# Supplementary material for: Research on differential privacy protection method based on user tendency
Source: PLoS One. 2023 Oct 26;18(10):e0288823. doi: 10.1371/journal.pone.0288823 (PMC10602288; doi:10.1371/journal.pone.0288823)
Supplement: S2 Data — (ZIP) [file pone.0288823.s002.zip › Data 5-2/023/Trajectory/20090116063635.plt]

Geolife trajectory
WGS 84
Altitude is in Feet
Reserved 3
0,2,255,My Track,0,0,2,8421376
0
39.95038,116.313065,0,0,39829.2754050926,2009-01-16,06:36:35
39.9509783333333,116.313053333333,0,0,39829.275462963,2009-01-16,06:36:40
39.950545,116.31307,0,0,39829.2755208333,2009-01-16,06:36:45
39.9502283333333,116.31301,0,0,39829.2757523148,2009-01-16,06:37:05
39.9503133333333,116.312571666667,0,0,39829.2758101852,2009-01-16,06:37:10
39.9504916666667,116.312533333333,0,0,39829.2758680556,2009-01-16,06:37:15
39.950385,116.312575,0,0,39829.2759259259,2009-01-16,06:37:20
39.950525,116.312638333333,0,0,39829.2759837963,2009-01-16,06:37:25
39.9502666666667,116.312658333333,0,0,39829.2760416667,2009-01-16,06:37:30
39.9505383333333,116.312688333333,0,0,39829.276099537,2009-01-16,06:37:35
39.9507716666667,116.312701666667,0,0,39829.2761574074,2009-01-16,06:37:40
39.9513816666667,116.312743333333,0,0,39829.2762152778,2009-01-16,06:37:45
39.9509,116.312751666667,0,0,39829.2762731481,2009-01-16,06:37:50
39.9502833333333,116.312763333333,0,0,39829.2763310185,2009-01-16,06:37:55
39.95051,116.31282,0,0,39829.2763888889,2009-01-16,06:38:00
39.9502966666667,116.312831666667,0,0,39829.2764467593,2009-01-16,06:38:05
39.949945,116.312796666667,0,0,39829.2765046296,2009-01-16,06:38:10
39.9502133333333,116.31279,0,0,39829.2765625,2009-01-16,06:38:15
39.9505433333333,116.312758333333,0,0,39829.2766782407,2009-01-16,06:38:25
39.9505133333333,116.312778333333,0,0,39829.2767361111,2009-01-16,06:38:30
39.950835,116.312808333333,0,0,39829.2767939815,2009-01-16,06:38:35
39.9504583333333,116.312791666667,0,0,39829.2768518519,2009-01-16,06:38:40
39.95069,116.312811666667,0,0,39829.2769097222,2009-01-16,06:38:45
39.9509416666667,116.312856666667,0,0,39829.2769675926,2009-01-16,06:38:50
39.9506633333333,116.312853333333,0,0,39829.277025463,2009-01-16,06:38:55
39.951445,116.312925,0,0,39829.2770833333,2009-01-16,06:39:00
39.9514416666667,116.31294,0,0,39829.2771412037,2009-01-16,06:39:05
39.9515966666667,116.312958333333,0,0,39829.2771990741,2009-01-16,06:39:10
39.95162,116.312953333333,0,0,39829.2772569444,2009-01-16,06:39:15
39.9519833333333,116.312956666667,0,0,39829.2773148148,2009-01-16,06:39:20
39.952175,116.312946666667,0,0,39829.2773726852,2009-01-16,06:39:25
39.9522083333333,116.312915,0,0,39829.2774305556,2009-01-16,06:39:30
39.9526566666667,116.312933333333,0,0,39829.2774884259,2009-01-16,06:39:35
39.9525816666667,116.312953333333,0,0,39829.2775462963,2009-01-16,06:39:40
39.9524766666667,116.312945,0,0,39829.2776041667,2009-01-16,06:39:45
39.952205,116.312906666667,0,0,39829.277662037,2009-01-16,06:39:50
39.9520916666667,116.312878333333,0,0,39829.2777199074,2009-01-16,06:39:55
39.9519416666667,116.312853333333,0,0,39829.2777777778,2009-01-16,06:40:00
39.9516183333333,116.312825,0,0,39829.2778356481,2009-01-16,06:40:05
39.951415,116.312855,0,0,39829.2778935185,2009-01-16,06:40:10
39.9512383333333,116.312888333333,0,0,39829.2779513889,2009-01-16,06:40:15
39.95126,116.312955,0,0,39829.2780092593,2009-01-16,06:40:20
39.9514933333333,116.312996666667,0,0,39829.2780671296,2009-01-16,06:40:25
39.9514333333333,116.313008333333,0,0,39829.278125,2009-01-16,06:40:30
39.95152,116.313035,0,0,39829.2781828704,2009-01-16,06:40:35
39.95163,116.31309,0,0,39829.2782407407,2009-01-16,06:40:40
39.95181,116.313151666667,0,0,39829.2782986111,2009-01-16,06:40:45
39.952235,116.31322,0,0,39829.2783564815,2009-01-16,06:40:50
39.9522516666667,116.313228333333,0,0,39829.2784143519,2009-01-16,06:40:55
39.95221,116.313233333333,0,0,39829.2784722222,2009-01-16,06:41:00
39.95226,116.313253333333,0,0,39829.2785300926,2009-01-16,06:41:05
39.9524616666667,116.313246666667,0,0,39829.278587963,2009-01-16,06:41:10
39.9526533333333,116.31326,0,0,39829.2786458333,2009-01-16,06:41:15
39.95255,116.313386666667,0,0,39829.2787037037,2009-01-16,06:41:20
39.9527233333333,116.313346666667,0,0,39829.2787615741,2009-01-16,06:41:25
39.95295,116.313306666667,0,0,39829.2788194444,2009-01-16,06:41:30
39.9530366666667,116.313265,0,0,39829.2788773148,2009-01-16,06:41:35
39.9531683333333,116.313258333333,0,0,39829.2789351852,2009-01-16,06:41:40
39.9533033333333,116.313243333333,0,0,39829.2789930556,2009-01-16,06:41:45
39.9531833333333,116.31325,0,0,39829.2790509259,2009-01-16,06:41:50
39.95329,116.313256666667,0,0,39829.2791087963,2009-01-16,06:41:55
39.9533733333333,116.31326,0,0,39829.2791666667,2009-01-16,06:42:00
39.953285,116.313275,0,0,39829.279224537,2009-01-16,06:42:05
39.9532616666667,116.313273333333,0,0,39829.2792824074,2009-01-16,06:42:10
39.9530133333333,116.313328333333,0,0,39829.2793402778,2009-01-16,06:42:15
39.95286,116.313366666667,0,0,39829.2793981481,2009-01-16,06:42:20
39.95276,116.313371666667,0,0,39829.2794560185,2009-01-16,06:42:25
39.95276,116.313371666667,0,0,39829.2794907407,2009-01-16,06:42:28
39.952765,116.313376666667,0,0,39829.2795138889,2009-01-16,06:42:30
39.9526683333333,116.313413333333,0,0,39829.2795717593,2009-01-16,06:42:35
39.95269,116.313426666667,0,0,39829.2796296296,2009-01-16,06:42:40
39.9527033333333,116.313461666667,0,0,39829.2796875,2009-01-16,06:42:45
39.9527,116.313485,0,0,39829.2797453704,2009-01-16,06:42:50
39.952765,116.313496666667,0,0,39829.2798032407,2009-01-16,06:42:55
39.9527366666667,116.313506666667,0,0,39829.2798611111,2009-01-16,06:43:00
39.9527133333333,116.313493333333,0,0,39829.2799189815,2009-01-16,06:43:05
39.9527283333333,116.313466666667,0,0,39829.2799768519,2009-01-16,06:43:10
39.95264,116.31345,0,0,39829.2800347222,2009-01-16,06:43:15
39.9525983333333,116.313436666667,0,0,39829.2800925926,2009-01-16,06:43:20
39.9525233333333,116.31342,0,0,39829.280150463,2009-01-16,06:43:25
39.9525283333333,116.313386666667,0,0,39829.2802083333,2009-01-16,06:43:30
39.95261,116.313336666667,0,0,39829.2802662037,2009-01-16,06:43:35
39.95263,116.313316666667,0,0,39829.2803240741,2009-01-16,06:43:40
39.9526666666667,116.313303333333,0,0,39829.2803819444,2009-01-16,06:43:45
39.9527116666667,116.313275,0,0,39829.2804398148,2009-01-16,06:43:50
39.9527116666667,116.313253333333,0,0,39829.2804976852,2009-01-16,06:43:55
39.9526983333333,116.31327,0,0,39829.2805555556,2009-01-16,06:44:00
39.9525783333333,116.313326666667,0,0,39829.2806134259,2009-01-16,06:44:05
39.9525416666667,116.313358333333,0,0,39829.2806712963,2009-01-16,06:44:10
39.9525316666667,116.313386666667,0,0,39829.2807291667,2009-01-16,06:44:15
39.95249,116.31341,0,0,39829.280787037,2009-01-16,06:44:20
39.9524666666667,116.31342,0,0,39829.2808449074,2009-01-16,06:44:25
39.9524383333333,116.31345,0,0,39829.2809027778,2009-01-16,06:44:30
39.952405,116.31346,0,0,39829.2809606481,2009-01-16,06:44:35
39.95245,116.313433333333,0,0,39829.2810185185,2009-01-16,06:44:40
39.952465,116.31343,0,0,39829.2810648148,2009-01-16,06:44:44
39.9525083333333,116.313391666667,0,0,39829.2811226852,2009-01-16,06:44:49
39.9500416666667,116.312656666667,0,0,39829.2837847222,2009-01-16,06:48:39
39.9500016666667,116.312618333333,0,0,39829.2838425926,2009-01-16,06:48:44
39.94983,116.312701666667,0,0,39829.283900463,2009-01-16,06:48:49
39.949825,116.312668333333,0,0,39829.2839583333,2009-01-16,06:48:54
39.949955,116.312483333333,0,0,39829.2840162037,2009-01-16,06:48:59
39.9499316666667,116.312378333333,0,0,39829.2840740741,2009-01-16,06:49:04
39.9499616666667,116.312395,0,0,39829.2841319444,2009-01-16,06:49:09
39.9499716666667,116.312456666667,0,0,39829.2841898148,2009-01-16,06:49:14
39.95,116.312473333333,0,0,39829.2842476852,2009-01-16,06:49:19
39.9500616666667,116.312405,0,0,39829.2843055556,2009-01-16,06:49:24
39.950015,116.31235,0,0,39829.2843634259,2009-01-16,06:49:29
39.9500416666667,116.312326666667,0,0,39829.2844212963,2009-01-16,06:49:34
39.950045,116.312296666667,0,0,39829.2844791667,2009-01-16,06:49:39
39.950055,116.31231,0,0,39829.284537037,2009-01-16,06:49:44
39.950455,116.31235,0,0,39829.2845949074,2009-01-16,06:49:49
39.9505933333333,116.312351666667,0,0,39829.2846527778,2009-01-16,06:49:54
39.950765,116.312375,0,0,39829.2847106481,2009-01-16,06:49:59
39.95086,116.312368333333,0,0,39829.2847685185,2009-01-16,06:50:04
39.9509066666667,116.312303333333,0,0,39829.2848263889,2009-01-16,06:50:09
39.9509583333333,116.312341666667,0,0,39829.2848842593,2009-01-16,06:50:14
39.9509183333333,116.31224,0,0,39829.2849421296,2009-01-16,06:50:19
39.9507733333333,116.311978333333,0,0,39829.285,2009-01-16,06:50:24
39.9508066666667,116.311928333333,0,0,39829.2850578704,2009-01-16,06:50:29
39.9507316666667,116.31181,0,0,39829.2851157407,2009-01-16,06:50:34
39.9507966666667,116.311765,0,0,39829.2851736111,2009-01-16,06:50:39
39.9508066666667,116.31176,0,0,39829.2852314815,2009-01-16,06:50:44
39.95081,116.311775,0,0,39829.2852893519,2009-01-16,06:50:49
39.95084,116.311815,0,0,39829.2853472222,2009-01-16,06:50:54
39.95086,116.311785,0,0,39829.2854050926,2009-01-16,06:50:59
39.9508433333333,116.311753333333,0,0,39829.285462963,2009-01-16,06:51:04
39.9508183333333,116.31172,0,0,39829.2855208333,2009-01-16,06:51:09
39.9508183333333,116.31172,0,0,39829.2855555556,2009-01-16,06:51:12
39.95081,116.311711666667,0,0,39829.2855787037,2009-01-16,06:51:14
39.9507433333333,116.311716666667,0,0,39829.2856365741,2009-01-16,06:51:19
39.9506766666667,116.311685,0,0,39829.2856944444,2009-01-16,06:51:24
39.9506583333333,116.311675,0,0,39829.2857523148,2009-01-16,06:51:29
39.9506716666667,116.31166,0,0,39829.2858101852,2009-01-16,06:51:34
39.9507066666667,116.311328333333,0,0,39829.2858680556,2009-01-16,06:51:39
39.9508116666667,116.311225,0,0,39829.2859259259,2009-01-16,06:51:44
39.9507233333333,116.311115,0,0,39829.2859837963,2009-01-16,06:51:49
39.9506566666667,116.31103,0,0,39829.2860416667,2009-01-16,06:51:54
39.9506233333333,116.310991666667,0,0,39829.286099537,2009-01-16,06:51:59
39.9503933333333,116.310861666667,0,0,39829.2887037037,2009-01-16,06:55:44
39.9503666666667,116.310871666667,0,0,39829.2887615741,2009-01-16,06:55:49
39.9503666666667,116.310871666667,0,0,39829.2887962963,2009-01-16,06:55:52
39.95036,116.310875,0,0,39829.2888194444,2009-01-16,06:55:54
39.950345,116.310875,0,0,39829.2888773148,2009-01-16,06:55:59
39.95033,116.310881666667,0,0,39829.2889351852,2009-01-16,06:56:04
39.95033,116.310881666667,0,0,39829.2889699074,2009-01-16,06:56:07
39.950325,116.310878333333,0,0,39829.2889930556,2009-01-16,06:56:09
39.950315,116.310873333333,0,0,39829.2890509259,2009-01-16,06:56:14
39.9503066666667,116.310856666667,0,0,39829.2891087963,2009-01-16,06:56:19
39.95032,116.310848333333,0,0,39829.2891666667,2009-01-16,06:56:24
39.95032,116.310848333333,0,0,39829.2892013889,2009-01-16,06:56:27
39.9503216666667,116.310843333333,0,0,39829.289224537,2009-01-16,06:56:29
39.9503333333333,116.310838333333,0,0,39829.2892824074,2009-01-16,06:56:34
39.9503333333333,116.310838333333,0,0,39829.2893402778,2009-01-16,06:56:39
39.95033,116.310831666667,0,0,39829.2893981481,2009-01-16,06:56:44
39.95033,116.31084,0,0,39829.2894560185,2009-01-16,06:56:49
39.95033,116.310836666667,0,0,39829.2895138889,2009-01-16,06:56:54
39.9503283333333,116.310835,0,0,39829.2895717593,2009-01-16,06:56:59
39.9503283333333,116.310835,0,0,39829.2896064815,2009-01-16,06:57:02
39.95033,116.310836666667,0,0,39829.2896296296,2009-01-16,06:57:04
39.9503133333333,116.310843333333,0,0,39829.2896875,2009-01-16,06:57:09
39.950325,116.310836666667,0,0,39829.2897453704,2009-01-16,06:57:14
39.950325,116.310836666667,0,0,39829.2898032407,2009-01-16,06:57:19
39.950325,116.310836666667,0,0,39829.2898611111,2009-01-16,06:57:24
39.950325,116.310836666667,0,0,39829.2898958333,2009-01-16,06:57:27
39.9503266666667,116.310841666667,0,0,39829.2899189815,2009-01-16,06:57:29
39.950315,116.310855,0,0,39829.2899768518,2009-01-16,06:57:34
39.950315,116.310858333333,0,0,39829.2900347222,2009-01-16,06:57:39
39.950315,116.310858333333,0,0,39829.2900694444,2009-01-16,06:57:42
39.9503133333333,116.310861666667,0,0,39829.2900925926,2009-01-16,06:57:44
39.9502716666667,116.31087,0,0,39829.290150463,2009-01-16,06:57:49
39.9502266666667,116.310883333333,0,0,39829.2902083333,2009-01-16,06:57:54
39.9502233333333,116.310893333333,0,0,39829.2902662037,2009-01-16,06:57:59
39.9502283333333,116.310903333333,0,0,39829.2903240741,2009-01-16,06:58:04
39.9502166666667,116.310893333333,0,0,39829.2903819444,2009-01-16,06:58:09
39.9502516666667,116.310898333333,0,0,39829.2904398148,2009-01-16,06:58:14
39.9502866666667,116.310836666667,0,0,39829.2904976852,2009-01-16,06:58:19
39.9503,116.310796666667,0,0,39829.2905555556,2009-01-16,06:58:24
39.9502983333333,116.310808333333,0,0,39829.2906134259,2009-01-16,06:58:29
39.9502983333333,116.310808333333,0,0,39829.2906481481,2009-01-16,06:58:32
39.9502933333333,116.310811666667,0,0,39829.2906712963,2009-01-16,06:58:34
39.9503083333333,116.310793333333,0,0,39829.2907291667,2009-01-16,06:58:39
39.950325,116.310843333333,0,0,39829.290787037,2009-01-16,06:58:44
39.9502816666667,116.310896666667,0,0,39829.2908449074,2009-01-16,06:58:49
39.950275,116.31092,0,0,39829.2909027778,2009-01-16,06:58:54
39.9502866666667,116.310918333333,0,0,39829.2909606481,2009-01-16,06:58:59
39.9502833333333,116.310916666667,0,0,39829.2910185185,2009-01-16,06:59:04
39.9502816666667,116.310916666667,0,0,39829.2910763889,2009-01-16,06:59:09
39.9502816666667,116.310916666667,0,0,39829.2911111111,2009-01-16,06:59:12
39.9502866666667,116.310916666667,0,0,39829.2911342593,2009-01-16,06:59:14
39.95037,116.310885,0,0,39829.2911921296,2009-01-16,06:59:19
39.950425,116.310686666667,0,0,39829.29125,2009-01-16,06:59:24
39.9503933333333,116.310258333333,0,0,39829.2913078704,2009-01-16,06:59:29
39.9503066666667,116.30976,0,0,39829.2913657407,2009-01-16,06:59:34
39.95021,116.309271666667,0,0,39829.2914236111,2009-01-16,06:59:39
39.9501883333333,116.30887,0,0,39829.2914814815,2009-01-16,06:59:44
39.9501533333333,116.30838,0,0,39829.2915393518,2009-01-16,06:59:49
39.9500833333333,116.307955,0,0,39829.2915972222,2009-01-16,06:59:54
39.9500166666667,116.30756,0,0,39829.2916550926,2009-01-16,06:59:59
39.9500316666667,116.307361666667,0,0,39829.291712963,2009-01-16,07:00:04
39.9500583333333,116.307286666667,0,0,39829.2917708333,2009-01-16,07:00:09
39.94988,116.307401666667,0,0,39829.2918287037,2009-01-16,07:00:14
39.94954,116.307576666667,0,0,39829.2918865741,2009-01-16,07:00:19
39.9490983333333,116.307763333333,0,0,39829.2919444444,2009-01-16,07:00:24
39.948625,116.307831666667,0,0,39829.2920023148,2009-01-16,07:00:29
39.9480883333333,116.308041666667,0,0,39829.2920601852,2009-01-16,07:00:34
39.9475266666667,116.308161666667,0,0,39829.2921180556,2009-01-16,07:00:39
39.9470883333333,116.30831,0,0,39829.2921759259,2009-01-16,07:00:44
39.9468216666667,116.308486666667,0,0,39829.2922337963,2009-01-16,07:00:49
39.9466283333333,116.308616666667,0,0,39829.2922916667,2009-01-16,07:00:54
39.9464266666667,116.308613333333,0,0,39829.292349537,2009-01-16,07:00:59
39.9461866666667,116.308553333333,0,0,39829.2924074074,2009-01-16,07:01:04
39.9459316666667,116.308333333333,0,0,39829.2924652778,2009-01-16,07:01:09
39.9455033333333,116.307881666667,0,0,39829.2925231481,2009-01-16,07:01:14
39.9449966666667,116.307438333333,0,0,39829.2925810185,2009-01-16,07:01:19
39.9445933333333,116.307093333333,0,0,39829.2926388889,2009-01-16,07:01:24
39.94425,116.306515,0,0,39829.2926967593,2009-01-16,07:01:29
39.94423,116.305798333333,0,0,39829.2927546296,2009-01-16,07:01:34
39.9444966666667,116.305056666667,0,0,39829.2928125,2009-01-16,07:01:39
39.9448483333333,116.30435,0,0,39829.2928703704,2009-01-16,07:01:44
39.9451,116.303946666667,0,0,39829.2929282407,2009-01-16,07:01:49
39.9453333333333,116.30388,0,0,39829.2929861111,2009-01-16,07:01:54
39.9458366666667,116.303916666667,0,0,39829.2930439815,2009-01-16,07:01:59
39.9465266666667,116.303933333333,0,0,39829.2931018519,2009-01-16,07:02:04
39.9472283333333,116.3039,0,0,39829.2931597222,2009-01-16,07:02:09
39.9479316666667,116.30388,0,0,39829.2932175926,2009-01-16,07:02:14
39.9486483333333,116.30385,0,0,39829.293275463,2009-01-16,07:02:19
39.9492166666667,116.303835,0,0,39829.2933333333,2009-01-16,07:02:24
39.9496516666667,116.303791666667,0,0,39829.2933912037,2009-01-16,07:02:29
39.950095,116.303725,0,0,39829.2934490741,2009-01-16,07:02:34
39.95052,116.303671666667,0,0,39829.2935069444,2009-01-16,07:02:39
39.95101,116.30367,0,0,39829.2935648148,2009-01-16,07:02:44
39.9515133333333,116.303633333333,0,0,39829.2936226852,2009-01-16,07:02:49
39.9518016666667,116.303631666667,0,0,39829.2936805556,2009-01-16,07:02:54
39.951905,116.303658333333,0,0,39829.2937384259,2009-01-16,07:02:59
39.95194,116.30379,0,0,39829.2937962963,2009-01-16,07:03:04
39.9518166666667,116.303708333333,0,0,39829.2938541667,2009-01-16,07:03:09
39.951385,116.303453333333,0,0,39829.293912037,2009-01-16,07:03:14
39.95093,116.303465,0,0,39829.2939699074,2009-01-16,07:03:19
39.9503983333333,116.303405,0,0,39829.2940277778,2009-01-16,07:03:24
39.949935,116.303433333333,0,0,39829.2940856481,2009-01-16,07:03:29
39.9494733333333,116.303483333333,0,0,39829.2941435185,2009-01-16,07:03:34
39.94902,116.303536666667,0,0,39829.2942013889,2009-01-16,07:03:39
39.9487366666667,116.303513333333,0,0,39829.2942592593,2009-01-16,07:03:44
39.94861,116.303535,0,0,39829.2943171296,2009-01-16,07:03:49
39.9483883333333,116.303625,0,0,39829.294375,2009-01-16,07:03:54
39.9481216666667,116.303673333333,0,0,39829.2944328704,2009-01-16,07:03:59
39.9478366666667,116.303706666667,0,0,39829.2944907407,2009-01-16,07:04:04
39.947495,116.3037,0,0,39829.2945486111,2009-01-16,07:04:09
39.9471766666667,116.30369,0,0,39829.2946064815,2009-01-16,07:04:14
39.9468366666667,116.303718333333,0,0,39829.2946643519,2009-01-16,07:04:19
39.946515,116.303746666667,0,0,39829.2947222222,2009-01-16,07:04:24
39.94625,116.30375,0,0,39829.2947800926,2009-01-16,07:04:29
39.9459683333333,116.303766666667,0,0,39829.294837963,2009-01-16,07:04:34
39.9456,116.303781666667,0,0,39829.2948958333,2009-01-16,07:04:39
39.9451116666667,116.303778333333,0,0,39829.2949537037,2009-01-16,07:04:44
39.9447166666667,116.303776666667,0,0,39829.2950115741,2009-01-16,07:04:49
39.9444783333333,116.303785,0,0,39829.2950694444,2009-01-16,07:04:54
39.94425,116.303786666667,0,0,39829.2951273148,2009-01-16,07:04:59
39.9440666666667,116.303773333333,0,0,39829.2951851852,2009-01-16,07:05:04
39.9438933333333,116.303796666667,0,0,39829.2952430556,2009-01-16,07:05:09
39.9436866666667,116.30381,0,0,39829.2953009259,2009-01-16,07:05:14
39.9435483333333,116.303798333333,0,0,39829.2953587963,2009-01-16,07:05:19
39.943495,116.303813333333,0,0,39829.2954166667,2009-01-16,07:05:24
39.943465,116.303805,0,0,39829.295474537,2009-01-16,07:05:29
39.9434333333333,116.303806666667,0,0,39829.2955324074,2009-01-16,07:05:34
39.9432333333333,116.303806666667,0,0,39829.2955902778,2009-01-16,07:05:39
39.9429766666667,116.303835,0,0,39829.2956481481,2009-01-16,07:05:44
39.94262,116.303866666667,0,0,39829.2957060185,2009-01-16,07:05:49
39.9423416666667,116.303881666667,0,0,39829.2957638889,2009-01-16,07:05:54
39.942145,116.303908333333,0,0,39829.2958217593,2009-01-16,07:05:59
39.9420033333333,116.303918333333,0,0,39829.2958796296,2009-01-16,07:06:04
39.9419416666667,116.303921666667,0,0,39829.2959375,2009-01-16,07:06:09
39.9418916666667,116.303935,0,0,39829.2959953704,2009-01-16,07:06:14
39.941865,116.303938333333,0,0,39829.2960532407,2009-01-16,07:06:19
39.9418366666667,116.303938333333,0,0,39829.2961111111,2009-01-16,07:06:24
39.9417183333333,116.303933333333,0,0,39829.2961689815,2009-01-16,07:06:29
39.9414466666667,116.303948333333,0,0,39829.2962268519,2009-01-16,07:06:34
39.9411466666667,116.30399,0,0,39829.2962847222,2009-01-16,07:06:39
39.9408883333333,116.304098333333,0,0,39829.2963425926,2009-01-16,07:06:44
39.940605,116.304023333333,0,0,39829.296400463,2009-01-16,07:06:49
39.9402316666667,116.303975,0,0,39829.2964583333,2009-01-16,07:06:54
39.93993,116.303938333333,0,0,39829.2965162037,2009-01-16,07:06:59
39.9397816666667,116.30394,0,0,39829.2965740741,2009-01-16,07:07:04
39.9397483333333,116.303928333333,0,0,39829.2966319444,2009-01-16,07:07:09
39.9397283333333,116.30393,0,0,39829.2966898148,2009-01-16,07:07:14
39.9396733333333,116.303986666667,0,0,39829.2967476852,2009-01-16,07:07:19
39.9395433333333,116.304083333333,0,0,39829.2968055556,2009-01-16,07:07:24
39.9393816666667,116.304031666667,0,0,39829.2968634259,2009-01-16,07:07:29
39.9392333333333,116.304048333333,0,0,39829.2969212963,2009-01-16,07:07:34
39.939055,116.304018333333,0,0,39829.2969791667,2009-01-16,07:07:39
39.9389216666667,116.304035,0,0,39829.297037037,2009-01-16,07:07:44
39.9388216666667,116.303953333333,0,0,39829.2970949074,2009-01-16,07:07:49
39.9386816666667,116.303938333333,0,0,39829.2971527778,2009-01-16,07:07:54
39.9384983333333,116.30393,0,0,39829.2972106481,2009-01-16,07:07:59
39.93832,116.303908333333,0,0,39829.2972685185,2009-01-16,07:08:04
39.9382033333333,116.303895,0,0,39829.2973263889,2009-01-16,07:08:09
39.938145,116.303925,0,0,39829.2973842593,2009-01-16,07:08:14
39.938005,116.303941666667,0,0,39829.2974421296,2009-01-16,07:08:19
39.9378683333333,116.303926666667,0,0,39829.2975,2009-01-16,07:08:24
39.9377683333333,116.303876666667,0,0,39829.2975578704,2009-01-16,07:08:29
39.9376466666667,116.30381,0,0,39829.2976157407,2009-01-16,07:08:34
39.9375333333333,116.30391,0,0,39829.2976736111,2009-01-16,07:08:39
39.93736,116.303998333333,0,0,39829.2977314815,2009-01-16,07:08:44
39.93716,116.304011666667,0,0,39829.2977893518,2009-01-16,07:08:49
39.93697,116.30402,0,0,39829.2978472222,2009-01-16,07:08:54
39.9367216666667,116.304011666667,0,0,39829.2979050926,2009-01-16,07:08:59
39.9364333333333,116.304008333333,0,0,39829.297962963,2009-01-16,07:09:04
39.93625,116.304025,0,0,39829.2980208333,2009-01-16,07:09:09
39.9360466666667,116.304011666667,0,0,39829.2980787037,2009-01-16,07:09:14
39.9357983333333,116.304005,0,0,39829.2981365741,2009-01-16,07:09:19
39.9355316666667,116.304,0,0,39829.2981944444,2009-01-16,07:09:24
39.9352,116.304033333333,0,0,39829.2982523148,2009-01-16,07:09:29
39.9347666666667,116.304036666667,0,0,39829.2983101852,2009-01-16,07:09:34
39.934295,116.30396,0,0,39829.2983680556,2009-01-16,07:09:39
39.93383,116.303848333333,0,0,39829.2984259259,2009-01-16,07:09:44
39.933355,116.303846666667,0,0,39829.2984837963,2009-01-16,07:09:49
39.9329283333333,116.303775,0,0,39829.2985416667,2009-01-16,07:09:54
39.932715,116.30359,0,0,39829.298599537,2009-01-16,07:09:59
39.93262,116.303588333333,0,0,39829.2986574074,2009-01-16,07:10:04
39.9325666666667,116.303685,0,0,39829.2987152778,2009-01-16,07:10:09
39.9325466666667,116.303685,0,0,39829.2987731481,2009-01-16,07:10:14
39.9325333333333,116.303705,0,0,39829.2988310185,2009-01-16,07:10:19
39.9325266666667,116.303705,0,0,39829.2988888889,2009-01-16,07:10:24
39.9325266666667,116.303705,0,0,39829.2989236111,2009-01-16,07:10:27
39.9325233333333,116.303706666667,0,0,39829.2989467593,2009-01-16,07:10:29
39.9324583333333,116.303721666667,0,0,39829.2990046296,2009-01-16,07:10:34
39.9323433333333,116.303755,0,0,39829.2990625,2009-01-16,07:10:39
39.93233,116.303775,0,0,39829.2991203704,2009-01-16,07:10:44
39.9323116666667,116.303746666667,0,0,39829.2991782407,2009-01-16,07:10:49
39.93222,116.303698333333,0,0,39829.2992361111,2009-01-16,07:10:54
39.9319166666667,116.303701666667,0,0,39829.2992939815,2009-01-16,07:10:59
39.9315283333333,116.303583333333,0,0,39829.2993518518,2009-01-16,07:11:04
39.9309733333333,116.303596666667,0,0,39829.2994097222,2009-01-16,07:11:09
39.930355,116.303668333333,0,0,39829.2994675926,2009-01-16,07:11:14
39.9296866666667,116.303888333333,0,0,39829.299525463,2009-01-16,07:11:19
39.9291966666667,116.30397,0,0,39829.2995833333,2009-01-16,07:11:24
39.9289733333333,116.303958333333,0,0,39829.2996412037,2009-01-16,07:11:29
39.92876,116.303978333333,0,0,39829.2996990741,2009-01-16,07:11:34
39.928595,116.304083333333,0,0,39829.2997569444,2009-01-16,07:11:39
39.92843,116.304131666667,0,0,39829.2998148148,2009-01-16,07:11:44
39.9281,116.304115,0,0,39829.2998726852,2009-01-16,07:11:49
39.9276966666667,116.304153333333,0,0,39829.2999305556,2009-01-16,07:11:54
39.9273066666667,116.304198333333,0,0,39829.2999884259,2009-01-16,07:11:59
39.92699,116.304158333333,0,0,39829.3000462963,2009-01-16,07:12:04
39.92682,116.304118333333,0,0,39829.3001041667,2009-01-16,07:12:09
39.9267266666667,116.304101666667,0,0,39829.300162037,2009-01-16,07:12:14
39.926575,116.304108333333,0,0,39829.3002199074,2009-01-16,07:12:19
39.9263783333333,116.304083333333,0,0,39829.3002777778,2009-01-16,07:12:24
39.9261733333333,116.30405,0,0,39829.3003356481,2009-01-16,07:12:29
39.9259683333333,116.304063333333,0,0,39829.3003935185,2009-01-16,07:12:34
39.9258183333333,116.304045,0,0,39829.3004513889,2009-01-16,07:12:39
39.9256716666667,116.304055,0,0,39829.3005092593,2009-01-16,07:12:44
39.9255516666667,116.304071666667,0,0,39829.3005671296,2009-01-16,07:12:49
39.9254583333333,116.304088333333,0,0,39829.300625,2009-01-16,07:12:54
39.9253716666667,116.304088333333,0,0,39829.3006828704,2009-01-16,07:12:59
39.9253716666667,116.304088333333,0,0,39829.3007175926,2009-01-16,07:13:02
39.925375,116.304086666667,0,0,39829.3007407407,2009-01-16,07:13:04
39.9253416666667,116.30408,0,0,39829.3007986111,2009-01-16,07:13:09
39.9253083333333,116.304056666667,0,0,39829.3008564815,2009-01-16,07:13:14
39.9252,116.304018333333,0,0,39829.3009143519,2009-01-16,07:13:19
39.9251483333333,116.30397,0,0,39829.3009722222,2009-01-16,07:13:24
39.9251283333333,116.30396,0,0,39829.3010300926,2009-01-16,07:13:29
39.9250933333333,116.303981666667,0,0,39829.301087963,2009-01-16,07:13:34
39.9250533333333,116.30397,0,0,39829.3011458333,2009-01-16,07:13:39
39.9250533333333,116.30397,0,0,39829.3011805556,2009-01-16,07:13:42
39.925055,116.303968333333,0,0,39829.3012037037,2009-01-16,07:13:44
39.9250216666667,116.303963333333,0,0,39829.3012615741,2009-01-16,07:13:49
39.925015,116.304025,0,0,39829.3013194444,2009-01-16,07:13:54
39.9249866666667,116.304046666667,0,0,39829.3013773148,2009-01-16,07:13:59
39.9249483333333,116.304068333333,0,0,39829.3014351852,2009-01-16,07:14:04
39.92494,116.304061666667,0,0,39829.3014930556,2009-01-16,07:14:09
39.92494,116.304061666667,0,0,39829.3015277778,2009-01-16,07:14:12
39.9249466666667,116.304053333333,0,0,39829.3015509259,2009-01-16,07:14:14
39.92492,116.304053333333,0,0,39829.3016087963,2009-01-16,07:14:19
39.9249616666667,116.30399,0,0,39829.3016666667,2009-01-16,07:14:24
39.92491,116.303933333333,0,0,39829.301724537,2009-01-16,07:14:29
39.9246783333333,116.303865,0,0,39829.3017824074,2009-01-16,07:14:34
39.9242816666667,116.303813333333,0,0,39829.3018402778,2009-01-16,07:14:39
39.9238566666667,116.303813333333,0,0,39829.3018981481,2009-01-16,07:14:44
39.9235866666667,116.303786666667,0,0,39829.3019560185,2009-01-16,07:14:49
39.92363,116.303855,0,0,39829.3020138889,2009-01-16,07:14:54
39.9236266666667,116.303896666667,0,0,39829.3020717593,2009-01-16,07:14:59
39.9236233333333,116.303946666667,0,0,39829.3021296296,2009-01-16,07:15:04
39.9236233333333,116.303946666667,0,0,39829.3021643519,2009-01-16,07:15:07
39.9236316666667,116.303955,0,0,39829.3021875,2009-01-16,07:15:09
39.9236416666667,116.303955,0,0,39829.3022453704,2009-01-16,07:15:14
39.9236483333333,116.303955,0,0,39829.3023032407,2009-01-16,07:15:19
39.9236416666667,116.303955,0,0,39829.3023611111,2009-01-16,07:15:24
39.9236366666667,116.303953333333,0,0,39829.3024189815,2009-01-16,07:15:29
39.9236366666667,116.303953333333,0,0,39829.3024537037,2009-01-16,07:15:32
39.9236416666667,116.303951666667,0,0,39829.3024768519,2009-01-16,07:15:34
39.9236533333333,116.303951666667,0,0,39829.3025347222,2009-01-16,07:15:39
39.923665,116.303953333333,0,0,39829.3025925926,2009-01-16,07:15:44
39.9236783333333,116.303955,0,0,39829.302650463,2009-01-16,07:15:49
39.9236966666667,116.303951666667,0,0,39829.3027083333,2009-01-16,07:15:54
39.923715,116.303928333333,0,0,39829.3027662037,2009-01-16,07:15:59
39.92372,116.303928333333,0,0,39829.3028240741,2009-01-16,07:16:04
39.92372,116.303928333333,0,0,39829.3028587963,2009-01-16,07:16:07
39.9237116666667,116.30393,0,0,39829.3028819444,2009-01-16,07:16:09
39.9236916666667,116.303938333333,0,0,39829.3029398148,2009-01-16,07:16:14
39.9236633333333,116.303951666667,0,0,39829.3029976852,2009-01-16,07:16:19
39.9234083333333,116.303765,0,0,39829.3030555556,2009-01-16,07:16:24
39.92299,116.303558333333,0,0,39829.3031134259,2009-01-16,07:16:29
39.9224933333333,116.303563333333,0,0,39829.3031712963,2009-01-16,07:16:34
39.9218366666667,116.303636666667,0,0,39829.3032291667,2009-01-16,07:16:39
39.9212416666667,116.303748333333,0,0,39829.303287037,2009-01-16,07:16:44
39.9205516666667,116.30378,0,0,39829.3033449074,2009-01-16,07:16:49
39.9198016666667,116.303843333333,0,0,39829.3034027778,2009-01-16,07:16:54
39.91907,116.303828333333,0,0,39829.3034606481,2009-01-16,07:16:59
39.9186583333333,116.303861666667,0,0,39829.3035185185,2009-01-16,07:17:04
39.9184816666667,116.30384,0,0,39829.3035763889,2009-01-16,07:17:09
39.9182283333333,116.303828333333,0,0,39829.3036342593,2009-01-16,07:17:14
39.9179966666667,116.303803333333,0,0,39829.3036921296,2009-01-16,07:17:19
39.9178466666667,116.30382,0,0,39829.30375,2009-01-16,07:17:24
39.917605,116.303838333333,0,0,39829.3038078704,2009-01-16,07:17:29
39.9172266666667,116.30385,0,0,39829.3038657407,2009-01-16,07:17:34
39.9169066666667,116.303866666667,0,0,39829.3039236111,2009-01-16,07:17:39
39.9166383333333,116.303866666667,0,0,39829.3039814815,2009-01-16,07:17:44
39.9163483333333,116.303883333333,0,0,39829.3040393519,2009-01-16,07:17:49
39.9161483333333,116.303881666667,0,0,39829.3040972222,2009-01-16,07:17:54
39.9159783333333,116.303898333333,0,0,39829.3041550926,2009-01-16,07:17:59
39.91578,116.30389,0,0,39829.304212963,2009-01-16,07:18:04
39.91556,116.30394,0,0,39829.3042708333,2009-01-16,07:18:09
39.9154266666667,116.304003333333,0,0,39829.3043287037,2009-01-16,07:18:14
39.9153466666667,116.304003333333,0,0,39829.3043865741,2009-01-16,07:18:19
39.9152,116.304003333333,0,0,39829.3044444444,2009-01-16,07:18:24
39.91493,116.303973333333,0,0,39829.3045023148,2009-01-16,07:18:29
39.9147516666667,116.303953333333,0,0,39829.3045601852,2009-01-16,07:18:34
39.914605,116.303938333333,0,0,39829.3046180556,2009-01-16,07:18:39
39.9144116666667,116.303961666667,0,0,39829.3046759259,2009-01-16,07:18:44
39.914175,116.303968333333,0,0,39829.3047337963,2009-01-16,07:18:49
39.91396,116.303951666667,0,0,39829.3047916667,2009-01-16,07:18:54
39.9138766666667,116.303935,0,0,39829.304849537,2009-01-16,07:18:59
39.913825,116.30395,0,0,39829.3049074074,2009-01-16,07:19:04
39.913665,116.303958333333,0,0,39829.3049652778,2009-01-16,07:19:09
39.913605,116.303953333333,0,0,39829.3050231481,2009-01-16,07:19:14
39.9135016666667,116.303941666667,0,0,39829.3050810185,2009-01-16,07:19:19
39.9133566666667,116.303936666667,0,0,39829.3051388889,2009-01-16,07:19:24
39.9131883333333,116.303945,0,0,39829.3051967593,2009-01-16,07:19:29
39.9129816666667,116.303948333333,0,0,39829.3052546296,2009-01-16,07:19:34
39.9128233333333,116.303951666667,0,0,39829.3053125,2009-01-16,07:19:39
39.9126516666667,116.303963333333,0,0,39829.3053703704,2009-01-16,07:19:44
39.9124883333333,116.303956666667,0,0,39829.3054282407,2009-01-16,07:19:49
39.91229,116.30396,0,0,39829.3054861111,2009-01-16,07:19:54
39.911945,116.303961666667,0,0,39829.3055439815,2009-01-16,07:19:59
39.91169,116.303933333333,0,0,39829.3056018518,2009-01-16,07:20:04
39.911245,116.30394,0,0,39829.3056597222,2009-01-16,07:20:09
39.9105616666667,116.303953333333,0,0,39829.3057175926,2009-01-16,07:20:14
39.90989,116.303955,0,0,39829.305775463,2009-01-16,07:20:19
39.9094833333333,116.30393,0,0,39829.3058333333,2009-01-16,07:20:24
39.90914,116.303926666667,0,0,39829.3058912037,2009-01-16,07:20:29
39.9086833333333,116.303908333333,0,0,39829.3059490741,2009-01-16,07:20:34
39.908335,116.303856666667,0,0,39829.3060069444,2009-01-16,07:20:39
39.9080916666667,116.303828333333,0,0,39829.3060648148,2009-01-16,07:20:44
39.9079166666667,116.30383,0,0,39829.3061226852,2009-01-16,07:20:49
39.90781,116.303746666667,0,0,39829.3061805556,2009-01-16,07:20:54
39.9077783333333,116.30375,0,0,39829.3062384259,2009-01-16,07:20:59
39.9077766666667,116.303763333333,0,0,39829.3062962963,2009-01-16,07:21:04
39.9077883333333,116.303865,0,0,39829.3063541667,2009-01-16,07:21:09
39.9077816666667,116.303866666667,0,0,39829.306412037,2009-01-16,07:21:14
39.9077766666667,116.303868333333,0,0,39829.3064699074,2009-01-16,07:21:19
39.9077766666667,116.303868333333,0,0,39829.3065046296,2009-01-16,07:21:22
39.90777,116.303861666667,0,0,39829.3065277778,2009-01-16,07:21:24
39.90776,116.303825,0,0,39829.3065856481,2009-01-16,07:21:29
39.9077466666667,116.303791666667,0,0,39829.3066435185,2009-01-16,07:21:34
39.90774,116.303766666667,0,0,39829.3067013889,2009-01-16,07:21:39
39.9077233333333,116.303723333333,0,0,39829.3067592593,2009-01-16,07:21:44
39.90763,116.303563333333,0,0,39829.3068171296,2009-01-16,07:21:49
39.9075066666667,116.303286666667,0,0,39829.306875,2009-01-16,07:21:54
39.9071516666667,116.30281,0,0,39829.3069328704,2009-01-16,07:21:59
39.9067066666667,116.302255,0,0,39829.3069907407,2009-01-16,07:22:04
39.9062883333333,116.301908333333,0,0,39829.3070486111,2009-01-16,07:22:09
39.9056983333333,116.301855,0,0,39829.3071064815,2009-01-16,07:22:14
39.9050416666667,116.302385,0,0,39829.3071643518,2009-01-16,07:22:19
39.9047633333333,116.303038333333,0,0,39829.3072222222,2009-01-16,07:22:24
39.9046266666667,116.303536666667,0,0,39829.3072800926,2009-01-16,07:22:29
39.9045683333333,116.303815,0,0,39829.307337963,2009-01-16,07:22:34
39.90434,116.3039,0,0,39829.3073958333,2009-01-16,07:22:39
39.9039266666667,116.303878333333,0,0,39829.3074537037,2009-01-16,07:22:44
39.9034966666667,116.303855,0,0,39829.3075115741,2009-01-16,07:22:49
39.9030433333333,116.30389,0,0,39829.3075694444,2009-01-16,07:22:54
39.9024966666667,116.303875,0,0,39829.3076273148,2009-01-16,07:22:59
39.90199,116.303901666667,0,0,39829.3076851852,2009-01-16,07:23:04
39.9014766666667,116.303955,0,0,39829.3077430556,2009-01-16,07:23:09
39.9010833333333,116.304023333333,0,0,39829.3078009259,2009-01-16,07:23:14
39.9008133333333,116.304116666667,0,0,39829.3078587963,2009-01-16,07:23:19
39.9006483333333,116.304175,0,0,39829.3079166667,2009-01-16,07:23:24
39.9003933333333,116.304158333333,0,0,39829.307974537,2009-01-16,07:23:29
39.9000766666667,116.304121666667,0,0,39829.3080324074,2009-01-16,07:23:34
39.8996566666667,116.304133333333,0,0,39829.3080902778,2009-01-16,07:23:39
39.8993183333333,116.304178333333,0,0,39829.3081481481,2009-01-16,07:23:44
39.8990683333333,116.304175,0,0,39829.3082060185,2009-01-16,07:23:49
39.8988266666667,116.304125,0,0,39829.3082638889,2009-01-16,07:23:54
39.8984916666667,116.304105,0,0,39829.3083217593,2009-01-16,07:23:59
39.8980466666667,116.304085,0,0,39829.3083796296,2009-01-16,07:24:04
39.8975,116.304,0,0,39829.3084375,2009-01-16,07:24:09
39.8970183333333,116.303928333333,0,0,39829.3084953704,2009-01-16,07:24:14
39.8968883333333,116.303953333333,0,0,39829.3085532407,2009-01-16,07:24:19
39.8968716666667,116.303955,0,0,39829.3086111111,2009-01-16,07:24:24
39.89684,116.303961666667,0,0,39829.3086689815,2009-01-16,07:24:29
39.8968216666667,116.303963333333,0,0,39829.3087268519,2009-01-16,07:24:34
39.896705,116.303961666667,0,0,39829.3087847222,2009-01-16,07:24:39
39.8965383333333,116.303968333333,0,0,39829.3088425926,2009-01-16,07:24:44
39.8963433333333,116.303976666667,0,0,39829.308900463,2009-01-16,07:24:49
39.8962066666667,116.303973333333,0,0,39829.3089583333,2009-01-16,07:24:54
39.8961883333333,116.30397,0,0,39829.3090162037,2009-01-16,07:24:59
39.896175,116.303968333333,0,0,39829.3090740741,2009-01-16,07:25:04
39.8960833333333,116.304,0,0,39829.3091319444,2009-01-16,07:25:09
39.8960016666667,116.304011666667,0,0,39829.3091898148,2009-01-16,07:25:14
39.8959583333333,116.304,0,0,39829.3092476852,2009-01-16,07:25:19
39.8959033333333,116.304023333333,0,0,39829.3093055556,2009-01-16,07:25:24
39.8958216666667,116.304081666667,0,0,39829.3093634259,2009-01-16,07:25:29
39.8957383333333,116.30421,0,0,39829.3094212963,2009-01-16,07:25:34
39.8956583333333,116.304053333333,0,0,39829.3094791667,2009-01-16,07:25:39
39.8953866666667,116.30352,0,0,39829.309537037,2009-01-16,07:25:44
39.8952,116.302766666667,0,0,39829.3095949074,2009-01-16,07:25:49
39.895265,116.302055,0,0,39829.3096527778,2009-01-16,07:25:54
39.8953466666667,116.30165,0,0,39829.3097106481,2009-01-16,07:25:59
39.8954116666667,116.301773333333,0,0,39829.3097685185,2009-01-16,07:26:04
39.8954733333333,116.302381666667,0,0,39829.3098263889,2009-01-16,07:26:09
39.8954933333333,116.303161666667,0,0,39829.3098842593,2009-01-16,07:26:14
39.895535,116.304016666667,0,0,39829.3099421296,2009-01-16,07:26:19
39.8955433333333,116.304775,0,0,39829.31,2009-01-16,07:26:24
39.8955783333333,116.305386666667,0,0,39829.3100578704,2009-01-16,07:26:29
39.8956,116.305898333333,0,0,39829.3101157407,2009-01-16,07:26:34
39.8956066666667,116.306471666667,0,0,39829.3101736111,2009-01-16,07:26:39
39.8956333333333,116.306835,0,0,39829.3102314815,2009-01-16,07:26:44
39.8956583333333,116.307128333333,0,0,39829.3102893519,2009-01-16,07:26:49
39.89568,116.307475,0,0,39829.3103472222,2009-01-16,07:26:54
39.8957033333333,116.308028333333,0,0,39829.3104050926,2009-01-16,07:26:59
39.8956983333333,116.30877,0,0,39829.310462963,2009-01-16,07:27:04
39.89569,116.309561666667,0,0,39829.3105208333,2009-01-16,07:27:09
39.8957283333333,116.310293333333,0,0,39829.3105787037,2009-01-16,07:27:14
39.8957383333333,116.310743333333,0,0,39829.3106365741,2009-01-16,07:27:19
39.8957466666667,116.311031666667,0,0,39829.3106944444,2009-01-16,07:27:24
39.895715,116.31144,0,0,39829.3107523148,2009-01-16,07:27:29
39.8956866666667,116.311696666667,0,0,39829.3108101852,2009-01-16,07:27:34
39.89565,116.311855,0,0,39829.3108680556,2009-01-16,07:27:39
39.895625,116.311983333333,0,0,39829.3109259259,2009-01-16,07:27:44
39.8956533333333,116.312175,0,0,39829.3109837963,2009-01-16,07:27:49
39.8956483333333,116.312393333333,0,0,39829.3110416667,2009-01-16,07:27:54
39.89562,116.312731666667,0,0,39829.311099537,2009-01-16,07:27:59
39.8955583333333,116.313178333333,0,0,39829.3111574074,2009-01-16,07:28:04
39.8955316666667,116.313411666667,0,0,39829.3112152778,2009-01-16,07:28:09
39.8955783333333,116.31348,0,0,39829.3112731481,2009-01-16,07:28:14
39.89561,116.313511666667,0,0,39829.3113310185,2009-01-16,07:28:19
39.8955783333333,116.31357,0,0,39829.3113888889,2009-01-16,07:28:24
39.895515,116.313638333333,0,0,39829.3114467593,2009-01-16,07:28:29
39.89532,116.313801666667,0,0,39829.3115046296,2009-01-16,07:28:34
39.8951583333333,116.313886666667,0,0,39829.3115625,2009-01-16,07:28:39
39.89515,116.313973333333,0,0,39829.3116203704,2009-01-16,07:28:44
39.8951583333333,116.31399,0,0,39829.3116782407,2009-01-16,07:28:49
39.895175,116.313996666667,0,0,39829.3117361111,2009-01-16,07:28:54
39.8951883333333,116.31403,0,0,39829.3117939815,2009-01-16,07:28:59
39.8951783333333,116.314111666667,0,0,39829.3118518519,2009-01-16,07:29:04
39.8951733333333,116.314155,0,0,39829.3119097222,2009-01-16,07:29:09
39.8951783333333,116.314165,0,0,39829.3119675926,2009-01-16,07:29:14
39.895165,116.314128333333,0,0,39829.312025463,2009-01-16,07:29:19
39.895165,116.314128333333,0,0,39829.3120601852,2009-01-16,07:29:22
39.8951566666667,116.314126666667,0,0,39829.3120833333,2009-01-16,07:29:24
39.895175,116.314143333333,0,0,39829.3121412037,2009-01-16,07:29:29
39.895245,116.314196666667,0,0,39829.3121990741,2009-01-16,07:29:34
39.8952933333333,116.31423,0,0,39829.3122569444,2009-01-16,07:29:39
39.8952966666667,116.314208333333,0,0,39829.3123148148,2009-01-16,07:29:44
39.8952966666667,116.31421,0,0,39829.3123726852,2009-01-16,07:29:49
39.8952966666667,116.31421,0,0,39829.3124074074,2009-01-16,07:29:52
39.8953016666667,116.31421,0,0,39829.3124305556,2009-01-16,07:29:54
39.8953133333333,116.314211666667,0,0,39829.3124884259,2009-01-16,07:29:59
39.8953133333333,116.314211666667,0,0,39829.3125231481,2009-01-16,07:30:02
39.8953216666667,116.314211666667,0,0,39829.3125462963,2009-01-16,07:30:04
39.8953333333333,116.314213333333,0,0,39829.3126041667,2009-01-16,07:30:09
39.8953333333333,116.314213333333,0,0,39829.3126388889,2009-01-16,07:30:12
39.89533,116.314211666667,0,0,39829.312662037,2009-01-16,07:30:14
39.8953183333333,116.314208333333,0,0,39829.3127199074,2009-01-16,07:30:19
39.8953133333333,116.314206666667,0,0,39829.3127777778,2009-01-16,07:30:24
39.8953133333333,116.314206666667,0,0,39829.3128125,2009-01-16,07:30:27
39.8953133333333,116.314198333333,0,0,39829.3128356481,2009-01-16,07:30:29
39.8952533333333,116.314126666667,0,0,39829.3128935185,2009-01-16,07:30:34
39.8951383333333,116.314013333333,0,0,39829.3129513889,2009-01-16,07:30:39
39.895105,116.31401,0,0,39829.3130092593,2009-01-16,07:30:44
39.8950566666667,116.314,0,0,39829.3130671296,2009-01-16,07:30:49
39.8950716666667,116.314015,0,0,39829.313125,2009-01-16,07:30:54
39.8951633333333,116.314058333333,0,0,39829.3131828704,2009-01-16,07:30:59
39.895275,116.314061666667,0,0,39829.3132407407,2009-01-16,07:31:04
39.8952833333333,116.314081666667,0,0,39829.3132986111,2009-01-16,07:31:09
39.8952833333333,116.314081666667,0,0,39829.3133333333,2009-01-16,07:31:12
39.89529,116.314081666667,0,0,39829.3133564815,2009-01-16,07:31:14
39.8953366666667,116.313971666667,0,0,39829.3134143518,2009-01-16,07:31:19
39.8953316666667,116.313776666667,0,0,39829.3134722222,2009-01-16,07:31:24
39.89526,116.313705,0,0,39829.3135300926,2009-01-16,07:31:29
39.8952466666667,116.313693333333,0,0,39829.313587963,2009-01-16,07:31:34
39.8952466666667,116.313693333333,0,0,39829.3136458333,2009-01-16,07:31:39
39.8952466666667,116.313693333333,0,0,39829.3136805556,2009-01-16,07:31:42
39.8952416666667,116.313688333333,0,0,39829.3137037037,2009-01-16,07:31:44
39.89523,116.313685,0,0,39829.3137615741,2009-01-16,07:31:49
39.8951983333333,116.31366,0,0,39829.3138194444,2009-01-16,07:31:54
39.895165,116.31364,0,0,39829.3138773148,2009-01-16,07:31:59
39.89506,116.313616666667,0,0,39829.3139351852,2009-01-16,07:32:04
39.8949633333333,116.313605,0,0,39829.3139930556,2009-01-16,07:32:09
39.8949083333333,116.3136,0,0,39829.3140509259,2009-01-16,07:32:14
39.894865,116.313586666667,0,0,39829.3141087963,2009-01-16,07:32:19
39.89487,116.3136,0,0,39829.3141666667,2009-01-16,07:32:24
39.8948766666667,116.31361,0,0,39829.314224537,2009-01-16,07:32:29
39.8948933333333,116.313663333333,0,0,39829.3142824074,2009-01-16,07:32:34
39.8949416666667,116.313766666667,0,0,39829.3143402778,2009-01-16,07:32:39
39.8950233333333,116.313968333333,0,0,39829.3143981481,2009-01-16,07:32:44
39.89502,116.314091666667,0,0,39829.3144560185,2009-01-16,07:32:49
39.894935,116.314205,0,0,39829.3145138889,2009-01-16,07:32:54
39.8948483333333,116.314363333333,0,0,39829.3145717593,2009-01-16,07:32:59
39.8947766666667,116.314476666667,0,0,39829.3146296296,2009-01-16,07:33:04
39.8947183333333,116.314585,0,0,39829.3146875,2009-01-16,07:33:09
39.894685,116.31468,0,0,39829.3147453704,2009-01-16,07:33:14
39.8943216666667,116.314595,0,0,39829.3148032407,2009-01-16,07:33:19
39.89415,116.314583333333,0,0,39829.3148611111,2009-01-16,07:33:24
39.8945133333333,116.314546666667,0,0,39829.3149189815,2009-01-16,07:33:29
39.8944533333333,116.314493333333,0,0,39829.3149768518,2009-01-16,07:33:34
39.8944783333333,116.314485,0,0,39829.3150347222,2009-01-16,07:33:39
39.894395,116.31454,0,0,39829.3150925926,2009-01-16,07:33:44
39.8945333333333,116.314651666667,0,0,39829.315150463,2009-01-16,07:33:49
39.8946816666667,116.314676666667,0,0,39829.3152083333,2009-01-16,07:33:54
39.8948483333333,116.314728333333,0,0,39829.3152662037,2009-01-16,07:33:59
39.894985,116.314711666667,0,0,39829.3153240741,2009-01-16,07:34:04
39.8951266666667,116.314678333333,0,0,39829.3153819444,2009-01-16,07:34:09
39.8951066666667,116.314656666667,0,0,39829.3154398148,2009-01-16,07:34:14
39.8951716666667,116.314646666667,0,0,39829.3154976852,2009-01-16,07:34:19
39.8952583333333,116.314633333333,0,0,39829.3155555556,2009-01-16,07:34:24
39.8953483333333,116.314661666667,0,0,39829.3156134259,2009-01-16,07:34:29
39.8954,116.314678333333,0,0,39829.3156712963,2009-01-16,07:34:34
39.8954,116.314678333333,0,0,39829.3157060185,2009-01-16,07:34:37
39.8954083333333,116.314685,0,0,39829.3157291667,2009-01-16,07:34:39
39.8954283333333,116.314701666667,0,0,39829.315787037,2009-01-16,07:34:44
39.8953766666667,116.314725,0,0,39829.3158449074,2009-01-16,07:34:49
39.8953983333333,116.314726666667,0,0,39829.3159027778,2009-01-16,07:34:54
39.895425,116.31475,0,0,39829.3159606481,2009-01-16,07:34:59
39.8954083333333,116.314858333333,0,0,39829.3160185185,2009-01-16,07:35:04
39.895395,116.314836666667,0,0,39829.3160763889,2009-01-16,07:35:09
39.8954566666667,116.314876666667,0,0,39829.3161342593,2009-01-16,07:35:14
39.8955566666667,116.314983333333,0,0,39829.3161921296,2009-01-16,07:35:19
39.895505,116.314993333333,0,0,39829.31625,2009-01-16,07:35:24
39.895545,116.315041666667,0,0,39829.3163078704,2009-01-16,07:35:29
39.8956766666667,116.315056666667,0,0,39829.3163657407,2009-01-16,07:35:34
39.8958583333333,116.315085,0,0,39829.3164236111,2009-01-16,07:35:39
39.895815,116.315083333333,0,0,39829.3164814815,2009-01-16,07:35:44
39.8957583333333,116.31505,0,0,39829.3165393519,2009-01-16,07:35:49
39.8957583333333,116.31505,0,0,39829.3165740741,2009-01-16,07:35:52
39.895755,116.315055,0,0,39829.3165972222,2009-01-16,07:35:54
39.89571,116.315081666667,0,0,39829.3166550926,2009-01-16,07:35:59
39.8956183333333,116.315098333333,0,0,39829.316712963,2009-01-16,07:36:04
39.8955283333333,116.315116666667,0,0,39829.3167708333,2009-01-16,07:36:09
39.8954533333333,116.315123333333,0,0,39829.3168287037,2009-01-16,07:36:14
39.8953616666667,116.315076666667,0,0,39829.3168865741,2009-01-16,07:36:19
39.895355,116.315055,0,0,39829.3169444444,2009-01-16,07:36:24
39.8954616666667,116.315086666667,0,0,39829.3170023148,2009-01-16,07:36:29
39.8953783333333,116.315071666667,0,0,39829.3170601852,2009-01-16,07:36:34
39.895425,116.315086666667,0,0,39829.3171180556,2009-01-16,07:36:39
39.8955266666667,116.315088333333,0,0,39829.3171759259,2009-01-16,07:36:44
39.8955816666667,116.315063333333,0,0,39829.3172337963,2009-01-16,07:36:49
39.89552,116.315036666667,0,0,39829.3172916667,2009-01-16,07:36:54
39.8953666666667,116.315075,0,0,39829.317349537,2009-01-16,07:36:59
39.8954066666667,116.315063333333,0,0,39829.3174074074,2009-01-16,07:37:04
39.8954366666667,116.315033333333,0,0,39829.3174652778,2009-01-16,07:37:09
39.895445,116.315045,0,0,39829.3175231481,2009-01-16,07:37:14
39.8954966666667,116.315053333333,0,0,39829.3175810185,2009-01-16,07:37:19
39.8956333333333,116.31512,0,0,39829.3176388889,2009-01-16,07:37:24
39.8956166666667,116.315126666667,0,0,39829.3176967593,2009-01-16,07:37:29
39.8955083333333,116.315135,0,0,39829.3177546296,2009-01-16,07:37:34
39.8953633333333,116.31513,0,0,39829.3178125,2009-01-16,07:37:39
39.895415,116.31518,0,0,39829.3178703704,2009-01-16,07:37:44
39.8954166666667,116.315206666667,0,0,39829.3179282407,2009-01-16,07:37:49
39.895385,116.315231666667,0,0,39829.3179861111,2009-01-16,07:37:54
39.8952766666667,116.3152,0,0,39829.3180439815,2009-01-16,07:37:59
39.89523,116.31516,0,0,39829.3181018519,2009-01-16,07:38:04
39.89519,116.315138333333,0,0,39829.3181597222,2009-01-16,07:38:09
39.8950716666667,116.315141666667,0,0,39829.3182175926,2009-01-16,07:38:14
39.89495,116.315156666667,0,0,39829.318275463,2009-01-16,07:38:19
39.8947816666667,116.315151666667,0,0,39829.3183333333,2009-01-16,07:38:24
39.89458,116.315168333333,0,0,39829.3183912037,2009-01-16,07:38:29
39.8944066666667,116.315188333333,0,0,39829.3184490741,2009-01-16,07:38:34
39.8941666666667,116.315221666667,0,0,39829.3185069444,2009-01-16,07:38:39
39.89385,116.315168333333,0,0,39829.3185648148,2009-01-16,07:38:44
39.8934966666667,116.315075,0,0,39829.3186226852,2009-01-16,07:38:49
39.89326,116.315023333333,0,0,39829.3186805556,2009-01-16,07:38:54
39.8934116666667,116.314913333333,0,0,39829.3187384259,2009-01-16,07:38:59
39.8931766666667,116.314855,0,0,39829.3187962963,2009-01-16,07:39:04
39.8932033333333,116.314861666667,0,0,39829.3188541667,2009-01-16,07:39:09
39.8924633333333,116.314813333333,0,0,39829.318912037,2009-01-16,07:39:14
39.891795,116.314781666667,0,0,39829.3189699074,2009-01-16,07:39:19
39.8911616666667,116.314791666667,0,0,39829.3190277778,2009-01-16,07:39:24
39.89044,116.314748333333,0,0,39829.3190856481,2009-01-16,07:39:29
39.8897183333333,116.31472,0,0,39829.3191435185,2009-01-16,07:39:34
39.8889833333333,116.31474,0,0,39829.3192013889,2009-01-16,07:39:39
39.8882116666667,116.314698333333,0,0,39829.3192592593,2009-01-16,07:39:44
39.8892466666667,116.314713333333,0,0,39829.3193171296,2009-01-16,07:39:49
39.890445,116.3148,0,0,39829.319375,2009-01-16,07:39:54
39.8918816666667,116.314958333333,0,0,39829.3194328704,2009-01-16,07:39:59
39.893035,116.315081666667,0,0,39829.3194907407,2009-01-16,07:40:04
39.893205,116.31502,0,0,39829.3195486111,2009-01-16,07:40:09
39.8940016666667,116.314986666667,0,0,39829.3196064815,2009-01-16,07:40:14
39.8946816666667,116.315001666667,0,0,39829.3196643519,2009-01-16,07:40:19
39.8946933333333,116.314971666667,0,0,39829.3197222222,2009-01-16,07:40:24
39.894565,116.314965,0,0,39829.3197800926,2009-01-16,07:40:29
39.8944416666667,116.315,0,0,39829.319837963,2009-01-16,07:40:34
39.894335,116.315053333333,0,0,39829.3198958333,2009-01-16,07:40:39
39.8942716666667,116.31513,0,0,39829.3199537037,2009-01-16,07:40:44
39.8941733333333,116.31524,0,0,39829.3200115741,2009-01-16,07:40:49
39.8941633333333,116.315336666667,0,0,39829.3200694444,2009-01-16,07:40:54
39.8941216666667,116.315411666667,0,0,39829.3201273148,2009-01-16,07:40:59
39.8942133333333,116.315385,0,0,39829.3201851852,2009-01-16,07:41:04
39.8942883333333,116.315443333333,0,0,39829.3202430556,2009-01-16,07:41:09
39.8944083333333,116.315556666667,0,0,39829.3203009259,2009-01-16,07:41:14
39.8946116666667,116.315825,0,0,39829.3203587963,2009-01-16,07:41:19
39.8948433333333,116.316376666667,0,0,39829.3204166667,2009-01-16,07:41:24
39.8950566666667,116.316875,0,0,39829.320474537,2009-01-16,07:41:29
39.8940516666667,116.315115,0,0,39829.3213425926,2009-01-16,07:42:44
39.8941483333333,116.315146666667,0,0,39829.321400463,2009-01-16,07:42:49
39.89432,116.315216666667,0,0,39829.3214583333,2009-01-16,07:42:54
39.894345,116.31517,0,0,39829.3215162037,2009-01-16,07:42:59
39.89434,116.315086666667,0,0,39829.3215740741,2009-01-16,07:43:04
39.89422,116.315045,0,0,39829.3216319444,2009-01-16,07:43:09
39.8940716666667,116.314961666667,0,0,39829.3216898148,2009-01-16,07:43:14
39.8945366666667,116.31572,0,0,39829.3217476852,2009-01-16,07:43:19
39.8944416666667,116.315563333333,0,0,39829.3218055556,2009-01-16,07:43:24
39.894385,116.31548,0,0,39829.3218634259,2009-01-16,07:43:29
39.89384,116.31515,0,0,39829.3219212963,2009-01-16,07:43:34
39.8938183333333,116.315213333333,0,0,39829.3219791667,2009-01-16,07:43:39
39.8938183333333,116.315213333333,0,0,39829.3220138889,2009-01-16,07:43:42
39.893815,116.315211666667,0,0,39829.322037037,2009-01-16,07:43:44
39.8937216666667,116.315181666667,0,0,39829.3220949074,2009-01-16,07:43:49
39.8936516666667,116.31519,0,0,39829.3221527778,2009-01-16,07:43:54
39.89356,116.315178333333,0,0,39829.3222106481,2009-01-16,07:43:59
39.8935516666667,116.315206666667,0,0,39829.3222685185,2009-01-16,07:44:04
39.8935383333333,116.31522,0,0,39829.3223263889,2009-01-16,07:44:09
39.8935383333333,116.31522,0,0,39829.3223611111,2009-01-16,07:44:12
39.893535,116.315225,0,0,39829.3223842593,2009-01-16,07:44:14
39.8934383333333,116.315216666667,0,0,39829.3224421296,2009-01-16,07:44:19
39.8932666666667,116.315231666667,0,0,39829.3225,2009-01-16,07:44:24
39.893225,116.315246666667,0,0,39829.3225578704,2009-01-16,07:44:29
39.8932133333333,116.315275,0,0,39829.3226157407,2009-01-16,07:44:34
39.8932133333333,116.315308333333,0,0,39829.3226736111,2009-01-16,07:44:39
39.89319,116.315326666667,0,0,39829.3227314815,2009-01-16,07:44:44
39.89326,116.315103333333,0,0,39829.3227893518,2009-01-16,07:44:49
39.893205,116.315026666667,0,0,39829.3228472222,2009-01-16,07:44:54
39.8932,116.315013333333,0,0,39829.3229050926,2009-01-16,07:44:59
39.8932016666667,116.315011666667,0,0,39829.322962963,2009-01-16,07:45:04
39.8932016666667,116.315011666667,0,0,39829.3229976852,2009-01-16,07:45:07
39.893205,116.31501,0,0,39829.3230208333,2009-01-16,07:45:09
39.8931316666667,116.314853333333,0,0,39829.3230787037,2009-01-16,07:45:14
39.8931233333333,116.314848333333,0,0,39829.3231365741,2009-01-16,07:45:19
39.8931233333333,116.314848333333,0,0,39829.3231712963,2009-01-16,07:45:22
39.8931216666667,116.314846666667,0,0,39829.3231944444,2009-01-16,07:45:24
39.8930766666667,116.314796666667,0,0,39829.3232523148,2009-01-16,07:45:29
39.8930483333333,116.314703333333,0,0,39829.3233101852,2009-01-16,07:45:34
39.893055,116.314691666667,0,0,39829.3233680556,2009-01-16,07:45:39
39.893,116.31461,0,0,39829.3234259259,2009-01-16,07:45:44
39.8929533333333,116.314558333333,0,0,39829.3234837963,2009-01-16,07:45:49
39.8929466666667,116.314528333333,0,0,39829.3235416667,2009-01-16,07:45:54
39.89295,116.314528333333,0,0,39829.323599537,2009-01-16,07:45:59
39.89295,116.314528333333,0,0,39829.3236574074,2009-01-16,07:46:04
39.892945,116.314525,0,0,39829.3237152778,2009-01-16,07:46:09
39.8929383333333,116.314523333333,0,0,39829.3237731481,2009-01-16,07:46:14
39.8929316666667,116.31452,0,0,39829.3238310185,2009-01-16,07:46:19
39.8929316666667,116.31452,0,0,39829.3238657407,2009-01-16,07:46:22
39.89293,116.31452,0,0,39829.3238888889,2009-01-16,07:46:24
39.8929383333333,116.314501666667,0,0,39829.3239467593,2009-01-16,07:46:29
39.8929266666667,116.314468333333,0,0,39829.3240046296,2009-01-16,07:46:34
39.8929316666667,116.314466666667,0,0,39829.3240625,2009-01-16,07:46:39
39.8929316666667,116.314465,0,0,39829.3241203704,2009-01-16,07:46:44
39.8929366666667,116.314461666667,0,0,39829.3241782407,2009-01-16,07:46:49
39.89294,116.314456666667,0,0,39829.3242361111,2009-01-16,07:46:54
39.89294,116.314448333333,0,0,39829.3242939815,2009-01-16,07:46:59
39.8929466666667,116.314445,0,0,39829.3243518519,2009-01-16,07:47:04
39.892955,116.314445,0,0,39829.3244097222,2009-01-16,07:47:09
39.892955,116.314445,0,0,39829.3244444444,2009-01-16,07:47:12
39.892955,116.314441666667,0,0,39829.3244675926,2009-01-16,07:47:14
39.892955,116.31443,0,0,39829.324525463,2009-01-16,07:47:19
39.892865,116.314291666667,0,0,39829.3245833333,2009-01-16,07:47:24
39.89271,116.313995,0,0,39829.3246412037,2009-01-16,07:47:29
39.8925816666667,116.313698333333,0,0,39829.3246990741,2009-01-16,07:47:34
39.892555,116.313621666667,0,0,39829.3247569444,2009-01-16,07:47:39
39.89257,116.313586666667,0,0,39829.3248148148,2009-01-16,07:47:44
39.8926133333333,116.313806666667,0,0,39829.3248726852,2009-01-16,07:47:49
39.89266,116.313893333333,0,0,39829.3249305556,2009-01-16,07:47:54
39.8927016666667,116.31396,0,0,39829.3249884259,2009-01-16,07:47:59
39.8927216666667,116.314016666667,0,0,39829.3250462963,2009-01-16,07:48:04
39.892765,116.314305,0,0,39829.3251041667,2009-01-16,07:48:09
39.8927333333333,116.314388333333,0,0,39829.325162037,2009-01-16,07:48:14
39.8926966666667,116.314505,0,0,39829.3252199074,2009-01-16,07:48:19
39.892645,116.314641666667,0,0,39829.3252777778,2009-01-16,07:48:24
39.89267,116.314813333333,0,0,39829.3253356481,2009-01-16,07:48:29
39.8927616666667,116.315016666667,0,0,39829.3253935185,2009-01-16,07:48:34
39.892815,116.315076666667,0,0,39829.3254513889,2009-01-16,07:48:39
39.8928516666667,116.315085,0,0,39829.3255092593,2009-01-16,07:48:44
39.8929366666667,116.31525,0,0,39829.3255671296,2009-01-16,07:48:49
39.892875,116.315266666667,0,0,39829.325625,2009-01-16,07:48:54
39.8929166666667,116.315391666667,0,0,39829.3256828704,2009-01-16,07:48:59
39.8928016666667,116.31537,0,0,39829.3257407407,2009-01-16,07:49:04
39.89276,116.31534,0,0,39829.3257986111,2009-01-16,07:49:09
39.8926083333333,116.315135,0,0,39829.3258564815,2009-01-16,07:49:14
39.89256,116.314878333333,0,0,39829.3259143519,2009-01-16,07:49:19
39.89255,116.314633333333,0,0,39829.3259722222,2009-01-16,07:49:24
39.8925733333333,116.314333333333,0,0,39829.3260300926,2009-01-16,07:49:29
39.892675,116.314323333333,0,0,39829.326087963,2009-01-16,07:49:34
39.89271,116.314376666667,0,0,39829.3261458333,2009-01-16,07:49:39
39.892715,116.314376666667,0,0,39829.3262037037,2009-01-16,07:49:44
39.8927116666667,116.314376666667,0,0,39829.3262615741,2009-01-16,07:49:49
39.8927066666667,116.314378333333,0,0,39829.3263194444,2009-01-16,07:49:54
39.8927066666667,116.314378333333,0,0,39829.3263541667,2009-01-16,07:49:57
39.8927033333333,116.31438,0,0,39829.3263773148,2009-01-16,07:49:59
39.8926833333333,116.314393333333,0,0,39829.3264351852,2009-01-16,07:50:04
39.8928016666667,116.314515,0,0,39829.3264930556,2009-01-16,07:50:09
39.8928783333333,116.314658333333,0,0,39829.3265509259,2009-01-16,07:50:14
39.8928783333333,116.314658333333,0,0,39829.3265856481,2009-01-16,07:50:17
39.8928766666667,116.314651666667,0,0,39829.3266087963,2009-01-16,07:50:19
39.8928516666667,116.314676666667,0,0,39829.3266666667,2009-01-16,07:50:24
39.8928233333333,116.314765,0,0,39829.326724537,2009-01-16,07:50:29
39.8926733333333,116.314743333333,0,0,39829.3267824074,2009-01-16,07:50:34
39.8921583333333,116.314371666667,0,0,39829.3268402778,2009-01-16,07:50:39
39.8915266666667,116.314036666667,0,0,39829.3268981481,2009-01-16,07:50:44
39.8907316666667,116.313493333333,0,0,39829.3269560185,2009-01-16,07:50:49
39.8911416666667,116.313755,0,0,39829.3270138889,2009-01-16,07:50:54
39.8915783333333,116.313993333333,0,0,39829.3270717593,2009-01-16,07:50:59
39.8917683333333,116.314115,0,0,39829.3271296296,2009-01-16,07:51:04
39.8918333333333,116.314185,0,0,39829.3271875,2009-01-16,07:51:09
39.8918566666667,116.314153333333,0,0,39829.3272453704,2009-01-16,07:51:14
39.89183,116.31412,0,0,39829.3273032407,2009-01-16,07:51:19
39.89183,116.31412,0,0,39829.327337963,2009-01-16,07:51:22
39.8918316666667,116.314121666667,0,0,39829.3273611111,2009-01-16,07:51:24
39.8918416666667,116.314125,0,0,39829.3274189815,2009-01-16,07:51:29
39.8918416666667,116.314125,0,0,39829.3274537037,2009-01-16,07:51:32
39.8918483333333,116.314128333333,0,0,39829.3274768519,2009-01-16,07:51:34
39.8918833333333,116.314156666667,0,0,39829.3275347222,2009-01-16,07:51:39
39.89192,116.31405,0,0,39829.3275925926,2009-01-16,07:51:44
39.8922183333333,116.314108333333,0,0,39829.327650463,2009-01-16,07:51:49
39.8922583333333,116.314093333333,0,0,39829.3277083333,2009-01-16,07:51:54
39.892455,116.314131666667,0,0,39829.3277662037,2009-01-16,07:51:59
39.892665,116.31406,0,0,39829.3278240741,2009-01-16,07:52:04
39.8927683333333,116.313971666667,0,0,39829.3278819444,2009-01-16,07:52:09
39.892765,116.313606666667,0,0,39829.3279398148,2009-01-16,07:52:14
39.8929066666667,116.313608333333,0,0,39829.3279976852,2009-01-16,07:52:19
39.8929733333333,116.313915,0,0,39829.3280555556,2009-01-16,07:52:24
39.8927916666667,116.313868333333,0,0,39829.3281134259,2009-01-16,07:52:29
39.8928483333333,116.31402,0,0,39829.3281712963,2009-01-16,07:52:34
39.8929,116.314398333333,0,0,39829.3282291667,2009-01-16,07:52:39
39.8930583333333,116.314998333333,0,0,39829.328287037,2009-01-16,07:52:44
39.8932983333333,116.315605,0,0,39829.3283449074,2009-01-16,07:52:49
39.89339,116.315913333333,0,0,39829.3284027778,2009-01-16,07:52:54
39.8934183333333,116.316151666667,0,0,39829.3284606481,2009-01-16,07:52:59
39.8932083333333,116.315915,0,0,39829.3285185185,2009-01-16,07:53:04
39.893215,116.31588,0,0,39829.3285763889,2009-01-16,07:53:09
39.89315,116.315933333333,0,0,39829.3286342593,2009-01-16,07:53:14
39.893005,116.315975,0,0,39829.3286921296,2009-01-16,07:53:19
39.8929383333333,116.316053333333,0,0,39829.32875,2009-01-16,07:53:24
39.8929516666667,116.31612,0,0,39829.3288078704,2009-01-16,07:53:29
39.8929683333333,116.316251666667,0,0,39829.3288657407,2009-01-16,07:53:34
39.8928766666667,116.316353333333,0,0,39829.3289236111,2009-01-16,07:53:39
39.89287,116.316413333333,0,0,39829.3289814815,2009-01-16,07:53:44
39.89285,116.316496666667,0,0,39829.3290393518,2009-01-16,07:53:49
39.8928833333333,116.316558333333,0,0,39829.3290972222,2009-01-16,07:53:54
39.8929,116.31664,0,0,39829.3291550926,2009-01-16,07:53:59
39.8929166666667,116.316745,0,0,39829.329212963,2009-01-16,07:54:04
39.89289,116.316856666667,0,0,39829.3292708333,2009-01-16,07:54:09
39.8929083333333,116.316971666667,0,0,39829.3293287037,2009-01-16,07:54:14
39.8929183333333,116.317063333333,0,0,39829.3293865741,2009-01-16,07:54:19
39.8929333333333,116.317095,0,0,39829.3294444444,2009-01-16,07:54:24
39.8929183333333,116.317166666667,0,0,39829.3295023148,2009-01-16,07:54:29
39.8929216666667,116.317211666667,0,0,39829.3295601852,2009-01-16,07:54:34
39.892925,116.317266666667,0,0,39829.3296180556,2009-01-16,07:54:39
39.8929316666667,116.317335,0,0,39829.3296759259,2009-01-16,07:54:44
39.892915,116.317451666667,0,0,39829.3297337963,2009-01-16,07:54:49
39.8929016666667,116.317528333333,0,0,39829.3297916667,2009-01-16,07:54:54
39.892885,116.317585,0,0,39829.329849537,2009-01-16,07:54:59
39.8928816666667,116.317596666667,0,0,39829.3299074074,2009-01-16,07:55:04
39.8929016666667,116.317626666667,0,0,39829.3299652778,2009-01-16,07:55:09
39.8929083333333,116.317623333333,0,0,39829.3300231481,2009-01-16,07:55:14
39.8929116666667,116.317623333333,0,0,39829.3300810185,2009-01-16,07:55:19
39.8929116666667,116.317623333333,0,0,39829.3301157407,2009-01-16,07:55:22
39.8929183333333,116.317625,0,0,39829.3301388889,2009-01-16,07:55:24
39.8929283333333,116.317626666667,0,0,39829.3301967593,2009-01-16,07:55:29
39.8929333333333,116.317626666667,0,0,39829.3302546296,2009-01-16,07:55:34
39.8929316666667,116.317626666667,0,0,39829.3303125,2009-01-16,07:55:39
39.8929316666667,116.317626666667,0,0,39829.3303472222,2009-01-16,07:55:42
39.8929333333333,116.317625,0,0,39829.3303703704,2009-01-16,07:55:44
39.8929433333333,116.31768,0,0,39829.3304282407,2009-01-16,07:55:49
39.8929216666667,116.317711666667,0,0,39829.3304861111,2009-01-16,07:55:54
39.8929166666667,116.317778333333,0,0,39829.3305439815,2009-01-16,07:55:59
39.8929233333333,116.317845,0,0,39829.3306018518,2009-01-16,07:56:04
39.8929883333333,116.317865,0,0,39829.3306597222,2009-01-16,07:56:09
39.8929933333333,116.317815,0,0,39829.3307175926,2009-01-16,07:56:14
39.8929883333333,116.317795,0,0,39829.330775463,2009-01-16,07:56:19
39.8930283333333,116.317781666667,0,0,39829.3308333333,2009-01-16,07:56:24
39.8930283333333,116.317743333333,0,0,39829.3308912037,2009-01-16,07:56:29
39.8929966666667,116.317633333333,0,0,39829.3309490741,2009-01-16,07:56:34
39.8929616666667,116.31751,0,0,39829.3310069444,2009-01-16,07:56:39
39.892955,116.317648333333,0,0,39829.3310648148,2009-01-16,07:56:44
39.892915,116.317646666667,0,0,39829.3311226852,2009-01-16,07:56:49
39.8929666666667,116.317655,0,0,39829.3311805556,2009-01-16,07:56:54
39.8929966666667,116.317655,0,0,39829.3312384259,2009-01-16,07:56:59
39.89301,116.31762,0,0,39829.3312962963,2009-01-16,07:57:04
39.89299,116.317636666667,0,0,39829.3313541667,2009-01-16,07:57:09
39.8929466666667,116.317691666667,0,0,39829.331412037,2009-01-16,07:57:14
39.89292,116.31779,0,0,39829.3314699074,2009-01-16,07:57:19
39.892855,116.317915,0,0,39829.3315277778,2009-01-16,07:57:24
39.8927516666667,116.31805,0,0,39829.3315856481,2009-01-16,07:57:29
39.8925783333333,116.318266666667,0,0,39829.3316435185,2009-01-16,07:57:34
39.89243,116.31826,0,0,39829.3317013889,2009-01-16,07:57:39
39.89238,116.318146666667,0,0,39829.3317592593,2009-01-16,07:57:44
39.8924333333333,116.318113333333,0,0,39829.3318171296,2009-01-16,07:57:49
39.8925883333333,116.3182,0,0,39829.331875,2009-01-16,07:57:54
39.89277,116.318308333333,0,0,39829.3319328704,2009-01-16,07:57:59
39.8929283333333,116.318376666667,0,0,39829.3319907407,2009-01-16,07:58:04
39.8930266666667,116.318616666667,0,0,39829.3320486111,2009-01-16,07:58:09
39.8931083333333,116.318966666667,0,0,39829.3321064815,2009-01-16,07:58:14
39.8931466666667,116.319185,0,0,39829.3321643519,2009-01-16,07:58:19
39.8931016666667,116.319006666667,0,0,39829.3322222222,2009-01-16,07:58:24
39.8930866666667,116.31888,0,0,39829.3322800926,2009-01-16,07:58:29
39.8930066666667,116.318626666667,0,0,39829.332337963,2009-01-16,07:58:34
39.8928983333333,116.318625,0,0,39829.3323958333,2009-01-16,07:58:39
39.892775,116.318476666667,0,0,39829.3324537037,2009-01-16,07:58:44
39.8926383333333,116.318493333333,0,0,39829.3325115741,2009-01-16,07:58:49
39.89269,116.3184,0,0,39829.3325694444,2009-01-16,07:58:54
39.89274,116.318376666667,0,0,39829.3326273148,2009-01-16,07:58:59
39.89274,116.318396666667,0,0,39829.3326851852,2009-01-16,07:59:04
39.8927633333333,116.318381666667,0,0,39829.3327430556,2009-01-16,07:59:09
39.8927216666667,116.318225,0,0,39829.3328009259,2009-01-16,07:59:14
39.8928,116.318015,0,0,39829.3328587963,2009-01-16,07:59:19
39.89287,116.317958333333,0,0,39829.3329166667,2009-01-16,07:59:24
39.8929283333333,116.317911666667,0,0,39829.332974537,2009-01-16,07:59:29
39.8929216666667,116.317888333333,0,0,39829.3330324074,2009-01-16,07:59:34
39.89291,116.317888333333,0,0,39829.3330902778,2009-01-16,07:59:39
39.8929433333333,116.317856666667,0,0,39829.3331481481,2009-01-16,07:59:44
39.8929783333333,116.317798333333,0,0,39829.3332060185,2009-01-16,07:59:49
39.8930083333333,116.317793333333,0,0,39829.3332638889,2009-01-16,07:59:54
39.8928883333333,116.317778333333,0,0,39829.3333217593,2009-01-16,07:59:59
39.8929383333333,116.317818333333,0,0,39829.3333796296,2009-01-16,08:00:04
39.89307,116.317893333333,0,0,39829.3334375,2009-01-16,08:00:09
39.8931183333333,116.317906666667,0,0,39829.3334953704,2009-01-16,08:00:14
39.8931183333333,116.317906666667,0,0,39829.3335300926,2009-01-16,08:00:17
39.8931133333333,116.317903333333,0,0,39829.3335532407,2009-01-16,08:00:19
39.8930016666667,116.31782,0,0,39829.3336111111,2009-01-16,08:00:24
39.8927316666667,116.317638333333,0,0,39829.3336689815,2009-01-16,08:00:29
39.8927233333333,116.317608333333,0,0,39829.3337268519,2009-01-16,08:00:34
39.89269,116.317551666667,0,0,39829.3337847222,2009-01-16,08:00:39
39.8927283333333,116.317471666667,0,0,39829.3338425926,2009-01-16,08:00:44
39.89306,116.317735,0,0,39829.333900463,2009-01-16,08:00:49
39.8931283333333,116.31788,0,0,39829.3339583333,2009-01-16,08:00:54
39.8931716666667,116.317955,0,0,39829.3340162037,2009-01-16,08:00:59
39.8934133333333,116.318178333333,0,0,39829.3340740741,2009-01-16,08:01:04
39.893525,116.318211666667,0,0,39829.3341319444,2009-01-16,08:01:09
39.89348,116.318155,0,0,39829.3341898148,2009-01-16,08:01:14
39.8934466666667,116.318151666667,0,0,39829.3342476852,2009-01-16,08:01:19
39.893435,116.31814,0,0,39829.3343055556,2009-01-16,08:01:24
39.8933483333333,116.318085,0,0,39829.3343634259,2009-01-16,08:01:29
39.8933166666667,116.318011666667,0,0,39829.3344212963,2009-01-16,08:01:34
39.8933016666667,116.317973333333,0,0,39829.3344791667,2009-01-16,08:01:39
39.8931383333333,116.317923333333,0,0,39829.334537037,2009-01-16,08:01:44
39.8929033333333,116.317738333333,0,0,39829.3345949074,2009-01-16,08:01:49
39.8926366666667,116.317275,0,0,39829.3346527778,2009-01-16,08:01:54
39.8921733333333,116.316798333333,0,0,39829.3347106481,2009-01-16,08:01:59
39.892195,116.316943333333,0,0,39829.3347685185,2009-01-16,08:02:04
39.8922283333333,116.317103333333,0,0,39829.3348263889,2009-01-16,08:02:09
39.8926633333333,116.317521666667,0,0,39829.3348842593,2009-01-16,08:02:14
39.892725,116.31758,0,0,39829.3349421296,2009-01-16,08:02:19
39.8926316666667,116.317593333333,0,0,39829.335,2009-01-16,08:02:24
39.89237,116.317518333333,0,0,39829.3350578704,2009-01-16,08:02:29
39.8923316666667,116.317466666667,0,0,39829.3351157407,2009-01-16,08:02:34
39.8924266666667,116.317586666667,0,0,39829.3351736111,2009-01-16,08:02:39
39.89242,116.317615,0,0,39829.3352314815,2009-01-16,08:02:44
39.8923083333333,116.317596666667,0,0,39829.3352893519,2009-01-16,08:02:49
39.892215,116.317568333333,0,0,39829.3353472222,2009-01-16,08:02:54
39.892155,116.317553333333,0,0,39829.3354050926,2009-01-16,08:02:59
39.8921416666667,116.317495,0,0,39829.335462963,2009-01-16,08:03:04
39.8922416666667,116.317446666667,0,0,39829.3355208333,2009-01-16,08:03:09
39.8922716666667,116.317395,0,0,39829.3355787037,2009-01-16,08:03:14
39.892275,116.317428333333,0,0,39829.3356365741,2009-01-16,08:03:19
39.8922516666667,116.317441666667,0,0,39829.3356944444,2009-01-16,08:03:24
39.8922516666667,116.317441666667,0,0,39829.3357291667,2009-01-16,08:03:27
39.8922433333333,116.317438333333,0,0,39829.3357523148,2009-01-16,08:03:29
39.8924133333333,116.317411666667,0,0,39829.3358101852,2009-01-16,08:03:34
39.8925416666667,116.317433333333,0,0,39829.3358680556,2009-01-16,08:03:39
39.8926633333333,116.317528333333,0,0,39829.3359259259,2009-01-16,08:03:44
39.89275,116.317555,0,0,39829.3359837963,2009-01-16,08:03:49
39.8927366666667,116.317545,0,0,39829.3360416667,2009-01-16,08:03:54
39.892885,116.317488333333,0,0,39829.336099537,2009-01-16,08:03:59
39.8929333333333,116.317446666667,0,0,39829.3361574074,2009-01-16,08:04:04
39.8929683333333,116.31741,0,0,39829.3362152778,2009-01-16,08:04:09
39.8929016666667,116.317416666667,0,0,39829.3362731481,2009-01-16,08:04:14
39.8927716666667,116.317473333333,0,0,39829.3363310185,2009-01-16,08:04:19
39.892615,116.317503333333,0,0,39829.3363888889,2009-01-16,08:04:24
39.89238,116.317385,0,0,39829.3364467593,2009-01-16,08:04:29
39.8920233333333,116.317276666667,0,0,39829.3365046296,2009-01-16,08:04:34
39.892025,116.317353333333,0,0,39829.3365625,2009-01-16,08:04:39
39.8922333333333,116.317513333333,0,0,39829.3366203704,2009-01-16,08:04:44
39.89234,116.317653333333,0,0,39829.3366782407,2009-01-16,08:04:49
39.8924,116.31765,0,0,39829.3367361111,2009-01-16,08:04:54
39.892455,116.317686666667,0,0,39829.3367939815,2009-01-16,08:04:59
39.89249,116.31773,0,0,39829.3368518518,2009-01-16,08:05:04
39.8924766666667,116.317711666667,0,0,39829.3369097222,2009-01-16,08:05:09
39.8924633333333,116.31775,0,0,39829.3369675926,2009-01-16,08:05:14
39.8924483333333,116.317838333333,0,0,39829.337025463,2009-01-16,08:05:19
39.8924716666667,116.317965,0,0,39829.3370833333,2009-01-16,08:05:24
39.8924116666667,116.318018333333,0,0,39829.3371412037,2009-01-16,08:05:29
39.892375,116.318176666667,0,0,39829.3371990741,2009-01-16,08:05:34
39.89273,116.318408333333,0,0,39829.3372569444,2009-01-16,08:05:39
39.8927966666667,116.318465,0,0,39829.3373148148,2009-01-16,08:05:44
39.8929316666667,116.318506666667,0,0,39829.3373726852,2009-01-16,08:05:49
39.892975,116.318423333333,0,0,39829.3374305556,2009-01-16,08:05:54
39.893005,116.318341666667,0,0,39829.3374884259,2009-01-16,08:05:59
39.8930516666667,116.318296666667,0,0,39829.3375462963,2009-01-16,08:06:04
39.8929816666667,116.31817,0,0,39829.3376041667,2009-01-16,08:06:09
39.8929933333333,116.31819,0,0,39829.337662037,2009-01-16,08:06:14
39.89302,116.318028333333,0,0,39829.3377199074,2009-01-16,08:06:19
39.893055,116.31798,0,0,39829.3377777778,2009-01-16,08:06:24
39.89319,116.317921666667,0,0,39829.3378356481,2009-01-16,08:06:29
39.8931316666667,116.317838333333,0,0,39829.3378935185,2009-01-16,08:06:34
39.8930766666667,116.317775,0,0,39829.3379513889,2009-01-16,08:06:39
39.8930466666667,116.317721666667,0,0,39829.3380092593,2009-01-16,08:06:44
39.8930916666667,116.317823333333,0,0,39829.3380671296,2009-01-16,08:06:49
39.89303,116.317936666667,0,0,39829.338125,2009-01-16,08:06:54
39.8928666666667,116.317916666667,0,0,39829.3381828704,2009-01-16,08:06:59
39.8928366666667,116.317908333333,0,0,39829.3382407407,2009-01-16,08:07:04
39.8928633333333,116.317833333333,0,0,39829.3382986111,2009-01-16,08:07:09
39.89296,116.317845,0,0,39829.3383564815,2009-01-16,08:07:14
39.8929683333333,116.317865,0,0,39829.3384143518,2009-01-16,08:07:19
39.89301,116.317986666667,0,0,39829.3384722222,2009-01-16,08:07:24
39.8929783333333,116.318048333333,0,0,39829.3385300926,2009-01-16,08:07:29
39.89297,116.317905,0,0,39829.338587963,2009-01-16,08:07:34
39.8929366666667,116.317796666667,0,0,39829.3386458333,2009-01-16,08:07:39
39.8929083333333,116.317825,0,0,39829.3387037037,2009-01-16,08:07:44
39.8929366666667,116.317898333333,0,0,39829.3387615741,2009-01-16,08:07:49
39.8929616666667,116.317855,0,0,39829.3388194444,2009-01-16,08:07:54
39.892945,116.317776666667,0,0,39829.3388773148,2009-01-16,08:07:59
39.892905,116.317745,0,0,39829.3389351852,2009-01-16,08:08:04
39.8929183333333,116.317715,0,0,39829.3389930556,2009-01-16,08:08:09
39.892945,116.317698333333,0,0,39829.3390509259,2009-01-16,08:08:14
39.893,116.317693333333,0,0,39829.3391087963,2009-01-16,08:08:19
39.89293,116.31765,0,0,39829.3391666667,2009-01-16,08:08:24
39.89295,116.31767,0,0,39829.339224537,2009-01-16,08:08:29
39.8930083333333,116.317648333333,0,0,39829.3392824074,2009-01-16,08:08:34
39.892985,116.317621666667,0,0,39829.3393402778,2009-01-16,08:08:39
39.89295,116.317638333333,0,0,39829.3393981481,2009-01-16,08:08:44
39.892845,116.31775,0,0,39829.3394560185,2009-01-16,08:08:49
39.892805,116.317675,0,0,39829.3395138889,2009-01-16,08:08:54
39.8927433333333,116.31758,0,0,39829.3395717593,2009-01-16,08:08:59
39.8928933333333,116.317638333333,0,0,39829.3396296296,2009-01-16,08:09:04
39.8929183333333,116.317658333333,0,0,39829.3396875,2009-01-16,08:09:09
39.8928883333333,116.3177,0,0,39829.3397453704,2009-01-16,08:09:14
39.8929166666667,116.317745,0,0,39829.3398032407,2009-01-16,08:09:19
39.892925,116.31779,0,0,39829.3398611111,2009-01-16,08:09:24
39.89292,116.317826666667,0,0,39829.3399189815,2009-01-16,08:09:29
39.89293,116.317933333333,0,0,39829.3399768519,2009-01-16,08:09:34
39.8928933333333,116.318011666667,0,0,39829.3400347222,2009-01-16,08:09:39
39.8928966666667,116.318106666667,0,0,39829.3400925926,2009-01-16,08:09:44
39.89294,116.318165,0,0,39829.340150463,2009-01-16,08:09:49
39.8929133333333,116.318151666667,0,0,39829.3402083333,2009-01-16,08:09:54
39.89279,116.31821,0,0,39829.3402662037,2009-01-16,08:09:59
39.8928083333333,116.3182,0,0,39829.3403240741,2009-01-16,08:10:04
39.892825,116.318065,0,0,39829.3403819444,2009-01-16,08:10:09
39.8928783333333,116.317936666667,0,0,39829.3404398148,2009-01-16,08:10:14
39.8929816666667,116.3179,0,0,39829.3404976852,2009-01-16,08:10:19
39.8929866666667,116.317806666667,0,0,39829.3405555556,2009-01-16,08:10:24
39.8930183333333,116.317786666667,0,0,39829.3406134259,2009-01-16,08:10:29
39.8931566666667,116.317883333333,0,0,39829.3406712963,2009-01-16,08:10:34
39.8932116666667,116.317965,0,0,39829.3407291667,2009-01-16,08:10:39
39.8929683333333,116.317918333333,0,0,39829.340787037,2009-01-16,08:10:44
39.8928133333333,116.317818333333,0,0,39829.3408449074,2009-01-16,08:10:49
39.8925266666667,116.317515,0,0,39829.3409027778,2009-01-16,08:10:54
39.892365,116.317498333333,0,0,39829.3409606481,2009-01-16,08:10:59
39.89247,116.317611666667,0,0,39829.3410185185,2009-01-16,08:11:04
39.892555,116.317658333333,0,0,39829.3410763889,2009-01-16,08:11:09
39.8926016666667,116.317693333333,0,0,39829.3411342593,2009-01-16,08:11:14
39.8926316666667,116.317643333333,0,0,39829.3411921296,2009-01-16,08:11:19
39.8926033333333,116.317578333333,0,0,39829.34125,2009-01-16,08:11:24
39.8924666666667,116.317541666667,0,0,39829.3413078704,2009-01-16,08:11:29
39.8922933333333,116.317523333333,0,0,39829.3413657407,2009-01-16,08:11:34
39.8923383333333,116.317658333333,0,0,39829.3414236111,2009-01-16,08:11:39
39.892455,116.317793333333,0,0,39829.3414814815,2009-01-16,08:11:44
39.8923066666667,116.317778333333,0,0,39829.3415393519,2009-01-16,08:11:49
39.8921633333333,116.317848333333,0,0,39829.3415972222,2009-01-16,08:11:54
39.8919833333333,116.317903333333,0,0,39829.3416550926,2009-01-16,08:11:59
39.8919483333333,116.317973333333,0,0,39829.341712963,2009-01-16,08:12:04
39.8921183333333,116.318208333333,0,0,39829.3417708333,2009-01-16,08:12:09
39.892455,116.318328333333,0,0,39829.3418287037,2009-01-16,08:12:14
39.8922583333333,116.318166666667,0,0,39829.3418865741,2009-01-16,08:12:19
39.8921916666667,116.317553333333,0,0,39829.3419444444,2009-01-16,08:12:24
39.892155,116.31748,0,0,39829.3420023148,2009-01-16,08:12:29
39.892025,116.31742,0,0,39829.3420601852,2009-01-16,08:12:34
39.8918983333333,116.317383333333,0,0,39829.3421180556,2009-01-16,08:12:39
39.8918716666667,116.317333333333,0,0,39829.3421759259,2009-01-16,08:12:44
39.892005,116.317255,0,0,39829.3422337963,2009-01-16,08:12:49
39.8920133333333,116.317218333333,0,0,39829.3422916667,2009-01-16,08:12:54
39.8920566666667,116.317223333333,0,0,39829.342349537,2009-01-16,08:12:59
39.8932783333333,116.317583333333,0,0,39829.3424074074,2009-01-16,08:13:04
39.8933516666667,116.317703333333,0,0,39829.3424652778,2009-01-16,08:13:09
39.893365,116.317723333333,0,0,39829.3425231481,2009-01-16,08:13:14
39.89346,116.317796666667,0,0,39829.3425810185,2009-01-16,08:13:19
39.8935083333333,116.317971666667,0,0,39829.3426388889,2009-01-16,08:13:24
39.89344,116.31815,0,0,39829.3426967593,2009-01-16,08:13:29
39.89335,116.318266666667,0,0,39829.3427546296,2009-01-16,08:13:34
39.89335,116.318266666667,0,0,39829.3427893519,2009-01-16,08:13:37
39.8933516666667,116.31827,0,0,39829.3428125,2009-01-16,08:13:39
39.8933016666667,116.318208333333,0,0,39829.3428703704,2009-01-16,08:13:44
39.8932766666667,116.318181666667,0,0,39829.3429282407,2009-01-16,08:13:49
39.893265,116.318078333333,0,0,39829.3429861111,2009-01-16,08:13:54
39.89325,116.318016666667,0,0,39829.3430439815,2009-01-16,08:13:59
39.89323,116.317963333333,0,0,39829.3431018519,2009-01-16,08:14:04
39.893265,116.317921666667,0,0,39829.3431597222,2009-01-16,08:14:09
39.8932983333333,116.317873333333,0,0,39829.3432175926,2009-01-16,08:14:14
39.8933233333333,116.317951666667,0,0,39829.343275463,2009-01-16,08:14:19
39.8933433333333,116.318018333333,0,0,39829.3433333333,2009-01-16,08:14:24
39.89332,116.318013333333,0,0,39829.3433912037,2009-01-16,08:14:29
39.8932883333333,116.318006666667,0,0,39829.3434490741,2009-01-16,08:14:34
39.8932566666667,116.318026666667,0,0,39829.3435069444,2009-01-16,08:14:39
39.8932583333333,116.318015,0,0,39829.3435648148,2009-01-16,08:14:44
39.893305,116.31792,0,0,39829.3436226852,2009-01-16,08:14:49
39.8932916666667,116.317708333333,0,0,39829.3436805556,2009-01-16,08:14:54
39.8932433333333,116.317578333333,0,0,39829.3437384259,2009-01-16,08:14:59
39.8932216666667,116.317395,0,0,39829.3437962963,2009-01-16,08:15:04
39.8932133333333,116.317211666667,0,0,39829.3438541667,2009-01-16,08:15:09
39.8932016666667,116.317141666667,0,0,39829.343912037,2009-01-16,08:15:14
39.893245,116.317121666667,0,0,39829.3439699074,2009-01-16,08:15:19
39.8935283333333,116.316971666667,0,0,39829.3440277778,2009-01-16,08:15:24
39.8937,116.31667,0,0,39829.3440856481,2009-01-16,08:15:29
39.8937583333333,116.316443333333,0,0,39829.3441435185,2009-01-16,08:15:34
39.89261,116.314791666667,0,0,39829.3442592593,2009-01-16,08:15:44
39.8926233333333,116.314233333333,0,0,39829.3443171296,2009-01-16,08:15:49
39.89281,116.313818333333,0,0,39829.344375,2009-01-16,08:15:54
39.893025,116.313501666667,0,0,39829.3444328704,2009-01-16,08:15:59
39.892925,116.313268333333,0,0,39829.3444907407,2009-01-16,08:16:04
39.892805,116.312826666667,0,0,39829.3445486111,2009-01-16,08:16:09
39.8926683333333,116.312281666667,0,0,39829.3446064815,2009-01-16,08:16:14
39.8927483333333,116.311711666667,0,0,39829.3446643518,2009-01-16,08:16:19
39.8929133333333,116.311178333333,0,0,39829.3447222222,2009-01-16,08:16:24
39.8929966666667,116.310825,0,0,39829.3447800926,2009-01-16,08:16:29
39.89304,116.310431666667,0,0,39829.344837963,2009-01-16,08:16:34
39.893055,116.310171666667,0,0,39829.3448958333,2009-01-16,08:16:39
39.8930816666667,116.30981,0,0,39829.3449537037,2009-01-16,08:16:44
39.89322,116.309248333333,0,0,39829.3450115741,2009-01-16,08:16:49
39.8933633333333,116.308801666667,0,0,39829.3450694444,2009-01-16,08:16:54
39.8934333333333,116.308338333333,0,0,39829.3451273148,2009-01-16,08:16:59
39.89352,116.307718333333,0,0,39829.3451851852,2009-01-16,08:17:04
39.8936883333333,116.306965,0,0,39829.3452430556,2009-01-16,08:17:09
39.893725,116.306223333333,0,0,39829.3453009259,2009-01-16,08:17:14
39.8937416666667,116.305506666667,0,0,39829.3453587963,2009-01-16,08:17:19
39.89386,116.304883333333,0,0,39829.3454166667,2009-01-16,08:17:24
39.8939016666667,116.304283333333,0,0,39829.345474537,2009-01-16,08:17:29
39.8939433333333,116.303808333333,0,0,39829.3455324074,2009-01-16,08:17:34
39.8939466666667,116.30331,0,0,39829.3455902778,2009-01-16,08:17:39
39.89387,116.302755,0,0,39829.3456481481,2009-01-16,08:17:44
39.8937866666667,116.302266666667,0,0,39829.3457060185,2009-01-16,08:17:49
39.8937,116.301821666667,0,0,39829.3457638889,2009-01-16,08:17:54
39.8935766666667,116.301436666667,0,0,39829.3458217593,2009-01-16,08:17:59
39.8933583333333,116.301063333333,0,0,39829.3458796296,2009-01-16,08:18:04
39.8931583333333,116.300608333333,0,0,39829.3459375,2009-01-16,08:18:09
39.8924983333333,116.299445,0,0,39829.3459953704,2009-01-16,08:18:14
39.8922783333333,116.299115,0,0,39829.3460532407,2009-01-16,08:18:19
39.8920916666667,116.298698333333,0,0,39829.3461111111,2009-01-16,08:18:24
39.8918083333333,116.298235,0,0,39829.3461689815,2009-01-16,08:18:29
39.89142,116.297676666667,0,0,39829.3462268518,2009-01-16,08:18:34
39.891145,116.297186666667,0,0,39829.3462847222,2009-01-16,08:18:39
39.8908116666667,116.296655,0,0,39829.3463425926,2009-01-16,08:18:44
39.8906516666667,116.296088333333,0,0,39829.346400463,2009-01-16,08:18:49
39.8905783333333,116.295428333333,0,0,39829.3464583333,2009-01-16,08:18:54
39.8905616666667,116.294646666667,0,0,39829.3465162037,2009-01-16,08:18:59
39.890575,116.293903333333,0,0,39829.3465740741,2009-01-16,08:19:04
39.89058,116.293083333333,0,0,39829.3466319444,2009-01-16,08:19:09
39.8907216666667,116.292255,0,0,39829.3466898148,2009-01-16,08:19:14
39.8909766666667,116.291518333333,0,0,39829.3467476852,2009-01-16,08:19:19
39.8912633333333,116.290758333333,0,0,39829.3468055556,2009-01-16,08:19:24
39.891575,116.289898333333,0,0,39829.3468634259,2009-01-16,08:19:29
39.891835,116.289018333333,0,0,39829.3469212963,2009-01-16,08:19:34
39.8920566666667,116.288165,0,0,39829.3469791667,2009-01-16,08:19:39
39.8923116666667,116.287311666667,0,0,39829.347037037,2009-01-16,08:19:44
39.8926366666667,116.286418333333,0,0,39829.3470949074,2009-01-16,08:19:49
39.8930266666667,116.285561666667,0,0,39829.3471527778,2009-01-16,08:19:54
39.8935716666667,116.284745,0,0,39829.3472106481,2009-01-16,08:19:59
39.8940716666667,116.28377,0,0,39829.3472685185,2009-01-16,08:20:04
39.8944483333333,116.282751666667,0,0,39829.3473263889,2009-01-16,08:20:09
39.8946733333333,116.281793333333,0,0,39829.3473842593,2009-01-16,08:20:14
39.8947283333333,116.280796666667,0,0,39829.3474421296,2009-01-16,08:20:19
39.8947316666667,116.279828333333,0,0,39829.3475,2009-01-16,08:20:24
39.8947366666667,116.278913333333,0,0,39829.3475578704,2009-01-16,08:20:29
39.894735,116.27801,0,0,39829.3476157407,2009-01-16,08:20:34
39.8947483333333,116.27706,0,0,39829.3476736111,2009-01-16,08:20:39
39.894765,116.27607,0,0,39829.3477314815,2009-01-16,08:20:44
39.8947716666667,116.275051666667,0,0,39829.3477893519,2009-01-16,08:20:49
39.894765,116.273978333333,0,0,39829.3478472222,2009-01-16,08:20:54
39.8947633333333,116.27287,0,0,39829.3479050926,2009-01-16,08:20:59
39.894765,116.271746666667,0,0,39829.347962963,2009-01-16,08:21:04
39.89477,116.270603333333,0,0,39829.3480208333,2009-01-16,08:21:09
39.89478,116.269423333333,0,0,39829.3480787037,2009-01-16,08:21:14
39.8947466666667,116.268235,0,0,39829.3481365741,2009-01-16,08:21:19
39.8947383333333,116.267046666667,0,0,39829.3481944444,2009-01-16,08:21:24
39.8947216666667,116.265811666667,0,0,39829.3482523148,2009-01-16,08:21:29
39.89471,116.264598333333,0,0,39829.3483101852,2009-01-16,08:21:34
39.89474,116.263345,0,0,39829.3483680556,2009-01-16,08:21:39
39.8947233333333,116.262038333333,0,0,39829.3484259259,2009-01-16,08:21:44
39.8947316666667,116.26068,0,0,39829.3484837963,2009-01-16,08:21:49
39.8947333333333,116.259276666667,0,0,39829.3485416667,2009-01-16,08:21:54
39.8947333333333,116.257888333333,0,0,39829.348599537,2009-01-16,08:21:59
39.89472,116.25646,0,0,39829.3486574074,2009-01-16,08:22:04
39.89471,116.255055,0,0,39829.3487152778,2009-01-16,08:22:09
39.894705,116.253645,0,0,39829.3487731481,2009-01-16,08:22:14
39.894695,116.252175,0,0,39829.3488310185,2009-01-16,08:22:19
39.8946916666667,116.250708333333,0,0,39829.3488888889,2009-01-16,08:22:24
39.8946766666667,116.249175,0,0,39829.3489467593,2009-01-16,08:22:29
39.8946483333333,116.247618333333,0,0,39829.3490046296,2009-01-16,08:22:34
39.8946233333333,116.246066666667,0,0,39829.3490625,2009-01-16,08:22:39
39.8946233333333,116.244553333333,0,0,39829.3491203704,2009-01-16,08:22:44
39.89461,116.243006666667,0,0,39829.3491782407,2009-01-16,08:22:49
39.8946233333333,116.241538333333,0,0,39829.3492361111,2009-01-16,08:22:54
39.8946766666667,116.240015,0,0,39829.3492939815,2009-01-16,08:22:59
39.8946916666667,116.23851,0,0,39829.3493518519,2009-01-16,08:23:04
39.89471,116.237025,0,0,39829.3494097222,2009-01-16,08:23:09
39.894715,116.23554,0,0,39829.3494675926,2009-01-16,08:23:14
39.8947233333333,116.23404,0,0,39829.349525463,2009-01-16,08:23:19
39.894715,116.232571666667,0,0,39829.3495833333,2009-01-16,08:23:24
39.89469,116.23109,0,0,39829.3496412037,2009-01-16,08:23:29
39.89467,116.229573333333,0,0,39829.3496990741,2009-01-16,08:23:34
39.8946833333333,116.227998333333,0,0,39829.3497569444,2009-01-16,08:23:39
39.8946933333333,116.226481666667,0,0,39829.3498148148,2009-01-16,08:23:44
39.894715,116.224928333333,0,0,39829.3498726852,2009-01-16,08:23:49
39.894725,116.223381666667,0,0,39829.3499305556,2009-01-16,08:23:54
39.89471,116.221856666667,0,0,39829.3499884259,2009-01-16,08:23:59
39.8946716666667,116.220355,0,0,39829.3500462963,2009-01-16,08:24:04
39.894635,116.21885,0,0,39829.3501041667,2009-01-16,08:24:09
39.8946066666667,116.217375,0,0,39829.350162037,2009-01-16,08:24:14
39.8944866666667,116.215943333333,0,0,39829.3502199074,2009-01-16,08:24:19
39.8942366666667,116.214548333333,0,0,39829.3502777778,2009-01-16,08:24:24
39.8939166666667,116.213161666667,0,0,39829.3503356481,2009-01-16,08:24:29
39.8935966666667,116.211746666667,0,0,39829.3503935185,2009-01-16,08:24:34
39.893305,116.210391666667,0,0,39829.3504513889,2009-01-16,08:24:39
39.892995,116.209061666667,0,0,39829.3505092593,2009-01-16,08:24:44
39.8926116666667,116.207781666667,0,0,39829.3505671296,2009-01-16,08:24:49
39.8920683333333,116.206653333333,0,0,39829.350625,2009-01-16,08:24:54
39.8914283333333,116.20565,0,0,39829.3506828704,2009-01-16,08:24:59
39.8907983333333,116.20463,0,0,39829.3507407407,2009-01-16,08:25:04
39.8901566666667,116.203586666667,0,0,39829.3507986111,2009-01-16,08:25:09
39.88949,116.202555,0,0,39829.3508564815,2009-01-16,08:25:14
39.8888066666667,116.20151,0,0,39829.3509143519,2009-01-16,08:25:19
39.8881266666667,116.200476666667,0,0,39829.3509722222,2009-01-16,08:25:24
39.8874416666667,116.199416666667,0,0,39829.3510300926,2009-01-16,08:25:29
39.8867666666667,116.198355,0,0,39829.351087963,2009-01-16,08:25:34
39.8860866666667,116.19729,0,0,39829.3511458333,2009-01-16,08:25:39
39.8853866666667,116.196186666667,0,0,39829.3512037037,2009-01-16,08:25:44
39.8848166666667,116.194943333333,0,0,39829.3512615741,2009-01-16,08:25:49
39.8844766666667,116.19354,0,0,39829.3513194444,2009-01-16,08:25:54
39.8844083333333,116.192058333333,0,0,39829.3513773148,2009-01-16,08:25:59
39.8845916666667,116.190593333333,0,0,39829.3514351852,2009-01-16,08:26:04
39.8850566666667,116.189276666667,0,0,39829.3514930556,2009-01-16,08:26:09
39.8858166666667,116.188055,0,0,39829.3515509259,2009-01-16,08:26:14
39.8864716666667,116.186688333333,0,0,39829.3516087963,2009-01-16,08:26:19
39.8868333333333,116.185143333333,0,0,39829.3516666667,2009-01-16,08:26:24
39.8869366666667,116.183595,0,0,39829.351724537,2009-01-16,08:26:29
39.8870366666667,116.182035,0,0,39829.3517824074,2009-01-16,08:26:34
39.8871883333333,116.18052,0,0,39829.3518402778,2009-01-16,08:26:39
39.8874,116.179018333333,0,0,39829.3518981481,2009-01-16,08:26:44
39.887485,116.177468333333,0,0,39829.3519560185,2009-01-16,08:26:49
39.88725,116.175988333333,0,0,39829.3520138889,2009-01-16,08:26:54
39.88676,116.174685,0,0,39829.3520717593,2009-01-16,08:26:59
39.886085,116.17355,0,0,39829.3521296296,2009-01-16,08:27:04
39.8852,116.17265,0,0,39829.3521875,2009-01-16,08:27:09
39.884175,116.171885,0,0,39829.3522453704,2009-01-16,08:27:14
39.8831533333333,116.171098333333,0,0,39829.3523032407,2009-01-16,08:27:19
39.882135,116.170336666667,0,0,39829.3523611111,2009-01-16,08:27:24
39.8811433333333,116.169565,0,0,39829.3524189815,2009-01-16,08:27:29
39.8801533333333,116.168808333333,0,0,39829.3524768518,2009-01-16,08:27:34
39.879165,116.168141666667,0,0,39829.3525347222,2009-01-16,08:27:39
39.87814,116.167606666667,0,0,39829.3525925926,2009-01-16,08:27:44
39.876925,116.16708,0,0,39829.352650463,2009-01-16,08:27:49
39.8755316666667,116.166616666667,0,0,39829.3527083333,2009-01-16,08:27:54
39.8741616666667,116.166236666667,0,0,39829.3527662037,2009-01-16,08:27:59
39.872805,116.165731666667,0,0,39829.3528240741,2009-01-16,08:28:04
39.8715666666667,116.16545,0,0,39829.3528819444,2009-01-16,08:28:09
39.8703116666667,116.165503333333,0,0,39829.3529398148,2009-01-16,08:28:14
39.8690133333333,116.165805,0,0,39829.3529976852,2009-01-16,08:28:19
39.8677766666667,116.166341666667,0,0,39829.3530555556,2009-01-16,08:28:24
39.86667,116.167,0,0,39829.3531134259,2009-01-16,08:28:29
39.865775,116.167913333333,0,0,39829.3531712963,2009-01-16,08:28:34
39.8649483333333,116.168896666667,0,0,39829.3532291667,2009-01-16,08:28:39
39.8639433333333,116.16992,0,0,39829.353287037,2009-01-16,08:28:44
39.862875,116.171076666667,0,0,39829.3533449074,2009-01-16,08:28:49
39.861615,116.17196,0,0,39829.3534027778,2009-01-16,08:28:54
39.86027,116.172608333333,0,0,39829.3534606481,2009-01-16,08:28:59
39.8589466666667,116.17298,0,0,39829.3535185185,2009-01-16,08:29:04
39.8577,116.173106666667,0,0,39829.3535763889,2009-01-16,08:29:09
39.8564683333333,116.172976666667,0,0,39829.3536342593,2009-01-16,08:29:14
39.8553466666667,116.172753333333,0,0,39829.3536921296,2009-01-16,08:29:19
39.8542233333333,116.172521666667,0,0,39829.35375,2009-01-16,08:29:24
39.8470783333333,116.16595,0,0,39829.3541550926,2009-01-16,08:29:59
39.8459066666667,116.16555,0,0,39829.354212963,2009-01-16,08:30:04
39.844725,116.165436666667,0,0,39829.3542708333,2009-01-16,08:30:09
39.843565,116.165413333333,0,0,39829.3543287037,2009-01-16,08:30:14
39.84246,116.165388333333,0,0,39829.3543865741,2009-01-16,08:30:19
39.8412516666667,116.165391666667,0,0,39829.3544444444,2009-01-16,08:30:24
39.8400833333333,116.165398333333,0,0,39829.3545023148,2009-01-16,08:30:29
39.8388816666667,116.165386666667,0,0,39829.3545601852,2009-01-16,08:30:34
39.8377283333333,116.165381666667,0,0,39829.3546180556,2009-01-16,08:30:39
39.836565,116.165375,0,0,39829.3546759259,2009-01-16,08:30:44
39.8353583333333,116.165338333333,0,0,39829.3547337963,2009-01-16,08:30:49
39.83414,116.165298333333,0,0,39829.3547916667,2009-01-16,08:30:54
39.832925,116.165228333333,0,0,39829.354849537,2009-01-16,08:30:59
39.83174,116.165163333333,0,0,39829.3549074074,2009-01-16,08:31:04
39.8305916666667,116.165113333333,0,0,39829.3549652778,2009-01-16,08:31:09
39.8294316666667,116.165065,0,0,39829.3550231481,2009-01-16,08:31:14
39.828265,116.165023333333,0,0,39829.3550810185,2009-01-16,08:31:19
39.8271166666667,116.164971666667,0,0,39829.3551388889,2009-01-16,08:31:24
39.8259683333333,116.164915,0,0,39829.3551967593,2009-01-16,08:31:29
39.8248133333333,116.164861666667,0,0,39829.3552546296,2009-01-16,08:31:34
39.82368,116.164796666667,0,0,39829.3553125,2009-01-16,08:31:39
39.8225966666667,116.164758333333,0,0,39829.3553703704,2009-01-16,08:31:44
39.8215433333333,116.16475,0,0,39829.3554282407,2009-01-16,08:31:49
39.820485,116.164688333333,0,0,39829.3554861111,2009-01-16,08:31:54
39.8194266666667,116.164573333333,0,0,39829.3555439815,2009-01-16,08:31:59
39.8183816666667,116.16449,0,0,39829.3556018519,2009-01-16,08:32:04
39.81734,116.164441666667,0,0,39829.3556597222,2009-01-16,08:32:09
39.8162883333333,116.164448333333,0,0,39829.3557175926,2009-01-16,08:32:14
39.8152683333333,116.164483333333,0,0,39829.355775463,2009-01-16,08:32:19
39.81433,116.164776666667,0,0,39829.3558333333,2009-01-16,08:32:24
39.81342,116.165215,0,0,39829.3558912037,2009-01-16,08:32:29
39.812525,116.16579,0,0,39829.3559490741,2009-01-16,08:32:34
39.8116916666667,116.166493333333,0,0,39829.3560069444,2009-01-16,08:32:39
39.8109216666667,116.167335,0,0,39829.3560648148,2009-01-16,08:32:44
39.8102466666667,116.168301666667,0,0,39829.3561226852,2009-01-16,08:32:49
39.8096483333333,116.169353333333,0,0,39829.3561805556,2009-01-16,08:32:54
39.8090316666667,116.1704,0,0,39829.3562384259,2009-01-16,08:32:59
39.80836,116.171418333333,0,0,39829.3562962963,2009-01-16,08:33:04
39.8076783333333,116.172458333333,0,0,39829.3563541667,2009-01-16,08:33:09
39.8069716666667,116.17348,0,0,39829.356412037,2009-01-16,08:33:14
39.806305,116.174523333333,0,0,39829.3564699074,2009-01-16,08:33:19
39.805665,116.175578333333,0,0,39829.3565277778,2009-01-16,08:33:24
39.8050333333333,116.17667,0,0,39829.3565856481,2009-01-16,08:33:29
39.8043683333333,116.17775,0,0,39829.3566435185,2009-01-16,08:33:34
39.8036066666667,116.178818333333,0,0,39829.3567013889,2009-01-16,08:33:39
39.8029866666667,116.17991,0,0,39829.3567592593,2009-01-16,08:33:44
39.8022666666667,116.180971666667,0,0,39829.3568171296,2009-01-16,08:33:49
39.8015533333333,116.18202,0,0,39829.356875,2009-01-16,08:33:54
39.8008483333333,116.183108333333,0,0,39829.3569328704,2009-01-16,08:33:59
39.8001583333333,116.184255,0,0,39829.3569907407,2009-01-16,08:34:04
39.7994133333333,116.185366666667,0,0,39829.3570486111,2009-01-16,08:34:09
39.7987133333333,116.186446666667,0,0,39829.3571064815,2009-01-16,08:34:14
39.7980166666667,116.187505,0,0,39829.3571643519,2009-01-16,08:34:19
39.7972816666667,116.188503333333,0,0,39829.3572222222,2009-01-16,08:34:24
39.796385,116.189323333333,0,0,39829.3572800926,2009-01-16,08:34:29
39.795415,116.18992,0,0,39829.357337963,2009-01-16,08:34:34
39.7944366666667,116.190261666667,0,0,39829.3573958333,2009-01-16,08:34:39
39.7934333333333,116.190353333333,0,0,39829.3574537037,2009-01-16,08:34:44
39.7923716666667,116.19017,0,0,39829.3575115741,2009-01-16,08:34:49
39.7913766666667,116.189703333333,0,0,39829.3575694444,2009-01-16,08:34:54
39.7904116666667,116.189156666667,0,0,39829.3576273148,2009-01-16,08:34:59
39.78945,116.188601666667,0,0,39829.3576851852,2009-01-16,08:35:04
39.7884983333333,116.188046666667,0,0,39829.3577430556,2009-01-16,08:35:09
39.78756,116.187438333333,0,0,39829.3578009259,2009-01-16,08:35:14
39.7866083333333,116.186843333333,0,0,39829.3578587963,2009-01-16,08:35:19
39.785655,116.186248333333,0,0,39829.3579166667,2009-01-16,08:35:24
39.7846633333333,116.185641666667,0,0,39829.357974537,2009-01-16,08:35:29
39.7836483333333,116.184998333333,0,0,39829.3580324074,2009-01-16,08:35:34
39.782645,116.184293333333,0,0,39829.3580902778,2009-01-16,08:35:39
39.7816833333333,116.183531666667,0,0,39829.3581481481,2009-01-16,08:35:44
39.7806666666667,116.182698333333,0,0,39829.3582060185,2009-01-16,08:35:49
39.779545,116.181851666667,0,0,39829.3582638889,2009-01-16,08:35:54
39.77845,116.181018333333,0,0,39829.3583217593,2009-01-16,08:35:59
39.7773233333333,116.180118333333,0,0,39829.3583796296,2009-01-16,08:36:04
39.7762,116.179271666667,0,0,39829.3584375,2009-01-16,08:36:09
39.7751133333333,116.178446666667,0,0,39829.3584953704,2009-01-16,08:36:14
39.7740566666667,116.177603333333,0,0,39829.3585532407,2009-01-16,08:36:19
39.7729833333333,116.176766666667,0,0,39829.3586111111,2009-01-16,08:36:24
39.771895,116.17591,0,0,39829.3586689815,2009-01-16,08:36:29
39.770785,116.175038333333,0,0,39829.3587268519,2009-01-16,08:36:34
39.769665,116.174161666667,0,0,39829.3587847222,2009-01-16,08:36:39
39.7685383333333,116.17331,0,0,39829.3588425926,2009-01-16,08:36:44
39.7673666666667,116.172401666667,0,0,39829.358900463,2009-01-16,08:36:49
39.7661783333333,116.171496666667,0,0,39829.3589583333,2009-01-16,08:36:54
39.76501,116.170585,0,0,39829.3590162037,2009-01-16,08:36:59
39.7638166666667,116.169666666667,0,0,39829.3590740741,2009-01-16,08:37:04
39.7625883333333,116.168735,0,0,39829.3591319444,2009-01-16,08:37:09
39.7613383333333,116.167763333333,0,0,39829.3591898148,2009-01-16,08:37:14
39.7600666666667,116.16681,0,0,39829.3592476852,2009-01-16,08:37:19
39.758795,116.165831666667,0,0,39829.3593055556,2009-01-16,08:37:24
39.7574916666667,116.164848333333,0,0,39829.3593634259,2009-01-16,08:37:29
39.7562,116.163866666667,0,0,39829.3594212963,2009-01-16,08:37:34
39.754885,116.162861666667,0,0,39829.3594791667,2009-01-16,08:37:39
39.7535833333333,116.161845,0,0,39829.359537037,2009-01-16,08:37:44
39.7522583333333,116.160828333333,0,0,39829.3595949074,2009-01-16,08:37:49
39.7509133333333,116.159796666667,0,0,39829.3596527778,2009-01-16,08:37:54
39.74955,116.158773333333,0,0,39829.3597106481,2009-01-16,08:37:59
39.74822,116.15772,0,0,39829.3597685185,2009-01-16,08:38:04
39.7468466666667,116.156678333333,0,0,39829.3598263889,2009-01-16,08:38:09
39.7454466666667,116.155615,0,0,39829.3598842593,2009-01-16,08:38:14
39.7440533333333,116.154551666667,0,0,39829.3599421296,2009-01-16,08:38:19
39.7426833333333,116.15349,0,0,39829.36,2009-01-16,08:38:24
39.7413116666667,116.152435,0,0,39829.3600578704,2009-01-16,08:38:29
39.7399433333333,116.151408333333,0,0,39829.3601157407,2009-01-16,08:38:34
39.738565,116.150361666667,0,0,39829.3601736111,2009-01-16,08:38:39
39.7371016666667,116.149273333333,0,0,39829.3602314815,2009-01-16,08:38:44
39.7356616666667,116.148145,0,0,39829.3602893518,2009-01-16,08:38:49
39.7342033333333,116.147025,0,0,39829.3603472222,2009-01-16,08:38:54
39.7327566666667,116.145986666667,0,0,39829.3604050926,2009-01-16,08:38:59
39.73123,116.14515,0,0,39829.360462963,2009-01-16,08:39:04
39.7296633333333,116.144338333333,0,0,39829.3605208333,2009-01-16,08:39:09
39.7280816666667,116.143513333333,0,0,39829.3605787037,2009-01-16,08:39:14
39.726505,116.142695,0,0,39829.3606365741,2009-01-16,08:39:19
39.7249383333333,116.14187,0,0,39829.3606944444,2009-01-16,08:39:24
39.723375,116.14104,0,0,39829.3607523148,2009-01-16,08:39:29
39.7217983333333,116.140185,0,0,39829.3608101852,2009-01-16,08:39:34
39.72024,116.13938,0,0,39829.3608680556,2009-01-16,08:39:39
39.718675,116.13855,0,0,39829.3609259259,2009-01-16,08:39:44
39.7171683333333,116.137563333333,0,0,39829.3609837963,2009-01-16,08:39:49
39.7157483333333,116.136406666667,0,0,39829.3610416667,2009-01-16,08:39:54
39.7143533333333,116.135225,0,0,39829.361099537,2009-01-16,08:39:59
39.712945,116.134075,0,0,39829.3611574074,2009-01-16,08:40:04
39.7115116666667,116.132865,0,0,39829.3612152778,2009-01-16,08:40:09
39.7100833333333,116.131661666667,0,0,39829.3612731481,2009-01-16,08:40:14
39.7086766666667,116.130455,0,0,39829.3613310185,2009-01-16,08:40:19
39.7072833333333,116.129265,0,0,39829.3613888889,2009-01-16,08:40:24
39.7059,116.12807,0,0,39829.3614467593,2009-01-16,08:40:29
39.7045116666667,116.126878333333,0,0,39829.3615046296,2009-01-16,08:40:34
39.70311,116.125683333333,0,0,39829.3615625,2009-01-16,08:40:39
39.70171,116.124498333333,0,0,39829.3616203704,2009-01-16,08:40:44
39.70032,116.123313333333,0,0,39829.3616782407,2009-01-16,08:40:49
39.6989133333333,116.122113333333,0,0,39829.3617361111,2009-01-16,08:40:54
39.6975266666667,116.120946666667,0,0,39829.3617939815,2009-01-16,08:40:59
39.6961083333333,116.119756666667,0,0,39829.3618518518,2009-01-16,08:41:04
39.6947216666667,116.118583333333,0,0,39829.3619097222,2009-01-16,08:41:09
39.6933383333333,116.117423333333,0,0,39829.3619675926,2009-01-16,08:41:14
39.6919483333333,116.116248333333,0,0,39829.362025463,2009-01-16,08:41:19
39.6905283333333,116.115066666667,0,0,39829.3620833333,2009-01-16,08:41:24
39.689125,116.113858333333,0,0,39829.3621412037,2009-01-16,08:41:29
39.6877133333333,116.112681666667,0,0,39829.3621990741,2009-01-16,08:41:34
39.68628,116.111475,0,0,39829.3622569444,2009-01-16,08:41:39
39.68489,116.1103,0,0,39829.3623148148,2009-01-16,08:41:44
39.6834966666667,116.109111666667,0,0,39829.3623726852,2009-01-16,08:41:49
39.6820966666667,116.107936666667,0,0,39829.3624305556,2009-01-16,08:41:54
39.6806766666667,116.106733333333,0,0,39829.3624884259,2009-01-16,08:41:59
39.67925,116.105536666667,0,0,39829.3625462963,2009-01-16,08:42:04
39.6778033333333,116.104333333333,0,0,39829.3626041667,2009-01-16,08:42:09
39.6763633333333,116.103131666667,0,0,39829.362662037,2009-01-16,08:42:14
39.67496,116.101915,0,0,39829.3627199074,2009-01-16,08:42:19
39.6735433333333,116.100721666667,0,0,39829.3627777778,2009-01-16,08:42:24
39.6721366666667,116.099525,0,0,39829.3628356481,2009-01-16,08:42:29
39.6707066666667,116.098343333333,0,0,39829.3628935185,2009-01-16,08:42:34
39.6692933333333,116.097153333333,0,0,39829.3629513889,2009-01-16,08:42:39
39.66788,116.095953333333,0,0,39829.3630092593,2009-01-16,08:42:44
39.6664566666667,116.094758333333,0,0,39829.3630671296,2009-01-16,08:42:49
39.6650283333333,116.093583333333,0,0,39829.363125,2009-01-16,08:42:54
39.6636033333333,116.092401666667,0,0,39829.3631828704,2009-01-16,08:42:59
39.662205,116.09121,0,0,39829.3632407407,2009-01-16,08:43:04
39.660785,116.090023333333,0,0,39829.3632986111,2009-01-16,08:43:09
39.6593783333333,116.088835,0,0,39829.3633564815,2009-01-16,08:43:14
39.6579933333333,116.08763,0,0,39829.3634143519,2009-01-16,08:43:19
39.6565916666667,116.08643,0,0,39829.3634722222,2009-01-16,08:43:24
39.6551933333333,116.085223333333,0,0,39829.3635300926,2009-01-16,08:43:29
39.653745,116.084031666667,0,0,39829.363587963,2009-01-16,08:43:34
39.6522916666667,116.082823333333,0,0,39829.3636458333,2009-01-16,08:43:39
39.650875,116.081618333333,0,0,39829.3637037037,2009-01-16,08:43:44
39.6494716666667,116.080451666667,0,0,39829.3637615741,2009-01-16,08:43:49
39.648025,116.079265,0,0,39829.3638194444,2009-01-16,08:43:54
39.6466033333333,116.078075,0,0,39829.3638773148,2009-01-16,08:43:59
39.645205,116.076886666667,0,0,39829.3639351852,2009-01-16,08:44:04
39.6437633333333,116.075695,0,0,39829.3639930556,2009-01-16,08:44:09
39.642325,116.074536666667,0,0,39829.3640509259,2009-01-16,08:44:14
39.6409233333333,116.073326666667,0,0,39829.3641087963,2009-01-16,08:44:19
39.6395266666667,116.072133333333,0,0,39829.3641666667,2009-01-16,08:44:24
39.6381233333333,116.070938333333,0,0,39829.364224537,2009-01-16,08:44:29
39.6367283333333,116.069753333333,0,0,39829.3642824074,2009-01-16,08:44:34
39.63532,116.068555,0,0,39829.3643402778,2009-01-16,08:44:39
39.6339033333333,116.067333333333,0,0,39829.3643981481,2009-01-16,08:44:44
39.632505,116.066161666667,0,0,39829.3644560185,2009-01-16,08:44:49
39.6311283333333,116.065006666667,0,0,39829.3645138889,2009-01-16,08:44:54
39.629755,116.063853333333,0,0,39829.3645717593,2009-01-16,08:44:59
39.6283816666667,116.062686666667,0,0,39829.3646296296,2009-01-16,08:45:04
39.6269916666667,116.061505,0,0,39829.3646875,2009-01-16,08:45:09
39.6255833333333,116.060335,0,0,39829.3647453704,2009-01-16,08:45:14
39.6241216666667,116.059273333333,0,0,39829.3648032407,2009-01-16,08:45:19
39.6226183333333,116.05829,0,0,39829.3648611111,2009-01-16,08:45:24
39.621105,116.05734,0,0,39829.3649189815,2009-01-16,08:45:29
39.6195766666667,116.056368333333,0,0,39829.3649768519,2009-01-16,08:45:34
39.618085,116.055375,0,0,39829.3650347222,2009-01-16,08:45:39
39.61659,116.05431,0,0,39829.3650925926,2009-01-16,08:45:44
39.6151416666667,116.053136666667,0,0,39829.365150463,2009-01-16,08:45:49
39.613755,116.051858333333,0,0,39829.3652083333,2009-01-16,08:45:54
39.6123833333333,116.050555,0,0,39829.3652662037,2009-01-16,08:45:59
39.6110133333333,116.049268333333,0,0,39829.3653240741,2009-01-16,08:46:04
39.60965,116.047993333333,0,0,39829.3653819444,2009-01-16,08:46:09
39.6082783333333,116.046713333333,0,0,39829.3654398148,2009-01-16,08:46:14
39.6069216666667,116.045431666667,0,0,39829.3654976852,2009-01-16,08:46:19
39.6055533333333,116.044141666667,0,0,39829.3655555556,2009-01-16,08:46:24
39.6042466666667,116.04286,0,0,39829.3656134259,2009-01-16,08:46:29
39.60294,116.041568333333,0,0,39829.3656712963,2009-01-16,08:46:34
39.6015866666667,116.040266666667,0,0,39829.3657291667,2009-01-16,08:46:39
39.600215,116.038951666667,0,0,39829.365787037,2009-01-16,08:46:44
39.5988166666667,116.037635,0,0,39829.3658449074,2009-01-16,08:46:49
39.597465,116.036318333333,0,0,39829.3659027778,2009-01-16,08:46:54
39.5960966666667,116.035006666667,0,0,39829.3659606481,2009-01-16,08:46:59
39.5947633333333,116.03374,0,0,39829.3660185185,2009-01-16,08:47:04
39.59336,116.03249,0,0,39829.3660763889,2009-01-16,08:47:09
39.59198,116.031241666667,0,0,39829.3661342593,2009-01-16,08:47:14
39.5906466666667,116.029941666667,0,0,39829.3661921296,2009-01-16,08:47:19
39.5893383333333,116.028658333333,0,0,39829.36625,2009-01-16,08:47:24
39.5879966666667,116.027386666667,0,0,39829.3663078704,2009-01-16,08:47:29
39.586615,116.026106666667,0,0,39829.3663657407,2009-01-16,08:47:34
39.58522,116.02487,0,0,39829.3664236111,2009-01-16,08:47:39
39.5837916666667,116.023641666667,0,0,39829.3664814815,2009-01-16,08:47:44
39.5822833333333,116.022553333333,0,0,39829.3665393519,2009-01-16,08:47:49
39.5806716666667,116.021723333333,0,0,39829.3665972222,2009-01-16,08:47:54
39.5790716666667,116.020955,0,0,39829.3666550926,2009-01-16,08:47:59
39.5774416666667,116.020156666667,0,0,39829.366712963,2009-01-16,08:48:04
39.5758233333333,116.019385,0,0,39829.3667708333,2009-01-16,08:48:09
39.57423,116.018638333333,0,0,39829.3668287037,2009-01-16,08:48:14
39.5726266666667,116.017888333333,0,0,39829.3668865741,2009-01-16,08:48:19
39.5710516666667,116.017068333333,0,0,39829.3669444444,2009-01-16,08:48:24
39.5694583333333,116.016273333333,0,0,39829.3670023148,2009-01-16,08:48:29
39.5679033333333,116.015506666667,0,0,39829.3670601852,2009-01-16,08:48:34
39.566365,116.01474,0,0,39829.3671180556,2009-01-16,08:48:39
39.56481,116.013955,0,0,39829.3671759259,2009-01-16,08:48:44
39.5632533333333,116.013176666667,0,0,39829.3672337963,2009-01-16,08:48:49
39.5616916666667,116.012448333333,0,0,39829.3672916667,2009-01-16,08:48:54
39.5600883333333,116.01184,0,0,39829.367349537,2009-01-16,08:48:59
39.5584466666667,116.011376666667,0,0,39829.3674074074,2009-01-16,08:49:04
39.5568283333333,116.010941666667,0,0,39829.3674652778,2009-01-16,08:49:09
39.5552483333333,116.010476666667,0,0,39829.3675231481,2009-01-16,08:49:14
39.5536683333333,116.010013333333,0,0,39829.3675810185,2009-01-16,08:49:19
39.55208,116.009568333333,0,0,39829.3676388889,2009-01-16,08:49:24
39.5505083333333,116.009111666667,0,0,39829.3676967593,2009-01-16,08:49:29
39.5489283333333,116.008626666667,0,0,39829.3677546296,2009-01-16,08:49:34
39.5473216666667,116.008156666667,0,0,39829.3678125,2009-01-16,08:49:39
39.5457333333333,116.007661666667,0,0,39829.3678703704,2009-01-16,08:49:44
39.54411,116.007206666667,0,0,39829.3679282407,2009-01-16,08:49:49
39.5425016666667,116.006753333333,0,0,39829.3679861111,2009-01-16,08:49:54
39.54091,116.006306666667,0,0,39829.3680439815,2009-01-16,08:49:59
39.5393766666667,116.005855,0,0,39829.3681018518,2009-01-16,08:50:04
39.537945,116.00543,0,0,39829.3681597222,2009-01-16,08:50:09
39.5365933333333,116.005055,0,0,39829.3682175926,2009-01-16,08:50:14
39.535275,116.004746666667,0,0,39829.368275463,2009-01-16,08:50:19
39.5340366666667,116.004438333333,0,0,39829.3683333333,2009-01-16,08:50:24
39.532915,116.004135,0,0,39829.3683912037,2009-01-16,08:50:29
39.5318216666667,116.003835,0,0,39829.3684490741,2009-01-16,08:50:34
39.5308,116.00352,0,0,39829.3685069444,2009-01-16,08:50:39
39.5299216666667,116.003255,0,0,39829.3685648148,2009-01-16,08:50:44
39.5290416666667,116.002993333333,0,0,39829.3686226852,2009-01-16,08:50:49
39.5282733333333,116.002778333333,0,0,39829.3686805556,2009-01-16,08:50:54
39.527595,116.002606666667,0,0,39829.3687384259,2009-01-16,08:50:59
39.5269716666667,116.002396666667,0,0,39829.3687962963,2009-01-16,08:51:04
39.5263366666667,116.002193333333,0,0,39829.3688541667,2009-01-16,08:51:09
39.5257016666667,116.001973333333,0,0,39829.368912037,2009-01-16,08:51:14
39.525085,116.00176,0,0,39829.3689699074,2009-01-16,08:51:19
39.5244266666667,116.00154,0,0,39829.3690277778,2009-01-16,08:51:24
39.5237183333333,116.001313333333,0,0,39829.3690856481,2009-01-16,08:51:29
39.5230166666667,116.0011,0,0,39829.3691435185,2009-01-16,08:51:34
39.5222616666667,116.000878333333,0,0,39829.3692013889,2009-01-16,08:51:39
39.52146,116.000643333333,0,0,39829.3692592593,2009-01-16,08:51:44
39.520645,116.000418333333,0,0,39829.3693171296,2009-01-16,08:51:49
39.5198333333333,116.00015,0,0,39829.369375,2009-01-16,08:51:54
39.5190083333333,115.999903333333,0,0,39829.3694328704,2009-01-16,08:51:59
39.5181166666667,115.999658333333,0,0,39829.3694907407,2009-01-16,08:52:04
39.5172433333333,115.999425,0,0,39829.3695486111,2009-01-16,08:52:09
39.516395,115.99917,0,0,39829.3696064815,2009-01-16,08:52:14
39.515545,115.998953333333,0,0,39829.3696643518,2009-01-16,08:52:19
39.5146833333333,115.998736666667,0,0,39829.3697222222,2009-01-16,08:52:24
39.5138433333333,115.9985,0,0,39829.3697800926,2009-01-16,08:52:29
39.5130033333333,115.998293333333,0,0,39829.369837963,2009-01-16,08:52:34
39.51214,115.99808,0,0,39829.3698958333,2009-01-16,08:52:39
39.5112433333333,115.997815,0,0,39829.3699537037,2009-01-16,08:52:44
39.51035,115.997525,0,0,39829.3700115741,2009-01-16,08:52:49
39.509425,115.997221666667,0,0,39829.3700694444,2009-01-16,08:52:54
39.5084583333333,115.99691,0,0,39829.3701273148,2009-01-16,08:52:59
39.5074716666667,115.996618333333,0,0,39829.3701851852,2009-01-16,08:53:04
39.5064616666667,115.996288333333,0,0,39829.3702430556,2009-01-16,08:53:09
39.5054183333333,115.995978333333,0,0,39829.3703009259,2009-01-16,08:53:14
39.50436,115.995605,0,0,39829.3703587963,2009-01-16,08:53:19
39.5032983333333,115.99517,0,0,39829.3704166667,2009-01-16,08:53:24
39.5022583333333,115.994703333333,0,0,39829.370474537,2009-01-16,08:53:29
39.5012333333333,115.994135,0,0,39829.3705324074,2009-01-16,08:53:34
39.500175,115.993543333333,0,0,39829.3705902778,2009-01-16,08:53:39
39.4990883333333,115.992851666667,0,0,39829.3706481481,2009-01-16,08:53:44
39.4980316666667,115.992095,0,0,39829.3707060185,2009-01-16,08:53:49
39.4969683333333,115.991318333333,0,0,39829.3707638889,2009-01-16,08:53:54
39.4959333333333,115.990551666667,0,0,39829.3708217593,2009-01-16,08:53:59
39.4948933333333,115.989763333333,0,0,39829.3708796296,2009-01-16,08:54:04
39.493835,115.988983333333,0,0,39829.3709375,2009-01-16,08:54:09
39.4927766666667,115.988198333333,0,0,39829.3709953704,2009-01-16,08:54:14
39.49167,115.98738,0,0,39829.3710532407,2009-01-16,08:54:19
39.4905466666667,115.986536666667,0,0,39829.3711111111,2009-01-16,08:54:24
39.4894216666667,115.985685,0,0,39829.3711689815,2009-01-16,08:54:29
39.48826,115.984848333333,0,0,39829.3712268519,2009-01-16,08:54:34
39.4871133333333,115.98399,0,0,39829.3712847222,2009-01-16,08:54:39
39.48601,115.983128333333,0,0,39829.3713425926,2009-01-16,08:54:44
39.4848466666667,115.982243333333,0,0,39829.371400463,2009-01-16,08:54:49
39.48366,115.98135,0,0,39829.3714583333,2009-01-16,08:54:54
39.4824883333333,115.980475,0,0,39829.3715162037,2009-01-16,08:54:59
39.48128,115.979583333333,0,0,39829.3715740741,2009-01-16,08:55:04
39.4800566666667,115.978695,0,0,39829.3716319444,2009-01-16,08:55:09
39.47887,115.977825,0,0,39829.3716898148,2009-01-16,08:55:14
39.4776566666667,115.9769,0,0,39829.3717476852,2009-01-16,08:55:19
39.4764166666667,115.975971666667,0,0,39829.3718055556,2009-01-16,08:55:24
39.4751766666667,115.975051666667,0,0,39829.3718634259,2009-01-16,08:55:29
39.4739266666667,115.974101666667,0,0,39829.3719212963,2009-01-16,08:55:34
39.47263,115.973146666667,0,0,39829.3719791667,2009-01-16,08:55:39
39.471345,115.97219,0,0,39829.372037037,2009-01-16,08:55:44
39.4700316666667,115.971225,0,0,39829.3720949074,2009-01-16,08:55:49
39.4686866666667,115.970236666667,0,0,39829.3721527778,2009-01-16,08:55:54
39.4673466666667,115.969218333333,0,0,39829.3722106481,2009-01-16,08:55:59
39.4659933333333,115.968203333333,0,0,39829.3722685185,2009-01-16,08:56:04
39.464635,115.967191666667,0,0,39829.3723263889,2009-01-16,08:56:09
39.4632783333333,115.966165,0,0,39829.3723842593,2009-01-16,08:56:14
39.46192,115.96517,0,0,39829.3724421296,2009-01-16,08:56:19
39.4605783333333,115.964185,0,0,39829.3725,2009-01-16,08:56:24
39.459245,115.963186666667,0,0,39829.3725578704,2009-01-16,08:56:29
39.4578633333333,115.962178333333,0,0,39829.3726157407,2009-01-16,08:56:34
39.4564883333333,115.961153333333,0,0,39829.3726736111,2009-01-16,08:56:39
39.4551016666667,115.960103333333,0,0,39829.3727314815,2009-01-16,08:56:44
39.45369,115.959036666667,0,0,39829.3727893519,2009-01-16,08:56:49
39.4522666666667,115.957978333333,0,0,39829.3728472222,2009-01-16,08:56:54
39.4508283333333,115.956931666667,0,0,39829.3729050926,2009-01-16,08:56:59
39.44941,115.955873333333,0,0,39829.372962963,2009-01-16,08:57:04
39.4479783333333,115.954818333333,0,0,39829.3730208333,2009-01-16,08:57:09
39.4465333333333,115.953771666667,0,0,39829.3730787037,2009-01-16,08:57:14
39.4450633333333,115.952693333333,0,0,39829.3731365741,2009-01-16,08:57:19
39.4436016666667,115.951585,0,0,39829.3731944444,2009-01-16,08:57:24
39.4421816666667,115.950498333333,0,0,39829.3732523148,2009-01-16,08:57:29
39.440765,115.94943,0,0,39829.3733101852,2009-01-16,08:57:34
39.4393233333333,115.948308333333,0,0,39829.3733680556,2009-01-16,08:57:39
39.4379016666667,115.947076666667,0,0,39829.3734259259,2009-01-16,08:57:44
39.4365683333333,115.945845,0,0,39829.3734837963,2009-01-16,08:57:49
39.435225,115.944591666667,0,0,39829.3735416667,2009-01-16,08:57:54
39.4338616666667,115.943335,0,0,39829.373599537,2009-01-16,08:57:59
39.4324883333333,115.942073333333,0,0,39829.3736574074,2009-01-16,08:58:04
39.4311183333333,115.940816666667,0,0,39829.3737152778,2009-01-16,08:58:09
39.429775,115.939571666667,0,0,39829.3737731481,2009-01-16,08:58:14
39.4283783333333,115.938318333333,0,0,39829.3738310185,2009-01-16,08:58:19
39.427005,115.937048333333,0,0,39829.3738888889,2009-01-16,08:58:24
39.425625,115.935788333333,0,0,39829.3739467593,2009-01-16,08:58:29
39.42427,115.93452,0,0,39829.3740046296,2009-01-16,08:58:34
39.4229,115.933243333333,0,0,39829.3740625,2009-01-16,08:58:39
39.4215433333333,115.931981666667,0,0,39829.3741203704,2009-01-16,08:58:44
39.4201833333333,115.93074,0,0,39829.3741782407,2009-01-16,08:58:49
39.4188083333333,115.929481666667,0,0,39829.3742361111,2009-01-16,08:58:54
39.417425,115.9282,0,0,39829.3742939815,2009-01-16,08:58:59
39.41605,115.926933333333,0,0,39829.3743518519,2009-01-16,08:59:04
39.4146666666667,115.925665,0,0,39829.3744097222,2009-01-16,08:59:09
39.4132933333333,115.924405,0,0,39829.3744675926,2009-01-16,08:59:14
39.411915,115.923156666667,0,0,39829.374525463,2009-01-16,08:59:19
39.4105283333333,115.921893333333,0,0,39829.3745833333,2009-01-16,08:59:24
39.4091483333333,115.920608333333,0,0,39829.3746412037,2009-01-16,08:59:29
39.4077816666667,115.919341666667,0,0,39829.3746990741,2009-01-16,08:59:34
39.406405,115.918083333333,0,0,39829.3747569444,2009-01-16,08:59:39
39.4050083333333,115.916803333333,0,0,39829.3748148148,2009-01-16,08:59:44
39.403595,115.915536666667,0,0,39829.3748726852,2009-01-16,08:59:49
39.40222,115.91427,0,0,39829.3749305556,2009-01-16,08:59:54
39.40086,115.912993333333,0,0,39829.3749884259,2009-01-16,08:59:59
39.399485,115.911703333333,0,0,39829.3750462963,2009-01-16,09:00:04
39.39816,115.910458333333,0,0,39829.3751041667,2009-01-16,09:00:09
39.3968,115.909228333333,0,0,39829.375162037,2009-01-16,09:00:14
39.39546,115.90801,0,0,39829.3752199074,2009-01-16,09:00:19
39.3940966666667,115.906766666667,0,0,39829.3752777778,2009-01-16,09:00:24
39.3927616666667,115.90553,0,0,39829.3753356481,2009-01-16,09:00:29
39.3914233333333,115.904303333333,0,0,39829.3753935185,2009-01-16,09:00:34
39.39012,115.903095,0,0,39829.3754513889,2009-01-16,09:00:39
39.388795,115.901905,0,0,39829.3755092593,2009-01-16,09:00:44
39.38748,115.900695,0,0,39829.3755671296,2009-01-16,09:00:49
39.3861916666667,115.89946,0,0,39829.375625,2009-01-16,09:00:54
39.3848566666667,115.898243333333,0,0,39829.3756828704,2009-01-16,09:00:59
39.3834983333333,115.897025,0,0,39829.3757407407,2009-01-16,09:01:04
39.3820583333333,115.895846666667,0,0,39829.3757986111,2009-01-16,09:01:09
39.38061,115.894835,0,0,39829.3758564815,2009-01-16,09:01:14
39.3791,115.893913333333,0,0,39829.3759143518,2009-01-16,09:01:19
39.37756,115.893045,0,0,39829.3759722222,2009-01-16,09:01:24
39.3760533333333,115.892201666667,0,0,39829.3760300926,2009-01-16,09:01:29
39.374515,115.891331666667,0,0,39829.376087963,2009-01-16,09:01:34
39.3729416666667,115.890476666667,0,0,39829.3761458333,2009-01-16,09:01:39
39.371365,115.88957,0,0,39829.3762037037,2009-01-16,09:01:44
39.3697766666667,115.888678333333,0,0,39829.3762615741,2009-01-16,09:01:49
39.36821,115.887793333333,0,0,39829.3763194444,2009-01-16,09:01:54
39.3666516666667,115.886908333333,0,0,39829.3763773148,2009-01-16,09:01:59
39.3651083333333,115.886033333333,0,0,39829.3764351852,2009-01-16,09:02:04
39.3635516666667,115.88517,0,0,39829.3764930556,2009-01-16,09:02:09
39.3619983333333,115.88426,0,0,39829.3765509259,2009-01-16,09:02:14
39.36049,115.883263333333,0,0,39829.3766087963,2009-01-16,09:02:19
39.3590466666667,115.882153333333,0,0,39829.3766666667,2009-01-16,09:02:24
39.3576416666667,115.88099,0,0,39829.376724537,2009-01-16,09:02:29
39.35626,115.879736666667,0,0,39829.3767824074,2009-01-16,09:02:34
39.3549016666667,115.878441666667,0,0,39829.3768402778,2009-01-16,09:02:39
39.353555,115.877133333333,0,0,39829.3768981481,2009-01-16,09:02:44
39.3521983333333,115.87581,0,0,39829.3769560185,2009-01-16,09:02:49
39.3508516666667,115.874473333333,0,0,39829.3770138889,2009-01-16,09:02:54
39.3495566666667,115.87313,0,0,39829.3770717593,2009-01-16,09:02:59
39.3482366666667,115.871818333333,0,0,39829.3771296296,2009-01-16,09:03:04
39.347005,115.870501666667,0,0,39829.3771875,2009-01-16,09:03:09
39.3456683333333,115.869153333333,0,0,39829.3772453704,2009-01-16,09:03:14
39.3443533333333,115.867853333333,0,0,39829.3773032407,2009-01-16,09:03:19
39.34301,115.866545,0,0,39829.3773611111,2009-01-16,09:03:24
39.341635,115.865226666667,0,0,39829.3774189815,2009-01-16,09:03:29
39.3402283333333,115.863905,0,0,39829.3774768518,2009-01-16,09:03:34
39.3388266666667,115.862565,0,0,39829.3775347222,2009-01-16,09:03:39
39.3373516666667,115.861256666667,0,0,39829.3775925926,2009-01-16,09:03:44
39.3359333333333,115.859921666667,0,0,39829.377650463,2009-01-16,09:03:49
39.334605,115.858578333333,0,0,39829.3777083333,2009-01-16,09:03:54
39.33327,115.857278333333,0,0,39829.3777662037,2009-01-16,09:03:59
39.3319583333333,115.855993333333,0,0,39829.3778240741,2009-01-16,09:04:04
39.3305666666667,115.854698333333,0,0,39829.3778819444,2009-01-16,09:04:09
39.32922,115.853393333333,0,0,39829.3779398148,2009-01-16,09:04:14
39.3278933333333,115.852083333333,0,0,39829.3779976852,2009-01-16,09:04:19
39.3265566666667,115.850758333333,0,0,39829.3780555556,2009-01-16,09:04:24
39.325165,115.849465,0,0,39829.3781134259,2009-01-16,09:04:29
39.3238233333333,115.848138333333,0,0,39829.3781712963,2009-01-16,09:04:34
39.32243,115.846853333333,0,0,39829.3782291667,2009-01-16,09:04:39
39.32099,115.845576666667,0,0,39829.378287037,2009-01-16,09:04:44
39.3196383333333,115.844273333333,0,0,39829.3783449074,2009-01-16,09:04:49
39.3182733333333,115.843003333333,0,0,39829.3784027778,2009-01-16,09:04:54
39.31691,115.841685,0,0,39829.3784606481,2009-01-16,09:04:59
39.31558,115.840333333333,0,0,39829.3785185185,2009-01-16,09:05:04
39.3142466666667,115.838965,0,0,39829.3785763889,2009-01-16,09:05:09
39.31281,115.837618333333,0,0,39829.3786342593,2009-01-16,09:05:14
39.31143,115.836281666667,0,0,39829.3786921296,2009-01-16,09:05:19
39.310125,115.835003333333,0,0,39829.37875,2009-01-16,09:05:24
39.308765,115.833691666667,0,0,39829.3788078704,2009-01-16,09:05:29
39.30754,115.83237,0,0,39829.3788657407,2009-01-16,09:05:34
39.306235,115.831085,0,0,39829.3789236111,2009-01-16,09:05:39
39.3048783333333,115.829823333333,0,0,39829.3789814815,2009-01-16,09:05:44
39.30351,115.828493333333,0,0,39829.3790393519,2009-01-16,09:05:49
39.3021316666667,115.827141666667,0,0,39829.3790972222,2009-01-16,09:05:54
39.3007166666667,115.825816666667,0,0,39829.3791550926,2009-01-16,09:05:59
39.29932,115.824501666667,0,0,39829.379212963,2009-01-16,09:06:04
39.2979933333333,115.823221666667,0,0,39829.3792708333,2009-01-16,09:06:09
39.29673,115.821961666667,0,0,39829.3793287037,2009-01-16,09:06:14
39.2954716666667,115.820636666667,0,0,39829.3793865741,2009-01-16,09:06:19
39.294085,115.81927,0,0,39829.3794444444,2009-01-16,09:06:24
39.29268,115.817938333333,0,0,39829.3795023148,2009-01-16,09:06:29
39.2913116666667,115.816608333333,0,0,39829.3795601852,2009-01-16,09:06:34
39.2899733333333,115.81529,0,0,39829.3796180556,2009-01-16,09:06:39
39.28863,115.81399,0,0,39829.3796759259,2009-01-16,09:06:44
39.287265,115.812676666667,0,0,39829.3797337963,2009-01-16,09:06:49
39.28578,115.81133,0,0,39829.3797916667,2009-01-16,09:06:54
39.2842716666667,115.809985,0,0,39829.379849537,2009-01-16,09:06:59
39.28279,115.808671666667,0,0,39829.3799074074,2009-01-16,09:07:04
39.2815116666667,115.807403333333,0,0,39829.3799652778,2009-01-16,09:07:09
39.280365,115.806151666667,0,0,39829.3800231481,2009-01-16,09:07:14
39.2791633333333,115.80489,0,0,39829.3800810185,2009-01-16,09:07:19
39.2778833333333,115.803635,0,0,39829.3801388889,2009-01-16,09:07:24
39.2766183333333,115.802401666667,0,0,39829.3801967593,2009-01-16,09:07:29
39.2754083333333,115.801138333333,0,0,39829.3802546296,2009-01-16,09:07:34
39.2742083333333,115.799883333333,0,0,39829.3803125,2009-01-16,09:07:39
39.27302,115.798603333333,0,0,39829.3803703704,2009-01-16,09:07:44
39.2716966666667,115.797328333333,0,0,39829.3804282407,2009-01-16,09:07:49
39.2703583333333,115.796023333333,0,0,39829.3804861111,2009-01-16,09:07:54
39.268995,115.794706666667,0,0,39829.3805439815,2009-01-16,09:07:59
39.267625,115.793413333333,0,0,39829.3806018519,2009-01-16,09:08:04
39.266235,115.79209,0,0,39829.3806597222,2009-01-16,09:08:09
39.2648566666667,115.790785,0,0,39829.3807175926,2009-01-16,09:08:14
39.2634666666667,115.789491666667,0,0,39829.380775463,2009-01-16,09:08:19
39.2620933333333,115.788196666667,0,0,39829.3808333333,2009-01-16,09:08:24
39.2607366666667,115.786915,0,0,39829.3808912037,2009-01-16,09:08:29
39.2593916666667,115.785621666667,0,0,39829.3809490741,2009-01-16,09:08:34
39.258075,115.784323333333,0,0,39829.3810069444,2009-01-16,09:08:39
39.2566783333333,115.783026666667,0,0,39829.3810648148,2009-01-16,09:08:44
39.25527,115.781823333333,0,0,39829.3811226852,2009-01-16,09:08:49
39.25379,115.780781666667,0,0,39829.3811805556,2009-01-16,09:08:54
39.2521883333333,115.779901666667,0,0,39829.3812384259,2009-01-16,09:08:59
39.25063,115.779053333333,0,0,39829.3812962963,2009-01-16,09:09:04
39.2490666666667,115.778191666667,0,0,39829.3813541667,2009-01-16,09:09:09
39.2475016666667,115.777293333333,0,0,39829.381412037,2009-01-16,09:09:14
39.245995,115.7764,0,0,39829.3814699074,2009-01-16,09:09:19
39.2444216666667,115.775536666667,0,0,39829.3815277778,2009-01-16,09:09:24
39.2428516666667,115.774681666667,0,0,39829.3815856481,2009-01-16,09:09:29
39.24132,115.773808333333,0,0,39829.3816435185,2009-01-16,09:09:34
39.2397633333333,115.77291,0,0,39829.3817013889,2009-01-16,09:09:39
39.2382,115.772016666667,0,0,39829.3817592593,2009-01-16,09:09:44
39.2366333333333,115.771145,0,0,39829.3818171296,2009-01-16,09:09:49
39.23506,115.770281666667,0,0,39829.381875,2009-01-16,09:09:54
39.2335466666667,115.769411666667,0,0,39829.3819328704,2009-01-16,09:09:59
39.2319566666667,115.768545,0,0,39829.3819907407,2009-01-16,09:10:04
39.2303466666667,115.767646666667,0,0,39829.3820486111,2009-01-16,09:10:09
39.22871,115.766763333333,0,0,39829.3821064815,2009-01-16,09:10:14
39.22712,115.765895,0,0,39829.3821643519,2009-01-16,09:10:19
39.22558,115.765055,0,0,39829.3822222222,2009-01-16,09:10:24
39.2240933333333,115.764163333333,0,0,39829.3822800926,2009-01-16,09:10:29
39.2225766666667,115.763241666667,0,0,39829.382337963,2009-01-16,09:10:34
39.2210516666667,115.762338333333,0,0,39829.3823958333,2009-01-16,09:10:39
39.21955,115.761455,0,0,39829.3824537037,2009-01-16,09:10:44
39.2180116666667,115.760556666667,0,0,39829.3825115741,2009-01-16,09:10:49
39.216535,115.759658333333,0,0,39829.3825694444,2009-01-16,09:10:54
39.214975,115.758745,0,0,39829.3826273148,2009-01-16,09:10:59
39.213435,115.75783,0,0,39829.3826851852,2009-01-16,09:11:04
39.2119533333333,115.756918333333,0,0,39829.3827430556,2009-01-16,09:11:09
39.2104533333333,115.756045,0,0,39829.3828009259,2009-01-16,09:11:14
39.208895,115.755181666667,0,0,39829.3828587963,2009-01-16,09:11:19
39.2073633333333,115.754311666667,0,0,39829.3829166667,2009-01-16,09:11:24
39.205795,115.753441666667,0,0,39829.382974537,2009-01-16,09:11:29
39.2042516666667,115.752575,0,0,39829.3830324074,2009-01-16,09:11:34
39.2027366666667,115.7517,0,0,39829.3830902778,2009-01-16,09:11:39
39.2012266666667,115.750813333333,0,0,39829.3831481481,2009-01-16,09:11:44
39.199665,115.749911666667,0,0,39829.3832060185,2009-01-16,09:11:49
39.1981,115.749008333333,0,0,39829.3832638889,2009-01-16,09:11:54
39.1965516666667,115.74813,0,0,39829.3833217593,2009-01-16,09:11:59
39.195,115.747235,0,0,39829.3833796296,2009-01-16,09:12:04
39.19346,115.746353333333,0,0,39829.3834375,2009-01-16,09:12:09
39.1919166666667,115.745463333333,0,0,39829.3834953704,2009-01-16,09:12:14
39.190375,115.744561666667,0,0,39829.3835532407,2009-01-16,09:12:19
39.1888133333333,115.743673333333,0,0,39829.3836111111,2009-01-16,09:12:24
39.18726,115.742795,0,0,39829.3836689815,2009-01-16,09:12:29
39.18578,115.741898333333,0,0,39829.3837268518,2009-01-16,09:12:34
39.1845166666667,115.740935,0,0,39829.3837847222,2009-01-16,09:12:39
39.1839516666667,115.739708333333,0,0,39829.3838425926,2009-01-16,09:12:44
39.1841316666667,115.738188333333,0,0,39829.383900463,2009-01-16,09:12:49
39.184385,115.736963333333,0,0,39829.3839583333,2009-01-16,09:12:54
39.184985,115.736848333333,0,0,39829.3840162037,2009-01-16,09:12:59
39.1779266666667,115.735895,0,0,39829.3840740741,2009-01-16,09:13:04
39.1756716666667,115.734963333333,0,0,39829.3841319444,2009-01-16,09:13:09
39.173875,115.734321666667,0,0,39829.3841898148,2009-01-16,09:13:14
39.1722683333333,115.733726666667,0,0,39829.3842476852,2009-01-16,09:13:19
39.1706416666667,115.733001666667,0,0,39829.3843055556,2009-01-16,09:13:24
39.1692083333333,115.73211,0,0,39829.3843634259,2009-01-16,09:13:29
39.1676916666667,115.731233333333,0,0,39829.3844212963,2009-01-16,09:13:34
39.16612,115.730345,0,0,39829.3844791667,2009-01-16,09:13:39
39.1646116666667,115.729416666667,0,0,39829.384537037,2009-01-16,09:13:44
39.1631016666667,115.728388333333,0,0,39829.3845949074,2009-01-16,09:13:49
39.1615583333333,115.727346666667,0,0,39829.3846527778,2009-01-16,09:13:54
39.1600383333333,115.7263,0,0,39829.3847106481,2009-01-16,09:13:59
39.15858,115.725225,0,0,39829.3847685185,2009-01-16,09:14:04
39.1571133333333,115.724163333333,0,0,39829.3848263889,2009-01-16,09:14:09
39.155635,115.723068333333,0,0,39829.3848842593,2009-01-16,09:14:14
39.1541433333333,115.722015,0,0,39829.3849421296,2009-01-16,09:14:19
39.1526083333333,115.720973333333,0,0,39829.385,2009-01-16,09:14:24
39.1511283333333,115.719895,0,0,39829.3850578704,2009-01-16,09:14:29
39.149725,115.718811666667,0,0,39829.3851157407,2009-01-16,09:14:34
39.1482066666667,115.717755,0,0,39829.3851736111,2009-01-16,09:14:39
39.1467166666667,115.71672,0,0,39829.3852314815,2009-01-16,09:14:44
39.14528,115.715648333333,0,0,39829.3852893518,2009-01-16,09:14:49
39.14381,115.714633333333,0,0,39829.3853472222,2009-01-16,09:14:54
39.14242,115.713586666667,0,0,39829.3854050926,2009-01-16,09:14:59
39.1409816666667,115.712535,0,0,39829.385462963,2009-01-16,09:15:04
39.139525,115.711511666667,0,0,39829.3855208333,2009-01-16,09:15:09
39.138195,115.710481666667,0,0,39829.3855787037,2009-01-16,09:15:14
39.1368433333333,115.709456666667,0,0,39829.3856365741,2009-01-16,09:15:19
39.13533,115.708418333333,0,0,39829.3856944444,2009-01-16,09:15:24
39.1337566666667,115.707346666667,0,0,39829.3857523148,2009-01-16,09:15:29
39.13224,115.706286666667,0,0,39829.3858101852,2009-01-16,09:15:34
39.1308466666667,115.705238333333,0,0,39829.3858680556,2009-01-16,09:15:39
39.1295633333333,115.704221666667,0,0,39829.3859259259,2009-01-16,09:15:44
39.1281283333333,115.70317,0,0,39829.3859837963,2009-01-16,09:15:49
39.126725,115.702115,0,0,39829.3860416667,2009-01-16,09:15:54
39.12533,115.701073333333,0,0,39829.386099537,2009-01-16,09:15:59
39.1237916666667,115.700021666667,0,0,39829.3861574074,2009-01-16,09:16:04
39.1222533333333,115.698948333333,0,0,39829.3862152778,2009-01-16,09:16:09
39.120805,115.697886666667,0,0,39829.3862731481,2009-01-16,09:16:14
39.1193633333333,115.696818333333,0,0,39829.3863310185,2009-01-16,09:16:19
39.1177133333333,115.695723333333,0,0,39829.3863888889,2009-01-16,09:16:24
39.1160866666667,115.694651666667,0,0,39829.3864467593,2009-01-16,09:16:29
39.1145733333333,115.693578333333,0,0,39829.3865046296,2009-01-16,09:16:34
39.113025,115.692551666667,0,0,39829.3865625,2009-01-16,09:16:39
39.111455,115.691508333333,0,0,39829.3866203704,2009-01-16,09:16:44
39.10995,115.690391666667,0,0,39829.3866782407,2009-01-16,09:16:49
39.1085166666667,115.689275,0,0,39829.3867361111,2009-01-16,09:16:54
39.1071066666667,115.688248333333,0,0,39829.3867939815,2009-01-16,09:16:59
39.1056566666667,115.687211666667,0,0,39829.3868518519,2009-01-16,09:17:04
39.1041133333333,115.686135,0,0,39829.3869097222,2009-01-16,09:17:09
39.1027083333333,115.68504,0,0,39829.3869675926,2009-01-16,09:17:14
39.101225,115.683978333333,0,0,39829.387025463,2009-01-16,09:17:19
39.0997483333333,115.682908333333,0,0,39829.3870833333,2009-01-16,09:17:24
39.0982233333333,115.681846666667,0,0,39829.3871412037,2009-01-16,09:17:29
39.0966966666667,115.6808,0,0,39829.3871990741,2009-01-16,09:17:34
39.09526,115.679746666667,0,0,39829.3872569444,2009-01-16,09:17:39
39.0938316666667,115.678691666667,0,0,39829.3873148148,2009-01-16,09:17:44
39.0923733333333,115.677671666667,0,0,39829.3873726852,2009-01-16,09:17:49
39.0910216666667,115.676616666667,0,0,39829.3874305556,2009-01-16,09:17:54
39.089655,115.675528333333,0,0,39829.3874884259,2009-01-16,09:17:59
39.0882116666667,115.674466666667,0,0,39829.3875462963,2009-01-16,09:18:04
39.0867033333333,115.673381666667,0,0,39829.3876041667,2009-01-16,09:18:09
39.0851333333333,115.672331666667,0,0,39829.387662037,2009-01-16,09:18:14
39.08361,115.671263333333,0,0,39829.3877199074,2009-01-16,09:18:19
39.082125,115.670205,0,0,39829.3877777778,2009-01-16,09:18:24
39.080745,115.669138333333,0,0,39829.3878356481,2009-01-16,09:18:29
39.0794483333333,115.668036666667,0,0,39829.3878935185,2009-01-16,09:18:34
39.0780166666667,115.666963333333,0,0,39829.3879513889,2009-01-16,09:18:39
39.0765133333333,115.66591,0,0,39829.3880092593,2009-01-16,09:18:44
39.0749633333333,115.66487,0,0,39829.3880671296,2009-01-16,09:18:49
39.07338,115.663796666667,0,0,39829.388125,2009-01-16,09:18:54
39.0717883333333,115.662711666667,0,0,39829.3881828704,2009-01-16,09:18:59
39.0703083333333,115.661623333333,0,0,39829.3882407407,2009-01-16,09:19:04
39.0688666666667,115.660536666667,0,0,39829.3882986111,2009-01-16,09:19:09
39.06736,115.659461666667,0,0,39829.3883564815,2009-01-16,09:19:14
39.0658283333333,115.658406666667,0,0,39829.3884143519,2009-01-16,09:19:19
39.064295,115.65735,0,0,39829.3884722222,2009-01-16,09:19:24
39.06283,115.6563,0,0,39829.3885300926,2009-01-16,09:19:29
39.0613833333333,115.655251666667,0,0,39829.388587963,2009-01-16,09:19:34
39.0599116666667,115.654171666667,0,0,39829.3886458333,2009-01-16,09:19:39
39.05831,115.65303,0,0,39829.3887037037,2009-01-16,09:19:44
39.0562916666667,115.651923333333,0,0,39829.3887615741,2009-01-16,09:19:49
39.0541866666667,115.651018333333,0,0,39829.3888194444,2009-01-16,09:19:54
39.05218,115.650081666667,0,0,39829.3888773148,2009-01-16,09:19:59
39.0502983333333,115.649138333333,0,0,39829.3889351852,2009-01-16,09:20:04
39.0487766666667,115.64822,0,0,39829.3889930556,2009-01-16,09:20:09
39.047845,115.647541666667,0,0,39829.3890509259,2009-01-16,09:20:14
39.0468766666667,115.646786666667,0,0,39829.3891087963,2009-01-16,09:20:19
39.0455483333333,115.645973333333,0,0,39829.3891666667,2009-01-16,09:20:24
39.0441016666667,115.645098333333,0,0,39829.389224537,2009-01-16,09:20:29
39.0427033333333,115.644215,0,0,39829.3892824074,2009-01-16,09:20:34
39.04118,115.64336,0,0,39829.3893402778,2009-01-16,09:20:39
39.039715,115.642498333333,0,0,39829.3893981481,2009-01-16,09:20:44
39.0381333333333,115.641623333333,0,0,39829.3894560185,2009-01-16,09:20:49
39.03664,115.640746666667,0,0,39829.3895138889,2009-01-16,09:20:54
39.03517,115.639846666667,0,0,39829.3895717593,2009-01-16,09:20:59
39.0336533333333,115.638945,0,0,39829.3896296296,2009-01-16,09:21:04
39.0321716666667,115.63803,0,0,39829.3896875,2009-01-16,09:21:09
39.030665,115.63713,0,0,39829.3897453704,2009-01-16,09:21:14
39.0291466666667,115.636248333333,0,0,39829.3898032407,2009-01-16,09:21:19
39.0275816666667,115.63538,0,0,39829.3898611111,2009-01-16,09:21:24
39.02593,115.634486666667,0,0,39829.3899189815,2009-01-16,09:21:29
39.02434,115.6336,0,0,39829.3899768519,2009-01-16,09:21:34
39.022795,115.632718333333,0,0,39829.3900347222,2009-01-16,09:21:39
39.021215,115.631855,0,0,39829.3900925926,2009-01-16,09:21:44
39.01975,115.630876666667,0,0,39829.390150463,2009-01-16,09:21:49
39.0183283333333,115.629796666667,0,0,39829.3902083333,2009-01-16,09:21:54
39.0169833333333,115.628568333333,0,0,39829.3902662037,2009-01-16,09:21:59
39.01567,115.627285,0,0,39829.3903240741,2009-01-16,09:22:04
39.014295,115.625983333333,0,0,39829.3903819444,2009-01-16,09:22:09
39.0129183333333,115.62469,0,0,39829.3904398148,2009-01-16,09:22:14
39.011535,115.62341,0,0,39829.3904976852,2009-01-16,09:22:19
39.010025,115.62213,0,0,39829.3905555556,2009-01-16,09:22:24
39.0086066666667,115.620826666667,0,0,39829.3906134259,2009-01-16,09:22:29
39.0073033333333,115.619526666667,0,0,39829.3906712963,2009-01-16,09:22:34
39.0060016666667,115.618235,0,0,39829.3907291667,2009-01-16,09:22:39
39.004695,115.616945,0,0,39829.390787037,2009-01-16,09:22:44
39.003375,115.615658333333,0,0,39829.3908449074,2009-01-16,09:22:49
39.0020133333333,115.614385,0,0,39829.3909027778,2009-01-16,09:22:54
39.000655,115.613091666667,0,0,39829.3909606481,2009-01-16,09:22:59
38.99928,115.611803333333,0,0,39829.3910185185,2009-01-16,09:23:04
38.997935,115.610528333333,0,0,39829.3910763889,2009-01-16,09:23:09
38.996505,115.609248333333,0,0,39829.3911342593,2009-01-16,09:23:14
38.9950966666667,115.607961666667,0,0,39829.3911921296,2009-01-16,09:23:19
38.993725,115.606685,0,0,39829.39125,2009-01-16,09:23:24
38.992355,115.605386666667,0,0,39829.3913078704,2009-01-16,09:23:29
38.9910083333333,115.604096666667,0,0,39829.3913657407,2009-01-16,09:23:34
38.9896666666667,115.602783333333,0,0,39829.3914236111,2009-01-16,09:23:39
38.9883266666667,115.601501666667,0,0,39829.3914814815,2009-01-16,09:23:44
38.9869916666667,115.60021,0,0,39829.3915393518,2009-01-16,09:23:49
38.9857033333333,115.598898333333,0,0,39829.3915972222,2009-01-16,09:23:54
38.9843433333333,115.597621666667,0,0,39829.3916550926,2009-01-16,09:23:59
38.9829616666667,115.596331666667,0,0,39829.391712963,2009-01-16,09:24:04
38.9816133333333,115.595071666667,0,0,39829.3917708333,2009-01-16,09:24:09
38.9802166666667,115.593806666667,0,0,39829.3918287037,2009-01-16,09:24:14
38.9787783333333,115.592545,0,0,39829.3918865741,2009-01-16,09:24:19
38.9773633333333,115.591276666667,0,0,39829.3919444444,2009-01-16,09:24:24
38.9759966666667,115.589993333333,0,0,39829.3920023148,2009-01-16,09:24:29
38.9747266666667,115.58867,0,0,39829.3920601852,2009-01-16,09:24:34
38.973465,115.587375,0,0,39829.3921180556,2009-01-16,09:24:39
38.9720716666667,115.586105,0,0,39829.3921759259,2009-01-16,09:24:44
38.9706116666667,115.584848333333,0,0,39829.3922337963,2009-01-16,09:24:49
38.9691633333333,115.583563333333,0,0,39829.3922916667,2009-01-16,09:24:54
38.967725,115.582278333333,0,0,39829.392349537,2009-01-16,09:24:59
38.9663083333333,115.581003333333,0,0,39829.3924074074,2009-01-16,09:25:04
38.9649783333333,115.579725,0,0,39829.3924652778,2009-01-16,09:25:09
38.9638066666667,115.578408333333,0,0,39829.3925231481,2009-01-16,09:25:14
38.9625183333333,115.577113333333,0,0,39829.3925810185,2009-01-16,09:25:19
38.961025,115.575911666667,0,0,39829.3926388889,2009-01-16,09:25:24
38.9595216666667,115.574635,0,0,39829.3926967593,2009-01-16,09:25:29
38.9581983333333,115.573336666667,0,0,39829.3927546296,2009-01-16,09:25:34
38.9569033333333,115.572046666667,0,0,39829.3928125,2009-01-16,09:25:39
38.9556183333333,115.570758333333,0,0,39829.3928703704,2009-01-16,09:25:44
38.9543416666667,115.569443333333,0,0,39829.3929282407,2009-01-16,09:25:49
38.9530333333333,115.568118333333,0,0,39829.3929861111,2009-01-16,09:25:54
38.95172,115.56679,0,0,39829.3930439815,2009-01-16,09:25:59
38.9503783333333,115.565491666667,0,0,39829.3931018518,2009-01-16,09:26:04
38.9489966666667,115.56416,0,0,39829.3931597222,2009-01-16,09:26:09
38.947685,115.56283,0,0,39829.3932175926,2009-01-16,09:26:14
38.9464716666667,115.561491666667,0,0,39829.393275463,2009-01-16,09:26:19
38.9452383333333,115.560155,0,0,39829.3933333333,2009-01-16,09:26:24
38.9439533333333,115.558828333333,0,0,39829.3933912037,2009-01-16,09:26:29
38.9425233333333,115.55758,0,0,39829.3934490741,2009-01-16,09:26:34
38.94105,115.556386666667,0,0,39829.3935069444,2009-01-16,09:26:39
38.9396483333333,115.555178333333,0,0,39829.3935648148,2009-01-16,09:26:44
38.938195,115.553975,0,0,39829.3936226852,2009-01-16,09:26:49
38.93677,115.55279,0,0,39829.3936805556,2009-01-16,09:26:54
38.9353866666667,115.551573333333,0,0,39829.3937384259,2009-01-16,09:26:59
38.9339516666667,115.550375,0,0,39829.3937962963,2009-01-16,09:27:04
38.932485,115.549193333333,0,0,39829.3938541667,2009-01-16,09:27:09
38.93104,115.547983333333,0,0,39829.393912037,2009-01-16,09:27:14
38.92966,115.54674,0,0,39829.3939699074,2009-01-16,09:27:19
38.9282766666667,115.545528333333,0,0,39829.3940277778,2009-01-16,09:27:24
38.926925,115.54431,0,0,39829.3940856481,2009-01-16,09:27:29
38.9255516666667,115.543115,0,0,39829.3941435185,2009-01-16,09:27:34
38.924185,115.54192,0,0,39829.3942013889,2009-01-16,09:27:39
38.9228383333333,115.540746666667,0,0,39829.3942592593,2009-01-16,09:27:44
38.9214833333333,115.539566666667,0,0,39829.3943171296,2009-01-16,09:27:49
38.92019,115.538406666667,0,0,39829.394375,2009-01-16,09:27:54
38.9188533333333,115.53726,0,0,39829.3944328704,2009-01-16,09:27:59
38.9175566666667,115.53613,0,0,39829.3944907407,2009-01-16,09:28:04
38.9161766666667,115.534971666667,0,0,39829.3945486111,2009-01-16,09:28:09
38.9147183333333,115.533801666667,0,0,39829.3946064815,2009-01-16,09:28:14
38.9133416666667,115.532566666667,0,0,39829.3946643519,2009-01-16,09:28:19
38.9119916666667,115.53124,0,0,39829.3947222222,2009-01-16,09:28:24
38.9107283333333,115.529865,0,0,39829.3947800926,2009-01-16,09:28:29
38.90943,115.528496666667,0,0,39829.394837963,2009-01-16,09:28:34
38.9081116666667,115.527088333333,0,0,39829.3948958333,2009-01-16,09:28:39
38.9068616666667,115.525676666667,0,0,39829.3949537037,2009-01-16,09:28:44
38.9056683333333,115.524268333333,0,0,39829.3950115741,2009-01-16,09:28:49
38.9044433333333,115.52287,0,0,39829.3950694444,2009-01-16,09:28:54
38.9032333333333,115.521466666667,0,0,39829.3951273148,2009-01-16,09:28:59
38.90199,115.520045,0,0,39829.3951851852,2009-01-16,09:29:04
38.9007133333333,115.518646666667,0,0,39829.3952430556,2009-01-16,09:29:09
38.899445,115.517256666667,0,0,39829.3953009259,2009-01-16,09:29:14
38.8981766666667,115.515881666667,0,0,39829.3953587963,2009-01-16,09:29:19
38.89692,115.514465,0,0,39829.3954166667,2009-01-16,09:29:24
38.8956266666667,115.513026666667,0,0,39829.395474537,2009-01-16,09:29:29
38.89428,115.511603333333,0,0,39829.3955324074,2009-01-16,09:29:34
38.89294,115.510175,0,0,39829.3955902778,2009-01-16,09:29:39
38.8917033333333,115.508781666667,0,0,39829.3956481481,2009-01-16,09:29:44
38.8904833333333,115.50741,0,0,39829.3957060185,2009-01-16,09:29:49
38.8891816666667,115.506003333333,0,0,39829.3957638889,2009-01-16,09:29:54
38.8878233333333,115.504581666667,0,0,39829.3958217593,2009-01-16,09:29:59
38.886645,115.503041666667,0,0,39829.3958796296,2009-01-16,09:30:04
38.8855483333333,115.501391666667,0,0,39829.3959375,2009-01-16,09:30:09
38.8843716666667,115.499723333333,0,0,39829.3959953704,2009-01-16,09:30:14
38.8832433333333,115.49802,0,0,39829.3960532407,2009-01-16,09:30:19
38.8823316666667,115.496276666667,0,0,39829.3961111111,2009-01-16,09:30:24
38.8813116666667,115.494585,0,0,39829.3961689815,2009-01-16,09:30:29
38.8803066666667,115.49291,0,0,39829.3962268519,2009-01-16,09:30:34
38.87931,115.491358333333,0,0,39829.3962847222,2009-01-16,09:30:39
38.878305,115.489868333333,0,0,39829.3963425926,2009-01-16,09:30:44
38.8773316666667,115.488403333333,0,0,39829.396400463,2009-01-16,09:30:49
38.8762766666667,115.486983333333,0,0,39829.3964583333,2009-01-16,09:30:54
38.8752783333333,115.485643333333,0,0,39829.3965162037,2009-01-16,09:30:59
38.8742183333333,115.48442,0,0,39829.3965740741,2009-01-16,09:31:04
38.8730666666667,115.483281666667,0,0,39829.3966319444,2009-01-16,09:31:09
38.8717516666667,115.48223,0,0,39829.3966898148,2009-01-16,09:31:14
38.870405,115.48122,0,0,39829.3967476852,2009-01-16,09:31:19
38.8691683333333,115.480233333333,0,0,39829.3968055556,2009-01-16,09:31:24
38.8681516666667,115.479163333333,0,0,39829.3968634259,2009-01-16,09:31:29
38.8669766666667,115.478086666667,0,0,39829.3969212963,2009-01-16,09:31:34
38.865635,115.477023333333,0,0,39829.3969791667,2009-01-16,09:31:39
38.8644016666667,115.475985,0,0,39829.397037037,2009-01-16,09:31:44
38.8632883333333,115.474913333333,0,0,39829.3970949074,2009-01-16,09:31:49
38.8621583333333,115.473881666667,0,0,39829.3971527778,2009-01-16,09:31:54
38.8609933333333,115.472853333333,0,0,39829.3972106481,2009-01-16,09:31:59
38.8599116666667,115.471846666667,0,0,39829.3972685185,2009-01-16,09:32:04
38.858805,115.470868333333,0,0,39829.3973263889,2009-01-16,09:32:09
38.8576633333333,115.46994,0,0,39829.3973842593,2009-01-16,09:32:14
38.8566016666667,115.469,0,0,39829.3974421296,2009-01-16,09:32:19
38.855555,115.468078333333,0,0,39829.3975,2009-01-16,09:32:24
38.8545466666667,115.46716,0,0,39829.3975578704,2009-01-16,09:32:29
38.8535366666667,115.466261666667,0,0,39829.3976157407,2009-01-16,09:32:34
38.85254,115.465343333333,0,0,39829.3976736111,2009-01-16,09:32:39
38.8515416666667,115.464425,0,0,39829.3977314815,2009-01-16,09:32:44
38.850555,115.463501666667,0,0,39829.3977893519,2009-01-16,09:32:49
38.8496166666667,115.462581666667,0,0,39829.3978472222,2009-01-16,09:32:54
38.848745,115.46158,0,0,39829.3979050926,2009-01-16,09:32:59
38.8480483333333,115.46027,0,0,39829.397962963,2009-01-16,09:33:04
38.8474283333333,115.458891666667,0,0,39829.3980208333,2009-01-16,09:33:09
38.8468033333333,115.457555,0,0,39829.3980787037,2009-01-16,09:33:14
38.846125,115.456205,0,0,39829.3981365741,2009-01-16,09:33:19
38.8453933333333,115.45485,0,0,39829.3981944444,2009-01-16,09:33:24
38.84463,115.45347,0,0,39829.3982523148,2009-01-16,09:33:29
38.8438766666667,115.452091666667,0,0,39829.3983101852,2009-01-16,09:33:34
38.8430566666667,115.450721666667,0,0,39829.3983680556,2009-01-16,09:33:39
38.8422533333333,115.4493,0,0,39829.3984259259,2009-01-16,09:33:44
38.8415416666667,115.447821666667,0,0,39829.3984837963,2009-01-16,09:33:49
38.840775,115.446301666667,0,0,39829.3985416667,2009-01-16,09:33:54
38.8401616666667,115.4448,0,0,39829.398599537,2009-01-16,09:33:59
38.8394733333333,115.443253333333,0,0,39829.3986574074,2009-01-16,09:34:04
38.8387016666667,115.441765,0,0,39829.3987152778,2009-01-16,09:34:09
38.8379316666667,115.440268333333,0,0,39829.3987731481,2009-01-16,09:34:14
38.8371716666667,115.438741666667,0,0,39829.3988310185,2009-01-16,09:34:19
38.836445,115.437191666667,0,0,39829.3988888889,2009-01-16,09:34:24
38.8358066666667,115.435576666667,0,0,39829.3989467593,2009-01-16,09:34:29
38.83523,115.433938333333,0,0,39829.3990046296,2009-01-16,09:34:34
38.8346333333333,115.432293333333,0,0,39829.3990625,2009-01-16,09:34:39
38.8340433333333,115.430568333333,0,0,39829.3991203704,2009-01-16,09:34:44
38.8334316666667,115.428831666667,0,0,39829.3991782407,2009-01-16,09:34:49
38.8327833333333,115.427106666667,0,0,39829.3992361111,2009-01-16,09:34:54
38.8321766666667,115.425341666667,0,0,39829.3992939815,2009-01-16,09:34:59
38.8315966666667,115.423548333333,0,0,39829.3993518518,2009-01-16,09:35:04
38.8310233333333,115.421745,0,0,39829.3994097222,2009-01-16,09:35:09
38.8304583333333,115.419931666667,0,0,39829.3994675926,2009-01-16,09:35:14
38.8298866666667,115.418103333333,0,0,39829.399525463,2009-01-16,09:35:19
38.82932,115.416256666667,0,0,39829.3995833333,2009-01-16,09:35:24
38.8287233333333,115.414416666667,0,0,39829.3996412037,2009-01-16,09:35:29
38.8281483333333,115.412568333333,0,0,39829.3996990741,2009-01-16,09:35:34
38.8275216666667,115.410715,0,0,39829.3997569444,2009-01-16,09:35:39
38.8268816666667,115.408866666667,0,0,39829.3998148148,2009-01-16,09:35:44
38.8262433333333,115.40703,0,0,39829.3998726852,2009-01-16,09:35:49
38.8256333333333,115.405148333333,0,0,39829.3999305556,2009-01-16,09:35:54
38.8250266666667,115.40327,0,0,39829.3999884259,2009-01-16,09:35:59
38.8243866666667,115.401361666667,0,0,39829.4000462963,2009-01-16,09:36:04
38.823755,115.39948,0,0,39829.4001041667,2009-01-16,09:36:09
38.8231066666667,115.397563333333,0,0,39829.400162037,2009-01-16,09:36:14
38.822555,115.395533333333,0,0,39829.4002199074,2009-01-16,09:36:19
38.8219616666667,115.393535,0,0,39829.4002777778,2009-01-16,09:36:24
38.82136,115.391533333333,0,0,39829.4003356481,2009-01-16,09:36:29
38.82075,115.38961,0,0,39829.4003935185,2009-01-16,09:36:34
38.8200533333333,115.387715,0,0,39829.4004513889,2009-01-16,09:36:39
38.819255,115.385893333333,0,0,39829.4005092593,2009-01-16,09:36:44
38.8185516666667,115.383973333333,0,0,39829.4005671296,2009-01-16,09:36:49
38.8178666666667,115.382035,0,0,39829.400625,2009-01-16,09:36:54
38.817175,115.380105,0,0,39829.4006828704,2009-01-16,09:36:59
38.8164333333333,115.378251666667,0,0,39829.4007407407,2009-01-16,09:37:04
38.81574,115.376365,0,0,39829.4007986111,2009-01-16,09:37:09
38.8150933333333,115.374463333333,0,0,39829.4008564815,2009-01-16,09:37:14
38.81446,115.372578333333,0,0,39829.4009143518,2009-01-16,09:37:19
38.813845,115.370718333333,0,0,39829.4009722222,2009-01-16,09:37:24
38.81319,115.368866666667,0,0,39829.4010300926,2009-01-16,09:37:29
38.8125666666667,115.367038333333,0,0,39829.401087963,2009-01-16,09:37:34
38.8119416666667,115.365206666667,0,0,39829.4011458333,2009-01-16,09:37:39
38.811265,115.36336,0,0,39829.4012037037,2009-01-16,09:37:44
38.810575,115.361526666667,0,0,39829.4012615741,2009-01-16,09:37:49
38.8098883333333,115.359676666667,0,0,39829.4013194444,2009-01-16,09:37:54
38.80924,115.35783,0,0,39829.4013773148,2009-01-16,09:37:59
38.8086333333333,115.355925,0,0,39829.4014351852,2009-01-16,09:38:04
38.80798,115.354015,0,0,39829.4014930556,2009-01-16,09:38:09
38.807335,115.352071666667,0,0,39829.4015509259,2009-01-16,09:38:14
38.8067383333333,115.350116666667,0,0,39829.4016087963,2009-01-16,09:38:19
38.806165,115.34819,0,0,39829.4016666667,2009-01-16,09:38:24
38.8055516666667,115.346275,0,0,39829.401724537,2009-01-16,09:38:29
38.8049233333333,115.344348333333,0,0,39829.4017824074,2009-01-16,09:38:34
38.804275,115.342451666667,0,0,39829.4018402778,2009-01-16,09:38:39
38.8036283333333,115.340543333333,0,0,39829.4018981481,2009-01-16,09:38:44
38.8029766666667,115.338626666667,0,0,39829.4019560185,2009-01-16,09:38:49
38.80233,115.336691666667,0,0,39829.4020138889,2009-01-16,09:38:54
38.8016766666667,115.334755,0,0,39829.4020717593,2009-01-16,09:38:59
38.8010066666667,115.332808333333,0,0,39829.4021296296,2009-01-16,09:39:04
38.8003266666667,115.330873333333,0,0,39829.4021875,2009-01-16,09:39:09
38.79967,115.328943333333,0,0,39829.4022453704,2009-01-16,09:39:14
38.79903,115.326966666667,0,0,39829.4023032407,2009-01-16,09:39:19
38.7983816666667,115.324971666667,0,0,39829.4023611111,2009-01-16,09:39:24
38.7977116666667,115.322981666667,0,0,39829.4024189815,2009-01-16,09:39:29
38.7970416666667,115.321,0,0,39829.4024768519,2009-01-16,09:39:34
38.796405,115.318968333333,0,0,39829.4025347222,2009-01-16,09:39:39
38.795835,115.316951666667,0,0,39829.4025925926,2009-01-16,09:39:44
38.7952466666667,115.314933333333,0,0,39829.402650463,2009-01-16,09:39:49
38.7945433333333,115.312988333333,0,0,39829.4027083333,2009-01-16,09:39:54
38.7938283333333,115.311055,0,0,39829.4027662037,2009-01-16,09:39:59
38.7932216666667,115.308986666667,0,0,39829.4028240741,2009-01-16,09:40:04
38.7925683333333,115.30695,0,0,39829.4028819444,2009-01-16,09:40:09
38.7918933333333,115.30494,0,0,39829.4029398148,2009-01-16,09:40:14
38.791225,115.302928333333,0,0,39829.4029976852,2009-01-16,09:40:19
38.7905666666667,115.30093,0,0,39829.4030555556,2009-01-16,09:40:24
38.78986,115.299008333333,0,0,39829.4031134259,2009-01-16,09:40:29
38.7891066666667,115.297151666667,0,0,39829.4031712963,2009-01-16,09:40:34
38.7883333333333,115.295311666667,0,0,39829.4032291667,2009-01-16,09:40:39
38.7876283333333,115.29339,0,0,39829.403287037,2009-01-16,09:40:44
38.7869016666667,115.291438333333,0,0,39829.4033449074,2009-01-16,09:40:49
38.78619,115.28955,0,0,39829.4034027778,2009-01-16,09:40:54
38.785505,115.287586666667,0,0,39829.4034606481,2009-01-16,09:40:59
38.7848816666667,115.285573333333,0,0,39829.4035185185,2009-01-16,09:41:04
38.784255,115.283488333333,0,0,39829.4035763889,2009-01-16,09:41:09
38.7836283333333,115.281448333333,0,0,39829.4036342593,2009-01-16,09:41:14
38.7829716666667,115.27945,0,0,39829.4036921296,2009-01-16,09:41:19
38.7822516666667,115.277523333333,0,0,39829.40375,2009-01-16,09:41:24
38.7793766666667,115.269521666667,0,0,39829.4039814815,2009-01-16,09:41:44
38.77865,115.267513333333,0,0,39829.4040393519,2009-01-16,09:41:49
38.778,115.265455,0,0,39829.4040972222,2009-01-16,09:41:54
38.7774633333333,115.263423333333,0,0,39829.4041550926,2009-01-16,09:41:59
38.7767183333333,115.261463333333,0,0,39829.404212963,2009-01-16,09:42:04
38.7757683333333,115.25988,0,0,39829.4042708333,2009-01-16,09:42:09
38.7746683333333,115.258288333333,0,0,39829.4043287037,2009-01-16,09:42:14
38.773545,115.256656666667,0,0,39829.4043865741,2009-01-16,09:42:19
38.7724283333333,115.255068333333,0,0,39829.4044444444,2009-01-16,09:42:24
38.7712866666667,115.253493333333,0,0,39829.4045023148,2009-01-16,09:42:29
38.7702033333333,115.251891666667,0,0,39829.4045601852,2009-01-16,09:42:34
38.7691183333333,115.250303333333,0,0,39829.4046180556,2009-01-16,09:42:39
38.7680233333333,115.248706666667,0,0,39829.4046759259,2009-01-16,09:42:44
38.7669116666667,115.247088333333,0,0,39829.4047337963,2009-01-16,09:42:49
38.7658033333333,115.245423333333,0,0,39829.4047916667,2009-01-16,09:42:54
38.7646733333333,115.243768333333,0,0,39829.404849537,2009-01-16,09:42:59
38.7635533333333,115.242128333333,0,0,39829.4049074074,2009-01-16,09:43:04
38.7624183333333,115.240476666667,0,0,39829.4049652778,2009-01-16,09:43:09
38.76129,115.238805,0,0,39829.4050231481,2009-01-16,09:43:14
38.7601733333333,115.23716,0,0,39829.4050810185,2009-01-16,09:43:19
38.7590616666667,115.235551666667,0,0,39829.4051388889,2009-01-16,09:43:24
38.757985,115.233963333333,0,0,39829.4051967593,2009-01-16,09:43:29
38.756925,115.23238,0,0,39829.4052546296,2009-01-16,09:43:34
38.7558416666667,115.230808333333,0,0,39829.4053125,2009-01-16,09:43:39
38.7547633333333,115.22922,0,0,39829.4053703704,2009-01-16,09:43:44
38.7536866666667,115.227618333333,0,0,39829.4054282407,2009-01-16,09:43:49
38.7526066666667,115.226006666667,0,0,39829.4054861111,2009-01-16,09:43:54
38.7514866666667,115.224411666667,0,0,39829.4055439815,2009-01-16,09:43:59
38.7504116666667,115.222756666667,0,0,39829.4056018519,2009-01-16,09:44:04
38.749355,115.221125,0,0,39829.4056597222,2009-01-16,09:44:09
38.748285,115.219535,0,0,39829.4057175926,2009-01-16,09:44:14
38.7471933333333,115.21793,0,0,39829.405775463,2009-01-16,09:44:19
38.746135,115.216265,0,0,39829.4058333333,2009-01-16,09:44:24
38.7450566666667,115.214565,0,0,39829.4058912037,2009-01-16,09:44:29
38.7439966666667,115.212861666667,0,0,39829.4059490741,2009-01-16,09:44:34
38.742965,115.21117,0,0,39829.4060069444,2009-01-16,09:44:39
38.7419183333333,115.209531666667,0,0,39829.4060648148,2009-01-16,09:44:44
38.7408383333333,115.207913333333,0,0,39829.4061226852,2009-01-16,09:44:49
38.7397266666667,115.2063,0,0,39829.4061805556,2009-01-16,09:44:54
38.738635,115.20467,0,0,39829.4062384259,2009-01-16,09:44:59
38.73756,115.203043333333,0,0,39829.4062962963,2009-01-16,09:45:04
38.7365483333333,115.201491666667,0,0,39829.4063541667,2009-01-16,09:45:09
38.7355583333333,115.200011666667,0,0,39829.406412037,2009-01-16,09:45:14
38.7346316666667,115.198613333333,0,0,39829.4064699074,2009-01-16,09:45:19
38.733745,115.197325,0,0,39829.4065277778,2009-01-16,09:45:24
38.7328816666667,115.196045,0,0,39829.4065856481,2009-01-16,09:45:29
38.7320716666667,115.194773333333,0,0,39829.4066435185,2009-01-16,09:45:34
38.7314216666667,115.193603333333,0,0,39829.4067013889,2009-01-16,09:45:39
38.7307533333333,115.19266,0,0,39829.4067592593,2009-01-16,09:45:44
38.7299633333333,115.191813333333,0,0,39829.4068171296,2009-01-16,09:45:49
38.7290583333333,115.190941666667,0,0,39829.406875,2009-01-16,09:45:54
38.7281566666667,115.190038333333,0,0,39829.4069328704,2009-01-16,09:45:59
38.7274483333333,115.18917,0,0,39829.4069907407,2009-01-16,09:46:04
38.72683,115.188345,0,0,39829.4070486111,2009-01-16,09:46:09
38.72635,115.187556666667,0,0,39829.4071064815,2009-01-16,09:46:14
38.7257616666667,115.186686666667,0,0,39829.4071643518,2009-01-16,09:46:19
38.7251916666667,115.185836666667,0,0,39829.4072222222,2009-01-16,09:46:24
38.7245533333333,115.185015,0,0,39829.4072800926,2009-01-16,09:46:29
38.7242033333333,115.184178333333,0,0,39829.407337963,2009-01-16,09:46:34
38.7238133333333,115.183378333333,0,0,39829.4073958333,2009-01-16,09:46:39
38.7233633333333,115.182593333333,0,0,39829.4074537037,2009-01-16,09:46:44
38.72286,115.181771666667,0,0,39829.4075115741,2009-01-16,09:46:49
38.72234,115.180935,0,0,39829.4075694444,2009-01-16,09:46:54
38.7219133333333,115.180045,0,0,39829.4076273148,2009-01-16,09:46:59
38.7214766666667,115.17911,0,0,39829.4076851852,2009-01-16,09:47:04
38.7209133333333,115.178331666667,0,0,39829.4077430556,2009-01-16,09:47:09
38.7203683333333,115.177608333333,0,0,39829.4078009259,2009-01-16,09:47:14
38.71991,115.176998333333,0,0,39829.4078587963,2009-01-16,09:47:19
38.71951,115.176376666667,0,0,39829.4079166667,2009-01-16,09:47:24
38.7191166666667,115.175813333333,0,0,39829.407974537,2009-01-16,09:47:29
38.718785,115.175288333333,0,0,39829.4080324074,2009-01-16,09:47:34
38.71846,115.174863333333,0,0,39829.4080902778,2009-01-16,09:47:39
38.7181783333333,115.174431666667,0,0,39829.4081481481,2009-01-16,09:47:44
38.7178833333333,115.173986666667,0,0,39829.4082060185,2009-01-16,09:47:49
38.71757,115.17353,0,0,39829.4082638889,2009-01-16,09:47:54
38.717255,115.173053333333,0,0,39829.4083217593,2009-01-16,09:47:59
38.7169333333333,115.172581666667,0,0,39829.4083796296,2009-01-16,09:48:04
38.716535,115.172101666667,0,0,39829.4084375,2009-01-16,09:48:09
38.7161366666667,115.171625,0,0,39829.4084953704,2009-01-16,09:48:14
38.7157766666667,115.171156666667,0,0,39829.4085532407,2009-01-16,09:48:19
38.715415,115.170703333333,0,0,39829.4086111111,2009-01-16,09:48:24
38.715085,115.17024,0,0,39829.4086689815,2009-01-16,09:48:29
38.7148166666667,115.169776666667,0,0,39829.4087268518,2009-01-16,09:48:34
38.71452,115.169308333333,0,0,39829.4087847222,2009-01-16,09:48:39
38.7141783333333,115.168843333333,0,0,39829.4088425926,2009-01-16,09:48:44
38.713835,115.168388333333,0,0,39829.408900463,2009-01-16,09:48:49
38.7135483333333,115.16789,0,0,39829.4089583333,2009-01-16,09:48:54
38.713255,115.167426666667,0,0,39829.4090162037,2009-01-16,09:48:59
38.7128883333333,115.16701,0,0,39829.4090740741,2009-01-16,09:49:04
38.71252,115.166551666667,0,0,39829.4091319444,2009-01-16,09:49:09
38.712285,115.166065,0,0,39829.4091898148,2009-01-16,09:49:14
38.7120116666667,115.1656,0,0,39829.4092476852,2009-01-16,09:49:19
38.71172,115.165125,0,0,39829.4093055556,2009-01-16,09:49:24
38.7114066666667,115.164616666667,0,0,39829.4093634259,2009-01-16,09:49:29
38.7110816666667,115.164128333333,0,0,39829.4094212963,2009-01-16,09:49:34
38.7107516666667,115.16371,0,0,39829.4094791667,2009-01-16,09:49:39
38.7104533333333,115.16322,0,0,39829.409537037,2009-01-16,09:49:44
38.710125,115.162736666667,0,0,39829.4095949074,2009-01-16,09:49:49
38.709825,115.162256666667,0,0,39829.4096527778,2009-01-16,09:49:54
38.7095333333333,115.161761666667,0,0,39829.4097106481,2009-01-16,09:49:59
38.7092516666667,115.161346666667,0,0,39829.4097685185,2009-01-16,09:50:04
38.70891,115.161021666667,0,0,39829.4098263889,2009-01-16,09:50:09
38.7086783333333,115.160816666667,0,0,39829.4098842593,2009-01-16,09:50:14
38.7089316666667,115.160791666667,0,0,39829.4120833333,2009-01-16,09:53:24
38.7090333333333,115.160785,0,0,39829.4121412037,2009-01-16,09:53:29
38.70924,115.160755,0,0,39829.4121990741,2009-01-16,09:53:34
38.709355,115.160745,0,0,39829.4122569444,2009-01-16,09:53:39
38.7093333333333,115.160741666667,0,0,39829.4123148148,2009-01-16,09:53:44
38.7092916666667,115.16071,0,0,39829.4123726852,2009-01-16,09:53:49
38.7092383333333,115.160686666667,0,0,39829.4124305556,2009-01-16,09:53:54
38.7092483333333,115.160716666667,0,0,39829.4124884259,2009-01-16,09:53:59
38.709315,115.160736666667,0,0,39829.4125462963,2009-01-16,09:54:04
38.7094116666667,115.16073,0,0,39829.4126041667,2009-01-16,09:54:09
38.70946,115.160785,0,0,39829.412662037,2009-01-16,09:54:14
38.709505,115.16081,0,0,39829.4127199074,2009-01-16,09:54:19
38.7094733333333,115.160733333333,0,0,39829.4127777778,2009-01-16,09:54:24
38.70937,115.160748333333,0,0,39829.4128356481,2009-01-16,09:54:29
38.709235,115.160785,0,0,39829.4128935185,2009-01-16,09:54:34
38.7090616666667,115.160778333333,0,0,39829.4129513889,2009-01-16,09:54:39
38.7089233333333,115.16078,0,0,39829.4130092593,2009-01-16,09:54:44
38.7088533333333,115.160771666667,0,0,39829.4130671296,2009-01-16,09:54:49
38.7087983333333,115.16075,0,0,39829.413125,2009-01-16,09:54:54
38.7087633333333,115.160771666667,0,0,39829.4131828704,2009-01-16,09:54:59
38.70872,115.160791666667,0,0,39829.4132407407,2009-01-16,09:55:04
38.7086983333333,115.160766666667,0,0,39829.4132986111,2009-01-16,09:55:09
38.7086733333333,115.160788333333,0,0,39829.4133564815,2009-01-16,09:55:14
38.7086366666667,115.160801666667,0,0,39829.4134143519,2009-01-16,09:55:19
38.708665,115.160805,0,0,39829.4134722222,2009-01-16,09:55:24
38.7087033333333,115.160801666667,0,0,39829.4135300926,2009-01-16,09:55:29
38.7087083333333,115.160801666667,0,0,39829.413587963,2009-01-16,09:55:34
38.7087083333333,115.160801666667,0,0,39829.4136226852,2009-01-16,09:55:37
38.7087066666667,115.1608,0,0,39829.4136458333,2009-01-16,09:55:39
38.70872,115.160801666667,0,0,39829.4137037037,2009-01-16,09:55:44
38.70871,115.160798333333,0,0,39829.4137615741,2009-01-16,09:55:49
38.7086633333333,115.160693333333,0,0,39829.4138194444,2009-01-16,09:55:54
38.7085583333333,115.160515,0,0,39829.4138773148,2009-01-16,09:55:59
38.70844,115.160365,0,0,39829.4139351852,2009-01-16,09:56:04
38.7083033333333,115.160195,0,0,39829.4139930556,2009-01-16,09:56:09
38.708165,115.159971666667,0,0,39829.4140509259,2009-01-16,09:56:14
38.7080583333333,115.159775,0,0,39829.4141087963,2009-01-16,09:56:19
38.707855,115.159511666667,0,0,39829.4141666667,2009-01-16,09:56:24
38.70778,115.15917,0,0,39829.414224537,2009-01-16,09:56:29
38.7076183333333,115.15892,0,0,39829.4142824074,2009-01-16,09:56:34
38.7074333333333,115.158791666667,0,0,39829.4143402778,2009-01-16,09:56:39
38.7073266666667,115.158635,0,0,39829.4143981481,2009-01-16,09:56:44
38.7069433333333,115.158305,0,0,39829.4144560185,2009-01-16,09:56:49
38.70654,115.157906666667,0,0,39829.4145138889,2009-01-16,09:56:54
38.7062966666667,115.157468333333,0,0,39829.4145717593,2009-01-16,09:56:59
38.7058366666667,115.156863333333,0,0,39829.4146296296,2009-01-16,09:57:04
38.7052416666667,115.156233333333,0,0,39829.4146875,2009-01-16,09:57:09
38.7048416666667,115.155548333333,0,0,39829.4147453704,2009-01-16,09:57:14
38.7044033333333,115.15485,0,0,39829.4148032407,2009-01-16,09:57:19
38.7040533333333,115.154135,0,0,39829.4148611111,2009-01-16,09:57:24
38.70383,115.153493333333,0,0,39829.4149189815,2009-01-16,09:57:29
38.7035483333333,115.153035,0,0,39829.4149768518,2009-01-16,09:57:34
38.703285,115.152588333333,0,0,39829.4150347222,2009-01-16,09:57:39
38.703035,115.15208,0,0,39829.4150925926,2009-01-16,09:57:44
38.702785,115.151541666667,0,0,39829.415150463,2009-01-16,09:57:49
38.7025633333333,115.151053333333,0,0,39829.4152083333,2009-01-16,09:57:54
38.702325,115.150648333333,0,0,39829.4152662037,2009-01-16,09:57:59
38.7020233333333,115.15021,0,0,39829.4153240741,2009-01-16,09:58:04
38.7017383333333,115.14968,0,0,39829.4153819444,2009-01-16,09:58:09
38.7014316666667,115.149136666667,0,0,39829.4154398148,2009-01-16,09:58:14
38.7011383333333,115.148683333333,0,0,39829.4154976852,2009-01-16,09:58:19
38.7008366666667,115.148265,0,0,39829.4155555556,2009-01-16,09:58:24
38.7005733333333,115.147903333333,0,0,39829.4156134259,2009-01-16,09:58:29
38.7002766666667,115.147495,0,0,39829.4156712963,2009-01-16,09:58:34
38.7000133333333,115.147095,0,0,39829.4157291667,2009-01-16,09:58:39
38.699785,115.146728333333,0,0,39829.415787037,2009-01-16,09:58:44
38.699495,115.146313333333,0,0,39829.4158449074,2009-01-16,09:58:49
38.6991566666667,115.145835,0,0,39829.4159027778,2009-01-16,09:58:54
38.69876,115.145233333333,0,0,39829.4159606481,2009-01-16,09:58:59
38.6983916666667,115.144596666667,0,0,39829.4160185185,2009-01-16,09:59:04
38.698035,115.143943333333,0,0,39829.4160763889,2009-01-16,09:59:09
38.697635,115.143278333333,0,0,39829.4161342593,2009-01-16,09:59:14
38.6971966666667,115.142623333333,0,0,39829.4161921296,2009-01-16,09:59:19
38.6967333333333,115.141973333333,0,0,39829.41625,2009-01-16,09:59:24
38.6962283333333,115.141298333333,0,0,39829.4163078704,2009-01-16,09:59:29
38.6956766666667,115.14058,0,0,39829.4163657407,2009-01-16,09:59:34
38.69516,115.139786666667,0,0,39829.4164236111,2009-01-16,09:59:39
38.694635,115.13905,0,0,39829.4164814815,2009-01-16,09:59:44
38.6941033333333,115.138241666667,0,0,39829.4165393518,2009-01-16,09:59:49
38.6935633333333,115.137416666667,0,0,39829.4165972222,2009-01-16,09:59:54
38.6929816666667,115.136555,0,0,39829.4166550926,2009-01-16,09:59:59
38.6923616666667,115.135676666667,0,0,39829.416712963,2009-01-16,10:00:04
38.6917516666667,115.134803333333,0,0,39829.4167708333,2009-01-16,10:00:09
38.6911366666667,115.133866666667,0,0,39829.4168287037,2009-01-16,10:00:14
38.6905016666667,115.1329,0,0,39829.4168865741,2009-01-16,10:00:19
38.68983,115.131895,0,0,39829.4169444444,2009-01-16,10:00:24
38.6891166666667,115.130911666667,0,0,39829.4170023148,2009-01-16,10:00:29
38.6884066666667,115.129926666667,0,0,39829.4170601852,2009-01-16,10:00:34
38.6877266666667,115.12889,0,0,39829.4171180556,2009-01-16,10:00:39
38.6869983333333,115.127903333333,0,0,39829.4171759259,2009-01-16,10:00:44
38.6862333333333,115.12696,0,0,39829.4172337963,2009-01-16,10:00:49
38.685495,115.125993333333,0,0,39829.4172916667,2009-01-16,10:00:54
38.6846966666667,115.12494,0,0,39829.417349537,2009-01-16,10:00:59
38.6838316666667,115.123933333333,0,0,39829.4174074074,2009-01-16,10:01:04
38.6829266666667,115.123023333333,0,0,39829.4174652778,2009-01-16,10:01:09
38.6819983333333,115.122151666667,0,0,39829.4175231481,2009-01-16,10:01:14
38.6810733333333,115.121166666667,0,0,39829.4175810185,2009-01-16,10:01:19
38.6802183333333,115.120025,0,0,39829.4176388889,2009-01-16,10:01:24
38.679415,115.118785,0,0,39829.4176967593,2009-01-16,10:01:29
38.6785666666667,115.117575,0,0,39829.4177546296,2009-01-16,10:01:34
38.67773,115.11619,0,0,39829.4178125,2009-01-16,10:01:39
38.6768333333333,115.114873333333,0,0,39829.4178703704,2009-01-16,10:01:44
38.6759516666667,115.113641666667,0,0,39829.4179282407,2009-01-16,10:01:49
38.675065,115.112351666667,0,0,39829.4179861111,2009-01-16,10:01:54
38.6742383333333,115.110996666667,0,0,39829.4180439815,2009-01-16,10:01:59
38.6733966666667,115.109613333333,0,0,39829.4181018519,2009-01-16,10:02:04
38.6725616666667,115.108185,0,0,39829.4181597222,2009-01-16,10:02:09
38.6717966666667,115.106761666667,0,0,39829.4182175926,2009-01-16,10:02:14
38.670955,115.105363333333,0,0,39829.418275463,2009-01-16,10:02:19
38.670075,115.103941666667,0,0,39829.4183333333,2009-01-16,10:02:24
38.6691883333333,115.102525,0,0,39829.4183912037,2009-01-16,10:02:29
38.6683383333333,115.101096666667,0,0,39829.4184490741,2009-01-16,10:02:34
38.6674333333333,115.099715,0,0,39829.4185069444,2009-01-16,10:02:39
38.6664933333333,115.098333333333,0,0,39829.4185648148,2009-01-16,10:02:44
38.6655716666667,115.096988333333,0,0,39829.4186226852,2009-01-16,10:02:49
38.664535,115.09559,0,0,39829.4186805556,2009-01-16,10:02:54
38.6634083333333,115.094075,0,0,39829.4187384259,2009-01-16,10:02:59
38.66225,115.092531666667,0,0,39829.4187962963,2009-01-16,10:03:04
38.66196,115.09093,0,0,39829.4188541667,2009-01-16,10:03:09
38.661425,115.08936,0,0,39829.418912037,2009-01-16,10:03:14
38.6604266666667,115.0879,0,0,39829.4189699074,2009-01-16,10:03:19
38.6595266666667,115.086433333333,0,0,39829.4190277778,2009-01-16,10:03:24
38.6585966666667,115.084911666667,0,0,39829.4190856481,2009-01-16,10:03:29
38.6576233333333,115.083456666667,0,0,39829.4191435185,2009-01-16,10:03:34
38.6566333333333,115.081941666667,0,0,39829.4192013889,2009-01-16,10:03:39
38.6556666666667,115.080398333333,0,0,39829.4192592593,2009-01-16,10:03:44
38.654655,115.07889,0,0,39829.4193171296,2009-01-16,10:03:49
38.6535583333333,115.077233333333,0,0,39829.419375,2009-01-16,10:03:54
38.6525216666667,115.075568333333,0,0,39829.4194328704,2009-01-16,10:03:59
38.6514716666667,115.073945,0,0,39829.4194907407,2009-01-16,10:04:04
38.6504133333333,115.072318333333,0,0,39829.4195486111,2009-01-16,10:04:09
38.649405,115.070666666667,0,0,39829.4196064815,2009-01-16,10:04:14
38.648535,115.069025,0,0,39829.4196643519,2009-01-16,10:04:19
38.6476616666667,115.067406666667,0,0,39829.4197222222,2009-01-16,10:04:24
38.6467916666667,115.065788333333,0,0,39829.4197800926,2009-01-16,10:04:29
38.6458466666667,115.064181666667,0,0,39829.419837963,2009-01-16,10:04:34
38.6449316666667,115.06259,0,0,39829.4198958333,2009-01-16,10:04:39
38.644055,115.061046666667,0,0,39829.4199537037,2009-01-16,10:04:44
38.6431466666667,115.059523333333,0,0,39829.4200115741,2009-01-16,10:04:49
38.642265,115.058018333333,0,0,39829.4200694444,2009-01-16,10:04:54
38.641415,115.056536666667,0,0,39829.4201273148,2009-01-16,10:04:59
38.6406016666667,115.055083333333,0,0,39829.4201851852,2009-01-16,10:05:04
38.6397733333333,115.053696666667,0,0,39829.4202430556,2009-01-16,10:05:09
38.638965,115.052295,0,0,39829.4203009259,2009-01-16,10:05:14
38.6381583333333,115.050825,0,0,39829.4203587963,2009-01-16,10:05:19
38.6373483333333,115.049335,0,0,39829.4204166667,2009-01-16,10:05:24
38.63647,115.047893333333,0,0,39829.420474537,2009-01-16,10:05:29
38.6355383333333,115.046518333333,0,0,39829.4205324074,2009-01-16,10:05:34
38.63461,115.045165,0,0,39829.4205902778,2009-01-16,10:05:39
38.6336966666667,115.043798333333,0,0,39829.4206481481,2009-01-16,10:05:44
38.632765,115.042443333333,0,0,39829.4207060185,2009-01-16,10:05:49
38.6318683333333,115.041073333333,0,0,39829.4207638889,2009-01-16,10:05:54
38.6310216666667,115.039708333333,0,0,39829.4208217593,2009-01-16,10:05:59
38.630115,115.038365,0,0,39829.4208796296,2009-01-16,10:06:04
38.6292016666667,115.037016666667,0,0,39829.4209375,2009-01-16,10:06:09
38.6282183333333,115.0357,0,0,39829.4209953704,2009-01-16,10:06:14
38.6271683333333,115.034325,0,0,39829.4210532407,2009-01-16,10:06:19
38.62605,115.032925,0,0,39829.4211111111,2009-01-16,10:06:24
38.6250316666667,115.031515,0,0,39829.4211689815,2009-01-16,10:06:29
38.623975,115.03011,0,0,39829.4212268519,2009-01-16,10:06:34
38.6229533333333,115.02875,0,0,39829.4212847222,2009-01-16,10:06:39
38.6219283333333,115.027458333333,0,0,39829.4213425926,2009-01-16,10:06:44
38.6207933333333,115.026266666667,0,0,39829.421400463,2009-01-16,10:06:49
38.6196,115.025196666667,0,0,39829.4214583333,2009-01-16,10:06:54
38.6183716666667,115.024221666667,0,0,39829.4215162037,2009-01-16,10:06:59
38.6171816666667,115.023223333333,0,0,39829.4215740741,2009-01-16,10:07:04
38.6159966666667,115.022235,0,0,39829.4216319444,2009-01-16,10:07:09
38.6147783333333,115.02124,0,0,39829.4216898148,2009-01-16,10:07:14
38.61355,115.020228333333,0,0,39829.4217476852,2009-01-16,10:07:19
38.612325,115.019268333333,0,0,39829.4218055556,2009-01-16,10:07:24
38.61101,115.01842,0,0,39829.4218634259,2009-01-16,10:07:29
38.6095966666667,115.017813333333,0,0,39829.4219212963,2009-01-16,10:07:34
38.6081383333333,115.017438333333,0,0,39829.4219791667,2009-01-16,10:07:39
38.6067233333333,115.01711,0,0,39829.422037037,2009-01-16,10:07:44
38.605325,115.016796666667,0,0,39829.4220949074,2009-01-16,10:07:49
38.6038833333333,115.01647,0,0,39829.4221527778,2009-01-16,10:07:54
38.6024033333333,115.016141666667,0,0,39829.4222106481,2009-01-16,10:07:59
38.6009433333333,115.01582,0,0,39829.4222685185,2009-01-16,10:08:04
38.5994916666667,115.015465,0,0,39829.4223263889,2009-01-16,10:08:09
38.598105,115.015083333333,0,0,39829.4223842593,2009-01-16,10:08:14
38.596705,115.01469,0,0,39829.4224421296,2009-01-16,10:08:19
38.5953433333333,115.014296666667,0,0,39829.4225,2009-01-16,10:08:24
38.5939216666667,115.013965,0,0,39829.4225578704,2009-01-16,10:08:29
38.5924633333333,115.01361,0,0,39829.4226157407,2009-01-16,10:08:34
38.591065,115.013186666667,0,0,39829.4226736111,2009-01-16,10:08:39
38.589715,115.012791666667,0,0,39829.4227314815,2009-01-16,10:08:44
38.5883566666667,115.012373333333,0,0,39829.4227893518,2009-01-16,10:08:49
38.5869,115.011971666667,0,0,39829.4228472222,2009-01-16,10:08:54
38.585505,115.011593333333,0,0,39829.4229050926,2009-01-16,10:08:59
38.5840866666667,115.011353333333,0,0,39829.422962963,2009-01-16,10:09:04
38.58268,115.011218333333,0,0,39829.4230208333,2009-01-16,10:09:09
38.58125,115.011091666667,0,0,39829.4230787037,2009-01-16,10:09:14
38.579865,115.010728333333,0,0,39829.4231365741,2009-01-16,10:09:19
38.57853,115.01019,0,0,39829.4231944444,2009-01-16,10:09:24
38.5772233333333,115.00961,0,0,39829.4232523148,2009-01-16,10:09:29
38.575945,115.009068333333,0,0,39829.4233101852,2009-01-16,10:09:34
38.5746583333333,115.008518333333,0,0,39829.4233680556,2009-01-16,10:09:39
38.5734733333333,115.007841666667,0,0,39829.4234259259,2009-01-16,10:09:44
38.5723416666667,115.00706,0,0,39829.4234837963,2009-01-16,10:09:49
38.5711033333333,115.006363333333,0,0,39829.4235416667,2009-01-16,10:09:54
38.569815,115.005756666667,0,0,39829.423599537,2009-01-16,10:09:59
38.5685016666667,115.005221666667,0,0,39829.4236574074,2009-01-16,10:10:04
38.567225,115.00472,0,0,39829.4237152778,2009-01-16,10:10:09
38.565965,115.004215,0,0,39829.4237731481,2009-01-16,10:10:14
38.5647183333333,115.003725,0,0,39829.4238310185,2009-01-16,10:10:19
38.5634833333333,115.003238333333,0,0,39829.4238888889,2009-01-16,10:10:24
38.5622433333333,115.002733333333,0,0,39829.4239467593,2009-01-16,10:10:29
38.56098,115.002241666667,0,0,39829.4240046296,2009-01-16,10:10:34
38.5597433333333,115.001746666667,0,0,39829.4240625,2009-01-16,10:10:39
38.5584683333333,115.001283333333,0,0,39829.4241203704,2009-01-16,10:10:44
38.5572016666667,115.0008,0,0,39829.4241782407,2009-01-16,10:10:49
38.55596,115.000335,0,0,39829.4242361111,2009-01-16,10:10:54
38.554745,114.999851666667,0,0,39829.4242939815,2009-01-16,10:10:59
38.5535683333333,114.99932,0,0,39829.4243518518,2009-01-16,10:11:04
38.55238,114.99879,0,0,39829.4244097222,2009-01-16,10:11:09
38.55118,114.998233333333,0,0,39829.4244675926,2009-01-16,10:11:14
38.55,114.997728333333,0,0,39829.424525463,2009-01-16,10:11:19
38.5487983333333,114.997256666667,0,0,39829.4245833333,2009-01-16,10:11:24
38.5475683333333,114.996763333333,0,0,39829.4246412037,2009-01-16,10:11:29
38.546335,114.996315,0,0,39829.4246990741,2009-01-16,10:11:34
38.5451633333333,114.99584,0,0,39829.4247569444,2009-01-16,10:11:39
38.54393,114.995381666667,0,0,39829.4248148148,2009-01-16,10:11:44
38.5427333333333,114.994936666667,0,0,39829.4248726852,2009-01-16,10:11:49
38.541525,114.994458333333,0,0,39829.4249305556,2009-01-16,10:11:54
38.54036,114.993921666667,0,0,39829.4249884259,2009-01-16,10:11:59
38.5392833333333,114.993243333333,0,0,39829.4250462963,2009-01-16,10:12:04
38.5383566666667,114.992301666667,0,0,39829.4251041667,2009-01-16,10:12:09
38.5376133333333,114.991068333333,0,0,39829.425162037,2009-01-16,10:12:14
38.5370083333333,114.989786666667,0,0,39829.4252199074,2009-01-16,10:12:19
38.5365666666667,114.988416666667,0,0,39829.4252777778,2009-01-16,10:12:24
38.5364,114.986698333333,0,0,39829.4253356481,2009-01-16,10:12:29
38.5361083333333,114.985173333333,0,0,39829.4253935185,2009-01-16,10:12:34
38.5357683333333,114.983665,0,0,39829.4254513889,2009-01-16,10:12:39
38.5353983333333,114.982158333333,0,0,39829.4255092593,2009-01-16,10:12:44
38.5350033333333,114.980668333333,0,0,39829.4255671296,2009-01-16,10:12:49
38.5346383333333,114.979138333333,0,0,39829.425625,2009-01-16,10:12:54
38.5342866666667,114.97757,0,0,39829.4256828704,2009-01-16,10:12:59
38.5338983333333,114.976041666667,0,0,39829.4257407407,2009-01-16,10:13:04
38.5335,114.974493333333,0,0,39829.4257986111,2009-01-16,10:13:09
38.5330666666667,114.973075,0,0,39829.4258564815,2009-01-16,10:13:14
38.5325,114.971728333333,0,0,39829.4259143519,2009-01-16,10:13:19
38.531875,114.970381666667,0,0,39829.4259722222,2009-01-16,10:13:24
38.5312533333333,114.969001666667,0,0,39829.4260300926,2009-01-16,10:13:29
38.5305516666667,114.967696666667,0,0,39829.426087963,2009-01-16,10:13:34
38.529805,114.966406666667,0,0,39829.4261458333,2009-01-16,10:13:39
38.5290633333333,114.965123333333,0,0,39829.4262037037,2009-01-16,10:13:44
38.5283066666667,114.963865,0,0,39829.4262615741,2009-01-16,10:13:49
38.5275383333333,114.962545,0,0,39829.4263194444,2009-01-16,10:13:54
38.5268383333333,114.961095,0,0,39829.4263773148,2009-01-16,10:13:59
38.526185,114.95962,0,0,39829.4264351852,2009-01-16,10:14:04
38.5254666666667,114.958161666667,0,0,39829.4264930556,2009-01-16,10:14:09
38.5247516666667,114.956673333333,0,0,39829.4265509259,2009-01-16,10:14:14
38.52402,114.95519,0,0,39829.4266087963,2009-01-16,10:14:19
38.5232783333333,114.953715,0,0,39829.4266666667,2009-01-16,10:14:24
38.5225183333333,114.952193333333,0,0,39829.426724537,2009-01-16,10:14:29
38.5217316666667,114.95063,0,0,39829.4267824074,2009-01-16,10:14:34
38.5209433333333,114.949035,0,0,39829.4268402778,2009-01-16,10:14:39
38.520105,114.947428333333,0,0,39829.4268981481,2009-01-16,10:14:44
38.5192516666667,114.94579,0,0,39829.4269560185,2009-01-16,10:14:49
38.5183783333333,114.944198333333,0,0,39829.4270138889,2009-01-16,10:14:54
38.5174866666667,114.942593333333,0,0,39829.4270717593,2009-01-16,10:14:59
38.5165466666667,114.940991666667,0,0,39829.4271296296,2009-01-16,10:15:04
38.51575,114.939301666667,0,0,39829.4271875,2009-01-16,10:15:09
38.514955,114.93764,0,0,39829.4272453704,2009-01-16,10:15:14
38.51413,114.935983333333,0,0,39829.4273032407,2009-01-16,10:15:19
38.51328,114.93436,0,0,39829.4273611111,2009-01-16,10:15:24
38.5124783333333,114.932621666667,0,0,39829.4274189815,2009-01-16,10:15:29
38.511525,114.931025,0,0,39829.4274768519,2009-01-16,10:15:34
38.51049,114.92938,0,0,39829.4275347222,2009-01-16,10:15:39
38.5094283333333,114.927783333333,0,0,39829.4275925926,2009-01-16,10:15:44
38.5084066666667,114.926115,0,0,39829.427650463,2009-01-16,10:15:49
38.5074633333333,114.924348333333,0,0,39829.4277083333,2009-01-16,10:15:54
38.5065616666667,114.922563333333,0,0,39829.4277662037,2009-01-16,10:15:59
38.5056333333333,114.920856666667,0,0,39829.4278240741,2009-01-16,10:16:04
38.5047566666667,114.91907,0,0,39829.4278819444,2009-01-16,10:16:09
38.503865,114.917258333333,0,0,39829.4279398148,2009-01-16,10:16:14
38.5030483333333,114.915523333333,0,0,39829.4279976852,2009-01-16,10:16:19
38.5021366666667,114.91386,0,0,39829.4280555556,2009-01-16,10:16:24
38.5009716666667,114.912278333333,0,0,39829.4281134259,2009-01-16,10:16:29
38.4995433333333,114.910665,0,0,39829.4281712963,2009-01-16,10:16:34
38.4981966666667,114.909116666667,0,0,39829.4282291667,2009-01-16,10:16:39
38.4970116666667,114.90758,0,0,39829.428287037,2009-01-16,10:16:44
38.4961483333333,114.90629,0,0,39829.4283449074,2009-01-16,10:16:49
38.4951316666667,114.905026666667,0,0,39829.4284027778,2009-01-16,10:16:54
38.4941083333333,114.903601666667,0,0,39829.4284606481,2009-01-16,10:16:59
38.4931383333333,114.902091666667,0,0,39829.4285185185,2009-01-16,10:17:04
38.4922783333333,114.900595,0,0,39829.4285763889,2009-01-16,10:17:09
38.4914566666667,114.899108333333,0,0,39829.4286342593,2009-01-16,10:17:14
38.4905683333333,114.89769,0,0,39829.4286921296,2009-01-16,10:17:19
38.4895433333333,114.896328333333,0,0,39829.42875,2009-01-16,10:17:24
38.48839,114.89496,0,0,39829.4288078704,2009-01-16,10:17:29
38.48719,114.893563333333,0,0,39829.4288657407,2009-01-16,10:17:34
38.4859616666667,114.892133333333,0,0,39829.4289236111,2009-01-16,10:17:39
38.4847183333333,114.890745,0,0,39829.4289814815,2009-01-16,10:17:44
38.4834666666667,114.889293333333,0,0,39829.4290393519,2009-01-16,10:17:49
38.48229,114.887866666667,0,0,39829.4290972222,2009-01-16,10:17:54
38.4812233333333,114.886468333333,0,0,39829.4291550926,2009-01-16,10:17:59
38.48025,114.885038333333,0,0,39829.429212963,2009-01-16,10:18:04
38.479255,114.883638333333,0,0,39829.4292708333,2009-01-16,10:18:09
38.4782816666667,114.882283333333,0,0,39829.4293287037,2009-01-16,10:18:14
38.4772866666667,114.880945,0,0,39829.4293865741,2009-01-16,10:18:19
38.4762983333333,114.879635,0,0,39829.4294444444,2009-01-16,10:18:24
38.4753233333333,114.878328333333,0,0,39829.4295023148,2009-01-16,10:18:29
38.4743366666667,114.876975,0,0,39829.4295601852,2009-01-16,10:18:34
38.4733716666667,114.875645,0,0,39829.4296180556,2009-01-16,10:18:39
38.47235,114.87433,0,0,39829.4296759259,2009-01-16,10:18:44
38.4713616666667,114.87299,0,0,39829.4297337963,2009-01-16,10:18:49
38.4703883333333,114.871656666667,0,0,39829.4297916667,2009-01-16,10:18:54
38.4695,114.870255,0,0,39829.429849537,2009-01-16,10:18:59
38.4685766666667,114.868773333333,0,0,39829.4299074074,2009-01-16,10:19:04
38.4676933333333,114.867313333333,0,0,39829.4299652778,2009-01-16,10:19:09
38.4668016666667,114.865828333333,0,0,39829.4300231481,2009-01-16,10:19:14
38.465865,114.864455,0,0,39829.4300810185,2009-01-16,10:19:19
38.464945,114.863013333333,0,0,39829.4301388889,2009-01-16,10:19:24
38.4640433333333,114.861528333333,0,0,39829.4301967593,2009-01-16,10:19:29
38.46315,114.860038333333,0,0,39829.4302546296,2009-01-16,10:19:34
38.4622,114.858536666667,0,0,39829.4303125,2009-01-16,10:19:39
38.4612266666667,114.857098333333,0,0,39829.4303703704,2009-01-16,10:19:44
38.4601416666667,114.85585,0,0,39829.4304282407,2009-01-16,10:19:49
38.4589516666667,114.854776666667,0,0,39829.4304861111,2009-01-16,10:19:54
38.4576583333333,114.853666666667,0,0,39829.4305439815,2009-01-16,10:19:59
38.45638,114.85256,0,0,39829.4306018518,2009-01-16,10:20:04
38.45512,114.851493333333,0,0,39829.4306597222,2009-01-16,10:20:09
38.4538133333333,114.850408333333,0,0,39829.4307175926,2009-01-16,10:20:14
38.4524716666667,114.849318333333,0,0,39829.430775463,2009-01-16,10:20:19
38.4511316666667,114.848213333333,0,0,39829.4308333333,2009-01-16,10:20:24
38.4497833333333,114.8471,0,0,39829.4308912037,2009-01-16,10:20:29
38.4484516666667,114.845966666667,0,0,39829.4309490741,2009-01-16,10:20:34
38.4471316666667,114.844816666667,0,0,39829.4310069444,2009-01-16,10:20:39
38.445845,114.84369,0,0,39829.4310648148,2009-01-16,10:20:44
38.4444416666667,114.842631666667,0,0,39829.4311226852,2009-01-16,10:20:49
38.443095,114.841601666667,0,0,39829.4311805556,2009-01-16,10:20:54
38.44183,114.84053,0,0,39829.4312384259,2009-01-16,10:20:59
38.4406233333333,114.839431666667,0,0,39829.4312962963,2009-01-16,10:21:04
38.4393766666667,114.83829,0,0,39829.4313541667,2009-01-16,10:21:09
38.4381633333333,114.837163333333,0,0,39829.431412037,2009-01-16,10:21:14
38.436935,114.83609,0,0,39829.4314699074,2009-01-16,10:21:19
38.4357016666667,114.835003333333,0,0,39829.4315277778,2009-01-16,10:21:24
38.4345016666667,114.833896666667,0,0,39829.4315856481,2009-01-16,10:21:29
38.4332566666667,114.832885,0,0,39829.4316435185,2009-01-16,10:21:34
38.431955,114.83191,0,0,39829.4317013889,2009-01-16,10:21:39
38.4306716666667,114.83092,0,0,39829.4317592593,2009-01-16,10:21:44
38.4293983333333,114.829946666667,0,0,39829.4318171296,2009-01-16,10:21:49
38.4280933333333,114.829005,0,0,39829.431875,2009-01-16,10:21:54
38.4268633333333,114.828135,0,0,39829.4319328704,2009-01-16,10:21:59
38.4255533333333,114.827196666667,0,0,39829.4319907407,2009-01-16,10:22:04
38.4242716666667,114.82621,0,0,39829.4320486111,2009-01-16,10:22:09
38.4230533333333,114.825276666667,0,0,39829.4321064815,2009-01-16,10:22:14
38.4218466666667,114.824355,0,0,39829.4321643518,2009-01-16,10:22:19
38.4206466666667,114.823415,0,0,39829.4322222222,2009-01-16,10:22:24
38.41947,114.822476666667,0,0,39829.4322800926,2009-01-16,10:22:29
38.41828,114.821575,0,0,39829.432337963,2009-01-16,10:22:34
38.41714,114.820681666667,0,0,39829.4323958333,2009-01-16,10:22:39
38.4159933333333,114.819808333333,0,0,39829.4324537037,2009-01-16,10:22:44
38.4148583333333,114.818948333333,0,0,39829.4325115741,2009-01-16,10:22:49
38.4137266666667,114.818045,0,0,39829.4325694444,2009-01-16,10:22:54
38.4126516666667,114.817003333333,0,0,39829.4326273148,2009-01-16,10:22:59
38.4116733333333,114.815758333333,0,0,39829.4326851852,2009-01-16,10:23:04
38.4108283333333,114.814325,0,0,39829.4327430556,2009-01-16,10:23:09
38.4101583333333,114.812756666667,0,0,39829.4328009259,2009-01-16,10:23:14
38.4095633333333,114.8111,0,0,39829.4328587963,2009-01-16,10:23:19
38.408995,114.809445,0,0,39829.4329166667,2009-01-16,10:23:24
38.4083883333333,114.807841666667,0,0,39829.432974537,2009-01-16,10:23:29
38.4077933333333,114.806293333333,0,0,39829.4330324074,2009-01-16,10:23:34
38.4072016666667,114.804835,0,0,39829.4330902778,2009-01-16,10:23:39
38.40664,114.803396666667,0,0,39829.4331481481,2009-01-16,10:23:44
38.406095,114.801911666667,0,0,39829.4332060185,2009-01-16,10:23:49
38.405595,114.800361666667,0,0,39829.4332638889,2009-01-16,10:23:54
38.4052016666667,114.798733333333,0,0,39829.4333217593,2009-01-16,10:23:59
38.404935,114.79714,0,0,39829.4333796296,2009-01-16,10:24:04
38.4046833333333,114.79557,0,0,39829.4334375,2009-01-16,10:24:09
38.40445,114.79399,0,0,39829.4334953704,2009-01-16,10:24:14
38.4042483333333,114.792453333333,0,0,39829.4335532407,2009-01-16,10:24:19
38.4039866666667,114.790946666667,0,0,39829.4336111111,2009-01-16,10:24:24
38.40367,114.789528333333,0,0,39829.4336689815,2009-01-16,10:24:29
38.4033833333333,114.7881,0,0,39829.4337268519,2009-01-16,10:24:34
38.4030983333333,114.786653333333,0,0,39829.4337847222,2009-01-16,10:24:39
38.4027833333333,114.78521,0,0,39829.4338425926,2009-01-16,10:24:44
38.40241,114.78384,0,0,39829.433900463,2009-01-16,10:24:49
38.4018783333333,114.782586666667,0,0,39829.4339583333,2009-01-16,10:24:54
38.4011066666667,114.781576666667,0,0,39829.4340162037,2009-01-16,10:24:59
38.4001316666667,114.780833333333,0,0,39829.4340740741,2009-01-16,10:25:04
38.3991183333333,114.780098333333,0,0,39829.4341319444,2009-01-16,10:25:09
38.3980166666667,114.779331666667,0,0,39829.4341898148,2009-01-16,10:25:14
38.3968666666667,114.778486666667,0,0,39829.4342476852,2009-01-16,10:25:19
38.3957116666667,114.777661666667,0,0,39829.4343055556,2009-01-16,10:25:24
38.3944966666667,114.776853333333,0,0,39829.4343634259,2009-01-16,10:25:29
38.3928383333333,114.775896666667,0,0,39829.4344212963,2009-01-16,10:25:34
38.3908916666667,114.774856666667,0,0,39829.4344791667,2009-01-16,10:25:39
38.3889383333333,114.77378,0,0,39829.434537037,2009-01-16,10:25:44
38.3871533333333,114.77275,0,0,39829.4345949074,2009-01-16,10:25:49
38.3855883333333,114.771783333333,0,0,39829.4346527778,2009-01-16,10:25:54
38.38408,114.770841666667,0,0,39829.4347106481,2009-01-16,10:25:59
38.3851983333333,114.770481666667,0,0,39829.4347685185,2009-01-16,10:26:04
38.3857666666667,114.76998,0,0,39829.4348263889,2009-01-16,10:26:09
38.3855033333333,114.769283333333,0,0,39829.4348842593,2009-01-16,10:26:14
38.3852833333333,114.768495,0,0,39829.4349421296,2009-01-16,10:26:19
38.38463,114.767663333333,0,0,39829.435,2009-01-16,10:26:24
38.3838983333333,114.766815,0,0,39829.4350578704,2009-01-16,10:26:29
38.3831666666667,114.765993333333,0,0,39829.4351157407,2009-01-16,10:26:34
38.3824833333333,114.765148333333,0,0,39829.4351736111,2009-01-16,10:26:39
38.3818866666667,114.76409,0,0,39829.4352314815,2009-01-16,10:26:44
38.38127,114.762866666667,0,0,39829.4352893519,2009-01-16,10:26:49
38.3807433333333,114.761685,0,0,39829.4353472222,2009-01-16,10:26:54
38.3801266666667,114.76044,0,0,39829.4354050926,2009-01-16,10:26:59
38.3794633333333,114.759253333333,0,0,39829.435462963,2009-01-16,10:27:04
38.3787433333333,114.757941666667,0,0,39829.4355208333,2009-01-16,10:27:09
38.377995,114.756753333333,0,0,39829.4355787037,2009-01-16,10:27:14
38.3772983333333,114.755431666667,0,0,39829.4356365741,2009-01-16,10:27:19
38.3766383333333,114.754001666667,0,0,39829.4356944444,2009-01-16,10:27:24
38.3760383333333,114.752481666667,0,0,39829.4357523148,2009-01-16,10:27:29
38.3754616666667,114.750985,0,0,39829.4358101852,2009-01-16,10:27:34
38.3749183333333,114.749505,0,0,39829.4358680556,2009-01-16,10:27:39
38.3743233333333,114.748028333333,0,0,39829.4359259259,2009-01-16,10:27:44
38.3737733333333,114.74645,0,0,39829.4359837963,2009-01-16,10:27:49
38.3732433333333,114.744813333333,0,0,39829.4360416667,2009-01-16,10:27:54
38.37272,114.743145,0,0,39829.436099537,2009-01-16,10:27:59
38.3721783333333,114.741495,0,0,39829.4361574074,2009-01-16,10:28:04
38.3716766666667,114.739925,0,0,39829.4362152778,2009-01-16,10:28:09
38.37114,114.738333333333,0,0,39829.4362731481,2009-01-16,10:28:14
38.3703633333333,114.736708333333,0,0,39829.4363310185,2009-01-16,10:28:19
38.3696766666667,114.735145,0,0,39829.4363888889,2009-01-16,10:28:24
38.3691933333333,114.733533333333,0,0,39829.4364467593,2009-01-16,10:28:29
38.3687066666667,114.731645,0,0,39829.4365046296,2009-01-16,10:28:34
38.367725,114.729676666667,0,0,39829.4365625,2009-01-16,10:28:39
38.3670283333333,114.727926666667,0,0,39829.4366203704,2009-01-16,10:28:44
38.3663566666667,114.72622,0,0,39829.4366782407,2009-01-16,10:28:49
38.36567,114.724451666667,0,0,39829.4367361111,2009-01-16,10:28:54
38.364975,114.722681666667,0,0,39829.4367939815,2009-01-16,10:28:59
38.3643133333333,114.720965,0,0,39829.4368518519,2009-01-16,10:29:04
38.3637366666667,114.719218333333,0,0,39829.4369097222,2009-01-16,10:29:09
38.3631316666667,114.717448333333,0,0,39829.4369675926,2009-01-16,10:29:14
38.3625116666667,114.715671666667,0,0,39829.437025463,2009-01-16,10:29:19
38.3618783333333,114.713838333333,0,0,39829.4370833333,2009-01-16,10:29:24
38.3612383333333,114.712046666667,0,0,39829.4371412037,2009-01-16,10:29:29
38.3606466666667,114.710211666667,0,0,39829.4371990741,2009-01-16,10:29:34
38.36001,114.708405,0,0,39829.4372569444,2009-01-16,10:29:39
38.3593516666667,114.706583333333,0,0,39829.4373148148,2009-01-16,10:29:44
38.358655,114.704763333333,0,0,39829.4373726852,2009-01-16,10:29:49
38.3580283333333,114.702981666667,0,0,39829.4374305556,2009-01-16,10:29:54
38.3572883333333,114.701248333333,0,0,39829.4374884259,2009-01-16,10:29:59
38.3562916666667,114.69966,0,0,39829.4375462963,2009-01-16,10:30:04
38.3551083333333,114.698255,0,0,39829.4376041667,2009-01-16,10:30:09
38.3537333333333,114.697066666667,0,0,39829.437662037,2009-01-16,10:30:14
38.352305,114.695833333333,0,0,39829.4377199074,2009-01-16,10:30:19
38.3509516666667,114.694561666667,0,0,39829.4377777778,2009-01-16,10:30:24
38.3495466666667,114.693345,0,0,39829.4378356481,2009-01-16,10:30:29
38.3480266666667,114.692135,0,0,39829.4378935185,2009-01-16,10:30:34
38.346655,114.690931666667,0,0,39829.4379513889,2009-01-16,10:30:39
38.3452583333333,114.689681666667,0,0,39829.4380092593,2009-01-16,10:30:44
38.3438633333333,114.688415,0,0,39829.4380671296,2009-01-16,10:30:49
38.342515,114.687141666667,0,0,39829.438125,2009-01-16,10:30:54
38.3411783333333,114.685885,0,0,39829.4381828704,2009-01-16,10:30:59
38.3398616666667,114.684605,0,0,39829.4382407407,2009-01-16,10:31:04
38.338535,114.68329,0,0,39829.4382986111,2009-01-16,10:31:09
38.3371966666667,114.682035,0,0,39829.4383564815,2009-01-16,10:31:14
38.33586,114.680808333333,0,0,39829.4384143518,2009-01-16,10:31:19
38.3344683333333,114.679588333333,0,0,39829.4384722222,2009-01-16,10:31:24
38.3331466666667,114.678331666667,0,0,39829.4385300926,2009-01-16,10:31:29
38.3318683333333,114.677075,0,0,39829.438587963,2009-01-16,10:31:34
38.3306383333333,114.675858333333,0,0,39829.4386458333,2009-01-16,10:31:39
38.3294133333333,114.674683333333,0,0,39829.4387037037,2009-01-16,10:31:44
38.3282133333333,114.673516666667,0,0,39829.4387615741,2009-01-16,10:31:49
38.3269733333333,114.672263333333,0,0,39829.4388194444,2009-01-16,10:31:54
38.3256983333333,114.671056666667,0,0,39829.4388773148,2009-01-16,10:31:59
38.3244533333333,114.66989,0,0,39829.4389351852,2009-01-16,10:32:04
38.3232133333333,114.668861666667,0,0,39829.4389930556,2009-01-16,10:32:09
38.32194,114.667906666667,0,0,39829.4390509259,2009-01-16,10:32:14
38.32066,114.667021666667,0,0,39829.4391087963,2009-01-16,10:32:19
38.3194566666667,114.666165,0,0,39829.4391666667,2009-01-16,10:32:24
38.3181983333333,114.665291666667,0,0,39829.439224537,2009-01-16,10:32:29
38.3169183333333,114.664486666667,0,0,39829.4392824074,2009-01-16,10:32:34
38.31556,114.663701666667,0,0,39829.4393402778,2009-01-16,10:32:39
38.3142116666667,114.66293,0,0,39829.4393981481,2009-01-16,10:32:44
38.31288,114.66218,0,0,39829.4394560185,2009-01-16,10:32:49
38.3115516666667,114.661435,0,0,39829.4395138889,2009-01-16,10:32:54
38.310225,114.660671666667,0,0,39829.4395717593,2009-01-16,10:32:59
38.30893,114.659906666667,0,0,39829.4396296296,2009-01-16,10:33:04
38.307575,114.65913,0,0,39829.4396875,2009-01-16,10:33:09
38.3062133333333,114.65831,0,0,39829.4397453704,2009-01-16,10:33:14
38.3049083333333,114.657548333333,0,0,39829.4398032407,2009-01-16,10:33:19
38.3036233333333,114.656783333333,0,0,39829.4398611111,2009-01-16,10:33:24
38.3023233333333,114.656036666667,0,0,39829.4399189815,2009-01-16,10:33:29
38.3010533333333,114.655341666667,0,0,39829.4399768518,2009-01-16,10:33:34
38.299775,114.654633333333,0,0,39829.4400347222,2009-01-16,10:33:39
38.2985133333333,114.653928333333,0,0,39829.4400925926,2009-01-16,10:33:44
38.2972466666667,114.653251666667,0,0,39829.440150463,2009-01-16,10:33:49
38.296005,114.652563333333,0,0,39829.4402083333,2009-01-16,10:33:54
38.29476,114.651806666667,0,0,39829.4402662037,2009-01-16,10:33:59
38.29347,114.651085,0,0,39829.4403240741,2009-01-16,10:34:04
38.29212,114.650468333333,0,0,39829.4403819444,2009-01-16,10:34:09
38.2907866666667,114.649901666667,0,0,39829.4404398148,2009-01-16,10:34:14
38.28946,114.649351666667,0,0,39829.4404976852,2009-01-16,10:34:19
38.2881183333333,114.648776666667,0,0,39829.4405555556,2009-01-16,10:34:24
38.28672,114.648203333333,0,0,39829.4406134259,2009-01-16,10:34:29
38.2853216666667,114.647641666667,0,0,39829.4406712963,2009-01-16,10:34:34
38.283955,114.647031666667,0,0,39829.4407291667,2009-01-16,10:34:39
38.282575,114.64646,0,0,39829.440787037,2009-01-16,10:34:44
38.2811566666667,114.645895,0,0,39829.4408449074,2009-01-16,10:34:49
38.27972,114.645313333333,0,0,39829.4409027778,2009-01-16,10:34:54
38.2782766666667,114.644711666667,0,0,39829.4409606481,2009-01-16,10:34:59
38.2767816666667,114.644093333333,0,0,39829.4410185185,2009-01-16,10:35:04
38.27532,114.643506666667,0,0,39829.4410763889,2009-01-16,10:35:09
38.2738616666667,114.642951666667,0,0,39829.4411342593,2009-01-16,10:35:14
38.272335,114.642323333333,0,0,39829.4411921296,2009-01-16,10:35:19
38.2708116666667,114.64166,0,0,39829.44125,2009-01-16,10:35:24
38.269295,114.640986666667,0,0,39829.4413078704,2009-01-16,10:35:29
38.2678183333333,114.640315,0,0,39829.4413657407,2009-01-16,10:35:34
38.2663633333333,114.63968,0,0,39829.4414236111,2009-01-16,10:35:39
38.264905,114.63905,0,0,39829.4414814815,2009-01-16,10:35:44
38.2634366666667,114.638388333333,0,0,39829.4415393519,2009-01-16,10:35:49
38.2618983333333,114.637748333333,0,0,39829.4415972222,2009-01-16,10:35:54
38.2603016666667,114.637093333333,0,0,39829.4416550926,2009-01-16,10:35:59
38.2587716666667,114.636451666667,0,0,39829.441712963,2009-01-16,10:36:04
38.257205,114.635806666667,0,0,39829.4417708333,2009-01-16,10:36:09
38.25559,114.635143333333,0,0,39829.4418287037,2009-01-16,10:36:14
38.2539833333333,114.634515,0,0,39829.4418865741,2009-01-16,10:36:19
38.2524,114.633826666667,0,0,39829.4419444444,2009-01-16,10:36:24
38.2507616666667,114.633238333333,0,0,39829.4420023148,2009-01-16,10:36:29
38.2490883333333,114.632646666667,0,0,39829.4420601852,2009-01-16,10:36:34
38.24744,114.631943333333,0,0,39829.4421180556,2009-01-16,10:36:39
38.2457633333333,114.63133,0,0,39829.4421759259,2009-01-16,10:36:44
38.2440633333333,114.630721666667,0,0,39829.4422337963,2009-01-16,10:36:49
38.242335,114.630073333333,0,0,39829.4422916667,2009-01-16,10:36:54
38.240725,114.629331666667,0,0,39829.442349537,2009-01-16,10:36:59
38.2391766666667,114.628621666667,0,0,39829.4424074074,2009-01-16,10:37:04
38.237575,114.627913333333,0,0,39829.4424652778,2009-01-16,10:37:09
38.2359533333333,114.627225,0,0,39829.4425231481,2009-01-16,10:37:14
38.2343766666667,114.62652,0,0,39829.4425810185,2009-01-16,10:37:19
38.2327933333333,114.625816666667,0,0,39829.4426388889,2009-01-16,10:37:24
38.23119,114.625136666667,0,0,39829.4426967593,2009-01-16,10:37:29
38.2295833333333,114.624546666667,0,0,39829.4427546296,2009-01-16,10:37:34
38.2279683333333,114.623931666667,0,0,39829.4428125,2009-01-16,10:37:39
38.2263366666667,114.623288333333,0,0,39829.4428703704,2009-01-16,10:37:44
38.2248733333333,114.622388333333,0,0,39829.4429282407,2009-01-16,10:37:49
38.2235383333333,114.62121,0,0,39829.4429861111,2009-01-16,10:37:54
38.2223783333333,114.619658333333,0,0,39829.4430439815,2009-01-16,10:37:59
38.22133,114.617891666667,0,0,39829.4431018519,2009-01-16,10:38:04
38.2202516666667,114.616265,0,0,39829.4431597222,2009-01-16,10:38:09
38.2189583333333,114.614821666667,0,0,39829.4432175926,2009-01-16,10:38:14
38.2176083333333,114.61345,0,0,39829.443275463,2009-01-16,10:38:19
38.2163666666667,114.612066666667,0,0,39829.4433333333,2009-01-16,10:38:24
38.2151666666667,114.610583333333,0,0,39829.4433912037,2009-01-16,10:38:29
38.2138633333333,114.609135,0,0,39829.4434490741,2009-01-16,10:38:34
38.2124816666667,114.607695,0,0,39829.4435069444,2009-01-16,10:38:39
38.2112116666667,114.606291666667,0,0,39829.4435648148,2009-01-16,10:38:44
38.210025,114.60489,0,0,39829.4436226852,2009-01-16,10:38:49
38.2088183333333,114.603491666667,0,0,39829.4436805556,2009-01-16,10:38:54
38.2075933333333,114.60207,0,0,39829.4437384259,2009-01-16,10:38:59
38.2063866666667,114.600675,0,0,39829.4437962963,2009-01-16,10:39:04
38.2051783333333,114.599331666667,0,0,39829.4438541667,2009-01-16,10:39:09
38.2039833333333,114.597985,0,0,39829.443912037,2009-01-16,10:39:14
38.202775,114.596631666667,0,0,39829.4439699074,2009-01-16,10:39:19
38.2016016666667,114.595305,0,0,39829.4440277778,2009-01-16,10:39:24
38.2004283333333,114.594016666667,0,0,39829.4440856481,2009-01-16,10:39:29
38.199265,114.59272,0,0,39829.4441435185,2009-01-16,10:39:34
38.1981116666667,114.591408333333,0,0,39829.4442013889,2009-01-16,10:39:39
38.19693,114.590071666667,0,0,39829.4442592593,2009-01-16,10:39:44
38.19577,114.588773333333,0,0,39829.4443171296,2009-01-16,10:39:49
38.1946216666667,114.58748,0,0,39829.444375,2009-01-16,10:39:54
38.19351,114.586156666667,0,0,39829.4444328704,2009-01-16,10:39:59
38.1923566666667,114.584813333333,0,0,39829.4444907407,2009-01-16,10:40:04
38.191205,114.583496666667,0,0,39829.4445486111,2009-01-16,10:40:09
38.190015,114.582256666667,0,0,39829.4446064815,2009-01-16,10:40:14
38.1888033333333,114.581071666667,0,0,39829.4446643519,2009-01-16,10:40:19
38.1876416666667,114.579898333333,0,0,39829.4447222222,2009-01-16,10:40:24
38.1865433333333,114.578651666667,0,0,39829.4447800926,2009-01-16,10:40:29
38.185395,114.577363333333,0,0,39829.444837963,2009-01-16,10:40:34
38.1842533333333,114.576071666667,0,0,39829.4448958333,2009-01-16,10:40:39
38.1831483333333,114.574711666667,0,0,39829.4449537037,2009-01-16,10:40:44
38.1821383333333,114.573178333333,0,0,39829.4450115741,2009-01-16,10:40:49
38.1812266666667,114.571588333333,0,0,39829.4450694444,2009-01-16,10:40:54
38.18046,114.569945,0,0,39829.4451273148,2009-01-16,10:40:59
38.1797983333333,114.568268333333,0,0,39829.4451851852,2009-01-16,10:41:04
38.1791416666667,114.566576666667,0,0,39829.4452430556,2009-01-16,10:41:09
38.1784716666667,114.564908333333,0,0,39829.4453009259,2009-01-16,10:41:14
38.1778133333333,114.563215,0,0,39829.4453587963,2009-01-16,10:41:19
38.177075,114.561641666667,0,0,39829.4454166667,2009-01-16,10:41:24
38.1761816666667,114.560238333333,0,0,39829.445474537,2009-01-16,10:41:29
38.1751916666667,114.55897,0,0,39829.4455324074,2009-01-16,10:41:34
38.1742,114.557741666667,0,0,39829.4455902778,2009-01-16,10:41:39
38.1731383333333,114.556503333333,0,0,39829.4456481481,2009-01-16,10:41:44
38.1720433333333,114.555223333333,0,0,39829.4457060185,2009-01-16,10:41:49
38.1708533333333,114.55401,0,0,39829.4457638889,2009-01-16,10:41:54
38.1696166666667,114.552951666667,0,0,39829.4458217593,2009-01-16,10:41:59
38.1683633333333,114.55212,0,0,39829.4458796296,2009-01-16,10:42:04
38.16686,114.551546666667,0,0,39829.4459375,2009-01-16,10:42:09
38.165265,114.551135,0,0,39829.4459953704,2009-01-16,10:42:14
38.16365,114.550778333333,0,0,39829.4460532407,2009-01-16,10:42:19
38.162045,114.55035,0,0,39829.4461111111,2009-01-16,10:42:24
38.1604816666667,114.549891666667,0,0,39829.4461689815,2009-01-16,10:42:29
38.15896,114.549395,0,0,39829.4462268518,2009-01-16,10:42:34
38.1574316666667,114.548823333333,0,0,39829.4462847222,2009-01-16,10:42:39
38.1559183333333,114.54823,0,0,39829.4463425926,2009-01-16,10:42:44
38.154425,114.54766,0,0,39829.446400463,2009-01-16,10:42:49
38.1529416666667,114.547095,0,0,39829.4464583333,2009-01-16,10:42:54
38.1514983333333,114.546528333333,0,0,39829.4465162037,2009-01-16,10:42:59
38.15003,114.545986666667,0,0,39829.4465740741,2009-01-16,10:43:04
38.1485766666667,114.545453333333,0,0,39829.4466319444,2009-01-16,10:43:09
38.1471533333333,114.5449,0,0,39829.4466898148,2009-01-16,10:43:14
38.1457316666667,114.544356666667,0,0,39829.4467476852,2009-01-16,10:43:19
38.1442566666667,114.54381,0,0,39829.4468055556,2009-01-16,10:43:24
38.14281,114.54328,0,0,39829.4468634259,2009-01-16,10:43:29
38.1414183333333,114.542771666667,0,0,39829.4469212963,2009-01-16,10:43:34
38.14,114.542251666667,0,0,39829.4469791667,2009-01-16,10:43:39
38.1385733333333,114.541705,0,0,39829.447037037,2009-01-16,10:43:44
38.1371616666667,114.541113333333,0,0,39829.4470949074,2009-01-16,10:43:49
38.1358166666667,114.5404,0,0,39829.4471527778,2009-01-16,10:43:54
38.1345566666667,114.539553333333,0,0,39829.4472106481,2009-01-16,10:43:59
38.1333983333333,114.538578333333,0,0,39829.4472685185,2009-01-16,10:44:04
38.13233,114.537481666667,0,0,39829.4473263889,2009-01-16,10:44:09
38.131205,114.536301666667,0,0,39829.4473842593,2009-01-16,10:44:14
38.130115,114.535105,0,0,39829.4474421296,2009-01-16,10:44:19
38.12897,114.533946666667,0,0,39829.4475,2009-01-16,10:44:24
38.127825,114.53286,0,0,39829.4475578704,2009-01-16,10:44:29
38.1267383333333,114.53182,0,0,39829.4476157407,2009-01-16,10:44:34
38.1257083333333,114.530841666667,0,0,39829.4476736111,2009-01-16,10:44:39
38.1247116666667,114.529906666667,0,0,39829.4477314815,2009-01-16,10:44:44
38.1236433333333,114.528968333333,0,0,39829.4477893518,2009-01-16,10:44:49
38.1229066666667,114.528001666667,0,0,39829.4478472222,2009-01-16,10:44:54
38.1223216666667,114.527006666667,0,0,39829.4479050926,2009-01-16,10:44:59
38.1216383333333,114.526055,0,0,39829.447962963,2009-01-16,10:45:04
38.1208833333333,114.525133333333,0,0,39829.4480208333,2009-01-16,10:45:09
38.1201083333333,114.524211666667,0,0,39829.4480787037,2009-01-16,10:45:14
38.119395,114.52331,0,0,39829.4481365741,2009-01-16,10:45:19
38.1186566666667,114.522421666667,0,0,39829.4481944444,2009-01-16,10:45:24
38.11787,114.521606666667,0,0,39829.4482523148,2009-01-16,10:45:29
38.1171,114.520778333333,0,0,39829.4483101852,2009-01-16,10:45:34
38.1163833333333,114.519951666667,0,0,39829.4483680556,2009-01-16,10:45:39
38.1156266666667,114.51914,0,0,39829.4484259259,2009-01-16,10:45:44
38.1148583333333,114.518328333333,0,0,39829.4484837963,2009-01-16,10:45:49
38.1140866666667,114.517556666667,0,0,39829.4485416667,2009-01-16,10:45:54
38.1132616666667,114.51682,0,0,39829.448599537,2009-01-16,10:45:59
38.11252,114.51602,0,0,39829.4486574074,2009-01-16,10:46:04
38.1117433333333,114.515263333333,0,0,39829.4487152778,2009-01-16,10:46:09
38.1109866666667,114.514528333333,0,0,39829.4487731481,2009-01-16,10:46:14
38.1102066666667,114.513815,0,0,39829.4488310185,2009-01-16,10:46:19
38.10943,114.513098333333,0,0,39829.4488888889,2009-01-16,10:46:24
38.1087183333333,114.512393333333,0,0,39829.4489467593,2009-01-16,10:46:29
38.1080683333333,114.511696666667,0,0,39829.4490046296,2009-01-16,10:46:34
38.1074466666667,114.510973333333,0,0,39829.4490625,2009-01-16,10:46:39
38.106815,114.51021,0,0,39829.4491203704,2009-01-16,10:46:44
38.1061633333333,114.509531666667,0,0,39829.4491782407,2009-01-16,10:46:49
38.105465,114.508886666667,0,0,39829.4492361111,2009-01-16,10:46:54
38.1048233333333,114.508265,0,0,39829.4492939815,2009-01-16,10:46:59
38.10417,114.507645,0,0,39829.4493518519,2009-01-16,10:47:04
38.1035033333333,114.506996666667,0,0,39829.4494097222,2009-01-16,10:47:09
38.1028566666667,114.506355,0,0,39829.4494675926,2009-01-16,10:47:14
38.1022633333333,114.505751666667,0,0,39829.449525463,2009-01-16,10:47:19
38.101675,114.505126666667,0,0,39829.4495833333,2009-01-16,10:47:24
38.1010166666667,114.504525,0,0,39829.4496412037,2009-01-16,10:47:29
38.1002133333333,114.503931666667,0,0,39829.4496990741,2009-01-16,10:47:34
38.0993933333333,114.503496666667,0,0,39829.4497569444,2009-01-16,10:47:39
38.098615,114.503196666667,0,0,39829.4498148148,2009-01-16,10:47:44
38.097895,114.502948333333,0,0,39829.4498726852,2009-01-16,10:47:49
38.0971366666667,114.502688333333,0,0,39829.4499305556,2009-01-16,10:47:54
38.0964066666667,114.50234,0,0,39829.4499884259,2009-01-16,10:47:59
38.0956666666667,114.501966666667,0,0,39829.4500462963,2009-01-16,10:48:04
38.09485,114.501595,0,0,39829.4501041667,2009-01-16,10:48:09
38.09402,114.501256666667,0,0,39829.450162037,2009-01-16,10:48:14
38.0931916666667,114.500953333333,0,0,39829.4502199074,2009-01-16,10:48:19
38.0924583333333,114.50061,0,0,39829.4502777778,2009-01-16,10:48:24
38.091755,114.500306666667,0,0,39829.4503356481,2009-01-16,10:48:29
38.09104,114.500031666667,0,0,39829.4503935185,2009-01-16,10:48:34
38.09028,114.499721666667,0,0,39829.4504513889,2009-01-16,10:48:39
38.08949,114.499401666667,0,0,39829.4505092593,2009-01-16,10:48:44
38.0886983333333,114.49909,0,0,39829.4505671296,2009-01-16,10:48:49
38.0879,114.498733333333,0,0,39829.450625,2009-01-16,10:48:54
38.08706,114.498328333333,0,0,39829.4506828704,2009-01-16,10:48:59
38.08624,114.497846666667,0,0,39829.4507407407,2009-01-16,10:49:04
38.0855133333333,114.49726,0,0,39829.4507986111,2009-01-16,10:49:09
38.0848033333333,114.496965,0,0,39829.4508564815,2009-01-16,10:49:14
38.08403,114.496716666667,0,0,39829.4509143519,2009-01-16,10:49:19
38.0833,114.496518333333,0,0,39829.4509722222,2009-01-16,10:49:24
38.0827116666667,114.496316666667,0,0,39829.4510300926,2009-01-16,10:49:29
38.082125,114.496078333333,0,0,39829.451087963,2009-01-16,10:49:34
38.0815333333333,114.495886666667,0,0,39829.4511458333,2009-01-16,10:49:39
38.0809666666667,114.495631666667,0,0,39829.4512037037,2009-01-16,10:49:44
38.0804333333333,114.495341666667,0,0,39829.4512615741,2009-01-16,10:49:49
38.07983,114.49507,0,0,39829.4513194444,2009-01-16,10:49:54
38.0792916666667,114.494858333333,0,0,39829.4513773148,2009-01-16,10:49:59
38.0788533333333,114.494676666667,0,0,39829.4514351852,2009-01-16,10:50:04
38.0784083333333,114.494495,0,0,39829.4514930556,2009-01-16,10:50:09
38.0780033333333,114.494336666667,0,0,39829.4515509259,2009-01-16,10:50:14
38.0776216666667,114.494156666667,0,0,39829.4516087963,2009-01-16,10:50:19
38.077165,114.493975,0,0,39829.4516666667,2009-01-16,10:50:24
38.0766883333333,114.493773333333,0,0,39829.451724537,2009-01-16,10:50:29
38.0762216666667,114.493578333333,0,0,39829.4517824074,2009-01-16,10:50:34
38.07574,114.493398333333,0,0,39829.4518402778,2009-01-16,10:50:39
38.0752633333333,114.493213333333,0,0,39829.4518981481,2009-01-16,10:50:44
38.0747783333333,114.493036666667,0,0,39829.4519560185,2009-01-16,10:50:49
38.0742783333333,114.492841666667,0,0,39829.4520138889,2009-01-16,10:50:54
38.073805,114.492678333333,0,0,39829.4520717593,2009-01-16,10:50:59
38.0733116666667,114.49253,0,0,39829.4521296296,2009-01-16,10:51:04
38.0728216666667,114.492415,0,0,39829.4521875,2009-01-16,10:51:09
38.07234,114.49232,0,0,39829.4522453704,2009-01-16,10:51:14
38.071845,114.492251666667,0,0,39829.4523032407,2009-01-16,10:51:19
38.0713666666667,114.49215,0,0,39829.4523611111,2009-01-16,10:51:24
38.070805,114.492055,0,0,39829.4524189815,2009-01-16,10:51:29
38.070275,114.49197,0,0,39829.4524768519,2009-01-16,10:51:34
38.0697916666667,114.491865,0,0,39829.4525347222,2009-01-16,10:51:39
38.069315,114.49173,0,0,39829.4525925926,2009-01-16,10:51:44
38.068845,114.491613333333,0,0,39829.452650463,2009-01-16,10:51:49
38.068355,114.49153,0,0,39829.4527083333,2009-01-16,10:51:54
38.06787,114.491418333333,0,0,39829.4527662037,2009-01-16,10:51:59
38.0674266666667,114.491301666667,0,0,39829.4528240741,2009-01-16,10:52:04
38.06697,114.491191666667,0,0,39829.4528819444,2009-01-16,10:52:09
38.066485,114.491103333333,0,0,39829.4529398148,2009-01-16,10:52:14
38.0660083333333,114.491045,0,0,39829.4529976852,2009-01-16,10:52:19
38.0656,114.490945,0,0,39829.4530555556,2009-01-16,10:52:24
38.0652583333333,114.490853333333,0,0,39829.4531134259,2009-01-16,10:52:29
38.0649716666667,114.490728333333,0,0,39829.4531712963,2009-01-16,10:52:34
38.064705,114.490651666667,0,0,39829.4532291667,2009-01-16,10:52:39
38.06448,114.490613333333,0,0,39829.453287037,2009-01-16,10:52:44
38.0643683333333,114.490571666667,0,0,39829.4533449074,2009-01-16,10:52:49
38.0643633333333,114.490541666667,0,0,39829.4534027778,2009-01-16,10:52:54
38.0643183333333,114.490541666667,0,0,39829.4534606481,2009-01-16,10:52:59
38.0642633333333,114.490531666667,0,0,39829.4535185185,2009-01-16,10:53:04
38.0642666666667,114.49046,0,0,39829.4535763889,2009-01-16,10:53:09
38.0642633333333,114.490318333333,0,0,39829.4536342593,2009-01-16,10:53:14
38.06426,114.490183333333,0,0,39829.4536921296,2009-01-16,10:53:19
38.0641866666667,114.49013,0,0,39829.45375,2009-01-16,10:53:24
38.0640633333333,114.490116666667,0,0,39829.4538078704,2009-01-16,10:53:29
38.0639733333333,114.490175,0,0,39829.4538657407,2009-01-16,10:53:34
38.0639266666667,114.490206666667,0,0,39829.4539236111,2009-01-16,10:53:39
38.0638733333333,114.490228333333,0,0,39829.4539814815,2009-01-16,10:53:44
38.0638066666667,114.490245,0,0,39829.4540393518,2009-01-16,10:53:49
38.0636433333333,114.490233333333,0,0,39829.4540972222,2009-01-16,10:53:54
38.0634366666667,114.490218333333,0,0,39829.4541550926,2009-01-16,10:53:59
38.0632283333333,114.490215,0,0,39829.454212963,2009-01-16,10:54:04
38.0630083333333,114.490206666667,0,0,39829.4542708333,2009-01-16,10:54:09
38.062765,114.490158333333,0,0,39829.4543287037,2009-01-16,10:54:14
38.0624516666667,114.490131666667,0,0,39829.4543865741,2009-01-16,10:54:19
38.062135,114.490053333333,0,0,39829.4544444444,2009-01-16,10:54:24
38.0617666666667,114.489901666667,0,0,39829.4545023148,2009-01-16,10:54:29
38.061315,114.489753333333,0,0,39829.4545601852,2009-01-16,10:54:34
38.060885,114.48957,0,0,39829.4546180556,2009-01-16,10:54:39
38.0604633333333,114.489423333333,0,0,39829.4546759259,2009-01-16,10:54:44
38.0600233333333,114.489308333333,0,0,39829.4547337963,2009-01-16,10:54:49
38.059565,114.489213333333,0,0,39829.4547916667,2009-01-16,10:54:54
38.0590833333333,114.489141666667,0,0,39829.454849537,2009-01-16,10:54:59
38.0586166666667,114.489076666667,0,0,39829.4549074074,2009-01-16,10:55:04
38.058155,114.489,0,0,39829.4549652778,2009-01-16,10:55:09
38.0577366666667,114.488903333333,0,0,39829.4550231481,2009-01-16,10:55:14
38.0573233333333,114.48885,0,0,39829.4550810185,2009-01-16,10:55:19
38.0568983333333,114.488768333333,0,0,39829.4551388889,2009-01-16,10:55:24
38.05648,114.488648333333,0,0,39829.4551967593,2009-01-16,10:55:29
38.0560483333333,114.488591666667,0,0,39829.4552546296,2009-01-16,10:55:34
38.0556283333333,114.488533333333,0,0,39829.4553125,2009-01-16,10:55:39
38.0552416666667,114.488475,0,0,39829.4553703704,2009-01-16,10:55:44
38.0548916666667,114.488403333333,0,0,39829.4554282407,2009-01-16,10:55:49
38.0544733333333,114.488311666667,0,0,39829.4554861111,2009-01-16,10:55:54
38.0540016666667,114.48823,0,0,39829.4555439815,2009-01-16,10:55:59
38.053555,114.48814,0,0,39829.4556018518,2009-01-16,10:56:04
38.0531033333333,114.488035,0,0,39829.4556597222,2009-01-16,10:56:09
38.05265,114.48791,0,0,39829.4557175926,2009-01-16,10:56:14
38.0521783333333,114.487828333333,0,0,39829.455775463,2009-01-16,10:56:19
38.0516916666667,114.48778,0,0,39829.4558333333,2009-01-16,10:56:24
38.0512633333333,114.48772,0,0,39829.4558912037,2009-01-16,10:56:29
38.0508683333333,114.487635,0,0,39829.4559490741,2009-01-16,10:56:34
38.0504366666667,114.487578333333,0,0,39829.4560069444,2009-01-16,10:56:39
38.050035,114.487446666667,0,0,39829.4560648148,2009-01-16,10:56:44
38.049615,114.487348333333,0,0,39829.4561226852,2009-01-16,10:56:49
38.0491966666667,114.48722,0,0,39829.4561805556,2009-01-16,10:56:54
38.0487783333333,114.487073333333,0,0,39829.4562384259,2009-01-16,10:56:59
38.0484133333333,114.486888333333,0,0,39829.4562962963,2009-01-16,10:57:04
38.048105,114.486711666667,0,0,39829.4563541667,2009-01-16,10:57:09
38.04779,114.486581666667,0,0,39829.456412037,2009-01-16,10:57:14
38.0474416666667,114.486471666667,0,0,39829.4564699074,2009-01-16,10:57:19
38.0470666666667,114.486363333333,0,0,39829.4565277778,2009-01-16,10:57:24
38.0467266666667,114.486275,0,0,39829.4565856481,2009-01-16,10:57:29
38.0463616666667,114.486236666667,0,0,39829.4566435185,2009-01-16,10:57:34
38.0459233333333,114.486178333333,0,0,39829.4567013889,2009-01-16,10:57:39
38.0454483333333,114.48614,0,0,39829.4567592593,2009-01-16,10:57:44
38.0450266666667,114.486101666667,0,0,39829.4568171296,2009-01-16,10:57:49
38.044645,114.486056666667,0,0,39829.456875,2009-01-16,10:57:54
38.0443133333333,114.486025,0,0,39829.4569328704,2009-01-16,10:57:59
38.044035,114.485918333333,0,0,39829.4569907407,2009-01-16,10:58:04
38.0437733333333,114.485816666667,0,0,39829.4570486111,2009-01-16,10:58:09
38.0435116666667,114.485751666667,0,0,39829.4571064815,2009-01-16,10:58:14
38.0432816666667,114.485673333333,0,0,39829.4571643519,2009-01-16,10:58:19
38.0431133333333,114.48567,0,0,39829.4572222222,2009-01-16,10:58:24
38.0429883333333,114.485656666667,0,0,39829.4572800926,2009-01-16,10:58:29
38.042885,114.485605,0,0,39829.457337963,2009-01-16,10:58:34
38.0427483333333,114.485603333333,0,0,39829.4573958333,2009-01-16,10:58:39
38.0425883333333,114.48559,0,0,39829.4574537037,2009-01-16,10:58:44
38.04247,114.4856,0,0,39829.4575115741,2009-01-16,10:58:49
38.0423733333333,114.485661666667,0,0,39829.4575694444,2009-01-16,10:58:54
38.0423,114.485826666667,0,0,39829.4576273148,2009-01-16,10:58:59
38.042175,114.486046666667,0,0,39829.4576851852,2009-01-16,10:59:04
38.0418916666667,114.485773333333,0,0,39829.4577430556,2009-01-16,10:59:09
38.0417833333333,114.485816666667,0,0,39829.4578009259,2009-01-16,10:59:14
38.0417683333333,114.485776666667,0,0,39829.4578587963,2009-01-16,10:59:19
38.04195,114.485663333333,0,0,39829.4579166667,2009-01-16,10:59:24
38.0419416666667,114.485643333333,0,0,39829.457974537,2009-01-16,10:59:29
38.04193,114.485623333333,0,0,39829.4580324074,2009-01-16,10:59:34
38.04194,114.485606666667,0,0,39829.4580902778,2009-01-16,10:59:39
38.0419533333333,114.48556,0,0,39829.4581481481,2009-01-16,10:59:44
38.0419633333333,114.485528333333,0,0,39829.4582060185,2009-01-16,10:59:49
38.0419633333333,114.485528333333,0,0,39829.4582407407,2009-01-16,10:59:52
38.0419616666667,114.485525,0,0,39829.4582638889,2009-01-16,10:59:54
38.03883,114.48422,0,0,39829.4620833333,2009-01-16,11:05:24
38.0386966666667,114.484323333333,0,0,39829.4621412037,2009-01-16,11:05:29
38.0383616666667,114.484216666667,0,0,39829.4621990741,2009-01-16,11:05:34
38.0380583333333,114.484168333333,0,0,39829.4622569444,2009-01-16,11:05:39
38.0377916666667,114.484141666667,0,0,39829.4623148148,2009-01-16,11:05:44
38.0374416666667,114.484103333333,0,0,39829.4623726852,2009-01-16,11:05:49
38.037085,114.484038333333,0,0,39829.4624305556,2009-01-16,11:05:54
38.0367183333333,114.48399,0,0,39829.4624884259,2009-01-16,11:05:59
38.036325,114.483936666667,0,0,39829.4625462963,2009-01-16,11:06:04
38.035965,114.483913333333,0,0,39829.4626041667,2009-01-16,11:06:09
38.0355883333333,114.483873333333,0,0,39829.462662037,2009-01-16,11:06:14
38.0351983333333,114.483803333333,0,0,39829.4627199074,2009-01-16,11:06:19
38.0347866666667,114.483706666667,0,0,39829.4627777778,2009-01-16,11:06:24
38.0343633333333,114.483631666667,0,0,39829.4628356481,2009-01-16,11:06:29
38.0339033333333,114.483545,0,0,39829.4628935185,2009-01-16,11:06:34
38.0334816666667,114.483441666667,0,0,39829.4629513889,2009-01-16,11:06:39
38.0329866666667,114.483366666667,0,0,39829.4630092593,2009-01-16,11:06:44
38.0325066666667,114.483361666667,0,0,39829.4630671296,2009-01-16,11:06:49
38.0320866666667,114.483343333333,0,0,39829.463125,2009-01-16,11:06:54
38.0316266666667,114.483306666667,0,0,39829.4631828704,2009-01-16,11:06:59
38.0311183333333,114.483226666667,0,0,39829.4632407407,2009-01-16,11:07:04
38.0306366666667,114.483145,0,0,39829.4632986111,2009-01-16,11:07:09
38.0301683333333,114.483031666667,0,0,39829.4633564815,2009-01-16,11:07:14
38.0297283333333,114.482921666667,0,0,39829.4634143518,2009-01-16,11:07:19
38.0292483333333,114.482803333333,0,0,39829.4634722222,2009-01-16,11:07:24
38.02874,114.482701666667,0,0,39829.4635300926,2009-01-16,11:07:29
38.02818,114.482581666667,0,0,39829.463587963,2009-01-16,11:07:34
38.02757,114.482445,0,0,39829.4636458333,2009-01-16,11:07:39
38.02698,114.482323333333,0,0,39829.4637037037,2009-01-16,11:07:44
38.0263516666667,114.48222,0,0,39829.4637615741,2009-01-16,11:07:49
38.025695,114.482081666667,0,0,39829.4638194444,2009-01-16,11:07:54
38.0250083333333,114.48195,0,0,39829.4638773148,2009-01-16,11:07:59
38.0243483333333,114.481806666667,0,0,39829.4639351852,2009-01-16,11:08:04
38.0236766666667,114.48166,0,0,39829.4639930556,2009-01-16,11:08:09
38.0229616666667,114.481548333333,0,0,39829.4640509259,2009-01-16,11:08:14
38.0221233333333,114.481421666667,0,0,39829.4641087963,2009-01-16,11:08:19
38.02121,114.48125,0,0,39829.4641666667,2009-01-16,11:08:24
38.0204,114.481088333333,0,0,39829.464224537,2009-01-16,11:08:29
38.01964,114.480948333333,0,0,39829.4642824074,2009-01-16,11:08:34
38.0189433333333,114.480968333333,0,0,39829.4643402778,2009-01-16,11:08:39
38.0182233333333,114.481155,0,0,39829.4643981481,2009-01-16,11:08:44
38.01758,114.4815,0,0,39829.4644560185,2009-01-16,11:08:49
38.016915,114.481895,0,0,39829.4645138889,2009-01-16,11:08:54
38.016305,114.482331666667,0,0,39829.4645717593,2009-01-16,11:08:59
38.0158166666667,114.4827,0,0,39829.4646296296,2009-01-16,11:09:04
38.015355,114.483313333333,0,0,39829.4646875,2009-01-16,11:09:09
38.0139733333333,114.483456666667,0,0,39829.4647453704,2009-01-16,11:09:14
38.0130916666667,114.483635,0,0,39829.4648032407,2009-01-16,11:09:19
38.012385,114.48381,0,0,39829.4648611111,2009-01-16,11:09:24
38.01165,114.484018333333,0,0,39829.4649189815,2009-01-16,11:09:29
38.010705,114.484133333333,0,0,39829.4649768519,2009-01-16,11:09:34
38.0098633333333,114.484285,0,0,39829.4650347222,2009-01-16,11:09:39
38.009075,114.484473333333,0,0,39829.4650925926,2009-01-16,11:09:44
38.0081283333333,114.484735,0,0,39829.465150463,2009-01-16,11:09:49
38.0071466666667,114.484971666667,0,0,39829.4652083333,2009-01-16,11:09:54
38.0061183333333,114.485156666667,0,0,39829.4652662037,2009-01-16,11:09:59
38.0050516666667,114.485281666667,0,0,39829.4653240741,2009-01-16,11:10:04
38.004015,114.485506666667,0,0,39829.4653819444,2009-01-16,11:10:09
38.00294,114.485798333333,0,0,39829.4654398148,2009-01-16,11:10:14
38.0018266666667,114.486048333333,0,0,39829.4654976852,2009-01-16,11:10:19
38.0007983333333,114.486276666667,0,0,39829.4655555556,2009-01-16,11:10:24
37.99972,114.486488333333,0,0,39829.4656134259,2009-01-16,11:10:29
37.9985333333333,114.486761666667,0,0,39829.4656712963,2009-01-16,11:10:34
37.9972333333333,114.487025,0,0,39829.4657291667,2009-01-16,11:10:39
37.9960516666667,114.487258333333,0,0,39829.465787037,2009-01-16,11:10:44
37.994905,114.487465,0,0,39829.4658449074,2009-01-16,11:10:49
37.9936766666667,114.48774,0,0,39829.4659027778,2009-01-16,11:10:54
37.9924466666667,114.488151666667,0,0,39829.4659606481,2009-01-16,11:10:59
37.9911716666667,114.488505,0,0,39829.4660185185,2009-01-16,11:11:04
37.98979,114.488823333333,0,0,39829.4660763889,2009-01-16,11:11:09
37.9884366666667,114.489151666667,0,0,39829.4661342593,2009-01-16,11:11:14
37.9870066666667,114.489453333333,0,0,39829.4661921296,2009-01-16,11:11:19
37.98558,114.489735,0,0,39829.46625,2009-01-16,11:11:24
37.98421,114.489985,0,0,39829.4663078704,2009-01-16,11:11:29
37.9828983333333,114.490221666667,0,0,39829.4663657407,2009-01-16,11:11:34
37.9815966666667,114.49044,0,0,39829.4664236111,2009-01-16,11:11:39
37.98029,114.490698333333,0,0,39829.4664814815,2009-01-16,11:11:44
37.978985,114.490955,0,0,39829.4665393519,2009-01-16,11:11:49
37.97757,114.491241666667,0,0,39829.4665972222,2009-01-16,11:11:54
37.9761116666667,114.491553333333,0,0,39829.4666550926,2009-01-16,11:11:59
37.9746583333333,114.491928333333,0,0,39829.466712963,2009-01-16,11:12:04
37.97318,114.492305,0,0,39829.4667708333,2009-01-16,11:12:09
37.97167,114.492628333333,0,0,39829.4668287037,2009-01-16,11:12:14
37.9701366666667,114.49298,0,0,39829.4668865741,2009-01-16,11:12:19
37.9686366666667,114.49333,0,0,39829.4669444444,2009-01-16,11:12:24
37.9671433333333,114.493705,0,0,39829.4670023148,2009-01-16,11:12:29
37.9656,114.49407,0,0,39829.4670601852,2009-01-16,11:12:34
37.9640216666667,114.494381666667,0,0,39829.4671180556,2009-01-16,11:12:39
37.9624966666667,114.49471,0,0,39829.4671759259,2009-01-16,11:12:44
37.960925,114.495078333333,0,0,39829.4672337963,2009-01-16,11:12:49
37.9593083333333,114.495423333333,0,0,39829.4672916667,2009-01-16,11:12:54
37.9577316666667,114.495748333333,0,0,39829.467349537,2009-01-16,11:12:59
37.9561766666667,114.496105,0,0,39829.4674074074,2009-01-16,11:13:04
37.9545483333333,114.496511666667,0,0,39829.4674652778,2009-01-16,11:13:09
37.9528433333333,114.497026666667,0,0,39829.4675231481,2009-01-16,11:13:14
37.9512766666667,114.497641666667,0,0,39829.4675810185,2009-01-16,11:13:19
37.9497733333333,114.498323333333,0,0,39829.4676388889,2009-01-16,11:13:24
37.94798,114.498781666667,0,0,39829.4676967593,2009-01-16,11:13:29
37.94613,114.499133333333,0,0,39829.4677546296,2009-01-16,11:13:34
37.9445433333333,114.499301666667,0,0,39829.4678125,2009-01-16,11:13:39
37.9431533333333,114.499315,0,0,39829.4678703704,2009-01-16,11:13:44
37.94151,114.499653333333,0,0,39829.4679282407,2009-01-16,11:13:49
37.9400516666667,114.499921666667,0,0,39829.4679861111,2009-01-16,11:13:54
37.93846,114.500265,0,0,39829.4680439815,2009-01-16,11:13:59
37.9368816666667,114.50066,0,0,39829.4681018519,2009-01-16,11:14:04
37.9352583333333,114.501,0,0,39829.4681597222,2009-01-16,11:14:09
37.933635,114.501365,0,0,39829.4682175926,2009-01-16,11:14:14
37.9319983333333,114.50173,0,0,39829.468275463,2009-01-16,11:14:19
37.930355,114.502063333333,0,0,39829.4683333333,2009-01-16,11:14:24
37.928675,114.502401666667,0,0,39829.4683912037,2009-01-16,11:14:29
37.927055,114.502775,0,0,39829.4684490741,2009-01-16,11:14:34
37.9254333333333,114.503093333333,0,0,39829.4685069444,2009-01-16,11:14:39
37.9237716666667,114.503451666667,0,0,39829.4685648148,2009-01-16,11:14:44
37.9220666666667,114.503806666667,0,0,39829.4686226852,2009-01-16,11:14:49
37.9204016666667,114.504195,0,0,39829.4686805556,2009-01-16,11:14:54
37.918725,114.504575,0,0,39829.4687384259,2009-01-16,11:14:59
37.9170416666667,114.504955,0,0,39829.4687962963,2009-01-16,11:15:04
37.9154016666667,114.505328333333,0,0,39829.4688541667,2009-01-16,11:15:09
37.9137783333333,114.505716666667,0,0,39829.468912037,2009-01-16,11:15:14
37.912125,114.506116666667,0,0,39829.4689699074,2009-01-16,11:15:19
37.9105166666667,114.506493333333,0,0,39829.4690277778,2009-01-16,11:15:24
37.9088883333333,114.506875,0,0,39829.4690856481,2009-01-16,11:15:29
37.9072333333333,114.507256666667,0,0,39829.4691435185,2009-01-16,11:15:34
37.9055383333333,114.507625,0,0,39829.4692013889,2009-01-16,11:15:39
37.90388,114.507996666667,0,0,39829.4692592593,2009-01-16,11:15:44
37.90227,114.50839,0,0,39829.4693171296,2009-01-16,11:15:49
37.9006916666667,114.50879,0,0,39829.469375,2009-01-16,11:15:54
37.899105,114.50918,0,0,39829.4694328704,2009-01-16,11:15:59
37.89751,114.50957,0,0,39829.4694907407,2009-01-16,11:16:04
37.8959116666667,114.510001666667,0,0,39829.4695486111,2009-01-16,11:16:09
37.89433,114.51037,0,0,39829.4696064815,2009-01-16,11:16:14
37.8927,114.510726666667,0,0,39829.4696643518,2009-01-16,11:16:19
37.8911033333333,114.511083333333,0,0,39829.4697222222,2009-01-16,11:16:24
37.8895033333333,114.51146,0,0,39829.4697800926,2009-01-16,11:16:29
37.887875,114.511815,0,0,39829.469837963,2009-01-16,11:16:34
37.8862116666667,114.512153333333,0,0,39829.4698958333,2009-01-16,11:16:39
37.88449,114.512453333333,0,0,39829.4699537037,2009-01-16,11:16:44
37.8827433333333,114.512745,0,0,39829.4700115741,2009-01-16,11:16:49
37.8810216666667,114.513055,0,0,39829.4700694444,2009-01-16,11:16:54
37.8793416666667,114.513383333333,0,0,39829.4701273148,2009-01-16,11:16:59
37.87774,114.513666666667,0,0,39829.4701851852,2009-01-16,11:17:04
37.8761266666667,114.513995,0,0,39829.4702430556,2009-01-16,11:17:09
37.87447,114.514345,0,0,39829.4703009259,2009-01-16,11:17:14
37.87289,114.514733333333,0,0,39829.4703587963,2009-01-16,11:17:19
37.8713083333333,114.515131666667,0,0,39829.4704166667,2009-01-16,11:17:24
37.869715,114.515523333333,0,0,39829.470474537,2009-01-16,11:17:29
37.868105,114.515896666667,0,0,39829.4705324074,2009-01-16,11:17:34
37.866485,114.516263333333,0,0,39829.4705902778,2009-01-16,11:17:39
37.8648933333333,114.516643333333,0,0,39829.4706481481,2009-01-16,11:17:44
37.8632716666667,114.51701,0,0,39829.4707060185,2009-01-16,11:17:49
37.861645,114.517376666667,0,0,39829.4707638889,2009-01-16,11:17:54
37.8600183333333,114.517758333333,0,0,39829.4708217593,2009-01-16,11:17:59
37.858395,114.518111666667,0,0,39829.4708796296,2009-01-16,11:18:04
37.8567416666667,114.518481666667,0,0,39829.4709375,2009-01-16,11:18:09
37.855075,114.518876666667,0,0,39829.4709953704,2009-01-16,11:18:14
37.85343,114.519265,0,0,39829.4710532407,2009-01-16,11:18:19
37.8517866666667,114.519638333333,0,0,39829.4711111111,2009-01-16,11:18:24
37.8501383333333,114.52002,0,0,39829.4711689815,2009-01-16,11:18:29
37.8484433333333,114.5204,0,0,39829.4712268518,2009-01-16,11:18:34
37.8467216666667,114.520793333333,0,0,39829.4712847222,2009-01-16,11:18:39
37.8450516666667,114.521158333333,0,0,39829.4713425926,2009-01-16,11:18:44
37.843395,114.52151,0,0,39829.471400463,2009-01-16,11:18:49
37.8417116666667,114.521888333333,0,0,39829.4714583333,2009-01-16,11:18:54
37.84001,114.522261666667,0,0,39829.4715162037,2009-01-16,11:18:59
37.838305,114.522613333333,0,0,39829.4715740741,2009-01-16,11:19:04
37.8366416666667,114.522966666667,0,0,39829.4716319444,2009-01-16,11:19:09
37.835005,114.52332,0,0,39829.4716898148,2009-01-16,11:19:14
37.833365,114.523726666667,0,0,39829.4717476852,2009-01-16,11:19:19
37.831665,114.524115,0,0,39829.4718055556,2009-01-16,11:19:24
37.8299916666667,114.524421666667,0,0,39829.4718634259,2009-01-16,11:19:29
37.8283433333333,114.524763333333,0,0,39829.4719212963,2009-01-16,11:19:34
37.8266966666667,114.525108333333,0,0,39829.4719791667,2009-01-16,11:19:39
37.8250383333333,114.525446666667,0,0,39829.472037037,2009-01-16,11:19:44
37.8233233333333,114.525773333333,0,0,39829.4720949074,2009-01-16,11:19:49
37.8216666666667,114.526101666667,0,0,39829.4721527778,2009-01-16,11:19:54
37.8200466666667,114.526441666667,0,0,39829.4722106481,2009-01-16,11:19:59
37.8184233333333,114.526838333333,0,0,39829.4722685185,2009-01-16,11:20:04
37.8167733333333,114.527195,0,0,39829.4723263889,2009-01-16,11:20:09
37.81513,114.527566666667,0,0,39829.4723842593,2009-01-16,11:20:14
37.8134966666667,114.52794,0,0,39829.4724421296,2009-01-16,11:20:19
37.8118416666667,114.52824,0,0,39829.4725,2009-01-16,11:20:24
37.8101966666667,114.528595,0,0,39829.4725578704,2009-01-16,11:20:29
37.8084983333333,114.528935,0,0,39829.4726157407,2009-01-16,11:20:34
37.8068133333333,114.529283333333,0,0,39829.4726736111,2009-01-16,11:20:39
37.8051816666667,114.529611666667,0,0,39829.4727314815,2009-01-16,11:20:44
37.803495,114.529926666667,0,0,39829.4727893519,2009-01-16,11:20:49
37.8018183333333,114.530236666667,0,0,39829.4728472222,2009-01-16,11:20:54
37.8001433333333,114.530573333333,0,0,39829.4729050926,2009-01-16,11:20:59
37.798495,114.530936666667,0,0,39829.472962963,2009-01-16,11:21:04
37.7968133333333,114.531295,0,0,39829.4730208333,2009-01-16,11:21:09
37.7951466666667,114.531633333333,0,0,39829.4730787037,2009-01-16,11:21:14
37.7935183333333,114.531971666667,0,0,39829.4731365741,2009-01-16,11:21:19
37.7919083333333,114.53233,0,0,39829.4731944444,2009-01-16,11:21:24
37.7902616666667,114.532663333333,0,0,39829.4732523148,2009-01-16,11:21:29
37.7885933333333,114.53301,0,0,39829.4733101852,2009-01-16,11:21:34
37.7868983333333,114.533373333333,0,0,39829.4733680556,2009-01-16,11:21:39
37.7852066666667,114.533733333333,0,0,39829.4734259259,2009-01-16,11:21:44
37.7835233333333,114.534118333333,0,0,39829.4734837963,2009-01-16,11:21:49
37.7818683333333,114.534458333333,0,0,39829.4735416667,2009-01-16,11:21:54
37.7802366666667,114.534816666667,0,0,39829.473599537,2009-01-16,11:21:59
37.7786116666667,114.535183333333,0,0,39829.4736574074,2009-01-16,11:22:04
37.7769366666667,114.535511666667,0,0,39829.4737152778,2009-01-16,11:22:09
37.7752783333333,114.535885,0,0,39829.4737731481,2009-01-16,11:22:14
37.7736433333333,114.536308333333,0,0,39829.4738310185,2009-01-16,11:22:19
37.7719633333333,114.536683333333,0,0,39829.4738888889,2009-01-16,11:22:24
37.770295,114.537028333333,0,0,39829.4739467593,2009-01-16,11:22:29
37.7686066666667,114.537395,0,0,39829.4740046296,2009-01-16,11:22:34
37.7669233333333,114.537755,0,0,39829.4740625,2009-01-16,11:22:39
37.76523,114.53812,0,0,39829.4741203704,2009-01-16,11:22:44
37.7635516666667,114.538468333333,0,0,39829.4741782407,2009-01-16,11:22:49
37.761885,114.538818333333,0,0,39829.4742361111,2009-01-16,11:22:54
37.760235,114.539161666667,0,0,39829.4742939815,2009-01-16,11:22:59
37.7586016666667,114.539533333333,0,0,39829.4743518519,2009-01-16,11:23:04
37.75693,114.539875,0,0,39829.4744097222,2009-01-16,11:23:09
37.75526,114.540216666667,0,0,39829.4744675926,2009-01-16,11:23:14
37.7535866666667,114.54054,0,0,39829.474525463,2009-01-16,11:23:19
37.75194,114.540906666667,0,0,39829.4745833333,2009-01-16,11:23:24
37.750305,114.541305,0,0,39829.4746412037,2009-01-16,11:23:29
37.74867,114.541743333333,0,0,39829.4746990741,2009-01-16,11:23:34
37.74709,114.542383333333,0,0,39829.4747569444,2009-01-16,11:23:39
37.74558,114.543138333333,0,0,39829.4748148148,2009-01-16,11:23:44
37.7441466666667,114.544001666667,0,0,39829.4748726852,2009-01-16,11:23:49
37.7427966666667,114.54498,0,0,39829.4749305556,2009-01-16,11:23:54
37.741545,114.545928333333,0,0,39829.4749884259,2009-01-16,11:23:59
37.7405683333333,114.546735,0,0,39829.4750462963,2009-01-16,11:24:04
37.7395283333333,114.547513333333,0,0,39829.4751041667,2009-01-16,11:24:09
36.1468816666667,114.327875,0,0,39829.5368518519,2009-01-16,12:53:04
36.1455916666667,114.327951666667,0,0,39829.5369097222,2009-01-16,12:53:09
36.1442116666667,114.328125,0,0,39829.5369675926,2009-01-16,12:53:14
36.142895,114.328285,0,0,39829.537025463,2009-01-16,12:53:19
36.141615,114.328443333333,0,0,39829.5370833333,2009-01-16,12:53:24
36.1404033333333,114.328648333333,0,0,39829.5371412037,2009-01-16,12:53:29
36.1391916666667,114.328915,0,0,39829.5371990741,2009-01-16,12:53:34
36.1380233333333,114.329258333333,0,0,39829.5372569444,2009-01-16,12:53:39
36.1368466666667,114.329581666667,0,0,39829.5373148148,2009-01-16,12:53:44
36.135665,114.329945,0,0,39829.5373726852,2009-01-16,12:53:49
36.1345133333333,114.330293333333,0,0,39829.5374305556,2009-01-16,12:53:54
36.133355,114.330613333333,0,0,39829.5374884259,2009-01-16,12:53:59
36.132205,114.330938333333,0,0,39829.5375462963,2009-01-16,12:54:04
36.131065,114.331273333333,0,0,39829.5376041667,2009-01-16,12:54:09
36.1299216666667,114.331591666667,0,0,39829.537662037,2009-01-16,12:54:14
36.1288,114.331925,0,0,39829.5377199074,2009-01-16,12:54:19
36.1276883333333,114.332235,0,0,39829.5377777778,2009-01-16,12:54:24
36.1265316666667,114.332563333333,0,0,39829.5378356481,2009-01-16,12:54:29
36.12537,114.332891666667,0,0,39829.5378935185,2009-01-16,12:54:34
36.1241833333333,114.333226666667,0,0,39829.5379513889,2009-01-16,12:54:39
36.12298,114.333551666667,0,0,39829.5380092593,2009-01-16,12:54:44
36.1217783333333,114.333803333333,0,0,39829.5380671296,2009-01-16,12:54:49
36.12057,114.333928333333,0,0,39829.538125,2009-01-16,12:54:54
36.11939,114.33398,0,0,39829.5381828704,2009-01-16,12:54:59
36.1182516666667,114.333965,0,0,39829.5382407407,2009-01-16,12:55:04
36.117115,114.333993333333,0,0,39829.5382986111,2009-01-16,12:55:09
36.1159533333333,114.333963333333,0,0,39829.5383564815,2009-01-16,12:55:14
36.114775,114.333901666667,0,0,39829.5384143519,2009-01-16,12:55:19
36.11357,114.333803333333,0,0,39829.5384722222,2009-01-16,12:55:24
36.11233,114.333735,0,0,39829.5385300926,2009-01-16,12:55:29
36.1111233333333,114.333686666667,0,0,39829.538587963,2009-01-16,12:55:34
36.1098916666667,114.333681666667,0,0,39829.5386458333,2009-01-16,12:55:39
36.1086333333333,114.333665,0,0,39829.5387037037,2009-01-16,12:55:44
36.1073616666667,114.333613333333,0,0,39829.5387615741,2009-01-16,12:55:49
36.1060666666667,114.333546666667,0,0,39829.5388194444,2009-01-16,12:55:54
36.10474,114.333498333333,0,0,39829.5388773148,2009-01-16,12:55:59
36.1034066666667,114.333483333333,0,0,39829.5389351852,2009-01-16,12:56:04
36.1020683333333,114.33345,0,0,39829.5389930556,2009-01-16,12:56:09
36.10072,114.333456666667,0,0,39829.5390509259,2009-01-16,12:56:14
36.0993483333333,114.33344,0,0,39829.5391087963,2009-01-16,12:56:19
36.0979683333333,114.333461666667,0,0,39829.5391666667,2009-01-16,12:56:24
36.0965833333333,114.333493333333,0,0,39829.539224537,2009-01-16,12:56:29
36.0951866666667,114.333516666667,0,0,39829.5392824074,2009-01-16,12:56:34
36.0937916666667,114.33352,0,0,39829.5393402778,2009-01-16,12:56:39
36.0923583333333,114.333505,0,0,39829.5393981481,2009-01-16,12:56:44
36.0909266666667,114.333523333333,0,0,39829.5394560185,2009-01-16,12:56:49
36.0894983333333,114.33373,0,0,39829.5395138889,2009-01-16,12:56:54
36.088065,114.333943333333,0,0,39829.5395717593,2009-01-16,12:56:59
36.08662,114.334141666667,0,0,39829.5396296296,2009-01-16,12:57:04
36.0851466666667,114.334341666667,0,0,39829.5396875,2009-01-16,12:57:09
36.083685,114.334575,0,0,39829.5397453704,2009-01-16,12:57:14
36.082215,114.334791666667,0,0,39829.5398032407,2009-01-16,12:57:19
36.0807316666667,114.33501,0,0,39829.5398611111,2009-01-16,12:57:24
36.0792183333333,114.335245,0,0,39829.5399189815,2009-01-16,12:57:29
36.077715,114.335425,0,0,39829.5399768518,2009-01-16,12:57:34
36.0761633333333,114.335545,0,0,39829.5400347222,2009-01-16,12:57:39
36.0746216666667,114.335613333333,0,0,39829.5400925926,2009-01-16,12:57:44
36.0731166666667,114.335661666667,0,0,39829.540150463,2009-01-16,12:57:49
36.07161,114.335671666667,0,0,39829.5402083333,2009-01-16,12:57:54
36.070105,114.335675,0,0,39829.5402662037,2009-01-16,12:57:59
36.0686066666667,114.335658333333,0,0,39829.5403240741,2009-01-16,12:58:04
36.0671133333333,114.335655,0,0,39829.5403819444,2009-01-16,12:58:09
36.0656316666667,114.335656666667,0,0,39829.5404398148,2009-01-16,12:58:14
36.064135,114.335683333333,0,0,39829.5404976852,2009-01-16,12:58:19
36.0626583333333,114.335653333333,0,0,39829.5405555556,2009-01-16,12:58:24
36.0611666666667,114.33565,0,0,39829.5406134259,2009-01-16,12:58:29
36.059685,114.335655,0,0,39829.5406712963,2009-01-16,12:58:34
36.0581733333333,114.335645,0,0,39829.5407291667,2009-01-16,12:58:39
36.0566616666667,114.335656666667,0,0,39829.540787037,2009-01-16,12:58:44
36.05516,114.335795,0,0,39829.5408449074,2009-01-16,12:58:49
36.0536466666667,114.336068333333,0,0,39829.5409027778,2009-01-16,12:58:54
36.052175,114.336606666667,0,0,39829.5409606481,2009-01-16,12:58:59
36.0507033333333,114.337191666667,0,0,39829.5410185185,2009-01-16,12:59:04
36.0492233333333,114.337861666667,0,0,39829.5410763889,2009-01-16,12:59:09
36.0477483333333,114.338526666667,0,0,39829.5411342593,2009-01-16,12:59:14
36.046265,114.339183333333,0,0,39829.5411921296,2009-01-16,12:59:19
36.0448033333333,114.339883333333,0,0,39829.54125,2009-01-16,12:59:24
36.043335,114.34059,0,0,39829.5413078704,2009-01-16,12:59:29
36.041835,114.341296666667,0,0,39829.5413657407,2009-01-16,12:59:34
36.0403383333333,114.341983333333,0,0,39829.5414236111,2009-01-16,12:59:39
36.0388366666667,114.342703333333,0,0,39829.5414814815,2009-01-16,12:59:44
36.037325,114.343438333333,0,0,39829.5415393518,2009-01-16,12:59:49
36.0358066666667,114.344145,0,0,39829.5415972222,2009-01-16,12:59:54
36.0342883333333,114.344856666667,0,0,39829.5416550926,2009-01-16,12:59:59
36.0327883333333,114.345593333333,0,0,39829.541712963,2009-01-16,13:00:04
36.0312683333333,114.346315,0,0,39829.5417708333,2009-01-16,13:00:09
36.029735,114.34703,0,0,39829.5418287037,2009-01-16,13:00:14
36.0282183333333,114.347758333333,0,0,39829.5418865741,2009-01-16,13:00:19
36.0266633333333,114.34831,0,0,39829.5419444444,2009-01-16,13:00:24
36.0250916666667,114.348678333333,0,0,39829.5420023148,2009-01-16,13:00:29
36.0234416666667,114.34881,0,0,39829.5420601852,2009-01-16,13:00:34
36.02179,114.34871,0,0,39829.5421180556,2009-01-16,13:00:39
36.0201283333333,114.348411666667,0,0,39829.5421759259,2009-01-16,13:00:44
36.0184816666667,114.348016666667,0,0,39829.5422337963,2009-01-16,13:00:49
36.0168433333333,114.347633333333,0,0,39829.5422916667,2009-01-16,13:00:54
36.0152316666667,114.347266666667,0,0,39829.542349537,2009-01-16,13:00:59
36.0136,114.346868333333,0,0,39829.5424074074,2009-01-16,13:01:04
36.0119666666667,114.346501666667,0,0,39829.5424652778,2009-01-16,13:01:09
36.01031,114.346246666667,0,0,39829.5425231481,2009-01-16,13:01:14
36.0086233333333,114.34616,0,0,39829.5425810185,2009-01-16,13:01:19
36.0070016666667,114.3462,0,0,39829.5426388889,2009-01-16,13:01:24
36.0053516666667,114.346226666667,0,0,39829.5426967593,2009-01-16,13:01:29
36.003675,114.346255,0,0,39829.5427546296,2009-01-16,13:01:34
36.002015,114.346266666667,0,0,39829.5428125,2009-01-16,13:01:39
36.0003533333333,114.346276666667,0,0,39829.5428703704,2009-01-16,13:01:44
35.998675,114.346231666667,0,0,39829.5429282407,2009-01-16,13:01:49
35.99699,114.346073333333,0,0,39829.5429861111,2009-01-16,13:01:54
35.9953316666667,114.34589,0,0,39829.5430439815,2009-01-16,13:01:59
35.9936466666667,114.345705,0,0,39829.5431018519,2009-01-16,13:02:04
35.9919433333333,114.34555,0,0,39829.5431597222,2009-01-16,13:02:09
35.9902516666667,114.345371666667,0,0,39829.5432175926,2009-01-16,13:02:14
35.9885766666667,114.345193333333,0,0,39829.543275463,2009-01-16,13:02:19
35.9869,114.344996666667,0,0,39829.5433333333,2009-01-16,13:02:24
35.98521,114.344803333333,0,0,39829.5433912037,2009-01-16,13:02:29
35.9835583333333,114.344631666667,0,0,39829.5434490741,2009-01-16,13:02:34
35.9818816666667,114.344468333333,0,0,39829.5435069444,2009-01-16,13:02:39
35.9801866666667,114.34429,0,0,39829.5435648148,2009-01-16,13:02:44
35.9785133333333,114.344108333333,0,0,39829.5436226852,2009-01-16,13:02:49
35.97687,114.343926666667,0,0,39829.5436805556,2009-01-16,13:02:54
35.9752333333333,114.343728333333,0,0,39829.5437384259,2009-01-16,13:02:59
35.9735966666667,114.343525,0,0,39829.5437962963,2009-01-16,13:03:04
35.9719433333333,114.343355,0,0,39829.5438541667,2009-01-16,13:03:09
35.9703166666667,114.343191666667,0,0,39829.543912037,2009-01-16,13:03:14
35.9686833333333,114.34301,0,0,39829.5439699074,2009-01-16,13:03:19
35.9670533333333,114.34285,0,0,39829.5440277778,2009-01-16,13:03:24
35.9654383333333,114.342695,0,0,39829.5440856481,2009-01-16,13:03:29
35.9637933333333,114.342625,0,0,39829.5441435185,2009-01-16,13:03:34
35.962175,114.342641666667,0,0,39829.5442013889,2009-01-16,13:03:39
35.9605366666667,114.34266,0,0,39829.5442592593,2009-01-16,13:03:44
35.9588983333333,114.34267,0,0,39829.5443171296,2009-01-16,13:03:49
35.9572383333333,114.342665,0,0,39829.544375,2009-01-16,13:03:54
35.9556083333333,114.342655,0,0,39829.5444328704,2009-01-16,13:03:59
35.9539266666667,114.342666666667,0,0,39829.5444907407,2009-01-16,13:04:04
35.9522583333333,114.34268,0,0,39829.5445486111,2009-01-16,13:04:09
35.9505916666667,114.342691666667,0,0,39829.5446064815,2009-01-16,13:04:14
35.948965,114.342688333333,0,0,39829.5446643519,2009-01-16,13:04:19
35.9473366666667,114.34271,0,0,39829.5447222222,2009-01-16,13:04:24
35.9456466666667,114.34273,0,0,39829.5447800926,2009-01-16,13:04:29
35.9440133333333,114.342735,0,0,39829.544837963,2009-01-16,13:04:34
35.9424066666667,114.342733333333,0,0,39829.5448958333,2009-01-16,13:04:39
35.9408033333333,114.34273,0,0,39829.5449537037,2009-01-16,13:04:44
35.9391283333333,114.342745,0,0,39829.5450115741,2009-01-16,13:04:49
35.937485,114.342743333333,0,0,39829.5450694444,2009-01-16,13:04:54
35.93582,114.342736666667,0,0,39829.5451273148,2009-01-16,13:04:59
35.93419,114.342695,0,0,39829.5451851852,2009-01-16,13:05:04
35.9325983333333,114.34263,0,0,39829.5452430556,2009-01-16,13:05:09
35.93099,114.342568333333,0,0,39829.5453009259,2009-01-16,13:05:14
35.9293766666667,114.342525,0,0,39829.5453587963,2009-01-16,13:05:19
35.927765,114.342465,0,0,39829.5454166667,2009-01-16,13:05:24
35.9261183333333,114.342338333333,0,0,39829.545474537,2009-01-16,13:05:29
35.924465,114.342173333333,0,0,39829.5455324074,2009-01-16,13:05:34
35.9228,114.341988333333,0,0,39829.5455902778,2009-01-16,13:05:39
35.92112,114.34177,0,0,39829.5456481481,2009-01-16,13:05:44
35.9194616666667,114.341376666667,0,0,39829.5457060185,2009-01-16,13:05:49
35.9178333333333,114.340775,0,0,39829.5457638889,2009-01-16,13:05:54
35.9162016666667,114.340225,0,0,39829.5458217593,2009-01-16,13:05:59
35.914565,114.339645,0,0,39829.5458796296,2009-01-16,13:06:04
35.9129566666667,114.339041666667,0,0,39829.5459375,2009-01-16,13:06:09
35.911335,114.338456666667,0,0,39829.5459953704,2009-01-16,13:06:14
35.90972,114.337863333333,0,0,39829.5460532407,2009-01-16,13:06:19
35.9081266666667,114.33729,0,0,39829.5461111111,2009-01-16,13:06:24
35.9065216666667,114.336745,0,0,39829.5461689815,2009-01-16,13:06:29
35.9049166666667,114.336188333333,0,0,39829.5462268519,2009-01-16,13:06:34
35.90332,114.335613333333,0,0,39829.5462847222,2009-01-16,13:06:39
35.9017416666667,114.335056666667,0,0,39829.5463425926,2009-01-16,13:06:44
35.9001483333333,114.334476666667,0,0,39829.546400463,2009-01-16,13:06:49
35.8985483333333,114.333888333333,0,0,39829.5464583333,2009-01-16,13:06:54
35.896945,114.333308333333,0,0,39829.5465162037,2009-01-16,13:06:59
35.8953316666667,114.332728333333,0,0,39829.5465740741,2009-01-16,13:07:04
35.8937366666667,114.332173333333,0,0,39829.5466319444,2009-01-16,13:07:09
35.8921216666667,114.331615,0,0,39829.5466898148,2009-01-16,13:07:14
35.8905433333333,114.331046666667,0,0,39829.5467476852,2009-01-16,13:07:19
35.88896,114.330471666667,0,0,39829.5468055556,2009-01-16,13:07:24
35.8873983333333,114.329873333333,0,0,39829.5468634259,2009-01-16,13:07:29
35.8858416666667,114.329288333333,0,0,39829.5469212963,2009-01-16,13:07:34
35.8842616666667,114.328718333333,0,0,39829.5469791667,2009-01-16,13:07:39
35.882675,114.32816,0,0,39829.547037037,2009-01-16,13:07:44
35.8811016666667,114.32757,0,0,39829.5470949074,2009-01-16,13:07:49
35.8795283333333,114.327026666667,0,0,39829.5471527778,2009-01-16,13:07:54
35.8779233333333,114.326493333333,0,0,39829.5472106481,2009-01-16,13:07:59
35.8762966666667,114.326071666667,0,0,39829.5472685185,2009-01-16,13:08:04
35.8746983333333,114.325831666667,0,0,39829.5473263889,2009-01-16,13:08:09
35.8730866666667,114.325833333333,0,0,39829.5473842593,2009-01-16,13:08:14
35.8714116666667,114.326031666667,0,0,39829.5474421296,2009-01-16,13:08:19
35.8697466666667,114.326381666667,0,0,39829.5475,2009-01-16,13:08:24
35.8680966666667,114.326695,0,0,39829.5475578704,2009-01-16,13:08:29
35.866435,114.326891666667,0,0,39829.5476157407,2009-01-16,13:08:34
35.86476,114.326876666667,0,0,39829.5476736111,2009-01-16,13:08:39
35.863105,114.326631666667,0,0,39829.5477314815,2009-01-16,13:08:44
35.8614566666667,114.326193333333,0,0,39829.5477893518,2009-01-16,13:08:49
35.859835,114.325553333333,0,0,39829.5478472222,2009-01-16,13:08:54
35.8582666666667,114.324741666667,0,0,39829.5479050926,2009-01-16,13:08:59
35.856705,114.32398,0,0,39829.547962963,2009-01-16,13:09:04
35.8551516666667,114.32322,0,0,39829.5480208333,2009-01-16,13:09:09
35.8536033333333,114.322491666667,0,0,39829.5480787037,2009-01-16,13:09:14
35.8520316666667,114.321776666667,0,0,39829.5481365741,2009-01-16,13:09:19
35.8504583333333,114.321056666667,0,0,39829.5481944444,2009-01-16,13:09:24
35.8489283333333,114.32032,0,0,39829.5482523148,2009-01-16,13:09:29
35.8474266666667,114.319606666667,0,0,39829.5483101852,2009-01-16,13:09:34
35.84595,114.318885,0,0,39829.5483680556,2009-01-16,13:09:39
35.844445,114.31805,0,0,39829.5484259259,2009-01-16,13:09:44
35.842975,114.317068333333,0,0,39829.5484837963,2009-01-16,13:09:49
35.8416216666667,114.315908333333,0,0,39829.5485416667,2009-01-16,13:09:54
35.8402766666667,114.314663333333,0,0,39829.548599537,2009-01-16,13:09:59
35.8389533333333,114.313411666667,0,0,39829.5486574074,2009-01-16,13:10:04
35.837595,114.312208333333,0,0,39829.5487152778,2009-01-16,13:10:09
35.8361416666667,114.311183333333,0,0,39829.5487731481,2009-01-16,13:10:14
35.83462,114.310355,0,0,39829.5488310185,2009-01-16,13:10:19
35.8330566666667,114.309676666667,0,0,39829.5488888889,2009-01-16,13:10:24
35.8314166666667,114.309181666667,0,0,39829.5489467593,2009-01-16,13:10:29
35.8297866666667,114.308915,0,0,39829.5490046296,2009-01-16,13:10:34
35.8281383333333,114.308623333333,0,0,39829.5490625,2009-01-16,13:10:39
35.8265016666667,114.308318333333,0,0,39829.5491203704,2009-01-16,13:10:44
35.8248666666667,114.308023333333,0,0,39829.5491782407,2009-01-16,13:10:49
35.823195,114.307713333333,0,0,39829.5492361111,2009-01-16,13:10:54
35.8215233333333,114.307408333333,0,0,39829.5492939815,2009-01-16,13:10:59
35.81985,114.30709,0,0,39829.5493518518,2009-01-16,13:11:04
35.8181833333333,114.306775,0,0,39829.5494097222,2009-01-16,13:11:09
35.8165,114.306458333333,0,0,39829.5494675926,2009-01-16,13:11:14
35.814815,114.306135,0,0,39829.549525463,2009-01-16,13:11:19
35.8131466666667,114.30578,0,0,39829.5495833333,2009-01-16,13:11:24
35.8114816666667,114.305456666667,0,0,39829.5496412037,2009-01-16,13:11:29
35.8098166666667,114.30514,0,0,39829.5496990741,2009-01-16,13:11:34
35.8081683333333,114.30471,0,0,39829.5497569444,2009-01-16,13:11:39
35.8065633333333,114.304096666667,0,0,39829.5498148148,2009-01-16,13:11:44
35.80499,114.303256666667,0,0,39829.5498726852,2009-01-16,13:11:49
35.80351,114.302258333333,0,0,39829.5499305556,2009-01-16,13:11:54
35.8021316666667,114.301075,0,0,39829.5499884259,2009-01-16,13:11:59
35.8008016666667,114.299806666667,0,0,39829.5500462963,2009-01-16,13:12:04
35.79952,114.298531666667,0,0,39829.5501041667,2009-01-16,13:12:09
35.798255,114.297265,0,0,39829.550162037,2009-01-16,13:12:14
35.7969533333333,114.295978333333,0,0,39829.5502199074,2009-01-16,13:12:19
35.79568,114.294713333333,0,0,39829.5502777778,2009-01-16,13:12:24
35.7944033333333,114.293483333333,0,0,39829.5503356481,2009-01-16,13:12:29
35.7931116666667,114.29224,0,0,39829.5503935185,2009-01-16,13:12:34
35.7918,114.290985,0,0,39829.5504513889,2009-01-16,13:12:39
35.7904933333333,114.289728333333,0,0,39829.5505092593,2009-01-16,13:12:44
35.78922,114.288506666667,0,0,39829.5505671296,2009-01-16,13:12:49
35.787925,114.287288333333,0,0,39829.550625,2009-01-16,13:12:54
35.7866216666667,114.28605,0,0,39829.5506828704,2009-01-16,13:12:59
35.78532,114.284828333333,0,0,39829.5507407407,2009-01-16,13:13:04
35.7840166666667,114.283598333333,0,0,39829.5507986111,2009-01-16,13:13:09
35.78271,114.282368333333,0,0,39829.5508564815,2009-01-16,13:13:14
35.781345,114.281225,0,0,39829.5509143519,2009-01-16,13:13:19
35.7799383333333,114.280185,0,0,39829.5509722222,2009-01-16,13:13:24
35.7784933333333,114.279241666667,0,0,39829.5510300926,2009-01-16,13:13:29
35.7770833333333,114.27834,0,0,39829.551087963,2009-01-16,13:13:34
35.77567,114.277455,0,0,39829.5511458333,2009-01-16,13:13:39
35.7742733333333,114.276556666667,0,0,39829.5512037037,2009-01-16,13:13:44
35.7728783333333,114.275663333333,0,0,39829.5512615741,2009-01-16,13:13:49
35.77152,114.274816666667,0,0,39829.5513194444,2009-01-16,13:13:54
35.77017,114.273966666667,0,0,39829.5513773148,2009-01-16,13:13:59
35.768845,114.27313,0,0,39829.5514351852,2009-01-16,13:14:04
35.76755,114.272288333333,0,0,39829.5514930556,2009-01-16,13:14:09
35.7662433333333,114.271426666667,0,0,39829.5515509259,2009-01-16,13:14:14
35.7648966666667,114.270558333333,0,0,39829.5516087963,2009-01-16,13:14:19
35.7635283333333,114.269676666667,0,0,39829.5516666667,2009-01-16,13:14:24
35.7621766666667,114.268825,0,0,39829.551724537,2009-01-16,13:14:29
35.7607883333333,114.267933333333,0,0,39829.5517824074,2009-01-16,13:14:34
35.7594033333333,114.267045,0,0,39829.5518402778,2009-01-16,13:14:39
35.7579833333333,114.266248333333,0,0,39829.5518981481,2009-01-16,13:14:44
35.756495,114.265601666667,0,0,39829.5519560185,2009-01-16,13:14:49
35.7550183333333,114.26504,0,0,39829.5520138889,2009-01-16,13:14:54
35.7534733333333,114.264455,0,0,39829.5520717593,2009-01-16,13:14:59
35.7519216666667,114.263846666667,0,0,39829.5521296296,2009-01-16,13:15:04
35.7503733333333,114.26319,0,0,39829.5521875,2009-01-16,13:15:09
35.7488783333333,114.262403333333,0,0,39829.5522453704,2009-01-16,13:15:14
35.74743,114.261495,0,0,39829.5523032407,2009-01-16,13:15:19
35.74597,114.260556666667,0,0,39829.5523611111,2009-01-16,13:15:24
35.7444616666667,114.259721666667,0,0,39829.5524189815,2009-01-16,13:15:29
35.7429366666667,114.25901,0,0,39829.5524768519,2009-01-16,13:15:34
35.7413783333333,114.25839,0,0,39829.5525347222,2009-01-16,13:15:39
35.7397983333333,114.25779,0,0,39829.5525925926,2009-01-16,13:15:44
35.7381583333333,114.257253333333,0,0,39829.552650463,2009-01-16,13:15:49
35.736505,114.256881666667,0,0,39829.5527083333,2009-01-16,13:15:54
35.7348433333333,114.256566666667,0,0,39829.5527662037,2009-01-16,13:15:59
35.7331783333333,114.256236666667,0,0,39829.5528240741,2009-01-16,13:16:04
35.731525,114.255733333333,0,0,39829.5528819444,2009-01-16,13:16:09
35.72989,114.255093333333,0,0,39829.5529398148,2009-01-16,13:16:14
35.7282966666667,114.25444,0,0,39829.5529976852,2009-01-16,13:16:19
35.7266633333333,114.253781666667,0,0,39829.5530555556,2009-01-16,13:16:24
35.7250716666667,114.25314,0,0,39829.5531134259,2009-01-16,13:16:29
35.7235166666667,114.252476666667,0,0,39829.5531712963,2009-01-16,13:16:34
35.721965,114.2518,0,0,39829.5532291667,2009-01-16,13:16:39
35.7203866666667,114.251153333333,0,0,39829.553287037,2009-01-16,13:16:44
35.7187883333333,114.25053,0,0,39829.5533449074,2009-01-16,13:16:49
35.717185,114.249908333333,0,0,39829.5534027778,2009-01-16,13:16:54
35.7156033333333,114.249263333333,0,0,39829.5534606481,2009-01-16,13:16:59
35.7140183333333,114.24861,0,0,39829.5535185185,2009-01-16,13:17:04
35.71242,114.247936666667,0,0,39829.5535763889,2009-01-16,13:17:09
35.7108733333333,114.247181666667,0,0,39829.5536342593,2009-01-16,13:17:14
35.7093983333333,114.246268333333,0,0,39829.5536921296,2009-01-16,13:17:19
35.7079283333333,114.245245,0,0,39829.55375,2009-01-16,13:17:24
35.706525,114.244125,0,0,39829.5538078704,2009-01-16,13:17:29
35.70515,114.242931666667,0,0,39829.5538657407,2009-01-16,13:17:34
35.7038016666667,114.241725,0,0,39829.5539236111,2009-01-16,13:17:39
35.70243,114.240531666667,0,0,39829.5539814815,2009-01-16,13:17:44
35.7010716666667,114.239321666667,0,0,39829.5540393519,2009-01-16,13:17:49
35.6997116666667,114.238128333333,0,0,39829.5540972222,2009-01-16,13:17:54
35.69835,114.236948333333,0,0,39829.5541550926,2009-01-16,13:17:59
35.6969916666667,114.23578,0,0,39829.554212963,2009-01-16,13:18:04
35.6956333333333,114.234608333333,0,0,39829.5542708333,2009-01-16,13:18:09
35.694265,114.233433333333,0,0,39829.5543287037,2009-01-16,13:18:14
35.692895,114.232266666667,0,0,39829.5543865741,2009-01-16,13:18:19
35.6915683333333,114.231116666667,0,0,39829.5544444444,2009-01-16,13:18:24
35.6902433333333,114.22994,0,0,39829.5545023148,2009-01-16,13:18:29
35.688905,114.22877,0,0,39829.5545601852,2009-01-16,13:18:34
35.68757,114.227603333333,0,0,39829.5546180556,2009-01-16,13:18:39
35.6862233333333,114.226423333333,0,0,39829.5546759259,2009-01-16,13:18:44
35.6848666666667,114.225221666667,0,0,39829.5547337963,2009-01-16,13:18:49
35.6835,114.224025,0,0,39829.5547916667,2009-01-16,13:18:54
35.6821383333333,114.222815,0,0,39829.554849537,2009-01-16,13:18:59
35.68078,114.221645,0,0,39829.5549074074,2009-01-16,13:19:04
35.6794033333333,114.220463333333,0,0,39829.5549652778,2009-01-16,13:19:09
35.6780333333333,114.219298333333,0,0,39829.5550231481,2009-01-16,13:19:14
35.676695,114.218115,0,0,39829.5550810185,2009-01-16,13:19:19
35.6753383333333,114.21696,0,0,39829.5551388889,2009-01-16,13:19:24
35.67397,114.215785,0,0,39829.5551967593,2009-01-16,13:19:29
35.6726333333333,114.2146,0,0,39829.5552546296,2009-01-16,13:19:34
35.6712933333333,114.21343,0,0,39829.5553125,2009-01-16,13:19:39
35.6699433333333,114.212243333333,0,0,39829.5553703704,2009-01-16,13:19:44
35.6685883333333,114.211075,0,0,39829.5554282407,2009-01-16,13:19:49
35.6672383333333,114.209918333333,0,0,39829.5554861111,2009-01-16,13:19:54
35.6659083333333,114.208743333333,0,0,39829.5555439815,2009-01-16,13:19:59
35.6645966666667,114.207558333333,0,0,39829.5556018518,2009-01-16,13:20:04
35.6632616666667,114.206371666667,0,0,39829.5556597222,2009-01-16,13:20:09
35.6619133333333,114.20523,0,0,39829.5557175926,2009-01-16,13:20:14
35.660595,114.204101666667,0,0,39829.555775463,2009-01-16,13:20:19
35.6591733333333,114.203083333333,0,0,39829.5558333333,2009-01-16,13:20:24
35.6576683333333,114.202223333333,0,0,39829.5558912037,2009-01-16,13:20:29
35.656125,114.201488333333,0,0,39829.5559490741,2009-01-16,13:20:34
35.654515,114.20099,0,0,39829.5560069444,2009-01-16,13:20:39
35.65288,114.20057,0,0,39829.5560648148,2009-01-16,13:20:44
35.6512216666667,114.200211666667,0,0,39829.5561226852,2009-01-16,13:20:49
35.64957,114.199883333333,0,0,39829.5561805556,2009-01-16,13:20:54
35.6479416666667,114.199568333333,0,0,39829.5562384259,2009-01-16,13:20:59
35.646325,114.199158333333,0,0,39829.5562962963,2009-01-16,13:21:04
35.6447233333333,114.198628333333,0,0,39829.5563541667,2009-01-16,13:21:09
35.643155,114.19794,0,0,39829.556412037,2009-01-16,13:21:14
35.641565,114.197106666667,0,0,39829.5564699074,2009-01-16,13:21:19
35.64,114.196296666667,0,0,39829.5565277778,2009-01-16,13:21:24
35.63844,114.195491666667,0,0,39829.5565856481,2009-01-16,13:21:29
35.6369033333333,114.19472,0,0,39829.5566435185,2009-01-16,13:21:34
35.6353833333333,114.193926666667,0,0,39829.5567013889,2009-01-16,13:21:39
35.6338683333333,114.193151666667,0,0,39829.5567592593,2009-01-16,13:21:44
35.632355,114.192395,0,0,39829.5568171296,2009-01-16,13:21:49
35.630845,114.191626666667,0,0,39829.556875,2009-01-16,13:21:54
35.6293116666667,114.190865,0,0,39829.5569328704,2009-01-16,13:21:59
35.62779,114.1901,0,0,39829.5569907407,2009-01-16,13:22:04
35.62628,114.189321666667,0,0,39829.5570486111,2009-01-16,13:22:09
35.6247633333333,114.188576666667,0,0,39829.5571064815,2009-01-16,13:22:14
35.62326,114.187828333333,0,0,39829.5571643518,2009-01-16,13:22:19
35.6217533333333,114.187045,0,0,39829.5572222222,2009-01-16,13:22:24
35.6202383333333,114.18628,0,0,39829.5572800926,2009-01-16,13:22:29
35.6187233333333,114.185513333333,0,0,39829.557337963,2009-01-16,13:22:34
35.617215,114.18473,0,0,39829.5573958333,2009-01-16,13:22:39
35.6157033333333,114.183985,0,0,39829.5574537037,2009-01-16,13:22:44
35.6141566666667,114.183213333333,0,0,39829.5575115741,2009-01-16,13:22:49
35.6126033333333,114.182436666667,0,0,39829.5575694444,2009-01-16,13:22:54
35.6110333333333,114.181636666667,0,0,39829.5576273148,2009-01-16,13:22:59
35.60947,114.180838333333,0,0,39829.5576851852,2009-01-16,13:23:04
35.6078983333333,114.180066666667,0,0,39829.5577430556,2009-01-16,13:23:09
35.60634,114.179271666667,0,0,39829.5578009259,2009-01-16,13:23:14
35.6048083333333,114.178485,0,0,39829.5578587963,2009-01-16,13:23:19
35.6032733333333,114.177688333333,0,0,39829.5579166667,2009-01-16,13:23:24
35.60173,114.176895,0,0,39829.557974537,2009-01-16,13:23:29
35.6002016666667,114.176025,0,0,39829.5580324074,2009-01-16,13:23:34
35.598715,114.175015,0,0,39829.5580902778,2009-01-16,13:23:39
35.59729,114.173925,0,0,39829.5581481481,2009-01-16,13:23:44
35.59585,114.172856666667,0,0,39829.5582060185,2009-01-16,13:23:49
35.594395,114.17178,0,0,39829.5582638889,2009-01-16,13:23:54
35.59296,114.170711666667,0,0,39829.5583217593,2009-01-16,13:23:59
35.59153,114.169648333333,0,0,39829.5583796296,2009-01-16,13:24:04
35.5900966666667,114.168563333333,0,0,39829.5584375,2009-01-16,13:24:09
35.5886683333333,114.1675,0,0,39829.5584953704,2009-01-16,13:24:14
35.5871966666667,114.166435,0,0,39829.5585532407,2009-01-16,13:24:19
35.5857483333333,114.165371666667,0,0,39829.5586111111,2009-01-16,13:24:24
35.584315,114.164296666667,0,0,39829.5586689815,2009-01-16,13:24:29
35.582895,114.163236666667,0,0,39829.5587268519,2009-01-16,13:24:34
35.5814716666667,114.162166666667,0,0,39829.5587847222,2009-01-16,13:24:39
35.5800333333333,114.161101666667,0,0,39829.5588425926,2009-01-16,13:24:44
35.578595,114.160056666667,0,0,39829.558900463,2009-01-16,13:24:49
35.5771566666667,114.158981666667,0,0,39829.5589583333,2009-01-16,13:24:54
35.5757233333333,114.157933333333,0,0,39829.5590162037,2009-01-16,13:24:59
35.5742833333333,114.15688,0,0,39829.5590740741,2009-01-16,13:25:04
35.5728416666667,114.155836666667,0,0,39829.5591319444,2009-01-16,13:25:09
35.571415,114.154796666667,0,0,39829.5591898148,2009-01-16,13:25:14
35.5699983333333,114.153743333333,0,0,39829.5592476852,2009-01-16,13:25:19
35.5685783333333,114.152691666667,0,0,39829.5593055556,2009-01-16,13:25:24
35.567165,114.151661666667,0,0,39829.5593634259,2009-01-16,13:25:29
35.56577,114.150613333333,0,0,39829.5594212963,2009-01-16,13:25:34
35.56443,114.149493333333,0,0,39829.5594791667,2009-01-16,13:25:39
35.5631433333333,114.148273333333,0,0,39829.559537037,2009-01-16,13:25:44
35.561925,114.14694,0,0,39829.5595949074,2009-01-16,13:25:49
35.560745,114.145553333333,0,0,39829.5596527778,2009-01-16,13:25:54
35.5595766666667,114.144155,0,0,39829.5597106481,2009-01-16,13:25:59
35.5583916666667,114.14279,0,0,39829.5597685185,2009-01-16,13:26:04
35.5572216666667,114.14143,0,0,39829.5598263889,2009-01-16,13:26:09
35.5560066666667,114.140051666667,0,0,39829.5598842593,2009-01-16,13:26:14
35.5548233333333,114.138683333333,0,0,39829.5599421296,2009-01-16,13:26:19
35.5536783333333,114.137351666667,0,0,39829.56,2009-01-16,13:26:24
35.5525533333333,114.136045,0,0,39829.5600578704,2009-01-16,13:26:29
35.5514166666667,114.134746666667,0,0,39829.5601157407,2009-01-16,13:26:34
35.5502933333333,114.133478333333,0,0,39829.5601736111,2009-01-16,13:26:39
35.54918,114.132213333333,0,0,39829.5602314815,2009-01-16,13:26:44
35.548095,114.13097,0,0,39829.5602893519,2009-01-16,13:26:49
35.5470316666667,114.129726666667,0,0,39829.5603472222,2009-01-16,13:26:54
35.5459583333333,114.128486666667,0,0,39829.5604050926,2009-01-16,13:26:59
35.54491,114.127273333333,0,0,39829.560462963,2009-01-16,13:27:04
35.5438683333333,114.126056666667,0,0,39829.5605208333,2009-01-16,13:27:09
35.5428516666667,114.124863333333,0,0,39829.5605787037,2009-01-16,13:27:14
35.5418166666667,114.123665,0,0,39829.5606365741,2009-01-16,13:27:19
35.5407816666667,114.122446666667,0,0,39829.5606944444,2009-01-16,13:27:24
35.5398583333333,114.121228333333,0,0,39829.5607523148,2009-01-16,13:27:29
35.5389866666667,114.11993,0,0,39829.5608101852,2009-01-16,13:27:34
35.5380966666667,114.118575,0,0,39829.5608680556,2009-01-16,13:27:39
35.5371816666667,114.11727,0,0,39829.5609259259,2009-01-16,13:27:44
35.5361783333333,114.11606,0,0,39829.5609837963,2009-01-16,13:27:49
35.535115,114.114933333333,0,0,39829.5610416667,2009-01-16,13:27:54
35.5339683333333,114.113931666667,0,0,39829.561099537,2009-01-16,13:27:59
35.5327233333333,114.113053333333,0,0,39829.5611574074,2009-01-16,13:28:04
35.5314566666667,114.112305,0,0,39829.5612152778,2009-01-16,13:28:09
35.530135,114.111688333333,0,0,39829.5612731481,2009-01-16,13:28:14
35.5287516666667,114.111201666667,0,0,39829.5613310185,2009-01-16,13:28:19
35.5273716666667,114.110735,0,0,39829.5613888889,2009-01-16,13:28:24
35.5260333333333,114.110261666667,0,0,39829.5614467593,2009-01-16,13:28:29
35.5246766666667,114.109771666667,0,0,39829.5615046296,2009-01-16,13:28:34
35.5233216666667,114.10929,0,0,39829.5615625,2009-01-16,13:28:39
35.5219866666667,114.108811666667,0,0,39829.5616203704,2009-01-16,13:28:44
35.5206566666667,114.108333333333,0,0,39829.5616782407,2009-01-16,13:28:49
35.51933,114.107873333333,0,0,39829.5617361111,2009-01-16,13:28:54
35.5180066666667,114.107403333333,0,0,39829.5617939815,2009-01-16,13:28:59
35.5167083333333,114.106938333333,0,0,39829.5618518519,2009-01-16,13:29:04
35.515415,114.106463333333,0,0,39829.5619097222,2009-01-16,13:29:09
35.5141366666667,114.105988333333,0,0,39829.5619675926,2009-01-16,13:29:14
35.5128233333333,114.105523333333,0,0,39829.562025463,2009-01-16,13:29:19
35.5115333333333,114.105058333333,0,0,39829.5620833333,2009-01-16,13:29:24
35.510245,114.104596666667,0,0,39829.5621412037,2009-01-16,13:29:29
35.5089483333333,114.10413,0,0,39829.5621990741,2009-01-16,13:29:34
35.50767,114.103673333333,0,0,39829.5622569444,2009-01-16,13:29:39
35.50638,114.103205,0,0,39829.5623148148,2009-01-16,13:29:44
35.5051016666667,114.102745,0,0,39829.5623726852,2009-01-16,13:29:49
35.5038116666667,114.102291666667,0,0,39829.5624305556,2009-01-16,13:29:54
35.5025383333333,114.10183,0,0,39829.5624884259,2009-01-16,13:29:59
35.50129,114.101321666667,0,0,39829.5625462963,2009-01-16,13:30:04
35.5000716666667,114.100721666667,0,0,39829.5626041667,2009-01-16,13:30:09
35.4988683333333,114.100076666667,0,0,39829.562662037,2009-01-16,13:30:14
35.4976666666667,114.099395,0,0,39829.5627199074,2009-01-16,13:30:19
35.4964883333333,114.09873,0,0,39829.5627777778,2009-01-16,13:30:24
35.4953083333333,114.09805,0,0,39829.5628356481,2009-01-16,13:30:29
35.49414,114.097393333333,0,0,39829.5628935185,2009-01-16,13:30:34
35.4930083333333,114.096713333333,0,0,39829.5629513889,2009-01-16,13:30:39
35.491855,114.096053333333,0,0,39829.5630092593,2009-01-16,13:30:44
35.490695,114.0954,0,0,39829.5630671296,2009-01-16,13:30:49
35.4895383333333,114.094756666667,0,0,39829.563125,2009-01-16,13:30:54
35.48839,114.094081666667,0,0,39829.5631828704,2009-01-16,13:30:59
35.4872383333333,114.093416666667,0,0,39829.5632407407,2009-01-16,13:31:04
35.486075,114.09274,0,0,39829.5632986111,2009-01-16,13:31:09
35.4849366666667,114.092033333333,0,0,39829.5633564815,2009-01-16,13:31:14
35.483815,114.091236666667,0,0,39829.5634143518,2009-01-16,13:31:19
35.4827333333333,114.090396666667,0,0,39829.5634722222,2009-01-16,13:31:24
35.4816766666667,114.089553333333,0,0,39829.5635300926,2009-01-16,13:31:29
35.4806233333333,114.088706666667,0,0,39829.563587963,2009-01-16,13:31:34
35.4795816666667,114.087878333333,0,0,39829.5636458333,2009-01-16,13:31:39
35.4785316666667,114.087046666667,0,0,39829.5637037037,2009-01-16,13:31:44
35.47748,114.08622,0,0,39829.5637615741,2009-01-16,13:31:49
35.47643,114.085405,0,0,39829.5638194444,2009-01-16,13:31:54
35.4753783333333,114.084596666667,0,0,39829.5638773148,2009-01-16,13:31:59
35.4743516666667,114.08378,0,0,39829.5639351852,2009-01-16,13:32:04
35.473305,114.082998333333,0,0,39829.5639930556,2009-01-16,13:32:09
35.4722333333333,114.08226,0,0,39829.5640509259,2009-01-16,13:32:14
35.4711833333333,114.08158,0,0,39829.5641087963,2009-01-16,13:32:19
35.4701216666667,114.080906666667,0,0,39829.5641666667,2009-01-16,13:32:24
35.46911,114.080225,0,0,39829.564224537,2009-01-16,13:32:29
35.4680916666667,114.079561666667,0,0,39829.5642824074,2009-01-16,13:32:34
35.467065,114.07887,0,0,39829.5643402778,2009-01-16,13:32:39
35.4660066666667,114.078173333333,0,0,39829.5643981481,2009-01-16,13:32:44
35.4649516666667,114.077466666667,0,0,39829.5644560185,2009-01-16,13:32:49
35.4639283333333,114.076778333333,0,0,39829.5645138889,2009-01-16,13:32:54
35.462885,114.0761,0,0,39829.5645717593,2009-01-16,13:32:59
35.461855,114.075446666667,0,0,39829.5646296296,2009-01-16,13:33:04
35.460845,114.074771666667,0,0,39829.5646875,2009-01-16,13:33:09
35.4598633333333,114.074106666667,0,0,39829.5647453704,2009-01-16,13:33:14
35.458865,114.073425,0,0,39829.5648032407,2009-01-16,13:33:19
35.4578583333333,114.07274,0,0,39829.5648611111,2009-01-16,13:33:24
35.4568266666667,114.072081666667,0,0,39829.5649189815,2009-01-16,13:33:29
35.4558166666667,114.071436666667,0,0,39829.5649768518,2009-01-16,13:33:34
35.4548083333333,114.070786666667,0,0,39829.5650347222,2009-01-16,13:33:39
35.4538166666667,114.070116666667,0,0,39829.5650925926,2009-01-16,13:33:44
35.4528116666667,114.069443333333,0,0,39829.565150463,2009-01-16,13:33:49
35.4518116666667,114.068771666667,0,0,39829.5652083333,2009-01-16,13:33:54
35.4508016666667,114.068118333333,0,0,39829.5652662037,2009-01-16,13:33:59
35.44976,114.067475,0,0,39829.5653240741,2009-01-16,13:34:04
35.4487283333333,114.066831666667,0,0,39829.5653819444,2009-01-16,13:34:09
35.447735,114.06618,0,0,39829.5654398148,2009-01-16,13:34:14
35.4467583333333,114.065538333333,0,0,39829.5654976852,2009-01-16,13:34:19
35.445775,114.064875,0,0,39829.5655555556,2009-01-16,13:34:24
35.4448116666667,114.064201666667,0,0,39829.5656134259,2009-01-16,13:34:29
35.4438583333333,114.063541666667,0,0,39829.5656712963,2009-01-16,13:34:34
35.44292,114.062888333333,0,0,39829.5657291667,2009-01-16,13:34:39
35.4419983333333,114.06223,0,0,39829.565787037,2009-01-16,13:34:44
35.4410283333333,114.061558333333,0,0,39829.5658449074,2009-01-16,13:34:49
35.4400583333333,114.060925,0,0,39829.5659027778,2009-01-16,13:34:54
35.4390616666667,114.06029,0,0,39829.5659606481,2009-01-16,13:34:59
35.4380933333333,114.05965,0,0,39829.5660185185,2009-01-16,13:35:04
35.4371733333333,114.058988333333,0,0,39829.5660763889,2009-01-16,13:35:09
35.43626,114.058351666667,0,0,39829.5661342593,2009-01-16,13:35:14
35.4353216666667,114.05771,0,0,39829.5661921296,2009-01-16,13:35:19
35.4343533333333,114.057101666667,0,0,39829.56625,2009-01-16,13:35:24
35.43341,114.056485,0,0,39829.5663078704,2009-01-16,13:35:29
35.4324866666667,114.055866666667,0,0,39829.5663657407,2009-01-16,13:35:34
35.43156,114.055235,0,0,39829.5664236111,2009-01-16,13:35:39
35.4306066666667,114.054601666667,0,0,39829.5664814815,2009-01-16,13:35:44
35.4296416666667,114.054001666667,0,0,39829.5665393519,2009-01-16,13:35:49
35.4287066666667,114.05342,0,0,39829.5665972222,2009-01-16,13:35:54
35.4278083333333,114.05284,0,0,39829.5666550926,2009-01-16,13:35:59
35.42688,114.05224,0,0,39829.566712963,2009-01-16,13:36:04
35.425975,114.051656666667,0,0,39829.5667708333,2009-01-16,13:36:09
35.425075,114.051043333333,0,0,39829.5668287037,2009-01-16,13:36:14
35.424195,114.050378333333,0,0,39829.5668865741,2009-01-16,13:36:19
35.4233683333333,114.049655,0,0,39829.5669444444,2009-01-16,13:36:24
35.4225966666667,114.048893333333,0,0,39829.5670023148,2009-01-16,13:36:29
35.4218966666667,114.048046666667,0,0,39829.5670601852,2009-01-16,13:36:34
35.421235,114.047133333333,0,0,39829.5671180556,2009-01-16,13:36:39
35.4206233333333,114.046156666667,0,0,39829.5671759259,2009-01-16,13:36:44
35.42004,114.045088333333,0,0,39829.5672337963,2009-01-16,13:36:49
35.4195283333333,114.043956666667,0,0,39829.5672916667,2009-01-16,13:36:54
35.4191083333333,114.04274,0,0,39829.567349537,2009-01-16,13:36:59
35.4187183333333,114.041485,0,0,39829.5674074074,2009-01-16,13:37:04
35.418405,114.04019,0,0,39829.5674652778,2009-01-16,13:37:09
35.418175,114.038816666667,0,0,39829.5675231481,2009-01-16,13:37:14
35.41804,114.03743,0,0,39829.5675810185,2009-01-16,13:37:19
35.4179783333333,114.036005,0,0,39829.5676388889,2009-01-16,13:37:24
35.41792,114.03454,0,0,39829.5676967593,2009-01-16,13:37:29
35.4178533333333,114.033048333333,0,0,39829.5677546296,2009-01-16,13:37:34
35.41771,114.031583333333,0,0,39829.5678125,2009-01-16,13:37:39
35.41748,114.03011,0,0,39829.5678703704,2009-01-16,13:37:44
35.41724,114.028625,0,0,39829.5679282407,2009-01-16,13:37:49
35.417,114.027125,0,0,39829.5679861111,2009-01-16,13:37:54
35.41675,114.025626666667,0,0,39829.5680439815,2009-01-16,13:37:59
35.4165166666667,114.024133333333,0,0,39829.5681018519,2009-01-16,13:38:04
35.416275,114.022651666667,0,0,39829.5681597222,2009-01-16,13:38:09
35.41603,114.021165,0,0,39829.5682175926,2009-01-16,13:38:14
35.4157616666667,114.019691666667,0,0,39829.568275463,2009-01-16,13:38:19
35.415525,114.018211666667,0,0,39829.5683333333,2009-01-16,13:38:24
35.41529,114.016741666667,0,0,39829.5683912037,2009-01-16,13:38:29
35.415065,114.015283333333,0,0,39829.5684490741,2009-01-16,13:38:34
35.4148333333333,114.013815,0,0,39829.5685069444,2009-01-16,13:38:39
35.414585,114.012371666667,0,0,39829.5685648148,2009-01-16,13:38:44
35.4143283333333,114.010925,0,0,39829.5686226852,2009-01-16,13:38:49
35.41406,114.009463333333,0,0,39829.5686805556,2009-01-16,13:38:54
35.4137183333333,114.008066666667,0,0,39829.5687384259,2009-01-16,13:38:59
35.41332,114.006673333333,0,0,39829.5687962963,2009-01-16,13:39:04
35.412945,114.005293333333,0,0,39829.5688541667,2009-01-16,13:39:09
35.4125833333333,114.00396,0,0,39829.568912037,2009-01-16,13:39:14
35.4122283333333,114.002616666667,0,0,39829.5689699074,2009-01-16,13:39:19
35.4118516666667,114.001268333333,0,0,39829.5690277778,2009-01-16,13:39:24
35.4114916666667,113.999921666667,0,0,39829.5690856481,2009-01-16,13:39:29
35.4111316666667,113.99859,0,0,39829.5691435185,2009-01-16,13:39:34
35.4107733333333,113.997245,0,0,39829.5692013889,2009-01-16,13:39:39
35.4103966666667,113.995905,0,0,39829.5692592593,2009-01-16,13:39:44
35.4100233333333,113.994575,0,0,39829.5693171296,2009-01-16,13:39:49
35.4096533333333,113.993246666667,0,0,39829.569375,2009-01-16,13:39:54
35.40928,113.991938333333,0,0,39829.5694328704,2009-01-16,13:39:59
35.408915,113.990651666667,0,0,39829.5694907407,2009-01-16,13:40:04
35.4085566666667,113.989351666667,0,0,39829.5695486111,2009-01-16,13:40:09
35.4081983333333,113.988056666667,0,0,39829.5696064815,2009-01-16,13:40:14
35.407815,113.986763333333,0,0,39829.5696643519,2009-01-16,13:40:19
35.4074666666667,113.985456666667,0,0,39829.5697222222,2009-01-16,13:40:24
35.40712,113.98419,0,0,39829.5697800926,2009-01-16,13:40:29
35.406785,113.98293,0,0,39829.569837963,2009-01-16,13:40:34
35.40642,113.981668333333,0,0,39829.5698958333,2009-01-16,13:40:39
35.4060816666667,113.9804,0,0,39829.5699537037,2009-01-16,13:40:44
35.405755,113.979173333333,0,0,39829.5700115741,2009-01-16,13:40:49
35.4054083333333,113.977945,0,0,39829.5700694444,2009-01-16,13:40:54
35.40507,113.976691666667,0,0,39829.5701273148,2009-01-16,13:40:59
35.404725,113.975451666667,0,0,39829.5701851852,2009-01-16,13:41:04
35.404385,113.974216666667,0,0,39829.5702430556,2009-01-16,13:41:09
35.4040516666667,113.972985,0,0,39829.5703009259,2009-01-16,13:41:14
35.4037133333333,113.971773333333,0,0,39829.5703587963,2009-01-16,13:41:19
35.4033683333333,113.97055,0,0,39829.5704166667,2009-01-16,13:41:24
35.403035,113.969326666667,0,0,39829.570474537,2009-01-16,13:41:29
35.4027,113.968138333333,0,0,39829.5705324074,2009-01-16,13:41:34
35.40235,113.966948333333,0,0,39829.5705902778,2009-01-16,13:41:39
35.402025,113.965738333333,0,0,39829.5706481481,2009-01-16,13:41:44
35.40171,113.964538333333,0,0,39829.5707060185,2009-01-16,13:41:49
35.4013716666667,113.96336,0,0,39829.5707638889,2009-01-16,13:41:54
35.4010516666667,113.962181666667,0,0,39829.5708217593,2009-01-16,13:41:59
35.4007233333333,113.961021666667,0,0,39829.5708796296,2009-01-16,13:42:04
35.4003933333333,113.959856666667,0,0,39829.5709375,2009-01-16,13:42:09
35.4000616666667,113.958696666667,0,0,39829.5709953704,2009-01-16,13:42:14
35.39974,113.957548333333,0,0,39829.5710532407,2009-01-16,13:42:19
35.39943,113.956395,0,0,39829.5711111111,2009-01-16,13:42:24
35.39912,113.955233333333,0,0,39829.5711689815,2009-01-16,13:42:29
35.3988133333333,113.954085,0,0,39829.5712268518,2009-01-16,13:42:34
35.3984833333333,113.95297,0,0,39829.5712847222,2009-01-16,13:42:39
35.3982083333333,113.951895,0,0,39829.5713425926,2009-01-16,13:42:44
35.3979416666667,113.95089,0,0,39829.571400463,2009-01-16,13:42:49
35.39769,113.949916666667,0,0,39829.5714583333,2009-01-16,13:42:54
35.397455,113.94902,0,0,39829.5715162037,2009-01-16,13:42:59
35.3972483333333,113.948185,0,0,39829.5715740741,2009-01-16,13:43:04
35.3970966666667,113.947461666667,0,0,39829.5716319444,2009-01-16,13:43:09
35.39699,113.94682,0,0,39829.5716898148,2009-01-16,13:43:14
35.3969066666667,113.946218333333,0,0,39829.5717476852,2009-01-16,13:43:19
35.3968366666667,113.945653333333,0,0,39829.5718055556,2009-01-16,13:43:24
35.3967816666667,113.945148333333,0,0,39829.5718634259,2009-01-16,13:43:29
35.396745,113.944645,0,0,39829.5719212963,2009-01-16,13:43:34
35.3966833333333,113.944101666667,0,0,39829.5719791667,2009-01-16,13:43:39
35.396595,113.943531666667,0,0,39829.572037037,2009-01-16,13:43:44
35.39652,113.942981666667,0,0,39829.5720949074,2009-01-16,13:43:49
35.3964566666667,113.94242,0,0,39829.5721527778,2009-01-16,13:43:54
35.39639,113.941845,0,0,39829.5722106481,2009-01-16,13:43:59
35.39634,113.941276666667,0,0,39829.5722685185,2009-01-16,13:44:04
35.3962866666667,113.94074,0,0,39829.5723263889,2009-01-16,13:44:09
35.3962183333333,113.940168333333,0,0,39829.5723842593,2009-01-16,13:44:14
35.3961566666667,113.93956,0,0,39829.5724421296,2009-01-16,13:44:19
35.3960833333333,113.93898,0,0,39829.5725,2009-01-16,13:44:24
35.39602,113.938411666667,0,0,39829.5725578704,2009-01-16,13:44:29
35.3959516666667,113.937856666667,0,0,39829.5726157407,2009-01-16,13:44:34
35.3959133333333,113.937306666667,0,0,39829.5726736111,2009-01-16,13:44:39
35.3958433333333,113.936725,0,0,39829.5727314815,2009-01-16,13:44:44
35.3957766666667,113.93614,0,0,39829.5727893518,2009-01-16,13:44:49
35.39571,113.935593333333,0,0,39829.5728472222,2009-01-16,13:44:54
35.39564,113.935021666667,0,0,39829.5729050926,2009-01-16,13:44:59
35.395565,113.934438333333,0,0,39829.572962963,2009-01-16,13:45:04
35.3955016666667,113.933878333333,0,0,39829.5730208333,2009-01-16,13:45:09
35.3954216666667,113.933286666667,0,0,39829.5730787037,2009-01-16,13:45:14
35.39534,113.93273,0,0,39829.5731365741,2009-01-16,13:45:19
35.3952483333333,113.932163333333,0,0,39829.5731944444,2009-01-16,13:45:24
35.39518,113.931595,0,0,39829.5732523148,2009-01-16,13:45:29
35.3951133333333,113.931031666667,0,0,39829.5733101852,2009-01-16,13:45:34
35.39503,113.930476666667,0,0,39829.5733680556,2009-01-16,13:45:39
35.3949633333333,113.92989,0,0,39829.5734259259,2009-01-16,13:45:44
35.3948866666667,113.929276666667,0,0,39829.5734837963,2009-01-16,13:45:49
35.394795,113.928643333333,0,0,39829.5735416667,2009-01-16,13:45:54
35.394685,113.928005,0,0,39829.573599537,2009-01-16,13:45:59
35.3945816666667,113.927286666667,0,0,39829.5736574074,2009-01-16,13:46:04
35.3944783333333,113.926581666667,0,0,39829.5737152778,2009-01-16,13:46:09
35.3943933333333,113.92581,0,0,39829.5737731481,2009-01-16,13:46:14
35.3943016666667,113.925025,0,0,39829.5738310185,2009-01-16,13:46:19
35.3942116666667,113.924215,0,0,39829.5738888889,2009-01-16,13:46:24
35.3941316666667,113.923385,0,0,39829.5739467593,2009-01-16,13:46:29
35.3940233333333,113.922545,0,0,39829.5740046296,2009-01-16,13:46:34
35.3939133333333,113.921665,0,0,39829.5740625,2009-01-16,13:46:39
35.3937883333333,113.920796666667,0,0,39829.5741203704,2009-01-16,13:46:44
35.39368,113.919881666667,0,0,39829.5741782407,2009-01-16,13:46:49
35.393575,113.91895,0,0,39829.5742361111,2009-01-16,13:46:54
35.3934683333333,113.917963333333,0,0,39829.5742939815,2009-01-16,13:46:59
35.3933466666667,113.916971666667,0,0,39829.5743518519,2009-01-16,13:47:04
35.393235,113.915936666667,0,0,39829.5744097222,2009-01-16,13:47:09
35.3931333333333,113.914855,0,0,39829.5744675926,2009-01-16,13:47:14
35.3930183333333,113.913758333333,0,0,39829.574525463,2009-01-16,13:47:19
35.3929,113.912616666667,0,0,39829.5745833333,2009-01-16,13:47:24
35.3926816666667,113.911476666667,0,0,39829.5746412037,2009-01-16,13:47:29
35.3923733333333,113.910335,0,0,39829.5746990741,2009-01-16,13:47:34
35.3919833333333,113.909211666667,0,0,39829.5747569444,2009-01-16,13:47:39
35.3914633333333,113.908113333333,0,0,39829.5748148148,2009-01-16,13:47:44
35.3908583333333,113.907115,0,0,39829.5748726852,2009-01-16,13:47:49
35.39021,113.906066666667,0,0,39829.5749305556,2009-01-16,13:47:54
35.3895366666667,113.904948333333,0,0,39829.5749884259,2009-01-16,13:47:59
35.3888416666667,113.903746666667,0,0,39829.5750462963,2009-01-16,13:48:04
35.38816,113.902513333333,0,0,39829.5751041667,2009-01-16,13:48:09
35.3874283333333,113.901288333333,0,0,39829.575162037,2009-01-16,13:48:14
35.3866333333333,113.900125,0,0,39829.5752199074,2009-01-16,13:48:19
35.3857133333333,113.899063333333,0,0,39829.5752777778,2009-01-16,13:48:24
35.3847366666667,113.898076666667,0,0,39829.5753356481,2009-01-16,13:48:29
35.3837533333333,113.897063333333,0,0,39829.5753935185,2009-01-16,13:48:34
35.3827666666667,113.89597,0,0,39829.5754513889,2009-01-16,13:48:39
35.3818066666667,113.89486,0,0,39829.5755092593,2009-01-16,13:48:44
35.380825,113.893703333333,0,0,39829.5755671296,2009-01-16,13:48:49
35.379875,113.892565,0,0,39829.575625,2009-01-16,13:48:54
35.3788816666667,113.891415,0,0,39829.5756828704,2009-01-16,13:48:59
35.3778966666667,113.89026,0,0,39829.5757407407,2009-01-16,13:49:04
35.37689,113.88907,0,0,39829.5757986111,2009-01-16,13:49:09
35.375875,113.88787,0,0,39829.5758564815,2009-01-16,13:49:14
35.3748366666667,113.88671,0,0,39829.5759143519,2009-01-16,13:49:19
35.3737883333333,113.88553,0,0,39829.5759722222,2009-01-16,13:49:24
35.3727783333333,113.88428,0,0,39829.5760300926,2009-01-16,13:49:29
35.3716983333333,113.883056666667,0,0,39829.576087963,2009-01-16,13:49:34
35.3705933333333,113.881896666667,0,0,39829.5761458333,2009-01-16,13:49:39
35.3694183333333,113.880811666667,0,0,39829.5762037037,2009-01-16,13:49:44
35.3682016666667,113.879815,0,0,39829.5762615741,2009-01-16,13:49:49
35.3669333333333,113.878803333333,0,0,39829.5763194444,2009-01-16,13:49:54
35.3656816666667,113.87772,0,0,39829.5763773148,2009-01-16,13:49:59
35.3644216666667,113.876663333333,0,0,39829.5764351852,2009-01-16,13:50:04
35.36316,113.875591666667,0,0,39829.5764930556,2009-01-16,13:50:09
35.3618833333333,113.874565,0,0,39829.5765509259,2009-01-16,13:50:14
35.3605866666667,113.873586666667,0,0,39829.5766087963,2009-01-16,13:50:19
35.3592783333333,113.872621666667,0,0,39829.5766666667,2009-01-16,13:50:24
35.3579383333333,113.871658333333,0,0,39829.576724537,2009-01-16,13:50:29
35.3566133333333,113.870678333333,0,0,39829.5767824074,2009-01-16,13:50:34
35.3552716666667,113.869705,0,0,39829.5768402778,2009-01-16,13:50:39
35.35394,113.868725,0,0,39829.5768981481,2009-01-16,13:50:44
35.352585,113.867786666667,0,0,39829.5769560185,2009-01-16,13:50:49
35.3511716666667,113.866978333333,0,0,39829.5770138889,2009-01-16,13:50:54
35.3497216666667,113.866298333333,0,0,39829.5770717593,2009-01-16,13:50:59
35.3482133333333,113.865785,0,0,39829.5771296296,2009-01-16,13:51:04
35.34666,113.865306666667,0,0,39829.5771875,2009-01-16,13:51:09
35.3451133333333,113.864828333333,0,0,39829.5772453704,2009-01-16,13:51:14
35.3435633333333,113.864358333333,0,0,39829.5773032407,2009-01-16,13:51:19
35.34201,113.863901666667,0,0,39829.5773611111,2009-01-16,13:51:24
35.3405333333333,113.86345,0,0,39829.5774189815,2009-01-16,13:51:29
35.339105,113.863,0,0,39829.5774768519,2009-01-16,13:51:34
35.3377616666667,113.862583333333,0,0,39829.5775347222,2009-01-16,13:51:39
35.33649,113.86219,0,0,39829.5775925926,2009-01-16,13:51:44
35.3353033333333,113.861788333333,0,0,39829.577650463,2009-01-16,13:51:49
35.334205,113.861451666667,0,0,39829.5777083333,2009-01-16,13:51:54
35.3332183333333,113.861138333333,0,0,39829.5777662037,2009-01-16,13:51:59
35.3323416666667,113.86087,0,0,39829.5778240741,2009-01-16,13:52:04
35.331565,113.86062,0,0,39829.5778819444,2009-01-16,13:52:09
35.3308266666667,113.860411666667,0,0,39829.5779398148,2009-01-16,13:52:14
35.330205,113.860216666667,0,0,39829.5779976852,2009-01-16,13:52:19
35.3296716666667,113.860048333333,0,0,39829.5780555556,2009-01-16,13:52:24
35.329195,113.859878333333,0,0,39829.5781134259,2009-01-16,13:52:29
35.3287266666667,113.859735,0,0,39829.5781712963,2009-01-16,13:52:34
35.3282583333333,113.859538333333,0,0,39829.5782291667,2009-01-16,13:52:39
35.327755,113.859358333333,0,0,39829.578287037,2009-01-16,13:52:44
35.327225,113.859191666667,0,0,39829.5783449074,2009-01-16,13:52:49
35.3266933333333,113.859035,0,0,39829.5784027778,2009-01-16,13:52:54
35.3261766666667,113.858886666667,0,0,39829.5784606481,2009-01-16,13:52:59
35.3256716666667,113.858713333333,0,0,39829.5785185185,2009-01-16,13:53:04
35.3251633333333,113.858571666667,0,0,39829.5785763889,2009-01-16,13:53:09
35.3246616666667,113.858405,0,0,39829.5786342593,2009-01-16,13:53:14
35.3241483333333,113.858228333333,0,0,39829.5786921296,2009-01-16,13:53:19
35.3236566666667,113.858075,0,0,39829.57875,2009-01-16,13:53:24
35.3231883333333,113.85796,0,0,39829.5788078704,2009-01-16,13:53:29
35.322775,113.857803333333,0,0,39829.5788657407,2009-01-16,13:53:34
35.3224116666667,113.857695,0,0,39829.5789236111,2009-01-16,13:53:39
35.3221033333333,113.857591666667,0,0,39829.5789814815,2009-01-16,13:53:44
35.3218166666667,113.857525,0,0,39829.5790393518,2009-01-16,13:53:49
35.3215966666667,113.857475,0,0,39829.5790972222,2009-01-16,13:53:54
35.3214166666667,113.85741,0,0,39829.5791550926,2009-01-16,13:53:59
35.3213216666667,113.857383333333,0,0,39829.579212963,2009-01-16,13:54:04
35.3212383333333,113.857353333333,0,0,39829.5792708333,2009-01-16,13:54:09
35.3211666666667,113.857328333333,0,0,39829.5793287037,2009-01-16,13:54:14
35.3210883333333,113.85728,0,0,39829.5793865741,2009-01-16,13:54:19
35.3210083333333,113.857263333333,0,0,39829.5794444444,2009-01-16,13:54:24
35.3209116666667,113.857231666667,0,0,39829.5795023148,2009-01-16,13:54:29
35.3208266666667,113.857191666667,0,0,39829.5795601852,2009-01-16,13:54:34
35.32075,113.857148333333,0,0,39829.5796180556,2009-01-16,13:54:39
35.3206333333333,113.85712,0,0,39829.5796759259,2009-01-16,13:54:44
35.320555,113.857091666667,0,0,39829.5797337963,2009-01-16,13:54:49
35.3204933333333,113.857056666667,0,0,39829.5797916667,2009-01-16,13:54:54
35.3204416666667,113.85703,0,0,39829.579849537,2009-01-16,13:54:59
35.32039,113.857018333333,0,0,39829.5799074074,2009-01-16,13:55:04
35.320345,113.857001666667,0,0,39829.5799652778,2009-01-16,13:55:09
35.320295,113.856975,0,0,39829.5800231481,2009-01-16,13:55:14
35.3202183333333,113.85695,0,0,39829.5800810185,2009-01-16,13:55:19
35.3201416666667,113.856951666667,0,0,39829.5801388889,2009-01-16,13:55:24
35.3200816666667,113.856916666667,0,0,39829.5801967593,2009-01-16,13:55:29
35.3199883333333,113.856891666667,0,0,39829.5802546296,2009-01-16,13:55:34
35.3199233333333,113.856896666667,0,0,39829.5803125,2009-01-16,13:55:39
35.3198316666667,113.856881666667,0,0,39829.5803703704,2009-01-16,13:55:44
35.3197533333333,113.856876666667,0,0,39829.5804282407,2009-01-16,13:55:49
35.3196966666667,113.856863333333,0,0,39829.5804861111,2009-01-16,13:55:54
35.3196466666667,113.856846666667,0,0,39829.5805439815,2009-01-16,13:55:59
35.3196,113.856821666667,0,0,39829.5806018518,2009-01-16,13:56:04
35.319555,113.856805,0,0,39829.5806597222,2009-01-16,13:56:09
35.31951,113.856778333333,0,0,39829.5807175926,2009-01-16,13:56:14
35.3194783333333,113.856766666667,0,0,39829.580775463,2009-01-16,13:56:19
35.3194066666667,113.856756666667,0,0,39829.5808333333,2009-01-16,13:56:24
35.319305,113.856703333333,0,0,39829.5808912037,2009-01-16,13:56:29
35.3192283333333,113.856643333333,0,0,39829.5809490741,2009-01-16,13:56:34
35.3191366666667,113.856623333333,0,0,39829.5810069444,2009-01-16,13:56:39
35.31906,113.856596666667,0,0,39829.5810648148,2009-01-16,13:56:44
35.318985,113.85656,0,0,39829.5811226852,2009-01-16,13:56:49
35.3189,113.856528333333,0,0,39829.5811805556,2009-01-16,13:56:54
35.3187966666667,113.856538333333,0,0,39829.5812384259,2009-01-16,13:56:59
35.3186916666667,113.856533333333,0,0,39829.5812962963,2009-01-16,13:57:04
35.3186,113.856518333333,0,0,39829.5813541667,2009-01-16,13:57:09
35.3185366666667,113.856505,0,0,39829.581412037,2009-01-16,13:57:14
35.318465,113.856506666667,0,0,39829.5814699074,2009-01-16,13:57:19
35.31837,113.856463333333,0,0,39829.5815277778,2009-01-16,13:57:24
35.318255,113.856428333333,0,0,39829.5815856481,2009-01-16,13:57:29
35.31815,113.85639,0,0,39829.5816435185,2009-01-16,13:57:34
35.3180316666667,113.856341666667,0,0,39829.5817013889,2009-01-16,13:57:39
35.3179466666667,113.856308333333,0,0,39829.5817592593,2009-01-16,13:57:44
35.3178683333333,113.856291666667,0,0,39829.5818171296,2009-01-16,13:57:49
35.3177533333333,113.856278333333,0,0,39829.581875,2009-01-16,13:57:54
35.317645,113.85624,0,0,39829.5819328704,2009-01-16,13:57:59
35.3175433333333,113.8562,0,0,39829.5819907407,2009-01-16,13:58:04
35.31743,113.856173333333,0,0,39829.5820486111,2009-01-16,13:58:09
35.3173183333333,113.856125,0,0,39829.5821064815,2009-01-16,13:58:14
35.31724,113.856096666667,0,0,39829.5821643519,2009-01-16,13:58:19
35.3171916666667,113.856061666667,0,0,39829.5822222222,2009-01-16,13:58:24
35.3171516666667,113.856066666667,0,0,39829.5822800926,2009-01-16,13:58:29
35.31708,113.85603,0,0,39829.582337963,2009-01-16,13:58:34
35.3170083333333,113.855996666667,0,0,39829.5823958333,2009-01-16,13:58:39
35.3169116666667,113.855946666667,0,0,39829.5824537037,2009-01-16,13:58:44
35.3168366666667,113.855868333333,0,0,39829.5825115741,2009-01-16,13:58:49
35.316725,113.855765,0,0,39829.5825694444,2009-01-16,13:58:54
35.3165933333333,113.85575,0,0,39829.5826273148,2009-01-16,13:58:59
35.3164533333333,113.855735,0,0,39829.5826851852,2009-01-16,13:59:04
35.3162933333333,113.855723333333,0,0,39829.5827430556,2009-01-16,13:59:09
35.316135,113.855693333333,0,0,39829.5828009259,2009-01-16,13:59:14
35.3159766666667,113.855643333333,0,0,39829.5828587963,2009-01-16,13:59:19
35.3158316666667,113.855606666667,0,0,39829.5829166667,2009-01-16,13:59:24
35.3156933333333,113.855571666667,0,0,39829.582974537,2009-01-16,13:59:29
35.3155516666667,113.855525,0,0,39829.5830324074,2009-01-16,13:59:34
35.315375,113.855481666667,0,0,39829.5830902778,2009-01-16,13:59:39
35.3151583333333,113.855438333333,0,0,39829.5831481481,2009-01-16,13:59:44
35.3149166666667,113.855373333333,0,0,39829.5832060185,2009-01-16,13:59:49
35.3146716666667,113.855328333333,0,0,39829.5832638889,2009-01-16,13:59:54
35.31442,113.855253333333,0,0,39829.5833217593,2009-01-16,13:59:59
35.3141433333333,113.855173333333,0,0,39829.5833796296,2009-01-16,14:00:04
35.3138666666667,113.855063333333,0,0,39829.5834375,2009-01-16,14:00:09
35.3135633333333,113.854965,0,0,39829.5834953704,2009-01-16,14:00:14
35.31326,113.854873333333,0,0,39829.5835532407,2009-01-16,14:00:19
35.3129683333333,113.854778333333,0,0,39829.5836111111,2009-01-16,14:00:24
35.3126633333333,113.854686666667,0,0,39829.5836689815,2009-01-16,14:00:29
35.3123816666667,113.854595,0,0,39829.5837268519,2009-01-16,14:00:34
35.312065,113.854533333333,0,0,39829.5837847222,2009-01-16,14:00:39
35.31177,113.854456666667,0,0,39829.5838425926,2009-01-16,14:00:44
35.3114833333333,113.854375,0,0,39829.583900463,2009-01-16,14:00:49
35.311195,113.854283333333,0,0,39829.5839583333,2009-01-16,14:00:54
35.3109416666667,113.85419,0,0,39829.5840162037,2009-01-16,14:00:59
35.3106633333333,113.854085,0,0,39829.5840740741,2009-01-16,14:01:04
35.3103833333333,113.85401,0,0,39829.5841319444,2009-01-16,14:01:09
35.31009,113.853966666667,0,0,39829.5841898148,2009-01-16,14:01:14
35.309815,113.853875,0,0,39829.5842476852,2009-01-16,14:01:19
35.3095366666667,113.853786666667,0,0,39829.5843055556,2009-01-16,14:01:24
35.309255,113.85372,0,0,39829.5843634259,2009-01-16,14:01:29
35.3089183333333,113.853625,0,0,39829.5844212963,2009-01-16,14:01:34
35.3085733333333,113.853506666667,0,0,39829.5844791667,2009-01-16,14:01:39
35.3082266666667,113.853391666667,0,0,39829.584537037,2009-01-16,14:01:44
35.3078566666667,113.853255,0,0,39829.5845949074,2009-01-16,14:01:49
35.30747,113.853155,0,0,39829.5846527778,2009-01-16,14:01:54
35.3070683333333,113.85303,0,0,39829.5847106481,2009-01-16,14:01:59
35.3066633333333,113.852898333333,0,0,39829.5847685185,2009-01-16,14:02:04
35.3062316666667,113.852776666667,0,0,39829.5848263889,2009-01-16,14:02:09
35.30581,113.852633333333,0,0,39829.5848842593,2009-01-16,14:02:14
35.3053616666667,113.852455,0,0,39829.5849421296,2009-01-16,14:02:19
35.304885,113.8523,0,0,39829.585,2009-01-16,14:02:24
35.3044033333333,113.852148333333,0,0,39829.5850578704,2009-01-16,14:02:29
35.3039166666667,113.85198,0,0,39829.5851157407,2009-01-16,14:02:34
35.3033883333333,113.85181,0,0,39829.5851736111,2009-01-16,14:02:39
35.30282,113.851626666667,0,0,39829.5852314815,2009-01-16,14:02:44
35.302215,113.8515,0,0,39829.5852893519,2009-01-16,14:02:49
35.3016016666667,113.851496666667,0,0,39829.5853472222,2009-01-16,14:02:54
35.3009466666667,113.851533333333,0,0,39829.5854050926,2009-01-16,14:02:59
35.3002566666667,113.85159,0,0,39829.585462963,2009-01-16,14:03:04
35.299555,113.851593333333,0,0,39829.5855208333,2009-01-16,14:03:09
35.29884,113.851585,0,0,39829.5855787037,2009-01-16,14:03:14
35.2981066666667,113.851593333333,0,0,39829.5856365741,2009-01-16,14:03:19
35.297305,113.851593333333,0,0,39829.5856944444,2009-01-16,14:03:24
35.2964816666667,113.851618333333,0,0,39829.5857523148,2009-01-16,14:03:29
35.295645,113.851645,0,0,39829.5858101852,2009-01-16,14:03:34
35.294795,113.851645,0,0,39829.5858680556,2009-01-16,14:03:39
35.2938883333333,113.851668333333,0,0,39829.5859259259,2009-01-16,14:03:44
35.2929683333333,113.851675,0,0,39829.5859837963,2009-01-16,14:03:49
35.2920333333333,113.851688333333,0,0,39829.5860416667,2009-01-16,14:03:54
35.2910883333333,113.851688333333,0,0,39829.586099537,2009-01-16,14:03:59
35.29012,113.851698333333,0,0,39829.5861574074,2009-01-16,14:04:04
35.2890916666667,113.851728333333,0,0,39829.5862152778,2009-01-16,14:04:09
35.2880183333333,113.851755,0,0,39829.5862731481,2009-01-16,14:04:14
35.2869816666667,113.85176,0,0,39829.5863310185,2009-01-16,14:04:19
35.285895,113.851756666667,0,0,39829.5863888889,2009-01-16,14:04:24
35.2847883333333,113.851758333333,0,0,39829.5864467593,2009-01-16,14:04:29
35.2836916666667,113.85174,0,0,39829.5865046296,2009-01-16,14:04:34
35.2825433333333,113.851751666667,0,0,39829.5865625,2009-01-16,14:04:39
35.2813983333333,113.851668333333,0,0,39829.5866203704,2009-01-16,14:04:44
35.28032,113.851351666667,0,0,39829.5866782407,2009-01-16,14:04:49
35.2792466666667,113.850893333333,0,0,39829.5867361111,2009-01-16,14:04:54
35.2782766666667,113.850288333333,0,0,39829.5867939815,2009-01-16,14:04:59
35.2774116666667,113.84955,0,0,39829.5868518518,2009-01-16,14:05:04
35.2765866666667,113.848723333333,0,0,39829.5869097222,2009-01-16,14:05:09
35.2757433333333,113.847903333333,0,0,39829.5869675926,2009-01-16,14:05:14
35.2749016666667,113.847086666667,0,0,39829.587025463,2009-01-16,14:05:19
35.2739966666667,113.846356666667,0,0,39829.5870833333,2009-01-16,14:05:24
35.2730833333333,113.845616666667,0,0,39829.5871412037,2009-01-16,14:05:29
35.2721516666667,113.84489,0,0,39829.5871990741,2009-01-16,14:05:34
35.2711866666667,113.84414,0,0,39829.5872569444,2009-01-16,14:05:39
35.2701933333333,113.843421666667,0,0,39829.5873148148,2009-01-16,14:05:44
35.2691966666667,113.842636666667,0,0,39829.5873726852,2009-01-16,14:05:49
35.2682066666667,113.841856666667,0,0,39829.5874305556,2009-01-16,14:05:54
35.267195,113.841031666667,0,0,39829.5874884259,2009-01-16,14:05:59
35.26615,113.840231666667,0,0,39829.5875462963,2009-01-16,14:06:04
35.265095,113.8394,0,0,39829.5876041667,2009-01-16,14:06:09
35.2640033333333,113.838576666667,0,0,39829.587662037,2009-01-16,14:06:14
35.2628933333333,113.837765,0,0,39829.5877199074,2009-01-16,14:06:19
35.26178,113.836911666667,0,0,39829.5877777778,2009-01-16,14:06:24
35.2606733333333,113.836056666667,0,0,39829.5878356481,2009-01-16,14:06:29
35.259555,113.835151666667,0,0,39829.5878935185,2009-01-16,14:06:34
35.2584233333333,113.834281666667,0,0,39829.5879513889,2009-01-16,14:06:39
35.2572716666667,113.833396666667,0,0,39829.5880092593,2009-01-16,14:06:44
35.2561166666667,113.832475,0,0,39829.5880671296,2009-01-16,14:06:49
35.2549266666667,113.83159,0,0,39829.588125,2009-01-16,14:06:54
35.253745,113.830676666667,0,0,39829.5881828704,2009-01-16,14:06:59
35.2525466666667,113.829763333333,0,0,39829.5882407407,2009-01-16,14:07:04
35.2513466666667,113.82883,0,0,39829.5882986111,2009-01-16,14:07:09
35.2501033333333,113.827886666667,0,0,39829.5883564815,2009-01-16,14:07:14
35.2488566666667,113.826943333333,0,0,39829.5884143518,2009-01-16,14:07:19
35.2476,113.825998333333,0,0,39829.5884722222,2009-01-16,14:07:24
35.2463566666667,113.825063333333,0,0,39829.5885300926,2009-01-16,14:07:29
35.2451183333333,113.82408,0,0,39829.588587963,2009-01-16,14:07:34
35.2439133333333,113.823005,0,0,39829.5886458333,2009-01-16,14:07:39
35.2428116666667,113.821738333333,0,0,39829.5887037037,2009-01-16,14:07:44
35.2418883333333,113.820266666667,0,0,39829.5887615741,2009-01-16,14:07:49
35.2410466666667,113.81871,0,0,39829.5888194444,2009-01-16,14:07:54
35.240135,113.817221666667,0,0,39829.5888773148,2009-01-16,14:07:59
35.2391716666667,113.815791666667,0,0,39829.5889351852,2009-01-16,14:08:04
35.23819,113.814353333333,0,0,39829.5889930556,2009-01-16,14:08:09
35.23718,113.8129,0,0,39829.5890509259,2009-01-16,14:08:14
35.2361633333333,113.81142,0,0,39829.5891087963,2009-01-16,14:08:19
35.235165,113.809935,0,0,39829.5891666667,2009-01-16,14:08:24
35.234145,113.808488333333,0,0,39829.589224537,2009-01-16,14:08:29
35.233125,113.807025,0,0,39829.5892824074,2009-01-16,14:08:34
35.2320916666667,113.805553333333,0,0,39829.5893402778,2009-01-16,14:08:39
35.2310666666667,113.804061666667,0,0,39829.5893981481,2009-01-16,14:08:44
35.23002,113.802581666667,0,0,39829.5894560185,2009-01-16,14:08:49
35.2289683333333,113.801088333333,0,0,39829.5895138889,2009-01-16,14:08:54
35.2279266666667,113.799571666667,0,0,39829.5895717593,2009-01-16,14:08:59
35.2268683333333,113.798055,0,0,39829.5896296296,2009-01-16,14:09:04
35.22578,113.79653,0,0,39829.5896875,2009-01-16,14:09:09
35.2247033333333,113.79501,0,0,39829.5897453704,2009-01-16,14:09:14
35.223625,113.793506666667,0,0,39829.5898032407,2009-01-16,14:09:19
35.2225683333333,113.79201,0,0,39829.5898611111,2009-01-16,14:09:24
35.2214866666667,113.790505,0,0,39829.5899189815,2009-01-16,14:09:29
35.22045,113.788978333333,0,0,39829.5899768519,2009-01-16,14:09:34
35.2193766666667,113.787415,0,0,39829.5900347222,2009-01-16,14:09:39
35.2183133333333,113.785855,0,0,39829.5900925926,2009-01-16,14:09:44
35.2172466666667,113.784291666667,0,0,39829.590150463,2009-01-16,14:09:49
35.21619,113.782716666667,0,0,39829.5902083333,2009-01-16,14:09:54
35.2151183333333,113.781163333333,0,0,39829.5902662037,2009-01-16,14:09:59
35.2140416666667,113.779621666667,0,0,39829.5903240741,2009-01-16,14:10:04
35.2129716666667,113.778051666667,0,0,39829.5903819444,2009-01-16,14:10:09
35.211885,113.776528333333,0,0,39829.5904398148,2009-01-16,14:10:14
35.2108033333333,113.774983333333,0,0,39829.5904976852,2009-01-16,14:10:19
35.209735,113.773453333333,0,0,39829.5905555556,2009-01-16,14:10:24
35.20867,113.771926666667,0,0,39829.5906134259,2009-01-16,14:10:29
35.2075633333333,113.77037,0,0,39829.5906712963,2009-01-16,14:10:34
35.20648,113.768811666667,0,0,39829.5907291667,2009-01-16,14:10:39
35.205385,113.76728,0,0,39829.590787037,2009-01-16,14:10:44
35.204335,113.765715,0,0,39829.5908449074,2009-01-16,14:10:49
35.2032366666667,113.764188333333,0,0,39829.5909027778,2009-01-16,14:10:54
35.2020683333333,113.76276,0,0,39829.5909606481,2009-01-16,14:10:59
35.2008533333333,113.761405,0,0,39829.5910185185,2009-01-16,14:11:04
35.1995966666667,113.760061666667,0,0,39829.5910763889,2009-01-16,14:11:09
35.1983433333333,113.758705,0,0,39829.5911342593,2009-01-16,14:11:14
35.1970783333333,113.757356666667,0,0,39829.5911921296,2009-01-16,14:11:19
35.1958166666667,113.75598,0,0,39829.59125,2009-01-16,14:11:24
35.1945766666667,113.754605,0,0,39829.5913078704,2009-01-16,14:11:29
35.1933316666667,113.753235,0,0,39829.5913657407,2009-01-16,14:11:34
35.1920766666667,113.751861666667,0,0,39829.5914236111,2009-01-16,14:11:39
35.1908433333333,113.75048,0,0,39829.5914814815,2009-01-16,14:11:44
35.18954,113.749203333333,0,0,39829.5915393519,2009-01-16,14:11:49
35.1881333333333,113.748056666667,0,0,39829.5915972222,2009-01-16,14:11:54
35.1866483333333,113.747081666667,0,0,39829.5916550926,2009-01-16,14:11:59
35.1851083333333,113.746283333333,0,0,39829.591712963,2009-01-16,14:12:04
35.1835166666667,113.745651666667,0,0,39829.5917708333,2009-01-16,14:12:09
35.1818733333333,113.745033333333,0,0,39829.5918287037,2009-01-16,14:12:14
35.1802516666667,113.744433333333,0,0,39829.5918865741,2009-01-16,14:12:19
35.1786466666667,113.74383,0,0,39829.5919444444,2009-01-16,14:12:24
35.1770683333333,113.743211666667,0,0,39829.5920023148,2009-01-16,14:12:29
35.1754816666667,113.742596666667,0,0,39829.5920601852,2009-01-16,14:12:34
35.1738933333333,113.741963333333,0,0,39829.5921180556,2009-01-16,14:12:39
35.1722883333333,113.741338333333,0,0,39829.5921759259,2009-01-16,14:12:44
35.1706916666667,113.740723333333,0,0,39829.5922337963,2009-01-16,14:12:49
35.169085,113.740083333333,0,0,39829.5922916667,2009-01-16,14:12:54
35.1675,113.739436666667,0,0,39829.592349537,2009-01-16,14:12:59
35.165895,113.738815,0,0,39829.5924074074,2009-01-16,14:13:04
35.1643,113.7382,0,0,39829.5924652778,2009-01-16,14:13:09
35.1626983333333,113.737578333333,0,0,39829.5925231481,2009-01-16,14:13:14
35.1610983333333,113.736936666667,0,0,39829.5925810185,2009-01-16,14:13:19
35.1594883333333,113.736306666667,0,0,39829.5926388889,2009-01-16,14:13:24
35.1579033333333,113.735686666667,0,0,39829.5926967593,2009-01-16,14:13:29
35.1562916666667,113.735058333333,0,0,39829.5927546296,2009-01-16,14:13:34
35.15468,113.734433333333,0,0,39829.5928125,2009-01-16,14:13:39
35.1530933333333,113.733776666667,0,0,39829.5928703704,2009-01-16,14:13:44
35.15149,113.732986666667,0,0,39829.5929282407,2009-01-16,14:13:49
35.1500316666667,113.731965,0,0,39829.5929861111,2009-01-16,14:13:54
35.1487283333333,113.730726666667,0,0,39829.5930439815,2009-01-16,14:13:59
35.1475333333333,113.729341666667,0,0,39829.5931018519,2009-01-16,14:14:04
35.1464116666667,113.727836666667,0,0,39829.5931597222,2009-01-16,14:14:09
35.1452933333333,113.726305,0,0,39829.5932175926,2009-01-16,14:14:14
35.1441766666667,113.724796666667,0,0,39829.593275463,2009-01-16,14:14:19
35.1430966666667,113.72325,0,0,39829.5933333333,2009-01-16,14:14:24
35.1419966666667,113.721728333333,0,0,39829.5933912037,2009-01-16,14:14:29
35.140895,113.720178333333,0,0,39829.5934490741,2009-01-16,14:14:34
35.13978,113.718666666667,0,0,39829.5935069444,2009-01-16,14:14:39
35.1386733333333,113.717141666667,0,0,39829.5935648148,2009-01-16,14:14:44
35.137575,113.715591666667,0,0,39829.5936226852,2009-01-16,14:14:49
35.1364516666667,113.714063333333,0,0,39829.5936805556,2009-01-16,14:14:54
35.1353333333333,113.712551666667,0,0,39829.5937384259,2009-01-16,14:14:59
35.1342266666667,113.711003333333,0,0,39829.5937962963,2009-01-16,14:15:04
35.1331133333333,113.709486666667,0,0,39829.5938541667,2009-01-16,14:15:09
35.1319783333333,113.707985,0,0,39829.593912037,2009-01-16,14:15:14
35.1308316666667,113.706473333333,0,0,39829.5939699074,2009-01-16,14:15:19
35.129685,113.704991666667,0,0,39829.5940277778,2009-01-16,14:15:24
35.1285166666667,113.70351,0,0,39829.5940856481,2009-01-16,14:15:29
35.127355,113.702033333333,0,0,39829.5941435185,2009-01-16,14:15:34
35.12622,113.700511666667,0,0,39829.5942013889,2009-01-16,14:15:39
35.1250783333333,113.699005,0,0,39829.5942592593,2009-01-16,14:15:44
35.1239316666667,113.697516666667,0,0,39829.5943171296,2009-01-16,14:15:49
35.1227883333333,113.696028333333,0,0,39829.594375,2009-01-16,14:15:54
35.1216383333333,113.694541666667,0,0,39829.5944328704,2009-01-16,14:15:59
35.12048,113.693035,0,0,39829.5944907407,2009-01-16,14:16:04
35.1193433333333,113.691516666667,0,0,39829.5945486111,2009-01-16,14:16:09
35.1181883333333,113.690046666667,0,0,39829.5946064815,2009-01-16,14:16:14
35.1170183333333,113.688588333333,0,0,39829.5946643518,2009-01-16,14:16:19
35.1158683333333,113.687103333333,0,0,39829.5947222222,2009-01-16,14:16:24
35.114725,113.685591666667,0,0,39829.5947800926,2009-01-16,14:16:29
35.1135816666667,113.684115,0,0,39829.594837963,2009-01-16,14:16:34
35.1124466666667,113.682635,0,0,39829.5948958333,2009-01-16,14:16:39
35.1112933333333,113.681118333333,0,0,39829.5949537037,2009-01-16,14:16:44
35.1101333333333,113.679646666667,0,0,39829.5950115741,2009-01-16,14:16:49
35.1089883333333,113.678146666667,0,0,39829.5950694444,2009-01-16,14:16:54
35.1078366666667,113.676633333333,0,0,39829.5951273148,2009-01-16,14:16:59
35.1066833333333,113.67514,0,0,39829.5951851852,2009-01-16,14:17:04
35.1055233333333,113.67363,0,0,39829.5952430556,2009-01-16,14:17:09
35.1043533333333,113.672175,0,0,39829.5953009259,2009-01-16,14:17:14
35.1032166666667,113.670693333333,0,0,39829.5953587963,2009-01-16,14:17:19
35.10208,113.669226666667,0,0,39829.5954166667,2009-01-16,14:17:24
35.100915,113.6678,0,0,39829.595474537,2009-01-16,14:17:29
35.09979,113.666371666667,0,0,39829.5955324074,2009-01-16,14:17:34
35.09871,113.66491,0,0,39829.5955902778,2009-01-16,14:17:39
35.0976716666667,113.663443333333,0,0,39829.5956481481,2009-01-16,14:17:44
35.096625,113.661991666667,0,0,39829.5957060185,2009-01-16,14:17:49
35.0955016666667,113.6606,0,0,39829.5957638889,2009-01-16,14:17:54
35.0943033333333,113.659365,0,0,39829.5958217593,2009-01-16,14:17:59
35.09308,113.658146666667,0,0,39829.5958796296,2009-01-16,14:18:04
35.091845,113.656941666667,0,0,39829.5959375,2009-01-16,14:18:09
35.0905833333333,113.655723333333,0,0,39829.5959953704,2009-01-16,14:18:14
35.08933,113.654495,0,0,39829.5960532407,2009-01-16,14:18:19
35.08808,113.653248333333,0,0,39829.5961111111,2009-01-16,14:18:24
35.0868183333333,113.65201,0,0,39829.5961689815,2009-01-16,14:18:29
35.0855466666667,113.650765,0,0,39829.5962268518,2009-01-16,14:18:34
35.0842733333333,113.649521666667,0,0,39829.5962847222,2009-01-16,14:18:39
35.0830083333333,113.64826,0,0,39829.5963425926,2009-01-16,14:18:44
35.081735,113.646978333333,0,0,39829.596400463,2009-01-16,14:18:49
35.0804433333333,113.645721666667,0,0,39829.5964583333,2009-01-16,14:18:54
35.07916,113.644458333333,0,0,39829.5965162037,2009-01-16,14:18:59
35.0778916666667,113.643185,0,0,39829.5965740741,2009-01-16,14:19:04
35.0766233333333,113.641906666667,0,0,39829.5966319444,2009-01-16,14:19:09
35.0753333333333,113.640638333333,0,0,39829.5966898148,2009-01-16,14:19:14
35.0740566666667,113.639348333333,0,0,39829.5967476852,2009-01-16,14:19:19
35.072775,113.638041666667,0,0,39829.5968055556,2009-01-16,14:19:24
35.07149,113.636745,0,0,39829.5968634259,2009-01-16,14:19:29
35.070205,113.635483333333,0,0,39829.5969212963,2009-01-16,14:19:34
35.068905,113.634195,0,0,39829.5969791667,2009-01-16,14:19:39
35.06763,113.63286,0,0,39829.597037037,2009-01-16,14:19:44
35.06645,113.63143,0,0,39829.5970949074,2009-01-16,14:19:49
35.0653083333333,113.629928333333,0,0,39829.5971527778,2009-01-16,14:19:54
35.064265,113.628326666667,0,0,39829.5972106481,2009-01-16,14:19:59
35.063205,113.626716666667,0,0,39829.5972685185,2009-01-16,14:20:04
35.062145,113.62512,0,0,39829.5973263889,2009-01-16,14:20:09
35.0610783333333,113.623541666667,0,0,39829.5973842593,2009-01-16,14:20:14
35.06001,113.621958333333,0,0,39829.5974421296,2009-01-16,14:20:19
35.058935,113.620371666667,0,0,39829.5975,2009-01-16,14:20:24
35.0578733333333,113.618786666667,0,0,39829.5975578704,2009-01-16,14:20:29
35.056805,113.617203333333,0,0,39829.5976157407,2009-01-16,14:20:34
35.0557416666667,113.615645,0,0,39829.5976736111,2009-01-16,14:20:39
35.0546516666667,113.614068333333,0,0,39829.5977314815,2009-01-16,14:20:44
35.0535883333333,113.612475,0,0,39829.5977893519,2009-01-16,14:20:49
35.0525283333333,113.61089,0,0,39829.5978472222,2009-01-16,14:20:54
35.0514733333333,113.609345,0,0,39829.5979050926,2009-01-16,14:20:59
35.0504066666667,113.607798333333,0,0,39829.597962963,2009-01-16,14:21:04
35.04937,113.606258333333,0,0,39829.5980208333,2009-01-16,14:21:09
35.0483116666667,113.604726666667,0,0,39829.5980787037,2009-01-16,14:21:14
35.0472566666667,113.603116666667,0,0,39829.5981365741,2009-01-16,14:21:19
35.0461883333333,113.601505,0,0,39829.5981944444,2009-01-16,14:21:24
35.0451083333333,113.599921666667,0,0,39829.5982523148,2009-01-16,14:21:29
35.0440416666667,113.598353333333,0,0,39829.5983101852,2009-01-16,14:21:34
35.0430016666667,113.596786666667,0,0,39829.5983680556,2009-01-16,14:21:39
35.041965,113.595241666667,0,0,39829.5984259259,2009-01-16,14:21:44
35.0409383333333,113.59373,0,0,39829.5984837963,2009-01-16,14:21:49
35.0399216666667,113.592241666667,0,0,39829.5985416667,2009-01-16,14:21:54
35.0389133333333,113.590753333333,0,0,39829.598599537,2009-01-16,14:21:59
35.03794,113.589253333333,0,0,39829.5986574074,2009-01-16,14:22:04
35.0369366666667,113.587768333333,0,0,39829.5987152778,2009-01-16,14:22:09
35.0359266666667,113.586301666667,0,0,39829.5987731481,2009-01-16,14:22:14
35.0349433333333,113.584858333333,0,0,39829.5988310185,2009-01-16,14:22:19
35.03394,113.58342,0,0,39829.5988888889,2009-01-16,14:22:24
35.0329416666667,113.582025,0,0,39829.5989467593,2009-01-16,14:22:29
35.0320383333333,113.580608333333,0,0,39829.5990046296,2009-01-16,14:22:34
35.03112,113.579248333333,0,0,39829.5990625,2009-01-16,14:22:39
35.030235,113.577973333333,0,0,39829.5991203704,2009-01-16,14:22:44
35.0293666666667,113.576748333333,0,0,39829.5991782407,2009-01-16,14:22:49
35.0285433333333,113.575586666667,0,0,39829.5992361111,2009-01-16,14:22:54
35.02779,113.574468333333,0,0,39829.5992939815,2009-01-16,14:22:59
35.027105,113.573403333333,0,0,39829.5993518519,2009-01-16,14:23:04
35.0264683333333,113.572463333333,0,0,39829.5994097222,2009-01-16,14:23:09
35.0258533333333,113.571563333333,0,0,39829.5994675926,2009-01-16,14:23:14
35.0252983333333,113.570768333333,0,0,39829.599525463,2009-01-16,14:23:19
35.0246966666667,113.57,0,0,39829.5995833333,2009-01-16,14:23:24
35.0241083333333,113.569196666667,0,0,39829.5996412037,2009-01-16,14:23:29
35.0235466666667,113.568346666667,0,0,39829.5996990741,2009-01-16,14:23:34
35.0229566666667,113.5675,0,0,39829.5997569444,2009-01-16,14:23:39
35.022425,113.566571666667,0,0,39829.5998148148,2009-01-16,14:23:44
35.021845,113.565698333333,0,0,39829.5998726852,2009-01-16,14:23:49
35.0212483333333,113.564831666667,0,0,39829.5999305556,2009-01-16,14:23:54
35.0206566666667,113.563971666667,0,0,39829.5999884259,2009-01-16,14:23:59
35.020095,113.563095,0,0,39829.6000462963,2009-01-16,14:24:04
35.0195066666667,113.562216666667,0,0,39829.6001041667,2009-01-16,14:24:09
35.0188816666667,113.561383333333,0,0,39829.600162037,2009-01-16,14:24:14
35.018305,113.560521666667,0,0,39829.6002199074,2009-01-16,14:24:19
35.01772,113.559691666667,0,0,39829.6002777778,2009-01-16,14:24:24
35.01714,113.558828333333,0,0,39829.6003356481,2009-01-16,14:24:29
35.016565,113.557915,0,0,39829.6003935185,2009-01-16,14:24:34
35.0159933333333,113.557018333333,0,0,39829.6004513889,2009-01-16,14:24:39
35.015425,113.556155,0,0,39829.6005092593,2009-01-16,14:24:44
35.0148916666667,113.55539,0,0,39829.6005671296,2009-01-16,14:24:49
35.0144,113.554706666667,0,0,39829.600625,2009-01-16,14:24:54
35.013945,113.55408,0,0,39829.6006828704,2009-01-16,14:24:59
35.0135783333333,113.553546666667,0,0,39829.6007407407,2009-01-16,14:25:04
35.0132483333333,113.553086666667,0,0,39829.6007986111,2009-01-16,14:25:09
35.0129433333333,113.55268,0,0,39829.6008564815,2009-01-16,14:25:14
35.0126666666667,113.552228333333,0,0,39829.6009143519,2009-01-16,14:25:19
35.012375,113.551791666667,0,0,39829.6009722222,2009-01-16,14:25:24
35.0120583333333,113.551336666667,0,0,39829.6010300926,2009-01-16,14:25:29
35.0117616666667,113.55087,0,0,39829.601087963,2009-01-16,14:25:34
35.0114583333333,113.550426666667,0,0,39829.6011458333,2009-01-16,14:25:39
35.0111466666667,113.550006666667,0,0,39829.6012037037,2009-01-16,14:25:44
35.0108533333333,113.549565,0,0,39829.6012615741,2009-01-16,14:25:49
35.01057,113.549098333333,0,0,39829.6013194444,2009-01-16,14:25:54
35.0103,113.548626666667,0,0,39829.6013773148,2009-01-16,14:25:59
35.01003,113.548135,0,0,39829.6014351852,2009-01-16,14:26:04
35.0097216666667,113.547671666667,0,0,39829.6014930556,2009-01-16,14:26:09
35.0094216666667,113.54722,0,0,39829.6015509259,2009-01-16,14:26:14
35.009115,113.546765,0,0,39829.6016087963,2009-01-16,14:26:19
35.00879,113.546315,0,0,39829.6016666667,2009-01-16,14:26:24
35.0084783333333,113.545873333333,0,0,39829.601724537,2009-01-16,14:26:29
35.0081716666667,113.545431666667,0,0,39829.6017824074,2009-01-16,14:26:34
35.0078633333333,113.544981666667,0,0,39829.6018402778,2009-01-16,14:26:39
35.007585,113.544538333333,0,0,39829.6018981481,2009-01-16,14:26:44
35.007285,113.544138333333,0,0,39829.6019560185,2009-01-16,14:26:49
35.006995,113.543728333333,0,0,39829.6020138889,2009-01-16,14:26:54
35.0066833333333,113.543288333333,0,0,39829.6020717593,2009-01-16,14:26:59
35.00635,113.542835,0,0,39829.6021296296,2009-01-16,14:27:04
35.0060416666667,113.54237,0,0,39829.6021875,2009-01-16,14:27:09
35.0057233333333,113.541956666667,0,0,39829.6022453704,2009-01-16,14:27:14
35.0054033333333,113.54152,0,0,39829.6023032407,2009-01-16,14:27:19
35.0051133333333,113.54107,0,0,39829.6023611111,2009-01-16,14:27:24
35.0047883333333,113.54065,0,0,39829.6024189815,2009-01-16,14:27:29
35.0044883333333,113.540235,0,0,39829.6024768518,2009-01-16,14:27:34
35.00424,113.539838333333,0,0,39829.6025347222,2009-01-16,14:27:39
35.00399,113.539516666667,0,0,39829.6025925926,2009-01-16,14:27:44
35.0037766666667,113.539256666667,0,0,39829.602650463,2009-01-16,14:27:49
35.0036133333333,113.53899,0,0,39829.6027083333,2009-01-16,14:27:54
35.0035266666667,113.538746666667,0,0,39829.6027662037,2009-01-16,14:27:59
35.00341,113.538558333333,0,0,39829.6028240741,2009-01-16,14:28:04
35.00332,113.538301666667,0,0,39829.6062384259,2009-01-16,14:32:59
35.0032766666667,113.538243333333,0,0,39829.6062962963,2009-01-16,14:33:04
35.00321,113.538141666667,0,0,39829.6063541667,2009-01-16,14:33:09
35.003125,113.538056666667,0,0,39829.606412037,2009-01-16,14:33:14
35.00302,113.537968333333,0,0,39829.6064699074,2009-01-16,14:33:19
35.0029416666667,113.537801666667,0,0,39829.6065277778,2009-01-16,14:33:24
35.0028083333333,113.537625,0,0,39829.6065856481,2009-01-16,14:33:29
35.0026583333333,113.53746,0,0,39829.6066435185,2009-01-16,14:33:34
35.0024966666667,113.537243333333,0,0,39829.6067013889,2009-01-16,14:33:39
35.0023133333333,113.537041666667,0,0,39829.6067592593,2009-01-16,14:33:44
35.00214,113.53676,0,0,39829.6068171296,2009-01-16,14:33:49
35.0019833333333,113.536461666667,0,0,39829.606875,2009-01-16,14:33:54
35.0017766666667,113.536161666667,0,0,39829.6069328704,2009-01-16,14:33:59
35.0015316666667,113.535905,0,0,39829.6069907407,2009-01-16,14:34:04
35.0012733333333,113.535728333333,0,0,39829.6070486111,2009-01-16,14:34:09
35.0010966666667,113.535445,0,0,39829.6071064815,2009-01-16,14:34:14
35.000925,113.535056666667,0,0,39829.6071643519,2009-01-16,14:34:19
35.0007133333333,113.53467,0,0,39829.6072222222,2009-01-16,14:34:24
35.000475,113.534291666667,0,0,39829.6072800926,2009-01-16,14:34:29
35.0002416666667,113.53392,0,0,39829.607337963,2009-01-16,14:34:34
34.9999916666667,113.533598333333,0,0,39829.6073958333,2009-01-16,14:34:39
34.9997033333333,113.533271666667,0,0,39829.6074537037,2009-01-16,14:34:44
34.9994216666667,113.532901666667,0,0,39829.6075115741,2009-01-16,14:34:49
34.9991383333333,113.532528333333,0,0,39829.6075694444,2009-01-16,14:34:54
34.9988916666667,113.532116666667,0,0,39829.6076273148,2009-01-16,14:34:59
34.9986283333333,113.531696666667,0,0,39829.6076851852,2009-01-16,14:35:04
34.9983766666667,113.531275,0,0,39829.6077430556,2009-01-16,14:35:09
34.9980783333333,113.530856666667,0,0,39829.6078009259,2009-01-16,14:35:14
34.9977816666667,113.53043,0,0,39829.6078587963,2009-01-16,14:35:19
34.9975283333333,113.529923333333,0,0,39829.6079166667,2009-01-16,14:35:24
34.9972283333333,113.529426666667,0,0,39829.607974537,2009-01-16,14:35:29
34.9968966666667,113.528955,0,0,39829.6080324074,2009-01-16,14:35:34
34.9965616666667,113.52847,0,0,39829.6080902778,2009-01-16,14:35:39
34.996195,113.527965,0,0,39829.6081481481,2009-01-16,14:35:44
34.9957533333333,113.527551666667,0,0,39829.6082060185,2009-01-16,14:35:49
34.9952816666667,113.52717,0,0,39829.6082638889,2009-01-16,14:35:54
34.9947266666667,113.526825,0,0,39829.6083217593,2009-01-16,14:35:59
34.994155,113.52651,0,0,39829.6083796296,2009-01-16,14:36:04
34.9935216666667,113.52624,0,0,39829.6084375,2009-01-16,14:36:09
34.992795,113.526023333333,0,0,39829.6084953704,2009-01-16,14:36:14
34.9921416666667,113.525793333333,0,0,39829.6085532407,2009-01-16,14:36:19
34.9914616666667,113.525653333333,0,0,39829.6086111111,2009-01-16,14:36:24
34.9907133333333,113.525593333333,0,0,39829.6086689815,2009-01-16,14:36:29
34.98999,113.525555,0,0,39829.6087268519,2009-01-16,14:36:34
34.9892883333333,113.525595,0,0,39829.6087847222,2009-01-16,14:36:39
34.9885333333333,113.525675,0,0,39829.6088425926,2009-01-16,14:36:44
34.98773,113.525748333333,0,0,39829.608900463,2009-01-16,14:36:49
34.986905,113.525831666667,0,0,39829.6089583333,2009-01-16,14:36:54
34.986055,113.525866666667,0,0,39829.6090162037,2009-01-16,14:36:59
34.9851833333333,113.525811666667,0,0,39829.6090740741,2009-01-16,14:37:04
34.984315,113.52562,0,0,39829.6091319444,2009-01-16,14:37:09
34.98341,113.525418333333,0,0,39829.6091898148,2009-01-16,14:37:14
34.9824816666667,113.52523,0,0,39829.6092476852,2009-01-16,14:37:19
34.981545,113.52501,0,0,39829.6093055556,2009-01-16,14:37:24
34.9805816666667,113.524808333333,0,0,39829.6093634259,2009-01-16,14:37:29
34.979595,113.524595,0,0,39829.6094212963,2009-01-16,14:37:34
34.978615,113.524355,0,0,39829.6094791667,2009-01-16,14:37:39
34.9775883333333,113.524151666667,0,0,39829.609537037,2009-01-16,14:37:44
34.9765783333333,113.523895,0,0,39829.6095949074,2009-01-16,14:37:49
34.9755416666667,113.523623333333,0,0,39829.6096527778,2009-01-16,14:37:54
34.9744633333333,113.523355,0,0,39829.6097106481,2009-01-16,14:37:59
34.9733883333333,113.523086666667,0,0,39829.6097685185,2009-01-16,14:38:04
34.9722683333333,113.522838333333,0,0,39829.6098263889,2009-01-16,14:38:09
34.9711633333333,113.522561666667,0,0,39829.6098842593,2009-01-16,14:38:14
34.9700366666667,113.522258333333,0,0,39829.6099421296,2009-01-16,14:38:19
34.968855,113.521993333333,0,0,39829.61,2009-01-16,14:38:24
34.9677083333333,113.521676666667,0,0,39829.6100578704,2009-01-16,14:38:29
34.9664816666667,113.5214,0,0,39829.6101157407,2009-01-16,14:38:34
34.9652366666667,113.52109,0,0,39829.6101736111,2009-01-16,14:38:39
34.9640066666667,113.520775,0,0,39829.6102314815,2009-01-16,14:38:44
34.962765,113.520488333333,0,0,39829.6102893518,2009-01-16,14:38:49
34.9615083333333,113.520195,0,0,39829.6103472222,2009-01-16,14:38:54
34.9602233333333,113.519871666667,0,0,39829.6104050926,2009-01-16,14:38:59
34.958955,113.519536666667,0,0,39829.610462963,2009-01-16,14:39:04
34.957745,113.519228333333,0,0,39829.6105208333,2009-01-16,14:39:09
34.95647,113.518951666667,0,0,39829.6105787037,2009-01-16,14:39:14
34.9552033333333,113.518656666667,0,0,39829.6106365741,2009-01-16,14:39:19
34.9539166666667,113.518366666667,0,0,39829.6106944444,2009-01-16,14:39:24
34.9526316666667,113.518041666667,0,0,39829.6107523148,2009-01-16,14:39:29
34.9513533333333,113.517726666667,0,0,39829.6108101852,2009-01-16,14:39:34
34.9500583333333,113.517433333333,0,0,39829.6108680556,2009-01-16,14:39:39
34.9487116666667,113.517261666667,0,0,39829.6109259259,2009-01-16,14:39:44
34.9474433333333,113.51728,0,0,39829.6109837963,2009-01-16,14:39:49
34.946125,113.517671666667,0,0,39829.6110416667,2009-01-16,14:39:54
34.944745,113.518411666667,0,0,39829.611099537,2009-01-16,14:39:59
34.94347,113.519261666667,0,0,39829.6111574074,2009-01-16,14:40:04
34.9422716666667,113.520108333333,0,0,39829.6112152778,2009-01-16,14:40:09
34.9410816666667,113.520936666667,0,0,39829.6112731481,2009-01-16,14:40:14
34.9397683333333,113.521715,0,0,39829.6113310185,2009-01-16,14:40:19
34.9385133333333,113.52245,0,0,39829.6113888889,2009-01-16,14:40:24
34.9372133333333,113.523196666667,0,0,39829.6114467593,2009-01-16,14:40:29
34.9358883333333,113.523958333333,0,0,39829.6115046296,2009-01-16,14:40:34
34.9345583333333,113.524741666667,0,0,39829.6115625,2009-01-16,14:40:39
34.933235,113.525566666667,0,0,39829.6116203704,2009-01-16,14:40:44
34.9319016666667,113.52639,0,0,39829.6116782407,2009-01-16,14:40:49
34.93059,113.52731,0,0,39829.6117361111,2009-01-16,14:40:54
34.9293466666667,113.528328333333,0,0,39829.6117939815,2009-01-16,14:40:59
34.9281066666667,113.529381666667,0,0,39829.6118518518,2009-01-16,14:41:04
34.92684,113.530361666667,0,0,39829.6119097222,2009-01-16,14:41:09
34.9254833333333,113.531191666667,0,0,39829.6119675926,2009-01-16,14:41:14
34.9240583333333,113.531818333333,0,0,39829.612025463,2009-01-16,14:41:19
34.92258,113.532433333333,0,0,39829.6120833333,2009-01-16,14:41:24
34.9211366666667,113.533073333333,0,0,39829.6121412037,2009-01-16,14:41:29
34.9196633333333,113.533698333333,0,0,39829.6121990741,2009-01-16,14:41:34
34.9181316666667,113.534355,0,0,39829.6122569444,2009-01-16,14:41:39
34.9166683333333,113.535085,0,0,39829.6123148148,2009-01-16,14:41:44
34.9152616666667,113.535868333333,0,0,39829.6123726852,2009-01-16,14:41:49
34.9138466666667,113.53663,0,0,39829.6124305556,2009-01-16,14:41:54
34.912435,113.53743,0,0,39829.6124884259,2009-01-16,14:41:59
34.9110033333333,113.53823,0,0,39829.6125462963,2009-01-16,14:42:04
34.909585,113.539013333333,0,0,39829.6126041667,2009-01-16,14:42:09
34.9081516666667,113.53979,0,0,39829.612662037,2009-01-16,14:42:14
34.9067366666667,113.540558333333,0,0,39829.6127199074,2009-01-16,14:42:19
34.9053066666667,113.541363333333,0,0,39829.6127777778,2009-01-16,14:42:24
34.9038966666667,113.542235,0,0,39829.6128356481,2009-01-16,14:42:29
34.9025116666667,113.543161666667,0,0,39829.6128935185,2009-01-16,14:42:34
34.9011433333333,113.544111666667,0,0,39829.6129513889,2009-01-16,14:42:39
34.899745,113.545056666667,0,0,39829.6130092593,2009-01-16,14:42:44
34.8983433333333,113.54599,0,0,39829.6130671296,2009-01-16,14:42:49
34.896945,113.54692,0,0,39829.613125,2009-01-16,14:42:54
34.8955383333333,113.547886666667,0,0,39829.6131828704,2009-01-16,14:42:59
34.8940966666667,113.548856666667,0,0,39829.6132407407,2009-01-16,14:43:04
34.8926816666667,113.549848333333,0,0,39829.6132986111,2009-01-16,14:43:09
34.891235,113.550845,0,0,39829.6133564815,2009-01-16,14:43:14
34.8897766666667,113.55182,0,0,39829.6134143519,2009-01-16,14:43:19
34.8882983333333,113.552791666667,0,0,39829.6134722222,2009-01-16,14:43:24
34.8868616666667,113.553753333333,0,0,39829.6135300926,2009-01-16,14:43:29
34.8854533333333,113.554705,0,0,39829.613587963,2009-01-16,14:43:34
34.8840933333333,113.555771666667,0,0,39829.6136458333,2009-01-16,14:43:39
34.8827533333333,113.556953333333,0,0,39829.6137037037,2009-01-16,14:43:44
34.88147,113.558246666667,0,0,39829.6137615741,2009-01-16,14:43:49
34.8802466666667,113.559618333333,0,0,39829.6138194444,2009-01-16,14:43:54
34.879085,113.561045,0,0,39829.6138773148,2009-01-16,14:43:59
34.8779333333333,113.562471666667,0,0,39829.6139351852,2009-01-16,14:44:04
34.87676,113.563881666667,0,0,39829.6139930556,2009-01-16,14:44:09
34.8756016666667,113.5653,0,0,39829.6140509259,2009-01-16,14:44:14
34.8744233333333,113.566743333333,0,0,39829.6141087963,2009-01-16,14:44:19
34.873225,113.568198333333,0,0,39829.6141666667,2009-01-16,14:44:24
34.8720366666667,113.569638333333,0,0,39829.614224537,2009-01-16,14:44:29
34.87084,113.571098333333,0,0,39829.6142824074,2009-01-16,14:44:34
34.8696183333333,113.572536666667,0,0,39829.6143402778,2009-01-16,14:44:39
34.8684183333333,113.57397,0,0,39829.6143981481,2009-01-16,14:44:44
34.8672533333333,113.575385,0,0,39829.6144560185,2009-01-16,14:44:49
34.8660666666667,113.576798333333,0,0,39829.6145138889,2009-01-16,14:44:54
34.8648,113.57815,0,0,39829.6145717593,2009-01-16,14:44:59
34.86351,113.579378333333,0,0,39829.6146296296,2009-01-16,14:45:04
34.8621466666667,113.580461666667,0,0,39829.6146875,2009-01-16,14:45:09
34.86068,113.581483333333,0,0,39829.6147453704,2009-01-16,14:45:14
34.859195,113.582465,0,0,39829.6148032407,2009-01-16,14:45:19
34.85768,113.58342,0,0,39829.6148611111,2009-01-16,14:45:24
34.8562,113.584363333333,0,0,39829.6149189815,2009-01-16,14:45:29
34.8547033333333,113.585316666667,0,0,39829.6149768519,2009-01-16,14:45:34
34.85322,113.586291666667,0,0,39829.6150347222,2009-01-16,14:45:39
34.8517483333333,113.587256666667,0,0,39829.6150925926,2009-01-16,14:45:44
34.85025,113.588246666667,0,0,39829.615150463,2009-01-16,14:45:49
34.8487666666667,113.589205,0,0,39829.6152083333,2009-01-16,14:45:54
34.8472533333333,113.590178333333,0,0,39829.6152662037,2009-01-16,14:45:59
34.8457833333333,113.591163333333,0,0,39829.6153240741,2009-01-16,14:46:04
34.844295,113.592145,0,0,39829.6153819444,2009-01-16,14:46:09
34.8428183333333,113.593108333333,0,0,39829.6154398148,2009-01-16,14:46:14
34.841335,113.594088333333,0,0,39829.6154976852,2009-01-16,14:46:19
34.8398666666667,113.595045,0,0,39829.6155555556,2009-01-16,14:46:24
34.8384066666667,113.596006666667,0,0,39829.6156134259,2009-01-16,14:46:29
34.8369666666667,113.596991666667,0,0,39829.6156712963,2009-01-16,14:46:34
34.8355333333333,113.597923333333,0,0,39829.6157291667,2009-01-16,14:46:39
34.83409,113.598863333333,0,0,39829.615787037,2009-01-16,14:46:44
34.83263,113.599693333333,0,0,39829.6158449074,2009-01-16,14:46:49
34.8311466666667,113.600513333333,0,0,39829.6159027778,2009-01-16,14:46:54
34.82969,113.601426666667,0,0,39829.6159606481,2009-01-16,14:46:59
34.82824,113.602388333333,0,0,39829.6160185185,2009-01-16,14:47:04
34.8267983333333,113.603415,0,0,39829.6160763889,2009-01-16,14:47:09
34.8253383333333,113.604478333333,0,0,39829.6161342593,2009-01-16,14:47:14
34.8238483333333,113.605465,0,0,39829.6161921296,2009-01-16,14:47:19
34.8223633333333,113.606426666667,0,0,39829.61625,2009-01-16,14:47:24
34.8208833333333,113.607391666667,0,0,39829.6163078704,2009-01-16,14:47:29
34.8194,113.608368333333,0,0,39829.6163657407,2009-01-16,14:47:34
34.817945,113.609318333333,0,0,39829.6164236111,2009-01-16,14:47:39
34.8164733333333,113.61028,0,0,39829.6164814815,2009-01-16,14:47:44
34.8149716666667,113.611243333333,0,0,39829.6165393519,2009-01-16,14:47:49
34.813455,113.612233333333,0,0,39829.6165972222,2009-01-16,14:47:54
34.8119833333333,113.613201666667,0,0,39829.6166550926,2009-01-16,14:47:59
34.8105133333333,113.614176666667,0,0,39829.616712963,2009-01-16,14:48:04
34.8090233333333,113.615145,0,0,39829.6167708333,2009-01-16,14:48:09
34.8075633333333,113.61611,0,0,39829.6168287037,2009-01-16,14:48:14
34.80607,113.61707,0,0,39829.6168865741,2009-01-16,14:48:19
34.8045966666667,113.618005,0,0,39829.6169444444,2009-01-16,14:48:24
34.8031283333333,113.618965,0,0,39829.6170023148,2009-01-16,14:48:29
34.8016733333333,113.6199,0,0,39829.6170601852,2009-01-16,14:48:34
34.8002083333333,113.620848333333,0,0,39829.6171180556,2009-01-16,14:48:39
34.7987683333333,113.621776666667,0,0,39829.6171759259,2009-01-16,14:48:44
34.7973633333333,113.622711666667,0,0,39829.6172337963,2009-01-16,14:48:49
34.7959966666667,113.623608333333,0,0,39829.6172916667,2009-01-16,14:48:54
34.79464,113.6245,0,0,39829.617349537,2009-01-16,14:48:59
34.793295,113.625416666667,0,0,39829.6174074074,2009-01-16,14:49:04
34.791975,113.626291666667,0,0,39829.6174652778,2009-01-16,14:49:09
34.79074,113.62707,0,0,39829.6175231481,2009-01-16,14:49:14
34.789545,113.627866666667,0,0,39829.6175810185,2009-01-16,14:49:19
34.788395,113.628615,0,0,39829.6176388889,2009-01-16,14:49:24
34.7873,113.629331666667,0,0,39829.6176967593,2009-01-16,14:49:29
34.7862533333333,113.63002,0,0,39829.6177546296,2009-01-16,14:49:34
34.7852516666667,113.63066,0,0,39829.6178125,2009-01-16,14:49:39
34.7843083333333,113.63129,0,0,39829.6178703704,2009-01-16,14:49:44
34.7833683333333,113.631905,0,0,39829.6179282407,2009-01-16,14:49:49
34.78249,113.632431666667,0,0,39829.6179861111,2009-01-16,14:49:54
34.78165,113.632955,0,0,39829.6180439815,2009-01-16,14:49:59
34.78084,113.633475,0,0,39829.6181018518,2009-01-16,14:50:04
34.78008,113.633988333333,0,0,39829.6181597222,2009-01-16,14:50:09
34.7793033333333,113.634513333333,0,0,39829.6182175926,2009-01-16,14:50:14
34.7785083333333,113.63503,0,0,39829.618275463,2009-01-16,14:50:19
34.7777283333333,113.63552,0,0,39829.6183333333,2009-01-16,14:50:24
34.7769466666667,113.63603,0,0,39829.6183912037,2009-01-16,14:50:29
34.7761783333333,113.636563333333,0,0,39829.6184490741,2009-01-16,14:50:34
34.7753933333333,113.637063333333,0,0,39829.6185069444,2009-01-16,14:50:39
34.7746233333333,113.63759,0,0,39829.6185648148,2009-01-16,14:50:44
34.7738616666667,113.638103333333,0,0,39829.6186226852,2009-01-16,14:50:49
34.773085,113.638608333333,0,0,39829.6186805556,2009-01-16,14:50:54
34.7722816666667,113.639125,0,0,39829.6187384259,2009-01-16,14:50:59
34.7714733333333,113.639633333333,0,0,39829.6187962963,2009-01-16,14:51:04
34.7707,113.640153333333,0,0,39829.6188541667,2009-01-16,14:51:09
34.7699416666667,113.640648333333,0,0,39829.618912037,2009-01-16,14:51:14
34.7691633333333,113.64117,0,0,39829.6189699074,2009-01-16,14:51:19
34.7683933333333,113.641653333333,0,0,39829.6190277778,2009-01-16,14:51:24
34.7676466666667,113.642135,0,0,39829.6190856481,2009-01-16,14:51:29
34.766925,113.642601666667,0,0,39829.6191435185,2009-01-16,14:51:34
34.7662316666667,113.64306,0,0,39829.6192013889,2009-01-16,14:51:39
34.7656133333333,113.643468333333,0,0,39829.6192592593,2009-01-16,14:51:44
34.765065,113.643791666667,0,0,39829.6193171296,2009-01-16,14:51:49
34.7645116666667,113.644173333333,0,0,39829.619375,2009-01-16,14:51:54
34.7639883333333,113.644508333333,0,0,39829.6194328704,2009-01-16,14:51:59
34.7635516666667,113.644835,0,0,39829.6194907407,2009-01-16,14:52:04
34.7631383333333,113.645098333333,0,0,39829.6195486111,2009-01-16,14:52:09
34.7627566666667,113.645361666667,0,0,39829.6196064815,2009-01-16,14:52:14
34.76236,113.645605,0,0,39829.6196643518,2009-01-16,14:52:19
34.7619466666667,113.645885,0,0,39829.6197222222,2009-01-16,14:52:24
34.7615433333333,113.646143333333,0,0,39829.6197800926,2009-01-16,14:52:29
34.7611483333333,113.646415,0,0,39829.619837963,2009-01-16,14:52:34
34.7607516666667,113.646663333333,0,0,39829.6198958333,2009-01-16,14:52:39
34.7602866666667,113.646955,0,0,39829.6199537037,2009-01-16,14:52:44
34.75983,113.647238333333,0,0,39829.6200115741,2009-01-16,14:52:49
34.75939,113.647545,0,0,39829.6200694444,2009-01-16,14:52:54
34.7590016666667,113.647816666667,0,0,39829.6201273148,2009-01-16,14:52:59
34.75857,113.64807,0,0,39829.6201851852,2009-01-16,14:53:04
34.7581933333333,113.648348333333,0,0,39829.6202430556,2009-01-16,14:53:09
34.7577733333333,113.648635,0,0,39829.6203009259,2009-01-16,14:53:14
34.7573166666667,113.64892,0,0,39829.6203587963,2009-01-16,14:53:19
34.7568716666667,113.649176666667,0,0,39829.6204166667,2009-01-16,14:53:24
34.756435,113.649416666667,0,0,39829.620474537,2009-01-16,14:53:29
34.7560133333333,113.6496,0,0,39829.6205324074,2009-01-16,14:53:34
34.7556083333333,113.649778333333,0,0,39829.6205902778,2009-01-16,14:53:39
34.755175,113.649946666667,0,0,39829.6206481481,2009-01-16,14:53:44
34.7547483333333,113.650166666667,0,0,39829.6207060185,2009-01-16,14:53:49
34.7543466666667,113.650368333333,0,0,39829.6207638889,2009-01-16,14:53:54
34.7539733333333,113.650555,0,0,39829.6208217593,2009-01-16,14:53:59
34.7535533333333,113.650753333333,0,0,39829.6208796296,2009-01-16,14:54:04
34.7531083333333,113.65097,0,0,39829.6209375,2009-01-16,14:54:09
34.7526366666667,113.65115,0,0,39829.6209953704,2009-01-16,14:54:14
34.7522233333333,113.651323333333,0,0,39829.6210532407,2009-01-16,14:54:19
34.7518633333333,113.651513333333,0,0,39829.6211111111,2009-01-16,14:54:24
34.7515183333333,113.651736666667,0,0,39829.6211689815,2009-01-16,14:54:29
34.7511466666667,113.651933333333,0,0,39829.6212268519,2009-01-16,14:54:34
34.750895,113.652116666667,0,0,39829.6212847222,2009-01-16,14:54:39
34.7506866666667,113.652251666667,0,0,39829.6213425926,2009-01-16,14:54:44
34.7505283333333,113.652335,0,0,39829.621400463,2009-01-16,14:54:49
34.7504083333333,113.652458333333,0,0,39829.6214583333,2009-01-16,14:54:54
34.75034,113.652566666667,0,0,39829.6215162037,2009-01-16,14:54:59
34.7502816666667,113.65266,0,0,39829.6215740741,2009-01-16,14:55:04
34.75024,113.652681666667,0,0,39829.6216319444,2009-01-16,14:55:09
34.7502233333333,113.652696666667,0,0,39829.6216898148,2009-01-16,14:55:14
34.7502133333333,113.65274,0,0,39829.6217476852,2009-01-16,14:55:19
34.750115,113.6528,0,0,39829.6218055556,2009-01-16,14:55:24
34.7500083333333,113.652876666667,0,0,39829.6218634259,2009-01-16,14:55:29
34.7498883333333,113.652908333333,0,0,39829.6219212963,2009-01-16,14:55:34
34.7498383333333,113.652926666667,0,0,39829.6219791667,2009-01-16,14:55:39
34.749785,113.65294,0,0,39829.622037037,2009-01-16,14:55:44
34.7497133333333,113.652961666667,0,0,39829.6220949074,2009-01-16,14:55:49
34.7495066666667,113.653143333333,0,0,39829.6247569444,2009-01-16,14:59:39
34.7494666666667,113.653155,0,0,39829.6248148148,2009-01-16,14:59:44
34.749445,113.653128333333,0,0,39829.6248726852,2009-01-16,14:59:49
34.749435,113.653098333333,0,0,39829.6249305556,2009-01-16,14:59:54
34.7494116666667,113.653065,0,0,39829.6249884259,2009-01-16,14:59:59
34.7494116666667,113.653046666667,0,0,39829.6250462963,2009-01-16,15:00:04
34.7494366666667,113.65302,0,0,39829.6251041667,2009-01-16,15:00:09
34.7494366666667,113.65302,0,0,39829.6251388889,2009-01-16,15:00:12
34.7494433333333,113.653018333333,0,0,39829.625162037,2009-01-16,15:00:14
34.7495116666667,113.652968333333,0,0,39829.6252199074,2009-01-16,15:00:19
34.74956,113.652918333333,0,0,39829.6252777778,2009-01-16,15:00:24
34.7495416666667,113.652911666667,0,0,39829.6253356481,2009-01-16,15:00:29
34.7494783333333,113.652928333333,0,0,39829.6253935185,2009-01-16,15:00:34
34.7494633333333,113.652915,0,0,39829.6254513889,2009-01-16,15:00:39
34.7494133333333,113.652953333333,0,0,39829.6255092593,2009-01-16,15:00:44
34.74939,113.653003333333,0,0,39829.6255671296,2009-01-16,15:00:49
34.749415,113.653013333333,0,0,39829.625625,2009-01-16,15:00:54
34.7494333333333,113.653008333333,0,0,39829.6256828704,2009-01-16,15:00:59
34.749435,113.653008333333,0,0,39829.6257407407,2009-01-16,15:01:04
34.7494366666667,113.65301,0,0,39829.6257986111,2009-01-16,15:01:09
34.749435,113.65301,0,0,39829.6258564815,2009-01-16,15:01:14
34.74943,113.65301,0,0,39829.6259143518,2009-01-16,15:01:19
34.7494233333333,113.65301,0,0,39829.6259722222,2009-01-16,15:01:24
34.749425,113.653011666667,0,0,39829.6260300926,2009-01-16,15:01:29
34.749425,113.653011666667,0,0,39829.6260648148,2009-01-16,15:01:32
34.74943,113.653015,0,0,39829.626087963,2009-01-16,15:01:34
34.7494666666667,113.653071666667,0,0,39829.6261458333,2009-01-16,15:01:39
34.7495066666667,113.653058333333,0,0,39829.6262037037,2009-01-16,15:01:44
34.7495083333333,113.65306,0,0,39829.6262615741,2009-01-16,15:01:49
34.7495133333333,113.65306,0,0,39829.6263194444,2009-01-16,15:01:54
34.7495133333333,113.65306,0,0,39829.6263541667,2009-01-16,15:01:57
34.7495183333333,113.65306,0,0,39829.6263773148,2009-01-16,15:01:59
34.7495283333333,113.653061666667,0,0,39829.6264351852,2009-01-16,15:02:04
34.7495333333333,113.653061666667,0,0,39829.6264930556,2009-01-16,15:02:09
34.7495333333333,113.65306,0,0,39829.6265509259,2009-01-16,15:02:14
34.7495333333333,113.65306,0,0,39829.6265856481,2009-01-16,15:02:17
34.7495266666667,113.65306,0,0,39829.6266087963,2009-01-16,15:02:19
34.749545,113.653055,0,0,39829.6266666667,2009-01-16,15:02:24
34.7495466666667,113.653053333333,0,0,39829.626724537,2009-01-16,15:02:29
34.7495466666667,113.653053333333,0,0,39829.6267592593,2009-01-16,15:02:32
34.7495433333333,113.653055,0,0,39829.6267824074,2009-01-16,15:02:34
34.7495283333333,113.653043333333,0,0,39829.6268402778,2009-01-16,15:02:39
34.7495283333333,113.653043333333,0,0,39829.626875,2009-01-16,15:02:42
34.7495283333333,113.653046666667,0,0,39829.6268981481,2009-01-16,15:02:44
34.7495433333333,113.653041666667,0,0,39829.6269560185,2009-01-16,15:02:49
34.7495533333333,113.653043333333,0,0,39829.6270138889,2009-01-16,15:02:54
34.7495433333333,113.653036666667,0,0,39829.6270717593,2009-01-16,15:02:59
34.7495183333333,113.653041666667,0,0,39829.6271296296,2009-01-16,15:03:04
34.749495,113.653053333333,0,0,39829.6271875,2009-01-16,15:03:09
34.7494616666667,113.653078333333,0,0,39829.6272453704,2009-01-16,15:03:14
34.7494466666667,113.653113333333,0,0,39829.6273032407,2009-01-16,15:03:19
34.749425,113.653165,0,0,39829.6273611111,2009-01-16,15:03:24
34.7494016666667,113.653213333333,0,0,39829.6274189815,2009-01-16,15:03:29
34.74936,113.65322,0,0,39829.6274768518,2009-01-16,15:03:34
34.7492933333333,113.65326,0,0,39829.6275347222,2009-01-16,15:03:39
34.74923,113.653293333333,0,0,39829.6275925926,2009-01-16,15:03:44
34.749165,113.653321666667,0,0,39829.627650463,2009-01-16,15:03:49
34.7490366666667,113.653383333333,0,0,39829.6277083333,2009-01-16,15:03:54
34.74886,113.653461666667,0,0,39829.6277662037,2009-01-16,15:03:59
34.7486616666667,113.653545,0,0,39829.6278240741,2009-01-16,15:04:04
34.7485,113.653623333333,0,0,39829.6278819444,2009-01-16,15:04:09
34.748335,113.653705,0,0,39829.6279398148,2009-01-16,15:04:14
34.7480966666667,113.653781666667,0,0,39829.6279976852,2009-01-16,15:04:19
34.7478733333333,113.65381,0,0,39829.6280555556,2009-01-16,15:04:24
34.74621,113.654798333333,0,0,39829.6284027778,2009-01-16,15:04:54
34.745605,113.655196666667,0,0,39829.6284606481,2009-01-16,15:04:59
34.7451716666667,113.655308333333,0,0,39829.6285185185,2009-01-16,15:05:04
34.7448466666667,113.655321666667,0,0,39829.6285763889,2009-01-16,15:05:09
34.74447,113.655445,0,0,39829.6286342593,2009-01-16,15:05:14
34.7441366666667,113.655573333333,0,0,39829.6286921296,2009-01-16,15:05:19
34.7438016666667,113.655693333333,0,0,39829.62875,2009-01-16,15:05:24
34.743415,113.655845,0,0,39829.6288078704,2009-01-16,15:05:29
34.74303,113.656041666667,0,0,39829.6288657407,2009-01-16,15:05:34
34.7426616666667,113.656211666667,0,0,39829.6289236111,2009-01-16,15:05:39
34.74229,113.65638,0,0,39829.6289814815,2009-01-16,15:05:44
34.7419016666667,113.656563333333,0,0,39829.6290393519,2009-01-16,15:05:49
34.7415166666667,113.65673,0,0,39829.6290972222,2009-01-16,15:05:54
34.7411133333333,113.656908333333,0,0,39829.6291550926,2009-01-16,15:05:59
34.74072,113.657098333333,0,0,39829.629212963,2009-01-16,15:06:04
34.7403433333333,113.657303333333,0,0,39829.6292708333,2009-01-16,15:06:09
34.7399316666667,113.657495,0,0,39829.6293287037,2009-01-16,15:06:14
34.7395283333333,113.657711666667,0,0,39829.6293865741,2009-01-16,15:06:19
34.7390816666667,113.657908333333,0,0,39829.6294444444,2009-01-16,15:06:24
34.73866,113.658118333333,0,0,39829.6295023148,2009-01-16,15:06:29
34.7382366666667,113.65834,0,0,39829.6295601852,2009-01-16,15:06:34
34.7378383333333,113.658576666667,0,0,39829.6296180556,2009-01-16,15:06:39
34.73742,113.658858333333,0,0,39829.6296759259,2009-01-16,15:06:44
34.7369433333333,113.659115,0,0,39829.6297337963,2009-01-16,15:06:49
34.7364733333333,113.659313333333,0,0,39829.6297916667,2009-01-16,15:06:54
34.7359883333333,113.659546666667,0,0,39829.629849537,2009-01-16,15:06:59
34.7354866666667,113.659796666667,0,0,39829.6299074074,2009-01-16,15:07:04
34.7349633333333,113.660068333333,0,0,39829.6299652778,2009-01-16,15:07:09
34.7343933333333,113.66035,0,0,39829.6300231481,2009-01-16,15:07:14
34.73382,113.660651666667,0,0,39829.6300810185,2009-01-16,15:07:19
34.733225,113.660933333333,0,0,39829.6301388889,2009-01-16,15:07:24
34.732605,113.66123,0,0,39829.6301967593,2009-01-16,15:07:29
34.7319883333333,113.661565,0,0,39829.6302546296,2009-01-16,15:07:34
34.7313083333333,113.661868333333,0,0,39829.6303125,2009-01-16,15:07:39
34.7306266666667,113.662176666667,0,0,39829.6303703704,2009-01-16,15:07:44
34.729925,113.662545,0,0,39829.6304282407,2009-01-16,15:07:49
34.7292033333333,113.66292,0,0,39829.6304861111,2009-01-16,15:07:54
34.72844,113.663298333333,0,0,39829.6305439815,2009-01-16,15:07:59
34.727685,113.663716666667,0,0,39829.6306018519,2009-01-16,15:08:04
34.7268933333333,113.66414,0,0,39829.6306597222,2009-01-16,15:08:09
34.7260633333333,113.664521666667,0,0,39829.6307175926,2009-01-16,15:08:14
34.7252333333333,113.66493,0,0,39829.630775463,2009-01-16,15:08:19
34.7243883333333,113.665415,0,0,39829.6308333333,2009-01-16,15:08:24
34.7235783333333,113.66596,0,0,39829.6308912037,2009-01-16,15:08:29
34.722775,113.666578333333,0,0,39829.6309490741,2009-01-16,15:08:34
34.72198,113.667296666667,0,0,39829.6310069444,2009-01-16,15:08:39
34.72121,113.668068333333,0,0,39829.6310648148,2009-01-16,15:08:44
34.7204516666667,113.668911666667,0,0,39829.6311226852,2009-01-16,15:08:49
34.7196683333333,113.669813333333,0,0,39829.6311805556,2009-01-16,15:08:54
34.71887,113.67071,0,0,39829.6312384259,2009-01-16,15:08:59
34.7180483333333,113.671595,0,0,39829.6312962963,2009-01-16,15:09:04
34.717205,113.672518333333,0,0,39829.6313541667,2009-01-16,15:09:09
34.716405,113.673435,0,0,39829.631412037,2009-01-16,15:09:14
34.71557,113.674348333333,0,0,39829.6314699074,2009-01-16,15:09:19
34.71471,113.675271666667,0,0,39829.6315277778,2009-01-16,15:09:24
34.713855,113.676163333333,0,0,39829.6315856481,2009-01-16,15:09:29
34.7129733333333,113.67711,0,0,39829.6316435185,2009-01-16,15:09:34
34.7120916666667,113.678088333333,0,0,39829.6317013889,2009-01-16,15:09:39
34.711185,113.679076666667,0,0,39829.6317592593,2009-01-16,15:09:44
34.7102666666667,113.680073333333,0,0,39829.6318171296,2009-01-16,15:09:49
34.7093266666667,113.681098333333,0,0,39829.631875,2009-01-16,15:09:54
34.7083916666667,113.682111666667,0,0,39829.6319328704,2009-01-16,15:09:59
34.70743,113.683153333333,0,0,39829.6319907407,2009-01-16,15:10:04
34.7064716666667,113.68422,0,0,39829.6320486111,2009-01-16,15:10:09
34.70554,113.685256666667,0,0,39829.6321064815,2009-01-16,15:10:14
34.7046016666667,113.6863,0,0,39829.6321643519,2009-01-16,15:10:19
34.7036883333333,113.687395,0,0,39829.6322222222,2009-01-16,15:10:24
34.702805,113.688558333333,0,0,39829.6322800926,2009-01-16,15:10:29
34.7019633333333,113.689695,0,0,39829.632337963,2009-01-16,15:10:34
34.701065,113.690738333333,0,0,39829.6323958333,2009-01-16,15:10:39
34.7001333333333,113.691745,0,0,39829.6324537037,2009-01-16,15:10:44
34.6992133333333,113.692716666667,0,0,39829.6325115741,2009-01-16,15:10:49
34.6983183333333,113.693676666667,0,0,39829.6325694444,2009-01-16,15:10:54
34.6974333333333,113.694671666667,0,0,39829.6326273148,2009-01-16,15:10:59
34.6964833333333,113.695693333333,0,0,39829.6326851852,2009-01-16,15:11:04
34.6955316666667,113.69677,0,0,39829.6327430556,2009-01-16,15:11:09
34.69454,113.697823333333,0,0,39829.6328009259,2009-01-16,15:11:14
34.6936333333333,113.69894,0,0,39829.6328587963,2009-01-16,15:11:19
34.6927983333333,113.700086666667,0,0,39829.6329166667,2009-01-16,15:11:24
34.691905,113.70117,0,0,39829.632974537,2009-01-16,15:11:29
34.6909366666667,113.702225,0,0,39829.6330324074,2009-01-16,15:11:34
34.6899483333333,113.703293333333,0,0,39829.6330902778,2009-01-16,15:11:39
34.6889233333333,113.704316666667,0,0,39829.6331481481,2009-01-16,15:11:44
34.687885,113.705358333333,0,0,39829.6332060185,2009-01-16,15:11:49
34.686815,113.706485,0,0,39829.6332638889,2009-01-16,15:11:54
34.6857666666667,113.707606666667,0,0,39829.6333217593,2009-01-16,15:11:59
34.6847266666667,113.708746666667,0,0,39829.6333796296,2009-01-16,15:12:04
34.6836766666667,113.709896666667,0,0,39829.6334375,2009-01-16,15:12:09
34.6826266666667,113.71103,0,0,39829.6334953704,2009-01-16,15:12:14
34.68154,113.712176666667,0,0,39829.6335532407,2009-01-16,15:12:19
34.6804666666667,113.71335,0,0,39829.6336111111,2009-01-16,15:12:24
34.6793916666667,113.714498333333,0,0,39829.6336689815,2009-01-16,15:12:29
34.67832,113.715698333333,0,0,39829.6337268518,2009-01-16,15:12:34
34.6772283333333,113.716905,0,0,39829.6337847222,2009-01-16,15:12:39
34.6761533333333,113.718076666667,0,0,39829.6338425926,2009-01-16,15:12:44
34.6750433333333,113.719316666667,0,0,39829.633900463,2009-01-16,15:12:49
34.6739333333333,113.720526666667,0,0,39829.6339583333,2009-01-16,15:12:54
34.6728483333333,113.721723333333,0,0,39829.6340162037,2009-01-16,15:12:59
34.67172,113.722911666667,0,0,39829.6340740741,2009-01-16,15:13:04
34.6705683333333,113.72417,0,0,39829.6341319444,2009-01-16,15:13:09
34.66942,113.72542,0,0,39829.6341898148,2009-01-16,15:13:14
34.6682966666667,113.726643333333,0,0,39829.6342476852,2009-01-16,15:13:19
34.6671666666667,113.727861666667,0,0,39829.6343055556,2009-01-16,15:13:24
34.66603,113.729113333333,0,0,39829.6343634259,2009-01-16,15:13:29
34.6649033333333,113.730371666667,0,0,39829.6344212963,2009-01-16,15:13:34
34.6637666666667,113.73163,0,0,39829.6344791667,2009-01-16,15:13:39
34.662645,113.73287,0,0,39829.634537037,2009-01-16,15:13:44
34.6614916666667,113.734118333333,0,0,39829.6345949074,2009-01-16,15:13:49
34.6603333333333,113.735371666667,0,0,39829.6346527778,2009-01-16,15:13:54
34.6591283333333,113.736638333333,0,0,39829.6347106481,2009-01-16,15:13:59
34.6579466666667,113.73793,0,0,39829.6347685185,2009-01-16,15:14:04
34.65679,113.739246666667,0,0,39829.6348263889,2009-01-16,15:14:09
34.6555883333333,113.740548333333,0,0,39829.6348842593,2009-01-16,15:14:14
34.6543866666667,113.741868333333,0,0,39829.6349421296,2009-01-16,15:14:19
34.6531666666667,113.743195,0,0,39829.635,2009-01-16,15:14:24
34.651935,113.744505,0,0,39829.6350578704,2009-01-16,15:14:29
34.650725,113.745811666667,0,0,39829.6351157407,2009-01-16,15:14:34
34.6495,113.747133333333,0,0,39829.6351736111,2009-01-16,15:14:39
34.6482733333333,113.748445,0,0,39829.6352314815,2009-01-16,15:14:44
34.64708,113.74973,0,0,39829.6352893518,2009-01-16,15:14:49
34.6458616666667,113.751101666667,0,0,39829.6353472222,2009-01-16,15:14:54
34.644675,113.752475,0,0,39829.6354050926,2009-01-16,15:14:59
34.6435016666667,113.75387,0,0,39829.635462963,2009-01-16,15:15:04
34.6423066666667,113.755265,0,0,39829.6355208333,2009-01-16,15:15:09
34.6411266666667,113.756666666667,0,0,39829.6355787037,2009-01-16,15:15:14
34.6399533333333,113.758045,0,0,39829.6356365741,2009-01-16,15:15:19
34.6387683333333,113.759418333333,0,0,39829.6356944444,2009-01-16,15:15:24
34.6376083333333,113.760738333333,0,0,39829.6357523148,2009-01-16,15:15:29
34.6364216666667,113.762068333333,0,0,39829.6358101852,2009-01-16,15:15:34
34.6351816666667,113.763316666667,0,0,39829.6358680556,2009-01-16,15:15:39
34.6339016666667,113.764521666667,0,0,39829.6359259259,2009-01-16,15:15:44
34.6326033333333,113.765701666667,0,0,39829.6359837963,2009-01-16,15:15:49
34.6313366666667,113.766975,0,0,39829.6360416667,2009-01-16,15:15:54
34.6301466666667,113.768285,0,0,39829.636099537,2009-01-16,15:15:59
34.6289566666667,113.769601666667,0,0,39829.6361574074,2009-01-16,15:16:04
34.6277583333333,113.770886666667,0,0,39829.6362152778,2009-01-16,15:16:09
34.6265583333333,113.772216666667,0,0,39829.6362731481,2009-01-16,15:16:14
34.625365,113.773553333333,0,0,39829.6363310185,2009-01-16,15:16:19
34.6241616666667,113.774893333333,0,0,39829.6363888889,2009-01-16,15:16:24
34.6229466666667,113.77621,0,0,39829.6364467593,2009-01-16,15:16:29
34.6216783333333,113.777465,0,0,39829.6365046296,2009-01-16,15:16:34
34.6203183333333,113.778618333333,0,0,39829.6365625,2009-01-16,15:16:39
34.6189316666667,113.779665,0,0,39829.6366203704,2009-01-16,15:16:44
34.6175583333333,113.780681666667,0,0,39829.6366782407,2009-01-16,15:16:49
34.616175,113.78171,0,0,39829.6367361111,2009-01-16,15:16:54
34.6148033333333,113.78277,0,0,39829.6367939815,2009-01-16,15:16:59
34.613435,113.783805,0,0,39829.6368518519,2009-01-16,15:17:04
34.61207,113.784823333333,0,0,39829.6369097222,2009-01-16,15:17:09
34.61071,113.785861666667,0,0,39829.6369675926,2009-01-16,15:17:14
34.60935,113.786896666667,0,0,39829.637025463,2009-01-16,15:17:19
34.6079716666667,113.787913333333,0,0,39829.6370833333,2009-01-16,15:17:24
34.6066116666667,113.788933333333,0,0,39829.6371412037,2009-01-16,15:17:29
34.6052783333333,113.789956666667,0,0,39829.6371990741,2009-01-16,15:17:34
34.603935,113.790956666667,0,0,39829.6372569444,2009-01-16,15:17:39
34.602595,113.791953333333,0,0,39829.6373148148,2009-01-16,15:17:44
34.6012433333333,113.792941666667,0,0,39829.6373726852,2009-01-16,15:17:49
34.5999066666667,113.793933333333,0,0,39829.6374305556,2009-01-16,15:17:54
34.5986083333333,113.794916666667,0,0,39829.6374884259,2009-01-16,15:17:59
34.5972616666667,113.795908333333,0,0,39829.6375462963,2009-01-16,15:18:04
34.5959233333333,113.796925,0,0,39829.6376041667,2009-01-16,15:18:09
34.5945816666667,113.797951666667,0,0,39829.637662037,2009-01-16,15:18:14
34.5932233333333,113.798991666667,0,0,39829.6377199074,2009-01-16,15:18:19
34.59183,113.80006,0,0,39829.6377777778,2009-01-16,15:18:24
34.5904166666667,113.801063333333,0,0,39829.6378356481,2009-01-16,15:18:29
34.5890116666667,113.801995,0,0,39829.6378935185,2009-01-16,15:18:34
34.587615,113.802913333333,0,0,39829.6379513889,2009-01-16,15:18:39
34.586185,113.803821666667,0,0,39829.6380092593,2009-01-16,15:18:44
34.5847266666667,113.804643333333,0,0,39829.6380671296,2009-01-16,15:18:49
34.58318,113.805231666667,0,0,39829.638125,2009-01-16,15:18:54
34.5816066666667,113.805656666667,0,0,39829.6381828704,2009-01-16,15:18:59
34.5800116666667,113.806011666667,0,0,39829.6382407407,2009-01-16,15:19:04
34.5784216666667,113.806355,0,0,39829.6382986111,2009-01-16,15:19:09
34.5768566666667,113.806706666667,0,0,39829.6383564815,2009-01-16,15:19:14
34.57529,113.80706,0,0,39829.6384143519,2009-01-16,15:19:19
34.5737033333333,113.807398333333,0,0,39829.6384722222,2009-01-16,15:19:24
34.5721083333333,113.807736666667,0,0,39829.6385300926,2009-01-16,15:19:29
34.570525,113.808066666667,0,0,39829.638587963,2009-01-16,15:19:34
34.5689416666667,113.808425,0,0,39829.6386458333,2009-01-16,15:19:39
34.5673466666667,113.808788333333,0,0,39829.6387037037,2009-01-16,15:19:44
34.56576,113.809168333333,0,0,39829.6387615741,2009-01-16,15:19:49
34.5641933333333,113.809538333333,0,0,39829.6388194444,2009-01-16,15:19:54
34.5626283333333,113.809913333333,0,0,39829.6388773148,2009-01-16,15:19:59
34.5610466666667,113.810268333333,0,0,39829.6389351852,2009-01-16,15:20:04
34.5594833333333,113.810628333333,0,0,39829.6389930556,2009-01-16,15:20:09
34.5579083333333,113.810985,0,0,39829.6390509259,2009-01-16,15:20:14
34.55632,113.811351666667,0,0,39829.6391087963,2009-01-16,15:20:19
34.5547366666667,113.81174,0,0,39829.6391666667,2009-01-16,15:20:24
34.5531316666667,113.812105,0,0,39829.639224537,2009-01-16,15:20:29
34.5515233333333,113.812468333333,0,0,39829.6392824074,2009-01-16,15:20:34
34.549935,113.812831666667,0,0,39829.6393402778,2009-01-16,15:20:39
34.5483183333333,113.813096666667,0,0,39829.6393981481,2009-01-16,15:20:44
34.5466633333333,113.813176666667,0,0,39829.6394560185,2009-01-16,15:20:49
34.5449866666667,113.813036666667,0,0,39829.6395138889,2009-01-16,15:20:54
34.5433416666667,113.812695,0,0,39829.6395717593,2009-01-16,15:20:59
34.5417566666667,113.812186666667,0,0,39829.6396296296,2009-01-16,15:21:04
34.5402016666667,113.811505,0,0,39829.6396875,2009-01-16,15:21:09
34.5386983333333,113.810748333333,0,0,39829.6397453704,2009-01-16,15:21:14
34.5371983333333,113.80998,0,0,39829.6398032407,2009-01-16,15:21:19
34.5356616666667,113.809256666667,0,0,39829.6398611111,2009-01-16,15:21:24
34.5341683333333,113.808528333333,0,0,39829.6399189815,2009-01-16,15:21:29
34.5326716666667,113.807796666667,0,0,39829.6399768519,2009-01-16,15:21:34
34.5312233333333,113.806916666667,0,0,39829.6400347222,2009-01-16,15:21:39
34.52969,113.806106666667,0,0,39829.6400925926,2009-01-16,15:21:44
34.5281066666667,113.805333333333,0,0,39829.640150463,2009-01-16,15:21:49
34.5265233333333,113.804541666667,0,0,39829.6402083333,2009-01-16,15:21:54
34.5249616666667,113.803761666667,0,0,39829.6402662037,2009-01-16,15:21:59
34.5233733333333,113.803006666667,0,0,39829.6403240741,2009-01-16,15:22:04
34.5217883333333,113.802238333333,0,0,39829.6403819444,2009-01-16,15:22:09
34.5202633333333,113.801505,0,0,39829.6404398148,2009-01-16,15:22:14
34.5187283333333,113.800801666667,0,0,39829.6404976852,2009-01-16,15:22:19
34.5171766666667,113.800048333333,0,0,39829.6405555556,2009-01-16,15:22:24
34.515635,113.799295,0,0,39829.6406134259,2009-01-16,15:22:29
34.5140983333333,113.798513333333,0,0,39829.6406712963,2009-01-16,15:22:34
34.5125566666667,113.797728333333,0,0,39829.6407291667,2009-01-16,15:22:39
34.5110033333333,113.796958333333,0,0,39829.640787037,2009-01-16,15:22:44
34.5094333333333,113.796193333333,0,0,39829.6408449074,2009-01-16,15:22:49
34.5078666666667,113.795385,0,0,39829.6409027778,2009-01-16,15:22:54
34.5062883333333,113.7946,0,0,39829.6409606481,2009-01-16,15:22:59
34.5046933333333,113.793848333333,0,0,39829.6410185185,2009-01-16,15:23:04
34.5030866666667,113.793106666667,0,0,39829.6410763889,2009-01-16,15:23:09
34.50149,113.792341666667,0,0,39829.6411342593,2009-01-16,15:23:14
34.499935,113.791581666667,0,0,39829.6411921296,2009-01-16,15:23:19
34.4983983333333,113.790853333333,0,0,39829.64125,2009-01-16,15:23:24
34.4968116666667,113.790253333333,0,0,39829.6413078704,2009-01-16,15:23:29
34.49518,113.78981,0,0,39829.6413657407,2009-01-16,15:23:34
34.4935366666667,113.789438333333,0,0,39829.6414236111,2009-01-16,15:23:39
34.4919066666667,113.789086666667,0,0,39829.6414814815,2009-01-16,15:23:44
34.4902833333333,113.788711666667,0,0,39829.6415393518,2009-01-16,15:23:49
34.4886416666667,113.788315,0,0,39829.6415972222,2009-01-16,15:23:54
34.487025,113.78796,0,0,39829.6416550926,2009-01-16,15:23:59
34.4854133333333,113.787588333333,0,0,39829.641712963,2009-01-16,15:24:04
34.4837833333333,113.7872,0,0,39829.6417708333,2009-01-16,15:24:09
34.4821466666667,113.786815,0,0,39829.6418287037,2009-01-16,15:24:14
34.4805116666667,113.786435,0,0,39829.6418865741,2009-01-16,15:24:19
34.4789033333333,113.786051666667,0,0,39829.6419444444,2009-01-16,15:24:24
34.477255,113.785666666667,0,0,39829.6420023148,2009-01-16,15:24:29
34.4756116666667,113.785296666667,0,0,39829.6420601852,2009-01-16,15:24:34
34.4739866666667,113.784913333333,0,0,39829.6421180556,2009-01-16,15:24:39
34.47237,113.784516666667,0,0,39829.6421759259,2009-01-16,15:24:44
34.470755,113.784153333333,0,0,39829.6422337963,2009-01-16,15:24:49
34.4691383333333,113.78376,0,0,39829.6422916667,2009-01-16,15:24:54
34.4675083333333,113.783366666667,0,0,39829.642349537,2009-01-16,15:24:59
34.4658883333333,113.782983333333,0,0,39829.6424074074,2009-01-16,15:25:04
34.4642916666667,113.78261,0,0,39829.6424652778,2009-01-16,15:25:09
34.4627033333333,113.782233333333,0,0,39829.6425231481,2009-01-16,15:25:14
34.46111,113.78185,0,0,39829.6425810185,2009-01-16,15:25:19
34.4595216666667,113.781463333333,0,0,39829.6426388889,2009-01-16,15:25:24
34.4579316666667,113.781075,0,0,39829.6426967593,2009-01-16,15:25:29
34.4563383333333,113.780681666667,0,0,39829.6427546296,2009-01-16,15:25:34
34.454745,113.78031,0,0,39829.6428125,2009-01-16,15:25:39
34.4531466666667,113.779916666667,0,0,39829.6428703704,2009-01-16,15:25:44
34.4515683333333,113.779523333333,0,0,39829.6429282407,2009-01-16,15:25:49
34.4500116666667,113.779155,0,0,39829.6429861111,2009-01-16,15:25:54
34.4484433333333,113.77878,0,0,39829.6430439815,2009-01-16,15:25:59
34.4468816666667,113.778403333333,0,0,39829.6431018518,2009-01-16,15:26:04
34.4453433333333,113.778048333333,0,0,39829.6431597222,2009-01-16,15:26:09
34.4437933333333,113.777673333333,0,0,39829.6432175926,2009-01-16,15:26:14
34.4422316666667,113.777288333333,0,0,39829.643275463,2009-01-16,15:26:19
34.4406733333333,113.776911666667,0,0,39829.6433333333,2009-01-16,15:26:24
34.4391333333333,113.776541666667,0,0,39829.6433912037,2009-01-16,15:26:29
34.4376016666667,113.776173333333,0,0,39829.6434490741,2009-01-16,15:26:34
34.436045,113.775808333333,0,0,39829.6435069444,2009-01-16,15:26:39
34.434505,113.775548333333,0,0,39829.6435648148,2009-01-16,15:26:44
34.4329483333333,113.775461666667,0,0,39829.6436226852,2009-01-16,15:26:49
34.4313633333333,113.775528333333,0,0,39829.6436805556,2009-01-16,15:26:54
34.42977,113.775645,0,0,39829.6437384259,2009-01-16,15:26:59
34.428195,113.775788333333,0,0,39829.6437962963,2009-01-16,15:27:04
34.4265983333333,113.775938333333,0,0,39829.6438541667,2009-01-16,15:27:09
34.424995,113.776081666667,0,0,39829.643912037,2009-01-16,15:27:14
34.423385,113.776208333333,0,0,39829.6439699074,2009-01-16,15:27:19
34.4217533333333,113.77632,0,0,39829.6440277778,2009-01-16,15:27:24
34.420175,113.776088333333,0,0,39829.6440856481,2009-01-16,15:27:29
34.4185566666667,113.775791666667,0,0,39829.6441435185,2009-01-16,15:27:34
34.41692,113.77547,0,0,39829.6442013889,2009-01-16,15:27:39
34.4152666666667,113.77519,0,0,39829.6442592593,2009-01-16,15:27:44
34.413655,113.774956666667,0,0,39829.6443171296,2009-01-16,15:27:49
34.412095,113.774715,0,0,39829.644375,2009-01-16,15:27:54
34.410535,113.774495,0,0,39829.6444328704,2009-01-16,15:27:59
34.40891,113.774223333333,0,0,39829.6444907407,2009-01-16,15:28:04
34.4073133333333,113.773985,0,0,39829.6445486111,2009-01-16,15:28:09
34.40571,113.773745,0,0,39829.6446064815,2009-01-16,15:28:14
34.40413,113.773506666667,0,0,39829.6446643519,2009-01-16,15:28:19
34.4025433333333,113.773281666667,0,0,39829.6447222222,2009-01-16,15:28:24
34.400945,113.77304,0,0,39829.6447800926,2009-01-16,15:28:29
34.3993333333333,113.772801666667,0,0,39829.644837963,2009-01-16,15:28:34
34.3977116666667,113.772558333333,0,0,39829.6448958333,2009-01-16,15:28:39
34.396055,113.772321666667,0,0,39829.6449537037,2009-01-16,15:28:44
34.3943683333333,113.77205,0,0,39829.6450115741,2009-01-16,15:28:49
34.3927266666667,113.771796666667,0,0,39829.6450694444,2009-01-16,15:28:54
34.3910916666667,113.771566666667,0,0,39829.6451273148,2009-01-16,15:28:59
34.3894683333333,113.771273333333,0,0,39829.6451851852,2009-01-16,15:29:04
34.3878883333333,113.770825,0,0,39829.6452430556,2009-01-16,15:29:09
34.386315,113.77028,0,0,39829.6453009259,2009-01-16,15:29:14
34.3847533333333,113.769726666667,0,0,39829.6453587963,2009-01-16,15:29:19
34.383195,113.76919,0,0,39829.6454166667,2009-01-16,15:29:24
34.3816483333333,113.768605,0,0,39829.645474537,2009-01-16,15:29:29
34.3801066666667,113.768076666667,0,0,39829.6455324074,2009-01-16,15:29:34
34.3785483333333,113.76752,0,0,39829.6455902778,2009-01-16,15:29:39
34.37704,113.766978333333,0,0,39829.6456481481,2009-01-16,15:29:44
34.3755116666667,113.766555,0,0,39829.6457060185,2009-01-16,15:29:49
34.3739416666667,113.766323333333,0,0,39829.6457638889,2009-01-16,15:29:54
34.3723266666667,113.766271666667,0,0,39829.6458217593,2009-01-16,15:29:59
34.37066,113.766406666667,0,0,39829.6458796296,2009-01-16,15:30:04
34.3690433333333,113.766725,0,0,39829.6459375,2009-01-16,15:30:09
34.3674533333333,113.767241666667,0,0,39829.6459953704,2009-01-16,15:30:14
34.365875,113.76779,0,0,39829.6460532407,2009-01-16,15:30:19
34.3642866666667,113.768276666667,0,0,39829.6461111111,2009-01-16,15:30:24
34.3626716666667,113.76863,0,0,39829.6461689815,2009-01-16,15:30:29
34.361055,113.768873333333,0,0,39829.6462268519,2009-01-16,15:30:34
34.3594583333333,113.769125,0,0,39829.6462847222,2009-01-16,15:30:39
34.3578433333333,113.769345,0,0,39829.6463425926,2009-01-16,15:30:44
34.3561883333333,113.769463333333,0,0,39829.646400463,2009-01-16,15:30:49
34.3545616666667,113.769466666667,0,0,39829.6464583333,2009-01-16,15:30:54
34.35294,113.769333333333,0,0,39829.6465162037,2009-01-16,15:30:59
34.35131,113.769013333333,0,0,39829.6465740741,2009-01-16,15:31:04
34.3496783333333,113.768543333333,0,0,39829.6466319444,2009-01-16,15:31:09
34.3481216666667,113.76784,0,0,39829.6466898148,2009-01-16,15:31:14
34.3466266666667,113.767016666667,0,0,39829.6467476852,2009-01-16,15:31:19
34.345135,113.766221666667,0,0,39829.6468055556,2009-01-16,15:31:24
34.3436416666667,113.765421666667,0,0,39829.6468634259,2009-01-16,15:31:29
34.3421316666667,113.764616666667,0,0,39829.6469212963,2009-01-16,15:31:34
34.3406433333333,113.763846666667,0,0,39829.6469791667,2009-01-16,15:31:39
34.3391666666667,113.763218333333,0,0,39829.647037037,2009-01-16,15:31:44
34.3376616666667,113.76279,0,0,39829.6470949074,2009-01-16,15:31:49
34.3361283333333,113.76258,0,0,39829.6471527778,2009-01-16,15:31:54
34.3345816666667,113.762556666667,0,0,39829.6472106481,2009-01-16,15:31:59
34.33299,113.762671666667,0,0,39829.6472685185,2009-01-16,15:32:04
34.3313716666667,113.762825,0,0,39829.6473263889,2009-01-16,15:32:09
34.3297616666667,113.762976666667,0,0,39829.6473842593,2009-01-16,15:32:14
34.3281566666667,113.763131666667,0,0,39829.6474421296,2009-01-16,15:32:19
34.3265433333333,113.7633,0,0,39829.6475,2009-01-16,15:32:24
34.324925,113.763445,0,0,39829.6475578704,2009-01-16,15:32:29
34.3233083333333,113.763606666667,0,0,39829.6476157407,2009-01-16,15:32:34
34.3216883333333,113.763765,0,0,39829.6476736111,2009-01-16,15:32:39
34.32006,113.763893333333,0,0,39829.6477314815,2009-01-16,15:32:44
34.3184483333333,113.76401,0,0,39829.6477893519,2009-01-16,15:32:49
34.316845,113.764173333333,0,0,39829.6478472222,2009-01-16,15:32:54
34.3151716666667,113.764311666667,0,0,39829.6479050926,2009-01-16,15:32:59
34.3135116666667,113.764486666667,0,0,39829.647962963,2009-01-16,15:33:04
34.3118483333333,113.764673333333,0,0,39829.6480208333,2009-01-16,15:33:09
34.310195,113.764853333333,0,0,39829.6480787037,2009-01-16,15:33:14
34.30852,113.765,0,0,39829.6481365741,2009-01-16,15:33:19
34.3068383333333,113.765131666667,0,0,39829.6481944444,2009-01-16,15:33:24
34.305155,113.765266666667,0,0,39829.6482523148,2009-01-16,15:33:29
34.3034766666667,113.765405,0,0,39829.6483101852,2009-01-16,15:33:34
34.301825,113.765533333333,0,0,39829.6483680556,2009-01-16,15:33:39
34.3001616666667,113.765675,0,0,39829.6484259259,2009-01-16,15:33:44
34.2984583333333,113.765783333333,0,0,39829.6484837963,2009-01-16,15:33:49
34.2967616666667,113.765903333333,0,0,39829.6485416667,2009-01-16,15:33:54
34.29508,113.76606,0,0,39829.648599537,2009-01-16,15:33:59
34.2933983333333,113.766185,0,0,39829.6486574074,2009-01-16,15:34:04
34.2917016666667,113.76632,0,0,39829.6487152778,2009-01-16,15:34:09
34.2900266666667,113.766433333333,0,0,39829.6487731481,2009-01-16,15:34:14
34.28834,113.766546666667,0,0,39829.6488310185,2009-01-16,15:34:19
34.2866583333333,113.766683333333,0,0,39829.6488888889,2009-01-16,15:34:24
34.28496,113.766821666667,0,0,39829.6489467593,2009-01-16,15:34:29
34.2832816666667,113.766955,0,0,39829.6490046296,2009-01-16,15:34:34
34.2816116666667,113.767073333333,0,0,39829.6490625,2009-01-16,15:34:39
34.2799366666667,113.767185,0,0,39829.6491203704,2009-01-16,15:34:44
34.278265,113.767308333333,0,0,39829.6491782407,2009-01-16,15:34:49
34.2765916666667,113.767413333333,0,0,39829.6492361111,2009-01-16,15:34:54
34.274905,113.767553333333,0,0,39829.6492939815,2009-01-16,15:34:59
34.27322,113.767685,0,0,39829.6493518518,2009-01-16,15:35:04
34.271515,113.767816666667,0,0,39829.6494097222,2009-01-16,15:35:09
34.2698216666667,113.767941666667,0,0,39829.6494675926,2009-01-16,15:35:14
34.268125,113.768055,0,0,39829.649525463,2009-01-16,15:35:19
34.2664383333333,113.768163333333,0,0,39829.6495833333,2009-01-16,15:35:24
34.2647433333333,113.768268333333,0,0,39829.6496412037,2009-01-16,15:35:29
34.263045,113.768398333333,0,0,39829.6496990741,2009-01-16,15:35:34
34.2613616666667,113.768508333333,0,0,39829.6497569444,2009-01-16,15:35:39
34.2596683333333,113.768635,0,0,39829.6498148148,2009-01-16,15:35:44
34.2579833333333,113.768755,0,0,39829.6498726852,2009-01-16,15:35:49
34.2563,113.768875,0,0,39829.6499305556,2009-01-16,15:35:54
34.25462,113.76901,0,0,39829.6499884259,2009-01-16,15:35:59
34.2529166666667,113.769111666667,0,0,39829.6500462963,2009-01-16,15:36:04
34.2512233333333,113.769231666667,0,0,39829.6501041667,2009-01-16,15:36:09
34.249535,113.769361666667,0,0,39829.650162037,2009-01-16,15:36:14
34.2478433333333,113.769506666667,0,0,39829.6502199074,2009-01-16,15:36:19
34.2461583333333,113.769623333333,0,0,39829.6502777778,2009-01-16,15:36:24
34.24448,113.769745,0,0,39829.6503356481,2009-01-16,15:36:29
34.2427983333333,113.769851666667,0,0,39829.6503935185,2009-01-16,15:36:34
34.2411083333333,113.769968333333,0,0,39829.6504513889,2009-01-16,15:36:39
34.2394183333333,113.770085,0,0,39829.6505092593,2009-01-16,15:36:44
34.2377366666667,113.770195,0,0,39829.6505671296,2009-01-16,15:36:49
34.23606,113.770338333333,0,0,39829.650625,2009-01-16,15:36:54
34.2343716666667,113.770468333333,0,0,39829.6506828704,2009-01-16,15:36:59
34.2326883333333,113.770633333333,0,0,39829.6507407407,2009-01-16,15:37:04
34.2310383333333,113.770825,0,0,39829.6507986111,2009-01-16,15:37:09
34.2293733333333,113.771045,0,0,39829.6508564815,2009-01-16,15:37:14
34.2276683333333,113.771291666667,0,0,39829.6509143518,2009-01-16,15:37:19
34.2259833333333,113.771573333333,0,0,39829.6509722222,2009-01-16,15:37:24
34.2243283333333,113.771835,0,0,39829.6510300926,2009-01-16,15:37:29
34.22266,113.772068333333,0,0,39829.651087963,2009-01-16,15:37:34
34.2209933333333,113.77228,0,0,39829.6511458333,2009-01-16,15:37:39
34.2193233333333,113.772481666667,0,0,39829.6512037037,2009-01-16,15:37:44
34.2176633333333,113.77271,0,0,39829.6512615741,2009-01-16,15:37:49
34.2159933333333,113.772923333333,0,0,39829.6513194444,2009-01-16,15:37:54
34.21433,113.773128333333,0,0,39829.6513773148,2009-01-16,15:37:59
34.212665,113.77339,0,0,39829.6514351852,2009-01-16,15:38:04
34.2110033333333,113.773605,0,0,39829.6514930556,2009-01-16,15:38:09
34.209345,113.773848333333,0,0,39829.6515509259,2009-01-16,15:38:14
34.207695,113.774081666667,0,0,39829.6516087963,2009-01-16,15:38:19
34.2060366666667,113.774321666667,0,0,39829.6516666667,2009-01-16,15:38:24
34.20435,113.774543333333,0,0,39829.651724537,2009-01-16,15:38:29
34.2026866666667,113.774791666667,0,0,39829.6517824074,2009-01-16,15:38:34
34.2010133333333,113.774986666667,0,0,39829.6518402778,2009-01-16,15:38:39
34.1993516666667,113.775178333333,0,0,39829.6518981481,2009-01-16,15:38:44
34.1976883333333,113.775411666667,0,0,39829.6519560185,2009-01-16,15:38:49
34.1960233333333,113.775638333333,0,0,39829.6520138889,2009-01-16,15:38:54
34.19438,113.775855,0,0,39829.6520717593,2009-01-16,15:38:59
34.1927433333333,113.776096666667,0,0,39829.6521296296,2009-01-16,15:39:04
34.1911116666667,113.776318333333,0,0,39829.6521875,2009-01-16,15:39:09
34.1894633333333,113.776538333333,0,0,39829.6522453704,2009-01-16,15:39:14
34.187795,113.776776666667,0,0,39829.6523032407,2009-01-16,15:39:19
34.18615,113.777008333333,0,0,39829.6523611111,2009-01-16,15:39:24
34.1844866666667,113.777285,0,0,39829.6524189815,2009-01-16,15:39:29
34.1828266666667,113.777526666667,0,0,39829.6524768519,2009-01-16,15:39:34
34.1811466666667,113.77782,0,0,39829.6525347222,2009-01-16,15:39:39
34.179495,113.778175,0,0,39829.6525925926,2009-01-16,15:39:44
34.1778266666667,113.77854,0,0,39829.652650463,2009-01-16,15:39:49
34.1761616666667,113.778903333333,0,0,39829.6527083333,2009-01-16,15:39:54
34.17451,113.779273333333,0,0,39829.6527662037,2009-01-16,15:39:59
34.1728566666667,113.779623333333,0,0,39829.6528240741,2009-01-16,15:40:04
34.171195,113.779968333333,0,0,39829.6528819444,2009-01-16,15:40:09
34.1695283333333,113.780303333333,0,0,39829.6529398148,2009-01-16,15:40:14
34.1678766666667,113.780641666667,0,0,39829.6529976852,2009-01-16,15:40:19
34.1662283333333,113.780981666667,0,0,39829.6530555556,2009-01-16,15:40:24
34.1645683333333,113.781361666667,0,0,39829.6531134259,2009-01-16,15:40:29
34.1629216666667,113.781718333333,0,0,39829.6531712963,2009-01-16,15:40:34
34.16126,113.782068333333,0,0,39829.6532291667,2009-01-16,15:40:39
34.159605,113.782405,0,0,39829.653287037,2009-01-16,15:40:44
34.15796,113.782765,0,0,39829.6533449074,2009-01-16,15:40:49
34.1563016666667,113.783135,0,0,39829.6534027778,2009-01-16,15:40:54
34.1546416666667,113.783493333333,0,0,39829.6534606481,2009-01-16,15:40:59
34.15298,113.783838333333,0,0,39829.6535185185,2009-01-16,15:41:04
34.151335,113.784188333333,0,0,39829.6535763889,2009-01-16,15:41:09
34.14967,113.78454,0,0,39829.6536342593,2009-01-16,15:41:14
34.1480133333333,113.78485,0,0,39829.6536921296,2009-01-16,15:41:19
34.14636,113.785195,0,0,39829.65375,2009-01-16,15:41:24
34.1447033333333,113.78557,0,0,39829.6538078704,2009-01-16,15:41:29
34.14305,113.78595,0,0,39829.6538657407,2009-01-16,15:41:34
34.1414083333333,113.786293333333,0,0,39829.6539236111,2009-01-16,15:41:39
34.1397716666667,113.786628333333,0,0,39829.6539814815,2009-01-16,15:41:44
34.1381066666667,113.786965,0,0,39829.6540393519,2009-01-16,15:41:49
34.1364433333333,113.787316666667,0,0,39829.6540972222,2009-01-16,15:41:54
34.1347833333333,113.787621666667,0,0,39829.6541550926,2009-01-16,15:41:59
34.1331083333333,113.787933333333,0,0,39829.654212963,2009-01-16,15:42:04
34.1314383333333,113.788286666667,0,0,39829.6542708333,2009-01-16,15:42:09
34.1297866666667,113.788655,0,0,39829.6543287037,2009-01-16,15:42:14
34.1281233333333,113.789005,0,0,39829.6543865741,2009-01-16,15:42:19
34.1264916666667,113.789358333333,0,0,39829.6544444444,2009-01-16,15:42:24
34.124855,113.78973,0,0,39829.6545023148,2009-01-16,15:42:29
34.123225,113.790096666667,0,0,39829.6545601852,2009-01-16,15:42:34
34.1215983333333,113.790451666667,0,0,39829.6546180556,2009-01-16,15:42:39
34.1199616666667,113.790815,0,0,39829.6546759259,2009-01-16,15:42:44
34.118305,113.791171666667,0,0,39829.6547337963,2009-01-16,15:42:49
34.1166316666667,113.791516666667,0,0,39829.6547916667,2009-01-16,15:42:54
34.11496,113.791841666667,0,0,39829.654849537,2009-01-16,15:42:59
34.113305,113.792191666667,0,0,39829.6549074074,2009-01-16,15:43:04
34.1116516666667,113.79257,0,0,39829.6549652778,2009-01-16,15:43:09
34.109975,113.792928333333,0,0,39829.6550231481,2009-01-16,15:43:14
34.1083116666667,113.793273333333,0,0,39829.6550810185,2009-01-16,15:43:19
34.1066333333333,113.793643333333,0,0,39829.6551388889,2009-01-16,15:43:24
34.10497,113.793996666667,0,0,39829.6551967593,2009-01-16,15:43:29
34.1033216666667,113.794343333333,0,0,39829.6552546296,2009-01-16,15:43:34
34.101655,113.794685,0,0,39829.6553125,2009-01-16,15:43:39
34.0999816666667,113.795026666667,0,0,39829.6553703704,2009-01-16,15:43:44
34.0983133333333,113.795378333333,0,0,39829.6554282407,2009-01-16,15:43:49
34.0966633333333,113.795735,0,0,39829.6554861111,2009-01-16,15:43:54
34.0950183333333,113.79608,0,0,39829.6555439815,2009-01-16,15:43:59
34.0933566666667,113.796441666667,0,0,39829.6556018519,2009-01-16,15:44:04
34.0917,113.796796666667,0,0,39829.6556597222,2009-01-16,15:44:09
34.0900416666667,113.797165,0,0,39829.6557175926,2009-01-16,15:44:14
34.0883733333333,113.797521666667,0,0,39829.655775463,2009-01-16,15:44:19
34.0867133333333,113.797875,0,0,39829.6558333333,2009-01-16,15:44:24
34.085065,113.798235,0,0,39829.6558912037,2009-01-16,15:44:29
34.08342,113.798573333333,0,0,39829.6559490741,2009-01-16,15:44:34
34.08177,113.798915,0,0,39829.6560069444,2009-01-16,15:44:39
34.0801133333333,113.79926,0,0,39829.6560648148,2009-01-16,15:44:44
34.0784583333333,113.799598333333,0,0,39829.6561226852,2009-01-16,15:44:49
34.0768016666667,113.799953333333,0,0,39829.6561805556,2009-01-16,15:44:54
34.07514,113.800305,0,0,39829.6562384259,2009-01-16,15:44:59
34.0734933333333,113.800658333333,0,0,39829.6562962963,2009-01-16,15:45:04
34.07184,113.801008333333,0,0,39829.6563541667,2009-01-16,15:45:09
34.070175,113.801345,0,0,39829.656412037,2009-01-16,15:45:14
34.0685166666667,113.801681666667,0,0,39829.6564699074,2009-01-16,15:45:19
34.0668483333333,113.802028333333,0,0,39829.6565277778,2009-01-16,15:45:24
34.0651883333333,113.802356666667,0,0,39829.6565856481,2009-01-16,15:45:29
34.0635383333333,113.802726666667,0,0,39829.6566435185,2009-01-16,15:45:34
34.0618933333333,113.803096666667,0,0,39829.6567013889,2009-01-16,15:45:39
34.0602416666667,113.803436666667,0,0,39829.6567592593,2009-01-16,15:45:44
34.058585,113.803785,0,0,39829.6568171296,2009-01-16,15:45:49
34.05693,113.804153333333,0,0,39829.656875,2009-01-16,15:45:54
34.0552883333333,113.804498333333,0,0,39829.6569328704,2009-01-16,15:45:59
34.0536316666667,113.804865,0,0,39829.6569907407,2009-01-16,15:46:04
34.0519816666667,113.805218333333,0,0,39829.6570486111,2009-01-16,15:46:09
34.0503116666667,113.805565,0,0,39829.6571064815,2009-01-16,15:46:14
34.048665,113.80594,0,0,39829.6571643518,2009-01-16,15:46:19
34.046995,113.80631,0,0,39829.6572222222,2009-01-16,15:46:24
34.0453383333333,113.806656666667,0,0,39829.6572800926,2009-01-16,15:46:29
34.043675,113.806988333333,0,0,39829.657337963,2009-01-16,15:46:34
34.04201,113.807286666667,0,0,39829.6573958333,2009-01-16,15:46:39
34.04035,113.807603333333,0,0,39829.6574537037,2009-01-16,15:46:44
34.0386866666667,113.807956666667,0,0,39829.6575115741,2009-01-16,15:46:49
34.037025,113.808371666667,0,0,39829.6575694444,2009-01-16,15:46:54
34.0353783333333,113.808815,0,0,39829.6576273148,2009-01-16,15:46:59
34.0337533333333,113.809295,0,0,39829.6576851852,2009-01-16,15:47:04
34.0321216666667,113.809761666667,0,0,39829.6577430556,2009-01-16,15:47:09
34.03051,113.810291666667,0,0,39829.6578009259,2009-01-16,15:47:14
34.0289016666667,113.810911666667,0,0,39829.6578587963,2009-01-16,15:47:19
34.0273116666667,113.81159,0,0,39829.6579166667,2009-01-16,15:47:24
34.0257533333333,113.812331666667,0,0,39829.657974537,2009-01-16,15:47:29
34.02419,113.813043333333,0,0,39829.6580324074,2009-01-16,15:47:34
34.0225966666667,113.813686666667,0,0,39829.6580902778,2009-01-16,15:47:39
34.0210366666667,113.814438333333,0,0,39829.6581481481,2009-01-16,15:47:44
34.019495,113.815213333333,0,0,39829.6582060185,2009-01-16,15:47:49
34.01793,113.815958333333,0,0,39829.6582638889,2009-01-16,15:47:54
34.0163716666667,113.816733333333,0,0,39829.6583217593,2009-01-16,15:47:59
34.01483,113.817465,0,0,39829.6583796296,2009-01-16,15:48:04
34.013285,113.81825,0,0,39829.6584375,2009-01-16,15:48:09
34.0117166666667,113.818963333333,0,0,39829.6584953704,2009-01-16,15:48:14
34.0101416666667,113.819685,0,0,39829.6585532407,2009-01-16,15:48:19
34.0085883333333,113.820406666667,0,0,39829.6586111111,2009-01-16,15:48:24
34.00701,113.821126666667,0,0,39829.6586689815,2009-01-16,15:48:29
34.0054566666667,113.821861666667,0,0,39829.6587268518,2009-01-16,15:48:34
34.0039,113.822598333333,0,0,39829.6587847222,2009-01-16,15:48:39
34.0023333333333,113.823351666667,0,0,39829.6588425926,2009-01-16,15:48:44
34.00076,113.824085,0,0,39829.658900463,2009-01-16,15:48:49
33.9992066666667,113.824836666667,0,0,39829.6589583333,2009-01-16,15:48:54
33.9976416666667,113.825548333333,0,0,39829.6590162037,2009-01-16,15:48:59
33.9960666666667,113.82627,0,0,39829.6590740741,2009-01-16,15:49:04
33.9944883333333,113.827008333333,0,0,39829.6591319444,2009-01-16,15:49:09
33.992935,113.827753333333,0,0,39829.6591898148,2009-01-16,15:49:14
33.99137,113.828495,0,0,39829.6592476852,2009-01-16,15:49:19
33.9898066666667,113.829233333333,0,0,39829.6593055556,2009-01-16,15:49:24
33.988235,113.82998,0,0,39829.6593634259,2009-01-16,15:49:29
33.9866533333333,113.830688333333,0,0,39829.6594212963,2009-01-16,15:49:34
33.985085,113.831396666667,0,0,39829.6594791667,2009-01-16,15:49:39
33.9835166666667,113.832138333333,0,0,39829.659537037,2009-01-16,15:49:44
33.9819416666667,113.832871666667,0,0,39829.6595949074,2009-01-16,15:49:49
33.9803766666667,113.83363,0,0,39829.6596527778,2009-01-16,15:49:54
33.9788266666667,113.834385,0,0,39829.6597106481,2009-01-16,15:49:59
33.9772716666667,113.835128333333,0,0,39829.6597685185,2009-01-16,15:50:04
33.9757066666667,113.835856666667,0,0,39829.6598263889,2009-01-16,15:50:09
33.9741483333333,113.836591666667,0,0,39829.6598842593,2009-01-16,15:50:14
33.9725733333333,113.83733,0,0,39829.6599421296,2009-01-16,15:50:19
33.9710133333333,113.838066666667,0,0,39829.66,2009-01-16,15:50:24
33.9694583333333,113.838815,0,0,39829.6600578704,2009-01-16,15:50:29
33.967895,113.839555,0,0,39829.6601157407,2009-01-16,15:50:34
33.9663383333333,113.840296666667,0,0,39829.6601736111,2009-01-16,15:50:39
33.9647983333333,113.841036666667,0,0,39829.6602314815,2009-01-16,15:50:44
33.9632516666667,113.84178,0,0,39829.6602893519,2009-01-16,15:50:49
33.9616883333333,113.84251,0,0,39829.6603472222,2009-01-16,15:50:54
33.9601333333333,113.843241666667,0,0,39829.6604050926,2009-01-16,15:50:59
33.9585716666667,113.843941666667,0,0,39829.660462963,2009-01-16,15:51:04
33.9570083333333,113.844606666667,0,0,39829.6605208333,2009-01-16,15:51:09
33.9554316666667,113.84526,0,0,39829.6605787037,2009-01-16,15:51:14
33.9538533333333,113.845976666667,0,0,39829.6606365741,2009-01-16,15:51:19
33.952295,113.846696666667,0,0,39829.6606944444,2009-01-16,15:51:24
33.95072,113.847446666667,0,0,39829.6607523148,2009-01-16,15:51:29
33.9491616666667,113.848196666667,0,0,39829.6608101852,2009-01-16,15:51:34
33.947595,113.848956666667,0,0,39829.6608680556,2009-01-16,15:51:39
33.94601,113.84967,0,0,39829.6609259259,2009-01-16,15:51:44
33.944445,113.850411666667,0,0,39829.6609837963,2009-01-16,15:51:49
33.94289,113.851156666667,0,0,39829.6610416667,2009-01-16,15:51:54
33.9413116666667,113.851906666667,0,0,39829.661099537,2009-01-16,15:51:59
33.9397383333333,113.852665,0,0,39829.6611574074,2009-01-16,15:52:04
33.9381683333333,113.853403333333,0,0,39829.6612152778,2009-01-16,15:52:09
33.9365966666667,113.85414,0,0,39829.6612731481,2009-01-16,15:52:14
33.9350466666667,113.854835,0,0,39829.6613310185,2009-01-16,15:52:19
33.93349,113.855561666667,0,0,39829.6613888889,2009-01-16,15:52:24
33.9319216666667,113.856283333333,0,0,39829.6614467593,2009-01-16,15:52:29
33.9303616666667,113.857011666667,0,0,39829.6615046296,2009-01-16,15:52:34
33.9287983333333,113.85775,0,0,39829.6615625,2009-01-16,15:52:39
33.9272333333333,113.85849,0,0,39829.6616203704,2009-01-16,15:52:44
33.9256683333333,113.859218333333,0,0,39829.6616782407,2009-01-16,15:52:49
33.9241033333333,113.859956666667,0,0,39829.6617361111,2009-01-16,15:52:54
33.9225366666667,113.860695,0,0,39829.6617939815,2009-01-16,15:52:59
33.9209866666667,113.861403333333,0,0,39829.6618518519,2009-01-16,15:53:04
33.9194366666667,113.862141666667,0,0,39829.6619097222,2009-01-16,15:53:09
33.9178933333333,113.862936666667,0,0,39829.6619675926,2009-01-16,15:53:14
33.9163366666667,113.86368,0,0,39829.662025463,2009-01-16,15:53:19
33.9147783333333,113.864416666667,0,0,39829.6620833333,2009-01-16,15:53:24
33.913225,113.865138333333,0,0,39829.6621412037,2009-01-16,15:53:29
33.9116733333333,113.865871666667,0,0,39829.6621990741,2009-01-16,15:53:34
33.9101216666667,113.866585,0,0,39829.6622569444,2009-01-16,15:53:39
33.9085566666667,113.867306666667,0,0,39829.6623148148,2009-01-16,15:53:44
33.906985,113.868046666667,0,0,39829.6623726852,2009-01-16,15:53:49
33.9054233333333,113.868791666667,0,0,39829.6624305556,2009-01-16,15:53:54
33.9038383333333,113.86952,0,0,39829.6624884259,2009-01-16,15:53:59
33.902285,113.870251666667,0,0,39829.6625462963,2009-01-16,15:54:04
33.9007333333333,113.870991666667,0,0,39829.6626041667,2009-01-16,15:54:09
33.89918,113.871725,0,0,39829.662662037,2009-01-16,15:54:14
33.8976116666667,113.872458333333,0,0,39829.6627199074,2009-01-16,15:54:19
33.8960533333333,113.873178333333,0,0,39829.6627777778,2009-01-16,15:54:24
33.8945,113.873885,0,0,39829.6628356481,2009-01-16,15:54:29
33.8929316666667,113.874596666667,0,0,39829.6628935185,2009-01-16,15:54:34
33.8913716666667,113.875328333333,0,0,39829.6629513889,2009-01-16,15:54:39
33.8898083333333,113.876055,0,0,39829.6630092593,2009-01-16,15:54:44
33.888245,113.876801666667,0,0,39829.6630671296,2009-01-16,15:54:49
33.886695,113.877545,0,0,39829.663125,2009-01-16,15:54:54
33.8851483333333,113.878278333333,0,0,39829.6631828704,2009-01-16,15:54:59
33.883605,113.878998333333,0,0,39829.6632407407,2009-01-16,15:55:04
33.88206,113.879705,0,0,39829.6632986111,2009-01-16,15:55:09
33.880505,113.88042,0,0,39829.6633564815,2009-01-16,15:55:14
33.8789433333333,113.881148333333,0,0,39829.6634143519,2009-01-16,15:55:19
33.877385,113.881871666667,0,0,39829.6634722222,2009-01-16,15:55:24
33.8758216666667,113.882606666667,0,0,39829.6635300926,2009-01-16,15:55:29
33.874265,113.883363333333,0,0,39829.663587963,2009-01-16,15:55:34
33.8727183333333,113.884111666667,0,0,39829.6636458333,2009-01-16,15:55:39
33.87116,113.884845,0,0,39829.6637037037,2009-01-16,15:55:44
33.869605,113.885555,0,0,39829.6637615741,2009-01-16,15:55:49
33.8680516666667,113.886258333333,0,0,39829.6638194444,2009-01-16,15:55:54
33.866495,113.886985,0,0,39829.6638773148,2009-01-16,15:55:59
33.8649333333333,113.887723333333,0,0,39829.6639351852,2009-01-16,15:56:04
33.8633733333333,113.888485,0,0,39829.6639930556,2009-01-16,15:56:09
33.8618183333333,113.889205,0,0,39829.6640509259,2009-01-16,15:56:14
33.8602383333333,113.889911666667,0,0,39829.6641087963,2009-01-16,15:56:19
33.85868,113.890595,0,0,39829.6641666667,2009-01-16,15:56:24
33.8571216666667,113.891305,0,0,39829.664224537,2009-01-16,15:56:29
33.8555533333333,113.892041666667,0,0,39829.6642824074,2009-01-16,15:56:34
33.8539883333333,113.892808333333,0,0,39829.6643402778,2009-01-16,15:56:39
33.8524316666667,113.893588333333,0,0,39829.6643981481,2009-01-16,15:56:44
33.850855,113.894371666667,0,0,39829.6644560185,2009-01-16,15:56:49
33.8492833333333,113.895101666667,0,0,39829.6645138889,2009-01-16,15:56:54
33.84772,113.895841666667,0,0,39829.6645717593,2009-01-16,15:56:59
33.8461433333333,113.896581666667,0,0,39829.6646296296,2009-01-16,15:57:04
33.8445766666667,113.897303333333,0,0,39829.6646875,2009-01-16,15:57:09
33.84301,113.898038333333,0,0,39829.6647453704,2009-01-16,15:57:14
33.841465,113.898791666667,0,0,39829.6648032407,2009-01-16,15:57:19
33.8399016666667,113.89953,0,0,39829.6648611111,2009-01-16,15:57:24
33.8383416666667,113.900253333333,0,0,39829.6649189815,2009-01-16,15:57:29
33.8367883333333,113.900988333333,0,0,39829.6649768518,2009-01-16,15:57:34
33.8352266666667,113.901731666667,0,0,39829.6650347222,2009-01-16,15:57:39
33.8336683333333,113.90247,0,0,39829.6650925926,2009-01-16,15:57:44
33.8321033333333,113.903185,0,0,39829.665150463,2009-01-16,15:57:49
33.83055,113.90389,0,0,39829.6652083333,2009-01-16,15:57:54
33.8290016666667,113.904606666667,0,0,39829.6652662037,2009-01-16,15:57:59
33.82747,113.905318333333,0,0,39829.6653240741,2009-01-16,15:58:04
33.8259416666667,113.906005,0,0,39829.6653819444,2009-01-16,15:58:09
33.8244033333333,113.90671,0,0,39829.6654398148,2009-01-16,15:58:14
33.822875,113.907381666667,0,0,39829.6654976852,2009-01-16,15:58:19
33.8213583333333,113.908091666667,0,0,39829.6655555556,2009-01-16,15:58:24
33.8198416666667,113.908795,0,0,39829.6656134259,2009-01-16,15:58:29
33.81832,113.909516666667,0,0,39829.6656712963,2009-01-16,15:58:34
33.8168166666667,113.910251666667,0,0,39829.6657291667,2009-01-16,15:58:39
33.8153033333333,113.910961666667,0,0,39829.665787037,2009-01-16,15:58:44
33.81378,113.911663333333,0,0,39829.6658449074,2009-01-16,15:58:49
33.8122583333333,113.912398333333,0,0,39829.6659027778,2009-01-16,15:58:54
33.8107233333333,113.913096666667,0,0,39829.6659606481,2009-01-16,15:58:59
33.80914,113.913713333333,0,0,39829.6660185185,2009-01-16,15:59:04
33.8075666666667,113.914343333333,0,0,39829.6660763889,2009-01-16,15:59:09
33.8060316666667,113.915071666667,0,0,39829.6661342593,2009-01-16,15:59:14
33.80449,113.915775,0,0,39829.6661921296,2009-01-16,15:59:19
33.802945,113.916496666667,0,0,39829.66625,2009-01-16,15:59:24
33.8013883333333,113.91724,0,0,39829.6663078704,2009-01-16,15:59:29
33.7998283333333,113.917981666667,0,0,39829.6663657407,2009-01-16,15:59:34
33.79826,113.918748333333,0,0,39829.6664236111,2009-01-16,15:59:39
33.7966783333333,113.9195,0,0,39829.6664814815,2009-01-16,15:59:44
33.7951,113.920248333333,0,0,39829.6665393518,2009-01-16,15:59:49
33.79353,113.920983333333,0,0,39829.6665972222,2009-01-16,15:59:54
33.7919516666667,113.92171,0,0,39829.6666550926,2009-01-16,15:59:59
33.790365,113.922446666667,0,0,39829.666712963,2009-01-16,16:00:04
33.7888116666667,113.923196666667,0,0,39829.6667708333,2009-01-16,16:00:09
33.7872416666667,113.923941666667,0,0,39829.6668287037,2009-01-16,16:00:14
33.7856466666667,113.924733333333,0,0,39829.6668865741,2009-01-16,16:00:19
33.7840683333333,113.925483333333,0,0,39829.6669444444,2009-01-16,16:00:24
33.7824866666667,113.926231666667,0,0,39829.6670023148,2009-01-16,16:00:29
33.7808983333333,113.926956666667,0,0,39829.6670601852,2009-01-16,16:00:34
33.7793233333333,113.927705,0,0,39829.6671180556,2009-01-16,16:00:39
33.7777466666667,113.928453333333,0,0,39829.6671759259,2009-01-16,16:00:44
33.7761583333333,113.92924,0,0,39829.6672337963,2009-01-16,16:00:49
33.7745933333333,113.929963333333,0,0,39829.6672916667,2009-01-16,16:00:54
33.7730183333333,113.930681666667,0,0,39829.667349537,2009-01-16,16:00:59
33.77145,113.931411666667,0,0,39829.6674074074,2009-01-16,16:01:04
33.769875,113.932135,0,0,39829.6674652778,2009-01-16,16:01:09
33.76831,113.932865,0,0,39829.6675231481,2009-01-16,16:01:14
33.7667416666667,113.933588333333,0,0,39829.6675810185,2009-01-16,16:01:19
33.7651783333333,113.93432,0,0,39829.6676388889,2009-01-16,16:01:24
33.76361,113.935036666667,0,0,39829.6676967593,2009-01-16,16:01:29
33.7620483333333,113.935766666667,0,0,39829.6677546296,2009-01-16,16:01:34
33.7604683333333,113.936498333333,0,0,39829.6678125,2009-01-16,16:01:39
33.7588983333333,113.937236666667,0,0,39829.6678703704,2009-01-16,16:01:44
33.757335,113.937965,0,0,39829.6679282407,2009-01-16,16:01:49
33.7557583333333,113.938723333333,0,0,39829.6679861111,2009-01-16,16:01:54
33.7541883333333,113.939466666667,0,0,39829.6680439815,2009-01-16,16:01:59
33.7526316666667,113.940185,0,0,39829.6681018519,2009-01-16,16:02:04
33.7510616666667,113.940918333333,0,0,39829.6681597222,2009-01-16,16:02:09
33.7494966666667,113.941656666667,0,0,39829.6682175926,2009-01-16,16:02:14
33.74793,113.942371666667,0,0,39829.668275463,2009-01-16,16:02:19
33.746395,113.943058333333,0,0,39829.6683333333,2009-01-16,16:02:24
33.7448316666667,113.943763333333,0,0,39829.6683912037,2009-01-16,16:02:29
33.7432366666667,113.94446,0,0,39829.6684490741,2009-01-16,16:02:34
33.741625,113.945133333333,0,0,39829.6685069444,2009-01-16,16:02:39
33.7400383333333,113.945798333333,0,0,39829.6685648148,2009-01-16,16:02:44
33.738435,113.946438333333,0,0,39829.6686226852,2009-01-16,16:02:49
33.7368383333333,113.94708,0,0,39829.6686805556,2009-01-16,16:02:54
33.7352416666667,113.947718333333,0,0,39829.6687384259,2009-01-16,16:02:59
33.7336366666667,113.94832,0,0,39829.6687962963,2009-01-16,16:03:04
33.73202,113.948911666667,0,0,39829.6688541667,2009-01-16,16:03:09
33.7304233333333,113.949511666667,0,0,39829.668912037,2009-01-16,16:03:14
33.7288416666667,113.950126666667,0,0,39829.6689699074,2009-01-16,16:03:19
33.727255,113.950755,0,0,39829.6690277778,2009-01-16,16:03:24
33.7256833333333,113.951395,0,0,39829.6690856481,2009-01-16,16:03:29
33.7241066666667,113.952026666667,0,0,39829.6691435185,2009-01-16,16:03:34
33.7225266666667,113.95264,0,0,39829.6692013889,2009-01-16,16:03:39
33.7209433333333,113.953245,0,0,39829.6692592593,2009-01-16,16:03:44
33.7193816666667,113.95384,0,0,39829.6693171296,2009-01-16,16:03:49
33.7177733333333,113.954511666667,0,0,39829.669375,2009-01-16,16:03:54
33.716185,113.95516,0,0,39829.6694328704,2009-01-16,16:03:59
33.7146033333333,113.955858333333,0,0,39829.6694907407,2009-01-16,16:04:04
33.7130516666667,113.956701666667,0,0,39829.6695486111,2009-01-16,16:04:09
33.7115633333333,113.957653333333,0,0,39829.6696064815,2009-01-16,16:04:14
33.7101033333333,113.95867,0,0,39829.6696643519,2009-01-16,16:04:19
33.7086433333333,113.959691666667,0,0,39829.6697222222,2009-01-16,16:04:24
33.70716,113.9607,0,0,39829.6697800926,2009-01-16,16:04:29
33.7056783333333,113.961665,0,0,39829.669837963,2009-01-16,16:04:34
33.7042133333333,113.962688333333,0,0,39829.6698958333,2009-01-16,16:04:39
33.7027566666667,113.963725,0,0,39829.6699537037,2009-01-16,16:04:44
33.70129,113.96473,0,0,39829.6700115741,2009-01-16,16:04:49
33.6998183333333,113.965738333333,0,0,39829.6700694444,2009-01-16,16:04:54
33.6983416666667,113.966741666667,0,0,39829.6701273148,2009-01-16,16:04:59
33.6968733333333,113.967721666667,0,0,39829.6701851852,2009-01-16,16:05:04
33.695385,113.968703333333,0,0,39829.6702430556,2009-01-16,16:05:09
33.6938933333333,113.96968,0,0,39829.6703009259,2009-01-16,16:05:14
33.6923883333333,113.970598333333,0,0,39829.6703587963,2009-01-16,16:05:19
33.690855,113.971433333333,0,0,39829.6704166667,2009-01-16,16:05:24
33.6893033333333,113.972241666667,0,0,39829.670474537,2009-01-16,16:05:29
33.6877633333333,113.973046666667,0,0,39829.6705324074,2009-01-16,16:05:34
33.6862383333333,113.973876666667,0,0,39829.6705902778,2009-01-16,16:05:39
33.6846766666667,113.974628333333,0,0,39829.6706481481,2009-01-16,16:05:44
33.68311,113.975338333333,0,0,39829.6707060185,2009-01-16,16:05:49
33.68155,113.976063333333,0,0,39829.6707638889,2009-01-16,16:05:54
33.68002,113.976838333333,0,0,39829.6708217593,2009-01-16,16:05:59
33.678485,113.97765,0,0,39829.6708796296,2009-01-16,16:06:04
33.6769516666667,113.97848,0,0,39829.6709375,2009-01-16,16:06:09
33.6754383333333,113.979378333333,0,0,39829.6709953704,2009-01-16,16:06:14
33.6739383333333,113.980305,0,0,39829.6710532407,2009-01-16,16:06:19
33.6724333333333,113.98125,0,0,39829.6711111111,2009-01-16,16:06:24
33.670895,113.982123333333,0,0,39829.6711689815,2009-01-16,16:06:29
33.669335,113.982968333333,0,0,39829.6712268519,2009-01-16,16:06:34
33.6677916666667,113.983806666667,0,0,39829.6712847222,2009-01-16,16:06:39
33.66624,113.98462,0,0,39829.6713425926,2009-01-16,16:06:44
33.6646933333333,113.985453333333,0,0,39829.671400463,2009-01-16,16:06:49
33.66314,113.986285,0,0,39829.6714583333,2009-01-16,16:06:54
33.6616016666667,113.98709,0,0,39829.6715162037,2009-01-16,16:06:59
33.6600566666667,113.987958333333,0,0,39829.6715740741,2009-01-16,16:07:04
33.65857,113.98891,0,0,39829.6716319444,2009-01-16,16:07:09
33.6570933333333,113.989891666667,0,0,39829.6716898148,2009-01-16,16:07:14
33.6556383333333,113.990908333333,0,0,39829.6717476852,2009-01-16,16:07:19
33.6542083333333,113.99196,0,0,39829.6718055556,2009-01-16,16:07:24
33.6527833333333,113.992971666667,0,0,39829.6718634259,2009-01-16,16:07:29
33.65134,113.99399,0,0,39829.6719212963,2009-01-16,16:07:34
33.6498483333333,113.99499,0,0,39829.6719791667,2009-01-16,16:07:39
33.6483866666667,113.995966666667,0,0,39829.672037037,2009-01-16,16:07:44
33.6469516666667,113.99697,0,0,39829.6720949074,2009-01-16,16:07:49
33.6455233333333,113.997963333333,0,0,39829.6721527778,2009-01-16,16:07:54
33.6441133333333,113.998956666667,0,0,39829.6722106481,2009-01-16,16:07:59
33.6427066666667,113.99996,0,0,39829.6722685185,2009-01-16,16:08:04
33.6413216666667,114.000956666667,0,0,39829.6723263889,2009-01-16,16:08:09
33.639935,114.001951666667,0,0,39829.6723842593,2009-01-16,16:08:14
33.6385433333333,114.002946666667,0,0,39829.6724421296,2009-01-16,16:08:19
33.63715,114.003941666667,0,0,39829.6725,2009-01-16,16:08:24
33.63579,114.004891666667,0,0,39829.6725578704,2009-01-16,16:08:29
33.6344166666667,114.005866666667,0,0,39829.6726157407,2009-01-16,16:08:34
33.633065,114.006843333333,0,0,39829.6726736111,2009-01-16,16:08:39
33.6317066666667,114.007795,0,0,39829.6727314815,2009-01-16,16:08:44
33.6303616666667,114.00868,0,0,39829.6727893518,2009-01-16,16:08:49
33.6290333333333,114.009635,0,0,39829.6728472222,2009-01-16,16:08:54
33.6277166666667,114.010591666667,0,0,39829.6729050926,2009-01-16,16:08:59
33.6263833333333,114.011511666667,0,0,39829.672962963,2009-01-16,16:09:04
33.6250483333333,114.012441666667,0,0,39829.6730208333,2009-01-16,16:09:09
33.6237583333333,114.013346666667,0,0,39829.6730787037,2009-01-16,16:09:14
33.6224733333333,114.014283333333,0,0,39829.6731365741,2009-01-16,16:09:19
33.6211916666667,114.015223333333,0,0,39829.6731944444,2009-01-16,16:09:24
33.61992,114.016135,0,0,39829.6732523148,2009-01-16,16:09:29
33.6186333333333,114.017043333333,0,0,39829.6733101852,2009-01-16,16:09:34
33.6173716666667,114.017941666667,0,0,39829.6733680556,2009-01-16,16:09:39
33.6160966666667,114.018853333333,0,0,39829.6734259259,2009-01-16,16:09:44
33.6148366666667,114.019741666667,0,0,39829.6734837963,2009-01-16,16:09:49
33.6135983333333,114.020618333333,0,0,39829.6735416667,2009-01-16,16:09:54
33.61236,114.021508333333,0,0,39829.673599537,2009-01-16,16:09:59
33.6111233333333,114.022395,0,0,39829.6736574074,2009-01-16,16:10:04
33.6098983333333,114.023255,0,0,39829.6737152778,2009-01-16,16:10:09
33.6086816666667,114.024141666667,0,0,39829.6737731481,2009-01-16,16:10:14
33.60747,114.024996666667,0,0,39829.6738310185,2009-01-16,16:10:19
33.6062666666667,114.025845,0,0,39829.6738888889,2009-01-16,16:10:24
33.6050816666667,114.026703333333,0,0,39829.6739467593,2009-01-16,16:10:29
33.60389,114.027518333333,0,0,39829.6740046296,2009-01-16,16:10:34
33.6027183333333,114.028343333333,0,0,39829.6740625,2009-01-16,16:10:39
33.6015433333333,114.02916,0,0,39829.6741203704,2009-01-16,16:10:44
33.6003616666667,114.029991666667,0,0,39829.6741782407,2009-01-16,16:10:49
33.599205,114.030788333333,0,0,39829.6742361111,2009-01-16,16:10:54
33.59806,114.031615,0,0,39829.6742939815,2009-01-16,16:10:59
33.5969183333333,114.032418333333,0,0,39829.6743518518,2009-01-16,16:11:04
33.5957666666667,114.033235,0,0,39829.6744097222,2009-01-16,16:11:09
33.594595,114.03408,0,0,39829.6744675926,2009-01-16,16:11:14
33.59342,114.034933333333,0,0,39829.674525463,2009-01-16,16:11:19
33.5922233333333,114.035778333333,0,0,39829.6745833333,2009-01-16,16:11:24
33.5910183333333,114.036625,0,0,39829.6746412037,2009-01-16,16:11:29
33.5898066666667,114.037465,0,0,39829.6746990741,2009-01-16,16:11:34
33.5886016666667,114.038316666667,0,0,39829.6747569444,2009-01-16,16:11:39
33.5873416666667,114.038995,0,0,39829.6748148148,2009-01-16,16:11:44
33.586035,114.039398333333,0,0,39829.6748726852,2009-01-16,16:11:49
33.5846483333333,114.039541666667,0,0,39829.6749305556,2009-01-16,16:11:54
33.5832366666667,114.039441666667,0,0,39829.6749884259,2009-01-16,16:11:59
33.5818333333333,114.039256666667,0,0,39829.6750462963,2009-01-16,16:12:04
33.58043,114.039036666667,0,0,39829.6751041667,2009-01-16,16:12:09
33.5790316666667,114.038785,0,0,39829.675162037,2009-01-16,16:12:14
33.57763,114.038531666667,0,0,39829.6752199074,2009-01-16,16:12:19
33.576205,114.038351666667,0,0,39829.6752777778,2009-01-16,16:12:24
33.5747833333333,114.038178333333,0,0,39829.6753356481,2009-01-16,16:12:29
33.5733466666667,114.037991666667,0,0,39829.6753935185,2009-01-16,16:12:34
33.5719133333333,114.037786666667,0,0,39829.6754513889,2009-01-16,16:12:39
33.570485,114.037573333333,0,0,39829.6755092593,2009-01-16,16:12:44
33.5690616666667,114.037375,0,0,39829.6755671296,2009-01-16,16:12:49
33.5676183333333,114.03719,0,0,39829.675625,2009-01-16,16:12:54
33.56615,114.037016666667,0,0,39829.6756828704,2009-01-16,16:12:59
33.5646983333333,114.036886666667,0,0,39829.6757407407,2009-01-16,16:13:04
33.563265,114.036725,0,0,39829.6757986111,2009-01-16,16:13:09
33.5618233333333,114.036525,0,0,39829.6758564815,2009-01-16,16:13:14
33.56039,114.03635,0,0,39829.6759143519,2009-01-16,16:13:19
33.5589516666667,114.03617,0,0,39829.6759722222,2009-01-16,16:13:24
33.5574966666667,114.036013333333,0,0,39829.6760300926,2009-01-16,16:13:29
33.5560283333333,114.035858333333,0,0,39829.676087963,2009-01-16,16:13:34
33.5545733333333,114.03565,0,0,39829.6761458333,2009-01-16,16:13:39
33.553085,114.035446666667,0,0,39829.6762037037,2009-01-16,16:13:44
33.5515633333333,114.035245,0,0,39829.6762615741,2009-01-16,16:13:49
33.550055,114.03508,0,0,39829.6763194444,2009-01-16,16:13:54
33.5485416666667,114.034883333333,0,0,39829.6763773148,2009-01-16,16:13:59
33.54701,114.034673333333,0,0,39829.6764351852,2009-01-16,16:14:04
33.5454666666667,114.03448,0,0,39829.6764930556,2009-01-16,16:14:09
33.5439083333333,114.034295,0,0,39829.6765509259,2009-01-16,16:14:14
33.5423416666667,114.034116666667,0,0,39829.6766087963,2009-01-16,16:14:19
33.54077,114.033915,0,0,39829.6766666667,2009-01-16,16:14:24
33.5391866666667,114.033718333333,0,0,39829.676724537,2009-01-16,16:14:29
33.5376033333333,114.033503333333,0,0,39829.6767824074,2009-01-16,16:14:34
33.5360116666667,114.033296666667,0,0,39829.6768402778,2009-01-16,16:14:39
33.534465,114.033113333333,0,0,39829.6768981481,2009-01-16,16:14:44
33.5329133333333,114.032928333333,0,0,39829.6769560185,2009-01-16,16:14:49
33.5313916666667,114.032753333333,0,0,39829.6770138889,2009-01-16,16:14:54
33.5298783333333,114.032573333333,0,0,39829.6770717593,2009-01-16,16:14:59
33.528355,114.032363333333,0,0,39829.6771296296,2009-01-16,16:15:04
33.526845,114.032173333333,0,0,39829.6771875,2009-01-16,16:15:09
33.525305,114.031981666667,0,0,39829.6772453704,2009-01-16,16:15:14
33.52374,114.031796666667,0,0,39829.6773032407,2009-01-16,16:15:19
33.5221733333333,114.031611666667,0,0,39829.6773611111,2009-01-16,16:15:24
33.5206083333333,114.031431666667,0,0,39829.6774189815,2009-01-16,16:15:29
33.5190466666667,114.031225,0,0,39829.6774768519,2009-01-16,16:15:34
33.5174866666667,114.031025,0,0,39829.6775347222,2009-01-16,16:15:39
33.515905,114.030823333333,0,0,39829.6775925926,2009-01-16,16:15:44
33.5142966666667,114.030621666667,0,0,39829.677650463,2009-01-16,16:15:49
33.51268,114.030388333333,0,0,39829.6777083333,2009-01-16,16:15:54
33.5110566666667,114.030196666667,0,0,39829.6777662037,2009-01-16,16:15:59
33.5094216666667,114.03001,0,0,39829.6778240741,2009-01-16,16:16:04
33.50778,114.029806666667,0,0,39829.6778819444,2009-01-16,16:16:09
33.5061433333333,114.02961,0,0,39829.6779398148,2009-01-16,16:16:14
33.50449,114.029451666667,0,0,39829.6779976852,2009-01-16,16:16:19
33.502825,114.029335,0,0,39829.6780555556,2009-01-16,16:16:24
33.5011516666667,114.029311666667,0,0,39829.6781134259,2009-01-16,16:16:29
33.4995033333333,114.029408333333,0,0,39829.6781712963,2009-01-16,16:16:34
33.4978283333333,114.029478333333,0,0,39829.6782291667,2009-01-16,16:16:39
33.4961583333333,114.029546666667,0,0,39829.678287037,2009-01-16,16:16:44
33.49447,114.029591666667,0,0,39829.6783449074,2009-01-16,16:16:49
33.49278,114.029636666667,0,0,39829.6784027778,2009-01-16,16:16:54
33.4911016666667,114.029661666667,0,0,39829.6784606481,2009-01-16,16:16:59
33.4894333333333,114.029691666667,0,0,39829.6785185185,2009-01-16,16:17:04
33.48776,114.029726666667,0,0,39829.6785763889,2009-01-16,16:17:09
33.486075,114.029773333333,0,0,39829.6786342593,2009-01-16,16:17:14
33.4843966666667,114.029788333333,0,0,39829.6786921296,2009-01-16,16:17:19
33.4827133333333,114.029853333333,0,0,39829.67875,2009-01-16,16:17:24
33.4810183333333,114.02993,0,0,39829.6788078704,2009-01-16,16:17:29
33.479345,114.029971666667,0,0,39829.6788657407,2009-01-16,16:17:34
33.4776716666667,114.030008333333,0,0,39829.6789236111,2009-01-16,16:17:39
33.4759733333333,114.030045,0,0,39829.6789814815,2009-01-16,16:17:44
33.4742966666667,114.030083333333,0,0,39829.6790393519,2009-01-16,16:17:49
33.47261,114.030118333333,0,0,39829.6790972222,2009-01-16,16:17:54
33.4709416666667,114.030148333333,0,0,39829.6791550926,2009-01-16,16:17:59
33.4692533333333,114.030185,0,0,39829.679212963,2009-01-16,16:18:04
33.4675566666667,114.030201666667,0,0,39829.6792708333,2009-01-16,16:18:09
33.46588,114.030235,0,0,39829.6793287037,2009-01-16,16:18:14
33.4641883333333,114.030278333333,0,0,39829.6793865741,2009-01-16,16:18:19
33.4625166666667,114.030271666667,0,0,39829.6794444444,2009-01-16,16:18:24
33.4608516666667,114.03023,0,0,39829.6795023148,2009-01-16,16:18:29
33.4591766666667,114.030138333333,0,0,39829.6795601852,2009-01-16,16:18:34
33.457505,114.030075,0,0,39829.6796180556,2009-01-16,16:18:39
33.4558383333333,114.030066666667,0,0,39829.6796759259,2009-01-16,16:18:44
33.45418,114.030098333333,0,0,39829.6797337963,2009-01-16,16:18:49
33.4525233333333,114.03015,0,0,39829.6797916667,2009-01-16,16:18:54
33.450845,114.030235,0,0,39829.679849537,2009-01-16,16:18:59
33.4491816666667,114.030411666667,0,0,39829.6799074074,2009-01-16,16:19:04
33.4474766666667,114.03059,0,0,39829.6799652778,2009-01-16,16:19:09
33.4457933333333,114.030733333333,0,0,39829.6800231481,2009-01-16,16:19:14
33.4440916666667,114.030781666667,0,0,39829.6800810185,2009-01-16,16:19:19
33.4423983333333,114.030821666667,0,0,39829.6801388889,2009-01-16,16:19:24
33.4407066666667,114.030853333333,0,0,39829.6801967593,2009-01-16,16:19:29
33.4390016666667,114.030896666667,0,0,39829.6802546296,2009-01-16,16:19:34
33.4373016666667,114.03093,0,0,39829.6803125,2009-01-16,16:19:39
33.435625,114.030963333333,0,0,39829.6803703704,2009-01-16,16:19:44
33.4339466666667,114.031,0,0,39829.6804282407,2009-01-16,16:19:49
33.4322466666667,114.03103,0,0,39829.6804861111,2009-01-16,16:19:54
33.430565,114.031061666667,0,0,39829.6805439815,2009-01-16,16:19:59
33.4288766666667,114.031086666667,0,0,39829.6806018518,2009-01-16,16:20:04
33.427185,114.031133333333,0,0,39829.6806597222,2009-01-16,16:20:09
33.4254983333333,114.031151666667,0,0,39829.6807175926,2009-01-16,16:20:14
33.4238183333333,114.031221666667,0,0,39829.680775463,2009-01-16,16:20:19
33.42212,114.031265,0,0,39829.6808333333,2009-01-16,16:20:24
33.4204383333333,114.031321666667,0,0,39829.6808912037,2009-01-16,16:20:29
33.4187666666667,114.03136,0,0,39829.6809490741,2009-01-16,16:20:34
33.41709,114.031398333333,0,0,39829.6810069444,2009-01-16,16:20:39
33.4154066666667,114.031438333333,0,0,39829.6810648148,2009-01-16,16:20:44
33.4137383333333,114.031511666667,0,0,39829.6811226852,2009-01-16,16:20:49
33.4120566666667,114.031608333333,0,0,39829.6811805556,2009-01-16,16:20:54
33.4103983333333,114.03172,0,0,39829.6812384259,2009-01-16,16:20:59
33.4087266666667,114.031823333333,0,0,39829.6812962963,2009-01-16,16:21:04
33.4070816666667,114.031908333333,0,0,39829.6813541667,2009-01-16,16:21:09
33.4054166666667,114.032003333333,0,0,39829.681412037,2009-01-16,16:21:14
33.4037566666667,114.032108333333,0,0,39829.6814699074,2009-01-16,16:21:19
33.4021116666667,114.03221,0,0,39829.6815277778,2009-01-16,16:21:24
33.4004466666667,114.03232,0,0,39829.6815856481,2009-01-16,16:21:29
33.3987833333333,114.032418333333,0,0,39829.6816435185,2009-01-16,16:21:34
33.3971116666667,114.032535,0,0,39829.6817013889,2009-01-16,16:21:39
33.3954233333333,114.03264,0,0,39829.6817592593,2009-01-16,16:21:44
33.3937366666667,114.032755,0,0,39829.6818171296,2009-01-16,16:21:49
33.3920383333333,114.032848333333,0,0,39829.681875,2009-01-16,16:21:54
33.39035,114.032961666667,0,0,39829.6819328704,2009-01-16,16:21:59
33.3886466666667,114.033063333333,0,0,39829.6819907407,2009-01-16,16:22:04
33.386945,114.03318,0,0,39829.6820486111,2009-01-16,16:22:09
33.3852483333333,114.033273333333,0,0,39829.6821064815,2009-01-16,16:22:14
33.3835516666667,114.033376666667,0,0,39829.6821643518,2009-01-16,16:22:19
33.3818516666667,114.0335,0,0,39829.6822222222,2009-01-16,16:22:24
33.3801716666667,114.033628333333,0,0,39829.6822800926,2009-01-16,16:22:29
33.37847,114.033738333333,0,0,39829.682337963,2009-01-16,16:22:34
33.3767766666667,114.033833333333,0,0,39829.6823958333,2009-01-16,16:22:39
33.37508,114.033941666667,0,0,39829.6824537037,2009-01-16,16:22:44
33.3734,114.03403,0,0,39829.6825115741,2009-01-16,16:22:49
33.3717266666667,114.034148333333,0,0,39829.6825694444,2009-01-16,16:22:54
33.3700566666667,114.034236666667,0,0,39829.6826273148,2009-01-16,16:22:59
33.36839,114.034331666667,0,0,39829.6826851852,2009-01-16,16:23:04
33.3667216666667,114.034426666667,0,0,39829.6827430556,2009-01-16,16:23:09
33.3650566666667,114.034528333333,0,0,39829.6828009259,2009-01-16,16:23:14
33.3633816666667,114.034625,0,0,39829.6828587963,2009-01-16,16:23:19
33.3617066666667,114.034728333333,0,0,39829.6829166667,2009-01-16,16:23:24
33.3600416666667,114.03485,0,0,39829.682974537,2009-01-16,16:23:29
33.3583683333333,114.034973333333,0,0,39829.6830324074,2009-01-16,16:23:34
33.3566866666667,114.035093333333,0,0,39829.6830902778,2009-01-16,16:23:39
33.3550066666667,114.035185,0,0,39829.6831481481,2009-01-16,16:23:44
33.35333,114.035288333333,0,0,39829.6832060185,2009-01-16,16:23:49
33.3516683333333,114.035381666667,0,0,39829.6832638889,2009-01-16,16:23:54
33.3499733333333,114.03549,0,0,39829.6833217593,2009-01-16,16:23:59
33.3483216666667,114.035601666667,0,0,39829.6833796296,2009-01-16,16:24:04
33.3466316666667,114.035723333333,0,0,39829.6834375,2009-01-16,16:24:09
33.3449533333333,114.035835,0,0,39829.6834953704,2009-01-16,16:24:14
33.3432816666667,114.035943333333,0,0,39829.6835532407,2009-01-16,16:24:19
33.3415966666667,114.036058333333,0,0,39829.6836111111,2009-01-16,16:24:24
33.3399216666667,114.036175,0,0,39829.6836689815,2009-01-16,16:24:29
33.338245,114.036283333333,0,0,39829.6837268519,2009-01-16,16:24:34
33.3365683333333,114.036378333333,0,0,39829.6837847222,2009-01-16,16:24:39
[truncated: 728,763 more chars]
