# Supplementary material for: Research on differential privacy protection method based on user tendency
Source: PLoS One. 2023 Oct 26;18(10):e0288823. doi: 10.1371/journal.pone.0288823 (PMC10602288; doi:10.1371/journal.pone.0288823)
Supplement: S2 Data — (ZIP) [file pone.0288823.s002.zip › Data 5-2/023/Trajectory/20090117074804.plt]

Geolife trajectory
WGS 84
Altitude is in Feet
Reserved 3
0,2,255,My Track,0,0,2,8421376
0
28.193874,113.008382,0,153.156302493438,39830.3250462963,2009-01-17,07:48:04
28.193329,113.008317,0,139.678257874016,39830.3251041667,2009-01-17,07:48:09
28.19282,113.008296,0,142.098986220472,39830.325162037,2009-01-17,07:48:14
28.192334,113.00826,0,142.04063976378,39830.3252199074,2009-01-17,07:48:19
28.191916,113.008228,0,140.884330708661,39830.3252777778,2009-01-17,07:48:24
28.19155,113.008224,0,131.660147637795,39830.3253356481,2009-01-17,07:48:29
28.191214,113.008211,0,118.233513779528,39830.3253935185,2009-01-17,07:48:34
28.190917,113.008171,0,108.167480314961,39830.3254513889,2009-01-17,07:48:39
28.190604,113.008117,0,112.80061023622,39830.3255092593,2009-01-17,07:48:44
28.190179,113.008092,0,110.128782808399,39830.3255671296,2009-01-17,07:48:49
28.189736,113.008068,0,95.9992519685039,39830.325625,2009-01-17,07:48:54
28.189292,113.008004,0,86.850187007874,39830.3256828704,2009-01-17,07:48:59
28.188772,113.007964,0,74.6806332020997,39830.3257407407,2009-01-17,07:49:04
28.188229,113.007917,0,64.7367946194226,39830.3257986111,2009-01-17,07:49:09
28.187637,113.007899,0,53.557687007874,39830.3258564815,2009-01-17,07:49:14
28.187052,113.007884,0,43.5810728346457,39830.3259143519,2009-01-17,07:49:19
28.186477,113.007861,0,44.9656299212598,39830.3259722222,2009-01-17,07:49:24
28.185881,113.007811,0,48.0655905511811,39830.3260300926,2009-01-17,07:49:29
28.185282,113.007716,0,49.3877657480315,39830.326087963,2009-01-17,07:49:34
28.184649,113.007583,0,49.6822998687664,39830.3261458333,2009-01-17,07:49:39
28.183994,113.007545,0,60.6113221784777,39830.3262037037,2009-01-17,07:49:44
28.183358,113.007608,0,72.1305380577428,39830.3262615741,2009-01-17,07:49:49
28.182621,113.007619,0,81.9022834645669,39830.3263194444,2009-01-17,07:49:54
28.181903,113.007553,0,105.246945538058,39830.3263773148,2009-01-17,07:49:59
28.181226,113.007515,0,123.259488188976,39830.3264351852,2009-01-17,07:50:04
28.180545,113.007462,0,139.965134514436,39830.3264930556,2009-01-17,07:50:09
28.179868,113.007423,0,158.308671259843,39830.3265509259,2009-01-17,07:50:14
28.17916,113.007389,0,172.311213910761,39830.3266087963,2009-01-17,07:50:19
28.178425,113.007392,0,185.4306332021,39830.3266666667,2009-01-17,07:50:24
28.177695,113.00739,0,180.326998031496,39830.326724537,2009-01-17,07:50:29
28.176959,113.00736,0,157.832299868766,39830.3267824074,2009-01-17,07:50:34
28.176256,113.007304,0,122.251610892388,39830.3268402778,2009-01-17,07:50:39
28.175558,113.007237,0,100.132582020997,39830.3268981481,2009-01-17,07:50:44
28.174833,113.007164,0,73.4499606299213,39830.3269560185,2009-01-17,07:50:49
28.174142,113.007103,0,55.1086515748031,39830.3270138889,2009-01-17,07:50:54
28.173507,113.007046,0,54.1614534120735,39830.3270717593,2009-01-17,07:50:59
28.172894,113.00699,0,69.2750853018373,39830.3271296296,2009-01-17,07:51:04
28.172251,113.006939,0,87.5883661417323,39830.3271875,2009-01-17,07:51:09
28.171503,113.006894,0,112.097532808399,39830.3272453704,2009-01-17,07:51:14
28.170762,113.006882,0,141.37406824147,39830.3273032407,2009-01-17,07:51:19
28.169932,113.006883,0,153.999603018373,39830.3273611111,2009-01-17,07:51:24
28.169175,113.007058,0,170.458307086614,39830.3274189815,2009-01-17,07:51:29
28.168487,113.007429,0,181.636322178478,39830.3274768519,2009-01-17,07:51:34
28.167828,113.007907,0,188.835360892388,39830.3275347222,2009-01-17,07:51:39
28.167137,113.008372,0,179.795892388451,39830.3275925926,2009-01-17,07:51:44
28.166471,113.008613,0,162.079566929134,39830.327650463,2009-01-17,07:51:49
28.165804,113.008591,0,173.967342519685,39830.3277083333,2009-01-17,07:51:54
28.165031,113.008335,0,171.833464566929,39830.3277662037,2009-01-17,07:51:59
28.164251,113.0081,0,173.560679133858,39830.3278240741,2009-01-17,07:52:04
28.163435,113.00788,0,177.835042650919,39830.3278819444,2009-01-17,07:52:09
28.162668,113.007705,0,185.981335301837,39830.3279398148,2009-01-17,07:52:14
28.161906,113.007605,0,195.152001312336,39830.3279976852,2009-01-17,07:52:19
28.161149,113.007502,0,208.896738845144,39830.3280555556,2009-01-17,07:52:24
28.160406,113.007394,0,219.830866141732,39830.3281134259,2009-01-17,07:52:29
28.159599,113.007197,0,229.383028215223,39830.3281712963,2009-01-17,07:52:34
28.158829,113.006969,0,244.619087926509,39830.3282291667,2009-01-17,07:52:39
28.158063,113.006639,0,257.028018372703,39830.328287037,2009-01-17,07:52:44
28.157362,113.006251,0,268.945820209974,39830.3283449074,2009-01-17,07:52:49
28.15664,113.005756,0,273.011151574803,39830.3284027778,2009-01-17,07:52:54
28.155922,113.005181,0,268.251689632546,39830.3284606481,2009-01-17,07:52:59
28.155305,113.004573,0,269.27687664042,39830.3285185185,2009-01-17,07:53:04
28.154721,113.003903,0,277.148169291339,39830.3285763889,2009-01-17,07:53:09
28.15422,113.003109,0,275.968339895013,39830.3286342593,2009-01-17,07:53:14
28.153742,113.0023,0,267.856653543307,39830.3286921296,2009-01-17,07:53:19
28.15339,113.001482,0,269.643251312336,39830.32875,2009-01-17,07:53:24
28.153088,113.000612,0,278.8518667979,39830.3288078704,2009-01-17,07:53:29
28.152877,112.999712,0,292.498871391076,39830.3288657407,2009-01-17,07:53:34
28.152715,112.998769,0,307.879786745407,39830.3289236111,2009-01-17,07:53:39
28.152528,112.997881,0,314.758054461942,39830.3289814815,2009-01-17,07:53:44
28.152335,112.996959,0,319.272841207349,39830.3290393518,2009-01-17,07:53:49
28.152168,112.99607,0,331.846971784777,39830.3290972222,2009-01-17,07:53:54
28.151985,112.995132,0,342.044478346457,39830.3291550926,2009-01-17,07:53:59
28.151732,112.994209,0,356.218382545932,39830.329212963,2009-01-17,07:54:04
28.151357,112.993352,0,328.217604986877,39830.3292708333,2009-01-17,07:54:09
28.151083,112.992438,0,309.723530183727,39830.3293287037,2009-01-17,07:54:14
28.150828,112.991437,0,300.069317585302,39830.3293865741,2009-01-17,07:54:19
28.148798,112.983826,0,189.938156167979,39830.3297916667,2009-01-17,07:54:54
28.148104,112.982797,0,154.690016404199,39830.329849537,2009-01-17,07:54:59
28.147723,112.981611,0,122.230160761155,39830.3299074074,2009-01-17,07:55:04
28.147263,112.980385,0,97.0263353018373,39830.3299652778,2009-01-17,07:55:09
28.146833,112.979151,0,94.4504035433071,39830.3300231481,2009-01-17,07:55:14
28.146368,112.977949,0,109.123156167979,39830.3300810185,2009-01-17,07:55:19
28.145863,112.976676,0,116.471679790026,39830.3301388889,2009-01-17,07:55:24
28.145361,112.975383,0,125.473579396325,39830.3301967593,2009-01-17,07:55:29
28.144862,112.974121,0,129.664665354331,39830.3302546296,2009-01-17,07:55:34
28.144339,112.972829,0,108.287578740157,39830.3303125,2009-01-17,07:55:39
28.143812,112.971482,0,86.8960498687664,39830.3303703704,2009-01-17,07:55:44
28.143266,112.970125,0,64.0184875328084,39830.3304282407,2009-01-17,07:55:49
28.142738,112.968767,0,46.7286056430446,39830.3304861111,2009-01-17,07:55:54
28.142194,112.967368,0,33.3959547244094,39830.3305439815,2009-01-17,07:55:59
28.141629,112.965938,0,18.3751115485564,39830.3306018518,2009-01-17,07:56:04
28.140939,112.964573,0,6.48584645669291,39830.3306597222,2009-01-17,07:56:09
28.140075,112.963288,0,-11.6907545931759,39830.3307175926,2009-01-17,07:56:14
28.139116,112.962096,0,-25.0047309711286,39830.330775463,2009-01-17,07:56:19
28.138132,112.960899,0,-33.2147933070866,39830.3308333333,2009-01-17,07:56:24
28.137234,112.959602,0,-30.6662762467192,39830.3308912037,2009-01-17,07:56:29
28.13625,112.958358,0,4.24295275590551,39830.3309490741,2009-01-17,07:56:34
28.135044,112.957305,0,25.6694586614173,39830.3310069444,2009-01-17,07:56:39
28.133673,112.956555,0,52.9061417322835,39830.3310648148,2009-01-17,07:56:44
28.132115,112.956019,0,70.0042683727034,39830.3311226852,2009-01-17,07:56:49
28.130535,112.955736,0,104.212667322835,39830.3311805556,2009-01-17,07:56:54
28.128957,112.955562,0,130.73904855643,39830.3312384259,2009-01-17,07:56:59
28.127382,112.955417,0,159.688996062992,39830.3312962963,2009-01-17,07:57:04
28.125754,112.955264,0,194.591837270341,39830.3313541667,2009-01-17,07:57:09
28.124158,112.955151,0,217.42532808399,39830.331412037,2009-01-17,07:57:14
28.122566,112.954992,0,229.818188976378,39830.3314699074,2009-01-17,07:57:19
28.120949,112.954827,0,241.365255905512,39830.3315277778,2009-01-17,07:57:24
28.119325,112.954676,0,245.530511811024,39830.3315856481,2009-01-17,07:57:29
28.117674,112.954543,0,241.585879265092,39830.3316435185,2009-01-17,07:57:34
28.116055,112.954403,0,238.66718503937,39830.3317013889,2009-01-17,07:57:39
28.114445,112.954222,0,235.576230314961,39830.3317592593,2009-01-17,07:57:44
28.112815,112.954034,0,231.222693569554,39830.3318171296,2009-01-17,07:57:49
28.111175,112.953842,0,224.674753937008,39830.331875,2009-01-17,07:57:54
28.10953,112.953636,0,217.676837270341,39830.3319328704,2009-01-17,07:57:59
28.107866,112.953449,0,214.039235564304,39830.3319907407,2009-01-17,07:58:04
28.106179,112.95326,0,212.192910104987,39830.3320486111,2009-01-17,07:58:09
28.104528,112.953088,0,211.808238188976,39830.3321064815,2009-01-17,07:58:14
28.102878,112.952887,0,203.729740813648,39830.3321643519,2009-01-17,07:58:19
28.101212,112.952703,0,203.610892388451,39830.3322222222,2009-01-17,07:58:24
28.099539,112.952526,0,201.927870734908,39830.3322800926,2009-01-17,07:58:29
28.097841,112.952341,0,201.657637795276,39830.332337963,2009-01-17,07:58:34
28.096137,112.952166,0,187.201614173228,39830.3323958333,2009-01-17,07:58:39
28.094462,112.952082,0,184.955446194226,39830.3324537037,2009-01-17,07:58:44
28.092764,112.952009,0,183.962211286089,39830.3325115741,2009-01-17,07:58:49
28.091076,112.951952,0,179.038950131234,39830.3325694444,2009-01-17,07:58:54
28.089388,112.951939,0,171.890446194226,39830.3326273148,2009-01-17,07:58:59
28.087695,112.951917,0,148.262125984252,39830.3326851852,2009-01-17,07:59:04
28.086022,112.951885,0,134.402273622047,39830.3327430556,2009-01-17,07:59:09
28.084329,112.951831,0,107.042444225722,39830.3328009259,2009-01-17,07:59:14
28.082685,112.951728,0,90.2633858267717,39830.3328587963,2009-01-17,07:59:19
28.081037,112.951612,0,77.1681889763779,39830.3329166667,2009-01-17,07:59:24
28.079375,112.951513,0,83.9029461942257,39830.332974537,2009-01-17,07:59:29
28.077715,112.951507,0,103.548162729659,39830.3330324074,2009-01-17,07:59:34
28.076054,112.95168,0,126.138884514436,39830.3330902778,2009-01-17,07:59:39
28.07439,112.951901,0,142.178310367454,39830.3331481481,2009-01-17,07:59:44
28.072717,112.952191,0,166.988674540682,39830.3332060185,2009-01-17,07:59:49
28.071043,112.952492,0,193.121676509186,39830.3332638889,2009-01-17,07:59:54
28.069421,112.952812,0,205.657952755906,39830.3333217593,2009-01-17,07:59:59
28.067826,112.95311,0,217.428631889764,39830.3333796296,2009-01-17,08:00:04
28.066221,112.953403,0,219.141466535433,39830.3334375,2009-01-17,08:00:09
28.06463,112.953689,0,208.777030839895,39830.3334953704,2009-01-17,08:00:14
28.063043,112.953989,0,206.545869422572,39830.3335532407,2009-01-17,08:00:19
28.061453,112.954265,0,207.335843175853,39830.3336111111,2009-01-17,08:00:24
28.059904,112.954583,0,200.020108267717,39830.3336689815,2009-01-17,08:00:29
28.058323,112.954917,0,191.7456332021,39830.3337268519,2009-01-17,08:00:34
28.056753,112.955273,0,180.482352362205,39830.3337847222,2009-01-17,08:00:39
28.055178,112.955669,0,173.446699475066,39830.3338425926,2009-01-17,08:00:44
28.053625,112.956024,0,166.604839238845,39830.333900463,2009-01-17,08:00:49
28.052046,112.956377,0,158.287096456693,39830.3339583333,2009-01-17,08:00:54
28.050483,112.956729,0,151.838454724409,39830.3340162037,2009-01-17,08:00:59
28.048925,112.957071,0,141.97187992126,39830.3340740741,2009-01-17,08:01:04
28.047364,112.957422,0,137.127103018373,39830.3341319444,2009-01-17,08:01:09
28.045797,112.957765,0,125.858477690289,39830.3341898148,2009-01-17,08:01:14
28.044232,112.95821,0,124.836479658793,39830.3342476852,2009-01-17,08:01:19
28.042723,112.958862,0,124.62688648294,39830.3343055556,2009-01-17,08:01:24
28.041237,112.959507,0,125.687680446194,39830.3343634259,2009-01-17,08:01:29
28.039764,112.960188,0,128.602004593176,39830.3344212963,2009-01-17,08:01:34
28.038271,112.960851,0,130.224927821522,39830.3344791667,2009-01-17,08:01:39
28.03679,112.961517,0,132.955830052493,39830.334537037,2009-01-17,08:01:44
28.035303,112.962184,0,141.79563976378,39830.3345949074,2009-01-17,08:01:49
28.033767,112.962814,0,148.405164041995,39830.3346527778,2009-01-17,08:01:54
28.03227,112.963469,0,151.920718503937,39830.3347106481,2009-01-17,08:01:59
28.030773,112.964112,0,154.009416010499,39830.3347685185,2009-01-17,08:02:04
28.029271,112.964716,0,173.725242782152,39830.3348263889,2009-01-17,08:02:09
28.027724,112.965362,0,184.350262467192,39830.3348842593,2009-01-17,08:02:14
28.026223,112.966029,0,195.61532152231,39830.3349421296,2009-01-17,08:02:19
28.024682,112.966664,0,188.716440288714,39830.335,2009-01-17,08:02:24
28.02318,112.967316,0,190.458848425197,39830.3350578704,2009-01-17,08:02:29
28.021669,112.967959,0,186.127979002625,39830.3351157407,2009-01-17,08:02:34
28.02017,112.968636,0,179.964537401575,39830.3351736111,2009-01-17,08:02:39
28.018708,112.96942,0,161.226128608924,39830.3352314815,2009-01-17,08:02:44
28.017262,112.970234,0,146.561683070866,39830.3352893519,2009-01-17,08:02:49
28.015837,112.971075,0,136.809625984252,39830.3353472222,2009-01-17,08:02:54
28.014399,112.971922,0,126.916315616798,39830.3354050926,2009-01-17,08:02:59
28.012957,112.972768,0,117.037401574803,39830.335462963,2009-01-17,08:03:04
28.011523,112.973598,0,110.629012467192,39830.3355208333,2009-01-17,08:03:09
28.010083,112.974424,0,105.647103018373,39830.3355787037,2009-01-17,08:03:14
28.008656,112.975253,0,101.822916666667,39830.3356365741,2009-01-17,08:03:19
28.007219,112.976062,0,101.328772965879,39830.3356944444,2009-01-17,08:03:24
28.005821,112.976956,0,100.328064304462,39830.3357523148,2009-01-17,08:03:29
28.004505,112.977993,0,92.027280183727,39830.3358101852,2009-01-17,08:03:34
28.003296,112.979191,0,97.635561023622,39830.3358680556,2009-01-17,08:03:39
28.002095,112.980381,0,96.1842946194226,39830.3359259259,2009-01-17,08:03:44
28.000883,112.98157,0,94.9554429133858,39830.3359837963,2009-01-17,08:03:49
27.999664,112.982759,0,89.7750885826772,39830.3360416667,2009-01-17,08:03:54
27.998471,112.983957,0,85.3865091863517,39830.336099537,2009-01-17,08:03:59
27.997244,112.985128,0,78.8491732283465,39830.3361574074,2009-01-17,08:04:04
27.996039,112.986296,0,72.5400426509186,39830.3362152778,2009-01-17,08:04:09
27.994841,112.987445,0,62.6953805774278,39830.3362731481,2009-01-17,08:04:14
27.993732,112.988668,0,58.4078772965879,39830.3363310185,2009-01-17,08:04:19
27.992752,112.990004,0,56.0067388451444,39830.3363888889,2009-01-17,08:04:24
27.991842,112.991392,0,54.9405708661417,39830.3364467593,2009-01-17,08:04:29
27.990944,112.992804,0,50.2986581364829,39830.3365046296,2009-01-17,08:04:34
27.990069,112.994209,0,54.5608202099737,39830.3365625,2009-01-17,08:04:39
27.989192,112.995617,0,71.2691272965879,39830.3366203704,2009-01-17,08:04:44
27.988319,112.996993,0,77.7059350393701,39830.3366782407,2009-01-17,08:04:49
27.987448,112.998382,0,85.3024573490814,39830.3367361111,2009-01-17,08:04:54
27.986576,112.999754,0,88.1432480314961,39830.3367939815,2009-01-17,08:04:59
27.985728,113.00113,0,89.5500426509186,39830.3368518518,2009-01-17,08:05:04
27.984883,113.002497,0,87.0018044619422,39830.3369097222,2009-01-17,08:05:09
27.98404,113.003841,0,81.7293897637795,39830.3369675926,2009-01-17,08:05:14
27.9831,113.005076,0,77.8556758530184,39830.337025463,2009-01-17,08:05:19
27.981982,113.006107,0,75.0505380577428,39830.3370833333,2009-01-17,08:05:24
27.980779,113.007014,0,75.6986384514436,39830.3371412037,2009-01-17,08:05:29
27.979552,113.007899,0,83.4284547244094,39830.3371990741,2009-01-17,08:05:34
27.978285,113.008619,0,90.1823917322835,39830.3372569444,2009-01-17,08:05:39
27.976903,113.009095,0,94.8228313648294,39830.3373148148,2009-01-17,08:05:44
27.975478,113.009392,0,97.7122440944882,39830.3373726852,2009-01-17,08:05:49
27.974044,113.009749,0,103.434340551181,39830.3374305556,2009-01-17,08:05:54
27.972542,113.010145,0,106.394333989501,39830.3374884259,2009-01-17,08:05:59
27.971191,113.010983,0,109.407946194226,39830.3375462963,2009-01-17,08:06:04
27.970238,113.012277,0,124.223789370079,39830.3376041667,2009-01-17,08:06:09
27.96942,113.013696,0,132.195705380577,39830.337662037,2009-01-17,08:06:14
27.968516,113.015028,0,132.285803805774,39830.3377199074,2009-01-17,08:06:19
27.967595,113.016313,0,126.064855643045,39830.3377777778,2009-01-17,08:06:24
27.966533,113.017463,0,114.633103674541,39830.3378356481,2009-01-17,08:06:29
27.965315,113.018422,0,114.618474409449,39830.3378935185,2009-01-17,08:06:34
27.964026,113.019291,0,110.282483595801,39830.3379513889,2009-01-17,08:06:39
27.962757,113.020209,0,105.154632545932,39830.3380092593,2009-01-17,08:06:44
27.961454,113.02112,0,105.458694225722,39830.3380671296,2009-01-17,08:06:49
27.960174,113.022048,0,115.538845144357,39830.338125,2009-01-17,08:06:54
27.958884,113.022976,0,119.359488188976,39830.3381828704,2009-01-17,08:06:59
27.957632,113.023979,0,115.448897637795,39830.3382407407,2009-01-17,08:07:04
27.95651,113.025154,0,112.204839238845,39830.3382986111,2009-01-17,08:07:09
27.955434,113.026343,0,109.818477690289,39830.3383564815,2009-01-17,08:07:14
27.954347,113.027497,0,127.563526902887,39830.3384143518,2009-01-17,08:07:19
27.95324,113.028516,0,146.352762467192,39830.3384722222,2009-01-17,08:07:24
27.952061,113.029516,0,174.155436351706,39830.3385300926,2009-01-17,08:07:29
27.950856,113.030462,0,192.641085958005,39830.338587963,2009-01-17,08:07:34
27.949769,113.031545,0,204.842683727034,39830.3386458333,2009-01-17,08:07:39
27.948807,113.032753,0,204.813011811024,39830.3387037037,2009-01-17,08:07:44
27.947847,113.033938,0,195.250098425197,39830.3387615741,2009-01-17,08:07:49
27.946803,113.035036,0,195.991797900262,39830.3388194444,2009-01-17,08:07:54
27.945627,113.035919,0,190.703937007874,39830.3388773148,2009-01-17,08:07:59
27.944359,113.036703,0,179.474911417323,39830.3389351852,2009-01-17,08:08:04
27.943115,113.037545,0,172.130856299213,39830.3389930556,2009-01-17,08:08:09
27.941985,113.038616,0,159.964347112861,39830.3390509259,2009-01-17,08:08:14
27.941004,113.039816,0,147.660823490814,39830.3391087963,2009-01-17,08:08:19
27.940149,113.041138,0,143.057880577428,39830.3391666667,2009-01-17,08:08:24
27.939426,113.042539,0,134.050728346457,39830.339224537,2009-01-17,08:08:29
27.938747,113.043969,0,128.656922572178,39830.3392824074,2009-01-17,08:08:34
27.938073,113.045418,0,128.379668635171,39830.3393402778,2009-01-17,08:08:39
27.937397,113.04688,0,127.80218175853,39830.3393981481,2009-01-17,08:08:44
27.93673,113.048358,0,124.913513779528,39830.3394560185,2009-01-17,08:08:49
27.936038,113.049822,0,121.108891076115,39830.3395138889,2009-01-17,08:08:54
27.93534,113.051258,0,113.785823490814,39830.3395717593,2009-01-17,08:08:59
27.934659,113.052688,0,108.235977690289,39830.3396296296,2009-01-17,08:09:04
27.933999,113.05411,0,103.059202755906,39830.3396875,2009-01-17,08:09:09
27.933301,113.055498,0,101.462450787402,39830.3397453704,2009-01-17,08:09:14
27.932608,113.056897,0,101.347158792651,39830.3398032407,2009-01-17,08:09:19
27.931866,113.058227,0,100.771204068241,39830.3398611111,2009-01-17,08:09:24
27.93099,113.059438,0,99.9656758530184,39830.3399189815,2009-01-17,08:09:29
27.93006,113.06061,0,96.3624639107612,39830.3399768519,2009-01-17,08:09:34
27.929188,113.061777,0,95.8612631233596,39830.3400347222,2009-01-17,08:09:39
27.928317,113.062961,0,87.7165551181102,39830.3400925926,2009-01-17,08:09:44
27.927426,113.06412,0,88.73343832021,39830.340150463,2009-01-17,08:09:49
27.92649,113.065199,0,91.9950656167979,39830.3402083333,2009-01-17,08:09:54
27.925457,113.066126,0,100.546122047244,39830.3402662037,2009-01-17,08:09:59
27.92436,113.066953,0,104.505026246719,39830.3403240741,2009-01-17,08:10:04
27.923278,113.067786,0,99.9607874015748,39830.3403819444,2009-01-17,08:10:09
27.922202,113.068606,0,104.630793963255,39830.3404398148,2009-01-17,08:10:14
27.921163,113.069423,0,107.925406824147,39830.3404976852,2009-01-17,08:10:19
27.920095,113.070217,0,112.078795931759,39830.3405555556,2009-01-17,08:10:24
27.919083,113.070988,0,108.379793307087,39830.3406134259,2009-01-17,08:10:29
27.918074,113.071761,0,107.039028871391,39830.3406712963,2009-01-17,08:10:34
27.917074,113.072527,0,111.996696194226,39830.3407291667,2009-01-17,08:10:39
27.916124,113.073281,0,119.157562335958,39830.340787037,2009-01-17,08:10:44
27.915164,113.074035,0,124.634120734908,39830.3408449074,2009-01-17,08:10:49
27.914245,113.074779,0,127.048103674541,39830.3409027778,2009-01-17,08:10:54
27.913303,113.075519,0,128.874616141732,39830.3409606481,2009-01-17,08:10:59
27.912425,113.076307,0,126.789737532808,39830.3410185185,2009-01-17,08:11:04
27.911652,113.077178,0,133.301305774278,39830.3410763889,2009-01-17,08:11:09
27.910976,113.07815,0,137.46657152231,39830.3411342593,2009-01-17,08:11:14
27.910377,113.079177,0,140.443172572178,39830.3411921296,2009-01-17,08:11:19
27.909863,113.0802,0,148.16938648294,39830.34125,2009-01-17,08:11:24
27.909348,113.081213,0,151.975675853018,39830.3413078704,2009-01-17,08:11:29
27.908876,113.082236,0,154.347155511811,39830.3413657407,2009-01-17,08:11:34
27.908368,113.083226,0,156.802253937008,39830.3414236111,2009-01-17,08:11:39
27.907884,113.084206,0,162.332276902887,39830.3414814815,2009-01-17,08:11:44
27.907411,113.085187,0,164.150866141732,39830.3415393519,2009-01-17,08:11:49
27.906947,113.086144,0,164.941138451444,39830.3415972222,2009-01-17,08:11:54
27.906479,113.087067,0,166.712057086614,39830.3416550926,2009-01-17,08:11:59
27.906017,113.08796,0,167.988690944882,39830.341712963,2009-01-17,08:12:04
27.905548,113.088829,0,165.799596456693,39830.3417708333,2009-01-17,08:12:09
27.905049,113.08972,0,170.215357611549,39830.3418287037,2009-01-17,08:12:14
27.904479,113.090479,0,170.622621391076,39830.3418865741,2009-01-17,08:12:19
27.903801,113.091145,0,169.042427821522,39830.3419444444,2009-01-17,08:12:24
27.903015,113.091672,0,167.926227034121,39830.3420023148,2009-01-17,08:12:29
27.902192,113.092031,0,162.698966535433,39830.3420601852,2009-01-17,08:12:34
27.901263,113.092211,0,158.549580052493,39830.3421180556,2009-01-17,08:12:39
27.900319,113.092293,0,158.921978346457,39830.3421759259,2009-01-17,08:12:44
27.89936,113.092359,0,154.585062335958,39830.3422337963,2009-01-17,08:12:49
27.89841,113.092475,0,162.69937992126,39830.3422916667,2009-01-17,08:12:54
27.897498,113.092766,0,159.343920603675,39830.342349537,2009-01-17,08:12:59
27.896628,113.093212,0,158.624475065617,39830.3424074074,2009-01-17,08:13:04
27.89585,113.093824,0,160.641719160105,39830.3424652778,2009-01-17,08:13:09
27.895196,113.094554,0,159.23812992126,39830.3425231481,2009-01-17,08:13:14
27.894621,113.095281,0,161.161046587927,39830.3425810185,2009-01-17,08:13:19
27.894078,113.095983,0,161.377050524934,39830.3426388889,2009-01-17,08:13:24
27.893573,113.096675,0,165.18563976378,39830.3426967593,2009-01-17,08:13:29
27.893091,113.097297,0,163.885465879265,39830.3427546296,2009-01-17,08:13:34
27.892633,113.09788,0,180.018316929134,39830.3428125,2009-01-17,08:13:39
27.892186,113.098407,0,200.98343175853,39830.3428703704,2009-01-17,08:13:44
27.891782,113.098897,0,198.980980971129,39830.3429282407,2009-01-17,08:13:49
27.891418,113.099332,0,182.530810367454,39830.3429861111,2009-01-17,08:13:54
27.891071,113.09974,0,163.036282808399,39830.3430439815,2009-01-17,08:13:59
27.89077,113.100123,0,161.398927165354,39830.3431018519,2009-01-17,08:14:04
27.890494,113.100424,0,150.229622703412,39830.3431597222,2009-01-17,08:14:09
27.89025,113.10068,0,146.870511811024,39830.3432175926,2009-01-17,08:14:14
27.890048,113.100879,0,153.57655839895,39830.343275463,2009-01-17,08:14:19
27.889895,113.101067,0,160.25406824147,39830.3433333333,2009-01-17,08:14:24
27.889767,113.101192,0,155.071286089239,39830.3433912037,2009-01-17,08:14:29
27.889662,113.101331,0,145.429501312336,39830.3434490741,2009-01-17,08:14:34
27.889518,113.101462,0,134.321774934383,39830.3435069444,2009-01-17,08:14:39
27.889393,113.101648,0,136.802040682415,39830.3435648148,2009-01-17,08:14:44
27.889256,113.101861,0,149.478599081365,39830.3436226852,2009-01-17,08:14:49
27.889102,113.102054,0,155.646220472441,39830.3436805556,2009-01-17,08:14:54
27.888941,113.102251,0,158.051719160105,39830.3437384259,2009-01-17,08:14:59
27.88876,113.102445,0,156.763195538058,39830.3437962963,2009-01-17,08:15:04
27.888536,113.102661,0,147.053874671916,39830.3438541667,2009-01-17,08:15:09
27.888357,113.102891,0,133.569333989501,39830.343912037,2009-01-17,08:15:14
27.888151,113.103137,0,127.111407480315,39830.3439699074,2009-01-17,08:15:19
27.887896,113.103375,0,122.265452755906,39830.3440277778,2009-01-17,08:15:24
27.887651,113.103662,0,118.781975065617,39830.3440856481,2009-01-17,08:15:29
27.887436,113.103901,0,122.462381889764,39830.3441435185,2009-01-17,08:15:34
27.887263,113.104105,0,118.351384514436,39830.3442013889,2009-01-17,08:15:39
27.887129,113.104228,0,111.601108923885,39830.3442592593,2009-01-17,08:15:44
27.887038,113.104324,0,99.1412860892388,39830.3443171296,2009-01-17,08:15:49
27.886938,113.104398,0,87.5365518372703,39830.344375,2009-01-17,08:15:54
27.886797,113.104514,0,92.1802952755906,39830.3444328704,2009-01-17,08:15:59
27.886663,113.104646,0,105.338057742782,39830.3444907407,2009-01-17,08:16:04
27.88653,113.104816,0,105.978372703412,39830.3445486111,2009-01-17,08:16:09
27.886396,113.104986,0,118.417788713911,39830.3446064815,2009-01-17,08:16:14
27.886255,113.105138,0,121.76249671916,39830.3446643518,2009-01-17,08:16:19
27.88611,113.105288,0,130.940498687664,39830.3447222222,2009-01-17,08:16:24
27.88598,113.105466,0,125.264658792651,39830.3447800926,2009-01-17,08:16:29
27.885825,113.105654,0,121.866824146982,39830.344837963,2009-01-17,08:16:34
27.885676,113.105853,0,137.977673884514,39830.3448958333,2009-01-17,08:16:39
27.88553,113.10603,0,146.579967191601,39830.3449537037,2009-01-17,08:16:44
27.885394,113.1062,0,162.668854986877,39830.3450115741,2009-01-17,08:16:49
27.885221,113.106414,0,166.23061351706,39830.3450694444,2009-01-17,08:16:54
27.885058,113.106637,0,154.438907480315,39830.3451273148,2009-01-17,08:16:59
27.884884,113.106892,0,153.727519685039,39830.3451851852,2009-01-17,08:17:04
27.884704,113.107129,0,148.17,39830.3452430556,2009-01-17,08:17:09
27.88451,113.107348,0,137.206712598425,39830.3453009259,2009-01-17,08:17:14
27.884314,113.107587,0,129.151896325459,39830.3453587963,2009-01-17,08:17:19
27.884144,113.107852,0,118.938730314961,39830.3454166667,2009-01-17,08:17:24
27.884008,113.108118,0,116.181650262467,39830.345474537,2009-01-17,08:17:29
27.883856,113.108379,0,101.947627952756,39830.3455324074,2009-01-17,08:17:34
27.883707,113.108662,0,94.0595209973753,39830.3455902778,2009-01-17,08:17:39
27.883523,113.108981,0,107.54343832021,39830.3456481481,2009-01-17,08:17:44
27.883352,113.109273,0,106.197969160105,39830.3457060185,2009-01-17,08:17:49
27.883174,113.109581,0,108.919655511811,39830.3457638889,2009-01-17,08:17:54
27.883008,113.109882,0,104.421410761155,39830.3458217593,2009-01-17,08:17:59
27.882843,113.1102,0,104.213241469816,39830.3458796296,2009-01-17,08:18:04
27.882704,113.110517,0,103.616315616798,39830.3459375,2009-01-17,08:18:09
27.882546,113.110848,0,97.1684809711286,39830.3459953704,2009-01-17,08:18:14
27.882391,113.111197,0,91.8530807086614,39830.3460532407,2009-01-17,08:18:19
27.882246,113.111555,0,81.8631660104987,39830.3461111111,2009-01-17,08:18:24
27.882121,113.111934,0,82.5862926509186,39830.3461689815,2009-01-17,08:18:29
27.881954,113.112315,0,80.450124671916,39830.3462268518,2009-01-17,08:18:34
27.881811,113.112702,0,77.6840682414698,39830.3462847222,2009-01-17,08:18:39
27.88169,113.113085,0,82.0599212598425,39830.3463425926,2009-01-17,08:18:44
27.881529,113.113504,0,79.2925328083989,39830.346400463,2009-01-17,08:18:49
27.881356,113.113922,0,74.2542388451443,39830.3464583333,2009-01-17,08:18:54
27.881221,113.114294,0,65.8665682414698,39830.3465162037,2009-01-17,08:18:59
27.881085,113.114607,0,61.9337237532808,39830.3465740741,2009-01-17,08:19:04
27.880995,113.114873,0,61.3088418635171,39830.3466319444,2009-01-17,08:19:09
27.880908,113.115107,0,60.9902066929134,39830.3466898148,2009-01-17,08:19:14
27.880847,113.115266,0,62.1388353018373,39830.3467476852,2009-01-17,08:19:19
27.880787,113.115397,0,58.9406266404199,39830.3468055556,2009-01-17,08:19:24
27.880742,113.115516,0,62.9419225721785,39830.3468634259,2009-01-17,08:19:29
27.880669,113.11565,0,63.612936351706,39830.3469212963,2009-01-17,08:19:34
27.880591,113.115797,0,63.4277526246719,39830.3469791667,2009-01-17,08:19:39
27.880487,113.11594,0,55.3610334645669,39830.347037037,2009-01-17,08:19:44
27.880409,113.116139,0,47.7078608923885,39830.3470949074,2009-01-17,08:19:49
27.880351,113.116356,0,47.0199606299213,39830.3471527778,2009-01-17,08:19:54
27.880281,113.116553,0,45.1438090551181,39830.3472106481,2009-01-17,08:19:59
27.880221,113.116769,0,52.5502329396325,39830.3472685185,2009-01-17,08:20:04
27.880141,113.116988,0,61.5396456692913,39830.3473263889,2009-01-17,08:20:09
27.880057,113.117228,0,63.6958562992126,39830.3473842593,2009-01-17,08:20:14
27.879953,113.117491,0,69.9845997375328,39830.3474421296,2009-01-17,08:20:19
27.879846,113.11779,0,71.4159022309711,39830.3475,2009-01-17,08:20:24
27.879729,113.118105,0,65.4130413385827,39830.3475578704,2009-01-17,08:20:29
27.879575,113.118432,0,60.044406167979,39830.3476157407,2009-01-17,08:20:34
27.879412,113.118809,0,64.4518897637795,39830.3476736111,2009-01-17,08:20:39
27.879256,113.119237,0,67.6987368766404,39830.3477314815,2009-01-17,08:20:44
27.879096,113.119673,0,67.1432086614173,39830.3477893519,2009-01-17,08:20:49
27.878918,113.120135,0,65.8083825459318,39830.3478472222,2009-01-17,08:20:54
27.878677,113.120615,0,63.3784908136483,39830.3479050926,2009-01-17,08:20:59
27.878373,113.121052,0,59.029717847769,39830.347962963,2009-01-17,08:21:04
27.878032,113.121482,0,53.193845144357,39830.3480208333,2009-01-17,08:21:09
27.877642,113.121922,0,59.7526148293963,39830.3480787037,2009-01-17,08:21:14
27.877185,113.122319,0,56.3641305774278,39830.3481365741,2009-01-17,08:21:19
27.876703,113.122696,0,58.2887926509186,39830.3481944444,2009-01-17,08:21:24
27.876097,113.123015,0,72.1192683727034,39830.3482523148,2009-01-17,08:21:29
27.875448,113.123304,0,91.1372112860892,39830.3483101852,2009-01-17,08:21:34
27.874745,113.123587,0,100.421410761155,39830.3483680556,2009-01-17,08:21:39
27.87405,113.123869,0,101.014235564304,39830.3484259259,2009-01-17,08:21:44
27.873307,113.124156,0,95.3159547244094,39830.3484837963,2009-01-17,08:21:49
27.872553,113.124454,0,100.603330052493,39830.3485416667,2009-01-17,08:21:54
27.871773,113.124764,0,99.3570078740158,39830.348599537,2009-01-17,08:21:59
27.870965,113.125104,0,96.2135662729659,39830.3486574074,2009-01-17,08:22:04
27.870129,113.12544,0,91.0414435695538,39830.3487152778,2009-01-17,08:22:09
27.869291,113.125811,0,93.8132611548556,39830.3487731481,2009-01-17,08:22:14
27.868401,113.12619,0,96.9794914698163,39830.3488310185,2009-01-17,08:22:19
27.867481,113.126561,0,102.043690944882,39830.3488888889,2009-01-17,08:22:24
27.866548,113.126952,0,107.060291994751,39830.3489467593,2009-01-17,08:22:29
27.865602,113.127358,0,110.537723097113,39830.3490046296,2009-01-17,08:22:34
27.864676,113.127762,0,109.686738845144,39830.3490625,2009-01-17,08:22:39
27.863739,113.128216,0,111.266358267717,39830.3491203704,2009-01-17,08:22:44
27.862867,113.128797,0,105.251978346457,39830.3491782407,2009-01-17,08:22:49
27.862048,113.129512,0,100.327463910761,39830.3492361111,2009-01-17,08:22:54
27.861275,113.130309,0,88.6877132545932,39830.3492939815,2009-01-17,08:22:59
27.860507,113.131153,0,81.6361220472441,39830.3493518519,2009-01-17,08:23:04
27.859726,113.131983,0,80.6930446194226,39830.3494097222,2009-01-17,08:23:09
27.858916,113.132844,0,76.7924212598425,39830.3494675926,2009-01-17,08:23:14
27.858111,113.133702,0,74.8254232283465,39830.349525463,2009-01-17,08:23:19
27.8573,113.13456,0,74.6370997375328,39830.3495833333,2009-01-17,08:23:24
27.856505,113.135409,0,74.9684186351706,39830.3496412037,2009-01-17,08:23:29
27.855719,113.136243,0,71.9424868766404,39830.3496990741,2009-01-17,08:23:34
27.854994,113.137157,0,76.8913385826772,39830.3497569444,2009-01-17,08:23:39
27.854344,113.138167,0,86.629967191601,39830.3498148148,2009-01-17,08:23:44
27.85376,113.139193,0,93.3391666666667,39830.3498726852,2009-01-17,08:23:49
27.853224,113.140204,0,95.9045570866142,39830.3499305556,2009-01-17,08:23:54
27.852689,113.141196,0,98.143687664042,39830.3499884259,2009-01-17,08:23:59
27.852171,113.142187,0,105.193382545932,39830.3500462963,2009-01-17,08:24:04
27.851621,113.143162,0,107.992641076115,39830.3501041667,2009-01-17,08:24:09
27.85105,113.144144,0,109.04532480315,39830.350162037,2009-01-17,08:24:14
27.850506,113.145128,0,112.854402887139,39830.3502199074,2009-01-17,08:24:19
27.849879,113.146021,0,116.139973753281,39830.3502777778,2009-01-17,08:24:24
27.849109,113.146779,0,110.936115485564,39830.3503356481,2009-01-17,08:24:29
27.848223,113.147374,0,105.339422572178,39830.3503935185,2009-01-17,08:24:34
27.847274,113.147812,0,96.5535793963255,39830.3504513889,2009-01-17,08:24:39
27.846301,113.148137,0,93.4818864829396,39830.3505092593,2009-01-17,08:24:44
27.845414,113.148494,0,99.2454330708661,39830.3505671296,2009-01-17,08:24:49
27.844537,113.148865,0,103.026975065617,39830.350625,2009-01-17,08:24:54
27.843697,113.149213,0,97.8325984251968,39830.3506828704,2009-01-17,08:24:59
27.842835,113.14958,0,97.8327099737533,39830.3507407407,2009-01-17,08:25:04
27.841957,113.149971,0,91.7719225721785,39830.3507986111,2009-01-17,08:25:09
27.841072,113.150311,0,89.6906594488189,39830.3508564815,2009-01-17,08:25:14
27.840194,113.150684,0,80.8585859580052,39830.3509143519,2009-01-17,08:25:19
27.839313,113.151053,0,80.7849507874016,39830.3509722222,2009-01-17,08:25:24
27.838429,113.151422,0,85.2877001312336,39830.3510300926,2009-01-17,08:25:29
27.837548,113.151805,0,89.1425918635171,39830.351087963,2009-01-17,08:25:34
27.836672,113.152181,0,94.3020374015748,39830.3511458333,2009-01-17,08:25:39
27.835781,113.152548,0,94.6404101049869,39830.3512037037,2009-01-17,08:25:44
27.834912,113.152931,0,99.4298458005249,39830.3512615741,2009-01-17,08:25:49
27.834025,113.153342,0,112.316289370079,39830.3513194444,2009-01-17,08:25:54
27.833137,113.153727,0,113.95657152231,39830.3513773148,2009-01-17,08:25:59
27.83225,113.154118,0,113.619570209974,39830.3514351852,2009-01-17,08:26:04
27.831336,113.154493,0,108.2381167979,39830.3514930556,2009-01-17,08:26:09
27.83041,113.154869,0,101.573966535433,39830.3515509259,2009-01-17,08:26:14
27.8295,113.155248,0,92.2715682414698,39830.3516087963,2009-01-17,08:26:19
27.828575,113.155602,0,105.245656167979,39830.3516666667,2009-01-17,08:26:24
27.827627,113.155951,0,129.256699475066,39830.351724537,2009-01-17,08:26:29
27.826729,113.156373,0,148.264655511811,39830.3517824074,2009-01-17,08:26:34
27.825775,113.156753,0,163.394110892388,39830.3518402778,2009-01-17,08:26:39
27.824796,113.156982,0,170.047312992126,39830.3518981481,2009-01-17,08:26:44
27.823782,113.15707,0,171.118008530184,39830.3519560185,2009-01-17,08:26:49
27.822717,113.157131,0,160.671069553806,39830.3520138889,2009-01-17,08:26:54
27.82164,113.157211,0,145.361968503937,39830.3520717593,2009-01-17,08:26:59
27.820571,113.157274,0,126.850472440945,39830.3521296296,2009-01-17,08:27:04
27.819513,113.157334,0,113.731656824147,39830.3521875,2009-01-17,08:27:09
27.818486,113.157437,0,103.023520341207,39830.3522453704,2009-01-17,08:27:14
27.817433,113.157543,0,90.5166076115486,39830.3523032407,2009-01-17,08:27:19
27.816351,113.157607,0,77.5536154855643,39830.3523611111,2009-01-17,08:27:24
27.815264,113.157665,0,65.1410236220472,39830.3524189815,2009-01-17,08:27:29
27.814199,113.157762,0,52.4449770341207,39830.3524768518,2009-01-17,08:27:34
27.813152,113.157819,0,43.1895866141732,39830.3525347222,2009-01-17,08:27:39
27.812148,113.15779,0,34.6359973753281,39830.3525925926,2009-01-17,08:27:44
27.811079,113.157561,0,28.4642552493438,39830.352650463,2009-01-17,08:27:49
27.810044,113.157381,0,22.0259120734908,39830.3527083333,2009-01-17,08:27:54
27.808929,113.157003,0,16.8170144356955,39830.3527662037,2009-01-17,08:27:59
27.807747,113.156581,0,6.81693897637795,39830.3528240741,2009-01-17,08:28:04
27.80652,113.156399,0,-7.01821850393701,39830.3528819444,2009-01-17,08:28:09
27.805263,113.156529,0,-8.37379265091863,39830.3529398148,2009-01-17,08:28:14
27.804015,113.156714,0,-1.3544717847769,39830.3529976852,2009-01-17,08:28:19
27.802755,113.156965,0,-1.82974737532808,39830.3530555556,2009-01-17,08:28:24
27.801456,113.157302,0,18.3093864829396,39830.3531134259,2009-01-17,08:28:29
27.800177,113.157842,0,35.2531922572178,39830.3531712963,2009-01-17,08:28:34
27.798988,113.158594,0,42.3547572178478,39830.3532291667,2009-01-17,08:28:39
27.797884,113.15947,0,48.6971292650919,39830.353287037,2009-01-17,08:28:44
27.796773,113.160369,0,51.634904855643,39830.3533449074,2009-01-17,08:28:49
27.795644,113.161261,0,58.4104232283465,39830.3534027778,2009-01-17,08:28:54
27.794485,113.162174,0,63.7717749343832,39830.3534606481,2009-01-17,08:28:59
27.793327,113.163062,0,69.7826345144357,39830.3535185185,2009-01-17,08:29:04
27.792103,113.163874,0,73.6526673228346,39830.3535763889,2009-01-17,08:29:09
27.790809,113.16458,0,82.327562335958,39830.3536342593,2009-01-17,08:29:14
27.789459,113.164986,0,96.3202230971129,39830.3536921296,2009-01-17,08:29:19
27.788087,113.165207,0,106.029484908136,39830.35375,2009-01-17,08:29:24
27.786699,113.165152,0,120.376351706037,39830.3538078704,2009-01-17,08:29:29
27.785279,113.164852,0,128.512083333333,39830.3538657407,2009-01-17,08:29:34
27.783859,113.164409,0,131.323343175853,39830.3539236111,2009-01-17,08:29:39
27.782472,113.163942,0,131.995770997375,39830.3539814815,2009-01-17,08:29:44
27.781093,113.163502,0,128.838372703412,39830.3540393518,2009-01-17,08:29:49
27.779672,113.163119,0,127.068228346457,39830.3540972222,2009-01-17,08:29:54
27.778236,113.162837,0,131.558582677165,39830.3541550926,2009-01-17,08:29:59
27.776802,113.162609,0,132.788635170604,39830.354212963,2009-01-17,08:30:04
27.775353,113.162359,0,135.907952755905,39830.3542708333,2009-01-17,08:30:09
27.773893,113.162114,0,143.048694225722,39830.3543287037,2009-01-17,08:30:14
27.772408,113.161841,0,148.262903543307,39830.3543865741,2009-01-17,08:30:19
27.770938,113.161603,0,151.572290026247,39830.3544444444,2009-01-17,08:30:24
27.769477,113.161311,0,154.68312007874,39830.3545023148,2009-01-17,08:30:29
27.768043,113.160805,0,159.079107611549,39830.3545601852,2009-01-17,08:30:34
27.766687,113.160158,0,175.330757874016,39830.3546180556,2009-01-17,08:30:39
27.765342,113.159448,0,183.298720472441,39830.3546759259,2009-01-17,08:30:44
27.76399,113.158715,0,186.582125984252,39830.3547337963,2009-01-17,08:30:49
27.7626,113.157964,0,189.160249343832,39830.3547916667,2009-01-17,08:30:54
27.761207,113.157224,0,187.341148293963,39830.354849537,2009-01-17,08:30:59
27.759784,113.156466,0,189.73717191601,39830.3549074074,2009-01-17,08:31:04
27.758317,113.155711,0,189.962664041995,39830.3549652778,2009-01-17,08:31:09
27.756832,113.154933,0,191.155406824147,39830.3550231481,2009-01-17,08:31:14
27.755335,113.154141,0,190.152158792651,39830.3550810185,2009-01-17,08:31:19
27.75383,113.153336,0,188.078681102362,39830.3551388889,2009-01-17,08:31:24
27.75232,113.152557,0,187.408454724409,39830.3551967593,2009-01-17,08:31:29
27.750842,113.15178,0,197.900111548556,39830.3552546296,2009-01-17,08:31:34
27.74932,113.151019,0,213.944744094488,39830.3553125,2009-01-17,08:31:39
27.747794,113.150257,0,231.154835958005,39830.3553703704,2009-01-17,08:31:44
27.74628,113.149486,0,236.44344816273,39830.3554282407,2009-01-17,08:31:49
27.744785,113.148716,0,240.406325459318,39830.3554861111,2009-01-17,08:31:54
27.743299,113.147931,0,241.666978346457,39830.3555439815,2009-01-17,08:31:59
27.741809,113.147151,0,240.201673228346,39830.3556018519,2009-01-17,08:32:04
27.740315,113.146371,0,238.450193569554,39830.3556597222,2009-01-17,08:32:09
27.738853,113.145569,0,238.724356955381,39830.3557175926,2009-01-17,08:32:14
27.737448,113.144583,0,234.097982283465,39830.355775463,2009-01-17,08:32:19
27.736138,113.14338,0,228.211935695538,39830.3558333333,2009-01-17,08:32:24
27.734931,113.142132,0,222.385485564304,39830.3558912037,2009-01-17,08:32:29
27.733729,113.140873,0,214.206089238845,39830.3559490741,2009-01-17,08:32:34
27.732394,113.139763,0,198.826138451444,39830.3560069444,2009-01-17,08:32:39
27.730963,113.138896,0,182.638982939633,39830.3560648148,2009-01-17,08:32:44
27.729456,113.138129,0,172.151466535433,39830.3561226852,2009-01-17,08:32:49
27.727859,113.137546,0,163.924977034121,39830.3561805556,2009-01-17,08:32:54
27.726219,113.137269,0,148.907096456693,39830.3562384259,2009-01-17,08:32:59
27.724577,113.13723,0,138.474110892388,39830.3562962963,2009-01-17,08:33:04
27.722938,113.137225,0,139.699271653543,39830.3563541667,2009-01-17,08:33:09
27.721314,113.137252,0,144.653106955381,39830.356412037,2009-01-17,08:33:14
27.719661,113.137242,0,141.610534776903,39830.3564699074,2009-01-17,08:33:19
27.718029,113.137221,0,140.302424540682,39830.3565277778,2009-01-17,08:33:24
27.716417,113.137184,0,138.466689632546,39830.3565856481,2009-01-17,08:33:29
27.714815,113.13714,0,134.54655183727,39830.3566435185,2009-01-17,08:33:34
27.713195,113.137097,0,130.136981627297,39830.3567013889,2009-01-17,08:33:39
27.711557,113.137038,0,130.542319553806,39830.3567592593,2009-01-17,08:33:44
27.709929,113.136793,0,129.975770997375,39830.3568171296,2009-01-17,08:33:49
27.708343,113.136246,0,134.065433070866,39830.356875,2009-01-17,08:33:54
27.706798,113.135598,0,138.132828083989,39830.3569328704,2009-01-17,08:33:59
27.705274,113.134897,0,133.255561023622,39830.3569907407,2009-01-17,08:34:04
27.703791,113.134132,0,122.978507217848,39830.3570486111,2009-01-17,08:34:09
27.702264,113.13339,0,115.014786745407,39830.3571064815,2009-01-17,08:34:14
27.700717,113.132731,0,116.058234908136,39830.3571643519,2009-01-17,08:34:19
27.699133,113.132045,0,118.57970144357,39830.3572222222,2009-01-17,08:34:24
27.697563,113.131333,0,118.473159448819,39830.3572800926,2009-01-17,08:34:29
27.696012,113.130652,0,113.830203412073,39830.357337963,2009-01-17,08:34:34
27.694458,113.129975,0,111.508605643045,39830.3573958333,2009-01-17,08:34:39
27.692913,113.129305,0,110.876141732283,39830.3574537037,2009-01-17,08:34:44
27.691355,113.128602,0,107.348595800525,39830.3575115741,2009-01-17,08:34:49
27.689783,113.127904,0,101.570695538058,39830.3575694444,2009-01-17,08:34:54
27.688201,113.127192,0,100.601594488189,39830.3576273148,2009-01-17,08:34:59
27.686617,113.126496,0,108.787080052493,39830.3576851852,2009-01-17,08:35:04
27.685046,113.125811,0,119.870679133858,39830.3577430556,2009-01-17,08:35:09
27.683465,113.125102,0,128.616961942257,39830.3578009259,2009-01-17,08:35:14
27.681916,113.124406,0,133.877214566929,39830.3578587963,2009-01-17,08:35:19
27.680382,113.123717,0,138.570341207349,39830.3579166667,2009-01-17,08:35:24
27.67886,113.123025,0,145.07969488189,39830.357974537,2009-01-17,08:35:29
27.677326,113.122324,0,144.825393700787,39830.3580324074,2009-01-17,08:35:34
27.675798,113.121635,0,154.585088582677,39830.3580902778,2009-01-17,08:35:39
27.674248,113.120948,0,158.602910104987,39830.3581481481,2009-01-17,08:35:44
27.672698,113.120255,0,161.605406824147,39830.3582060185,2009-01-17,08:35:49
27.671156,113.119562,0,166.534288057743,39830.3582638889,2009-01-17,08:35:54
27.669607,113.118872,0,168.187936351706,39830.3583217593,2009-01-17,08:35:59
27.668062,113.118171,0,165.168707349081,39830.3583796296,2009-01-17,08:36:04
27.666519,113.11748,0,164.625173884514,39830.3584375,2009-01-17,08:36:09
27.664972,113.116774,0,166.360862860892,39830.3584953704,2009-01-17,08:36:14
27.663414,113.116081,0,164.922654199475,39830.3585532407,2009-01-17,08:36:19
27.66182,113.115469,0,161.067732939633,39830.3586111111,2009-01-17,08:36:24
27.660192,113.114986,0,155.398225065617,39830.3586689815,2009-01-17,08:36:29
27.658572,113.114627,0,147.144288057743,39830.3587268519,2009-01-17,08:36:34
27.656948,113.114266,0,148.73779855643,39830.3587847222,2009-01-17,08:36:39
27.65532,113.113942,0,147.615429790026,39830.3588425926,2009-01-17,08:36:44
27.653673,113.113612,0,152.858398950131,39830.358900463,2009-01-17,08:36:49
27.65204,113.113257,0,155.963185695538,39830.3589583333,2009-01-17,08:36:54
27.650403,113.112908,0,157.410967847769,39830.3590162037,2009-01-17,08:36:59
27.648763,113.112564,0,161.761912729659,39830.3590740741,2009-01-17,08:37:04
27.647122,113.112206,0,161.982447506562,39830.3591319444,2009-01-17,08:37:09
27.645502,113.111861,0,163.415360892388,39830.3591898148,2009-01-17,08:37:14
27.643874,113.11151,0,158.345078740157,39830.3592476852,2009-01-17,08:37:19
27.642224,113.111242,0,149.048205380577,39830.3593055556,2009-01-17,08:37:24
27.640569,113.111148,0,147.130958005249,39830.3593634259,2009-01-17,08:37:29
27.638916,113.111214,0,143.260242782152,39830.3594212963,2009-01-17,08:37:34
27.637263,113.111298,0,141.10437664042,39830.3594791667,2009-01-17,08:37:39
27.635587,113.111412,0,141.219291338583,39830.359537037,2009-01-17,08:37:44
27.633924,113.111528,0,142.476738845144,39830.3595949074,2009-01-17,08:37:49
27.632288,113.111644,0,140.579215879265,39830.3596527778,2009-01-17,08:37:54
27.630633,113.11176,0,143.102047244094,39830.3597106481,2009-01-17,08:37:59
27.628989,113.111864,0,143.28280839895,39830.3597685185,2009-01-17,08:38:04
27.62732,113.111964,0,134.684432414698,39830.3598263889,2009-01-17,08:38:09
27.625666,113.112062,0,132.972122703412,39830.3598842593,2009-01-17,08:38:14
27.624008,113.112162,0,128.581279527559,39830.3599421296,2009-01-17,08:38:19
27.622361,113.112262,0,117.63624015748,39830.36,2009-01-17,08:38:24
27.620683,113.112355,0,114.250272309711,39830.3600578704,2009-01-17,08:38:29
27.619023,113.112463,0,108.583067585302,39830.3601157407,2009-01-17,08:38:34
27.617362,113.11255,0,99.821154855643,39830.3601736111,2009-01-17,08:38:39
27.615696,113.112647,0,93.8991732283464,39830.3602314815,2009-01-17,08:38:44
27.614028,113.112736,0,91.1391010498688,39830.3602893518,2009-01-17,08:38:49
27.612362,113.112821,0,88.0916404199475,39830.3603472222,2009-01-17,08:38:54
27.610703,113.112926,0,85.4088188976378,39830.3604050926,2009-01-17,08:38:59
27.609042,113.113022,0,88.1038188976378,39830.360462963,2009-01-17,08:39:04
27.607372,113.113128,0,93.3883202099737,39830.3605208333,2009-01-17,08:39:09
27.605716,113.113372,0,93.0408300524934,39830.3605787037,2009-01-17,08:39:14
27.604075,113.113885,0,89.5264763779527,39830.3606365741,2009-01-17,08:39:19
27.6025,113.114527,0,77.2697080052493,39830.3606944444,2009-01-17,08:39:24
27.600967,113.115237,0,75.0537860892388,39830.3607523148,2009-01-17,08:39:29
27.599436,113.115899,0,67.7601312335958,39830.3608101852,2009-01-17,08:39:34
27.597936,113.11657,0,60.3087795275591,39830.3608680556,2009-01-17,08:39:39
27.596432,113.117217,0,60.014563648294,39830.3609259259,2009-01-17,08:39:44
27.59494,113.117866,0,58.8645538057743,39830.3609837963,2009-01-17,08:39:49
27.593456,113.118516,0,59.2447014435695,39830.3610416667,2009-01-17,08:39:54
27.591966,113.119159,0,57.588937007874,39830.361099537,2009-01-17,08:39:59
27.59047,113.119778,0,54.5540387139108,39830.3611574074,2009-01-17,08:40:04
27.589011,113.120393,0,52.8606955380577,39830.3612152778,2009-01-17,08:40:09
27.587556,113.12103,0,54.0623818897638,39830.3612731481,2009-01-17,08:40:14
27.586112,113.121651,0,54.4741699475066,39830.3613310185,2009-01-17,08:40:19
27.584659,113.122266,0,60.801092519685,39830.3613888889,2009-01-17,08:40:24
27.58323,113.122861,0,66.7019717847769,39830.3614467593,2009-01-17,08:40:29
27.58181,113.123481,0,70.3473917322835,39830.3615046296,2009-01-17,08:40:34
27.580379,113.123988,0,71.120656167979,39830.3615625,2009-01-17,08:40:39
27.578962,113.124335,0,76.6955839895013,39830.3616203704,2009-01-17,08:40:44
27.577568,113.124645,0,78.546656824147,39830.3616782407,2009-01-17,08:40:49
27.576203,113.124934,0,77.0057841207349,39830.3617361111,2009-01-17,08:40:54
27.574825,113.125224,0,77.1260826771654,39830.3617939815,2009-01-17,08:40:59
27.573438,113.125531,0,78.403093832021,39830.3618518518,2009-01-17,08:41:04
27.572052,113.12585,0,74.11125,39830.3619097222,2009-01-17,08:41:09
27.570683,113.126274,0,69.7096391076116,39830.3619675926,2009-01-17,08:41:14
27.569387,113.126894,0,68.071000656168,39830.362025463,2009-01-17,08:41:19
27.568103,113.127561,0,62.5823228346457,39830.3620833333,2009-01-17,08:41:24
27.566835,113.128231,0,61.07406167979,39830.3621412037,2009-01-17,08:41:29
27.565664,113.12912,0,62.9222867454068,39830.3621990741,2009-01-17,08:41:34
27.564692,113.130272,0,63.6045833333333,39830.3622569444,2009-01-17,08:41:39
27.563979,113.131652,0,58.3481725721785,39830.3623148148,2009-01-17,08:41:44
27.563513,113.133167,0,52.3194553805774,39830.3623726852,2009-01-17,08:41:49
27.563031,113.134663,0,52.0243339895013,39830.3624305556,2009-01-17,08:41:54
27.562428,113.136132,0,58.1856233595801,39830.3624884259,2009-01-17,08:41:59
27.561647,113.13746,0,66.5121062992126,39830.3625462963,2009-01-17,08:42:04
27.560707,113.138729,0,77.7542618110236,39830.3626041667,2009-01-17,08:42:09
27.559767,113.140003,0,88.8838779527559,39830.362662037,2009-01-17,08:42:14
27.558814,113.141266,0,86.6129593175853,39830.3627199074,2009-01-17,08:42:19
27.557857,113.142545,0,91.2014402887139,39830.3627777778,2009-01-17,08:42:24
27.556917,113.143839,0,87.6681332020997,39830.3628356481,2009-01-17,08:42:29
27.555985,113.145155,0,91.7165124671916,39830.3628935185,2009-01-17,08:42:34
27.555107,113.14655,0,97.1700885826772,39830.3629513889,2009-01-17,08:42:39
27.554368,113.148004,0,90.5537237532808,39830.3630092593,2009-01-17,08:42:44
27.553653,113.149541,0,94.4523917322835,39830.3630671296,2009-01-17,08:42:49
27.552947,113.151089,0,96.7346292650919,39830.363125,2009-01-17,08:42:54
27.552284,113.152649,0,100.719416010499,39830.3631828704,2009-01-17,08:42:59
27.551515,113.154175,0,115.24655839895,39830.3632407407,2009-01-17,08:43:04
27.550521,113.155541,0,119.968474409449,39830.3632986111,2009-01-17,08:43:09
27.549359,113.156694,0,129.244209317585,39830.3633564815,2009-01-17,08:43:14
27.548061,113.157696,0,135.772109580052,39830.3634143519,2009-01-17,08:43:19
27.546745,113.158715,0,142.027988845144,39830.3634722222,2009-01-17,08:43:24
27.545444,113.159738,0,140.020577427822,39830.3635300926,2009-01-17,08:43:29
27.544085,113.160732,0,137.04407480315,39830.363587963,2009-01-17,08:43:34
27.542644,113.161549,0,138.888973097113,39830.3636458333,2009-01-17,08:43:39
27.541107,113.162029,0,137.718169291339,39830.3637037037,2009-01-17,08:43:44
27.53948,113.162226,0,137.418274278215,39830.3637615741,2009-01-17,08:43:49
27.537882,113.162425,0,133.455131233596,39830.3638194444,2009-01-17,08:43:54
27.53628,113.162617,0,125.83250656168,39830.3638773148,2009-01-17,08:43:59
27.534684,113.162785,0,116.949343832021,39830.3639351852,2009-01-17,08:44:04
27.533102,113.162772,0,112.104127296588,39830.3639930556,2009-01-17,08:44:09
27.53151,113.162473,0,114.03155183727,39830.3640509259,2009-01-17,08:44:14
27.529941,113.162002,0,124.748484251969,39830.3641087963,2009-01-17,08:44:19
27.528349,113.161468,0,131.174271653543,39830.3641666667,2009-01-17,08:44:24
27.52674,113.160908,0,133.896000656168,39830.364224537,2009-01-17,08:44:29
27.525135,113.160343,0,137.655905511811,39830.3642824074,2009-01-17,08:44:34
27.523543,113.159795,0,143.945223097113,39830.3643402778,2009-01-17,08:44:39
27.521965,113.159272,0,145.917713254593,39830.3643981481,2009-01-17,08:44:44
27.52038,113.158731,0,150.156660104987,39830.3644560185,2009-01-17,08:44:49
27.518784,113.158181,0,154.769202755906,39830.3645138889,2009-01-17,08:44:54
27.517217,113.157683,0,157.846466535433,39830.3645717593,2009-01-17,08:44:59
27.515666,113.157223,0,158.09748687664,39830.3646296296,2009-01-17,08:45:04
27.514106,113.156683,0,159.832700131234,39830.3646875,2009-01-17,08:45:09
27.512639,113.155918,0,169.985413385827,39830.3647453704,2009-01-17,08:45:14
27.511269,113.154906,0,175.424573490814,39830.3648032407,2009-01-17,08:45:19
27.51,113.153795,0,176.202306430446,39830.3648611111,2009-01-17,08:45:24
27.50879,113.152723,0,177.016269685039,39830.3649189815,2009-01-17,08:45:29
27.507567,113.151651,0,178.750820209974,39830.3649768519,2009-01-17,08:45:34
27.506358,113.150569,0,173.003215223097,39830.3650347222,2009-01-17,08:45:39
27.505135,113.149572,0,177.805416666667,39830.3650925926,2009-01-17,08:45:44
27.503933,113.148573,0,165.337952755905,39830.365150463,2009-01-17,08:45:49
27.502729,113.147571,0,157.724540682415,39830.3652083333,2009-01-17,08:45:54
27.501544,113.146567,0,161.017457349081,39830.3652662037,2009-01-17,08:45:59
27.500359,113.145578,0,158.85062664042,39830.3653240741,2009-01-17,08:46:04
27.49914,113.144668,0,159.247365485564,39830.3653819444,2009-01-17,08:46:09
27.497805,113.143967,0,146.823979658793,39830.3654398148,2009-01-17,08:46:14
27.496422,113.143478,0,132.355101706037,39830.3654976852,2009-01-17,08:46:19
27.495035,113.143042,0,119.521397637795,39830.3655555556,2009-01-17,08:46:24
27.493643,113.142586,0,113.52530183727,39830.3656134259,2009-01-17,08:46:29
27.492262,113.142138,0,106.070974409449,39830.3656712963,2009-01-17,08:46:34
27.490866,113.141696,0,103.604573490814,39830.3657291667,2009-01-17,08:46:39
27.48948,113.141239,0,101.914704724409,39830.365787037,2009-01-17,08:46:44
27.488073,113.140752,0,96.4232677165354,39830.3658449074,2009-01-17,08:46:49
27.486648,113.140266,0,85.7095144356955,39830.3659027778,2009-01-17,08:46:54
27.485226,113.139777,0,74.3803937007874,39830.3659606481,2009-01-17,08:46:59
27.483816,113.139305,0,64.5568996062992,39830.3660185185,2009-01-17,08:47:04
27.482391,113.13883,0,57.2017979002625,39830.3660763889,2009-01-17,08:47:09
27.480948,113.138349,0,55.1748589238845,39830.3661342593,2009-01-17,08:47:14
27.479507,113.137846,0,59.9582545931759,39830.3661921296,2009-01-17,08:47:19
27.478016,113.137345,0,56.3573031496063,39830.36625,2009-01-17,08:47:24
27.476556,113.136915,0,57.4802296587927,39830.3663078704,2009-01-17,08:47:29
27.475076,113.136497,0,64.7061089238845,39830.3663657407,2009-01-17,08:47:34
27.473571,113.135999,0,61.050249343832,39830.3664236111,2009-01-17,08:47:39
27.472064,113.135478,0,55.5894816272966,39830.3664814815,2009-01-17,08:47:44
27.470571,113.134964,0,52.8442322834646,39830.3665393519,2009-01-17,08:47:49
27.469093,113.134455,0,51.4025885826772,39830.3665972222,2009-01-17,08:47:54
27.467628,113.13388,0,59.4295866141732,39830.3666550926,2009-01-17,08:47:59
27.466233,113.133063,0,74.4897309711286,39830.366712963,2009-01-17,08:48:04
27.464978,113.131949,0,83.4181692913386,39830.3667708333,2009-01-17,08:48:09
27.46389,113.130607,0,103.417588582677,39830.3668287037,2009-01-17,08:48:14
27.462935,113.129118,0,136.495426509186,39830.3668865741,2009-01-17,08:48:19
27.461987,113.127684,0,150.320334645669,39830.3669444444,2009-01-17,08:48:24
27.461043,113.126287,0,149.417975721785,39830.3670023148,2009-01-17,08:48:29
27.460027,113.124994,0,142.54626312336,39830.3670601852,2009-01-17,08:48:34
27.458871,113.123852,0,139.337335958005,39830.3671180556,2009-01-17,08:48:39
27.457628,113.122797,0,144.090551181102,39830.3671759259,2009-01-17,08:48:44
27.456387,113.121747,0,144.259662073491,39830.3672337963,2009-01-17,08:48:49
27.455156,113.120703,0,144.021315616798,39830.3672916667,2009-01-17,08:48:54
27.453918,113.119641,0,141.131522309711,39830.367349537,2009-01-17,08:48:59
27.452695,113.118612,0,143.811295931759,39830.3674074074,2009-01-17,08:49:04
27.451445,113.117597,0,142.692667322835,39830.3674652778,2009-01-17,08:49:09
27.450212,113.116506,0,140.883041338583,39830.3675231481,2009-01-17,08:49:14
27.449087,113.115295,0,145.411292650919,39830.3675810185,2009-01-17,08:49:19
27.448051,113.114025,0,142.001817585302,39830.3676388889,2009-01-17,08:49:24
27.447043,113.112739,0,141.642162073491,39830.3676967593,2009-01-17,08:49:29
27.446042,113.111448,0,143.566194225722,39830.3677546296,2009-01-17,08:49:34
27.445043,113.110165,0,151.674140419947,39830.3678125,2009-01-17,08:49:39
27.444031,113.108892,0,155.564881889764,39830.3678703704,2009-01-17,08:49:44
27.442989,113.107634,0,150.321138451444,39830.3679282407,2009-01-17,08:49:49
27.441779,113.106528,0,150.480570866142,39830.3679861111,2009-01-17,08:49:54
27.440372,113.105639,0,160.148874671916,39830.3680439815,2009-01-17,08:49:59
27.438812,113.104979,0,167.785029527559,39830.3681018518,2009-01-17,08:50:04
27.437249,113.10453,0,174.102608267717,39830.3681597222,2009-01-17,08:50:09
27.435668,113.104084,0,173.112099737533,39830.3682175926,2009-01-17,08:50:14
27.434105,113.10355,0,178.139842519685,39830.368275463,2009-01-17,08:50:19
27.432643,113.102793,0,182.720232939633,39830.3683333333,2009-01-17,08:50:24
27.431324,113.101726,0,184.737076771654,39830.3683912037,2009-01-17,08:50:29
27.430126,113.10044,0,185.374225721785,39830.3684490741,2009-01-17,08:50:34
27.428977,113.099131,0,180.904120734908,39830.3685069444,2009-01-17,08:50:39
27.427797,113.09785,0,180.681322178478,39830.3685648148,2009-01-17,08:50:44
27.426595,113.096581,0,180.551935695538,39830.3686226852,2009-01-17,08:50:49
27.42542,113.095291,0,171.742427821522,39830.3686805556,2009-01-17,08:50:54
27.42426,113.094015,0,159.680761154856,39830.3687384259,2009-01-17,08:50:59
27.423097,113.092746,0,139.681184383202,39830.3687962963,2009-01-17,08:51:04
27.421923,113.091486,0,125.455892388451,39830.3688541667,2009-01-17,08:51:09
27.420745,113.090248,0,122.685482283465,39830.368912037,2009-01-17,08:51:14
27.419573,113.08901,0,113.750180446194,39830.3689699074,2009-01-17,08:51:19
27.418383,113.087789,0,107.916095800525,39830.3690277778,2009-01-17,08:51:24
27.417219,113.086579,0,100.033251312336,39830.3690856481,2009-01-17,08:51:29
27.416067,113.085337,0,88.5904166666667,39830.3691435185,2009-01-17,08:51:34
27.414931,113.084097,0,82.1480971128609,39830.3692013889,2009-01-17,08:51:39
27.413794,113.082842,0,79.760187007874,39830.3692592593,2009-01-17,08:51:44
27.412677,113.081606,0,76.4127985564304,39830.3693171296,2009-01-17,08:51:49
27.411551,113.080401,0,80.1182217847769,39830.369375,2009-01-17,08:51:54
27.410397,113.079213,0,96.0158300524934,39830.3694328704,2009-01-17,08:51:59
27.409292,113.078061,0,109.667526246719,39830.3694907407,2009-01-17,08:52:04
27.408198,113.076946,0,116.955515091864,39830.3695486111,2009-01-17,08:52:09
27.407127,113.075828,0,125.176338582677,39830.3696064815,2009-01-17,08:52:14
27.406131,113.074606,0,132.932962598425,39830.3696643518,2009-01-17,08:52:19
27.405336,113.073209,0,148.042267060367,39830.3697222222,2009-01-17,08:52:24
27.404785,113.071649,0,158.156322178478,39830.3697800926,2009-01-17,08:52:29
27.404434,113.070014,0,150.345065616798,39830.369837963,2009-01-17,08:52:34
27.40422,113.068369,0,137.107828083989,39830.3698958333,2009-01-17,08:52:39
27.404066,113.066692,0,129.841968503937,39830.3699537037,2009-01-17,08:52:44
27.403794,113.065077,0,118.731965223097,39830.3700115741,2009-01-17,08:52:49
27.403284,113.063576,0,101.686824146982,39830.3700694444,2009-01-17,08:52:54
27.395743,113.058449,0,46.3943766404199,39830.3704166667,2009-01-17,08:53:24
27.394399,113.057616,0,98.8418274278215,39830.370474537,2009-01-17,08:53:29
27.393097,113.056722,0,73.7065354330709,39830.3705324074,2009-01-17,08:53:34
27.391813,113.055852,0,85.843343175853,39830.3705902778,2009-01-17,08:53:39
27.390486,113.054972,0,151.602516404199,39830.3706481481,2009-01-17,08:53:44
27.389269,113.054083,0,183.346115485564,39830.3707060185,2009-01-17,08:53:49
27.38819,113.052951,0,214.19470144357,39830.3707638889,2009-01-17,08:53:54
27.387317,113.051643,0,246.04687335958,39830.3708217593,2009-01-17,08:53:59
27.386729,113.050043,0,244.99345144357,39830.3708796296,2009-01-17,08:54:04
27.386223,113.048442,0,264.508379265092,39830.3709375,2009-01-17,08:54:09
27.385785,113.046858,0,285.505784120735,39830.3709953704,2009-01-17,08:54:14
27.3855,113.045228,0,303.817109580052,39830.3710532407,2009-01-17,08:54:19
27.385426,113.043585,0,316.649009186352,39830.3711111111,2009-01-17,08:54:24
27.385341,113.041966,0,306.969314304462,39830.3711689815,2009-01-17,08:54:29
27.385219,113.040403,0,287.674655511811,39830.3712268519,2009-01-17,08:54:34
27.385053,113.038847,0,283.001325459318,39830.3712847222,2009-01-17,08:54:39
27.38488,113.037257,0,274.282614829396,39830.3713425926,2009-01-17,08:54:44
27.384702,113.035644,0,262.81469488189,39830.371400463,2009-01-17,08:54:49
27.384515,113.034021,0,262.608690944882,39830.3714583333,2009-01-17,08:54:54
27.384288,113.032389,0,249.934307742782,39830.3715162037,2009-01-17,08:54:59
27.383927,113.030801,0,238.793690944882,39830.3715740741,2009-01-17,08:55:04
27.383328,113.029309,0,218.269593175853,39830.3716319444,2009-01-17,08:55:09
27.382516,113.027945,0,202.405495406824,39830.3716898148,2009-01-17,08:55:14
27.381512,113.026708,0,186.371640419947,39830.3717476852,2009-01-17,08:55:19
27.380518,113.025459,0,178.628392388451,39830.3718055556,2009-01-17,08:55:24
27.379475,113.024171,0,169.720961286089,39830.3718634259,2009-01-17,08:55:29
27.378471,113.022831,0,161.34438648294,39830.3719212963,2009-01-17,08:55:34
27.377508,113.02142,0,145.677906824147,39830.3719791667,2009-01-17,08:55:39
27.376592,113.019976,0,121.633487532808,39830.372037037,2009-01-17,08:55:44
27.375656,113.018576,0,113.287772309711,39830.3720949074,2009-01-17,08:55:49
27.374768,113.017126,0,100.174468503937,39830.3721527778,2009-01-17,08:55:54
27.373884,113.015674,0,85.3558366141732,39830.3722106481,2009-01-17,08:55:59
27.372964,113.014205,0,93.7750524934383,39830.3722685185,2009-01-17,08:56:04
27.37205,113.012729,0,104.971512467192,39830.3723263889,2009-01-17,08:56:09
27.371127,113.011261,0,119.189025590551,39830.3723842593,2009-01-17,08:56:14
27.370191,113.009793,0,139.327611548556,39830.3724421296,2009-01-17,08:56:19
27.369255,113.008337,0,153.988664698163,39830.3725,2009-01-17,08:56:24
27.368273,113.00689,0,172.972729658793,39830.3725578704,2009-01-17,08:56:29
27.367268,113.005448,0,187.276190944882,39830.3726157407,2009-01-17,08:56:34
27.366159,113.004125,0,202.08905839895,39830.3726736111,2009-01-17,08:56:39
27.364904,113.00297,0,211.647089895013,39830.3727314815,2009-01-17,08:56:44
27.363508,113.001948,0,212.891145013123,39830.3727893519,2009-01-17,08:56:49
27.362104,113.000967,0,195.517654199475,39830.3728472222,2009-01-17,08:56:54
27.360668,113.000013,0,181.246266404199,39830.3729050926,2009-01-17,08:56:59
27.359211,112.999086,0,177.691276246719,39830.372962963,2009-01-17,08:57:04
27.357799,112.998131,0,169.564183070866,39830.3730208333,2009-01-17,08:57:09
27.356414,112.997103,0,166.837900262467,39830.3730787037,2009-01-17,08:57:14
27.355039,112.996032,0,175.674419291339,39830.3731365741,2009-01-17,08:57:19
27.353657,112.99499,0,180.675800524934,39830.3731944444,2009-01-17,08:57:24
27.352241,112.993957,0,174.973579396325,39830.3732523148,2009-01-17,08:57:29
27.350835,112.992947,0,184.560396981627,39830.3733101852,2009-01-17,08:57:34
27.349426,112.991953,0,190.985898950131,39830.3733680556,2009-01-17,08:57:39
27.34805,112.990944,0,191.463661417323,39830.3734259259,2009-01-17,08:57:44
27.346677,112.989956,0,177.227381889764,39830.3734837963,2009-01-17,08:57:49
27.345293,112.988957,0,181.012027559055,39830.3735416667,2009-01-17,08:57:54
27.34389,112.987966,0,181.020800524934,39830.373599537,2009-01-17,08:57:59
27.342506,112.986978,0,178.99717191601,39830.3736574074,2009-01-17,08:58:04
27.341138,112.985977,0,178.247060367454,39830.3737152778,2009-01-17,08:58:09
27.339709,112.985081,0,172.380137795276,39830.3737731481,2009-01-17,08:58:14
27.338245,112.984255,0,168.60968175853,39830.3738310185,2009-01-17,08:58:19
27.336781,112.983482,0,170.161768372703,39830.3738888889,2009-01-17,08:58:24
27.335301,112.9827,0,170.193333333333,39830.3739467593,2009-01-17,08:58:29
27.333838,112.98193,0,172.8043832021,39830.3740046296,2009-01-17,08:58:34
27.332385,112.981158,0,177.800787401575,39830.3740625,2009-01-17,08:58:39
27.330929,112.980371,0,189.591719160105,39830.3741203704,2009-01-17,08:58:44
27.329476,112.979583,0,201.859435695538,39830.3741782407,2009-01-17,08:58:49
27.327995,112.978816,0,195.259534120735,39830.3742361111,2009-01-17,08:58:54
27.32651,112.978056,0,193.376417322835,39830.3742939815,2009-01-17,08:58:59
27.325009,112.977268,0,181.607988845144,39830.3743518519,2009-01-17,08:59:04
27.323527,112.976479,0,179.121423884514,39830.3744097222,2009-01-17,08:59:09
27.322064,112.975676,0,174.593385826772,39830.3744675926,2009-01-17,08:59:14
27.320566,112.974876,0,177.889284776903,39830.374525463,2009-01-17,08:59:19
27.319066,112.974083,0,191.69157808399,39830.3745833333,2009-01-17,08:59:24
27.317655,112.973167,0,202.858077427822,39830.3746412037,2009-01-17,08:59:29
27.31634,112.972063,0,208.777516404199,39830.3746990741,2009-01-17,08:59:34
27.315104,112.970858,0,205.788500656168,39830.3747569444,2009-01-17,08:59:39
27.313895,112.969588,0,203.232125984252,39830.3748148148,2009-01-17,08:59:44
27.312657,112.96835,0,216.201145013123,39830.3748726852,2009-01-17,08:59:49
27.311432,112.96715,0,225.299475065617,39830.3749305556,2009-01-17,08:59:54
27.310271,112.965987,0,213.392588582677,39830.3749884259,2009-01-17,08:59:59
27.309069,112.964791,0,202.880429790026,39830.3750462963,2009-01-17,09:00:04
27.307859,112.963575,0,176.64501312336,39830.3751041667,2009-01-17,09:00:09
27.306636,112.962364,0,157.336213910761,39830.375162037,2009-01-17,09:00:14
27.305417,112.961149,0,156.389809711286,39830.3752199074,2009-01-17,09:00:19
27.304194,112.959928,0,163.772362204724,39830.3752777778,2009-01-17,09:00:24
27.302964,112.958722,0,153.607319553806,39830.3753356481,2009-01-17,09:00:29
27.301734,112.957522,0,137.576194225722,39830.3753935185,2009-01-17,09:00:34
27.300514,112.956299,0,131.054576771654,39830.3754513889,2009-01-17,09:00:39
27.299288,112.955048,0,129.360288713911,39830.3755092593,2009-01-17,09:00:44
27.298044,112.953815,0,130.567739501312,39830.3755671296,2009-01-17,09:00:49
27.296804,112.952573,0,135.001709317585,39830.375625,2009-01-17,09:00:54
27.295547,112.951352,0,133.553953412074,39830.3756828704,2009-01-17,09:00:59
27.294341,112.95008,0,121.03717847769,39830.3757407407,2009-01-17,09:01:04
27.29311,112.948811,0,105.136361548556,39830.3757986111,2009-01-17,09:01:09
27.291856,112.947565,0,97.9832480314961,39830.3758564815,2009-01-17,09:01:14
27.2906,112.946309,0,90.3868602362205,39830.3759143518,2009-01-17,09:01:19
27.289345,112.945067,0,93.0601476377953,39830.3759722222,2009-01-17,09:01:24
27.288091,112.943841,0,97.0648654855643,39830.3760300926,2009-01-17,09:01:29
27.286863,112.942621,0,98.8260728346457,39830.376087963,2009-01-17,09:01:34
27.285638,112.941407,0,95.4022998687664,39830.3761458333,2009-01-17,09:01:39
27.284381,112.940176,0,92.3780380577428,39830.3762037037,2009-01-17,09:01:44
27.283142,112.938932,0,94.8981594488189,39830.3762615741,2009-01-17,09:01:49
27.281914,112.937694,0,96.3012007874016,39830.3763194444,2009-01-17,09:01:54
27.280637,112.936462,0,114.062263779528,39830.3763773148,2009-01-17,09:01:59
27.279339,112.935213,0,132.428904199475,39830.3764351852,2009-01-17,09:02:04
27.278063,112.93395,0,146.25157480315,39830.3764930556,2009-01-17,09:02:09
27.276793,112.932694,0,157.117568897638,39830.3765509259,2009-01-17,09:02:14
27.275538,112.931443,0,168.84094160105,39830.3766087963,2009-01-17,09:02:19
27.274284,112.9302,0,176.503851706037,39830.3766666667,2009-01-17,09:02:24
27.273034,112.928969,0,172.064160104987,39830.376724537,2009-01-17,09:02:29
27.271807,112.927736,0,160.576138451444,39830.3767824074,2009-01-17,09:02:34
27.270552,112.926492,0,160.884406167979,39830.3768402778,2009-01-17,09:02:39
27.269288,112.925252,0,167.273562992126,39830.3768981481,2009-01-17,09:02:44
27.268039,112.924008,0,165.955600393701,39830.3769560185,2009-01-17,09:02:49
27.266792,112.922763,0,154.597791994751,39830.3770138889,2009-01-17,09:02:54
27.26554,112.921496,0,142.908372703412,39830.3770717593,2009-01-17,09:02:59
27.264308,112.920257,0,135.34845144357,39830.3771296296,2009-01-17,09:03:04
27.263074,112.919011,0,122.670075459318,39830.3771875,2009-01-17,09:03:09
27.261803,112.917762,0,126.773316929134,39830.3772453704,2009-01-17,09:03:14
27.260536,112.916543,0,131.240892388451,39830.3773032407,2009-01-17,09:03:19
27.259265,112.91531,0,130.534248687664,39830.3773611111,2009-01-17,09:03:24
27.258017,112.914062,0,123.128303805774,39830.3774189815,2009-01-17,09:03:29
27.256761,112.912814,0,116.189219160105,39830.3774768518,2009-01-17,09:03:34
27.255501,112.911568,0,125.663162729659,39830.3775347222,2009-01-17,09:03:39
27.254241,112.91034,0,134.89281496063,39830.3775925926,2009-01-17,09:03:44
27.252969,112.90912,0,160.01093175853,39830.377650463,2009-01-17,09:03:49
27.2517,112.907904,0,184.006617454068,39830.3777083333,2009-01-17,09:03:54
27.250407,112.906761,0,188.793772965879,39830.3777662037,2009-01-17,09:03:59
27.249059,112.905706,0,176.09030511811,39830.3778240741,2009-01-17,09:04:04
27.247695,112.904668,0,172.971302493438,39830.3778819444,2009-01-17,09:04:09
27.246321,112.903627,0,162.352890419948,39830.3779398148,2009-01-17,09:04:14
27.244983,112.902581,0,144.923854986877,39830.3779976852,2009-01-17,09:04:19
27.243642,112.901526,0,132.434137139108,39830.3780555556,2009-01-17,09:04:24
27.242282,112.900489,0,131.633487532808,39830.3781134259,2009-01-17,09:04:29
27.240933,112.899436,0,127.234445538058,39830.3781712963,2009-01-17,09:04:34
27.23959,112.898392,0,130.157020997375,39830.3782291667,2009-01-17,09:04:39
27.238266,112.897348,0,125.003861548556,39830.378287037,2009-01-17,09:04:44
27.236987,112.896239,0,126.410469160105,39830.3783449074,2009-01-17,09:04:49
27.235742,112.895091,0,130.805269028871,39830.3784027778,2009-01-17,09:04:54
27.234501,112.893934,0,141.904248687664,39830.3784606481,2009-01-17,09:04:59
27.233253,112.89278,0,151.804812992126,39830.3785185185,2009-01-17,09:05:04
27.232018,112.891647,0,159.668608923885,39830.3785763889,2009-01-17,09:05:09
27.230782,112.890524,0,176.023372703412,39830.3786342593,2009-01-17,09:05:14
27.229549,112.889404,0,187.370144356955,39830.3786921296,2009-01-17,09:05:19
27.228342,112.888267,0,193.605561023622,39830.37875,2009-01-17,09:05:24
27.227259,112.887,0,189.732089895013,39830.3788078704,2009-01-17,09:05:29
27.226254,112.885622,0,172.250977690289,39830.3788657407,2009-01-17,09:05:34
27.225187,112.884297,0,158.962365485564,39830.3789236111,2009-01-17,09:05:39
27.223949,112.883138,0,146.934842519685,39830.3789814815,2009-01-17,09:05:44
27.222521,112.882206,0,144.796059711286,39830.3790393519,2009-01-17,09:05:49
27.220975,112.881527,0,153.245488845144,39830.3790972222,2009-01-17,09:05:54
27.219342,112.881134,0,172.342952755906,39830.3791550926,2009-01-17,09:05:59
27.217676,112.880991,0,201.801729002625,39830.379212963,2009-01-17,09:06:04
27.216042,112.880807,0,225.717988845144,39830.3792708333,2009-01-17,09:06:09
27.214448,112.880616,0,236.879209317585,39830.3793287037,2009-01-17,09:06:14
27.212871,112.880417,0,255.658280839895,39830.3793865741,2009-01-17,09:06:19
27.211296,112.880214,0,273.150646325459,39830.3794444444,2009-01-17,09:06:24
27.209767,112.880024,0,278.927959317585,39830.3795023148,2009-01-17,09:06:29
27.208268,112.879816,0,279.659311023622,39830.3795601852,2009-01-17,09:06:34
27.206826,112.879511,0,273.174826115486,39830.3796180556,2009-01-17,09:06:39
27.205437,112.878987,0,272.570682414698,39830.3796759259,2009-01-17,09:06:44
27.204089,112.878285,0,276.523923884514,39830.3797337963,2009-01-17,09:06:49
27.202779,112.877469,0,267.180544619423,39830.3797916667,2009-01-17,09:06:54
27.20142,112.876717,0,249.917988845144,39830.379849537,2009-01-17,09:06:59
27.19999,112.876168,0,228.990695538058,39830.3799074074,2009-01-17,09:07:04
27.198446,112.875926,0,217.237549212598,39830.3799652778,2009-01-17,09:07:09
27.196888,112.875919,0,208.747253937008,39830.3800231481,2009-01-17,09:07:14
27.195351,112.876094,0,196.983720472441,39830.3800810185,2009-01-17,09:07:19
27.193807,112.876105,0,186.716364829396,39830.3801388889,2009-01-17,09:07:24
27.192239,112.875909,0,171.72875984252,39830.3801967593,2009-01-17,09:07:29
27.190671,112.875639,0,165.172700131234,39830.3802546296,2009-01-17,09:07:34
27.189112,112.875393,0,157.561751968504,39830.3803125,2009-01-17,09:07:39
27.18751,112.875164,0,148.707473753281,39830.3803703704,2009-01-17,09:07:44
27.182912,112.874147,0,166.963992782152,39830.3805439815,2009-01-17,09:07:59
27.18102,112.87421,0,139.632837926509,39830.3806018519,2009-01-17,09:08:04
27.179382,112.874499,0,104.645495406824,39830.3806597222,2009-01-17,09:08:09
27.177801,112.874984,0,37.5984842519685,39830.3807175926,2009-01-17,09:08:14
27.17621,112.875496,0,38.7359317585302,39830.380775463,2009-01-17,09:08:19
27.174643,112.875868,0,30.596217191601,39830.3808333333,2009-01-17,09:08:24
27.17306,112.875994,0,40.1715583989501,39830.3808912037,2009-01-17,09:08:29
27.171488,112.875764,0,34.3440485564304,39830.3809490741,2009-01-17,09:08:34
27.169933,112.875165,0,50.2930150918635,39830.3810069444,2009-01-17,09:08:39
27.168372,112.874416,0,74.8465583989501,39830.3810648148,2009-01-17,09:08:44
27.166777,112.873734,0,91.2613877952756,39830.3811226852,2009-01-17,09:08:49
27.165096,112.87335,0,100.888937007874,39830.3811805556,2009-01-17,09:08:54
27.163425,112.873284,0,97.3462106299213,39830.3812384259,2009-01-17,09:08:59
27.161785,112.873353,0,98.0130577427821,39830.3812962963,2009-01-17,09:09:04
27.160183,112.873367,0,93.2845603674541,39830.3813541667,2009-01-17,09:09:09
27.158571,112.873383,0,88.0933694225722,39830.381412037,2009-01-17,09:09:14
27.156951,112.873407,0,87.8177788713911,39830.3814699074,2009-01-17,09:09:19
27.15531,112.873446,0,87.9267585301837,39830.3815277778,2009-01-17,09:09:24
27.153684,112.8735,0,93.0439829396325,39830.3815856481,2009-01-17,09:09:29
27.152107,112.873504,0,98.8449442257218,39830.3816435185,2009-01-17,09:09:34
27.15055,112.87326,0,104.777670603675,39830.3817013889,2009-01-17,09:09:39
27.149015,112.872727,0,112.706519028871,39830.3817592593,2009-01-17,09:09:44
27.147561,112.871929,0,122.951233595801,39830.3818171296,2009-01-17,09:09:49
27.146241,112.870816,0,139.069593175853,39830.381875,2009-01-17,09:09:54
27.145049,112.869575,0,136.579780183727,39830.3819328704,2009-01-17,09:09:59
27.143697,112.868549,0,151.400029527559,39830.3819907407,2009-01-17,09:10:04
27.142222,112.867812,0,169.89407480315,39830.3820486111,2009-01-17,09:10:09
27.140683,112.867183,0,180.666604330709,39830.3821064815,2009-01-17,09:10:14
27.139109,112.86657,0,189.909645669291,39830.3821643519,2009-01-17,09:10:19
27.13754,112.865924,0,196.415557742782,39830.3822222222,2009-01-17,09:10:24
27.136058,112.865089,0,203.343927165354,39830.3822800926,2009-01-17,09:10:29
27.134683,112.864011,0,213.20095144357,39830.382337963,2009-01-17,09:10:34
27.133534,112.862649,0,226.005695538058,39830.3823958333,2009-01-17,09:10:39
27.13267,112.861093,0,242.288267716535,39830.3824537037,2009-01-17,09:10:44
27.132057,112.859292,0,264.954855643045,39830.3825115741,2009-01-17,09:10:49
27.131501,112.857439,0,273.10436351706,39830.3825694444,2009-01-17,09:10:54
27.13083,112.855714,0,269.187066929134,39830.3826273148,2009-01-17,09:10:59
27.130048,112.854098,0,265.78532808399,39830.3826851852,2009-01-17,09:11:04
27.12916,112.852535,0,263.951394356955,39830.3827430556,2009-01-17,09:11:09
27.128088,112.851108,0,256.94031167979,39830.3828009259,2009-01-17,09:11:14
27.126803,112.849935,0,250.47094488189,39830.3828587963,2009-01-17,09:11:19
27.125341,112.849041,0,234.436099081365,39830.3829166667,2009-01-17,09:11:24
27.12373,112.848433,0,223.034461942257,39830.382974537,2009-01-17,09:11:29
27.122072,112.848062,0,203.045423228346,39830.3830324074,2009-01-17,09:11:34
27.12038,112.847791,0,192.486758530184,39830.3830902778,2009-01-17,09:11:39
27.118756,112.847389,0,185.794140419948,39830.3831481481,2009-01-17,09:11:44
27.117117,112.847016,0,183.271774934383,39830.3832060185,2009-01-17,09:11:49
27.115511,112.846635,0,180.837112860892,39830.3832638889,2009-01-17,09:11:54
27.113922,112.846249,0,183.104580052493,39830.3833217593,2009-01-17,09:11:59
27.112331,112.845844,0,182.052034120735,39830.3833796296,2009-01-17,09:12:04
27.110738,112.845446,0,179.288231627297,39830.3834375,2009-01-17,09:12:09
27.109154,112.845068,0,182.171407480315,39830.3834953704,2009-01-17,09:12:14
27.107575,112.844779,0,183.254314304462,39830.3835532407,2009-01-17,09:12:19
27.105989,112.8445,0,173.501617454068,39830.3836111111,2009-01-17,09:12:24
27.10443,112.844225,0,170.158402230971,39830.3836689815,2009-01-17,09:12:29
27.10287,112.843943,0,168.083572834646,39830.3837268518,2009-01-17,09:12:34
27.101295,112.843642,0,165.621351706037,39830.3837847222,2009-01-17,09:12:39
27.099723,112.843339,0,170.60687992126,39830.3838425926,2009-01-17,09:12:44
27.098154,112.843031,0,168.36187664042,39830.383900463,2009-01-17,09:12:49
27.096617,112.842687,0,171.214927821522,39830.3839583333,2009-01-17,09:12:54
27.095142,112.842145,0,183.493520341207,39830.3840162037,2009-01-17,09:12:59
27.093686,112.841314,0,200.711335301837,39830.3840740741,2009-01-17,09:13:04
27.092336,112.840249,0,217.455790682415,39830.3841319444,2009-01-17,09:13:09
27.091078,112.839125,0,230.292421259842,39830.3841898148,2009-01-17,09:13:14
27.089852,112.837899,0,243.07969488189,39830.3842476852,2009-01-17,09:13:19
27.088412,112.837049,0,255.453956692913,39830.3843055556,2009-01-17,09:13:24
27.086881,112.836343,0,269.292296587927,39830.3843634259,2009-01-17,09:13:29
27.085354,112.835656,0,272.304829396325,39830.3844212963,2009-01-17,09:13:34
27.083833,112.834993,0,268.659393044619,39830.3844791667,2009-01-17,09:13:39
27.082314,112.834297,0,263.668369422572,39830.384537037,2009-01-17,09:13:44
27.080792,112.833607,0,257.47904855643,39830.3845949074,2009-01-17,09:13:49
27.079258,112.832908,0,251.820255905512,39830.3846527778,2009-01-17,09:13:54
27.077759,112.832225,0,240.233415354331,39830.3847106481,2009-01-17,09:13:59
27.076256,112.831546,0,227.603034776903,39830.3847685185,2009-01-17,09:14:04
27.074749,112.830872,0,223.388346456693,39830.3848263889,2009-01-17,09:14:09
27.073264,112.830214,0,221.181653543307,39830.3848842593,2009-01-17,09:14:14
27.07179,112.829536,0,213.551407480315,39830.3849421296,2009-01-17,09:14:19
27.070302,112.828894,0,210.27031824147,39830.385,2009-01-17,09:14:24
27.068781,112.828239,0,209.244406167979,39830.3850578704,2009-01-17,09:14:29
27.067231,112.827706,0,210.654891732283,39830.3851157407,2009-01-17,09:14:34
27.065661,112.8272,0,212.183723753281,39830.3851736111,2009-01-17,09:14:39
27.064116,112.82669,0,203.960062335958,39830.3852314815,2009-01-17,09:14:44
27.062543,112.826178,0,202.505482283465,39830.3852893518,2009-01-17,09:14:49
27.060992,112.825675,0,199.352050524934,39830.3853472222,2009-01-17,09:14:54
27.05945,112.825122,0,199.955367454068,39830.3854050926,2009-01-17,09:14:59
27.057973,112.824371,0,206.016942257218,39830.385462963,2009-01-17,09:15:04
27.056625,112.823317,0,196.478185695538,39830.3855208333,2009-01-17,09:15:09
27.055285,112.822265,0,200.927388451444,39830.3855787037,2009-01-17,09:15:14
27.053899,112.821229,0,213.672959317585,39830.3856365741,2009-01-17,09:15:19
27.052507,112.820195,0,219.502536089239,39830.3856944444,2009-01-17,09:15:24
27.05114,112.819153,0,210.402582020997,39830.3857523148,2009-01-17,09:15:29
27.049797,112.818116,0,195.377893700787,39830.3858101852,2009-01-17,09:15:34
27.04843,112.817104,0,193.500705380577,39830.3858680556,2009-01-17,09:15:39
27.047077,112.816097,0,191.589629265092,39830.3859259259,2009-01-17,09:15:44
27.045746,112.81507,0,183.413897637795,39830.3859837963,2009-01-17,09:15:49
27.044393,112.814043,0,175.745757874016,39830.3860416667,2009-01-17,09:15:54
27.043034,112.813021,0,176.451699475066,39830.386099537,2009-01-17,09:15:59
27.041682,112.811981,0,168.092093175853,39830.3861574074,2009-01-17,09:16:04
27.040338,112.810953,0,166.533300524934,39830.3862152778,2009-01-17,09:16:09
27.038979,112.809943,0,173.061627296588,39830.3862731481,2009-01-17,09:16:14
27.037621,112.808941,0,181.884314304462,39830.3863310185,2009-01-17,09:16:19
27.036289,112.807943,0,193.332335958005,39830.3863888889,2009-01-17,09:16:24
27.034961,112.806953,0,202.027381889764,39830.3864467593,2009-01-17,09:16:29
27.033612,112.80598,0,190.467785433071,39830.3865046296,2009-01-17,09:16:34
27.032166,112.805206,0,174.661496062992,39830.3865625,2009-01-17,09:16:39
27.030692,112.804534,0,164.330488845144,39830.3866203704,2009-01-17,09:16:44
27.02924,112.803901,0,162.389648950131,39830.3866782407,2009-01-17,09:16:49
27.027759,112.803323,0,166.728779527559,39830.3867361111,2009-01-17,09:16:54
27.026275,112.802722,0,181.716069553806,39830.3867939815,2009-01-17,09:16:59
27.024884,112.801932,0,199.523372703412,39830.3868518519,2009-01-17,09:17:04
27.02362,112.800925,0,224.087155511811,39830.3869097222,2009-01-17,09:17:09
27.022526,112.799702,0,238.117582020997,39830.3869675926,2009-01-17,09:17:14
27.021652,112.798294,0,256.534035433071,39830.387025463,2009-01-17,09:17:19
27.020978,112.796709,0,278.67720144357,39830.3870833333,2009-01-17,09:17:24
27.02046,112.794975,0,295.148986220472,39830.3871412037,2009-01-17,09:17:29
27.019827,112.793339,0,302.642362204724,39830.3871990741,2009-01-17,09:17:34
27.019045,112.791846,0,290.069780183727,39830.3872569444,2009-01-17,09:17:39
27.017972,112.790528,0,278.676676509186,39830.3873148148,2009-01-17,09:17:44
27.016645,112.789491,0,272.650154199475,39830.3873726852,2009-01-17,09:17:49
27.015153,112.788745,0,267.521840551181,39830.3874305556,2009-01-17,09:17:54
27.013546,112.788295,0,259.64999671916,39830.3874884259,2009-01-17,09:17:59
27.011933,112.787997,0,253.116778215223,39830.3875462963,2009-01-17,09:18:04
27.010329,112.787675,0,245.454419291339,39830.3876041667,2009-01-17,09:18:09
27.008723,112.787344,0,235.351751968504,39830.387662037,2009-01-17,09:18:14
27.007121,112.786996,0,224.059524278215,39830.3877199074,2009-01-17,09:18:19
27.005501,112.786617,0,213.051043307087,39830.3877777778,2009-01-17,09:18:24
27.003941,112.786059,0,200.850357611549,39830.3878356481,2009-01-17,09:18:29
27.00252,112.785187,0,193.598589238845,39830.3878935185,2009-01-17,09:18:34
27.001202,112.784082,0,184.008041338583,39830.3879513889,2009-01-17,09:18:39
27.000041,112.782713,0,181.507224409449,39830.3880092593,2009-01-17,09:18:44
26.9991,112.781149,0,192.854284776903,39830.3880671296,2009-01-17,09:18:49
26.998154,112.779631,0,195.663845144357,39830.388125,2009-01-17,09:18:54
26.99712,112.778187,0,188.484179790026,39830.3881828704,2009-01-17,09:18:59
26.995847,112.776989,0,178.962667322835,39830.3882407407,2009-01-17,09:19:04
26.994503,112.775903,0,173.971522309711,39830.3882986111,2009-01-17,09:19:09
26.993164,112.774811,0,162.526427165354,39830.3883564815,2009-01-17,09:19:14
26.991821,112.773733,0,156.824881889764,39830.3884143519,2009-01-17,09:19:19
26.990484,112.772641,0,146.513284120735,39830.3884722222,2009-01-17,09:19:24
26.98913,112.771558,0,144.73125328084,39830.3885300926,2009-01-17,09:19:29
26.987783,112.770466,0,145.945672572178,39830.388587963,2009-01-17,09:19:34
26.986422,112.769386,0,149.276023622047,39830.3886458333,2009-01-17,09:19:39
26.985089,112.768302,0,155.769547244094,39830.3887037037,2009-01-17,09:19:44
26.983721,112.767208,0,152.838986220472,39830.3887615741,2009-01-17,09:19:49
26.98237,112.766091,0,151.103927165354,39830.3888194444,2009-01-17,09:19:54
26.981058,112.764956,0,138.576761811024,39830.3888773148,2009-01-17,09:19:59
26.979871,112.76366,0,145.535193569554,39830.3889351852,2009-01-17,09:20:04
26.978971,112.762119,0,149.345987532808,39830.3889930556,2009-01-17,09:20:09
26.978241,112.760408,0,159.131509186352,39830.3890509259,2009-01-17,09:20:14
26.977615,112.75867,0,170.437844488189,39830.3891087963,2009-01-17,09:20:19
26.976939,112.756971,0,165.292598425197,39830.3891666667,2009-01-17,09:20:24
26.976042,112.755489,0,156.143044619423,39830.389224537,2009-01-17,09:20:29
26.97481,112.754243,0,161.707732939633,39830.3892824074,2009-01-17,09:20:34
26.973376,112.753319,0,173.156404199475,39830.3893402778,2009-01-17,09:20:39
26.971886,112.752638,0,171.309019028871,39830.3893981481,2009-01-17,09:20:44
26.970346,112.752027,0,167.769872047244,39830.3894560185,2009-01-17,09:20:49
26.968803,112.75142,0,166.041145013123,39830.3895138889,2009-01-17,09:20:54
26.967278,112.750802,0,163.933159448819,39830.3895717593,2009-01-17,09:20:59
26.965759,112.750192,0,160.669868766404,39830.3896296296,2009-01-17,09:21:04
26.964199,112.749554,0,151.006643700787,39830.3896875,2009-01-17,09:21:09
26.962687,112.748912,0,146.004297900262,39830.3897453704,2009-01-17,09:21:14
26.961188,112.748263,0,141.931332020997,39830.3898032407,2009-01-17,09:21:19
26.959708,112.747536,0,142.742431102362,39830.3898611111,2009-01-17,09:21:24
26.958365,112.746582,0,150.54750328084,39830.3899189815,2009-01-17,09:21:29
26.95715,112.745388,0,149.340856299213,39830.3899768519,2009-01-17,09:21:34
26.955959,112.744144,0,146.543097112861,39830.3900347222,2009-01-17,09:21:39
26.95479,112.742928,0,138.294202755906,39830.3900925926,2009-01-17,09:21:44
26.953661,112.741709,0,131.312316272966,39830.390150463,2009-01-17,09:21:49
26.952514,112.740503,0,128.238894356955,39830.3902083333,2009-01-17,09:21:54
26.951438,112.739211,0,130.543097112861,39830.3902662037,2009-01-17,09:21:59
26.950596,112.737757,0,137.448474409449,39830.3903240741,2009-01-17,09:22:04
26.950029,112.736084,0,145.197089895013,39830.3903819444,2009-01-17,09:22:09
26.949518,112.734391,0,156.932854330709,39830.3904398148,2009-01-17,09:22:14
26.949004,112.7327,0,162.880177165354,39830.3904976852,2009-01-17,09:22:19
26.948492,112.73102,0,167.116017060367,39830.3905555556,2009-01-17,09:22:24
26.948004,112.729338,0,173.89470144357,39830.3906134259,2009-01-17,09:22:29
26.947511,112.727671,0,180.905032808399,39830.3906712963,2009-01-17,09:22:34
26.947,112.72602,0,188.560823490814,39830.3907291667,2009-01-17,09:22:39
26.94648,112.724421,0,194.139429133858,39830.390787037,2009-01-17,09:22:44
26.945892,112.722838,0,195.970347769029,39830.3908449074,2009-01-17,09:22:49
26.945203,112.721324,0,195.356368110236,39830.3909027778,2009-01-17,09:22:54
26.944517,112.719858,0,195.399944225722,39830.3909606481,2009-01-17,09:22:59
26.943806,112.718422,0,197.01748687664,39830.3910185185,2009-01-17,09:23:04
26.943117,112.716973,0,199.798585958005,39830.3910763889,2009-01-17,09:23:09
26.94241,112.715521,0,201.480183727034,39830.3911342593,2009-01-17,09:23:14
26.941699,112.714058,0,200.997601706037,39830.3911921296,2009-01-17,09:23:19
26.940944,112.712651,0,191.647037401575,39830.39125,2009-01-17,09:23:24
26.939923,112.711407,0,185.578326771654,39830.3913078704,2009-01-17,09:23:29
26.938827,112.710213,0,178.351715879265,39830.3913657407,2009-01-17,09:23:34
26.937694,112.709107,0,188.595541338583,39830.3914236111,2009-01-17,09:23:39
26.936634,112.707901,0,212.183900918635,39830.3914814815,2009-01-17,09:23:44
26.935691,112.706604,0,228.375561023622,39830.3915393518,2009-01-17,09:23:49
26.934796,112.705257,0,241.999963910761,39830.3915972222,2009-01-17,09:23:54
26.933845,112.703937,0,254.72873687664,39830.3916550926,2009-01-17,09:23:59
26.932897,112.702592,0,272.217473753281,39830.391712963,2009-01-17,09:24:04
26.931991,112.701255,0,287.608950131234,39830.3917708333,2009-01-17,09:24:09
26.931089,112.699914,0,302.792421259843,39830.3918287037,2009-01-17,09:24:14
26.930417,112.698508,0,312.444206036745,39830.3918865741,2009-01-17,09:24:19
26.929962,112.696931,0,322.206102362205,39830.3919444444,2009-01-17,09:24:24
26.929718,112.695241,0,314.170807086614,39830.3920023148,2009-01-17,09:24:29
26.929514,112.693537,0,293.650889107612,39830.3920601852,2009-01-17,09:24:34
26.92929,112.691883,0,268.769002624672,39830.3921180556,2009-01-17,09:24:39
26.929088,112.690247,0,237.446158136483,39830.3921759259,2009-01-17,09:24:44
26.928909,112.688594,0,208.619409448819,39830.3922337963,2009-01-17,09:24:49
26.928717,112.686919,0,184.057089895013,39830.3922916667,2009-01-17,09:24:54
26.928536,112.68523,0,156.597414698163,39830.392349537,2009-01-17,09:24:59
26.928329,112.683527,0,128.49780183727,39830.3924074074,2009-01-17,09:25:04
26.928135,112.681812,0,105.333303805774,39830.3924652778,2009-01-17,09:25:09
26.927811,112.680137,0,85.3158103674541,39830.3925231481,2009-01-17,09:25:14
26.927414,112.678459,0,73.6083005249344,39830.3925810185,2009-01-17,09:25:19
26.926982,112.67676,0,73.5502362204724,39830.3926388889,2009-01-17,09:25:24
26.926522,112.675083,0,74.408654855643,39830.3926967593,2009-01-17,09:25:29
26.92605,112.673424,0,80.8754002624672,39830.3927546296,2009-01-17,09:25:34
26.925579,112.671771,0,88.6305479002625,39830.3928125,2009-01-17,09:25:39
26.925137,112.67011,0,95.5880282152231,39830.3928703704,2009-01-17,09:25:44
26.92468,112.668474,0,110.052565616798,39830.3929282407,2009-01-17,09:25:49
26.924226,112.666846,0,115.625715223097,39830.3929861111,2009-01-17,09:25:54
26.92379,112.665222,0,116.164278215223,39830.3930439815,2009-01-17,09:25:59
26.923381,112.663594,0,116.330118110236,39830.3931018518,2009-01-17,09:26:04
26.922955,112.661981,0,126.109110892388,39830.3931597222,2009-01-17,09:26:09
26.922437,112.660402,0,122.608024934383,39830.3932175926,2009-01-17,09:26:14
26.921757,112.658944,0,113.751706036745,39830.393275463,2009-01-17,09:26:19
26.920893,112.657616,0,105.018202099738,39830.3933333333,2009-01-17,09:26:24
26.919879,112.656378,0,108.646033464567,39830.3933912037,2009-01-17,09:26:29
26.918811,112.655148,0,137.369563648294,39830.3934490741,2009-01-17,09:26:34
26.91781,112.653913,0,166.069717847769,39830.3935069444,2009-01-17,09:26:39
26.916921,112.65263,0,190.944645669291,39830.3935648148,2009-01-17,09:26:44
26.916363,112.651265,0,218.767106299213,39830.3936226852,2009-01-17,09:26:49
26.915925,112.649741,0,245.331017060367,39830.3936805556,2009-01-17,09:26:54
26.915691,112.648162,0,264.964041994751,39830.3937384259,2009-01-17,09:26:59
26.915553,112.646616,0,261.368815616798,39830.3937962963,2009-01-17,09:27:04
26.91551,112.64514,0,230.209947506562,39830.3938541667,2009-01-17,09:27:09
26.915459,112.643726,0,201.537654199475,39830.393912037,2009-01-17,09:27:14
26.915392,112.642406,0,170.363592519685,39830.3939699074,2009-01-17,09:27:19
26.915333,112.64117,0,146.946069553806,39830.3940277778,2009-01-17,09:27:24
26.915253,112.640016,0,124.738261154856,39830.3940856481,2009-01-17,09:27:29
26.915176,112.638953,0,106.062962598425,39830.3941435185,2009-01-17,09:27:34
26.915106,112.638026,0,94.3411614173228,39830.3942013889,2009-01-17,09:27:39
26.915039,112.637136,0,100.838694225722,39830.3942592593,2009-01-17,09:27:44
26.915022,112.636285,0,93.5699507874016,39830.3943171296,2009-01-17,09:27:49
26.915065,112.635503,0,84.7032677165354,39830.394375,2009-01-17,09:27:54
26.915111,112.634816,0,77.4280052493438,39830.3944328704,2009-01-17,09:27:59
26.91517,112.634196,0,82.4259350393701,39830.3944907407,2009-01-17,09:28:04
26.915215,112.633673,0,80.600843175853,39830.3945486111,2009-01-17,09:28:09
26.915237,112.633252,0,88.4164730971129,39830.3946064815,2009-01-17,09:28:14
26.915277,112.632869,0,89.5148261154856,39830.3946643519,2009-01-17,09:28:19
26.915285,112.632556,0,88.1916010498688,39830.3947222222,2009-01-17,09:28:24
26.915256,112.632356,0,105.244570209974,39830.3947800926,2009-01-17,09:28:29
26.915318,112.632189,0,108.762726377953,39830.394837963,2009-01-17,09:28:34
26.915312,112.632062,0,113.347283464567,39830.3948958333,2009-01-17,09:28:39
26.915323,112.631903,0,118.924274934383,39830.3949537037,2009-01-17,09:28:44
26.915297,112.631722,0,139.719258530184,39830.3950115741,2009-01-17,09:28:49
26.915262,112.631541,0,152.916781496063,39830.3950694444,2009-01-17,09:28:54
26.915221,112.631375,0,157.836040026247,39830.3951273148,2009-01-17,09:28:59
26.915201,112.631166,0,158.668677821522,39830.3951851852,2009-01-17,09:29:04
26.915188,112.630926,0,158.337483595801,39830.3952430556,2009-01-17,09:29:09
26.915127,112.630695,0,168.375456036745,39830.3953009259,2009-01-17,09:29:14
26.915087,112.630476,0,177.891660104987,39830.3953587963,2009-01-17,09:29:19
26.915035,112.630239,0,180.324245406824,39830.3954166667,2009-01-17,09:29:24
26.915006,112.629966,0,174.207526246719,39830.395474537,2009-01-17,09:29:29
26.91494,112.629709,0,165.254488188976,39830.3955324074,2009-01-17,09:29:34
26.914845,112.629479,0,165.202135826772,39830.3955902778,2009-01-17,09:29:39
26.914763,112.629245,0,162.266709317585,39830.3956481481,2009-01-17,09:29:44
26.914658,112.629011,0,154.928297244094,39830.3957060185,2009-01-17,09:29:49
26.91456,112.628821,0,161.989140419948,39830.3957638889,2009-01-17,09:29:54
26.914498,112.628602,0,172.098727034121,39830.3958217593,2009-01-17,09:29:59
26.914436,112.628381,0,175.2306332021,39830.3958796296,2009-01-17,09:30:04
26.914364,112.628177,0,170.309012467192,39830.3959375,2009-01-17,09:30:09
26.914289,112.627991,0,165.071423884514,39830.3959953704,2009-01-17,09:30:14
26.914249,112.627774,0,153.032375328084,39830.3960532407,2009-01-17,09:30:19
26.914163,112.627612,0,147.355836614173,39830.3961111111,2009-01-17,09:30:24
26.914129,112.627444,0,139.01470144357,39830.3961689815,2009-01-17,09:30:29
26.914055,112.627297,0,139.084225721785,39830.3962268519,2009-01-17,09:30:34
26.913969,112.627156,0,139.550137795276,39830.3962847222,2009-01-17,09:30:39
26.913837,112.627004,0,148.790127952756,39830.3963425926,2009-01-17,09:30:44
26.913691,112.626881,0,163.439153543307,39830.396400463,2009-01-17,09:30:49
26.913539,112.626738,0,161.754878608924,39830.3964583333,2009-01-17,09:30:54
26.913412,112.626568,0,164.981089238845,39830.3965162037,2009-01-17,09:30:59
26.913305,112.626401,0,174.046765091864,39830.3965740741,2009-01-17,09:31:04
26.913194,112.626259,0,167.327591863517,39830.3966319444,2009-01-17,09:31:09
26.913089,112.626131,0,160.206397637795,39830.3966898148,2009-01-17,09:31:14
26.912966,112.625941,0,166.695574146982,39830.3967476852,2009-01-17,09:31:19
26.912815,112.625742,0,178.777726377953,39830.3968055556,2009-01-17,09:31:24
26.912623,112.625516,0,186.172621391076,39830.3968634259,2009-01-17,09:31:29
26.912412,112.625286,0,176.989963910761,39830.3969212963,2009-01-17,09:31:34
26.912181,112.625069,0,164.245282152231,39830.3969791667,2009-01-17,09:31:39
26.911942,112.624844,0,149.670774278215,39830.397037037,2009-01-17,09:31:44
26.911676,112.624601,0,132.956929133858,39830.3970949074,2009-01-17,09:31:49
26.91139,112.624341,0,121.011509186352,39830.3971527778,2009-01-17,09:31:54
26.911043,112.624097,0,122.460692257218,39830.3972106481,2009-01-17,09:31:59
26.910683,112.623863,0,132.381020341207,39830.3972685185,2009-01-17,09:32:04
26.910298,112.623634,0,137.685528215223,39830.3973263889,2009-01-17,09:32:09
26.90991,112.623422,0,144.303700787402,39830.3973842593,2009-01-17,09:32:14
26.909513,112.623259,0,154.873356299213,39830.3974421296,2009-01-17,09:32:19
26.909125,112.623095,0,161.237591863517,39830.3975,2009-01-17,09:32:24
26.908722,112.622937,0,168.198375984252,39830.3975578704,2009-01-17,09:32:29
26.908305,112.622818,0,179.044904855643,39830.3976157407,2009-01-17,09:32:34
26.907893,112.622725,0,168.974455380577,39830.3976736111,2009-01-17,09:32:39
26.90745,112.622642,0,170.732972440945,39830.3977314815,2009-01-17,09:32:44
26.906995,112.62258,0,173.901699475066,39830.3977893519,2009-01-17,09:32:49
26.906541,112.622543,0,159.41062992126,39830.3978472222,2009-01-17,09:32:54
26.90608,112.622553,0,148.557654199475,39830.3979050926,2009-01-17,09:32:59
26.905619,112.622574,0,142.362162073491,39830.397962963,2009-01-17,09:33:04
26.905144,112.622582,0,133.337349081365,39830.3980208333,2009-01-17,09:33:09
26.904676,112.622611,0,124.401696194226,39830.3980787037,2009-01-17,09:33:14
26.904218,112.622616,0,112.712290026247,39830.3981365741,2009-01-17,09:33:19
26.903738,112.622633,0,103.727650918635,39830.3981944444,2009-01-17,09:33:24
26.903239,112.622638,0,94.7520177165354,39830.3982523148,2009-01-17,09:33:29
26.902743,112.622668,0,86.7501902887139,39830.3983101852,2009-01-17,09:33:34
26.902248,112.622687,0,82.6739009186352,39830.3983680556,2009-01-17,09:33:39
26.901741,112.622701,0,77.7274245406824,39830.3984259259,2009-01-17,09:33:44
26.901236,112.622706,0,68.9045341207349,39830.3984837963,2009-01-17,09:33:49
26.90073,112.622711,0,60.9579625984252,39830.3985416667,2009-01-17,09:33:54
26.900223,112.622704,0,54.4276771653543,39830.398599537,2009-01-17,09:33:59
26.899725,112.622729,0,47.6174770341207,39830.3986574074,2009-01-17,09:34:04
26.899227,112.622823,0,38.6394914698163,39830.3987152778,2009-01-17,09:34:09
26.898744,112.623002,0,33.8915912073491,39830.3987731481,2009-01-17,09:34:14
26.898258,112.623264,0,35.8664862204724,39830.3988310185,2009-01-17,09:34:19
26.897825,112.623549,0,32.2738943569554,39830.3988888889,2009-01-17,09:34:24
26.89738,112.623815,0,39.3295177165354,39830.3989467593,2009-01-17,09:34:29
26.896911,112.624081,0,41.1500032808399,39830.3990046296,2009-01-17,09:34:34
26.896469,112.624345,0,38.1479297900262,39830.3990625,2009-01-17,09:34:39
26.896009,112.624594,0,45.0996948818898,39830.3991203704,2009-01-17,09:34:44
26.895561,112.624837,0,51.1919783464567,39830.3991782407,2009-01-17,09:34:49
26.895104,112.625106,0,58.4701837270341,39830.3992361111,2009-01-17,09:34:54
26.894722,112.625332,0,58.599094488189,39830.3992939815,2009-01-17,09:34:59
26.894413,112.625537,0,55.925219816273,39830.3993518518,2009-01-17,09:35:04
26.894179,112.625746,0,55.1169553805774,39830.3994097222,2009-01-17,09:35:09
26.894101,112.62587,0,54.9756627296588,39830.3994675926,2009-01-17,09:35:14
26.894134,112.625942,0,62.7334153543307,39830.399525463,2009-01-17,09:35:19
26.894148,112.625989,0,73.9266174540682,39830.3995833333,2009-01-17,09:35:24
26.894083,112.62602,0,91.1197703412074,39830.3996412037,2009-01-17,09:35:29
26.893985,112.626051,0,100.57875,39830.3996990741,2009-01-17,09:35:34
26.893875,112.626117,0,115.267309711286,39830.3997569444,2009-01-17,09:35:39
26.893804,112.626137,0,125.510059055118,39830.3998148148,2009-01-17,09:35:44
26.893805,112.626122,0,137.684612860892,39830.3998726852,2009-01-17,09:35:49
26.893846,112.626082,0,145.090344488189,39830.3999305556,2009-01-17,09:35:54
26.893846,112.626082,0,145.090344488189,39830.3999652778,2009-01-17,09:35:57
26.893848,112.626083,0,153.853261154856,39830.3999884259,2009-01-17,09:35:59
26.893862,112.626072,0,162.372227690289,39830.4000462963,2009-01-17,09:36:04
26.893834,112.626017,0,169.090436351706,39830.4001041667,2009-01-17,09:36:09
26.893786,112.625983,0,174.902404855643,39830.400162037,2009-01-17,09:36:14
26.893738,112.625986,0,176.382303149606,39830.4002199074,2009-01-17,09:36:19
26.8937,112.625977,0,176.024274934383,39830.4002777778,2009-01-17,09:36:24
26.893685,112.625961,0,173.415187007874,39830.4003356481,2009-01-17,09:36:29
26.893684,112.625935,0,168.3956167979,39830.4003935185,2009-01-17,09:36:34
26.893681,112.625918,0,164.653359580052,39830.4004513889,2009-01-17,09:36:39
26.893674,112.625893,0,162.288097112861,39830.4005092593,2009-01-17,09:36:44
26.893633,112.625895,0,160.739402887139,39830.4005671296,2009-01-17,09:36:49
26.893604,112.625894,0,157.753038057743,39830.400625,2009-01-17,09:36:54
26.893562,112.625878,0,155.900108267717,39830.4006828704,2009-01-17,09:36:59
26.89353,112.625858,0,160.303828740157,39830.4007407407,2009-01-17,09:37:04
26.89353,112.625858,0,160.303828740157,39830.400775463,2009-01-17,09:37:07
26.893523,112.625857,0,161.531102362205,39830.4007986111,2009-01-17,09:37:09
26.893493,112.625864,0,155.987414698163,39830.4008564815,2009-01-17,09:37:14
26.893517,112.625861,0,153.092713254593,39830.4009143518,2009-01-17,09:37:19
26.893572,112.625865,0,153.298051181102,39830.4009722222,2009-01-17,09:37:24
26.893591,112.625871,0,147.855862860892,39830.4010300926,2009-01-17,09:37:29
26.893632,112.625871,0,143.187391732283,39830.401087963,2009-01-17,09:37:34
26.893685,112.625868,0,131.586528871391,39830.4011458333,2009-01-17,09:37:39
26.893736,112.625874,0,121.274196194226,39830.4012037037,2009-01-17,09:37:44
26.893778,112.625907,0,105.29406824147,39830.4012615741,2009-01-17,09:37:49
26.893795,112.62591,0,93.3441404199475,39830.4013194444,2009-01-17,09:37:54
26.893799,112.625928,0,94.3292716535433,39830.4013773148,2009-01-17,09:37:59
26.893799,112.625928,0,94.3292716535433,39830.401412037,2009-01-17,09:38:02
26.893804,112.625935,0,92.9638910761155,39830.4014351852,2009-01-17,09:38:04
26.893822,112.625933,0,89.6939337270341,39830.4014930556,2009-01-17,09:38:09
26.893876,112.625961,0,88.3977165354331,39830.4015509259,2009-01-17,09:38:14
26.893938,112.625999,0,90.7487565616798,39830.4016087963,2009-01-17,09:38:19
26.893985,112.626018,0,91.5580905511811,39830.4016666667,2009-01-17,09:38:24
26.894033,112.626011,0,86.3588517060367,39830.401724537,2009-01-17,09:38:29
26.894088,112.626025,0,85.0642060367454,39830.4017824074,2009-01-17,09:38:34
26.894172,112.626055,0,95.3939468503937,39830.4018402778,2009-01-17,09:38:39
26.894185,112.626061,0,113.527844488189,39830.4018981481,2009-01-17,09:38:44
26.894157,112.626075,0,124.379104330709,39830.4019560185,2009-01-17,09:38:49
26.894141,112.626055,0,126.569251968504,39830.4020138889,2009-01-17,09:38:54
26.894051,112.626029,0,126.486952099738,39830.4020717593,2009-01-17,09:38:59
26.893942,112.625992,0,120.038723753281,39830.4021296296,2009-01-17,09:39:04
26.893897,112.625956,0,115.048854986877,39830.4021875,2009-01-17,09:39:09
26.893944,112.625953,0,111.940675853018,39830.4022453704,2009-01-17,09:39:14
26.893922,112.625936,0,113.405731627297,39830.4023032407,2009-01-17,09:39:19
26.893878,112.62592,0,118.991771653543,39830.4023611111,2009-01-17,09:39:24
26.893903,112.625902,0,127.088503937008,39830.4024189815,2009-01-17,09:39:29
26.893917,112.625898,0,136.536437007874,39830.4024768519,2009-01-17,09:39:34
26.893925,112.625908,0,152.210413385827,39830.4025347222,2009-01-17,09:39:39
26.893881,112.625907,0,171.611177821522,39830.4025925926,2009-01-17,09:39:44
26.893865,112.625911,0,191.231210629921,39830.402650463,2009-01-17,09:39:49
26.893823,112.625921,0,204.274461942257,39830.4027083333,2009-01-17,09:39:54
26.893735,112.62595,0,214.818244750656,39830.4027662037,2009-01-17,09:39:59
26.893677,112.625937,0,207.019767060367,39830.4028240741,2009-01-17,09:40:04
26.893661,112.625923,0,191.640039370079,39830.4028819444,2009-01-17,09:40:09
26.893645,112.625899,0,180.213307086614,39830.4029398148,2009-01-17,09:40:14
26.893567,112.625877,0,163.390793963255,39830.4029976852,2009-01-17,09:40:19
26.893598,112.625871,0,139.749593175853,39830.4030555556,2009-01-17,09:40:24
26.893727,112.625863,0,116.855341207349,39830.4031134259,2009-01-17,09:40:29
26.893792,112.625866,0,114.796092519685,39830.4031712963,2009-01-17,09:40:34
26.893837,112.625887,0,118.182939632546,39830.4032291667,2009-01-17,09:40:39
26.893928,112.625891,0,121.113848425197,39830.403287037,2009-01-17,09:40:44
26.89394,112.625901,0,128.462834645669,39830.4033449074,2009-01-17,09:40:49
26.893959,112.625918,0,139.889091207349,39830.4034027778,2009-01-17,09:40:54
26.894009,112.625946,0,154.183894356955,39830.4034606481,2009-01-17,09:40:59
26.893989,112.625993,0,164.371788057743,39830.4035185185,2009-01-17,09:41:04
26.893977,112.626003,0,178.641797900262,39830.4035763889,2009-01-17,09:41:09
26.893954,112.626012,0,186.442677165354,39830.4036342593,2009-01-17,09:41:14
26.893879,112.626012,0,189.242224409449,39830.4036921296,2009-01-17,09:41:19
26.893813,112.625976,0,186.596079396325,39830.40375,2009-01-17,09:41:24
26.893759,112.625953,0,169.429491469816,39830.4038078704,2009-01-17,09:41:29
26.893708,112.625922,0,157.130396981627,39830.4038657407,2009-01-17,09:41:34
26.893675,112.625908,0,150.649517716535,39830.4039236111,2009-01-17,09:41:39
26.893628,112.625911,0,140.918497375328,39830.4039814815,2009-01-17,09:41:44
26.893635,112.625899,0,130.581893044619,39830.4040393519,2009-01-17,09:41:49
26.893625,112.625887,0,122.197706692913,39830.4040972222,2009-01-17,09:41:54
26.8936,112.62589,0,121.298047900262,39830.4041550926,2009-01-17,09:41:59
26.893587,112.625893,0,117.565803805774,39830.404212963,2009-01-17,09:42:04
26.893579,112.625866,0,111.92156496063,39830.4042708333,2009-01-17,09:42:09
26.893586,112.625825,0,103.220390419948,39830.4043287037,2009-01-17,09:42:14
26.893601,112.625808,0,95.4186581364829,39830.4043865741,2009-01-17,09:42:19
26.893618,112.625807,0,87.5782020997375,39830.4044444444,2009-01-17,09:42:24
26.893624,112.625817,0,84.9456856955381,39830.4045023148,2009-01-17,09:42:29
26.893634,112.625819,0,83.6244520997375,39830.4045601852,2009-01-17,09:42:34
26.893748,112.625884,0,84.9326017060367,39830.4046180556,2009-01-17,09:42:39
26.893799,112.625945,0,86.0491961942257,39830.4046759259,2009-01-17,09:42:44
26.89386,112.625977,0,85.2799540682415,39830.4047337963,2009-01-17,09:42:49
26.893879,112.62598,0,85.4908333333333,39830.4047916667,2009-01-17,09:42:54
26.893879,112.62598,0,85.4908333333333,39830.4048263889,2009-01-17,09:42:57
26.893879,112.625981,0,87.1594488188976,39830.404849537,2009-01-17,09:42:59
26.89387,112.625983,0,88.0767716535433,39830.4049074074,2009-01-17,09:43:04
26.893871,112.625985,0,88.886000656168,39830.4049652778,2009-01-17,09:43:09
26.893871,112.625985,0,88.886000656168,39830.405,2009-01-17,09:43:12
26.893876,112.625986,0,91.0144160104987,39830.4050231481,2009-01-17,09:43:14
26.89391,112.625973,0,93.8605085301837,39830.4050810185,2009-01-17,09:43:19
26.893931,112.625981,0,98.88781167979,39830.4051388889,2009-01-17,09:43:24
26.893918,112.625988,0,103.849737532808,39830.4051967593,2009-01-17,09:43:29
26.893911,112.625988,0,105.373339895013,39830.4052546296,2009-01-17,09:43:34
26.893913,112.625995,0,102.547778871391,39830.4053125,2009-01-17,09:43:39
26.893918,112.625989,0,101.436141732283,39830.4053703704,2009-01-17,09:43:44
26.893917,112.625983,0,101.83719816273,39830.4054282407,2009-01-17,09:43:49
26.893917,112.625983,0,101.83719816273,39830.405462963,2009-01-17,09:43:52
26.893916,112.625979,0,102.549501312336,39830.4054861111,2009-01-17,09:43:54
26.893907,112.625961,0,101.83813648294,39830.4055439815,2009-01-17,09:43:59
26.893926,112.625951,0,99.4545439632546,39830.4056018519,2009-01-17,09:44:04
26.893877,112.625985,0,97.9722965879265,39830.4056597222,2009-01-17,09:44:09
26.893865,112.626,0,95.4065846456693,39830.4057175926,2009-01-17,09:44:14
26.893877,112.625988,0,95.8801738845144,39830.405775463,2009-01-17,09:44:19
26.893867,112.625988,0,94.3042979002625,39830.4058333333,2009-01-17,09:44:24
26.893867,112.625988,0,94.3042979002625,39830.4058680556,2009-01-17,09:44:27
26.893865,112.625989,0,94.09156167979,39830.4058912037,2009-01-17,09:44:29
26.893936,112.625992,0,101.147880577428,39830.4059490741,2009-01-17,09:44:34
26.893974,112.626011,0,110.500702099738,39830.4060069444,2009-01-17,09:44:39
26.894019,112.625995,0,117.75500984252,39830.4060648148,2009-01-17,09:44:44
26.894089,112.625989,0,123.754937664042,39830.4061226852,2009-01-17,09:44:49
26.8941,112.625977,0,131.880905511811,39830.4061805556,2009-01-17,09:44:54
26.894116,112.625953,0,142.803556430446,39830.4062384259,2009-01-17,09:44:59
26.894125,112.625952,0,152.363290682415,39830.4062962963,2009-01-17,09:45:04
26.894125,112.625952,0,152.363290682415,39830.4063310185,2009-01-17,09:45:07
26.894118,112.625957,0,159.834452099738,39830.4063541667,2009-01-17,09:45:09
26.894115,112.625943,0,166.526315616798,39830.406412037,2009-01-17,09:45:14
26.894064,112.62596,0,170.359937664042,39830.4064699074,2009-01-17,09:45:19
26.89396,112.626016,0,174.527155511811,39830.4065277778,2009-01-17,09:45:24
26.893888,112.626025,0,179.02624671916,39830.4065856481,2009-01-17,09:45:29
26.893814,112.626074,0,186.277286745407,39830.4066435185,2009-01-17,09:45:34
26.893798,112.626061,0,193.593546587927,39830.4067013889,2009-01-17,09:45:39
26.893787,112.626061,0,195.678602362205,39830.4067592593,2009-01-17,09:45:44
26.893789,112.626031,0,195.640515091864,39830.4068171296,2009-01-17,09:45:49
26.89378,112.625971,0,197.237345800525,39830.406875,2009-01-17,09:45:54
26.893766,112.625953,0,200.080419947507,39830.4069328704,2009-01-17,09:45:59
26.893766,112.625953,0,200.080419947507,39830.4069675926,2009-01-17,09:46:02
26.893758,112.625952,0,199.776384514436,39830.4069907407,2009-01-17,09:46:04
26.893738,112.625942,0,195.181902887139,39830.4070486111,2009-01-17,09:46:09
26.893715,112.625939,0,188.462765748032,39830.4071064815,2009-01-17,09:46:14
26.893722,112.625922,0,182.649494750656,39830.4071643518,2009-01-17,09:46:19
26.893769,112.625934,0,178.49594160105,39830.4072222222,2009-01-17,09:46:24
26.893825,112.625937,0,176.196686351706,39830.4072800926,2009-01-17,09:46:29
26.893851,112.625959,0,175.084668635171,39830.407337963,2009-01-17,09:46:34
26.893772,112.626024,0,172.061030183727,39830.4073958333,2009-01-17,09:46:39
26.893681,112.626007,0,166.730429790026,39830.4074537037,2009-01-17,09:46:44
26.893697,112.626041,0,156.989622703412,39830.4075115741,2009-01-17,09:46:49
26.893621,112.626098,0,147.328651574803,39830.4075694444,2009-01-17,09:46:54
26.893517,112.626105,0,138.506627296588,39830.4076273148,2009-01-17,09:46:59
26.893438,112.626121,0,129.654763779528,39830.4076851852,2009-01-17,09:47:04
26.893268,112.626197,0,119.631482939633,39830.4077430556,2009-01-17,09:47:09
26.893129,112.626332,0,110.011427165354,39830.4078009259,2009-01-17,09:47:14
26.892984,112.626452,0,102.794333989501,39830.4078587963,2009-01-17,09:47:19
26.892866,112.62658,0,98.7958169291338,39830.4079166667,2009-01-17,09:47:24
26.892828,112.62672,0,101.462391732283,39830.407974537,2009-01-17,09:47:29
26.892597,112.626872,0,116.750561023622,39830.4080324074,2009-01-17,09:47:34
26.892316,112.627049,0,135.406771653543,39830.4080902778,2009-01-17,09:47:39
26.892084,112.627194,0,147.535131233596,39830.4081481481,2009-01-17,09:47:44
26.891866,112.627386,0,153.429954068241,39830.4082060185,2009-01-17,09:47:49
26.891599,112.627583,0,156.070505249344,39830.4082638889,2009-01-17,09:47:54
26.891368,112.627767,0,146.84282808399,39830.4083217593,2009-01-17,09:47:59
26.891112,112.627956,0,137.675879265092,39830.4083796296,2009-01-17,09:48:04
26.890853,112.628155,0,122.443346456693,39830.4084375,2009-01-17,09:48:09
26.890563,112.628401,0,114.446637139108,39830.4084953704,2009-01-17,09:48:14
26.890312,112.628559,0,103.719028871391,39830.4085532407,2009-01-17,09:48:19
26.889976,112.628747,0,78.0304527559055,39830.4086111111,2009-01-17,09:48:24
26.889657,112.628967,0,62.9121358267717,39830.4086689815,2009-01-17,09:48:29
26.889343,112.629199,0,51.3677559055118,39830.4087268518,2009-01-17,09:48:34
26.889024,112.629419,0,46.0476279527559,39830.4087847222,2009-01-17,09:48:39
26.888683,112.629663,0,39.8844356955381,39830.4088425926,2009-01-17,09:48:44
26.888323,112.629946,0,40.8663090551181,39830.408900463,2009-01-17,09:48:49
26.887957,112.630209,0,33.7164206036745,39830.4089583333,2009-01-17,09:48:54
26.887564,112.630504,0,34.8936056430446,39830.4090162037,2009-01-17,09:48:59
26.887161,112.630824,0,15.8690649606299,39830.4090740741,2009-01-17,09:49:04
26.886767,112.631138,0,15.5142585301837,39830.4091319444,2009-01-17,09:49:09
26.886382,112.631416,0,-3.00858595800525,39830.4091898148,2009-01-17,09:49:14
26.88601,112.631667,0,-23.618218503937,39830.4092476852,2009-01-17,09:49:19
26.885579,112.631894,0,-25.7767125984252,39830.4093055556,2009-01-17,09:49:24
26.885196,112.63216,0,-44.0321030183727,39830.4093634259,2009-01-17,09:49:29
26.884771,112.632513,0,-59.9162926509186,39830.4094212963,2009-01-17,09:49:34
26.884297,112.632863,0,-69.6841010498688,39830.4094791667,2009-01-17,09:49:39
26.883845,112.633216,0,-79.2583267716535,39830.409537037,2009-01-17,09:49:44
26.883324,112.633566,0,-83.1283562992126,39830.4095949074,2009-01-17,09:49:49
26.882773,112.633841,0,-96.070436351706,39830.4096527778,2009-01-17,09:49:54
26.882281,112.633967,0,-90.1764402887139,39830.4097106481,2009-01-17,09:49:59
26.881764,112.634011,0,-97.1688943569554,39830.4097685185,2009-01-17,09:50:04
26.881192,112.634012,0,-88.8253871391076,39830.4098263889,2009-01-17,09:50:09
26.88061,112.633957,0,-86.3647965879265,39830.4098842593,2009-01-17,09:50:14
26.880022,112.633848,0,-84.9170374015748,39830.4099421296,2009-01-17,09:50:19
26.879467,112.633687,0,-82.3705019685039,39830.41,2009-01-17,09:50:24
26.878918,112.633463,0,-63.4403543307087,39830.4100578704,2009-01-17,09:50:29
26.878376,112.633124,0,-38.893500656168,39830.4101157407,2009-01-17,09:50:34
26.877906,112.6327,0,-29.4557906824147,39830.4101736111,2009-01-17,09:50:39
26.877484,112.632154,0,-7.53070209973753,39830.4102314815,2009-01-17,09:50:44
26.877162,112.63157,0,6.51925853018373,39830.4102893519,2009-01-17,09:50:49
26.876963,112.630904,0,15.6871062992126,39830.4103472222,2009-01-17,09:50:54
26.876921,112.630158,0,22.6966272965879,39830.4104050926,2009-01-17,09:50:59
26.876961,112.629436,0,22.3258005249344,39830.410462963,2009-01-17,09:51:04
26.877154,112.628726,0,20.1446489501312,39830.4105208333,2009-01-17,09:51:09
26.877456,112.628042,0,17.2858923884514,39830.4105787037,2009-01-17,09:51:14
26.87781,112.627487,0,55.2038057742782,39830.4106365741,2009-01-17,09:51:19
26.878323,112.626991,0,74.5730446194226,39830.4106944444,2009-01-17,09:51:24
26.878874,112.626533,0,82.6626312335958,39830.4107523148,2009-01-17,09:51:29
26.879481,112.626118,0,90.5641437007874,39830.4108101852,2009-01-17,09:51:34
26.88016,112.625801,0,86.669156824147,39830.4108680556,2009-01-17,09:51:39
26.880925,112.625585,0,82.9878248031496,39830.4109259259,2009-01-17,09:51:44
26.881712,112.625371,0,81.5667125984252,39830.4109837963,2009-01-17,09:51:49
26.882494,112.625219,0,80.6319422572178,39830.4110416667,2009-01-17,09:51:54
26.883261,112.625064,0,76.2521686351706,39830.411099537,2009-01-17,09:51:59
26.884008,112.624886,0,76.4188812335958,39830.4111574074,2009-01-17,09:52:04
26.884742,112.624611,0,69.7678215223097,39830.4112152778,2009-01-17,09:52:09
26.885432,112.624235,0,74.8953871391076,39830.4112731481,2009-01-17,09:52:14
26.886059,112.623752,0,102.537693569554,39830.4113310185,2009-01-17,09:52:19
26.886578,112.623154,0,131.738854986877,39830.4113888889,2009-01-17,09:52:24
26.887092,112.622336,0,167.950846456693,39830.4114467593,2009-01-17,09:52:29
26.887472,112.621509,0,194.528208661417,39830.4115046296,2009-01-17,09:52:34
26.88772,112.620587,0,204.586643700787,39830.4115625,2009-01-17,09:52:39
26.88789,112.619606,0,208.841709317585,39830.4116203704,2009-01-17,09:52:44
26.887926,112.61863,0,196.929665354331,39830.4116782407,2009-01-17,09:52:49
26.887911,112.617645,0,176.078530183727,39830.4117361111,2009-01-17,09:52:54
26.887852,112.616673,0,152.114619422572,39830.4117939815,2009-01-17,09:52:59
26.887771,112.61572,0,117.853408792651,39830.4118518519,2009-01-17,09:53:04
26.887736,112.614677,0,84.0671227034121,39830.4119097222,2009-01-17,09:53:09
26.887696,112.613578,0,46.884186351706,39830.4119675926,2009-01-17,09:53:14
26.887631,112.612538,0,9.95417650918635,39830.412025463,2009-01-17,09:53:19
26.887592,112.611468,0,-24.5462926509186,39830.4120833333,2009-01-17,09:53:24
26.887516,112.610456,0,-46.7932381889764,39830.4121412037,2009-01-17,09:53:29
26.887404,112.609477,0,-62.6719389763779,39830.4121990741,2009-01-17,09:53:34
26.887271,112.608471,0,-73.9970045931758,39830.4122569444,2009-01-17,09:53:39
26.887187,112.607395,0,-90.2684973753281,39830.4123148148,2009-01-17,09:53:44
26.887085,112.60633,0,-106.174839238845,39830.4123726852,2009-01-17,09:53:49
26.887009,112.605282,0,-118.238067585302,39830.4124305556,2009-01-17,09:53:54
26.886945,112.604211,0,-128.728011811024,39830.4124884259,2009-01-17,09:53:59
26.886853,112.603127,0,-141.202946194226,39830.4125462963,2009-01-17,09:54:04
26.886774,112.602059,0,-150.786824146982,39830.4126041667,2009-01-17,09:54:09
26.886716,112.600982,0,-164.049566929134,39830.412662037,2009-01-17,09:54:14
26.886695,112.599884,0,-184.125725065617,39830.4127199074,2009-01-17,09:54:19
26.886644,112.598794,0,-207.290836614173,39830.4127777778,2009-01-17,09:54:24
26.886541,112.597686,0,-227.122870734908,39830.4128356481,2009-01-17,09:54:29
26.886427,112.596569,0,-241.224258530184,39830.4128935185,2009-01-17,09:54:34
26.886287,112.595478,0,-250.101614173228,39830.4129513889,2009-01-17,09:54:39
26.886209,112.594374,0,-256.573710629921,39830.4130092593,2009-01-17,09:54:44
26.886195,112.593215,0,-261.951354986877,39830.4130671296,2009-01-17,09:54:49
26.88611,112.592102,0,-262.573146325459,39830.413125,2009-01-17,09:54:54
26.886036,112.590982,0,-270.040918635171,39830.4131828704,2009-01-17,09:54:59
26.885979,112.589858,0,-281.33875328084,39830.4132407407,2009-01-17,09:55:04
26.885918,112.588718,0,-276.521797900262,39830.4132986111,2009-01-17,09:55:09
26.885803,112.587578,0,-280.877162073491,39830.4133564815,2009-01-17,09:55:14
26.885648,112.586443,0,-290.861053149606,39830.4134143519,2009-01-17,09:55:19
26.885472,112.585298,0,-295.875754593176,39830.4134722222,2009-01-17,09:55:24
26.885311,112.584122,0,-305.904104330709,39830.4135300926,2009-01-17,09:55:29
26.885137,112.582969,0,-315.083231627297,39830.413587963,2009-01-17,09:55:34
26.884979,112.58181,0,-318.658959973753,39830.4136458333,2009-01-17,09:55:39
26.884805,112.580632,0,-310.919327427821,39830.4137037037,2009-01-17,09:55:44
26.884648,112.579423,0,-305.004445538058,39830.4137615741,2009-01-17,09:55:49
26.884468,112.578215,0,-299.829898293963,39830.4138194444,2009-01-17,09:55:54
26.884309,112.577011,0,-291.602969160105,39830.4138773148,2009-01-17,09:55:59
26.884173,112.5758,0,-281.068221784777,39830.4139351852,2009-01-17,09:56:04
26.884005,112.574597,0,-278.417532808399,39830.4139930556,2009-01-17,09:56:09
26.883727,112.573425,0,-277.612165354331,39830.4140509259,2009-01-17,09:56:14
26.883334,112.572295,0,-276.637992125984,39830.4141087963,2009-01-17,09:56:19
26.882819,112.57126,0,-277.339553805774,39830.4141666667,2009-01-17,09:56:24
26.882203,112.570311,0,-260.216519028871,39830.414224537,2009-01-17,09:56:29
26.88152,112.569406,0,-222.205839895013,39830.4142824074,2009-01-17,09:56:34
26.880837,112.568515,0,-175.795718503937,39830.4143402778,2009-01-17,09:56:39
26.88014,112.567658,0,-119.239265091864,39830.4143981481,2009-01-17,09:56:44
26.879474,112.566816,0,-70.9541272965879,39830.4144560185,2009-01-17,09:56:49
26.878758,112.566031,0,-6.95944225721785,39830.4145138889,2009-01-17,09:56:54
26.878092,112.565216,0,41.0019816272966,39830.4145717593,2009-01-17,09:56:59
26.877474,112.564348,0,70.3066666666667,39830.4146296296,2009-01-17,09:57:04
26.876883,112.563466,0,93.5068471128609,39830.4146875,2009-01-17,09:57:09
26.876286,112.562583,0,107.400072178478,39830.4147453704,2009-01-17,09:57:14
26.875843,112.561605,0,125.581650262467,39830.4148032407,2009-01-17,09:57:19
26.87558,112.560567,0,138.604133858268,39830.4148611111,2009-01-17,09:57:24
26.875518,112.55948,0,146.496715879265,39830.4149189815,2009-01-17,09:57:29
26.875527,112.558384,0,156.754809711286,39830.4149768518,2009-01-17,09:57:34
26.875579,112.557274,0,164.740643044619,39830.4150347222,2009-01-17,09:57:39
26.875576,112.556194,0,175.811400918635,39830.4150925926,2009-01-17,09:57:44
26.875603,112.555081,0,176.183858267717,39830.415150463,2009-01-17,09:57:49
26.875622,112.553966,0,176.968274278215,39830.4152083333,2009-01-17,09:57:54
26.875656,112.552806,0,174.092395013123,39830.4152662037,2009-01-17,09:57:59
26.875735,112.551663,0,174.737339238845,39830.4153240741,2009-01-17,09:58:04
26.875879,112.550554,0,172.573589238845,39830.4153819444,2009-01-17,09:58:09
26.876148,112.549455,0,174.462414698163,39830.4154398148,2009-01-17,09:58:14
26.876449,112.548385,0,174.20280511811,39830.4154976852,2009-01-17,09:58:19
26.876759,112.547294,0,172.826272965879,39830.4155555556,2009-01-17,09:58:24
26.877066,112.546184,0,172.094511154856,39830.4156134259,2009-01-17,09:58:29
26.87722,112.545031,0,166.488382545932,39830.4156712963,2009-01-17,09:58:34
26.877166,112.543873,0,159.959143700787,39830.4157291667,2009-01-17,09:58:39
26.876771,112.542821,0,153.392204724409,39830.415787037,2009-01-17,09:58:44
26.876313,112.54173,0,152.272650918635,39830.4158449074,2009-01-17,09:58:49
26.875789,112.540623,0,145.467598425197,39830.4159027778,2009-01-17,09:58:54
26.875306,112.539505,0,144.881440288714,39830.4159606481,2009-01-17,09:58:59
26.874811,112.538354,0,145.324858923885,39830.4160185185,2009-01-17,09:59:04
26.87418,112.537285,0,145.462618110236,39830.4160763889,2009-01-17,09:59:09
26.873434,112.536328,0,142.702116141732,39830.4161342593,2009-01-17,09:59:14
26.872623,112.53538,0,137.632650918635,39830.4161921296,2009-01-17,09:59:19
26.871784,112.534422,0,134.307919947507,39830.41625,2009-01-17,09:59:24
26.871003,112.533472,0,133.802759186352,39830.4163078704,2009-01-17,09:59:29
26.870136,112.53254,0,137.796978346457,39830.4163657407,2009-01-17,09:59:34
26.869305,112.531598,0,142.878799212598,39830.4164236111,2009-01-17,09:59:39
26.868491,112.530633,0,146.291325459318,39830.4164814815,2009-01-17,09:59:44
26.867723,112.529643,0,146.723818897638,39830.4165393518,2009-01-17,09:59:49
26.867114,112.528544,0,151.108907480315,39830.4165972222,2009-01-17,09:59:54
26.866682,112.527338,0,164.721820866142,39830.4166550926,2009-01-17,09:59:59
26.866379,112.526104,0,181.540465879265,39830.416712963,2009-01-17,10:00:04
26.8661,112.524865,0,194.207877296588,39830.4167708333,2009-01-17,10:00:09
26.865812,112.523661,0,194.232470472441,39830.4168287037,2009-01-17,10:00:14
26.865503,112.522533,0,193.450193569554,39830.4168865741,2009-01-17,10:00:19
26.86521,112.521417,0,190.526118766404,39830.4169444444,2009-01-17,10:00:24
26.864932,112.520318,0,186.778530183727,39830.4170023148,2009-01-17,10:00:29
26.864674,112.519228,0,181.689826115486,39830.4170601852,2009-01-17,10:00:34
26.86444,112.51816,0,176.563024934383,39830.4171180556,2009-01-17,10:00:39
26.864217,112.517096,0,172.894320866142,39830.4171759259,2009-01-17,10:00:44
26.86407,112.515967,0,163.579550524934,39830.4172337963,2009-01-17,10:00:49
26.863892,112.51487,0,155.821771653543,39830.4172916667,2009-01-17,10:00:54
26.863714,112.513753,0,147.677946194226,39830.417349537,2009-01-17,10:00:59
26.863518,112.512635,0,139.16343503937,39830.4174074074,2009-01-17,10:01:04
26.863305,112.511487,0,134.960423228346,39830.4174652778,2009-01-17,10:01:09
26.863092,112.5103,0,128.534520997375,39830.4175231481,2009-01-17,10:01:14
26.862877,112.509116,0,118.334586614173,39830.4175810185,2009-01-17,10:01:19
26.862656,112.507897,0,109.261666666667,39830.4176388889,2009-01-17,10:01:24
26.862421,112.506686,0,98.4116305774278,39830.4176967593,2009-01-17,10:01:29
26.862224,112.505439,0,86.227719816273,39830.4177546296,2009-01-17,10:01:34
26.86198,112.50422,0,76.1536482939633,39830.4178125,2009-01-17,10:01:39
26.861747,112.502955,0,66.4868077427821,39830.4178703704,2009-01-17,10:01:44
26.861622,112.501702,0,55.8626673228346,39830.4179282407,2009-01-17,10:01:49
26.861766,112.500461,0,75.1234908136483,39830.4179861111,2009-01-17,10:01:54
26.862072,112.499241,0,82.3391338582677,39830.4180439815,2009-01-17,10:01:59
26.862537,112.498105,0,87.2709416010499,39830.4181018519,2009-01-17,10:02:04
26.863036,112.49701,0,98.6157874015748,39830.4181597222,2009-01-17,10:02:09
26.863483,112.495846,0,103.056030183727,39830.4182175926,2009-01-17,10:02:14
26.863716,112.494647,0,86.8821719160105,39830.418275463,2009-01-17,10:02:19
26.863846,112.493417,0,67.1682775590551,39830.4183333333,2009-01-17,10:02:24
26.863913,112.492174,0,50.9449868766404,39830.4183912037,2009-01-17,10:02:29
26.863997,112.490898,0,46.1167355643045,39830.4184490741,2009-01-17,10:02:34
26.864069,112.489627,0,39.9579593175853,39830.4185069444,2009-01-17,10:02:39
26.864113,112.48836,0,41.7122276902887,39830.4185648148,2009-01-17,10:02:44
26.864186,112.487091,0,41.5927263779528,39830.4186226852,2009-01-17,10:02:49
26.864264,112.48585,0,45.4606627296588,39830.4186805556,2009-01-17,10:02:54
26.864342,112.484574,0,64.9682250656168,39830.4187384259,2009-01-17,10:02:59
26.864422,112.483269,0,78.804343832021,39830.4187962963,2009-01-17,10:03:04
26.864484,112.481928,0,79.6221325459318,39830.4188541667,2009-01-17,10:03:09
26.864539,112.480616,0,78.0413845144357,39830.418912037,2009-01-17,10:03:14
26.864476,112.479374,0,73.790843175853,39830.4189699074,2009-01-17,10:03:19
26.864343,112.478142,0,68.3575492125984,39830.4190277778,2009-01-17,10:03:24
26.864225,112.476889,0,67.6040387139108,39830.4190856481,2009-01-17,10:03:29
26.864074,112.475655,0,71.647969160105,39830.4191435185,2009-01-17,10:03:34
26.863946,112.474468,0,77.2441076115486,39830.4192013889,2009-01-17,10:03:39
26.863793,112.473255,0,84.0066535433071,39830.4192592593,2009-01-17,10:03:44
26.863665,112.472016,0,92.4960761154856,39830.4193171296,2009-01-17,10:03:49
26.863544,112.470792,0,98.800219816273,39830.419375,2009-01-17,10:03:54
26.863423,112.469584,0,99.7196456692913,39830.4194328704,2009-01-17,10:03:59
26.86328,112.46837,0,100.834087926509,39830.4194907407,2009-01-17,10:04:04
26.8631,112.467173,0,97.4149540682415,39830.4195486111,2009-01-17,10:04:09
26.862816,112.466032,0,80.5316076115486,39830.4196064815,2009-01-17,10:04:14
26.862504,112.464891,0,68.2747769028871,39830.4196643519,2009-01-17,10:04:19
26.862189,112.463747,0,52.6549573490814,39830.4197222222,2009-01-17,10:04:24
26.861886,112.462587,0,34.2513254593176,39830.4197800926,2009-01-17,10:04:29
26.861568,112.461441,0,19.574219160105,39830.419837963,2009-01-17,10:04:34
26.8612,112.460291,0,0.765679133858268,39830.4198958333,2009-01-17,10:04:39
26.860836,112.459121,0,-19.9604593175853,39830.4199537037,2009-01-17,10:04:44
26.860481,112.457954,0,-33.3525393700787,39830.4200115741,2009-01-17,10:04:49
26.860154,112.456748,0,-52.696000656168,39830.4200694444,2009-01-17,10:04:54
26.859861,112.455502,0,-69.6597276902887,39830.4201273148,2009-01-17,10:04:59
26.85951,112.454263,0,-82.114625984252,39830.4201851852,2009-01-17,10:05:04
26.859039,112.453074,0,-94.4256102362205,39830.4202430556,2009-01-17,10:05:09
26.858563,112.451836,0,-104.695725065617,39830.4203009259,2009-01-17,10:05:14
26.858182,112.45056,0,-113.662260498688,39830.4203587963,2009-01-17,10:05:19
26.857777,112.449324,0,-128.355715223097,39830.4204166667,2009-01-17,10:05:24
26.85738,112.448109,0,-143.244534120735,39830.420474537,2009-01-17,10:05:29
26.856964,112.446991,0,-153.658284120735,39830.4205324074,2009-01-17,10:05:34
26.856688,112.445813,0,-158.281538713911,39830.4205902778,2009-01-17,10:05:39
26.856596,112.444585,0,-153.600600393701,39830.4206481481,2009-01-17,10:05:44
26.856522,112.443388,0,-144.365515091864,39830.4207060185,2009-01-17,10:05:49
26.856414,112.442242,0,-136.062142388451,39830.4207638889,2009-01-17,10:05:54
26.856295,112.441103,0,-124.515236220472,39830.4208217593,2009-01-17,10:05:59
26.856169,112.439992,0,-116.021702755906,39830.4208796296,2009-01-17,10:06:04
26.856017,112.438873,0,-102.03874015748,39830.4209375,2009-01-17,10:06:09
26.855891,112.437751,0,-85.4674835958005,39830.4209953704,2009-01-17,10:06:14
26.855745,112.43662,0,-72.995751312336,39830.4210532407,2009-01-17,10:06:19
26.85557,112.435493,0,-55.6517716535433,39830.4211111111,2009-01-17,10:06:24
26.85542,112.434347,0,-49.4046522309711,39830.4211689815,2009-01-17,10:06:29
26.85523,112.43322,0,-42.7716371391076,39830.4212268519,2009-01-17,10:06:34
26.855013,112.432124,0,-30.4815649606299,39830.4212847222,2009-01-17,10:06:39
26.854824,112.431009,0,-20.289904855643,39830.4213425926,2009-01-17,10:06:44
26.854721,112.429883,0,-1.94186679790026,39830.421400463,2009-01-17,10:06:49
26.854756,112.428717,0,10.1402723097113,39830.4214583333,2009-01-17,10:06:54
26.85477,112.427585,0,23.0534514435696,39830.4215162037,2009-01-17,10:06:59
26.854764,112.42642,0,29.0246784776903,39830.4215740741,2009-01-17,10:07:04
26.854596,112.425308,0,34.1839107611549,39830.4216319444,2009-01-17,10:07:09
26.854315,112.424209,0,36.4959744094488,39830.4216898148,2009-01-17,10:07:14
26.853959,112.423155,0,38.7953904199475,39830.4217476852,2009-01-17,10:07:19
26.853582,112.422068,0,41.623093832021,39830.4218055556,2009-01-17,10:07:24
26.853355,112.420918,0,48.4968667979003,39830.4218634259,2009-01-17,10:07:29
26.853333,112.41972,0,47.8991765091864,39830.4219212963,2009-01-17,10:07:34
26.853521,112.418513,0,56.2809153543307,39830.4219791667,2009-01-17,10:07:39
26.853694,112.417318,0,42.6643635170604,39830.422037037,2009-01-17,10:07:44
26.853824,112.416115,0,26.185249343832,39830.4220949074,2009-01-17,10:07:49
26.853781,112.414917,0,8.78561351706037,39830.4221527778,2009-01-17,10:07:54
26.853612,112.413728,0,0.890544619422572,39830.4222106481,2009-01-17,10:07:59
26.853298,112.412559,0,2.47953083989501,39830.4222685185,2009-01-17,10:08:04
26.852944,112.411423,0,10.1092552493438,39830.4223263889,2009-01-17,10:08:09
26.852616,112.410258,0,17.1147244094488,39830.4223842593,2009-01-17,10:08:14
26.852299,112.409068,0,23.8412270341207,39830.4224421296,2009-01-17,10:08:19
26.852022,112.407882,0,20.1759153543307,39830.4225,2009-01-17,10:08:24
26.851782,112.406706,0,10.5373359580052,39830.4225578704,2009-01-17,10:08:29
26.851752,112.405504,0,1.58773622047244,39830.4226157407,2009-01-17,10:08:34
26.851932,112.404244,0,-2.33676509186352,39830.4226736111,2009-01-17,10:08:39
26.852098,112.403011,0,-1.88417650918635,39830.4227314815,2009-01-17,10:08:44
26.852097,112.401816,0,-1.8790157480315,39830.4227893518,2009-01-17,10:08:49
26.851923,112.400702,0,-3.83280183727034,39830.4228472222,2009-01-17,10:08:54
26.85175,112.399555,0,-1.80375,39830.4229050926,2009-01-17,10:08:59
26.851657,112.39835,0,1.58548884514436,39830.422962963,2009-01-17,10:09:04
26.851512,112.397178,0,8.15324803149606,39830.4230208333,2009-01-17,10:09:09
26.851415,112.395956,0,13.5450590551181,39830.4230787037,2009-01-17,10:09:14
26.851309,112.394782,0,18.0263517060367,39830.4231365741,2009-01-17,10:09:19
26.851198,112.393632,0,21.0689501312336,39830.4231944444,2009-01-17,10:09:24
26.85108,112.392499,0,26.1960269028871,39830.4232523148,2009-01-17,10:09:29
26.850948,112.391392,0,31.2045800524934,39830.4233101852,2009-01-17,10:09:34
26.850826,112.390246,0,38.5160958005249,39830.4233680556,2009-01-17,10:09:39
26.8507,112.3891,0,47.2254855643045,39830.4234259259,2009-01-17,10:09:44
26.850601,112.387946,0,50.7566633858268,39830.4234837963,2009-01-17,10:09:49
26.85052,112.386788,0,52.1421227034121,39830.4235416667,2009-01-17,10:09:54
26.850411,112.385642,0,54.0449114173228,39830.423599537,2009-01-17,10:09:59
26.850209,112.384528,0,47.9040977690289,39830.4236574074,2009-01-17,10:10:04
26.849816,112.383512,0,43.7240682414698,39830.4237152778,2009-01-17,10:10:09
26.849247,112.382612,0,41.0788517060367,39830.4237731481,2009-01-17,10:10:14
26.848605,112.381777,0,38.0252559055118,39830.4238310185,2009-01-17,10:10:19
26.847882,112.38104,0,41.6188681102362,39830.4238888889,2009-01-17,10:10:24
26.847191,112.380268,0,41.2674475065617,39830.4239467593,2009-01-17,10:10:29
26.846564,112.379426,0,40.295124671916,39830.4240046296,2009-01-17,10:10:34
26.846009,112.378529,0,46.5672539370079,39830.4240625,2009-01-17,10:10:39
26.845492,112.377583,0,49.9259711286089,39830.4241203704,2009-01-17,10:10:44
26.844966,112.37661,0,53.3492552493438,39830.4241782407,2009-01-17,10:10:49
26.844403,112.375642,0,57.1078969816273,39830.4242361111,2009-01-17,10:10:54
26.843887,112.374649,0,57.2502723097113,39830.4242939815,2009-01-17,10:10:59
26.843497,112.373572,0,57.7843733595801,39830.4243518518,2009-01-17,10:11:04
26.843169,112.3724,0,56.984094488189,39830.4244097222,2009-01-17,10:11:09
26.842816,112.371223,0,60.9701017060367,39830.4244675926,2009-01-17,10:11:14
26.842447,112.370059,0,64.3783989501312,39830.424525463,2009-01-17,10:11:19
26.8421,112.368887,0,64.8763057742782,39830.4245833333,2009-01-17,10:11:24
26.841683,112.367768,0,66.8352591863517,39830.4246412037,2009-01-17,10:11:29
26.841238,112.366685,0,70.268218503937,39830.4246990741,2009-01-17,10:11:34
26.840783,112.365632,0,74.0216732283465,39830.4247569444,2009-01-17,10:11:39
26.840423,112.364543,0,77.9448917322835,39830.4248148148,2009-01-17,10:11:44
26.840239,112.363406,0,85.0800131233596,39830.4248726852,2009-01-17,10:11:49
26.840246,112.362294,0,91.9820177165354,39830.4249305556,2009-01-17,10:11:54
26.840512,112.361111,0,90.9626640419947,39830.4249884259,2009-01-17,10:11:59
26.840709,112.360002,0,91.7359547244094,39830.4250462963,2009-01-17,10:12:04
26.840727,112.35891,0,93.9009875328084,39830.4251041667,2009-01-17,10:12:09
26.84057,112.357873,0,93.3546850393701,39830.425162037,2009-01-17,10:12:14
26.840303,112.356886,0,101.506227034121,39830.4252199074,2009-01-17,10:12:19
26.84006,112.355875,0,101.694153543307,39830.4252777778,2009-01-17,10:12:24
26.839799,112.354892,0,105.777375328084,39830.4253356481,2009-01-17,10:12:29
26.839563,112.353901,0,104.381092519685,39830.4253935185,2009-01-17,10:12:34
26.83938,112.352907,0,110.342860892388,39830.4254513889,2009-01-17,10:12:39
26.839446,112.351855,0,116.855091863517,39830.4255092593,2009-01-17,10:12:44
26.839635,112.350821,0,126.234015748032,39830.4255671296,2009-01-17,10:12:49
26.839831,112.34977,0,132.58468503937,39830.425625,2009-01-17,10:12:54
26.83994,112.348718,0,134.619927821522,39830.4256828704,2009-01-17,10:12:59
26.840039,112.347613,0,132.729110892388,39830.4257407407,2009-01-17,10:13:04
26.840116,112.346492,0,129.769429133858,39830.4257986111,2009-01-17,10:13:09
26.840179,112.345412,0,145.281118766404,39830.4258564815,2009-01-17,10:13:14
26.840281,112.344241,0,162.210364173228,39830.4259143519,2009-01-17,10:13:19
26.840324,112.343039,0,176.062345800525,39830.4259722222,2009-01-17,10:13:24
26.840302,112.341829,0,188.601712598425,39830.4260300926,2009-01-17,10:13:29
26.840093,112.340653,0,190.039343832021,39830.426087963,2009-01-17,10:13:34
26.839761,112.339599,0,186.532690288714,39830.4261458333,2009-01-17,10:13:39
26.839508,112.338579,0,186.213533464567,39830.4262037037,2009-01-17,10:13:44
26.839383,112.337613,0,192.064514435696,39830.4262615741,2009-01-17,10:13:49
26.839244,112.336715,0,200.181158136483,39830.4263194444,2009-01-17,10:13:54
26.839179,112.335757,0,202.009284776903,39830.4263773148,2009-01-17,10:13:59
26.83906,112.334859,0,205.434514435696,39830.4264351852,2009-01-17,10:14:04
26.838981,112.333913,0,206.15657808399,39830.4264930556,2009-01-17,10:14:09
26.838908,112.332961,0,206.167480314961,39830.4265509259,2009-01-17,10:14:14
26.838797,112.332031,0,204.947614829396,39830.4266087963,2009-01-17,10:14:19
26.838716,112.331078,0,200.649658792651,39830.4266666667,2009-01-17,10:14:24
26.838658,112.330093,0,200.570961286089,39830.426724537,2009-01-17,10:14:29
26.838596,112.329114,0,199.491620734908,39830.4267824074,2009-01-17,10:14:34
26.838575,112.32813,0,198.185738188976,39830.4268402778,2009-01-17,10:14:39
26.838737,112.327183,0,202.916827427822,39830.4268981481,2009-01-17,10:14:44
26.839088,112.326289,0,216.313661417323,39830.4269560185,2009-01-17,10:14:49
26.839581,112.325428,0,211.271302493438,39830.4270138889,2009-01-17,10:14:54
26.840109,112.324602,0,209.209087926509,39830.4270717593,2009-01-17,10:14:59
26.840568,112.323817,0,193.558540026247,39830.4271296296,2009-01-17,10:15:04
26.841033,112.323042,0,183.376151574803,39830.4271875,2009-01-17,10:15:09
26.841509,112.322237,0,182.778868110236,39830.4272453704,2009-01-17,10:15:14
26.84196,112.321424,0,191.340334645669,39830.4273032407,2009-01-17,10:15:19
26.842411,112.32062,0,209.440859580052,39830.4273611111,2009-01-17,10:15:24
26.842761,112.319718,0,207.193828740157,39830.4274189815,2009-01-17,10:15:29
26.843001,112.318777,0,203.38968503937,39830.4274768519,2009-01-17,10:15:34
26.843153,112.317754,0,202.415521653543,39830.4275347222,2009-01-17,10:15:39
26.843125,112.316719,0,194.728605643045,39830.4275925926,2009-01-17,10:15:44
26.842906,112.315786,0,179.90188648294,39830.427650463,2009-01-17,10:15:49
26.84265,112.314854,0,156.492660761155,39830.4277083333,2009-01-17,10:15:54
26.842399,112.313923,0,129.165574146982,39830.4277662037,2009-01-17,10:15:59
26.842149,112.312989,0,99.2307775590551,39830.4278240741,2009-01-17,10:16:04
26.841849,112.312118,0,72.9306036745407,39830.4278819444,2009-01-17,10:16:09
26.841725,112.311146,0,44.9542913385827,39830.4279398148,2009-01-17,10:16:14
26.841699,112.310179,0,15.2997998687664,39830.4279976852,2009-01-17,10:16:19
26.841759,112.30921,0,-4.81290026246719,39830.4280555556,2009-01-17,10:16:24
26.841776,112.308273,0,-26.6532381889764,39830.4281134259,2009-01-17,10:16:29
26.841775,112.30733,0,-49.0154232283465,39830.4281712963,2009-01-17,10:16:34
26.841715,112.306394,0,-71.4776706036745,39830.4282291667,2009-01-17,10:16:39
26.841627,112.305443,0,-88.4174540682415,39830.428287037,2009-01-17,10:16:44
26.84156,112.304464,0,-101.928290682415,39830.4283449074,2009-01-17,10:16:49
26.841482,112.303512,0,-116.367992125984,39830.4284027778,2009-01-17,10:16:54
26.841382,112.302557,0,-133.459248687664,39830.4284606481,2009-01-17,10:16:59
26.841319,112.301527,0,-153.612152230971,39830.4285185185,2009-01-17,10:17:04
26.841238,112.300508,0,-169.096492782152,39830.4285763889,2009-01-17,10:17:09
26.841282,112.299464,0,-169.389717847769,39830.4286342593,2009-01-17,10:17:14
26.841391,112.298536,0,-148.416430446194,39830.4286921296,2009-01-17,10:17:19
26.841501,112.297728,0,-111.912267060367,39830.42875,2009-01-17,10:17:24
26.841802,112.296771,0,-98.5164206036745,39830.4288078704,2009-01-17,10:17:29
26.842148,112.295709,0,-88.1200820209974,39830.4288657407,2009-01-17,10:17:34
26.842443,112.29446,0,-77.0973589238845,39830.4289236111,2009-01-17,10:17:39
26.842436,112.293285,0,-77.6594455380577,39830.4289814815,2009-01-17,10:17:44
26.842268,112.292108,0,-83.4685564304462,39830.4290393519,2009-01-17,10:17:49
26.842125,112.290903,0,-84.4598392388451,39830.4290972222,2009-01-17,10:17:54
26.84204,112.289671,0,-90.4081692913386,39830.4291550926,2009-01-17,10:17:59
26.841909,112.288458,0,-98.8168602362205,39830.429212963,2009-01-17,10:18:04
26.841899,112.287245,0,-102.303523622047,39830.4292708333,2009-01-17,10:18:09
26.842002,112.286197,0,-65.968218503937,39830.4293287037,2009-01-17,10:18:14
26.842509,112.285241,0,-5.59056758530184,39830.4293865741,2009-01-17,10:18:19
26.843323,112.284228,0,24.7718700787402,39830.4294444444,2009-01-17,10:18:24
26.844043,112.283311,0,39.8223622047244,39830.4295023148,2009-01-17,10:18:29
26.844752,112.282379,0,67.8823622047244,39830.4295601852,2009-01-17,10:18:34
26.845444,112.281449,0,108.355511811024,39830.4296180556,2009-01-17,10:18:39
26.846144,112.280521,0,150.288910761155,39830.4296759259,2009-01-17,10:18:44
26.846839,112.279564,0,186.993858267717,39830.4297337963,2009-01-17,10:18:49
26.847559,112.278625,0,217.960364173228,39830.4297916667,2009-01-17,10:18:54
26.848325,112.27772,0,249.90812664042,39830.429849537,2009-01-17,10:18:59
26.849112,112.276858,0,273.865501968504,39830.4299074074,2009-01-17,10:19:04
26.849919,112.275971,0,292.284206036745,39830.4299652778,2009-01-17,10:19:09
26.850617,112.275054,0,295.296466535433,39830.4300231481,2009-01-17,10:19:14
26.851075,112.274044,0,302.068405511811,39830.4300810185,2009-01-17,10:19:19
26.851502,112.272992,0,291.395187007874,39830.4301388889,2009-01-17,10:19:24
26.851933,112.27195,0,278.16562335958,39830.4301967593,2009-01-17,10:19:29
26.852321,112.270875,0,262.618953412073,39830.4302546296,2009-01-17,10:19:34
26.852539,112.269757,0,249.067417979003,39830.4303125,2009-01-17,10:19:39
26.852573,112.268615,0,238.398904199475,39830.4303703704,2009-01-17,10:19:44
26.852432,112.267496,0,224.050862860892,39830.4304282407,2009-01-17,10:19:49
26.852214,112.266398,0,206.969553805774,39830.4304861111,2009-01-17,10:19:54
26.851991,112.265296,0,190.581811023622,39830.4305439815,2009-01-17,10:19:59
26.851731,112.264229,0,175.336978346457,39830.4306018518,2009-01-17,10:20:04
26.851485,112.26317,0,157.271069553806,39830.4306597222,2009-01-17,10:20:09
26.851334,112.262073,0,141.143559711286,39830.4307175926,2009-01-17,10:20:14
26.851337,112.260991,0,127.998310367454,39830.430775463,2009-01-17,10:20:19
26.851449,112.259999,0,134.616486220472,39830.4308333333,2009-01-17,10:20:24
26.851698,112.258917,0,129.747116141732,39830.4308912037,2009-01-17,10:20:29
26.851981,112.257787,0,118.918044619423,39830.4309490741,2009-01-17,10:20:34
26.852121,112.256605,0,103.560200131234,39830.4310069444,2009-01-17,10:20:39
26.852116,112.25545,0,85.8096686351706,39830.4310648148,2009-01-17,10:20:44
26.85207,112.254262,0,65.495780839895,39830.4311226852,2009-01-17,10:20:49
26.851989,112.253052,0,51.3241108923884,39830.4311805556,2009-01-17,10:20:54
26.851781,112.251872,0,39.2909448818898,39830.4312384259,2009-01-17,10:20:59
26.851348,112.250782,0,23.1652001312336,39830.4312962963,2009-01-17,10:21:04
26.850657,112.249835,0,11.6059645669291,39830.4313541667,2009-01-17,10:21:09
26.849818,112.249092,0,-3.0888188976378,39830.431412037,2009-01-17,10:21:14
26.84887,112.248416,0,-11.8728149606299,39830.4314699074,2009-01-17,10:21:19
26.847966,112.247747,0,-12.1901213910761,39830.4315277778,2009-01-17,10:21:24
26.847217,112.246872,0,-8.41467847769029,39830.4315856481,2009-01-17,10:21:29
26.846638,112.24593,0,6.37042322834646,39830.4316435185,2009-01-17,10:21:34
26.846379,112.244817,0,28.0501377952756,39830.4317013889,2009-01-17,10:21:39
26.846273,112.243522,0,61.1648982939632,39830.4317592593,2009-01-17,10:21:44
26.846112,112.242251,0,87.7487992125984,39830.4318171296,2009-01-17,10:21:49
26.845936,112.240986,0,108.012641076115,39830.431875,2009-01-17,10:21:54
26.845762,112.239736,0,117.263067585302,39830.4319328704,2009-01-17,10:21:59
26.845595,112.238509,0,115.521935695538,39830.4319907407,2009-01-17,10:22:04
26.84543,112.237256,0,102.248290682415,39830.4320486111,2009-01-17,10:22:09
26.845282,112.235994,0,83.8745374015748,39830.4321064815,2009-01-17,10:22:14
26.845101,112.23476,0,64.5820669291339,39830.4321643518,2009-01-17,10:22:19
26.844707,112.23357,0,43.6152887139108,39830.4322222222,2009-01-17,10:22:24
26.844067,112.232562,0,20.7181102362205,39830.4322800926,2009-01-17,10:22:29
26.84317,112.231856,0,3.83615157480315,39830.432337963,2009-01-17,10:22:34
26.842195,112.231267,0,-16.7838221784777,39830.4323958333,2009-01-17,10:22:39
26.841149,112.230729,0,-39.8474737532808,39830.4324537037,2009-01-17,10:22:44
26.840238,112.230106,0,-45.9439730971129,39830.4325115741,2009-01-17,10:22:49
26.839392,112.22942,0,-38.0123884514436,39830.4325694444,2009-01-17,10:22:54
26.838518,112.228697,0,-18.8892421259843,39830.4326273148,2009-01-17,10:22:59
26.837699,112.227876,0,13.7721784776903,39830.4326851852,2009-01-17,10:23:04
26.836803,112.227169,0,51.8086614173228,39830.4327430556,2009-01-17,10:23:09
26.835774,112.226666,0,83.0031496062992,39830.4328009259,2009-01-17,10:23:14
26.834648,112.226449,0,118.27157152231,39830.4328587963,2009-01-17,10:23:19
26.833488,112.226471,0,147.428874671916,39830.4329166667,2009-01-17,10:23:24
26.832302,112.226533,0,180.24748687664,39830.432974537,2009-01-17,10:23:29
26.831153,112.22656,0,200.34748687664,39830.4330324074,2009-01-17,10:23:34
26.830018,112.226473,0,199.064432414698,39830.4330902778,2009-01-17,10:23:39
26.828972,112.226186,0,177.209898293963,39830.4331481481,2009-01-17,10:23:44
26.827938,112.225791,0,151.348175853018,39830.4332060185,2009-01-17,10:23:49
26.826965,112.225362,0,129.573513779528,39830.4332638889,2009-01-17,10:23:54
26.825833,112.225206,0,134.492946194226,39830.4333217593,2009-01-17,10:23:59
26.824712,112.225322,0,151.759356955381,39830.4333796296,2009-01-17,10:24:04
26.823641,112.225448,0,160.994642388451,39830.4334375,2009-01-17,10:24:09
26.822567,112.225629,0,176.231492782152,39830.4334953704,2009-01-17,10:24:14
26.821544,112.225923,0,176.26687335958,39830.4335532407,2009-01-17,10:24:19
26.820508,112.226356,0,176.80625,39830.4336111111,2009-01-17,10:24:24
26.819479,112.226676,0,186.431663385827,39830.4336689815,2009-01-17,10:24:29
26.818445,112.226828,0,206.63438976378,39830.4337268519,2009-01-17,10:24:34
26.817387,112.226881,0,242.466814304462,39830.4337847222,2009-01-17,10:24:39
26.816348,112.226928,0,267.579461942257,39830.4338425926,2009-01-17,10:24:44
26.815328,112.22695,0,275.783287401575,39830.433900463,2009-01-17,10:24:49
26.814319,112.226939,0,279.868192257218,39830.4339583333,2009-01-17,10:24:54
26.813326,112.226794,0,289.491167979003,39830.4340162037,2009-01-17,10:24:59
26.81234,112.226451,0,300.570059055118,39830.4340740741,2009-01-17,10:25:04
26.811404,112.226042,0,301.81907152231,39830.4341319444,2009-01-17,10:25:09
26.810597,112.225498,0,312.878992782152,39830.4341898148,2009-01-17,10:25:14
26.809927,112.224764,0,329.065072178478,39830.4342476852,2009-01-17,10:25:19
26.809306,112.22395,0,346.300869422572,39830.4343055556,2009-01-17,10:25:24
26.808673,112.223151,0,365.395108267717,39830.4343634259,2009-01-17,10:25:29
26.807999,112.222377,0,384.293730314961,39830.4344212963,2009-01-17,10:25:34
26.807292,112.221616,0,392.300187007874,39830.4344791667,2009-01-17,10:25:39
26.80658,112.220857,0,389.293510498688,39830.434537037,2009-01-17,10:25:44
26.806016,112.219934,0,377.908467847769,39830.4345949074,2009-01-17,10:25:49
26.805485,112.218983,0,381.053615485564,39830.4346527778,2009-01-17,10:25:54
26.804915,112.218039,0,387.015780839895,39830.4347106481,2009-01-17,10:25:59
26.804264,112.217143,0,385.907040682415,39830.4347685185,2009-01-17,10:26:04
26.803638,112.216191,0,379.303310367454,39830.4348263889,2009-01-17,10:26:09
26.803009,112.21524,0,372.230849737533,39830.4348842593,2009-01-17,10:26:14
26.802457,112.214239,0,367.127614829396,39830.4349421296,2009-01-17,10:26:19
26.801801,112.213323,0,372.431122047244,39830.435,2009-01-17,10:26:24
26.800918,112.212578,0,385.777355643045,39830.4350578704,2009-01-17,10:26:29
26.799914,112.211999,0,396.889537401575,39830.4351157407,2009-01-17,10:26:34
26.798875,112.211502,0,393.096194225722,39830.4351736111,2009-01-17,10:26:39
26.797992,112.210884,0,388.350748031496,39830.4352314815,2009-01-17,10:26:44
26.797228,112.210124,0,383.734416010499,39830.4352893519,2009-01-17,10:26:49
26.796554,112.209275,0,372.051230314961,39830.4353472222,2009-01-17,10:26:54
26.795866,112.208351,0,364.738923884514,39830.4354050926,2009-01-17,10:26:59
26.795203,112.207433,0,358.66156496063,39830.435462963,2009-01-17,10:27:04
26.794573,112.206489,0,353.315134514436,39830.4355208333,2009-01-17,10:27:09
26.793989,112.205531,0,351.562726377953,39830.4355787037,2009-01-17,10:27:14
26.793459,112.204498,0,361.733976377953,39830.4356365741,2009-01-17,10:27:19
26.793071,112.203384,0,363.536220472441,39830.4356944444,2009-01-17,10:27:24
26.792762,112.202205,0,354.542395013123,39830.4357523148,2009-01-17,10:27:29
26.792363,112.201075,0,338.479740813648,39830.4358101852,2009-01-17,10:27:34
26.791777,112.200113,0,312.90094488189,39830.4358680556,2009-01-17,10:27:39
26.791052,112.199291,0,288.718392388451,39830.4359259259,2009-01-17,10:27:44
26.790189,112.198643,0,278.638353018373,39830.4359837963,2009-01-17,10:27:49
26.789264,112.198084,0,290.687565616798,39830.4360416667,2009-01-17,10:27:54
26.788396,112.19747,0,297.706335301837,39830.436099537,2009-01-17,10:27:59
26.787567,112.196852,0,286.068677821522,39830.4361574074,2009-01-17,10:28:04
26.786942,112.196019,0,272.889350393701,39830.4362152778,2009-01-17,10:28:09
26.786435,112.195113,0,259.188330052493,39830.4362731481,2009-01-17,10:28:14
26.786064,112.194167,0,244.911975065617,39830.4363310185,2009-01-17,10:28:19
26.785769,112.19316,0,229.526430446194,39830.4363888889,2009-01-17,10:28:24
26.785541,112.192111,0,208.757742782152,39830.4364467593,2009-01-17,10:28:29
26.785343,112.191089,0,191.050702099738,39830.4365046296,2009-01-17,10:28:34
26.785083,112.190114,0,171.828884514436,39830.4365625,2009-01-17,10:28:39
26.784822,112.189163,0,149.698093832021,39830.4366203704,2009-01-17,10:28:44
26.784549,112.188195,0,135.298713910761,39830.4366782407,2009-01-17,10:28:49
26.784249,112.187171,0,127.987322834646,39830.4367361111,2009-01-17,10:28:54
26.783968,112.186147,0,111.305882545932,39830.4367939815,2009-01-17,10:28:59
26.783612,112.185171,0,101.834983595801,39830.4368518519,2009-01-17,10:29:04
26.783274,112.184171,0,93.3688024934383,39830.4369097222,2009-01-17,10:29:09
26.782996,112.183148,0,83.5477887139108,39830.4369675926,2009-01-17,10:29:14
26.782756,112.182072,0,68.2955511811024,39830.437025463,2009-01-17,10:29:19
26.782485,112.181031,0,46.0668175853018,39830.4370833333,2009-01-17,10:29:24
26.782102,112.180081,0,31.5994455380577,39830.4371412037,2009-01-17,10:29:29
26.781569,112.179187,0,18.3697703412073,39830.4371990741,2009-01-17,10:29:34
26.780974,112.178328,0,-4.7731594488189,39830.4372569444,2009-01-17,10:29:39
26.780379,112.17748,0,-18.4220997375328,39830.4373148148,2009-01-17,10:29:44
26.779833,112.176612,0,-30.9667257217848,39830.4373726852,2009-01-17,10:29:49
26.779383,112.175733,0,-42.2036154855643,39830.4374305556,2009-01-17,10:29:54
26.77903,112.174835,0,-50.4849212598425,39830.4374884259,2009-01-17,10:29:59
26.778633,112.174004,0,-43.896407480315,39830.4375462963,2009-01-17,10:30:04
26.778279,112.173206,0,-24.1775065616798,39830.4376041667,2009-01-17,10:30:09
26.777907,112.172384,0,26.807001312336,39830.437662037,2009-01-17,10:30:14
26.777522,112.171555,0,81.8313320209974,39830.4377199074,2009-01-17,10:30:19
26.777179,112.17068,0,121.951853674541,39830.4377777778,2009-01-17,10:30:24
26.776801,112.169828,0,165.733891076115,39830.4378356481,2009-01-17,10:30:29
26.776422,112.168978,0,196.589872047244,39830.4378935185,2009-01-17,10:30:34
26.776042,112.168162,0,225.567729658793,39830.4379513889,2009-01-17,10:30:39
26.775739,112.16732,0,257.342680446194,39830.4380092593,2009-01-17,10:30:44
26.775639,112.166407,0,280.078851706037,39830.4380671296,2009-01-17,10:30:49
26.775666,112.165461,0,311.052992125984,39830.438125,2009-01-17,10:30:54
26.775925,112.164472,0,310.050059055118,39830.4381828704,2009-01-17,10:30:59
26.776217,112.163509,0,298.845387139108,39830.4382407407,2009-01-17,10:31:04
26.77654,112.162695,0,281.343034776903,39830.4382986111,2009-01-17,10:31:09
26.776878,112.161856,0,263.54969816273,39830.4383564815,2009-01-17,10:31:14
26.776982,112.160964,0,234.273375984252,39830.4384143518,2009-01-17,10:31:19
26.77708,112.160124,0,213.540593832021,39830.4384722222,2009-01-17,10:31:24
26.777043,112.15923,0,183.233576115486,39830.4385300926,2009-01-17,10:31:29
26.777017,112.158338,0,156.047299868766,39830.438587963,2009-01-17,10:31:34
26.777008,112.157449,0,132.15406824147,39830.4386458333,2009-01-17,10:31:39
26.776962,112.156614,0,113.885721784777,39830.4387037037,2009-01-17,10:31:44
26.776926,112.155756,0,94.9427034120735,39830.4387615741,2009-01-17,10:31:49
26.776891,112.154939,0,79.94718832021,39830.4388194444,2009-01-17,10:31:54
26.776832,112.154146,0,66.7337926509186,39830.4388773148,2009-01-17,10:31:59
26.776797,112.153337,0,56.7576279527559,39830.4389351852,2009-01-17,10:32:04
26.776767,112.152518,0,45.4881988188976,39830.4389930556,2009-01-17,10:32:09
26.776721,112.151768,0,42.0130052493438,39830.4390509259,2009-01-17,10:32:14
26.776676,112.151,0,45.6409580052493,39830.4391087963,2009-01-17,10:32:19
26.776637,112.150267,0,45.6468175853018,39830.4391666667,2009-01-17,10:32:24
26.776584,112.149593,0,47.7616371391076,39830.439224537,2009-01-17,10:32:29
26.776499,112.14896,0,56.0147933070866,39830.4392824074,2009-01-17,10:32:34
26.776376,112.148337,0,70.2805708661417,39830.4393402778,2009-01-17,10:32:39
26.776202,112.147746,0,95.1881791338583,39830.4393981481,2009-01-17,10:32:44
26.77604,112.14714,0,119.070282152231,39830.4394560185,2009-01-17,10:32:49
26.775863,112.146605,0,145.927841207349,39830.4395138889,2009-01-17,10:32:54
26.775689,112.146067,0,169.868218503937,39830.4395717593,2009-01-17,10:32:59
26.775521,112.14548,0,199.967306430446,39830.4396296296,2009-01-17,10:33:04
26.775204,112.144913,0,234.421781496063,39830.4396875,2009-01-17,10:33:09
26.774774,112.14438,0,263.936627296588,39830.4397453704,2009-01-17,10:33:14
26.774235,112.143962,0,285.978090551181,39830.4398032407,2009-01-17,10:33:19
26.773723,112.143542,0,302.594229002625,39830.4398611111,2009-01-17,10:33:24
26.773146,112.143145,0,310.838628608924,39830.4399189815,2009-01-17,10:33:29
26.772583,112.142686,0,318.004576771654,39830.4399768518,2009-01-17,10:33:34
26.772048,112.142205,0,328.690410104987,39830.4400347222,2009-01-17,10:33:39
26.771657,112.141598,0,348.007847769029,39830.4400925926,2009-01-17,10:33:44
26.771303,112.140974,0,368.215531496063,39830.440150463,2009-01-17,10:33:49
26.771134,112.140243,0,384.381210629921,39830.4402083333,2009-01-17,10:33:54
26.771145,112.139417,0,399.97561351706,39830.4402662037,2009-01-17,10:33:59
26.771129,112.138566,0,414.36250328084,39830.4403240741,2009-01-17,10:34:04
26.771125,112.137662,0,404.297286745407,39830.4403819444,2009-01-17,10:34:09
26.771001,112.136828,0,416.118316929134,39830.4404398148,2009-01-17,10:34:14
26.77068,112.136114,0,429.277844488189,39830.4404976852,2009-01-17,10:34:19
26.770241,112.135461,0,445.593937007874,39830.4405555556,2009-01-17,10:34:24
26.769778,112.134835,0,463.166325459318,39830.4406134259,2009-01-17,10:34:29
26.76934,112.134159,0,475.907063648294,39830.4406712963,2009-01-17,10:34:34
26.768931,112.133492,0,486.738398950131,39830.4407291667,2009-01-17,10:34:39
26.768591,112.132846,0,496.806646981627,39830.440787037,2009-01-17,10:34:44
26.768463,112.132083,0,512.257972440945,39830.4408449074,2009-01-17,10:34:49
26.76865,112.131146,0,502.84843832021,39830.4409027778,2009-01-17,10:34:54
26.769037,112.1303,0,503.902135826772,39830.4409606481,2009-01-17,10:34:59
26.769681,112.129567,0,502.607290026247,39830.4410185185,2009-01-17,10:35:04
26.770353,112.128973,0,496.060377296588,39830.4410763889,2009-01-17,10:35:09
26.771002,112.12875,0,487.013638451444,39830.4411342593,2009-01-17,10:35:14
26.771709,112.128911,0,464.501469816273,39830.4411921296,2009-01-17,10:35:19
26.772552,112.129107,0,443.501811023622,39830.44125,2009-01-17,10:35:24
26.773351,112.129327,0,423.985429790026,39830.4413078704,2009-01-17,10:35:29
26.774117,112.129522,0,402.20468503937,39830.4413657407,2009-01-17,10:35:34
26.774832,112.129714,0,385.300144356955,39830.4414236111,2009-01-17,10:35:39
26.775532,112.129873,0,379.405032808399,39830.4414814815,2009-01-17,10:35:44
26.776244,112.12998,0,380.624235564304,39830.4415393519,2009-01-17,10:35:49
26.776964,112.129956,0,389.726118766404,39830.4415972222,2009-01-17,10:35:54
26.777755,112.129862,0,393.432280183727,39830.4416550926,2009-01-17,10:35:59
26.778545,112.129733,0,384.628891076115,39830.441712963,2009-01-17,10:36:04
26.779249,112.129606,0,387.972933070866,39830.4417708333,2009-01-17,10:36:09
26.779975,112.129262,0,392.248799212598,39830.4418287037,2009-01-17,10:36:14
26.780603,112.128816,0,404.719855643045,39830.4418865741,2009-01-17,10:36:19
26.781251,112.128112,0,423.530869422572,39830.4419444444,2009-01-17,10:36:24
26.781865,112.127309,0,440.259967191601,39830.4420023148,2009-01-17,10:36:29
26.782361,112.126507,0,462.816092519685,39830.4420601852,2009-01-17,10:36:34
26.782852,112.125699,0,486.268372703412,39830.4421180556,2009-01-17,10:36:39
26.783224,112.124791,0,488.994478346457,39830.4421759259,2009-01-17,10:36:44
26.783531,112.123881,0,496.240351049869,39830.4422337963,2009-01-17,10:36:49
26.783843,112.123,0,483.967339238845,39830.4422916667,2009-01-17,10:36:54
26.784137,112.122067,0,460.41874015748,39830.442349537,2009-01-17,10:36:59
26.784387,112.121126,0,432.991217191601,39830.4424074074,2009-01-17,10:37:04
26.784465,112.120236,0,417.456663385827,39830.4424652778,2009-01-17,10:37:09
26.784618,112.119293,0,399.823402230971,39830.4425231481,2009-01-17,10:37:14
26.784877,112.118357,0,381.694251968504,39830.4425810185,2009-01-17,10:37:19
26.785107,112.117447,0,366.582145669291,39830.4426388889,2009-01-17,10:37:24
26.785349,112.116511,0,363.429035433071,39830.4426967593,2009-01-17,10:37:29
26.785615,112.115547,0,369.258238188976,39830.4427546296,2009-01-17,10:37:34
26.785897,112.114557,0,389.503520341207,39830.4428125,2009-01-17,10:37:39
26.786165,112.113551,0,409.823841863517,39830.4428703704,2009-01-17,10:37:44
26.786451,112.112529,0,432.654002624672,39830.4429282407,2009-01-17,10:37:49
26.786753,112.111509,0,461.862969160105,39830.4429861111,2009-01-17,10:37:54
26.786993,112.110499,0,482.910187007874,39830.4430439815,2009-01-17,10:37:59
26.787162,112.109447,0,495.907890419947,39830.4431018519,2009-01-17,10:38:04
26.787409,112.108371,0,492.142903543307,39830.4431597222,2009-01-17,10:38:09
26.78765,112.107349,0,482.249973753281,39830.4432175926,2009-01-17,10:38:14
26.787866,112.106326,0,482.47595144357,39830.443275463,2009-01-17,10:38:19
26.78809,112.105326,0,471.647919947507,39830.4433333333,2009-01-17,10:38:24
26.78832,112.104295,0,471.183497375328,39830.4433912037,2009-01-17,10:38:29
26.788495,112.103283,0,470.432972440945,39830.4434490741,2009-01-17,10:38:34
26.788645,112.102288,0,478.161889763779,39830.4435069444,2009-01-17,10:38:39
26.788796,112.101303,0,488.418667979003,39830.4435648148,2009-01-17,10:38:44
26.788955,112.100265,0,507.311633858268,39830.4436226852,2009-01-17,10:38:49
26.789126,112.09925,0,526.596328740157,39830.4436805556,2009-01-17,10:38:54
26.789288,112.098291,0,547.242103018373,39830.4437384259,2009-01-17,10:38:59
26.789396,112.097304,0,571.605603674541,39830.4437962963,2009-01-17,10:39:04
26.789514,112.0963,0,598.538015091863,39830.4438541667,2009-01-17,10:39:09
26.789687,112.095261,0,623.194625984252,39830.443912037,2009-01-17,10:39:14
26.789851,112.09423,0,644.824711286089,39830.4439699074,2009-01-17,10:39:19
26.789939,112.093273,0,664.811771653543,39830.4440277778,2009-01-17,10:39:24
26.790005,112.092313,0,686.068497375328,39830.4440856481,2009-01-17,10:39:29
26.790078,112.091326,0,704.111614173228,39830.4441435185,2009-01-17,10:39:34
26.790677,112.087974,0,523.445150918635,39830.4443171296,2009-01-17,10:39:49
26.790805,112.086662,0,587.986072834646,39830.444375,2009-01-17,10:39:54
26.790973,112.08539,0,558.033940288714,39830.4444328704,2009-01-17,10:39:59
26.791041,112.084091,0,513.02657152231,39830.4444907407,2009-01-17,10:40:04
26.791076,112.082867,0,469.681397637795,39830.4445486111,2009-01-17,10:40:09
26.791074,112.081727,0,422.150918635171,39830.4446064815,2009-01-17,10:40:14
26.79112,112.080513,0,386.701643700787,39830.4446643519,2009-01-17,10:40:19
26.791157,112.079347,0,363.258976377953,39830.4447222222,2009-01-17,10:40:24
26.791238,112.07829,0,372.957693569554,39830.4447800926,2009-01-17,10:40:29
26.791425,112.077345,0,404.597654199475,39830.444837963,2009-01-17,10:40:34
26.791804,112.076204,0,415.187972440945,39830.4448958333,2009-01-17,10:40:39
26.792159,112.075038,0,411.500203412073,39830.4449537037,2009-01-17,10:40:44
26.792507,112.073909,0,412.870190288714,39830.4450115741,2009-01-17,10:40:49
26.792857,112.072803,0,420.205223097113,39830.4450694444,2009-01-17,10:40:54
26.793171,112.071719,0,434.851660104987,39830.4451273148,2009-01-17,10:40:59
26.793506,112.070601,0,450.677647637795,39830.4451851852,2009-01-17,10:41:04
26.793862,112.069461,0,468.136696194226,39830.4452430556,2009-01-17,10:41:09
26.794197,112.06834,0,474.826633858268,39830.4453009259,2009-01-17,10:41:14
26.79448,112.067269,0,476.323776246719,39830.4453587963,2009-01-17,10:41:19
26.794808,112.066251,0,486.934842519685,39830.4454166667,2009-01-17,10:41:24
26.795262,112.0653,0,502.678379265092,39830.445474537,2009-01-17,10:41:29
26.795895,112.064386,0,527.739786745407,39830.4455324074,2009-01-17,10:41:34
26.796655,112.06346,0,545.207096456693,39830.4455902778,2009-01-17,10:41:39
26.797358,112.062586,0,556.540751312336,39830.4456481481,2009-01-17,10:41:44
26.798052,112.06172,0,566.459314304462,39830.4457060185,2009-01-17,10:41:49
26.798733,112.060771,0,566.068933727034,39830.4457638889,2009-01-17,10:41:54
26.799383,112.059828,0,572.550114829396,39830.4458217593,2009-01-17,10:41:59
26.800062,112.058832,0,575.045288713911,39830.4458796296,2009-01-17,10:42:04
26.800811,112.057804,0,561.832168635171,39830.4459375,2009-01-17,10:42:09
26.801448,112.056851,0,554.210232939633,39830.4459953704,2009-01-17,10:42:14
26.802109,112.055895,0,548.882372047244,39830.4460532407,2009-01-17,10:42:19
26.802776,112.054885,0,540.04248687664,39830.4461111111,2009-01-17,10:42:24
26.803265,112.053878,0,534.334609580052,39830.4461689815,2009-01-17,10:42:29
26.803657,112.052879,0,534.180068897638,39830.4462268518,2009-01-17,10:42:34
26.804092,112.05185,0,541.197257217848,39830.4462847222,2009-01-17,10:42:39
26.804588,112.050764,0,550.895751312336,39830.4463425926,2009-01-17,10:42:44
26.805025,112.049711,0,555.861466535433,39830.446400463,2009-01-17,10:42:49
26.80535,112.048579,0,558.224724409449,39830.4464583333,2009-01-17,10:42:54
26.805412,112.047438,0,554.930219816273,39830.4465162037,2009-01-17,10:42:59
26.805328,112.046339,0,554.37593503937,39830.4465740741,2009-01-17,10:43:04
26.805266,112.045235,0,557.334730971129,39830.4466319444,2009-01-17,10:43:09
26.805125,112.044186,0,561.90125328084,39830.4466898148,2009-01-17,10:43:14
26.805084,112.043104,0,568.386489501312,39830.4467476852,2009-01-17,10:43:19
26.805128,112.041985,0,567.217847769029,39830.4468055556,2009-01-17,10:43:24
26.805111,112.040877,0,552.571614173228,39830.4468634259,2009-01-17,10:43:29
26.805266,112.039705,0,528.853408792651,39830.4469212963,2009-01-17,10:43:34
26.8054,112.03859,0,503.865341207349,39830.4469791667,2009-01-17,10:43:39
26.80551,112.037493,0,479.377637795276,39830.447037037,2009-01-17,10:43:44
26.805638,112.036466,0,469.882595144357,39830.4470949074,2009-01-17,10:43:49
26.805807,112.035402,0,474.612618110236,39830.4471527778,2009-01-17,10:43:54
26.805984,112.034324,0,481.576643700787,39830.4472106481,2009-01-17,10:43:59
26.80615,112.033288,0,487.573526902887,39830.4472685185,2009-01-17,10:44:04
26.806349,112.032224,0,497.886729002625,39830.4473263889,2009-01-17,10:44:09
26.806599,112.031141,0,506.654222440945,39830.4473842593,2009-01-17,10:44:14
26.806764,112.030065,0,512.860164041995,39830.4474421296,2009-01-17,10:44:19
26.806958,112.028903,0,503.871748687664,39830.4475,2009-01-17,10:44:24
26.80719,112.027768,0,476.746597769029,39830.4475578704,2009-01-17,10:44:29
26.807288,112.026667,0,455.549543963255,39830.4476157407,2009-01-17,10:44:34
26.807094,112.025731,0,436.049284776903,39830.4476736111,2009-01-17,10:44:39
26.806658,112.024906,0,424.54687007874,39830.4477314815,2009-01-17,10:44:44
26.806259,112.023978,0,417.826820866142,39830.4477893518,2009-01-17,10:44:49
26.805957,112.022907,0,427.369547244094,39830.4478472222,2009-01-17,10:44:54
26.805646,112.021851,0,444.923359580052,39830.4479050926,2009-01-17,10:44:59
26.805379,112.020757,0,455.774471784777,39830.447962963,2009-01-17,10:45:04
26.80511,112.019643,0,465.654137139108,39830.4480208333,2009-01-17,10:45:09
26.804733,112.018585,0,472.995426509186,39830.4480787037,2009-01-17,10:45:14
26.804381,112.017483,0,482.246768372703,39830.4481365741,2009-01-17,10:45:19
26.80403,112.016384,0,488.574960629921,39830.4481944444,2009-01-17,10:45:24
26.8037,112.015277,0,490.752093175853,39830.4482523148,2009-01-17,10:45:29
26.803369,112.014137,0,491.84438648294,39830.4483101852,2009-01-17,10:45:34
26.803027,112.01298,0,484.411286089239,39830.4483680556,2009-01-17,10:45:39
26.802686,112.011795,0,470.562332677165,39830.4484259259,2009-01-17,10:45:44
26.802365,112.010629,0,454.538398950131,39830.4484837963,2009-01-17,10:45:49
26.802055,112.009485,0,439.586587926509,39830.4485416667,2009-01-17,10:45:54
26.801724,112.0084,0,427.804081364829,39830.448599537,2009-01-17,10:45:59
26.801457,112.007323,0,417.894527559055,39830.4486574074,2009-01-17,10:46:04
26.801283,112.006194,0,409.496663385827,39830.4487152778,2009-01-17,10:46:09
26.801104,112.005083,0,402.213871391076,39830.4487731481,2009-01-17,10:46:14
26.800891,112.00403,0,395.955462598425,39830.4488310185,2009-01-17,10:46:19
26.800701,112.003001,0,392.901404199475,39830.4488888889,2009-01-17,10:46:24
26.800462,112.001981,0,400.435154199475,39830.4489467593,2009-01-17,10:46:29
26.800213,112.000936,0,407.539576771654,39830.4490046296,2009-01-17,10:46:34
26.800012,111.999842,0,416.022673884514,39830.4490625,2009-01-17,10:46:39
26.799805,111.998763,0,425.730226377953,39830.4491203704,2009-01-17,10:46:44
26.799586,111.997723,0,429.341023622047,39830.4491782407,2009-01-17,10:46:49
26.799337,111.996693,0,431.702030839895,39830.4492361111,2009-01-17,10:46:54
26.799051,111.995667,0,439.743533464567,39830.4492939815,2009-01-17,10:46:59
26.798776,111.994636,0,436.577532808399,39830.4493518519,2009-01-17,10:47:04
26.798435,111.99366,0,433.063707349081,39830.4494097222,2009-01-17,10:47:09
26.797991,111.992699,0,433.7743832021,39830.4494675926,2009-01-17,10:47:14
26.797487,111.991771,0,439.144143700787,39830.449525463,2009-01-17,10:47:19
26.796981,111.990847,0,439.249222440945,39830.4495833333,2009-01-17,10:47:24
26.796493,111.989906,0,435.493300524934,39830.4496412037,2009-01-17,10:47:29
26.795982,111.988999,0,438.122237532808,39830.4496990741,2009-01-17,10:47:34
26.79548,111.988076,0,441.29374015748,39830.4497569444,2009-01-17,10:47:39
26.795007,111.987181,0,438.798169291339,39830.4498148148,2009-01-17,10:47:44
26.794572,111.986252,0,435.230426509186,39830.4498726852,2009-01-17,10:47:49
26.794115,111.985365,0,434.305187007874,39830.4499305556,2009-01-17,10:47:54
26.793664,111.984461,0,429.631030183727,39830.4499884259,2009-01-17,10:47:59
26.793154,111.983629,0,427.172103018373,39830.4500462963,2009-01-17,10:48:04
26.792606,111.982851,0,418.491965223097,39830.4501041667,2009-01-17,10:48:09
26.791984,111.982121,0,411.847483595801,39830.450162037,2009-01-17,10:48:14
26.791362,111.98142,0,408.787440944882,39830.4502199074,2009-01-17,10:48:19
26.790791,111.980635,0,407.012103018373,39830.4502777778,2009-01-17,10:48:24
26.790333,111.979757,0,399.368667979003,39830.4503356481,2009-01-17,10:48:29
26.789957,111.978847,0,389.516010498688,39830.4503935185,2009-01-17,10:48:34
26.789671,111.977943,0,372.299885170604,39830.4504513889,2009-01-17,10:48:39
26.789456,111.976994,0,367.443704068241,39830.4505092593,2009-01-17,10:48:44
26.789238,111.975983,0,373.202522965879,39830.4505671296,2009-01-17,10:48:49
26.789011,111.974973,0,373.074265091863,39830.450625,2009-01-17,10:48:54
26.788756,111.974016,0,379.459101049869,39830.4506828704,2009-01-17,10:48:59
26.78862,111.973056,0,379.214097769029,39830.4507407407,2009-01-17,10:49:04
26.7887,111.971974,0,381.86531496063,39830.4507986111,2009-01-17,10:49:09
26.788808,111.970913,0,382.471633858268,39830.4508564815,2009-01-17,10:49:14
26.788933,111.969848,0,378.664222440945,39830.4509143519,2009-01-17,10:49:19
26.789017,111.968807,0,365.935147637795,39830.4509722222,2009-01-17,10:49:24
26.788932,111.967815,0,363.059032152231,39830.4510300926,2009-01-17,10:49:29
26.788672,111.966876,0,370.549153543307,39830.451087963,2009-01-17,10:49:34
26.788306,111.965906,0,369.909940944882,39830.4511458333,2009-01-17,10:49:39
26.787854,111.964938,0,367.958838582677,39830.4512037037,2009-01-17,10:49:44
26.787344,111.963996,0,361.718080708661,39830.4512615741,2009-01-17,10:49:49
26.786882,111.963066,0,352.461105643045,39830.4513194444,2009-01-17,10:49:54
26.786463,111.962103,0,343.207860892388,39830.4513773148,2009-01-17,10:49:59
26.7861,111.961112,0,339.278248031496,39830.4514351852,2009-01-17,10:50:04
26.785746,111.960091,0,350.878707349081,39830.4514930556,2009-01-17,10:50:09
26.785355,111.959067,0,376.209924540682,39830.4515509259,2009-01-17,10:50:14
26.784925,111.95806,0,396.903707349081,39830.4516087963,2009-01-17,10:50:19
26.784485,111.95704,0,407.736069553806,39830.4516666667,2009-01-17,10:50:24
26.784055,111.956008,0,407.333572834646,39830.451724537,2009-01-17,10:50:29
26.783592,111.954966,0,402.403730314961,39830.4517824074,2009-01-17,10:50:34
26.783157,111.953929,0,395.964826115486,39830.4518402778,2009-01-17,10:50:39
26.782754,111.95288,0,394.179977034121,39830.4518981481,2009-01-17,10:50:44
26.782404,111.951746,0,401.423996062992,39830.4519560185,2009-01-17,10:50:49
26.782065,111.950582,0,401.343349737533,39830.4520138889,2009-01-17,10:50:54
26.781676,111.949467,0,401.677834645669,39830.4520717593,2009-01-17,10:50:59
26.781374,111.948293,0,399.630564304462,39830.4521296296,2009-01-17,10:51:04
26.781067,111.947131,0,389.503969816273,39830.4521875,2009-01-17,10:51:09
26.780857,111.945941,0,389.217217847769,39830.4522453704,2009-01-17,10:51:14
26.780707,111.944768,0,383.616794619423,39830.4523032407,2009-01-17,10:51:19
26.780766,111.943511,0,378.318671259843,39830.4523611111,2009-01-17,10:51:24
26.780829,111.942338,0,366.237270341207,39830.4524189815,2009-01-17,10:51:29
26.780929,111.941136,0,353.441036745407,39830.4524768519,2009-01-17,10:51:34
26.781032,111.939932,0,348.269845800525,39830.4525347222,2009-01-17,10:51:39
26.781133,111.938703,0,337.029829396325,39830.4525925926,2009-01-17,10:51:44
26.781223,111.93751,0,326.905262467192,39830.452650463,2009-01-17,10:51:49
26.781266,111.936355,0,318.734576771654,39830.4527083333,2009-01-17,10:51:54
26.781361,111.935189,0,312.206213910761,39830.4527662037,2009-01-17,10:51:59
26.781468,111.934004,0,314.783838582677,39830.4528240741,2009-01-17,10:52:04
26.781569,111.932822,0,315.829225721785,39830.4528819444,2009-01-17,10:52:09
26.781647,111.931676,0,318.920180446194,39830.4529398148,2009-01-17,10:52:14
26.781719,111.930539,0,324.853635170604,39830.4529976852,2009-01-17,10:52:19
26.781758,111.929449,0,327.93312992126,39830.4530555556,2009-01-17,10:52:24
26.781788,111.928342,0,330.793825459318,39830.4531134259,2009-01-17,10:52:29
26.781661,111.927294,0,339.957335958005,39830.4531712963,2009-01-17,10:52:34
26.781369,111.926265,0,350.480416666667,39830.4532291667,2009-01-17,10:52:39
26.780988,111.925232,0,352.518904199475,39830.453287037,2009-01-17,10:52:44
26.780477,111.924261,0,348.902473753281,39830.4533449074,2009-01-17,10:52:49
26.779987,111.923327,0,338.042578740157,39830.4534027778,2009-01-17,10:52:54
26.779548,111.922391,0,322.35250656168,39830.4534606481,2009-01-17,10:52:59
26.779086,111.921448,0,310.656105643045,39830.4535185185,2009-01-17,10:53:04
26.778656,111.920491,0,302.092109580052,39830.4535763889,2009-01-17,10:53:09
26.7782,111.91958,0,294.661335301837,39830.4536342593,2009-01-17,10:53:14
26.777719,111.918681,0,290.449671916011,39830.4536921296,2009-01-17,10:53:19
26.77728,111.917805,0,301.958645013123,39830.45375,2009-01-17,10:53:24
26.776922,111.916869,0,306.75124671916,39830.4538078704,2009-01-17,10:53:29
26.776745,111.915855,0,298.576604330709,39830.4538657407,2009-01-17,10:53:34
26.776677,111.914745,0,299.348530183727,39830.4539236111,2009-01-17,10:53:39
26.776662,111.913614,0,283.06718175853,39830.4539814815,2009-01-17,10:53:44
26.776729,111.912461,0,261.8793667979,39830.4540393518,2009-01-17,10:53:49
26.776868,111.911298,0,245.79686351706,39830.4540972222,2009-01-17,10:53:54
26.776984,111.910211,0,229.991601049869,39830.4541550926,2009-01-17,10:53:59
26.777084,111.909101,0,215.578904199475,39830.454212963,2009-01-17,10:54:04
26.777106,111.90801,0,228.376663385827,39830.4542708333,2009-01-17,10:54:09
26.777127,111.906902,0,244.120049212598,39830.4543287037,2009-01-17,10:54:14
26.777133,111.905796,0,250.451620734908,39830.4543865741,2009-01-17,10:54:19
26.777058,111.904622,0,273.437926509186,39830.4544444444,2009-01-17,10:54:24
26.776842,111.903457,0,282.980524934383,39830.4545023148,2009-01-17,10:54:29
26.776486,111.902312,0,291.844865485564,39830.4545601852,2009-01-17,10:54:34
26.775955,111.901275,0,304.148868110236,39830.4546180556,2009-01-17,10:54:39
26.775336,111.900261,0,322.408674540682,39830.4546759259,2009-01-17,10:54:44
26.774755,111.899239,0,336.733864829396,39830.4547337963,2009-01-17,10:54:49
26.774225,111.898209,0,354.206932414698,39830.4547916667,2009-01-17,10:54:54
26.773686,111.89717,0,366.100577427822,39830.454849537,2009-01-17,10:54:59
26.77317,111.896159,0,374.32154855643,39830.4549074074,2009-01-17,10:55:04
26.77269,111.895112,0,380.411122047244,39830.4549652778,2009-01-17,10:55:09
26.772176,111.894087,0,382.363953412074,39830.4550231481,2009-01-17,10:55:14
26.771723,111.893011,0,384.228497375328,39830.4550810185,2009-01-17,10:55:19
26.771223,111.891981,0,386.060104986877,39830.4551388889,2009-01-17,10:55:24
26.770717,111.890973,0,386.217998687664,39830.4551967593,2009-01-17,10:55:29
26.770237,111.889931,0,387.378976377953,39830.4552546296,2009-01-17,10:55:34
26.769742,111.888947,0,394.291889763779,39830.4553125,2009-01-17,10:55:39
26.769279,111.887974,0,399.55594816273,39830.4553703704,2009-01-17,10:55:44
26.768802,111.887016,0,408.523562992126,39830.4554282407,2009-01-17,10:55:49
26.768354,111.886061,0,414.859767060367,39830.4554861111,2009-01-17,10:55:54
26.767933,111.885046,0,408.301089238845,39830.4555439815,2009-01-17,10:55:59
26.767558,111.884038,0,408.256059711286,39830.4556018518,2009-01-17,10:56:04
26.767229,111.882961,0,405.392208005249,39830.4556597222,2009-01-17,10:56:09
26.766927,111.881879,0,394.970400262467,39830.4557175926,2009-01-17,10:56:14
26.766704,111.880767,0,383.589937664042,39830.455775463,2009-01-17,10:56:19
26.766488,111.87964,0,370.552559055118,39830.4558333333,2009-01-17,10:56:24
26.76626,111.878498,0,359.292168635171,39830.4558912037,2009-01-17,10:56:29
26.766022,111.877343,0,351.481774934383,39830.4559490741,2009-01-17,10:56:34
26.765816,111.876112,0,339.527680446194,39830.4560069444,2009-01-17,10:56:39
26.765565,111.874933,0,336.129898293963,39830.4560648148,2009-01-17,10:56:44
26.765316,111.87369,0,341.701131889764,39830.4561226852,2009-01-17,10:56:49
26.76503,111.872481,0,347.540170603675,39830.4561805556,2009-01-17,10:56:54
26.76479,111.871239,0,344.53812664042,39830.4562384259,2009-01-17,10:56:59
26.764583,111.869993,0,342.997129265092,39830.4562962963,2009-01-17,10:57:04
26.764357,111.868727,0,341.782555774278,39830.4563541667,2009-01-17,10:57:09
26.76406,111.867549,0,339.222854330709,39830.456412037,2009-01-17,10:57:14
26.763789,111.866374,0,335.384829396325,39830.4564699074,2009-01-17,10:57:19
26.763476,111.865227,0,332.713188976378,39830.4565277778,2009-01-17,10:57:24
26.763114,111.864072,0,328.137129265092,39830.4565856481,2009-01-17,10:57:29
26.762576,111.863004,0,317.70999015748,39830.4566435185,2009-01-17,10:57:34
26.761928,111.862056,0,305.362011154856,39830.4567013889,2009-01-17,10:57:39
26.761271,111.86113,0,299.557162073491,39830.4567592593,2009-01-17,10:57:44
26.760649,111.860176,0,307.104481627297,39830.4568171296,2009-01-17,10:57:49
26.759923,111.859321,0,319.138523622047,39830.456875,2009-01-17,10:57:54
26.75904,111.858624,0,318.634078083989,39830.4569328704,2009-01-17,10:57:59
26.757939,111.858114,0,309.26313976378,39830.4569907407,2009-01-17,10:58:04
26.75683,111.857768,0,305.576601049869,39830.4570486111,2009-01-17,10:58:09
26.755799,111.857288,0,301.353700787402,39830.4571064815,2009-01-17,10:58:14
26.754873,111.856575,0,286.320862860892,39830.4571643519,2009-01-17,10:58:19
26.754163,111.855608,0,272.977381889764,39830.4572222222,2009-01-17,10:58:24
26.753515,111.854564,0,255.269603018373,39830.4572800926,2009-01-17,10:58:29
26.752878,111.853548,0,242.063917322835,39830.457337963,2009-01-17,10:58:34
26.752182,111.852605,0,233.936433727034,39830.4573958333,2009-01-17,10:58:39
26.75152,111.851648,0,222.624632545932,39830.4574537037,2009-01-17,10:58:44
26.750837,111.850706,0,215.772995406824,39830.4575115741,2009-01-17,10:58:49
26.750163,111.849784,0,211.285216535433,39830.4575694444,2009-01-17,10:58:54
26.749573,111.84884,0,205.78249343832,39830.4576273148,2009-01-17,10:58:59
26.748961,111.847908,0,213.507431102362,39830.4576851852,2009-01-17,10:59:04
26.748379,111.846981,0,225.847250656168,39830.4577430556,2009-01-17,10:59:09
26.747795,111.84607,0,239.408421916011,39830.4578009259,2009-01-17,10:59:14
26.747324,111.845034,0,255.648270997375,39830.4578587963,2009-01-17,10:59:19
26.746957,111.84399,0,274.080843175853,39830.4579166667,2009-01-17,10:59:24
26.746593,111.842954,0,299.700114829396,39830.457974537,2009-01-17,10:59:29
26.746225,111.841948,0,314.761059711286,39830.4580324074,2009-01-17,10:59:34
26.745835,111.840976,0,330.266351706037,39830.4580902778,2009-01-17,10:59:39
26.745491,111.840005,0,341.336482939633,39830.4581481481,2009-01-17,10:59:44
26.745171,111.839035,0,345.993467847769,39830.4582060185,2009-01-17,10:59:49
26.74476,111.83812,0,354.355462598425,39830.4582638889,2009-01-17,10:59:54
26.744235,111.837285,0,360.749288057743,39830.4583217593,2009-01-17,10:59:59
26.743676,111.836549,0,356.944603018373,39830.4583796296,2009-01-17,11:00:04
26.743022,111.835888,0,345.11688976378,39830.4584375,2009-01-17,11:00:09
26.742365,111.835291,0,340.677070209974,39830.4584953704,2009-01-17,11:00:14
26.741668,111.834732,0,350.026833989501,39830.4585532407,2009-01-17,11:00:19
26.74095,111.834166,0,366.727949475066,39830.4586111111,2009-01-17,11:00:24
26.740246,111.833593,0,376.985830052493,39830.4586689815,2009-01-17,11:00:29
26.739527,111.83302,0,380.913316929134,39830.4587268519,2009-01-17,11:00:34
26.73881,111.832408,0,382.40470144357,39830.4587847222,2009-01-17,11:00:39
26.738031,111.831807,0,377.890295275591,39830.4588425926,2009-01-17,11:00:44
26.737267,111.831183,0,372.607463910761,39830.458900463,2009-01-17,11:00:49
26.736518,111.830537,0,364.748861548556,39830.4589583333,2009-01-17,11:00:54
26.73573,111.829876,0,351.802296587926,39830.4590162037,2009-01-17,11:00:59
26.734929,111.829228,0,335.822618110236,39830.4590740741,2009-01-17,11:01:04
26.734126,111.828539,0,318.329727690289,39830.4591319444,2009-01-17,11:01:09
26.733312,111.8278,0,299.776984908136,39830.4591898148,2009-01-17,11:01:14
26.732447,111.827085,0,279.58406824147,39830.4592476852,2009-01-17,11:01:19
26.731573,111.826326,0,268.724347112861,39830.4593055556,2009-01-17,11:01:24
26.730687,111.825549,0,262.624760498688,39830.4593634259,2009-01-17,11:01:29
26.729773,111.824799,0,256.53155839895,39830.4594212963,2009-01-17,11:01:34
26.72884,111.824107,0,251.282119422572,39830.4594791667,2009-01-17,11:01:39
26.727785,111.823639,0,245.210141076115,39830.459537037,2009-01-17,11:01:44
26.726599,111.823422,0,236.161299212598,39830.4595949074,2009-01-17,11:01:49
26.725416,111.823342,0,222.237929790026,39830.4596527778,2009-01-17,11:01:54
26.724434,111.823299,0,206.565157480315,39830.4597106481,2009-01-17,11:01:59
26.72339,111.823191,0,192.271003937008,39830.4597685185,2009-01-17,11:02:04
26.722301,111.82308,0,173.952762467192,39830.4598263889,2009-01-17,11:02:09
26.721193,111.822975,0,179.429829396325,39830.4598842593,2009-01-17,11:02:14
26.7201,111.822855,0,199.801614173228,39830.4599421296,2009-01-17,11:02:19
26.718993,111.822764,0,223.20532152231,39830.46,2009-01-17,11:02:24
26.717878,111.822675,0,242.827834645669,39830.4600578704,2009-01-17,11:02:29
26.716814,111.822606,0,263.416735564304,39830.4601157407,2009-01-17,11:02:34
26.715752,111.822531,0,281.540728346457,39830.4601736111,2009-01-17,11:02:39
26.714718,111.822429,0,289.321131889764,39830.4602314815,2009-01-17,11:02:44
26.713672,111.822237,0,299.42687664042,39830.4602893519,2009-01-17,11:02:49
26.712698,111.821854,0,325.759753937008,39830.4603472222,2009-01-17,11:02:54
26.711654,111.821481,0,338.004353674541,39830.4604050926,2009-01-17,11:02:59
26.710711,111.821028,0,330.152985564304,39830.460462963,2009-01-17,11:03:04
26.709755,111.820566,0,315.496938976378,39830.4605208333,2009-01-17,11:03:09
26.70881,111.820098,0,306.264921259842,39830.4605787037,2009-01-17,11:03:14
26.707865,111.819648,0,301.352447506562,39830.4606365741,2009-01-17,11:03:19
26.706909,111.819199,0,295.646371391076,39830.4606944444,2009-01-17,11:03:24
26.705923,111.818757,0,290.677404855643,39830.4607523148,2009-01-17,11:03:29
26.704904,111.818313,0,292.56905839895,39830.4608101852,2009-01-17,11:03:34
26.703876,111.817864,0,294.708894356955,39830.4608680556,2009-01-17,11:03:39
26.702857,111.817389,0,293.968881233596,39830.4609259259,2009-01-17,11:03:44
26.701834,111.816933,0,297.305889107612,39830.4609837963,2009-01-17,11:03:49
26.700798,111.816521,0,299.044655511811,39830.4610416667,2009-01-17,11:03:54
26.699778,111.816092,0,301.503310367454,39830.461099537,2009-01-17,11:03:59
26.698766,111.815644,0,305.819199475066,39830.4611574074,2009-01-17,11:04:04
26.697767,111.815212,0,312.6281332021,39830.4612152778,2009-01-17,11:04:09
26.696777,111.81477,0,318.705515091864,39830.4612731481,2009-01-17,11:04:14
26.695801,111.814349,0,327.495889107612,39830.4613310185,2009-01-17,11:04:19
26.694839,111.813932,0,334.046630577428,39830.4613888889,2009-01-17,11:04:24
26.693877,111.813492,0,336.884901574803,39830.4614467593,2009-01-17,11:04:29
26.692984,111.812956,0,342.293287401575,39830.4615046296,2009-01-17,11:04:34
26.692149,111.812246,0,357.332880577428,39830.4615625,2009-01-17,11:04:39
26.691419,111.811392,0,374.389107611549,39830.4616203704,2009-01-17,11:04:44
26.690759,111.810546,0,373.936276246719,39830.4616782407,2009-01-17,11:04:49
26.690118,111.809699,0,379.196076115486,39830.4617361111,2009-01-17,11:04:54
26.689452,111.808878,0,379.474192913386,39830.4617939815,2009-01-17,11:04:59
26.688797,111.808065,0,380.790288713911,39830.4618518518,2009-01-17,11:05:04
26.688162,111.807257,0,383.683904199475,39830.4619097222,2009-01-17,11:05:09
26.68746,111.806469,0,393.235715223097,39830.4619675926,2009-01-17,11:05:14
26.686629,111.805754,0,397.126430446194,39830.462025463,2009-01-17,11:05:19
26.685738,111.805031,0,392.338809055118,39830.4620833333,2009-01-17,11:05:24
26.684947,111.804218,0,370.026184383202,39830.4621412037,2009-01-17,11:05:29
26.684193,111.803341,0,348.601026902887,39830.4621990741,2009-01-17,11:05:34
26.683542,111.802408,0,324.533392388451,39830.4622569444,2009-01-17,11:05:39
26.682888,111.80148,0,304.639146981627,39830.4623148148,2009-01-17,11:05:44
26.682253,111.800532,0,308.159281496063,39830.4623726852,2009-01-17,11:05:49
26.681547,111.799595,0,326.366099081365,39830.4624305556,2009-01-17,11:05:54
26.680826,111.798684,0,340.857267060367,39830.4624884259,2009-01-17,11:05:59
26.680126,111.797767,0,347.228812335958,39830.4625462963,2009-01-17,11:06:04
26.679385,111.796866,0,351.169842519685,39830.4626041667,2009-01-17,11:06:09
26.678633,111.795991,0,360.068923884514,39830.462662037,2009-01-17,11:06:14
26.677832,111.795177,0,368.747936351706,39830.4627199074,2009-01-17,11:06:19
26.677027,111.794382,0,380.798047900262,39830.4627777778,2009-01-17,11:06:24
26.67623,111.793585,0,392.714596456693,39830.4628356481,2009-01-17,11:06:29
26.675414,111.792811,0,402.117401574803,39830.4628935185,2009-01-17,11:06:34
26.674518,111.792099,0,401.949593175853,39830.4629513889,2009-01-17,11:06:39
26.673674,111.79134,0,380.270150918635,39830.4630092593,2009-01-17,11:06:44
26.672867,111.790536,0,364.837595144357,39830.4630671296,2009-01-17,11:06:49
26.672124,111.789711,0,353.0368667979,39830.463125,2009-01-17,11:06:54
26.671427,111.788902,0,348.175505249344,39830.4631828704,2009-01-17,11:06:59
26.670738,111.788092,0,351.379973753281,39830.4632407407,2009-01-17,11:07:04
26.670094,111.787211,0,361.051584645669,39830.4632986111,2009-01-17,11:07:09
26.669541,111.786258,0,375.504855643045,39830.4633564815,2009-01-17,11:07:14
26.6691,111.785221,0,395.274448818898,39830.4634143518,2009-01-17,11:07:19
26.668717,111.784135,0,404.6606332021,39830.4634722222,2009-01-17,11:07:24
26.668334,111.783038,0,407.800449475066,39830.4635300926,2009-01-17,11:07:29
26.667947,111.781954,0,407.002267060367,39830.463587963,2009-01-17,11:07:34
26.667531,111.780867,0,403.633792650919,39830.4636458333,2009-01-17,11:07:39
26.667134,111.77976,0,401.170209973753,39830.4637037037,2009-01-17,11:07:44
26.666723,111.778628,0,402.740068897638,39830.4637615741,2009-01-17,11:07:49
26.666311,111.777522,0,397.666371391076,39830.4638194444,2009-01-17,11:07:54
26.665921,111.776398,0,400.09405839895,39830.4638773148,2009-01-17,11:07:59
26.665643,111.775275,0,403.962247375328,39830.4639351852,2009-01-17,11:08:04
26.665417,111.774114,0,406.987473753281,39830.4639930556,2009-01-17,11:08:09
26.665205,111.77294,0,398.915459317585,39830.4640509259,2009-01-17,11:08:14
26.664978,111.771744,0,392.797273622047,39830.4641087963,2009-01-17,11:08:19
26.664768,111.770544,0,393.067158792651,39830.4641666667,2009-01-17,11:08:24
26.664548,111.769346,0,386.626952099738,39830.464224537,2009-01-17,11:08:29
26.66433,111.768173,0,386.856108923885,39830.4642824074,2009-01-17,11:08:34
26.664101,111.767026,0,387.419202755906,39830.4643402778,2009-01-17,11:08:39
26.663948,111.765831,0,384.618953412073,39830.4643981481,2009-01-17,11:08:44
26.663887,111.764718,0,381.384022309711,39830.4644560185,2009-01-17,11:08:49
26.663865,111.763602,0,385.894849081365,39830.4645138889,2009-01-17,11:08:54
26.663864,111.762455,0,391.869708005249,39830.4645717593,2009-01-17,11:08:59
26.663843,111.761371,0,408.99094160105,39830.4646296296,2009-01-17,11:09:04
26.663845,111.760277,0,420.156765091864,39830.4646875,2009-01-17,11:09:09
26.663827,111.759207,0,425.721164698163,39830.4647453704,2009-01-17,11:09:14
26.663777,111.758149,0,439.266043307087,39830.4648032407,2009-01-17,11:09:19
26.663632,111.75708,0,445.749327427822,39830.4648611111,2009-01-17,11:09:24
26.663288,111.756099,0,445.672634514436,39830.4649189815,2009-01-17,11:09:29
26.662793,111.755228,0,438.635718503937,39830.4649768519,2009-01-17,11:09:34
26.662235,111.7544,0,435.647539370079,39830.4650347222,2009-01-17,11:09:39
26.661661,111.753583,0,445.352739501312,39830.4650925926,2009-01-17,11:09:44
26.661046,111.752791,0,455.621282808399,39830.465150463,2009-01-17,11:09:49
26.660424,111.752006,0,456.011515748031,39830.4652083333,2009-01-17,11:09:54
26.659844,111.751219,0,459.394931102362,39830.4652662037,2009-01-17,11:09:59
26.659283,111.750398,0,450.358001968504,39830.4653240741,2009-01-17,11:10:04
26.658729,111.749584,0,448.28595144357,39830.4653819444,2009-01-17,11:10:09
26.658178,111.748784,0,450.77311351706,39830.4654398148,2009-01-17,11:10:14
26.657645,111.747992,0,450.734166666667,39830.4654976852,2009-01-17,11:10:19
26.657143,111.74717,0,441.642621391076,39830.4655555556,2009-01-17,11:10:24
26.656504,111.746385,0,427.936345144357,39830.4656134259,2009-01-17,11:10:29
26.655673,111.745723,0,407.829110892388,39830.4656712963,2009-01-17,11:10:34
26.654933,111.744947,0,377.719133858268,39830.4657291667,2009-01-17,11:10:39
26.654251,111.74418,0,364.681430446194,39830.465787037,2009-01-17,11:10:44
26.653554,111.743375,0,338.825416666667,39830.4658449074,2009-01-17,11:10:49
26.652994,111.742492,0,319.359245406824,39830.4659027778,2009-01-17,11:10:54
26.652486,111.741546,0,298.588418635171,39830.4659606481,2009-01-17,11:10:59
26.651959,111.74063,0,281.781400918635,39830.4660185185,2009-01-17,11:11:04
26.651515,111.73964,0,264.534311023622,39830.4660763889,2009-01-17,11:11:09
26.650916,111.7387,0,255.28594816273,39830.4661342593,2009-01-17,11:11:14
26.650226,111.737785,0,262.254455380577,39830.4661921296,2009-01-17,11:11:19
26.649666,111.73682,0,277.25595144357,39830.46625,2009-01-17,11:11:24
26.649237,111.735819,0,319.086010498688,39830.4663078704,2009-01-17,11:11:29
26.648631,111.734891,0,354.977631233596,39830.4663657407,2009-01-17,11:11:34
26.648027,111.733951,0,392.679278215223,39830.4664236111,2009-01-17,11:11:39
26.64745,111.732969,0,418.830482283465,39830.4664814815,2009-01-17,11:11:44
26.646835,111.731982,0,424.758930446194,39830.4665393519,2009-01-17,11:11:49
26.646366,111.730897,0,416.227975721785,39830.4665972222,2009-01-17,11:11:54
26.64607,111.729807,0,403.802775590551,39830.4666550926,2009-01-17,11:11:59
26.645896,111.728724,0,386.903618766404,39830.466712963,2009-01-17,11:12:04
26.645727,111.727665,0,371.28155511811,39830.4667708333,2009-01-17,11:12:09
26.645534,111.726622,0,351.694238845144,39830.4668287037,2009-01-17,11:12:14
26.645353,111.725624,0,341.925882545932,39830.4668865741,2009-01-17,11:12:19
26.645314,111.72465,0,340.685980971129,39830.4669444444,2009-01-17,11:12:24
26.645454,111.723667,0,328.975062335958,39830.4670023148,2009-01-17,11:12:29
26.645835,111.722792,0,333.230501968504,39830.4670601852,2009-01-17,11:12:34
26.64637,111.721994,0,354.380393700787,39830.4671180556,2009-01-17,11:12:39
26.646889,111.721217,0,373.988838582677,39830.4671759259,2009-01-17,11:12:44
26.647442,111.72041,0,400.675725065617,39830.4672337963,2009-01-17,11:12:49
26.647924,111.71954,0,429.858612204724,39830.4672916667,2009-01-17,11:12:54
26.648291,111.718511,0,446.609087926509,39830.467349537,2009-01-17,11:12:59
26.648429,111.717423,0,452.234012467192,39830.4674074074,2009-01-17,11:13:04
26.648296,111.716377,0,460.691026902887,39830.4674652778,2009-01-17,11:13:09
26.648061,111.715316,0,468.259196194226,39830.4675231481,2009-01-17,11:13:14
26.647745,111.714209,0,475.945360892388,39830.4675810185,2009-01-17,11:13:19
26.647426,111.713099,0,483.322093175853,39830.4676388889,2009-01-17,11:13:24
26.647119,111.712008,0,485.742723097113,39830.4676967593,2009-01-17,11:13:29
26.646799,111.710921,0,476.158471128609,39830.4677546296,2009-01-17,11:13:34
26.646488,111.709852,0,465.108015091864,39830.4678125,2009-01-17,11:13:39
26.646207,111.708789,0,450.813313648294,39830.4678703704,2009-01-17,11:13:44
26.645928,111.707749,0,438.48718503937,39830.4679282407,2009-01-17,11:13:49
26.645677,111.706753,0,423.160813648294,39830.4679861111,2009-01-17,11:13:54
26.645491,111.705806,0,409.001453412073,39830.4680439815,2009-01-17,11:13:59
26.645467,111.704866,0,388.89842519685,39830.4681018519,2009-01-17,11:14:04
26.645551,111.703895,0,378.683421916011,39830.4681597222,2009-01-17,11:14:09
26.645694,111.702914,0,368.847358923884,39830.4682175926,2009-01-17,11:14:14
26.645836,111.701935,0,368.11873687664,39830.468275463,2009-01-17,11:14:19
26.64595,111.700931,0,355.579921259842,39830.4683333333,2009-01-17,11:14:24
26.645982,111.699918,0,346.372532808399,39830.4683912037,2009-01-17,11:14:29
26.645892,111.698873,0,342.682690288714,39830.4684490741,2009-01-17,11:14:34
26.645668,111.697858,0,341.690118110236,39830.4685069444,2009-01-17,11:14:39
26.645378,111.696825,0,325.826459973753,39830.4685648148,2009-01-17,11:14:44
26.645027,111.695818,0,316.971479658793,39830.4686226852,2009-01-17,11:14:49
26.644669,111.694801,0,308.953408792651,39830.4686805556,2009-01-17,11:14:54
26.644282,111.693804,0,310.650672572178,39830.4687384259,2009-01-17,11:14:59
26.643774,111.692902,0,316.357349081365,39830.4687962963,2009-01-17,11:15:04
26.643163,111.692186,0,315.643622047244,39830.4688541667,2009-01-17,11:15:09
26.64249,111.691642,0,310.37781167979,39830.468912037,2009-01-17,11:15:14
26.6417,111.691354,0,294.203894356955,39830.4689699074,2009-01-17,11:15:19
26.640799,111.691267,0,269.634717847769,39830.4690277778,2009-01-17,11:15:24
26.639911,111.691187,0,245.754586614173,39830.4690856481,2009-01-17,11:15:29
26.639048,111.691114,0,228.978930446194,39830.4691435185,2009-01-17,11:15:34
26.638182,111.691031,0,211.073681102362,39830.4692013889,2009-01-17,11:15:39
26.637296,111.691066,0,201.58845144357,39830.4692592593,2009-01-17,11:15:44
26.636443,111.691307,0,195.993526902887,39830.4693171296,2009-01-17,11:15:49
26.635747,111.6918,0,189.94968503937,39830.469375,2009-01-17,11:15:54
26.635143,111.692445,0,185.332772309711,39830.4694328704,2009-01-17,11:15:59
26.634554,111.693277,0,187.203513779528,39830.4694907407,2009-01-17,11:16:04
26.634178,111.69421,0,190.550574146982,39830.4695486111,2009-01-17,11:16:09
26.633891,111.695184,0,191.965078740157,39830.4696064815,2009-01-17,11:16:14
26.633566,111.696168,0,193.946656824147,39830.4696643518,2009-01-17,11:16:19
26.633068,111.697074,0,197.217319553806,39830.4697222222,2009-01-17,11:16:24
26.632348,111.697813,0,202.098356299213,39830.4697800926,2009-01-17,11:16:29
26.631482,111.698318,0,210.991381233596,39830.469837963,2009-01-17,11:16:34
26.630575,111.698538,0,226.125843175853,39830.4698958333,2009-01-17,11:16:39
26.629606,111.698567,0,242.550518372703,39830.4699537037,2009-01-17,11:16:44
26.628659,111.698496,0,257.712135826772,39830.4700115741,2009-01-17,11:16:49
26.627655,111.698395,0,269.901896325459,39830.4700694444,2009-01-17,11:16:54
26.626664,111.698374,0,282.771443569554,39830.4701273148,2009-01-17,11:16:59
26.625707,111.698327,0,284.662621391076,39830.4701851852,2009-01-17,11:17:04
26.624738,111.698259,0,283.966138451444,39830.4702430556,2009-01-17,11:17:09
26.623776,111.698203,0,280.698864829396,39830.4703009259,2009-01-17,11:17:14
26.622833,111.698124,0,277.733339895013,39830.4703587963,2009-01-17,11:17:19
26.621864,111.698045,0,272.029891732283,39830.4704166667,2009-01-17,11:17:24
26.620887,111.697934,0,265.113375984252,39830.470474537,2009-01-17,11:17:29
26.619902,111.697708,0,264.942765748031,39830.4705324074,2009-01-17,11:17:34
26.618971,111.697274,0,259.051085958005,39830.4705902778,2009-01-17,11:17:39
26.61807,111.696765,0,250.937795275591,39830.4706481481,2009-01-17,11:17:44
26.617199,111.696288,0,249.87874015748,39830.4707060185,2009-01-17,11:17:49
26.616322,111.695798,0,246.654947506562,39830.4707638889,2009-01-17,11:17:54
26.615391,111.695418,0,243.124274934383,39830.4708217593,2009-01-17,11:17:59
26.614459,111.695301,0,242.683654855643,39830.4708796296,2009-01-17,11:18:04
26.613497,111.695473,0,245.438274278215,39830.4709375,2009-01-17,11:18:09
26.612547,111.695641,0,246.497378608924,39830.4709953704,2009-01-17,11:18:14
26.611492,111.695878,0,243.603963254593,39830.4710532407,2009-01-17,11:18:19
26.610509,111.69605,0,233.38500656168,39830.4711111111,2009-01-17,11:18:24
26.609638,111.696227,0,216.928041338583,39830.4711689815,2009-01-17,11:18:29
26.608663,111.696447,0,199.945767716535,39830.4712268518,2009-01-17,11:18:34
26.607736,111.696663,0,187.588615485564,39830.4712847222,2009-01-17,11:18:39
26.606814,111.696841,0,175.076443569554,39830.4713425926,2009-01-17,11:18:44
26.605901,111.697044,0,162.563786089239,39830.471400463,2009-01-17,11:18:49
26.604958,111.69724,0,171.973910761155,39830.4714583333,2009-01-17,11:18:54
26.604059,111.697582,0,171.790498687664,39830.4715162037,2009-01-17,11:18:59
26.603348,111.697922,0,171.208569553806,39830.4715740741,2009-01-17,11:19:04
26.602582,111.69828,0,178.972903543307,39830.4716319444,2009-01-17,11:19:09
26.601793,111.698646,0,197.531971784777,39830.4716898148,2009-01-17,11:19:14
26.601015,111.698991,0,219.267621391076,39830.4717476852,2009-01-17,11:19:19
26.600252,111.699354,0,250.981673228346,39830.4718055556,2009-01-17,11:19:24
26.599512,111.699692,0,280.866473097113,39830.4718634259,2009-01-17,11:19:29
26.598801,111.700031,0,305.08344160105,39830.4719212963,2009-01-17,11:19:34
26.59805,111.700373,0,323.610606955381,39830.4719791667,2009-01-17,11:19:39
26.597239,111.70074,0,318.052388451444,39830.472037037,2009-01-17,11:19:44
26.596358,111.701155,0,300.192568897638,39830.4720949074,2009-01-17,11:19:49
26.59551,111.70154,0,270.220137795276,39830.4721527778,2009-01-17,11:19:54
26.594611,111.701908,0,249.383507217848,39830.4722106481,2009-01-17,11:19:59
26.593965,111.702066,0,236.977431102362,39830.4722685185,2009-01-17,11:20:04
26.593229,111.702037,0,216.670475721785,39830.4723263889,2009-01-17,11:20:09
26.592479,111.701823,0,207.088474409449,39830.4723842593,2009-01-17,11:20:14
26.591832,111.701382,0,226.289494750656,39830.4724421296,2009-01-17,11:20:19
26.591255,111.70086,0,259.917227690289,39830.4725,2009-01-17,11:20:24
26.590671,111.700295,0,288.691758530184,39830.4725578704,2009-01-17,11:20:29
26.590098,111.699694,0,320.71281167979,39830.4726157407,2009-01-17,11:20:34
26.589514,111.699105,0,338.483244750656,39830.4726736111,2009-01-17,11:20:39
26.588948,111.698525,0,353.308149606299,39830.4727314815,2009-01-17,11:20:44
26.588316,111.698004,0,357.473326771654,39830.4727893519,2009-01-17,11:20:49
26.587537,111.697738,0,370.089763779528,39830.4728472222,2009-01-17,11:20:54
26.586802,111.697707,0,359.789855643045,39830.4729050926,2009-01-17,11:20:59
26.585868,111.697978,0,333.422739501312,39830.472962963,2009-01-17,11:21:04
26.585122,111.698448,0,310.631850393701,39830.4730208333,2009-01-17,11:21:09
26.584363,111.698935,0,301.706358267717,39830.4730787037,2009-01-17,11:21:14
26.583622,111.699416,0,296.909002624672,39830.4731365741,2009-01-17,11:21:19
26.582904,111.699896,0,296.113946850394,39830.4731944444,2009-01-17,11:21:24
26.582154,111.70035,0,300.671633858268,39830.4732523148,2009-01-17,11:21:29
26.581423,111.700797,0,304.515016404199,39830.4733101852,2009-01-17,11:21:34
26.580727,111.701246,0,305.967306430446,39830.4733680556,2009-01-17,11:21:39
26.580026,111.701689,0,304.484655511811,39830.4734259259,2009-01-17,11:21:44
26.57931,111.702137,0,304.091745406824,39830.4734837963,2009-01-17,11:21:49
26.578594,111.70258,0,304.898264435696,39830.4735416667,2009-01-17,11:21:54
26.577892,111.703015,0,306.900603674541,39830.473599537,2009-01-17,11:21:59
26.577214,111.70345,0,307.499967191601,39830.4736574074,2009-01-17,11:22:04
26.576516,111.703883,0,301.035807086614,39830.4737152778,2009-01-17,11:22:09
26.575766,111.70433,0,293.829809711286,39830.4737731481,2009-01-17,11:22:14
26.575019,111.70477,0,285.236128608924,39830.4738310185,2009-01-17,11:22:19
26.57436,111.705184,0,283.481519028871,39830.4738888889,2009-01-17,11:22:24
26.573697,111.705586,0,273.579248687664,39830.4739467593,2009-01-17,11:22:29
26.572999,111.705938,0,261.675265748032,39830.4740046296,2009-01-17,11:22:34
26.572206,111.706125,0,249.968677821522,39830.4740625,2009-01-17,11:22:39
26.57141,111.706047,0,236.749599737533,39830.4741203704,2009-01-17,11:22:44
26.570741,111.705698,0,224.114566929134,39830.4741782407,2009-01-17,11:22:49
26.570117,111.705195,0,223.102168635171,39830.4742361111,2009-01-17,11:22:54
26.569608,111.704493,0,230.309770341207,39830.4742939815,2009-01-17,11:22:59
26.569088,111.703711,0,234.540754593176,39830.4743518519,2009-01-17,11:23:04
26.568449,111.70303,0,227.918599081365,39830.4744097222,2009-01-17,11:23:09
26.568091,111.70219,0,221.972303149606,39830.4744675926,2009-01-17,11:23:14
26.568025,111.701125,0,197.718661417323,39830.474525463,2009-01-17,11:23:19
26.567785,111.700252,0,181.78312664042,39830.4745833333,2009-01-17,11:23:24
26.567491,111.699393,0,177.282624671916,39830.4746412037,2009-01-17,11:23:29
26.56714,111.698537,0,173.649301181102,39830.4746990741,2009-01-17,11:23:34
26.566769,111.697687,0,181.354586614173,39830.4747569444,2009-01-17,11:23:39
26.566373,111.696831,0,193.122414698163,39830.4748148148,2009-01-17,11:23:44
26.565978,111.69597,0,204.012739501312,39830.4748726852,2009-01-17,11:23:49
26.565583,111.695075,0,209.628717191601,39830.4749305556,2009-01-17,11:23:54
26.565153,111.694204,0,216.005531496063,39830.4749884259,2009-01-17,11:23:59
26.564629,111.693384,0,220.197342519685,39830.4750462963,2009-01-17,11:24:04
26.56402,111.692671,0,224.148382545932,39830.4751041667,2009-01-17,11:24:09
26.563239,111.692141,0,236.459416010499,39830.475162037,2009-01-17,11:24:14
26.562337,111.691779,0,245.750206692913,39830.4752199074,2009-01-17,11:24:19
26.561489,111.69144,0,252.61531167979,39830.4752777778,2009-01-17,11:24:24
26.560634,111.691088,0,258.533198818898,39830.4753356481,2009-01-17,11:24:29
26.559812,111.690749,0,264.128513779528,39830.4753935185,2009-01-17,11:24:34
26.558973,111.690412,0,272.763494094488,39830.4754513889,2009-01-17,11:24:39
26.558147,111.69008,0,276.521522309711,39830.4755092593,2009-01-17,11:24:44
26.557337,111.689766,0,287.084655511811,39830.4755671296,2009-01-17,11:24:49
26.55658,111.689488,0,302.13656496063,39830.475625,2009-01-17,11:24:54
26.55581,111.689212,0,317.579229002625,39830.4756828704,2009-01-17,11:24:59
26.554989,111.68891,0,331.783769685039,39830.4757407407,2009-01-17,11:25:04
26.554135,111.688607,0,345.516679790026,39830.4757986111,2009-01-17,11:25:09
26.553329,111.68833,0,351.339399606299,39830.4758564815,2009-01-17,11:25:14
26.552545,111.688039,0,345.868087270341,39830.4759143519,2009-01-17,11:25:19
26.55174,111.68774,0,335.715209973753,39830.4759722222,2009-01-17,11:25:24
26.550975,111.687424,0,317.886007217848,39830.4760300926,2009-01-17,11:25:29
26.550154,111.687109,0,296.487759186352,39830.476087963,2009-01-17,11:25:34
26.549342,111.686817,0,271.094790026247,39830.4761458333,2009-01-17,11:25:39
26.548538,111.686541,0,252.816784776903,39830.4762037037,2009-01-17,11:25:44
26.547653,111.686377,0,249.581000656168,39830.4762615741,2009-01-17,11:25:49
26.54677,111.686177,0,251.947637795276,39830.4763194444,2009-01-17,11:25:54
26.54588,111.685934,0,264.975078740157,39830.4763773148,2009-01-17,11:25:59
26.544871,111.685677,0,281.100187007874,39830.4764351852,2009-01-17,11:26:04
26.543811,111.685393,0,301.268720472441,39830.4764930556,2009-01-17,11:26:09
26.542747,111.685151,0,323.850751312336,39830.4765509259,2009-01-17,11:26:14
26.541664,111.684891,0,333.259311023622,39830.4766087963,2009-01-17,11:26:19
26.540594,111.68463,0,337.388248031496,39830.4766666667,2009-01-17,11:26:24
26.539552,111.684364,0,332.20999671916,39830.476724537,2009-01-17,11:26:29
26.538466,111.68411,0,334.364599737533,39830.4767824074,2009-01-17,11:26:34
26.537355,111.683842,0,339.869603018373,39830.4768402778,2009-01-17,11:26:39
26.536272,111.683571,0,343.161656824147,39830.4768981481,2009-01-17,11:26:44
26.535171,111.683306,0,353.672723097113,39830.4769560185,2009-01-17,11:26:49
26.534105,111.683032,0,352.714517716535,39830.4770138889,2009-01-17,11:26:54
26.533051,111.682704,0,349.704261811024,39830.4770717593,2009-01-17,11:26:59
26.532107,111.68209,0,351.511312335958,39830.4771296296,2009-01-17,11:27:04
26.531185,111.681263,0,352.348543307087,39830.4771875,2009-01-17,11:27:09
26.530167,111.680433,0,352.671791338583,39830.4772453704,2009-01-17,11:27:14
26.529373,111.679373,0,337.210879265092,39830.4773032407,2009-01-17,11:27:19
26.52844,111.678483,0,309.549868766404,39830.4773611111,2009-01-17,11:27:24
26.527691,111.67749,0,270.529717847769,39830.4774189815,2009-01-17,11:27:29
26.526889,111.676517,0,238.673592519685,39830.4774768518,2009-01-17,11:27:34
26.526231,111.6755,0,215.826735564304,39830.4775347222,2009-01-17,11:27:39
26.52634,111.674052,0,199.819248687664,39830.4775925926,2009-01-17,11:27:44
26.526408,111.672555,0,194.763034776903,39830.477650463,2009-01-17,11:27:49
26.526283,111.671144,0,189.016824146982,39830.4777083333,2009-01-17,11:27:54
26.526128,111.669773,0,187.955554461942,39830.4777662037,2009-01-17,11:27:59
26.526147,111.668365,0,186.179478346457,39830.4778240741,2009-01-17,11:28:04
26.525993,111.667039,0,192.347598425197,39830.4778819444,2009-01-17,11:28:09
26.52578,111.665745,0,202.681725721785,39830.4779398148,2009-01-17,11:28:14
26.525553,111.664471,0,222.611916010499,39830.4779976852,2009-01-17,11:28:19
26.525299,111.663209,0,239.951315616798,39830.4780555556,2009-01-17,11:28:24
26.524943,111.662008,0,255.332280183727,39830.4781134259,2009-01-17,11:28:29
26.524437,111.660915,0,264.449232283465,39830.4781712963,2009-01-17,11:28:34
26.523797,111.659869,0,277.582027559055,39830.4782291667,2009-01-17,11:28:39
26.523142,111.658861,0,298.312004593176,39830.478287037,2009-01-17,11:28:44
26.522522,111.65787,0,319.000856299213,39830.4783449074,2009-01-17,11:28:49
26.522058,111.656798,0,339.52217519685,39830.4784027778,2009-01-17,11:28:54
26.52167,111.655647,0,356.777020997375,39830.4784606481,2009-01-17,11:28:59
26.52129,111.654464,0,369.01624343832,39830.4785185185,2009-01-17,11:29:04
26.520916,111.653306,0,369.713776246719,39830.4785763889,2009-01-17,11:29:09
26.520564,111.652137,0,360.761200787402,39830.4786342593,2009-01-17,11:29:14
26.520263,111.650972,0,344.544081364829,39830.4786921296,2009-01-17,11:29:19
26.519932,111.649799,0,331.990249343832,39830.47875,2009-01-17,11:29:24
26.519566,111.648654,0,327.869399606299,39830.4788078704,2009-01-17,11:29:29
26.519184,111.64748,0,326.869917979003,39830.4788657407,2009-01-17,11:29:34
26.518756,111.646324,0,323.494238845144,39830.4789236111,2009-01-17,11:29:39
26.518353,111.645149,0,313.769038713911,39830.4789814815,2009-01-17,11:29:44
26.517978,111.643932,0,287.805091863517,39830.4790393518,2009-01-17,11:29:49
26.517446,111.64281,0,260.649229002625,39830.4790972222,2009-01-17,11:29:54
26.516799,111.641773,0,238.111801181102,39830.4791550926,2009-01-17,11:29:59
26.515982,111.6409,0,208.569110892388,39830.479212963,2009-01-17,11:30:04
26.514901,111.640361,0,187.904553805774,39830.4792708333,2009-01-17,11:30:09
26.513762,111.63978,0,163.591791338583,39830.4793287037,2009-01-17,11:30:14
26.512704,111.639175,0,149.622050524934,39830.4793865741,2009-01-17,11:30:19
26.511739,111.63852,0,133.769832677165,39830.4794444444,2009-01-17,11:30:24
26.51079,111.637876,0,133.254872047244,39830.4795023148,2009-01-17,11:30:29
26.509818,111.637222,0,139.839215879265,39830.4795601852,2009-01-17,11:30:34
26.508866,111.636573,0,150.445866141732,39830.4796180556,2009-01-17,11:30:39
26.507912,111.635955,0,170.407834645669,39830.4796759259,2009-01-17,11:30:44
26.506956,111.63538,0,187.802752624672,39830.4797337963,2009-01-17,11:30:49
26.505852,111.634885,0,199.542395013123,39830.4797916667,2009-01-17,11:30:54
26.504788,111.634427,0,203.333015091864,39830.479849537,2009-01-17,11:30:59
26.503639,111.634163,0,193.147296587926,39830.4799074074,2009-01-17,11:31:04
26.502637,111.633956,0,174.999124015748,39830.4799652778,2009-01-17,11:31:09
26.50168,111.63377,0,151.390167322835,39830.4800231481,2009-01-17,11:31:14
26.500667,111.633626,0,143.232345800525,39830.4800810185,2009-01-17,11:31:19
26.499609,111.633538,0,151.066768372703,39830.4801388889,2009-01-17,11:31:24
26.498563,111.633381,0,171.608950131234,39830.4801967593,2009-01-17,11:31:29
26.497562,111.63304,0,206.311069553806,39830.4802546296,2009-01-17,11:31:34
26.496544,111.632696,0,233.52345144357,39830.4803125,2009-01-17,11:31:39
26.495537,111.632287,0,269.658021653543,39830.4803703704,2009-01-17,11:31:44
26.494403,111.631922,0,307.996630577428,39830.4804282407,2009-01-17,11:31:49
26.493262,111.631521,0,336.012303149606,39830.4804861111,2009-01-17,11:31:54
26.492231,111.631271,0,348.382309711286,39830.4805439815,2009-01-17,11:31:59
26.491195,111.631156,0,354.059501312336,39830.4806018519,2009-01-17,11:32:04
26.490094,111.631081,0,367.075275590551,39830.4806597222,2009-01-17,11:32:09
26.488977,111.631016,0,378.12250656168,39830.4807175926,2009-01-17,11:32:14
26.487822,111.630952,0,381.55750984252,39830.480775463,2009-01-17,11:32:19
26.48668,111.630871,0,378.049114173228,39830.4808333333,2009-01-17,11:32:24
26.485589,111.630606,0,377.784937664042,39830.4808912037,2009-01-17,11:32:29
26.484488,111.63021,0,391.221059711286,39830.4809490741,2009-01-17,11:32:34
26.483365,111.629817,0,407.037060367454,39830.4810069444,2009-01-17,11:32:39
26.482216,111.629438,0,425.309209317585,39830.4810648148,2009-01-17,11:32:44
26.481108,111.629077,0,437.683546587927,39830.4811226852,2009-01-17,11:32:49
26.480057,111.628666,0,451.747713254593,39830.4811805556,2009-01-17,11:32:54
26.478936,111.62826,0,468.073415354331,39830.4812384259,2009-01-17,11:32:59
26.477748,111.627912,0,472.550029527559,39830.4812962963,2009-01-17,11:33:04
26.476681,111.627534,0,468.370383858268,39830.4813541667,2009-01-17,11:33:09
26.475637,111.627335,0,449.201079396326,39830.481412037,2009-01-17,11:33:14
26.474638,111.627147,0,403.975688976378,39830.4814699074,2009-01-17,11:33:19
26.47356,111.627074,0,380.240862860892,39830.4815277778,2009-01-17,11:33:24
26.47249,111.627009,0,347.129665354331,39830.4815856481,2009-01-17,11:33:29
26.471467,111.626843,0,323.105734908136,39830.4816435185,2009-01-17,11:33:34
26.470432,111.626537,0,293.56656167979,39830.4817013889,2009-01-17,11:33:39
26.469453,111.626108,0,276.320826771654,39830.4817592593,2009-01-17,11:33:44
26.468604,111.625401,0,264.731204068241,39830.4818171296,2009-01-17,11:33:49
26.467899,111.624447,0,272.220902230971,39830.481875,2009-01-17,11:33:54
26.467305,111.62346,0,294.207851049869,39830.4819328704,2009-01-17,11:33:59
26.466804,111.622431,0,296.575291994751,39830.4819907407,2009-01-17,11:34:04
26.466362,111.621401,0,276.830826771654,39830.4820486111,2009-01-17,11:34:09
26.465826,111.620438,0,270.114609580053,39830.4821064815,2009-01-17,11:34:14
26.465396,111.619478,0,263.805288713911,39830.4821643519,2009-01-17,11:34:19
26.465135,111.618493,0,256.408507217848,39830.4822222222,2009-01-17,11:34:24
26.464924,111.617503,0,246.157985564304,39830.4822800926,2009-01-17,11:34:29
26.464722,111.616518,0,240.882237532808,39830.482337963,2009-01-17,11:34:34
26.464525,111.615562,0,237.066515748031,39830.4823958333,2009-01-17,11:34:39
26.464313,111.614634,0,239.535580708661,39830.4824537037,2009-01-17,11:34:44
26.464086,111.613732,0,245.826000656168,39830.4825115741,2009-01-17,11:34:49
26.463863,111.612861,0,251.869166666667,39830.4825694444,2009-01-17,11:34:54
26.46364,111.612006,0,256.919586614173,39830.4826273148,2009-01-17,11:34:59
26.463383,111.61116,0,261.492992125984,39830.4826851852,2009-01-17,11:35:04
26.463061,111.610365,0,265.63844816273,39830.4827430556,2009-01-17,11:35:09
26.462699,111.609596,0,269.565108267716,39830.4828009259,2009-01-17,11:35:14
26.462327,111.608866,0,274.353979658793,39830.4828587963,2009-01-17,11:35:19
26.461858,111.608183,0,276.329885170604,39830.4829166667,2009-01-17,11:35:24
26.461382,111.607557,0,277.200232939632,39830.482974537,2009-01-17,11:35:29
26.460894,111.606947,0,279.423996062992,39830.4830324074,2009-01-17,11:35:34
26.460396,111.606343,0,281.763677821522,39830.4830902778,2009-01-17,11:35:39
26.459893,111.605752,0,284.544550524934,39830.4831481481,2009-01-17,11:35:44
26.459407,111.605143,0,281.813540026247,39830.4832060185,2009-01-17,11:35:49
26.459059,111.604461,0,288.268661417323,39830.4832638889,2009-01-17,11:35:54
26.458777,111.603725,0,300.024038713911,39830.4833217593,2009-01-17,11:35:59
26.458542,111.602846,0,306.947388451444,39830.4833796296,2009-01-17,11:36:04
26.458306,111.602031,0,314.945410104987,39830.4834375,2009-01-17,11:36:09
26.458076,111.601243,0,319.141128608924,39830.4834953704,2009-01-17,11:36:14
26.457868,111.600519,0,316.360803805774,39830.4835532407,2009-01-17,11:36:19
26.457668,111.599816,0,304.525606955381,39830.4836111111,2009-01-17,11:36:24
26.457459,111.599117,0,294.034737532808,39830.4836689815,2009-01-17,11:36:29
26.457291,111.598393,0,279.88188648294,39830.4837268519,2009-01-17,11:36:34
26.457112,111.597642,0,262.900022965879,39830.4837847222,2009-01-17,11:36:39
26.456878,111.596891,0,243.541512467192,39830.4838425926,2009-01-17,11:36:44
26.456557,111.596183,0,226.082014435696,39830.483900463,2009-01-17,11:36:49
26.456155,111.595535,0,205.648690944882,39830.4839583333,2009-01-17,11:36:54
26.455694,111.594909,0,183.894776902887,39830.4840162037,2009-01-17,11:36:59
26.455235,111.594319,0,155.890695538058,39830.4840740741,2009-01-17,11:37:04
26.454668,111.593836,0,142.335879265092,39830.4841319444,2009-01-17,11:37:09
26.454123,111.593284,0,118.748946850394,39830.4841898148,2009-01-17,11:37:14
26.453704,111.592671,0,107.127060367454,39830.4842476852,2009-01-17,11:37:19
26.45331,111.59209,0,101.345242782152,39830.4843055556,2009-01-17,11:37:24
26.452912,111.591489,0,100.387326115486,39830.4843634259,2009-01-17,11:37:29
26.452471,111.590899,0,102.163838582677,39830.4844212963,2009-01-17,11:37:34
26.452028,111.590301,0,107.258612204724,39830.4844791667,2009-01-17,11:37:39
26.451547,111.589702,0,107.760203412073,39830.484537037,2009-01-17,11:37:44
26.451143,111.589076,0,104.799963910761,39830.4845949074,2009-01-17,11:37:49
26.450756,111.588451,0,89.524219160105,39830.4846527778,2009-01-17,11:37:54
26.45037,111.587819,0,73.2290780839895,39830.4847106481,2009-01-17,11:37:59
26.44998,111.587208,0,52.2404133858268,39830.4847685185,2009-01-17,11:38:04
26.449532,111.586617,0,43.8359711286089,39830.4848263889,2009-01-17,11:38:09
26.449055,111.586091,0,36.0320898950131,39830.4848842593,2009-01-17,11:38:14
26.448567,111.585639,0,27.1338615485564,39830.4849421296,2009-01-17,11:38:19
26.448031,111.585264,0,17.046594488189,39830.485,2009-01-17,11:38:24
26.447406,111.585018,0,-0.120492125984252,39830.4850578704,2009-01-17,11:38:29
26.446777,111.584845,0,-17.9632381889764,39830.4851157407,2009-01-17,11:38:34
26.446038,111.584721,0,-24.6954396325459,39830.4851736111,2009-01-17,11:38:39
26.445248,111.584619,0,-21.8919028871391,39830.4852314815,2009-01-17,11:38:44
26.444584,111.584369,0,-22.9001312335958,39830.4852893518,2009-01-17,11:38:49
26.443861,111.584146,0,-11.4660892388451,39830.4853472222,2009-01-17,11:38:54
26.443222,111.583961,0,2.55813648293963,39830.4854050926,2009-01-17,11:38:59
26.442616,111.583706,0,30.0489009186352,39830.485462963,2009-01-17,11:39:04
26.442017,111.583432,0,45.9662007874016,39830.4855208333,2009-01-17,11:39:09
26.441418,111.583075,0,57.9739041994751,39830.4855787037,2009-01-17,11:39:14
26.440883,111.582611,0,66.3686975065617,39830.4856365741,2009-01-17,11:39:19
26.44034,111.582086,0,72.098467847769,39830.4856944444,2009-01-17,11:39:24
26.439889,111.581492,0,77.9128904199475,39830.4857523148,2009-01-17,11:39:29
26.439548,111.580869,0,79.9994028871391,39830.4858101852,2009-01-17,11:39:34
26.439223,111.58021,0,79.2397900262467,39830.4858680556,2009-01-17,11:39:39
26.438978,111.579509,0,70.9167224409449,39830.4859259259,2009-01-17,11:39:44
26.438686,111.578806,0,64.9246784776903,39830.4859837963,2009-01-17,11:39:49
26.438371,111.578125,0,67.0209908136483,39830.4860416667,2009-01-17,11:39:54
26.438059,111.577455,0,63.4007053805774,39830.486099537,2009-01-17,11:39:59
26.437769,111.576764,0,68.3921850393701,39830.4861574074,2009-01-17,11:40:04
26.43746,111.576063,0,72.7443864829396,39830.4862152778,2009-01-17,11:40:09
26.437154,111.575366,0,74.4264829396326,39830.4862731481,2009-01-17,11:40:14
26.436871,111.574672,0,80.1820767716535,39830.4863310185,2009-01-17,11:40:19
26.436584,111.573976,0,79.7803772965879,39830.4863888889,2009-01-17,11:40:24
26.436338,111.573253,0,84.4481299212598,39830.4864467593,2009-01-17,11:40:29
26.436173,111.572528,0,123.442165354331,39830.4865046296,2009-01-17,11:40:34
26.436111,111.571789,0,135.077214566929,39830.4865625,2009-01-17,11:40:39
26.436166,111.571061,0,145.13532480315,39830.4866203704,2009-01-17,11:40:44
26.436329,111.570337,0,162.329547244094,39830.4866782407,2009-01-17,11:40:49
26.436592,111.569615,0,181.001364829396,39830.4867361111,2009-01-17,11:40:54
26.43692,111.568975,0,198.864173228346,39830.4867939815,2009-01-17,11:40:59
26.437351,111.568393,0,218.712913385827,39830.4868518518,2009-01-17,11:41:04
26.437858,111.56788,0,237.261230314961,39830.4869097222,2009-01-17,11:41:09
26.4384,111.567428,0,258.948083989501,39830.4869675926,2009-01-17,11:41:14
26.438929,111.566945,0,277.66407808399,39830.487025463,2009-01-17,11:41:19
26.43946,111.56648,0,291.032516404199,39830.4870833333,2009-01-17,11:41:24
26.440006,111.566035,0,296.499173228346,39830.4871412037,2009-01-17,11:41:29
26.4406,111.565657,0,296.419773622047,39830.4871990741,2009-01-17,11:41:34
26.44126,111.565332,0,299.570879265092,39830.4872569444,2009-01-17,11:41:39
26.441932,111.565077,0,302.740232939633,39830.4873148148,2009-01-17,11:41:44
26.442595,111.5649,0,313.600580708661,39830.4873726852,2009-01-17,11:41:49
26.443285,111.5648,0,327.586827427822,39830.4874305556,2009-01-17,11:41:54
26.443978,111.564761,0,342.78000984252,39830.4874884259,2009-01-17,11:41:59
26.44467,111.5648,0,353.865836614173,39830.4875462963,2009-01-17,11:42:04
26.445371,111.564828,0,367.865524934383,39830.4876041667,2009-01-17,11:42:09
26.44604,111.56484,0,390.666450131234,39830.487662037,2009-01-17,11:42:14
26.446673,111.564796,0,405.513307086614,39830.4877199074,2009-01-17,11:42:19
26.44733,111.564852,0,420.661486220472,39830.4877777778,2009-01-17,11:42:24
26.447909,111.564926,0,440.155990813648,39830.4878356481,2009-01-17,11:42:29
26.448489,111.564945,0,458.017234251968,39830.4878935185,2009-01-17,11:42:34
26.449065,111.564939,0,458.750436351706,39830.4879513889,2009-01-17,11:42:39
26.449607,111.564904,0,437.69751312336,39830.4880092593,2009-01-17,11:42:44
26.450188,111.564868,0,414.59874671916,39830.4880671296,2009-01-17,11:42:49
26.450729,111.564878,0,386.344580052493,39830.488125,2009-01-17,11:42:54
26.451283,111.5649,0,364.193602362205,39830.4881828704,2009-01-17,11:42:59
26.451827,111.564896,0,346.824967191601,39830.4882407407,2009-01-17,11:43:04
26.452366,111.5649,0,336.963799212598,39830.4882986111,2009-01-17,11:43:09
26.452879,111.564893,0,338.437162073491,39830.4883564815,2009-01-17,11:43:14
26.453431,111.564899,0,341.961702755905,39830.4884143519,2009-01-17,11:43:19
26.453913,111.56493,0,377.901108923885,39830.4884722222,2009-01-17,11:43:24
26.454431,111.564927,0,410.676364829396,39830.4885300926,2009-01-17,11:43:29
26.454894,111.564957,0,491.777906824147,39830.488587963,2009-01-17,11:43:34
26.455158,111.565086,0,401.350482283465,39830.4886458333,2009-01-17,11:43:39
26.455428,111.565108,0,389.620764435696,39830.4887037037,2009-01-17,11:43:44
26.455658,111.565118,0,377.932345800525,39830.4887615741,2009-01-17,11:43:49
26.455827,111.565138,0,382.349084645669,39830.4888194444,2009-01-17,11:43:54
26.455923,111.565147,0,402.127988845144,39830.4888773148,2009-01-17,11:43:59
26.455898,111.565102,0,416.074862204724,39830.4889351852,2009-01-17,11:44:04
26.455837,111.565078,0,423.342286745407,39830.4889930556,2009-01-17,11:44:09
26.455857,111.565058,0,428.586643700787,39830.4890509259,2009-01-17,11:44:14
26.45592,111.565061,0,423.430744750656,39830.4891087963,2009-01-17,11:44:19
26.456012,111.565079,0,394.756112204724,39830.4891666667,2009-01-17,11:44:24
26.456083,111.56511,0,373.465544619423,39830.489224537,2009-01-17,11:44:29
26.4561,111.565094,0,358.152388451444,39830.4892824074,2009-01-17,11:44:34
26.456114,111.565086,0,351.086712598425,39830.4893402778,2009-01-17,11:44:39
26.456124,111.56508,0,345.888487532808,39830.4893981481,2009-01-17,11:44:44
26.456123,111.565082,0,344.010800524934,39830.4894560185,2009-01-17,11:44:49
26.456123,111.565082,0,344.010800524934,39830.4894907407,2009-01-17,11:44:52
26.45612,111.565084,0,343.31249015748,39830.4895138889,2009-01-17,11:44:54
26.456093,111.565103,0,343.360702099738,39830.4895717593,2009-01-17,11:44:59
26.456059,111.56513,0,343.556417322835,39830.4896296296,2009-01-17,11:45:04
26.45605,111.565133,0,343.717139107612,39830.4896875,2009-01-17,11:45:09
26.45605,111.565133,0,343.717139107612,39830.4897222222,2009-01-17,11:45:12
26.456043,111.565136,0,343.676013779528,39830.4897453704,2009-01-17,11:45:14
26.456027,111.565158,0,343.939288057743,39830.4898032407,2009-01-17,11:45:19
26.456009,111.565199,0,344.400807086614,39830.4898611111,2009-01-17,11:45:24
26.455993,111.565216,0,345.315531496063,39830.4899189815,2009-01-17,11:45:29
26.455978,111.565225,0,346.385498687664,39830.4899768519,2009-01-17,11:45:34
26.455972,111.565228,0,347.035351049869,39830.4900347222,2009-01-17,11:45:39
26.455973,111.565227,0,347.27687335958,39830.4900925926,2009-01-17,11:45:44
26.45597,111.565229,0,347.361978346457,39830.490150463,2009-01-17,11:45:49
26.45597,111.565229,0,347.361978346457,39830.4901851852,2009-01-17,11:45:52
26.455964,111.565231,0,347.370964566929,39830.4902083333,2009-01-17,11:45:54
26.455954,111.565239,0,347.677214566929,39830.4902662037,2009-01-17,11:45:59
26.455948,111.565243,0,348.581578083989,39830.4903240741,2009-01-17,11:46:04
26.455948,111.565243,0,348.581578083989,39830.4903587963,2009-01-17,11:46:07
26.455956,111.565237,0,349.096364829396,39830.4903819444,2009-01-17,11:46:09
26.455979,111.565216,0,349.172057086614,39830.4904398148,2009-01-17,11:46:14
26.456003,111.565193,0,350.452910104987,39830.4904976852,2009-01-17,11:46:19
26.455991,111.565224,0,358.967391732283,39830.4905555556,2009-01-17,11:46:24
26.456007,111.565248,0,365.317135826772,39830.4906134259,2009-01-17,11:46:29
26.455985,111.565279,0,375.876689632546,39830.4906712963,2009-01-17,11:46:34
26.455985,111.565279,0,375.876689632546,39830.4907060185,2009-01-17,11:46:37
26.455988,111.565276,0,375.110495406824,39830.4907291667,2009-01-17,11:46:39
26.455961,111.565271,0,374.830977690289,39830.490787037,2009-01-17,11:46:44
26.455893,111.565281,0,377.27906496063,39830.4908449074,2009-01-17,11:46:49
26.455834,111.565286,0,379.496545275591,39830.4909027778,2009-01-17,11:46:54
26.455876,111.565013,0,466.217732939632,39830.494375,2009-01-17,11:51:54
26.455852,111.564983,0,468.366578083989,39830.4944328704,2009-01-17,11:51:59
26.455847,111.564973,0,466.44375984252,39830.4944907407,2009-01-17,11:52:04
26.455874,111.564969,0,463.223845144357,39830.4945486111,2009-01-17,11:52:09
26.455871,111.564956,0,459.493851706037,39830.4946064815,2009-01-17,11:52:14
26.455859,111.564931,0,455.545088582677,39830.4946643518,2009-01-17,11:52:19
26.455881,111.564965,0,449.698792650919,39830.4947222222,2009-01-17,11:52:24
26.455941,111.565031,0,444.189307742782,39830.4947800926,2009-01-17,11:52:29
26.455994,111.565089,0,443.65529855643,39830.494837963,2009-01-17,11:52:34
26.456047,111.565153,0,450.002365485564,39830.4948958333,2009-01-17,11:52:39
26.456055,111.565178,0,455.961804461942,39830.4949537037,2009-01-17,11:52:44
26.456077,111.565199,0,460.435262467192,39830.4950115741,2009-01-17,11:52:49
26.456096,111.565217,0,465.51406496063,39830.4950694444,2009-01-17,11:52:54
26.456097,111.565195,0,468.96251312336,39830.4951273148,2009-01-17,11:52:59
26.456095,111.565207,0,471.237411417323,39830.4951851852,2009-01-17,11:53:04
26.456094,111.565206,0,472.621466535433,39830.4952430556,2009-01-17,11:53:09
26.456097,111.565201,0,472.814704724409,39830.4953009259,2009-01-17,11:53:14
26.456097,111.565201,0,472.814704724409,39830.4953356481,2009-01-17,11:53:17
26.456097,111.565197,0,472.3225,39830.4953587963,2009-01-17,11:53:19
26.456028,111.56519,0,468.061902887139,39830.4954166667,2009-01-17,11:53:24
26.45597,111.56519,0,468.834353674541,39830.495474537,2009-01-17,11:53:29
26.455896,111.565189,0,467.725538057743,39830.4955324074,2009-01-17,11:53:34
26.455828,111.565247,0,467.396732283465,39830.4955902778,2009-01-17,11:53:39
26.455825,111.56535,0,468.175291994751,39830.4956481481,2009-01-17,11:53:44
26.455843,111.565437,0,483.731496062992,39830.4957060185,2009-01-17,11:53:49
26.455889,111.565474,0,507.62406824147,39830.4957638889,2009-01-17,11:53:54
26.455907,111.565488,0,520.232844488189,39830.4958217593,2009-01-17,11:53:59
26.455907,111.565508,0,516.442125984252,39830.4958796296,2009-01-17,11:54:04
26.455837,111.565502,0,514.971466535433,39830.4959375,2009-01-17,11:54:09
26.455817,111.56547,0,513.491394356955,39830.4959953704,2009-01-17,11:54:14
26.455834,111.565437,0,510.205196850394,39830.4960532407,2009-01-17,11:54:19
26.455838,111.56541,0,506.909737532808,39830.4961111111,2009-01-17,11:54:24
26.455834,111.565411,0,507.788671259842,39830.4961689815,2009-01-17,11:54:29
26.455834,111.565411,0,507.788671259842,39830.4962037037,2009-01-17,11:54:32
26.45583,111.565414,0,508.541148293963,39830.4962268519,2009-01-17,11:54:34
26.455817,111.56538,0,509.124816272966,39830.4962847222,2009-01-17,11:54:39
26.455786,111.565397,0,510.161391076115,39830.4963425926,2009-01-17,11:54:44
26.455756,111.565416,0,512.475590551181,39830.496400463,2009-01-17,11:54:49
26.455756,111.565416,0,512.475590551181,39830.4964351852,2009-01-17,11:54:52
26.45576,111.565414,0,513.276076115486,39830.4964583333,2009-01-17,11:54:54
26.45583,111.565418,0,514.500485564304,39830.4965162037,2009-01-17,11:54:59
26.455956,111.565285,0,497.161335301837,39830.4965740741,2009-01-17,11:55:04
26.456027,111.565226,0,457.731633858268,39830.4966319444,2009-01-17,11:55:09
26.456098,111.565196,0,445.834032152231,39830.4966898148,2009-01-17,11:55:14
26.456168,111.56518,0,410.721046587926,39830.4967476852,2009-01-17,11:55:19
26.456099,111.565167,0,416.49655839895,39830.4968055556,2009-01-17,11:55:24
26.456099,111.565167,0,416.49655839895,39830.4968402778,2009-01-17,11:55:27
26.456095,111.565162,0,409.004583333333,39830.4968634259,2009-01-17,11:55:29
26.456108,111.565153,0,403.082916666667,39830.4969212963,2009-01-17,11:55:34
26.456115,111.565148,0,400.115285433071,39830.4969791667,2009-01-17,11:55:39
26.456121,111.565144,0,399.264963910761,39830.497037037,2009-01-17,11:55:44
26.456125,111.565141,0,399.246217191601,39830.4970949074,2009-01-17,11:55:49
26.456122,111.565141,0,399.615469160105,39830.4971527778,2009-01-17,11:55:54
26.456122,111.565139,0,400.05311023622,39830.4972106481,2009-01-17,11:55:59
26.456124,111.565136,0,400.472775590551,39830.4972685185,2009-01-17,11:56:04
26.456124,111.565136,0,400.472775590551,39830.4973032407,2009-01-17,11:56:07
26.456125,111.565134,0,400.754898293963,39830.4973263889,2009-01-17,11:56:09
26.456113,111.565142,0,400.920403543307,39830.4973842593,2009-01-17,11:56:14
26.456095,111.565161,0,401.443720472441,39830.4974421296,2009-01-17,11:56:19
26.456083,111.565168,0,402.181604330709,39830.4975,2009-01-17,11:56:24
26.456079,111.565171,0,402.854507874016,39830.4975578704,2009-01-17,11:56:29
26.45608,111.565169,0,403.466463254593,39830.4976157407,2009-01-17,11:56:34
26.456073,111.56517,0,403.593267716535,39830.4976736111,2009-01-17,11:56:39
26.456068,111.565171,0,403.383635170604,39830.4977314815,2009-01-17,11:56:44
26.456067,111.56517,0,402.986095800525,39830.4977893519,2009-01-17,11:56:49
26.456065,111.56517,0,402.811856955381,39830.4978472222,2009-01-17,11:56:54
26.456065,111.56517,0,402.811856955381,39830.4978819444,2009-01-17,11:56:57
26.456069,111.565167,0,403.162637795276,39830.4979050926,2009-01-17,11:56:59
26.45609,111.565142,0,403.543257874016,39830.497962963,2009-01-17,11:57:04
26.456109,111.565103,0,403.887480314961,39830.4980208333,2009-01-17,11:57:09
26.45584,111.565103,0,364.206292650919,39830.5005092593,2009-01-17,12:00:44
26.455759,111.565104,0,366.499491469816,39830.5005671296,2009-01-17,12:00:49
26.455684,111.565066,0,369.818730314961,39830.500625,2009-01-17,12:00:54
26.455583,111.565073,0,368.259560367454,39830.5006828704,2009-01-17,12:00:59
26.455449,111.565099,0,362.688323490814,39830.5007407407,2009-01-17,12:01:04
26.455286,111.565089,0,366.75468175853,39830.5007986111,2009-01-17,12:01:09
26.455082,111.565061,0,375.849156824147,39830.5008564815,2009-01-17,12:01:14
26.454895,111.565057,0,372.981975065617,39830.5009143518,2009-01-17,12:01:19
26.454686,111.56508,0,379.868028215223,39830.5009722222,2009-01-17,12:01:24
26.454489,111.565092,0,395.886978346457,39830.5010300926,2009-01-17,12:01:29
26.454288,111.56508,0,386.405780839895,39830.501087963,2009-01-17,12:01:34
26.454087,111.565048,0,396.137939632546,39830.5011458333,2009-01-17,12:01:39
26.453883,111.565065,0,412.33811023622,39830.5012037037,2009-01-17,12:01:44
26.453644,111.565038,0,425.514760498688,39830.5012615741,2009-01-17,12:01:49
26.453375,111.564982,0,420.28156824147,39830.5013194444,2009-01-17,12:01:54
26.453072,111.564936,0,412.067828083989,39830.5013773148,2009-01-17,12:01:59
26.452762,111.564916,0,397.384875328084,39830.5014351852,2009-01-17,12:02:04
26.452445,111.564879,0,381.521089238845,39830.5014930556,2009-01-17,12:02:09
26.452093,111.564845,0,373.317339238845,39830.5015509259,2009-01-17,12:02:14
26.451741,111.564834,0,360.225091863517,39830.5016087963,2009-01-17,12:02:19
26.451372,111.56483,0,358.463297244094,39830.5016666667,2009-01-17,12:02:24
26.451002,111.564792,0,359.426056430446,39830.501724537,2009-01-17,12:02:29
26.450588,111.564772,0,360.321660104987,39830.5017824074,2009-01-17,12:02:34
26.450158,111.564774,0,364.857470472441,39830.5018402778,2009-01-17,12:02:39
26.449727,111.56476,0,370.393162729659,39830.5018981481,2009-01-17,12:02:44
26.449278,111.564757,0,369.877726377953,39830.5019560185,2009-01-17,12:02:49
26.448827,111.564727,0,367.426482939633,39830.5020138889,2009-01-17,12:02:54
26.448342,111.564692,0,360.550593832021,39830.5020717593,2009-01-17,12:02:59
26.447849,111.564663,0,350.068484251968,39830.5021296296,2009-01-17,12:03:04
26.447333,111.564624,0,341.392851049869,39830.5021875,2009-01-17,12:03:09
26.446796,111.564602,0,334.852700131234,39830.5022453704,2009-01-17,12:03:14
26.446267,111.56459,0,327.30780839895,39830.5023032407,2009-01-17,12:03:19
26.445735,111.564577,0,327.04686351706,39830.5023611111,2009-01-17,12:03:24
26.445206,111.564557,0,322.206227034121,39830.5024189815,2009-01-17,12:03:29
26.4447,111.564567,0,313.097785433071,39830.5024768518,2009-01-17,12:03:34
26.444209,111.56459,0,304.019032152231,39830.5025347222,2009-01-17,12:03:39
26.443707,111.56462,0,304.768280839895,39830.5025925926,2009-01-17,12:03:44
26.443229,111.56466,0,314.097440944882,39830.502650463,2009-01-17,12:03:49
26.442755,111.564713,0,323.594235564304,39830.5027083333,2009-01-17,12:03:54
26.442251,111.564832,0,332.461079396325,39830.5027662037,2009-01-17,12:03:59
26.441767,111.564971,0,345.574274934383,39830.5028240741,2009-01-17,12:04:04
26.441253,111.565133,0,348.954412729659,39830.5028819444,2009-01-17,12:04:09
26.440738,111.565338,0,362.180823490814,39830.5029398148,2009-01-17,12:04:14
26.440194,111.565561,0,365.377562335958,39830.5029976852,2009-01-17,12:04:19
26.43962,111.56583,0,364.028523622047,39830.5030555556,2009-01-17,12:04:24
26.439032,111.566113,0,366.401020341207,39830.5031134259,2009-01-17,12:04:29
26.438422,111.566347,0,376.045498687664,39830.5031712963,2009-01-17,12:04:34
26.437764,111.56647,0,376.060741469816,39830.5032291667,2009-01-17,12:04:39
26.437013,111.566472,0,356.840072178478,39830.503287037,2009-01-17,12:04:44
26.436397,111.566448,0,317.210600393701,39830.5033449074,2009-01-17,12:04:49
26.43604,111.566387,0,296.995810367454,39830.5034027778,2009-01-17,12:04:54
26.435734,111.566179,0,272.637063648294,39830.5034606481,2009-01-17,12:04:59
26.434706,111.564574,0,244.583569553806,39830.5035185185,2009-01-17,12:05:04
26.433994,111.564076,0,213.743769685039,39830.5035763889,2009-01-17,12:05:09
26.433294,111.563642,0,194.150505249344,39830.5036342593,2009-01-17,12:05:14
26.432689,111.563133,0,189.15594488189,39830.5036921296,2009-01-17,12:05:19
26.432173,111.562543,0,191.134566929134,39830.50375,2009-01-17,12:05:24
26.431722,111.56191,0,192.938589238845,39830.5038078704,2009-01-17,12:05:29
26.431356,111.561238,0,192.136952099738,39830.5038657407,2009-01-17,12:05:34
26.431048,111.560554,0,192.872457349081,39830.5039236111,2009-01-17,12:05:39
26.430812,111.55982,0,195.250262467192,39830.5039814815,2009-01-17,12:05:44
26.430637,111.559066,0,207.973904199475,39830.5040393519,2009-01-17,12:05:49
26.430566,111.558327,0,226.883999343832,39830.5040972222,2009-01-17,12:05:54
26.430559,111.55757,0,244.217919947507,39830.5041550926,2009-01-17,12:05:59
26.430645,111.556799,0,255.003877952756,39830.504212963,2009-01-17,12:06:04
26.430787,111.556017,0,261.939642388451,39830.5042708333,2009-01-17,12:06:09
26.431009,111.555238,0,270.129101049869,39830.5043287037,2009-01-17,12:06:14
26.43132,111.554509,0,270.796046587926,39830.5043865741,2009-01-17,12:06:19
26.43171,111.553818,0,273.243412073491,39830.5044444444,2009-01-17,12:06:24
26.432134,111.553179,0,284.061807742782,39830.5045023148,2009-01-17,12:06:29
26.432585,111.552541,0,303.505600393701,39830.5045601852,2009-01-17,12:06:34
26.433025,111.551953,0,329.099465223097,39830.5046180556,2009-01-17,12:06:39
26.433466,111.551359,0,349.209576771654,39830.5046759259,2009-01-17,12:06:44
26.433909,111.550767,0,362.171138451444,39830.5047337963,2009-01-17,12:06:49
26.434343,111.55018,0,372.836922572178,39830.5047916667,2009-01-17,12:06:54
26.434769,111.54957,0,382.692959317585,39830.504849537,2009-01-17,12:06:59
26.435065,111.548871,0,386.199199475066,39830.5049074074,2009-01-17,12:07:04
26.435092,111.548086,0,381.15376312336,39830.5049652778,2009-01-17,12:07:09
26.434917,111.547315,0,389.991994750656,39830.5050231481,2009-01-17,12:07:14
26.434632,111.54664,0,412.814849081365,39830.5050810185,2009-01-17,12:07:19
26.434225,111.546012,0,440.614655511811,39830.5051388889,2009-01-17,12:07:24
26.433669,111.545496,0,467.341164698163,39830.5051967593,2009-01-17,12:07:29
26.433052,111.545195,0,494.002043963255,39830.5052546296,2009-01-17,12:07:34
26.432397,111.545039,0,514.86688648294,39830.5053125,2009-01-17,12:07:39
26.431733,111.544843,0,523.385777559055,39830.5053703704,2009-01-17,12:07:44
26.431078,111.544575,0,526.76218503937,39830.5054282407,2009-01-17,12:07:49
26.430467,111.544213,0,524.176650262467,39830.5054861111,2009-01-17,12:07:54
26.429891,111.543743,0,516.288986220472,39830.5055439815,2009-01-17,12:07:59
26.429353,111.543195,0,509.190597112861,39830.5056018519,2009-01-17,12:08:04
26.42888,111.542552,0,503.086332020997,39830.5056597222,2009-01-17,12:08:09
26.428478,111.541839,0,499.373559711286,39830.5057175926,2009-01-17,12:08:14
26.428081,111.541097,0,498.463687664042,39830.505775463,2009-01-17,12:08:19
26.427671,111.54037,0,493.398802493438,39830.5058333333,2009-01-17,12:08:24
26.427228,111.539645,0,487.188605643045,39830.5058912037,2009-01-17,12:08:29
26.426777,111.538923,0,478.489291338583,39830.5059490741,2009-01-17,12:08:34
26.426299,111.538227,0,474.920498687664,39830.5060069444,2009-01-17,12:08:39
26.425865,111.537513,0,485.705177165354,39830.5060648148,2009-01-17,12:08:44
26.425466,111.53677,0,502.364291338583,39830.5061226852,2009-01-17,12:08:49
26.425055,111.536051,0,507.539763779528,39830.5061805556,2009-01-17,12:08:54
26.424652,111.535312,0,504.010718503937,39830.5062384259,2009-01-17,12:08:59
26.42424,111.534602,0,496.191889763779,39830.5062962963,2009-01-17,12:09:04
26.42385,111.53387,0,487.407673884514,39830.5063541667,2009-01-17,12:09:09
26.423536,111.533109,0,479.084875328084,39830.506412037,2009-01-17,12:09:14
26.423266,111.532331,0,471.833248031496,39830.5064699074,2009-01-17,12:09:19
26.423002,111.531549,0,466.349944225722,39830.5065277778,2009-01-17,12:09:24
26.422688,111.530796,0,462.957116141732,39830.5065856481,2009-01-17,12:09:29
26.422212,111.530144,0,462.446988188976,39830.5066435185,2009-01-17,12:09:34
26.421617,111.529614,0,460.129534120735,39830.5067013889,2009-01-17,12:09:39
26.420878,111.529345,0,459.40123687664,39830.5067592593,2009-01-17,12:09:44
26.420136,111.529201,0,463.524416010499,39830.5068171296,2009-01-17,12:09:49
26.419391,111.529049,0,468.660590551181,39830.506875,2009-01-17,12:09:54
26.418688,111.528787,0,481.078930446194,39830.5069328704,2009-01-17,12:09:59
26.418075,111.528371,0,493.21157152231,39830.5069907407,2009-01-17,12:10:04
26.417533,111.527813,0,503.452431102362,39830.5070486111,2009-01-17,12:10:09
26.417009,111.527262,0,522.761758530184,39830.5071064815,2009-01-17,12:10:14
26.416491,111.526711,0,538.21218175853,39830.5071643519,2009-01-17,12:10:19
26.415979,111.52614,0,544.913635170604,39830.5072222222,2009-01-17,12:10:24
26.415546,111.52551,0,537.568188976378,39830.5072800926,2009-01-17,12:10:29
26.41513,111.524861,0,514.1743832021,39830.507337963,2009-01-17,12:10:34
26.414725,111.524217,0,481.585603674541,39830.5073958333,2009-01-17,12:10:39
26.414327,111.523559,0,454.349619422572,39830.5074537037,2009-01-17,12:10:44
26.413968,111.522891,0,430.655042650919,39830.5075115741,2009-01-17,12:10:49
26.413666,111.522284,0,450.242309711286,39830.5075694444,2009-01-17,12:10:54
26.413413,111.521606,0,451.032483595801,39830.5076273148,2009-01-17,12:10:59
26.413282,111.520874,0,454.821397637795,39830.5076851852,2009-01-17,12:11:04
26.413271,111.52014,0,465.042034120735,39830.5077430556,2009-01-17,12:11:09
26.413323,111.519376,0,468.588950131234,39830.5078009259,2009-01-17,12:11:14
26.413421,111.51861,0,467.755774278215,39830.5078587963,2009-01-17,12:11:19
26.41351,111.517856,0,464.552080052493,39830.5079166667,2009-01-17,12:11:24
26.413595,111.517109,0,462.299806430446,39830.507974537,2009-01-17,12:11:29
26.413678,111.51636,0,462.806279527559,39830.5080324074,2009-01-17,12:11:34
26.413744,111.515601,0,465.64968175853,39830.5080902778,2009-01-17,12:11:39
26.41383,111.514834,0,476.478717191601,39830.5081481481,2009-01-17,12:11:44
26.413945,111.514051,0,487.85062007874,39830.5082060185,2009-01-17,12:11:49
26.414061,111.513255,0,493.703225065617,39830.5082638889,2009-01-17,12:11:54
26.414173,111.512477,0,494.285593832021,39830.5083217593,2009-01-17,12:11:59
26.414305,111.51169,0,487.229504593176,39830.5083796296,2009-01-17,12:12:04
26.414401,111.510919,0,475.439839238845,39830.5084375,2009-01-17,12:12:09
26.414465,111.510153,0,460.319868766404,39830.5084953704,2009-01-17,12:12:14
26.414476,111.509391,0,453.058028215223,39830.5085532407,2009-01-17,12:12:19
26.414441,111.508651,0,462.669110892388,39830.5086111111,2009-01-17,12:12:24
26.414439,111.507913,0,489.063562992126,39830.5086689815,2009-01-17,12:12:29
26.414515,111.507165,0,522.546092519685,39830.5087268518,2009-01-17,12:12:34
26.414598,111.506401,0,559.305406824147,39830.5087847222,2009-01-17,12:12:39
26.414674,111.50564,0,588.439330708661,39830.5088425926,2009-01-17,12:12:44
26.41476,111.504889,0,596.537303149606,39830.508900463,2009-01-17,12:12:49
26.414864,111.504165,0,599.510764435696,39830.5089583333,2009-01-17,12:12:54
26.414926,111.503454,0,598.659967191601,39830.5090162037,2009-01-17,12:12:59
26.414948,111.502759,0,606.15124015748,39830.5090740741,2009-01-17,12:13:04
26.415017,111.502054,0,626.639770341207,39830.5091319444,2009-01-17,12:13:09
26.415134,111.501331,0,646.968802493438,39830.5091898148,2009-01-17,12:13:14
26.415238,111.500593,0,664.830095144357,39830.5092476852,2009-01-17,12:13:19
26.415332,111.499883,0,681.68875328084,39830.5093055556,2009-01-17,12:13:24
26.415429,111.499152,0,692.576059711286,39830.5093634259,2009-01-17,12:13:29
26.415498,111.498446,0,701.606479658793,39830.5094212963,2009-01-17,12:13:34
26.415553,111.497736,0,706.143467847769,39830.5094791667,2009-01-17,12:13:39
26.415547,111.496998,0,708.178221784777,39830.509537037,2009-01-17,12:13:44
26.415468,111.496241,0,711.592627952756,39830.5095949074,2009-01-17,12:13:49
26.41528,111.495551,0,723.548549868766,39830.5096527778,2009-01-17,12:13:54
26.414975,111.494907,0,732.010718503937,39830.5097106481,2009-01-17,12:13:59
26.414616,111.494247,0,725.662250656168,39830.5097685185,2009-01-17,12:14:04
26.414182,111.493584,0,716.610856299213,39830.5098263889,2009-01-17,12:14:09
26.413785,111.49294,0,708.795180446194,39830.5098842593,2009-01-17,12:14:14
26.413484,111.492181,0,685.018605643045,39830.5099421296,2009-01-17,12:14:19
26.413266,111.491408,0,664.350905511811,39830.51,2009-01-17,12:14:24
26.413165,111.490579,0,647.510469160105,39830.5100578704,2009-01-17,12:14:29
26.413173,111.489732,0,636.4381332021,39830.5101157407,2009-01-17,12:14:34
26.413278,111.488895,0,624.95063976378,39830.5101736111,2009-01-17,12:14:39
26.413445,111.488044,0,605.244324146982,39830.5102314815,2009-01-17,12:14:44
26.413567,111.487136,0,579.207611548556,39830.5102893518,2009-01-17,12:14:49
26.413643,111.486268,0,562.105052493438,39830.5103472222,2009-01-17,12:14:54
26.413725,111.485373,0,542.670872703412,39830.5104050926,2009-01-17,12:14:59
26.413787,111.484463,0,530.832444225722,39830.510462963,2009-01-17,12:15:04
26.413826,111.483566,0,533.36376312336,39830.5105208333,2009-01-17,12:15:09
26.413866,111.482653,0,552.593891076115,39830.5105787037,2009-01-17,12:15:14
26.413969,111.481738,0,579.156699475066,39830.5106365741,2009-01-17,12:15:19
26.414055,111.480824,0,602.657837926509,39830.5106944444,2009-01-17,12:15:24
26.414132,111.479894,0,619.521604330709,39830.5107523148,2009-01-17,12:15:29
26.414209,111.478973,0,630.694862204724,39830.5108101852,2009-01-17,12:15:34
26.414231,111.478029,0,638.499924540682,39830.5108680556,2009-01-17,12:15:39
26.414098,111.477111,0,645.093641732283,39830.5109259259,2009-01-17,12:15:44
26.413857,111.476196,0,653.889173228346,39830.5109837963,2009-01-17,12:15:49
26.413353,111.475321,0,668.193786089239,39830.5110416667,2009-01-17,12:15:54
26.412846,111.474492,0,681.42718175853,39830.511099537,2009-01-17,12:15:59
26.412324,111.47363,0,686.177782152231,39830.5111574074,2009-01-17,12:16:04
26.41178,111.472777,0,683.038064304462,39830.5112152778,2009-01-17,12:16:09
26.41122,111.471934,0,673.817713254593,39830.5112731481,2009-01-17,12:16:14
26.410674,111.471042,0,653.754606299213,39830.5113310185,2009-01-17,12:16:19
26.410092,111.470173,0,643.332424540682,39830.5113888889,2009-01-17,12:16:24
26.409511,111.469283,0,624.233005249344,39830.5114467593,2009-01-17,12:16:29
26.408944,111.468381,0,598.671181102362,39830.5115046296,2009-01-17,12:16:34
26.408513,111.467368,0,570.473959973753,39830.5115625,2009-01-17,12:16:39
26.408185,111.466272,0,542.757680446194,39830.5116203704,2009-01-17,12:16:44
26.407835,111.46517,0,527.734281496063,39830.5116782407,2009-01-17,12:16:49
26.407505,111.464064,0,508.681919291339,39830.5117361111,2009-01-17,12:16:54
26.407168,111.462949,0,497.559225721785,39830.5117939815,2009-01-17,12:16:59
26.406832,111.461824,0,490.980223097113,39830.5118518519,2009-01-17,12:17:04
26.406416,111.460747,0,483.511925853018,39830.5119097222,2009-01-17,12:17:09
26.405816,111.459758,0,482.293776246719,39830.5119675926,2009-01-17,12:17:14
26.40506,111.458905,0,489.687480314961,39830.512025463,2009-01-17,12:17:19
26.404147,111.458246,0,494.977145669291,39830.5120833333,2009-01-17,12:17:24
26.403127,111.457771,0,499.113336614173,39830.5121412037,2009-01-17,12:17:29
26.40204,111.45741,0,499.835777559055,39830.5121990741,2009-01-17,12:17:34
26.40096,111.457041,0,490.047874015748,39830.5122569444,2009-01-17,12:17:39
26.399861,111.456697,0,482.353651574803,39830.5123148148,2009-01-17,12:17:44
26.398775,111.456343,0,477.659872047244,39830.5123726852,2009-01-17,12:17:49
26.397671,111.455974,0,474.774419291339,39830.5124305556,2009-01-17,12:17:54
26.396561,111.455612,0,475.025426509186,39830.5124884259,2009-01-17,12:17:59
26.395482,111.455263,0,473.742247375328,39830.5125462963,2009-01-17,12:18:04
26.39441,111.454909,0,474.097736220472,39830.5126041667,2009-01-17,12:18:09
26.393348,111.454559,0,479.724914698163,39830.512662037,2009-01-17,12:18:14
26.392263,111.454182,0,494.265718503937,39830.5127199074,2009-01-17,12:18:19
26.391249,111.453638,0,510.505715223097,39830.5127777778,2009-01-17,12:18:24
26.390342,111.452847,0,504.776663385827,39830.5128356481,2009-01-17,12:18:29
26.389558,111.451907,0,501.185839895013,39830.5128935185,2009-01-17,12:18:34
26.388961,111.450834,0,508.802919947507,39830.5129513889,2009-01-17,12:18:39
26.388573,111.449657,0,502.882129265092,39830.5130092593,2009-01-17,12:18:44
26.388265,111.448462,0,498.412326115486,39830.5130671296,2009-01-17,12:18:49
26.387944,111.447275,0,491.447247375328,39830.513125,2009-01-17,12:18:54
26.387622,111.446068,0,479.312306430446,39830.5131828704,2009-01-17,12:18:59
26.387302,111.444888,0,468.648576115486,39830.5132407407,2009-01-17,12:19:04
26.386967,111.443694,0,459.482788713911,39830.5132986111,2009-01-17,12:19:09
26.386624,111.442492,0,452.893923884514,39830.5133564815,2009-01-17,12:19:14
26.386281,111.441287,0,446.609586614173,39830.5134143519,2009-01-17,12:19:19
26.385931,111.440064,0,435.324189632546,39830.5134722222,2009-01-17,12:19:24
26.385585,111.438829,0,426.330065616798,39830.5135300926,2009-01-17,12:19:29
26.385234,111.437608,0,422.301906167979,39830.513587963,2009-01-17,12:19:34
26.384896,111.436393,0,419.433474409449,39830.5136458333,2009-01-17,12:19:39
26.384568,111.435181,0,420.287473753281,39830.5137037037,2009-01-17,12:19:44
26.384263,111.43398,0,427.089399606299,39830.5137615741,2009-01-17,12:19:49
26.384064,111.432768,0,445.477043963255,39830.5138194444,2009-01-17,12:19:54
26.383991,111.431563,0,462.813690944882,39830.5138773148,2009-01-17,12:19:59
26.38407,111.430341,0,471.643513779528,39830.5139351852,2009-01-17,12:20:04
26.384267,111.429135,0,479.646066272966,39830.5139930556,2009-01-17,12:20:09
26.384585,111.42792,0,484.81843503937,39830.5140509259,2009-01-17,12:20:14
26.384979,111.426706,0,487.871745406824,39830.5141087963,2009-01-17,12:20:19
26.385361,111.425516,0,490.018238188976,39830.5141666667,2009-01-17,12:20:24
26.385747,111.424304,0,495.027106299213,39830.514224537,2009-01-17,12:20:29
26.386102,111.423075,0,497.078333333333,39830.5142824074,2009-01-17,12:20:34
26.386493,111.421818,0,491.14437664042,39830.5143402778,2009-01-17,12:20:39
26.386894,111.420538,0,490.843156167979,39830.5143981481,2009-01-17,12:20:44
26.387259,111.419271,0,495.798907480315,39830.5144560185,2009-01-17,12:20:49
26.387643,111.418008,0,498.133031496063,39830.5145138889,2009-01-17,12:20:54
26.388007,111.416759,0,504.048966535433,39830.5145717593,2009-01-17,12:20:59
26.388382,111.415502,0,507.682339238845,39830.5146296296,2009-01-17,12:21:04
26.388737,111.414227,0,518.359786745407,39830.5146875,2009-01-17,12:21:09
26.389113,111.413004,0,531.4168667979,39830.5147453704,2009-01-17,12:21:14
26.389502,111.411793,0,546.219744094488,39830.5148032407,2009-01-17,12:21:19
26.389879,111.410555,0,547.050367454068,39830.5148611111,2009-01-17,12:21:24
26.390237,111.409332,0,544.381030183727,39830.5149189815,2009-01-17,12:21:29
26.390627,111.408105,0,535.007286745407,39830.5149768519,2009-01-17,12:21:34
26.391133,111.406945,0,525.319957349081,39830.5150347222,2009-01-17,12:21:39
26.391811,111.405946,0,512.839589895013,39830.5150925926,2009-01-17,12:21:44
26.392622,111.405092,0,502.496804461942,39830.515150463,2009-01-17,12:21:49
26.393454,111.404307,0,494.132555774278,39830.5152083333,2009-01-17,12:21:54
26.39428,111.403526,0,487.389750656168,39830.5152662037,2009-01-17,12:21:59
26.395087,111.402729,0,487.784839238845,39830.5153240741,2009-01-17,12:22:04
26.395877,111.401958,0,493.668884514436,39830.5153819444,2009-01-17,12:22:09
26.396673,111.401196,0,503.11436351706,39830.5154398148,2009-01-17,12:22:14
26.39747,111.400454,0,516.434868766404,39830.5154976852,2009-01-17,12:22:19
26.398245,111.399723,0,532.481325459318,39830.5155555556,2009-01-17,12:22:24
26.398991,111.398976,0,538.423992782152,39830.5156134259,2009-01-17,12:22:29
26.399771,111.398232,0,556.425561023622,39830.5156712963,2009-01-17,12:22:34
26.400555,111.397513,0,578.321322178478,39830.5157291667,2009-01-17,12:22:39
26.401308,111.396748,0,581.900679133858,39830.515787037,2009-01-17,12:22:44
26.401865,111.395826,0,579.668979658793,39830.5158449074,2009-01-17,12:22:49
26.402197,111.394765,0,572.919921259842,39830.5159027778,2009-01-17,12:22:54
26.402295,111.39365,0,562.954599737533,39830.5159606481,2009-01-17,12:22:59
26.402184,111.392531,0,554.9012335958,39830.5160185185,2009-01-17,12:23:04
26.401976,111.39145,0,554.281771653543,39830.5160763889,2009-01-17,12:23:09
26.401776,111.390422,0,550.945761154856,39830.5161342593,2009-01-17,12:23:14
26.401576,111.38941,0,546.210780839895,39830.5161921296,2009-01-17,12:23:19
26.401361,111.388424,0,542.630423228346,39830.51625,2009-01-17,12:23:24
26.401147,111.387457,0,538.391502624672,39830.5163078704,2009-01-17,12:23:29
26.400948,111.38651,0,534.669320866142,39830.5163657407,2009-01-17,12:23:34
26.400769,111.38555,0,534.156640419948,39830.5164236111,2009-01-17,12:23:39
26.400568,111.384587,0,529.28999671916,39830.5164814815,2009-01-17,12:23:44
26.400366,111.383644,0,537.064570209974,39830.5165393518,2009-01-17,12:23:49
26.400136,111.382696,0,555.068339895013,39830.5165972222,2009-01-17,12:23:54
26.400042,111.381668,0,567.5712335958,39830.5166550926,2009-01-17,12:23:59
26.400031,111.380651,0,594.178097112861,39830.516712963,2009-01-17,12:24:04
26.400031,111.379622,0,616.984278215223,39830.5167708333,2009-01-17,12:24:09
26.40011,111.378576,0,621.887516404199,39830.5168287037,2009-01-17,12:24:14
26.400211,111.377478,0,601.217965879265,39830.5168865741,2009-01-17,12:24:19
26.400261,111.376365,0,572.432719816273,39830.5169444444,2009-01-17,12:24:24
26.400297,111.375285,0,542.249855643045,39830.5170023148,2009-01-17,12:24:29
26.400464,111.374196,0,518.566040026247,39830.5170601852,2009-01-17,12:24:34
26.400863,111.373145,0,487.767116141732,39830.5171180556,2009-01-17,12:24:39
26.401427,111.372155,0,463.544140419947,39830.5171759259,2009-01-17,12:24:44
26.402131,111.371311,0,439.959097769029,39830.5172337963,2009-01-17,12:24:49
26.402932,111.370551,0,418.560472440945,39830.5172916667,2009-01-17,12:24:54
26.403695,111.369808,0,396.755574146982,39830.517349537,2009-01-17,12:24:59
26.404408,111.368998,0,382.430459317585,39830.5174074074,2009-01-17,12:25:04
26.404966,111.368028,0,388.626916010499,39830.5174652778,2009-01-17,12:25:09
26.405219,111.366922,0,408.174934383202,39830.5175231481,2009-01-17,12:25:14
26.405257,111.365703,0,425.005583989501,39830.5175810185,2009-01-17,12:25:19
26.405319,111.364485,0,451.273228346457,39830.5176388889,2009-01-17,12:25:24
26.405375,111.363257,0,472.135718503937,39830.5176967593,2009-01-17,12:25:29
26.405452,111.362014,0,491.406197506562,39830.5177546296,2009-01-17,12:25:34
26.405551,111.36075,0,506.269950787402,39830.5178125,2009-01-17,12:25:39
26.405575,111.359475,0,514.178038057743,39830.5178703704,2009-01-17,12:25:44
26.405449,111.358204,0,519.10625656168,39830.5179282407,2009-01-17,12:25:49
26.405244,111.356942,0,522.019294619423,39830.5179861111,2009-01-17,12:25:54
26.40504,111.355643,0,512.224032152231,39830.5180439815,2009-01-17,12:25:59
26.404841,111.354359,0,498.141591207349,39830.5181018518,2009-01-17,12:26:04
26.404617,111.353061,0,488.118149606299,39830.5181597222,2009-01-17,12:26:09
26.404407,111.351784,0,486.054307742782,39830.5182175926,2009-01-17,12:26:14
26.404223,111.350509,0,491.451154855643,39830.518275463,2009-01-17,12:26:19
26.404034,111.34923,0,489.996761811024,39830.5183333333,2009-01-17,12:26:24
26.403836,111.347941,0,480.466427165354,39830.5183912037,2009-01-17,12:26:29
26.403628,111.346702,0,470.940698818898,39830.5184490741,2009-01-17,12:26:34
26.403412,111.345486,0,460.254537401575,39830.5185069444,2009-01-17,12:26:39
26.403257,111.344276,0,451.142368766404,39830.5185648148,2009-01-17,12:26:44
26.40318,111.343076,0,445.536213910761,39830.5186226852,2009-01-17,12:26:49
26.403163,111.341911,0,447.67094488189,39830.5186805556,2009-01-17,12:26:54
26.403129,111.340745,0,464.979156824147,39830.5187384259,2009-01-17,12:26:59
26.403122,111.339565,0,477.257526246719,39830.5187962963,2009-01-17,12:27:04
26.403109,111.338392,0,475.526994750656,39830.5188541667,2009-01-17,12:27:09
26.403101,111.337232,0,467.350977690289,39830.518912037,2009-01-17,12:27:14
26.403018,111.336053,0,452.832050524934,39830.5189699074,2009-01-17,12:27:19
26.402796,111.334872,0,438.08999671916,39830.5190277778,2009-01-17,12:27:24
26.402375,111.333773,0,422.882670603674,39830.5190856481,2009-01-17,12:27:29
26.401802,111.332707,0,400.187575459318,39830.5191435185,2009-01-17,12:27:34
26.40126,111.331612,0,377.065501968504,39830.5192013889,2009-01-17,12:27:39
26.400714,111.330552,0,358.097572178478,39830.5192592593,2009-01-17,12:27:44
26.400312,111.329396,0,338.831899606299,39830.5193171296,2009-01-17,12:27:49
26.400143,111.32814,0,321.784081364829,39830.519375,2009-01-17,12:27:54
26.4002,111.326852,0,322.512755905512,39830.5194328704,2009-01-17,12:27:59
26.4005,111.325613,0,329.80656167979,39830.5194907407,2009-01-17,12:28:04
26.400926,111.32443,0,333.892916666667,39830.5195486111,2009-01-17,12:28:09
26.401329,111.323259,0,348.661902887139,39830.5196064815,2009-01-17,12:28:14
26.401712,111.322068,0,376.560980971129,39830.5196643519,2009-01-17,12:28:19
26.402095,111.320903,0,410.261706036745,39830.5197222222,2009-01-17,12:28:24
26.402489,111.319782,0,440.995272309711,39830.5197800926,2009-01-17,12:28:29
26.402842,111.31869,0,462.391420603674,39830.519837963,2009-01-17,12:28:34
26.403195,111.317685,0,482.684209317585,39830.5198958333,2009-01-17,12:28:39
26.403498,111.316725,0,492.314717847769,39830.5199537037,2009-01-17,12:28:44
26.403788,111.315777,0,496.779763779528,39830.5200115741,2009-01-17,12:28:49
26.404086,111.314838,0,507.656456692913,39830.5200694444,2009-01-17,12:28:54
26.404518,111.313983,0,536.342729658793,39830.5201273148,2009-01-17,12:28:59
26.404986,111.313196,0,554.935124671916,39830.5201851852,2009-01-17,12:29:04
26.405431,111.312424,0,558.37626312336,39830.5202430556,2009-01-17,12:29:09
26.40597,111.311699,0,550.276187664042,39830.5203009259,2009-01-17,12:29:14
26.406363,111.310991,0,538.219140419948,39830.5203587963,2009-01-17,12:29:19
26.406602,111.310252,0,527.118172572178,39830.5204166667,2009-01-17,12:29:24
26.406559,111.30944,0,508.697240813648,39830.520474537,2009-01-17,12:29:29
26.406437,111.308621,0,487.348349737533,39830.5205324074,2009-01-17,12:29:34
26.406152,111.307829,0,458.470042650919,39830.5205902778,2009-01-17,12:29:39
26.405537,111.307213,0,436.371479658793,39830.5206481481,2009-01-17,12:29:44
26.404901,111.306722,0,422.300554461942,39830.5207060185,2009-01-17,12:29:49
26.404296,111.306305,0,415.480180446194,39830.5207638889,2009-01-17,12:29:54
26.403734,111.305839,0,416.76656496063,39830.5208217593,2009-01-17,12:29:59
26.403177,111.305355,0,414.808402230971,39830.5208796296,2009-01-17,12:30:04
26.402633,111.304874,0,405.342847769029,39830.5209375,2009-01-17,12:30:09
26.402073,111.304391,0,394.246811023622,39830.5209953704,2009-01-17,12:30:14
26.401531,111.303903,0,384.278261154856,39830.5210532407,2009-01-17,12:30:19
26.400986,111.303356,0,373.154461942257,39830.5211111111,2009-01-17,12:30:24
26.400485,111.302752,0,358.97467847769,39830.5211689815,2009-01-17,12:30:29
26.400021,111.302138,0,343.829327427822,39830.5212268519,2009-01-17,12:30:34
26.399526,111.301512,0,329.792942913386,39830.5212847222,2009-01-17,12:30:39
26.398991,111.300877,0,325.362962598425,39830.5213425926,2009-01-17,12:30:44
26.3985,111.300268,0,331.180551181102,39830.521400463,2009-01-17,12:30:49
26.397991,111.299632,0,331.333389107612,39830.5214583333,2009-01-17,12:30:54
26.397412,111.299034,0,328.381305774278,39830.5215162037,2009-01-17,12:30:59
26.396731,111.298576,0,319.18686023622,39830.5215740741,2009-01-17,12:31:04
26.395979,111.298245,0,314.538208661417,39830.5216319444,2009-01-17,12:31:09
26.39526,111.297878,0,305.182263779528,39830.5216898148,2009-01-17,12:31:14
26.394609,111.297342,0,302.276112204724,39830.5217476852,2009-01-17,12:31:19
26.39415,111.29659,0,307.581167979003,39830.5218055556,2009-01-17,12:31:24
26.393927,111.295702,0,334.145052493438,39830.5218634259,2009-01-17,12:31:29
26.393823,111.294774,0,360.043592519685,39830.5219212963,2009-01-17,12:31:34
26.393719,111.29381,0,371.090170603674,39830.5219791667,2009-01-17,12:31:39
26.393572,111.292868,0,372.438930446194,39830.522037037,2009-01-17,12:31:44
26.393421,111.291946,0,366.508828740157,39830.5220949074,2009-01-17,12:31:49
26.393241,111.291024,0,355.517319553806,39830.5221527778,2009-01-17,12:31:54
26.393073,111.290096,0,337.27312992126,39830.5222106481,2009-01-17,12:31:59
26.392896,111.289183,0,319.231916010499,39830.5222685185,2009-01-17,12:32:04
26.39272,111.288265,0,309.110400262467,39830.5223263889,2009-01-17,12:32:09
26.392529,111.287349,0,301.474498031496,39830.5223842593,2009-01-17,12:32:14
26.39237,111.286448,0,294.545341207349,39830.5224421296,2009-01-17,12:32:19
26.392171,111.285553,0,288.933681102362,39830.5225,2009-01-17,12:32:24
26.391785,111.284746,0,288.203881233596,39830.5225578704,2009-01-17,12:32:29
26.39114,111.284121,0,292.546404199475,39830.5226157407,2009-01-17,12:32:34
26.390424,111.283707,0,302.49780839895,39830.5226736111,2009-01-17,12:32:39
26.389681,111.283536,0,317.515702099738,39830.5227314815,2009-01-17,12:32:44
26.388965,111.28361,0,333.428221784777,39830.5227893519,2009-01-17,12:32:49
26.388303,111.283877,0,346.736607611549,39830.5228472222,2009-01-17,12:32:54
26.38767,111.284387,0,363.552988845144,39830.5229050926,2009-01-17,12:32:59
26.387035,111.284945,0,381.616007217848,39830.522962963,2009-01-17,12:33:04
26.386333,111.285423,0,409.132037401575,39830.5230208333,2009-01-17,12:33:09
26.38566,111.285857,0,439.766108923884,39830.5230787037,2009-01-17,12:33:14
26.385023,111.286261,0,463.635403543307,39830.5231365741,2009-01-17,12:33:19
26.38436,111.286601,0,479.464494750656,39830.5231944444,2009-01-17,12:33:24
26.383608,111.286757,0,477.111446850394,39830.5232523148,2009-01-17,12:33:29
26.382777,111.286717,0,461.129317585302,39830.5233101852,2009-01-17,12:33:34
26.382034,111.2864,0,436.290580708661,39830.5233680556,2009-01-17,12:33:39
26.381468,111.285799,0,425.483523622047,39830.5234259259,2009-01-17,12:33:44
26.380962,111.28509,0,401.301998031496,39830.5234837963,2009-01-17,12:33:49
26.380449,111.284352,0,373.150157480315,39830.5235416667,2009-01-17,12:33:54
26.379909,111.283663,0,366.937582020997,39830.523599537,2009-01-17,12:33:59
26.379394,111.282921,0,363.431965223097,39830.5236574074,2009-01-17,12:34:04
26.378849,111.282179,0,358.595659448819,39830.5237152778,2009-01-17,12:34:09
26.378239,111.281472,0,348.793389107612,39830.5237731481,2009-01-17,12:34:14
26.377543,111.280852,0,336.16749343832,39830.5238310185,2009-01-17,12:34:19
26.376788,111.280322,0,321.414202755905,39830.5238888889,2009-01-17,12:34:24
26.376026,111.279848,0,304.383507217848,39830.5239467593,2009-01-17,12:34:29
26.375258,111.279368,0,295.746345144357,39830.5240046296,2009-01-17,12:34:34
26.374482,111.27889,0,290.292329396325,39830.5240625,2009-01-17,12:34:39
26.373712,111.278424,0,282.025449475066,39830.5241203704,2009-01-17,12:34:44
26.372926,111.277962,0,284.509885170604,39830.5241782407,2009-01-17,12:34:49
26.372184,111.277481,0,298.964507874016,39830.5242361111,2009-01-17,12:34:54
26.371512,111.276849,0,318.536656824147,39830.5242939815,2009-01-17,12:34:59
26.370923,111.27611,0,326.86438648294,39830.5243518518,2009-01-17,12:35:04
26.37042,111.275265,0,320.164786745407,39830.5244097222,2009-01-17,12:35:09
26.369963,111.274417,0,315.089087926509,39830.5244675926,2009-01-17,12:35:14
26.369489,111.273556,0,312.813687664042,39830.524525463,2009-01-17,12:35:19
26.36902,111.272682,0,311.677736220472,39830.5245833333,2009-01-17,12:35:24
26.368631,111.271802,0,312.61123687664,39830.5246412037,2009-01-17,12:35:29
26.368396,111.270846,0,305.154954068241,39830.5246990741,2009-01-17,12:35:34
26.368314,111.269839,0,294.457132545932,39830.5247569444,2009-01-17,12:35:39
26.368289,111.268854,0,291.239419291339,39830.5248148148,2009-01-17,12:35:44
26.368273,111.267869,0,288.668379265092,39830.5248726852,2009-01-17,12:35:49
26.368354,111.266912,0,286.718530183727,39830.5249305556,2009-01-17,12:35:54
26.368507,111.265933,0,290.179015748031,39830.5249884259,2009-01-17,12:35:59
26.368745,111.264961,0,307.215193569554,39830.5250462963,2009-01-17,12:36:04
26.369029,111.264081,0,313.710790682415,39830.5251041667,2009-01-17,12:36:09
26.369123,111.263139,0,314.473454724409,39830.525162037,2009-01-17,12:36:14
26.368877,111.262284,0,314.994898293963,39830.5252199074,2009-01-17,12:36:19
26.368351,111.261517,0,324.448589238845,39830.5252777778,2009-01-17,12:36:24
26.367666,111.260905,0,338.07469160105,39830.5253356481,2009-01-17,12:36:29
26.366861,111.260552,0,357.718904199475,39830.5253935185,2009-01-17,12:36:34
26.366026,111.26034,0,386.429156824147,39830.5254513889,2009-01-17,12:36:39
26.365219,111.260069,0,414.313018372703,39830.5255092593,2009-01-17,12:36:44
26.364395,111.259829,0,431.151000656168,39830.5255671296,2009-01-17,12:36:49
26.363527,111.259677,0,439.499632545932,39830.525625,2009-01-17,12:36:54
26.36266,111.259525,0,442.882047244094,39830.5256828704,2009-01-17,12:36:59
26.361774,111.259381,0,454.830711942257,39830.5257407407,2009-01-17,12:37:04
26.360876,111.259236,0,471.231906167979,39830.5257986111,2009-01-17,12:37:09
26.359995,111.259089,0,491.79437664042,39830.5258564815,2009-01-17,12:37:14
26.359115,111.258935,0,514.373677821522,39830.5259143518,2009-01-17,12:37:19
26.358256,111.258788,0,531.32154855643,39830.5259722222,2009-01-17,12:37:24
26.35737,111.2586,0,545.009002624672,39830.5260300926,2009-01-17,12:37:29
26.356474,111.258434,0,561.62280839895,39830.526087963,2009-01-17,12:37:34
26.355581,111.258265,0,584.695770997375,39830.5261458333,2009-01-17,12:37:39
26.354663,111.258066,0,596.280187007874,39830.5262037037,2009-01-17,12:37:44
26.353787,111.257762,0,603.980918635171,39830.5262615741,2009-01-17,12:37:49
26.353006,111.257242,0,612.236332020997,39830.5263194444,2009-01-17,12:37:54
26.352366,111.256494,0,635.988881233596,39830.5263773148,2009-01-17,12:37:59
26.351707,111.255821,0,648.7418832021,39830.5264351852,2009-01-17,12:38:04
26.351056,111.255171,0,644.78030511811,39830.5264930556,2009-01-17,12:38:09
26.350347,111.254499,0,634.750958005249,39830.5265509259,2009-01-17,12:38:14
26.34969,111.253835,0,620.273579396325,39830.5266087963,2009-01-17,12:38:19
26.34901,111.253177,0,593.07904527559,39830.5266666667,2009-01-17,12:38:24
26.348337,111.252512,0,565.669642388452,39830.526724537,2009-01-17,12:38:29
26.347672,111.251842,0,540.962618110236,39830.5267824074,2009-01-17,12:38:34
26.347005,111.251182,0,515.645295275591,39830.5268402778,2009-01-17,12:38:39
26.346339,111.250522,0,485.322204724409,39830.5268981481,2009-01-17,12:38:44
26.34566,111.249867,0,450.227992125984,39830.5269560185,2009-01-17,12:38:49
26.344997,111.249204,0,416.807014435696,39830.5270138889,2009-01-17,12:38:54
26.344337,111.248559,0,395.504507874016,39830.5270717593,2009-01-17,12:38:59
26.343658,111.247902,0,378.004133858268,39830.5271296296,2009-01-17,12:39:04
26.343001,111.247253,0,355.308861548556,39830.5271875,2009-01-17,12:39:09
26.34234,111.24659,0,347.971627296588,39830.5272453704,2009-01-17,12:39:14
26.341686,111.245949,0,339.300702099738,39830.5273032407,2009-01-17,12:39:19
26.341063,111.245361,0,346.964087926509,39830.5273611111,2009-01-17,12:39:24
26.340463,111.244778,0,344.040160761155,39830.5274189815,2009-01-17,12:39:29
26.339871,111.244204,0,333.187624671916,39830.5274768519,2009-01-17,12:39:34
26.339271,111.243633,0,321.52281167979,39830.5275347222,2009-01-17,12:39:39
26.338663,111.243068,0,312.41970144357,39830.5275925926,2009-01-17,12:39:44
26.338024,111.242619,0,283.459816272966,39830.527650463,2009-01-17,12:39:49
26.337273,111.242356,0,280.248612204724,39830.5277083333,2009-01-17,12:39:54
26.336475,111.242261,0,293.984225721785,39830.5277662037,2009-01-17,12:39:59
26.335688,111.242237,0,299.84061023622,39830.5278240741,2009-01-17,12:40:04
26.334867,111.242192,0,304.288963254593,39830.5278819444,2009-01-17,12:40:09
26.334087,111.242148,0,302.331653543307,39830.5279398148,2009-01-17,12:40:14
26.333289,111.242112,0,299.169435695538,39830.5279976852,2009-01-17,12:40:19
26.332486,111.242058,0,296.596266404199,39830.5280555556,2009-01-17,12:40:24
26.331659,111.241997,0,305.617926509186,39830.5281134259,2009-01-17,12:40:29
26.330862,111.241904,0,314.283244750656,39830.5281712963,2009-01-17,12:40:34
26.33006,111.241828,0,322.295662729659,39830.5282291667,2009-01-17,12:40:39
26.329275,111.241725,0,328.28656496063,39830.528287037,2009-01-17,12:40:44
26.328518,111.241416,0,333.389120734908,39830.5283449074,2009-01-17,12:40:49
26.327876,111.240862,0,336.026269685039,39830.5284027778,2009-01-17,12:40:54
26.327302,111.240212,0,340.101637139108,39830.5284606481,2009-01-17,12:40:59
26.32671,111.239575,0,342.339143700787,39830.5285185185,2009-01-17,12:41:04
26.326129,111.238963,0,341.49282480315,39830.5285763889,2009-01-17,12:41:09
26.325547,111.238348,0,341.265370734908,39830.5286342593,2009-01-17,12:41:14
26.324956,111.237745,0,339.528507217848,39830.5286921296,2009-01-17,12:41:19
26.324371,111.237155,0,338.721788057743,39830.52875,2009-01-17,12:41:24
26.323801,111.236528,0,339.216899606299,39830.5288078704,2009-01-17,12:41:29
26.323284,111.235833,0,345.138713910761,39830.5288657407,2009-01-17,12:41:34
26.32279,111.23509,0,352.358805774278,39830.5289236111,2009-01-17,12:41:39
26.322282,111.234355,0,359.994507874016,39830.5289814815,2009-01-17,12:41:44
26.321672,111.233738,0,370.150787401575,39830.5290393519,2009-01-17,12:41:49
26.320986,111.233221,0,384.971587926509,39830.5290972222,2009-01-17,12:41:54
26.320225,111.232903,0,404.443966535433,39830.5291550926,2009-01-17,12:41:59
26.319428,111.232756,0,420.158766404199,39830.529212963,2009-01-17,12:42:04
26.318557,111.2327,0,432.230331364829,39830.5292708333,2009-01-17,12:42:09
26.317671,111.232658,0,441.373589238845,39830.5293287037,2009-01-17,12:42:14
26.316738,111.232611,0,452.206328740158,39830.5293865741,2009-01-17,12:42:19
26.315812,111.232546,0,457.567080052493,39830.5294444444,2009-01-17,12:42:24
26.314852,111.232475,0,457.020456036745,39830.5295023148,2009-01-17,12:42:29
26.313841,111.232406,0,460.577385170604,39830.5295601852,2009-01-17,12:42:34
26.312867,111.232317,0,456.797883858268,39830.5296180556,2009-01-17,12:42:39
26.311864,111.232239,0,459.584665354331,39830.5296759259,2009-01-17,12:42:44
26.310879,111.232145,0,455.654274934383,39830.5297337963,2009-01-17,12:42:49
26.309867,111.232056,0,452.931473097113,39830.5297916667,2009-01-17,12:42:54
26.308851,111.231995,0,457.485879265092,39830.529849537,2009-01-17,12:42:59
26.307843,111.231898,0,469.125262467192,39830.5299074074,2009-01-17,12:43:04
26.306838,111.231804,0,481.962719816273,39830.5299652778,2009-01-17,12:43:09
26.305833,111.231692,0,487.693175853018,39830.5300231481,2009-01-17,12:43:14
26.30486,111.23157,0,488.817910104987,39830.5300810185,2009-01-17,12:43:19
26.303854,111.231468,0,490.942027559055,39830.5301388889,2009-01-17,12:43:24
26.302856,111.231361,0,490.13999015748,39830.5301967593,2009-01-17,12:43:29
26.301867,111.231258,0,488.364153543307,39830.5302546296,2009-01-17,12:43:34
26.300895,111.231211,0,486.976794619423,39830.5303125,2009-01-17,12:43:39
26.299924,111.231337,0,487.153461286089,39830.5303703704,2009-01-17,12:43:44
26.298929,111.231632,0,503.190859580052,39830.5304282407,2009-01-17,12:43:49
26.297935,111.231923,0,520.918087270341,39830.5304861111,2009-01-17,12:43:54
26.296929,111.232242,0,531.335265748031,39830.5305439815,2009-01-17,12:43:59
26.295975,111.232562,0,532.816440288714,39830.5306018519,2009-01-17,12:44:04
26.294996,111.232869,0,533.909035433071,39830.5306597222,2009-01-17,12:44:09
26.29401,111.233156,0,532.350764435696,39830.5307175926,2009-01-17,12:44:14
26.293002,111.233469,0,533.952837926509,39830.530775463,2009-01-17,12:44:19
26.291994,111.23377,0,528.174973753281,39830.5308333333,2009-01-17,12:44:24
26.29096,111.234073,0,524.284832677165,39830.5308912037,2009-01-17,12:44:29
26.289924,111.234416,0,533.790088582677,39830.5309490741,2009-01-17,12:44:34
26.288881,111.234763,0,555.830577427821,39830.5310069444,2009-01-17,12:44:39
26.287821,111.23509,0,577.517030839895,39830.5310648148,2009-01-17,12:44:44
26.286734,111.235437,0,597.214435695538,39830.5311226852,2009-01-17,12:44:49
26.285641,111.235782,0,620.51342519685,39830.5311805556,2009-01-17,12:44:54
26.284537,111.23612,0,643.925754593176,39830.5312384259,2009-01-17,12:44:59
26.283457,111.236442,0,656.575131233596,39830.5312962963,2009-01-17,12:45:04
26.282387,111.236743,0,663.120039370079,39830.5313541667,2009-01-17,12:45:09
26.28126,111.236954,0,671.213707349081,39830.531412037,2009-01-17,12:45:14
26.280033,111.236988,0,667.379183070866,39830.5314699074,2009-01-17,12:45:19
26.278842,111.236945,0,662.824576771653,39830.5315277778,2009-01-17,12:45:24
26.277617,111.236894,0,662.984022309711,39830.5315856481,2009-01-17,12:45:29
26.276392,111.236839,0,659.166069553806,39830.5316435185,2009-01-17,12:45:34
26.275193,111.236775,0,653.897782152231,39830.5317013889,2009-01-17,12:45:39
26.273989,111.236695,0,631.298854986877,39830.5317592593,2009-01-17,12:45:44
26.272766,111.236596,0,597.323169291339,39830.5318171296,2009-01-17,12:45:49
26.271563,111.236481,0,562.924563648294,39830.531875,2009-01-17,12:45:54
26.270321,111.236383,0,528.535167322835,39830.5319328704,2009-01-17,12:45:59
26.269059,111.236305,0,495.830846456693,39830.5319907407,2009-01-17,12:46:04
26.267793,111.236138,0,461.080905511811,39830.5320486111,2009-01-17,12:46:09
26.26651,111.235936,0,429.493110236221,39830.5321064815,2009-01-17,12:46:14
26.265218,111.235726,0,399.28311023622,39830.5321643518,2009-01-17,12:46:19
26.263942,111.235498,0,370.30562992126,39830.5322222222,2009-01-17,12:46:24
26.262649,111.235291,0,348.07405511811,39830.5322800926,2009-01-17,12:46:29
26.261346,111.235129,0,330.975475721785,39830.532337963,2009-01-17,12:46:34
26.260027,111.234927,0,315.877007874016,39830.5323958333,2009-01-17,12:46:39
26.258717,111.234704,0,303.716482939633,39830.5324537037,2009-01-17,12:46:44
26.257416,111.234476,0,298.186374671916,39830.5325115741,2009-01-17,12:46:49
26.256102,111.234261,0,294.600784120735,39830.5325694444,2009-01-17,12:46:54
26.254806,111.23403,0,295.901335301837,39830.5326273148,2009-01-17,12:46:59
26.253514,111.233801,0,288.228287401575,39830.5326851852,2009-01-17,12:47:04
26.252218,111.23355,0,287.252162073491,39830.5327430556,2009-01-17,12:47:09
26.250899,111.233317,0,296.497319553806,39830.5328009259,2009-01-17,12:47:14
26.249615,111.233072,0,300.057480314961,39830.5328587963,2009-01-17,12:47:19
26.24835,111.232827,0,296.377972440945,39830.5329166667,2009-01-17,12:47:24
26.247082,111.232597,0,298.519409448819,39830.532974537,2009-01-17,12:47:29
26.245831,111.232478,0,302.654550524934,39830.5330324074,2009-01-17,12:47:34
26.244584,111.232514,0,312.914911417323,39830.5330902778,2009-01-17,12:47:39
26.243326,111.232419,0,329.718576115486,39830.5331481481,2009-01-17,12:47:44
26.242136,111.23206,0,345.035262467192,39830.5332060185,2009-01-17,12:47:49
26.240988,111.231534,0,342.836929133858,39830.5332638889,2009-01-17,12:47:54
26.239867,111.230985,0,342.344475065617,39830.5333217593,2009-01-17,12:47:59
26.238702,111.230546,0,345.236486220472,39830.5333796296,2009-01-17,12:48:04
26.237522,111.230135,0,349.924458661417,39830.5334375,2009-01-17,12:48:09
26.236341,111.229737,0,363.17374671916,39830.5334953704,2009-01-17,12:48:14
26.2352,111.22924,0,367.262582020997,39830.5335532407,2009-01-17,12:48:19
26.234188,111.22844,0,378.37499015748,39830.5336111111,2009-01-17,12:48:24
26.233294,111.227505,0,389.011387795276,39830.5336689815,2009-01-17,12:48:29
26.232421,111.22656,0,391.53469488189,39830.5337268518,2009-01-17,12:48:34
26.231447,111.225749,0,395.668585958005,39830.5337847222,2009-01-17,12:48:39
26.230364,111.225157,0,403.60748687664,39830.5338425926,2009-01-17,12:48:44
26.229239,111.224844,0,417.075669291339,39830.533900463,2009-01-17,12:48:49
26.228093,111.224763,0,428.886965223097,39830.5339583333,2009-01-17,12:48:54
26.226959,111.22477,0,438.271318897638,39830.5340162037,2009-01-17,12:48:59
26.22572,111.224726,0,441.342552493438,39830.5340740741,2009-01-17,12:49:04
26.224412,111.224553,0,442.387837926509,39830.5341319444,2009-01-17,12:49:09
26.223126,111.224373,0,437.273992782152,39830.5341898148,2009-01-17,12:49:14
26.221842,111.224217,0,429.102378608924,39830.5342476852,2009-01-17,12:49:19
26.220513,111.224083,0,427.902703412073,39830.5343055556,2009-01-17,12:49:24
26.219151,111.223925,0,435.787411417323,39830.5343634259,2009-01-17,12:49:29
26.21779,111.22376,0,452.154163385827,39830.5344212963,2009-01-17,12:49:34
26.21646,111.223621,0,468.420442913386,39830.5344791667,2009-01-17,12:49:39
26.215083,111.223444,0,479.282319553806,39830.534537037,2009-01-17,12:49:44
26.213727,111.22325,0,495.6456167979,39830.5345949074,2009-01-17,12:49:49
26.212385,111.223029,0,515.781614173228,39830.5346527778,2009-01-17,12:49:54
26.211075,111.222812,0,536.657769028871,39830.5347106481,2009-01-17,12:49:59
26.209738,111.222608,0,552.309540682415,39830.5347685185,2009-01-17,12:50:04
26.208399,111.222374,0,561.475429790026,39830.5348263889,2009-01-17,12:50:09
26.20714,111.222068,0,567.395118110236,39830.5348842593,2009-01-17,12:50:14
26.205957,111.221646,0,580.239783464567,39830.5349421296,2009-01-17,12:50:19
26.204832,111.221206,0,586.460643044619,39830.535,2009-01-17,12:50:24
26.203706,111.22074,0,578.114015748031,39830.5350578704,2009-01-17,12:50:29
26.202616,111.220269,0,551.152066929134,39830.5351157407,2009-01-17,12:50:34
26.201512,111.219837,0,533.393398950131,39830.5351736111,2009-01-17,12:50:39
26.200427,111.219341,0,501.529812992126,39830.5352314815,2009-01-17,12:50:44
26.199302,111.2189,0,472.16530511811,39830.5352893519,2009-01-17,12:50:49
26.198199,111.21846,0,454.666709317585,39830.5353472222,2009-01-17,12:50:54
26.197079,111.218065,0,442.844599737533,39830.5354050926,2009-01-17,12:50:59
26.195951,111.217825,0,436.60937335958,39830.535462963,2009-01-17,12:51:04
26.194808,111.21789,0,431.535774278215,39830.5355208333,2009-01-17,12:51:09
26.19368,111.218199,0,431.913490813648,39830.5355787037,2009-01-17,12:51:14
26.192592,111.218716,0,448.464471784777,39830.5356365741,2009-01-17,12:51:19
26.191506,111.21926,0,466.758047900262,39830.5356944444,2009-01-17,12:51:24
26.190379,111.219809,0,481.82219816273,39830.5357523148,2009-01-17,12:51:29
26.189275,111.220347,0,477.642398293963,39830.5358101852,2009-01-17,12:51:34
26.188153,111.220897,0,462.940597112861,39830.5358680556,2009-01-17,12:51:39
26.186961,111.221392,0,446.172749343832,39830.5359259259,2009-01-17,12:51:44
26.185706,111.221612,0,407.540078740157,39830.5359837963,2009-01-17,12:51:49
26.184496,111.221726,0,375.088969816273,39830.5360416667,2009-01-17,12:51:54
26.183279,111.221874,0,352.624809711286,39830.536099537,2009-01-17,12:51:59
26.182074,111.221959,0,332.852309711286,39830.5361574074,2009-01-17,12:52:04
26.180881,111.221877,0,309.467716535433,39830.5362152778,2009-01-17,12:52:09
26.179696,111.221658,0,281.630964566929,39830.5362731481,2009-01-17,12:52:14
26.178511,111.221415,0,258.489770341207,39830.5363310185,2009-01-17,12:52:19
26.177368,111.221168,0,244.929547244094,39830.5363888889,2009-01-17,12:52:24
26.176197,111.220926,0,234.31968175853,39830.5364467593,2009-01-17,12:52:29
26.175039,111.220691,0,226.721902887139,39830.5365046296,2009-01-17,12:52:34
26.173887,111.220505,0,229.753310367454,39830.5365625,2009-01-17,12:52:39
26.172721,111.220359,0,256.993077427822,39830.5366203704,2009-01-17,12:52:44
26.171543,111.220162,0,285.013005249344,39830.5366782407,2009-01-17,12:52:49
26.170437,111.219927,0,320.488687664042,39830.5367361111,2009-01-17,12:52:54
26.169292,111.219699,0,347.048067585302,39830.5367939815,2009-01-17,12:52:59
26.168147,111.219486,0,367.112572178478,39830.5368518519,2009-01-17,12:53:04
26.166976,111.219287,0,387.948979658793,39830.5369097222,2009-01-17,12:53:09
26.16587,111.219038,0,414.001784776903,39830.5369675926,2009-01-17,12:53:14
26.16474,111.218758,0,432.771748687664,39830.537025463,2009-01-17,12:53:19
26.163634,111.218472,0,431.950538057743,39830.5370833333,2009-01-17,12:53:24
26.162517,111.218195,0,413.605095144357,39830.5371412037,2009-01-17,12:53:29
26.161395,111.21796,0,381.097217847769,39830.5371990741,2009-01-17,12:53:34
26.160262,111.21775,0,362.222001312336,39830.5372569444,2009-01-17,12:53:39
26.159104,111.217514,0,332.451141732283,39830.5373148148,2009-01-17,12:53:44
26.157953,111.217355,0,313.088874671916,39830.5373726852,2009-01-17,12:53:49
26.156791,111.217343,0,296.44312664042,39830.5374305556,2009-01-17,12:53:54
26.155636,111.21745,0,293.933336614173,39830.5374884259,2009-01-17,12:53:59
26.154467,111.217599,0,308.591437007874,39830.5375462963,2009-01-17,12:54:04
26.153303,111.217745,0,314.423369422572,39830.5376041667,2009-01-17,12:54:09
26.152155,111.217873,0,318.824812992126,39830.537662037,2009-01-17,12:54:14
26.150989,111.217841,0,307.113818897638,39830.5377199074,2009-01-17,12:54:19
26.149848,111.217597,0,297.963175853018,39830.5377777778,2009-01-17,12:54:24
26.148691,111.217311,0,306.196637139108,39830.5378356481,2009-01-17,12:54:29
26.147563,111.217034,0,326.06592847769,39830.5378935185,2009-01-17,12:54:34
26.146415,111.216776,0,349.250278871391,39830.5379513889,2009-01-17,12:54:39
26.145288,111.21648,0,377.669097769029,39830.5380092593,2009-01-17,12:54:44
26.144192,111.21615,0,393.178494094488,39830.5380671296,2009-01-17,12:54:49
26.143071,111.215846,0,383.777467191601,39830.538125,2009-01-17,12:54:54
26.141923,111.215684,0,364.225718503937,39830.5381828704,2009-01-17,12:54:59
26.140764,111.215776,0,344.819471784777,39830.5382407407,2009-01-17,12:55:04
26.13967,111.216112,0,312.011699475066,39830.5382986111,2009-01-17,12:55:09
26.138604,111.216747,0,302.095262467192,39830.5383564815,2009-01-17,12:55:14
26.137625,111.217635,0,302.370101706037,39830.5384143519,2009-01-17,12:55:19
26.136852,111.218697,0,323.539094488189,39830.5384722222,2009-01-17,12:55:24
26.136162,111.219841,0,352.078034776903,39830.5385300926,2009-01-17,12:55:29
26.135462,111.220975,0,380.01874015748,39830.538587963,2009-01-17,12:55:34
26.134756,111.222087,0,384.092657480315,39830.5386458333,2009-01-17,12:55:39
26.134041,111.223175,0,378.970898950131,39830.5387037037,2009-01-17,12:55:44
26.13317,111.224115,0,360.378179133858,39830.5387615741,2009-01-17,12:55:49
26.13213,111.224831,0,340.735091863517,39830.5388194444,2009-01-17,12:55:54
26.130964,111.225309,0,322.139219160105,39830.5388773148,2009-01-17,12:55:59
26.129707,111.2256,0,300.389937664042,39830.5389351852,2009-01-17,12:56:04
26.128425,111.22564,0,275.796505905512,39830.5389930556,2009-01-17,12:56:09
26.127146,111.225454,0,260.834255249344,39830.5390509259,2009-01-17,12:56:14
26.126014,111.22489,0,241.779468503937,39830.5391087963,2009-01-17,12:56:19
26.124969,111.224132,0,237.623825459318,39830.5391666667,2009-01-17,12:56:24
26.123924,111.223394,0,239.252555774278,39830.539224537,2009-01-17,12:56:29
26.12289,111.222643,0,251.493877952756,39830.5392824074,2009-01-17,12:56:34
26.121853,111.221903,0,270.496354986877,39830.5393402778,2009-01-17,12:56:39
26.120769,111.221379,0,283.717358923884,39830.5393981481,2009-01-17,12:56:44
26.119594,111.221103,0,290.792545931759,39830.5394560185,2009-01-17,12:56:49
26.118338,111.221199,0,307.343825459318,39830.5395138889,2009-01-17,12:56:54
26.11707,111.221266,0,306.921354986877,39830.5395717593,2009-01-17,12:56:59
26.115791,111.221152,0,292.158477690289,39830.5396296296,2009-01-17,12:57:04
26.114568,111.220838,0,267.535082020997,39830.5396875,2009-01-17,12:57:09
26.113334,111.220437,0,248.905291994751,39830.5397453704,2009-01-17,12:57:14
26.112092,111.219997,0,228.67938648294,39830.5398032407,2009-01-17,12:57:19
26.110856,111.219555,0,215.469143700787,39830.5398611111,2009-01-17,12:57:24
26.109604,111.219135,0,211.384465223097,39830.5399189815,2009-01-17,12:57:29
26.108342,111.218726,0,213.048664698163,39830.5399768518,2009-01-17,12:57:34
26.107076,111.218289,0,209.319924540682,39830.5400347222,2009-01-17,12:57:39
26.105787,111.217893,0,224.46845144357,39830.5400925926,2009-01-17,12:57:44
26.10453,111.217485,0,233.908651574803,39830.540150463,2009-01-17,12:57:49
26.103207,111.217098,0,246.106696194226,39830.5402083333,2009-01-17,12:57:54
26.101816,111.216906,0,259.731322178478,39830.5402662037,2009-01-17,12:57:59
26.100499,111.216654,0,268.760065616798,39830.5403240741,2009-01-17,12:58:04
26.099198,111.216183,0,276.035748031496,39830.5403819444,2009-01-17,12:58:09
26.09783,111.215819,0,286.572375328084,39830.5404398148,2009-01-17,12:58:14
26.096598,111.215188,0,312.111420603675,39830.5404976852,2009-01-17,12:58:19
26.095473,111.214225,0,348.554747375328,39830.5405555556,2009-01-17,12:58:24
26.094417,111.213246,0,366.410157480315,39830.5406134259,2009-01-17,12:58:29
26.093381,111.212195,0,381.280219816273,39830.5406712963,2009-01-17,12:58:34
26.092329,111.211127,0,387.802749343832,39830.5407291667,2009-01-17,12:58:39
26.091245,111.21019,0,385.809819553806,39830.540787037,2009-01-17,12:58:44
26.090108,111.209327,0,376.397053805774,39830.5408449074,2009-01-17,12:58:49
26.088973,111.208498,0,366.566774934383,39830.5409027778,2009-01-17,12:58:54
26.087823,111.207636,0,362.15344160105,39830.5409606481,2009-01-17,12:58:59
26.086671,111.206843,0,352.17405183727,39830.5410185185,2009-01-17,12:59:04
26.085529,111.206077,0,337.306118766404,39830.5410763889,2009-01-17,12:59:09
26.084388,111.205322,0,330.271033464567,39830.5411342593,2009-01-17,12:59:14
26.083256,111.204551,0,322.122949475066,39830.5411921296,2009-01-17,12:59:19
26.082203,111.203704,0,304.346709317585,39830.54125,2009-01-17,12:59:24
26.081219,111.202768,0,286.424891732283,39830.5413078704,2009-01-17,12:59:29
26.080352,111.201762,0,278.02595144357,39830.5413657407,2009-01-17,12:59:34
26.079491,111.200755,0,284.415869422572,39830.5414236111,2009-01-17,12:59:39
26.078662,111.199726,0,287.309179790026,39830.5414814815,2009-01-17,12:59:44
26.077955,111.198579,0,294.527893700787,39830.5415393518,2009-01-17,12:59:49
26.077418,111.197349,0,310.958500656168,39830.5415972222,2009-01-17,12:59:54
26.077045,111.196061,0,329.841853674541,39830.5416550926,2009-01-17,12:59:59
26.07669,111.19475,0,347.761443569554,39830.541712963,2009-01-17,13:00:04
26.076326,111.193448,0,361.499137139108,39830.5417708333,2009-01-17,13:00:09
26.075976,111.192135,0,368.917244094488,39830.5418287037,2009-01-17,13:00:14
26.075572,111.190828,0,370.512234251968,39830.5418865741,2009-01-17,13:00:19
26.075177,111.189511,0,367.040108267717,39830.5419444444,2009-01-17,13:00:24
26.074795,111.18819,0,358.10968832021,39830.5420023148,2009-01-17,13:00:29
26.07439,111.186845,0,344.713592519685,39830.5420601852,2009-01-17,13:00:34
26.073913,111.185579,0,327.624146981627,39830.5421180556,2009-01-17,13:00:39
26.073355,111.184324,0,311.102378608924,39830.5421759259,2009-01-17,13:00:44
26.07278,111.183004,0,296.173772965879,39830.5422337963,2009-01-17,13:00:49
26.072183,111.181657,0,279.288179133858,39830.5422916667,2009-01-17,13:00:54
26.071574,111.180321,0,266.307470472441,39830.542349537,2009-01-17,13:00:59
26.070965,111.179014,0,256.71530839895,39830.5424074074,2009-01-17,13:01:04
26.070351,111.177732,0,254.20126312336,39830.5424652778,2009-01-17,13:01:09
26.069658,111.176525,0,250.539780183727,39830.5425231481,2009-01-17,13:01:14
26.068948,111.17536,0,247.930167322835,39830.5425810185,2009-01-17,13:01:19
26.068251,111.174195,0,247.592749343832,39830.5426388889,2009-01-17,13:01:24
26.067561,111.173005,0,252.883841863517,39830.5426967593,2009-01-17,13:01:29
26.06686,111.171841,0,254.364114173228,39830.5427546296,2009-01-17,13:01:34
26.066166,111.170664,0,254.603257874016,39830.5428125,2009-01-17,13:01:39
26.065464,111.169477,0,253.686154855643,39830.5428703704,2009-01-17,13:01:44
26.06477,111.168287,0,257.818943569554,39830.5429282407,2009-01-17,13:01:49
26.064085,111.167093,0,264.296145013123,39830.5429861111,2009-01-17,13:01:54
26.0633,111.165959,0,282.698904199475,39830.5430439815,2009-01-17,13:01:59
26.062373,111.165016,0,311.652257217848,39830.5431018519,2009-01-17,13:02:04
26.061332,111.164235,0,322.307375328084,39830.5431597222,2009-01-17,13:02:09
26.060207,111.163582,0,324.956062992126,39830.5432175926,2009-01-17,13:02:14
26.059047,111.162952,0,327.391463254593,39830.543275463,2009-01-17,13:02:19
26.057914,111.162383,0,332.196653543307,39830.5433333333,2009-01-17,13:02:24
26.056872,111.161668,0,348.742427821522,39830.5433912037,2009-01-17,13:02:29
26.055942,111.160818,0,360.255380577428,39830.5434490741,2009-01-17,13:02:34
26.055216,111.159738,0,367.410964566929,39830.5435069444,2009-01-17,13:02:39
26.054496,111.158624,0,377.056791338583,39830.5435648148,2009-01-17,13:02:44
26.053757,111.157549,0,384.717024278215,39830.5436226852,2009-01-17,13:02:49
26.053018,111.15647,0,386.56282152231,39830.5436805556,2009-01-17,13:02:54
26.052248,111.155377,0,391.559274934383,39830.5437384259,2009-01-17,13:02:59
26.051466,111.154286,0,396.069780183727,39830.5437962963,2009-01-17,13:03:04
26.050701,111.153216,0,407.33905511811,39830.5438541667,2009-01-17,13:03:09
26.049949,111.152171,0,416.211207349081,39830.543912037,2009-01-17,13:03:14
26.049232,111.151148,0,418.355672572178,39830.5439699074,2009-01-17,13:03:19
26.048513,111.150141,0,425.262250656168,39830.5440277778,2009-01-17,13:03:24
26.047801,111.149131,0,435.689189632546,39830.5440856481,2009-01-17,13:03:29
26.047039,111.148222,0,441.612732939633,39830.5441435185,2009-01-17,13:03:34
26.046118,111.147478,0,454.829258530184,39830.5442013889,2009-01-17,13:03:39
26.045127,111.146932,0,462.068172572178,39830.5442592593,2009-01-17,13:03:44
26.044108,111.146534,0,477.202007874016,39830.5443171296,2009-01-17,13:03:49
26.043047,111.146186,0,486.856394356955,39830.544375,2009-01-17,13:03:54
26.041998,111.145858,0,489.983195538058,39830.5444328704,2009-01-17,13:03:59
26.040963,111.145515,0,488.589730971129,39830.5444907407,2009-01-17,13:04:04
26.039919,111.145163,0,489.911407480315,39830.5445486111,2009-01-17,13:04:09
26.038905,111.144728,0,489.0393832021,39830.5446064815,2009-01-17,13:04:14
26.037993,111.14406,0,488.687250656168,39830.5446643519,2009-01-17,13:04:19
26.037212,111.143174,0,488.214468503937,39830.5447222222,2009-01-17,13:04:24
26.036451,111.142236,0,493.243159448819,39830.5447800926,2009-01-17,13:04:29
26.03568,111.141322,0,497.857391732283,39830.544837963,2009-01-17,13:04:34
26.034903,111.14041,0,500.28437992126,39830.5448958333,2009-01-17,13:04:39
26.034182,111.139451,0,499.780708661417,39830.5449537037,2009-01-17,13:04:44
26.033513,111.138424,0,497.052349081365,39830.5450115741,2009-01-17,13:04:49
26.032847,111.137401,0,492.071266404199,39830.5450694444,2009-01-17,13:04:54
26.03216,111.136364,0,485.328264435696,39830.5451273148,2009-01-17,13:04:59
26.031482,111.135306,0,483.482742782152,39830.5451851852,2009-01-17,13:05:04
26.030792,111.134248,0,478.841627296588,39830.5452430556,2009-01-17,13:05:09
26.030098,111.133203,0,470.964127296588,39830.5453009259,2009-01-17,13:05:14
26.029407,111.132148,0,467.696702755906,39830.5453587963,2009-01-17,13:05:19
26.028708,111.131095,0,464.933950131234,39830.5454166667,2009-01-17,13:05:24
26.028018,111.130059,0,466.18624343832,39830.545474537,2009-01-17,13:05:29
26.027337,111.129031,0,465.16563648294,39830.5455324074,2009-01-17,13:05:34
26.02665,111.128011,0,460.897582020997,39830.5455902778,2009-01-17,13:05:39
26.025909,111.127013,0,453.921791338583,39830.5456481481,2009-01-17,13:05:44
26.025154,111.126045,0,451.683986220472,39830.5457060185,2009-01-17,13:05:49
26.024292,111.125205,0,448.668871391076,39830.5457638889,2009-01-17,13:05:54
26.023321,111.124543,0,441.476768372703,39830.5458217593,2009-01-17,13:05:59
26.022278,111.12398,0,436.225800524934,39830.5458796296,2009-01-17,13:06:04
26.021246,111.123372,0,432.030885826772,39830.5459375,2009-01-17,13:06:09
26.020354,111.122561,0,447.808264435696,39830.5459953704,2009-01-17,13:06:14
26.019564,111.121607,0,458.272998687664,39830.5460532407,2009-01-17,13:06:19
26.018767,111.120659,0,464.328156167979,39830.5461111111,2009-01-17,13:06:24
26.017966,111.119699,0,463.768264435696,39830.5461689815,2009-01-17,13:06:29
26.017181,111.11874,0,458.424635826772,39830.5462268519,2009-01-17,13:06:34
26.0164,111.117799,0,454.238930446194,39830.5462847222,2009-01-17,13:06:39
26.015611,111.116871,0,440.582916666667,39830.5463425926,2009-01-17,13:06:44
26.01483,111.115931,0,430.403080708661,39830.546400463,2009-01-17,13:06:49
26.014085,111.114972,0,430.176502624672,39830.5464583333,2009-01-17,13:06:54
26.013484,111.113906,0,433.737135826772,39830.5465162037,2009-01-17,13:06:59
26.012985,111.112745,0,438.847378608924,39830.5465740741,2009-01-17,13:07:04
26.012515,111.111585,0,439.41032152231,39830.5466319444,2009-01-17,13:07:09
26.011981,111.110445,0,440.389727690289,39830.5466898148,2009-01-17,13:07:14
26.011321,111.109436,0,442.213825459318,39830.5467476852,2009-01-17,13:07:19
26.01051,111.108527,0,445.018077427822,39830.5468055556,2009-01-17,13:07:24
26.009621,111.107747,0,448.530203412073,39830.5468634259,2009-01-17,13:07:29
26.008614,111.107013,0,434.756991469816,39830.5469212963,2009-01-17,13:07:34
26.007715,111.106236,0,428.143999343832,39830.5469791667,2009-01-17,13:07:39
26.006905,111.105359,0,430.40968832021,39830.547037037,2009-01-17,13:07:44
26.00625,111.104339,0,448.821811023622,39830.5470949074,2009-01-17,13:07:49
26.005706,111.103271,0,467.341414041995,39830.5471527778,2009-01-17,13:07:54
26.005138,111.102194,0,478.720426509186,39830.5472106481,2009-01-17,13:07:59
26.004524,111.101124,0,488.766797900262,39830.5472685185,2009-01-17,13:08:04
26.003766,111.100142,0,490.041968503937,39830.5473263889,2009-01-17,13:08:09
26.002889,111.099296,0,491.679534120735,39830.5473842593,2009-01-17,13:08:14
26.001946,111.098549,0,492.381850393701,39830.5474421296,2009-01-17,13:08:19
26.001015,111.097812,0,493.377424540682,39830.5475,2009-01-17,13:08:24
26.000116,111.097028,0,495.595055774278,39830.5475578704,2009-01-17,13:08:29
25.99934,111.096098,0,498.632447506562,39830.5476157407,2009-01-17,13:08:34
25.998712,111.095028,0,499.155141076115,39830.5476736111,2009-01-17,13:08:39
25.998204,111.093871,0,498.830141076115,39830.5477314815,2009-01-17,13:08:44
25.997773,111.09263,0,498.387995406824,39830.5477893518,2009-01-17,13:08:49
25.997354,111.091399,0,499.16750328084,39830.5478472222,2009-01-17,13:08:54
25.996933,111.090187,0,503.716505905512,39830.5479050926,2009-01-17,13:08:59
25.996497,111.088995,0,509.247516404199,39830.547962963,2009-01-17,13:09:04
25.996078,111.087806,0,511.234314304462,39830.5480208333,2009-01-17,13:09:09
25.995656,111.086638,0,515.088359580053,39830.5480787037,2009-01-17,13:09:14
25.995246,111.085498,0,517.563005249344,39830.5481365741,2009-01-17,13:09:19
25.994831,111.084354,0,520.381676509186,39830.5481944444,2009-01-17,13:09:24
25.994424,111.083208,0,525.902624671916,39830.5482523148,2009-01-17,13:09:29
25.993953,111.082121,0,528.167765748031,39830.5483101852,2009-01-17,13:09:34
25.993343,111.081096,0,516.829753937008,39830.5483680556,2009-01-17,13:09:39
25.992605,111.080185,0,504.563500656168,39830.5484259259,2009-01-17,13:09:44
25.991763,111.079401,0,487.656030183727,39830.5484837963,2009-01-17,13:09:49
25.990868,111.078674,0,485.42217847769,39830.5485416667,2009-01-17,13:09:54
25.989948,111.07797,0,480.514084645669,39830.548599537,2009-01-17,13:09:59
25.989028,111.077291,0,470.323638451444,39830.5486574074,2009-01-17,13:10:04
25.988109,111.076609,0,462.893238188976,39830.5487152778,2009-01-17,13:10:09
25.987183,111.075903,0,457.93718503937,39830.5487731481,2009-01-17,13:10:14
25.98624,111.075173,0,454.101312335958,39830.5488310185,2009-01-17,13:10:19
25.985332,111.074442,0,450.355249343832,39830.5488888889,2009-01-17,13:10:24
25.984401,111.073738,0,445.135521653543,39830.5489467593,2009-01-17,13:10:29
25.983467,111.073074,0,441.623546587926,39830.5490046296,2009-01-17,13:10:34
25.982545,111.07238,0,441.593359580052,39830.5490625,2009-01-17,13:10:39
25.981615,111.071669,0,444.644816272966,39830.5491203704,2009-01-17,13:10:44
25.980655,111.070962,0,446.499803149606,39830.5491782407,2009-01-17,13:10:49
25.979733,111.070209,0,448.439291338583,39830.5492361111,2009-01-17,13:10:54
25.978791,111.069465,0,446.817244094488,39830.5492939815,2009-01-17,13:10:59
25.977812,111.068753,0,439.803556430446,39830.5493518518,2009-01-17,13:11:04
25.976777,111.06811,0,431.308097112861,39830.5494097222,2009-01-17,13:11:09
25.975737,111.067458,0,424.955121391076,39830.5494675926,2009-01-17,13:11:14
25.974677,111.066824,0,423.455475721785,39830.549525463,2009-01-17,13:11:19
25.973611,111.066173,0,426.851607611549,39830.5495833333,2009-01-17,13:11:24
25.972546,111.065514,0,431.958395669291,39830.5496412037,2009-01-17,13:11:29
25.971514,111.064851,0,435.561932414698,39830.5496990741,2009-01-17,13:11:34
25.970604,111.064013,0,441.966318897638,39830.5497569444,2009-01-17,13:11:39
25.969877,111.062947,0,448.94030839895,39830.5498148148,2009-01-17,13:11:44
25.969349,111.061728,0,462.310419947507,39830.5498726852,2009-01-17,13:11:49
25.968847,111.060518,0,471.672949475066,39830.5499305556,2009-01-17,13:11:54
25.968352,111.059321,0,481.481778215223,39830.5499884259,2009-01-17,13:11:59
25.967865,111.05817,0,490.44030839895,39830.5500462963,2009-01-17,13:12:04
25.967352,111.057023,0,507.624819553806,39830.5501041667,2009-01-17,13:12:09
25.96693,111.055916,0,530.150456036745,39830.550162037,2009-01-17,13:12:14
25.966678,111.054786,0,548.81188648294,39830.5502199074,2009-01-17,13:12:19
25.966603,111.053665,0,557.952890419947,39830.5502777778,2009-01-17,13:12:24
25.966627,111.052516,0,566.199143700787,39830.5503356481,2009-01-17,13:12:29
25.966615,111.051461,0,575.350062335958,39830.5503935185,2009-01-17,13:12:34
25.966308,111.050472,0,581.247926509186,39830.5504513889,2009-01-17,13:12:39
25.965714,111.04968,0,576.856167979003,39830.5505092593,2009-01-17,13:12:44
25.964982,111.049118,0,553.347168635171,39830.5505671296,2009-01-17,13:12:49
25.964297,111.048562,0,532.746151574803,39830.550625,2009-01-17,13:12:54
25.963625,111.048016,0,511.049786745407,39830.5506828704,2009-01-17,13:12:59
25.962922,111.04749,0,489.922670603675,39830.5507407407,2009-01-17,13:13:04
25.962229,111.046952,0,483.988415354331,39830.5507986111,2009-01-17,13:13:09
25.961522,111.046432,0,475.957224409449,39830.5508564815,2009-01-17,13:13:14
25.960834,111.045846,0,476.8168832021,39830.5509143519,2009-01-17,13:13:19
25.960242,111.045128,0,477.379025590551,39830.5509722222,2009-01-17,13:13:24
25.95984,111.044266,0,471.791646981627,39830.5510300926,2009-01-17,13:13:29
25.959569,111.043285,0,477.096476377953,39830.551087963,2009-01-17,13:13:34
25.959281,111.042345,0,481.166187664042,39830.5511458333,2009-01-17,13:13:39
25.958994,111.04142,0,483.998727034121,39830.5512037037,2009-01-17,13:13:44
25.958718,111.040474,0,488.951925853018,39830.5512615741,2009-01-17,13:13:49
25.958426,111.039535,0,493.553792650919,39830.5513194444,2009-01-17,13:13:54
25.958124,111.038583,0,500.481975065617,39830.5513773148,2009-01-17,13:13:59
25.95779,111.037663,0,503.135390419948,39830.5514351852,2009-01-17,13:14:04
25.957469,111.036753,0,502.038490813648,39830.5514930556,2009-01-17,13:14:09
25.957147,111.035814,0,496.786722440945,39830.5515509259,2009-01-17,13:14:14
25.956835,111.034855,0,496.400498687664,39830.5516087963,2009-01-17,13:14:19
25.956541,111.033895,0,493.66092519685,39830.5516666667,2009-01-17,13:14:24
25.956245,111.032936,0,492.854281496063,39830.551724537,2009-01-17,13:14:29
25.955927,111.031952,0,491.56469160105,39830.5517824074,2009-01-17,13:14:34
25.955599,111.030986,0,491.277841207349,39830.5518402778,2009-01-17,13:14:39
25.955183,111.030052,0,487.141998031496,39830.5518981481,2009-01-17,13:14:44
25.954667,111.029162,0,484.381899606299,39830.5519560185,2009-01-17,13:14:49
25.954136,111.028302,0,466.399304461942,39830.5520138889,2009-01-17,13:14:54
25.953585,111.02742,0,455.838402230971,39830.5520717593,2009-01-17,13:14:59
25.953061,111.026556,0,450.473694225722,39830.5521296296,2009-01-17,13:15:04
25.952673,111.025578,0,450.482106299213,39830.5521875,2009-01-17,13:15:09
25.952455,111.024527,0,438.734540682415,39830.5522453704,2009-01-17,13:15:14
25.952404,111.023419,0,425.588704068241,39830.5523032407,2009-01-17,13:15:19
25.952389,111.022313,0,420.738330052493,39830.5523611111,2009-01-17,13:15:24
25.952358,111.021205,0,425.349156824147,39830.5524189815,2009-01-17,13:15:29
25.952364,111.020129,0,440.861758530184,39830.5524768519,2009-01-17,13:15:34
25.952366,111.019027,0,461.677089895013,39830.5525347222,2009-01-17,13:15:39
25.952346,111.017932,0,476.021804461942,39830.5525925926,2009-01-17,13:15:44
25.952278,111.016844,0,483.551975065617,39830.552650463,2009-01-17,13:15:49
25.952089,111.015765,0,496.069438976378,39830.5527083333,2009-01-17,13:15:54
25.951721,111.014713,0,518.053110236221,39830.5527662037,2009-01-17,13:15:59
25.951364,111.013746,0,544.987726377953,39830.5528240741,2009-01-17,13:16:04
25.950966,111.01277,0,557.900725065617,39830.5528819444,2009-01-17,13:16:09
25.950454,111.011832,0,543.258946850394,39830.5529398148,2009-01-17,13:16:14
25.949923,111.010885,0,508.175095144357,39830.5529976852,2009-01-17,13:16:19
25.949421,111.009861,0,482.484261811024,39830.5530555556,2009-01-17,13:16:24
25.948997,111.008817,0,474.644409448819,39830.5531134259,2009-01-17,13:16:29
25.9488,111.007715,0,465.832706692913,39830.5531712963,2009-01-17,13:16:34
25.948797,111.006504,0,468.884714566929,39830.5532291667,2009-01-17,13:16:39
25.948914,111.005326,0,478.170751312336,39830.553287037,2009-01-17,13:16:44
25.949067,111.004167,0,489.656742125984,39830.5533449074,2009-01-17,13:16:49
25.949189,111.003002,0,510.853645013123,39830.5534027778,2009-01-17,13:16:54
25.949302,111.001817,0,524.856338582677,39830.5534606481,2009-01-17,13:16:59
25.949424,111.000621,0,534.330652887139,39830.5535185185,2009-01-17,13:17:04
25.949536,110.999442,0,535.946594488189,39830.5535763889,2009-01-17,13:17:09
25.949696,110.998269,0,532.364432414698,39830.5536342593,2009-01-17,13:17:14
25.949966,110.997111,0,531.043805774278,39830.5536921296,2009-01-17,13:17:19
25.950295,110.995926,0,529.278333333333,39830.55375,2009-01-17,13:17:24
25.95063,110.994742,0,525.583080708661,39830.5538078704,2009-01-17,13:17:29
25.950925,110.993572,0,538.323671259843,39830.5538657407,2009-01-17,13:17:34
25.951064,110.992375,0,557.763106955381,39830.5539236111,2009-01-17,13:17:39
25.950861,110.991189,0,571.035902230971,39830.5539814815,2009-01-17,13:17:44
25.950599,110.990006,0,588.49625,39830.5540393519,2009-01-17,13:17:49
25.95034,110.988807,0,589.554803149606,39830.5540972222,2009-01-17,13:17:54
25.950061,110.987626,0,577.246847112861,39830.5541550926,2009-01-17,13:17:59
25.949748,110.986443,0,553.717775590551,39830.554212963,2009-01-17,13:18:04
25.949214,110.985338,0,508.111266404199,39830.5542708333,2009-01-17,13:18:09
25.948568,110.98427,0,486.905905511811,39830.5543287037,2009-01-17,13:18:14
25.947716,110.983463,0,461.298625328084,39830.5543865741,2009-01-17,13:18:19
25.946725,110.982873,0,440.054314304462,39830.5544444444,2009-01-17,13:18:24
25.945749,110.982343,0,421.246906167979,39830.5545023148,2009-01-17,13:18:29
25.944797,110.981794,0,395.778569553806,39830.5545601852,2009-01-17,13:18:34
25.943825,110.981216,0,371.288766404199,39830.5546180556,2009-01-17,13:18:39
25.942975,110.980426,0,353.248727034121,39830.5546759259,2009-01-17,13:18:44
25.942426,110.979413,0,352.258858267717,39830.5547337963,2009-01-17,13:18:49
25.942092,110.97828,0,357.99281824147,39830.5547916667,2009-01-17,13:18:54
25.941987,110.977062,0,358.265127952756,39830.554849537,2009-01-17,13:18:59
25.941956,110.975839,0,359.328661417323,39830.5549074074,2009-01-17,13:19:04
25.94194,110.974635,0,362.175118110236,39830.5549652778,2009-01-17,13:19:09
25.941937,110.973451,0,368.33219816273,39830.5550231481,2009-01-17,13:19:14
25.941937,110.972286,0,379.808254593176,39830.5550810185,2009-01-17,13:19:19
25.941917,110.971079,0,379.964648950131,39830.5551388889,2009-01-17,13:19:24
25.941747,110.969874,0,375.808231627297,39830.5551967593,2009-01-17,13:19:29
25.941462,110.968719,0,395.32498687664,39830.5552546296,2009-01-17,13:19:34
25.941089,110.967606,0,415.142240813648,39830.5553125,2009-01-17,13:19:39
25.940589,110.966561,0,427.352375328084,39830.5553703704,2009-01-17,13:19:44
25.940058,110.965526,0,423.928707349081,39830.5554282407,2009-01-17,13:19:49
25.939533,110.964468,0,398.099904855643,39830.5554861111,2009-01-17,13:19:54
25.939087,110.963356,0,375.858566272966,39830.5555439815,2009-01-17,13:19:59
25.938795,110.96221,0,354.599639107612,39830.5556018518,2009-01-17,13:20:04
25.938624,110.961005,0,328.496020341207,39830.5556597222,2009-01-17,13:20:09
25.93859,110.959786,0,303.730426509186,39830.5557175926,2009-01-17,13:20:14
25.938625,110.958536,0,284.121856955381,39830.555775463,2009-01-17,13:20:19
25.938734,110.957367,0,271.477286745407,39830.5558333333,2009-01-17,13:20:24
25.93885,110.956156,0,256.120551181102,39830.5558912037,2009-01-17,13:20:29
25.938962,110.954967,0,248.15156496063,39830.5559490741,2009-01-17,13:20:34
25.93908,110.953764,0,245.37499343832,39830.5560069444,2009-01-17,13:20:39
25.93919,110.952558,0,244.860987532808,39830.5560648148,2009-01-17,13:20:44
25.939292,110.95134,0,244.692378608924,39830.5561226852,2009-01-17,13:20:49
25.939375,110.950151,0,251.912345800525,39830.5561805556,2009-01-17,13:20:54
25.939299,110.948866,0,257.200229658793,39830.5562384259,2009-01-17,13:20:59
25.93918,110.947609,0,260.705196850394,39830.5562962963,2009-01-17,13:21:04
25.939101,110.946355,0,274.661758530184,39830.5563541667,2009-01-17,13:21:09
25.939044,110.945098,0,290.957398293963,39830.556412037,2009-01-17,13:21:14
25.938988,110.943832,0,310.268001968504,39830.5564699074,2009-01-17,13:21:19
25.938913,110.942561,0,330.130433070866,39830.5565277778,2009-01-17,13:21:24
25.938854,110.941281,0,360.799950787402,39830.5565856481,2009-01-17,13:21:29
25.938778,110.93998,0,387.883047900262,39830.5566435185,2009-01-17,13:21:34
25.938684,110.938711,0,414.974609580052,39830.5567013889,2009-01-17,13:21:39
25.938622,110.937483,0,444.544944225722,39830.5567592593,2009-01-17,13:21:44
25.938571,110.936274,0,471.725813648294,39830.5568171296,2009-01-17,13:21:49
25.93849,110.935061,0,496.24780839895,39830.556875,2009-01-17,13:21:54
25.938436,110.933856,0,528.730606955381,39830.5569328704,2009-01-17,13:21:59
25.938443,110.932661,0,562.357614829396,39830.5569907407,2009-01-17,13:22:04
25.93842,110.931436,0,577.290203412073,39830.5570486111,2009-01-17,13:22:09
25.938338,110.930179,0,575.139904855643,39830.5571064815,2009-01-17,13:22:14
25.938225,110.928947,0,572.736194225722,39830.5571643518,2009-01-17,13:22:19
25.938171,110.927758,0,570.153615485564,39830.5572222222,2009-01-17,13:22:24
25.938088,110.926579,0,567.821341863517,39830.5572800926,2009-01-17,13:22:29
25.937998,110.925398,0,550.252657480315,39830.557337963,2009-01-17,13:22:34
25.937876,110.924177,0,529.197483595801,39830.5573958333,2009-01-17,13:22:39
25.937757,110.922943,0,515.322749343832,39830.5574537037,2009-01-17,13:22:44
25.937649,110.921724,0,496.319898293963,39830.5575115741,2009-01-17,13:22:49
25.937538,110.92051,0,474.923051181102,39830.5575694444,2009-01-17,13:22:54
25.937451,110.919317,0,463.389097769029,39830.5576273148,2009-01-17,13:22:59
25.937387,110.918112,0,464.318293963255,39830.5576851852,2009-01-17,13:23:04
25.937313,110.916884,0,473.794662073491,39830.5577430556,2009-01-17,13:23:09
25.937228,110.915645,0,491.131709317585,39830.5578009259,2009-01-17,13:23:14
25.937151,110.914406,0,514.794796587927,39830.5578587963,2009-01-17,13:23:19
25.937091,110.913173,0,530.310252624672,39830.5579166667,2009-01-17,13:23:24
25.937144,110.911948,0,555.850200131234,39830.557974537,2009-01-17,13:23:29
25.937245,110.910663,0,579.159704724409,39830.5580324074,2009-01-17,13:23:34
25.937356,110.909345,0,588.540456036745,39830.5580902778,2009-01-17,13:23:39
25.937537,110.908074,0,587.446456692913,39830.5581481481,2009-01-17,13:23:44
25.937627,110.906912,0,564.190721784777,39830.5582060185,2009-01-17,13:23:49
25.937291,110.905713,0,534.540961286089,39830.5582638889,2009-01-17,13:23:54
25.936833,110.904476,0,497.74094816273,39830.5583217593,2009-01-17,13:23:59
25.936441,110.903241,0,472.11499343832,39830.5583796296,2009-01-17,13:24:04
25.93607,110.901988,0,453.304580052493,39830.5584375,2009-01-17,13:24:09
25.935644,110.900714,0,439.7849835958,39830.5584953704,2009-01-17,13:24:14
25.935249,110.899425,0,434.118254593176,39830.5585532407,2009-01-17,13:24:19
25.934804,110.898143,0,436.553054461942,39830.5586111111,2009-01-17,13:24:24
25.934281,110.896908,0,456.138671259843,39830.5586689815,2009-01-17,13:24:29
25.933603,110.89573,0,478.068923884514,39830.5587268519,2009-01-17,13:24:34
25.932836,110.894633,0,490.924353674541,39830.5587847222,2009-01-17,13:24:39
25.932037,110.893533,0,504.55468832021,39830.5588425926,2009-01-17,13:24:44
25.931246,110.892474,0,527.043228346457,39830.558900463,2009-01-17,13:24:49
25.930475,110.891427,0,534.021423884514,39830.5589583333,2009-01-17,13:24:54
25.9297,110.890337,0,514.132283464567,39830.5590162037,2009-01-17,13:24:59
25.928922,110.889232,0,493.372568897638,39830.5590740741,2009-01-17,13:25:04
25.928176,110.888147,0,478.709914698163,39830.5591319444,2009-01-17,13:25:09
25.927411,110.887044,0,464.124104330709,39830.5591898148,2009-01-17,13:25:14
25.926652,110.885953,0,440.680036089239,39830.5592476852,2009-01-17,13:25:19
25.925921,110.884888,0,426.395095144357,39830.5593055556,2009-01-17,13:25:24
25.925155,110.883815,0,410.478021653543,39830.5593634259,2009-01-17,13:25:29
25.9244,110.882739,0,390.591683070866,39830.5594212963,2009-01-17,13:25:34
25.923676,110.881697,0,374.325505249344,39830.5594791667,2009-01-17,13:25:39
25.922853,110.880744,0,360.492746062992,39830.559537037,2009-01-17,13:25:44
25.921937,110.879863,0,353.938700787402,39830.5595949074,2009-01-17,13:25:49
25.920921,110.879112,0,344.019862204724,39830.5596527778,2009-01-17,13:25:54
25.919831,110.87847,0,324.333772965879,39830.5597106481,2009-01-17,13:25:59
25.91878,110.877895,0,306.524291338583,39830.5597685185,2009-01-17,13:26:04
25.91769,110.877313,0,295.583795931759,39830.5598263889,2009-01-17,13:26:09
25.916564,110.876723,0,303.870774278215,39830.5598842593,2009-01-17,13:26:14
25.915481,110.876103,0,303.861062992126,39830.5599421296,2009-01-17,13:26:19
25.914434,110.875496,0,300.755187007874,39830.56,2009-01-17,13:26:24
25.913331,110.875087,0,307.393487532808,39830.5600578704,2009-01-17,13:26:29
25.912075,110.874934,0,325.994842519685,39830.5601157407,2009-01-17,13:26:34
25.910838,110.87474,0,339.892355643045,39830.5601736111,2009-01-17,13:26:39
25.909629,110.874337,0,351.091095800525,39830.5602314815,2009-01-17,13:26:44
25.90855,110.873703,0,361.077965879265,39830.5602893519,2009-01-17,13:26:49
25.907615,110.872822,0,366.041853674541,39830.5603472222,2009-01-17,13:26:54
25.906767,110.871858,0,391.953536745407,39830.5604050926,2009-01-17,13:26:59
25.905913,110.870919,0,411.630216535433,39830.560462963,2009-01-17,13:27:04
25.905072,110.869998,0,415.297155511811,39830.5605208333,2009-01-17,13:27:09
25.904186,110.86905,0,406.522349081365,39830.5605787037,2009-01-17,13:27:14
25.903267,110.868119,0,397.633054461942,39830.5606365741,2009-01-17,13:27:19
25.902317,110.867173,0,382.733832020997,39830.5606944444,2009-01-17,13:27:24
25.90138,110.866224,0,363.559120734908,39830.5607523148,2009-01-17,13:27:29
25.900449,110.865298,0,343.661545275591,39830.5608101852,2009-01-17,13:27:34
25.899421,110.86449,0,332.280482283465,39830.5608680556,2009-01-17,13:27:39
25.898303,110.863798,0,329.862703412073,39830.5609259259,2009-01-17,13:27:44
25.897009,110.863424,0,338.650049212598,39830.5609837963,2009-01-17,13:27:49
25.895713,110.863356,0,348.061164698163,39830.5610416667,2009-01-17,13:27:54
25.894474,110.863511,0,356.98154855643,39830.561099537,2009-01-17,13:27:59
25.893187,110.863823,0,349.605515091863,39830.5611574074,2009-01-17,13:28:04
25.891904,110.864155,0,338.321994750656,39830.5612152778,2009-01-17,13:28:09
25.890573,110.864317,0,326.800410104987,39830.5612731481,2009-01-17,13:28:14
25.889292,110.864273,0,307.272011154856,39830.5613310185,2009-01-17,13:28:19
25.88797,110.864028,0,291.482919947507,39830.5613888889,2009-01-17,13:28:24
25.886703,110.863647,0,286.658054461942,39830.5614467593,2009-01-17,13:28:29
25.885518,110.863197,0,293.299005905512,39830.5615046296,2009-01-17,13:28:34
25.884348,110.862647,0,315.227457349081,39830.5615625,2009-01-17,13:28:39
25.883241,110.861962,0,332.229645669291,39830.5616203704,2009-01-17,13:28:44
25.882257,110.861042,0,336.835114829396,39830.5616782407,2009-01-17,13:28:49
25.88141,110.860019,0,367.014977034121,39830.5617361111,2009-01-17,13:28:54
25.880484,110.859033,0,399.898795931759,39830.5617939815,2009-01-17,13:28:59
25.879551,110.858088,0,422.650134514436,39830.5618518519,2009-01-17,13:29:04
25.878624,110.857124,0,446.370291994751,39830.5619097222,2009-01-17,13:29:09
25.877645,110.856195,0,464.514983595801,39830.5619675926,2009-01-17,13:29:14
25.876675,110.855255,0,485.005416666667,39830.562025463,2009-01-17,13:29:19
25.875709,110.854308,0,503.654028871391,39830.5620833333,2009-01-17,13:29:24
25.87473,110.853392,0,528.898615485564,39830.5621412037,2009-01-17,13:29:29
25.873781,110.852482,0,552.712588582677,39830.5621990741,2009-01-17,13:29:34
25.872869,110.851542,0,570.813077427821,39830.5622569444,2009-01-17,13:29:39
25.872085,110.850495,0,577.776650262467,39830.5623148148,2009-01-17,13:29:44
25.871403,110.849383,0,582.450456036745,39830.5623726852,2009-01-17,13:29:49
25.870748,110.848165,0,580.277030839895,39830.5624305556,2009-01-17,13:29:54
25.870112,110.846935,0,576.508940288714,39830.5624884259,2009-01-17,13:29:59
25.869463,110.84572,0,580.123041338583,39830.5625462963,2009-01-17,13:30:04
25.86883,110.844499,0,585.825262467192,39830.5626041667,2009-01-17,13:30:09
25.868142,110.843233,0,587.782870734908,39830.562662037,2009-01-17,13:30:14
25.867466,110.84199,0,587.789429133858,39830.5627199074,2009-01-17,13:30:19
25.866825,110.840779,0,585.033687664042,39830.5627777778,2009-01-17,13:30:24
25.866175,110.839563,0,585.496358267717,39830.5628356481,2009-01-17,13:30:29
25.865503,110.838355,0,590.970498687664,39830.5628935185,2009-01-17,13:30:34
25.864889,110.837184,0,593.279540682415,39830.5629513889,2009-01-17,13:30:39
25.864284,110.836003,0,588.180111548556,39830.5630092593,2009-01-17,13:30:44
25.863664,110.83483,0,579.548582677165,39830.5630671296,2009-01-17,13:30:49
25.863035,110.833667,0,568.839596456693,39830.563125,2009-01-17,13:30:54
25.8624,110.832507,0,557.182240813648,39830.5631828704,2009-01-17,13:30:59
25.86178,110.831385,0,545.026272965879,39830.5632407407,2009-01-17,13:31:04
25.861176,110.830274,0,532.394868766404,39830.5632986111,2009-01-17,13:31:09
25.860583,110.829189,0,520.459173228346,39830.5633564815,2009-01-17,13:31:14
25.859997,110.828089,0,506.161466535433,39830.5634143518,2009-01-17,13:31:19
25.859438,110.826999,0,498.772568897638,39830.5634722222,2009-01-17,13:31:24
25.858883,110.825914,0,498.852516404199,39830.5635300926,2009-01-17,13:31:29
25.858306,110.824828,0,502.744658792651,39830.563587963,2009-01-17,13:31:34
25.85767,110.823679,0,503.839908136483,39830.5636458333,2009-01-17,13:31:39
25.857037,110.822508,0,503.474858923884,39830.5637037037,2009-01-17,13:31:44
25.856398,110.82135,0,499.847641076116,39830.5637615741,2009-01-17,13:31:49
25.855631,110.820308,0,497.062713254593,39830.5638194444,2009-01-17,13:31:54
25.854723,110.819429,0,505.135652887139,39830.5638773148,2009-01-17,13:31:59
25.853779,110.818699,0,513.520830052493,39830.5639351852,2009-01-17,13:32:04
25.852759,110.818011,0,519.260846456693,39830.5639930556,2009-01-17,13:32:09
25.851703,110.817329,0,527.183202099738,39830.5640509259,2009-01-17,13:32:14
25.850673,110.81663,0,536.981266404199,39830.5641087963,2009-01-17,13:32:19
25.849612,110.815926,0,553.683835301837,39830.5641666667,2009-01-17,13:32:24
25.848572,110.815276,0,568.306289370079,39830.564224537,2009-01-17,13:32:29
25.84753,110.814579,0,569.730744750656,39830.5642824074,2009-01-17,13:32:34
25.846558,110.813789,0,565.05438648294,39830.5643402778,2009-01-17,13:32:39
25.845602,110.812987,0,579.09592519685,39830.5643981481,2009-01-17,13:32:44
25.844652,110.81218,0,599.089245406824,39830.5644560185,2009-01-17,13:32:49
25.843712,110.811392,0,609.44719816273,39830.5645138889,2009-01-17,13:32:54
25.842795,110.810638,0,615.510213254593,39830.5645717593,2009-01-17,13:32:59
25.841845,110.809839,0,612.53094488189,39830.5646296296,2009-01-17,13:33:04
25.840977,110.809022,0,606.13812335958,39830.5646875,2009-01-17,13:33:09
25.840193,110.808094,0,598.422024278215,39830.5647453704,2009-01-17,13:33:14
25.839426,110.807178,0,621.330731627297,39830.5648032407,2009-01-17,13:33:19
25.838702,110.8063,0,639.231223753281,39830.5648611111,2009-01-17,13:33:24
25.837974,110.805425,0,650.072874015748,39830.5649189815,2009-01-17,13:33:29
25.837305,110.804553,0,666.76217519685,39830.5649768518,2009-01-17,13:33:34
25.836654,110.803674,0,682.349619422572,39830.5650347222,2009-01-17,13:33:39
25.835919,110.802725,0,677.277221128609,39830.5650925926,2009-01-17,13:33:44
25.835177,110.80181,0,657.67563648294,39830.565150463,2009-01-17,13:33:49
25.834327,110.800981,0,633.181072834646,39830.5652083333,2009-01-17,13:33:54
25.833346,110.800226,0,607.376099081365,39830.5652662037,2009-01-17,13:33:59
25.8324,110.799478,0,582.543169291339,39830.5653240741,2009-01-17,13:34:04
25.83145,110.798728,0,567.150666010499,39830.5653819444,2009-01-17,13:34:09
25.830534,110.797974,0,563.074747375328,39830.5654398148,2009-01-17,13:34:14
25.829584,110.797222,0,554.703789370079,39830.5654976852,2009-01-17,13:34:19
25.828594,110.796557,0,543.712956036745,39830.5655555556,2009-01-17,13:34:24
25.827561,110.796054,0,533.665583989501,39830.5656134259,2009-01-17,13:34:29
25.826474,110.795656,0,514.368523622047,39830.5656712963,2009-01-17,13:34:34
25.825336,110.795296,0,494.07718832021,39830.5657291667,2009-01-17,13:34:39
25.824219,110.794896,0,482.137936351706,39830.565787037,2009-01-17,13:34:44
25.823175,110.794398,0,477.305885826772,39830.5658449074,2009-01-17,13:34:49
25.822255,110.793736,0,475.029232283465,39830.5659027778,2009-01-17,13:34:54
25.821405,110.792934,0,468.911348425197,39830.5659606481,2009-01-17,13:34:59
25.820586,110.792112,0,460.138297244095,39830.5660185185,2009-01-17,13:35:04
25.819799,110.791293,0,452.513057742782,39830.5660763889,2009-01-17,13:35:09
25.818981,110.790492,0,445.888648293963,39830.5661342593,2009-01-17,13:35:14
25.818132,110.789683,0,444.142299868766,39830.5661921296,2009-01-17,13:35:19
25.817313,110.788906,0,446.304612860892,39830.56625,2009-01-17,13:35:24
25.816478,110.788137,0,451.721830708661,39830.5663078704,2009-01-17,13:35:29
25.815655,110.787355,0,460.837106299213,39830.5663657407,2009-01-17,13:35:34
25.814834,110.78658,0,462.156030183727,39830.5664236111,2009-01-17,13:35:39
25.814033,110.7858,0,463.010282152231,39830.5664814815,2009-01-17,13:35:44
25.813214,110.785032,0,462.456601049869,39830.5665393519,2009-01-17,13:35:49
25.812377,110.784269,0,464.7018667979,39830.5665972222,2009-01-17,13:35:54
25.811569,110.783487,0,465.7581167979,39830.5666550926,2009-01-17,13:35:59
25.81076,110.782722,0,469.316295931759,39830.566712963,2009-01-17,13:36:04
25.810007,110.781936,0,477.183484251968,39830.5667708333,2009-01-17,13:36:09
25.809374,110.781067,0,488.271689632546,39830.5668287037,2009-01-17,13:36:14
25.808746,110.78015,0,490.835793963255,39830.5668865741,2009-01-17,13:36:19
25.808122,110.779236,0,491.280144356955,39830.5669444444,2009-01-17,13:36:24
25.80745,110.77838,0,494.96843503937,39830.5670023148,2009-01-17,13:36:29
25.806705,110.777745,0,502.489094488189,39830.5670601852,2009-01-17,13:36:34
25.80594,110.77728,0,511.28342519685,39830.5671180556,2009-01-17,13:36:39
25.805032,110.777156,0,517.426387795276,39830.5671759259,2009-01-17,13:36:44
25.804045,110.777383,0,532.285534776903,39830.5672337963,2009-01-17,13:36:49
25.803039,110.777645,0,544.082713254593,39830.5672916667,2009-01-17,13:36:54
25.802106,110.777859,0,542.890643044619,39830.567349537,2009-01-17,13:36:59
25.801184,110.778116,0,526.991666666667,39830.5674074074,2009-01-17,13:37:04
25.800277,110.7784,0,507.206902887139,39830.5674652778,2009-01-17,13:37:09
25.799413,110.778823,0,499.305974409449,39830.5675231481,2009-01-17,13:37:14
25.798585,110.779329,0,504.362001312336,39830.5675810185,2009-01-17,13:37:19
25.797836,110.779953,0,519.069911417323,39830.5676388889,2009-01-17,13:37:24
25.797142,110.780679,0,537.224767060367,39830.5676967593,2009-01-17,13:37:29
25.796479,110.781464,0,549.700328083989,39830.5677546296,2009-01-17,13:37:34
25.795724,110.782079,0,553.442687007874,39830.5678125,2009-01-17,13:37:39
25.794802,110.78253,0,561.54030839895,39830.5678703704,2009-01-17,13:37:44
25.793843,110.783005,0,586.756807742782,39830.5679282407,2009-01-17,13:37:49
25.792929,110.78344,0,611.949829396325,39830.5679861111,2009-01-17,13:37:54
25.792061,110.783671,0,631.827608267717,39830.5680439815,2009-01-17,13:37:59
25.791199,110.783912,0,640.481965223097,39830.5681018519,2009-01-17,13:38:04
25.790304,110.784061,0,625.823864829396,39830.5681597222,2009-01-17,13:38:09
25.789397,110.784212,0,607.726479658793,39830.5682175926,2009-01-17,13:38:14
25.788462,110.78428,0,575.040780839895,39830.568275463,2009-01-17,13:38:19
25.787517,110.784047,0,555.886446850394,39830.5683333333,2009-01-17,13:38:24
25.78662,110.783584,0,528.399150262467,39830.5683912037,2009-01-17,13:38:29
25.785839,110.782953,0,506.040518372703,39830.5684490741,2009-01-17,13:38:34
25.785034,110.782357,0,498.927709973753,39830.5685069444,2009-01-17,13:38:39
25.784184,110.781878,0,500.727224409449,39830.5685648148,2009-01-17,13:38:44
25.783312,110.781632,0,523.263074146982,39830.5686226852,2009-01-17,13:38:49
25.782417,110.781771,0,551.157624671916,39830.5686805556,2009-01-17,13:38:54
25.781561,110.781935,0,572.034081364829,39830.5687384259,2009-01-17,13:38:59
25.780733,110.782018,0,587.042309711286,39830.5687962963,2009-01-17,13:39:04
25.779889,110.781934,0,593.0975164042,39830.5688541667,2009-01-17,13:39:09
25.779078,110.781619,0,591.583251312336,39830.568912037,2009-01-17,13:39:14
25.778387,110.781033,0,584.113503937008,39830.5689699074,2009-01-17,13:39:19
25.777726,110.780436,0,573.058592519685,39830.5690277778,2009-01-17,13:39:24
25.777005,110.779883,0,551.969573490814,39830.5690856481,2009-01-17,13:39:29
25.776286,110.779343,0,534.607644356955,39830.5691435185,2009-01-17,13:39:34
25.775566,110.778783,0,523.488402230971,39830.5692013889,2009-01-17,13:39:39
25.774841,110.778223,0,519.731676509186,39830.5692592593,2009-01-17,13:39:44
25.774101,110.777655,0,521.487988845144,39830.5693171296,2009-01-17,13:39:49
25.773354,110.777056,0,523.426778215223,39830.569375,2009-01-17,13:39:54
25.772599,110.776448,0,524.330488845144,39830.5694328704,2009-01-17,13:39:59
25.771796,110.775863,0,528.739619422572,39830.5694907407,2009-01-17,13:40:04
25.770984,110.775277,0,534.43032480315,39830.5695486111,2009-01-17,13:40:09
25.77015,110.774679,0,535.720114829396,39830.5696064815,2009-01-17,13:40:14
25.769321,110.774059,0,538.292582020997,39830.5696643519,2009-01-17,13:40:19
25.768481,110.773417,0,536.014327427821,39830.5697222222,2009-01-17,13:40:24
25.767626,110.772775,0,530.450977690289,39830.5697800926,2009-01-17,13:40:29
25.76677,110.772132,0,528.226738845144,39830.569837963,2009-01-17,13:40:34
25.7659,110.771475,0,527.723218503937,39830.5698958333,2009-01-17,13:40:39
25.765077,110.770855,0,544.913484251969,39830.5699537037,2009-01-17,13:40:44
25.76424,110.770231,0,571.495515091863,39830.5700115741,2009-01-17,13:40:49
25.763384,110.769602,0,588.789212598425,39830.5700694444,2009-01-17,13:40:54
25.762538,110.768993,0,602.006286089239,39830.5701273148,2009-01-17,13:40:59
25.761684,110.768338,0,611.174176509186,39830.5701851852,2009-01-17,13:41:04
25.7608,110.767665,0,621.738533464567,39830.5702430556,2009-01-17,13:41:09
25.759908,110.766977,0,626.108815616798,39830.5703009259,2009-01-17,13:41:14
25.75899,110.76627,0,624.200065616798,39830.5703587963,2009-01-17,13:41:19
25.758052,110.765547,0,618.106161417323,39830.5704166667,2009-01-17,13:41:24
25.757061,110.76481,0,608.746735564304,39830.570474537,2009-01-17,13:41:29
25.75602,110.76406,0,597.540088582677,39830.5705324074,2009-01-17,13:41:34
25.755037,110.763217,0,590.454911417323,39830.5705902778,2009-01-17,13:41:39
25.754175,110.762217,0,589.11186023622,39830.5706481481,2009-01-17,13:41:44
25.753314,110.761188,0,604.734445538058,39830.5707060185,2009-01-17,13:41:49
25.752465,110.760138,0,630.462326115486,39830.5707638889,2009-01-17,13:41:54
25.751576,110.759065,0,647.156683070866,39830.5708217593,2009-01-17,13:41:59
25.750696,110.758006,0,660.823011811024,39830.5708796296,2009-01-17,13:42:04
25.7498,110.756932,0,672.242923228346,39830.5709375,2009-01-17,13:42:09
25.748901,110.755856,0,676.42687335958,39830.5709953704,2009-01-17,13:42:14
25.747992,110.754796,0,686.208218503937,39830.5710532407,2009-01-17,13:42:19
25.747135,110.753706,0,690.369393044619,39830.5711111111,2009-01-17,13:42:24
25.746273,110.752637,0,695.556128608924,39830.5711689815,2009-01-17,13:42:29
25.745395,110.75155,0,700.352637795276,39830.5712268518,2009-01-17,13:42:34
25.744524,110.75049,0,707.109307742782,39830.5712847222,2009-01-17,13:42:39
25.743651,110.749434,0,715.583339895013,39830.5713425926,2009-01-17,13:42:44
25.742758,110.748372,0,715.290180446194,39830.571400463,2009-01-17,13:42:49
25.741841,110.747323,0,709.234222440945,39830.5714583333,2009-01-17,13:42:54
25.740949,110.746286,0,698.150823490814,39830.5715162037,2009-01-17,13:42:59
25.74006,110.745255,0,686.827582020997,39830.5715740741,2009-01-17,13:43:04
25.739174,110.744212,0,673.512086614173,39830.5716319444,2009-01-17,13:43:09
25.738287,110.743182,0,656.878202099737,39830.5716898148,2009-01-17,13:43:14
25.737404,110.742167,0,643.530718503937,39830.5717476852,2009-01-17,13:43:19
25.736505,110.741121,0,636.640183727034,39830.5718055556,2009-01-17,13:43:24
25.735661,110.740142,0,633.508077427821,39830.5718634259,2009-01-17,13:43:29
25.734735,110.739211,0,633.672979002625,39830.5719212963,2009-01-17,13:43:34
25.733721,110.73833,0,634.550859580052,39830.5719791667,2009-01-17,13:43:39
25.732734,110.737483,0,647.072778871391,39830.572037037,2009-01-17,13:43:44
25.731758,110.736644,0,652.048907480315,39830.5720949074,2009-01-17,13:43:49
25.730751,110.735761,0,673.988270997375,39830.5721527778,2009-01-17,13:43:54
25.72978,110.734875,0,687.945259186352,39830.5722106481,2009-01-17,13:43:59
25.728828,110.733982,0,683.320813648294,39830.5722685185,2009-01-17,13:44:04
25.727812,110.733106,0,668.522391732283,39830.5723263889,2009-01-17,13:44:09
25.726791,110.732249,0,652.580862860892,39830.5723842593,2009-01-17,13:44:14
25.725756,110.731372,0,633.886942257218,39830.5724421296,2009-01-17,13:44:19
25.724714,110.730505,0,619.537522965879,39830.5725,2009-01-17,13:44:24
25.723716,110.7296,0,608.537076771653,39830.5725578704,2009-01-17,13:44:29
25.722693,110.728809,0,594.464799868766,39830.5726157407,2009-01-17,13:44:34
25.721613,110.728125,0,581.68155839895,39830.5726736111,2009-01-17,13:44:39
25.720472,110.727559,0,564.687634514436,39830.5727314815,2009-01-17,13:44:44
25.719243,110.727129,0,545.907709973753,39830.5727893518,2009-01-17,13:44:49
25.717983,110.726775,0,521.20469160105,39830.5728472222,2009-01-17,13:44:54
25.716752,110.726386,0,497.556371391076,39830.5729050926,2009-01-17,13:44:59
25.715725,110.725956,0,550.051312335958,39830.572962963,2009-01-17,13:45:04
25.714602,110.725367,0,532.524780183727,39830.5730208333,2009-01-17,13:45:09
25.713484,110.724793,0,522.986135170604,39830.5730787037,2009-01-17,13:45:14
25.712316,110.724198,0,520.690357611549,39830.5731365741,2009-01-17,13:45:19
25.711143,110.723589,0,518.568595800525,39830.5731944444,2009-01-17,13:45:24
25.709982,110.722964,0,516.120078740158,39830.5732523148,2009-01-17,13:45:29
25.708817,110.722283,0,511.307152230971,39830.5733101852,2009-01-17,13:45:34
25.707731,110.721573,0,507.302772309711,39830.5733680556,2009-01-17,13:45:39
25.706746,110.720754,0,502.952765748031,39830.5734259259,2009-01-17,13:45:44
25.705742,110.719918,0,495.396059711286,39830.5734837963,2009-01-17,13:45:49
25.704785,110.719019,0,488.788625328084,39830.5735416667,2009-01-17,13:45:54
25.703887,110.718036,0,478.829511154856,39830.573599537,2009-01-17,13:45:59
25.703016,110.717053,0,470.653592519685,39830.5736574074,2009-01-17,13:46:04
25.702091,110.716165,0,468.07967519685,39830.5737152778,2009-01-17,13:46:09
25.701076,110.715464,0,471.901581364829,39830.5737731481,2009-01-17,13:46:14
25.699898,110.714942,0,473.293845144357,39830.5738310185,2009-01-17,13:46:19
25.698687,110.714519,0,479.845764435696,39830.5738888889,2009-01-17,13:46:24
25.697522,110.714131,0,487.593402230971,39830.5739467593,2009-01-17,13:46:29
25.696355,110.713746,0,490.667086614173,39830.5740046296,2009-01-17,13:46:34
25.695294,110.713209,0,494.134107611549,39830.5740625,2009-01-17,13:46:39
25.694473,110.71253,0,532.956761811024,39830.5741203704,2009-01-17,13:46:44
25.693589,110.711711,0,555.464176509186,39830.5741782407,2009-01-17,13:46:49
25.692641,110.71086,0,566.533707349081,39830.5742361111,2009-01-17,13:46:54
25.691685,110.710008,0,576.603156167979,39830.5742939815,2009-01-17,13:46:59
25.690738,110.709178,0,584.175278871391,39830.5743518519,2009-01-17,13:47:04
25.68981,110.708325,0,590.385377296588,39830.5744097222,2009-01-17,13:47:09
25.688896,110.707482,0,598.421420603675,39830.5744675926,2009-01-17,13:47:14
25.687925,110.706632,0,609.651499343832,39830.574525463,2009-01-17,13:47:19
25.686972,110.705775,0,623.716820866142,39830.5745833333,2009-01-17,13:47:24
25.686129,110.704914,0,645.225554461942,39830.5746412037,2009-01-17,13:47:29
25.685265,110.704032,0,672.949793307087,39830.5746990741,2009-01-17,13:47:34
25.684392,110.703119,0,696.843664698163,39830.5747569444,2009-01-17,13:47:39
25.683358,110.702165,0,703.326847112861,39830.5748148148,2009-01-17,13:47:44
25.68239,110.701251,0,712.673156167979,39830.5748726852,2009-01-17,13:47:49
25.681439,110.700334,0,717.302257217848,39830.5749305556,2009-01-17,13:47:54
25.680523,110.699397,0,715.262696850394,39830.5749884259,2009-01-17,13:47:59
25.679589,110.698434,0,708.723943569554,39830.5750462963,2009-01-17,13:48:04
25.678629,110.697498,0,703.16529855643,39830.5751041667,2009-01-17,13:48:09
25.677735,110.696564,0,697.706578083989,39830.575162037,2009-01-17,13:48:14
25.676814,110.695626,0,697.242257217848,39830.5752199074,2009-01-17,13:48:19
25.675891,110.694703,0,699.304547244094,39830.5752777778,2009-01-17,13:48:24
25.674961,110.693781,0,702.393248031496,39830.5753356481,2009-01-17,13:48:29
25.674024,110.692845,0,703.759580052493,39830.5753935185,2009-01-17,13:48:34
25.673106,110.691927,0,704.437516404199,39830.5754513889,2009-01-17,13:48:39
25.672183,110.691016,0,704.031765091864,39830.5755092593,2009-01-17,13:48:44
25.671265,110.690099,0,705.314895013123,39830.5755671296,2009-01-17,13:48:49
25.670384,110.689204,0,715.741584645669,39830.575625,2009-01-17,13:48:54
25.669534,110.688222,0,733.066519028871,39830.5756828704,2009-01-17,13:48:59
25.669017,110.686958,0,742.345593832021,39830.5757407407,2009-01-17,13:49:04
25.66863,110.685707,0,762.872670603675,39830.5757986111,2009-01-17,13:49:09
25.668428,110.684399,0,772.72530183727,39830.5758564815,2009-01-17,13:49:14
25.668272,110.683085,0,770.967437664042,39830.5759143519,2009-01-17,13:49:19
25.667985,110.681821,0,761.12281496063,39830.5759722222,2009-01-17,13:49:24
25.667424,110.680588,0,740.656062992126,39830.5760300926,2009-01-17,13:49:29
25.666712,110.679516,0,721.845600393701,39830.576087963,2009-01-17,13:49:34
25.665857,110.678554,0,698.748559711286,39830.5761458333,2009-01-17,13:49:39
25.664811,110.677759,0,677.899186351706,39830.5762037037,2009-01-17,13:49:44
25.663704,110.67718,0,659.939022309711,39830.5762615741,2009-01-17,13:49:49
25.662542,110.676757,0,646.041811023622,39830.5763194444,2009-01-17,13:49:54
25.66135,110.676452,0,635.529114173228,39830.5763773148,2009-01-17,13:49:59
25.660201,110.676032,0,621.15406496063,39830.5764351852,2009-01-17,13:50:04
25.659058,110.675483,0,604.67717519685,39830.5764930556,2009-01-17,13:50:09
25.658027,110.674892,0,586.444022309711,39830.5765509259,2009-01-17,13:50:14
25.656986,110.67426,0,572.226368110236,39830.5766087963,2009-01-17,13:50:19
25.655928,110.673689,0,566.170659448819,39830.5766666667,2009-01-17,13:50:24
25.654754,110.67322,0,567.796410761155,39830.576724537,2009-01-17,13:50:29
25.653564,110.672971,0,577.652949475066,39830.5767824074,2009-01-17,13:50:34
25.652343,110.672953,0,592.748536745407,39830.5768402778,2009-01-17,13:50:39
25.651075,110.672972,0,601.031286089239,39830.5768981481,2009-01-17,13:50:44
25.649863,110.672987,0,604.989409448819,39830.5769560185,2009-01-17,13:50:49
25.648609,110.673003,0,604.907158792651,39830.5770138889,2009-01-17,13:50:54
25.64738,110.673015,0,600.93000984252,39830.5770717593,2009-01-17,13:50:59
25.646145,110.67302,0,591.284734251969,39830.5771296296,2009-01-17,13:51:04
25.644911,110.673064,0,583.935285433071,39830.5771875,2009-01-17,13:51:09
25.643689,110.673112,0,590.585672572179,39830.5772453704,2009-01-17,13:51:14
25.642453,110.673179,0,609.565846456693,39830.5773032407,2009-01-17,13:51:19
25.641227,110.673184,0,639.459606299213,39830.5773611111,2009-01-17,13:51:24
25.63996,110.673029,0,650.700246062992,39830.5774189815,2009-01-17,13:51:29
25.638733,110.672724,0,650.85373687664,39830.5774768519,2009-01-17,13:51:34
25.637593,110.672291,0,652.991266404199,39830.5775347222,2009-01-17,13:51:39
25.6365,110.671694,0,653.407030839895,39830.5775925926,2009-01-17,13:51:44
25.635461,110.670972,0,654.409865485564,39830.577650463,2009-01-17,13:51:49
25.63446,110.670219,0,638.162759186352,39830.5777083333,2009-01-17,13:51:54
25.633441,110.669507,0,617.042450787402,39830.5777662037,2009-01-17,13:51:59
25.632441,110.668835,0,609.443195538058,39830.5778240741,2009-01-17,13:52:04
25.631467,110.668195,0,598.31624343832,39830.5778819444,2009-01-17,13:52:09
25.630528,110.667568,0,589.121171259843,39830.5779398148,2009-01-17,13:52:14
25.629616,110.666964,0,579.706729002625,39830.5779976852,2009-01-17,13:52:19
25.628722,110.666377,0,572.105216535433,39830.5780555556,2009-01-17,13:52:24
25.627828,110.665821,0,569.753471128609,39830.5781134259,2009-01-17,13:52:29
25.626975,110.665262,0,568.850859580052,39830.5781712963,2009-01-17,13:52:34
25.626142,110.66473,0,567.771932414698,39830.5782291667,2009-01-17,13:52:39
25.625263,110.6643,0,570.57187992126,39830.578287037,2009-01-17,13:52:44
25.624365,110.663979,0,569.862755905512,39830.5783449074,2009-01-17,13:52:49
25.623459,110.663692,0,572.644481627297,39830.5784027778,2009-01-17,13:52:54
25.622574,110.663368,0,569.741207349081,39830.5784606481,2009-01-17,13:52:59
25.62167,110.663068,0,571.255121391076,39830.5785185185,2009-01-17,13:53:04
25.62077,110.662772,0,572.639225721785,39830.5785763889,2009-01-17,13:53:09
25.619872,110.662471,0,578.044281496063,39830.5786342593,2009-01-17,13:53:14
25.618978,110.662173,0,586.688523622047,39830.5786921296,2009-01-17,13:53:19
25.618078,110.661862,0,599.217952755905,39830.57875,2009-01-17,13:53:24
25.617186,110.6615,0,599.081384514436,39830.5788078704,2009-01-17,13:53:29
25.616295,110.661173,0,605.910843175853,39830.5788657407,2009-01-17,13:53:34
25.61542,110.660856,0,615.632765748031,39830.5789236111,2009-01-17,13:53:39
25.614563,110.660492,0,621.834202755905,39830.5789814815,2009-01-17,13:53:44
25.613762,110.659984,0,631.777696850394,39830.5790393518,2009-01-17,13:53:49
25.613057,110.659276,0,649.947870734908,39830.5790972222,2009-01-17,13:53:54
25.612542,110.658402,0,671.503011811024,39830.5791550926,2009-01-17,13:53:59
25.612324,110.657346,0,701.527381889764,39830.579212963,2009-01-17,13:54:04
25.612171,110.656191,0,727.506971784777,39830.5792708333,2009-01-17,13:54:09
25.612046,110.65512,0,745.160459317585,39830.5793287037,2009-01-17,13:54:14
25.611901,110.654057,0,748.172568897638,39830.5793865741,2009-01-17,13:54:19
25.611747,110.652957,0,738.712972440945,39830.5794444444,2009-01-17,13:54:24
25.611605,110.651861,0,730.04469816273,39830.5795023148,2009-01-17,13:54:29
25.611456,110.650745,0,724.791279527559,39830.5795601852,2009-01-17,13:54:34
25.61126,110.649633,0,711.719032152231,39830.5796180556,2009-01-17,13:54:39
25.611042,110.648525,0,701.277024278215,39830.5796759259,2009-01-17,13:54:44
25.610832,110.647395,0,693.918513779528,39830.5797337963,2009-01-17,13:54:49
25.610628,110.646265,0,690.918871391076,39830.5797916667,2009-01-17,13:54:54
25.610459,110.645136,0,695.052759186352,39830.579849537,2009-01-17,13:54:59
25.610257,110.643969,0,696.525223097113,39830.5799074074,2009-01-17,13:55:04
25.610053,110.642791,0,702.924954068242,39830.5799652778,2009-01-17,13:55:09
25.609859,110.6416,0,705.900669291339,39830.5800231481,2009-01-17,13:55:14
25.60966,110.64042,0,711.366446850394,39830.5800810185,2009-01-17,13:55:19
25.609453,110.639225,0,716.224028871391,39830.5801388889,2009-01-17,13:55:24
25.609264,110.638023,0,719.306476377953,39830.5801967593,2009-01-17,13:55:29
25.609076,110.63678,0,718.870239501312,39830.5802546296,2009-01-17,13:55:34
25.608907,110.635549,0,715.520364173228,39830.5803125,2009-01-17,13:55:39
25.608826,110.634292,0,714.781702755905,39830.5803703704,2009-01-17,13:55:44
25.608879,110.632986,0,714.263215223097,39830.5804282407,2009-01-17,13:55:49
25.60902,110.631682,0,701.021509186352,39830.5804861111,2009-01-17,13:55:54
25.609139,110.630401,0,679.166148293963,39830.5805439815,2009-01-17,13:55:59
25.609274,110.629126,0,656.818979658793,39830.5806018518,2009-01-17,13:56:04
25.60936,110.627795,0,642.893484251969,39830.5806597222,2009-01-17,13:56:09
25.609292,110.626495,0,639.495,39830.5807175926,2009-01-17,13:56:14
25.60904,110.625174,0,642.546105643045,39830.580775463,2009-01-17,13:56:19
25.608782,110.623848,0,650.123585958005,39830.5808333333,2009-01-17,13:56:24
25.608498,110.622525,0,655.570793963255,39830.5808912037,2009-01-17,13:56:29
25.608252,110.62121,0,659.581381233596,39830.5809490741,2009-01-17,13:56:34
25.607956,110.619861,0,659.061391076115,39830.5810069444,2009-01-17,13:56:39
25.607622,110.618476,0,657.048211942257,39830.5810648148,2009-01-17,13:56:44
25.607344,110.617081,0,656.554806430446,39830.5811226852,2009-01-17,13:56:49
25.607126,110.615676,0,654.617070209974,39830.5811805556,2009-01-17,13:56:54
25.606961,110.614292,0,650.381853674541,39830.5812384259,2009-01-17,13:56:59
25.606856,110.612895,0,642.987851049869,39830.5812962963,2009-01-17,13:57:04
25.606844,110.611469,0,628.647142388451,39830.5813541667,2009-01-17,13:57:09
25.606935,110.610071,0,615.563979658793,39830.581412037,2009-01-17,13:57:14
25.607112,110.608724,0,634.274819553806,39830.5814699074,2009-01-17,13:57:19
25.607235,110.607328,0,651.789537401575,39830.5815277778,2009-01-17,13:57:24
25.607385,110.605981,0,665.208963254593,39830.5815856481,2009-01-17,13:57:29
25.607572,110.60464,0,677.610082020997,39830.5816435185,2009-01-17,13:57:34
25.607892,110.603305,0,687.807637795276,39830.5817013889,2009-01-17,13:57:39
25.608356,110.602044,0,689.737916666667,39830.5817592593,2009-01-17,13:57:44
25.608889,110.60082,0,690.668963254593,39830.5818171296,2009-01-17,13:57:49
25.609454,110.599564,0,687.52719488189,39830.581875,2009-01-17,13:57:54
25.610007,110.598369,0,691.029908136483,39830.5819328704,2009-01-17,13:57:59
25.610518,110.597135,0,694.549491469816,39830.5819907407,2009-01-17,13:58:04
25.611047,110.595917,0,696.493333333333,39830.5820486111,2009-01-17,13:58:09
25.611609,110.59471,0,697.936161417323,39830.5821064815,2009-01-17,13:58:14
25.612076,110.593495,0,702.29342519685,39830.5821643519,2009-01-17,13:58:19
25.612266,110.592159,0,692.832627952756,39830.5822222222,2009-01-17,13:58:24
25.612325,110.590809,0,684.803891076116,39830.5822800926,2009-01-17,13:58:29
25.612231,110.589476,0,679.880879265092,39830.582337963,2009-01-17,13:58:34
25.612048,110.588186,0,675.515052493438,39830.5823958333,2009-01-17,13:58:39
25.611876,110.586883,0,672.550551181102,39830.5824537037,2009-01-17,13:58:44
25.611677,110.585585,0,669.563323490814,39830.5825115741,2009-01-17,13:58:49
25.611499,110.584304,0,667.049028871391,39830.5825694444,2009-01-17,13:58:54
25.611309,110.583019,0,663.964278215223,39830.5826273148,2009-01-17,13:58:59
25.611128,110.581737,0,660.107280183727,39830.5826851852,2009-01-17,13:59:04
25.610916,110.580451,0,655.477979002625,39830.5827430556,2009-01-17,13:59:09
25.610743,110.579184,0,648.752096456693,39830.5828009259,2009-01-17,13:59:14
25.610609,110.577953,0,644.631423884514,39830.5828587963,2009-01-17,13:59:19
25.61047,110.576731,0,644.207299868766,39830.5829166667,2009-01-17,13:59:24
25.610309,110.575444,0,632.913143044619,39830.582974537,2009-01-17,13:59:29
25.61024,110.574163,0,618.742043963255,39830.5830324074,2009-01-17,13:59:34
25.610124,110.57286,0,610.714609580053,39830.5830902778,2009-01-17,13:59:39
25.610071,110.571574,0,603.300679133858,39830.5831481481,2009-01-17,13:59:44
25.610085,110.570277,0,602.160124671916,39830.5832060185,2009-01-17,13:59:49
25.610107,110.568999,0,606.888297244094,39830.5832638889,2009-01-17,13:59:54
25.610118,110.567736,0,620.713070866142,39830.5833217593,2009-01-17,13:59:59
25.610156,110.566484,0,631.729084645669,39830.5833796296,2009-01-17,14:00:04
25.610185,110.565227,0,638.455167322835,39830.5834375,2009-01-17,14:00:09
25.610203,110.563981,0,645.772979002625,39830.5834953704,2009-01-17,14:00:14
25.610229,110.562751,0,652.810344488189,39830.5835532407,2009-01-17,14:00:19
25.610211,110.561518,0,654.941519028871,39830.5836111111,2009-01-17,14:00:24
25.609985,110.560278,0,652.479235564304,39830.5836689815,2009-01-17,14:00:29
25.609677,110.559061,0,666.016656824147,39830.5837268519,2009-01-17,14:00:34
25.609338,110.557878,0,683.528169291338,39830.5837847222,2009-01-17,14:00:39
25.609011,110.556668,0,695.283645013123,39830.5838425926,2009-01-17,14:00:44
25.608679,110.555468,0,691.668343175853,39830.583900463,2009-01-17,14:00:49
25.608346,110.554324,0,688.307404855643,39830.5839583333,2009-01-17,14:00:54
25.60797,110.553096,0,688.925416666667,39830.5840162037,2009-01-17,14:00:59
25.607601,110.551873,0,699.045826771653,39830.5840740741,2009-01-17,14:01:04
25.607273,110.550697,0,718.55094488189,39830.5841319444,2009-01-17,14:01:09
25.606953,110.549495,0,741.059609580052,39830.5841898148,2009-01-17,14:01:14
25.606623,110.548301,0,764.127116141732,39830.5842476852,2009-01-17,14:01:19
25.606309,110.547129,0,777.418031496063,39830.5843055556,2009-01-17,14:01:24
25.605984,110.545981,0,773.583608923885,39830.5843634259,2009-01-17,14:01:29
25.605656,110.544839,0,769.94843503937,39830.5844212963,2009-01-17,14:01:34
25.605177,110.543724,0,769.98217519685,39830.5844791667,2009-01-17,14:01:39
25.604617,110.542619,0,768.771033464567,39830.584537037,2009-01-17,14:01:44
25.604082,110.541555,0,772.478900918635,39830.5845949074,2009-01-17,14:01:49
25.603523,110.540486,0,776.051650262467,39830.5846527778,2009-01-17,14:01:54
25.603,110.539436,0,782.460839895013,39830.5847106481,2009-01-17,14:01:59
25.602446,110.538371,0,789.76718832021,39830.5847685185,2009-01-17,14:02:04
25.602031,110.537247,0,795.430111548556,39830.5848263889,2009-01-17,14:02:09
25.60199,110.536089,0,794.677732939633,39830.5848842593,2009-01-17,14:02:14
25.602193,110.534962,0,800.950606955381,39830.5849421296,2009-01-17,14:02:19
25.602271,110.533839,0,823.907677165354,39830.585,2009-01-17,14:02:24
25.602059,110.532715,0,841.59,39830.5850578704,2009-01-17,14:02:29
25.601637,110.531721,0,861.911023622047,39830.5851157407,2009-01-17,14:02:34
25.601088,110.530699,0,878.862395013123,39830.5851736111,2009-01-17,14:02:39
25.60057,110.529725,0,900.550902230971,39830.5852314815,2009-01-17,14:02:44
25.600086,110.528808,0,911.883356299213,39830.5852893519,2009-01-17,14:02:49
25.599543,110.527919,0,913.941991469816,39830.5853472222,2009-01-17,14:02:54
25.598972,110.526994,0,901.485354330709,39830.5854050926,2009-01-17,14:02:59
25.598354,110.526065,0,898.217929790026,39830.585462963,2009-01-17,14:03:04
25.597685,110.525169,0,898.023090551181,39830.5855208333,2009-01-17,14:03:09
25.597009,110.524264,0,899.393976377953,39830.5855787037,2009-01-17,14:03:14
25.596456,110.52331,0,905.078979658792,39830.5856365741,2009-01-17,14:03:19
25.595982,110.522205,0,890.082611548556,39830.5856944444,2009-01-17,14:03:24
25.5959,110.521009,0,887.690866141732,39830.5857523148,2009-01-17,14:03:29
25.596053,110.519744,0,878.238526902887,39830.5858101852,2009-01-17,14:03:34
25.596495,110.518642,0,882.242057086614,39830.5858680556,2009-01-17,14:03:39
25.596993,110.517599,0,885.022080052493,39830.5859259259,2009-01-17,14:03:44
25.597479,110.516524,0,880.988215223097,39830.5859837963,2009-01-17,14:03:49
25.597723,110.515405,0,866.407460629921,39830.5860416667,2009-01-17,14:03:54
25.597717,110.51428,0,842.654511154856,39830.586099537,2009-01-17,14:03:59
25.5973,110.513148,0,815.435744750656,39830.5861574074,2009-01-17,14:04:04
25.59676,110.512021,0,804.667736220472,39830.5862152778,2009-01-17,14:04:09
25.596045,110.510743,0,789.32093832021,39830.5862731481,2009-01-17,14:04:14
25.595571,110.509605,0,796.698270997375,39830.5863310185,2009-01-17,14:04:19
25.595144,110.508465,0,810.715131233596,39830.5863888889,2009-01-17,14:04:24
25.594713,110.50738,0,820.577627952756,39830.5864467593,2009-01-17,14:04:29
25.594144,110.506361,0,817.821181102362,39830.5865046296,2009-01-17,14:04:34
25.593381,110.505464,0,807.64154855643,39830.5865625,2009-01-17,14:04:39
25.592495,110.504761,0,815.736213910761,39830.5866203704,2009-01-17,14:04:44
25.591568,110.504305,0,811.517719816273,39830.5866782407,2009-01-17,14:04:49
25.590637,110.503864,0,803.51937007874,39830.5867361111,2009-01-17,14:04:54
25.589679,110.503382,0,798.24217191601,39830.5867939815,2009-01-17,14:04:59
25.588737,110.502875,0,789.000643044619,39830.5868518518,2009-01-17,14:05:04
25.587798,110.502375,0,784.440528215223,39830.5869097222,2009-01-17,14:05:09
25.586849,110.501899,0,775.862867454068,39830.5869675926,2009-01-17,14:05:14
25.585929,110.501394,0,766.188553149606,39830.587025463,2009-01-17,14:05:19
25.584993,110.500877,0,759.193188976378,39830.5870833333,2009-01-17,14:05:24
25.584077,110.500355,0,746.376309055118,39830.5871412037,2009-01-17,14:05:29
25.583148,110.499802,0,731.097746062992,39830.5871990741,2009-01-17,14:05:34
25.582212,110.499243,0,714.617450787402,39830.5872569444,2009-01-17,14:05:39
25.581333,110.498579,0,704.7756332021,39830.5873148148,2009-01-17,14:05:44
25.580516,110.49777,0,690.755567585302,39830.5873726852,2009-01-17,14:05:49
25.579793,110.496834,0,676.897555774278,39830.5874305556,2009-01-17,14:05:54
25.57907,110.495845,0,672.19376312336,39830.5874884259,2009-01-17,14:05:59
25.578349,110.494846,0,664.501141732283,39830.5875462963,2009-01-17,14:06:04
25.577629,110.493832,0,659.145295275591,39830.5876041667,2009-01-17,14:06:09
25.576916,110.492837,0,657.967444225722,39830.587662037,2009-01-17,14:06:14
25.576163,110.49181,0,659.427391732283,39830.5877199074,2009-01-17,14:06:19
25.575411,110.490791,0,658.570036089239,39830.5877777778,2009-01-17,14:06:24
25.574662,110.48976,0,658.202634514436,39830.5878356481,2009-01-17,14:06:29
25.573892,110.488712,0,655.383562992126,39830.5878935185,2009-01-17,14:06:34
25.573103,110.487636,0,651.613070866142,39830.5879513889,2009-01-17,14:06:39
25.57233,110.486556,0,643.429294619423,39830.5880092593,2009-01-17,14:06:44
25.57154,110.485499,0,640.521912729659,39830.5880671296,2009-01-17,14:06:49
25.570723,110.484388,0,638.902870734908,39830.588125,2009-01-17,14:06:54
25.569926,110.483299,0,638.59719160105,39830.5881828704,2009-01-17,14:06:59
25.569128,110.482191,0,641.034393044619,39830.5882407407,2009-01-17,14:07:04
25.568317,110.481094,0,632.346194225722,39830.5882986111,2009-01-17,14:07:09
25.567526,110.479999,0,617.900459317585,39830.5883564815,2009-01-17,14:07:14
25.566735,110.478929,0,615.734242125984,39830.5884143518,2009-01-17,14:07:19
25.565949,110.477905,0,615.196377952756,39830.5884722222,2009-01-17,14:07:24
25.56515,110.476855,0,610.436066272966,39830.5885300926,2009-01-17,14:07:29
25.564365,110.47578,0,611.888605643045,39830.588587963,2009-01-17,14:07:34
25.563586,110.474697,0,617.609399606299,39830.5886458333,2009-01-17,14:07:39
25.562774,110.473616,0,624.509645669291,39830.5887037037,2009-01-17,14:07:44
25.561879,110.472559,0,627.916991469816,39830.5887615741,2009-01-17,14:07:49
25.560925,110.471608,0,633.967391732283,39830.5888194444,2009-01-17,14:07:54
25.559958,110.470753,0,645.271010498688,39830.5888773148,2009-01-17,14:07:59
25.559015,110.469932,0,646.518097112861,39830.5889351852,2009-01-17,14:08:04
25.55805,110.469093,0,648.433054461942,39830.5889930556,2009-01-17,14:08:09
25.557088,110.46826,0,652.091811023622,39830.5890509259,2009-01-17,14:08:14
25.556131,110.467449,0,656.430150918635,39830.5891087963,2009-01-17,14:08:19
25.555172,110.466654,0,663.63592519685,39830.5891666667,2009-01-17,14:08:24
25.55422,110.46586,0,681.005862860892,39830.589224537,2009-01-17,14:08:29
25.553166,110.465061,0,697.762746062992,39830.5892824074,2009-01-17,14:08:34
25.552176,110.464274,0,717.07062335958,39830.5893402778,2009-01-17,14:08:39
25.551199,110.463497,0,740.331916010499,39830.5893981481,2009-01-17,14:08:44
25.550252,110.46275,0,757.496151574803,39830.5894560185,2009-01-17,14:08:49
25.549358,110.46204,0,762.404543963255,39830.5895138889,2009-01-17,14:08:54
25.548519,110.46134,0,757.943251312336,39830.5895717593,2009-01-17,14:08:59
25.54775,110.460676,0,747.331633858268,39830.5896296296,2009-01-17,14:09:04
25.547026,110.459951,0,731.622591863517,39830.5896875,2009-01-17,14:09:09
25.546359,110.459251,0,720.760915354331,39830.5897453704,2009-01-17,14:09:14
25.545723,110.458565,0,711.274786745407,39830.5898032407,2009-01-17,14:09:19
25.5451,110.457882,0,700.926893044619,39830.5898611111,2009-01-17,14:09:24
25.544465,110.457163,0,693.67561351706,39830.5899189815,2009-01-17,14:09:29
25.543832,110.456479,0,689.377122703412,39830.5899768519,2009-01-17,14:09:34
25.543211,110.455791,0,686.322660761155,39830.5900347222,2009-01-17,14:09:39
25.542596,110.455142,0,683.629445538058,39830.5900925926,2009-01-17,14:09:44
25.541982,110.454487,0,679.586164698163,39830.590150463,2009-01-17,14:09:49
25.541447,110.453783,0,676.357139107612,39830.5902083333,2009-01-17,14:09:54
25.541082,110.452988,0,673.955082020997,39830.5902662037,2009-01-17,14:09:59
25.540915,110.452068,0,682.160183727034,39830.5903240741,2009-01-17,14:10:04
25.540918,110.451062,0,693.133097112861,39830.5903819444,2009-01-17,14:10:09
25.54122,110.45019,0,702.382135826772,39830.5904398148,2009-01-17,14:10:14
25.541567,110.449403,0,699.822933070866,39830.5904976852,2009-01-17,14:10:19
25.541918,110.448571,0,700.212014435696,39830.5905555556,2009-01-17,14:10:24
25.542274,110.447784,0,695.725587270341,39830.5906134259,2009-01-17,14:10:29
25.542614,110.447026,0,692.690049212598,39830.5906712963,2009-01-17,14:10:34
25.542877,110.446238,0,697.354094488189,39830.5907291667,2009-01-17,14:10:39
25.543065,110.445414,0,703.45500656168,39830.590787037,2009-01-17,14:10:44
25.543171,110.444582,0,712.753156167979,39830.5908449074,2009-01-17,14:10:49
25.543238,110.443735,0,716.690705380577,39830.5909027778,2009-01-17,14:10:54
25.543468,110.442933,0,713.423782808399,39830.5909606481,2009-01-17,14:10:59
25.543887,110.442214,0,699.969563648294,39830.5910185185,2009-01-17,14:11:04
25.544314,110.441554,0,699.58469160105,39830.5910763889,2009-01-17,14:11:09
25.544625,110.440792,0,703.279790026247,39830.5911342593,2009-01-17,14:11:14
25.544669,110.439998,0,698.184717847769,39830.5911921296,2009-01-17,14:11:19
25.54453,110.439214,0,693.038779527559,39830.59125,2009-01-17,14:11:24
25.544184,110.438533,0,694.908182414698,39830.5913078704,2009-01-17,14:11:29
25.543752,110.437897,0,712.828799212598,39830.5913657407,2009-01-17,14:11:34
25.54313,110.437416,0,730.871916010499,39830.5914236111,2009-01-17,14:11:39
25.542226,110.437026,0,736.037578740157,39830.5914814815,2009-01-17,14:11:44
25.541423,110.436645,0,744.784196194226,39830.5915393519,2009-01-17,14:11:49
25.540739,110.436284,0,755.270708661417,39830.5915972222,2009-01-17,14:11:54
25.540072,110.43588,0,759.483398950131,39830.5916550926,2009-01-17,14:11:59
25.539396,110.435529,0,760.905498687664,39830.591712963,2009-01-17,14:12:04
25.538724,110.435172,0,765.319934383202,39830.5917708333,2009-01-17,14:12:09
25.538047,110.434845,0,772.204760498688,39830.5918287037,2009-01-17,14:12:14
25.537373,110.434497,0,790.798057742782,39830.5918865741,2009-01-17,14:12:19
25.536703,110.434154,0,815.416371391076,39830.5919444444,2009-01-17,14:12:24
25.536066,110.433796,0,836.873290682415,39830.5920023148,2009-01-17,14:12:29
25.535447,110.433392,0,854.482073490814,39830.5920601852,2009-01-17,14:12:34
25.534841,110.432893,0,870.993707349081,39830.5921180556,2009-01-17,14:12:39
25.534271,110.432269,0,883.552870734908,39830.5921759259,2009-01-17,14:12:44
25.533761,110.431616,0,893.395790682415,39830.5922337963,2009-01-17,14:12:49
25.533398,110.430873,0,877.21406496063,39830.5922916667,2009-01-17,14:12:54
25.532948,110.430175,0,879.412372047244,39830.592349537,2009-01-17,14:12:59
25.532387,110.429584,0,886.319176509186,39830.5924074074,2009-01-17,14:13:04
25.531575,110.429146,0,887.651519028871,39830.5924652778,2009-01-17,14:13:09
25.530746,110.428847,0,901.825770997375,39830.5925231481,2009-01-17,14:13:14
25.529917,110.428669,0,903.828638451443,39830.5925810185,2009-01-17,14:13:19
25.529058,110.428493,0,886.166991469816,39830.5926388889,2009-01-17,14:13:24
25.528181,110.428316,0,869.478339895013,39830.5926967593,2009-01-17,14:13:29
25.527266,110.428116,0,859.536998031496,39830.5927546296,2009-01-17,14:13:34
25.526324,110.427958,0,824.541207349081,39830.5928125,2009-01-17,14:13:39
25.525351,110.427897,0,793.870990813648,39830.5928703704,2009-01-17,14:13:44
25.524342,110.427887,0,756.36155183727,39830.5929282407,2009-01-17,14:13:49
25.523329,110.427865,0,720.218599081365,39830.5929861111,2009-01-17,14:13:54
25.522256,110.42783,0,711.170357611549,39830.5930439815,2009-01-17,14:13:59
25.521151,110.427759,0,724.848848425197,39830.5931018519,2009-01-17,14:14:04
25.520127,110.42763,0,735.715078740157,39830.5931597222,2009-01-17,14:14:09
25.519165,110.427341,0,744.549356955381,39830.5932175926,2009-01-17,14:14:14
25.51824,110.426825,0,728.315469160105,39830.593275463,2009-01-17,14:14:19
25.517351,110.426214,0,708.347381889764,39830.5933333333,2009-01-17,14:14:24
25.516478,110.425591,0,693.277375328084,39830.5933912037,2009-01-17,14:14:29
25.515706,110.424835,0,672.426049868766,39830.5934490741,2009-01-17,14:14:34
25.514988,110.424032,0,651.084921259842,39830.5935069444,2009-01-17,14:14:39
25.514233,110.423311,0,634.306358267717,39830.5935648148,2009-01-17,14:14:44
25.513401,110.422697,0,619.706381233596,39830.5936226852,2009-01-17,14:14:49
25.512455,110.422289,0,602.411637139108,39830.5936805556,2009-01-17,14:14:54
25.511532,110.421862,0,580.549215879265,39830.5937384259,2009-01-17,14:14:59
25.510704,110.421282,0,557.443815616798,39830.5937962963,2009-01-17,14:15:04
25.509996,110.420539,0,539.635885826772,39830.5938541667,2009-01-17,14:15:09
25.509452,110.4196,0,522.135137795276,39830.593912037,2009-01-17,14:15:14
25.509008,110.418575,0,512.403654855643,39830.5939699074,2009-01-17,14:15:19
25.508667,110.417512,0,505.200082020997,39830.5940277778,2009-01-17,14:15:24
25.508288,110.416426,0,500.906945538058,39830.5940856481,2009-01-17,14:15:29
25.50792,110.415332,0,502.313077427822,39830.5941435185,2009-01-17,14:15:34
25.507575,110.414245,0,509.068946850394,39830.5942013889,2009-01-17,14:15:39
25.507335,110.413174,0,525.767208005249,39830.5942592593,2009-01-17,14:15:44
25.507267,110.412026,0,537.126646981627,39830.5943171296,2009-01-17,14:15:49
25.507217,110.410858,0,536.911683070866,39830.594375,2009-01-17,14:15:54
25.507168,110.409729,0,530.007979002625,39830.5944328704,2009-01-17,14:15:59
25.507104,110.40864,0,528.221279527559,39830.5944907407,2009-01-17,14:16:04
25.506996,110.407563,0,536.484304461942,39830.5945486111,2009-01-17,14:16:09
25.506823,110.406491,0,546.814124015748,39830.5946064815,2009-01-17,14:16:14
25.506484,110.405448,0,566.223225065617,39830.5946643518,2009-01-17,14:16:19
25.505949,110.40442,0,576.782326115486,39830.5947222222,2009-01-17,14:16:24
25.50544,110.403364,0,594.119425853018,39830.5947800926,2009-01-17,14:16:29
25.50497,110.402319,0,616.311702755905,39830.594837963,2009-01-17,14:16:34
25.504514,110.40126,0,639.362083333333,39830.5948958333,2009-01-17,14:16:39
25.503891,110.400205,0,663.026525590551,39830.5949537037,2009-01-17,14:16:44
25.503189,110.399251,0,689.083710629921,39830.5950115741,2009-01-17,14:16:49
25.502414,110.398323,0,713.693211942257,39830.5950694444,2009-01-17,14:16:54
25.501656,110.397399,0,740.827726377953,39830.5951273148,2009-01-17,14:16:59
25.500899,110.39644,0,765.457103018373,39830.5951851852,2009-01-17,14:17:04
25.500124,110.395475,0,789.680180446194,39830.5952430556,2009-01-17,14:17:09
25.499343,110.394491,0,809.443815616798,39830.5953009259,2009-01-17,14:17:14
25.498559,110.3935,0,828.239760498688,39830.5953587963,2009-01-17,14:17:19
25.497784,110.392534,0,847.508589238845,39830.5954166667,2009-01-17,14:17:24
25.496992,110.391552,0,862.59436351706,39830.595474537,2009-01-17,14:17:29
25.496213,110.390583,0,867.739097769029,39830.5955324074,2009-01-17,14:17:34
25.49543,110.389578,0,873.469855643045,39830.5955902778,2009-01-17,14:17:39
25.494626,110.388577,0,887.550495406824,39830.5956481481,2009-01-17,14:17:44
25.493774,110.387558,0,890.083211942257,39830.5957060185,2009-01-17,14:17:49
25.492835,110.386724,0,902.081486220472,39830.5957638889,2009-01-17,14:17:54
25.491806,110.385949,0,916.896830708661,39830.5958217593,2009-01-17,14:17:59
25.490756,110.385392,0,923.127303149606,39830.5958796296,2009-01-17,14:18:04
25.489629,110.384968,0,917.644150262467,39830.5959375,2009-01-17,14:18:09
25.488437,110.384567,0,904.398139763779,39830.5959953704,2009-01-17,14:18:14
25.487231,110.384146,0,881.819537401575,39830.5960532407,2009-01-17,14:18:19
25.486007,110.383647,0,857.839609580053,39830.5961111111,2009-01-17,14:18:24
25.484755,110.38317,0,837.420567585302,39830.5961689815,2009-01-17,14:18:29
25.483508,110.382671,0,814.947542650919,39830.5962268518,2009-01-17,14:18:34
25.482255,110.382176,0,792.391069553806,39830.5962847222,2009-01-17,14:18:39
25.480993,110.38165,0,773.186322178478,39830.5963425926,2009-01-17,14:18:44
25.479742,110.381118,0,755.69062664042,39830.596400463,2009-01-17,14:18:49
25.478502,110.380602,0,734.58468832021,39830.5964583333,2009-01-17,14:18:54
25.477262,110.380085,0,726.40907152231,39830.5965162037,2009-01-17,14:18:59
25.476049,110.379527,0,706.764832677165,39830.5965740741,2009-01-17,14:19:04
25.474824,110.379002,0,694.674192913386,39830.5966319444,2009-01-17,14:19:09
25.473597,110.378472,0,669.846971784777,39830.5966898148,2009-01-17,14:19:14
25.472369,110.377977,0,660.433031496063,39830.5967476852,2009-01-17,14:19:19
25.471141,110.3775,0,661.083982939633,39830.5968055556,2009-01-17,14:19:24
25.469965,110.376957,0,664.946187664042,39830.5968634259,2009-01-17,14:19:29
25.468878,110.376312,0,663.957270341207,39830.5969212963,2009-01-17,14:19:34
25.467947,110.375438,0,669.079527559055,39830.5969791667,2009-01-17,14:19:39
25.467114,110.374447,0,681.879740813648,39830.597037037,2009-01-17,14:19:44
25.466287,110.373484,0,697.404206036745,39830.5970949074,2009-01-17,14:19:49
25.46545,110.372542,0,709.011899606299,39830.5971527778,2009-01-17,14:19:54
25.464673,110.371603,0,713.558599081365,39830.5972106481,2009-01-17,14:19:59
25.463881,110.370661,0,714.921725721785,39830.5972685185,2009-01-17,14:20:04
25.463112,110.369782,0,709.510213254593,39830.5973263889,2009-01-17,14:20:09
25.462327,110.368833,0,683.745987532808,39830.5973842593,2009-01-17,14:20:14
25.461526,110.367904,0,660.788920603675,39830.5974421296,2009-01-17,14:20:19
25.460733,110.366965,0,641.60219488189,39830.5975,2009-01-17,14:20:24
25.459942,110.366023,0,621.631853674541,39830.5975578704,2009-01-17,14:20:29
25.459145,110.365043,0,605.549950787402,39830.5976157407,2009-01-17,14:20:34
25.458342,110.363994,0,601.88593832021,39830.5976736111,2009-01-17,14:20:39
25.457625,110.362918,0,620.760980971129,39830.5977314815,2009-01-17,14:20:44
25.457013,110.361781,0,634.337549212598,39830.5977893519,2009-01-17,14:20:49
25.456408,110.360596,0,659.738776246719,39830.5978472222,2009-01-17,14:20:54
25.455775,110.3594,0,682.333497375328,39830.5979050926,2009-01-17,14:20:59
25.455098,110.358191,0,699.054737532808,39830.597962963,2009-01-17,14:21:04
25.454463,110.356985,0,711.390177165354,39830.5980208333,2009-01-17,14:21:09
25.453833,110.355708,0,717.147017716535,39830.5980787037,2009-01-17,14:21:14
25.453179,110.354463,0,715.718405511811,39830.5981365741,2009-01-17,14:21:19
25.452516,110.353206,0,696.845518372703,39830.5981944444,2009-01-17,14:21:24
25.451828,110.351957,0,682.716420603674,39830.5982523148,2009-01-17,14:21:29
25.451206,110.350672,0,688.264350393701,39830.5983101852,2009-01-17,14:21:34
25.45059,110.349369,0,698.457454068242,39830.5983680556,2009-01-17,14:21:39
25.449996,110.348054,0,700.780511811024,39830.5984259259,2009-01-17,14:21:44
25.449358,110.346763,0,704.132339238845,39830.5984837963,2009-01-17,14:21:49
25.448723,110.34544,0,697.609908136483,39830.5985416667,2009-01-17,14:21:54
25.447915,110.344222,0,690.860898950131,39830.598599537,2009-01-17,14:21:59
25.446981,110.343146,0,670.12186023622,39830.5986574074,2009-01-17,14:22:04
25.446074,110.342021,0,645.50595144357,39830.5987152778,2009-01-17,14:22:09
25.44517,110.340945,0,629.105406824147,39830.5987731481,2009-01-17,14:22:14
25.444283,110.339843,0,622.483149606299,39830.5988310185,2009-01-17,14:22:19
25.443402,110.338779,0,614.529708005249,39830.5988888889,2009-01-17,14:22:24
25.442535,110.337687,0,595.601850393701,39830.5989467593,2009-01-17,14:22:29
25.441663,110.336614,0,579.014875328084,39830.5990046296,2009-01-17,14:22:34
25.440779,110.335611,0,563.043057742782,39830.5990625,2009-01-17,14:22:39
25.439879,110.334598,0,541.172329396325,39830.5991203704,2009-01-17,14:22:44
25.439001,110.333538,0,509.468540026247,39830.5991782407,2009-01-17,14:22:49
25.438119,110.332483,0,477.834235564304,39830.5992361111,2009-01-17,14:22:54
25.437237,110.331427,0,449.72532480315,39830.5992939815,2009-01-17,14:22:59
25.436357,110.330394,0,434.161459973753,39830.5993518519,2009-01-17,14:23:04
25.435507,110.329347,0,436.633953412073,39830.5994097222,2009-01-17,14:23:09
25.434687,110.328308,0,435.978996062992,39830.5994675926,2009-01-17,14:23:14
25.433846,110.327315,0,434.129819553806,39830.599525463,2009-01-17,14:23:19
25.432884,110.326449,0,430.27562335958,39830.5995833333,2009-01-17,14:23:24
25.431852,110.325721,0,424.335659448819,39830.5996412037,2009-01-17,14:23:29
25.430728,110.325156,0,421.660164041995,39830.5996990741,2009-01-17,14:23:34
25.429576,110.324655,0,418.444632545932,39830.5997569444,2009-01-17,14:23:39
25.428417,110.32411,0,410.803848425197,39830.5998148148,2009-01-17,14:23:44
25.427279,110.32357,0,406.069517716535,39830.5998726852,2009-01-17,14:23:49
25.426133,110.323039,0,408.125449475066,39830.5999305556,2009-01-17,14:23:54
25.424991,110.322503,0,402.018152887139,39830.5999884259,2009-01-17,14:23:59
25.423855,110.322,0,395.471666666667,39830.6000462963,2009-01-17,14:24:04
25.422683,110.321426,0,396.960853018373,39830.6001041667,2009-01-17,14:24:09
25.421509,110.32088,0,398.804222440945,39830.600162037,2009-01-17,14:24:14
25.420312,110.320326,0,407.504960629921,39830.6002199074,2009-01-17,14:24:19
25.419106,110.319769,0,430.79281167979,39830.6002777778,2009-01-17,14:24:24
25.417963,110.319228,0,450.945524934383,39830.6003356481,2009-01-17,14:24:29
25.416922,110.318723,0,474.480406824147,39830.6003935185,2009-01-17,14:24:34
25.415931,110.318239,0,491.937303149606,39830.6004513889,2009-01-17,14:24:39
25.414983,110.317776,0,495.929015748031,39830.6005092593,2009-01-17,14:24:44
25.414073,110.317355,0,502.999271653543,39830.6005671296,2009-01-17,14:24:49
25.413191,110.316941,0,494.821302493438,39830.600625,2009-01-17,14:24:54
25.41237,110.316521,0,481.711161417323,39830.6006828704,2009-01-17,14:24:59
25.411616,110.316143,0,458.595344488189,39830.6007407407,2009-01-17,14:25:04
25.410926,110.315796,0,438.66625656168,39830.6007986111,2009-01-17,14:25:09
25.410286,110.31548,0,423.597250656168,39830.6008564815,2009-01-17,14:25:14
25.409735,110.315174,0,415.043517060367,39830.6009143519,2009-01-17,14:25:19
25.409223,110.314885,0,403.72062664042,39830.6009722222,2009-01-17,14:25:24
25.40874,110.314625,0,392.919324146982,39830.6010300926,2009-01-17,14:25:29
25.408241,110.314371,0,396.910990813648,39830.601087963,2009-01-17,14:25:34
25.407774,110.31414,0,395.658572834646,39830.6011458333,2009-01-17,14:25:39
25.407294,110.313895,0,392.881128608924,39830.6012037037,2009-01-17,14:25:44
25.406828,110.31365,0,400.006377952756,39830.6012615741,2009-01-17,14:25:49
25.406333,110.31343,0,408.912142388451,39830.6013194444,2009-01-17,14:25:54
25.405872,110.31319,0,425.30936023622,39830.6013773148,2009-01-17,14:25:59
25.405423,110.312921,0,435.831715879265,39830.6014351852,2009-01-17,14:26:04
25.404981,110.312673,0,428.383494094488,39830.6014930556,2009-01-17,14:26:09
25.404543,110.312415,0,414.626102362205,39830.6015509259,2009-01-17,14:26:14
25.40407,110.312186,0,405.702066929134,39830.6016087963,2009-01-17,14:26:19
25.403605,110.311951,0,393.122601706037,39830.6016666667,2009-01-17,14:26:24
25.40314,110.311746,0,394.879790026247,39830.601724537,2009-01-17,14:26:29
25.402695,110.311501,0,396.670695538058,39830.6017824074,2009-01-17,14:26:34
25.402257,110.311251,0,402.561998031496,39830.6018402778,2009-01-17,14:26:39
25.40183,110.311003,0,415.911210629921,39830.6018981481,2009-01-17,14:26:44
25.401437,110.310786,0,411.932260498688,39830.6019560185,2009-01-17,14:26:49
25.401091,110.310608,0,412.44749671916,39830.6020138889,2009-01-17,14:26:54
25.400783,110.310421,0,409.167057086614,39830.6020717593,2009-01-17,14:26:59
25.400497,110.310285,0,411.180410104987,39830.6021296296,2009-01-17,14:27:04
25.400265,110.310198,0,409.718284120735,39830.6021875,2009-01-17,14:27:09
25.400099,110.310092,0,406.755836614173,39830.6022453704,2009-01-17,14:27:14
25.399949,110.310034,0,400.854747375328,39830.6023032407,2009-01-17,14:27:19
25.399844,110.309995,0,399.756492782152,39830.6023611111,2009-01-17,14:27:24
25.399647,110.309895,0,428.015039370079,39830.6102314815,2009-01-17,14:38:44
25.399593,110.309871,0,429.933854986877,39830.6102893518,2009-01-17,14:38:49
25.399517,110.309834,0,434.259980314961,39830.6103472222,2009-01-17,14:38:54
25.399434,110.309786,0,435.723480971129,39830.6104050926,2009-01-17,14:38:59
25.39932,110.309741,0,437.665574146982,39830.610462963,2009-01-17,14:39:04
25.39921,110.309679,0,440.120396981627,39830.6105208333,2009-01-17,14:39:09
25.399067,110.309619,0,444.083727034121,39830.6105787037,2009-01-17,14:39:14
25.398916,110.309561,0,447.85782480315,39830.6106365741,2009-01-17,14:39:19
25.398748,110.309475,0,455.037965879265,39830.6106944444,2009-01-17,14:39:24
25.398559,110.309391,0,454.750062335958,39830.6107523148,2009-01-17,14:39:29
25.398345,110.309308,0,452.212687007874,39830.6108101852,2009-01-17,14:39:34
25.398118,110.309198,0,452.095892388451,39830.6108680556,2009-01-17,14:39:39
25.397857,110.309087,0,453.000055774278,39830.6109259259,2009-01-17,14:39:44
25.397598,110.308971,0,457.375843175853,39830.6109837963,2009-01-17,14:39:49
25.397307,110.30883,0,450.769107611548,39830.6110416667,2009-01-17,14:39:54
25.396997,110.308699,0,444.083976377953,39830.611099537,2009-01-17,14:39:59
25.396635,110.3086,0,445.133520341207,39830.6111574074,2009-01-17,14:40:04
25.396282,110.308475,0,445.392539370079,39830.6112152778,2009-01-17,14:40:09
25.39592,110.308326,0,456.090810367454,39830.6112731481,2009-01-17,14:40:14
25.395521,110.308219,0,466.761049868766,39830.6113310185,2009-01-17,14:40:19
25.395122,110.30813,0,465.87000328084,39830.6113888889,2009-01-17,14:40:24
25.39469,110.308051,0,464.996177821522,39830.6114467593,2009-01-17,14:40:29
25.394232,110.30798,0,451.198937007874,39830.6115046296,2009-01-17,14:40:34
25.393764,110.307925,0,449.727024278215,39830.6115625,2009-01-17,14:40:39
25.393285,110.307874,0,449.708904199475,39830.6116203704,2009-01-17,14:40:44
25.392792,110.30781,0,452.284776902887,39830.6116782407,2009-01-17,14:40:49
25.392261,110.307747,0,455.555351049869,39830.6117361111,2009-01-17,14:40:54
25.39172,110.307703,0,470.966830708661,39830.6117939815,2009-01-17,14:40:59
25.391189,110.307669,0,489.928477690289,39830.6118518518,2009-01-17,14:41:04
25.390655,110.307595,0,491.711925853018,39830.6119097222,2009-01-17,14:41:09
25.390125,110.307534,0,498.178185695538,39830.6119675926,2009-01-17,14:41:14
25.389587,110.307467,0,495.930367454068,39830.612025463,2009-01-17,14:41:19
25.389024,110.307407,0,489.534192913386,39830.6120833333,2009-01-17,14:41:24
25.388418,110.307333,0,480.615511811024,39830.6121412037,2009-01-17,14:41:29
25.387799,110.307256,0,474.991686351706,39830.6121990741,2009-01-17,14:41:34
25.387187,110.307187,0,461.018330052493,39830.6122569444,2009-01-17,14:41:39
25.38657,110.307123,0,443.155833333333,39830.6123148148,2009-01-17,14:41:44
25.385928,110.307042,0,427.995367454068,39830.6123726852,2009-01-17,14:41:49
25.385255,110.306956,0,419.353175853018,39830.6124305556,2009-01-17,14:41:54
25.384568,110.306882,0,412.589445538058,39830.6124884259,2009-01-17,14:41:59
25.383862,110.306804,0,398.564803149606,39830.6125462963,2009-01-17,14:42:04
25.383131,110.30672,0,398.05124343832,39830.6126041667,2009-01-17,14:42:09
25.382371,110.30664,0,399.11342847769,39830.612662037,2009-01-17,14:42:14
25.381581,110.306554,0,403.26844488189,39830.6127199074,2009-01-17,14:42:19
25.380756,110.306469,0,434.91718832021,39830.6127777778,2009-01-17,14:42:24
25.379922,110.306391,0,453.928848425197,39830.6128356481,2009-01-17,14:42:29
25.379074,110.306286,0,484.589855643045,39830.6128935185,2009-01-17,14:42:34
25.378251,110.306149,0,498.348146325459,39830.6129513889,2009-01-17,14:42:39
25.377438,110.305949,0,490.704032152231,39830.6130092593,2009-01-17,14:42:44
25.37659,110.305716,0,475.399038713911,39830.6130671296,2009-01-17,14:42:49
25.375759,110.305447,0,449.978336614173,39830.613125,2009-01-17,14:42:54
25.37492,110.305152,0,431.29843503937,39830.6131828704,2009-01-17,14:42:59
25.374069,110.304839,0,412.522237532808,39830.6132407407,2009-01-17,14:43:04
25.373195,110.304472,0,395.603730314961,39830.6132986111,2009-01-17,14:43:09
25.372311,110.304138,0,385.159120734908,39830.6133564815,2009-01-17,14:43:14
25.37142,110.303829,0,374.583999343832,39830.6134143519,2009-01-17,14:43:19
25.370481,110.303557,0,373.270154199475,39830.6134722222,2009-01-17,14:43:24
25.369546,110.303343,0,371.667457349081,39830.6135300926,2009-01-17,14:43:29
25.368602,110.303164,0,362.462998687664,39830.613587963,2009-01-17,14:43:34
25.367671,110.302986,0,358.656309055118,39830.6136458333,2009-01-17,14:43:39
25.366734,110.302801,0,348.264412729659,39830.6137037037,2009-01-17,14:43:44
25.365775,110.3026,0,340.454422572178,39830.6137615741,2009-01-17,14:43:49
25.364801,110.302407,0,334.697208005249,39830.6138194444,2009-01-17,14:43:54
25.363786,110.302195,0,328.770059055118,39830.6138773148,2009-01-17,14:43:59
25.362789,110.30201,0,325.418205380577,39830.6139351852,2009-01-17,14:44:04
25.361793,110.301812,0,321.945354330709,39830.6139930556,2009-01-17,14:44:09
25.360807,110.301619,0,318.991919291339,39830.6140509259,2009-01-17,14:44:14
25.359819,110.301432,0,317.131427165354,39830.6141087963,2009-01-17,14:44:19
25.358819,110.301212,0,325.180390419947,39830.6141666667,2009-01-17,14:44:24
25.357808,110.301004,0,336.264888451444,39830.614224537,2009-01-17,14:44:29
25.356816,110.300808,0,349.190754593176,39830.6142824074,2009-01-17,14:44:34
25.355828,110.300626,0,356.65219160105,39830.6143402778,2009-01-17,14:44:39
25.354828,110.300406,0,362.44217191601,39830.6143981481,2009-01-17,14:44:44
25.35382,110.300257,0,365.075715223097,39830.6144560185,2009-01-17,14:44:49
25.352817,110.300062,0,362.559891732283,39830.6145138889,2009-01-17,14:44:54
25.351798,110.299877,0,367.224409448819,39830.6145717593,2009-01-17,14:44:59
25.350805,110.299687,0,374.659038713911,39830.6146296296,2009-01-17,14:45:04
25.349812,110.299481,0,384.250173884514,39830.6146875,2009-01-17,14:45:09
25.348806,110.299314,0,395.41187007874,39830.6147453704,2009-01-17,14:45:14
25.347796,110.29913,0,414.400026246719,39830.6148032407,2009-01-17,14:45:19
25.346756,110.298934,0,437.78812335958,39830.6148611111,2009-01-17,14:45:24
25.345725,110.298744,0,460.583244750656,39830.6149189815,2009-01-17,14:45:29
25.344721,110.298552,0,487.347099737533,39830.6149768519,2009-01-17,14:45:34
25.343728,110.298384,0,511.407627952756,39830.6150347222,2009-01-17,14:45:39
25.342724,110.298199,0,541.00657480315,39830.6150925926,2009-01-17,14:45:44
25.341752,110.298043,0,558.231384514436,39830.615150463,2009-01-17,14:45:49
25.340794,110.297843,0,569.799127296588,39830.6152083333,2009-01-17,14:45:54
25.33983,110.297627,0,584.160111548556,39830.6152662037,2009-01-17,14:45:59
25.338876,110.297434,0,593.315383858268,39830.6153240741,2009-01-17,14:46:04
25.337914,110.297232,0,595.79969488189,39830.6153819444,2009-01-17,14:46:09
25.336975,110.29701,0,598.224429133858,39830.6154398148,2009-01-17,14:46:14
25.33602,110.296837,0,599.918366141732,39830.6154976852,2009-01-17,14:46:19
25.335043,110.296649,0,601.950518372703,39830.6155555556,2009-01-17,14:46:24
25.33409,110.29645,0,594.105807086614,39830.6156134259,2009-01-17,14:46:29
25.333139,110.296253,0,592.438605643045,39830.6156712963,2009-01-17,14:46:34
25.332158,110.296073,0,582.204452099738,39830.6157291667,2009-01-17,14:46:39
25.331173,110.295904,0,574.127759186352,39830.615787037,2009-01-17,14:46:44
25.330165,110.295745,0,557.878349737533,39830.6158449074,2009-01-17,14:46:49
25.32917,110.295602,0,543.840111548556,39830.6159027778,2009-01-17,14:46:54
25.328216,110.29548,0,528.967998687664,39830.6159606481,2009-01-17,14:46:59
25.327238,110.295351,0,523.961486220472,39830.6160185185,2009-01-17,14:47:04
25.326275,110.295212,0,518.33750984252,39830.6160763889,2009-01-17,14:47:09
25.325313,110.295082,0,502.421811023622,39830.6161342593,2009-01-17,14:47:14
25.324356,110.294941,0,491.742860892388,39830.6161921296,2009-01-17,14:47:19
25.323413,110.294812,0,478.988156167979,39830.61625,2009-01-17,14:47:24
25.322467,110.29468,0,473.469612860892,39830.6163078704,2009-01-17,14:47:29
25.321552,110.294513,0,467.848690944882,39830.6163657407,2009-01-17,14:47:34
25.320613,110.2944,0,459.973093832021,39830.6164236111,2009-01-17,14:47:39
25.319657,110.294305,0,447.966309055118,39830.6164814815,2009-01-17,14:47:44
25.318677,110.294224,0,437.445603674541,39830.6165393519,2009-01-17,14:47:49
25.317714,110.294105,0,430.312919947507,39830.6165972222,2009-01-17,14:47:54
25.316773,110.293989,0,423.850662729659,39830.6166550926,2009-01-17,14:47:59
25.315852,110.293836,0,409.600666010499,39830.616712963,2009-01-17,14:48:04
25.314931,110.293704,0,411.909307742782,39830.6167708333,2009-01-17,14:48:09
25.314026,110.293594,0,391.186115485564,39830.6168287037,2009-01-17,14:48:14
25.313128,110.293442,0,388.534475065617,39830.6168865741,2009-01-17,14:48:19
25.312203,110.293294,0,376.616076115486,39830.6169444444,2009-01-17,14:48:24
25.311286,110.293153,0,378.896584645669,39830.6170023148,2009-01-17,14:48:29
25.310379,110.293045,0,376.683733595801,39830.6170601852,2009-01-17,14:48:34
25.30947,110.292916,0,366.222152230971,39830.6171180556,2009-01-17,14:48:39
25.308558,110.292789,0,365.175538057743,39830.6171759259,2009-01-17,14:48:44
25.307602,110.292684,0,369.152234251968,39830.6172337963,2009-01-17,14:48:49
25.30667,110.292522,0,368.556650262467,39830.6172916667,2009-01-17,14:48:54
25.305747,110.292227,0,377.316912729659,39830.617349537,2009-01-17,14:48:59
25.304877,110.291815,0,376.834442257218,39830.6174074074,2009-01-17,14:49:04
25.304034,110.291275,0,380.245068897638,39830.6174652778,2009-01-17,14:49:09
25.3033,110.290517,0,389.926591207349,39830.6175231481,2009-01-17,14:49:14
25.302628,110.289651,0,407.406187664042,39830.6175810185,2009-01-17,14:49:19
25.301947,110.288945,0,441.761617454068,39830.6176388889,2009-01-17,14:49:24
25.301258,110.288182,0,462.927680446194,39830.6176967593,2009-01-17,14:49:29
25.300603,110.287577,0,487.798707349081,39830.6177546296,2009-01-17,14:49:34
25.299956,110.286832,0,507.992322834646,39830.6178125,2009-01-17,14:49:39
25.299293,110.286096,0,529.874665354331,39830.6178703704,2009-01-17,14:49:44
25.298644,110.285364,0,545.158034776903,39830.6179282407,2009-01-17,14:49:49
25.297964,110.284648,0,561.801981627297,39830.6179861111,2009-01-17,14:49:54
25.297303,110.283896,0,581.3631167979,39830.6180439815,2009-01-17,14:49:59
25.296641,110.283192,0,594.960111548556,39830.6181018518,2009-01-17,14:50:04
25.295985,110.282516,0,608.266745406824,39830.6181597222,2009-01-17,14:50:09
25.295346,110.281898,0,632.737526246719,39830.6182175926,2009-01-17,14:50:14
25.294736,110.281322,0,662.99999015748,39830.618275463,2009-01-17,14:50:19
25.29384,110.280743,0,683.717601706037,39830.6183333333,2009-01-17,14:50:24
25.292733,110.280606,0,706.116833989501,39830.6183912037,2009-01-17,14:50:29
25.291885,110.280225,0,734.769767060367,39830.6184490741,2009-01-17,14:50:34
25.291153,110.279704,0,758.239265091863,39830.6185069444,2009-01-17,14:50:39
25.290525,110.27918,0,756.953631889764,39830.6185648148,2009-01-17,14:50:44
25.289679,110.278768,0,756.89280839895,39830.6186226852,2009-01-17,14:50:49
25.28881,110.278443,0,759.294963910761,39830.6186805556,2009-01-17,14:50:54
25.287911,110.27845,0,751.101925853018,39830.6187384259,2009-01-17,14:50:59
25.286946,110.278542,0,734.092933070866,39830.6187962963,2009-01-17,14:51:04
25.286047,110.278628,0,680.640062335958,39830.6188541667,2009-01-17,14:51:09
25.285217,110.278566,0,650.889980314961,39830.618912037,2009-01-17,14:51:14
25.284379,110.278593,0,626.49188648294,39830.6189699074,2009-01-17,14:51:19
25.283559,110.27858,0,603.066742125984,39830.6190277778,2009-01-17,14:51:24
25.282704,110.278423,0,564.90595144357,39830.6190856481,2009-01-17,14:51:29
25.281908,110.278108,0,526.479435695538,39830.6191435185,2009-01-17,14:51:34
25.281212,110.277616,0,492.775784120735,39830.6192013889,2009-01-17,14:51:39
25.280499,110.277174,0,486.962877296588,39830.6192592593,2009-01-17,14:51:44
25.279867,110.27672,0,471.25343175853,39830.6193171296,2009-01-17,14:51:49
25.279177,110.276284,0,443.717224409449,39830.619375,2009-01-17,14:51:54
25.278521,110.275893,0,417.418143044619,39830.6194328704,2009-01-17,14:51:59
25.277808,110.275661,0,402.235748031496,39830.6194907407,2009-01-17,14:52:04
25.277086,110.275684,0,377.654753937008,39830.6195486111,2009-01-17,14:52:09
25.276299,110.27588,0,364.529917979003,39830.6196064815,2009-01-17,14:52:14
25.275538,110.275987,0,364.849235564304,39830.6196643518,2009-01-17,14:52:19
25.274803,110.276108,0,356.34030839895,39830.6197222222,2009-01-17,14:52:24
25.274097,110.276222,0,352.938943569554,39830.6197800926,2009-01-17,14:52:29
25.273442,110.276319,0,356.941748687664,39830.619837963,2009-01-17,14:52:34
25.272845,110.276399,0,367.523779527559,39830.6198958333,2009-01-17,14:52:39
25.272296,110.276444,0,377.727618110236,39830.6199537037,2009-01-17,14:52:44
25.271788,110.276489,0,390.221679790026,39830.6200115741,2009-01-17,14:52:49
25.2713,110.276559,0,397.915203412073,39830.6200694444,2009-01-17,14:52:54
25.270777,110.276654,0,399.751213910761,39830.6201273148,2009-01-17,14:52:59
25.27024,110.276706,0,403.087946194226,39830.6201851852,2009-01-17,14:53:04
25.269741,110.27679,0,418.300403543307,39830.6202430556,2009-01-17,14:53:09
25.269239,110.276836,0,434.293471128609,39830.6203009259,2009-01-17,14:53:14
25.268747,110.276868,0,437.375767716535,39830.6203587963,2009-01-17,14:53:19
25.268269,110.27692,0,430.66125,39830.6204166667,2009-01-17,14:53:24
25.267778,110.277006,0,423.855219816273,39830.620474537,2009-01-17,14:53:29
25.267228,110.277103,0,424.191332020997,39830.6205324074,2009-01-17,14:53:34
25.266697,110.277202,0,439.156210629921,39830.6205902778,2009-01-17,14:53:39
25.266168,110.27715,0,459.644238845144,39830.6206481481,2009-01-17,14:53:44
25.265615,110.277099,0,483.290554461942,39830.6207060185,2009-01-17,14:53:49
25.265124,110.277105,0,499.761335301837,39830.6207638889,2009-01-17,14:53:54
25.264695,110.277147,0,514.972316272966,39830.6208217593,2009-01-17,14:53:59
25.264339,110.277232,0,542.040597112861,39830.6208796296,2009-01-17,14:54:04
25.264007,110.277324,0,556.103612204724,39830.6209375,2009-01-17,14:54:09
25.263731,110.277373,0,568.783828740157,39830.6209953704,2009-01-17,14:54:14
25.263549,110.27737,0,584.628789370079,39830.6210532407,2009-01-17,14:54:19
25.263425,110.277392,0,593.870669291338,39830.6211111111,2009-01-17,14:54:24
25.263391,110.277494,0,599.438225065617,39830.6211689815,2009-01-17,14:54:29
25.263331,110.277557,0,599.085190288714,39830.6212268519,2009-01-17,14:54:34
25.263275,110.277651,0,599.958215223097,39830.6212847222,2009-01-17,14:54:39
25.263184,110.277668,0,605.618484251968,39830.6213425926,2009-01-17,14:54:44
25.263059,110.277632,0,615.635669291339,39830.621400463,2009-01-17,14:54:49
25.263026,110.277616,0,626.719117454068,39830.6214583333,2009-01-17,14:54:54
25.263011,110.277619,0,630.383828740157,39830.6215162037,2009-01-17,14:54:59
25.262987,110.277672,0,632.536528871391,39830.6215740741,2009-01-17,14:55:04
25.263035,110.27777,0,636.375606955381,39830.6216319444,2009-01-17,14:55:09
25.263015,110.277711,0,635.15905839895,39830.6216898148,2009-01-17,14:55:14
25.263003,110.277666,0,632.597253937008,39830.6217476852,2009-01-17,14:55:19
25.262962,110.2776,0,638.423677821522,39830.6218055556,2009-01-17,14:55:24
25.262971,110.277592,0,626.354419291339,39830.6218634259,2009-01-17,14:55:29
25.262971,110.277592,0,626.354419291339,39830.6218981481,2009-01-17,14:55:32
25.262971,110.27759,0,617.986663385827,39830.6219212963,2009-01-17,14:55:34
25.262934,110.277542,0,640.700131233596,39830.6219791667,2009-01-17,14:55:39
25.262916,110.277516,0,660.605544619423,39830.622037037,2009-01-17,14:55:44
25.262925,110.277478,0,673.452664041995,39830.6220949074,2009-01-17,14:55:49
25.26295,110.277452,0,684.870521653543,39830.6221527778,2009-01-17,14:55:54
25.262929,110.277463,0,690.043041338583,39830.6222106481,2009-01-17,14:55:59
25.262868,110.277468,0,684.763589238845,39830.6222685185,2009-01-17,14:56:04
25.262847,110.277495,0,681.760291994751,39830.6223263889,2009-01-17,14:56:09
25.262846,110.277537,0,680.655331364829,39830.6223842593,2009-01-17,14:56:14
25.262891,110.277519,0,678.040111548556,39830.6224421296,2009-01-17,14:56:19
25.262899,110.277544,0,670.913385826772,39830.6225,2009-01-17,14:56:24
25.262899,110.2776,0,655.114583333333,39830.6225578704,2009-01-17,14:56:29
25.262911,110.277647,0,641.481295931759,39830.6226157407,2009-01-17,14:56:34
25.262931,110.27767,0,641.346279527559,39830.6226736111,2009-01-17,14:56:39
25.262909,110.277644,0,641.518891076115,39830.6227314815,2009-01-17,14:56:44
25.262907,110.277655,0,645.709199475066,39830.6227893519,2009-01-17,14:56:49
25.262872,110.277687,0,643.175682414698,39830.6228472222,2009-01-17,14:56:54
25.262872,110.277687,0,643.175682414698,39830.6228819444,2009-01-17,14:56:57
25.262875,110.277684,0,638.83623687664,39830.6229050926,2009-01-17,14:56:59
25.262889,110.277661,0,629.355662729659,39830.622962963,2009-01-17,14:57:04
25.262845,110.277674,0,621.933225065617,39830.6230208333,2009-01-17,14:57:09
25.262796,110.277672,0,620.48999671916,39830.6230787037,2009-01-17,14:57:14
25.262709,110.27766,0,604.826811023622,39830.6231365741,2009-01-17,14:57:19
25.262681,110.27765,0,596.560429790026,39830.6231944444,2009-01-17,14:57:24
25.262681,110.27765,0,596.560429790026,39830.6232291667,2009-01-17,14:57:27
25.262682,110.277648,0,598.481345144357,39830.6232523148,2009-01-17,14:57:29
25.262703,110.277638,0,607.323982939633,39830.6233101852,2009-01-17,14:57:34
25.262703,110.277638,0,607.323982939633,39830.6233449074,2009-01-17,14:57:37
25.262698,110.277637,0,604.503362860892,39830.6233680556,2009-01-17,14:57:39
25.262689,110.277605,0,600.061541994751,39830.6234259259,2009-01-17,14:57:44
25.262659,110.277529,0,585.017417979003,39830.6234837963,2009-01-17,14:57:49
25.26269,110.277492,0,573.941578083989,39830.6235416667,2009-01-17,14:57:54
25.262699,110.277502,0,570.033267716535,39830.623599537,2009-01-17,14:57:59
25.262711,110.277497,0,566.467877296588,39830.6236574074,2009-01-17,14:58:04
25.262747,110.277495,0,552.595495406824,39830.6237152778,2009-01-17,14:58:09
25.262759,110.277514,0,541.51750328084,39830.6237731481,2009-01-17,14:58:14
25.262802,110.277525,0,528.242257217848,39830.6238310185,2009-01-17,14:58:19
25.262754,110.277589,0,533.29187335958,39830.6238888889,2009-01-17,14:58:24
25.262719,110.277642,0,527.271660104987,39830.6239467593,2009-01-17,14:58:29
25.262678,110.27767,0,517.633241469816,39830.6240046296,2009-01-17,14:58:34
25.262668,110.27767,0,507.279143700787,39830.6240625,2009-01-17,14:58:39
25.262691,110.27774,0,495.550351049869,39830.6241203704,2009-01-17,14:58:44
25.262737,110.277867,0,484.428205380577,39830.6241782407,2009-01-17,14:58:49
25.262753,110.277928,0,464.436840551181,39830.6242361111,2009-01-17,14:58:54
25.26273,110.277958,0,443.647440944882,39830.6242939815,2009-01-17,14:58:59
25.262728,110.277903,0,429.25031167979,39830.6243518519,2009-01-17,14:59:04
25.262721,110.277851,0,424.120193569554,39830.6244097222,2009-01-17,14:59:09
25.262694,110.277675,0,415.696847112861,39830.6244675926,2009-01-17,14:59:14
25.262635,110.277567,0,412.215209973753,39830.624525463,2009-01-17,14:59:19
25.262419,110.277741,0,519.531729002625,39830.628287037,2009-01-17,15:04:44
25.262321,110.277736,0,520.480249343832,39830.6283449074,2009-01-17,15:04:49
25.262219,110.277746,0,523.732604986877,39830.6284027778,2009-01-17,15:04:54
25.262101,110.277755,0,530.05844160105,39830.6284606481,2009-01-17,15:04:59
25.261927,110.277766,0,532.994708005249,39830.6285185185,2009-01-17,15:05:04
25.261722,110.277808,0,531.904566929134,39830.6285763889,2009-01-17,15:05:09
25.261535,110.27785,0,526.739255249344,39830.6286342593,2009-01-17,15:05:14
25.261306,110.277906,0,523.103677821522,39830.6286921296,2009-01-17,15:05:19
25.261001,110.277934,0,521.094855643045,39830.62875,2009-01-17,15:05:24
25.260651,110.277942,0,530.020396981627,39830.6288078704,2009-01-17,15:05:29
25.260293,110.277951,0,536.982519685039,39830.6288657407,2009-01-17,15:05:34
25.259923,110.277998,0,528.132020997375,39830.6289236111,2009-01-17,15:05:39
25.25954,110.27803,0,510.17530839895,39830.6289814815,2009-01-17,15:05:44
25.259142,110.27811,0,488.643546587927,39830.6290393519,2009-01-17,15:05:49
25.25872,110.278177,0,482.73281824147,39830.6290972222,2009-01-17,15:05:54
25.258271,110.278215,0,476.085984251968,39830.6291550926,2009-01-17,15:05:59
25.257822,110.278273,0,472.014868766404,39830.629212963,2009-01-17,15:06:04
25.25733,110.278341,0,453.783671259842,39830.6292708333,2009-01-17,15:06:09
25.256835,110.278374,0,431.625685695538,39830.6293287037,2009-01-17,15:06:14
25.256329,110.278309,0,417.721164698163,39830.6293865741,2009-01-17,15:06:19
25.255831,110.27814,0,419.240036089239,39830.6294444444,2009-01-17,15:06:24
25.255356,110.277896,0,421.012568897638,39830.6295023148,2009-01-17,15:06:29
25.254886,110.27755,0,418.729931102362,39830.6295601852,2009-01-17,15:06:34
25.254445,110.27714,0,418.930879265092,39830.6296180556,2009-01-17,15:06:39
25.25409,110.276657,0,413.108461286089,39830.6296759259,2009-01-17,15:06:44
25.253825,110.276111,0,413.236492782152,39830.6297337963,2009-01-17,15:06:49
25.253629,110.275536,0,415.748211942257,39830.6297916667,2009-01-17,15:06:54
25.253456,110.27496,0,418.022962598425,39830.629849537,2009-01-17,15:06:59
25.2533,110.274326,0,416.20842847769,39830.6299074074,2009-01-17,15:07:04
25.253157,110.273646,0,415.480282152231,39830.6299652778,2009-01-17,15:07:09
25.253027,110.272909,0,422.005291994751,39830.6300231481,2009-01-17,15:07:14
25.252926,110.272152,0,431.078061023622,39830.6300810185,2009-01-17,15:07:19
25.252833,110.271357,0,445.128313648294,39830.6301388889,2009-01-17,15:07:24
25.252689,110.27053,0,462.181161417323,39830.6301967593,2009-01-17,15:07:29
25.252536,110.269689,0,477.217526246719,39830.6302546296,2009-01-17,15:07:34
25.252383,110.268805,0,493.725554461942,39830.6303125,2009-01-17,15:07:39
25.252214,110.26789,0,505.810285433071,39830.6303703704,2009-01-17,15:07:44
25.252041,110.266966,0,519.491332020997,39830.6304282407,2009-01-17,15:07:49
25.251896,110.266037,0,538.682611548556,39830.6304861111,2009-01-17,15:07:54
25.25171,110.2651,0,558.077142388451,39830.6305439815,2009-01-17,15:07:59
25.251569,110.264095,0,574.24124671916,39830.6306018519,2009-01-17,15:08:04
25.251459,110.263102,0,590.182578740158,39830.6306597222,2009-01-17,15:08:09
25.251573,110.262046,0,598.515436351706,39830.6307175926,2009-01-17,15:08:14
25.251828,110.261016,0,596.942450787402,39830.630775463,2009-01-17,15:08:19
25.252155,110.26002,0,602.629704724409,39830.6308333333,2009-01-17,15:08:24
25.25247,110.258999,0,607.721774934383,39830.6308912037,2009-01-17,15:08:29
25.252812,110.257973,0,610.905042650919,39830.6309490741,2009-01-17,15:08:34
25.253146,110.256935,0,612.988408792651,39830.6310069444,2009-01-17,15:08:39
25.253488,110.255881,0,619.245866141732,39830.6310648148,2009-01-17,15:08:44
25.253849,110.254836,0,617.997526246719,39830.6311226852,2009-01-17,15:08:49
25.254227,110.25378,0,614.432887139108,39830.6311805556,2009-01-17,15:08:54
25.254571,110.252686,0,613.483818897638,39830.6312384259,2009-01-17,15:08:59
25.25488,110.251555,0,609.449002624672,39830.6312962963,2009-01-17,15:09:04
25.255239,110.250426,0,607.398074146982,39830.6313541667,2009-01-17,15:09:09
25.255589,110.249277,0,604.101715879265,39830.631412037,2009-01-17,15:09:14
25.255948,110.248136,0,606.948070866142,39830.6314699074,2009-01-17,15:09:19
25.256303,110.246991,0,612.51592847769,39830.6315277778,2009-01-17,15:09:24
25.256694,110.245854,0,614.780367454068,39830.6315856481,2009-01-17,15:09:29
25.25706,110.24469,0,617.049511154856,39830.6316435185,2009-01-17,15:09:34
25.257428,110.243507,0,617.733802493438,39830.6317013889,2009-01-17,15:09:39
25.257791,110.242309,0,617.261322178478,39830.6317592593,2009-01-17,15:09:44
25.258179,110.24112,0,611.977565616798,39830.6318171296,2009-01-17,15:09:49
25.258541,110.239897,0,607.465108267716,39830.631875,2009-01-17,15:09:54
25.258917,110.238681,0,600.418681102362,39830.6319328704,2009-01-17,15:09:59
25.25931,110.237455,0,594.691528871391,39830.6319907407,2009-01-17,15:10:04
25.259699,110.236231,0,590.565748031496,39830.6320486111,2009-01-17,15:10:09
25.260078,110.234996,0,583.975685695538,39830.6321064815,2009-01-17,15:10:14
25.260458,110.233748,0,580.141965223097,39830.6321643519,2009-01-17,15:10:19
25.260711,110.232483,0,579.158602362205,39830.6322222222,2009-01-17,15:10:24
25.260663,110.231164,0,583.90219488189,39830.6322800926,2009-01-17,15:10:29
25.260386,110.229869,0,594.239324146982,39830.632337963,2009-01-17,15:10:34
25.259953,110.228719,0,605.657883858268,39830.6323958333,2009-01-17,15:10:39
25.259323,110.227523,0,607.044589895013,39830.6324537037,2009-01-17,15:10:44
25.258611,110.226369,0,593.178467847769,39830.6325115741,2009-01-17,15:10:49
25.257939,110.225198,0,575.468208661417,39830.6325694444,2009-01-17,15:10:54
25.257316,110.224011,0,556.531742125984,39830.6326273148,2009-01-17,15:10:59
25.256665,110.222802,0,541.551145013123,39830.6326851852,2009-01-17,15:11:04
25.256024,110.221596,0,532.501902887139,39830.6327430556,2009-01-17,15:11:09
25.255384,110.220387,0,525.892162073491,39830.6328009259,2009-01-17,15:11:14
25.254735,110.219178,0,527.765068897638,39830.6328587963,2009-01-17,15:11:19
25.254137,110.217951,0,540.036377952756,39830.6329166667,2009-01-17,15:11:24
25.253532,110.216754,0,555.001906167979,39830.632974537,2009-01-17,15:11:29
25.252883,110.215544,0,575.424704724409,39830.6330324074,2009-01-17,15:11:34
25.252253,110.214338,0,595.684603018373,39830.6330902778,2009-01-17,15:11:39
25.251635,110.213118,0,615.887979002625,39830.6331481481,2009-01-17,15:11:44
25.250978,110.211886,0,637.378090551181,39830.6332060185,2009-01-17,15:11:49
25.250328,110.210649,0,657.380721784777,39830.6332638889,2009-01-17,15:11:54
25.249734,110.209409,0,679.590219816273,39830.6333217593,2009-01-17,15:11:59
25.249073,110.208214,0,698.815544619423,39830.6333796296,2009-01-17,15:12:04
25.248244,110.207134,0,713.814612860892,39830.6334375,2009-01-17,15:12:09
25.247406,110.206165,0,713.652112860892,39830.6334953704,2009-01-17,15:12:14
25.246536,110.205201,0,684.38157152231,39830.6335532407,2009-01-17,15:12:19
25.245629,110.204211,0,664.324022309711,39830.6336111111,2009-01-17,15:12:24
25.244761,110.20323,0,631.244238845144,39830.6336689815,2009-01-17,15:12:29
25.243832,110.202146,0,593.512726377953,39830.6337268518,2009-01-17,15:12:34
25.24283,110.201116,0,555.67874015748,39830.6337847222,2009-01-17,15:12:39
25.241839,110.200085,0,522.858175853018,39830.6338425926,2009-01-17,15:12:44
25.240858,110.19906,0,500.511961942257,39830.633900463,2009-01-17,15:12:49
25.23988,110.1982,0,492.684022309711,39830.6339583333,2009-01-17,15:12:54
25.238778,110.19754,0,481.008645013123,39830.6340162037,2009-01-17,15:12:59
25.237509,110.196879,0,462.809635826772,39830.6340740741,2009-01-17,15:13:04
25.236234,110.196274,0,438.396374671916,39830.6341319444,2009-01-17,15:13:09
25.23499,110.195613,0,428.853674540682,39830.6341898148,2009-01-17,15:13:14
25.233732,110.194932,0,426.95218175853,39830.6342476852,2009-01-17,15:13:19
25.232525,110.194242,0,447.604563648294,39830.6343055556,2009-01-17,15:13:24
25.231329,110.193556,0,460.561017060367,39830.6343634259,2009-01-17,15:13:29
25.230125,110.192868,0,476.662542650919,39830.6344212963,2009-01-17,15:13:34
25.228907,110.19215,0,504.097624671916,39830.6344791667,2009-01-17,15:13:39
25.227645,110.191433,0,519.046082677165,39830.634537037,2009-01-17,15:13:44
25.226355,110.19065,0,537.322536089239,39830.6345949074,2009-01-17,15:13:49
25.225099,110.189895,0,560.301082677165,39830.6346527778,2009-01-17,15:13:54
25.223899,110.189297,0,562.628697506562,39830.6347106481,2009-01-17,15:13:59
25.2227,110.188634,0,574.445249343832,39830.6347685185,2009-01-17,15:14:04
25.22149,110.187937,0,588.791814304462,39830.6348263889,2009-01-17,15:14:09
25.22028,110.187228,0,581.123572834646,39830.6348842593,2009-01-17,15:14:14
25.219011,110.186547,0,563.076748687664,39830.6349421296,2009-01-17,15:14:19
25.217743,110.185849,0,539.062230971129,39830.635,2009-01-17,15:14:24
25.216487,110.185135,0,512.627880577428,39830.6350578704,2009-01-17,15:14:29
25.215195,110.184415,0,485.422129265092,39830.6351157407,2009-01-17,15:14:34
25.213912,110.18371,0,464.890646325459,39830.6351736111,2009-01-17,15:14:39
25.212629,110.183009,0,451.507769028871,39830.6352314815,2009-01-17,15:14:44
25.211361,110.182311,0,443.860803805774,39830.6352893518,2009-01-17,15:14:49
25.210088,110.181592,0,435.154832677165,39830.6353472222,2009-01-17,15:14:54
25.208781,110.180883,0,423.995639763779,39830.6354050926,2009-01-17,15:14:59
25.207519,110.180152,0,413.474809711286,39830.635462963,2009-01-17,15:15:04
25.206318,110.179423,0,390.759865485564,39830.6355208333,2009-01-17,15:15:09
25.205092,110.178733,0,366.936354986877,39830.6355787037,2009-01-17,15:15:14
25.203751,110.178029,0,356.728963254593,39830.6356365741,2009-01-17,15:15:19
25.202354,110.177292,0,358.583622047244,39830.6356944444,2009-01-17,15:15:24
25.201043,110.176541,0,347.38095144357,39830.6357523148,2009-01-17,15:15:29
25.199792,110.175571,0,331.484251968504,39830.6358101852,2009-01-17,15:15:34
25.198671,110.174341,0,312.956837270341,39830.6358680556,2009-01-17,15:15:39
25.197716,110.172944,0,289.507263779528,39830.6359259259,2009-01-17,15:15:44
25.197043,110.171452,0,290.016765091863,39830.6359837963,2009-01-17,15:15:49
25.196534,110.169938,0,331.280150918635,39830.6360416667,2009-01-17,15:15:54
25.195988,110.168465,0,368.385764435696,39830.636099537,2009-01-17,15:15:59
25.195324,110.16704,0,381.033064304462,39830.6361574074,2009-01-17,15:16:04
25.194664,110.1656,0,410.265885826772,39830.6362152778,2009-01-17,15:16:09
25.19397,110.164169,0,428.998149606299,39830.6362731481,2009-01-17,15:16:14
25.19327,110.162736,0,455.394904855643,39830.6363310185,2009-01-17,15:16:19
25.192562,110.161306,0,470.901148293963,39830.6363888889,2009-01-17,15:16:24
25.191867,110.159866,0,492.328884514436,39830.6364467593,2009-01-17,15:16:29
25.191241,110.158428,0,520.034950787402,39830.6365046296,2009-01-17,15:16:34
25.190535,110.157018,0,529.515725065617,39830.6365625,2009-01-17,15:16:39
25.189835,110.1556,0,541.934917979003,39830.6366203704,2009-01-17,15:16:44
25.189144,110.154192,0,555.900715223097,39830.6366782407,2009-01-17,15:16:49
25.188456,110.152793,0,572.372647637795,39830.6367361111,2009-01-17,15:16:54
25.187771,110.151395,0,585.715226377953,39830.6367939815,2009-01-17,15:16:59
25.1871,110.149992,0,594.518517060367,39830.6368518519,2009-01-17,15:17:04
25.186405,110.148601,0,601.599035433071,39830.6369097222,2009-01-17,15:17:09
25.185705,110.147204,0,607.312972440945,39830.6369675926,2009-01-17,15:17:14
25.185032,110.145817,0,610.415390419947,39830.637025463,2009-01-17,15:17:19
25.184357,110.144439,0,612.655049212598,39830.6370833333,2009-01-17,15:17:24
25.183667,110.143083,0,613.058595800525,39830.6371412037,2009-01-17,15:17:29
25.183015,110.141735,0,622.806699475066,39830.6371990741,2009-01-17,15:17:34
25.182338,110.140378,0,632.239212598425,39830.6372569444,2009-01-17,15:17:39
25.181551,110.139121,0,635.716696194226,39830.6373148148,2009-01-17,15:17:44
25.180635,110.137981,0,632.640459317585,39830.6373726852,2009-01-17,15:17:49
25.17961,110.137001,0,638.817414698163,39830.6374305556,2009-01-17,15:17:54
25.1785,110.136081,0,645.995101706037,39830.6374884259,2009-01-17,15:17:59
25.177388,110.135135,0,650.93498687664,39830.6375462963,2009-01-17,15:18:04
25.176265,110.134185,0,646.185685695538,39830.6376041667,2009-01-17,15:18:09
25.175072,110.133261,0,633.086856955381,39830.637662037,2009-01-17,15:18:14
25.173882,110.132339,0,622.566351706037,39830.6377199074,2009-01-17,15:18:19
25.172709,110.131405,0,614.90782152231,39830.6377777778,2009-01-17,15:18:24
25.171556,110.130462,0,614.097224409449,39830.6378356481,2009-01-17,15:18:29
25.170389,110.12951,0,625.925839895013,39830.6378935185,2009-01-17,15:18:34
25.16924,110.128558,0,641.522293307087,39830.6379513889,2009-01-17,15:18:39
25.168049,110.127608,0,654.508385826772,39830.6380092593,2009-01-17,15:18:44
25.166873,110.126661,0,671.544261811024,39830.6380671296,2009-01-17,15:18:49
25.165694,110.125692,0,676.994324146982,39830.638125,2009-01-17,15:18:54
25.16452,110.124723,0,677.76967847769,39830.6381828704,2009-01-17,15:18:59
25.163355,110.123755,0,681.146135170604,39830.6382407407,2009-01-17,15:19:04
25.162182,110.122785,0,684.729248687664,39830.6382986111,2009-01-17,15:19:09
25.161013,110.121799,0,685.211893044619,39830.6383564815,2009-01-17,15:19:14
25.159829,110.120818,0,683.390849737533,39830.6384143519,2009-01-17,15:19:19
25.158655,110.119845,0,668.809744094488,39830.6384722222,2009-01-17,15:19:24
25.157482,110.118869,0,666.34906496063,39830.6385300926,2009-01-17,15:19:29
25.156303,110.117899,0,659.788087270341,39830.638587963,2009-01-17,15:19:34
25.155125,110.11692,0,662.222532808399,39830.6386458333,2009-01-17,15:19:39
25.153965,110.115945,0,661.336141732283,39830.6387037037,2009-01-17,15:19:44
25.152815,110.114977,0,661.681719160105,39830.6387615741,2009-01-17,15:19:49
25.15168,110.114012,0,656.529274934383,39830.6388194444,2009-01-17,15:19:54
25.1505,110.11306,0,644.849642388451,39830.6388773148,2009-01-17,15:19:59
25.14934,110.112108,0,638.460823490814,39830.6389351852,2009-01-17,15:20:04
25.14818,110.111158,0,633.651853674541,39830.6389930556,2009-01-17,15:20:09
25.147013,110.110211,0,625.135866141732,39830.6390509259,2009-01-17,15:20:14
25.145865,110.109259,0,622.545377296588,39830.6391087963,2009-01-17,15:20:19
25.144727,110.108306,0,614.560246062992,39830.6391666667,2009-01-17,15:20:24
25.143567,110.107358,0,612.045597112861,39830.639224537,2009-01-17,15:20:29
25.142438,110.106406,0,613.927316272966,39830.6392824074,2009-01-17,15:20:34
25.14131,110.105465,0,607.785150918635,39830.6393402778,2009-01-17,15:20:39
25.140173,110.104521,0,607.804776902887,39830.6393981481,2009-01-17,15:20:44
25.139042,110.103584,0,608.317559055118,39830.6394560185,2009-01-17,15:20:49
25.137917,110.102634,0,605.18875656168,39830.6395138889,2009-01-17,15:20:54
25.136843,110.101661,0,598.826971784777,39830.6395717593,2009-01-17,15:20:59
25.135849,110.10061,0,587.117654199475,39830.6396296296,2009-01-17,15:21:04
25.134959,110.099452,0,575.053999343832,39830.6396875,2009-01-17,15:21:09
25.134125,110.098289,0,573.73031824147,39830.6397453704,2009-01-17,15:21:14
25.133308,110.097155,0,581.659081364829,39830.6398032407,2009-01-17,15:21:19
25.132424,110.09606,0,595.262230971129,39830.6398611111,2009-01-17,15:21:24
25.131457,110.095061,0,615.640226377953,39830.6399189815,2009-01-17,15:21:29
25.130344,110.094147,0,634.230915354331,39830.6399768519,2009-01-17,15:21:34
25.129244,110.093262,0,649.143930446194,39830.6400347222,2009-01-17,15:21:39
25.128181,110.092289,0,672.056194225722,39830.6400925926,2009-01-17,15:21:44
25.127263,110.091147,0,682.712614829396,39830.640150463,2009-01-17,15:21:49
25.126528,110.08982,0,684.495961286089,39830.6402083333,2009-01-17,15:21:54
25.125943,110.088447,0,679.803080708661,39830.6402662037,2009-01-17,15:21:59
25.125463,110.087051,0,666.977788713911,39830.6403240741,2009-01-17,15:22:04
25.124987,110.085639,0,652.603789370079,39830.6403819444,2009-01-17,15:22:09
25.124415,110.084319,0,643.181138451444,39830.6404398148,2009-01-17,15:22:14
25.12362,110.083106,0,637.177844488189,39830.6404976852,2009-01-17,15:22:19
25.122763,110.081935,0,612.660406824147,39830.6405555556,2009-01-17,15:22:24
25.121926,110.080746,0,589.426397637795,39830.6406134259,2009-01-17,15:22:29
25.121097,110.079554,0,577.596479658793,39830.6406712963,2009-01-17,15:22:34
25.120247,110.078418,0,579.452965879265,39830.6407291667,2009-01-17,15:22:39
25.119364,110.077321,0,586.818484251968,39830.640787037,2009-01-17,15:22:44
25.118609,110.076127,0,584.070902230971,39830.6408449074,2009-01-17,15:22:49
25.117965,110.074846,0,567.800767716535,39830.6409027778,2009-01-17,15:22:54
25.117261,110.073596,0,552.758293963255,39830.6409606481,2009-01-17,15:22:59
25.116449,110.072443,0,552.406410761155,39830.6410185185,2009-01-17,15:23:04
25.115493,110.071481,0,564.188868110236,39830.6410763889,2009-01-17,15:23:09
25.114486,110.070642,0,586.654934383202,39830.6411342593,2009-01-17,15:23:14
25.113455,110.069864,0,603.336673228346,39830.6411921296,2009-01-17,15:23:19
25.112484,110.069113,0,605.467598425197,39830.64125,2009-01-17,15:23:24
25.11153,110.068398,0,609.196338582677,39830.6413078704,2009-01-17,15:23:29
25.110647,110.067701,0,613.143549868766,39830.6413657407,2009-01-17,15:23:34
25.109784,110.067046,0,613.948792650919,39830.6414236111,2009-01-17,15:23:39
25.108963,110.066389,0,611.844301181102,39830.6414814815,2009-01-17,15:23:44
25.108152,110.065742,0,594.700088582677,39830.6415393518,2009-01-17,15:23:49
25.107386,110.065106,0,597.398461286089,39830.6415972222,2009-01-17,15:23:54
25.106724,110.064433,0,599.221007217848,39830.6416550926,2009-01-17,15:23:59
25.106078,110.063812,0,588.928933727034,39830.641712963,2009-01-17,15:24:04
25.105375,110.063199,0,557.410574146982,39830.6417708333,2009-01-17,15:24:09
25.104695,110.062626,0,520.714435695538,39830.6418287037,2009-01-17,15:24:14
25.104035,110.062075,0,493.758795931759,39830.6418865741,2009-01-17,15:24:19
25.103395,110.061555,0,473.043887795276,39830.6419444444,2009-01-17,15:24:24
25.102813,110.06105,0,460.416089238845,39830.6420023148,2009-01-17,15:24:29
25.102294,110.060569,0,453.598494094488,39830.6420601852,2009-01-17,15:24:34
25.101804,110.060128,0,449.944895013123,39830.6421180556,2009-01-17,15:24:39
25.101334,110.059707,0,452.526072834646,39830.6421759259,2009-01-17,15:24:44
25.100908,110.059354,0,434.068343175853,39830.6422337963,2009-01-17,15:24:49
25.100494,110.059065,0,412.667240813648,39830.6422916667,2009-01-17,15:24:54
25.099998,110.058833,0,402.448484251968,39830.642349537,2009-01-17,15:24:59
25.099538,110.058637,0,405.004931102362,39830.6424074074,2009-01-17,15:25:04
25.099069,110.058423,0,414.089468503937,39830.6424652778,2009-01-17,15:25:09
25.098613,110.058197,0,440.461968503937,39830.6425231481,2009-01-17,15:25:14
25.098146,110.057967,0,447.866486220472,39830.6425810185,2009-01-17,15:25:19
25.097705,110.057721,0,478.291049868766,39830.6426388889,2009-01-17,15:25:24
25.09723,110.057465,0,481.470364173228,39830.6426967593,2009-01-17,15:25:29
25.09675,110.057211,0,483.304773622047,39830.6427546296,2009-01-17,15:25:34
25.096247,110.056957,0,479.44592191601,39830.6428125,2009-01-17,15:25:39
25.095733,110.056709,0,489.918766404199,39830.6428703704,2009-01-17,15:25:44
25.095163,110.056444,0,511.982883858268,39830.6429282407,2009-01-17,15:25:49
25.094574,110.05617,0,519.776381233596,39830.6429861111,2009-01-17,15:25:54
25.093985,110.055868,0,530.445918635171,39830.6430439815,2009-01-17,15:25:59
25.093368,110.055562,0,537.555574146982,39830.6431018518,2009-01-17,15:26:04
25.092744,110.055158,0,519.817883858268,39830.6431597222,2009-01-17,15:26:09
25.092099,110.054785,0,503.95625,39830.6432175926,2009-01-17,15:26:14
25.091412,110.054441,0,491.122099737533,39830.643275463,2009-01-17,15:26:19
25.090699,110.05405,0,476.415439632546,39830.6433333333,2009-01-17,15:26:24
25.089995,110.053653,0,466.922749343832,39830.6433912037,2009-01-17,15:26:29
25.089263,110.053288,0,462.687634514436,39830.6434490741,2009-01-17,15:26:34
25.088503,110.052895,0,457.542650918635,39830.6435069444,2009-01-17,15:26:39
25.087714,110.052482,0,453.866624015748,39830.6435648148,2009-01-17,15:26:44
25.086953,110.052054,0,463.407923228346,39830.6436226852,2009-01-17,15:26:49
25.086183,110.051642,0,471.965108267717,39830.6436805556,2009-01-17,15:26:54
25.085391,110.051202,0,478.51782808399,39830.6437384259,2009-01-17,15:26:59
25.084586,110.050761,0,481.528884514436,39830.6437962963,2009-01-17,15:27:04
25.083808,110.050248,0,480.764543963255,39830.6438541667,2009-01-17,15:27:09
25.083091,110.049617,0,483.828966535433,39830.643912037,2009-01-17,15:27:14
25.082527,110.048823,0,488.958835301837,39830.6439699074,2009-01-17,15:27:19
25.081997,110.047955,0,495.477309711286,39830.6440277778,2009-01-17,15:27:24
25.081564,110.047025,0,483.687795275591,39830.6440856481,2009-01-17,15:27:29
25.08116,110.046098,0,485.788681102362,39830.6441435185,2009-01-17,15:27:34
25.08076,110.04516,0,488.400246062992,39830.6442013889,2009-01-17,15:27:39
25.080341,110.044215,0,489.391217191601,39830.6442592593,2009-01-17,15:27:44
25.079872,110.043315,0,491.502765748031,39830.6443171296,2009-01-17,15:27:49
25.079314,110.042461,0,500.567529527559,39830.644375,2009-01-17,15:27:54
25.07867,110.041685,0,521.019461942257,39830.6444328704,2009-01-17,15:27:59
25.077958,110.041026,0,537.535200131234,39830.6444907407,2009-01-17,15:28:04
[truncated: 18,255 more chars]
