# Supplementary material for: Research on differential privacy protection method based on user tendency
Source: PLoS One. 2023 Oct 26;18(10):e0288823. doi: 10.1371/journal.pone.0288823 (PMC10602288; doi:10.1371/journal.pone.0288823)
Supplement: S2 Data — (ZIP) [file pone.0288823.s002.zip › Data 5-2/023/Trajectory/20090122102935.plt]

Geolife trajectory
WGS 84
Altitude is in Feet
Reserved 3
0,2,255,My Track,0,0,2,8421376
0
22.8156583333333,108.333045,0,0,39835.4372106481,2009-01-22,10:29:35
22.8156433333333,108.333093333333,0,0,39835.4372685185,2009-01-22,10:29:40
22.8156233333333,108.33323,0,0,39835.4373263889,2009-01-22,10:29:45
22.815645,108.33322,0,0,39835.4373842593,2009-01-22,10:29:50
22.815645,108.333191666667,0,0,39835.4374421296,2009-01-22,10:29:55
22.8156183333333,108.333203333333,0,0,39835.4375,2009-01-22,10:30:00
22.8155933333333,108.333201666667,0,0,39835.4375578704,2009-01-22,10:30:05
22.81565,108.333173333333,0,0,39835.4376157407,2009-01-22,10:30:10
22.8156833333333,108.333158333333,0,0,39835.4376736111,2009-01-22,10:30:15
22.81566,108.333203333333,0,0,39835.4377314815,2009-01-22,10:30:20
22.815625,108.333183333333,0,0,39835.4377893518,2009-01-22,10:30:25
22.8156433333333,108.333181666667,0,0,39835.4378472222,2009-01-22,10:30:30
22.815635,108.333178333333,0,0,39835.4379050926,2009-01-22,10:30:35
22.815635,108.333178333333,0,0,39835.4379398148,2009-01-22,10:30:38
22.8156316666667,108.333183333333,0,0,39835.437962963,2009-01-22,10:30:40
22.8156433333333,108.33319,0,0,39835.4380208333,2009-01-22,10:30:45
22.8156416666667,108.333221666667,0,0,39835.4380787037,2009-01-22,10:30:50
22.8156433333333,108.333261666667,0,0,39835.4381365741,2009-01-22,10:30:55
22.815675,108.333356666667,0,0,39835.4381944444,2009-01-22,10:31:00
22.81563,108.333396666667,0,0,39835.4382523148,2009-01-22,10:31:05
22.81553,108.333596666667,0,0,39835.4383101852,2009-01-22,10:31:10
22.8155216666667,108.333623333333,0,0,39835.4383680556,2009-01-22,10:31:15
22.8155783333333,108.333688333333,0,0,39835.4384259259,2009-01-22,10:31:20
22.8156333333333,108.333731666667,0,0,39835.4384837963,2009-01-22,10:31:25
22.81576,108.333738333333,0,0,39835.4385416667,2009-01-22,10:31:30
22.8157266666667,108.333728333333,0,0,39835.438599537,2009-01-22,10:31:35
22.8157666666667,108.333741666667,0,0,39835.4386574074,2009-01-22,10:31:40
22.8157233333333,108.333751666667,0,0,39835.4387152778,2009-01-22,10:31:45
22.81575,108.333756666667,0,0,39835.4387731481,2009-01-22,10:31:50
22.8157533333333,108.333756666667,0,0,39835.4388310185,2009-01-22,10:31:55
22.8157566666667,108.333755,0,0,39835.4388888889,2009-01-22,10:32:00
22.815755,108.333755,0,0,39835.4389467593,2009-01-22,10:32:05
22.8157533333333,108.333755,0,0,39835.4390046296,2009-01-22,10:32:10
22.8157516666667,108.333755,0,0,39835.4390625,2009-01-22,10:32:15
22.8157516666667,108.333755,0,0,39835.4391203704,2009-01-22,10:32:20
22.8157533333333,108.333755,0,0,39835.4391782407,2009-01-22,10:32:25
22.8157533333333,108.333755,0,0,39835.439212963,2009-01-22,10:32:28
22.8157516666667,108.333751666667,0,0,39835.4392361111,2009-01-22,10:32:30
22.8157383333333,108.33374,0,0,39835.4392939815,2009-01-22,10:32:35
22.8157333333333,108.333735,0,0,39835.4393518518,2009-01-22,10:32:40
22.8157283333333,108.333731666667,0,0,39835.4394097222,2009-01-22,10:32:45
22.8157283333333,108.333731666667,0,0,39835.4394444444,2009-01-22,10:32:48
22.8157233333333,108.33374,0,0,39835.4394675926,2009-01-22,10:32:50
22.815725,108.333838333333,0,0,39835.439525463,2009-01-22,10:32:55
22.8157033333333,108.334036666667,0,0,39835.4395833333,2009-01-22,10:33:00
22.8155616666667,108.334241666667,0,0,39835.4396412037,2009-01-22,10:33:05
22.8154766666667,108.334538333333,0,0,39835.4396990741,2009-01-22,10:33:10
22.8155033333333,108.334876666667,0,0,39835.4397569444,2009-01-22,10:33:15
22.8157416666667,108.335398333333,0,0,39835.4398148148,2009-01-22,10:33:20
22.8157583333333,108.335871666667,0,0,39835.4398726852,2009-01-22,10:33:25
22.8157716666667,108.336296666667,0,0,39835.4399305556,2009-01-22,10:33:30
22.815765,108.336683333333,0,0,39835.4399884259,2009-01-22,10:33:35
22.8157733333333,108.337131666667,0,0,39835.4400462963,2009-01-22,10:33:40
22.8157466666667,108.33756,0,0,39835.4401041667,2009-01-22,10:33:45
22.8158083333333,108.337951666667,0,0,39835.440162037,2009-01-22,10:33:50
22.8158866666667,108.338348333333,0,0,39835.4402199074,2009-01-22,10:33:55
22.8158983333333,108.338835,0,0,39835.4402777778,2009-01-22,10:34:00
22.8158183333333,108.339335,0,0,39835.4403356481,2009-01-22,10:34:05
22.8157466666667,108.339741666667,0,0,39835.4403935185,2009-01-22,10:34:10
22.8157116666667,108.34012,0,0,39835.4404513889,2009-01-22,10:34:15
22.8156566666667,108.340533333333,0,0,39835.4405092593,2009-01-22,10:34:20
22.8156133333333,108.340901666667,0,0,39835.4405671296,2009-01-22,10:34:25
22.8155816666667,108.341215,0,0,39835.440625,2009-01-22,10:34:30
22.8155516666667,108.341531666667,0,0,39835.4406828704,2009-01-22,10:34:35
22.8156083333333,108.341906666667,0,0,39835.4407407407,2009-01-22,10:34:40
22.8155433333333,108.34226,0,0,39835.4407986111,2009-01-22,10:34:45
22.81543,108.342573333333,0,0,39835.4408564815,2009-01-22,10:34:50
22.8155016666667,108.34292,0,0,39835.4409143519,2009-01-22,10:34:55
22.81552,108.343023333333,0,0,39835.4409722222,2009-01-22,10:35:00
22.8155133333333,108.34303,0,0,39835.4410300926,2009-01-22,10:35:05
22.8155133333333,108.34303,0,0,39835.4410648148,2009-01-22,10:35:08
22.815515,108.343036666667,0,0,39835.441087963,2009-01-22,10:35:10
22.81556,108.343106666667,0,0,39835.4411458333,2009-01-22,10:35:15
22.81573,108.34332,0,0,39835.4412037037,2009-01-22,10:35:20
22.8159566666667,108.343391666667,0,0,39835.4412615741,2009-01-22,10:35:25
22.8162333333333,108.343328333333,0,0,39835.4413194444,2009-01-22,10:35:30
22.8165683333333,108.343378333333,0,0,39835.4413773148,2009-01-22,10:35:35
22.81694,108.34346,0,0,39835.4414351852,2009-01-22,10:35:40
22.8173633333333,108.343528333333,0,0,39835.4414930556,2009-01-22,10:35:45
22.8177366666667,108.34358,0,0,39835.4415509259,2009-01-22,10:35:50
22.817985,108.34358,0,0,39835.4416087963,2009-01-22,10:35:55
22.8181966666667,108.343636666667,0,0,39835.4416666667,2009-01-22,10:36:00
22.8182783333333,108.343675,0,0,39835.441724537,2009-01-22,10:36:05
22.8182966666667,108.343683333333,0,0,39835.4417824074,2009-01-22,10:36:10
22.8183116666667,108.343703333333,0,0,39835.4418402778,2009-01-22,10:36:15
22.81833,108.343715,0,0,39835.4418981481,2009-01-22,10:36:20
22.81849,108.343603333333,0,0,39835.4419560185,2009-01-22,10:36:25
22.8187616666667,108.343478333333,0,0,39835.4420138889,2009-01-22,10:36:30
22.8190366666667,108.343443333333,0,0,39835.4420717593,2009-01-22,10:36:35
22.819155,108.343476666667,0,0,39835.4421296296,2009-01-22,10:36:40
22.8191483333333,108.343453333333,0,0,39835.4421875,2009-01-22,10:36:45
22.819325,108.343343333333,0,0,39835.4422453704,2009-01-22,10:36:50
22.819445,108.343391666667,0,0,39835.4423032407,2009-01-22,10:36:55
22.81947,108.343455,0,0,39835.4423611111,2009-01-22,10:37:00
22.819535,108.343501666667,0,0,39835.4424189815,2009-01-22,10:37:05
22.8195383333333,108.343471666667,0,0,39835.4424768519,2009-01-22,10:37:10
22.8195616666667,108.343506666667,0,0,39835.4425347222,2009-01-22,10:37:15
22.819585,108.343526666667,0,0,39835.4425925926,2009-01-22,10:37:20
22.8195766666667,108.3435,0,0,39835.442650463,2009-01-22,10:37:25
22.819555,108.343525,0,0,39835.4427083333,2009-01-22,10:37:30
22.8193633333333,108.343455,0,0,39835.4427662037,2009-01-22,10:37:35
22.8191216666667,108.343333333333,0,0,39835.4428240741,2009-01-22,10:37:40
22.8189033333333,108.343398333333,0,0,39835.4428819444,2009-01-22,10:37:45
22.818965,108.343375,0,0,39835.4429398148,2009-01-22,10:37:50
22.8190316666667,108.343488333333,0,0,39835.4429976852,2009-01-22,10:37:55
22.8190583333333,108.34355,0,0,39835.4430555556,2009-01-22,10:38:00
22.8190883333333,108.343608333333,0,0,39835.4431134259,2009-01-22,10:38:05
22.8191333333333,108.343625,0,0,39835.4431712963,2009-01-22,10:38:10
22.819165,108.343643333333,0,0,39835.4432291667,2009-01-22,10:38:15
22.819225,108.343578333333,0,0,39835.443287037,2009-01-22,10:38:20
22.8192933333333,108.343578333333,0,0,39835.4433449074,2009-01-22,10:38:25
22.81931,108.343566666667,0,0,39835.4434027778,2009-01-22,10:38:30
22.819315,108.343546666667,0,0,39835.4434606481,2009-01-22,10:38:35
22.8193166666667,108.343443333333,0,0,39835.4435185185,2009-01-22,10:38:40
22.8193483333333,108.343285,0,0,39835.4435763889,2009-01-22,10:38:45
22.819355,108.343255,0,0,39835.4436342593,2009-01-22,10:38:50
22.8193633333333,108.343211666667,0,0,39835.4436921296,2009-01-22,10:38:55
22.8193633333333,108.343171666667,0,0,39835.44375,2009-01-22,10:39:00
22.8193583333333,108.343238333333,0,0,39835.4438078704,2009-01-22,10:39:05
22.819345,108.343263333333,0,0,39835.4438657407,2009-01-22,10:39:10
22.8193816666667,108.343241666667,0,0,39835.4439236111,2009-01-22,10:39:15
22.81927,108.343336666667,0,0,39835.4439814815,2009-01-22,10:39:20
22.8192183333333,108.343475,0,0,39835.4440393519,2009-01-22,10:39:25
22.8191866666667,108.343496666667,0,0,39835.4440972222,2009-01-22,10:39:30
22.8191583333333,108.343508333333,0,0,39835.4441550926,2009-01-22,10:39:35
22.8191716666667,108.343611666667,0,0,39835.444212963,2009-01-22,10:39:40
22.8191766666667,108.343676666667,0,0,39835.4442708333,2009-01-22,10:39:45
22.8191616666667,108.343763333333,0,0,39835.4443287037,2009-01-22,10:39:50
22.819165,108.343778333333,0,0,39835.4443865741,2009-01-22,10:39:55
22.8191933333333,108.3437,0,0,39835.4444444444,2009-01-22,10:40:00
22.8192016666667,108.343735,0,0,39835.4445023148,2009-01-22,10:40:05
22.8192216666667,108.343758333333,0,0,39835.4445601852,2009-01-22,10:40:10
22.819245,108.343755,0,0,39835.4446180556,2009-01-22,10:40:15
22.81925,108.343776666667,0,0,39835.4446759259,2009-01-22,10:40:20
22.8192183333333,108.343835,0,0,39835.4447337963,2009-01-22,10:40:25
22.8191816666667,108.343971666667,0,0,39835.4447916667,2009-01-22,10:40:30
22.81919,108.34405,0,0,39835.444849537,2009-01-22,10:40:35
22.8191783333333,108.344245,0,0,39835.4449074074,2009-01-22,10:40:40
22.81916,108.344386666667,0,0,39835.4449652778,2009-01-22,10:40:45
22.8191133333333,108.344473333333,0,0,39835.4450231481,2009-01-22,10:40:50
22.81913,108.344348333333,0,0,39835.4450810185,2009-01-22,10:40:55
22.819155,108.344148333333,0,0,39835.4451388889,2009-01-22,10:41:00
22.8191116666667,108.343953333333,0,0,39835.4451967593,2009-01-22,10:41:05
22.8190116666667,108.343888333333,0,0,39835.4452546296,2009-01-22,10:41:10
22.8189666666667,108.343735,0,0,39835.4453125,2009-01-22,10:41:15
22.8190433333333,108.343705,0,0,39835.4453703704,2009-01-22,10:41:20
22.8191083333333,108.343761666667,0,0,39835.4454282407,2009-01-22,10:41:25
22.8189933333333,108.343801666667,0,0,39835.4454861111,2009-01-22,10:41:30
22.8188483333333,108.343853333333,0,0,39835.4455439815,2009-01-22,10:41:35
22.81912,108.343796666667,0,0,39835.4456018518,2009-01-22,10:41:40
22.8191666666667,108.34382,0,0,39835.4456597222,2009-01-22,10:41:45
22.819165,108.343796666667,0,0,39835.4457175926,2009-01-22,10:41:50
22.8191833333333,108.343798333333,0,0,39835.445775463,2009-01-22,10:41:55
22.8192166666667,108.34381,0,0,39835.4458333333,2009-01-22,10:42:00
22.8192483333333,108.343776666667,0,0,39835.4458912037,2009-01-22,10:42:05
22.8192683333333,108.343781666667,0,0,39835.4459490741,2009-01-22,10:42:10
22.8192433333333,108.343783333333,0,0,39835.4460069444,2009-01-22,10:42:15
22.8192033333333,108.343765,0,0,39835.4460648148,2009-01-22,10:42:20
22.8191883333333,108.343756666667,0,0,39835.4461226852,2009-01-22,10:42:25
22.8192166666667,108.34372,0,0,39835.4461805556,2009-01-22,10:42:30
22.81922,108.343718333333,0,0,39835.4462384259,2009-01-22,10:42:35
22.819215,108.343718333333,0,0,39835.4462962963,2009-01-22,10:42:40
22.819215,108.343718333333,0,0,39835.4463310185,2009-01-22,10:42:43
22.8192083333333,108.343716666667,0,0,39835.4463541667,2009-01-22,10:42:45
22.8191966666667,108.343716666667,0,0,39835.446412037,2009-01-22,10:42:50
22.8191866666667,108.343715,0,0,39835.4464699074,2009-01-22,10:42:55
22.819175,108.343711666667,0,0,39835.4465277778,2009-01-22,10:43:00
22.81916,108.34371,0,0,39835.4465856481,2009-01-22,10:43:05
22.819135,108.343695,0,0,39835.4466435185,2009-01-22,10:43:10
22.8191316666667,108.343675,0,0,39835.4467013889,2009-01-22,10:43:15
22.8191216666667,108.343675,0,0,39835.4467592593,2009-01-22,10:43:20
22.8191216666667,108.343675,0,0,39835.4467939815,2009-01-22,10:43:23
22.819115,108.343676666667,0,0,39835.4468171296,2009-01-22,10:43:25
22.8191666666667,108.343701666667,0,0,39835.446875,2009-01-22,10:43:30
22.8191983333333,108.343723333333,0,0,39835.4469328704,2009-01-22,10:43:35
22.8191983333333,108.343723333333,0,0,39835.4469675926,2009-01-22,10:43:38
22.8191916666667,108.343731666667,0,0,39835.4469907407,2009-01-22,10:43:40
22.8192216666667,108.343895,0,0,39835.4470486111,2009-01-22,10:43:45
22.8192483333333,108.343936666667,0,0,39835.4471064815,2009-01-22,10:43:50
22.8192116666667,108.343888333333,0,0,39835.4471643518,2009-01-22,10:43:55
22.8192,108.343918333333,0,0,39835.4472222222,2009-01-22,10:44:00
22.8191566666667,108.343865,0,0,39835.4472800926,2009-01-22,10:44:05
22.8191383333333,108.343798333333,0,0,39835.447337963,2009-01-22,10:44:10
22.8191216666667,108.343735,0,0,39835.4473958333,2009-01-22,10:44:15
22.8191183333333,108.34359,0,0,39835.4474537037,2009-01-22,10:44:20
22.8191133333333,108.343455,0,0,39835.4475115741,2009-01-22,10:44:25
22.8191183333333,108.343243333333,0,0,39835.4475694444,2009-01-22,10:44:30
22.8190933333333,108.343093333333,0,0,39835.4476273148,2009-01-22,10:44:35
22.8190916666667,108.342931666667,0,0,39835.4476851852,2009-01-22,10:44:40
22.81909,108.34276,0,0,39835.4477430556,2009-01-22,10:44:45
22.8191083333333,108.342701666667,0,0,39835.4478009259,2009-01-22,10:44:50
22.81908,108.342726666667,0,0,39835.4478587963,2009-01-22,10:44:55
22.819075,108.34284,0,0,39835.4479166667,2009-01-22,10:45:00
22.8190833333333,108.342911666667,0,0,39835.447974537,2009-01-22,10:45:05
22.81909,108.342951666667,0,0,39835.4480324074,2009-01-22,10:45:10
22.8191,108.342971666667,0,0,39835.4480902778,2009-01-22,10:45:15
22.8191133333333,108.343046666667,0,0,39835.4481481481,2009-01-22,10:45:20
22.8190866666667,108.343028333333,0,0,39835.4482060185,2009-01-22,10:45:25
22.8190583333333,108.342995,0,0,39835.4482638889,2009-01-22,10:45:30
22.819065,108.342775,0,0,39835.4483217593,2009-01-22,10:45:35
22.8190333333333,108.342761666667,0,0,39835.4483796296,2009-01-22,10:45:40
22.81901,108.342766666667,0,0,39835.4484375,2009-01-22,10:45:45
22.8190283333333,108.342788333333,0,0,39835.4484953704,2009-01-22,10:45:50
22.8190283333333,108.342788333333,0,0,39835.4485300926,2009-01-22,10:45:53
22.8190366666667,108.342791666667,0,0,39835.4485532407,2009-01-22,10:45:55
22.8190583333333,108.342815,0,0,39835.4486111111,2009-01-22,10:46:00
22.8190483333333,108.342856666667,0,0,39835.4486689815,2009-01-22,10:46:05
22.8190183333333,108.342875,0,0,39835.4487268519,2009-01-22,10:46:10
22.81901,108.342828333333,0,0,39835.4487847222,2009-01-22,10:46:15
22.8190316666667,108.342813333333,0,0,39835.4488425926,2009-01-22,10:46:20
22.8190416666667,108.342823333333,0,0,39835.448900463,2009-01-22,10:46:25
22.8190316666667,108.342825,0,0,39835.4489583333,2009-01-22,10:46:30
22.8189833333333,108.342868333333,0,0,39835.4490162037,2009-01-22,10:46:35
22.81894,108.342906666667,0,0,39835.4490740741,2009-01-22,10:46:40
22.8189283333333,108.342926666667,0,0,39835.4491319444,2009-01-22,10:46:45
22.8189283333333,108.342956666667,0,0,39835.4491898148,2009-01-22,10:46:50
22.8189533333333,108.343031666667,0,0,39835.4492476852,2009-01-22,10:46:55
22.8189866666667,108.34298,0,0,39835.4493055556,2009-01-22,10:47:00
22.8190083333333,108.342925,0,0,39835.4493634259,2009-01-22,10:47:05
22.8190133333333,108.34289,0,0,39835.4494212963,2009-01-22,10:47:10
22.8190366666667,108.342753333333,0,0,39835.4494791667,2009-01-22,10:47:15
22.8190983333333,108.342975,0,0,39835.4524884259,2009-01-22,10:51:35
22.8190533333333,108.343065,0,0,39835.4525462963,2009-01-22,10:51:40
22.8190433333333,108.343063333333,0,0,39835.4526041667,2009-01-22,10:51:45
22.819045,108.343068333333,0,0,39835.452662037,2009-01-22,10:51:50
22.8190516666667,108.343071666667,0,0,39835.4527199074,2009-01-22,10:51:55
22.8190533333333,108.343073333333,0,0,39835.4527777778,2009-01-22,10:52:00
22.8190533333333,108.343073333333,0,0,39835.4528125,2009-01-22,10:52:03
22.81905,108.343076666667,0,0,39835.4528356481,2009-01-22,10:52:05
22.8190366666667,108.343095,0,0,39835.4528935185,2009-01-22,10:52:10
22.819025,108.343098333333,0,0,39835.4529513889,2009-01-22,10:52:15
22.8190416666667,108.343156666667,0,0,39835.4530092593,2009-01-22,10:52:20
22.8190366666667,108.343158333333,0,0,39835.4530671296,2009-01-22,10:52:25
22.8190316666667,108.343158333333,0,0,39835.453125,2009-01-22,10:52:30
22.8190266666667,108.343158333333,0,0,39835.4531828704,2009-01-22,10:52:35
22.8190266666667,108.343158333333,0,0,39835.4532175926,2009-01-22,10:52:38
22.8190233333333,108.343156666667,0,0,39835.4532407407,2009-01-22,10:52:40
22.8190316666667,108.343145,0,0,39835.4532986111,2009-01-22,10:52:45
22.81901,108.343321666667,0,0,39835.4533564815,2009-01-22,10:52:50
22.8190083333333,108.343371666667,0,0,39835.4534143518,2009-01-22,10:52:55
22.819025,108.343376666667,0,0,39835.4534722222,2009-01-22,10:53:00
22.8190366666667,108.343371666667,0,0,39835.4535300926,2009-01-22,10:53:05
22.8190516666667,108.343393333333,0,0,39835.453587963,2009-01-22,10:53:10
22.8190433333333,108.34341,0,0,39835.4536458333,2009-01-22,10:53:15
22.81916,108.342578333333,0,0,39835.4537037037,2009-01-22,10:53:20
22.8192383333333,108.341518333333,0,0,39835.4537615741,2009-01-22,10:53:25
22.8192416666667,108.341361666667,0,0,39835.4538194444,2009-01-22,10:53:30
22.8191033333333,108.34193,0,0,39835.4543981481,2009-01-22,10:54:20
22.8191583333333,108.342096666667,0,0,39835.4544560185,2009-01-22,10:54:25
22.8191766666667,108.342623333333,0,0,39835.4545138889,2009-01-22,10:54:30
22.81916,108.342641666667,0,0,39835.4545717593,2009-01-22,10:54:35
22.819135,108.342643333333,0,0,39835.4546296296,2009-01-22,10:54:40
22.819115,108.342648333333,0,0,39835.4546875,2009-01-22,10:54:45
22.8191016666667,108.342671666667,0,0,39835.4547453704,2009-01-22,10:54:50
22.8190916666667,108.342683333333,0,0,39835.4548032407,2009-01-22,10:54:55
22.819075,108.34269,0,0,39835.4548611111,2009-01-22,10:55:00
22.818865,108.343091666667,0,0,39835.4549189815,2009-01-22,10:55:05
22.81878,108.343568333333,0,0,39835.4549768518,2009-01-22,10:55:10
22.818915,108.343816666667,0,0,39835.4550347222,2009-01-22,10:55:15
22.818935,108.343863333333,0,0,39835.4550925926,2009-01-22,10:55:20
22.8189416666667,108.343828333333,0,0,39835.455150463,2009-01-22,10:55:25
22.8189433333333,108.343783333333,0,0,39835.4552083333,2009-01-22,10:55:30
22.8189316666667,108.343816666667,0,0,39835.4552662037,2009-01-22,10:55:35
22.8189,108.343815,0,0,39835.4553240741,2009-01-22,10:55:40
22.8189583333333,108.343743333333,0,0,39835.4553819444,2009-01-22,10:55:45
22.8189983333333,108.343718333333,0,0,39835.4554398148,2009-01-22,10:55:50
22.8189966666667,108.343708333333,0,0,39835.4554976852,2009-01-22,10:55:55
22.8189866666667,108.343706666667,0,0,39835.4555555556,2009-01-22,10:56:00
22.8189933333333,108.343716666667,0,0,39835.4556134259,2009-01-22,10:56:05
22.8190133333333,108.343735,0,0,39835.4556712963,2009-01-22,10:56:10
22.8190083333333,108.343733333333,0,0,39835.4557291667,2009-01-22,10:56:15
22.8190016666667,108.343733333333,0,0,39835.455787037,2009-01-22,10:56:20
22.8190016666667,108.343733333333,0,0,39835.4558217593,2009-01-22,10:56:23
22.8189933333333,108.343733333333,0,0,39835.4558449074,2009-01-22,10:56:25
22.8189933333333,108.34377,0,0,39835.4559027778,2009-01-22,10:56:30
22.8190033333333,108.34378,0,0,39835.4559606481,2009-01-22,10:56:35
22.8190133333333,108.34379,0,0,39835.4560185185,2009-01-22,10:56:40
22.8190116666667,108.34379,0,0,39835.4560763889,2009-01-22,10:56:45
22.819005,108.343788333333,0,0,39835.4561342593,2009-01-22,10:56:50
22.8189983333333,108.343786666667,0,0,39835.4561921296,2009-01-22,10:56:55
22.819,108.343786666667,0,0,39835.45625,2009-01-22,10:57:00
22.819005,108.343785,0,0,39835.4563078704,2009-01-22,10:57:05
22.8190016666667,108.343783333333,0,0,39835.4563657407,2009-01-22,10:57:10
22.8192416666667,108.343658333333,0,0,39835.4583680556,2009-01-22,11:00:03
22.8192466666667,108.34366,0,0,39835.4583912037,2009-01-22,11:00:05
22.819235,108.343663333333,0,0,39835.4584490741,2009-01-22,11:00:10
22.8192216666667,108.34365,0,0,39835.4585069444,2009-01-22,11:00:15
22.8192216666667,108.34365,0,0,39835.4585416667,2009-01-22,11:00:18
22.819225,108.343641666667,0,0,39835.4585648148,2009-01-22,11:00:20
22.8192083333333,108.343641666667,0,0,39835.4586226852,2009-01-22,11:00:25
22.8191983333333,108.34364,0,0,39835.4586805556,2009-01-22,11:00:30
22.8191983333333,108.34363,0,0,39835.4587384259,2009-01-22,11:00:35
22.819215,108.343625,0,0,39835.4587962963,2009-01-22,11:00:40
22.8192133333333,108.343603333333,0,0,39835.4588541667,2009-01-22,11:00:45
22.81925,108.343583333333,0,0,39835.458912037,2009-01-22,11:00:50
22.819265,108.34358,0,0,39835.4589699074,2009-01-22,11:00:55
22.819255,108.34359,0,0,39835.4590277778,2009-01-22,11:01:00
22.8192466666667,108.343568333333,0,0,39835.4590856481,2009-01-22,11:01:05
22.8192416666667,108.343541666667,0,0,39835.4591435185,2009-01-22,11:01:10
22.81924,108.343558333333,0,0,39835.4592013889,2009-01-22,11:01:15
22.8192183333333,108.343585,0,0,39835.4592592593,2009-01-22,11:01:20
22.8192,108.343605,0,0,39835.4593171296,2009-01-22,11:01:25
22.819185,108.34362,0,0,39835.459375,2009-01-22,11:01:30
22.81917,108.343616666667,0,0,39835.4594328704,2009-01-22,11:01:35
22.8191666666667,108.343616666667,0,0,39835.4594907407,2009-01-22,11:01:40
22.8191583333333,108.343615,0,0,39835.4595486111,2009-01-22,11:01:45
22.8191516666667,108.343615,0,0,39835.4596064815,2009-01-22,11:01:50
22.8191516666667,108.343615,0,0,39835.4596643519,2009-01-22,11:01:55
22.8191516666667,108.343615,0,0,39835.4597222222,2009-01-22,11:02:00
22.8191466666667,108.343613333333,0,0,39835.4597800926,2009-01-22,11:02:05
22.819145,108.343613333333,0,0,39835.459837963,2009-01-22,11:02:10
22.8191466666667,108.343613333333,0,0,39835.4598958333,2009-01-22,11:02:15
22.8191483333333,108.343615,0,0,39835.4599537037,2009-01-22,11:02:20
22.8191533333333,108.343616666667,0,0,39835.4600115741,2009-01-22,11:02:25
22.819155,108.343618333333,0,0,39835.4600694444,2009-01-22,11:02:30
22.819155,108.343618333333,0,0,39835.4601273148,2009-01-22,11:02:35
22.819155,108.343618333333,0,0,39835.4601851852,2009-01-22,11:02:40
22.819155,108.34362,0,0,39835.4602430556,2009-01-22,11:02:45
22.8191566666667,108.343623333333,0,0,39835.4603009259,2009-01-22,11:02:50
22.819155,108.343623333333,0,0,39835.4603587963,2009-01-22,11:02:55
22.8191566666667,108.343625,0,0,39835.4604166667,2009-01-22,11:03:00
22.8191566666667,108.343625,0,0,39835.4604513889,2009-01-22,11:03:03
22.8191533333333,108.343625,0,0,39835.460474537,2009-01-22,11:03:05
22.8191183333333,108.343628333333,0,0,39835.4605324074,2009-01-22,11:03:10
22.8189366666667,108.343496666667,0,0,39835.4644675926,2009-01-22,11:08:50
22.81895,108.343398333333,0,0,39835.464525463,2009-01-22,11:08:55
22.818995,108.343253333333,0,0,39835.4645833333,2009-01-22,11:09:00
22.8190066666667,108.343241666667,0,0,39835.4646412037,2009-01-22,11:09:05
22.81902,108.343266666667,0,0,39835.4646990741,2009-01-22,11:09:10
22.8190416666667,108.343405,0,0,39835.4647569444,2009-01-22,11:09:15
22.81903,108.343438333333,0,0,39835.4648148148,2009-01-22,11:09:20
22.8190433333333,108.343436666667,0,0,39835.4648726852,2009-01-22,11:09:25
22.8190516666667,108.34348,0,0,39835.4649305556,2009-01-22,11:09:30
22.8190466666667,108.343608333333,0,0,39835.4649884259,2009-01-22,11:09:35
22.819025,108.343725,0,0,39835.4650462963,2009-01-22,11:09:40
22.8190366666667,108.343731666667,0,0,39835.4651041667,2009-01-22,11:09:45
22.8190683333333,108.343736666667,0,0,39835.465162037,2009-01-22,11:09:50
22.819085,108.343626666667,0,0,39835.4652199074,2009-01-22,11:09:55
22.81901,108.3437,0,0,39835.4652777778,2009-01-22,11:10:00
22.819015,108.343693333333,0,0,39835.4653356481,2009-01-22,11:10:05
22.819015,108.343693333333,0,0,39835.4653703704,2009-01-22,11:10:08
22.8190166666667,108.343696666667,0,0,39835.4653935185,2009-01-22,11:10:10
22.81903,108.343748333333,0,0,39835.4654513889,2009-01-22,11:10:15
22.8190383333333,108.343798333333,0,0,39835.4655092593,2009-01-22,11:10:20
22.819035,108.34382,0,0,39835.4655671296,2009-01-22,11:10:25
22.8190483333333,108.343806666667,0,0,39835.465625,2009-01-22,11:10:30
22.8190816666667,108.34375,0,0,39835.4656828704,2009-01-22,11:10:35
22.8190783333333,108.343688333333,0,0,39835.4657407407,2009-01-22,11:10:40
22.8190666666667,108.343651666667,0,0,39835.4657986111,2009-01-22,11:10:45
22.8190666666667,108.343651666667,0,0,39835.4658333333,2009-01-22,11:10:48
22.81907,108.343651666667,0,0,39835.4658564815,2009-01-22,11:10:50
22.8190516666667,108.343701666667,0,0,39835.4659143519,2009-01-22,11:10:55
22.8190233333333,108.343786666667,0,0,39835.4659722222,2009-01-22,11:11:00
22.8190183333333,108.343815,0,0,39835.4660300926,2009-01-22,11:11:05
22.81902,108.343813333333,0,0,39835.466087963,2009-01-22,11:11:10
22.8190233333333,108.343811666667,0,0,39835.4661458333,2009-01-22,11:11:15
22.8190216666667,108.34381,0,0,39835.4662037037,2009-01-22,11:11:20
22.8190233333333,108.34381,0,0,39835.4662615741,2009-01-22,11:11:25
22.8190233333333,108.34381,0,0,39835.4662962963,2009-01-22,11:11:28
22.8190266666667,108.34381,0,0,39835.4663194444,2009-01-22,11:11:30
22.8189966666667,108.343746666667,0,0,39835.4663773148,2009-01-22,11:11:35
22.8189733333333,108.343741666667,0,0,39835.4664351852,2009-01-22,11:11:40
22.8189883333333,108.343765,0,0,39835.4664930556,2009-01-22,11:11:45
22.8189866666667,108.343803333333,0,0,39835.4665509259,2009-01-22,11:11:50
22.8189766666667,108.34378,0,0,39835.4666087963,2009-01-22,11:11:55
22.8189666666667,108.34377,0,0,39835.4666666667,2009-01-22,11:12:00
22.8189566666667,108.343755,0,0,39835.466724537,2009-01-22,11:12:05
22.8189566666667,108.343755,0,0,39835.4667592593,2009-01-22,11:12:08
22.81895,108.343751666667,0,0,39835.4667824074,2009-01-22,11:12:10
22.8189516666667,108.343741666667,0,0,39835.4668402778,2009-01-22,11:12:15
22.8189483333333,108.343728333333,0,0,39835.4668981481,2009-01-22,11:12:20
22.8189416666667,108.343728333333,0,0,39835.4669560185,2009-01-22,11:12:25
22.81894,108.343728333333,0,0,39835.4670138889,2009-01-22,11:12:30
22.81894,108.343728333333,0,0,39835.4670486111,2009-01-22,11:12:33
22.8189466666667,108.34373,0,0,39835.4670717593,2009-01-22,11:12:35
22.8189616666667,108.343748333333,0,0,39835.4671296296,2009-01-22,11:12:40
22.8189516666667,108.343766666667,0,0,39835.4671875,2009-01-22,11:12:45
22.8189483333333,108.343801666667,0,0,39835.4672453704,2009-01-22,11:12:50
22.8189416666667,108.343821666667,0,0,39835.4673032407,2009-01-22,11:12:55
22.81894,108.34382,0,0,39835.4673611111,2009-01-22,11:13:00
22.8189416666667,108.343821666667,0,0,39835.4674189815,2009-01-22,11:13:05
22.8189433333333,108.343821666667,0,0,39835.4674768519,2009-01-22,11:13:10
22.81895,108.343821666667,0,0,39835.4675347222,2009-01-22,11:13:15
22.8189516666667,108.343821666667,0,0,39835.4675925926,2009-01-22,11:13:20
22.8189516666667,108.34382,0,0,39835.467650463,2009-01-22,11:13:25
22.8189516666667,108.34382,0,0,39835.4676851852,2009-01-22,11:13:28
22.818945,108.343811666667,0,0,39835.4677083333,2009-01-22,11:13:30
22.81894,108.343791666667,0,0,39835.4677662037,2009-01-22,11:13:35
22.8189416666667,108.343791666667,0,0,39835.4678240741,2009-01-22,11:13:40
22.8189416666667,108.34379,0,0,39835.4678819444,2009-01-22,11:13:45
22.8189416666667,108.34379,0,0,39835.4679166667,2009-01-22,11:13:48
22.8189416666667,108.34379,0,0,39835.4679398148,2009-01-22,11:13:50
22.8189483333333,108.343778333333,0,0,39835.4679976852,2009-01-22,11:13:55
22.8189483333333,108.343778333333,0,0,39835.4680324074,2009-01-22,11:13:58
22.8189566666667,108.34377,0,0,39835.4680555556,2009-01-22,11:14:00
22.8189866666667,108.343793333333,0,0,39835.4681134259,2009-01-22,11:14:05
22.8190016666667,108.34377,0,0,39835.4681712963,2009-01-22,11:14:10
22.81902,108.343735,0,0,39835.4682291667,2009-01-22,11:14:15
22.8190283333333,108.34372,0,0,39835.468287037,2009-01-22,11:14:20
22.8190283333333,108.34372,0,0,39835.4683217593,2009-01-22,11:14:23
22.819025,108.343718333333,0,0,39835.4683449074,2009-01-22,11:14:25
22.8190216666667,108.343463333333,0,0,39835.4771990741,2009-01-22,11:27:10
22.8190316666667,108.34342,0,0,39835.4772569444,2009-01-22,11:27:15
22.819015,108.343426666667,0,0,39835.4773148148,2009-01-22,11:27:20
22.8190333333333,108.343493333333,0,0,39835.4773726852,2009-01-22,11:27:25
22.8190433333333,108.34355,0,0,39835.4774305556,2009-01-22,11:27:30
22.819025,108.343586666667,0,0,39835.4774884259,2009-01-22,11:27:35
22.8190166666667,108.343586666667,0,0,39835.4775462963,2009-01-22,11:27:40
22.819015,108.343586666667,0,0,39835.4776041667,2009-01-22,11:27:45
22.819015,108.343586666667,0,0,39835.4776388889,2009-01-22,11:27:48
22.8190116666667,108.343586666667,0,0,39835.477662037,2009-01-22,11:27:50
22.8189883333333,108.343586666667,0,0,39835.4777199074,2009-01-22,11:27:55
22.8189866666667,108.343586666667,0,0,39835.4777777778,2009-01-22,11:28:00
22.8189866666667,108.343586666667,0,0,39835.4778125,2009-01-22,11:28:03
22.818985,108.343585,0,0,39835.4778356481,2009-01-22,11:28:05
22.81898,108.343571666667,0,0,39835.4778935185,2009-01-22,11:28:10
22.81896,108.343545,0,0,39835.4779513889,2009-01-22,11:28:15
22.8189716666667,108.343531666667,0,0,39835.4780092593,2009-01-22,11:28:20
22.8189716666667,108.343511666667,0,0,39835.4780671296,2009-01-22,11:28:25
22.8189683333333,108.34351,0,0,39835.478125,2009-01-22,11:28:30
22.8189666666667,108.343513333333,0,0,39835.4781828704,2009-01-22,11:28:35
22.8189666666667,108.343513333333,0,0,39835.4782175926,2009-01-22,11:28:38
22.81896,108.343515,0,0,39835.4782407407,2009-01-22,11:28:40
22.81895,108.343571666667,0,0,39835.4782986111,2009-01-22,11:28:45
22.81895,108.343571666667,0,0,39835.4783333333,2009-01-22,11:28:48
22.8189533333333,108.34358,0,0,39835.4783564815,2009-01-22,11:28:50
22.8189483333333,108.343538333333,0,0,39835.4784143518,2009-01-22,11:28:55
22.818955,108.343538333333,0,0,39835.4784722222,2009-01-22,11:29:00
22.818955,108.343538333333,0,0,39835.4785069444,2009-01-22,11:29:03
22.8189583333333,108.34354,0,0,39835.4785300926,2009-01-22,11:29:05
22.8189716666667,108.34352,0,0,39835.478587963,2009-01-22,11:29:10
22.8189733333333,108.343421666667,0,0,39835.4786458333,2009-01-22,11:29:15
22.81897,108.343403333333,0,0,39835.4787037037,2009-01-22,11:29:20
22.81897,108.343405,0,0,39835.4787615741,2009-01-22,11:29:25
22.81897,108.343405,0,0,39835.4787962963,2009-01-22,11:29:28
22.8189716666667,108.343403333333,0,0,39835.4788194444,2009-01-22,11:29:30
22.818975,108.343346666667,0,0,39835.4788773148,2009-01-22,11:29:35
22.8189916666667,108.343303333333,0,0,39835.4789351852,2009-01-22,11:29:40
22.819005,108.343223333333,0,0,39835.4789930556,2009-01-22,11:29:45
22.8190116666667,108.343148333333,0,0,39835.4790509259,2009-01-22,11:29:50
22.8190233333333,108.343141666667,0,0,39835.4791087963,2009-01-22,11:29:55
22.8190366666667,108.343085,0,0,39835.4791666667,2009-01-22,11:30:00
22.8190483333333,108.343023333333,0,0,39835.479224537,2009-01-22,11:30:05
22.8190633333333,108.342968333333,0,0,39835.4792824074,2009-01-22,11:30:10
22.819085,108.34287,0,0,39835.4793402778,2009-01-22,11:30:15
22.8191316666667,108.342775,0,0,39835.4793981481,2009-01-22,11:30:20
22.819165,108.342686666667,0,0,39835.4794560185,2009-01-22,11:30:25
22.8191966666667,108.342628333333,0,0,39835.4795138889,2009-01-22,11:30:30
22.8192133333333,108.342526666667,0,0,39835.4795717593,2009-01-22,11:30:35
22.8192033333333,108.342471666667,0,0,39835.4796296296,2009-01-22,11:30:40
22.8192066666667,108.342491666667,0,0,39835.4796875,2009-01-22,11:30:45
22.8191733333333,108.342551666667,0,0,39835.4797453704,2009-01-22,11:30:50
22.8191766666667,108.342443333333,0,0,39835.4798032407,2009-01-22,11:30:55
22.8191716666667,108.342383333333,0,0,39835.4798611111,2009-01-22,11:31:00
22.819175,108.342338333333,0,0,39835.4799189815,2009-01-22,11:31:05
22.8191833333333,108.3424,0,0,39835.4799768519,2009-01-22,11:31:10
22.8191716666667,108.342435,0,0,39835.4800347222,2009-01-22,11:31:15
22.8191716666667,108.342433333333,0,0,39835.4800925926,2009-01-22,11:31:20
22.8191716666667,108.342433333333,0,0,39835.4801273148,2009-01-22,11:31:23
22.8191766666667,108.342431666667,0,0,39835.480150463,2009-01-22,11:31:25
22.8192116666667,108.342288333333,0,0,39835.4802083333,2009-01-22,11:31:30
22.8192183333333,108.342231666667,0,0,39835.4802662037,2009-01-22,11:31:35
22.8192133333333,108.34221,0,0,39835.4803240741,2009-01-22,11:31:40
22.8192133333333,108.3422,0,0,39835.4803819444,2009-01-22,11:31:45
22.8192133333333,108.342168333333,0,0,39835.4804398148,2009-01-22,11:31:50
22.819245,108.342035,0,0,39835.4804976852,2009-01-22,11:31:55
22.819255,108.342036666667,0,0,39835.4805555556,2009-01-22,11:32:00
22.8192533333333,108.342106666667,0,0,39835.4806134259,2009-01-22,11:32:05
22.81923,108.342126666667,0,0,39835.4806712963,2009-01-22,11:32:10
22.81921,108.342223333333,0,0,39835.4807291667,2009-01-22,11:32:15
22.819185,108.342311666667,0,0,39835.480787037,2009-01-22,11:32:20
22.8191716666667,108.34235,0,0,39835.4808449074,2009-01-22,11:32:25
22.8191616666667,108.342448333333,0,0,39835.4809027778,2009-01-22,11:32:30
22.8191516666667,108.342475,0,0,39835.4809606481,2009-01-22,11:32:35
22.81915,108.342508333333,0,0,39835.4810185185,2009-01-22,11:32:40
22.81915,108.342508333333,0,0,39835.4810532407,2009-01-22,11:32:43
22.819155,108.34251,0,0,39835.4810763889,2009-01-22,11:32:45
22.8191216666667,108.342876666667,0,0,39835.4811342593,2009-01-22,11:32:50
22.8191116666667,108.343038333333,0,0,39835.4811921296,2009-01-22,11:32:55
22.8191116666667,108.343136666667,0,0,39835.48125,2009-01-22,11:33:00
22.8190816666667,108.343258333333,0,0,39835.4813078704,2009-01-22,11:33:05
22.81907,108.343296666667,0,0,39835.4813657407,2009-01-22,11:33:10
22.8190416666667,108.343376666667,0,0,39835.4814236111,2009-01-22,11:33:15
22.819015,108.343466666667,0,0,39835.4814814815,2009-01-22,11:33:20
22.8189816666667,108.343476666667,0,0,39835.4815393519,2009-01-22,11:33:25
22.8189533333333,108.343516666667,0,0,39835.4815972222,2009-01-22,11:33:30
22.8189433333333,108.343486666667,0,0,39835.4816550926,2009-01-22,11:33:35
22.8189383333333,108.343485,0,0,39835.481712963,2009-01-22,11:33:40
22.8189366666667,108.343483333333,0,0,39835.4817708333,2009-01-22,11:33:45
22.818935,108.343481666667,0,0,39835.4818287037,2009-01-22,11:33:50
22.8189383333333,108.343481666667,0,0,39835.4818865741,2009-01-22,11:33:55
22.8189416666667,108.343481666667,0,0,39835.4819444444,2009-01-22,11:34:00
22.8189466666667,108.343481666667,0,0,39835.4820023148,2009-01-22,11:34:05
22.81895,108.343483333333,0,0,39835.4820601852,2009-01-22,11:34:10
22.818955,108.343485,0,0,39835.4821180556,2009-01-22,11:34:15
22.8189583333333,108.343485,0,0,39835.4821759259,2009-01-22,11:34:20
22.8189583333333,108.343483333333,0,0,39835.4822337963,2009-01-22,11:34:25
22.8189533333333,108.343481666667,0,0,39835.4822916667,2009-01-22,11:34:30
22.8189533333333,108.34348,0,0,39835.482349537,2009-01-22,11:34:35
22.8189533333333,108.34348,0,0,39835.4823842593,2009-01-22,11:34:38
22.8189533333333,108.343483333333,0,0,39835.4824074074,2009-01-22,11:34:40
22.8189633333333,108.34351,0,0,39835.4824652778,2009-01-22,11:34:45
22.818975,108.343525,0,0,39835.4825231481,2009-01-22,11:34:50
22.818975,108.343525,0,0,39835.4825578704,2009-01-22,11:34:53
22.81898,108.343528333333,0,0,39835.4825810185,2009-01-22,11:34:55
22.81899,108.343495,0,0,39835.4826388889,2009-01-22,11:35:00
22.8189983333333,108.343481666667,0,0,39835.4826967593,2009-01-22,11:35:05
22.819,108.343481666667,0,0,39835.4827546296,2009-01-22,11:35:10
22.8189983333333,108.343481666667,0,0,39835.4828125,2009-01-22,11:35:15
22.818995,108.34348,0,0,39835.4828703704,2009-01-22,11:35:20
22.81899,108.34348,0,0,39835.4829282407,2009-01-22,11:35:25
22.8189883333333,108.343478333333,0,0,39835.4829861111,2009-01-22,11:35:30
22.8189883333333,108.343478333333,0,0,39835.4830208333,2009-01-22,11:35:33
22.8189883333333,108.343478333333,0,0,39835.4830439815,2009-01-22,11:35:35
22.8189883333333,108.343521666667,0,0,39835.4831018519,2009-01-22,11:35:40
22.8189866666667,108.343541666667,0,0,39835.4831597222,2009-01-22,11:35:45
22.8189766666667,108.343555,0,0,39835.4832175926,2009-01-22,11:35:50
22.8189733333333,108.343555,0,0,39835.483275463,2009-01-22,11:35:55
22.8189733333333,108.343555,0,0,39835.4833333333,2009-01-22,11:36:00
22.8189766666667,108.343555,0,0,39835.4833912037,2009-01-22,11:36:05
22.8189833333333,108.343555,0,0,39835.4834490741,2009-01-22,11:36:10
22.81899,108.343555,0,0,39835.4835069444,2009-01-22,11:36:15
22.81899,108.343555,0,0,39835.4835648148,2009-01-22,11:36:20
22.8189833333333,108.343551666667,0,0,39835.4836226852,2009-01-22,11:36:25
22.8189833333333,108.34355,0,0,39835.4836805556,2009-01-22,11:36:30
22.8189833333333,108.34355,0,0,39835.4837152778,2009-01-22,11:36:33
22.8189833333333,108.34355,0,0,39835.4837384259,2009-01-22,11:36:35
22.8189666666667,108.343565,0,0,39835.4837962963,2009-01-22,11:36:40
22.8189616666667,108.343533333333,0,0,39835.4838541667,2009-01-22,11:36:45
22.818955,108.343501666667,0,0,39835.483912037,2009-01-22,11:36:50
22.8189733333333,108.343423333333,0,0,39835.4839699074,2009-01-22,11:36:55
22.81901,108.343241666667,0,0,39835.4840277778,2009-01-22,11:37:00
22.819005,108.343058333333,0,0,39835.4840856481,2009-01-22,11:37:05
22.81901,108.343028333333,0,0,39835.4841435185,2009-01-22,11:37:10
22.8190016666667,108.343018333333,0,0,39835.4842013889,2009-01-22,11:37:15
22.8190166666667,108.343025,0,0,39835.4842592593,2009-01-22,11:37:20
22.8190333333333,108.342905,0,0,39835.4843171296,2009-01-22,11:37:25
22.81905,108.342781666667,0,0,39835.484375,2009-01-22,11:37:30
22.8190833333333,108.342743333333,0,0,39835.4844328704,2009-01-22,11:37:35
22.8190983333333,108.342695,0,0,39835.4844907407,2009-01-22,11:37:40
22.8191066666667,108.342646666667,0,0,39835.4845486111,2009-01-22,11:37:45
22.819095,108.342705,0,0,39835.4846064815,2009-01-22,11:37:50
22.8191,108.342705,0,0,39835.4846643518,2009-01-22,11:37:55
22.8191066666667,108.342706666667,0,0,39835.4847222222,2009-01-22,11:38:00
22.81911,108.342706666667,0,0,39835.4847800926,2009-01-22,11:38:05
22.819115,108.342706666667,0,0,39835.484837963,2009-01-22,11:38:10
22.819115,108.342706666667,0,0,39835.4848726852,2009-01-22,11:38:13
22.8191133333333,108.34271,0,0,39835.4848958333,2009-01-22,11:38:15
22.8191183333333,108.342795,0,0,39835.4849537037,2009-01-22,11:38:20
22.8191133333333,108.342898333333,0,0,39835.4850115741,2009-01-22,11:38:25
22.8191083333333,108.342916666667,0,0,39835.4850694444,2009-01-22,11:38:30
22.8191083333333,108.342866666667,0,0,39835.4851273148,2009-01-22,11:38:35
22.8190966666667,108.34296,0,0,39835.4851851852,2009-01-22,11:38:40
22.8190983333333,108.342945,0,0,39835.4852430556,2009-01-22,11:38:45
22.819075,108.342976666667,0,0,39835.4853009259,2009-01-22,11:38:50
22.8190633333333,108.343031666667,0,0,39835.4853587963,2009-01-22,11:38:55
22.8190533333333,108.343051666667,0,0,39835.4854166667,2009-01-22,11:39:00
22.8190366666667,108.343063333333,0,0,39835.485474537,2009-01-22,11:39:05
22.81901,108.343158333333,0,0,39835.4855324074,2009-01-22,11:39:10
22.8190166666667,108.343158333333,0,0,39835.4855902778,2009-01-22,11:39:15
22.8190166666667,108.343158333333,0,0,39835.485625,2009-01-22,11:39:18
22.8190183333333,108.343153333333,0,0,39835.4856481481,2009-01-22,11:39:20
22.819035,108.343186666667,0,0,39835.4857060185,2009-01-22,11:39:25
22.8190233333333,108.34334,0,0,39835.4857638889,2009-01-22,11:39:30
22.8190116666667,108.343453333333,0,0,39835.4858217593,2009-01-22,11:39:35
22.819005,108.343506666667,0,0,39835.4858796296,2009-01-22,11:39:40
22.819005,108.343506666667,0,0,39835.4859143518,2009-01-22,11:39:43
22.81901,108.343513333333,0,0,39835.4859375,2009-01-22,11:39:45
22.8190216666667,108.343498333333,0,0,39835.4859953704,2009-01-22,11:39:50
22.8190483333333,108.34344,0,0,39835.4860532407,2009-01-22,11:39:55
22.8190583333333,108.34333,0,0,39835.4861111111,2009-01-22,11:40:00
22.8190816666667,108.34318,0,0,39835.4861689815,2009-01-22,11:40:05
22.81911,108.343081666667,0,0,39835.4862268518,2009-01-22,11:40:10
22.8191183333333,108.343028333333,0,0,39835.4862847222,2009-01-22,11:40:15
22.8191116666667,108.342933333333,0,0,39835.4863425926,2009-01-22,11:40:20
22.8191083333333,108.342821666667,0,0,39835.486400463,2009-01-22,11:40:25
22.819105,108.342831666667,0,0,39835.4864583333,2009-01-22,11:40:30
22.8190833333333,108.342841666667,0,0,39835.4865162037,2009-01-22,11:40:35
22.8190866666667,108.342886666667,0,0,39835.4865740741,2009-01-22,11:40:40
22.8190866666667,108.34285,0,0,39835.4866319444,2009-01-22,11:40:45
22.81909,108.342811666667,0,0,39835.4866898148,2009-01-22,11:40:50
22.8190983333333,108.342765,0,0,39835.4867476852,2009-01-22,11:40:55
22.8190983333333,108.342765,0,0,39835.4867824074,2009-01-22,11:40:58
22.8191033333333,108.342756666667,0,0,39835.4868055556,2009-01-22,11:41:00
22.8191166666667,108.342846666667,0,0,39835.4868634259,2009-01-22,11:41:05
22.8190283333333,108.343276666667,0,0,39835.4869212963,2009-01-22,11:41:10
22.8190133333333,108.343281666667,0,0,39835.4869791667,2009-01-22,11:41:15
22.8189633333333,108.343541666667,0,0,39835.487037037,2009-01-22,11:41:20
22.81894,108.34382,0,0,39835.4870949074,2009-01-22,11:41:25
22.8189416666667,108.343836666667,0,0,39835.4871527778,2009-01-22,11:41:30
22.8189466666667,108.343873333333,0,0,39835.4872106481,2009-01-22,11:41:35
22.818925,108.343956666667,0,0,39835.4872685185,2009-01-22,11:41:40
22.818925,108.344031666667,0,0,39835.4873263889,2009-01-22,11:41:45
22.8189433333333,108.343913333333,0,0,39835.4873842593,2009-01-22,11:41:50
22.818955,108.34396,0,0,39835.4874421296,2009-01-22,11:41:55
22.8189333333333,108.343936666667,0,0,39835.4875,2009-01-22,11:42:00
22.8189333333333,108.343988333333,0,0,39835.4875578704,2009-01-22,11:42:05
22.8189366666667,108.34402,0,0,39835.4876157407,2009-01-22,11:42:10
22.8189033333333,108.343928333333,0,0,39835.4876736111,2009-01-22,11:42:15
22.818905,108.343891666667,0,0,39835.4877314815,2009-01-22,11:42:20
22.8189233333333,108.344021666667,0,0,39835.4877893519,2009-01-22,11:42:25
22.818915,108.344163333333,0,0,39835.4878472222,2009-01-22,11:42:30
22.8189,108.344246666667,0,0,39835.4879050926,2009-01-22,11:42:35
22.8189083333333,108.344198333333,0,0,39835.487962963,2009-01-22,11:42:40
22.8188933333333,108.34432,0,0,39835.4880208333,2009-01-22,11:42:45
22.8188816666667,108.344341666667,0,0,39835.4880787037,2009-01-22,11:42:50
22.8188783333333,108.344126666667,0,0,39835.4881365741,2009-01-22,11:42:55
22.8188483333333,108.344033333333,0,0,39835.4881944444,2009-01-22,11:43:00
22.81885,108.344016666667,0,0,39835.4882523148,2009-01-22,11:43:05
22.81885,108.344016666667,0,0,39835.488287037,2009-01-22,11:43:08
22.818855,108.344016666667,0,0,39835.4883101852,2009-01-22,11:43:10
22.8188966666667,108.343955,0,0,39835.4883680556,2009-01-22,11:43:15
22.8189216666667,108.343781666667,0,0,39835.4884259259,2009-01-22,11:43:20
22.8189466666667,108.343698333333,0,0,39835.4884837963,2009-01-22,11:43:25
22.8189433333333,108.343661666667,0,0,39835.4885416667,2009-01-22,11:43:30
22.8189133333333,108.343603333333,0,0,39835.488599537,2009-01-22,11:43:35
22.818885,108.343621666667,0,0,39835.4886574074,2009-01-22,11:43:40
22.8188433333333,108.34364,0,0,39835.4887152778,2009-01-22,11:43:45
22.8189,108.343755,0,0,39835.4887731481,2009-01-22,11:43:50
22.8189183333333,108.343818333333,0,0,39835.4888310185,2009-01-22,11:43:55
22.8189083333333,108.343905,0,0,39835.4888888889,2009-01-22,11:44:00
22.818905,108.344001666667,0,0,39835.4889467593,2009-01-22,11:44:05
22.818895,108.344028333333,0,0,39835.4890046296,2009-01-22,11:44:10
22.81888,108.343965,0,0,39835.4890625,2009-01-22,11:44:15
22.8189233333333,108.344091666667,0,0,39835.4891203704,2009-01-22,11:44:20
22.8189366666667,108.344166666667,0,0,39835.4891782407,2009-01-22,11:44:25
22.81891,108.344076666667,0,0,39835.4892361111,2009-01-22,11:44:30
22.8188983333333,108.344001666667,0,0,39835.4892939815,2009-01-22,11:44:35
22.8189066666667,108.344071666667,0,0,39835.4893518519,2009-01-22,11:44:40
22.81891,108.344088333333,0,0,39835.4894097222,2009-01-22,11:44:45
22.8189516666667,108.343998333333,0,0,39835.4894675926,2009-01-22,11:44:50
22.8189483333333,108.343996666667,0,0,39835.489525463,2009-01-22,11:44:55
22.8189516666667,108.343998333333,0,0,39835.4895833333,2009-01-22,11:45:00
22.8189516666667,108.343998333333,0,0,39835.4896180556,2009-01-22,11:45:03
22.8189566666667,108.343995,0,0,39835.4896412037,2009-01-22,11:45:05
22.8189366666667,108.343976666667,0,0,39835.4896990741,2009-01-22,11:45:10
22.8189333333333,108.343943333333,0,0,39835.4897569444,2009-01-22,11:45:15
22.81894,108.343803333333,0,0,39835.4898148148,2009-01-22,11:45:20
22.8189616666667,108.343795,0,0,39835.4898726852,2009-01-22,11:45:25
22.8189533333333,108.343773333333,0,0,39835.4899305556,2009-01-22,11:45:30
22.8189783333333,108.34372,0,0,39835.4899884259,2009-01-22,11:45:35
22.8189866666667,108.343721666667,0,0,39835.4900462963,2009-01-22,11:45:40
22.8189866666667,108.343721666667,0,0,39835.4900810185,2009-01-22,11:45:43
22.8189866666667,108.343713333333,0,0,39835.4901041667,2009-01-22,11:45:45
22.8189866666667,108.343693333333,0,0,39835.490162037,2009-01-22,11:45:50
22.81898,108.343703333333,0,0,39835.4902199074,2009-01-22,11:45:55
22.8189716666667,108.343745,0,0,39835.4902777778,2009-01-22,11:46:00
22.8189616666667,108.343748333333,0,0,39835.4903356481,2009-01-22,11:46:05
22.8189816666667,108.343756666667,0,0,39835.4903935185,2009-01-22,11:46:10
22.8190083333333,108.343728333333,0,0,39835.4904513889,2009-01-22,11:46:15
22.8190283333333,108.34373,0,0,39835.4905092593,2009-01-22,11:46:20
22.8190233333333,108.343653333333,0,0,39835.4905671296,2009-01-22,11:46:25
22.81896,108.343485,0,0,39835.490625,2009-01-22,11:46:30
22.8189216666667,108.343356666667,0,0,39835.4906828704,2009-01-22,11:46:35
22.8189183333333,108.3433,0,0,39835.4907407407,2009-01-22,11:46:40
22.8189,108.343311666667,0,0,39835.4907986111,2009-01-22,11:46:45
22.8188666666667,108.343376666667,0,0,39835.4908564815,2009-01-22,11:46:50
22.8188416666667,108.343381666667,0,0,39835.4909143519,2009-01-22,11:46:55
22.818865,108.343386666667,0,0,39835.4909722222,2009-01-22,11:47:00
22.8188616666667,108.343446666667,0,0,39835.4910300926,2009-01-22,11:47:05
22.8188583333333,108.343503333333,0,0,39835.491087963,2009-01-22,11:47:10
22.8188566666667,108.343531666667,0,0,39835.4911458333,2009-01-22,11:47:15
22.818855,108.343561666667,0,0,39835.4912037037,2009-01-22,11:47:20
22.8188466666667,108.343571666667,0,0,39835.4912615741,2009-01-22,11:47:25
22.81886,108.343628333333,0,0,39835.4913194444,2009-01-22,11:47:30
22.8188866666667,108.343586666667,0,0,39835.4913773148,2009-01-22,11:47:35
22.8189116666667,108.343496666667,0,0,39835.4914351852,2009-01-22,11:47:40
22.8189266666667,108.343426666667,0,0,39835.4914930556,2009-01-22,11:47:45
22.8189283333333,108.343391666667,0,0,39835.4915509259,2009-01-22,11:47:50
22.8189283333333,108.343391666667,0,0,39835.4915856481,2009-01-22,11:47:53
22.818935,108.34339,0,0,39835.4916087963,2009-01-22,11:47:55
22.8189416666667,108.343413333333,0,0,39835.4916666667,2009-01-22,11:48:00
22.81894,108.343416666667,0,0,39835.491724537,2009-01-22,11:48:05
22.81894,108.343416666667,0,0,39835.4917592593,2009-01-22,11:48:08
22.8189466666667,108.343416666667,0,0,39835.4917824074,2009-01-22,11:48:10
22.8189733333333,108.3434,0,0,39835.4918402778,2009-01-22,11:48:15
22.819,108.343353333333,0,0,39835.4918981481,2009-01-22,11:48:20
22.8190116666667,108.343356666667,0,0,39835.4919560185,2009-01-22,11:48:25
22.8190066666667,108.343368333333,0,0,39835.4920138889,2009-01-22,11:48:30
22.8190133333333,108.343368333333,0,0,39835.4920717593,2009-01-22,11:48:35
22.81902,108.343368333333,0,0,39835.4921296296,2009-01-22,11:48:40
22.8190166666667,108.343366666667,0,0,39835.4921875,2009-01-22,11:48:45
22.8190166666667,108.343366666667,0,0,39835.4922222222,2009-01-22,11:48:48
22.8190116666667,108.343368333333,0,0,39835.4922453704,2009-01-22,11:48:50
22.8189866666667,108.343431666667,0,0,39835.4923032407,2009-01-22,11:48:55
22.8189633333333,108.343521666667,0,0,39835.4923611111,2009-01-22,11:49:00
22.8189666666667,108.34359,0,0,39835.4924189815,2009-01-22,11:49:05
22.818965,108.343665,0,0,39835.4924768518,2009-01-22,11:49:10
22.81897,108.343741666667,0,0,39835.4925347222,2009-01-22,11:49:15
22.8189516666667,108.343825,0,0,39835.4925925926,2009-01-22,11:49:20
22.81894,108.343813333333,0,0,39835.492650463,2009-01-22,11:49:25
22.8189233333333,108.343843333333,0,0,39835.4927083333,2009-01-22,11:49:30
22.8189366666667,108.343803333333,0,0,39835.4927662037,2009-01-22,11:49:35
22.8189483333333,108.343735,0,0,39835.4928240741,2009-01-22,11:49:40
22.8189533333333,108.34371,0,0,39835.4928819444,2009-01-22,11:49:45
22.8189216666667,108.343715,0,0,39835.4929398148,2009-01-22,11:49:50
22.81888,108.343718333333,0,0,39835.4929976852,2009-01-22,11:49:55
22.818875,108.343768333333,0,0,39835.4930555556,2009-01-22,11:50:00
22.8188816666667,108.343778333333,0,0,39835.4931134259,2009-01-22,11:50:05
22.8188983333333,108.343851666667,0,0,39835.4931712963,2009-01-22,11:50:10
22.8188983333333,108.343851666667,0,0,39835.4932060185,2009-01-22,11:50:13
22.8189,108.343856666667,0,0,39835.4932291667,2009-01-22,11:50:15
22.8189116666667,108.343798333333,0,0,39835.493287037,2009-01-22,11:50:20
22.8189116666667,108.343798333333,0,0,39835.4933217593,2009-01-22,11:50:23
22.8189116666667,108.343801666667,0,0,39835.4933449074,2009-01-22,11:50:25
22.8189233333333,108.34379,0,0,39835.4934027778,2009-01-22,11:50:30
22.8189116666667,108.34378,0,0,39835.4934606481,2009-01-22,11:50:35
22.818915,108.343646666667,0,0,39835.4935185185,2009-01-22,11:50:40
22.81892,108.343538333333,0,0,39835.4935763889,2009-01-22,11:50:45
22.8188916666667,108.343463333333,0,0,39835.4936342593,2009-01-22,11:50:50
22.818875,108.343171666667,0,0,39835.4981481481,2009-01-22,11:57:20
22.8188816666667,108.343141666667,0,0,39835.4982060185,2009-01-22,11:57:25
22.8188833333333,108.34319,0,0,39835.4982638889,2009-01-22,11:57:30
22.8188716666667,108.343195,0,0,39835.4983217593,2009-01-22,11:57:35
22.8188716666667,108.343195,0,0,39835.4983564815,2009-01-22,11:57:38
22.8188766666667,108.343203333333,0,0,39835.4983796296,2009-01-22,11:57:40
22.8189133333333,108.343186666667,0,0,39835.4984375,2009-01-22,11:57:45
22.818915,108.343305,0,0,39835.4984953704,2009-01-22,11:57:50
22.8189016666667,108.34314,0,0,39835.4985532407,2009-01-22,11:57:55
22.8189133333333,108.343165,0,0,39835.4986111111,2009-01-22,11:58:00
22.8189133333333,108.343165,0,0,39835.4986458333,2009-01-22,11:58:03
22.8189066666667,108.343165,0,0,39835.4986689815,2009-01-22,11:58:05
22.8188916666667,108.343148333333,0,0,39835.4987268519,2009-01-22,11:58:10
22.8188966666667,108.343196666667,0,0,39835.4987847222,2009-01-22,11:58:15
22.81889,108.343141666667,0,0,39835.4988425926,2009-01-22,11:58:20
22.81889,108.34317,0,0,39835.498900463,2009-01-22,11:58:25
22.8188933333333,108.34316,0,0,39835.4989583333,2009-01-22,11:58:30
22.81889,108.343158333333,0,0,39835.4990162037,2009-01-22,11:58:35
22.8188933333333,108.343158333333,0,0,39835.4990740741,2009-01-22,11:58:40
22.8188916666667,108.343158333333,0,0,39835.4991319444,2009-01-22,11:58:45
22.8188966666667,108.343161666667,0,0,39835.4991898148,2009-01-22,11:58:50
22.8188966666667,108.34316,0,0,39835.4992476852,2009-01-22,11:58:55
22.8188966666667,108.34316,0,0,39835.4992824074,2009-01-22,11:58:58
22.8188966666667,108.34316,0,0,39835.4993055556,2009-01-22,11:59:00
22.8189066666667,108.34316,0,0,39835.4993634259,2009-01-22,11:59:05
22.8189316666667,108.343146666667,0,0,39835.4994212963,2009-01-22,11:59:10
22.8189616666667,108.343131666667,0,0,39835.4994791667,2009-01-22,11:59:15
22.8189716666667,108.343133333333,0,0,39835.499537037,2009-01-22,11:59:20
22.8189733333333,108.34317,0,0,39835.4995949074,2009-01-22,11:59:25
22.8189866666667,108.343208333333,0,0,39835.4996527778,2009-01-22,11:59:30
22.8189966666667,108.343245,0,0,39835.4997106481,2009-01-22,11:59:35
22.81899,108.343258333333,0,0,39835.4997685185,2009-01-22,11:59:40
22.81898,108.343186666667,0,0,39835.4998263889,2009-01-22,11:59:45
22.8189733333333,108.343198333333,0,0,39835.4998842593,2009-01-22,11:59:50
22.8189733333333,108.343198333333,0,0,39835.4999189815,2009-01-22,11:59:53
22.8189816666667,108.343205,0,0,39835.4999421296,2009-01-22,11:59:55
22.8189883333333,108.343188333333,0,0,39835.5,2009-01-22,12:00:00
22.818985,108.3432,0,0,39835.5000578704,2009-01-22,12:00:05
22.8189766666667,108.343136666667,0,0,39835.5001157407,2009-01-22,12:00:10
22.81898,108.343091666667,0,0,39835.5001736111,2009-01-22,12:00:15
22.81898,108.343091666667,0,0,39835.5002083333,2009-01-22,12:00:18
22.8189833333333,108.343088333333,0,0,39835.5002314815,2009-01-22,12:00:20
22.8189833333333,108.3432,0,0,39835.5002893518,2009-01-22,12:00:25
22.8189783333333,108.343235,0,0,39835.5003472222,2009-01-22,12:00:30
22.8189783333333,108.343235,0,0,39835.5003819444,2009-01-22,12:00:33
22.818975,108.343238333333,0,0,39835.5004050926,2009-01-22,12:00:35
22.8189816666667,108.343305,0,0,39835.500462963,2009-01-22,12:00:40
22.8190033333333,108.3433,0,0,39835.5005208333,2009-01-22,12:00:45
22.8190283333333,108.343355,0,0,39835.5005787037,2009-01-22,12:00:50
22.8190366666667,108.343463333333,0,0,39835.5006365741,2009-01-22,12:00:55
22.8190233333333,108.343468333333,0,0,39835.5006944444,2009-01-22,12:01:00
22.8190083333333,108.343465,0,0,39835.5007523148,2009-01-22,12:01:05
22.8190116666667,108.343488333333,0,0,39835.5008101852,2009-01-22,12:01:10
22.8190233333333,108.343561666667,0,0,39835.5008680556,2009-01-22,12:01:15
22.8189883333333,108.343566666667,0,0,39835.5009259259,2009-01-22,12:01:20
22.8189533333333,108.343435,0,0,39835.5009837963,2009-01-22,12:01:25
22.8189316666667,108.343365,0,0,39835.5010416667,2009-01-22,12:01:30
22.81892,108.343238333333,0,0,39835.501099537,2009-01-22,12:01:35
22.81892,108.343145,0,0,39835.5011574074,2009-01-22,12:01:40
22.8189166666667,108.342996666667,0,0,39835.5012152778,2009-01-22,12:01:45
22.818945,108.34312,0,0,39835.5012731481,2009-01-22,12:01:50
22.818945,108.34312,0,0,39835.5013078704,2009-01-22,12:01:53
22.81895,108.343126666667,0,0,39835.5013310185,2009-01-22,12:01:55
22.8189366666667,108.343183333333,0,0,39835.5013888889,2009-01-22,12:02:00
22.8189183333333,108.343355,0,0,39835.5014467593,2009-01-22,12:02:05
22.8188983333333,108.343391666667,0,0,39835.5015046296,2009-01-22,12:02:10
22.8188983333333,108.343391666667,0,0,39835.5015393518,2009-01-22,12:02:13
22.8188916666667,108.3434,0,0,39835.5015625,2009-01-22,12:02:15
22.8189,108.343346666667,0,0,39835.5016203704,2009-01-22,12:02:20
22.818915,108.34339,0,0,39835.5016782407,2009-01-22,12:02:25
22.8189166666667,108.343365,0,0,39835.5017361111,2009-01-22,12:02:30
22.8189216666667,108.343326666667,0,0,39835.5017939815,2009-01-22,12:02:35
22.8189316666667,108.343286666667,0,0,39835.5018518518,2009-01-22,12:02:40
22.8189266666667,108.343235,0,0,39835.5019097222,2009-01-22,12:02:45
22.8189383333333,108.343251666667,0,0,39835.5019675926,2009-01-22,12:02:50
22.8189383333333,108.343251666667,0,0,39835.5020023148,2009-01-22,12:02:53
22.8189316666667,108.34326,0,0,39835.502025463,2009-01-22,12:02:55
22.81894,108.343308333333,0,0,39835.5020833333,2009-01-22,12:03:00
22.8189416666667,108.343338333333,0,0,39835.5021412037,2009-01-22,12:03:05
22.8189366666667,108.343318333333,0,0,39835.5021990741,2009-01-22,12:03:10
22.818935,108.343298333333,0,0,39835.5022569444,2009-01-22,12:03:15
22.8189383333333,108.34331,0,0,39835.5023148148,2009-01-22,12:03:20
22.81893,108.343336666667,0,0,39835.5023726852,2009-01-22,12:03:25
22.818925,108.343303333333,0,0,39835.5024305556,2009-01-22,12:03:30
22.8189183333333,108.343278333333,0,0,39835.5024884259,2009-01-22,12:03:35
22.8189266666667,108.343211666667,0,0,39835.5025462963,2009-01-22,12:03:40
22.81893,108.343231666667,0,0,39835.5026041667,2009-01-22,12:03:45
22.8189316666667,108.343255,0,0,39835.502662037,2009-01-22,12:03:50
22.818925,108.343321666667,0,0,39835.5027199074,2009-01-22,12:03:55
22.818925,108.343321666667,0,0,39835.5027546296,2009-01-22,12:03:58
22.8189183333333,108.34332,0,0,39835.5027777778,2009-01-22,12:04:00
22.81891,108.343346666667,0,0,39835.5028356481,2009-01-22,12:04:05
22.8189016666667,108.343358333333,0,0,39835.5028935185,2009-01-22,12:04:10
22.8188966666667,108.343396666667,0,0,39835.5029513889,2009-01-22,12:04:15
22.818895,108.343428333333,0,0,39835.5030092593,2009-01-22,12:04:20
22.818895,108.343428333333,0,0,39835.5030439815,2009-01-22,12:04:23
22.8188983333333,108.343425,0,0,39835.5030671296,2009-01-22,12:04:25
22.8188966666667,108.343391666667,0,0,39835.503125,2009-01-22,12:04:30
22.8189016666667,108.343365,0,0,39835.5031828704,2009-01-22,12:04:35
22.8189116666667,108.343375,0,0,39835.5032407407,2009-01-22,12:04:40
22.8189016666667,108.343378333333,0,0,39835.5032986111,2009-01-22,12:04:45
22.818895,108.343425,0,0,39835.5033564815,2009-01-22,12:04:50
22.818895,108.343425,0,0,39835.5033912037,2009-01-22,12:04:53
22.8189016666667,108.343433333333,0,0,39835.5034143519,2009-01-22,12:04:55
22.8189,108.343403333333,0,0,39835.5034722222,2009-01-22,12:05:00
22.8189,108.343403333333,0,0,39835.5035069444,2009-01-22,12:05:03
22.8189,108.343403333333,0,0,39835.5035300926,2009-01-22,12:05:05
22.8189016666667,108.343386666667,0,0,39835.503587963,2009-01-22,12:05:10
22.8188983333333,108.343285,0,0,39835.5036458333,2009-01-22,12:05:15
22.8188866666667,108.343225,0,0,39835.5037037037,2009-01-22,12:05:20
22.8188816666667,108.343185,0,0,39835.5037615741,2009-01-22,12:05:25
22.8188683333333,108.343146666667,0,0,39835.5038194444,2009-01-22,12:05:30
22.8188683333333,108.343146666667,0,0,39835.5038541667,2009-01-22,12:05:33
22.8188683333333,108.343145,0,0,39835.5038773148,2009-01-22,12:05:35
22.818865,108.343106666667,0,0,39835.5039351852,2009-01-22,12:05:40
22.81885,108.343065,0,0,39835.5039930556,2009-01-22,12:05:45
22.8188433333333,108.342935,0,0,39835.5040509259,2009-01-22,12:05:50
22.8188383333333,108.342868333333,0,0,39835.5041087963,2009-01-22,12:05:55
22.8188483333333,108.34284,0,0,39835.5041666667,2009-01-22,12:06:00
22.8188716666667,108.342976666667,0,0,39835.504224537,2009-01-22,12:06:05
22.8188766666667,108.34298,0,0,39835.5042824074,2009-01-22,12:06:10
22.8188766666667,108.34298,0,0,39835.5043402778,2009-01-22,12:06:15
22.8188766666667,108.342983333333,0,0,39835.5043981481,2009-01-22,12:06:20
22.8188766666667,108.342983333333,0,0,39835.5044328704,2009-01-22,12:06:23
22.8188766666667,108.342985,0,0,39835.5044560185,2009-01-22,12:06:25
22.81892,108.34319,0,0,39835.5045138889,2009-01-22,12:06:30
22.818935,108.343353333333,0,0,39835.5045717593,2009-01-22,12:06:35
22.818945,108.343463333333,0,0,39835.5046296296,2009-01-22,12:06:40
22.81896,108.343608333333,0,0,39835.5046875,2009-01-22,12:06:45
22.81895,108.343698333333,0,0,39835.5047453704,2009-01-22,12:06:50
22.8189366666667,108.343761666667,0,0,39835.5048032407,2009-01-22,12:06:55
22.8189316666667,108.343776666667,0,0,39835.5048611111,2009-01-22,12:07:00
22.8189216666667,108.343811666667,0,0,39835.5049189815,2009-01-22,12:07:05
22.8189116666667,108.3438,0,0,39835.5049768519,2009-01-22,12:07:10
22.8189066666667,108.343746666667,0,0,39835.5050347222,2009-01-22,12:07:15
22.8188933333333,108.343711666667,0,0,39835.5050925926,2009-01-22,12:07:20
22.8188866666667,108.343686666667,0,0,39835.505150463,2009-01-22,12:07:25
22.818875,108.343646666667,0,0,39835.5052083333,2009-01-22,12:07:30
22.8188666666667,108.343601666667,0,0,39835.5052662037,2009-01-22,12:07:35
22.818855,108.34354,0,0,39835.5053240741,2009-01-22,12:07:40
22.818845,108.343486666667,0,0,39835.5053819444,2009-01-22,12:07:45
22.818845,108.343486666667,0,0,39835.5054166667,2009-01-22,12:07:48
22.818845,108.343481666667,0,0,39835.5054398148,2009-01-22,12:07:50
22.8188416666667,108.343448333333,0,0,39835.5054976852,2009-01-22,12:07:55
22.8188433333333,108.343448333333,0,0,39835.5055555556,2009-01-22,12:08:00
22.8188433333333,108.343448333333,0,0,39835.5056134259,2009-01-22,12:08:05
22.818845,108.343446666667,0,0,39835.5056712963,2009-01-22,12:08:10
22.818845,108.343446666667,0,0,39835.5057060185,2009-01-22,12:08:13
22.8188416666667,108.343441666667,0,0,39835.5057291667,2009-01-22,12:08:15
22.8188316666667,108.343428333333,0,0,39835.505787037,2009-01-22,12:08:20
22.8188333333333,108.343316666667,0,0,39835.5058449074,2009-01-22,12:08:25
22.81883,108.34321,0,0,39835.5059027778,2009-01-22,12:08:30
22.81884,108.343115,0,0,39835.5059606481,2009-01-22,12:08:35
22.8188566666667,108.343096666667,0,0,39835.5060185185,2009-01-22,12:08:40
22.8188683333333,108.343201666667,0,0,39835.5060763889,2009-01-22,12:08:45
22.8189,108.343331666667,0,0,39835.5061342593,2009-01-22,12:08:50
22.8189,108.343388333333,0,0,39835.5061921296,2009-01-22,12:08:55
22.818915,108.343428333333,0,0,39835.50625,2009-01-22,12:09:00
22.8188983333333,108.343365,0,0,39835.5063078704,2009-01-22,12:09:05
22.818885,108.343331666667,0,0,39835.5063657407,2009-01-22,12:09:10
22.8188633333333,108.343431666667,0,0,39835.5064236111,2009-01-22,12:09:15
22.8189233333333,108.343483333333,0,0,39835.5064814815,2009-01-22,12:09:20
22.8189116666667,108.343381666667,0,0,39835.5065393519,2009-01-22,12:09:25
22.818905,108.343263333333,0,0,39835.5065972222,2009-01-22,12:09:30
22.8189083333333,108.343205,0,0,39835.5066550926,2009-01-22,12:09:35
22.818925,108.34324,0,0,39835.506712963,2009-01-22,12:09:40
22.81891,108.343181666667,0,0,39835.5067708333,2009-01-22,12:09:45
22.81891,108.343216666667,0,0,39835.5068287037,2009-01-22,12:09:50
22.81893,108.343323333333,0,0,39835.5068865741,2009-01-22,12:09:55
22.8189383333333,108.34339,0,0,39835.5069444444,2009-01-22,12:10:00
22.81894,108.343381666667,0,0,39835.5070023148,2009-01-22,12:10:05
22.81894,108.343381666667,0,0,39835.507037037,2009-01-22,12:10:08
22.8189416666667,108.34338,0,0,39835.5070601852,2009-01-22,12:10:10
22.8189283333333,108.343375,0,0,39835.5071180556,2009-01-22,12:10:15
22.81893,108.343376666667,0,0,39835.5071759259,2009-01-22,12:10:20
22.8189366666667,108.343376666667,0,0,39835.5072337963,2009-01-22,12:10:25
22.8189433333333,108.343378333333,0,0,39835.5072916667,2009-01-22,12:10:30
22.8189516666667,108.34338,0,0,39835.507349537,2009-01-22,12:10:35
22.8189516666667,108.34338,0,0,39835.5073842593,2009-01-22,12:10:38
22.8189566666667,108.34338,0,0,39835.5074074074,2009-01-22,12:10:40
22.8189466666667,108.34338,0,0,39835.5074652778,2009-01-22,12:10:45
22.8189466666667,108.34338,0,0,39835.5075,2009-01-22,12:10:48
22.8189416666667,108.343383333333,0,0,39835.5075231481,2009-01-22,12:10:50
22.8189316666667,108.343381666667,0,0,39835.5075810185,2009-01-22,12:10:55
22.8189216666667,108.343376666667,0,0,39835.5076388889,2009-01-22,12:11:00
22.818905,108.343356666667,0,0,39835.5076967593,2009-01-22,12:11:05
22.8189183333333,108.34338,0,0,39835.5077546296,2009-01-22,12:11:10
22.8189183333333,108.343381666667,0,0,39835.5078125,2009-01-22,12:11:15
22.8189216666667,108.343381666667,0,0,39835.5078703704,2009-01-22,12:11:20
22.818925,108.343378333333,0,0,39835.5079282407,2009-01-22,12:11:25
22.8189283333333,108.343378333333,0,0,39835.5079861111,2009-01-22,12:11:30
22.8189283333333,108.343378333333,0,0,39835.5080208333,2009-01-22,12:11:33
22.8189316666667,108.343378333333,0,0,39835.5080439815,2009-01-22,12:11:35
22.8189366666667,108.34336,0,0,39835.5081018518,2009-01-22,12:11:40
22.8189233333333,108.343233333333,0,0,39835.5081597222,2009-01-22,12:11:45
22.818935,108.343136666667,0,0,39835.5082175926,2009-01-22,12:11:50
22.8190033333333,108.343236666667,0,0,39835.5104166667,2009-01-22,12:15:00
22.8190033333333,108.343598333333,0,0,39835.510474537,2009-01-22,12:15:05
22.818985,108.343641666667,0,0,39835.5105324074,2009-01-22,12:15:10
22.819,108.343636666667,0,0,39835.5105902778,2009-01-22,12:15:15
22.818985,108.343641666667,0,0,39835.5106481481,2009-01-22,12:15:20
22.8189766666667,108.343655,0,0,39835.5107060185,2009-01-22,12:15:25
22.8189766666667,108.343651666667,0,0,39835.5107638889,2009-01-22,12:15:30
22.8189766666667,108.343651666667,0,0,39835.5108217593,2009-01-22,12:15:35
22.818985,108.343653333333,0,0,39835.5108796296,2009-01-22,12:15:40
22.81899,108.343653333333,0,0,39835.5109375,2009-01-22,12:15:45
22.8189933333333,108.343653333333,0,0,39835.5109953704,2009-01-22,12:15:50
22.8189983333333,108.343655,0,0,39835.5110532407,2009-01-22,12:15:55
22.8189983333333,108.343655,0,0,39835.511087963,2009-01-22,12:15:58
22.819005,108.343655,0,0,39835.5111111111,2009-01-22,12:16:00
22.8190033333333,108.343631666667,0,0,39835.5111689815,2009-01-22,12:16:05
22.819005,108.343631666667,0,0,39835.5112268519,2009-01-22,12:16:10
22.819005,108.343631666667,0,0,39835.5112847222,2009-01-22,12:16:15
22.8190066666667,108.343631666667,0,0,39835.5113425926,2009-01-22,12:16:20
22.8190066666667,108.343628333333,0,0,39835.511400463,2009-01-22,12:16:25
22.8190083333333,108.343626666667,0,0,39835.5114583333,2009-01-22,12:16:30
22.8190116666667,108.343626666667,0,0,39835.5115162037,2009-01-22,12:16:35
22.819015,108.343626666667,0,0,39835.5115740741,2009-01-22,12:16:40
22.819015,108.343626666667,0,0,39835.5116087963,2009-01-22,12:16:43
22.8190183333333,108.343628333333,0,0,39835.5116319444,2009-01-22,12:16:45
22.8189966666667,108.34356,0,0,39835.5116898148,2009-01-22,12:16:50
22.8189816666667,108.343548333333,0,0,39835.5117476852,2009-01-22,12:16:55
22.818975,108.343546666667,0,0,39835.5118055556,2009-01-22,12:17:00
22.8189666666667,108.343546666667,0,0,39835.5118634259,2009-01-22,12:17:05
22.8189733333333,108.343546666667,0,0,39835.5119212963,2009-01-22,12:17:10
22.8189733333333,108.343546666667,0,0,39835.5119560185,2009-01-22,12:17:13
22.8189766666667,108.343546666667,0,0,39835.5119791667,2009-01-22,12:17:15
22.818995,108.34357,0,0,39835.512037037,2009-01-22,12:17:20
22.8189516666667,108.343665,0,0,39835.5120949074,2009-01-22,12:17:25
22.8189283333333,108.34367,0,0,39835.5121527778,2009-01-22,12:17:30
22.8189433333333,108.343651666667,0,0,39835.5122106481,2009-01-22,12:17:35
22.8189433333333,108.343651666667,0,0,39835.5122453704,2009-01-22,12:17:38
22.8189416666667,108.343643333333,0,0,39835.5122685185,2009-01-22,12:17:40
22.8189316666667,108.343595,0,0,39835.5123263889,2009-01-22,12:17:45
22.8189366666667,108.343565,0,0,39835.5123842593,2009-01-22,12:17:50
22.81895,108.343541666667,0,0,39835.5124421296,2009-01-22,12:17:55
22.8189533333333,108.343535,0,0,39835.5125,2009-01-22,12:18:00
22.8189533333333,108.343535,0,0,39835.5125578704,2009-01-22,12:18:05
22.8189533333333,108.343535,0,0,39835.5126157407,2009-01-22,12:18:10
22.81913,108.34374,0,0,39835.5163773148,2009-01-22,12:23:35
22.8191416666667,108.343763333333,0,0,39835.5164351852,2009-01-22,12:23:40
22.81914,108.343773333333,0,0,39835.5164930556,2009-01-22,12:23:45
22.81915,108.343773333333,0,0,39835.5165509259,2009-01-22,12:23:50
22.8191566666667,108.34378,0,0,39835.5166087963,2009-01-22,12:23:55
22.8191616666667,108.34378,0,0,39835.5166666667,2009-01-22,12:24:00
22.8191616666667,108.34378,0,0,39835.5167013889,2009-01-22,12:24:03
22.8191666666667,108.34378,0,0,39835.516724537,2009-01-22,12:24:05
22.819175,108.343796666667,0,0,39835.5167824074,2009-01-22,12:24:10
22.819175,108.343796666667,0,0,39835.5168171296,2009-01-22,12:24:13
22.8191683333333,108.343793333333,0,0,39835.5168402778,2009-01-22,12:24:15
22.81917,108.343768333333,0,0,39835.5168981481,2009-01-22,12:24:20
22.81918,108.343778333333,0,0,39835.5169560185,2009-01-22,12:24:25
22.8191983333333,108.343786666667,0,0,39835.5170138889,2009-01-22,12:24:30
22.8191766666667,108.343773333333,0,0,39835.5170717593,2009-01-22,12:24:35
22.8191816666667,108.343775,0,0,39835.5171296296,2009-01-22,12:24:40
22.819185,108.343776666667,0,0,39835.5171875,2009-01-22,12:24:45
22.819185,108.343776666667,0,0,39835.5172453704,2009-01-22,12:24:50
22.819185,108.343776666667,0,0,39835.5172800926,2009-01-22,12:24:53
22.8191866666667,108.343776666667,0,0,39835.5173032407,2009-01-22,12:24:55
22.8191766666667,108.343773333333,0,0,39835.5173611111,2009-01-22,12:25:00
22.81912,108.34375,0,0,39835.5174189815,2009-01-22,12:25:05
22.8191116666667,108.343721666667,0,0,39835.5174768518,2009-01-22,12:25:10
22.819125,108.34372,0,0,39835.5175347222,2009-01-22,12:25:15
22.8191316666667,108.343731666667,0,0,39835.5175925926,2009-01-22,12:25:20
22.8191766666667,108.343718333333,0,0,39835.517650463,2009-01-22,12:25:25
22.819205,108.343726666667,0,0,39835.5177083333,2009-01-22,12:25:30
22.819215,108.343718333333,0,0,39835.5177662037,2009-01-22,12:25:35
22.8191966666667,108.343726666667,0,0,39835.5178240741,2009-01-22,12:25:40
22.8192216666667,108.343805,0,0,39835.5178819444,2009-01-22,12:25:45
22.8192066666667,108.343848333333,0,0,39835.5179398148,2009-01-22,12:25:50
22.8191733333333,108.343833333333,0,0,39835.5179976852,2009-01-22,12:25:55
22.8191616666667,108.343828333333,0,0,39835.5180555556,2009-01-22,12:26:00
22.8191216666667,108.343796666667,0,0,39835.5181134259,2009-01-22,12:26:05
22.819095,108.343773333333,0,0,39835.5181712963,2009-01-22,12:26:10
22.8190816666667,108.343745,0,0,39835.5182291667,2009-01-22,12:26:15
22.8190816666667,108.343745,0,0,39835.5182638889,2009-01-22,12:26:18
22.819075,108.343743333333,0,0,39835.518287037,2009-01-22,12:26:20
22.8190766666667,108.34373,0,0,39835.5183449074,2009-01-22,12:26:25
22.8190716666667,108.343698333333,0,0,39835.5184027778,2009-01-22,12:26:30
22.8190866666667,108.343641666667,0,0,39835.5184606481,2009-01-22,12:26:35
22.8190866666667,108.343636666667,0,0,39835.5185185185,2009-01-22,12:26:40
22.8190866666667,108.343636666667,0,0,39835.5185532407,2009-01-22,12:26:43
22.8190833333333,108.34363,0,0,39835.5185763889,2009-01-22,12:26:45
22.8190483333333,108.343683333333,0,0,39835.5186342593,2009-01-22,12:26:50
22.8190483333333,108.343683333333,0,0,39835.5186689815,2009-01-22,12:26:53
22.81904,108.343681666667,0,0,39835.5186921296,2009-01-22,12:26:55
22.8190466666667,108.343645,0,0,39835.51875,2009-01-22,12:27:00
22.8190333333333,108.34358,0,0,39835.5188078704,2009-01-22,12:27:05
22.819015,108.34352,0,0,39835.5188657407,2009-01-22,12:27:10
22.8190083333333,108.34354,0,0,39835.5189236111,2009-01-22,12:27:15
22.8190283333333,108.34347,0,0,39835.5189814815,2009-01-22,12:27:20
22.81903,108.343393333333,0,0,39835.5190393519,2009-01-22,12:27:25
22.819035,108.343351666667,0,0,39835.5190972222,2009-01-22,12:27:30
22.8190416666667,108.343326666667,0,0,39835.5191550926,2009-01-22,12:27:35
22.8190383333333,108.343315,0,0,39835.519212963,2009-01-22,12:27:40
22.8190516666667,108.343435,0,0,39835.5192708333,2009-01-22,12:27:45
22.8190433333333,108.34364,0,0,39835.5193287037,2009-01-22,12:27:50
22.8190083333333,108.343841666667,0,0,39835.5193865741,2009-01-22,12:27:55
22.81894,108.343873333333,0,0,39835.5194444444,2009-01-22,12:28:00
22.8189416666667,108.343813333333,0,0,39835.5195023148,2009-01-22,12:28:05
22.8189383333333,108.343811666667,0,0,39835.5195601852,2009-01-22,12:28:10
22.818935,108.34381,0,0,39835.5196180556,2009-01-22,12:28:15
22.8189366666667,108.34381,0,0,39835.5196759259,2009-01-22,12:28:20
22.8189366666667,108.343808333333,0,0,39835.5197337963,2009-01-22,12:28:25
22.818935,108.343806666667,0,0,39835.5197916667,2009-01-22,12:28:30
22.8189383333333,108.343805,0,0,39835.519849537,2009-01-22,12:28:35
22.8189433333333,108.343803333333,0,0,39835.5199074074,2009-01-22,12:28:40
22.8189466666667,108.343803333333,0,0,39835.5199652778,2009-01-22,12:28:45
22.818945,108.343801666667,0,0,39835.5200231481,2009-01-22,12:28:50
22.818945,108.343798333333,0,0,39835.5200810185,2009-01-22,12:28:55
22.8189483333333,108.343796666667,0,0,39835.5201388889,2009-01-22,12:29:00
22.8189516666667,108.343795,0,0,39835.5201967593,2009-01-22,12:29:05
22.8189533333333,108.343793333333,0,0,39835.5202546296,2009-01-22,12:29:10
22.8189516666667,108.343791666667,0,0,39835.5203125,2009-01-22,12:29:15
22.8189516666667,108.343791666667,0,0,39835.5203472222,2009-01-22,12:29:18
22.8189516666667,108.34379,0,0,39835.5203703704,2009-01-22,12:29:20
22.8189516666667,108.34377,0,0,39835.5204282407,2009-01-22,12:29:25
22.8189483333333,108.343735,0,0,39835.5204861111,2009-01-22,12:29:30
22.81895,108.343711666667,0,0,39835.5205439815,2009-01-22,12:29:35
22.8189516666667,108.343695,0,0,39835.5206018519,2009-01-22,12:29:40
22.8189533333333,108.343681666667,0,0,39835.5206597222,2009-01-22,12:29:45
22.818955,108.343675,0,0,39835.5207175926,2009-01-22,12:29:50
22.8189616666667,108.343683333333,0,0,39835.520775463,2009-01-22,12:29:55
22.8189616666667,108.343683333333,0,0,39835.5208101852,2009-01-22,12:29:58
22.8189633333333,108.343691666667,0,0,39835.5208333333,2009-01-22,12:30:00
22.8189633333333,108.343671666667,0,0,39835.5208912037,2009-01-22,12:30:05
22.8189683333333,108.343676666667,0,0,39835.5209490741,2009-01-22,12:30:10
22.8189683333333,108.343675,0,0,39835.5210069444,2009-01-22,12:30:15
22.818965,108.343666666667,0,0,39835.5210648148,2009-01-22,12:30:20
22.8189683333333,108.34366,0,0,39835.5211226852,2009-01-22,12:30:25
22.81897,108.343658333333,0,0,39835.5211805556,2009-01-22,12:30:30
22.81897,108.343658333333,0,0,39835.5212152778,2009-01-22,12:30:33
22.818965,108.343656666667,0,0,39835.5212384259,2009-01-22,12:30:35
22.818955,108.343658333333,0,0,39835.5212962963,2009-01-22,12:30:40
22.8189283333333,108.343635,0,0,39835.5213541667,2009-01-22,12:30:45
22.8189066666667,108.34361,0,0,39835.521412037,2009-01-22,12:30:50
22.8188966666667,108.343588333333,0,0,39835.5214699074,2009-01-22,12:30:55
22.8188916666667,108.343573333333,0,0,39835.5215277778,2009-01-22,12:31:00
22.8189133333333,108.34358,0,0,39835.5215856481,2009-01-22,12:31:05
22.818945,108.34353,0,0,39835.5216435185,2009-01-22,12:31:10
22.81896,108.343455,0,0,39835.5217013889,2009-01-22,12:31:15
22.819035,108.343185,0,0,39835.5299189815,2009-01-22,12:43:05
22.8190733333333,108.343176666667,0,0,39835.5299768519,2009-01-22,12:43:10
22.81909,108.343176666667,0,0,39835.5300347222,2009-01-22,12:43:15
22.8191133333333,108.343188333333,0,0,39835.5300925926,2009-01-22,12:43:20
22.8191166666667,108.343281666667,0,0,39835.530150463,2009-01-22,12:43:25
22.819105,108.343453333333,0,0,39835.5302083333,2009-01-22,12:43:30
22.8190566666667,108.3435,0,0,39835.5302662037,2009-01-22,12:43:35
22.81902,108.343533333333,0,0,39835.5303240741,2009-01-22,12:43:40
22.819,108.34356,0,0,39835.5303819444,2009-01-22,12:43:45
22.81897,108.343571666667,0,0,39835.5304398148,2009-01-22,12:43:50
22.8189766666667,108.343528333333,0,0,39835.5304976852,2009-01-22,12:43:55
22.8189933333333,108.343531666667,0,0,39835.5305555556,2009-01-22,12:44:00
22.8190116666667,108.343555,0,0,39835.5306134259,2009-01-22,12:44:05
22.8189966666667,108.3435,0,0,39835.5306712963,2009-01-22,12:44:10
22.818985,108.343535,0,0,39835.5307291667,2009-01-22,12:44:15
22.8189783333333,108.343538333333,0,0,39835.530787037,2009-01-22,12:44:20
22.8189766666667,108.343536666667,0,0,39835.5308449074,2009-01-22,12:44:25
22.818975,108.343533333333,0,0,39835.5309027778,2009-01-22,12:44:30
22.818975,108.343533333333,0,0,39835.5309375,2009-01-22,12:44:33
22.8189666666667,108.34353,0,0,39835.5309606481,2009-01-22,12:44:35
22.8189633333333,108.343563333333,0,0,39835.5310185185,2009-01-22,12:44:40
22.8189716666667,108.343581666667,0,0,39835.5310763889,2009-01-22,12:44:45
22.8189716666667,108.343581666667,0,0,39835.5311111111,2009-01-22,12:44:48
22.8189716666667,108.343576666667,0,0,39835.5311342593,2009-01-22,12:44:50
22.8189583333333,108.343576666667,0,0,39835.5311921296,2009-01-22,12:44:55
22.8189583333333,108.343576666667,0,0,39835.5312268519,2009-01-22,12:44:58
22.8189533333333,108.343585,0,0,39835.53125,2009-01-22,12:45:00
22.8189883333333,108.343501666667,0,0,39835.5313078704,2009-01-22,12:45:05
22.8189983333333,108.34338,0,0,39835.5313657407,2009-01-22,12:45:10
22.8190183333333,108.34332,0,0,39835.5314236111,2009-01-22,12:45:15
22.819035,108.343243333333,0,0,39835.5314814815,2009-01-22,12:45:20
22.8190466666667,108.343198333333,0,0,39835.5315393518,2009-01-22,12:45:25
22.819055,108.343195,0,0,39835.5315972222,2009-01-22,12:45:30
22.819055,108.343195,0,0,39835.5316319444,2009-01-22,12:45:33
22.81906,108.343186666667,0,0,39835.5316550926,2009-01-22,12:45:35
22.8190616666667,108.343165,0,0,39835.531712963,2009-01-22,12:45:40
22.8190733333333,108.343183333333,0,0,39835.5317708333,2009-01-22,12:45:45
22.8190583333333,108.343173333333,0,0,39835.5318287037,2009-01-22,12:45:50
22.8190616666667,108.343183333333,0,0,39835.5318865741,2009-01-22,12:45:55
22.819055,108.343185,0,0,39835.5319444444,2009-01-22,12:46:00
22.8190583333333,108.343186666667,0,0,39835.5320023148,2009-01-22,12:46:05
22.8190533333333,108.34319,0,0,39835.5320601852,2009-01-22,12:46:10
22.8190516666667,108.34319,0,0,39835.5321180556,2009-01-22,12:46:15
22.8190516666667,108.343188333333,0,0,39835.5321759259,2009-01-22,12:46:20
22.8190516666667,108.343188333333,0,0,39835.5322106481,2009-01-22,12:46:23
22.819045,108.343188333333,0,0,39835.5322337963,2009-01-22,12:46:25
22.8190266666667,108.343166666667,0,0,39835.5322916667,2009-01-22,12:46:30
22.8190266666667,108.343166666667,0,0,39835.5323263889,2009-01-22,12:46:33
22.8190283333333,108.34317,0,0,39835.532349537,2009-01-22,12:46:35
22.8190133333333,108.343201666667,0,0,39835.5324074074,2009-01-22,12:46:40
22.8190116666667,108.343201666667,0,0,39835.5324652778,2009-01-22,12:46:45
22.8190116666667,108.343201666667,0,0,39835.5325,2009-01-22,12:46:48
22.8190066666667,108.343201666667,0,0,39835.5325231481,2009-01-22,12:46:50
22.81902,108.343245,0,0,39835.5325810185,2009-01-22,12:46:55
22.8190116666667,108.34326,0,0,39835.5326388889,2009-01-22,12:47:00
22.8190116666667,108.34331,0,0,39835.5326967593,2009-01-22,12:47:05
22.81901,108.343308333333,0,0,39835.5327546296,2009-01-22,12:47:10
22.819005,108.343308333333,0,0,39835.5328125,2009-01-22,12:47:15
22.8190083333333,108.343306666667,0,0,39835.5328703704,2009-01-22,12:47:20
22.8190083333333,108.343306666667,0,0,39835.5329050926,2009-01-22,12:47:23
22.81901,108.343303333333,0,0,39835.5329282407,2009-01-22,12:47:25
22.8190216666667,108.343315,0,0,39835.5329861111,2009-01-22,12:47:30
22.8190233333333,108.343313333333,0,0,39835.5330439815,2009-01-22,12:47:35
22.81903,108.343313333333,0,0,39835.5331018518,2009-01-22,12:47:40
22.81903,108.343313333333,0,0,39835.5331365741,2009-01-22,12:47:43
22.8190283333333,108.343311666667,0,0,39835.5331597222,2009-01-22,12:47:45
22.8190133333333,108.343295,0,0,39835.5332175926,2009-01-22,12:47:50
22.819005,108.343316666667,0,0,39835.533275463,2009-01-22,12:47:55
22.8190016666667,108.343365,0,0,39835.5333333333,2009-01-22,12:48:00
22.8189983333333,108.343345,0,0,39835.5333912037,2009-01-22,12:48:05
22.8189916666667,108.343345,0,0,39835.5334490741,2009-01-22,12:48:10
22.8189933333333,108.343345,0,0,39835.5335069444,2009-01-22,12:48:15
22.8189883333333,108.343343333333,0,0,39835.5335648148,2009-01-22,12:48:20
22.81898,108.343345,0,0,39835.5336226852,2009-01-22,12:48:25
22.8189833333333,108.343346666667,0,0,39835.5336805556,2009-01-22,12:48:30
22.81898,108.343348333333,0,0,39835.5337384259,2009-01-22,12:48:35
22.818975,108.343348333333,0,0,39835.5337962963,2009-01-22,12:48:40
22.8189683333333,108.343346666667,0,0,39835.5338541667,2009-01-22,12:48:45
22.8189683333333,108.343345,0,0,39835.533912037,2009-01-22,12:48:50
22.8189683333333,108.343345,0,0,39835.5339467593,2009-01-22,12:48:53
22.8189716666667,108.343345,0,0,39835.5339699074,2009-01-22,12:48:55
22.819005,108.343318333333,0,0,39835.5340277778,2009-01-22,12:49:00
22.819025,108.343276666667,0,0,39835.5340856481,2009-01-22,12:49:05
22.8190466666667,108.343261666667,0,0,39835.5341435185,2009-01-22,12:49:10
22.819055,108.343273333333,0,0,39835.5342013889,2009-01-22,12:49:15
22.819045,108.343271666667,0,0,39835.5342592593,2009-01-22,12:49:20
22.81903,108.343261666667,0,0,39835.5343171296,2009-01-22,12:49:25
22.819025,108.343223333333,0,0,39835.534375,2009-01-22,12:49:30
22.819025,108.343223333333,0,0,39835.5344097222,2009-01-22,12:49:33
22.8190216666667,108.343223333333,0,0,39835.5344328704,2009-01-22,12:49:35
22.8190033333333,108.34319,0,0,39835.5344907407,2009-01-22,12:49:40
22.819005,108.343211666667,0,0,39835.5345486111,2009-01-22,12:49:45
22.8190083333333,108.343211666667,0,0,39835.5346064815,2009-01-22,12:49:50
22.81901,108.34321,0,0,39835.5346643519,2009-01-22,12:49:55
22.8190083333333,108.343208333333,0,0,39835.5347222222,2009-01-22,12:50:00
22.8190133333333,108.343208333333,0,0,39835.5347800926,2009-01-22,12:50:05
22.81901,108.343208333333,0,0,39835.534837963,2009-01-22,12:50:10
22.8190066666667,108.343208333333,0,0,39835.5348958333,2009-01-22,12:50:15
22.8190033333333,108.343206666667,0,0,39835.5349537037,2009-01-22,12:50:20
22.8190033333333,108.343206666667,0,0,39835.5349884259,2009-01-22,12:50:23
22.8189966666667,108.343206666667,0,0,39835.5350115741,2009-01-22,12:50:25
22.8189866666667,108.343206666667,0,0,39835.5350694444,2009-01-22,12:50:30
22.8189816666667,108.343208333333,0,0,39835.5351273148,2009-01-22,12:50:35
22.8189766666667,108.343206666667,0,0,39835.5351851852,2009-01-22,12:50:40
22.8189783333333,108.343206666667,0,0,39835.5352430556,2009-01-22,12:50:45
22.8189716666667,108.343205,0,0,39835.5353009259,2009-01-22,12:50:50
22.818975,108.343205,0,0,39835.5353587963,2009-01-22,12:50:55
22.818975,108.343205,0,0,39835.5354166667,2009-01-22,12:51:00
22.8189733333333,108.343203333333,0,0,39835.535474537,2009-01-22,12:51:05
22.8189716666667,108.343201666667,0,0,39835.5355324074,2009-01-22,12:51:10
22.8189716666667,108.343201666667,0,0,39835.5355671296,2009-01-22,12:51:13
22.8189716666667,108.343201666667,0,0,39835.5355902778,2009-01-22,12:51:15
22.8189816666667,108.343203333333,0,0,39835.5356481481,2009-01-22,12:51:20
22.8190033333333,108.343193333333,0,0,39835.5357060185,2009-01-22,12:51:25
22.8190033333333,108.343193333333,0,0,39835.5357407407,2009-01-22,12:51:28
22.819,108.343193333333,0,0,39835.5357638889,2009-01-22,12:51:30
22.8190016666667,108.343176666667,0,0,39835.5358217593,2009-01-22,12:51:35
22.818995,108.343146666667,0,0,39835.5358796296,2009-01-22,12:51:40
22.8190016666667,108.343143333333,0,0,39835.5359375,2009-01-22,12:51:45
22.8190083333333,108.343146666667,0,0,39835.5359953704,2009-01-22,12:51:50
22.8190083333333,108.343146666667,0,0,39835.5360532407,2009-01-22,12:51:55
22.8190133333333,108.343148333333,0,0,39835.5361111111,2009-01-22,12:52:00
22.8190183333333,108.343151666667,0,0,39835.5361689815,2009-01-22,12:52:05
22.8190183333333,108.343151666667,0,0,39835.5362268519,2009-01-22,12:52:10
22.8190183333333,108.343151666667,0,0,39835.5362615741,2009-01-22,12:52:13
22.8190166666667,108.343151666667,0,0,39835.5362847222,2009-01-22,12:52:15
22.8190266666667,108.343138333333,0,0,39835.5363425926,2009-01-22,12:52:20
22.8190333333333,108.34308,0,0,39835.536400463,2009-01-22,12:52:25
22.8190333333333,108.34308,0,0,39835.5364351852,2009-01-22,12:52:28
22.81904,108.343083333333,0,0,39835.5364583333,2009-01-22,12:52:30
22.8190416666667,108.343108333333,0,0,39835.5365162037,2009-01-22,12:52:35
22.8190416666667,108.34311,0,0,39835.5365740741,2009-01-22,12:52:40
22.8190433333333,108.343111666667,0,0,39835.5366319444,2009-01-22,12:52:45
22.819045,108.343113333333,0,0,39835.5366898148,2009-01-22,12:52:50
22.8190416666667,108.343111666667,0,0,39835.5367476852,2009-01-22,12:52:55
22.8190416666667,108.343115,0,0,39835.5368055556,2009-01-22,12:53:00
22.8190433333333,108.343116666667,0,0,39835.5368634259,2009-01-22,12:53:05
22.81904,108.343118333333,0,0,39835.5369212963,2009-01-22,12:53:10
22.81904,108.34312,0,0,39835.5369791667,2009-01-22,12:53:15
22.81904,108.34312,0,0,39835.5370138889,2009-01-22,12:53:18
22.8190416666667,108.343126666667,0,0,39835.537037037,2009-01-22,12:53:20
22.8190483333333,108.343171666667,0,0,39835.5370949074,2009-01-22,12:53:25
22.8190466666667,108.343205,0,0,39835.5371527778,2009-01-22,12:53:30
22.8190366666667,108.343183333333,0,0,39835.5372106481,2009-01-22,12:53:35
22.819035,108.343163333333,0,0,39835.5372685185,2009-01-22,12:53:40
22.81902,108.34315,0,0,39835.5373263889,2009-01-22,12:53:45
22.819015,108.343153333333,0,0,39835.5373842593,2009-01-22,12:53:50
22.8190133333333,108.343145,0,0,39835.5374421296,2009-01-22,12:53:55
22.81901,108.343145,0,0,39835.5375,2009-01-22,12:54:00
22.819005,108.343143333333,0,0,39835.5375578704,2009-01-22,12:54:05
22.8190066666667,108.34314,0,0,39835.5376157407,2009-01-22,12:54:10
22.8190116666667,108.34314,0,0,39835.5376736111,2009-01-22,12:54:15
22.8190133333333,108.343148333333,0,0,39835.5377314815,2009-01-22,12:54:20
22.8190133333333,108.34315,0,0,39835.5377893519,2009-01-22,12:54:25
22.8190133333333,108.343158333333,0,0,39835.5378472222,2009-01-22,12:54:30
22.8190333333333,108.343436666667,0,0,39835.540625,2009-01-22,12:58:30
22.81903,108.343463333333,0,0,39835.5406828704,2009-01-22,12:58:35
22.8190383333333,108.343475,0,0,39835.5407407407,2009-01-22,12:58:40
22.8190383333333,108.343475,0,0,39835.540775463,2009-01-22,12:58:43
22.81904,108.343473333333,0,0,39835.5407986111,2009-01-22,12:58:45
22.8190383333333,108.343448333333,0,0,39835.5408564815,2009-01-22,12:58:50
22.8190333333333,108.343386666667,0,0,39835.5409143518,2009-01-22,12:58:55
22.81903,108.343313333333,0,0,39835.5409722222,2009-01-22,12:59:00
22.81903,108.343288333333,0,0,39835.5410300926,2009-01-22,12:59:05
22.8190266666667,108.343273333333,0,0,39835.541087963,2009-01-22,12:59:10
22.819025,108.343273333333,0,0,39835.5411458333,2009-01-22,12:59:15
22.8190216666667,108.343271666667,0,0,39835.5412037037,2009-01-22,12:59:20
22.8190233333333,108.343273333333,0,0,39835.5412615741,2009-01-22,12:59:25
22.8190283333333,108.343275,0,0,39835.5413194444,2009-01-22,12:59:30
22.8190283333333,108.343275,0,0,39835.5413541667,2009-01-22,12:59:33
22.819025,108.34328,0,0,39835.5413773148,2009-01-22,12:59:35
22.8190166666667,108.343295,0,0,39835.5414351852,2009-01-22,12:59:40
22.8190166666667,108.343295,0,0,39835.5414699074,2009-01-22,12:59:43
22.81901,108.343298333333,0,0,39835.5414930556,2009-01-22,12:59:45
22.8190066666667,108.34328,0,0,39835.5415509259,2009-01-22,12:59:50
22.8190016666667,108.343278333333,0,0,39835.5416087963,2009-01-22,12:59:55
22.8190016666667,108.343278333333,0,0,39835.5416666667,2009-01-22,13:00:00
22.819005,108.343278333333,0,0,39835.541724537,2009-01-22,13:00:05
22.819005,108.343278333333,0,0,39835.5417824074,2009-01-22,13:00:10
22.81901,108.343278333333,0,0,39835.5418402778,2009-01-22,13:00:15
22.81901,108.343278333333,0,0,39835.541875,2009-01-22,13:00:18
22.8190133333333,108.343278333333,0,0,39835.5418981481,2009-01-22,13:00:20
22.8190166666667,108.343251666667,0,0,39835.5419560185,2009-01-22,13:00:25
22.8190233333333,108.343233333333,0,0,39835.5420138889,2009-01-22,13:00:30
22.8190283333333,108.343206666667,0,0,39835.5420717593,2009-01-22,13:00:35
22.8190266666667,108.343203333333,0,0,39835.5421296296,2009-01-22,13:00:40
22.8190266666667,108.343201666667,0,0,39835.5421875,2009-01-22,13:00:45
22.8190266666667,108.343201666667,0,0,39835.5422453704,2009-01-22,13:00:50
22.8190266666667,108.3432,0,0,39835.5423032407,2009-01-22,13:00:55
22.8190283333333,108.3432,0,0,39835.5423611111,2009-01-22,13:01:00
22.8190283333333,108.3432,0,0,39835.5424189815,2009-01-22,13:01:05
22.8190283333333,108.343201666667,0,0,39835.5424768519,2009-01-22,13:01:10
22.8190283333333,108.343201666667,0,0,39835.5425347222,2009-01-22,13:01:15
22.8190283333333,108.343201666667,0,0,39835.5425925926,2009-01-22,13:01:20
22.8190283333333,108.3432,0,0,39835.542650463,2009-01-22,13:01:25
22.8190283333333,108.3432,0,0,39835.5427083333,2009-01-22,13:01:30
22.8190283333333,108.3432,0,0,39835.5427662037,2009-01-22,13:01:35
22.81903,108.343201666667,0,0,39835.5428240741,2009-01-22,13:01:40
22.81903,108.343201666667,0,0,39835.5428587963,2009-01-22,13:01:43
22.819025,108.34321,0,0,39835.5428819444,2009-01-22,13:01:45
22.8190183333333,108.343233333333,0,0,39835.5429398148,2009-01-22,13:01:50
22.8190116666667,108.34323,0,0,39835.5429976852,2009-01-22,13:01:55
22.8190116666667,108.343231666667,0,0,39835.5430555556,2009-01-22,13:02:00
22.8190116666667,108.343231666667,0,0,39835.5430902778,2009-01-22,13:02:03
22.81901,108.343236666667,0,0,39835.5431134259,2009-01-22,13:02:05
22.81901,108.343246666667,0,0,39835.5431712963,2009-01-22,13:02:10
22.8190083333333,108.343248333333,0,0,39835.5432291667,2009-01-22,13:02:15
22.8190083333333,108.34325,0,0,39835.543287037,2009-01-22,13:02:20
22.81901,108.343253333333,0,0,39835.5433449074,2009-01-22,13:02:25
22.81901,108.343253333333,0,0,39835.5433796296,2009-01-22,13:02:28
22.8190116666667,108.343256666667,0,0,39835.5434027778,2009-01-22,13:02:30
22.8190133333333,108.343275,0,0,39835.5434606481,2009-01-22,13:02:35
22.81901,108.343248333333,0,0,39835.5435185185,2009-01-22,13:02:40
22.81901,108.343248333333,0,0,39835.5435532407,2009-01-22,13:02:43
22.8190133333333,108.343246666667,0,0,39835.5435763889,2009-01-22,13:02:45
22.8190133333333,108.34326,0,0,39835.5436342593,2009-01-22,13:02:50
22.819015,108.343261666667,0,0,39835.5436921296,2009-01-22,13:02:55
22.8190183333333,108.343263333333,0,0,39835.54375,2009-01-22,13:03:00
22.8190166666667,108.343263333333,0,0,39835.5438078704,2009-01-22,13:03:05
22.8190166666667,108.343265,0,0,39835.5438657407,2009-01-22,13:03:10
22.8190183333333,108.343268333333,0,0,39835.5439236111,2009-01-22,13:03:15
22.81902,108.34327,0,0,39835.5439814815,2009-01-22,13:03:20
22.81902,108.343271666667,0,0,39835.5440393519,2009-01-22,13:03:25
22.81902,108.343273333333,0,0,39835.5440972222,2009-01-22,13:03:30
22.81902,108.343275,0,0,39835.5441550926,2009-01-22,13:03:35
22.81902,108.343276666667,0,0,39835.544212963,2009-01-22,13:03:40
22.8190216666667,108.34328,0,0,39835.5442708333,2009-01-22,13:03:45
22.81902,108.343281666667,0,0,39835.5443287037,2009-01-22,13:03:50
22.81902,108.343285,0,0,39835.5443865741,2009-01-22,13:03:55
22.8190183333333,108.343288333333,0,0,39835.5444444444,2009-01-22,13:04:00
22.8190166666667,108.343291666667,0,0,39835.5445023148,2009-01-22,13:04:05
22.819015,108.343293333333,0,0,39835.5445601852,2009-01-22,13:04:10
22.8190116666667,108.343295,0,0,39835.5446180556,2009-01-22,13:04:15
22.8190116666667,108.343295,0,0,39835.5446527778,2009-01-22,13:04:18
22.8190133333333,108.343295,0,0,39835.5446759259,2009-01-22,13:04:20
22.8190483333333,108.343245,0,0,39835.5447337963,2009-01-22,13:04:25
22.8190516666667,108.343125,0,0,39835.5447916667,2009-01-22,13:04:30
22.8190466666667,108.343026666667,0,0,39835.544849537,2009-01-22,13:04:35
22.8190433333333,108.342978333333,0,0,39835.5449074074,2009-01-22,13:04:40
22.819015,108.342893333333,0,0,39835.5449652778,2009-01-22,13:04:45
22.819005,108.34318,0,0,39835.5472222222,2009-01-22,13:08:00
22.8190083333333,108.343205,0,0,39835.5472800926,2009-01-22,13:08:05
22.8190216666667,108.343151666667,0,0,39835.547337963,2009-01-22,13:08:10
22.8190316666667,108.343201666667,0,0,39835.5473958333,2009-01-22,13:08:15
22.81902,108.343328333333,0,0,39835.5474537037,2009-01-22,13:08:20
22.8190083333333,108.343376666667,0,0,39835.5475115741,2009-01-22,13:08:25
22.8190216666667,108.343436666667,0,0,39835.5475694444,2009-01-22,13:08:30
22.8190216666667,108.343476666667,0,0,39835.5476273148,2009-01-22,13:08:35
22.8190116666667,108.34352,0,0,39835.5476851852,2009-01-22,13:08:40
22.819005,108.34351,0,0,39835.5477430556,2009-01-22,13:08:45
22.8190016666667,108.343491666667,0,0,39835.5478009259,2009-01-22,13:08:50
22.8189933333333,108.343385,0,0,39835.5478587963,2009-01-22,13:08:55
22.8189916666667,108.343313333333,0,0,39835.5479166667,2009-01-22,13:09:00
22.8189966666667,108.343271666667,0,0,39835.547974537,2009-01-22,13:09:05
22.819,108.343256666667,0,0,39835.5480324074,2009-01-22,13:09:10
22.8190033333333,108.34329,0,0,39835.5480902778,2009-01-22,13:09:15
22.8190083333333,108.343355,0,0,39835.5481481481,2009-01-22,13:09:20
22.819,108.343401666667,0,0,39835.5482060185,2009-01-22,13:09:25
22.818995,108.343436666667,0,0,39835.5482638889,2009-01-22,13:09:30
22.8190016666667,108.343476666667,0,0,39835.5483217593,2009-01-22,13:09:35
22.8190116666667,108.343501666667,0,0,39835.5483796296,2009-01-22,13:09:40
22.819005,108.343431666667,0,0,39835.5484375,2009-01-22,13:09:45
22.8190033333333,108.343318333333,0,0,39835.5484953704,2009-01-22,13:09:50
22.8189966666667,108.34329,0,0,39835.5485532407,2009-01-22,13:09:55
22.8189966666667,108.34329,0,0,39835.548587963,2009-01-22,13:09:58
22.8189933333333,108.343296666667,0,0,39835.5486111111,2009-01-22,13:10:00
22.8189983333333,108.343365,0,0,39835.5486689815,2009-01-22,13:10:05
22.8189966666667,108.343371666667,0,0,39835.5487268518,2009-01-22,13:10:10
22.819,108.34338,0,0,39835.5487847222,2009-01-22,13:10:15
22.8190033333333,108.34338,0,0,39835.5488425926,2009-01-22,13:10:20
22.819005,108.34338,0,0,39835.548900463,2009-01-22,13:10:25
22.819005,108.34338,0,0,39835.5489583333,2009-01-22,13:10:30
22.8190066666667,108.34338,0,0,39835.5490162037,2009-01-22,13:10:35
22.8190066666667,108.343378333333,0,0,39835.5490740741,2009-01-22,13:10:40
22.8190066666667,108.343376666667,0,0,39835.5491319444,2009-01-22,13:10:45
22.8190066666667,108.343378333333,0,0,39835.5491898148,2009-01-22,13:10:50
22.8190066666667,108.343376666667,0,0,39835.5492476852,2009-01-22,13:10:55
22.8190083333333,108.343376666667,0,0,39835.5493055556,2009-01-22,13:11:00
22.81901,108.343376666667,0,0,39835.5493634259,2009-01-22,13:11:05
22.81901,108.343376666667,0,0,39835.5493981481,2009-01-22,13:11:08
22.8190116666667,108.343376666667,0,0,39835.5494212963,2009-01-22,13:11:10
22.81904,108.343311666667,0,0,39835.5494791667,2009-01-22,13:11:15
22.819045,108.343251666667,0,0,39835.549537037,2009-01-22,13:11:20
22.81902,108.343241666667,0,0,39835.5495949074,2009-01-22,13:11:25
22.8190116666667,108.343201666667,0,0,39835.5496527778,2009-01-22,13:11:30
22.81904,108.343231666667,0,0,39835.5497106481,2009-01-22,13:11:35
22.81895,108.343486666667,0,0,39835.5539351852,2009-01-22,13:17:40
22.81894,108.34353,0,0,39835.5539930556,2009-01-22,13:17:45
22.81894,108.3435,0,0,39835.5540509259,2009-01-22,13:17:50
22.8189583333333,108.343473333333,0,0,39835.5541087963,2009-01-22,13:17:55
22.8189833333333,108.34345,0,0,39835.5541666667,2009-01-22,13:18:00
22.8189916666667,108.3435,0,0,39835.554224537,2009-01-22,13:18:05
22.8189833333333,108.34347,0,0,39835.5542824074,2009-01-22,13:18:10
22.8189616666667,108.34352,0,0,39835.5543402778,2009-01-22,13:18:15
22.8189766666667,108.3435,0,0,39835.5543981481,2009-01-22,13:18:20
22.8189516666667,108.343486666667,0,0,39835.5544560185,2009-01-22,13:18:25
22.81894,108.343476666667,0,0,39835.5545138889,2009-01-22,13:18:30
22.818925,108.34341,0,0,39835.5545717593,2009-01-22,13:18:35
22.8189316666667,108.343423333333,0,0,39835.5546296296,2009-01-22,13:18:40
22.8189166666667,108.343428333333,0,0,39835.5546875,2009-01-22,13:18:45
22.8189133333333,108.343448333333,0,0,39835.5547453704,2009-01-22,13:18:50
22.818925,108.34341,0,0,39835.5548032407,2009-01-22,13:18:55
22.8189783333333,108.343255,0,0,39835.5548611111,2009-01-22,13:19:00
22.8190166666667,108.343178333333,0,0,39835.5549189815,2009-01-22,13:19:05
22.8190233333333,108.34311,0,0,39835.5549768518,2009-01-22,13:19:10
22.81904,108.343165,0,0,39835.5550347222,2009-01-22,13:19:15
22.81904,108.343145,0,0,39835.5550925926,2009-01-22,13:19:20
22.8190366666667,108.343123333333,0,0,39835.555150463,2009-01-22,13:19:25
22.8190433333333,108.342995,0,0,39835.5552083333,2009-01-22,13:19:30
22.8190466666667,108.342916666667,0,0,39835.5552662037,2009-01-22,13:19:35
22.8190616666667,108.342901666667,0,0,39835.5553240741,2009-01-22,13:19:40
22.8190616666667,108.343018333333,0,0,39835.5553819444,2009-01-22,13:19:45
22.819065,108.343016666667,0,0,39835.5554398148,2009-01-22,13:19:50
22.819065,108.343016666667,0,0,39835.555474537,2009-01-22,13:19:53
22.81907,108.343018333333,0,0,39835.5554976852,2009-01-22,13:19:55
22.8190783333333,108.343001666667,0,0,39835.5555555556,2009-01-22,13:20:00
22.819035,108.343121666667,0,0,39835.5556134259,2009-01-22,13:20:05
22.8190033333333,108.343173333333,0,0,39835.5556712963,2009-01-22,13:20:10
22.8189816666667,108.343238333333,0,0,39835.5557291667,2009-01-22,13:20:15
22.81897,108.343245,0,0,39835.555787037,2009-01-22,13:20:20
22.818945,108.343258333333,0,0,39835.5558449074,2009-01-22,13:20:25
22.81896,108.343355,0,0,39835.5559027778,2009-01-22,13:20:30
22.8189633333333,108.343335,0,0,39835.5559606481,2009-01-22,13:20:35
22.818965,108.34331,0,0,39835.5560185185,2009-01-22,13:20:40
22.818975,108.34328,0,0,39835.5560763889,2009-01-22,13:20:45
22.8189666666667,108.343203333333,0,0,39835.5561342593,2009-01-22,13:20:50
22.8189583333333,108.343145,0,0,39835.5561921296,2009-01-22,13:20:55
22.8189516666667,108.343075,0,0,39835.55625,2009-01-22,13:21:00
22.8189516666667,108.343075,0,0,39835.5562847222,2009-01-22,13:21:03
22.818945,108.343071666667,0,0,39835.5563078704,2009-01-22,13:21:05
22.8189433333333,108.343086666667,0,0,39835.5563657407,2009-01-22,13:21:10
22.8189433333333,108.343086666667,0,0,39835.556400463,2009-01-22,13:21:13
22.8189433333333,108.343085,0,0,39835.5564236111,2009-01-22,13:21:15
22.81893,108.343121666667,0,0,39835.5564814815,2009-01-22,13:21:20
22.8189366666667,108.343196666667,0,0,39835.5565393518,2009-01-22,13:21:25
22.8189366666667,108.343196666667,0,0,39835.5565740741,2009-01-22,13:21:28
22.81894,108.343198333333,0,0,39835.5565972222,2009-01-22,13:21:30
22.8189483333333,108.343183333333,0,0,39835.5566550926,2009-01-22,13:21:35
22.8189583333333,108.343126666667,0,0,39835.556712963,2009-01-22,13:21:40
22.8189783333333,108.3431,0,0,39835.5567708333,2009-01-22,13:21:45
22.8189866666667,108.343033333333,0,0,39835.5568287037,2009-01-22,13:21:50
22.8189866666667,108.34316,0,0,39835.5568865741,2009-01-22,13:21:55
22.8189883333333,108.343263333333,0,0,39835.5569444444,2009-01-22,13:22:00
22.81898,108.343318333333,0,0,39835.5570023148,2009-01-22,13:22:05
22.819,108.343325,0,0,39835.5570601852,2009-01-22,13:22:10
22.8189833333333,108.343371666667,0,0,39835.5571180556,2009-01-22,13:22:15
22.8189916666667,108.34322,0,0,39835.5571759259,2009-01-22,13:22:20
22.8189983333333,108.343156666667,0,0,39835.5572337963,2009-01-22,13:22:25
22.819005,108.343088333333,0,0,39835.5572916667,2009-01-22,13:22:30
22.81899,108.343108333333,0,0,39835.557349537,2009-01-22,13:22:35
22.8189616666667,108.343118333333,0,0,39835.5574074074,2009-01-22,13:22:40
22.818965,108.343103333333,0,0,39835.5574652778,2009-01-22,13:22:45
22.8189666666667,108.343036666667,0,0,39835.5575231481,2009-01-22,13:22:50
22.8189633333333,108.342998333333,0,0,39835.5575810185,2009-01-22,13:22:55
22.8189766666667,108.342971666667,0,0,39835.5576388889,2009-01-22,13:23:00
22.818975,108.342941666667,0,0,39835.5576967593,2009-01-22,13:23:05
22.8189516666667,108.342953333333,0,0,39835.5577546296,2009-01-22,13:23:10
22.8189216666667,108.343001666667,0,0,39835.5578125,2009-01-22,13:23:15
22.8189016666667,108.343148333333,0,0,39835.5578703704,2009-01-22,13:23:20
22.8188916666667,108.343265,0,0,39835.5579282407,2009-01-22,13:23:25
22.8188733333333,108.34336,0,0,39835.5579861111,2009-01-22,13:23:30
22.818865,108.343405,0,0,39835.5580439815,2009-01-22,13:23:35
22.81886,108.343448333333,0,0,39835.5581018519,2009-01-22,13:23:40
22.81888,108.3434,0,0,39835.5581597222,2009-01-22,13:23:45
22.8188916666667,108.343373333333,0,0,39835.5582175926,2009-01-22,13:23:50
22.8189016666667,108.343385,0,0,39835.558275463,2009-01-22,13:23:55
22.818915,108.343368333333,0,0,39835.5583333333,2009-01-22,13:24:00
22.818925,108.343368333333,0,0,39835.5583912037,2009-01-22,13:24:05
22.8189133333333,108.343375,0,0,39835.5584490741,2009-01-22,13:24:10
22.818925,108.343343333333,0,0,39835.5585069444,2009-01-22,13:24:15
22.8189483333333,108.3433,0,0,39835.5585648148,2009-01-22,13:24:20
22.8189833333333,108.343225,0,0,39835.5586226852,2009-01-22,13:24:25
22.81902,108.343115,0,0,39835.5586805556,2009-01-22,13:24:30
22.81909,108.342955,0,0,39835.5587384259,2009-01-22,13:24:35
22.8191516666667,108.342811666667,0,0,39835.5587962963,2009-01-22,13:24:40
22.819165,108.34279,0,0,39835.5588541667,2009-01-22,13:24:45
22.8191116666667,108.342896666667,0,0,39835.558912037,2009-01-22,13:24:50
22.8190333333333,108.343045,0,0,39835.5589699074,2009-01-22,13:24:55
22.8189866666667,108.34316,0,0,39835.5590277778,2009-01-22,13:25:00
22.8189866666667,108.34316,0,0,39835.5590625,2009-01-22,13:25:03
22.8189866666667,108.343151666667,0,0,39835.5590856481,2009-01-22,13:25:05
22.8190066666667,108.343108333333,0,0,39835.5591435185,2009-01-22,13:25:10
22.8190583333333,108.342945,0,0,39835.5592013889,2009-01-22,13:25:15
22.8191033333333,108.342811666667,0,0,39835.5592592593,2009-01-22,13:25:20
22.8191366666667,108.342733333333,0,0,39835.5593171296,2009-01-22,13:25:25
22.8191583333333,108.342708333333,0,0,39835.559375,2009-01-22,13:25:30
22.8191116666667,108.342775,0,0,39835.5594328704,2009-01-22,13:25:35
22.8190616666667,108.34289,0,0,39835.5594907407,2009-01-22,13:25:40
22.8190133333333,108.343033333333,0,0,39835.5595486111,2009-01-22,13:25:45
22.81896,108.34315,0,0,39835.5596064815,2009-01-22,13:25:50
22.8189216666667,108.343221666667,0,0,39835.5596643519,2009-01-22,13:25:55
22.8189066666667,108.343288333333,0,0,39835.5597222222,2009-01-22,13:26:00
22.81889,108.343355,0,0,39835.5597800926,2009-01-22,13:26:05
22.8188933333333,108.343366666667,0,0,39835.559837963,2009-01-22,13:26:10
22.8188866666667,108.34338,0,0,39835.5598958333,2009-01-22,13:26:15
22.8188683333333,108.343365,0,0,39835.5599537037,2009-01-22,13:26:20
22.8188433333333,108.343448333333,0,0,39835.5600115741,2009-01-22,13:26:25
22.818805,108.34354,0,0,39835.5600694444,2009-01-22,13:26:30
22.8188716666667,108.34348,0,0,39835.5601273148,2009-01-22,13:26:35
22.8188966666667,108.343321666667,0,0,39835.5601851852,2009-01-22,13:26:40
22.81891,108.34319,0,0,39835.5602430556,2009-01-22,13:26:45
22.8188966666667,108.343023333333,0,0,39835.5603009259,2009-01-22,13:26:50
22.8189133333333,108.34293,0,0,39835.5603587963,2009-01-22,13:26:55
22.818895,108.342921666667,0,0,39835.5604166667,2009-01-22,13:27:00
22.8188666666667,108.342986666667,0,0,39835.560474537,2009-01-22,13:27:05
22.8188816666667,108.343031666667,0,0,39835.5605324074,2009-01-22,13:27:10
22.818905,108.342998333333,0,0,39835.5605902778,2009-01-22,13:27:15
22.8189216666667,108.342961666667,0,0,39835.5606481481,2009-01-22,13:27:20
22.818915,108.342926666667,0,0,39835.5607060185,2009-01-22,13:27:25
22.81891,108.342906666667,0,0,39835.5607638889,2009-01-22,13:27:30
22.8189383333333,108.342873333333,0,0,39835.5608217593,2009-01-22,13:27:35
22.8189333333333,108.342961666667,0,0,39835.5608796296,2009-01-22,13:27:40
22.818915,108.343028333333,0,0,39835.5609375,2009-01-22,13:27:45
22.818905,108.343203333333,0,0,39835.5609953704,2009-01-22,13:27:50
22.8189133333333,108.343315,0,0,39835.5610532407,2009-01-22,13:27:55
22.8189583333333,108.343386666667,0,0,39835.5611111111,2009-01-22,13:28:00
22.81897,108.343453333333,0,0,39835.5611689815,2009-01-22,13:28:05
22.8189533333333,108.343433333333,0,0,39835.5612268519,2009-01-22,13:28:10
22.8189383333333,108.343293333333,0,0,39835.5612847222,2009-01-22,13:28:15
22.8189133333333,108.343158333333,0,0,39835.5613425926,2009-01-22,13:28:20
22.8188933333333,108.343075,0,0,39835.561400463,2009-01-22,13:28:25
22.8188816666667,108.343063333333,0,0,39835.5614583333,2009-01-22,13:28:30
22.8188666666667,108.342915,0,0,39835.5615162037,2009-01-22,13:28:35
22.8188216666667,108.34277,0,0,39835.5615740741,2009-01-22,13:28:40
22.8188216666667,108.342708333333,0,0,39835.5616319444,2009-01-22,13:28:45
22.8188216666667,108.342816666667,0,0,39835.5616898148,2009-01-22,13:28:50
22.8188416666667,108.342796666667,0,0,39835.5617476852,2009-01-22,13:28:55
22.8188666666667,108.34285,0,0,39835.5618055556,2009-01-22,13:29:00
22.8188833333333,108.34288,0,0,39835.5618634259,2009-01-22,13:29:05
22.8188783333333,108.342938333333,0,0,39835.5619212963,2009-01-22,13:29:10
22.81885,108.34312,0,0,39835.5619791667,2009-01-22,13:29:15
22.8188216666667,108.343401666667,0,0,39835.5644675926,2009-01-22,13:32:50
22.8188216666667,108.343443333333,0,0,39835.564525463,2009-01-22,13:32:55
22.818795,108.34354,0,0,39835.5645833333,2009-01-22,13:33:00
22.8187933333333,108.343696666667,0,0,39835.5646412037,2009-01-22,13:33:05
22.818795,108.343826666667,0,0,39835.5646990741,2009-01-22,13:33:10
22.818815,108.34381,0,0,39835.5647569444,2009-01-22,13:33:15
22.8188366666667,108.34383,0,0,39835.5648148148,2009-01-22,13:33:20
22.818875,108.3437,0,0,39835.5648726852,2009-01-22,13:33:25
22.818885,108.343673333333,0,0,39835.5649305556,2009-01-22,13:33:30
22.8188866666667,108.343661666667,0,0,39835.5649884259,2009-01-22,13:33:35
22.8188783333333,108.343721666667,0,0,39835.5650462963,2009-01-22,13:33:40
22.81891,108.343833333333,0,0,39835.5651041667,2009-01-22,13:33:45
22.818925,108.34386,0,0,39835.565162037,2009-01-22,13:33:50
22.818945,108.343861666667,0,0,39835.5652199074,2009-01-22,13:33:55
22.8189416666667,108.34376,0,0,39835.5652777778,2009-01-22,13:34:00
22.8188966666667,108.343695,0,0,39835.5653356481,2009-01-22,13:34:05
22.81891,108.343593333333,0,0,39835.5653935185,2009-01-22,13:34:10
22.8189966666667,108.34344,0,0,39835.5654513889,2009-01-22,13:34:15
22.8190566666667,108.343418333333,0,0,39835.5655092593,2009-01-22,13:34:20
22.8190866666667,108.343411666667,0,0,39835.5655671296,2009-01-22,13:34:25
22.8190966666667,108.343381666667,0,0,39835.565625,2009-01-22,13:34:30
22.819105,108.343381666667,0,0,39835.5656828704,2009-01-22,13:34:35
22.8191016666667,108.343383333333,0,0,39835.5657407407,2009-01-22,13:34:40
22.8191016666667,108.343383333333,0,0,39835.565775463,2009-01-22,13:34:43
22.8191016666667,108.343376666667,0,0,39835.5657986111,2009-01-22,13:34:45
22.819115,108.343336666667,0,0,39835.5658564815,2009-01-22,13:34:50
22.8191183333333,108.343293333333,0,0,39835.5659143519,2009-01-22,13:34:55
22.8191083333333,108.343226666667,0,0,39835.5659722222,2009-01-22,13:35:00
22.8191116666667,108.343116666667,0,0,39835.5660300926,2009-01-22,13:35:05
22.8190966666667,108.34305,0,0,39835.566087963,2009-01-22,13:35:10
22.8190933333333,108.342971666667,0,0,39835.5661458333,2009-01-22,13:35:15
22.819085,108.342851666667,0,0,39835.5662037037,2009-01-22,13:35:20
22.8191166666667,108.34272,0,0,39835.5662615741,2009-01-22,13:35:25
22.819115,108.34263,0,0,39835.5663194444,2009-01-22,13:35:30
22.819085,108.342691666667,0,0,39835.5663773148,2009-01-22,13:35:35
22.81907,108.342621666667,0,0,39835.5664351852,2009-01-22,13:35:40
22.8190566666667,108.342545,0,0,39835.5664930556,2009-01-22,13:35:45
22.8191016666667,108.342565,0,0,39835.5665509259,2009-01-22,13:35:50
22.819115,108.342663333333,0,0,39835.5666087963,2009-01-22,13:35:55
22.81911,108.342625,0,0,39835.5666666667,2009-01-22,13:36:00
22.8190966666667,108.342765,0,0,39835.566724537,2009-01-22,13:36:05
22.8190883333333,108.342891666667,0,0,39835.5667824074,2009-01-22,13:36:10
22.819045,108.342865,0,0,39835.5668402778,2009-01-22,13:36:15
22.8190316666667,108.342843333333,0,0,39835.5668981481,2009-01-22,13:36:20
22.8189883333333,108.34289,0,0,39835.5669560185,2009-01-22,13:36:25
22.819,108.342976666667,0,0,39835.5670138889,2009-01-22,13:36:30
22.818985,108.343075,0,0,39835.5670717593,2009-01-22,13:36:35
22.8189666666667,108.343153333333,0,0,39835.5671296296,2009-01-22,13:36:40
22.8189666666667,108.34322,0,0,39835.5671875,2009-01-22,13:36:45
22.81896,108.3433,0,0,39835.5672453704,2009-01-22,13:36:50
22.818935,108.343368333333,0,0,39835.5673032407,2009-01-22,13:36:55
22.8189483333333,108.343438333333,0,0,39835.5673611111,2009-01-22,13:37:00
22.8189483333333,108.343426666667,0,0,39835.5674189815,2009-01-22,13:37:05
22.81896,108.343355,0,0,39835.5674768519,2009-01-22,13:37:10
22.81895,108.343208333333,0,0,39835.5675347222,2009-01-22,13:37:15
22.81894,108.343066666667,0,0,39835.5675925926,2009-01-22,13:37:20
22.8189216666667,108.342995,0,0,39835.567650463,2009-01-22,13:37:25
22.8189183333333,108.342885,0,0,39835.5677083333,2009-01-22,13:37:30
22.8189533333333,108.342805,0,0,39835.5677662037,2009-01-22,13:37:35
22.8189483333333,108.342831666667,0,0,39835.5678240741,2009-01-22,13:37:40
22.8188783333333,108.342836666667,0,0,39835.5678819444,2009-01-22,13:37:45
22.8188633333333,108.34288,0,0,39835.5679398148,2009-01-22,13:37:50
22.81884,108.342898333333,0,0,39835.5679976852,2009-01-22,13:37:55
22.8188266666667,108.342981666667,0,0,39835.5680555556,2009-01-22,13:38:00
22.8187883333333,108.343021666667,0,0,39835.5681134259,2009-01-22,13:38:05
22.8187666666667,108.343033333333,0,0,39835.5681712963,2009-01-22,13:38:10
22.8187833333333,108.343016666667,0,0,39835.5682291667,2009-01-22,13:38:15
22.818805,108.34296,0,0,39835.568287037,2009-01-22,13:38:20
22.8187933333333,108.342901666667,0,0,39835.5683449074,2009-01-22,13:38:25
22.818735,108.342856666667,0,0,39835.5684027778,2009-01-22,13:38:30
22.8186466666667,108.34283,0,0,39835.5684606481,2009-01-22,13:38:35
22.81849,108.342795,0,0,39835.5685185185,2009-01-22,13:38:40
22.8183116666667,108.342775,0,0,39835.5685763889,2009-01-22,13:38:45
22.818155,108.3427,0,0,39835.5686342593,2009-01-22,13:38:50
22.81809,108.34265,0,0,39835.5686921296,2009-01-22,13:38:55
22.81813,108.342623333333,0,0,39835.56875,2009-01-22,13:39:00
22.81813,108.342623333333,0,0,39835.5687847222,2009-01-22,13:39:03
22.8181383333333,108.34263,0,0,39835.5688078704,2009-01-22,13:39:05
22.8182216666667,108.34266,0,0,39835.5688657407,2009-01-22,13:39:10
22.8183816666667,108.342695,0,0,39835.5689236111,2009-01-22,13:39:15
22.81848,108.342628333333,0,0,39835.5689814815,2009-01-22,13:39:20
22.8185483333333,108.342426666667,0,0,39835.5690393519,2009-01-22,13:39:25
22.818565,108.342188333333,0,0,39835.5690972222,2009-01-22,13:39:30
22.81859,108.341946666667,0,0,39835.5691550926,2009-01-22,13:39:35
22.8186416666667,108.341808333333,0,0,39835.569212963,2009-01-22,13:39:40
22.8187766666667,108.342106666667,0,0,39835.5692708333,2009-01-22,13:39:45
22.8190433333333,108.34273,0,0,39835.5693287037,2009-01-22,13:39:50
22.8190716666667,108.342988333333,0,0,39835.5693865741,2009-01-22,13:39:55
22.8190883333333,108.343091666667,0,0,39835.5694444444,2009-01-22,13:40:00
22.8191233333333,108.343175,0,0,39835.5695023148,2009-01-22,13:40:05
22.8191166666667,108.343295,0,0,39835.5695601852,2009-01-22,13:40:10
22.8191633333333,108.343311666667,0,0,39835.5696180556,2009-01-22,13:40:15
22.8191933333333,108.343291666667,0,0,39835.5696759259,2009-01-22,13:40:20
22.8191933333333,108.343291666667,0,0,39835.5697106481,2009-01-22,13:40:23
22.8191966666667,108.34329,0,0,39835.5697337963,2009-01-22,13:40:25
22.8192133333333,108.343248333333,0,0,39835.5697916667,2009-01-22,13:40:30
22.81921,108.343225,0,0,39835.569849537,2009-01-22,13:40:35
22.8192083333333,108.34323,0,0,39835.5699074074,2009-01-22,13:40:40
22.819205,108.343235,0,0,39835.5699652778,2009-01-22,13:40:45
22.8192066666667,108.343238333333,0,0,39835.5700231481,2009-01-22,13:40:50
22.8192066666667,108.343243333333,0,0,39835.5700810185,2009-01-22,13:40:55
22.819205,108.343245,0,0,39835.5701388889,2009-01-22,13:41:00
22.819205,108.343248333333,0,0,39835.5701967593,2009-01-22,13:41:05
22.819205,108.343248333333,0,0,39835.5702314815,2009-01-22,13:41:08
22.8191983333333,108.343251666667,0,0,39835.5702546296,2009-01-22,13:41:10
22.81918,108.343256666667,0,0,39835.5703125,2009-01-22,13:41:15
22.819175,108.343271666667,0,0,39835.5703703704,2009-01-22,13:41:20
22.819175,108.343273333333,0,0,39835.5704282407,2009-01-22,13:41:25
22.819175,108.343273333333,0,0,39835.5704861111,2009-01-22,13:41:30
22.819175,108.343273333333,0,0,39835.5705208333,2009-01-22,13:41:33
22.81917,108.343275,0,0,39835.5705439815,2009-01-22,13:41:35
22.8191583333333,108.343275,0,0,39835.5706018518,2009-01-22,13:41:40
22.8191433333333,108.343418333333,0,0,39835.5706597222,2009-01-22,13:41:45
22.8191683333333,108.343426666667,0,0,39835.5707175926,2009-01-22,13:41:50
22.8191233333333,108.343521666667,0,0,39835.570775463,2009-01-22,13:41:55
22.8189916666667,108.343616666667,0,0,39835.5708333333,2009-01-22,13:42:00
22.81891,108.343725,0,0,39835.5708912037,2009-01-22,13:42:05
22.8187433333333,108.343926666667,0,0,39835.5709490741,2009-01-22,13:42:10
22.8186016666667,108.343871666667,0,0,39835.5710069444,2009-01-22,13:42:15
22.818525,108.344008333333,0,0,39835.5710648148,2009-01-22,13:42:20
22.8184166666667,108.344026666667,0,0,39835.5711226852,2009-01-22,13:42:25
22.8184016666667,108.344098333333,0,0,39835.5711805556,2009-01-22,13:42:30
22.8183883333333,108.344133333333,0,0,39835.5712384259,2009-01-22,13:42:35
22.8184516666667,108.344181666667,0,0,39835.5712962963,2009-01-22,13:42:40
22.8185366666667,108.344083333333,0,0,39835.5713541667,2009-01-22,13:42:45
22.8185366666667,108.343776666667,0,0,39835.571412037,2009-01-22,13:42:50
22.81818,108.343468333333,0,0,39835.5714699074,2009-01-22,13:42:55
22.8179616666667,108.343441666667,0,0,39835.5715277778,2009-01-22,13:43:00
22.8177066666667,108.34337,0,0,39835.5715856481,2009-01-22,13:43:05
22.817415,108.34335,0,0,39835.5716435185,2009-01-22,13:43:10
22.81706,108.34336,0,0,39835.5717013889,2009-01-22,13:43:15
22.8166733333333,108.343285,0,0,39835.5717592593,2009-01-22,13:43:20
22.8163933333333,108.34325,0,0,39835.5718171296,2009-01-22,13:43:25
22.8161633333333,108.343413333333,0,0,39835.571875,2009-01-22,13:43:30
22.8159733333333,108.343438333333,0,0,39835.5719328704,2009-01-22,13:43:35
22.8158366666667,108.343433333333,0,0,39835.5719907407,2009-01-22,13:43:40
22.815815,108.343335,0,0,39835.5720486111,2009-01-22,13:43:45
22.815875,108.343221666667,0,0,39835.5721064815,2009-01-22,13:43:50
22.8158883333333,108.343221666667,0,0,39835.5721643518,2009-01-22,13:43:55
22.815885,108.343233333333,0,0,39835.5722222222,2009-01-22,13:44:00
22.815885,108.343233333333,0,0,39835.5722569444,2009-01-22,13:44:03
22.8158816666667,108.343241666667,0,0,39835.5722800926,2009-01-22,13:44:05
22.815875,108.343253333333,0,0,39835.572337963,2009-01-22,13:44:10
22.8158683333333,108.343268333333,0,0,39835.5723958333,2009-01-22,13:44:15
22.8158633333333,108.343278333333,0,0,39835.5724537037,2009-01-22,13:44:20
22.8158933333333,108.34331,0,0,39835.5725115741,2009-01-22,13:44:25
22.8159166666667,108.343283333333,0,0,39835.5725694444,2009-01-22,13:44:30
22.8159216666667,108.343271666667,0,0,39835.5726273148,2009-01-22,13:44:35
22.8159216666667,108.34327,0,0,39835.5726851852,2009-01-22,13:44:40
22.8159216666667,108.343268333333,0,0,39835.5727430556,2009-01-22,13:44:45
22.8159216666667,108.343268333333,0,0,39835.5727777778,2009-01-22,13:44:48
22.8159133333333,108.343271666667,0,0,39835.5728009259,2009-01-22,13:44:50
22.8158533333333,108.343271666667,0,0,39835.5728587963,2009-01-22,13:44:55
22.8158266666667,108.34331,0,0,39835.5729166667,2009-01-22,13:45:00
22.815815,108.343323333333,0,0,39835.572974537,2009-01-22,13:45:05
22.815815,108.343323333333,0,0,39835.5730092593,2009-01-22,13:45:08
22.8158116666667,108.343315,0,0,39835.5730324074,2009-01-22,13:45:10
22.8158016666667,108.343286666667,0,0,39835.5730902778,2009-01-22,13:45:15
22.8158166666667,108.343273333333,0,0,39835.5731481481,2009-01-22,13:45:20
22.8158416666667,108.343276666667,0,0,39835.5732060185,2009-01-22,13:45:25
22.8158383333333,108.343281666667,0,0,39835.5732638889,2009-01-22,13:45:30
22.8158383333333,108.343283333333,0,0,39835.5733217593,2009-01-22,13:45:35
22.8158366666667,108.343286666667,0,0,39835.5733796296,2009-01-22,13:45:40
22.8158366666667,108.343286666667,0,0,39835.5734143518,2009-01-22,13:45:43
22.8158366666667,108.343285,0,0,39835.5734375,2009-01-22,13:45:45
22.815735,108.343308333333,0,0,39835.5734953704,2009-01-22,13:45:50
22.8155683333333,108.343385,0,0,39835.5735532407,2009-01-22,13:45:55
22.815505,108.343681666667,0,0,39835.5736111111,2009-01-22,13:46:00
22.8155233333333,108.344223333333,0,0,39835.5736689815,2009-01-22,13:46:05
22.81559,108.34481,0,0,39835.5737268519,2009-01-22,13:46:10
22.815635,108.345531666667,0,0,39835.5737847222,2009-01-22,13:46:15
22.815695,108.346311666667,0,0,39835.5738425926,2009-01-22,13:46:20
22.81573,108.347123333333,0,0,39835.573900463,2009-01-22,13:46:25
22.81575,108.347935,0,0,39835.5739583333,2009-01-22,13:46:30
22.8157266666667,108.348716666667,0,0,39835.5740162037,2009-01-22,13:46:35
22.8157183333333,108.349436666667,0,0,39835.5740740741,2009-01-22,13:46:40
22.8156983333333,108.350031666667,0,0,39835.5741319444,2009-01-22,13:46:45
22.8156966666667,108.350401666667,0,0,39835.5741898148,2009-01-22,13:46:50
22.8157,108.350668333333,0,0,39835.5742476852,2009-01-22,13:46:55
22.815685,108.350861666667,0,0,39835.5743055556,2009-01-22,13:47:00
22.815735,108.351038333333,0,0,39835.5743634259,2009-01-22,13:47:05
22.8156916666667,108.351311666667,0,0,39835.5744212963,2009-01-22,13:47:10
22.8156133333333,108.351615,0,0,39835.5744791667,2009-01-22,13:47:15
22.8155933333333,108.351991666667,0,0,39835.574537037,2009-01-22,13:47:20
22.815605,108.352425,0,0,39835.5745949074,2009-01-22,13:47:25
22.8156033333333,108.352991666667,0,0,39835.5746527778,2009-01-22,13:47:30
22.8156183333333,108.353613333333,0,0,39835.5747106481,2009-01-22,13:47:35
22.8156233333333,108.354211666667,0,0,39835.5747685185,2009-01-22,13:47:40
22.815635,108.354778333333,0,0,39835.5748263889,2009-01-22,13:47:45
22.81564,108.35537,0,0,39835.5748842593,2009-01-22,13:47:50
22.815615,108.355906666667,0,0,39835.5749421296,2009-01-22,13:47:55
22.8156233333333,108.356396666667,0,0,39835.575,2009-01-22,13:48:00
22.81562,108.356838333333,0,0,39835.5750578704,2009-01-22,13:48:05
22.8156266666667,108.357306666667,0,0,39835.5751157407,2009-01-22,13:48:10
22.8156116666667,108.357726666667,0,0,39835.5751736111,2009-01-22,13:48:15
22.81562,108.357913333333,0,0,39835.5752314815,2009-01-22,13:48:20
22.81563,108.35791,0,0,39835.5752893519,2009-01-22,13:48:25
22.81563,108.357915,0,0,39835.5753472222,2009-01-22,13:48:30
22.81563,108.357916666667,0,0,39835.5754050926,2009-01-22,13:48:35
22.81563,108.357921666667,0,0,39835.575462963,2009-01-22,13:48:40
22.81563,108.357921666667,0,0,39835.5754976852,2009-01-22,13:48:43
22.81563,108.357928333333,0,0,39835.5755208333,2009-01-22,13:48:45
22.8156316666667,108.357948333333,0,0,39835.5755787037,2009-01-22,13:48:50
22.8156316666667,108.357961666667,0,0,39835.5756365741,2009-01-22,13:48:55
22.8156316666667,108.357975,0,0,39835.5756944444,2009-01-22,13:49:00
22.8156316666667,108.35799,0,0,39835.5757523148,2009-01-22,13:49:05
22.81563,108.358108333333,0,0,39835.5758101852,2009-01-22,13:49:10
22.81564,108.358381666667,0,0,39835.5758680556,2009-01-22,13:49:15
22.8156416666667,108.358775,0,0,39835.5759259259,2009-01-22,13:49:20
22.8155733333333,108.359263333333,0,0,39835.5759837963,2009-01-22,13:49:25
22.81549,108.359685,0,0,39835.5760416667,2009-01-22,13:49:30
22.815515,108.36012,0,0,39835.576099537,2009-01-22,13:49:35
22.815545,108.360601666667,0,0,39835.5761574074,2009-01-22,13:49:40
22.81558,108.361045,0,0,39835.5762152778,2009-01-22,13:49:45
22.8155733333333,108.36125,0,0,39835.5762731481,2009-01-22,13:49:50
22.815565,108.361255,0,0,39835.5763310185,2009-01-22,13:49:55
22.815565,108.36125,0,0,39835.5763888889,2009-01-22,13:50:00
22.8155633333333,108.36125,0,0,39835.5764467593,2009-01-22,13:50:05
22.8155633333333,108.361248333333,0,0,39835.5765046296,2009-01-22,13:50:10
22.8155633333333,108.361248333333,0,0,39835.5765625,2009-01-22,13:50:15
22.8155633333333,108.361245,0,0,39835.5766203704,2009-01-22,13:50:20
22.8155633333333,108.361245,0,0,39835.5766550926,2009-01-22,13:50:23
22.8155566666667,108.361246666667,0,0,39835.5766782407,2009-01-22,13:50:25
22.8155283333333,108.361205,0,0,39835.5767361111,2009-01-22,13:50:30
22.8155266666667,108.361061666667,0,0,39835.5767939815,2009-01-22,13:50:35
22.8156233333333,108.361118333333,0,0,39835.5768518519,2009-01-22,13:50:40
22.8156316666667,108.361176666667,0,0,39835.5769097222,2009-01-22,13:50:45
22.815565,108.361183333333,0,0,39835.5769675926,2009-01-22,13:50:50
22.8154966666667,108.361191666667,0,0,39835.577025463,2009-01-22,13:50:55
22.8153333333333,108.361168333333,0,0,39835.5770833333,2009-01-22,13:51:00
22.8152566666667,108.361156666667,0,0,39835.5771412037,2009-01-22,13:51:05
22.8152216666667,108.361153333333,0,0,39835.5771990741,2009-01-22,13:51:10
22.81519,108.361168333333,0,0,39835.5772569444,2009-01-22,13:51:15
22.8151483333333,108.361215,0,0,39835.5773148148,2009-01-22,13:51:20
22.8151,108.361281666667,0,0,39835.5773726852,2009-01-22,13:51:25
22.815055,108.361336666667,0,0,39835.5774305556,2009-01-22,13:51:30
22.8150083333333,108.36137,0,0,39835.5774884259,2009-01-22,13:51:35
22.8149616666667,108.361365,0,0,39835.5775462963,2009-01-22,13:51:40
22.8149183333333,108.361383333333,0,0,39835.5776041667,2009-01-22,13:51:45
22.8148683333333,108.361375,0,0,39835.577662037,2009-01-22,13:51:50
22.8148833333333,108.361491666667,0,0,39835.5777199074,2009-01-22,13:51:55
22.8148666666667,108.361428333333,0,0,39835.5777777778,2009-01-22,13:52:00
22.8148433333333,108.361385,0,0,39835.5778356481,2009-01-22,13:52:05
22.8148083333333,108.361365,0,0,39835.5778935185,2009-01-22,13:52:10
22.8147833333333,108.361355,0,0,39835.5779513889,2009-01-22,13:52:15
22.8147733333333,108.361373333333,0,0,39835.5780092593,2009-01-22,13:52:20
22.81476,108.361395,0,0,39835.5780671296,2009-01-22,13:52:25
22.81475,108.36141,0,0,39835.578125,2009-01-22,13:52:30
22.814755,108.36142,0,0,39835.5781828704,2009-01-22,13:52:35
22.8148466666667,108.361498333333,0,0,39835.5782407407,2009-01-22,13:52:40
22.8147533333333,108.361483333333,0,0,39835.5782986111,2009-01-22,13:52:45
22.8147216666667,108.361481666667,0,0,39835.5783564815,2009-01-22,13:52:50
22.8150333333333,108.361446666667,0,0,39835.579224537,2009-01-22,13:54:05
22.8149183333333,108.361388333333,0,0,39835.5792824074,2009-01-22,13:54:10
22.8149766666667,108.361411666667,0,0,39835.5793402778,2009-01-22,13:54:15
22.814785,108.360451666667,0,0,39835.5796296296,2009-01-22,13:54:40
22.8147983333333,108.360438333333,0,0,39835.5796875,2009-01-22,13:54:45
22.8148566666667,108.360336666667,0,0,39835.5797453704,2009-01-22,13:54:50
22.8150466666667,108.360046666667,0,0,39835.5798032407,2009-01-22,13:54:55
22.8151083333333,108.359975,0,0,39835.5798611111,2009-01-22,13:55:00
22.8150783333333,108.36027,0,0,39835.5799189815,2009-01-22,13:55:05
22.815135,108.360381666667,0,0,39835.5799768518,2009-01-22,13:55:10
22.8150583333333,108.360558333333,0,0,39835.5800347222,2009-01-22,13:55:15
22.8150616666667,108.360575,0,0,39835.5800925926,2009-01-22,13:55:20
22.815035,108.360605,0,0,39835.580150463,2009-01-22,13:55:25
22.81509,108.360613333333,0,0,39835.5802083333,2009-01-22,13:55:30
22.8150333333333,108.360561666667,0,0,39835.5802662037,2009-01-22,13:55:35
22.81506,108.360626666667,0,0,39835.5803240741,2009-01-22,13:55:40
22.81512,108.36073,0,0,39835.5803819444,2009-01-22,13:55:45
22.8151983333333,108.360951666667,0,0,39835.5804398148,2009-01-22,13:55:50
22.815275,108.361058333333,0,0,39835.5804976852,2009-01-22,13:55:55
22.8153083333333,108.361046666667,0,0,39835.5805555556,2009-01-22,13:56:00
22.8153683333333,108.361011666667,0,0,39835.5806134259,2009-01-22,13:56:05
22.8154233333333,108.361003333333,0,0,39835.5806712963,2009-01-22,13:56:10
22.8153983333333,108.361011666667,0,0,39835.5807291667,2009-01-22,13:56:15
22.8153866666667,108.360976666667,0,0,39835.580787037,2009-01-22,13:56:20
22.81538,108.360941666667,0,0,39835.5808449074,2009-01-22,13:56:25
22.815335,108.360921666667,0,0,39835.5809027778,2009-01-22,13:56:30
22.815305,108.360841666667,0,0,39835.5809606481,2009-01-22,13:56:35
22.8153016666667,108.360795,0,0,39835.5810185185,2009-01-22,13:56:40
22.8153516666667,108.360745,0,0,39835.5810763889,2009-01-22,13:56:45
22.8153683333333,108.360698333333,0,0,39835.5811342593,2009-01-22,13:56:50
22.8153633333333,108.360663333333,0,0,39835.5811921296,2009-01-22,13:56:55
22.8153516666667,108.360598333333,0,0,39835.58125,2009-01-22,13:57:00
22.815375,108.360531666667,0,0,39835.5813078704,2009-01-22,13:57:05
22.8153633333333,108.360475,0,0,39835.5813657407,2009-01-22,13:57:10
22.8153433333333,108.360451666667,0,0,39835.5814236111,2009-01-22,13:57:15
22.8153383333333,108.360391666667,0,0,39835.5814814815,2009-01-22,13:57:20
22.8153466666667,108.360286666667,0,0,39835.5815393519,2009-01-22,13:57:25
22.8154183333333,108.36026,0,0,39835.5815972222,2009-01-22,13:57:30
22.8154133333333,108.360188333333,0,0,39835.5816550926,2009-01-22,13:57:35
22.8154066666667,108.360138333333,0,0,39835.581712963,2009-01-22,13:57:40
22.8154233333333,108.360073333333,0,0,39835.5817708333,2009-01-22,13:57:45
22.8154133333333,108.360016666667,0,0,39835.5818287037,2009-01-22,13:57:50
22.815415,108.359961666667,0,0,39835.5818865741,2009-01-22,13:57:55
22.8154083333333,108.359916666667,0,0,39835.5819444444,2009-01-22,13:58:00
22.8154,108.359883333333,0,0,39835.5820023148,2009-01-22,13:58:05
22.8153916666667,108.359841666667,0,0,39835.5820601852,2009-01-22,13:58:10
22.8154233333333,108.359768333333,0,0,39835.5821180556,2009-01-22,13:58:15
22.8154166666667,108.35973,0,0,39835.5821759259,2009-01-22,13:58:20
22.815415,108.359686666667,0,0,39835.5822337963,2009-01-22,13:58:25
22.8154133333333,108.359631666667,0,0,39835.5822916667,2009-01-22,13:58:30
22.8153966666667,108.359595,0,0,39835.582349537,2009-01-22,13:58:35
22.8153816666667,108.35955,0,0,39835.5824074074,2009-01-22,13:58:40
22.8153816666667,108.359491666667,0,0,39835.5824652778,2009-01-22,13:58:45
22.8153666666667,108.35945,0,0,39835.5825231481,2009-01-22,13:58:50
22.8153416666667,108.359405,0,0,39835.5825810185,2009-01-22,13:58:55
22.8153216666667,108.359363333333,0,0,39835.5826388889,2009-01-22,13:59:00
22.8152983333333,108.359333333333,0,0,39835.5826967593,2009-01-22,13:59:05
22.81533,108.35924,0,0,39835.5827546296,2009-01-22,13:59:10
22.8153533333333,108.359201666667,0,0,39835.5828125,2009-01-22,13:59:15
22.8153783333333,108.35915,0,0,39835.5828703704,2009-01-22,13:59:20
22.81541,108.3591,0,0,39835.5829282407,2009-01-22,13:59:25
22.8154266666667,108.359058333333,0,0,39835.5829861111,2009-01-22,13:59:30
22.815425,108.359003333333,0,0,39835.5830439815,2009-01-22,13:59:35
22.8154116666667,108.358945,0,0,39835.5831018519,2009-01-22,13:59:40
22.81539,108.358873333333,0,0,39835.5831597222,2009-01-22,13:59:45
22.8153766666667,108.358775,0,0,39835.5832175926,2009-01-22,13:59:50
22.8153566666667,108.358683333333,0,0,39835.583275463,2009-01-22,13:59:55
22.8153033333333,108.358623333333,0,0,39835.5833333333,2009-01-22,14:00:00
22.8153233333333,108.35852,0,0,39835.5833912037,2009-01-22,14:00:05
22.81548,108.358386666667,0,0,39835.5834490741,2009-01-22,14:00:10
22.8154683333333,108.358353333333,0,0,39835.5835069444,2009-01-22,14:00:15
22.815425,108.358381666667,0,0,39835.5835648148,2009-01-22,14:00:20
22.8154216666667,108.358341666667,0,0,39835.5836226852,2009-01-22,14:00:25
22.8153816666667,108.358296666667,0,0,39835.5836805556,2009-01-22,14:00:30
22.815365,108.358293333333,0,0,39835.5837384259,2009-01-22,14:00:35
22.8153233333333,108.358305,0,0,39835.5837962963,2009-01-22,14:00:40
22.8152666666667,108.358341666667,0,0,39835.5838541667,2009-01-22,14:00:45
22.8152183333333,108.358418333333,0,0,39835.583912037,2009-01-22,14:00:50
22.8151733333333,108.358468333333,0,0,39835.5839699074,2009-01-22,14:00:55
22.8150816666667,108.358546666667,0,0,39835.5840277778,2009-01-22,14:01:00
22.8150383333333,108.358483333333,0,0,39835.5840856481,2009-01-22,14:01:05
22.8149516666667,108.35851,0,0,39835.5841435185,2009-01-22,14:01:10
22.8148983333333,108.358513333333,0,0,39835.5842013889,2009-01-22,14:01:15
22.81484,108.358501666667,0,0,39835.5842592593,2009-01-22,14:01:20
22.81479,108.358508333333,0,0,39835.5843171296,2009-01-22,14:01:25
22.8147233333333,108.35853,0,0,39835.584375,2009-01-22,14:01:30
22.8146783333333,108.358566666667,0,0,39835.5844328704,2009-01-22,14:01:35
22.8146183333333,108.358528333333,0,0,39835.5844907407,2009-01-22,14:01:40
22.8145816666667,108.358515,0,0,39835.5845486111,2009-01-22,14:01:45
22.8145433333333,108.358518333333,0,0,39835.5846064815,2009-01-22,14:01:50
22.8145033333333,108.358538333333,0,0,39835.5846643519,2009-01-22,14:01:55
22.81446,108.358543333333,0,0,39835.5847222222,2009-01-22,14:02:00
22.8144266666667,108.358541666667,0,0,39835.5847800926,2009-01-22,14:02:05
22.81438,108.358528333333,0,0,39835.584837963,2009-01-22,14:02:10
22.8143516666667,108.358543333333,0,0,39835.5848958333,2009-01-22,14:02:15
22.81432,108.358526666667,0,0,39835.5849537037,2009-01-22,14:02:20
22.814265,108.358503333333,0,0,39835.5850115741,2009-01-22,14:02:25
22.81421,108.358488333333,0,0,39835.5850694444,2009-01-22,14:02:30
22.8141666666667,108.358468333333,0,0,39835.5851273148,2009-01-22,14:02:35
22.8141333333333,108.358481666667,0,0,39835.5851851852,2009-01-22,14:02:40
22.8140933333333,108.358531666667,0,0,39835.5852430556,2009-01-22,14:02:45
22.8140416666667,108.358533333333,0,0,39835.5853009259,2009-01-22,14:02:50
22.8139833333333,108.358536666667,0,0,39835.5853587963,2009-01-22,14:02:55
22.813925,108.358523333333,0,0,39835.5854166667,2009-01-22,14:03:00
22.8138683333333,108.358491666667,0,0,39835.585474537,2009-01-22,14:03:05
22.8138033333333,108.35846,0,0,39835.5855324074,2009-01-22,14:03:10
22.8137416666667,108.358421666667,0,0,39835.5855902778,2009-01-22,14:03:15
22.8136833333333,108.358406666667,0,0,39835.5856481481,2009-01-22,14:03:20
22.8136233333333,108.35838,0,0,39835.5857060185,2009-01-22,14:03:25
22.81361,108.35836,0,0,39835.5857638889,2009-01-22,14:03:30
22.8135766666667,108.358323333333,0,0,39835.5858217593,2009-01-22,14:03:35
22.8135466666667,108.35829,0,0,39835.5858796296,2009-01-22,14:03:40
22.8135183333333,108.358246666667,0,0,39835.5859375,2009-01-22,14:03:45
22.813495,108.358201666667,0,0,39835.5859953704,2009-01-22,14:03:50
22.8134566666667,108.358153333333,0,0,39835.5860532407,2009-01-22,14:03:55
22.8134,108.358116666667,0,0,39835.5861111111,2009-01-22,14:04:00
22.8133516666667,108.35808,0,0,39835.5861689815,2009-01-22,14:04:05
22.8133233333333,108.358053333333,0,0,39835.5862268518,2009-01-22,14:04:10
22.813275,108.358046666667,0,0,39835.5862847222,2009-01-22,14:04:15
22.813165,108.358041666667,0,0,39835.5863425926,2009-01-22,14:04:20
22.8131333333333,108.358021666667,0,0,39835.586400463,2009-01-22,14:04:25
22.81309,108.357998333333,0,0,39835.5864583333,2009-01-22,14:04:30
22.8130516666667,108.357925,0,0,39835.5865162037,2009-01-22,14:04:35
22.813025,108.357868333333,0,0,39835.5865740741,2009-01-22,14:04:40
22.8129816666667,108.35782,0,0,39835.5866319444,2009-01-22,14:04:45
22.8129516666667,108.357788333333,0,0,39835.5866898148,2009-01-22,14:04:50
22.812935,108.357738333333,0,0,39835.5867476852,2009-01-22,14:04:55
22.81289,108.357725,0,0,39835.5868055556,2009-01-22,14:05:00
22.8128716666667,108.357698333333,0,0,39835.5868634259,2009-01-22,14:05:05
22.8128416666667,108.35766,0,0,39835.5869212963,2009-01-22,14:05:10
22.8128216666667,108.357601666667,0,0,39835.5869791667,2009-01-22,14:05:15
22.81279,108.357556666667,0,0,39835.587037037,2009-01-22,14:05:20
22.81277,108.357515,0,0,39835.5870949074,2009-01-22,14:05:25
22.8127216666667,108.35748,0,0,39835.5871527778,2009-01-22,14:05:30
22.8126916666667,108.357456666667,0,0,39835.5872106481,2009-01-22,14:05:35
22.8126733333333,108.357445,0,0,39835.5872685185,2009-01-22,14:05:40
22.8126383333333,108.357375,0,0,39835.5873263889,2009-01-22,14:05:45
22.812595,108.357316666667,0,0,39835.5873842593,2009-01-22,14:05:50
22.8125333333333,108.357295,0,0,39835.5874421296,2009-01-22,14:05:55
22.812415,108.357298333333,0,0,39835.5875,2009-01-22,14:06:00
22.812345,108.357286666667,0,0,39835.5875578704,2009-01-22,14:06:05
22.8123116666667,108.35725,0,0,39835.5876157407,2009-01-22,14:06:10
22.8122666666667,108.357236666667,0,0,39835.5876736111,2009-01-22,14:06:15
22.8122183333333,108.357206666667,0,0,39835.5877314815,2009-01-22,14:06:20
22.81221,108.357173333333,0,0,39835.5877893518,2009-01-22,14:06:25
22.8122033333333,108.357105,0,0,39835.5878472222,2009-01-22,14:06:30
22.8122066666667,108.35703,0,0,39835.5879050926,2009-01-22,14:06:35
22.812185,108.356958333333,0,0,39835.587962963,2009-01-22,14:06:40
22.8121683333333,108.356898333333,0,0,39835.5880208333,2009-01-22,14:06:45
22.8121366666667,108.356855,0,0,39835.5880787037,2009-01-22,14:06:50
22.812105,108.356835,0,0,39835.5881365741,2009-01-22,14:06:55
22.812065,108.356805,0,0,39835.5881944444,2009-01-22,14:07:00
22.8119983333333,108.356785,0,0,39835.5882523148,2009-01-22,14:07:05
22.8119683333333,108.356763333333,0,0,39835.5883101852,2009-01-22,14:07:10
22.8119466666667,108.356718333333,0,0,39835.5883680556,2009-01-22,14:07:15
22.8119083333333,108.356658333333,0,0,39835.5884259259,2009-01-22,14:07:20
22.8118683333333,108.356618333333,0,0,39835.5884837963,2009-01-22,14:07:25
22.8118366666667,108.35654,0,0,39835.5885416667,2009-01-22,14:07:30
22.8118633333333,108.35658,0,0,39835.588599537,2009-01-22,14:07:35
22.8118883333333,108.356586666667,0,0,39835.5886574074,2009-01-22,14:07:40
22.81182,108.356558333333,0,0,39835.5887152778,2009-01-22,14:07:45
22.8117266666667,108.35647,0,0,39835.5887731481,2009-01-22,14:07:50
22.8116833333333,108.356448333333,0,0,39835.5888310185,2009-01-22,14:07:55
22.8116833333333,108.356415,0,0,39835.5888888889,2009-01-22,14:08:00
22.81159,108.356426666667,0,0,39835.5889467593,2009-01-22,14:08:05
22.8116,108.356373333333,0,0,39835.5890046296,2009-01-22,14:08:10
22.8115883333333,108.35631,0,0,39835.5890625,2009-01-22,14:08:15
22.8115433333333,108.356283333333,0,0,39835.5891203704,2009-01-22,14:08:20
22.8115,108.356236666667,0,0,39835.5891782407,2009-01-22,14:08:25
22.8114666666667,108.35621,0,0,39835.5892361111,2009-01-22,14:08:30
22.81141,108.356136666667,0,0,39835.5892939815,2009-01-22,14:08:35
22.8113883333333,108.356085,0,0,39835.5893518519,2009-01-22,14:08:40
22.8113683333333,108.356051666667,0,0,39835.5894097222,2009-01-22,14:08:45
22.8113466666667,108.356018333333,0,0,39835.5894675926,2009-01-22,14:08:50
22.811255,108.355995,0,0,39835.589525463,2009-01-22,14:08:55
22.8112083333333,108.355951666667,0,0,39835.5895833333,2009-01-22,14:09:00
22.811175,108.355945,0,0,39835.5896412037,2009-01-22,14:09:05
22.8111466666667,108.355926666667,0,0,39835.5896990741,2009-01-22,14:09:10
22.8110083333333,108.35583,0,0,39835.5897569444,2009-01-22,14:09:15
22.8109316666667,108.35569,0,0,39835.5898148148,2009-01-22,14:09:20
22.8111966666667,108.35558,0,0,39835.5898726852,2009-01-22,14:09:25
22.811165,108.355578333333,0,0,39835.5899305556,2009-01-22,14:09:30
22.8110566666667,108.3556,0,0,39835.5899884259,2009-01-22,14:09:35
22.8109466666667,108.355576666667,0,0,39835.5900462963,2009-01-22,14:09:40
22.8109416666667,108.355543333333,0,0,39835.5901041667,2009-01-22,14:09:45
22.8109116666667,108.355486666667,0,0,39835.590162037,2009-01-22,14:09:50
22.8108783333333,108.35547,0,0,39835.5902199074,2009-01-22,14:09:55
22.81086,108.355446666667,0,0,39835.5902777778,2009-01-22,14:10:00
22.8108416666667,108.3554,0,0,39835.5903356481,2009-01-22,14:10:05
22.8108266666667,108.355348333333,0,0,39835.5903935185,2009-01-22,14:10:10
22.8107466666667,108.35527,0,0,39835.5904513889,2009-01-22,14:10:15
22.8106633333333,108.355225,0,0,39835.5905092593,2009-01-22,14:10:20
22.8106183333333,108.355145,0,0,39835.5905671296,2009-01-22,14:10:25
22.8105716666667,108.355205,0,0,39835.590625,2009-01-22,14:10:30
22.8104716666667,108.355163333333,0,0,39835.5906828704,2009-01-22,14:10:35
22.8103683333333,108.355105,0,0,39835.5907407407,2009-01-22,14:10:40
22.8102633333333,108.355086666667,0,0,39835.5907986111,2009-01-22,14:10:45
22.8102133333333,108.354981666667,0,0,39835.5908564815,2009-01-22,14:10:50
22.8101783333333,108.354988333333,0,0,39835.5909143519,2009-01-22,14:10:55
22.8103516666667,108.354938333333,0,0,39835.5909722222,2009-01-22,14:11:00
22.810385,108.354911666667,0,0,39835.5910300926,2009-01-22,14:11:05
22.8105,108.354866666667,0,0,39835.591087963,2009-01-22,14:11:10
22.810475,108.354841666667,0,0,39835.5911458333,2009-01-22,14:11:15
22.8104266666667,108.354785,0,0,39835.5912037037,2009-01-22,14:11:20
22.81035,108.354663333333,0,0,39835.5912615741,2009-01-22,14:11:25
22.8102133333333,108.354691666667,0,0,39835.5913194444,2009-01-22,14:11:30
22.810185,108.354623333333,0,0,39835.5913773148,2009-01-22,14:11:35
22.8101966666667,108.354565,0,0,39835.5914351852,2009-01-22,14:11:40
22.8102016666667,108.354518333333,0,0,39835.5914930556,2009-01-22,14:11:45
22.8101916666667,108.35449,0,0,39835.5915509259,2009-01-22,14:11:50
22.81018,108.35445,0,0,39835.5916087963,2009-01-22,14:11:55
22.8101666666667,108.354408333333,0,0,39835.5916666667,2009-01-22,14:12:00
22.8101533333333,108.354356666667,0,0,39835.591724537,2009-01-22,14:12:05
22.81014,108.3543,0,0,39835.5917824074,2009-01-22,14:12:10
22.81012,108.35425,0,0,39835.5918402778,2009-01-22,14:12:15
22.8100883333333,108.354228333333,0,0,39835.5918981481,2009-01-22,14:12:20
22.81006,108.354191666667,0,0,39835.5919560185,2009-01-22,14:12:25
22.81003,108.354141666667,0,0,39835.5920138889,2009-01-22,14:12:30
22.810005,108.354105,0,0,39835.5920717593,2009-01-22,14:12:35
22.80995,108.354088333333,0,0,39835.5921296296,2009-01-22,14:12:40
22.8099133333333,108.354051666667,0,0,39835.5921875,2009-01-22,14:12:45
22.8098016666667,108.353983333333,0,0,39835.5922453704,2009-01-22,14:12:50
22.8097583333333,108.353881666667,0,0,39835.5923032407,2009-01-22,14:12:55
22.809805,108.353833333333,0,0,39835.5923611111,2009-01-22,14:13:00
22.80975,108.35392,0,0,39835.5924189815,2009-01-22,14:13:05
22.809755,108.35384,0,0,39835.5924768519,2009-01-22,14:13:10
22.8097716666667,108.353788333333,0,0,39835.5925347222,2009-01-22,14:13:15
22.8098116666667,108.353761666667,0,0,39835.5925925926,2009-01-22,14:13:20
22.8098483333333,108.35374,0,0,39835.592650463,2009-01-22,14:13:25
22.8098966666667,108.353718333333,0,0,39835.5927083333,2009-01-22,14:13:30
22.8099233333333,108.353675,0,0,39835.5927662037,2009-01-22,14:13:35
22.8099633333333,108.353633333333,0,0,39835.5928240741,2009-01-22,14:13:40
22.81004,108.353621666667,0,0,39835.5928819444,2009-01-22,14:13:45
22.8100266666667,108.353541666667,0,0,39835.5929398148,2009-01-22,14:13:50
22.810025,108.353486666667,0,0,39835.5929976852,2009-01-22,14:13:55
22.8100566666667,108.353443333333,0,0,39835.5930555556,2009-01-22,14:14:00
22.8100933333333,108.353401666667,0,0,39835.5931134259,2009-01-22,14:14:05
22.8100966666667,108.353345,0,0,39835.5931712963,2009-01-22,14:14:10
22.8100883333333,108.353323333333,0,0,39835.5932291667,2009-01-22,14:14:15
22.8100983333333,108.353288333333,0,0,39835.593287037,2009-01-22,14:14:20
22.8100883333333,108.353231666667,0,0,39835.5933449074,2009-01-22,14:14:25
22.8100966666667,108.353175,0,0,39835.5934027778,2009-01-22,14:14:30
22.8101066666667,108.353136666667,0,0,39835.5934606481,2009-01-22,14:14:35
22.81007,108.353103333333,0,0,39835.5935185185,2009-01-22,14:14:40
22.8100516666667,108.353066666667,0,0,39835.5935763889,2009-01-22,14:14:45
22.810035,108.353016666667,0,0,39835.5936342593,2009-01-22,14:14:50
22.8100033333333,108.352971666667,0,0,39835.5936921296,2009-01-22,14:14:55
22.8099433333333,108.352928333333,0,0,39835.59375,2009-01-22,14:15:00
22.809935,108.3529,0,0,39835.5938078704,2009-01-22,14:15:05
22.8099333333333,108.352841666667,0,0,39835.5938657407,2009-01-22,14:15:10
22.809895,108.352835,0,0,39835.5939236111,2009-01-22,14:15:15
22.8099016666667,108.352785,0,0,39835.5939814815,2009-01-22,14:15:20
22.8099033333333,108.352745,0,0,39835.5940393518,2009-01-22,14:15:25
22.8099083333333,108.352695,0,0,39835.5940972222,2009-01-22,14:15:30
22.8099466666667,108.352685,0,0,39835.5941550926,2009-01-22,14:15:35
22.8099666666667,108.352678333333,0,0,39835.594212963,2009-01-22,14:15:40
22.8099666666667,108.352678333333,0,0,39835.5942476852,2009-01-22,14:15:43
22.8099683333333,108.352685,0,0,39835.5942708333,2009-01-22,14:15:45
22.8099566666667,108.352756666667,0,0,39835.5943287037,2009-01-22,14:15:50
22.8099883333333,108.35278,0,0,39835.5943865741,2009-01-22,14:15:55
22.8100266666667,108.352798333333,0,0,39835.5944444444,2009-01-22,14:16:00
22.8100533333333,108.352813333333,0,0,39835.5945023148,2009-01-22,14:16:05
22.8100933333333,108.352866666667,0,0,39835.5945601852,2009-01-22,14:16:10
22.8101266666667,108.352916666667,0,0,39835.5946180556,2009-01-22,14:16:15
22.8101933333333,108.35292,0,0,39835.5946759259,2009-01-22,14:16:20
22.8101933333333,108.35292,0,0,39835.5947106481,2009-01-22,14:16:23
22.81019,108.352921666667,0,0,39835.5947337963,2009-01-22,14:16:25
22.8101966666667,108.352968333333,0,0,39835.5947916667,2009-01-22,14:16:30
22.81025,108.352991666667,0,0,39835.594849537,2009-01-22,14:16:35
22.8102966666667,108.353005,0,0,39835.5949074074,2009-01-22,14:16:40
22.8103316666667,108.353046666667,0,0,39835.5949652778,2009-01-22,14:16:45
22.810375,108.353076666667,0,0,39835.5950231481,2009-01-22,14:16:50
22.81042,108.353115,0,0,39835.5950810185,2009-01-22,14:16:55
22.8104666666667,108.353145,0,0,39835.5951388889,2009-01-22,14:17:00
22.8105183333333,108.353163333333,0,0,39835.5951967593,2009-01-22,14:17:05
22.8105566666667,108.353193333333,0,0,39835.5952546296,2009-01-22,14:17:10
22.8105966666667,108.35323,0,0,39835.5953125,2009-01-22,14:17:15
22.8106216666667,108.353268333333,0,0,39835.5953703704,2009-01-22,14:17:20
22.81063,108.353283333333,0,0,39835.5954282407,2009-01-22,14:17:25
22.81064,108.353255,0,0,39835.5954861111,2009-01-22,14:17:30
22.8106583333333,108.353141666667,0,0,39835.5955439815,2009-01-22,14:17:35
22.8107133333333,108.35292,0,0,39835.5956018518,2009-01-22,14:17:40
22.8107566666667,108.352733333333,0,0,39835.5956597222,2009-01-22,14:17:45
22.8108,108.352548333333,0,0,39835.5957175926,2009-01-22,14:17:50
22.810835,108.352355,0,0,39835.595775463,2009-01-22,14:17:55
22.8108483333333,108.352296666667,0,0,39835.5958333333,2009-01-22,14:18:00
22.810805,108.352481666667,0,0,39835.5958912037,2009-01-22,14:18:05
22.8108016666667,108.352533333333,0,0,39835.5959490741,2009-01-22,14:18:10
22.8107466666667,108.352728333333,0,0,39835.5960069444,2009-01-22,14:18:15
22.8107016666667,108.352906666667,0,0,39835.5960648148,2009-01-22,14:18:20
22.810615,108.353203333333,0,0,39835.5961226852,2009-01-22,14:18:25
22.8105716666667,108.35336,0,0,39835.5961805556,2009-01-22,14:18:30
22.81057,108.353416666667,0,0,39835.5962384259,2009-01-22,14:18:35
22.8105666666667,108.353441666667,0,0,39835.5962962963,2009-01-22,14:18:40
22.8105866666667,108.353365,0,0,39835.5963541667,2009-01-22,14:18:45
22.8105883333333,108.353336666667,0,0,39835.596412037,2009-01-22,14:18:50
22.810565,108.353328333333,0,0,39835.5964699074,2009-01-22,14:18:55
22.8105383333333,108.353355,0,0,39835.5965277778,2009-01-22,14:19:00
22.8105383333333,108.353366666667,0,0,39835.5965856481,2009-01-22,14:19:05
22.81054,108.353363333333,0,0,39835.5966435185,2009-01-22,14:19:10
22.81054,108.353363333333,0,0,39835.5966782407,2009-01-22,14:19:13
22.81054,108.35337,0,0,39835.5967013889,2009-01-22,14:19:15
22.8105366666667,108.353383333333,0,0,39835.5967592593,2009-01-22,14:19:20
22.8105383333333,108.353413333333,0,0,39835.5968171296,2009-01-22,14:19:25
22.8105383333333,108.353413333333,0,0,39835.5968518518,2009-01-22,14:19:28
22.8105366666667,108.35342,0,0,39835.596875,2009-01-22,14:19:30
22.810535,108.353445,0,0,39835.5969328704,2009-01-22,14:19:35
22.81053,108.35347,0,0,39835.5969907407,2009-01-22,14:19:40
22.8105183333333,108.353476666667,0,0,39835.5970486111,2009-01-22,14:19:45
22.8105066666667,108.353476666667,0,0,39835.5971064815,2009-01-22,14:19:50
22.8104883333333,108.35348,0,0,39835.5971643519,2009-01-22,14:19:55
22.810465,108.353478333333,0,0,39835.5972222222,2009-01-22,14:20:00
22.810445,108.353476666667,0,0,39835.5972800926,2009-01-22,14:20:05
22.810415,108.35348,0,0,39835.597337963,2009-01-22,14:20:10
22.810365,108.353488333333,0,0,39835.5973958333,2009-01-22,14:20:15
22.8103266666667,108.353466666667,0,0,39835.5974537037,2009-01-22,14:20:20
22.810285,108.353453333333,0,0,39835.5975115741,2009-01-22,14:20:25
22.8102,108.353448333333,0,0,39835.5975694444,2009-01-22,14:20:30
22.810205,108.35352,0,0,39835.5976273148,2009-01-22,14:20:35
22.8101916666667,108.353575,0,0,39835.5976851852,2009-01-22,14:20:40
22.81018,108.35358,0,0,39835.5977430556,2009-01-22,14:20:45
22.8101583333333,108.353643333333,0,0,39835.5978009259,2009-01-22,14:20:50
22.8101483333333,108.353708333333,0,0,39835.5978587963,2009-01-22,14:20:55
22.81013,108.353808333333,0,0,39835.5979166667,2009-01-22,14:21:00
22.8100966666667,108.353898333333,0,0,39835.597974537,2009-01-22,14:21:05
22.810045,108.353953333333,0,0,39835.5980324074,2009-01-22,14:21:10
22.8099966666667,108.353975,0,0,39835.5980902778,2009-01-22,14:21:15
22.809955,108.354028333333,0,0,39835.5981481481,2009-01-22,14:21:20
22.809995,108.354063333333,0,0,39835.5982060185,2009-01-22,14:21:25
22.810025,108.35413,0,0,39835.5982638889,2009-01-22,14:21:30
22.8100916666667,108.354176666667,0,0,39835.5983217593,2009-01-22,14:21:35
22.81013,108.354228333333,0,0,39835.5983796296,2009-01-22,14:21:40
22.81016,108.35429,0,0,39835.5984375,2009-01-22,14:21:45
22.8101383333333,108.35435,0,0,39835.5984953704,2009-01-22,14:21:50
22.8101016666667,108.354396666667,0,0,39835.5985532407,2009-01-22,14:21:55
22.8100966666667,108.354453333333,0,0,39835.5986111111,2009-01-22,14:22:00
22.8101266666667,108.354511666667,0,0,39835.5986689815,2009-01-22,14:22:05
22.8101466666667,108.354591666667,0,0,39835.5987268519,2009-01-22,14:22:10
22.8101583333333,108.354673333333,0,0,39835.5987847222,2009-01-22,14:22:15
22.8101266666667,108.35474,0,0,39835.5988425926,2009-01-22,14:22:20
22.8101233333333,108.354793333333,0,0,39835.598900463,2009-01-22,14:22:25
22.8101366666667,108.354826666667,0,0,39835.5989583333,2009-01-22,14:22:30
22.8101616666667,108.354886666667,0,0,39835.5990162037,2009-01-22,14:22:35
22.8101616666667,108.354886666667,0,0,39835.5990509259,2009-01-22,14:22:38
22.81016,108.354893333333,0,0,39835.5990740741,2009-01-22,14:22:40
22.8100983333333,108.354918333333,0,0,39835.5991319444,2009-01-22,14:22:45
22.810085,108.354926666667,0,0,39835.5991898148,2009-01-22,14:22:50
22.8100766666667,108.354943333333,0,0,39835.5992476852,2009-01-22,14:22:55
22.8100566666667,108.354981666667,0,0,39835.5993055556,2009-01-22,14:23:00
22.81002,108.355013333333,0,0,39835.5993634259,2009-01-22,14:23:05
22.809945,108.355051666667,0,0,39835.5994212963,2009-01-22,14:23:10
22.809895,108.355145,0,0,39835.5994791667,2009-01-22,14:23:15
22.8098583333333,108.355205,0,0,39835.599537037,2009-01-22,14:23:20
22.809795,108.3552,0,0,39835.5995949074,2009-01-22,14:23:25
22.80973,108.355211666667,0,0,39835.5996527778,2009-01-22,14:23:30
22.809695,108.3552,0,0,39835.5997106481,2009-01-22,14:23:35
22.8096933333333,108.355201666667,0,0,39835.5997685185,2009-01-22,14:23:40
22.8096933333333,108.355198333333,0,0,39835.5998263889,2009-01-22,14:23:45
22.8096933333333,108.355198333333,0,0,39835.5998842593,2009-01-22,14:23:50
22.8096933333333,108.355198333333,0,0,39835.5999421296,2009-01-22,14:23:55
22.8096933333333,108.355201666667,0,0,39835.6,2009-01-22,14:24:00
22.8096933333333,108.355201666667,0,0,39835.6000347222,2009-01-22,14:24:03
22.80969,108.35521,0,0,39835.6000578704,2009-01-22,14:24:05
22.8096666666667,108.355145,0,0,39835.6001157407,2009-01-22,14:24:10
22.809655,108.354926666667,0,0,39835.6001736111,2009-01-22,14:24:15
22.8097866666667,108.354571666667,0,0,39835.6002314815,2009-01-22,14:24:20
22.80992,108.354308333333,0,0,39835.6002893519,2009-01-22,14:24:25
22.8100816666667,108.354308333333,0,0,39835.6003472222,2009-01-22,14:24:30
22.8101733333333,108.354666666667,0,0,39835.6004050926,2009-01-22,14:24:35
22.8105016666667,108.35527,0,0,39835.600462963,2009-01-22,14:24:40
22.81087,108.35586,0,0,39835.6005208333,2009-01-22,14:24:45
22.81119,108.356326666667,0,0,39835.6005787037,2009-01-22,14:24:50
22.811615,108.356803333333,0,0,39835.6006365741,2009-01-22,14:24:55
22.8118166666667,108.357125,0,0,39835.6006944444,2009-01-22,14:25:00
22.8119033333333,108.357321666667,0,0,39835.6007523148,2009-01-22,14:25:05
22.8120783333333,108.357578333333,0,0,39835.6008101852,2009-01-22,14:25:10
22.812155,108.357881666667,0,0,39835.6008680556,2009-01-22,14:25:15
22.8119183333333,108.358221666667,0,0,39835.6009259259,2009-01-22,14:25:20
22.8118133333333,108.35843,0,0,39835.6009837963,2009-01-22,14:25:25
22.8119116666667,108.358686666667,0,0,39835.6010416667,2009-01-22,14:25:30
22.8123266666667,108.35895,0,0,39835.601099537,2009-01-22,14:25:35
22.8127216666667,108.359263333333,0,0,39835.6011574074,2009-01-22,14:25:40
22.8130766666667,108.359498333333,0,0,39835.6012152778,2009-01-22,14:25:45
22.81328,108.35976,0,0,39835.6012731481,2009-01-22,14:25:50
22.8132766666667,108.360058333333,0,0,39835.6013310185,2009-01-22,14:25:55
22.81319,108.36051,0,0,39835.6013888889,2009-01-22,14:26:00
22.81313,108.361008333333,0,0,39835.6014467593,2009-01-22,14:26:05
22.812945,108.361436666667,0,0,39835.6015046296,2009-01-22,14:26:10
22.8126916666667,108.36171,0,0,39835.6015625,2009-01-22,14:26:15
22.8125616666667,108.361943333333,0,0,39835.6016203704,2009-01-22,14:26:20
22.8125166666667,108.362065,0,0,39835.6016782407,2009-01-22,14:26:25
22.812605,108.362178333333,0,0,39835.6017361111,2009-01-22,14:26:30
22.81302,108.362525,0,0,39835.6017939815,2009-01-22,14:26:35
22.81331,108.362701666667,0,0,39835.6018518518,2009-01-22,14:26:40
22.8136216666667,108.362858333333,0,0,39835.6019097222,2009-01-22,14:26:45
22.813965,108.362918333333,0,0,39835.6019675926,2009-01-22,14:26:50
22.8141666666667,108.362836666667,0,0,39835.602025463,2009-01-22,14:26:55
22.8142866666667,108.36259,0,0,39835.6020833333,2009-01-22,14:27:00
22.8142966666667,108.362431666667,0,0,39835.6021412037,2009-01-22,14:27:05
22.8143616666667,108.362191666667,0,0,39835.6021990741,2009-01-22,14:27:10
22.814445,108.361918333333,0,0,39835.6022569444,2009-01-22,14:27:15
22.8144266666667,108.361591666667,0,0,39835.6023148148,2009-01-22,14:27:20
22.8144316666667,108.36131,0,0,39835.6023726852,2009-01-22,14:27:25
22.814415,108.361121666667,0,0,39835.6024305556,2009-01-22,14:27:30
22.8144,108.361091666667,0,0,39835.6024884259,2009-01-22,14:27:35
22.8144166666667,108.361093333333,0,0,39835.6025462963,2009-01-22,14:27:40
22.8144833333333,108.36111,0,0,39835.6026041667,2009-01-22,14:27:45
22.81458,108.361078333333,0,0,39835.602662037,2009-01-22,14:27:50
22.814635,108.360968333333,0,0,39835.6027199074,2009-01-22,14:27:55
22.81464,108.36088,0,0,39835.6027777778,2009-01-22,14:28:00
22.8146466666667,108.360768333333,0,0,39835.6028356481,2009-01-22,14:28:05
22.8148333333333,108.360848333333,0,0,39835.6028935185,2009-01-22,14:28:10
22.81486,108.360821666667,0,0,39835.6029513889,2009-01-22,14:28:15
22.8148033333333,108.360796666667,0,0,39835.6030092593,2009-01-22,14:28:20
22.8147916666667,108.360838333333,0,0,39835.6030671296,2009-01-22,14:28:25
22.8147366666667,108.36088,0,0,39835.603125,2009-01-22,14:28:30
22.8146483333333,108.360813333333,0,0,39835.6031828704,2009-01-22,14:28:35
22.8145566666667,108.360775,0,0,39835.6032407407,2009-01-22,14:28:40
22.81448,108.360758333333,0,0,39835.6032986111,2009-01-22,14:28:45
22.814405,108.360768333333,0,0,39835.6033564815,2009-01-22,14:28:50
22.8143866666667,108.360715,0,0,39835.6034143518,2009-01-22,14:28:55
22.8144083333333,108.360661666667,0,0,39835.6034722222,2009-01-22,14:29:00
22.8143583333333,108.3606,0,0,39835.6035300926,2009-01-22,14:29:05
22.8143033333333,108.360576666667,0,0,39835.603587963,2009-01-22,14:29:10
22.8142416666667,108.360503333333,0,0,39835.6036458333,2009-01-22,14:29:15
22.8142466666667,108.360488333333,0,0,39835.6037037037,2009-01-22,14:29:20
22.814285,108.360516666667,0,0,39835.6037615741,2009-01-22,14:29:25
22.81427,108.360523333333,0,0,39835.6038194444,2009-01-22,14:29:30
22.814275,108.36045,0,0,39835.6038773148,2009-01-22,14:29:35
22.8143183333333,108.36042,0,0,39835.6039351852,2009-01-22,14:29:40
22.8143166666667,108.360533333333,0,0,39835.6039930556,2009-01-22,14:29:45
22.81433,108.360483333333,0,0,39835.6040509259,2009-01-22,14:29:50
22.81434,108.360478333333,0,0,39835.6041087963,2009-01-22,14:29:55
22.81434,108.360521666667,0,0,39835.6041666667,2009-01-22,14:30:00
22.8143333333333,108.360681666667,0,0,39835.604224537,2009-01-22,14:30:05
22.8143633333333,108.360728333333,0,0,39835.6042824074,2009-01-22,14:30:10
22.8143066666667,108.360705,0,0,39835.6043402778,2009-01-22,14:30:15
22.81429,108.360696666667,0,0,39835.6043981481,2009-01-22,14:30:20
22.814325,108.360686666667,0,0,39835.6044560185,2009-01-22,14:30:25
22.814375,108.360641666667,0,0,39835.6045138889,2009-01-22,14:30:30
22.8143866666667,108.360631666667,0,0,39835.6045717593,2009-01-22,14:30:35
22.81438,108.360523333333,0,0,39835.6046296296,2009-01-22,14:30:40
22.8143616666667,108.360416666667,0,0,39835.6046875,2009-01-22,14:30:45
22.8143066666667,108.36033,0,0,39835.6047453704,2009-01-22,14:30:50
22.8142783333333,108.360138333333,0,0,39835.6048032407,2009-01-22,14:30:55
22.8142966666667,108.360265,0,0,39835.6048611111,2009-01-22,14:31:00
22.8142283333333,108.360158333333,0,0,39835.6049189815,2009-01-22,14:31:05
22.8142116666667,108.360181666667,0,0,39835.6049768519,2009-01-22,14:31:10
22.8142716666667,108.360265,0,0,39835.6050347222,2009-01-22,14:31:15
22.81429,108.360273333333,0,0,39835.6050925926,2009-01-22,14:31:20
22.814295,108.36033,0,0,39835.605150463,2009-01-22,14:31:25
22.81437,108.360336666667,0,0,39835.6052083333,2009-01-22,14:31:30
22.814475,108.360408333333,0,0,39835.6052662037,2009-01-22,14:31:35
22.8143783333333,108.360528333333,0,0,39835.6053240741,2009-01-22,14:31:40
22.8142783333333,108.3605,0,0,39835.6053819444,2009-01-22,14:31:45
22.8142416666667,108.36042,0,0,39835.6054398148,2009-01-22,14:31:50
22.8142266666667,108.36032,0,0,39835.6054976852,2009-01-22,14:31:55
22.81419,108.360263333333,0,0,39835.6055555556,2009-01-22,14:32:00
22.8141316666667,108.360243333333,0,0,39835.6056134259,2009-01-22,14:32:05
22.8141,108.360323333333,0,0,39835.6056712963,2009-01-22,14:32:10
22.8142183333333,108.36031,0,0,39835.6057291667,2009-01-22,14:32:15
22.8142683333333,108.360298333333,0,0,39835.605787037,2009-01-22,14:32:20
22.81431,108.36031,0,0,39835.6058449074,2009-01-22,14:32:25
22.814375,108.360333333333,0,0,39835.6059027778,2009-01-22,14:32:30
22.814365,108.360358333333,0,0,39835.6059606481,2009-01-22,14:32:35
22.814335,108.360413333333,0,0,39835.6060185185,2009-01-22,14:32:40
22.8143066666667,108.360318333333,0,0,39835.6060763889,2009-01-22,14:32:45
22.8142766666667,108.360266666667,0,0,39835.6061342593,2009-01-22,14:32:50
22.81431,108.360291666667,0,0,39835.6061921296,2009-01-22,14:32:55
22.8143366666667,108.36028,0,0,39835.60625,2009-01-22,14:33:00
22.8143366666667,108.36028,0,0,39835.6062847222,2009-01-22,14:33:03
22.814335,108.360286666667,0,0,39835.6063078704,2009-01-22,14:33:05
22.81433,108.3603,0,0,39835.6063657407,2009-01-22,14:33:10
22.814385,108.360281666667,0,0,39835.6064236111,2009-01-22,14:33:15
22.8143533333333,108.360118333333,0,0,39835.6064814815,2009-01-22,14:33:20
22.814335,108.360023333333,0,0,39835.6065393519,2009-01-22,14:33:25
22.8143366666667,108.359971666667,0,0,39835.6065972222,2009-01-22,14:33:30
22.81438,108.360085,0,0,39835.6066550926,2009-01-22,14:33:35
22.8144683333333,108.360205,0,0,39835.606712963,2009-01-22,14:33:40
22.814515,108.36026,0,0,39835.6067708333,2009-01-22,14:33:45
22.8145266666667,108.360353333333,0,0,39835.6068287037,2009-01-22,14:33:50
22.8145416666667,108.360378333333,0,0,39835.6068865741,2009-01-22,14:33:55
22.81454,108.360383333333,0,0,39835.6069444444,2009-01-22,14:34:00
22.8145416666667,108.360383333333,0,0,39835.6070023148,2009-01-22,14:34:05
22.8145416666667,108.360383333333,0,0,39835.607037037,2009-01-22,14:34:08
22.8145433333333,108.360378333333,0,0,39835.6070601852,2009-01-22,14:34:10
22.8145283333333,108.360345,0,0,39835.6071180556,2009-01-22,14:34:15
22.8145366666667,108.36039,0,0,39835.6071759259,2009-01-22,14:34:20
22.8145366666667,108.36039,0,0,39835.6072106481,2009-01-22,14:34:23
22.8145383333333,108.360398333333,0,0,39835.6072337963,2009-01-22,14:34:25
22.814515,108.360281666667,0,0,39835.6072916667,2009-01-22,14:34:30
22.81446,108.360258333333,0,0,39835.607349537,2009-01-22,14:34:35
22.8144866666667,108.360248333333,0,0,39835.6074074074,2009-01-22,14:34:40
22.8145233333333,108.360268333333,0,0,39835.6074652778,2009-01-22,14:34:45
22.8145883333333,108.360278333333,0,0,39835.6075231481,2009-01-22,14:34:50
22.814575,108.360295,0,0,39835.6075810185,2009-01-22,14:34:55
22.8144766666667,108.36032,0,0,39835.6076388889,2009-01-22,14:35:00
22.8143683333333,108.360373333333,0,0,39835.6076967593,2009-01-22,14:35:05
22.8143683333333,108.360373333333,0,0,39835.6077314815,2009-01-22,14:35:08
22.8143633333333,108.360365,0,0,39835.6077546296,2009-01-22,14:35:10
22.8143566666667,108.360348333333,0,0,39835.6078125,2009-01-22,14:35:15
22.8143316666667,108.360286666667,0,0,39835.6078703704,2009-01-22,14:35:20
22.8143283333333,108.360356666667,0,0,39835.6079282407,2009-01-22,14:35:25
22.8143133333333,108.360338333333,0,0,39835.6079861111,2009-01-22,14:35:30
22.814285,108.36036,0,0,39835.6080439815,2009-01-22,14:35:35
22.814265,108.360333333333,0,0,39835.6081018519,2009-01-22,14:35:40
22.814245,108.360273333333,0,0,39835.6081597222,2009-01-22,14:35:45
22.814245,108.360275,0,0,39835.6082175926,2009-01-22,14:35:50
22.814245,108.360275,0,0,39835.6082523148,2009-01-22,14:35:53
22.8142483333333,108.360268333333,0,0,39835.608275463,2009-01-22,14:35:55
22.8142666666667,108.360265,0,0,39835.6083333333,2009-01-22,14:36:00
22.8142666666667,108.360258333333,0,0,39835.6083912037,2009-01-22,14:36:05
22.8142666666667,108.360255,0,0,39835.6084490741,2009-01-22,14:36:10
22.8142666666667,108.360253333333,0,0,39835.6085069444,2009-01-22,14:36:15
22.8142666666667,108.360253333333,0,0,39835.6085648148,2009-01-22,14:36:20
22.8142666666667,108.360253333333,0,0,39835.608599537,2009-01-22,14:36:23
22.8142683333333,108.360255,0,0,39835.6086226852,2009-01-22,14:36:25
22.8142666666667,108.360265,0,0,39835.6086805556,2009-01-22,14:36:30
22.814265,108.360265,0,0,39835.6087384259,2009-01-22,14:36:35
22.814265,108.360265,0,0,39835.6087731481,2009-01-22,14:36:38
22.8142666666667,108.360263333333,0,0,39835.6087962963,2009-01-22,14:36:40
22.814315,108.360331666667,0,0,39835.6088541667,2009-01-22,14:36:45
22.8143366666667,108.360346666667,0,0,39835.608912037,2009-01-22,14:36:50
22.8143366666667,108.360355,0,0,39835.6089699074,2009-01-22,14:36:55
22.8143366666667,108.360355,0,0,39835.6090046296,2009-01-22,14:36:58
22.8143366666667,108.360355,0,0,39835.6090277778,2009-01-22,14:37:00
22.8143416666667,108.360325,0,0,39835.6090856481,2009-01-22,14:37:05
22.8143416666667,108.360325,0,0,39835.6091203704,2009-01-22,14:37:08
22.8143416666667,108.36033,0,0,39835.6091435185,2009-01-22,14:37:10
22.8143333333333,108.360541666667,0,0,39835.6092013889,2009-01-22,14:37:15
22.8143533333333,108.360603333333,0,0,39835.6092592593,2009-01-22,14:37:20
22.814315,108.360618333333,0,0,39835.6093171296,2009-01-22,14:37:25
22.8143,108.360581666667,0,0,39835.609375,2009-01-22,14:37:30
22.814325,108.36051,0,0,39835.6094328704,2009-01-22,14:37:35
22.81435,108.360425,0,0,39835.6094907407,2009-01-22,14:37:40
22.8143733333333,108.360423333333,0,0,39835.6095486111,2009-01-22,14:37:45
22.81441,108.360465,0,0,39835.6096064815,2009-01-22,14:37:50
22.81441,108.360446666667,0,0,39835.6096643518,2009-01-22,14:37:55
22.8143833333333,108.360458333333,0,0,39835.6097222222,2009-01-22,14:38:00
22.814425,108.360365,0,0,39835.6097800926,2009-01-22,14:38:05
22.8144366666667,108.360321666667,0,0,39835.609837963,2009-01-22,14:38:10
22.814445,108.360415,0,0,39835.6098958333,2009-01-22,14:38:15
22.814395,108.360448333333,0,0,39835.6099537037,2009-01-22,14:38:20
22.81437,108.360441666667,0,0,39835.6100115741,2009-01-22,14:38:25
22.81438,108.360466666667,0,0,39835.6100694444,2009-01-22,14:38:30
22.8144066666667,108.360536666667,0,0,39835.6101273148,2009-01-22,14:38:35
22.814355,108.360436666667,0,0,39835.6101851852,2009-01-22,14:38:40
22.8143283333333,108.360461666667,0,0,39835.6102430556,2009-01-22,14:38:45
22.8143416666667,108.360493333333,0,0,39835.6103009259,2009-01-22,14:38:50
22.8143416666667,108.360493333333,0,0,39835.6103356481,2009-01-22,14:38:53
22.8143466666667,108.360501666667,0,0,39835.6103587963,2009-01-22,14:38:55
22.814315,108.360426666667,0,0,39835.6104166667,2009-01-22,14:39:00
22.814325,108.36044,0,0,39835.610474537,2009-01-22,14:39:05
22.814305,108.360436666667,0,0,39835.6105324074,2009-01-22,14:39:10
22.8142966666667,108.360458333333,0,0,39835.6105902778,2009-01-22,14:39:15
22.81432,108.36046,0,0,39835.6106481481,2009-01-22,14:39:20
22.8143716666667,108.360436666667,0,0,39835.6107060185,2009-01-22,14:39:25
22.8144283333333,108.360441666667,0,0,39835.6107638889,2009-01-22,14:39:30
22.8143066666667,108.360185,0,0,39835.6108217593,2009-01-22,14:39:35
22.8142283333333,108.360058333333,0,0,39835.6108796296,2009-01-22,14:39:40
22.8142266666667,108.360038333333,0,0,39835.6109375,2009-01-22,14:39:45
22.8142466666667,108.36009,0,0,39835.6109953704,2009-01-22,14:39:50
22.8142416666667,108.360078333333,0,0,39835.6110532407,2009-01-22,14:39:55
22.8142433333333,108.36007,0,0,39835.6111111111,2009-01-22,14:40:00
22.814245,108.360066666667,0,0,39835.6111689815,2009-01-22,14:40:05
22.8142466666667,108.360063333333,0,0,39835.6112268518,2009-01-22,14:40:10
22.8142466666667,108.36006,0,0,39835.6112847222,2009-01-22,14:40:15
22.8142466666667,108.36006,0,0,39835.6113194444,2009-01-22,14:40:18
22.814245,108.360065,0,0,39835.6113425926,2009-01-22,14:40:20
22.8142433333333,108.3601,0,0,39835.611400463,2009-01-22,14:40:25
22.8142533333333,108.360138333333,0,0,39835.6114583333,2009-01-22,14:40:30
22.81426,108.360158333333,0,0,39835.6115162037,2009-01-22,14:40:35
22.81426,108.36016,0,0,39835.6115740741,2009-01-22,14:40:40
22.81426,108.36016,0,0,39835.6116087963,2009-01-22,14:40:43
22.8142583333333,108.360161666667,0,0,39835.6116319444,2009-01-22,14:40:45
22.8142566666667,108.360176666667,0,0,39835.6116898148,2009-01-22,14:40:50
22.8142566666667,108.360176666667,0,0,39835.611724537,2009-01-22,14:40:53
22.8142566666667,108.360171666667,0,0,39835.6117476852,2009-01-22,14:40:55
22.8142566666667,108.360143333333,0,0,39835.6118055556,2009-01-22,14:41:00
22.8142616666667,108.360131666667,0,0,39835.6118634259,2009-01-22,14:41:05
22.8142616666667,108.360131666667,0,0,39835.6118981481,2009-01-22,14:41:08
22.81426,108.360138333333,0,0,39835.6119212963,2009-01-22,14:41:10
22.8142616666667,108.360151666667,0,0,39835.6119791667,2009-01-22,14:41:15
22.8142666666667,108.360273333333,0,0,39835.612037037,2009-01-22,14:41:20
22.8143383333333,108.360238333333,0,0,39835.6120949074,2009-01-22,14:41:25
22.81434,108.360228333333,0,0,39835.6121527778,2009-01-22,14:41:30
22.81432,108.360241666667,0,0,39835.6122106481,2009-01-22,14:41:35
22.81432,108.36024,0,0,39835.6122685185,2009-01-22,14:41:40
22.8143216666667,108.360235,0,0,39835.6123263889,2009-01-22,14:41:45
22.8143216666667,108.360235,0,0,39835.6123842593,2009-01-22,14:41:50
22.81432,108.360235,0,0,39835.6124421296,2009-01-22,14:41:55
22.81432,108.360236666667,0,0,39835.6125,2009-01-22,14:42:00
22.81432,108.360236666667,0,0,39835.6125347222,2009-01-22,14:42:03
22.81432,108.360236666667,0,0,39835.6125578704,2009-01-22,14:42:05
22.81435,108.359871666667,0,0,39835.6126157407,2009-01-22,14:42:10
22.8142866666667,108.359375,0,0,39835.6126736111,2009-01-22,14:42:15
22.8142966666667,108.35936,0,0,39835.6127314815,2009-01-22,14:42:20
22.8143233333333,108.359498333333,0,0,39835.6127893519,2009-01-22,14:42:25
22.8143233333333,108.3595,0,0,39835.6128472222,2009-01-22,14:42:30
22.8143233333333,108.3595,0,0,39835.6128819444,2009-01-22,14:42:33
22.8143233333333,108.359505,0,0,39835.6129050926,2009-01-22,14:42:35
22.8143216666667,108.359515,0,0,39835.612962963,2009-01-22,14:42:40
22.81433,108.359553333333,0,0,39835.6130208333,2009-01-22,14:42:45
22.8143616666667,108.35968,0,0,39835.6130787037,2009-01-22,14:42:50
22.8144066666667,108.3599,0,0,39835.6131365741,2009-01-22,14:42:55
22.8144316666667,108.360075,0,0,39835.6131944444,2009-01-22,14:43:00
22.8144633333333,108.360216666667,0,0,39835.6132523148,2009-01-22,14:43:05
22.81449,108.360296666667,0,0,39835.6133101852,2009-01-22,14:43:10
22.814495,108.360315,0,0,39835.6133680556,2009-01-22,14:43:15
22.814495,108.360323333333,0,0,39835.6134259259,2009-01-22,14:43:20
22.8144933333333,108.360328333333,0,0,39835.6134837963,2009-01-22,14:43:25
22.8144933333333,108.36033,0,0,39835.6135416667,2009-01-22,14:43:30
22.8144933333333,108.360325,0,0,39835.613599537,2009-01-22,14:43:35
22.814495,108.360321666667,0,0,39835.6136574074,2009-01-22,14:43:40
22.814495,108.360321666667,0,0,39835.6136921296,2009-01-22,14:43:43
22.8144933333333,108.360326666667,0,0,39835.6137152778,2009-01-22,14:43:45
22.8144916666667,108.360338333333,0,0,39835.6137731481,2009-01-22,14:43:50
22.8144883333333,108.360348333333,0,0,39835.6138310185,2009-01-22,14:43:55
22.8144883333333,108.360346666667,0,0,39835.6138888889,2009-01-22,14:44:00
22.81449,108.360341666667,0,0,39835.6139467593,2009-01-22,14:44:05
22.81449,108.360346666667,0,0,39835.6140046296,2009-01-22,14:44:10
22.8144883333333,108.360351666667,0,0,39835.6140625,2009-01-22,14:44:15
22.8144883333333,108.360355,0,0,39835.6141203704,2009-01-22,14:44:20
22.8144883333333,108.360355,0,0,39835.6141550926,2009-01-22,14:44:23
22.814485,108.360361666667,0,0,39835.6141782407,2009-01-22,14:44:25
22.8144833333333,108.360371666667,0,0,39835.6142361111,2009-01-22,14:44:30
22.8144816666667,108.36038,0,0,39835.6142939815,2009-01-22,14:44:35
22.81448,108.360383333333,0,0,39835.6143518519,2009-01-22,14:44:40
22.8144783333333,108.360391666667,0,0,39835.6144097222,2009-01-22,14:44:45
22.8144783333333,108.360391666667,0,0,39835.6144444444,2009-01-22,14:44:48
22.8144766666667,108.3604,0,0,39835.6144675926,2009-01-22,14:44:50
22.8144733333333,108.360413333333,0,0,39835.614525463,2009-01-22,14:44:55
22.8144733333333,108.360525,0,0,39835.6145833333,2009-01-22,14:45:00
22.814465,108.36054,0,0,39835.6146412037,2009-01-22,14:45:05
22.8144633333333,108.360545,0,0,39835.6146990741,2009-01-22,14:45:10
22.8144633333333,108.360541666667,0,0,39835.6147569444,2009-01-22,14:45:15
22.814465,108.360536666667,0,0,39835.6148148148,2009-01-22,14:45:20
22.814465,108.360533333333,0,0,39835.6148726852,2009-01-22,14:45:25
22.8144633333333,108.36054,0,0,39835.6149305556,2009-01-22,14:45:30
22.8144633333333,108.36054,0,0,39835.6149884259,2009-01-22,14:45:35
22.8144633333333,108.36054,0,0,39835.6150231481,2009-01-22,14:45:38
22.8144616666667,108.360543333333,0,0,39835.6150462963,2009-01-22,14:45:40
22.81446,108.36057,0,0,39835.6151041667,2009-01-22,14:45:45
22.8144933333333,108.360563333333,0,0,39835.615162037,2009-01-22,14:45:50
22.81452,108.360655,0,0,39835.6152199074,2009-01-22,14:45:55
22.8145166666667,108.360691666667,0,0,39835.6152777778,2009-01-22,14:46:00
22.8144983333333,108.360673333333,0,0,39835.6153356481,2009-01-22,14:46:05
22.8145,108.360643333333,0,0,39835.6153935185,2009-01-22,14:46:10
22.8145,108.360643333333,0,0,39835.6154282407,2009-01-22,14:46:13
22.8144983333333,108.36065,0,0,39835.6154513889,2009-01-22,14:46:15
22.8144966666667,108.360661666667,0,0,39835.6155092593,2009-01-22,14:46:20
22.8144966666667,108.36065,0,0,39835.6155671296,2009-01-22,14:46:25
22.8145016666667,108.360626666667,0,0,39835.615625,2009-01-22,14:46:30
22.814505,108.360615,0,0,39835.6156828704,2009-01-22,14:46:35
22.8144616666667,108.360638333333,0,0,39835.6157407407,2009-01-22,14:46:40
22.814475,108.360668333333,0,0,39835.6157986111,2009-01-22,14:46:45
22.814405,108.360803333333,0,0,39835.6158564815,2009-01-22,14:46:50
22.8144066666667,108.360851666667,0,0,39835.6159143519,2009-01-22,14:46:55
22.814385,108.360841666667,0,0,39835.6159722222,2009-01-22,14:47:00
22.8143866666667,108.360836666667,0,0,39835.6160300926,2009-01-22,14:47:05
22.8143866666667,108.360833333333,0,0,39835.616087963,2009-01-22,14:47:10
22.8143866666667,108.360833333333,0,0,39835.6161226852,2009-01-22,14:47:13
22.8143883333333,108.36083,0,0,39835.6161458333,2009-01-22,14:47:15
22.81439,108.360818333333,0,0,39835.6162037037,2009-01-22,14:47:20
22.8143933333333,108.360808333333,0,0,39835.6162615741,2009-01-22,14:47:25
22.814385,108.360763333333,0,0,39835.6163194444,2009-01-22,14:47:30
22.814385,108.360741666667,0,0,39835.6163773148,2009-01-22,14:47:35
22.8143683333333,108.36075,0,0,39835.6164351852,2009-01-22,14:47:40
22.8143683333333,108.360748333333,0,0,39835.6164930556,2009-01-22,14:47:45
22.8143683333333,108.360748333333,0,0,39835.6165277778,2009-01-22,14:47:48
22.8143683333333,108.360746666667,0,0,39835.6165509259,2009-01-22,14:47:50
22.81432,108.360773333333,0,0,39835.6166087963,2009-01-22,14:47:55
22.8144233333333,108.360971666667,0,0,39835.6166666667,2009-01-22,14:48:00
22.8144333333333,108.360968333333,0,0,39835.616724537,2009-01-22,14:48:05
22.81442,108.360923333333,0,0,39835.6167824074,2009-01-22,14:48:10
22.8144233333333,108.36091,0,0,39835.6168402778,2009-01-22,14:48:15
22.8144283333333,108.360885,0,0,39835.6168981481,2009-01-22,14:48:20
22.81443,108.360853333333,0,0,39835.6169560185,2009-01-22,14:48:25
22.814435,108.360823333333,0,0,39835.6170138889,2009-01-22,14:48:30
22.8144383333333,108.360811666667,0,0,39835.6170717593,2009-01-22,14:48:35
22.81444,108.3608,0,0,39835.6171296296,2009-01-22,14:48:40
22.8144433333333,108.360786666667,0,0,39835.6171875,2009-01-22,14:48:45
22.8144466666667,108.360771666667,0,0,39835.6172453704,2009-01-22,14:48:50
22.8144533333333,108.360746666667,0,0,39835.6173032407,2009-01-22,14:48:55
22.81446,108.360665,0,0,39835.6173611111,2009-01-22,14:49:00
22.8144033333333,108.360938333333,0,0,39835.6213541667,2009-01-22,14:54:45
22.8144016666667,108.360955,0,0,39835.621412037,2009-01-22,14:54:50
22.8144033333333,108.360951666667,0,0,39835.6214699074,2009-01-22,14:54:55
22.8144033333333,108.360951666667,0,0,39835.6215046296,2009-01-22,14:54:58
22.814405,108.360943333333,0,0,39835.6215277778,2009-01-22,14:55:00
22.814405,108.360933333333,0,0,39835.6215856481,2009-01-22,14:55:05
22.814405,108.360926666667,0,0,39835.6216435185,2009-01-22,14:55:10
22.8144033333333,108.360918333333,0,0,39835.6217013889,2009-01-22,14:55:15
22.814405,108.360911666667,0,0,39835.6217592593,2009-01-22,14:55:20
22.8144066666667,108.36091,0,0,39835.6218171296,2009-01-22,14:55:25
22.8144066666667,108.36091,0,0,39835.621875,2009-01-22,14:55:30
22.8144083333333,108.360908333333,0,0,39835.6219328704,2009-01-22,14:55:35
22.8144083333333,108.360908333333,0,0,39835.6219907407,2009-01-22,14:55:40
22.8144083333333,108.360908333333,0,0,39835.6220486111,2009-01-22,14:55:45
22.8144083333333,108.360908333333,0,0,39835.6221064815,2009-01-22,14:55:50
22.8144083333333,108.360906666667,0,0,39835.6221643519,2009-01-22,14:55:55
22.8144083333333,108.360906666667,0,0,39835.6222222222,2009-01-22,14:56:00
22.8144083333333,108.360906666667,0,0,39835.6222569444,2009-01-22,14:56:03
22.8144083333333,108.360905,0,0,39835.6222800926,2009-01-22,14:56:05
22.8143683333333,108.360861666667,0,0,39835.622337963,2009-01-22,14:56:10
22.8143533333333,108.360866666667,0,0,39835.6223958333,2009-01-22,14:56:15
22.8143683333333,108.360863333333,0,0,39835.6224537037,2009-01-22,14:56:20
22.8143683333333,108.360863333333,0,0,39835.6224884259,2009-01-22,14:56:23
22.81437,108.360863333333,0,0,39835.6225115741,2009-01-22,14:56:25
22.8143733333333,108.360846666667,0,0,39835.6225694444,2009-01-22,14:56:30
22.8144183333333,108.360786666667,0,0,39835.6226273148,2009-01-22,14:56:35
22.814455,108.360765,0,0,39835.6226851852,2009-01-22,14:56:40
22.8144833333333,108.360793333333,0,0,39835.6227430556,2009-01-22,14:56:45
22.8144366666667,108.36088,0,0,39835.6228009259,2009-01-22,14:56:50
22.8144133333333,108.360883333333,0,0,39835.6228587963,2009-01-22,14:56:55
22.8144133333333,108.360883333333,0,0,39835.6228935185,2009-01-22,14:56:58
22.8144133333333,108.360885,0,0,39835.6229166667,2009-01-22,14:57:00
22.8144183333333,108.360868333333,0,0,39835.622974537,2009-01-22,14:57:05
22.8144216666667,108.360878333333,0,0,39835.6230324074,2009-01-22,14:57:10
22.8144233333333,108.360871666667,0,0,39835.6230902778,2009-01-22,14:57:15
22.8144233333333,108.360871666667,0,0,39835.623125,2009-01-22,14:57:18
22.814425,108.360866666667,0,0,39835.6231481481,2009-01-22,14:57:20
22.8144283333333,108.360856666667,0,0,39835.6232060185,2009-01-22,14:57:25
22.8144316666667,108.360848333333,0,0,39835.6232638889,2009-01-22,14:57:30
22.8144316666667,108.360843333333,0,0,39835.6233217593,2009-01-22,14:57:35
22.8144316666667,108.360843333333,0,0,39835.6233564815,2009-01-22,14:57:38
22.8144316666667,108.360848333333,0,0,39835.6233796296,2009-01-22,14:57:40
22.814425,108.360831666667,0,0,39835.6234375,2009-01-22,14:57:45
22.8144233333333,108.36082,0,0,39835.6234953704,2009-01-22,14:57:50
22.8144266666667,108.36081,0,0,39835.6235532407,2009-01-22,14:57:55
22.8144016666667,108.360803333333,0,0,39835.6236111111,2009-01-22,14:58:00
22.8144016666667,108.360803333333,0,0,39835.6236689815,2009-01-22,14:58:05
22.8144,108.360806666667,0,0,39835.6237268519,2009-01-22,14:58:10
22.8144,108.360806666667,0,0,39835.6237615741,2009-01-22,14:58:13
22.8143966666667,108.360813333333,0,0,39835.6237847222,2009-01-22,14:58:15
22.8143733333333,108.360848333333,0,0,39835.6238425926,2009-01-22,14:58:20
22.8143583333333,108.360886666667,0,0,39835.623900463,2009-01-22,14:58:25
22.8143533333333,108.360891666667,0,0,39835.6239583333,2009-01-22,14:58:30
22.81435,108.360891666667,0,0,39835.6240162037,2009-01-22,14:58:35
22.81435,108.360891666667,0,0,39835.6240509259,2009-01-22,14:58:38
22.8143483333333,108.360885,0,0,39835.6240740741,2009-01-22,14:58:40
22.8143566666667,108.360846666667,0,0,39835.6241319444,2009-01-22,14:58:45
22.8143816666667,108.360771666667,0,0,39835.6241898148,2009-01-22,14:58:50
22.8143916666667,108.360771666667,0,0,39835.6242476852,2009-01-22,14:58:55
22.8143916666667,108.360771666667,0,0,39835.6242824074,2009-01-22,14:58:58
22.8143866666667,108.360771666667,0,0,39835.6243055556,2009-01-22,14:59:00
22.8143883333333,108.360738333333,0,0,39835.6243634259,2009-01-22,14:59:05
22.8143883333333,108.360726666667,0,0,39835.6244212963,2009-01-22,14:59:10
22.814385,108.36073,0,0,39835.6244791667,2009-01-22,14:59:15
22.8143833333333,108.360735,0,0,39835.624537037,2009-01-22,14:59:20
22.814385,108.36074,0,0,39835.6245949074,2009-01-22,14:59:25
22.81439,108.360746666667,0,0,39835.6246527778,2009-01-22,14:59:30
22.81439,108.360746666667,0,0,39835.6246875,2009-01-22,14:59:33
22.814395,108.360751666667,0,0,39835.6247106481,2009-01-22,14:59:35
22.8144066666667,108.360793333333,0,0,39835.6247685185,2009-01-22,14:59:40
22.8144183333333,108.360853333333,0,0,39835.6248263889,2009-01-22,14:59:45
22.8144216666667,108.360905,0,0,39835.6248842593,2009-01-22,14:59:50
22.8144283333333,108.36094,0,0,39835.6249421296,2009-01-22,14:59:55
22.8144416666667,108.36099,0,0,39835.625,2009-01-22,15:00:00
22.8144466666667,108.361028333333,0,0,39835.6250578704,2009-01-22,15:00:05
22.8144516666667,108.361045,0,0,39835.6251157407,2009-01-22,15:00:10
22.8144616666667,108.361058333333,0,0,39835.6251736111,2009-01-22,15:00:15
22.8144616666667,108.361058333333,0,0,39835.6252083333,2009-01-22,15:00:18
22.8144683333333,108.361065,0,0,39835.6252314815,2009-01-22,15:00:20
22.8146833333333,108.3609,0,0,39835.6447337963,2009-01-22,15:28:25
22.8147283333333,108.36089,0,0,39835.6447916667,2009-01-22,15:28:30
22.814775,108.36091,0,0,39835.644849537,2009-01-22,15:28:35
22.8148166666667,108.36092,0,0,39835.6449074074,2009-01-22,15:28:40
22.814845,108.3609,0,0,39835.6449652778,2009-01-22,15:28:45
22.8148833333333,108.360893333333,0,0,39835.6450231481,2009-01-22,15:28:50
22.8149316666667,108.3609,0,0,39835.6450810185,2009-01-22,15:28:55
22.8149833333333,108.360918333333,0,0,39835.6451388889,2009-01-22,15:29:00
22.8150216666667,108.36094,0,0,39835.6451967593,2009-01-22,15:29:05
22.8150183333333,108.36101,0,0,39835.6452546296,2009-01-22,15:29:10
22.815,108.361053333333,0,0,39835.6453125,2009-01-22,15:29:15
22.8150116666667,108.361098333333,0,0,39835.6453703704,2009-01-22,15:29:20
22.8150483333333,108.361115,0,0,39835.6454282407,2009-01-22,15:29:25
22.8151,108.361115,0,0,39835.6454861111,2009-01-22,15:29:30
22.8151233333333,108.361141666667,0,0,39835.6455439815,2009-01-22,15:29:35
22.8151233333333,108.361208333333,0,0,39835.6456018519,2009-01-22,15:29:40
22.8151566666667,108.361228333333,0,0,39835.6456597222,2009-01-22,15:29:45
22.8152216666667,108.361203333333,0,0,39835.6457175926,2009-01-22,15:29:50
22.8152633333333,108.361275,0,0,39835.645775463,2009-01-22,15:29:55
22.8152783333333,108.361341666667,0,0,39835.6458333333,2009-01-22,15:30:00
22.815245,108.361366666667,0,0,39835.6458912037,2009-01-22,15:30:05
22.8152533333333,108.361395,0,0,39835.6459490741,2009-01-22,15:30:10
22.81522,108.361465,0,0,39835.6460069444,2009-01-22,15:30:15
22.81522,108.361465,0,0,39835.6460416667,2009-01-22,15:30:18
22.815225,108.361471666667,0,0,39835.6460648148,2009-01-22,15:30:20
22.8151983333333,108.36153,0,0,39835.6461226852,2009-01-22,15:30:25
22.81518,108.361561666667,0,0,39835.6461805556,2009-01-22,15:30:30
22.815165,108.361575,0,0,39835.6462384259,2009-01-22,15:30:35
22.81517,108.361553333333,0,0,39835.6462962963,2009-01-22,15:30:40
22.8151916666667,108.361595,0,0,39835.6463541667,2009-01-22,15:30:45
22.81522,108.361663333333,0,0,39835.646412037,2009-01-22,15:30:50
22.8152466666667,108.361725,0,0,39835.6464699074,2009-01-22,15:30:55
22.8152283333333,108.361751666667,0,0,39835.6465277778,2009-01-22,15:31:00
22.81527,108.361803333333,0,0,39835.6465856481,2009-01-22,15:31:05
22.8153083333333,108.36189,0,0,39835.6466435185,2009-01-22,15:31:10
22.8153366666667,108.361955,0,0,39835.6467013889,2009-01-22,15:31:15
22.8153766666667,108.361996666667,0,0,39835.6467592593,2009-01-22,15:31:20
22.8154016666667,108.362023333333,0,0,39835.6468171296,2009-01-22,15:31:25
22.8154016666667,108.362055,0,0,39835.646875,2009-01-22,15:31:30
22.81538,108.36211,0,0,39835.6469328704,2009-01-22,15:31:35
22.8153866666667,108.362201666667,0,0,39835.6469907407,2009-01-22,15:31:40
22.81549,108.36231,0,0,39835.6470486111,2009-01-22,15:31:45
22.815525,108.362338333333,0,0,39835.6471064815,2009-01-22,15:31:50
22.8154916666667,108.362413333333,0,0,39835.6471643519,2009-01-22,15:31:55
22.815505,108.362491666667,0,0,39835.6472222222,2009-01-22,15:32:00
22.8155583333333,108.36255,0,0,39835.6472800926,2009-01-22,15:32:05
22.8156566666667,108.36264,0,0,39835.647337963,2009-01-22,15:32:10
22.8158366666667,108.362711666667,0,0,39835.6473958333,2009-01-22,15:32:15
22.8159533333333,108.362821666667,0,0,39835.6474537037,2009-01-22,15:32:20
22.8160566666667,108.362875,0,0,39835.6475115741,2009-01-22,15:32:25
22.8160133333333,108.362901666667,0,0,39835.6475694444,2009-01-22,15:32:30
22.8159066666667,108.362966666667,0,0,39835.6476273148,2009-01-22,15:32:35
22.815675,108.362821666667,0,0,39835.6476851852,2009-01-22,15:32:40
22.815415,108.362803333333,0,0,39835.6477430556,2009-01-22,15:32:45
22.81528,108.362808333333,0,0,39835.6478009259,2009-01-22,15:32:50
22.8152233333333,108.362858333333,0,0,39835.6478587963,2009-01-22,15:32:55
22.8152233333333,108.362858333333,0,0,39835.6478935185,2009-01-22,15:32:58
22.8152166666667,108.362855,0,0,39835.6479166667,2009-01-22,15:33:00
22.8151666666667,108.362865,0,0,39835.647974537,2009-01-22,15:33:05
22.8150266666667,108.362928333333,0,0,39835.6480324074,2009-01-22,15:33:10
22.814925,108.363061666667,0,0,39835.6480902778,2009-01-22,15:33:15
22.81482,108.363166666667,0,0,39835.6481481481,2009-01-22,15:33:20
22.814745,108.36322,0,0,39835.6482060185,2009-01-22,15:33:25
22.8146383333333,108.363076666667,0,0,39835.6482638889,2009-01-22,15:33:30
22.81455,108.363035,0,0,39835.6483217593,2009-01-22,15:33:35
22.8144166666667,108.362985,0,0,39835.6483796296,2009-01-22,15:33:40
22.814305,108.362983333333,0,0,39835.6484375,2009-01-22,15:33:45
22.8142266666667,108.362995,0,0,39835.6484953704,2009-01-22,15:33:50
22.8141566666667,108.363026666667,0,0,39835.6485532407,2009-01-22,15:33:55
22.8140883333333,108.363016666667,0,0,39835.6486111111,2009-01-22,15:34:00
22.8140333333333,108.362993333333,0,0,39835.6486689815,2009-01-22,15:34:05
22.8139583333333,108.362993333333,0,0,39835.6487268518,2009-01-22,15:34:10
22.813895,108.362996666667,0,0,39835.6487847222,2009-01-22,15:34:15
22.8138833333333,108.362973333333,0,0,39835.6488425926,2009-01-22,15:34:20
22.8138933333333,108.362933333333,0,0,39835.648900463,2009-01-22,15:34:25
22.8139266666667,108.362866666667,0,0,39835.6489583333,2009-01-22,15:34:30
22.8138983333333,108.362833333333,0,0,39835.6490162037,2009-01-22,15:34:35
22.8138633333333,108.362788333333,0,0,39835.6490740741,2009-01-22,15:34:40
22.8138366666667,108.362751666667,0,0,39835.6491319444,2009-01-22,15:34:45
22.813775,108.362766666667,0,0,39835.6491898148,2009-01-22,15:34:50
22.813725,108.36276,0,0,39835.6492476852,2009-01-22,15:34:55
22.813675,108.362765,0,0,39835.6493055556,2009-01-22,15:35:00
22.8136166666667,108.362766666667,0,0,39835.6493634259,2009-01-22,15:35:05
22.8135666666667,108.362758333333,0,0,39835.6494212963,2009-01-22,15:35:10
22.8135383333333,108.362733333333,0,0,39835.6494791667,2009-01-22,15:35:15
22.8135066666667,108.3627,0,0,39835.649537037,2009-01-22,15:35:20
22.81349,108.362695,0,0,39835.6495949074,2009-01-22,15:35:25
22.8134716666667,108.362693333333,0,0,39835.6496527778,2009-01-22,15:35:30
22.8134783333333,108.362691666667,0,0,39835.6497106481,2009-01-22,15:35:35
22.8134783333333,108.362691666667,0,0,39835.6497453704,2009-01-22,15:35:38
22.81348,108.362693333333,0,0,39835.6497685185,2009-01-22,15:35:40
22.8135016666667,108.362525,0,0,39835.6498263889,2009-01-22,15:35:45
22.8135716666667,108.362598333333,0,0,39835.6498842593,2009-01-22,15:35:50
22.8135916666667,108.362425,0,0,39835.6499421296,2009-01-22,15:35:55
22.8135866666667,108.362455,0,0,39835.65,2009-01-22,15:36:00
22.8135866666667,108.362455,0,0,39835.6500347222,2009-01-22,15:36:03
22.8135883333333,108.362456666667,0,0,39835.6500578704,2009-01-22,15:36:05
22.81354,108.362546666667,0,0,39835.6501157407,2009-01-22,15:36:10
22.8134833333333,108.36266,0,0,39835.6501736111,2009-01-22,15:36:15
22.8134883333333,108.36268,0,0,39835.6502314815,2009-01-22,15:36:20
22.8134883333333,108.36268,0,0,39835.6502893518,2009-01-22,15:36:25
22.8134883333333,108.36268,0,0,39835.6503240741,2009-01-22,15:36:28
22.81349,108.36268,0,0,39835.6503472222,2009-01-22,15:36:30
22.8135066666667,108.362655,0,0,39835.6504050926,2009-01-22,15:36:35
22.8135283333333,108.362698333333,0,0,39835.650462963,2009-01-22,15:36:40
22.8135333333333,108.362668333333,0,0,39835.6505208333,2009-01-22,15:36:45
22.8135116666667,108.362665,0,0,39835.6505787037,2009-01-22,15:36:50
22.8135266666667,108.36264,0,0,39835.6506365741,2009-01-22,15:36:55
22.81354,108.3626,0,0,39835.6506944444,2009-01-22,15:37:00
22.813545,108.36259,0,0,39835.6507523148,2009-01-22,15:37:05
22.8135466666667,108.362546666667,0,0,39835.6508101852,2009-01-22,15:37:10
22.8135433333333,108.362565,0,0,39835.6508680556,2009-01-22,15:37:15
22.8135333333333,108.362576666667,0,0,39835.6509259259,2009-01-22,15:37:20
22.8135483333333,108.362591666667,0,0,39835.6509837963,2009-01-22,15:37:25
22.8135683333333,108.362605,0,0,39835.6510416667,2009-01-22,15:37:30
22.8135533333333,108.362615,0,0,39835.651099537,2009-01-22,15:37:35
22.8135533333333,108.362615,0,0,39835.6511342593,2009-01-22,15:37:38
22.813555,108.362613333333,0,0,39835.6511574074,2009-01-22,15:37:40
22.8136016666667,108.362508333333,0,0,39835.6512152778,2009-01-22,15:37:45
22.8136166666667,108.362486666667,0,0,39835.6512731481,2009-01-22,15:37:50
22.8136366666667,108.362465,0,0,39835.6513310185,2009-01-22,15:37:55
22.8136366666667,108.362466666667,0,0,39835.6513888889,2009-01-22,15:38:00
22.8136366666667,108.362466666667,0,0,39835.6514236111,2009-01-22,15:38:03
22.8136416666667,108.362466666667,0,0,39835.6514467593,2009-01-22,15:38:05
22.813635,108.362446666667,0,0,39835.6515046296,2009-01-22,15:38:10
22.8136033333333,108.362421666667,0,0,39835.6515625,2009-01-22,15:38:15
22.8135733333333,108.362381666667,0,0,39835.6516203704,2009-01-22,15:38:20
22.8137416666667,108.36233,0,0,39835.6516782407,2009-01-22,15:38:25
22.8136583333333,108.36239,0,0,39835.6517361111,2009-01-22,15:38:30
22.8135783333333,108.362481666667,0,0,39835.6517939815,2009-01-22,15:38:35
22.81356,108.362503333333,0,0,39835.6518518519,2009-01-22,15:38:40
22.8135616666667,108.362503333333,0,0,39835.6519097222,2009-01-22,15:38:45
22.8135666666667,108.362501666667,0,0,39835.6519675926,2009-01-22,15:38:50
22.8135733333333,108.362501666667,0,0,39835.652025463,2009-01-22,15:38:55
22.8135733333333,108.362501666667,0,0,39835.6520601852,2009-01-22,15:38:58
22.8135733333333,108.362501666667,0,0,39835.6520833333,2009-01-22,15:39:00
22.8135883333333,108.362485,0,0,39835.6521412037,2009-01-22,15:39:05
22.813615,108.36245,0,0,39835.6521990741,2009-01-22,15:39:10
22.813615,108.36245,0,0,39835.6522337963,2009-01-22,15:39:13
22.813615,108.362451666667,0,0,39835.6522569444,2009-01-22,15:39:15
22.813615,108.362461666667,0,0,39835.6523148148,2009-01-22,15:39:20
22.8136183333333,108.362453333333,0,0,39835.6523726852,2009-01-22,15:39:25
22.8136183333333,108.362453333333,0,0,39835.6524074074,2009-01-22,15:39:28
22.8136166666667,108.36245,0,0,39835.6524305556,2009-01-22,15:39:30
22.81362,108.36244,0,0,39835.6524884259,2009-01-22,15:39:35
22.8136233333333,108.36242,0,0,39835.6525462963,2009-01-22,15:39:40
22.813615,108.36244,0,0,39835.6526041667,2009-01-22,15:39:45
22.8135883333333,108.362506666667,0,0,39835.652662037,2009-01-22,15:39:50
22.81355,108.362565,0,0,39835.6527199074,2009-01-22,15:39:55
22.8135616666667,108.362535,0,0,39835.6527777778,2009-01-22,15:40:00
22.8135566666667,108.362546666667,0,0,39835.6528356481,2009-01-22,15:40:05
22.8135466666667,108.362568333333,0,0,39835.6528935185,2009-01-22,15:40:10
22.8135766666667,108.362518333333,0,0,39835.6529513889,2009-01-22,15:40:15
22.8135766666667,108.362518333333,0,0,39835.6529861111,2009-01-22,15:40:18
22.8135733333333,108.362521666667,0,0,39835.6530092593,2009-01-22,15:40:20
22.813575,108.362541666667,0,0,39835.6530671296,2009-01-22,15:40:25
22.8135633333333,108.362558333333,0,0,39835.653125,2009-01-22,15:40:30
22.8135583333333,108.362538333333,0,0,39835.6531828704,2009-01-22,15:40:35
22.813565,108.36252,0,0,39835.6532407407,2009-01-22,15:40:40
22.8135666666667,108.362523333333,0,0,39835.6532986111,2009-01-22,15:40:45
22.8135683333333,108.362528333333,0,0,39835.6533564815,2009-01-22,15:40:50
22.8135683333333,108.362528333333,0,0,39835.6533912037,2009-01-22,15:40:53
22.8135633333333,108.362535,0,0,39835.6534143519,2009-01-22,15:40:55
22.8135566666667,108.362545,0,0,39835.6534722222,2009-01-22,15:41:00
22.8135066666667,108.362558333333,0,0,39835.6535300926,2009-01-22,15:41:05
22.8134533333333,108.362546666667,0,0,39835.653587963,2009-01-22,15:41:10
22.8133616666667,108.362506666667,0,0,39835.6536458333,2009-01-22,15:41:15
22.81318,108.362558333333,0,0,39835.6537037037,2009-01-22,15:41:20
22.8131833333333,108.362771666667,0,0,39835.6537615741,2009-01-22,15:41:25
22.8132266666667,108.363123333333,0,0,39835.6538194444,2009-01-22,15:41:30
22.8132316666667,108.363095,0,0,39835.6538773148,2009-01-22,15:41:35
22.8132966666667,108.362981666667,0,0,39835.6539351852,2009-01-22,15:41:40
22.8133216666667,108.362916666667,0,0,39835.6539930556,2009-01-22,15:41:45
22.8133766666667,108.36285,0,0,39835.6540509259,2009-01-22,15:41:50
22.813395,108.362836666667,0,0,39835.6541087963,2009-01-22,15:41:55
22.8134083333333,108.362818333333,0,0,39835.6541666667,2009-01-22,15:42:00
22.81341,108.362818333333,0,0,39835.654224537,2009-01-22,15:42:05
22.8134133333333,108.362816666667,0,0,39835.6542824074,2009-01-22,15:42:10
22.8134133333333,108.362816666667,0,0,39835.6543171296,2009-01-22,15:42:13
22.8134116666667,108.362823333333,0,0,39835.6543402778,2009-01-22,15:42:15
22.8134033333333,108.362836666667,0,0,39835.6543981481,2009-01-22,15:42:20
22.8133533333333,108.362863333333,0,0,39835.6544560185,2009-01-22,15:42:25
22.81338,108.36284,0,0,39835.6545138889,2009-01-22,15:42:30
22.81335,108.362856666667,0,0,39835.6545717593,2009-01-22,15:42:35
22.8133266666667,108.3629,0,0,39835.6546296296,2009-01-22,15:42:40
22.81331,108.362923333333,0,0,39835.6546875,2009-01-22,15:42:45
22.8133066666667,108.362956666667,0,0,39835.6547453704,2009-01-22,15:42:50
22.8133066666667,108.362956666667,0,0,39835.6547800926,2009-01-22,15:42:53
22.8132983333333,108.362955,0,0,39835.6548032407,2009-01-22,15:42:55
22.81328,108.362971666667,0,0,39835.6548611111,2009-01-22,15:43:00
22.8132716666667,108.362975,0,0,39835.6549189815,2009-01-22,15:43:05
22.8132783333333,108.362973333333,0,0,39835.6549768519,2009-01-22,15:43:10
22.8132783333333,108.362973333333,0,0,39835.6550115741,2009-01-22,15:43:13
22.8132783333333,108.362973333333,0,0,39835.6550347222,2009-01-22,15:43:15
22.8132983333333,108.362928333333,0,0,39835.6550925926,2009-01-22,15:43:20
22.8133116666667,108.362918333333,0,0,39835.655150463,2009-01-22,15:43:25
22.81333,108.3629,0,0,39835.6552083333,2009-01-22,15:43:30
22.8133466666667,108.362871666667,0,0,39835.6552662037,2009-01-22,15:43:35
22.8133483333333,108.362878333333,0,0,39835.6553240741,2009-01-22,15:43:40
22.8133416666667,108.362885,0,0,39835.6553819444,2009-01-22,15:43:45
22.8133416666667,108.362885,0,0,39835.6554166667,2009-01-22,15:43:48
22.813345,108.362885,0,0,39835.6554398148,2009-01-22,15:43:50
22.8133733333333,108.362861666667,0,0,39835.6554976852,2009-01-22,15:43:55
22.8134533333333,108.362786666667,0,0,39835.6555555556,2009-01-22,15:44:00
22.8134933333333,108.362701666667,0,0,39835.6556134259,2009-01-22,15:44:05
22.8135283333333,108.362655,0,0,39835.6556712963,2009-01-22,15:44:10
22.813575,108.362585,0,0,39835.6557291667,2009-01-22,15:44:15
22.813555,108.362575,0,0,39835.655787037,2009-01-22,15:44:20
22.8135516666667,108.362601666667,0,0,39835.6558449074,2009-01-22,15:44:25
22.8135616666667,108.362618333333,0,0,39835.6559027778,2009-01-22,15:44:30
22.8135383333333,108.36262,0,0,39835.6559606481,2009-01-22,15:44:35
22.8136183333333,108.362533333333,0,0,39835.6560185185,2009-01-22,15:44:40
22.8137,108.362353333333,0,0,39835.6560763889,2009-01-22,15:44:45
22.8135283333333,108.362051666667,0,0,39835.6561342593,2009-01-22,15:44:50
22.813295,108.361695,0,0,39835.6561921296,2009-01-22,15:44:55
22.8129466666667,108.361311666667,0,0,39835.65625,2009-01-22,15:45:00
22.812515,108.361075,0,0,39835.6563078704,2009-01-22,15:45:05
22.8122333333333,108.360996666667,0,0,39835.6563657407,2009-01-22,15:45:10
22.8125616666667,108.36054,0,0,39835.6564236111,2009-01-22,15:45:15
22.8124266666667,108.360453333333,0,0,39835.6564814815,2009-01-22,15:45:20
22.812295,108.360256666667,0,0,39835.6565393518,2009-01-22,15:45:25
22.8121816666667,108.359953333333,0,0,39835.6565972222,2009-01-22,15:45:30
22.8120466666667,108.359541666667,0,0,39835.6566550926,2009-01-22,15:45:35
22.8118633333333,108.359096666667,0,0,39835.656712963,2009-01-22,15:45:40
22.811555,108.358601666667,0,0,39835.6567708333,2009-01-22,15:45:45
22.811085,108.35831,0,0,39835.6568287037,2009-01-22,15:45:50
22.8110466666667,108.359531666667,0,0,39835.6568865741,2009-01-22,15:45:55
22.812075,108.359735,0,0,39835.6569444444,2009-01-22,15:46:00
22.81229,108.360031666667,0,0,39835.6570023148,2009-01-22,15:46:05
22.812165,108.359655,0,0,39835.6570601852,2009-01-22,15:46:10
22.81212,108.359431666667,0,0,39835.6571180556,2009-01-22,15:46:15
22.81222,108.359828333333,0,0,39835.6571759259,2009-01-22,15:46:20
22.8120433333333,108.359653333333,0,0,39835.6572337963,2009-01-22,15:46:25
22.8119366666667,108.359756666667,0,0,39835.6572916667,2009-01-22,15:46:30
22.811765,108.3597,0,0,39835.657349537,2009-01-22,15:46:35
22.8138966666667,108.36199,0,0,39835.6574074074,2009-01-22,15:46:40
22.8138966666667,108.36199,0,0,39835.6574421296,2009-01-22,15:46:43
22.81389,108.361996666667,0,0,39835.6574652778,2009-01-22,15:46:45
22.8138933333333,108.36198,0,0,39835.6575231481,2009-01-22,15:46:50
22.8138933333333,108.36198,0,0,39835.6575578704,2009-01-22,15:46:53
22.8138933333333,108.361983333333,0,0,39835.6575810185,2009-01-22,15:46:55
22.8138716666667,108.362021666667,0,0,39835.6576388889,2009-01-22,15:47:00
22.81384,108.362038333333,0,0,39835.6576967593,2009-01-22,15:47:05
22.81377,108.362078333333,0,0,39835.6577546296,2009-01-22,15:47:10
22.8137366666667,108.36213,0,0,39835.6578125,2009-01-22,15:47:15
22.8137666666667,108.362135,0,0,39835.6578703704,2009-01-22,15:47:20
22.8137583333333,108.362188333333,0,0,39835.6579282407,2009-01-22,15:47:25
22.8138383333333,108.362133333333,0,0,39835.6579861111,2009-01-22,15:47:30
22.8138666666667,108.362108333333,0,0,39835.6580439815,2009-01-22,15:47:35
22.8137983333333,108.36215,0,0,39835.6581018518,2009-01-22,15:47:40
22.81379,108.36218,0,0,39835.6581597222,2009-01-22,15:47:45
22.81375,108.362241666667,0,0,39835.6582175926,2009-01-22,15:47:50
22.8137316666667,108.362285,0,0,39835.658275463,2009-01-22,15:47:55
22.813715,108.362321666667,0,0,39835.6583333333,2009-01-22,15:48:00
22.81368,108.362371666667,0,0,39835.6583912037,2009-01-22,15:48:05
22.8136683333333,108.362428333333,0,0,39835.6584490741,2009-01-22,15:48:10
22.8136966666667,108.362495,0,0,39835.6585069444,2009-01-22,15:48:15
22.8135066666667,108.362626666667,0,0,39835.6585648148,2009-01-22,15:48:20
22.8132283333333,108.363153333333,0,0,39835.6586226852,2009-01-22,15:48:25
22.8128366666667,108.36381,0,0,39835.6586805556,2009-01-22,15:48:30
22.8124216666667,108.364478333333,0,0,39835.6587384259,2009-01-22,15:48:35
22.81198,108.365185,0,0,39835.6587962963,2009-01-22,15:48:40
22.8115966666667,108.36584,0,0,39835.6588541667,2009-01-22,15:48:45
22.813215,108.362921666667,0,0,39835.658912037,2009-01-22,15:48:50
22.81324,108.362865,0,0,39835.6589699074,2009-01-22,15:48:55
22.813385,108.362818333333,0,0,39835.6590277778,2009-01-22,15:49:00
22.813415,108.362813333333,0,0,39835.6590856481,2009-01-22,15:49:05
22.813475,108.362698333333,0,0,39835.6591435185,2009-01-22,15:49:10
22.8135033333333,108.362691666667,0,0,39835.6592013889,2009-01-22,15:49:15
22.8135216666667,108.362635,0,0,39835.6592592593,2009-01-22,15:49:20
22.813555,108.362576666667,0,0,39835.6593171296,2009-01-22,15:49:25
22.8135633333333,108.362576666667,0,0,39835.659375,2009-01-22,15:49:30
22.813565,108.362576666667,0,0,39835.6594328704,2009-01-22,15:49:35
22.813565,108.362576666667,0,0,39835.6594675926,2009-01-22,15:49:38
22.8135733333333,108.362576666667,0,0,39835.6594907407,2009-01-22,15:49:40
22.8135633333333,108.362576666667,0,0,39835.6595486111,2009-01-22,15:49:45
22.8135633333333,108.362566666667,0,0,39835.6596064815,2009-01-22,15:49:50
22.8135283333333,108.36259,0,0,39835.6596643519,2009-01-22,15:49:55
22.8134616666667,108.36263,0,0,39835.6597222222,2009-01-22,15:50:00
22.8134283333333,108.362655,0,0,39835.6597800926,2009-01-22,15:50:05
22.8134016666667,108.362673333333,0,0,39835.659837963,2009-01-22,15:50:10
22.813325,108.362725,0,0,39835.6598958333,2009-01-22,15:50:15
22.81322,108.36277,0,0,39835.6599537037,2009-01-22,15:50:20
22.8131083333333,108.36286,0,0,39835.6600115741,2009-01-22,15:50:25
22.8130616666667,108.362916666667,0,0,39835.6600694444,2009-01-22,15:50:30
22.8130783333333,108.362925,0,0,39835.6601273148,2009-01-22,15:50:35
22.8130783333333,108.362925,0,0,39835.660162037,2009-01-22,15:50:38
22.813075,108.362925,0,0,39835.6601851852,2009-01-22,15:50:40
22.8130916666667,108.362926666667,0,0,39835.6602430556,2009-01-22,15:50:45
22.8132866666667,108.362921666667,0,0,39835.6603009259,2009-01-22,15:50:50
22.81331,108.36292,0,0,39835.6603587963,2009-01-22,15:50:55
22.8132933333333,108.362955,0,0,39835.6604166667,2009-01-22,15:51:00
22.81322,108.362978333333,0,0,39835.660474537,2009-01-22,15:51:05
22.8131616666667,108.363013333333,0,0,39835.6605324074,2009-01-22,15:51:10
22.8132266666667,108.363041666667,0,0,39835.6605902778,2009-01-22,15:51:15
22.8132533333333,108.362956666667,0,0,39835.6606481481,2009-01-22,15:51:20
22.81327,108.362955,0,0,39835.6607060185,2009-01-22,15:51:25
22.8132816666667,108.362938333333,0,0,39835.6607638889,2009-01-22,15:51:30
22.8132783333333,108.362928333333,0,0,39835.6608217593,2009-01-22,15:51:35
22.8133116666667,108.362895,0,0,39835.6608796296,2009-01-22,15:51:40
22.813345,108.362866666667,0,0,39835.6609375,2009-01-22,15:51:45
22.813345,108.362866666667,0,0,39835.6609722222,2009-01-22,15:51:48
22.8133533333333,108.362865,0,0,39835.6609953704,2009-01-22,15:51:50
22.8133733333333,108.362835,0,0,39835.6610532407,2009-01-22,15:51:55
22.813365,108.36284,0,0,39835.6611111111,2009-01-22,15:52:00
22.813365,108.36284,0,0,39835.6611458333,2009-01-22,15:52:03
22.8133716666667,108.362835,0,0,39835.6611689815,2009-01-22,15:52:05
22.8133883333333,108.362816666667,0,0,39835.6612268519,2009-01-22,15:52:10
22.8134,108.362798333333,0,0,39835.6612847222,2009-01-22,15:52:15
22.81343,108.362728333333,0,0,39835.6613425926,2009-01-22,15:52:20
22.813445,108.362716666667,0,0,39835.661400463,2009-01-22,15:52:25
22.8134483333333,108.362706666667,0,0,39835.6614583333,2009-01-22,15:52:30
22.8134566666667,108.362686666667,0,0,39835.6615162037,2009-01-22,15:52:35
22.8134566666667,108.362686666667,0,0,39835.6615509259,2009-01-22,15:52:38
22.8134583333333,108.362685,0,0,39835.6615740741,2009-01-22,15:52:40
22.81351,108.362641666667,0,0,39835.6616319444,2009-01-22,15:52:45
22.8135083333333,108.362655,0,0,39835.6616898148,2009-01-22,15:52:50
22.813495,108.362673333333,0,0,39835.6617476852,2009-01-22,15:52:55
22.8134366666667,108.362731666667,0,0,39835.6618055556,2009-01-22,15:53:00
22.8134016666667,108.362766666667,0,0,39835.6618634259,2009-01-22,15:53:05
22.8134016666667,108.362771666667,0,0,39835.6619212963,2009-01-22,15:53:10
22.8134,108.362771666667,0,0,39835.6619791667,2009-01-22,15:53:15
22.8134,108.362771666667,0,0,39835.662037037,2009-01-22,15:53:20
22.8134,108.362771666667,0,0,39835.6620717593,2009-01-22,15:53:23
22.8134016666667,108.362773333333,0,0,39835.6620949074,2009-01-22,15:53:25
22.8134,108.362791666667,0,0,39835.6621527778,2009-01-22,15:53:30
22.8134083333333,108.362773333333,0,0,39835.6622106481,2009-01-22,15:53:35
22.813395,108.362781666667,0,0,39835.6622685185,2009-01-22,15:53:40
22.8133966666667,108.362758333333,0,0,39835.6623263889,2009-01-22,15:53:45
22.81341,108.36276,0,0,39835.6623842593,2009-01-22,15:53:50
22.8134166666667,108.36276,0,0,39835.6624421296,2009-01-22,15:53:55
22.8134166666667,108.36276,0,0,39835.6624768519,2009-01-22,15:53:58
22.81342,108.36276,0,0,39835.6625,2009-01-22,15:54:00
22.8134383333333,108.362733333333,0,0,39835.6625578704,2009-01-22,15:54:05
22.81341,108.36278,0,0,39835.6626157407,2009-01-22,15:54:10
22.8134066666667,108.362768333333,0,0,39835.6626736111,2009-01-22,15:54:15
22.8133916666667,108.362768333333,0,0,39835.6627314815,2009-01-22,15:54:20
22.8133466666667,108.362798333333,0,0,39835.6627893519,2009-01-22,15:54:25
22.8133416666667,108.362823333333,0,0,39835.6628472222,2009-01-22,15:54:30
22.8130416666667,108.36305,0,0,39835.6629050926,2009-01-22,15:54:35
22.8131616666667,108.36333,0,0,39835.662962963,2009-01-22,15:54:40
22.8132433333333,108.363158333333,0,0,39835.6630208333,2009-01-22,15:54:45
22.81331,108.362986666667,0,0,39835.6630787037,2009-01-22,15:54:50
22.81329,108.362913333333,0,0,39835.6631365741,2009-01-22,15:54:55
22.8133133333333,108.36269,0,0,39835.6631944444,2009-01-22,15:55:00
22.81326,108.362658333333,0,0,39835.6632523148,2009-01-22,15:55:05
22.8131766666667,108.362766666667,0,0,39835.6633101852,2009-01-22,15:55:10
22.813095,108.362795,0,0,39835.6633680556,2009-01-22,15:55:15
22.8130733333333,108.362786666667,0,0,39835.6634259259,2009-01-22,15:55:20
22.8130733333333,108.362786666667,0,0,39835.6634606481,2009-01-22,15:55:23
22.8130783333333,108.36279,0,0,39835.6634837963,2009-01-22,15:55:25
22.8130666666667,108.362805,0,0,39835.6635416667,2009-01-22,15:55:30
22.8130783333333,108.3628,0,0,39835.663599537,2009-01-22,15:55:35
22.8131016666667,108.362771666667,0,0,39835.6636574074,2009-01-22,15:55:40
22.8131566666667,108.362745,0,0,39835.6637152778,2009-01-22,15:55:45
22.8132033333333,108.362735,0,0,39835.6637731481,2009-01-22,15:55:50
22.8132066666667,108.362751666667,0,0,39835.6638310185,2009-01-22,15:55:55
22.8131933333333,108.362763333333,0,0,39835.6638888889,2009-01-22,15:56:00
22.8131933333333,108.362761666667,0,0,39835.6639467593,2009-01-22,15:56:05
22.8131983333333,108.362763333333,0,0,39835.6640046296,2009-01-22,15:56:10
22.813205,108.362765,0,0,39835.6640625,2009-01-22,15:56:15
22.813205,108.362765,0,0,39835.6640972222,2009-01-22,15:56:18
22.8132083333333,108.362766666667,0,0,39835.6641203704,2009-01-22,15:56:20
22.8132183333333,108.362766666667,0,0,39835.6641782407,2009-01-22,15:56:25
22.81323,108.362766666667,0,0,39835.6642361111,2009-01-22,15:56:30
22.8132416666667,108.362768333333,0,0,39835.6642939815,2009-01-22,15:56:35
22.8132466666667,108.36277,0,0,39835.6643518518,2009-01-22,15:56:40
22.813255,108.362771666667,0,0,39835.6644097222,2009-01-22,15:56:45
22.8132583333333,108.362771666667,0,0,39835.6644675926,2009-01-22,15:56:50
22.813255,108.362773333333,0,0,39835.664525463,2009-01-22,15:56:55
22.81325,108.362771666667,0,0,39835.6645833333,2009-01-22,15:57:00
22.8132533333333,108.36277,0,0,39835.6646412037,2009-01-22,15:57:05
22.8132533333333,108.36277,0,0,39835.6646759259,2009-01-22,15:57:08
22.8132533333333,108.36277,0,0,39835.6646990741,2009-01-22,15:57:10
22.8132916666667,108.362763333333,0,0,39835.6647569444,2009-01-22,15:57:15
22.8133866666667,108.362808333333,0,0,39835.6648148148,2009-01-22,15:57:20
22.813385,108.362843333333,0,0,39835.6648726852,2009-01-22,15:57:25
22.8134216666667,108.362833333333,0,0,39835.6649305556,2009-01-22,15:57:30
22.8134633333333,108.362853333333,0,0,39835.6649884259,2009-01-22,15:57:35
22.8134966666667,108.362843333333,0,0,39835.6650462963,2009-01-22,15:57:40
22.8135233333333,108.362811666667,0,0,39835.6651041667,2009-01-22,15:57:45
22.813525,108.362798333333,0,0,39835.665162037,2009-01-22,15:57:50
22.8135333333333,108.362741666667,0,0,39835.6652199074,2009-01-22,15:57:55
22.8134966666667,108.362711666667,0,0,39835.6652777778,2009-01-22,15:58:00
22.8134683333333,108.362711666667,0,0,39835.6653356481,2009-01-22,15:58:05
22.8134416666667,108.362703333333,0,0,39835.6653935185,2009-01-22,15:58:10
22.81343,108.36268,0,0,39835.6654513889,2009-01-22,15:58:15
22.813395,108.36266,0,0,39835.6655092593,2009-01-22,15:58:20
22.8133866666667,108.362685,0,0,39835.6655671296,2009-01-22,15:58:25
22.8133716666667,108.362678333333,0,0,39835.665625,2009-01-22,15:58:30
22.8133383333333,108.362673333333,0,0,39835.6656828704,2009-01-22,15:58:35
22.813285,108.36268,0,0,39835.6657407407,2009-01-22,15:58:40
22.8131833333333,108.362668333333,0,0,39835.6657986111,2009-01-22,15:58:45
22.81307,108.362758333333,0,0,39835.6658564815,2009-01-22,15:58:50
22.81307,108.362758333333,0,0,39835.6658912037,2009-01-22,15:58:53
22.8130666666667,108.362765,0,0,39835.6659143518,2009-01-22,15:58:55
22.8130866666667,108.362758333333,0,0,39835.6659722222,2009-01-22,15:59:00
22.813105,108.362776666667,0,0,39835.6660300926,2009-01-22,15:59:05
22.8131383333333,108.362756666667,0,0,39835.666087963,2009-01-22,15:59:10
22.8131866666667,108.362748333333,0,0,39835.6661458333,2009-01-22,15:59:15
22.8132416666667,108.36262,0,0,39835.6662037037,2009-01-22,15:59:20
22.81331,108.36261,0,0,39835.6662615741,2009-01-22,15:59:25
22.81335,108.362621666667,0,0,39835.6663194444,2009-01-22,15:59:30
22.8133566666667,108.362676666667,0,0,39835.6663773148,2009-01-22,15:59:35
22.8133316666667,108.362603333333,0,0,39835.6664351852,2009-01-22,15:59:40
22.8133566666667,108.362543333333,0,0,39835.6664930556,2009-01-22,15:59:45
22.8133533333333,108.362555,0,0,39835.6665509259,2009-01-22,15:59:50
22.8132583333333,108.362558333333,0,0,39835.6666087963,2009-01-22,15:59:55
22.8132233333333,108.362585,0,0,39835.6666666667,2009-01-22,16:00:00
22.813245,108.362603333333,0,0,39835.666724537,2009-01-22,16:00:05
22.81321,108.362643333333,0,0,39835.6667824074,2009-01-22,16:00:10
22.8131916666667,108.362686666667,0,0,39835.6668402778,2009-01-22,16:00:15
22.8131933333333,108.36272,0,0,39835.6668981481,2009-01-22,16:00:20
22.8132033333333,108.36276,0,0,39835.6669560185,2009-01-22,16:00:25
22.8133083333333,108.362825,0,0,39835.6670138889,2009-01-22,16:00:30
22.8133433333333,108.362831666667,0,0,39835.6670717593,2009-01-22,16:00:35
22.8133233333333,108.36283,0,0,39835.6671296296,2009-01-22,16:00:40
22.813245,108.362901666667,0,0,39835.6671875,2009-01-22,16:00:45
22.8131833333333,108.362968333333,0,0,39835.6672453704,2009-01-22,16:00:50
22.8131683333333,108.362981666667,0,0,39835.6673032407,2009-01-22,16:00:55
22.813175,108.362971666667,0,0,39835.6673611111,2009-01-22,16:01:00
22.81321,108.362956666667,0,0,39835.6674189815,2009-01-22,16:01:05
22.8132066666667,108.362955,0,0,39835.6674768519,2009-01-22,16:01:10
22.8132066666667,108.362953333333,0,0,39835.6675347222,2009-01-22,16:01:15
22.8132066666667,108.362953333333,0,0,39835.6675694444,2009-01-22,16:01:18
22.8132033333333,108.362946666667,0,0,39835.6675925926,2009-01-22,16:01:20
22.81333,108.362845,0,0,39835.667650463,2009-01-22,16:01:25
22.8134483333333,108.362791666667,0,0,39835.6677083333,2009-01-22,16:01:30
22.8134483333333,108.362791666667,0,0,39835.6677430556,2009-01-22,16:01:33
22.8134483333333,108.362791666667,0,0,39835.6677662037,2009-01-22,16:01:35
22.8134333333333,108.36278,0,0,39835.6678240741,2009-01-22,16:01:40
22.813385,108.362793333333,0,0,39835.6678819444,2009-01-22,16:01:45
22.81337,108.362723333333,0,0,39835.6679398148,2009-01-22,16:01:50
22.8133533333333,108.36269,0,0,39835.6679976852,2009-01-22,16:01:55
22.8133133333333,108.362695,0,0,39835.6680555556,2009-01-22,16:02:00
22.8132816666667,108.362678333333,0,0,39835.6681134259,2009-01-22,16:02:05
22.8132983333333,108.362653333333,0,0,39835.6681712963,2009-01-22,16:02:10
22.8132866666667,108.362625,0,0,39835.6682291667,2009-01-22,16:02:15
22.813195,108.362585,0,0,39835.668287037,2009-01-22,16:02:20
22.813205,108.362553333333,0,0,39835.6683449074,2009-01-22,16:02:25
22.8132266666667,108.36254,0,0,39835.6684027778,2009-01-22,16:02:30
22.8132866666667,108.362553333333,0,0,39835.6684606481,2009-01-22,16:02:35
22.81334,108.362566666667,0,0,39835.6685185185,2009-01-22,16:02:40
22.8133833333333,108.362635,0,0,39835.6685763889,2009-01-22,16:02:45
22.813455,108.362711666667,0,0,39835.6686342593,2009-01-22,16:02:50
22.8135283333333,108.362745,0,0,39835.6686921296,2009-01-22,16:02:55
22.8136183333333,108.362735,0,0,39835.66875,2009-01-22,16:03:00
22.8136533333333,108.362788333333,0,0,39835.6688078704,2009-01-22,16:03:05
22.813725,108.36279,0,0,39835.6688657407,2009-01-22,16:03:10
22.81378,108.362788333333,0,0,39835.6689236111,2009-01-22,16:03:15
22.81382,108.362821666667,0,0,39835.6689814815,2009-01-22,16:03:20
22.81387,108.362821666667,0,0,39835.6690393519,2009-01-22,16:03:25
22.81394,108.362825,0,0,39835.6690972222,2009-01-22,16:03:30
22.813995,108.362838333333,0,0,39835.6691550926,2009-01-22,16:03:35
22.8140233333333,108.362865,0,0,39835.669212963,2009-01-22,16:03:40
22.8140333333333,108.362893333333,0,0,39835.6692708333,2009-01-22,16:03:45
22.8140316666667,108.36293,0,0,39835.6693287037,2009-01-22,16:03:50
22.8140316666667,108.36293,0,0,39835.6693634259,2009-01-22,16:03:53
22.8140333333333,108.362931666667,0,0,39835.6693865741,2009-01-22,16:03:55
22.813995,108.362893333333,0,0,39835.6694444444,2009-01-22,16:04:00
22.81392,108.362821666667,0,0,39835.6695023148,2009-01-22,16:04:05
22.8138366666667,108.362755,0,0,39835.6695601852,2009-01-22,16:04:10
22.8137816666667,108.362685,0,0,39835.6696180556,2009-01-22,16:04:15
22.8136916666667,108.362515,0,0,39835.6696759259,2009-01-22,16:04:20
22.8136,108.362395,0,0,39835.6697337963,2009-01-22,16:04:25
22.8136616666667,108.362425,0,0,39835.6697916667,2009-01-22,16:04:30
22.813675,108.362461666667,0,0,39835.669849537,2009-01-22,16:04:35
22.813675,108.362461666667,0,0,39835.6698842593,2009-01-22,16:04:38
22.8136683333333,108.36247,0,0,39835.6699074074,2009-01-22,16:04:40
22.8136716666667,108.362626666667,0,0,39835.6699652778,2009-01-22,16:04:45
22.8137633333333,108.362731666667,0,0,39835.6700231481,2009-01-22,16:04:50
22.8137816666667,108.362813333333,0,0,39835.6700810185,2009-01-22,16:04:55
22.8139433333333,108.36263,0,0,39835.6723958333,2009-01-22,16:08:15
22.81399,108.362588333333,0,0,39835.6724537037,2009-01-22,16:08:20
22.814085,108.362681666667,0,0,39835.6725115741,2009-01-22,16:08:25
22.8141316666667,108.362453333333,0,0,39835.6729166667,2009-01-22,16:09:00
22.814115,108.362486666667,0,0,39835.672974537,2009-01-22,16:09:05
22.8141116666667,108.362546666667,0,0,39835.6730324074,2009-01-22,16:09:10
22.8141383333333,108.362558333333,0,0,39835.6730902778,2009-01-22,16:09:15
22.81411,108.36256,0,0,39835.6731481481,2009-01-22,16:09:20
22.8140766666667,108.362558333333,0,0,39835.6732060185,2009-01-22,16:09:25
22.8140766666667,108.362523333333,0,0,39835.6732638889,2009-01-22,16:09:30
22.8139783333333,108.362601666667,0,0,39835.6733217593,2009-01-22,16:09:35
22.8139516666667,108.362638333333,0,0,39835.6733796296,2009-01-22,16:09:40
22.813945,108.36265,0,0,39835.6734375,2009-01-22,16:09:45
22.8139316666667,108.362506666667,0,0,39835.6734953704,2009-01-22,16:09:50
22.813955,108.362393333333,0,0,39835.6735532407,2009-01-22,16:09:55
22.8139666666667,108.362343333333,0,0,39835.6736111111,2009-01-22,16:10:00
22.8139166666667,108.362416666667,0,0,39835.6736689815,2009-01-22,16:10:05
22.8138766666667,108.362505,0,0,39835.6737268518,2009-01-22,16:10:10
22.813895,108.362546666667,0,0,39835.6737847222,2009-01-22,16:10:15
22.81384,108.362578333333,0,0,39835.6738425926,2009-01-22,16:10:20
22.81375,108.362548333333,0,0,39835.673900463,2009-01-22,16:10:25
22.814745,108.362843333333,0,0,39835.6742476852,2009-01-22,16:10:55
22.8146333333333,108.362871666667,0,0,39835.6743055556,2009-01-22,16:11:00
22.8146166666667,108.36272,0,0,39835.6743634259,2009-01-22,16:11:05
22.814335,108.362621666667,0,0,39835.6744212963,2009-01-22,16:11:10
22.8142133333333,108.362695,0,0,39835.6744791667,2009-01-22,16:11:15
22.8141033333333,108.362695,0,0,39835.674537037,2009-01-22,16:11:20
22.8140566666667,108.362645,0,0,39835.6745949074,2009-01-22,16:11:25
22.81403,108.36259,0,0,39835.6746527778,2009-01-22,16:11:30
22.8138766666667,108.362538333333,0,0,39835.6747106481,2009-01-22,16:11:35
22.8137933333333,108.362466666667,0,0,39835.6747685185,2009-01-22,16:11:40
22.8137283333333,108.362448333333,0,0,39835.6748263889,2009-01-22,16:11:45
22.8136766666667,108.362461666667,0,0,39835.6748842593,2009-01-22,16:11:50
22.8136583333333,108.362486666667,0,0,39835.6749421296,2009-01-22,16:11:55
22.8136416666667,108.362426666667,0,0,39835.675,2009-01-22,16:12:00
22.8136233333333,108.36239,0,0,39835.6750578704,2009-01-22,16:12:05
22.8136116666667,108.362321666667,0,0,39835.6751157407,2009-01-22,16:12:10
22.8136083333333,108.362271666667,0,0,39835.6751736111,2009-01-22,16:12:15
22.81369,108.362256666667,0,0,39835.6752314815,2009-01-22,16:12:20
22.813665,108.362248333333,0,0,39835.6752893519,2009-01-22,16:12:25
22.8136366666667,108.362236666667,0,0,39835.6753472222,2009-01-22,16:12:30
22.8135583333333,108.362268333333,0,0,39835.6754050926,2009-01-22,16:12:35
22.8135016666667,108.362308333333,0,0,39835.675462963,2009-01-22,16:12:40
22.8135066666667,108.36232,0,0,39835.6755208333,2009-01-22,16:12:45
22.8134866666667,108.362343333333,0,0,39835.6755787037,2009-01-22,16:12:50
22.8134583333333,108.36238,0,0,39835.6756365741,2009-01-22,16:12:55
22.81343,108.362331666667,0,0,39835.6756944444,2009-01-22,16:13:00
22.813405,108.362271666667,0,0,39835.6757523148,2009-01-22,16:13:05
22.813375,108.362248333333,0,0,39835.6758101852,2009-01-22,16:13:10
22.8133966666667,108.362231666667,0,0,39835.6758680556,2009-01-22,16:13:15
22.8134183333333,108.362225,0,0,39835.6759259259,2009-01-22,16:13:20
22.8134283333333,108.362231666667,0,0,39835.6759837963,2009-01-22,16:13:25
22.8134216666667,108.362201666667,0,0,39835.6760416667,2009-01-22,16:13:30
22.8134483333333,108.362195,0,0,39835.676099537,2009-01-22,16:13:35
22.8134533333333,108.362221666667,0,0,39835.6761574074,2009-01-22,16:13:40
22.8134383333333,108.36231,0,0,39835.6762152778,2009-01-22,16:13:45
22.813465,108.362333333333,0,0,39835.6762731481,2009-01-22,16:13:50
22.8134766666667,108.36236,0,0,39835.6763310185,2009-01-22,16:13:55
22.81387,108.362721666667,0,0,39835.6763888889,2009-01-22,16:14:00
22.8139733333333,108.362751666667,0,0,39835.6764467593,2009-01-22,16:14:05
22.81409,108.362685,0,0,39835.6765046296,2009-01-22,16:14:10
22.81409,108.362673333333,0,0,39835.6765625,2009-01-22,16:14:15
22.8140266666667,108.362856666667,0,0,39835.6766203704,2009-01-22,16:14:20
22.8139833333333,108.362938333333,0,0,39835.6766782407,2009-01-22,16:14:25
22.8139616666667,108.36288,0,0,39835.6767361111,2009-01-22,16:14:30
22.8139366666667,108.362848333333,0,0,39835.6767939815,2009-01-22,16:14:35
22.81396,108.362811666667,0,0,39835.6768518519,2009-01-22,16:14:40
22.8139983333333,108.362795,0,0,39835.6769097222,2009-01-22,16:14:45
22.8140216666667,108.362743333333,0,0,39835.6769675926,2009-01-22,16:14:50
22.8140333333333,108.362725,0,0,39835.677025463,2009-01-22,16:14:55
22.813995,108.3627,0,0,39835.6770833333,2009-01-22,16:15:00
22.8139666666667,108.362641666667,0,0,39835.6771412037,2009-01-22,16:15:05
22.8139566666667,108.362605,0,0,39835.6771990741,2009-01-22,16:15:10
22.813935,108.362601666667,0,0,39835.6772569444,2009-01-22,16:15:15
22.81393,108.362565,0,0,39835.6773148148,2009-01-22,16:15:20
22.8139533333333,108.36255,0,0,39835.6773726852,2009-01-22,16:15:25
22.8139233333333,108.362486666667,0,0,39835.6774305556,2009-01-22,16:15:30
22.8138366666667,108.362516666667,0,0,39835.6774884259,2009-01-22,16:15:35
22.8126516666667,108.361826666667,0,0,39835.6788194444,2009-01-22,16:17:30
22.812365,108.361668333333,0,0,39835.6788773148,2009-01-22,16:17:35
22.812345,108.361476666667,0,0,39835.6789351852,2009-01-22,16:17:40
22.8123483333333,108.361398333333,0,0,39835.6789930556,2009-01-22,16:17:45
22.8123,108.361393333333,0,0,39835.6790509259,2009-01-22,16:17:50
22.8122816666667,108.361381666667,0,0,39835.6791087963,2009-01-22,16:17:55
22.8123066666667,108.3614,0,0,39835.6791666667,2009-01-22,16:18:00
22.8136116666667,108.362278333333,0,0,39835.679224537,2009-01-22,16:18:05
22.81373,108.362351666667,0,0,39835.6792824074,2009-01-22,16:18:10
22.813805,108.362291666667,0,0,39835.6793402778,2009-01-22,16:18:15
22.8139,108.362201666667,0,0,39835.6793981481,2009-01-22,16:18:20
22.8139233333333,108.362193333333,0,0,39835.6794560185,2009-01-22,16:18:25
22.8138966666667,108.362283333333,0,0,39835.6795138889,2009-01-22,16:18:30
22.81387,108.36225,0,0,39835.6795717593,2009-01-22,16:18:35
22.8138583333333,108.362168333333,0,0,39835.6796296296,2009-01-22,16:18:40
22.8138516666667,108.36215,0,0,39835.6796875,2009-01-22,16:18:45
22.8138233333333,108.362106666667,0,0,39835.6797453704,2009-01-22,16:18:50
22.8138233333333,108.362106666667,0,0,39835.6797800926,2009-01-22,16:18:53
22.8138316666667,108.362115,0,0,39835.6798032407,2009-01-22,16:18:55
22.81382,108.362106666667,0,0,39835.6798611111,2009-01-22,16:19:00
22.813775,108.362148333333,0,0,39835.6799189815,2009-01-22,16:19:05
22.813785,108.362186666667,0,0,39835.6799768518,2009-01-22,16:19:10
22.8138133333333,108.362218333333,0,0,39835.6800347222,2009-01-22,16:19:15
22.8138133333333,108.362218333333,0,0,39835.6800694444,2009-01-22,16:19:18
22.81381,108.362215,0,0,39835.6800925926,2009-01-22,16:19:20
22.813765,108.362291666667,0,0,39835.680150463,2009-01-22,16:19:25
22.8137233333333,108.362368333333,0,0,39835.6802083333,2009-01-22,16:19:30
22.8137116666667,108.362398333333,0,0,39835.6802662037,2009-01-22,16:19:35
22.8137316666667,108.3624,0,0,39835.6803240741,2009-01-22,16:19:40
22.81384,108.36237,0,0,39835.6803819444,2009-01-22,16:19:45
22.813925,108.362356666667,0,0,39835.6804398148,2009-01-22,16:19:50
22.81395,108.36237,0,0,39835.6804976852,2009-01-22,16:19:55
22.8139766666667,108.362401666667,0,0,39835.6805555556,2009-01-22,16:20:00
22.8139883333333,108.362451666667,0,0,39835.6806134259,2009-01-22,16:20:05
22.8139733333333,108.362475,0,0,39835.6806712963,2009-01-22,16:20:10
22.8139683333333,108.362505,0,0,39835.6807291667,2009-01-22,16:20:15
22.8139483333333,108.362555,0,0,39835.680787037,2009-01-22,16:20:20
22.8139333333333,108.362618333333,0,0,39835.6808449074,2009-01-22,16:20:25
22.813905,108.362703333333,0,0,39835.6809027778,2009-01-22,16:20:30
22.8138616666667,108.362788333333,0,0,39835.6809606481,2009-01-22,16:20:35
22.8138483333333,108.362841666667,0,0,39835.6810185185,2009-01-22,16:20:40
22.81384,108.362875,0,0,39835.6810763889,2009-01-22,16:20:45
22.8138883333333,108.362921666667,0,0,39835.6811342593,2009-01-22,16:20:50
22.813975,108.362958333333,0,0,39835.6811921296,2009-01-22,16:20:55
22.8140383333333,108.36301,0,0,39835.68125,2009-01-22,16:21:00
22.8139233333333,108.36299,0,0,39835.6813078704,2009-01-22,16:21:05
22.8138433333333,108.36299,0,0,39835.6813657407,2009-01-22,16:21:10
22.813795,108.36298,0,0,39835.6814236111,2009-01-22,16:21:15
22.8138266666667,108.362965,0,0,39835.6814814815,2009-01-22,16:21:20
22.8138383333333,108.362938333333,0,0,39835.6815393518,2009-01-22,16:21:25
22.8138416666667,108.362873333333,0,0,39835.6815972222,2009-01-22,16:21:30
22.8138316666667,108.362873333333,0,0,39835.6816550926,2009-01-22,16:21:35
22.8138033333333,108.362876666667,0,0,39835.681712963,2009-01-22,16:21:40
22.8138183333333,108.362776666667,0,0,39835.6817708333,2009-01-22,16:21:45
22.8138166666667,108.362658333333,0,0,39835.6818287037,2009-01-22,16:21:50
22.8138416666667,108.362563333333,0,0,39835.6818865741,2009-01-22,16:21:55
22.81394,108.36254,0,0,39835.6819444444,2009-01-22,16:22:00
22.8139033333333,108.362601666667,0,0,39835.6820023148,2009-01-22,16:22:05
22.8139783333333,108.36269,0,0,39835.6820601852,2009-01-22,16:22:10
22.8140166666667,108.362756666667,0,0,39835.6821180556,2009-01-22,16:22:15
22.8140333333333,108.362796666667,0,0,39835.6821759259,2009-01-22,16:22:20
22.8140933333333,108.362815,0,0,39835.6822337963,2009-01-22,16:22:25
22.8141616666667,108.362836666667,0,0,39835.6822916667,2009-01-22,16:22:30
22.81423,108.362891666667,0,0,39835.682349537,2009-01-22,16:22:35
22.814385,108.362971666667,0,0,39835.6824074074,2009-01-22,16:22:40
22.8145783333333,108.36308,0,0,39835.6824652778,2009-01-22,16:22:45
22.8148366666667,108.363183333333,0,0,39835.6825231481,2009-01-22,16:22:50
22.8147166666667,108.363293333333,0,0,39835.6825810185,2009-01-22,16:22:55
22.8148233333333,108.363408333333,0,0,39835.6826388889,2009-01-22,16:23:00
22.8144933333333,108.363203333333,0,0,39835.6826967593,2009-01-22,16:23:05
22.8145083333333,108.363198333333,0,0,39835.6827546296,2009-01-22,16:23:10
22.8145333333333,108.363075,0,0,39835.6828125,2009-01-22,16:23:15
22.8145433333333,108.362963333333,0,0,39835.6828703704,2009-01-22,16:23:20
22.8145983333333,108.362951666667,0,0,39835.6829282407,2009-01-22,16:23:25
22.81466,108.362943333333,0,0,39835.6829861111,2009-01-22,16:23:30
22.8147166666667,108.362963333333,0,0,39835.6830439815,2009-01-22,16:23:35
22.8147416666667,108.362965,0,0,39835.6831018519,2009-01-22,16:23:40
22.8148,108.362956666667,0,0,39835.6831597222,2009-01-22,16:23:45
22.81491,108.362978333333,0,0,39835.6832175926,2009-01-22,16:23:50
22.81509,108.363063333333,0,0,39835.683275463,2009-01-22,16:23:55
22.815175,108.363101666667,0,0,39835.6833333333,2009-01-22,16:24:00
22.8151933333333,108.363105,0,0,39835.6833912037,2009-01-22,16:24:05
22.81519,108.363143333333,0,0,39835.6834490741,2009-01-22,16:24:10
22.8151416666667,108.363156666667,0,0,39835.6835069444,2009-01-22,16:24:15
22.8150766666667,108.363083333333,0,0,39835.6835648148,2009-01-22,16:24:20
22.8150583333333,108.36305,0,0,39835.6836226852,2009-01-22,16:24:25
22.815085,108.363005,0,0,39835.6836805556,2009-01-22,16:24:30
22.8150616666667,108.362905,0,0,39835.6837384259,2009-01-22,16:24:35
22.815075,108.362875,0,0,39835.6837962963,2009-01-22,16:24:40
22.81518,108.362831666667,0,0,39835.6838541667,2009-01-22,16:24:45
22.81544,108.36301,0,0,39835.683912037,2009-01-22,16:24:50
22.8155283333333,108.36303,0,0,39835.6839699074,2009-01-22,16:24:55
22.8156483333333,108.362841666667,0,0,39835.6840277778,2009-01-22,16:25:00
22.8156833333333,108.362513333333,0,0,39835.6840856481,2009-01-22,16:25:05
22.8157116666667,108.36201,0,0,39835.6841435185,2009-01-22,16:25:10
22.8157116666667,108.361345,0,0,39835.6842013889,2009-01-22,16:25:15
22.8156483333333,108.360661666667,0,0,39835.6842592593,2009-01-22,16:25:20
22.81567,108.360055,0,0,39835.6843171296,2009-01-22,16:25:25
22.81576,108.359698333333,0,0,39835.684375,2009-01-22,16:25:30
22.8157316666667,108.35952,0,0,39835.6844328704,2009-01-22,16:25:35
22.8157216666667,108.35944,0,0,39835.6844907407,2009-01-22,16:25:40
22.8157383333333,108.359215,0,0,39835.6845486111,2009-01-22,16:25:45
22.8157733333333,108.358811666667,0,0,39835.6846064815,2009-01-22,16:25:50
22.8157666666667,108.35832,0,0,39835.6846643519,2009-01-22,16:25:55
22.81575,108.357766666667,0,0,39835.6847222222,2009-01-22,16:26:00
22.8157316666667,108.35715,0,0,39835.6847800926,2009-01-22,16:26:05
22.8157183333333,108.356495,0,0,39835.684837963,2009-01-22,16:26:10
22.815725,108.355778333333,0,0,39835.6848958333,2009-01-22,16:26:15
22.81573,108.355051666667,0,0,39835.6849537037,2009-01-22,16:26:20
22.8157683333333,108.354203333333,0,0,39835.6850115741,2009-01-22,16:26:25
22.8157716666667,108.353258333333,0,0,39835.6850694444,2009-01-22,16:26:30
22.81578,108.352308333333,0,0,39835.6851273148,2009-01-22,16:26:35
22.8157766666667,108.351453333333,0,0,39835.6851851852,2009-01-22,16:26:40
22.8157733333333,108.35067,0,0,39835.6852430556,2009-01-22,16:26:45
22.8157916666667,108.349793333333,0,0,39835.6853009259,2009-01-22,16:26:50
22.8157833333333,108.348836666667,0,0,39835.6853587963,2009-01-22,16:26:55
22.8157516666667,108.347971666667,0,0,39835.6854166667,2009-01-22,16:27:00
22.8157483333333,108.347133333333,0,0,39835.685474537,2009-01-22,16:27:05
22.815745,108.346201666667,0,0,39835.6855324074,2009-01-22,16:27:10
22.8157116666667,108.345268333333,0,0,39835.6855902778,2009-01-22,16:27:15
22.8157216666667,108.344415,0,0,39835.6856481481,2009-01-22,16:27:20
22.8157633333333,108.343796666667,0,0,39835.6857060185,2009-01-22,16:27:25
22.8157666666667,108.343656666667,0,0,39835.6857638889,2009-01-22,16:27:30
22.8156983333333,108.343613333333,0,0,39835.6858217593,2009-01-22,16:27:35
22.8153983333333,108.343476666667,0,0,39835.6858796296,2009-01-22,16:27:40
22.8153633333333,108.343453333333,0,0,39835.6859375,2009-01-22,16:27:45
22.8153616666667,108.343448333333,0,0,39835.6859953704,2009-01-22,16:27:50
22.81536,108.343446666667,0,0,39835.6860532407,2009-01-22,16:27:55
22.81536,108.343446666667,0,0,39835.686087963,2009-01-22,16:27:58
22.8153583333333,108.343446666667,0,0,39835.6861111111,2009-01-22,16:28:00
22.8153033333333,108.343455,0,0,39835.6861689815,2009-01-22,16:28:05
22.81522,108.34344,0,0,39835.6862268519,2009-01-22,16:28:10
22.815135,108.34344,0,0,39835.6862847222,2009-01-22,16:28:15
22.8150416666667,108.343426666667,0,0,39835.6863425926,2009-01-22,16:28:20
22.8148583333333,108.343426666667,0,0,39835.686400463,2009-01-22,16:28:25
22.814735,108.343428333333,0,0,39835.6864583333,2009-01-22,16:28:30
22.8145766666667,108.343436666667,0,0,39835.6865162037,2009-01-22,16:28:35
22.8145133333333,108.343428333333,0,0,39835.6865740741,2009-01-22,16:28:40
22.8144866666667,108.343403333333,0,0,39835.6866319444,2009-01-22,16:28:45
22.81448,108.343383333333,0,0,39835.6866898148,2009-01-22,16:28:50
22.81452,108.343381666667,0,0,39835.6867476852,2009-01-22,16:28:55
22.814545,108.34338,0,0,39835.6868055556,2009-01-22,16:29:00
22.8146083333333,108.343385,0,0,39835.6868634259,2009-01-22,16:29:05
22.8146216666667,108.343401666667,0,0,39835.6869212963,2009-01-22,16:29:10
22.81466,108.34336,0,0,39835.6869791667,2009-01-22,16:29:15
22.8147633333333,108.343078333333,0,0,39835.687037037,2009-01-22,16:29:20
22.8152516666667,108.342635,0,0,39835.6870949074,2009-01-22,16:29:25
22.815665,108.342038333333,0,0,39835.6871527778,2009-01-22,16:29:30
22.8157433333333,108.341305,0,0,39835.6872106481,2009-01-22,16:29:35
22.81576,108.340448333333,0,0,39835.6872685185,2009-01-22,16:29:40
22.8157683333333,108.339568333333,0,0,39835.6873263889,2009-01-22,16:29:45
22.8157783333333,108.338671666667,0,0,39835.6873842593,2009-01-22,16:29:50
22.8157666666667,108.337748333333,0,0,39835.6874421296,2009-01-22,16:29:55
22.8157683333333,108.336778333333,0,0,39835.6875,2009-01-22,16:30:00
22.815775,108.335853333333,0,0,39835.6875578704,2009-01-22,16:30:05
22.8157883333333,108.334911666667,0,0,39835.6876157407,2009-01-22,16:30:10
22.8157833333333,108.334025,0,0,39835.6876736111,2009-01-22,16:30:15
22.8157666666667,108.333386666667,0,0,39835.6877314815,2009-01-22,16:30:20
22.8157433333333,108.333115,0,0,39835.6877893518,2009-01-22,16:30:25
22.8157183333333,108.333093333333,0,0,39835.6878472222,2009-01-22,16:30:30
22.8157183333333,108.333093333333,0,0,39835.6878819444,2009-01-22,16:30:33
22.8157183333333,108.333088333333,0,0,39835.6879050926,2009-01-22,16:30:35
22.8157183333333,108.333066666667,0,0,39835.687962963,2009-01-22,16:30:40
22.8157183333333,108.333056666667,0,0,39835.6880208333,2009-01-22,16:30:45
22.8157183333333,108.333043333333,0,0,39835.6880787037,2009-01-22,16:30:50
22.8157433333333,108.332956666667,0,0,39835.6881365741,2009-01-22,16:30:55
22.8157566666667,108.332793333333,0,0,39835.6881944444,2009-01-22,16:31:00
22.815775,108.332686666667,0,0,39835.6882523148,2009-01-22,16:31:05
22.8157616666667,108.33247,0,0,39835.6883101852,2009-01-22,16:31:10
22.8155816666667,108.332266666667,0,0,39835.6883680556,2009-01-22,16:31:15
22.8152183333333,108.332253333333,0,0,39835.6884259259,2009-01-22,16:31:20
22.8147516666667,108.332281666667,0,0,39835.6884837963,2009-01-22,16:31:25
22.8142983333333,108.332283333333,0,0,39835.6885416667,2009-01-22,16:31:30
22.8139166666667,108.33231,0,0,39835.688599537,2009-01-22,16:31:35
22.81382,108.332275,0,0,39835.6886574074,2009-01-22,16:31:40
22.8138033333333,108.332333333333,0,0,39835.6887152778,2009-01-22,16:31:45
22.813835,108.33234,0,0,39835.6887731481,2009-01-22,16:31:50
22.8138366666667,108.33234,0,0,39835.6888310185,2009-01-22,16:31:55
22.8138383333333,108.33234,0,0,39835.6888888889,2009-01-22,16:32:00
22.813835,108.332341666667,0,0,39835.6889467593,2009-01-22,16:32:05
22.8138383333333,108.332343333333,0,0,39835.6890046296,2009-01-22,16:32:10
22.81384,108.332341666667,0,0,39835.6890625,2009-01-22,16:32:15
22.8138383333333,108.332341666667,0,0,39835.6891203704,2009-01-22,16:32:20
22.8138333333333,108.332338333333,0,0,39835.6891782407,2009-01-22,16:32:25
22.81383,108.332338333333,0,0,39835.6892361111,2009-01-22,16:32:30
22.8138316666667,108.332336666667,0,0,39835.6892939815,2009-01-22,16:32:35
22.8138316666667,108.332336666667,0,0,39835.6893287037,2009-01-22,16:32:38
22.8138383333333,108.332338333333,0,0,39835.6893518518,2009-01-22,16:32:40
22.8138483333333,108.33234,0,0,39835.6894097222,2009-01-22,16:32:45
22.813855,108.332341666667,0,0,39835.6894675926,2009-01-22,16:32:50
22.8138566666667,108.332341666667,0,0,39835.689525463,2009-01-22,16:32:55
22.8138583333333,108.332341666667,0,0,39835.6895833333,2009-01-22,16:33:00
22.8138583333333,108.332341666667,0,0,39835.6896180556,2009-01-22,16:33:03
22.8138583333333,108.332341666667,0,0,39835.6896412037,2009-01-22,16:33:05
22.8138116666667,108.332331666667,0,0,39835.6896990741,2009-01-22,16:33:10
22.8137416666667,108.332318333333,0,0,39835.6897569444,2009-01-22,16:33:15
22.8137083333333,108.332361666667,0,0,39835.6898148148,2009-01-22,16:33:20
22.8136916666667,108.33241,0,0,39835.6898726852,2009-01-22,16:33:25
22.81371,108.332455,0,0,39835.6899305556,2009-01-22,16:33:30
22.8137216666667,108.332511666667,0,0,39835.6899884259,2009-01-22,16:33:35
22.8137133333333,108.332586666667,0,0,39835.6900462963,2009-01-22,16:33:40
22.81372,108.332665,0,0,39835.6901041667,2009-01-22,16:33:45
22.8137283333333,108.332743333333,0,0,39835.690162037,2009-01-22,16:33:50
22.8137266666667,108.332825,0,0,39835.6902199074,2009-01-22,16:33:55
22.8137283333333,108.332915,0,0,39835.6902777778,2009-01-22,16:34:00
22.8137333333333,108.333003333333,0,0,39835.6903356481,2009-01-22,16:34:05
22.8137216666667,108.333076666667,0,0,39835.6903935185,2009-01-22,16:34:10
22.8136733333333,108.333143333333,0,0,39835.6904513889,2009-01-22,16:34:15
22.8136666666667,108.333226666667,0,0,39835.6905092593,2009-01-22,16:34:20
22.81368,108.333328333333,0,0,39835.6905671296,2009-01-22,16:34:25
22.8136866666667,108.333423333333,0,0,39835.690625,2009-01-22,16:34:30
22.813685,108.333476666667,0,0,39835.6906828704,2009-01-22,16:34:35
22.8136783333333,108.33352,0,0,39835.6907407407,2009-01-22,16:34:40
22.8136783333333,108.33352,0,0,39835.690775463,2009-01-22,16:34:43
22.8136783333333,108.333528333333,0,0,39835.6907986111,2009-01-22,16:34:45
22.8136483333333,108.3336,0,0,39835.6908564815,2009-01-22,16:34:50
22.8135633333333,108.333576666667,0,0,39835.6909143519,2009-01-22,16:34:55
22.8135416666667,108.333528333333,0,0,39835.6909722222,2009-01-22,16:35:00
22.8136,108.333525,0,0,39835.6910300926,2009-01-22,16:35:05
22.8136433333333,108.333553333333,0,0,39835.691087963,2009-01-22,16:35:10
22.8135566666667,108.33361,0,0,39835.6911458333,2009-01-22,16:35:15
22.81353,108.333795,0,0,39835.6912037037,2009-01-22,16:35:20
22.8132983333333,108.333906666667,0,0,39835.6912615741,2009-01-22,16:35:25
22.8132233333333,108.334008333333,0,0,39835.6913194444,2009-01-22,16:35:30
22.813135,108.334161666667,0,0,39835.6913773148,2009-01-22,16:35:35
22.8130833333333,108.334328333333,0,0,39835.6914351852,2009-01-22,16:35:40
22.8130533333333,108.33442,0,0,39835.6914930556,2009-01-22,16:35:45
22.8130883333333,108.334443333333,0,0,39835.6915509259,2009-01-22,16:35:50
22.8131016666667,108.334426666667,0,0,39835.6916087963,2009-01-22,16:35:55
22.81314,108.33437,0,0,39835.6916666667,2009-01-22,16:36:00
22.8131566666667,108.334335,0,0,39835.691724537,2009-01-22,16:36:05
22.81317,108.334311666667,0,0,39835.6917824074,2009-01-22,16:36:10
22.813175,108.334296666667,0,0,39835.6918402778,2009-01-22,16:36:15
22.8131816666667,108.334281666667,0,0,39835.6918981481,2009-01-22,16:36:20
22.8131883333333,108.33427,0,0,39835.6919560185,2009-01-22,16:36:25
22.8131883333333,108.33427,0,0,39835.6919907407,2009-01-22,16:36:28
22.8131883333333,108.334266666667,0,0,39835.6920138889,2009-01-22,16:36:30
22.813195,108.33425,0,0,39835.6920717593,2009-01-22,16:36:35
22.8132066666667,108.334223333333,0,0,39835.6921296296,2009-01-22,16:36:40
22.8132416666667,108.334178333333,0,0,39835.6921875,2009-01-22,16:36:45
22.8133266666667,108.334143333333,0,0,39835.6922453704,2009-01-22,16:36:50
22.8134416666667,108.334095,0,0,39835.6923032407,2009-01-22,16:36:55
22.813555,108.33406,0,0,39835.6923611111,2009-01-22,16:37:00
22.8136866666667,108.334086666667,0,0,39835.6924189815,2009-01-22,16:37:05
22.8137983333333,108.334131666667,0,0,39835.6924768519,2009-01-22,16:37:10
22.813895,108.334121666667,0,0,39835.6925347222,2009-01-22,16:37:15
22.8139633333333,108.334121666667,0,0,39835.6925925926,2009-01-22,16:37:20
22.8139833333333,108.334096666667,0,0,39835.692650463,2009-01-22,16:37:25
22.81399,108.33407,0,0,39835.6927083333,2009-01-22,16:37:30
22.8139616666667,108.334108333333,0,0,39835.6927662037,2009-01-22,16:37:35
22.8139566666667,108.334121666667,0,0,39835.6928240741,2009-01-22,16:37:40
22.8139316666667,108.334138333333,0,0,39835.6928819444,2009-01-22,16:37:45
22.81388,108.334163333333,0,0,39835.6929398148,2009-01-22,16:37:50
22.8138866666667,108.334188333333,0,0,39835.6929976852,2009-01-22,16:37:55
22.8139416666667,108.334203333333,0,0,39835.6930555556,2009-01-22,16:38:00
22.81396,108.33422,0,0,39835.6931134259,2009-01-22,16:38:05
22.81394,108.334211666667,0,0,39835.6931712963,2009-01-22,16:38:10
22.81391,108.3342,0,0,39835.6932291667,2009-01-22,16:38:15
22.8139083333333,108.334201666667,0,0,39835.693287037,2009-01-22,16:38:20
22.8139083333333,108.3342,0,0,39835.6933449074,2009-01-22,16:38:25
22.8139116666667,108.334196666667,0,0,39835.6934027778,2009-01-22,16:38:30
22.8139116666667,108.334196666667,0,0,39835.6934375,2009-01-22,16:38:33
22.813915,108.334188333333,0,0,39835.6934606481,2009-01-22,16:38:35
22.8139466666667,108.334163333333,0,0,39835.6935185185,2009-01-22,16:38:40
22.8139133333333,108.334146666667,0,0,39835.6935763889,2009-01-22,16:38:45
