# Supplementary material for: Research on differential privacy protection method based on user tendency
Source: PLoS One. 2023 Oct 26;18(10):e0288823. doi: 10.1371/journal.pone.0288823 (PMC10602288; doi:10.1371/journal.pone.0288823)
Supplement: S2 Data — (ZIP) [file pone.0288823.s002.zip › Data 5-2/023/Trajectory/20090122182935.plt]

Geolife trajectory
WGS 84
Altitude is in Feet
Reserved 3
0,2,255,My Track,0,0,2,8421376
0
22.815658,108.333045,0,133.073674540682,39835.7705439815,2009-01-22,18:29:35
22.815643,108.333094,0,116.907240813648,39835.7706018519,2009-01-22,18:29:40
22.815624,108.33323,0,171.728595800525,39835.7706597222,2009-01-22,18:29:45
22.815645,108.33322,0,176.289839238845,39835.7707175926,2009-01-22,18:29:50
22.815645,108.333191,0,175.765980971129,39835.770775463,2009-01-22,18:29:55
22.815619,108.333204,0,177.883389107612,39835.7708333333,2009-01-22,18:30:00
22.815593,108.333202,0,169.942772309711,39835.7708912037,2009-01-22,18:30:05
22.81565,108.333173,0,162.613248031496,39835.7709490741,2009-01-22,18:30:10
22.815684,108.333159,0,167.931322178478,39835.7710069444,2009-01-22,18:30:15
22.815661,108.333203,0,181.395,39835.7710648148,2009-01-22,18:30:20
22.815625,108.333183,0,180.337020997375,39835.7711226852,2009-01-22,18:30:25
22.815643,108.333182,0,179.707096456693,39835.7711805556,2009-01-22,18:30:30
22.815634,108.333179,0,181.737946194226,39835.7712384259,2009-01-22,18:30:35
22.815634,108.333179,0,181.737946194226,39835.7712731481,2009-01-22,18:30:38
22.815632,108.333183,0,181.775131233596,39835.7712962963,2009-01-22,18:30:40
22.815643,108.33319,0,180.846423884514,39835.7713541667,2009-01-22,18:30:45
22.815642,108.333222,0,179.582644356955,39835.771412037,2009-01-22,18:30:50
22.815644,108.333262,0,179.63250328084,39835.7714699074,2009-01-22,18:30:55
22.815675,108.333356,0,177.081000656168,39835.7715277778,2009-01-22,18:31:00
22.81563,108.333397,0,173.300344488189,39835.7715856481,2009-01-22,18:31:05
22.81553,108.333597,0,175.717559055118,39835.7716435185,2009-01-22,18:31:10
22.815521,108.333623,0,176.331528871391,39835.7717013889,2009-01-22,18:31:15
22.815579,108.333688,0,179.101062992126,39835.7717592593,2009-01-22,18:31:20
22.815633,108.333732,0,192.127053805774,39835.7718171296,2009-01-22,18:31:25
22.81576,108.333738,0,209.660541338583,39835.771875,2009-01-22,18:31:30
22.815727,108.333729,0,231.045075459318,39835.7719328704,2009-01-22,18:31:35
22.815766,108.333741,0,241.12969160105,39835.7719907407,2009-01-22,18:31:40
22.815723,108.333751,0,248.59623687664,39835.7720486111,2009-01-22,18:31:45
22.81575,108.333756,0,238.162312992126,39835.7721064815,2009-01-22,18:31:50
22.815754,108.333756,0,245.294471784777,39835.7721643519,2009-01-22,18:31:55
22.815757,108.333755,0,246.48280839895,39835.7722222222,2009-01-22,18:32:00
22.815755,108.333755,0,246.270423228346,39835.7722800926,2009-01-22,18:32:05
22.815753,108.333755,0,245.830705380577,39835.772337963,2009-01-22,18:32:10
22.815752,108.333755,0,245.624101049869,39835.7723958333,2009-01-22,18:32:15
22.815752,108.333755,0,245.550209973753,39835.7724537037,2009-01-22,18:32:20
22.815753,108.333755,0,245.37937664042,39835.7725115741,2009-01-22,18:32:25
22.815753,108.333755,0,245.37937664042,39835.7725462963,2009-01-22,18:32:28
22.815752,108.333751,0,245.266686351706,39835.7725694444,2009-01-22,18:32:30
22.815738,108.33374,0,244.312086614173,39835.7726273148,2009-01-22,18:32:35
22.815733,108.333735,0,244.065433070866,39835.7726851852,2009-01-22,18:32:40
22.815733,108.333735,0,244.065433070866,39835.7727199074,2009-01-22,18:32:43
22.815729,108.333732,0,243.927637795276,39835.7727430556,2009-01-22,18:32:45
22.815724,108.333741,0,244.499842519685,39835.7728009259,2009-01-22,18:32:50
22.815725,108.333839,0,248.477765748031,39835.7728587963,2009-01-22,18:32:55
22.815703,108.334037,0,261.310367454068,39835.7729166667,2009-01-22,18:33:00
22.815561,108.334241,0,276.318346456693,39835.772974537,2009-01-22,18:33:05
22.815477,108.334539,0,290.343392388451,39835.7730324074,2009-01-22,18:33:10
22.815504,108.334877,0,303.812027559055,39835.7730902778,2009-01-22,18:33:15
22.815742,108.335398,0,310.223946850394,39835.7731481481,2009-01-22,18:33:20
22.815758,108.335871,0,304.069570209974,39835.7732060185,2009-01-22,18:33:25
22.815772,108.336297,0,294.874422572178,39835.7732638889,2009-01-22,18:33:30
22.815766,108.336684,0,286.059215879265,39835.7733217593,2009-01-22,18:33:35
22.815773,108.337132,0,282.361387795276,39835.7733796296,2009-01-22,18:33:40
22.815746,108.337561,0,278.928635170604,39835.7734375,2009-01-22,18:33:45
22.815808,108.337951,0,272.989124015748,39835.7734953704,2009-01-22,18:33:50
22.815886,108.338348,0,261.653015091863,39835.7735532407,2009-01-22,18:33:55
22.815899,108.338835,0,251.895524934383,39835.7736111111,2009-01-22,18:34:00
22.815819,108.339334,0,240.916003937008,39835.7736689815,2009-01-22,18:34:05
22.815747,108.339741,0,230.812962598425,39835.7737268518,2009-01-22,18:34:10
22.815712,108.34012,0,232.292910104987,39835.7737847222,2009-01-22,18:34:15
22.815656,108.340534,0,239.209527559055,39835.7738425926,2009-01-22,18:34:20
22.815613,108.340901,0,253.695190288714,39835.773900463,2009-01-22,18:34:25
22.815581,108.341215,0,262.997470472441,39835.7739583333,2009-01-22,18:34:30
22.815552,108.341531,0,276.359773622047,39835.7740162037,2009-01-22,18:34:35
22.815608,108.341907,0,300.673038057743,39835.7740740741,2009-01-22,18:34:40
22.815544,108.342261,0,306.641286089239,39835.7741319444,2009-01-22,18:34:45
22.81543,108.342573,0,310.374632545932,39835.7741898148,2009-01-22,18:34:50
22.815502,108.34292,0,263.53938648294,39835.7742476852,2009-01-22,18:34:55
22.81552,108.343023,0,244.857683727034,39835.7743055556,2009-01-22,18:35:00
22.815513,108.34303,0,241.758641732283,39835.7743634259,2009-01-22,18:35:05
22.815513,108.34303,0,241.758641732283,39835.7743981481,2009-01-22,18:35:08
22.815515,108.343036,0,239.401991469816,39835.7744212963,2009-01-22,18:35:10
22.81556,108.343107,0,230.320383858268,39835.7744791667,2009-01-22,18:35:15
22.81573,108.34332,0,199.33594160105,39835.774537037,2009-01-22,18:35:20
22.815957,108.343391,0,176.727388451444,39835.7745949074,2009-01-22,18:35:25
22.816233,108.343328,0,165.436374671916,39835.7746527778,2009-01-22,18:35:30
22.816569,108.343379,0,172.381026902887,39835.7747106481,2009-01-22,18:35:35
22.81694,108.343459,0,158.308671259843,39835.7747685185,2009-01-22,18:35:40
22.817363,108.343528,0,149.566581364829,39835.7748263889,2009-01-22,18:35:45
22.817736,108.34358,0,157.613605643045,39835.7748842593,2009-01-22,18:35:50
22.817985,108.343579,0,165.258005249344,39835.7749421296,2009-01-22,18:35:55
22.818196,108.343637,0,162.969812992126,39835.775,2009-01-22,18:36:00
22.818278,108.343675,0,160.841702755906,39835.7750578704,2009-01-22,18:36:05
22.818297,108.343683,0,151.809606299213,39835.7751157407,2009-01-22,18:36:10
22.818311,108.343704,0,155.386899606299,39835.7751736111,2009-01-22,18:36:15
22.818331,108.343716,0,161.014265091864,39835.7752314815,2009-01-22,18:36:20
22.81849,108.343603,0,205.310823490814,39835.7752893518,2009-01-22,18:36:25
22.818762,108.343478,0,193.849399606299,39835.7753472222,2009-01-22,18:36:30
22.819036,108.343443,0,200.684127296588,39835.7754050926,2009-01-22,18:36:35
22.819156,108.343476,0,198.783310367454,39835.775462963,2009-01-22,18:36:40
22.819148,108.343454,0,199.671154855643,39835.7755208333,2009-01-22,18:36:45
22.819325,108.343343,0,208.298589238845,39835.7755787037,2009-01-22,18:36:50
22.819444,108.343392,0,243.833520341207,39835.7756365741,2009-01-22,18:36:55
22.819469,108.343455,0,311.10280511811,39835.7756944444,2009-01-22,18:37:00
22.819535,108.343502,0,379.789156824147,39835.7757523148,2009-01-22,18:37:05
22.819538,108.343471,0,398.649281496063,39835.7758101852,2009-01-22,18:37:10
22.819562,108.343506,0,410.460649606299,39835.7758680556,2009-01-22,18:37:15
22.819585,108.343527,0,419.550567585302,39835.7759259259,2009-01-22,18:37:20
22.819576,108.3435,0,435.182916666667,39835.7759837963,2009-01-22,18:37:25
22.819556,108.343525,0,448.136919291339,39835.7760416667,2009-01-22,18:37:30
22.819364,108.343455,0,460.544494750656,39835.776099537,2009-01-22,18:37:35
22.819121,108.343334,0,471.103648293963,39835.7761574074,2009-01-22,18:37:40
22.818903,108.343399,0,482.637401574803,39835.7762152778,2009-01-22,18:37:45
22.818964,108.343375,0,492.632457349081,39835.7762731481,2009-01-22,18:37:50
22.819032,108.343489,0,496.849799868766,39835.7763310185,2009-01-22,18:37:55
22.819058,108.34355,0,501.212473753281,39835.7763888889,2009-01-22,18:38:00
22.819088,108.343609,0,502.178562992126,39835.7764467593,2009-01-22,18:38:05
22.819133,108.343626,0,499.705518372703,39835.7765046296,2009-01-22,18:38:10
22.819165,108.343643,0,500.982939632546,39835.7765625,2009-01-22,18:38:15
22.819224,108.343578,0,500.914356955381,39835.7766203704,2009-01-22,18:38:20
22.819293,108.343578,0,498.769114173228,39835.7766782407,2009-01-22,18:38:25
22.81931,108.343567,0,496.678891076115,39835.7767361111,2009-01-22,18:38:30
22.819314,108.343546,0,493.218330052493,39835.7767939815,2009-01-22,18:38:35
22.819316,108.343443,0,489.113375984252,39835.7768518519,2009-01-22,18:38:40
22.819348,108.343286,0,484.577988845144,39835.7769097222,2009-01-22,18:38:45
22.819355,108.343256,0,480.507726377953,39835.7769675926,2009-01-22,18:38:50
22.819363,108.343212,0,476.596512467192,39835.777025463,2009-01-22,18:38:55
22.819363,108.343172,0,472.499015748031,39835.7770833333,2009-01-22,18:39:00
22.819359,108.343239,0,467.907713254593,39835.7771412037,2009-01-22,18:39:05
22.819345,108.343263,0,463.378185695538,39835.7771990741,2009-01-22,18:39:10
22.819382,108.343241,0,458.736971784777,39835.7772569444,2009-01-22,18:39:15
22.81927,108.343336,0,454.790209973753,39835.7773148148,2009-01-22,18:39:20
22.819218,108.343475,0,450.99718832021,39835.7773726852,2009-01-22,18:39:25
22.819186,108.343496,0,445.960288713911,39835.7774305556,2009-01-22,18:39:30
22.819159,108.343508,0,442.186489501312,39835.7774884259,2009-01-22,18:39:35
22.819172,108.343611,0,438.880370734908,39835.7775462963,2009-01-22,18:39:40
22.819176,108.343676,0,436.004527559055,39835.7776041667,2009-01-22,18:39:45
22.819162,108.343763,0,433.003182414698,39835.777662037,2009-01-22,18:39:50
22.819166,108.343779,0,430.698894356955,39835.7777199074,2009-01-22,18:39:55
22.819193,108.3437,0,428.255836614173,39835.7777777778,2009-01-22,18:40:00
22.819201,108.343735,0,425.461095800525,39835.7778356481,2009-01-22,18:40:05
22.819221,108.343759,0,423.679002624672,39835.7778935185,2009-01-22,18:40:10
22.819245,108.343754,0,421.853454724409,39835.7779513889,2009-01-22,18:40:15
22.819251,108.343777,0,419.636272965879,39835.7780092593,2009-01-22,18:40:20
22.819218,108.343836,0,417.612080052493,39835.7780671296,2009-01-22,18:40:25
22.819181,108.343971,0,415.662204724409,39835.778125,2009-01-22,18:40:30
22.81919,108.344051,0,411.745958005249,39835.7781828704,2009-01-22,18:40:35
22.819178,108.344245,0,410.825675853018,39835.7782407407,2009-01-22,18:40:40
22.81916,108.344386,0,409.890698818898,39835.7782986111,2009-01-22,18:40:45
22.819114,108.344474,0,409.020200131234,39835.7783564815,2009-01-22,18:40:50
22.819129,108.344349,0,407.551092519685,39835.7784143519,2009-01-22,18:40:55
22.819154,108.344148,0,409.066233595801,39835.7784722222,2009-01-22,18:41:00
22.819112,108.343954,0,405.944189632546,39835.7785300926,2009-01-22,18:41:05
22.819012,108.343888,0,404.702559055118,39835.778587963,2009-01-22,18:41:10
22.818967,108.343734,0,405.551981627297,39835.7786458333,2009-01-22,18:41:15
22.819044,108.343705,0,406.643776246719,39835.7787037037,2009-01-22,18:41:20
22.819108,108.343762,0,407.109799868766,39835.7787615741,2009-01-22,18:41:25
22.818993,108.343802,0,408.345393700787,39835.7788194444,2009-01-22,18:41:30
22.818848,108.343853,0,410.410137795276,39835.7788773148,2009-01-22,18:41:35
22.819119,108.343797,0,400.939324146982,39835.7789351852,2009-01-22,18:41:40
22.819166,108.343819,0,405.566322178478,39835.7789930556,2009-01-22,18:41:45
22.819165,108.343796,0,406.809655511811,39835.7790509259,2009-01-22,18:41:50
22.819183,108.343798,0,407.827483595801,39835.7791087963,2009-01-22,18:41:55
22.819216,108.343809,0,408.23938976378,39835.7791666667,2009-01-22,18:42:00
22.819248,108.343777,0,407.561604330709,39835.779224537,2009-01-22,18:42:05
22.819269,108.343781,0,400.665538057743,39835.7792824074,2009-01-22,18:42:10
22.819244,108.343784,0,383.567910104987,39835.7793402778,2009-01-22,18:42:15
22.819204,108.343764,0,362.440242782152,39835.7793981481,2009-01-22,18:42:20
22.819188,108.343757,0,367.733937007874,39835.7794560185,2009-01-22,18:42:25
22.819216,108.34372,0,385.527972440945,39835.7795138889,2009-01-22,18:42:30
22.81922,108.343719,0,390.027913385827,39835.7795717593,2009-01-22,18:42:35
22.819215,108.343718,0,391.85719160105,39835.7796296296,2009-01-22,18:42:40
22.819215,108.343718,0,391.85719160105,39835.7796643519,2009-01-22,18:42:43
22.819208,108.343717,0,392.674822834646,39835.7796875,2009-01-22,18:42:45
22.819197,108.343716,0,393.036620734908,39835.7797453704,2009-01-22,18:42:50
22.819187,108.343715,0,393.168333333333,39835.7798032407,2009-01-22,18:42:55
22.819175,108.343712,0,394.67375984252,39835.7798611111,2009-01-22,18:43:00
22.819159,108.34371,0,397.961282808399,39835.7799189815,2009-01-22,18:43:05
22.819135,108.343694,0,400.365419947507,39835.7799768519,2009-01-22,18:43:10
22.819132,108.343676,0,403.584708005249,39835.7800347222,2009-01-22,18:43:15
22.819122,108.343675,0,403.639901574803,39835.7800925926,2009-01-22,18:43:20
22.819122,108.343675,0,403.639901574803,39835.7801273148,2009-01-22,18:43:23
22.819115,108.343677,0,403.823353018373,39835.780150463,2009-01-22,18:43:25
22.819166,108.343702,0,399.249796587926,39835.7802083333,2009-01-22,18:43:30
22.819198,108.343724,0,394.521722440945,39835.7802662037,2009-01-22,18:43:35
22.819198,108.343724,0,394.521722440945,39835.7803009259,2009-01-22,18:43:38
22.819192,108.343731,0,394.294219160105,39835.7803240741,2009-01-22,18:43:40
22.819221,108.343894,0,394.74842847769,39835.7803819444,2009-01-22,18:43:45
22.819249,108.343937,0,396.501912729659,39835.7804398148,2009-01-22,18:43:50
22.819212,108.343888,0,399.091450131234,39835.7804976852,2009-01-22,18:43:55
22.819201,108.343918,0,399.019110892388,39835.7805555556,2009-01-22,18:44:00
22.819157,108.343864,0,391.039786745407,39835.7806134259,2009-01-22,18:44:05
22.819138,108.343798,0,401.61936351706,39835.7806712963,2009-01-22,18:44:10
22.819122,108.343735,0,397.256942257218,39835.7807291667,2009-01-22,18:44:15
22.819118,108.34359,0,380.041519028871,39835.780787037,2009-01-22,18:44:20
22.819114,108.343456,0,365.502864173228,39835.7808449074,2009-01-22,18:44:25
22.819118,108.343243,0,350.345853018373,39835.7809027778,2009-01-22,18:44:30
22.819094,108.343094,0,328.328917322835,39835.7809606481,2009-01-22,18:44:35
22.819091,108.342931,0,320.650810367454,39835.7810185185,2009-01-22,18:44:40
22.81909,108.34276,0,313.420357611549,39835.7810763889,2009-01-22,18:44:45
22.819108,108.342701,0,304.840193569554,39835.7811342593,2009-01-22,18:44:50
22.819079,108.342726,0,295.566722440945,39835.7811921296,2009-01-22,18:44:55
22.819075,108.342839,0,281.338379265092,39835.78125,2009-01-22,18:45:00
22.819083,108.342911,0,265.572664041995,39835.7813078704,2009-01-22,18:45:05
22.81909,108.342951,0,247.758303805774,39835.7813657407,2009-01-22,18:45:10
22.819099,108.342972,0,229.984242125984,39835.7814236111,2009-01-22,18:45:15
22.819114,108.343046,0,217.582598425197,39835.7814814815,2009-01-22,18:45:20
22.819087,108.343028,0,205.101003937008,39835.7815393518,2009-01-22,18:45:25
22.819059,108.342995,0,189.321735564304,39835.7815972222,2009-01-22,18:45:30
22.819064,108.342775,0,174.885495406824,39835.7816550926,2009-01-22,18:45:35
22.819033,108.342761,0,159.958490813648,39835.781712963,2009-01-22,18:45:40
22.819009,108.342767,0,148.203015091864,39835.7817708333,2009-01-22,18:45:45
22.819028,108.342789,0,139.714127296588,39835.7818287037,2009-01-22,18:45:50
22.819037,108.342792,0,132.404248687664,39835.7818865741,2009-01-22,18:45:55
22.819058,108.342815,0,125.592926509186,39835.7819444444,2009-01-22,18:46:00
22.819048,108.342857,0,123.246423884514,39835.7820023148,2009-01-22,18:46:05
22.819018,108.342876,0,122.331607611549,39835.7820601852,2009-01-22,18:46:10
22.81901,108.342828,0,123.228549868766,39835.7821180556,2009-01-22,18:46:15
22.819032,108.342813,0,120.038684383202,39835.7821759259,2009-01-22,18:46:20
22.819041,108.342823,0,118.893464566929,39835.7822337963,2009-01-22,18:46:25
22.819032,108.342826,0,118.893051181102,39835.7822916667,2009-01-22,18:46:30
22.818983,108.342868,0,116.972834645669,39835.782349537,2009-01-22,18:46:35
22.81894,108.342907,0,115.455580708661,39835.7824074074,2009-01-22,18:46:40
22.818928,108.342927,0,115.458070866142,39835.7824652778,2009-01-22,18:46:45
22.818929,108.342956,0,116.657460629921,39835.7825231481,2009-01-22,18:46:50
22.818953,108.343032,0,118.612293307087,39835.7825810185,2009-01-22,18:46:55
22.818987,108.34298,0,121.647227690289,39835.7826388889,2009-01-22,18:47:00
22.819008,108.342926,0,123.15937992126,39835.7826967593,2009-01-22,18:47:05
22.819014,108.34289,0,127.588533464567,39835.7827546296,2009-01-22,18:47:10
22.819036,108.342753,0,125.541112204724,39835.7828125,2009-01-22,18:47:15
22.819098,108.342975,0,166.587480314961,39835.7858217593,2009-01-22,18:51:35
22.819053,108.343065,0,169.10186351706,39835.7858796296,2009-01-22,18:51:40
22.819044,108.343063,0,169.59124015748,39835.7859375,2009-01-22,18:51:45
22.819046,108.343068,0,170.121194225722,39835.7859953704,2009-01-22,18:51:50
22.819051,108.343072,0,169.578523622047,39835.7860532407,2009-01-22,18:51:55
22.819054,108.343074,0,168.790518372703,39835.7861111111,2009-01-22,18:52:00
22.819054,108.343074,0,168.790518372703,39835.7861458333,2009-01-22,18:52:03
22.819051,108.343077,0,168.644724409449,39835.7861689815,2009-01-22,18:52:05
22.819037,108.343095,0,169.125528215223,39835.7862268519,2009-01-22,18:52:10
22.819025,108.343098,0,169.180045931759,39835.7862847222,2009-01-22,18:52:15
22.819041,108.343156,0,179.523494094488,39835.7863425926,2009-01-22,18:52:20
22.819036,108.343159,0,182.047253937008,39835.786400463,2009-01-22,18:52:25
22.819031,108.343158,0,182.635715223097,39835.7864583333,2009-01-22,18:52:30
22.819027,108.343158,0,183.401309055118,39835.7865162037,2009-01-22,18:52:35
22.819027,108.343158,0,183.401309055118,39835.7865509259,2009-01-22,18:52:38
22.819024,108.343156,0,183.878697506562,39835.7865740741,2009-01-22,18:52:40
22.819032,108.343145,0,190.673238188976,39835.7866319444,2009-01-22,18:52:45
22.81901,108.343321,0,213.947972440945,39835.7866898148,2009-01-22,18:52:50
22.819008,108.343372,0,229.326184383202,39835.7867476852,2009-01-22,18:52:55
22.819025,108.343376,0,235.733198818898,39835.7868055556,2009-01-22,18:53:00
22.819036,108.343371,0,238.228996062992,39835.7868634259,2009-01-22,18:53:05
22.819051,108.343393,0,239.173106955381,39835.7869212963,2009-01-22,18:53:10
22.819044,108.34341,0,239.746938976378,39835.7869791667,2009-01-22,18:53:15
22.819159,108.342579,0,229.558067585302,39835.787037037,2009-01-22,18:53:20
22.819238,108.341518,0,206.995725065617,39835.7870949074,2009-01-22,18:53:25
22.819242,108.341362,0,203.859110892388,39835.7871527778,2009-01-22,18:53:30
22.819103,108.341929,0,26.4737860892388,39835.7877314815,2009-01-22,18:54:20
22.819158,108.342097,0,106.156030183727,39835.7877893519,2009-01-22,18:54:25
22.819177,108.342623,0,190.418274278215,39835.7878472222,2009-01-22,18:54:30
22.819159,108.342641,0,181.533106955381,39835.7879050926,2009-01-22,18:54:35
22.819136,108.342643,0,180.309576771654,39835.787962963,2009-01-22,18:54:40
22.819115,108.342648,0,179.086709317585,39835.7880208333,2009-01-22,18:54:45
22.819102,108.342671,0,178.458910761155,39835.7880787037,2009-01-22,18:54:50
22.819092,108.342684,0,178.469648950131,39835.7881365741,2009-01-22,18:54:55
22.819075,108.34269,0,178.62562664042,39835.7881944444,2009-01-22,18:55:00
22.818865,108.343091,0,188.786276246719,39835.7882523148,2009-01-22,18:55:05
22.81878,108.343568,0,196.513553149606,39835.7883101852,2009-01-22,18:55:10
22.818915,108.343816,0,212.610974409449,39835.7883680556,2009-01-22,18:55:15
22.818936,108.343863,0,218.464307742782,39835.7884259259,2009-01-22,18:55:20
22.818941,108.343828,0,219.347995406824,39835.7884837963,2009-01-22,18:55:25
22.818943,108.343784,0,212.75780511811,39835.7885416667,2009-01-22,18:55:30
22.818932,108.343816,0,205.991473097113,39835.788599537,2009-01-22,18:55:35
22.818901,108.343814,0,205.269648950131,39835.7886574074,2009-01-22,18:55:40
22.818959,108.343743,0,248.381597769029,39835.7887152778,2009-01-22,18:55:45
22.818999,108.343719,0,274.645836614173,39835.7887731481,2009-01-22,18:55:50
22.818996,108.343708,0,281.072427821522,39835.7888310185,2009-01-22,18:55:55
22.818987,108.343706,0,281.460830052493,39835.7888888889,2009-01-22,18:56:00
22.818993,108.343717,0,292.345682414698,39835.7889467593,2009-01-22,18:56:05
22.819013,108.343735,0,297.157657480315,39835.7890046296,2009-01-22,18:56:10
22.819009,108.343734,0,298.070708661417,39835.7890625,2009-01-22,18:56:15
22.819002,108.343733,0,298.781358267716,39835.7891203704,2009-01-22,18:56:20
22.819002,108.343733,0,298.781358267716,39835.7891550926,2009-01-22,18:56:23
22.818994,108.343733,0,299.564570209974,39835.7891782407,2009-01-22,18:56:25
22.818994,108.343769,0,303.913051181102,39835.7892361111,2009-01-22,18:56:30
22.819003,108.343781,0,309.083792650919,39835.7892939815,2009-01-22,18:56:35
22.819014,108.34379,0,313.320885826772,39835.7893518518,2009-01-22,18:56:40
22.819012,108.34379,0,313.699576771653,39835.7894097222,2009-01-22,18:56:45
22.819006,108.343788,0,313.847132545932,39835.7894675926,2009-01-22,18:56:50
22.818999,108.343787,0,314.190807086614,39835.789525463,2009-01-22,18:56:55
22.819001,108.343787,0,315.005360892388,39835.7895833333,2009-01-22,18:57:00
22.819005,108.343785,0,314.984183070866,39835.7896412037,2009-01-22,18:57:05
22.819001,108.343784,0,314.75812992126,39835.7896990741,2009-01-22,18:57:10
22.819242,108.343658,0,368.498152887139,39835.7917013889,2009-01-22,19:00:03
22.819247,108.34366,0,372.323615485564,39835.791724537,2009-01-22,19:00:05
22.819235,108.343663,0,365.306122047244,39835.7917824074,2009-01-22,19:00:10
22.819222,108.34365,0,360.596374671916,39835.7918402778,2009-01-22,19:00:15
22.819222,108.34365,0,360.596374671916,39835.791875,2009-01-22,19:00:18
22.819224,108.343642,0,362.703517060367,39835.7918981481,2009-01-22,19:00:20
22.819208,108.343641,0,364.978343175853,39835.7919560185,2009-01-22,19:00:25
22.819199,108.34364,0,365.641788057743,39835.7920138889,2009-01-22,19:00:30
22.819198,108.343629,0,367.723323490814,39835.7920717593,2009-01-22,19:00:35
22.819215,108.343625,0,366.845219816273,39835.7921296296,2009-01-22,19:00:40
22.819213,108.343603,0,366.197372047244,39835.7921875,2009-01-22,19:00:45
22.81925,108.343583,0,364.59812664042,39835.7922453704,2009-01-22,19:00:50
22.819266,108.343579,0,358.959484908136,39835.7923032407,2009-01-22,19:00:55
22.819255,108.343591,0,351.666502624672,39835.7923611111,2009-01-22,19:01:00
22.819247,108.343569,0,351.05687664042,39835.7924189815,2009-01-22,19:01:05
22.819242,108.343542,0,347.489711286089,39835.7924768519,2009-01-22,19:01:10
22.81924,108.343558,0,340.923848425197,39835.7925347222,2009-01-22,19:01:15
22.819219,108.343585,0,337.706338582677,39835.7925925926,2009-01-22,19:01:20
22.819201,108.343605,0,336.425561023622,39835.792650463,2009-01-22,19:01:25
22.819184,108.343621,0,334.036545275591,39835.7927083333,2009-01-22,19:01:30
22.819169,108.343617,0,327.749776902887,39835.7927662037,2009-01-22,19:01:35
22.819169,108.343617,0,327.749776902887,39835.7928009259,2009-01-22,19:01:38
22.819167,108.343616,0,327.040380577428,39835.7928240741,2009-01-22,19:01:40
22.819158,108.343615,0,326.626545275591,39835.7928819444,2009-01-22,19:01:45
22.819151,108.343615,0,326.395360892388,39835.7929398148,2009-01-22,19:01:50
22.819152,108.343615,0,326.258415354331,39835.7929976852,2009-01-22,19:01:55
22.819152,108.343615,0,326.200744750656,39835.7930555556,2009-01-22,19:02:00
22.819146,108.343614,0,326.007306430446,39835.7931134259,2009-01-22,19:02:05
22.819145,108.343614,0,325.92342847769,39835.7931712963,2009-01-22,19:02:10
22.819147,108.343614,0,326.055515091863,39835.7932291667,2009-01-22,19:02:15
22.819148,108.343615,0,326.261620734908,39835.793287037,2009-01-22,19:02:20
22.819154,108.343617,0,326.404845800525,39835.7933449074,2009-01-22,19:02:25
22.819156,108.343618,0,326.820134514436,39835.7934027778,2009-01-22,19:02:30
22.819155,108.343618,0,326.959655511811,39835.7934606481,2009-01-22,19:02:35
22.819155,108.343619,0,326.975875984252,39835.7935185185,2009-01-22,19:02:40
22.819155,108.343621,0,326.944110892388,39835.7935763889,2009-01-22,19:02:45
22.819157,108.343623,0,326.940856299213,39835.7936342593,2009-01-22,19:02:50
22.819155,108.343623,0,326.813500656168,39835.7936921296,2009-01-22,19:02:55
22.819157,108.343624,0,326.791499343832,39835.79375,2009-01-22,19:03:00
22.819157,108.343624,0,326.791499343832,39835.7937847222,2009-01-22,19:03:03
22.819153,108.343625,0,325.794543963255,39835.7938078704,2009-01-22,19:03:05
22.819118,108.343628,0,319.598864829396,39835.7938657407,2009-01-22,19:03:10
22.819085,108.343664,0,310.576630577428,39835.7939236111,2009-01-22,19:03:15
22.819074,108.343678,0,309.674721128609,39835.7939814815,2009-01-22,19:03:20
22.819054,108.343731,0,306.367900262467,39835.7940393519,2009-01-22,19:03:25
22.819054,108.343731,0,306.367900262467,39835.7940740741,2009-01-22,19:03:28
22.819061,108.343739,0,315.380898950131,39835.7940972222,2009-01-22,19:03:30
22.819083,108.343755,0,327.726023622047,39835.7941550926,2009-01-22,19:03:35
22.819068,108.343758,0,330.658484251969,39835.794212963,2009-01-22,19:03:40
22.819068,108.343757,0,330.956200787402,39835.7942708333,2009-01-22,19:03:45
22.819071,108.343757,0,332.086794619423,39835.7943287037,2009-01-22,19:03:50
22.819074,108.343758,0,333.512047244094,39835.7943865741,2009-01-22,19:03:55
22.819079,108.343757,0,335.147437664042,39835.7944444444,2009-01-22,19:04:00
22.819079,108.343757,0,335.147437664042,39835.7944791667,2009-01-22,19:04:03
22.819084,108.343757,0,337.889314304462,39835.7945023148,2009-01-22,19:04:05
22.819093,108.343767,0,340.834740813648,39835.7945601852,2009-01-22,19:04:10
22.819095,108.343848,0,344.213074146982,39835.7946180556,2009-01-22,19:04:15
22.819108,108.343916,0,354.599514435695,39835.7946759259,2009-01-22,19:04:20
22.819116,108.34389,0,353.037841207349,39835.7947337963,2009-01-22,19:04:25
22.819126,108.343827,0,357.76563976378,39835.7947916667,2009-01-22,19:04:30
22.819142,108.343684,0,352.33124671916,39835.794849537,2009-01-22,19:04:35
22.819116,108.343592,0,321.039563648294,39835.7949074074,2009-01-22,19:04:40
22.818951,108.343399,0,221.894757217848,39835.7978587963,2009-01-22,19:08:55
22.818995,108.343253,0,222.204163385827,39835.7979166667,2009-01-22,19:09:00
22.819007,108.343241,0,220.978805774278,39835.797974537,2009-01-22,19:09:05
22.81902,108.343267,0,220.681463254593,39835.7980324074,2009-01-22,19:09:10
22.819041,108.343405,0,217.448005249344,39835.7980902778,2009-01-22,19:09:15
22.81903,108.343438,0,220.331607611549,39835.7981481481,2009-01-22,19:09:20
22.819043,108.343437,0,226.246765091864,39835.7982060185,2009-01-22,19:09:25
22.819051,108.34348,0,234.375,39835.7982638889,2009-01-22,19:09:30
22.819046,108.343608,0,247.153533464567,39835.7983217593,2009-01-22,19:09:35
22.819024,108.343724,0,263.253786089239,39835.7983796296,2009-01-22,19:09:40
22.819037,108.343731,0,275.376338582677,39835.7984375,2009-01-22,19:09:45
22.819069,108.343736,0,288.937785433071,39835.7984953704,2009-01-22,19:09:50
22.819085,108.343627,0,293.29905511811,39835.7985532407,2009-01-22,19:09:55
22.81901,108.343699,0,293.244012467192,39835.7986111111,2009-01-22,19:10:00
22.819014,108.343693,0,294.659632545932,39835.7986689815,2009-01-22,19:10:05
22.819014,108.343693,0,294.659632545932,39835.7987037037,2009-01-22,19:10:08
22.819016,108.343696,0,295.74717191601,39835.7987268518,2009-01-22,19:10:10
22.81903,108.343748,0,296.418398950131,39835.7987847222,2009-01-22,19:10:15
22.819039,108.343798,0,294.698480971129,39835.7988425926,2009-01-22,19:10:20
22.819035,108.34382,0,292.995531496063,39835.798900463,2009-01-22,19:10:25
22.819048,108.343807,0,292.375370734908,39835.7989583333,2009-01-22,19:10:30
22.819082,108.34375,0,291.237644356955,39835.7990162037,2009-01-22,19:10:35
22.819078,108.343688,0,282.698054461942,39835.7990740741,2009-01-22,19:10:40
22.819067,108.343652,0,266.438005249344,39835.7991319444,2009-01-22,19:10:45
22.819067,108.343652,0,266.438005249344,39835.7991666667,2009-01-22,19:10:48
22.81907,108.343651,0,270.870288713911,39835.7991898148,2009-01-22,19:10:50
22.819052,108.343702,0,268.232063648294,39835.7992476852,2009-01-22,19:10:55
22.819024,108.343786,0,262.904104330709,39835.7993055556,2009-01-22,19:11:00
22.819019,108.343815,0,257.662375328084,39835.7993634259,2009-01-22,19:11:05
22.819019,108.343813,0,256.676686351706,39835.7994212963,2009-01-22,19:11:10
22.819023,108.343812,0,257.296699475066,39835.7994791667,2009-01-22,19:11:15
22.819022,108.343811,0,257.568684383202,39835.799537037,2009-01-22,19:11:20
22.819023,108.343811,0,257.389790026247,39835.7995949074,2009-01-22,19:11:25
22.819023,108.343811,0,257.389790026247,39835.7996296296,2009-01-22,19:11:28
22.819026,108.34381,0,257.049596456693,39835.7996527778,2009-01-22,19:11:30
22.818997,108.343746,0,237.038405511811,39835.7997106481,2009-01-22,19:11:35
22.818974,108.343741,0,222.545459317585,39835.7997685185,2009-01-22,19:11:40
22.818988,108.343766,0,216.142148950131,39835.7998263889,2009-01-22,19:11:45
22.818986,108.343804,0,213.824744094488,39835.7998842593,2009-01-22,19:11:50
22.818976,108.343779,0,212.219770341207,39835.7999421296,2009-01-22,19:11:55
22.818966,108.343769,0,209.066122047244,39835.8,2009-01-22,19:12:00
22.818957,108.343755,0,205.629117454068,39835.8000578704,2009-01-22,19:12:05
22.818957,108.343755,0,205.629117454068,39835.8000925926,2009-01-22,19:12:08
22.81895,108.343752,0,203.492696850394,39835.8001157407,2009-01-22,19:12:10
22.818951,108.343741,0,202.879504593176,39835.8001736111,2009-01-22,19:12:15
22.818948,108.343728,0,202.970118110236,39835.8002314815,2009-01-22,19:12:20
22.818942,108.343728,0,202.826400918635,39835.8002893519,2009-01-22,19:12:25
22.818939,108.343728,0,202.486509186352,39835.8003472222,2009-01-22,19:12:30
22.818939,108.343728,0,202.486509186352,39835.8003819444,2009-01-22,19:12:33
22.818947,108.343729,0,202.549274934383,39835.8004050926,2009-01-22,19:12:35
22.818962,108.343748,0,200.899130577428,39835.800462963,2009-01-22,19:12:40
22.818952,108.343766,0,203.187910104987,39835.8005208333,2009-01-22,19:12:45
22.818949,108.343802,0,204.589773622047,39835.8005787037,2009-01-22,19:12:50
22.818941,108.343821,0,205.689829396325,39835.8006365741,2009-01-22,19:12:55
22.818939,108.343821,0,206.385898950131,39835.8006944444,2009-01-22,19:13:00
22.818942,108.343822,0,206.51406824147,39835.8007523148,2009-01-22,19:13:05
22.818944,108.343821,0,206.790019685039,39835.8008101852,2009-01-22,19:13:10
22.81895,108.343821,0,207.217296587927,39835.8008680556,2009-01-22,19:13:15
22.81901,108.343594,0,228.313812335958,39835.8059027778,2009-01-22,19:20:30
22.819024,108.3435,0,225.413264435696,39835.8059606481,2009-01-22,19:20:35
22.819018,108.343476,0,225.344104330709,39835.8060185185,2009-01-22,19:20:40
22.819006,108.343499,0,225.722319553806,39835.8060763889,2009-01-22,19:20:45
22.819004,108.343501,0,225.780793963255,39835.8061342593,2009-01-22,19:20:50
22.819004,108.343503,0,225.813008530184,39835.8061921296,2009-01-22,19:20:55
22.819003,108.343504,0,225.841040026247,39835.80625,2009-01-22,19:21:00
22.819003,108.343504,0,225.841040026247,39835.8062847222,2009-01-22,19:21:03
22.819006,108.343508,0,226.184189632546,39835.8063078704,2009-01-22,19:21:05
22.819009,108.343534,0,226.92437664042,39835.8063657407,2009-01-22,19:21:10
22.818994,108.343583,0,226.497775590551,39835.8064236111,2009-01-22,19:21:15
22.818972,108.343621,0,228.900032808399,39835.8064814815,2009-01-22,19:21:20
22.818971,108.343638,0,230.361282808399,39835.8065393518,2009-01-22,19:21:25
22.818986,108.343645,0,230.082214566929,39835.8065972222,2009-01-22,19:21:30
22.818986,108.343645,0,230.082214566929,39835.8066319444,2009-01-22,19:21:33
22.818989,108.343642,0,231.243093832021,39835.8066550926,2009-01-22,19:21:35
22.818988,108.343629,0,229.195997375328,39835.806712963,2009-01-22,19:21:40
22.818998,108.343625,0,225.458969816273,39835.8067708333,2009-01-22,19:21:45
22.818998,108.343625,0,225.458969816273,39835.8068055556,2009-01-22,19:21:48
22.818992,108.343624,0,222.30624015748,39835.8068287037,2009-01-22,19:21:50
22.818993,108.343634,0,220.756804461942,39835.8068865741,2009-01-22,19:21:55
22.818993,108.343634,0,219.293704068241,39835.8069444444,2009-01-22,19:22:00
22.818993,108.343632,0,218.593392388451,39835.8070023148,2009-01-22,19:22:05
22.818996,108.343632,0,217.832956036745,39835.8070601852,2009-01-22,19:22:10
22.818996,108.343632,0,217.832956036745,39835.8070949074,2009-01-22,19:22:13
22.819003,108.343631,0,216.995849737533,39835.8071180556,2009-01-22,19:22:15
22.818988,108.34359,0,219.13125328084,39835.8071759259,2009-01-22,19:22:20
22.818991,108.343618,0,224.702739501312,39835.8072337963,2009-01-22,19:22:25
22.818985,108.343633,0,230.794091207349,39835.8072916667,2009-01-22,19:22:30
22.81898,108.343654,0,235.584888451444,39835.807349537,2009-01-22,19:22:35
22.819002,108.343691,0,238.592995406824,39835.8074074074,2009-01-22,19:22:40
22.819009,108.343693,0,242.303313648294,39835.8074652778,2009-01-22,19:22:45
22.819004,108.343692,0,243.473454724409,39835.8075231481,2009-01-22,19:22:50
22.818998,108.343691,0,243.603287401575,39835.8075810185,2009-01-22,19:22:55
22.818999,108.343691,0,243.532526246719,39835.8076388889,2009-01-22,19:23:00
22.819004,108.343691,0,243.330603674541,39835.8076967593,2009-01-22,19:23:05
22.819011,108.343694,0,243.244146981627,39835.8077546296,2009-01-22,19:23:10
22.819014,108.343697,0,243.564790026247,39835.8078125,2009-01-22,19:23:15
22.819014,108.343697,0,244.181824146982,39835.8078703704,2009-01-22,19:23:20
22.819015,108.343699,0,244.510406824147,39835.8079282407,2009-01-22,19:23:25
22.81902,108.3437,0,244.54437335958,39835.8079861111,2009-01-22,19:23:30
22.819028,108.343701,0,244.641115485564,39835.8080439815,2009-01-22,19:23:35
22.819031,108.343703,0,245.388412073491,39835.8081018519,2009-01-22,19:23:40
22.819035,108.343704,0,245.855561023622,39835.8081597222,2009-01-22,19:23:45
22.819035,108.343704,0,245.855561023622,39835.8081944444,2009-01-22,19:23:48
22.819039,108.343703,0,246.231925853018,39835.8082175926,2009-01-22,19:23:50
22.819048,108.343703,0,246.814268372703,39835.808275463,2009-01-22,19:23:55
22.819057,108.343704,0,247.961079396325,39835.8083333333,2009-01-22,19:24:00
22.819068,108.343711,0,251.647568897638,39835.8083912037,2009-01-22,19:24:05
22.819073,108.343712,0,255.199117454068,39835.8084490741,2009-01-22,19:24:10
22.819074,108.343712,0,259.476358267716,39835.8085069444,2009-01-22,19:24:15
22.819074,108.343712,0,259.476358267716,39835.8085416667,2009-01-22,19:24:18
22.819075,108.34371,0,260.55501312336,39835.8085648148,2009-01-22,19:24:20
22.819064,108.343707,0,260.573057742782,39835.8086226852,2009-01-22,19:24:25
22.819035,108.343709,0,260.423927165354,39835.8086805556,2009-01-22,19:24:30
22.819037,108.343708,0,259.808343175853,39835.8087384259,2009-01-22,19:24:35
22.819037,108.343708,0,259.808343175853,39835.8087731482,2009-01-22,19:24:38
22.819029,108.343708,0,259.818881233596,39835.8087962963,2009-01-22,19:24:40
22.81902,108.343704,0,259.588146325459,39835.8088541667,2009-01-22,19:24:45
22.819022,108.343671,0,255.001948818898,39835.808912037,2009-01-22,19:24:50
22.819017,108.343671,0,254.839222440945,39835.8089699074,2009-01-22,19:24:55
22.819016,108.34367,0,254.81281496063,39835.8090277778,2009-01-22,19:25:00
22.819018,108.34367,0,254.703480971129,39835.8090856481,2009-01-22,19:25:05
22.819021,108.343671,0,254.740252624672,39835.8091435185,2009-01-22,19:25:10
22.819028,108.343672,0,254.884931102362,39835.8092013889,2009-01-22,19:25:15
22.819033,108.343672,0,255.580485564304,39835.8092592593,2009-01-22,19:25:20
22.819028,108.343671,0,255.624914698163,39835.8093171296,2009-01-22,19:25:25
22.819028,108.343671,0,255.624914698163,39835.8093518519,2009-01-22,19:25:28
22.819023,108.34367,0,255.18437335958,39835.809375,2009-01-22,19:25:30
22.819014,108.343667,0,254.795393700787,39835.8094328704,2009-01-22,19:25:35
22.819006,108.343664,0,254.44688976378,39835.8094907407,2009-01-22,19:25:40
22.819002,108.343664,0,254.351423884514,39835.8095486111,2009-01-22,19:25:45
22.819007,108.343665,0,254.608490813648,39835.8096064815,2009-01-22,19:25:50
22.819005,108.343665,0,254.823254593176,39835.8096643519,2009-01-22,19:25:55
22.819002,108.343664,0,254.656348425197,39835.8097222222,2009-01-22,19:26:00
22.818997,108.343663,0,254.746709317585,39835.8097800926,2009-01-22,19:26:05
22.818994,108.343663,0,254.750889107612,39835.809837963,2009-01-22,19:26:10
22.81899,108.343663,0,254.917070209974,39835.8098958333,2009-01-22,19:26:15
22.818991,108.343664,0,255.366948818898,39835.8099537037,2009-01-22,19:26:20
22.818991,108.343666,0,255.797529527559,39835.8100115741,2009-01-22,19:26:25
22.818997,108.343667,0,256.52031824147,39835.8100694444,2009-01-22,19:26:30
22.818997,108.343667,0,257.483828740157,39835.8101273148,2009-01-22,19:26:35
22.818999,108.343667,0,257.980190288714,39835.8101851852,2009-01-22,19:26:40
22.819001,108.343665,0,258.013156167979,39835.8102430556,2009-01-22,19:26:45
22.819001,108.343665,0,258.013156167979,39835.8102777778,2009-01-22,19:26:48
22.818996,108.343662,0,257.719094488189,39835.8103009259,2009-01-22,19:26:50
22.819005,108.343554,0,254.052004593176,39835.8103587963,2009-01-22,19:26:55
22.819021,108.343512,0,244.582142388451,39835.8104166667,2009-01-22,19:27:00
22.819016,108.343475,0,232.373559711286,39835.810474537,2009-01-22,19:27:05
22.819022,108.343464,0,220.462519685039,39835.8105324074,2009-01-22,19:27:10
22.819032,108.343419,0,205.560544619423,39835.8105902778,2009-01-22,19:27:15
22.819015,108.343427,0,198.548047900262,39835.8106481481,2009-01-22,19:27:20
22.819034,108.343494,0,196.607982283465,39835.8107060185,2009-01-22,19:27:25
22.819044,108.34355,0,191.6243832021,39835.8107638889,2009-01-22,19:27:30
22.819026,108.343587,0,192.46061351706,39835.8108217593,2009-01-22,19:27:35
22.819017,108.343587,0,192.075488845144,39835.8108796296,2009-01-22,19:27:40
22.819015,108.343587,0,192.39469488189,39835.8109375,2009-01-22,19:27:45
22.819015,108.343587,0,192.39469488189,39835.8109722222,2009-01-22,19:27:48
22.819011,108.343587,0,192.940127952756,39835.8109953704,2009-01-22,19:27:50
22.818988,108.343586,0,199.890062335958,39835.8110532407,2009-01-22,19:27:55
22.818986,108.343586,0,200.485482283465,39835.8111111111,2009-01-22,19:28:00
22.818986,108.343586,0,200.485482283465,39835.8111458333,2009-01-22,19:28:03
22.818986,108.343585,0,200.816614173228,39835.8111689815,2009-01-22,19:28:05
22.818979,108.343571,0,201.767171916011,39835.8112268519,2009-01-22,19:28:10
22.818961,108.343546,0,201.22467847769,39835.8112847222,2009-01-22,19:28:15
22.818971,108.343532,0,200.759983595801,39835.8113425926,2009-01-22,19:28:20
22.818972,108.343511,0,201.628300524934,39835.811400463,2009-01-22,19:28:25
22.818969,108.34351,0,201.718851706037,39835.8114583333,2009-01-22,19:28:30
22.818967,108.343513,0,201.938559711286,39835.8115162037,2009-01-22,19:28:35
22.818967,108.343513,0,201.938559711286,39835.8115509259,2009-01-22,19:28:38
22.818961,108.343515,0,202.475269028871,39835.8115740741,2009-01-22,19:28:40
22.81895,108.343571,0,206.473992782152,39835.8116319444,2009-01-22,19:28:45
22.81895,108.343571,0,206.473992782152,39835.8116666667,2009-01-22,19:28:48
22.818953,108.343579,0,212.923986220472,39835.8116898148,2009-01-22,19:28:50
22.818949,108.343538,0,216.621089238845,39835.8117476852,2009-01-22,19:28:55
22.818955,108.343538,0,216.941181102362,39835.8118055556,2009-01-22,19:29:00
22.818955,108.343538,0,216.941181102362,39835.8118402778,2009-01-22,19:29:03
22.818959,108.34354,0,216.544094488189,39835.8118634259,2009-01-22,19:29:05
22.818972,108.34352,0,214.258881233596,39835.8119212963,2009-01-22,19:29:10
22.818973,108.343421,0,216.227352362205,39835.8119791667,2009-01-22,19:29:15
22.818971,108.343403,0,215.681407480315,39835.812037037,2009-01-22,19:29:20
22.81897,108.343405,0,215.390449475066,39835.8120949074,2009-01-22,19:29:25
22.81897,108.343405,0,215.390449475066,39835.8121296296,2009-01-22,19:29:28
22.818972,108.343404,0,215.255282152231,39835.8121527778,2009-01-22,19:29:30
22.818976,108.343346,0,214.518900918635,39835.8122106481,2009-01-22,19:29:35
22.818992,108.343303,0,211.970285433071,39835.8122685185,2009-01-22,19:29:40
22.819005,108.343223,0,204.882109580052,39835.8123263889,2009-01-22,19:29:45
22.819012,108.343149,0,193.062542650919,39835.8123842593,2009-01-22,19:29:50
22.819024,108.343142,0,183.249983595801,39835.8124421296,2009-01-22,19:29:55
22.819036,108.343085,0,171.529901574803,39835.8125,2009-01-22,19:30:00
22.819048,108.343023,0,162.625124671916,39835.8125578704,2009-01-22,19:30:05
22.819064,108.342968,0,152.894780183727,39835.8126157407,2009-01-22,19:30:10
22.819085,108.34287,0,143.718943569554,39835.8126736111,2009-01-22,19:30:15
22.819132,108.342775,0,133.965223097113,39835.8127314815,2009-01-22,19:30:20
22.819166,108.342686,0,122.520052493438,39835.8127893518,2009-01-22,19:30:25
22.819196,108.342629,0,115.767388451444,39835.8128472222,2009-01-22,19:30:30
22.819213,108.342526,0,110.198907480315,39835.8129050926,2009-01-22,19:30:35
22.819203,108.342472,0,105.677076771654,39835.812962963,2009-01-22,19:30:40
22.819207,108.342492,0,99.1665583989501,39835.8130208333,2009-01-22,19:30:45
22.819173,108.342551,0,91.372844488189,39835.8130787037,2009-01-22,19:30:50
22.819177,108.342444,0,83.7977230971129,39835.8131365741,2009-01-22,19:30:55
22.819171,108.342383,0,78.8470439632546,39835.8131944444,2009-01-22,19:31:00
22.819175,108.342339,0,70.5548720472441,39835.8132523148,2009-01-22,19:31:05
22.819184,108.3424,0,68.448999343832,39835.8133101852,2009-01-22,19:31:10
22.819172,108.342435,0,70.9925721784777,39835.8133680556,2009-01-22,19:31:15
22.819171,108.342433,0,68.522093175853,39835.8134259259,2009-01-22,19:31:20
22.819171,108.342433,0,68.522093175853,39835.8134606481,2009-01-22,19:31:23
22.819177,108.342431,0,67.4173261154856,39835.8134837963,2009-01-22,19:31:25
22.819212,108.342288,0,66.5745702099737,39835.8135416667,2009-01-22,19:31:30
22.819219,108.342232,0,68.7978904199475,39835.813599537,2009-01-22,19:31:35
22.819214,108.342209,0,69.5062007874016,39835.8136574074,2009-01-22,19:31:40
22.819214,108.3422,0,67.5442093175853,39835.8137152778,2009-01-22,19:31:45
22.819214,108.342169,0,65.8692650918635,39835.8137731481,2009-01-22,19:31:50
22.819245,108.342035,0,65.265219816273,39835.8138310185,2009-01-22,19:31:55
22.819255,108.342037,0,58.1973917322835,39835.8138888889,2009-01-22,19:32:00
22.819253,108.342107,0,58.4825131233596,39835.8139467593,2009-01-22,19:32:05
22.81923,108.342126,0,59.8526181102362,39835.8140046296,2009-01-22,19:32:10
22.81921,108.342223,0,63.0207316272966,39835.8140625,2009-01-22,19:32:15
22.819185,108.342312,0,68.9683923884514,39835.8141203704,2009-01-22,19:32:20
22.819172,108.342351,0,72.3889796587926,39835.8141782407,2009-01-22,19:32:25
22.819161,108.342449,0,75.2810531496063,39835.8142361111,2009-01-22,19:32:30
22.819152,108.342475,0,78.7129790026247,39835.8142939815,2009-01-22,19:32:35
22.81915,108.342509,0,89.1052887139108,39835.8143518518,2009-01-22,19:32:40
22.81915,108.342509,0,89.1052887139108,39835.8143865741,2009-01-22,19:32:43
22.819155,108.34251,0,89.6422375328084,39835.8144097222,2009-01-22,19:32:45
22.819121,108.342876,0,111.476305774278,39835.8144675926,2009-01-22,19:32:50
22.819111,108.343039,0,125.164222440945,39835.814525463,2009-01-22,19:32:55
22.819112,108.343137,0,142.495849737533,39835.8145833333,2009-01-22,19:33:00
22.819081,108.343259,0,158.838825459318,39835.8146412037,2009-01-22,19:33:05
22.819069,108.343297,0,180.787713254593,39835.8146990741,2009-01-22,19:33:10
22.819042,108.343377,0,196.519297900262,39835.8147569444,2009-01-22,19:33:15
22.819014,108.343466,0,213.251138451444,39835.8148148148,2009-01-22,19:33:20
22.818981,108.343477,0,226.414796587927,39835.8148726852,2009-01-22,19:33:25
22.818953,108.343517,0,241.068343175853,39835.8149305556,2009-01-22,19:33:30
22.819011,108.343242,0,224.779333989501,39835.8173611111,2009-01-22,19:37:00
22.819004,108.343059,0,220.046683070866,39835.8174189815,2009-01-22,19:37:05
22.819009,108.343028,0,215.312027559055,39835.8174768519,2009-01-22,19:37:10
22.819002,108.343019,0,206.791922572178,39835.8175347222,2009-01-22,19:37:15
22.819017,108.343025,0,196.918828740157,39835.8175925926,2009-01-22,19:37:20
22.819034,108.342905,0,187.020488845144,39835.817650463,2009-01-22,19:37:25
22.81905,108.342781,0,178.752985564304,39835.8177083333,2009-01-22,19:37:30
22.819084,108.342744,0,169.709799868766,39835.8177662037,2009-01-22,19:37:35
22.819098,108.342695,0,160.320036089239,39835.8178240741,2009-01-22,19:37:40
22.819107,108.342646,0,156.890387139108,39835.8178819444,2009-01-22,19:37:45
22.819095,108.342704,0,149.777578740157,39835.8179398148,2009-01-22,19:37:50
22.819101,108.342705,0,145.26437335958,39835.8179976852,2009-01-22,19:37:55
22.819107,108.342706,0,140.30968503937,39835.8180555556,2009-01-22,19:38:00
22.81911,108.342707,0,135.357660761155,39835.8181134259,2009-01-22,19:38:05
22.819114,108.342707,0,131.135160761155,39835.8181712963,2009-01-22,19:38:10
22.819114,108.342707,0,131.135160761155,39835.8182060185,2009-01-22,19:38:13
22.819113,108.34271,0,129.919527559055,39835.8182291667,2009-01-22,19:38:15
22.819118,108.342795,0,131.066414041995,39835.818287037,2009-01-22,19:38:20
22.819113,108.342898,0,134.146171259843,39835.8183449074,2009-01-22,19:38:25
22.819108,108.342917,0,134.064921259843,39835.8184027778,2009-01-22,19:38:30
22.819109,108.342867,0,141.426971784777,39835.8184606481,2009-01-22,19:38:35
22.819097,108.34296,0,140.022982283465,39835.8185185185,2009-01-22,19:38:40
22.819099,108.342946,0,136.749550524934,39835.8185763889,2009-01-22,19:38:45
22.819075,108.342976,0,138.931200787402,39835.8186342593,2009-01-22,19:38:50
22.819064,108.343032,0,139.430288713911,39835.8186921296,2009-01-22,19:38:55
22.819053,108.343052,0,136.096046587927,39835.81875,2009-01-22,19:39:00
22.819036,108.343064,0,136.199124015748,39835.8188078704,2009-01-22,19:39:05
22.819011,108.343158,0,137.667755905512,39835.8188657407,2009-01-22,19:39:10
22.819016,108.343158,0,141.836400918635,39835.8189236111,2009-01-22,19:39:15
22.819016,108.343158,0,141.836400918635,39835.8189583333,2009-01-22,19:39:18
22.819019,108.343153,0,152.223215223097,39835.8189814815,2009-01-22,19:39:20
22.819036,108.343187,0,162.282063648294,39835.8190393519,2009-01-22,19:39:25
22.819024,108.343341,0,170.956220472441,39835.8190972222,2009-01-22,19:39:30
22.819012,108.343453,0,180.208238188976,39835.8191550926,2009-01-22,19:39:35
22.819005,108.343507,0,188.108841863517,39835.819212963,2009-01-22,19:39:40
22.819005,108.343507,0,188.108841863517,39835.8192476852,2009-01-22,19:39:43
22.819011,108.343513,0,192.344645669291,39835.8192708333,2009-01-22,19:39:45
22.819022,108.343499,0,195.160364173228,39835.8193287037,2009-01-22,19:39:50
22.819048,108.34344,0,198.01812007874,39835.8193865741,2009-01-22,19:39:55
22.819059,108.34333,0,187.322837926509,39835.8194444444,2009-01-22,19:40:00
22.819081,108.34318,0,169.842411417323,39835.8195023148,2009-01-22,19:40:05
22.81911,108.343082,0,142.914393044619,39835.8195601852,2009-01-22,19:40:10
22.819118,108.343028,0,129.351315616798,39835.8196180556,2009-01-22,19:40:15
22.819112,108.342933,0,118.820898950131,39835.8196759259,2009-01-22,19:40:20
22.819109,108.342821,0,120.692952755905,39835.8197337963,2009-01-22,19:40:25
22.819104,108.342832,0,124.633530183727,39835.8197916667,2009-01-22,19:40:30
22.819084,108.342842,0,118.623694225722,39835.819849537,2009-01-22,19:40:35
22.819086,108.342886,0,114.884101049869,39835.8199074074,2009-01-22,19:40:40
22.819087,108.34285,0,113.611745406824,39835.8199652778,2009-01-22,19:40:45
22.819089,108.342812,0,112.562080052493,39835.8200231481,2009-01-22,19:40:50
22.819098,108.342765,0,107.884320866142,39835.8200810185,2009-01-22,19:40:55
22.819098,108.342765,0,107.884320866142,39835.8201157407,2009-01-22,19:40:58
22.819103,108.342757,0,104.819225721785,39835.8201388889,2009-01-22,19:41:00
22.819117,108.342847,0,100.474445538058,39835.8201967593,2009-01-22,19:41:05
22.819028,108.343277,0,92.1920669291339,39835.8202546296,2009-01-22,19:41:10
22.819013,108.343282,0,94.3206364829396,39835.8203125,2009-01-22,19:41:15
22.818964,108.343541,0,109.772782152231,39835.8203703704,2009-01-22,19:41:20
22.81894,108.34382,0,146.649176509186,39835.8204282407,2009-01-22,19:41:25
22.818942,108.343836,0,163.956463254593,39835.8204861111,2009-01-22,19:41:30
22.818947,108.343873,0,185.209396325459,39835.8205439815,2009-01-22,19:41:35
22.818925,108.343957,0,201.844005905512,39835.8206018518,2009-01-22,19:41:40
22.818925,108.344031,0,220.767470472441,39835.8206597222,2009-01-22,19:41:45
22.818944,108.343913,0,238.606135170604,39835.8207175926,2009-01-22,19:41:50
22.818954,108.343959,0,260.074619422572,39835.820775463,2009-01-22,19:41:55
22.818933,108.343937,0,276.499320866142,39835.8208333333,2009-01-22,19:42:00
22.818934,108.343989,0,286.027578740157,39835.8208912037,2009-01-22,19:42:05
22.818937,108.344019,0,296.39219160105,39835.8209490741,2009-01-22,19:42:10
22.818903,108.343928,0,300.807326115486,39835.8210069444,2009-01-22,19:42:15
22.818904,108.343892,0,304.815387139108,39835.8210648148,2009-01-22,19:42:20
22.818923,108.344022,0,308.746853674541,39835.8211226852,2009-01-22,19:42:25
22.818916,108.344163,0,314.846738845144,39835.8211805556,2009-01-22,19:42:30
22.8189,108.344246,0,323.592709973753,39835.8212384259,2009-01-22,19:42:35
22.818908,108.344198,0,329.142942913386,39835.8212962963,2009-01-22,19:42:40
22.818894,108.344319,0,341.707992125984,39835.8213541667,2009-01-22,19:42:45
22.818882,108.344341,0,356.017358923885,39835.821412037,2009-01-22,19:42:50
22.818879,108.344127,0,365.895,39835.8214699074,2009-01-22,19:42:55
22.818848,108.344034,0,374.303927165354,39835.8215277778,2009-01-22,19:43:00
22.818851,108.344016,0,374.758061023622,39835.8215856481,2009-01-22,19:43:05
22.818851,108.344016,0,374.758061023622,39835.8216203704,2009-01-22,19:43:08
22.818856,108.344016,0,382.534087926509,39835.8216435185,2009-01-22,19:43:10
22.818896,108.343954,0,386.394967191601,39835.8217013889,2009-01-22,19:43:15
22.818921,108.343781,0,390.937759186352,39835.8217592593,2009-01-22,19:43:20
22.818947,108.343699,0,392.43280183727,39835.8218171296,2009-01-22,19:43:25
22.818944,108.343661,0,391.204612860892,39835.821875,2009-01-22,19:43:30
22.818914,108.343604,0,384.585564304462,39835.8219328704,2009-01-22,19:43:35
22.818885,108.343621,0,381.863937007874,39835.8219907407,2009-01-22,19:43:40
22.818843,108.343639,0,365.740606955381,39835.8220486111,2009-01-22,19:43:45
22.8189,108.343755,0,337.054009186352,39835.8221064815,2009-01-22,19:43:50
22.818918,108.343819,0,338.172988845144,39835.8221643518,2009-01-22,19:43:55
22.818909,108.343905,0,341.606190944882,39835.8222222222,2009-01-22,19:44:00
22.818906,108.344002,0,344.960846456693,39835.8222800926,2009-01-22,19:44:05
22.818895,108.344028,0,349.863106955381,39835.822337963,2009-01-22,19:44:10
22.81888,108.343965,0,356.104393044619,39835.8223958333,2009-01-22,19:44:15
22.818923,108.344092,0,356.507112860892,39835.8224537037,2009-01-22,19:44:20
22.818937,108.344167,0,356.544235564304,39835.8225115741,2009-01-22,19:44:25
22.81891,108.344077,0,362.417716535433,39835.8225694444,2009-01-22,19:44:30
22.818898,108.344002,0,367.720570866142,39835.8226273148,2009-01-22,19:44:35
22.818907,108.344072,0,376.320462598425,39835.8226851852,2009-01-22,19:44:40
22.818909,108.344088,0,385.684842519685,39835.8227430556,2009-01-22,19:44:45
22.818951,108.343999,0,378.754583333333,39835.8228009259,2009-01-22,19:44:50
22.818949,108.343997,0,380.742004593176,39835.8228587963,2009-01-22,19:44:55
22.818951,108.343998,0,378.937608267717,39835.8229166667,2009-01-22,19:45:00
22.818951,108.343998,0,378.937608267717,39835.8229513889,2009-01-22,19:45:03
22.818956,108.343995,0,376.312726377953,39835.822974537,2009-01-22,19:45:05
22.818937,108.343977,0,366.387555774278,39835.8230324074,2009-01-22,19:45:10
22.818933,108.343944,0,363.600872703412,39835.8230902778,2009-01-22,19:45:15
22.81894,108.343804,0,357.73532480315,39835.8231481481,2009-01-22,19:45:20
22.818962,108.343795,0,356.730738188976,39835.8232060185,2009-01-22,19:45:25
22.818953,108.343773,0,354.622391732283,39835.8232638889,2009-01-22,19:45:30
22.818979,108.34372,0,351.794484908136,39835.8233217593,2009-01-22,19:45:35
22.818986,108.343721,0,351.671184383202,39835.8233796296,2009-01-22,19:45:40
22.818986,108.343721,0,351.671184383202,39835.8234143518,2009-01-22,19:45:43
22.818986,108.343713,0,350.675659448819,39835.8234375,2009-01-22,19:45:45
22.818987,108.343693,0,350.401394356955,39835.8234953704,2009-01-22,19:45:50
22.81898,108.343704,0,350.355413385827,39835.8235532407,2009-01-22,19:45:55
22.818972,108.343745,0,349.070882545932,39835.8236111111,2009-01-22,19:46:00
22.818962,108.343748,0,346.229156824147,39835.8236689815,2009-01-22,19:46:05
22.818981,108.343757,0,342.895052493438,39835.8237268519,2009-01-22,19:46:10
22.819009,108.343729,0,340.91281167979,39835.8237847222,2009-01-22,19:46:15
22.819028,108.34373,0,337.367896981627,39835.8238425926,2009-01-22,19:46:20
22.819023,108.343654,0,334.839356955381,39835.823900463,2009-01-22,19:46:25
22.81896,108.343485,0,323.315767716535,39835.8239583333,2009-01-22,19:46:30
22.818922,108.343357,0,311.09904855643,39835.8240162037,2009-01-22,19:46:35
22.818919,108.3433,0,300.639819553806,39835.8240740741,2009-01-22,19:46:40
22.8189,108.343311,0,289.391269685039,39835.8241319444,2009-01-22,19:46:45
22.818867,108.343377,0,278.952667322835,39835.8241898148,2009-01-22,19:46:50
22.818842,108.343382,0,273.365062335958,39835.8242476852,2009-01-22,19:46:55
22.818866,108.343387,0,271.36845144357,39835.8243055556,2009-01-22,19:47:00
22.818862,108.343447,0,272.782969160105,39835.8243634259,2009-01-22,19:47:05
22.818858,108.343504,0,274.600406824147,39835.8244212963,2009-01-22,19:47:10
22.818857,108.343532,0,275.812598425197,39835.8244791667,2009-01-22,19:47:15
22.818854,108.343562,0,277.944173228346,39835.824537037,2009-01-22,19:47:20
22.818846,108.343571,0,280.844845800525,39835.8245949074,2009-01-22,19:47:25
22.818859,108.343628,0,287.685994094488,39835.8246527778,2009-01-22,19:47:30
22.818886,108.343587,0,292.42843503937,39835.8247106481,2009-01-22,19:47:35
22.818912,108.343497,0,288.161906167979,39835.8247685185,2009-01-22,19:47:40
22.818926,108.343427,0,286.02031824147,39835.8248263889,2009-01-22,19:47:45
22.818928,108.343391,0,286.171030183727,39835.8248842593,2009-01-22,19:47:50
22.818928,108.343391,0,286.171030183727,39835.8249189815,2009-01-22,19:47:53
22.818934,108.34339,0,286.91907480315,39835.8249421296,2009-01-22,19:47:55
22.818942,108.343413,0,286.763008530184,39835.825,2009-01-22,19:48:00
22.81894,108.343416,0,284.695337926509,39835.8250578704,2009-01-22,19:48:05
22.81894,108.343416,0,284.695337926509,39835.8250925926,2009-01-22,19:48:08
22.818947,108.343416,0,284.903143044619,39835.8251157407,2009-01-22,19:48:10
22.818973,108.343401,0,282.651646981627,39835.8251736111,2009-01-22,19:48:15
22.819001,108.343354,0,278.577103018373,39835.8252314815,2009-01-22,19:48:20
22.819012,108.343356,0,276.243681102362,39835.8252893519,2009-01-22,19:48:25
22.819007,108.343368,0,275.846541994751,39835.8253472222,2009-01-22,19:48:30
22.819013,108.343368,0,274.78999015748,39835.8254050926,2009-01-22,19:48:35
22.819021,108.343368,0,272.99157480315,39835.825462963,2009-01-22,19:48:40
22.819017,108.343367,0,270.93687007874,39835.8255208333,2009-01-22,19:48:45
22.819017,108.343367,0,270.93687007874,39835.8255555556,2009-01-22,19:48:48
22.819012,108.343368,0,270.284192913386,39835.8255787037,2009-01-22,19:48:50
22.818987,108.343431,0,270.152529527559,39835.8256365741,2009-01-22,19:48:55
22.818964,108.343521,0,271.398914041995,39835.8256944444,2009-01-22,19:49:00
22.818966,108.34359,0,274.500810367454,39835.8257523148,2009-01-22,19:49:05
22.818964,108.343665,0,278.126948818898,39835.8258101852,2009-01-22,19:49:10
22.818969,108.343741,0,279.998953412073,39835.8258680556,2009-01-22,19:49:15
22.818951,108.343826,0,280.292040682415,39835.8259259259,2009-01-22,19:49:20
22.81894,108.343814,0,282.04467191601,39835.8259837963,2009-01-22,19:49:25
22.818924,108.343844,0,284.865495406824,39835.8260416667,2009-01-22,19:49:30
22.818936,108.343804,0,288.876660104987,39835.826099537,2009-01-22,19:49:35
22.818948,108.343735,0,293.241036745407,39835.8261574074,2009-01-22,19:49:40
22.818954,108.34371,0,299.627700131234,39835.8262152778,2009-01-22,19:49:45
22.818922,108.343715,0,305.224940944882,39835.8262731481,2009-01-22,19:49:50
22.81888,108.343718,0,309.601056430446,39835.8263310185,2009-01-22,19:49:55
22.818875,108.343769,0,311.660892388451,39835.8263888889,2009-01-22,19:50:00
22.818881,108.343778,0,312.637995406824,39835.8264467593,2009-01-22,19:50:05
22.818899,108.343851,0,311.596486220472,39835.8265046296,2009-01-22,19:50:10
22.818899,108.343851,0,311.596486220472,39835.8265393519,2009-01-22,19:50:13
22.818899,108.343856,0,308.220354330709,39835.8265625,2009-01-22,19:50:15
22.818912,108.343799,0,304.533690944882,39835.8266203704,2009-01-22,19:50:20
22.818912,108.343799,0,304.533690944882,39835.8266550926,2009-01-22,19:50:23
22.818912,108.343802,0,302.426345144357,39835.8266782407,2009-01-22,19:50:25
22.818923,108.343789,0,302.049130577428,39835.8267361111,2009-01-22,19:50:30
22.818912,108.343781,0,302.28875,39835.8267939815,2009-01-22,19:50:35
22.818915,108.343647,0,300.115374015748,39835.8268518519,2009-01-22,19:50:40
22.818919,108.343538,0,298.092260498688,39835.8269097222,2009-01-22,19:50:45
22.818892,108.343464,0,297.090200131234,39835.8269675926,2009-01-22,19:50:50
22.818892,108.343226,0,299.925341207349,39835.8314236111,2009-01-22,19:57:15
22.818875,108.343171,0,301.465561023622,39835.8314814815,2009-01-22,19:57:20
22.818882,108.343142,0,301.44999343832,39835.8315393519,2009-01-22,19:57:25
22.818883,108.343189,0,300.361227034121,39835.8315972222,2009-01-22,19:57:30
22.818872,108.343195,0,299.254238845144,39835.8316550926,2009-01-22,19:57:35
22.818872,108.343195,0,299.254238845144,39835.8316898148,2009-01-22,19:57:38
22.818877,108.343203,0,298.199491469816,39835.831712963,2009-01-22,19:57:40
22.818913,108.343187,0,297.30061023622,39835.8317708333,2009-01-22,19:57:45
22.818916,108.343305,0,296.993681102362,39835.8318287037,2009-01-22,19:57:50
22.818902,108.343141,0,296.93530839895,39835.8318865741,2009-01-22,19:57:55
22.818913,108.343165,0,297.055682414698,39835.8319444444,2009-01-22,19:58:00
22.818913,108.343165,0,297.055682414698,39835.8319791667,2009-01-22,19:58:03
22.818907,108.343164,0,297.228218503937,39835.8320023148,2009-01-22,19:58:05
22.818892,108.343148,0,297.572719816273,39835.8320601852,2009-01-22,19:58:10
22.818897,108.343196,0,297.42718832021,39835.8321180556,2009-01-22,19:58:15
22.818889,108.343142,0,293.248694225722,39835.8321759259,2009-01-22,19:58:20
22.81889,108.34317,0,290.948786089239,39835.8322337963,2009-01-22,19:58:25
22.818894,108.34316,0,288.238051181102,39835.8322916667,2009-01-22,19:58:30
22.81889,108.343158,0,285.971935695538,39835.832349537,2009-01-22,19:58:35
22.818893,108.343158,0,286.057716535433,39835.8324074074,2009-01-22,19:58:40
22.818892,108.343158,0,286.108375984252,39835.8324652778,2009-01-22,19:58:45
22.818896,108.343161,0,286.256509186352,39835.8325231481,2009-01-22,19:58:50
22.818897,108.34316,0,286.097988845144,39835.8325810185,2009-01-22,19:58:55
22.818897,108.34316,0,286.097988845144,39835.8326157407,2009-01-22,19:58:58
22.818897,108.343159,0,285.853487532808,39835.8326388889,2009-01-22,19:59:00
22.818907,108.34316,0,284.593638451444,39835.8326967593,2009-01-22,19:59:05
22.818931,108.343147,0,276.736463254593,39835.8327546296,2009-01-22,19:59:10
22.818962,108.343131,0,260.782142388451,39835.8328125,2009-01-22,19:59:15
22.818972,108.343134,0,245.182933070866,39835.8328703704,2009-01-22,19:59:20
22.818974,108.34317,0,242.410495406824,39835.8329282407,2009-01-22,19:59:25
22.818987,108.343208,0,232.952349081365,39835.8329861111,2009-01-22,19:59:30
22.818997,108.343246,0,225.446732283465,39835.8330439815,2009-01-22,19:59:35
22.818989,108.343258,0,222.509639107612,39835.8331018519,2009-01-22,19:59:40
22.81898,108.343187,0,226.041437007874,39835.8331597222,2009-01-22,19:59:45
22.818973,108.343199,0,233.165160761155,39835.8332175926,2009-01-22,19:59:50
22.818982,108.343204,0,232.932047244094,39835.833275463,2009-01-22,19:59:55
22.818988,108.343188,0,233.222755905512,39835.8333333333,2009-01-22,20:00:00
22.818985,108.343201,0,233.333717191601,39835.8333912037,2009-01-22,20:00:05
22.818976,108.343137,0,234.17092519685,39835.8334490741,2009-01-22,20:00:10
22.81898,108.343092,0,231.338812335958,39835.8335069444,2009-01-22,20:00:15
22.81898,108.343092,0,231.338812335958,39835.8335416667,2009-01-22,20:00:18
22.818983,108.343088,0,227.123595800525,39835.8335648148,2009-01-22,20:00:20
22.818984,108.3432,0,224.840508530184,39835.8336226852,2009-01-22,20:00:25
22.818979,108.343234,0,225.028540026247,39835.8336805556,2009-01-22,20:00:30
22.818979,108.343234,0,225.028540026247,39835.8337152778,2009-01-22,20:00:33
22.818976,108.343239,0,223.86030183727,39835.8337384259,2009-01-22,20:00:35
22.818981,108.343305,0,223.863307086614,39835.8337962963,2009-01-22,20:00:40
22.819004,108.3433,0,224.41500984252,39835.8338541667,2009-01-22,20:00:45
22.819029,108.343355,0,226.283061023622,39835.833912037,2009-01-22,20:00:50
22.819036,108.343463,0,231.473477690289,39835.8339699074,2009-01-22,20:00:55
22.819023,108.343468,0,237.783697506562,39835.8340277778,2009-01-22,20:01:00
22.819008,108.343465,0,247.176587926509,39835.8340856481,2009-01-22,20:01:05
22.819012,108.343488,0,254.921374671916,39835.8341435185,2009-01-22,20:01:10
22.819023,108.343562,0,261.75000984252,39835.8342013889,2009-01-22,20:01:15
22.818988,108.343567,0,268.865669291339,39835.8342592593,2009-01-22,20:01:20
22.818953,108.343435,0,279.087080052493,39835.8343171296,2009-01-22,20:01:25
22.818932,108.343365,0,291.886017060367,39835.834375,2009-01-22,20:01:30
22.81892,108.343238,0,299.270160761155,39835.8344328704,2009-01-22,20:01:35
22.81892,108.343145,0,302.487319553806,39835.8344907407,2009-01-22,20:01:40
22.818916,108.342997,0,302.63312664042,39835.8345486111,2009-01-22,20:01:45
22.818945,108.343119,0,305.137883858268,39835.8346064815,2009-01-22,20:01:50
22.818945,108.343119,0,305.137883858268,39835.8346412037,2009-01-22,20:01:53
22.81895,108.343126,0,308.687106299213,39835.8346643519,2009-01-22,20:01:55
22.818937,108.343183,0,312.985823490814,39835.8347222222,2009-01-22,20:02:00
22.818919,108.343356,0,317.589340551181,39835.8347800926,2009-01-22,20:02:05
22.818898,108.343392,0,322.871446850394,39835.834837963,2009-01-22,20:02:10
22.818891,108.343401,0,331.256696194226,39835.8348958333,2009-01-22,20:02:15
22.8189,108.343347,0,336.379229002625,39835.8349537037,2009-01-22,20:02:20
22.818916,108.34339,0,334.447473753281,39835.8350115741,2009-01-22,20:02:25
22.818916,108.343364,0,333.584937664042,39835.8350694444,2009-01-22,20:02:30
22.818922,108.343327,0,329.243966535433,39835.8351273148,2009-01-22,20:02:35
22.818931,108.343287,0,316.229268372703,39835.8351851852,2009-01-22,20:02:40
22.818927,108.343234,0,307.368654855643,39835.8352430556,2009-01-22,20:02:45
22.818938,108.343252,0,297.314301181102,39835.8353009259,2009-01-22,20:02:50
22.818932,108.343261,0,297.821601049869,39835.8353587963,2009-01-22,20:02:55
22.81894,108.343308,0,293.81594160105,39835.8354166667,2009-01-22,20:03:00
22.818941,108.343338,0,298.206450131234,39835.835474537,2009-01-22,20:03:05
22.818937,108.343318,0,297.046696194226,39835.8355324074,2009-01-22,20:03:10
22.818935,108.343298,0,299.218697506562,39835.8355902778,2009-01-22,20:03:15
22.818939,108.34331,0,300.857690288714,39835.8356481481,2009-01-22,20:03:20
22.818931,108.343337,0,301.362962598425,39835.8357060185,2009-01-22,20:03:25
22.818925,108.343303,0,302.109606299213,39835.8357638889,2009-01-22,20:03:30
22.818918,108.343279,0,303.604022309711,39835.8358217593,2009-01-22,20:03:35
22.818927,108.343211,0,304.691535433071,39835.8358796296,2009-01-22,20:03:40
22.81893,108.343231,0,305.616899606299,39835.8359375,2009-01-22,20:03:45
22.818932,108.343254,0,308.211394356955,39835.8359953704,2009-01-22,20:03:50
22.818924,108.343321,0,311.154019028871,39835.8360532407,2009-01-22,20:03:55
22.818924,108.343321,0,311.154019028871,39835.836087963,2009-01-22,20:03:58
22.818919,108.343321,0,317.303015091864,39835.8361111111,2009-01-22,20:04:00
22.81891,108.343347,0,324.10967191601,39835.8361689815,2009-01-22,20:04:05
22.818902,108.343358,0,328.555370734908,39835.8362268518,2009-01-22,20:04:10
22.818897,108.343397,0,332.813562992126,39835.8362847222,2009-01-22,20:04:15
22.818895,108.343428,0,342.468900918635,39835.8363425926,2009-01-22,20:04:20
22.818895,108.343428,0,342.468900918635,39835.8363773148,2009-01-22,20:04:23
22.818899,108.343425,0,340.313674540682,39835.836400463,2009-01-22,20:04:25
22.818896,108.343392,0,338.870072178478,39835.8364583333,2009-01-22,20:04:30
22.818902,108.343365,0,337.318937007874,39835.8365162037,2009-01-22,20:04:35
22.818911,108.343375,0,335.93468175853,39835.8365740741,2009-01-22,20:04:40
22.818902,108.343379,0,335.057326115486,39835.8366319444,2009-01-22,20:04:45
22.818895,108.343425,0,334.203799212598,39835.8366898148,2009-01-22,20:04:50
22.818895,108.343425,0,334.203799212598,39835.836724537,2009-01-22,20:04:53
22.818901,108.343433,0,333.84625984252,39835.8367476852,2009-01-22,20:04:55
22.8189,108.343403,0,333.579530839895,39835.8368055556,2009-01-22,20:05:00
22.8189,108.343403,0,333.579530839895,39835.8368402778,2009-01-22,20:05:03
22.8189,108.343404,0,333.94873687664,39835.8368634259,2009-01-22,20:05:05
22.818901,108.343386,0,333.757099737533,39835.8369212963,2009-01-22,20:05:10
22.818899,108.343284,0,328.266965223097,39835.8369791667,2009-01-22,20:05:15
22.818887,108.343225,0,321.666286089239,39835.837037037,2009-01-22,20:05:20
22.818881,108.343185,0,317.927782152231,39835.8370949074,2009-01-22,20:05:25
22.818869,108.343146,0,317.088175853018,39835.8371527778,2009-01-22,20:05:30
22.818869,108.343146,0,317.088175853018,39835.8371875,2009-01-22,20:05:33
22.818868,108.343146,0,316.253772965879,39835.8372106481,2009-01-22,20:05:35
22.818865,108.343106,0,315.494963910761,39835.8372685185,2009-01-22,20:05:40
22.81885,108.343064,0,314.438461286089,39835.8373263889,2009-01-22,20:05:45
22.818844,108.342936,0,312.138681102362,39835.8373842593,2009-01-22,20:05:50
22.818838,108.342869,0,308.430515091863,39835.8374421296,2009-01-22,20:05:55
22.818849,108.34284,0,305.662280183727,39835.8375,2009-01-22,20:06:00
22.818872,108.342977,0,303.906092519685,39835.8375578704,2009-01-22,20:06:05
22.818877,108.34298,0,302.624763779528,39835.8376157407,2009-01-22,20:06:10
22.818876,108.34298,0,301.871912729659,39835.8376736111,2009-01-22,20:06:15
22.818876,108.342983,0,301.334875328084,39835.8377314815,2009-01-22,20:06:20
22.818876,108.342983,0,301.334875328084,39835.8377662037,2009-01-22,20:06:23
22.818877,108.342985,0,300.531010498688,39835.8377893518,2009-01-22,20:06:25
22.818919,108.343189,0,300.729530839895,39835.8378472222,2009-01-22,20:06:30
22.818934,108.343353,0,303.665396981627,39835.8379050926,2009-01-22,20:06:35
22.818945,108.343463,0,309.736148293963,39835.837962963,2009-01-22,20:06:40
22.818959,108.343608,0,320.552139107612,39835.8380208333,2009-01-22,20:06:45
22.818949,108.343698,0,334.174340551181,39835.8380787037,2009-01-22,20:06:50
22.818937,108.343762,0,347.692083333333,39835.8381365741,2009-01-22,20:06:55
22.818932,108.343777,0,362.197270341207,39835.8381944444,2009-01-22,20:07:00
22.818921,108.343811,0,376.19686023622,39835.8382523148,2009-01-22,20:07:05
22.818911,108.3438,0,390.329812992126,39835.8383101852,2009-01-22,20:07:10
22.818906,108.343747,0,394.754333989501,39835.8383680556,2009-01-22,20:07:15
22.818893,108.343712,0,402.395269028871,39835.8384259259,2009-01-22,20:07:20
22.818887,108.343687,0,410.554163385827,39835.8384837963,2009-01-22,20:07:25
22.818875,108.343646,0,410.692936351706,39835.8385416667,2009-01-22,20:07:30
22.818867,108.343601,0,412.202595144357,39835.838599537,2009-01-22,20:07:35
22.818856,108.34354,0,414.974481627297,39835.8386574074,2009-01-22,20:07:40
22.818844,108.343486,0,416.739908136483,39835.8387152778,2009-01-22,20:07:45
22.818844,108.343486,0,416.739908136483,39835.83875,2009-01-22,20:07:48
22.818845,108.343482,0,418.471040026247,39835.8387731481,2009-01-22,20:07:50
22.818841,108.343448,0,419.587112860892,39835.8388310185,2009-01-22,20:07:55
22.818843,108.343448,0,420.161971784777,39835.8388888889,2009-01-22,20:08:00
22.818843,108.343448,0,420.314009186352,39835.8389467593,2009-01-22,20:08:05
22.818845,108.343447,0,420.310905511811,39835.8390046296,2009-01-22,20:08:10
22.818845,108.343447,0,420.310905511811,39835.8390393518,2009-01-22,20:08:13
22.818842,108.343441,0,419.807083333333,39835.8390625,2009-01-22,20:08:15
22.818832,108.343429,0,419.299858923885,39835.8391203704,2009-01-22,20:08:20
22.818833,108.343317,0,416.501489501312,39835.8391782407,2009-01-22,20:08:25
22.818829,108.343209,0,408.497083333333,39835.8392361111,2009-01-22,20:08:30
22.81884,108.343115,0,394.123832020997,39835.8392939815,2009-01-22,20:08:35
22.818857,108.343097,0,377.015114829396,39835.8393518519,2009-01-22,20:08:40
22.818869,108.343202,0,371.707404855643,39835.8394097222,2009-01-22,20:08:45
22.818899,108.343331,0,365.082372047244,39835.8394675926,2009-01-22,20:08:50
22.8189,108.343388,0,363.109642388451,39835.839525463,2009-01-22,20:08:55
22.818915,108.343429,0,364.469317585302,39835.8395833333,2009-01-22,20:09:00
22.818898,108.343366,0,366.125807086614,39835.8396412037,2009-01-22,20:09:05
22.818884,108.343331,0,366.584022309711,39835.8396990741,2009-01-22,20:09:10
22.818863,108.343432,0,367.607080052493,39835.8397569444,2009-01-22,20:09:15
22.818923,108.343484,0,369.859153543307,39835.8398148148,2009-01-22,20:09:20
22.818912,108.343382,0,371.251069553806,39835.8398726852,2009-01-22,20:09:25
22.818905,108.343264,0,368.560354330709,39835.8399305556,2009-01-22,20:09:30
22.818909,108.343206,0,360.201788057743,39835.8399884259,2009-01-22,20:09:35
22.818926,108.34324,0,349.55625328084,39835.8400462963,2009-01-22,20:09:40
22.81891,108.343181,0,344.53437007874,39835.8401041667,2009-01-22,20:09:45
22.818909,108.343217,0,339.763044619423,39835.840162037,2009-01-22,20:09:50
22.81893,108.343324,0,340.925875984252,39835.8402199074,2009-01-22,20:09:55
22.818938,108.34339,0,342.207030839895,39835.8402777778,2009-01-22,20:10:00
22.818941,108.343382,0,342.306200787402,39835.8403356481,2009-01-22,20:10:05
22.818941,108.343382,0,342.306200787402,39835.8403703704,2009-01-22,20:10:08
22.818942,108.343379,0,342.315738188976,39835.8403935185,2009-01-22,20:10:10
22.818928,108.343376,0,342.460341207349,39835.8404513889,2009-01-22,20:10:15
22.81893,108.343377,0,342.835954724409,39835.8405092593,2009-01-22,20:10:20
22.818937,108.343377,0,343.424327427822,39835.8405671296,2009-01-22,20:10:25
22.818937,108.343377,0,343.424327427822,39835.8406018519,2009-01-22,20:10:28
22.818943,108.343378,0,344.16218832021,39835.840625,2009-01-22,20:10:30
22.818952,108.34338,0,345.311827427822,39835.8406828704,2009-01-22,20:10:35
22.818952,108.34338,0,345.311827427822,39835.8407175926,2009-01-22,20:10:38
22.818956,108.343381,0,346.630977690289,39835.8407407407,2009-01-22,20:10:40
22.818947,108.343381,0,347.253920603675,39835.8407986111,2009-01-22,20:10:45
22.818947,108.343381,0,347.253920603675,39835.8408333333,2009-01-22,20:10:48
22.818942,108.343384,0,349.466118766404,39835.8408564815,2009-01-22,20:10:50
22.818931,108.343382,0,352.467139107612,39835.8409143519,2009-01-22,20:10:55
22.818921,108.343377,0,353.867788713911,39835.8409722222,2009-01-22,20:11:00
22.818904,108.343356,0,354.085980971129,39835.8410300926,2009-01-22,20:11:05
22.818918,108.343381,0,354.260498687664,39835.841087963,2009-01-22,20:11:10
22.818918,108.343382,0,353.90030511811,39835.8411458333,2009-01-22,20:11:15
22.818922,108.343382,0,353.780255905512,39835.8412037037,2009-01-22,20:11:20
22.818925,108.343379,0,353.80969160105,39835.8412615741,2009-01-22,20:11:25
22.818928,108.343379,0,353.885885826772,39835.8413194444,2009-01-22,20:11:30
22.818928,108.343379,0,353.885885826772,39835.8413541667,2009-01-22,20:11:33
22.818932,108.343378,0,353.842208005249,39835.8413773148,2009-01-22,20:11:35
22.818936,108.343361,0,352.897769028871,39835.8414351852,2009-01-22,20:11:40
22.818923,108.343233,0,350.674032152231,39835.8414930556,2009-01-22,20:11:45
22.818935,108.343137,0,341.158011811024,39835.8415509259,2009-01-22,20:11:50
22.819003,108.343236,0,268.249737532808,39835.84375,2009-01-22,20:15:00
22.819003,108.343598,0,270.318559711286,39835.8438078704,2009-01-22,20:15:05
22.818984,108.343642,0,275.835252624672,39835.8438657407,2009-01-22,20:15:10
22.819,108.343636,0,280.857060367454,39835.8439236111,2009-01-22,20:15:15
22.818985,108.343642,0,281.336351706037,39835.8439814815,2009-01-22,20:15:20
22.818976,108.343654,0,284.821794619423,39835.8440393518,2009-01-22,20:15:25
22.818976,108.343652,0,286.364491469816,39835.8440972222,2009-01-22,20:15:30
22.818977,108.343651,0,286.339963910761,39835.8441550926,2009-01-22,20:15:35
22.818984,108.343653,0,285.932362204724,39835.844212963,2009-01-22,20:15:40
22.81899,108.343654,0,286.123871391076,39835.8442708333,2009-01-22,20:15:45
22.818993,108.343654,0,286.579232283465,39835.8443287037,2009-01-22,20:15:50
22.818999,108.343654,0,287.137844488189,39835.8443865741,2009-01-22,20:15:55
22.818999,108.343654,0,287.137844488189,39835.8444212963,2009-01-22,20:15:58
22.819004,108.343655,0,287.711502624672,39835.8444444444,2009-01-22,20:16:00
22.819003,108.343632,0,288.707627952756,39835.8445023148,2009-01-22,20:16:05
22.819005,108.343632,0,289.566059711286,39835.8445601852,2009-01-22,20:16:10
22.819005,108.343632,0,290.217864173228,39835.8446180556,2009-01-22,20:16:15
22.819007,108.343632,0,290.843507217848,39835.8446759259,2009-01-22,20:16:20
22.819006,108.343629,0,290.921154855643,39835.8447337963,2009-01-22,20:16:25
22.819008,108.343627,0,290.682434383202,39835.8447916667,2009-01-22,20:16:30
22.819012,108.343627,0,290.524665354331,39835.844849537,2009-01-22,20:16:35
22.819015,108.343627,0,290.770692257218,39835.8449074074,2009-01-22,20:16:40
22.819015,108.343627,0,290.770692257218,39835.8449421296,2009-01-22,20:16:43
22.819019,108.343629,0,291.29781824147,39835.8449652778,2009-01-22,20:16:45
22.818997,108.343561,0,294.848989501312,39835.8450231481,2009-01-22,20:16:50
22.818982,108.343548,0,297.64748687664,39835.8450810185,2009-01-22,20:16:55
22.818974,108.343547,0,298.348349737533,39835.8451388889,2009-01-22,20:17:00
22.818967,108.343546,0,298.62061023622,39835.8451967593,2009-01-22,20:17:05
22.818973,108.343547,0,298.661033464567,39835.8452546296,2009-01-22,20:17:10
22.818973,108.343547,0,298.661033464567,39835.8452893518,2009-01-22,20:17:13
22.818976,108.343547,0,298.381814304462,39835.8453125,2009-01-22,20:17:15
22.818994,108.34357,0,301.658225065617,39835.8453703704,2009-01-22,20:17:20
22.818952,108.343665,0,322.339616141732,39835.8454282407,2009-01-22,20:17:25
22.818928,108.34367,0,340.511591207349,39835.8454861111,2009-01-22,20:17:30
22.818943,108.343651,0,329.495751312336,39835.8455439815,2009-01-22,20:17:35
22.818943,108.343651,0,329.495751312336,39835.8455787037,2009-01-22,20:17:38
22.818942,108.343643,0,331.000429790026,39835.8456018518,2009-01-22,20:17:40
22.818931,108.343596,0,331.190790682415,39835.8456597222,2009-01-22,20:17:45
22.818937,108.343565,0,328.050223097113,39835.8457175926,2009-01-22,20:17:50
22.81895,108.343542,0,323.007162073491,39835.845775463,2009-01-22,20:17:55
22.818953,108.343535,0,321.790039370079,39835.8458333333,2009-01-22,20:18:00
22.818954,108.343535,0,320.55812335958,39835.8458912037,2009-01-22,20:18:05
22.818954,108.343535,0,319.931801181102,39835.8459490741,2009-01-22,20:18:10
22.81913,108.34374,0,128.749573490814,39835.8497106481,2009-01-22,20:23:35
22.819141,108.343764,0,123.357660761155,39835.8497685185,2009-01-22,20:23:40
22.81914,108.343773,0,122.339192913386,39835.8498263889,2009-01-22,20:23:45
22.819149,108.343774,0,121.594790026247,39835.8498842593,2009-01-22,20:23:50
22.819157,108.343779,0,113.541597769029,39835.8499421296,2009-01-22,20:23:55
22.819162,108.34378,0,112.463244750656,39835.85,2009-01-22,20:24:00
22.819162,108.34378,0,112.463244750656,39835.8500347222,2009-01-22,20:24:03
22.819167,108.34378,0,109.129977034121,39835.8500578704,2009-01-22,20:24:05
22.819175,108.343797,0,94.2428018372703,39835.8501157407,2009-01-22,20:24:10
22.819175,108.343797,0,94.2428018372703,39835.850150463,2009-01-22,20:24:13
22.819169,108.343794,0,77.6108234908136,39835.8501736111,2009-01-22,20:24:15
22.81917,108.343768,0,62.8834514435695,39835.8502314815,2009-01-22,20:24:20
22.819181,108.343779,0,49.8664730971129,39835.8502893519,2009-01-22,20:24:25
22.819198,108.343787,0,37.0806955380577,39835.8503472222,2009-01-22,20:24:30
22.819177,108.343773,0,40.7069553805774,39835.8504050926,2009-01-22,20:24:35
22.819182,108.343775,0,39.0251541994751,39835.850462963,2009-01-22,20:24:40
22.819184,108.343776,0,39.295032808399,39835.8505208333,2009-01-22,20:24:45
22.819185,108.343776,0,40.0210170603675,39835.8505787037,2009-01-22,20:24:50
22.819185,108.343776,0,40.0210170603675,39835.8506134259,2009-01-22,20:24:53
22.819187,108.343777,0,40.0306856955381,39835.8506365741,2009-01-22,20:24:55
22.819177,108.343773,0,40.2855708661417,39835.8506944444,2009-01-22,20:25:00
22.81912,108.34375,0,35.8173359580052,39835.8507523148,2009-01-22,20:25:05
22.819112,108.343722,0,37.1784251968504,39835.8508101852,2009-01-22,20:25:10
22.819125,108.34372,0,33.3306069553806,39835.8508680556,2009-01-22,20:25:15
22.819131,108.343732,0,29.5626902887139,39835.8509259259,2009-01-22,20:25:20
22.819177,108.343719,0,17.0671030183727,39835.8509837963,2009-01-22,20:25:25
22.819205,108.343727,0,11.6962598425197,39835.8510416667,2009-01-22,20:25:30
22.819215,108.343719,0,6.58490157480315,39835.851099537,2009-01-22,20:25:35
22.819196,108.343726,0,2.89777559055118,39835.8511574074,2009-01-22,20:25:40
22.819222,108.343804,0,-2.00047244094488,39835.8512152778,2009-01-22,20:25:45
22.819206,108.343848,0,17.3047539370079,39835.8512731481,2009-01-22,20:25:50
22.819174,108.343833,0,64.035249343832,39835.8513310185,2009-01-22,20:25:55
22.819162,108.343828,0,85.187125984252,39835.8513888889,2009-01-22,20:26:00
22.819122,108.343796,0,124.515725065617,39835.8514467593,2009-01-22,20:26:05
22.819095,108.343774,0,140.178398950131,39835.8515046296,2009-01-22,20:26:10
22.819081,108.343745,0,145.58406496063,39835.8515625,2009-01-22,20:26:15
22.819081,108.343745,0,145.58406496063,39835.8515972222,2009-01-22,20:26:18
22.819075,108.343743,0,146.224891732283,39835.8516203704,2009-01-22,20:26:20
22.819076,108.34373,0,147.507447506562,39835.8516782407,2009-01-22,20:26:25
22.819072,108.343698,0,149.557559055118,39835.8517361111,2009-01-22,20:26:30
22.819087,108.343641,0,159.196341863517,39835.8517939815,2009-01-22,20:26:35
22.819086,108.343637,0,171.60155183727,39835.8518518518,2009-01-22,20:26:40
22.819086,108.343637,0,171.60155183727,39835.8518865741,2009-01-22,20:26:43
22.819083,108.343629,0,199.702053805774,39835.8519097222,2009-01-22,20:26:45
22.819049,108.343683,0,219.303415354331,39835.8519675926,2009-01-22,20:26:50
22.819049,108.343683,0,219.303415354331,39835.8520023148,2009-01-22,20:26:53
22.819041,108.343682,0,232.815278871391,39835.852025463,2009-01-22,20:26:55
22.819047,108.343645,0,250.631017060367,39835.8520833333,2009-01-22,20:27:00
22.819033,108.34358,0,265.329842519685,39835.8521412037,2009-01-22,20:27:05
22.819015,108.343519,0,267.164652230971,39835.8521990741,2009-01-22,20:27:10
22.819008,108.343541,0,265.842972440945,39835.8522569444,2009-01-22,20:27:15
22.819029,108.34347,0,244.170587270341,39835.8523148148,2009-01-22,20:27:20
22.81903,108.343393,0,228.821486220472,39835.8523726852,2009-01-22,20:27:25
22.819034,108.343352,0,230.951282808399,39835.8524305556,2009-01-22,20:27:30
22.819041,108.343326,0,225.547129265092,39835.8524884259,2009-01-22,20:27:35
22.819038,108.343314,0,222.393172572178,39835.8525462963,2009-01-22,20:27:40
22.819051,108.343434,0,226.856292650919,39835.8526041667,2009-01-22,20:27:45
22.819044,108.34364,0,257.119005905512,39835.852662037,2009-01-22,20:27:50
22.819008,108.343842,0,298.726489501312,39835.8527199074,2009-01-22,20:27:55
22.81894,108.343873,0,340.411043307087,39835.8527777778,2009-01-22,20:28:00
22.818942,108.343813,0,323.252463910761,39835.8528356481,2009-01-22,20:28:05
22.818939,108.343811,0,326.805866141732,39835.8528935185,2009-01-22,20:28:10
22.818936,108.34381,0,328.096105643045,39835.8529513889,2009-01-22,20:28:15
22.818936,108.343809,0,329.735974409449,39835.8530092593,2009-01-22,20:28:20
22.818936,108.343808,0,330.912073490814,39835.8530671296,2009-01-22,20:28:25
22.818935,108.343806,0,330.822860892388,39835.853125,2009-01-22,20:28:30
22.818939,108.343805,0,329.730518372703,39835.8531828704,2009-01-22,20:28:35
22.818943,108.343804,0,328.158356299213,39835.8532407407,2009-01-22,20:28:40
22.818947,108.343803,0,326.976427165354,39835.8532986111,2009-01-22,20:28:45
22.818946,108.343802,0,327.220226377953,39835.8533564815,2009-01-22,20:28:50
22.818945,108.343799,0,327.365429790026,39835.8534143518,2009-01-22,20:28:55
22.818948,108.343797,0,327.174045275591,39835.8534722222,2009-01-22,20:29:00
22.818952,108.343795,0,326.862135826772,39835.8535300926,2009-01-22,20:29:05
22.818953,108.343794,0,326.898654855643,39835.853587963,2009-01-22,20:29:10
22.818952,108.343792,0,327.048188976378,39835.8536458333,2009-01-22,20:29:15
22.818952,108.343792,0,327.048188976378,39835.8536805556,2009-01-22,20:29:18
22.818951,108.34379,0,327.058553149606,39835.8537037037,2009-01-22,20:29:20
22.818952,108.34377,0,325.891414041995,39835.8537615741,2009-01-22,20:29:25
22.818948,108.343734,0,322.682362204724,39835.8538194444,2009-01-22,20:29:30
22.81895,108.343711,0,317.905656167979,39835.8538773148,2009-01-22,20:29:35
22.818952,108.343694,0,314.297162073491,39835.8539351852,2009-01-22,20:29:40
22.818954,108.343681,0,310.645816929134,39835.8539930556,2009-01-22,20:29:45
22.818956,108.343676,0,307.015597112861,39835.8540509259,2009-01-22,20:29:50
22.818961,108.343683,0,303.703543307087,39835.8541087963,2009-01-22,20:29:55
22.818961,108.343683,0,303.703543307087,39835.8541435185,2009-01-22,20:29:58
22.818963,108.343691,0,305.657424540682,39835.8541666667,2009-01-22,20:30:00
22.818963,108.343672,0,307.61718832021,39835.854224537,2009-01-22,20:30:05
22.818968,108.343676,0,306.494655511811,39835.8542824074,2009-01-22,20:30:10
22.818969,108.343674,0,305.396026902887,39835.8543402778,2009-01-22,20:30:15
22.818966,108.343666,0,304.233671259843,39835.8543981481,2009-01-22,20:30:20
22.818968,108.34366,0,303.185882545932,39835.8544560185,2009-01-22,20:30:25
22.818969,108.343658,0,302.288375984252,39835.8545138889,2009-01-22,20:30:30
22.818969,108.343658,0,302.288375984252,39835.8545486111,2009-01-22,20:30:33
22.818965,108.343657,0,301.366916010499,39835.8545717593,2009-01-22,20:30:35
22.818955,108.343658,0,300.469885170604,39835.8546296296,2009-01-22,20:30:40
22.818929,108.343635,0,299.455688976378,39835.8546875,2009-01-22,20:30:45
22.818907,108.34361,0,298.469199475066,39835.8547453704,2009-01-22,20:30:50
22.818897,108.343589,0,298.309150262467,39835.8548032407,2009-01-22,20:30:55
22.818891,108.343574,0,298.662434383202,39835.8548611111,2009-01-22,20:31:00
22.818914,108.343579,0,298.412552493438,39835.8549189815,2009-01-22,20:31:05
22.818945,108.34353,0,298.297785433071,39835.8549768519,2009-01-22,20:31:10
22.81896,108.343455,0,295.940961286089,39835.8550347222,2009-01-22,20:31:15
22.819035,108.343186,0,197.978231627297,39835.8632523148,2009-01-22,20:43:05
22.819073,108.343177,0,182.763097112861,39835.8633101852,2009-01-22,20:43:10
22.81909,108.343177,0,168.341988188976,39835.8633680556,2009-01-22,20:43:15
22.819113,108.343188,0,154.441486220472,39835.8634259259,2009-01-22,20:43:20
22.819117,108.343282,0,146.257158792651,39835.8634837963,2009-01-22,20:43:25
22.819104,108.343453,0,142.045334645669,39835.8635416667,2009-01-22,20:43:30
22.819056,108.343501,0,139.393169291339,39835.863599537,2009-01-22,20:43:35
22.81902,108.343534,0,137.662450787402,39835.8636574074,2009-01-22,20:43:40
22.819,108.34356,0,142.188421916011,39835.8637152778,2009-01-22,20:43:45
22.81897,108.343572,0,151.517372047244,39835.8637731481,2009-01-22,20:43:50
22.818976,108.343528,0,162.153805774278,39835.8638310185,2009-01-22,20:43:55
22.818993,108.343532,0,171.530839895013,39835.8638888889,2009-01-22,20:44:00
22.819012,108.343555,0,180.450160761155,39835.8639467593,2009-01-22,20:44:05
22.818997,108.343501,0,187.225265748031,39835.8640046296,2009-01-22,20:44:10
22.818985,108.343535,0,194.544002624672,39835.8640625,2009-01-22,20:44:15
22.818979,108.343538,0,198.735564304462,39835.8641203704,2009-01-22,20:44:20
22.818976,108.343536,0,200.450551181102,39835.8641782407,2009-01-22,20:44:25
22.818975,108.343533,0,200.962755905512,39835.8642361111,2009-01-22,20:44:30
22.818975,108.343533,0,200.962755905512,39835.8642708333,2009-01-22,20:44:33
22.818967,108.34353,0,200.919878608924,39835.8642939815,2009-01-22,20:44:35
22.818964,108.343563,0,201.264665354331,39835.8643518519,2009-01-22,20:44:40
22.818972,108.343582,0,201.868523622047,39835.8644097222,2009-01-22,20:44:45
22.818972,108.343582,0,201.868523622047,39835.8644444444,2009-01-22,20:44:48
22.818971,108.343576,0,202.249868766404,39835.8644675926,2009-01-22,20:44:50
22.818959,108.343577,0,202.426824146982,39835.864525463,2009-01-22,20:44:55
22.818959,108.343577,0,202.426824146982,39835.8645601852,2009-01-22,20:44:58
22.818954,108.343584,0,202.749658792651,39835.8645833333,2009-01-22,20:45:00
22.818988,108.343501,0,200.49031167979,39835.8646412037,2009-01-22,20:45:05
22.818999,108.34338,0,200.614166666667,39835.8646990741,2009-01-22,20:45:10
22.819019,108.34332,0,195.994954068241,39835.8647569444,2009-01-22,20:45:15
22.819034,108.343243,0,191.319983595801,39835.8648148148,2009-01-22,20:45:20
22.819047,108.343198,0,192.082572178478,39835.8648726852,2009-01-22,20:45:25
22.819047,108.343198,0,192.082572178478,39835.8649074074,2009-01-22,20:45:28
22.819055,108.343195,0,190.181145013123,39835.8649305556,2009-01-22,20:45:30
22.819061,108.343186,0,190.194498031496,39835.8649884259,2009-01-22,20:45:35
22.819061,108.343164,0,189.089137139108,39835.8650462963,2009-01-22,20:45:40
22.819074,108.343183,0,189.850649606299,39835.8651041667,2009-01-22,20:45:45
22.819058,108.343173,0,192.508809055118,39835.865162037,2009-01-22,20:45:50
22.819062,108.343183,0,191.747696850394,39835.8652199074,2009-01-22,20:45:55
22.819055,108.343186,0,191.243375984252,39835.8652777778,2009-01-22,20:46:00
22.819059,108.343187,0,188.666141732283,39835.8653356481,2009-01-22,20:46:05
22.819054,108.343189,0,187.585334645669,39835.8653935185,2009-01-22,20:46:10
22.819051,108.343189,0,187.170774278215,39835.8654513889,2009-01-22,20:46:15
22.819051,108.343189,0,186.915423228346,39835.8655092593,2009-01-22,20:46:20
22.819051,108.343189,0,186.915423228346,39835.8655439815,2009-01-22,20:46:23
22.819044,108.343188,0,186.597769028871,39835.8655671296,2009-01-22,20:46:25
22.819027,108.343167,0,183.331371391076,39835.865625,2009-01-22,20:46:30
22.819027,108.343167,0,183.331371391076,39835.8656597222,2009-01-22,20:46:33
22.819028,108.343171,0,182.960603674541,39835.8656828704,2009-01-22,20:46:35
22.819014,108.343202,0,178.513615485564,39835.8657407407,2009-01-22,20:46:40
22.819011,108.343202,0,178.321751968504,39835.8657986111,2009-01-22,20:46:45
22.819011,108.343202,0,178.321751968504,39835.8658333333,2009-01-22,20:46:48
22.819006,108.343201,0,178.224547244094,39835.8658564815,2009-01-22,20:46:50
22.81902,108.343244,0,179.38406167979,39835.8659143519,2009-01-22,20:46:55
22.819012,108.343261,0,175.651952099738,39835.8659722222,2009-01-22,20:47:00
22.819011,108.343309,0,174.292916666667,39835.8660300926,2009-01-22,20:47:05
22.81901,108.343309,0,174.457857611549,39835.866087963,2009-01-22,20:47:10
22.819005,108.343308,0,174.476381233596,39835.8661458333,2009-01-22,20:47:15
22.819008,108.343306,0,174.33750984252,39835.8662037037,2009-01-22,20:47:20
22.819008,108.343306,0,174.33750984252,39835.8662384259,2009-01-22,20:47:23
22.819009,108.343303,0,172.523349737533,39835.8662615741,2009-01-22,20:47:25
22.819021,108.343315,0,171.488264435696,39835.8663194444,2009-01-22,20:47:30
22.819024,108.343314,0,170.601295931759,39835.8663773148,2009-01-22,20:47:35
22.819031,108.343313,0,169.287342519685,39835.8664351852,2009-01-22,20:47:40
22.819031,108.343313,0,169.287342519685,39835.8664699074,2009-01-22,20:47:43
22.819028,108.343311,0,168.022572178478,39835.8664930556,2009-01-22,20:47:45
22.819013,108.343296,0,166.294757217848,39835.8665509259,2009-01-22,20:47:50
22.819006,108.343317,0,163.648999343832,39835.8666087963,2009-01-22,20:47:55
22.819002,108.343365,0,161.313684383202,39835.8666666667,2009-01-22,20:48:00
22.818998,108.343345,0,156.91593175853,39835.866724537,2009-01-22,20:48:05
22.818992,108.343344,0,157.010173884514,39835.8667824074,2009-01-22,20:48:10
22.818994,108.343344,0,156.995882545932,39835.8668402778,2009-01-22,20:48:15
22.818994,108.343344,0,156.995882545932,39835.866875,2009-01-22,20:48:18
22.818989,108.343344,0,156.869625984252,39835.8668981481,2009-01-22,20:48:20
22.81898,108.343345,0,156.898625328084,39835.8669560185,2009-01-22,20:48:25
22.818984,108.343347,0,156.923015091864,39835.8670138889,2009-01-22,20:48:30
22.81898,108.343349,0,157.000098425197,39835.8670717593,2009-01-22,20:48:35
22.818975,108.343348,0,157.245764435696,39835.8671296296,2009-01-22,20:48:40
22.818969,108.343347,0,157.517562335958,39835.8671875,2009-01-22,20:48:45
22.818968,108.343346,0,157.468198818898,39835.8672453704,2009-01-22,20:48:50
22.818968,108.343346,0,157.468198818898,39835.8672800926,2009-01-22,20:48:53
22.818971,108.343345,0,157.295774278215,39835.8673032407,2009-01-22,20:48:55
22.819005,108.343318,0,157.654566929134,39835.8673611111,2009-01-22,20:49:00
22.819025,108.343276,0,157.837631233596,39835.8674189815,2009-01-22,20:49:05
22.819047,108.343262,0,155.726932414698,39835.8674768518,2009-01-22,20:49:10
22.819055,108.343273,0,155.43094160105,39835.8675347222,2009-01-22,20:49:15
22.819045,108.343272,0,155.068070866142,39835.8675925926,2009-01-22,20:49:20
22.819031,108.343262,0,154.713307086614,39835.867650463,2009-01-22,20:49:25
22.819025,108.343224,0,153.379140419947,39835.8677083333,2009-01-22,20:49:30
22.819025,108.343224,0,153.379140419947,39835.8677430556,2009-01-22,20:49:33
22.819022,108.343223,0,151.173799212598,39835.8677662037,2009-01-22,20:49:35
22.819003,108.343191,0,155.563818897638,39835.8678240741,2009-01-22,20:49:40
22.819005,108.343212,0,157.011774934383,39835.8678819444,2009-01-22,20:49:45
22.819008,108.343211,0,156.951765091864,39835.8679398148,2009-01-22,20:49:50
22.819009,108.343209,0,156.711105643045,39835.8679976852,2009-01-22,20:49:55
22.819009,108.343209,0,156.564235564304,39835.8680555556,2009-01-22,20:50:00
22.819013,108.343209,0,156.407595144357,39835.8681134259,2009-01-22,20:50:05
22.81901,108.343208,0,156.189425853018,39835.8681712963,2009-01-22,20:50:10
22.819007,108.343208,0,156.081643700787,39835.8682291667,2009-01-22,20:50:15
22.819003,108.343207,0,156.011305774278,39835.868287037,2009-01-22,20:50:20
22.819003,108.343207,0,156.011305774278,39835.8683217593,2009-01-22,20:50:23
22.818996,108.343207,0,156.026299212598,39835.8683449074,2009-01-22,20:50:25
22.818987,108.343207,0,156.170403543307,39835.8684027778,2009-01-22,20:50:30
22.818982,108.343208,0,156.324878608924,39835.8684606481,2009-01-22,20:50:35
22.818976,108.343207,0,156.517791994751,39835.8685185185,2009-01-22,20:50:40
22.818978,108.343206,0,156.608379265092,39835.8685763889,2009-01-22,20:50:45
22.818972,108.343206,0,156.858710629921,39835.8686342593,2009-01-22,20:50:50
22.818975,108.343205,0,157.339215879265,39835.8686921296,2009-01-22,20:50:55
22.818975,108.343204,0,157.572565616798,39835.86875,2009-01-22,20:51:00
22.818973,108.343203,0,157.576207349081,39835.8688078704,2009-01-22,20:51:05
22.818972,108.343202,0,157.437260498688,39835.8688657407,2009-01-22,20:51:10
22.818972,108.343202,0,157.437260498688,39835.868900463,2009-01-22,20:51:13
22.818972,108.343202,0,157.236601049869,39835.8689236111,2009-01-22,20:51:15
22.818982,108.343203,0,157.586020341207,39835.8689814815,2009-01-22,20:51:20
22.819003,108.343194,0,160.979711286089,39835.8690393518,2009-01-22,20:51:25
22.819003,108.343194,0,160.979711286089,39835.8690740741,2009-01-22,20:51:28
22.818999,108.343193,0,162.223694225722,39835.8690972222,2009-01-22,20:51:30
22.819002,108.343176,0,162.088900918635,39835.8691550926,2009-01-22,20:51:35
22.818995,108.343146,0,162.762595144357,39835.869212963,2009-01-22,20:51:40
22.819002,108.343144,0,163.462568897638,39835.8692708333,2009-01-22,20:51:45
22.819009,108.343146,0,163.782851049869,39835.8693287037,2009-01-22,20:51:50
22.819008,108.343147,0,164.190164041995,39835.8693865741,2009-01-22,20:51:55
22.819013,108.343149,0,164.562135826772,39835.8694444444,2009-01-22,20:52:00
22.819019,108.343151,0,165.361220472441,39835.8695023148,2009-01-22,20:52:05
22.819019,108.343152,0,165.873198818898,39835.8695601852,2009-01-22,20:52:10
22.819019,108.343152,0,165.873198818898,39835.8695949074,2009-01-22,20:52:13
22.819017,108.343151,0,165.974648950131,39835.8696180556,2009-01-22,20:52:15
22.819026,108.343139,0,165.278392388451,39835.8696759259,2009-01-22,20:52:20
22.819033,108.343081,0,165.484547244094,39835.8697337963,2009-01-22,20:52:25
22.819033,108.343081,0,165.484547244094,39835.8697685185,2009-01-22,20:52:28
22.819039,108.343084,0,166.477230971129,39835.8697916667,2009-01-22,20:52:30
22.819041,108.343109,0,166.662772309711,39835.869849537,2009-01-22,20:52:35
22.819042,108.34311,0,166.242942913386,39835.8699074074,2009-01-22,20:52:40
22.819044,108.343111,0,166.322303149606,39835.8699652778,2009-01-22,20:52:45
22.819044,108.343113,0,166.598930446194,39835.8700231481,2009-01-22,20:52:50
22.819042,108.343112,0,166.690793963255,39835.8700810185,2009-01-22,20:52:55
22.819042,108.343114,0,166.697916666667,39835.8701388889,2009-01-22,20:53:00
22.819044,108.343116,0,167.080534776903,39835.8701967593,2009-01-22,20:53:05
22.81904,108.343118,0,167.220544619423,39835.8702546296,2009-01-22,20:53:10
22.81904,108.34312,0,167.308054461942,39835.8703125,2009-01-22,20:53:15
22.81904,108.34312,0,167.308054461942,39835.8703472222,2009-01-22,20:53:18
22.819041,108.343126,0,167.829183070866,39835.8703703704,2009-01-22,20:53:20
22.819049,108.343172,0,170.518956692913,39835.8704282407,2009-01-22,20:53:25
22.819046,108.343206,0,174.36499343832,39835.8704861111,2009-01-22,20:53:30
22.819036,108.343183,0,175.392896981627,39835.8705439815,2009-01-22,20:53:35
22.819035,108.343163,0,176.232956036745,39835.8706018519,2009-01-22,20:53:40
22.81902,108.343151,0,177.952299868766,39835.8706597222,2009-01-22,20:53:45
22.819015,108.343154,0,178.289901574803,39835.8707175926,2009-01-22,20:53:50
22.819014,108.343146,0,179.001489501312,39835.870775463,2009-01-22,20:53:55
22.81901,108.343145,0,178.590423228346,39835.8708333333,2009-01-22,20:54:00
22.819005,108.343144,0,178.171394356955,39835.8708912037,2009-01-22,20:54:05
22.819007,108.343141,0,178.548408792651,39835.8709490741,2009-01-22,20:54:10
22.819011,108.343141,0,178.206184383202,39835.8710069444,2009-01-22,20:54:15
22.819013,108.343148,0,177.45280839895,39835.8710648148,2009-01-22,20:54:20
22.819033,108.343437,0,215.019416010499,39835.8739583333,2009-01-22,20:58:30
22.81903,108.343463,0,217.525803805774,39835.8740162037,2009-01-22,20:58:35
22.819038,108.343475,0,220.899255249344,39835.8740740741,2009-01-22,20:58:40
22.819038,108.343475,0,220.899255249344,39835.8741087963,2009-01-22,20:58:43
22.819041,108.343473,0,223.647539370079,39835.8741319444,2009-01-22,20:58:45
22.819038,108.343448,0,225.731056430446,39835.8741898148,2009-01-22,20:58:50
22.819033,108.343387,0,226.074402887139,39835.8742476852,2009-01-22,20:58:55
22.819029,108.343314,0,224.578986220472,39835.8743055556,2009-01-22,20:59:00
22.81903,108.343288,0,225.96967519685,39835.8743634259,2009-01-22,20:59:05
22.819026,108.343274,0,225.357421259843,39835.8744212963,2009-01-22,20:59:10
22.819025,108.343273,0,225.327434383202,39835.8744791667,2009-01-22,20:59:15
22.819021,108.343272,0,224.820984251969,39835.874537037,2009-01-22,20:59:20
22.819023,108.343273,0,224.44187007874,39835.8745949074,2009-01-22,20:59:25
22.819028,108.343275,0,224.554557086614,39835.8746527778,2009-01-22,20:59:30
22.819028,108.343275,0,224.554557086614,39835.8746875,2009-01-22,20:59:33
22.819026,108.34328,0,223.600383858268,39835.8747106481,2009-01-22,20:59:35
22.819016,108.343295,0,221.891929133858,39835.8747685185,2009-01-22,20:59:40
22.819016,108.343295,0,221.891929133858,39835.8748032407,2009-01-22,20:59:43
22.81901,108.343298,0,218.905777559055,39835.8748263889,2009-01-22,20:59:45
22.819007,108.343281,0,219.816522309711,39835.8748842593,2009-01-22,20:59:50
22.819001,108.343279,0,220.357339238845,39835.8749421296,2009-01-22,20:59:55
22.819002,108.343278,0,220.466450131234,39835.875,2009-01-22,21:00:00
22.819005,108.343279,0,220.833599081365,39835.8750578704,2009-01-22,21:00:05
22.819004,108.343278,0,220.576007217848,39835.8751157407,2009-01-22,21:00:10
22.81901,108.343278,0,220.430754593176,39835.8751736111,2009-01-22,21:00:15
22.81901,108.343278,0,220.430754593176,39835.8752083333,2009-01-22,21:00:18
22.819013,108.343279,0,219.527116141732,39835.8752314815,2009-01-22,21:00:20
22.819016,108.343252,0,213.850826771654,39835.8752893518,2009-01-22,21:00:25
22.819024,108.343233,0,209.344015748032,39835.8753472222,2009-01-22,21:00:30
22.819029,108.343207,0,206.030498687664,39835.8754050926,2009-01-22,21:00:35
22.819026,108.343203,0,205.619855643045,39835.875462963,2009-01-22,21:00:40
22.819026,108.343202,0,205.023733595801,39835.8755208333,2009-01-22,21:00:45
22.819027,108.343201,0,204.571925853018,39835.8755787037,2009-01-22,21:00:50
22.819026,108.343199,0,203.920387139108,39835.8756365741,2009-01-22,21:00:55
22.819028,108.3432,0,203.397719816273,39835.8756944444,2009-01-22,21:01:00
22.819029,108.343201,0,203.222214566929,39835.8757523148,2009-01-22,21:01:05
22.819029,108.343201,0,202.946587926509,39835.8758101852,2009-01-22,21:01:10
22.819029,108.343201,0,202.767916666667,39835.8758680556,2009-01-22,21:01:15
22.819029,108.343201,0,202.662063648294,39835.8759259259,2009-01-22,21:01:20
22.819029,108.3432,0,202.584202755905,39835.8759837963,2009-01-22,21:01:25
22.819028,108.343199,0,202.441742125984,39835.8760416667,2009-01-22,21:01:30
22.819029,108.343199,0,202.368589238845,39835.876099537,2009-01-22,21:01:35
22.81903,108.343201,0,202.483303805774,39835.8761574074,2009-01-22,21:01:40
22.81903,108.343201,0,202.483303805774,39835.8761921296,2009-01-22,21:01:43
22.819025,108.343209,0,202.001525590551,39835.8762152778,2009-01-22,21:01:45
22.819018,108.343234,0,202.266512467192,39835.8762731481,2009-01-22,21:01:50
22.819012,108.343231,0,202.171345144357,39835.8763310185,2009-01-22,21:01:55
22.819012,108.343231,0,202.412529527559,39835.8763888889,2009-01-22,21:02:00
22.819012,108.343231,0,202.412529527559,39835.8764236111,2009-01-22,21:02:03
22.81901,108.343237,0,202.656643700787,39835.8764467593,2009-01-22,21:02:05
22.81901,108.343247,0,202.807903543307,39835.8765046296,2009-01-22,21:02:10
22.819009,108.343249,0,202.651912729659,39835.8765625,2009-01-22,21:02:15
22.819008,108.34325,0,202.173372703412,39835.8766203704,2009-01-22,21:02:20
22.81901,108.343253,0,201.61250656168,39835.8766782407,2009-01-22,21:02:25
22.81901,108.343253,0,201.61250656168,39835.876712963,2009-01-22,21:02:28
22.819012,108.343257,0,200.531663385827,39835.8767361111,2009-01-22,21:02:30
22.819013,108.343275,0,198.765439632546,39835.8767939815,2009-01-22,21:02:35
22.819009,108.343248,0,194.691837270341,39835.8768518518,2009-01-22,21:02:40
22.819009,108.343248,0,194.691837270341,39835.8768865741,2009-01-22,21:02:43
22.819014,108.343247,0,193.228057742782,39835.8769097222,2009-01-22,21:02:45
22.819014,108.343261,0,190.578083989501,39835.8769675926,2009-01-22,21:02:50
22.819014,108.343262,0,190.533704068241,39835.877025463,2009-01-22,21:02:55
22.819018,108.343263,0,190.701660104987,39835.8770833333,2009-01-22,21:03:00
22.819017,108.343264,0,191.036072834646,39835.8771412037,2009-01-22,21:03:05
22.819017,108.343265,0,191.391446850394,39835.8771990741,2009-01-22,21:03:10
22.819018,108.343268,0,191.684468503937,39835.8772569444,2009-01-22,21:03:15
22.81902,108.343271,0,191.989209317585,39835.8773148148,2009-01-22,21:03:20
22.81902,108.343272,0,192.234258530184,39835.8773726852,2009-01-22,21:03:25
22.81902,108.343273,0,192.450501968504,39835.8774305556,2009-01-22,21:03:30
22.81902,108.343274,0,192.530462598425,39835.8774884259,2009-01-22,21:03:35
22.81902,108.343276,0,192.641374671916,39835.8775462963,2009-01-22,21:03:40
22.819021,108.34328,0,192.809606299213,39835.8776041667,2009-01-22,21:03:45
22.81902,108.343282,0,193.008789370079,39835.877662037,2009-01-22,21:03:50
22.81902,108.343285,0,193.265416666667,39835.8777199074,2009-01-22,21:03:55
22.819019,108.343288,0,193.470406824147,39835.8777777778,2009-01-22,21:04:00
22.819017,108.343291,0,193.691778215223,39835.8778356481,2009-01-22,21:04:05
22.819014,108.343293,0,193.903277559055,39835.8778935185,2009-01-22,21:04:10
22.819012,108.343294,0,194.027280183727,39835.8779513889,2009-01-22,21:04:15
22.819012,108.343294,0,194.027280183727,39835.8779861111,2009-01-22,21:04:18
22.819014,108.343296,0,193.985515091864,39835.8780092593,2009-01-22,21:04:20
22.819048,108.343245,0,193.447890419948,39835.8780671296,2009-01-22,21:04:25
22.819051,108.343124,0,191.430656167979,39835.878125,2009-01-22,21:04:30
22.819046,108.343026,0,188.034212598425,39835.8781828704,2009-01-22,21:04:35
22.819043,108.342978,0,184.911955380577,39835.8782407407,2009-01-22,21:04:40
22.819015,108.342893,0,181.608713910761,39835.8782986111,2009-01-22,21:04:45
22.819006,108.34318,0,40.137375328084,39835.8805555556,2009-01-22,21:08:00
22.819008,108.343206,0,41.961469816273,39835.8806134259,2009-01-22,21:08:05
22.819021,108.343151,0,38.9263221784777,39835.8806712963,2009-01-22,21:08:10
22.819032,108.343202,0,29.7594422572178,39835.8807291667,2009-01-22,21:08:15
22.819021,108.343329,0,24.4787762467192,39835.880787037,2009-01-22,21:08:20
22.819008,108.343377,0,20.1439862204724,39835.8808449074,2009-01-22,21:08:25
22.819022,108.343436,0,21.6106003937008,39835.8809027778,2009-01-22,21:08:30
22.819021,108.343477,0,25.6366010498688,39835.8809606481,2009-01-22,21:08:35
22.819012,108.343521,0,33.2747375328084,39835.8810185185,2009-01-22,21:08:40
22.819006,108.34351,0,50.8657349081365,39835.8810763889,2009-01-22,21:08:45
22.819001,108.343492,0,57.3928510498688,39835.8811342593,2009-01-22,21:08:50
22.818993,108.343384,0,69.0751935695538,39835.8811921296,2009-01-22,21:08:55
22.818991,108.343313,0,66.827844488189,39835.88125,2009-01-22,21:09:00
22.818997,108.343272,0,63.7947933070866,39835.8813078704,2009-01-22,21:09:05
22.819,108.343256,0,59.7589468503937,39835.8813657407,2009-01-22,21:09:10
22.819003,108.34329,0,64.5905708661417,39835.8814236111,2009-01-22,21:09:15
22.819008,108.343356,0,63.2065288713911,39835.8814814815,2009-01-22,21:09:20
22.819001,108.343401,0,69.8197867454068,39835.8815393519,2009-01-22,21:09:25
22.818995,108.343437,0,72.7306266404199,39835.8815972222,2009-01-22,21:09:30
22.819001,108.343477,0,83.0427919947507,39835.8816550926,2009-01-22,21:09:35
22.819012,108.343501,0,98.2757381889764,39835.881712963,2009-01-22,21:09:40
22.819006,108.343431,0,116.152411417323,39835.8817708333,2009-01-22,21:09:45
22.819003,108.343318,0,139.4456332021,39835.8818287037,2009-01-22,21:09:50
22.818996,108.343291,0,140.917221128609,39835.8818865741,2009-01-22,21:09:55
22.818996,108.343291,0,140.917221128609,39835.8819212963,2009-01-22,21:09:58
22.818994,108.343297,0,147.755803805774,39835.8819444444,2009-01-22,21:10:00
22.818998,108.343365,0,154.634284776903,39835.8820023148,2009-01-22,21:10:05
22.818997,108.343372,0,160.911164698163,39835.8820601852,2009-01-22,21:10:10
22.819001,108.34338,0,164.165032808399,39835.8821180556,2009-01-22,21:10:15
22.819003,108.34338,0,165.580501968504,39835.8821759259,2009-01-22,21:10:20
22.819004,108.34338,0,166.091003937008,39835.8822337963,2009-01-22,21:10:25
22.819005,108.34338,0,166.487857611549,39835.8822916667,2009-01-22,21:10:30
22.819007,108.343379,0,166.83344488189,39835.882349537,2009-01-22,21:10:35
22.819006,108.343378,0,167.119484908136,39835.8824074074,2009-01-22,21:10:40
22.819006,108.343377,0,167.237929790026,39835.8824652778,2009-01-22,21:10:45
22.819007,108.343378,0,167.308654855643,39835.8825231481,2009-01-22,21:10:50
22.819007,108.343377,0,167.444347112861,39835.8825810185,2009-01-22,21:10:55
22.819008,108.343376,0,167.671289370079,39835.8826388889,2009-01-22,21:11:00
22.819009,108.343376,0,167.940846456693,39835.8826967593,2009-01-22,21:11:05
22.819009,108.343376,0,167.940846456693,39835.8827314815,2009-01-22,21:11:08
22.819012,108.343377,0,168.288999343832,39835.8827546296,2009-01-22,21:11:10
22.81904,108.343311,0,165.197480314961,39835.8828125,2009-01-22,21:11:15
22.819046,108.343252,0,153.097431102362,39835.8828703704,2009-01-22,21:11:20
22.81902,108.343241,0,140.194015748031,39835.8829282407,2009-01-22,21:11:25
22.819011,108.343202,0,132.914091207349,39835.8829861111,2009-01-22,21:11:30
22.81904,108.343231,0,135.614954068241,39835.8830439815,2009-01-22,21:11:35
22.81904,108.343231,0,135.614954068241,39835.8830787037,2009-01-22,21:11:38
22.81895,108.343486,0,222.43437335958,39835.8872685185,2009-01-22,21:17:40
22.818939,108.343529,0,240.037447506562,39835.8873263889,2009-01-22,21:17:45
22.81894,108.3435,0,246.787358923885,39835.8873842593,2009-01-22,21:17:50
22.818958,108.343474,0,254.308218503937,39835.8874421296,2009-01-22,21:17:55
22.818983,108.343449,0,261.364960629921,39835.8875,2009-01-22,21:18:00
22.818991,108.3435,0,273.523405511811,39835.8875578704,2009-01-22,21:18:05
22.818984,108.34347,0,287.320019685039,39835.8876157407,2009-01-22,21:18:10
22.818962,108.34352,0,283.832273622047,39835.8876736111,2009-01-22,21:18:15
22.818976,108.3435,0,283.898330052493,39835.8877314815,2009-01-22,21:18:20
22.818951,108.343486,0,284.613162729659,39835.8877893519,2009-01-22,21:18:25
22.81894,108.343477,0,282.309173228346,39835.8878472222,2009-01-22,21:18:30
22.818925,108.34341,0,282.523914041995,39835.8879050926,2009-01-22,21:18:35
22.818932,108.343424,0,279.612427821522,39835.887962963,2009-01-22,21:18:40
22.818916,108.343429,0,274.230426509186,39835.8880208333,2009-01-22,21:18:45
22.818914,108.343448,0,268.314393044619,39835.8880787037,2009-01-22,21:18:50
22.818925,108.34341,0,263.002900262467,39835.8881365741,2009-01-22,21:18:55
22.818978,108.343256,0,255.533077427822,39835.8881944444,2009-01-22,21:19:00
22.819017,108.343178,0,251.658156167979,39835.8882523148,2009-01-22,21:19:05
22.819023,108.343111,0,246.89186351706,39835.8883101852,2009-01-22,21:19:10
22.819041,108.343166,0,245.265183727034,39835.8883680556,2009-01-22,21:19:15
22.81904,108.343144,0,244.875354330709,39835.8884259259,2009-01-22,21:19:20
22.819037,108.343123,0,244.056496062992,39835.8884837963,2009-01-22,21:19:25
22.819043,108.342996,0,242.339307742782,39835.8885416667,2009-01-22,21:19:30
22.819047,108.342917,0,235.929563648294,39835.888599537,2009-01-22,21:19:35
22.819062,108.342902,0,224.501817585302,39835.8886574074,2009-01-22,21:19:40
22.819061,108.343019,0,206.711587926509,39835.8887152778,2009-01-22,21:19:45
22.819065,108.343017,0,214.080961286089,39835.8887731481,2009-01-22,21:19:50
22.819065,108.343017,0,214.080961286089,39835.8888078704,2009-01-22,21:19:53
22.81907,108.343019,0,211.849937664042,39835.8888310185,2009-01-22,21:19:55
22.819078,108.343001,0,208.985600393701,39835.8888888889,2009-01-22,21:20:00
22.819035,108.343121,0,206.042650918635,39835.8889467593,2009-01-22,21:20:05
22.819003,108.343174,0,203.915505249344,39835.8890046296,2009-01-22,21:20:10
22.818981,108.343238,0,204.412831364829,39835.8890625,2009-01-22,21:20:15
22.81897,108.343245,0,202.531325459318,39835.8891203704,2009-01-22,21:20:20
22.818945,108.343259,0,198.810068897638,39835.8891782407,2009-01-22,21:20:25
22.818961,108.343355,0,196.672349081365,39835.8892361111,2009-01-22,21:20:30
22.818963,108.343335,0,195.154642388451,39835.8892939815,2009-01-22,21:20:35
22.818965,108.34331,0,196.083562992126,39835.8893518519,2009-01-22,21:20:40
22.818975,108.343279,0,199.100127952756,39835.8894097222,2009-01-22,21:20:45
22.818967,108.343204,0,198.317913385827,39835.8894675926,2009-01-22,21:20:50
22.818958,108.343144,0,197.652004593176,39835.889525463,2009-01-22,21:20:55
22.818952,108.343075,0,195.165643044619,39835.8895833333,2009-01-22,21:21:00
22.818952,108.343075,0,195.165643044619,39835.8896180556,2009-01-22,21:21:03
22.818945,108.343071,0,191.743467847769,39835.8896412037,2009-01-22,21:21:05
22.818944,108.343086,0,191.522910104987,39835.8896990741,2009-01-22,21:21:10
22.818944,108.343086,0,191.522910104987,39835.8897337963,2009-01-22,21:21:13
22.818944,108.343085,0,191.196994750656,39835.8897569444,2009-01-22,21:21:15
22.81893,108.343122,0,190.958188976378,39835.8898148148,2009-01-22,21:21:20
22.818937,108.343197,0,193.30969488189,39835.8898726852,2009-01-22,21:21:25
22.818937,108.343197,0,193.30969488189,39835.8899074074,2009-01-22,21:21:28
22.818941,108.343198,0,194.446584645669,39835.8899305556,2009-01-22,21:21:30
22.818948,108.343184,0,194.504806430446,39835.8899884259,2009-01-22,21:21:35
22.818958,108.343126,0,195.170200131234,39835.8900462963,2009-01-22,21:21:40
22.818978,108.3431,0,197.012017716535,39835.8901041667,2009-01-22,21:21:45
22.818987,108.343033,0,194.921354986877,39835.890162037,2009-01-22,21:21:50
22.818987,108.34316,0,194.684878608924,39835.8902199074,2009-01-22,21:21:55
22.818989,108.343263,0,202.266076115486,39835.8902777778,2009-01-22,21:22:00
22.818981,108.343318,0,211.839950787402,39835.8903356481,2009-01-22,21:22:05
22.819001,108.343325,0,220.62406824147,39835.8903935185,2009-01-22,21:22:10
22.818984,108.343372,0,227.808963254593,39835.8904513889,2009-01-22,21:22:15
22.818992,108.343221,0,229.169714566929,39835.8905092593,2009-01-22,21:22:20
22.818999,108.343157,0,231.510472440945,39835.8905671296,2009-01-22,21:22:25
22.819006,108.343088,0,235.791820866142,39835.890625,2009-01-22,21:22:30
22.81899,108.343108,0,221.597267060367,39835.8906828704,2009-01-22,21:22:35
22.818962,108.343118,0,212.972096456693,39835.8907407407,2009-01-22,21:22:40
22.818965,108.343103,0,208.944484908136,39835.8907986111,2009-01-22,21:22:45
22.818966,108.343036,0,206.457309711286,39835.8908564815,2009-01-22,21:22:50
22.818964,108.342999,0,196.65749343832,39835.8909143518,2009-01-22,21:22:55
22.818977,108.342971,0,184.545905511811,39835.8909722222,2009-01-22,21:23:00
22.818974,108.342941,0,175.348592519685,39835.8910300926,2009-01-22,21:23:05
22.818951,108.342953,0,163.73218832021,39835.891087963,2009-01-22,21:23:10
22.818922,108.343002,0,155.711085958005,39835.8911458333,2009-01-22,21:23:15
22.818902,108.343148,0,151.643001968504,39835.8912037037,2009-01-22,21:23:20
22.818891,108.343265,0,153.591978346457,39835.8912615741,2009-01-22,21:23:25
22.818873,108.34336,0,159.516335301837,39835.8913194444,2009-01-22,21:23:30
22.818865,108.343405,0,171.973198818898,39835.8913773148,2009-01-22,21:23:35
22.81886,108.343448,0,191.757447506562,39835.8914351852,2009-01-22,21:23:40
22.81888,108.3434,0,207.383851706037,39835.8914930556,2009-01-22,21:23:45
22.818891,108.343374,0,214.527286745407,39835.8915509259,2009-01-22,21:23:50
22.818902,108.343385,0,231.398310367454,39835.8916087963,2009-01-22,21:23:55
22.818916,108.343369,0,236.539740813648,39835.8916666667,2009-01-22,21:24:00
22.818916,108.343369,0,236.539740813648,39835.8917013889,2009-01-22,21:24:03
22.818924,108.343368,0,249.791932414698,39835.891724537,2009-01-22,21:24:05
22.818914,108.343375,0,255.795675853018,39835.8917824074,2009-01-22,21:24:10
22.818925,108.343344,0,256.194642388451,39835.8918402778,2009-01-22,21:24:15
22.818949,108.343299,0,255.929917979003,39835.8918981481,2009-01-22,21:24:20
22.818984,108.343226,0,253.18438648294,39835.8919560185,2009-01-22,21:24:25
22.81902,108.343114,0,244.901663385827,39835.8920138889,2009-01-22,21:24:30
22.81909,108.342954,0,233.217949475066,39835.8920717593,2009-01-22,21:24:35
22.819152,108.342812,0,220.490754593176,39835.8921296296,2009-01-22,21:24:40
22.819165,108.342791,0,197.325879265092,39835.8921875,2009-01-22,21:24:45
22.819111,108.342897,0,183.405439632546,39835.8922453704,2009-01-22,21:24:50
22.819034,108.343044,0,167.109258530184,39835.8923032407,2009-01-22,21:24:55
22.818986,108.34316,0,153.286125328084,39835.8923611111,2009-01-22,21:25:00
22.818986,108.34316,0,153.286125328084,39835.8923958333,2009-01-22,21:25:03
22.818987,108.343152,0,144.252365485564,39835.8924189815,2009-01-22,21:25:05
22.819007,108.343108,0,137.843061023622,39835.8924768518,2009-01-22,21:25:10
22.819058,108.342946,0,126.117345800525,39835.8925347222,2009-01-22,21:25:15
22.819104,108.342812,0,113.719806430446,39835.8925925926,2009-01-22,21:25:20
22.819136,108.342733,0,92.854842519685,39835.892650463,2009-01-22,21:25:25
22.819159,108.342708,0,72.7168897637795,39835.8927083333,2009-01-22,21:25:30
22.819111,108.342774,0,61.6152395013123,39835.8927662037,2009-01-22,21:25:35
22.819062,108.34289,0,63.9789107611549,39835.8928240741,2009-01-22,21:25:40
22.819013,108.343034,0,58.8516043307087,39835.8928819444,2009-01-22,21:25:45
22.81896,108.34315,0,59.2635137795276,39835.8929398148,2009-01-22,21:25:50
22.818922,108.343221,0,63.3161843832021,39835.8929976852,2009-01-22,21:25:55
22.818907,108.343289,0,69.6751968503937,39835.8930555556,2009-01-22,21:26:00
22.81889,108.343355,0,76.4739435695538,39835.8931134259,2009-01-22,21:26:05
22.818894,108.343367,0,87.6436515748031,39835.8931712963,2009-01-22,21:26:10
22.818887,108.34338,0,99.3281528871391,39835.8932291667,2009-01-22,21:26:15
22.818868,108.343366,0,100.458674540682,39835.893287037,2009-01-22,21:26:20
22.818844,108.343448,0,107.008641732283,39835.8933449074,2009-01-22,21:26:25
22.818805,108.34354,0,117.46719488189,39835.8934027778,2009-01-22,21:26:30
22.818872,108.343479,0,125.961630577428,39835.8934606481,2009-01-22,21:26:35
22.818897,108.343322,0,134.032641076115,39835.8935185185,2009-01-22,21:26:40
22.81891,108.343191,0,138.831988188976,39835.8935763889,2009-01-22,21:26:45
22.818897,108.343024,0,134.69657152231,39835.8936342593,2009-01-22,21:26:50
22.818914,108.342929,0,132.369419291339,39835.8936921296,2009-01-22,21:26:55
22.818894,108.342921,0,127.991141732283,39835.89375,2009-01-22,21:27:00
22.818867,108.342987,0,122.765567585302,39835.8938078704,2009-01-22,21:27:05
22.818882,108.343031,0,120.132739501312,39835.8938657407,2009-01-22,21:27:10
22.818906,108.342998,0,116.34657808399,39835.8939236111,2009-01-22,21:27:15
22.818921,108.342962,0,112.768572834646,39835.8939814815,2009-01-22,21:27:20
22.818915,108.342927,0,108.404409448819,39835.8940393519,2009-01-22,21:27:25
22.818911,108.342906,0,104.294767060367,39835.8940972222,2009-01-22,21:27:30
22.818939,108.342873,0,99.1825098425197,39835.8941550926,2009-01-22,21:27:35
22.818933,108.342961,0,94.575374015748,39835.894212963,2009-01-22,21:27:40
22.818916,108.343029,0,87.9883333333333,39835.8942708333,2009-01-22,21:27:45
22.818906,108.343203,0,84.1348687664042,39835.8943287037,2009-01-22,21:27:50
22.818913,108.343315,0,78.8403379265092,39835.8943865741,2009-01-22,21:27:55
22.818959,108.343387,0,74.2152854330709,39835.8944444444,2009-01-22,21:28:00
22.818969,108.343453,0,70.1747604986877,39835.8945023148,2009-01-22,21:28:05
22.818953,108.343433,0,64.9866830708661,39835.8945601852,2009-01-22,21:28:10
22.818939,108.343294,0,59.1725196850394,39835.8946180556,2009-01-22,21:28:15
22.818914,108.343159,0,53.4900098425197,39835.8946759259,2009-01-22,21:28:20
22.818894,108.343075,0,46.9237040682415,39835.8947337963,2009-01-22,21:28:25
22.818882,108.343064,0,44.4680282152231,39835.8947916667,2009-01-22,21:28:30
22.818867,108.342916,0,39.9706955380577,39835.894849537,2009-01-22,21:28:35
22.818822,108.342771,0,35.3580905511811,39835.8949074074,2009-01-22,21:28:40
22.818821,108.342708,0,32.1426541994751,39835.8949652778,2009-01-22,21:28:45
22.818822,108.342817,0,29.5362401574803,39835.8950231481,2009-01-22,21:28:50
22.818842,108.342797,0,31.9962893700787,39835.8950810185,2009-01-22,21:28:55
22.818867,108.34285,0,28.8640124671916,39835.8951388889,2009-01-22,21:29:00
22.818883,108.34288,0,19.6700524934383,39835.8951967593,2009-01-22,21:29:05
22.818878,108.342938,0,7.71482283464567,39835.8952546296,2009-01-22,21:29:10
22.81885,108.343121,0,-4.58129921259842,39835.8953125,2009-01-22,21:29:15
22.818822,108.343402,0,7.46548556430446,39835.8978009259,2009-01-22,21:32:50
22.818821,108.343443,0,9.03168307086614,39835.8978587963,2009-01-22,21:32:55
22.818794,108.34354,0,10.9476902887139,39835.8979166667,2009-01-22,21:33:00
22.818793,108.343697,0,21.5775262467192,39835.897974537,2009-01-22,21:33:05
22.818795,108.343827,0,36.8949343832021,39835.8980324074,2009-01-22,21:33:10
22.818815,108.34381,0,56.3610072178478,39835.8980902778,2009-01-22,21:33:15
22.818837,108.34383,0,79.7453772965879,39835.8981481481,2009-01-22,21:33:20
22.818876,108.3437,0,112.295853018373,39835.8982060185,2009-01-22,21:33:25
22.818885,108.343674,0,142.090127952756,39835.8982638889,2009-01-22,21:33:30
22.818886,108.343661,0,158.618730314961,39835.8983217593,2009-01-22,21:33:35
22.818878,108.343722,0,177.809022309711,39835.8983796296,2009-01-22,21:33:40
22.81891,108.343833,0,200.440475721785,39835.8984375,2009-01-22,21:33:45
22.818925,108.343861,0,211.473999343832,39835.8984953704,2009-01-22,21:33:50
22.818945,108.343862,0,225.135997375328,39835.8985532407,2009-01-22,21:33:55
22.818942,108.343761,0,236.545872703412,39835.8986111111,2009-01-22,21:34:00
22.818896,108.343695,0,249.360150918635,39835.8986689815,2009-01-22,21:34:05
22.818909,108.343593,0,261.957037401575,39835.8987268518,2009-01-22,21:34:10
22.818997,108.34344,0,273.399327427822,39835.8987847222,2009-01-22,21:34:15
22.819057,108.343418,0,287.283648293963,39835.8988425926,2009-01-22,21:34:20
22.819086,108.343412,0,292.763848425197,39835.898900463,2009-01-22,21:34:25
22.819097,108.343382,0,292.381502624672,39835.8989583333,2009-01-22,21:34:30
22.819105,108.343382,0,297.6931167979,39835.8990162037,2009-01-22,21:34:35
22.819101,108.343383,0,301.76405511811,39835.8990740741,2009-01-22,21:34:40
22.819101,108.343383,0,301.76405511811,39835.8991087963,2009-01-22,21:34:43
22.819102,108.343377,0,302.845485564304,39835.8991319444,2009-01-22,21:34:45
22.819115,108.343336,0,303.295016404199,39835.8991898148,2009-01-22,21:34:50
22.819118,108.343293,0,294.596479658793,39835.8992476852,2009-01-22,21:34:55
22.819108,108.343227,0,285.668786089239,39835.8993055556,2009-01-22,21:35:00
22.819111,108.343116,0,280.271062992126,39835.8993634259,2009-01-22,21:35:05
22.819097,108.34305,0,275.633202099738,39835.8994212963,2009-01-22,21:35:10
22.819093,108.342971,0,273.324261811024,39835.8994791667,2009-01-22,21:35:15
22.819086,108.342851,0,268.055649606299,39835.899537037,2009-01-22,21:35:20
22.819117,108.342719,0,262.843405511811,39835.8995949074,2009-01-22,21:35:25
22.819114,108.34263,0,259.315810367454,39835.8996527778,2009-01-22,21:35:30
22.819086,108.342692,0,254.730065616798,39835.8997106481,2009-01-22,21:35:35
22.81907,108.342622,0,247.95654855643,39835.8997685185,2009-01-22,21:35:40
22.819057,108.342546,0,240.549927821522,39835.8998263889,2009-01-22,21:35:45
22.819102,108.342565,0,232.069760498688,39835.8998842593,2009-01-22,21:35:50
22.819116,108.342664,0,226.277703412073,39835.8999421296,2009-01-22,21:35:55
22.819109,108.342626,0,215.328923884514,39835.9,2009-01-22,21:36:00
22.819096,108.342765,0,211.511971784777,39835.9000578704,2009-01-22,21:36:05
22.819088,108.342891,0,206.349878608924,39835.9001157407,2009-01-22,21:36:10
22.819045,108.342865,0,191.695459317585,39835.9001736111,2009-01-22,21:36:15
22.819032,108.342843,0,170.954481627297,39835.9002314815,2009-01-22,21:36:20
22.818989,108.34289,0,158.186735564304,39835.9002893518,2009-01-22,21:36:25
22.818999,108.342977,0,146.508152887139,39835.9003472222,2009-01-22,21:36:30
22.818985,108.343074,0,138.311397637795,39835.9004050926,2009-01-22,21:36:35
22.818966,108.343153,0,132.270685695538,39835.900462963,2009-01-22,21:36:40
22.818966,108.34322,0,128.856105643045,39835.9005208333,2009-01-22,21:36:45
22.81896,108.3433,0,127.50155183727,39835.9005787037,2009-01-22,21:36:50
22.818935,108.343369,0,128.73188976378,39835.9006365741,2009-01-22,21:36:55
22.818949,108.343438,0,133.50186351706,39835.9006944444,2009-01-22,21:37:00
22.818949,108.343427,0,136.382411417323,39835.9007523148,2009-01-22,21:37:05
22.81896,108.343355,0,138.614872047244,39835.9008101852,2009-01-22,21:37:10
22.81895,108.343208,0,139.361742125984,39835.9008680556,2009-01-22,21:37:15
22.81894,108.343067,0,139.462014435696,39835.9009259259,2009-01-22,21:37:20
22.818922,108.342996,0,141.363618766404,39835.9009837963,2009-01-22,21:37:25
22.818918,108.342885,0,139.523254593176,39835.9010416667,2009-01-22,21:37:30
22.818954,108.342804,0,135.722234251969,39835.901099537,2009-01-22,21:37:35
22.818948,108.342832,0,127.41375328084,39835.9011574074,2009-01-22,21:37:40
22.818878,108.342837,0,115.773533464567,39835.9012152778,2009-01-22,21:37:45
22.818863,108.34288,0,105.594662073491,39835.9012731481,2009-01-22,21:37:50
22.818839,108.342899,0,96.9102755905512,39835.9013310185,2009-01-22,21:37:55
22.818827,108.342982,0,89.0516732283464,39835.9013888889,2009-01-22,21:38:00
22.818788,108.343022,0,82.1889238845144,39835.9014467593,2009-01-22,21:38:05
22.818767,108.343034,0,74.8540419947506,39835.9015046296,2009-01-22,21:38:10
22.818784,108.343016,0,68.3836679790026,39835.9015625,2009-01-22,21:38:15
22.818805,108.34296,0,62.5983070866142,39835.9016203704,2009-01-22,21:38:20
22.818793,108.342902,0,56.9711384514436,39835.9016782407,2009-01-22,21:38:25
22.818735,108.342856,0,51.3054461942257,39835.9017361111,2009-01-22,21:38:30
22.818647,108.34283,0,45.6101738845144,39835.9017939815,2009-01-22,21:38:35
22.81849,108.342794,0,39.9882874015748,39835.9018518519,2009-01-22,21:38:40
22.818312,108.342774,0,34.1496391076115,39835.9019097222,2009-01-22,21:38:45
22.818155,108.3427,0,27.7838549868766,39835.9019675926,2009-01-22,21:38:50
22.81809,108.34265,0,20.3941404199475,39835.902025463,2009-01-22,21:38:55
22.818131,108.342623,0,11.6253412073491,39835.9020833333,2009-01-22,21:39:00
22.818131,108.342623,0,11.6253412073491,39835.9021180556,2009-01-22,21:39:03
22.818138,108.34263,0,0.856699475065617,39835.9021412037,2009-01-22,21:39:05
22.818222,108.342659,0,-11.2802460629921,39835.9021990741,2009-01-22,21:39:10
22.818381,108.342696,0,-18.7359580052493,39835.9022569444,2009-01-22,21:39:15
22.818479,108.342628,0,-26.9937860892388,39835.9023148148,2009-01-22,21:39:20
22.818548,108.342427,0,-36.0371292650919,39835.9023726852,2009-01-22,21:39:25
22.818566,108.342188,0,-45.4650295275591,39835.9024305556,2009-01-22,21:39:30
22.81859,108.341946,0,-54.681407480315,39835.9024884259,2009-01-22,21:39:35
22.818642,108.341809,0,-62.928687664042,39835.9025462963,2009-01-22,21:39:40
22.818777,108.342107,0,-71.0192618110236,39835.9026041667,2009-01-22,21:39:45
22.819043,108.34273,0,-59.3516207349081,39835.902662037,2009-01-22,21:39:50
22.819071,108.342988,0,-54.2583727034121,39835.9027199074,2009-01-22,21:39:55
22.819089,108.343092,0,-53.1243667979003,39835.9027777778,2009-01-22,21:40:00
22.819124,108.343174,0,-53.8681069553806,39835.9028356481,2009-01-22,21:40:05
22.819116,108.343294,0,-58.7966797900262,39835.9028935185,2009-01-22,21:40:10
22.819164,108.343312,0,-46.5047637795276,39835.9029513889,2009-01-22,21:40:15
22.819193,108.343291,0,-2.25428477690289,39835.9030092593,2009-01-22,21:40:20
22.819193,108.343291,0,-2.25428477690289,39835.9030439815,2009-01-22,21:40:23
22.819197,108.343289,0,17.549750656168,39835.9030671296,2009-01-22,21:40:25
22.819213,108.343249,0,15.9435597112861,39835.903125,2009-01-22,21:40:30
22.81921,108.343226,0,12.5366994750656,39835.9031828704,2009-01-22,21:40:35
22.819208,108.34323,0,10.9396916010499,39835.9032407407,2009-01-22,21:40:40
22.819205,108.343235,0,10.7445767716535,39835.9032986111,2009-01-22,21:40:45
22.819206,108.343238,0,11.2604101049869,39835.9033564815,2009-01-22,21:40:50
22.819206,108.343243,0,12.0231922572178,39835.9034143519,2009-01-22,21:40:55
22.819206,108.343246,0,12.7176312335958,39835.9034722222,2009-01-22,21:41:00
22.819205,108.343248,0,13.3468274278215,39835.9035300926,2009-01-22,21:41:05
22.819205,108.343248,0,13.3468274278215,39835.9035648148,2009-01-22,21:41:08
22.819198,108.343251,0,14.0306725721785,39835.903587963,2009-01-22,21:41:10
22.819181,108.343257,0,14.6649901574803,39835.9036458333,2009-01-22,21:41:15
22.819174,108.343272,0,16.5608595800525,39835.9037037037,2009-01-22,21:41:20
22.819174,108.343273,0,17.1905052493438,39835.9037615741,2009-01-22,21:41:25
22.819175,108.343274,0,17.3755249343832,39835.9038194444,2009-01-22,21:41:30
22.819175,108.343274,0,17.3755249343832,39835.9038541667,2009-01-22,21:41:33
22.81917,108.343275,0,17.6915715223097,39835.9038773148,2009-01-22,21:41:35
22.819158,108.343276,0,18.2457217847769,39835.9039351852,2009-01-22,21:41:40
22.819144,108.343418,0,45.1283005249344,39835.9039930556,2009-01-22,21:41:45
22.819168,108.343427,0,85.0174737532808,39835.9040509259,2009-01-22,21:41:50
22.819123,108.343522,0,106.304124015748,39835.9041087963,2009-01-22,21:41:55
22.818991,108.343616,0,126.543284120735,39835.9041666667,2009-01-22,21:42:00
22.81891,108.343726,0,151.337624671916,39835.904224537,2009-01-22,21:42:05
22.818743,108.343926,0,175.479465223097,39835.9042824074,2009-01-22,21:42:10
22.818601,108.343872,0,203.324238845144,39835.9043402778,2009-01-22,21:42:15
22.818525,108.344009,0,219.420810367454,39835.9043981481,2009-01-22,21:42:20
22.818417,108.344027,0,232.767244094488,39835.9044560185,2009-01-22,21:42:25
22.818402,108.344099,0,248.847319553806,39835.9045138889,2009-01-22,21:42:30
22.818388,108.344133,0,267.862585301837,39835.9045717593,2009-01-22,21:42:35
22.818452,108.344182,0,291.976502624672,39835.9046296296,2009-01-22,21:42:40
22.818537,108.344083,0,305.361961942257,39835.9046875,2009-01-22,21:42:45
22.818537,108.343777,0,318.956525590551,39835.9047453704,2009-01-22,21:42:50
22.818179,108.343468,0,311.74406824147,39835.9048032407,2009-01-22,21:42:55
22.817962,108.343441,0,315.710853018373,39835.9048611111,2009-01-22,21:43:00
22.817707,108.34337,0,322.64749671916,39835.9049189815,2009-01-22,21:43:05
22.817416,108.34335,0,330.277089895013,39835.9049768519,2009-01-22,21:43:10
22.81706,108.343359,0,338.450580708661,39835.9050347222,2009-01-22,21:43:15
22.816673,108.343285,0,349.424442257218,39835.9050925926,2009-01-22,21:43:20
22.816393,108.343251,0,354.545049212598,39835.905150463,2009-01-22,21:43:25
22.816163,108.343414,0,353.927086614173,39835.9052083333,2009-01-22,21:43:30
22.815973,108.343439,0,357.075488845144,39835.9052662037,2009-01-22,21:43:35
22.815837,108.343433,0,366.017522965879,39835.9053240741,2009-01-22,21:43:40
22.815815,108.343335,0,375.077654199475,39835.9053819444,2009-01-22,21:43:45
22.815875,108.343221,0,387.243861548556,39835.9054398148,2009-01-22,21:43:50
22.815888,108.343222,0,394.875357611549,39835.9054976852,2009-01-22,21:43:55
22.815885,108.343233,0,400.016538713911,39835.9055555556,2009-01-22,21:44:00
22.815885,108.343233,0,400.016538713911,39835.9055902778,2009-01-22,21:44:03
22.815881,108.343241,0,402.33624671916,39835.9056134259,2009-01-22,21:44:05
22.815876,108.343253,0,404.260039370079,39835.9056712963,2009-01-22,21:44:10
22.815868,108.343268,0,406.7781167979,39835.9057291667,2009-01-22,21:44:15
22.815863,108.343279,0,409.50654855643,39835.905787037,2009-01-22,21:44:20
22.815893,108.343309,0,410.747253937008,39835.9058449074,2009-01-22,21:44:25
22.815916,108.343284,0,414.300052493438,39835.9059027778,2009-01-22,21:44:30
22.815922,108.343271,0,414.744248687664,39835.9059606481,2009-01-22,21:44:35
22.815921,108.34327,0,414.870456036745,39835.9060185185,2009-01-22,21:44:40
22.815921,108.343268,0,415.010777559055,39835.9060763889,2009-01-22,21:44:45
22.815921,108.343268,0,415.010777559055,39835.9061111111,2009-01-22,21:44:48
22.815913,108.343272,0,413.86186351706,39835.9061342593,2009-01-22,21:44:50
22.815853,108.343272,0,405.684944225722,39835.9061921296,2009-01-22,21:44:55
22.815826,108.343311,0,408.487719816273,39835.90625,2009-01-22,21:45:00
22.815815,108.343323,0,410.85656167979,39835.9063078704,2009-01-22,21:45:05
22.815815,108.343323,0,410.85656167979,39835.9063425926,2009-01-22,21:45:08
22.815811,108.343315,0,422.118379265092,39835.9063657407,2009-01-22,21:45:10
22.815802,108.343287,0,428.980728346457,39835.9064236111,2009-01-22,21:45:15
22.815816,108.343273,0,425.862388451444,39835.9064814815,2009-01-22,21:45:20
22.815841,108.343276,0,419.799150262467,39835.9065393518,2009-01-22,21:45:25
22.815839,108.343281,0,421.285154199475,39835.9065972222,2009-01-22,21:45:30
22.815838,108.343284,0,421.923238188976,39835.9066550926,2009-01-22,21:45:35
22.815836,108.343286,0,422.260203412074,39835.906712963,2009-01-22,21:45:40
22.815836,108.343286,0,422.260203412074,39835.9067476852,2009-01-22,21:45:43
22.815836,108.343285,0,422.460501968504,39835.9067708333,2009-01-22,21:45:45
22.815735,108.343308,0,420.792345800525,39835.9068287037,2009-01-22,21:45:50
22.815569,108.343386,0,406.576591207349,39835.9068865741,2009-01-22,21:45:55
22.815505,108.343682,0,376.934416010499,39835.9069444444,2009-01-22,21:46:00
22.815524,108.344224,0,361.262319553806,39835.9070023148,2009-01-22,21:46:05
22.81559,108.34481,0,345.024724409449,39835.9070601852,2009-01-22,21:46:10
22.815635,108.345532,0,339.889301181102,39835.9071180556,2009-01-22,21:46:15
22.815695,108.346312,0,330.466774934383,39835.9071759259,2009-01-22,21:46:20
22.81573,108.347124,0,317.928733595801,39835.9072337963,2009-01-22,21:46:25
22.81575,108.347935,0,312.148543307087,39835.9072916667,2009-01-22,21:46:30
22.815727,108.348716,0,300.463704068242,39835.907349537,2009-01-22,21:46:35
22.815719,108.349436,0,288.301778215223,39835.9074074074,2009-01-22,21:46:40
22.815698,108.350031,0,269.65186351706,39835.9074652778,2009-01-22,21:46:45
22.815696,108.350402,0,261.953034776903,39835.9075231481,2009-01-22,21:46:50
22.815699,108.350668,0,260.572034120735,39835.9075810185,2009-01-22,21:46:55
22.815686,108.350861,0,261.912408136483,39835.9076388889,2009-01-22,21:47:00
22.815735,108.351039,0,260.229311023622,39835.9076967593,2009-01-22,21:47:05
22.815692,108.351311,0,258.654520997375,39835.9077546296,2009-01-22,21:47:10
22.815613,108.351615,0,260.137322834646,39835.9078125,2009-01-22,21:47:15
22.815593,108.351992,0,277.446335301837,39835.9078703704,2009-01-22,21:47:20
22.815605,108.352425,0,277.046919291339,39835.9079282407,2009-01-22,21:47:25
22.815604,108.352991,0,265.614041994751,39835.9079861111,2009-01-22,21:47:30
22.815619,108.353614,0,253.4468832021,39835.9080439815,2009-01-22,21:47:35
22.815624,108.354212,0,239.722536089239,39835.9081018518,2009-01-22,21:47:40
22.815636,108.354779,0,225.610807086614,39835.9081597222,2009-01-22,21:47:45
22.815639,108.35537,0,216.211184383202,39835.9082175926,2009-01-22,21:47:50
22.815614,108.355906,0,211.265718503937,39835.908275463,2009-01-22,21:47:55
22.815624,108.356396,0,215.902604986877,39835.9083333333,2009-01-22,21:48:00
22.81562,108.356839,0,205.419005905512,39835.9083912037,2009-01-22,21:48:05
22.815627,108.357307,0,207.327831364829,39835.9084490741,2009-01-22,21:48:10
22.815612,108.357726,0,193.22061023622,39835.9085069444,2009-01-22,21:48:15
22.815621,108.357913,0,191.289760498688,39835.9085648148,2009-01-22,21:48:20
22.81563,108.357911,0,192.740282152231,39835.9086226852,2009-01-22,21:48:25
22.81563,108.357915,0,193.831227034121,39835.9086805556,2009-01-22,21:48:30
22.81563,108.357917,0,194.211669947507,39835.9087384259,2009-01-22,21:48:35
22.81563,108.357921,0,194.300577427822,39835.9087962963,2009-01-22,21:48:40
22.81563,108.357921,0,194.300577427822,39835.9088310185,2009-01-22,21:48:43
22.815631,108.357929,0,194.446522309711,39835.9088541667,2009-01-22,21:48:45
22.815631,108.357948,0,194.664416010499,39835.908912037,2009-01-22,21:48:50
22.815631,108.357962,0,194.854409448819,39835.9089699074,2009-01-22,21:48:55
22.815631,108.357975,0,195.173166010499,39835.9090277778,2009-01-22,21:49:00
22.815632,108.35799,0,195.410406824147,39835.9090856481,2009-01-22,21:49:05
22.815631,108.358108,0,193.730803805774,39835.9091435185,2009-01-22,21:49:10
22.815641,108.358382,0,184.52937335958,39835.9092013889,2009-01-22,21:49:15
22.815641,108.358775,0,174.371850393701,39835.9092592593,2009-01-22,21:49:20
22.815574,108.359264,0,158.49468832021,39835.9093171296,2009-01-22,21:49:25
22.815491,108.359684,0,125.704261811024,39835.909375,2009-01-22,21:49:30
22.815515,108.36012,0,128.572919947507,39835.9094328704,2009-01-22,21:49:35
22.815545,108.360602,0,118.626597769029,39835.9094907407,2009-01-22,21:49:40
22.815579,108.361045,0,111.009166666667,39835.9095486111,2009-01-22,21:49:45
22.815573,108.36125,0,139.529435695538,39835.9096064815,2009-01-22,21:49:50
22.815565,108.361255,0,139.562326115486,39835.9096643519,2009-01-22,21:49:55
22.815565,108.36125,0,141.557257217848,39835.9097222222,2009-01-22,21:50:00
22.815564,108.361249,0,142.104094488189,39835.9097800926,2009-01-22,21:50:05
22.815563,108.361248,0,142.640603674541,39835.909837963,2009-01-22,21:50:10
22.815563,108.361248,0,143.355685695538,39835.9098958333,2009-01-22,21:50:15
22.815563,108.361245,0,144.133480971129,39835.9099537037,2009-01-22,21:50:20
22.815563,108.361245,0,144.133480971129,39835.9099884259,2009-01-22,21:50:23
22.815556,108.361246,0,141.042099737533,39835.9100115741,2009-01-22,21:50:25
22.815529,108.361205,0,138.822401574803,39835.9100694444,2009-01-22,21:50:30
22.815527,108.361062,0,137.979078083989,39835.9101273148,2009-01-22,21:50:35
22.815623,108.361119,0,126.80093832021,39835.9101851852,2009-01-22,21:50:40
22.815632,108.361177,0,117.404117454068,39835.9102430556,2009-01-22,21:50:45
22.815565,108.361183,0,111.042483595801,39835.9103009259,2009-01-22,21:50:50
22.815497,108.361192,0,107.129251968504,39835.9103587963,2009-01-22,21:50:55
22.815334,108.361168,0,122.038612204724,39835.9104166667,2009-01-22,21:51:00
22.815257,108.361156,0,135.541437007874,39835.910474537,2009-01-22,21:51:05
22.815222,108.361153,0,144.024107611549,39835.9105324074,2009-01-22,21:51:10
22.81519,108.361168,0,146.952877296588,39835.9105902778,2009-01-22,21:51:15
22.815149,108.361215,0,148.014822834646,39835.9106481481,2009-01-22,21:51:20
22.815099,108.361281,0,148.095570866142,39835.9107060185,2009-01-22,21:51:25
22.815054,108.361336,0,145.837076771654,39835.9107638889,2009-01-22,21:51:30
22.815008,108.36137,0,143.990065616798,39835.9108217593,2009-01-22,21:51:35
22.814962,108.361364,0,141.562339238845,39835.9108796296,2009-01-22,21:51:40
22.814919,108.361383,0,140.208684383202,39835.9109375,2009-01-22,21:51:45
22.814869,108.361374,0,137.144261811024,39835.9109953704,2009-01-22,21:51:50
22.814883,108.361492,0,124.807896981627,39835.9110532407,2009-01-22,21:51:55
22.814866,108.361429,0,123.918412073491,39835.9111111111,2009-01-22,21:52:00
22.814843,108.361384,0,122.841148293963,39835.9111689815,2009-01-22,21:52:05
22.814808,108.361365,0,124.446712598425,39835.9112268519,2009-01-22,21:52:10
22.814784,108.361355,0,125.883631889764,39835.9112847222,2009-01-22,21:52:15
22.814774,108.361373,0,126.542919947507,39835.9113425926,2009-01-22,21:52:20
22.81476,108.361394,0,126.650203412073,39835.911400463,2009-01-22,21:52:25
22.814749,108.36141,0,126.77342847769,39835.9114583333,2009-01-22,21:52:30
22.814756,108.361419,0,127.185072178478,39835.9115162037,2009-01-22,21:52:35
22.814847,108.361498,0,143.423218503937,39835.9115740741,2009-01-22,21:52:40
22.814754,108.361483,0,140.778461286089,39835.9116319444,2009-01-22,21:52:45
22.814721,108.361481,0,140.485777559055,39835.9116898148,2009-01-22,21:52:50
22.815033,108.361447,0,93.4798622047244,39835.9125578704,2009-01-22,21:54:05
22.814918,108.361389,0,6.7113845144357,39835.9126157407,2009-01-22,21:54:10
22.814977,108.361412,0,97.1374934383202,39835.9126736111,2009-01-22,21:54:15
22.814785,108.360451,0,109.577017716535,39835.912962963,2009-01-22,21:54:40
22.814799,108.360438,0,119.550196850394,39835.9130208333,2009-01-22,21:54:45
22.814856,108.360336,0,175.190508530184,39835.9130787037,2009-01-22,21:54:50
22.815047,108.360046,0,160.249711286089,39835.9131365741,2009-01-22,21:54:55
22.815108,108.359975,0,208.652250656168,39835.9131944444,2009-01-22,21:55:00
22.815078,108.36027,0,275.791374671916,39835.9132523148,2009-01-22,21:55:05
22.815136,108.360382,0,313.577752624672,39835.9133101852,2009-01-22,21:55:10
22.815058,108.360558,0,404.685462598425,39835.9133680556,2009-01-22,21:55:15
22.815062,108.360576,0,408.710193569554,39835.9134259259,2009-01-22,21:55:20
22.815034,108.360605,0,399.978343175853,39835.9134837963,2009-01-22,21:55:25
22.81509,108.360613,0,414.820068897638,39835.9135416667,2009-01-22,21:55:30
22.815034,108.360562,0,399.386112204724,39835.913599537,2009-01-22,21:55:35
22.815059,108.360627,0,390.159550524934,39835.9136574074,2009-01-22,21:55:40
22.81512,108.36073,0,379.931407480315,39835.9137152778,2009-01-22,21:55:45
22.815198,108.360952,0,333.563937007874,39835.9137731481,2009-01-22,21:55:50
22.815275,108.361059,0,305.824330708661,39835.9138310185,2009-01-22,21:55:55
22.815308,108.361047,0,306.427473753281,39835.9138888889,2009-01-22,21:56:00
22.815369,108.361012,0,311.452283464567,39835.9139467593,2009-01-22,21:56:05
22.815424,108.361003,0,312.608635170604,39835.9140046296,2009-01-22,21:56:10
22.815398,108.361011,0,315.828021653543,39835.9140625,2009-01-22,21:56:15
22.815386,108.360977,0,326.282372047244,39835.9141203704,2009-01-22,21:56:20
22.815381,108.360941,0,338.556686351706,39835.9141782407,2009-01-22,21:56:25
22.815335,108.360921,0,340.582404855643,39835.9142361111,2009-01-22,21:56:30
22.815304,108.360841,0,338.700062335958,39835.9142939815,2009-01-22,21:56:35
22.815302,108.360794,0,331.182053805774,39835.9143518518,2009-01-22,21:56:40
22.815351,108.360746,0,315.677237532808,39835.9144097222,2009-01-22,21:56:45
22.815368,108.360698,0,295.395164041995,39835.9144675926,2009-01-22,21:56:50
22.815364,108.360664,0,278.638805774278,39835.914525463,2009-01-22,21:56:55
22.815352,108.360598,0,263.385098425197,39835.9145833333,2009-01-22,21:57:00
22.815375,108.360531,0,247.240892388451,39835.9146412037,2009-01-22,21:57:05
22.815363,108.360475,0,233.176850393701,39835.9146990741,2009-01-22,21:57:10
22.815343,108.360451,0,222.341158136483,39835.9147569444,2009-01-22,21:57:15
22.815339,108.360392,0,215.446643700787,39835.9148148148,2009-01-22,21:57:20
22.815347,108.360287,0,204.209229002625,39835.9148726852,2009-01-22,21:57:25
22.815418,108.36026,0,186.18500984252,39835.9149305556,2009-01-22,21:57:30
22.815413,108.360189,0,166.268799212598,39835.9149884259,2009-01-22,21:57:35
22.815406,108.360138,0,156.523149606299,39835.9150462963,2009-01-22,21:57:40
22.815424,108.360073,0,164.531085958005,39835.9151041667,2009-01-22,21:57:45
22.815413,108.360016,0,172.317621391076,39835.915162037,2009-01-22,21:57:50
22.815416,108.359961,0,179.824478346457,39835.9152199074,2009-01-22,21:57:55
22.815408,108.359917,0,182.919625984252,39835.9152777778,2009-01-22,21:58:00
22.8154,108.359883,0,185.875065616798,39835.9153356481,2009-01-22,21:58:05
22.815391,108.359842,0,191.598362860892,39835.9153935185,2009-01-22,21:58:10
22.815424,108.359768,0,193.210961286089,39835.9154513889,2009-01-22,21:58:15
22.815417,108.359731,0,200.696715879265,39835.9155092593,2009-01-22,21:58:20
22.815415,108.359686,0,203.686286089239,39835.9155671296,2009-01-22,21:58:25
22.815414,108.359632,0,212.634931102362,39835.915625,2009-01-22,21:58:30
22.815397,108.359594,0,221.599668635171,39835.9156828704,2009-01-22,21:58:35
22.815382,108.359551,0,226.669862204724,39835.9157407407,2009-01-22,21:58:40
22.815382,108.359492,0,231.678930446194,39835.9157986111,2009-01-22,21:58:45
22.815367,108.35945,0,237.427434383202,39835.9158564815,2009-01-22,21:58:50
22.815341,108.359404,0,242.393799212598,39835.9159143518,2009-01-22,21:58:55
22.815321,108.359364,0,243.063950131234,39835.9159722222,2009-01-22,21:59:00
22.815299,108.359333,0,240.049337270341,39835.9160300926,2009-01-22,21:59:05
22.81533,108.35924,0,233.353966535433,39835.916087963,2009-01-22,21:59:10
22.815353,108.359202,0,234.986978346457,39835.9161458333,2009-01-22,21:59:15
22.815379,108.35915,0,237.177752624672,39835.9162037037,2009-01-22,21:59:20
22.81541,108.3591,0,233.521450131234,39835.9162615741,2009-01-22,21:59:25
22.815427,108.359058,0,235.012559055118,39835.9163194444,2009-01-22,21:59:30
22.815425,108.359003,0,235.126774934383,39835.9163773148,2009-01-22,21:59:35
22.815411,108.358944,0,231.79654855643,39835.9164351852,2009-01-22,21:59:40
22.81539,108.358874,0,228.876778215223,39835.9164930556,2009-01-22,21:59:45
22.815377,108.358775,0,224.648723753281,39835.9165509259,2009-01-22,21:59:50
22.815357,108.358683,0,216.760383858268,39835.9166087963,2009-01-22,21:59:55
22.815304,108.358623,0,205.182778871391,39835.9166666667,2009-01-22,22:00:00
22.815323,108.35852,0,192.140193569554,39835.916724537,2009-01-22,22:00:05
22.81548,108.358387,0,184.426758530184,39835.9167824074,2009-01-22,22:00:10
22.815469,108.358354,0,174.801305774278,39835.9168402778,2009-01-22,22:00:15
22.815425,108.358381,0,162.818326771654,39835.9168981481,2009-01-22,22:00:20
22.815421,108.358342,0,156.006650262467,39835.9169560185,2009-01-22,22:00:25
22.815382,108.358297,0,152.192329396325,39835.9170138889,2009-01-22,22:00:30
22.815365,108.358294,0,145.590987532808,39835.9170717593,2009-01-22,22:00:35
22.815324,108.358305,0,136.109711286089,39835.9171296296,2009-01-22,22:00:40
22.815266,108.358342,0,129.627919947507,39835.9171875,2009-01-22,22:00:45
22.815218,108.358419,0,136.0018667979,39835.9172453704,2009-01-22,22:00:50
22.815174,108.358469,0,139.365646325459,39835.9173032407,2009-01-22,22:00:55
22.815082,108.358547,0,150.474288057743,39835.9173611111,2009-01-22,22:01:00
22.815039,108.358484,0,169.821748687664,39835.9174189815,2009-01-22,22:01:05
22.814952,108.358511,0,186.304232283465,39835.9174768519,2009-01-22,22:01:10
22.814899,108.358514,0,199.893854986877,39835.9175347222,2009-01-22,22:01:15
22.81484,108.358502,0,208.540600393701,39835.9175925926,2009-01-22,22:01:20
22.814791,108.358509,0,215.712395013123,39835.917650463,2009-01-22,22:01:25
22.814724,108.35853,0,225.908300524934,39835.9177083333,2009-01-22,22:01:30
22.814678,108.358567,0,234.555672572178,39835.9177662037,2009-01-22,22:01:35
22.814618,108.358529,0,235.669517716535,39835.9178240741,2009-01-22,22:01:40
22.814581,108.358516,0,230.979917979003,39835.9178819444,2009-01-22,22:01:45
22.814544,108.358519,0,227.775547900262,39835.9179398148,2009-01-22,22:01:50
22.814504,108.358538,0,228.548198818898,39835.9179976852,2009-01-22,22:01:55
22.814459,108.358543,0,225.178950131234,39835.9180555556,2009-01-22,22:02:00
22.814427,108.358542,0,222.542030839895,39835.9181134259,2009-01-22,22:02:05
22.814381,108.358528,0,220.475761154856,39835.9181712963,2009-01-22,22:02:10
22.814352,108.358544,0,216.864537401575,39835.9182291667,2009-01-22,22:02:15
22.81432,108.358526,0,213.28032480315,39835.918287037,2009-01-22,22:02:20
22.814266,108.358503,0,214.184537401575,39835.9183449074,2009-01-22,22:02:25
22.814209,108.358489,0,219.867585301837,39835.9184027778,2009-01-22,22:02:30
22.814167,108.358469,0,228.833776246719,39835.9184606481,2009-01-22,22:02:35
22.814134,108.358481,0,233.326833989501,39835.9185185185,2009-01-22,22:02:40
22.814093,108.358531,0,237.861794619423,39835.9185763889,2009-01-22,22:02:45
22.814042,108.358533,0,230.03500656168,39835.9186342593,2009-01-22,22:02:50
22.813983,108.358536,0,225.466056430446,39835.9186921296,2009-01-22,22:02:55
22.813925,108.358523,0,220.506646981627,39835.91875,2009-01-22,22:03:00
22.813868,108.358492,0,215.365692257218,39835.9188078704,2009-01-22,22:03:05
22.813803,108.35846,0,217.716761811024,39835.9188657407,2009-01-22,22:03:10
22.813741,108.358422,0,226.291545275591,39835.9189236111,2009-01-22,22:03:15
22.813683,108.358407,0,233.364780183727,39835.9189814815,2009-01-22,22:03:20
22.813623,108.358379,0,242.199484908136,39835.9190393519,2009-01-22,22:03:25
22.81361,108.358359,0,251.373054461942,39835.9190972222,2009-01-22,22:03:30
22.813576,108.358323,0,250.22156167979,39835.9191550926,2009-01-22,22:03:35
22.813547,108.35829,0,253.072700131234,39835.919212963,2009-01-22,22:03:40
22.813518,108.358247,0,257.367588582677,39835.9192708333,2009-01-22,22:03:45
22.813496,108.358202,0,260.777234251968,39835.9193287037,2009-01-22,22:03:50
22.813457,108.358153,0,265.541053149606,39835.9193865741,2009-01-22,22:03:55
22.8134,108.358117,0,274.752168635171,39835.9194444444,2009-01-22,22:04:00
22.813351,108.358081,0,285.517726377953,39835.9195023148,2009-01-22,22:04:05
22.813323,108.358054,0,287.369580052493,39835.9195601852,2009-01-22,22:04:10
22.813275,108.358047,0,292.694763779528,39835.9196180556,2009-01-22,22:04:15
22.813166,108.358042,0,289.904803149606,39835.9196759259,2009-01-22,22:04:20
22.813133,108.358022,0,291.446400918635,39835.9197337963,2009-01-22,22:04:25
22.813089,108.357998,0,291.846141732283,39835.9197916667,2009-01-22,22:04:30
22.813051,108.357925,0,295.191512467192,39835.919849537,2009-01-22,22:04:35
22.813026,108.357868,0,306.87812664042,39835.9199074074,2009-01-22,22:04:40
22.812982,108.357821,0,320.031299212598,39835.9199652778,2009-01-22,22:04:45
22.812951,108.357788,0,333.901227034121,39835.9200231481,2009-01-22,22:04:50
22.812935,108.357738,0,339.311840551181,39835.9200810185,2009-01-22,22:04:55
22.812891,108.357725,0,344.46563648294,39835.9201388889,2009-01-22,22:05:00
22.812872,108.357698,0,342.075843175853,39835.9201967593,2009-01-22,22:05:05
22.812842,108.35766,0,336.207641076115,39835.9202546296,2009-01-22,22:05:10
22.812822,108.357601,0,329.512024278215,39835.9203125,2009-01-22,22:05:15
22.812789,108.357556,0,323.378569553806,39835.9203703704,2009-01-22,22:05:20
22.81277,108.357515,0,319.477391732283,39835.9204282407,2009-01-22,22:05:25
22.812722,108.35748,0,316.307637795276,39835.9204861111,2009-01-22,22:05:30
22.812691,108.357457,0,314.265374015748,39835.9205439815,2009-01-22,22:05:35
22.812674,108.357444,0,312.515971128609,39835.9206018519,2009-01-22,22:05:40
22.812638,108.357375,0,311.460019685039,39835.9206597222,2009-01-22,22:05:45
22.812596,108.357317,0,310.135715223097,39835.9207175926,2009-01-22,22:05:50
22.812534,108.357294,0,308.384858923885,39835.920775463,2009-01-22,22:05:55
22.812415,108.357298,0,300.735715223097,39835.9208333333,2009-01-22,22:06:00
22.812345,108.357286,0,296.773910761155,39835.9208912037,2009-01-22,22:06:05
22.812311,108.35725,0,296.629258530184,39835.9209490741,2009-01-22,22:06:10
22.812266,108.357236,0,294.767841207349,39835.9210069444,2009-01-22,22:06:15
22.812219,108.357207,0,291.231286089239,39835.9210648148,2009-01-22,22:06:20
22.81221,108.357173,0,283.377312992126,39835.9211226852,2009-01-22,22:06:25
22.812204,108.357104,0,273.925377296588,39835.9211805556,2009-01-22,22:06:30
22.812206,108.35703,0,268.106486220472,39835.9212384259,2009-01-22,22:06:35
22.812186,108.356958,0,268.613861548556,39835.9212962963,2009-01-22,22:06:40
22.812168,108.356899,0,271.637007874016,39835.9213541667,2009-01-22,22:06:45
22.812137,108.356855,0,277.50092847769,39835.921412037,2009-01-22,22:06:50
22.812106,108.356835,0,280.744120734908,39835.9214699074,2009-01-22,22:06:55
22.812064,108.356805,0,282.637427821522,39835.9215277778,2009-01-22,22:07:00
22.811998,108.356785,0,282.370574146982,39835.9215856481,2009-01-22,22:07:05
22.811968,108.356763,0,277.559101049869,39835.9216435185,2009-01-22,22:07:10
22.811947,108.356719,0,272.220075459318,39835.9217013889,2009-01-22,22:07:15
22.811909,108.356658,0,265.037132545932,39835.9217592593,2009-01-22,22:07:20
22.811869,108.356619,0,253.89498687664,39835.9218171296,2009-01-22,22:07:25
22.811836,108.35654,0,239.310652887139,39835.921875,2009-01-22,22:07:30
22.811863,108.356579,0,225.276469816273,39835.9219328704,2009-01-22,22:07:35
22.811888,108.356586,0,210.871384514436,39835.9219907407,2009-01-22,22:07:40
22.811819,108.356558,0,203.323953412073,39835.9220486111,2009-01-22,22:07:45
22.811726,108.35647,0,194.032211286089,39835.9221064815,2009-01-22,22:07:50
22.811684,108.356448,0,180.464580052493,39835.9221643518,2009-01-22,22:07:55
22.811683,108.356416,0,172.083044619423,39835.9222222222,2009-01-22,22:08:00
22.811589,108.356427,0,160.994606299213,39835.9222800926,2009-01-22,22:08:05
22.811599,108.356374,0,153.575895669291,39835.922337963,2009-01-22,22:08:10
22.811588,108.356309,0,149.654967191601,39835.9223958333,2009-01-22,22:08:15
22.811543,108.356284,0,143.764963910761,39835.9224537037,2009-01-22,22:08:20
22.8115,108.356237,0,144.769225721785,39835.9225115741,2009-01-22,22:08:25
22.811467,108.356209,0,142.109101049869,39835.9225694444,2009-01-22,22:08:30
22.81141,108.356136,0,138.61718832021,39835.9226273148,2009-01-22,22:08:35
22.811389,108.356085,0,134.233353018373,39835.9226851852,2009-01-22,22:08:40
22.811368,108.356052,0,132.623382545932,39835.9227430556,2009-01-22,22:08:45
22.811347,108.356019,0,133.30656167979,39835.9228009259,2009-01-22,22:08:50
22.811255,108.355995,0,135.739895013123,39835.9228587963,2009-01-22,22:08:55
22.811208,108.355951,0,135.986223753281,39835.9229166667,2009-01-22,22:09:00
22.811176,108.355945,0,133.693713910761,39835.922974537,2009-01-22,22:09:05
22.811147,108.355927,0,120.545810367454,39835.9230324074,2009-01-22,22:09:10
22.811009,108.35583,0,89.2915452755905,39835.9230902778,2009-01-22,22:09:15
22.810931,108.35569,0,101.652582020997,39835.9231481481,2009-01-22,22:09:20
22.811196,108.35558,0,135.804110892388,39835.9232060185,2009-01-22,22:09:25
22.811165,108.355578,0,141.11375,39835.9232638889,2009-01-22,22:09:30
22.811057,108.3556,0,145.371929133858,39835.9233217593,2009-01-22,22:09:35
22.810946,108.355577,0,145.687030839895,39835.9233796296,2009-01-22,22:09:40
22.810942,108.355544,0,143.767240813648,39835.9234375,2009-01-22,22:09:45
22.810911,108.355486,0,137.47969816273,39835.9234953704,2009-01-22,22:09:50
22.810879,108.35547,0,127.21782480315,39835.9235532407,2009-01-22,22:09:55
22.810861,108.355446,0,111.564501312336,39835.9236111111,2009-01-22,22:10:00
22.810842,108.355399,0,96.9192618110236,39835.9236689815,2009-01-22,22:10:05
22.810826,108.355348,0,83.3835367454068,39835.9237268518,2009-01-22,22:10:10
22.810746,108.35527,0,71.4748556430446,39835.9237847222,2009-01-22,22:10:15
22.810663,108.355226,0,59.6235859580053,39835.9238425926,2009-01-22,22:10:20
22.810618,108.355146,0,47.3335236220472,39835.923900463,2009-01-22,22:10:25
22.810572,108.355205,0,37.4676049868766,39835.9239583333,2009-01-22,22:10:30
22.810471,108.355163,0,27.2696456692913,39835.9240162037,2009-01-22,22:10:35
22.810369,108.355105,0,15.4054265091864,39835.9240740741,2009-01-22,22:10:40
22.810264,108.355087,0,1.13917322834646,39835.9241319444,2009-01-22,22:10:45
22.810213,108.354982,0,-9.32303149606299,39835.9241898148,2009-01-22,22:10:50
22.810178,108.354988,0,-20.0535531496063,39835.9242476852,2009-01-22,22:10:55
22.810351,108.354939,0,-23.5694258530184,39835.9243055556,2009-01-22,22:11:00
22.810385,108.354912,0,-21.0784514435696,39835.9243634259,2009-01-22,22:11:05
22.8105,108.354867,0,-16.9370669291339,39835.9244212963,2009-01-22,22:11:10
22.810475,108.354842,0,-20.1054429133858,39835.9244791667,2009-01-22,22:11:15
22.810427,108.354785,0,-23.8622473753281,39835.924537037,2009-01-22,22:11:20
22.81035,108.354664,0,-26.4517125984252,39835.9245949074,2009-01-22,22:11:25
22.810213,108.354691,0,-24.8663845144357,39835.9246527778,2009-01-22,22:11:30
22.810186,108.354623,0,-25.5731167979003,39835.9247106481,2009-01-22,22:11:35
22.810196,108.354565,0,-21.0029790026247,39835.9247685185,2009-01-22,22:11:40
22.810202,108.354519,0,-18.8689960629921,39835.9248263889,2009-01-22,22:11:45
22.810191,108.354491,0,-17.0581955380577,39835.9248842593,2009-01-22,22:11:50
22.810179,108.35445,0,-16.9897900262467,39835.9249421296,2009-01-22,22:11:55
22.810167,108.354409,0,-17.5784284776903,39835.925,2009-01-22,22:12:00
22.810154,108.354356,0,-13.8553871391076,39835.9250578704,2009-01-22,22:12:05
22.810141,108.3543,0,-11.720157480315,39835.9251157407,2009-01-22,22:12:10
22.81012,108.354249,0,-6.45089566929134,39835.9251736111,2009-01-22,22:12:15
22.810089,108.354229,0,2.34017388451444,39835.9252314815,2009-01-22,22:12:20
22.81006,108.354191,0,11.2412860892388,39835.9252893519,2009-01-22,22:12:25
22.810031,108.354142,0,18.4139632545932,39835.9253472222,2009-01-22,22:12:30
22.810005,108.354105,0,22.8422244094488,39835.9254050926,2009-01-22,22:12:35
22.80995,108.354088,0,29.777155511811,39835.925462963,2009-01-22,22:12:40
22.809913,108.354052,0,38.0276148293963,39835.9255208333,2009-01-22,22:12:45
22.809802,108.353983,0,53.0128641732283,39835.9255787037,2009-01-22,22:12:50
22.809759,108.353881,0,65.1235039370079,39835.9256365741,2009-01-22,22:12:55
22.809805,108.353833,0,77.8542355643045,39835.9256944444,2009-01-22,22:13:00
22.80975,108.353921,0,88.5140124671916,39835.9257523148,2009-01-22,22:13:05
22.809755,108.35384,0,99.2559087926509,39835.9258101852,2009-01-22,22:13:10
22.809771,108.353789,0,112.186167979003,39835.9258680556,2009-01-22,22:13:15
22.809811,108.353762,0,128.714317585302,39835.9259259259,2009-01-22,22:13:20
22.809848,108.353739,0,134.538389107612,39835.9259837963,2009-01-22,22:13:25
22.809897,108.353719,0,145.301056430446,39835.9260416667,2009-01-22,22:13:30
22.809924,108.353675,0,150.784281496063,39835.926099537,2009-01-22,22:13:35
22.809963,108.353634,0,151.700547900262,39835.9261574074,2009-01-22,22:13:40
22.810041,108.353622,0,173.947316272966,39835.9262152778,2009-01-22,22:13:45
22.810026,108.353542,0,183.810685695538,39835.9262731481,2009-01-22,22:13:50
22.810025,108.353487,0,183.762063648294,39835.9263310185,2009-01-22,22:13:55
22.810056,108.353443,0,182.865111548556,39835.9263888889,2009-01-22,22:14:00
22.810093,108.353401,0,187.97467847769,39835.9264467593,2009-01-22,22:14:05
22.810096,108.353345,0,183.327391732283,39835.9265046296,2009-01-22,22:14:10
22.810088,108.353323,0,190.830718503937,39835.9265625,2009-01-22,22:14:15
22.810099,108.353289,0,188.269002624672,39835.9266203704,2009-01-22,22:14:20
22.810089,108.353231,0,193.742667322835,39835.9266782407,2009-01-22,22:14:25
22.810097,108.353175,0,203.226620734908,39835.9267361111,2009-01-22,22:14:30
22.810107,108.353136,0,215.014760498688,39835.9267939815,2009-01-22,22:14:35
22.810071,108.353103,0,203.183028215223,39835.9268518519,2009-01-22,22:14:40
22.810052,108.353067,0,211.164895013123,39835.9269097222,2009-01-22,22:14:45
22.810035,108.353016,0,218.364786745407,39835.9269675926,2009-01-22,22:14:50
22.810004,108.352972,0,219.742007874016,39835.927025463,2009-01-22,22:14:55
22.809944,108.352928,0,222.495872703412,39835.9270833333,2009-01-22,22:15:00
22.809935,108.3529,0,220.370879265092,39835.9271412037,2009-01-22,22:15:05
22.809933,108.352842,0,226.336702755905,39835.9271990741,2009-01-22,22:15:10
22.809895,108.352835,0,225.67563648294,39835.9272569444,2009-01-22,22:15:15
22.809901,108.352784,0,220.231811023622,39835.9273148148,2009-01-22,22:15:20
22.809903,108.352745,0,218.633090551181,39835.9273726852,2009-01-22,22:15:25
22.809909,108.352695,0,203.677539370079,39835.9274305556,2009-01-22,22:15:30
22.809946,108.352684,0,192.672775590551,39835.9274884259,2009-01-22,22:15:35
22.809967,108.352678,0,189.199173228346,39835.9275462963,2009-01-22,22:15:40
22.809967,108.352678,0,189.199173228346,39835.9275810185,2009-01-22,22:15:43
22.809968,108.352686,0,190.172145669291,39835.9276041667,2009-01-22,22:15:45
22.809957,108.352756,0,187.041341863517,39835.927662037,2009-01-22,22:15:50
22.809989,108.35278,0,191.326167979003,39835.9277199074,2009-01-22,22:15:55
22.810026,108.352798,0,195.927483595801,39835.9277777778,2009-01-22,22:16:00
22.810053,108.352814,0,195.766683070866,39835.9278356481,2009-01-22,22:16:05
22.810093,108.352866,0,202.303182414698,39835.9278935185,2009-01-22,22:16:10
22.810126,108.352917,0,211.736072834646,39835.9279513889,2009-01-22,22:16:15
22.810194,108.352921,0,219.933766404199,39835.9280092593,2009-01-22,22:16:20
22.810194,108.352921,0,219.933766404199,39835.9280439815,2009-01-22,22:16:23
22.81019,108.352922,0,223.462913385827,39835.9280671296,2009-01-22,22:16:25
22.810196,108.352968,0,230.738923884514,39835.928125,2009-01-22,22:16:30
22.81025,108.352991,0,233.302378608924,39835.9281828704,2009-01-22,22:16:35
22.810297,108.353005,0,229.657890419947,39835.9282407407,2009-01-22,22:16:40
22.810331,108.353047,0,232.316115485564,39835.9282986111,2009-01-22,22:16:45
22.810375,108.353076,0,234.514822834646,39835.9283564815,2009-01-22,22:16:50
22.810419,108.353114,0,237.554816272966,39835.9284143519,2009-01-22,22:16:55
22.810467,108.353145,0,240.562995406824,39835.9284722222,2009-01-22,22:17:00
22.810519,108.353164,0,242.501456692913,39835.9285300926,2009-01-22,22:17:05
22.810557,108.353194,0,245.87843832021,39835.928587963,2009-01-22,22:17:10
22.810597,108.35323,0,249.00376312336,39835.9286458333,2009-01-22,22:17:15
22.810622,108.353268,0,252.613707349081,39835.9287037037,2009-01-22,22:17:20
22.81063,108.353284,0,252.584747375328,39835.9287615741,2009-01-22,22:17:25
22.81064,108.353256,0,250.128549868766,39835.9288194444,2009-01-22,22:17:30
22.810658,108.353142,0,244.775282152231,39835.9288773148,2009-01-22,22:17:35
22.810713,108.35292,0,234.524708005249,39835.9289351852,2009-01-22,22:17:40
22.810756,108.352733,0,223.663061023622,39835.9289930556,2009-01-22,22:17:45
22.810799,108.352549,0,211.845583989501,39835.9290509259,2009-01-22,22:17:50
22.810835,108.352355,0,200.714803149606,39835.9291087963,2009-01-22,22:17:55
22.810849,108.352296,0,186.942755905512,39835.9291666667,2009-01-22,22:18:00
22.810805,108.352482,0,178.236010498688,39835.929224537,2009-01-22,22:18:05
22.810801,108.352534,0,175.631302493438,39835.9292824074,2009-01-22,22:18:10
22.810747,108.352728,0,169.820196850394,39835.9293402778,2009-01-22,22:18:15
22.810701,108.352906,0,168.28594488189,39835.9293981481,2009-01-22,22:18:20
22.810616,108.353203,0,167.441519028871,39835.9294560185,2009-01-22,22:18:25
22.810572,108.353361,0,168.363316929134,39835.9295138889,2009-01-22,22:18:30
22.81057,108.353416,0,177.24749343832,39835.9295717593,2009-01-22,22:18:35
22.810566,108.353441,0,187.955577427822,39835.9296296296,2009-01-22,22:18:40
22.810587,108.353365,0,195.783654855643,39835.9296875,2009-01-22,22:18:45
22.810588,108.353337,0,198.693927165354,39835.9297453704,2009-01-22,22:18:50
22.810565,108.353328,0,203.268658136483,39835.9298032407,2009-01-22,22:18:55
22.810539,108.353355,0,208.241909448819,39835.9298611111,2009-01-22,22:19:00
22.810538,108.353367,0,212.841709317585,39835.9299189815,2009-01-22,22:19:05
22.81054,108.353363,0,215.109776902887,39835.9299768518,2009-01-22,22:19:10
22.81054,108.353363,0,215.109776902887,39835.9300115741,2009-01-22,22:19:13
22.810539,108.353369,0,216.266177821522,39835.9300347222,2009-01-22,22:19:15
22.810537,108.353383,0,217.110492125984,39835.9300925926,2009-01-22,22:19:20
22.810539,108.353413,0,217.990849737533,39835.930150463,2009-01-22,22:19:25
22.810539,108.353413,0,217.990849737533,39835.9301851852,2009-01-22,22:19:28
22.810537,108.353419,0,218.945551181102,39835.9302083333,2009-01-22,22:19:30
22.810535,108.353444,0,219.779652230971,39835.9302662037,2009-01-22,22:19:35
22.81053,108.353471,0,220.908943569554,39835.9303240741,2009-01-22,22:19:40
22.810519,108.353476,0,222.239931102362,39835.9303819444,2009-01-22,22:19:45
22.810506,108.353477,0,223.543562992126,39835.9304398148,2009-01-22,22:19:50
22.810489,108.353479,0,224.797582020997,39835.9304976852,2009-01-22,22:19:55
22.810465,108.353479,0,226.043992782152,39835.9305555556,2009-01-22,22:20:00
22.810446,108.353476,0,227.386295931759,39835.9306134259,2009-01-22,22:20:05
22.810415,108.353479,0,228.816305774278,39835.9306712963,2009-01-22,22:20:10
22.810366,108.353488,0,230.555121391076,39835.9307291667,2009-01-22,22:20:15
22.810327,108.353467,0,236.448854986877,39835.930787037,2009-01-22,22:20:20
22.810285,108.353454,0,244.731778215223,39835.9308449074,2009-01-22,22:20:25
22.8102,108.353449,0,253.920091863517,39835.9309027778,2009-01-22,22:20:30
22.810204,108.353521,0,260.688277559055,39835.9309606481,2009-01-22,22:20:35
22.810192,108.353575,0,270.45219816273,39835.9310185185,2009-01-22,22:20:40
22.810179,108.35358,0,275.889169947507,39835.9310763889,2009-01-22,22:20:45
22.810159,108.353643,0,274.300688976378,39835.9311342593,2009-01-22,22:20:50
22.810148,108.353709,0,275.721538713911,39835.9311921296,2009-01-22,22:20:55
22.81013,108.353808,0,277.186266404199,39835.93125,2009-01-22,22:21:00
22.810096,108.353899,0,280.467480314961,39835.9313078704,2009-01-22,22:21:05
22.810045,108.353953,0,285.686758530184,39835.9313657407,2009-01-22,22:21:10
22.809997,108.353975,0,294.007080052493,39835.9314236111,2009-01-22,22:21:15
22.809955,108.354028,0,300.769780183727,39835.9314814815,2009-01-22,22:21:20
22.809994,108.354063,0,302.420213254593,39835.9315393518,2009-01-22,22:21:25
22.810025,108.35413,0,309.257782152231,39835.9315972222,2009-01-22,22:21:30
22.810091,108.354177,0,317.653070866142,39835.9316550926,2009-01-22,22:21:35
22.810131,108.354228,0,323.324278215223,39835.931712963,2009-01-22,22:21:40
22.810161,108.35429,0,331.307283464567,39835.9317708333,2009-01-22,22:21:45
22.810139,108.354351,0,335.509458661417,39835.9318287037,2009-01-22,22:21:50
22.810102,108.354396,0,330.326774934383,39835.9318865741,2009-01-22,22:21:55
22.810096,108.354453,0,329.104921259842,39835.9319444444,2009-01-22,22:22:00
22.810126,108.354511,0,328.462329396325,39835.9320023148,2009-01-22,22:22:05
22.810147,108.354592,0,335.398320209974,39835.9320601852,2009-01-22,22:22:10
22.810158,108.354674,0,335.592834645669,39835.9321180556,2009-01-22,22:22:15
22.810126,108.35474,0,334.278015091863,39835.9321759259,2009-01-22,22:22:20
22.810123,108.354794,0,338.780160761155,39835.9322337963,2009-01-22,22:22:25
22.810136,108.354826,0,334.332759186352,39835.9322916667,2009-01-22,22:22:30
22.810161,108.354887,0,342.578412073491,39835.932349537,2009-01-22,22:22:35
22.810161,108.354887,0,342.578412073491,39835.9323842593,2009-01-22,22:22:38
22.81016,108.354893,0,336.428015091864,39835.9324074074,2009-01-22,22:22:40
22.810098,108.354919,0,303.275141076116,39835.9324652778,2009-01-22,22:22:45
22.810084,108.354927,0,297.1387335958,39835.9325231481,2009-01-22,22:22:50
22.810076,108.354943,0,294.673700787402,39835.9325810185,2009-01-22,22:22:55
22.810057,108.354982,0,295.701138451444,39835.9326388889,2009-01-22,22:23:00
22.810019,108.355014,0,297.257329396325,39835.9326967593,2009-01-22,22:23:05
22.809946,108.355052,0,306.672473753281,39835.9327546296,2009-01-22,22:23:10
22.809894,108.355144,0,309.930836614173,39835.9328125,2009-01-22,22:23:15
22.809859,108.355205,0,306.656981627297,39835.9328703704,2009-01-22,22:23:20
22.809795,108.3552,0,312.119832677165,39835.9329282407,2009-01-22,22:23:25
22.80973,108.355212,0,309.928582677165,39835.9329861111,2009-01-22,22:23:30
22.809695,108.355199,0,309.892437664042,39835.9330439815,2009-01-22,22:23:35
22.809693,108.355202,0,311.367529527559,39835.9331018519,2009-01-22,22:23:40
22.809694,108.355199,0,312.446184383202,39835.9331597222,2009-01-22,22:23:45
22.809694,108.355198,0,312.80595144357,39835.9332175926,2009-01-22,22:23:50
22.809694,108.355198,0,312.940593832021,39835.933275463,2009-01-22,22:23:55
22.809693,108.355202,0,312.998864829396,39835.9333333333,2009-01-22,22:24:00
22.809693,108.355202,0,312.998864829396,39835.9333680556,2009-01-22,22:24:03
22.80969,108.35521,0,312.981092519685,39835.9333912037,2009-01-22,22:24:05
22.809667,108.355146,0,311.364550524934,39835.9334490741,2009-01-22,22:24:10
22.809655,108.354927,0,307.151587926509,39835.9335069444,2009-01-22,22:24:15
22.809787,108.354571,0,296.222080052493,39835.9335648148,2009-01-22,22:24:20
22.809921,108.354309,0,281.670236220472,39835.9336226852,2009-01-22,22:24:25
22.810081,108.354309,0,265.282559055118,39835.9336805556,2009-01-22,22:24:30
22.810173,108.354666,0,241.496318897638,39835.9337384259,2009-01-22,22:24:35
22.810501,108.355269,0,225.788877952756,39835.9337962963,2009-01-22,22:24:40
22.810871,108.355859,0,211.862778871391,39835.9338541667,2009-01-22,22:24:45
22.811191,108.356326,0,200.630849737533,39835.933912037,2009-01-22,22:24:50
22.811614,108.356803,0,189.184580052493,39835.9339699074,2009-01-22,22:24:55
22.811817,108.357126,0,176.476069553806,39835.9340277778,2009-01-22,22:25:00
22.811904,108.357322,0,164.171840551181,39835.9340856481,2009-01-22,22:25:05
22.812079,108.357578,0,152.041817585302,39835.9341435185,2009-01-22,22:25:10
22.812155,108.357881,0,138.023631889764,39835.9342013889,2009-01-22,22:25:15
22.811919,108.358222,0,128.222877296588,39835.9342592593,2009-01-22,22:25:20
22.811813,108.35843,0,118.433182414698,39835.9343171296,2009-01-22,22:25:25
22.811911,108.358687,0,107.634586614173,39835.934375,2009-01-22,22:25:30
22.812327,108.35895,0,97.3390977690289,39835.9344328704,2009-01-22,22:25:35
22.812721,108.359263,0,85.9858858267717,39835.9344907407,2009-01-22,22:25:40
22.813077,108.359498,0,78.9361482939632,39835.9345486111,2009-01-22,22:25:45
22.813279,108.35976,0,70.1629461942257,39835.9346064815,2009-01-22,22:25:50
22.813277,108.360059,0,62.609032152231,39835.9346643519,2009-01-22,22:25:55
22.813191,108.36051,0,58.1362565616798,39835.9347222222,2009-01-22,22:26:00
22.813131,108.361009,0,54.9327723097113,39835.9347800926,2009-01-22,22:26:05
22.812945,108.361436,0,49.862342519685,39835.934837963,2009-01-22,22:26:10
22.812691,108.36171,0,42.669186351706,39835.9348958333,2009-01-22,22:26:15
22.812561,108.361943,0,41.4960137795276,39835.9349537037,2009-01-22,22:26:20
22.812516,108.362066,0,36.270967847769,39835.9350115741,2009-01-22,22:26:25
22.812605,108.362179,0,32.7906594488189,39835.9350694444,2009-01-22,22:26:30
22.81302,108.362526,0,37.708969816273,39835.9351273148,2009-01-22,22:26:35
22.813311,108.362702,0,39.0261384514436,39835.9351851852,2009-01-22,22:26:40
22.813622,108.362858,0,51.5236417322835,39835.9352430556,2009-01-22,22:26:45
22.813965,108.362918,0,54.1657677165354,39835.9353009259,2009-01-22,22:26:50
22.814167,108.362837,0,60.0148064304462,39835.9353587963,2009-01-22,22:26:55
22.814287,108.36259,0,70.7756069553806,39835.9354166667,2009-01-22,22:27:00
22.814297,108.362432,0,71.390157480315,39835.935474537,2009-01-22,22:27:05
22.814362,108.362191,0,70.2570111548556,39835.9355324074,2009-01-22,22:27:10
22.814445,108.361918,0,64.2165190288714,39835.9355902778,2009-01-22,22:27:15
22.814427,108.361592,0,55.7098556430446,39835.9356481481,2009-01-22,22:27:20
22.814432,108.361309,0,47.5141437007874,39835.9357060185,2009-01-22,22:27:25
22.814416,108.361121,0,46.4135465879265,39835.9357638889,2009-01-22,22:27:30
22.814401,108.361091,0,51.256125328084,39835.9358217593,2009-01-22,22:27:35
22.814417,108.361093,0,57.7358628608924,39835.9358796296,2009-01-22,22:27:40
22.814484,108.36111,0,73.5865419947506,39835.9359375,2009-01-22,22:27:45
22.81458,108.361079,0,92.0623687664042,39835.9359953704,2009-01-22,22:27:50
22.814636,108.360969,0,108.015718503937,39835.9360532407,2009-01-22,22:27:55
22.81464,108.36088,0,122.096683070866,39835.9361111111,2009-01-22,22:28:00
22.814647,108.360768,0,131.770219816273,39835.9361689815,2009-01-22,22:28:05
22.814833,108.360849,0,122.435849737533,39835.9362268519,2009-01-22,22:28:10
22.81486,108.360822,0,105.788362860892,39835.9362847222,2009-01-22,22:28:15
22.814803,108.360797,0,94.7304921259843,39835.9363425926,2009-01-22,22:28:20
22.814792,108.360838,0,90.7246456692913,39835.936400463,2009-01-22,22:28:25
22.814737,108.360879,0,89.8155511811024,39835.9364583333,2009-01-22,22:28:30
22.814648,108.360814,0,83.0061089238845,39835.9365162037,2009-01-22,22:28:35
22.814556,108.360774,0,78.4374967191601,39835.9365740741,2009-01-22,22:28:40
22.81448,108.360759,0,71.2429757217848,39835.9366319444,2009-01-22,22:28:45
22.814405,108.360768,0,59.4350295275591,39835.9366898148,2009-01-22,22:28:50
22.814387,108.360715,0,69.897969160105,39835.9367476852,2009-01-22,22:28:55
22.814409,108.360661,0,75.448779527559,39835.9368055556,2009-01-22,22:29:00
22.814359,108.3606,0,75.3408727034121,39835.9368634259,2009-01-22,22:29:05
22.814303,108.360576,0,71.7164468503937,39835.9369212963,2009-01-22,22:29:10
22.814242,108.360503,0,67.1754297900262,39835.9369791667,2009-01-22,22:29:15
22.814247,108.360489,0,60.288592519685,39835.937037037,2009-01-22,22:29:20
22.814285,108.360517,0,49.3555643044619,39835.9370949074,2009-01-22,22:29:25
22.814271,108.360523,0,49.6770341207349,39835.9371527778,2009-01-22,22:29:30
22.814275,108.360451,0,55.696282808399,39835.9372106481,2009-01-22,22:29:35
22.814318,108.36042,0,64.778064304462,39835.9372685185,2009-01-22,22:29:40
22.814316,108.360533,0,78.3926935695538,39835.9373263889,2009-01-22,22:29:45
22.81433,108.360484,0,79.9656922572179,39835.9373842593,2009-01-22,22:29:50
22.81434,108.360479,0,80.151469816273,39835.9374421296,2009-01-22,22:29:55
22.81434,108.360522,0,83.3525131233596,39835.9375,2009-01-22,22:30:00
22.814333,108.360681,0,75.5526443569554,39835.9375578704,2009-01-22,22:30:05
22.814363,108.360728,0,70.4096489501312,39835.9376157407,2009-01-22,22:30:10
22.814306,108.360705,0,77.7022933070866,39835.9376736111,2009-01-22,22:30:15
22.81429,108.360696,0,78.7761581364829,39835.9377314815,2009-01-22,22:30:20
22.814325,108.360686,0,87.8291633858268,39835.9377893518,2009-01-22,22:30:25
22.814375,108.360641,0,96.8550557742782,39835.9378472222,2009-01-22,22:30:30
22.814387,108.360631,0,92.5872440944882,39835.9379050926,2009-01-22,22:30:35
22.814381,108.360524,0,87.3199606299213,39835.937962963,2009-01-22,22:30:40
22.814361,108.360416,0,97.4829429133858,39835.9380208333,2009-01-22,22:30:45
22.814307,108.36033,0,109.743284120735,39835.9380787037,2009-01-22,22:30:50
22.814278,108.360138,0,128.485987532808,39835.9381365741,2009-01-22,22:30:55
22.814296,108.360264,0,153.55750984252,39835.9381944444,2009-01-22,22:31:00
22.814228,108.360158,0,174.492664041995,39835.9382523148,2009-01-22,22:31:05
22.814212,108.360182,0,185.823579396325,39835.9383101852,2009-01-22,22:31:10
22.814272,108.360264,0,192.416059711286,39835.9383680556,2009-01-22,22:31:15
22.814289,108.360273,0,190.190469160105,39835.9384259259,2009-01-22,22:31:20
22.814295,108.360331,0,198.796315616798,39835.9384837963,2009-01-22,22:31:25
22.81437,108.360336,0,203.651519028871,39835.9385416667,2009-01-22,22:31:30
22.814475,108.360408,0,209.363038057743,39835.938599537,2009-01-22,22:31:35
22.814379,108.360528,0,219.343290682415,39835.9386574074,2009-01-22,22:31:40
22.814279,108.3605,0,215.970662729659,39835.9387152778,2009-01-22,22:31:45
22.814242,108.36042,0,217.624324146982,39835.9387731481,2009-01-22,22:31:50
22.814226,108.36032,0,213.872854330709,39835.9388310185,2009-01-22,22:31:55
22.81419,108.360264,0,208.008083989501,39835.9388888889,2009-01-22,22:32:00
22.814131,108.360244,0,199.461345144357,39835.9389467593,2009-01-22,22:32:05
22.814099,108.360323,0,194.069632545932,39835.9390046296,2009-01-22,22:32:10
22.814218,108.36031,0,184.488684383202,39835.9390625,2009-01-22,22:32:15
22.814268,108.360299,0,174.27344488189,39835.9391203704,2009-01-22,22:32:20
22.814311,108.36031,0,178.912053805774,39835.9391782407,2009-01-22,22:32:25
22.814375,108.360333,0,184.805587270341,39835.9392361111,2009-01-22,22:32:30
22.814364,108.360358,0,176.095160761155,39835.9392939815,2009-01-22,22:32:35
22.814335,108.360413,0,146.584461942257,39835.9393518518,2009-01-22,22:32:40
22.814306,108.360319,0,115.31093832021,39835.9394097222,2009-01-22,22:32:45
22.814277,108.360267,0,111.357470472441,39835.9394675926,2009-01-22,22:32:50
22.81431,108.360292,0,104.587572178478,39835.939525463,2009-01-22,22:32:55
22.814337,108.36028,0,109.316732283465,39835.9395833333,2009-01-22,22:33:00
22.814337,108.36028,0,109.316732283465,39835.9396180556,2009-01-22,22:33:03
22.814335,108.360287,0,108.70218832021,39835.9396412037,2009-01-22,22:33:05
22.81433,108.360299,0,108.362208005249,39835.9396990741,2009-01-22,22:33:10
22.814386,108.360282,0,111.734760498688,39835.9397569444,2009-01-22,22:33:15
22.814353,108.360118,0,107.755725065617,39835.9398148148,2009-01-22,22:33:20
22.814335,108.360024,0,94.4221128608924,39835.9398726852,2009-01-22,22:33:25
22.814336,108.359972,0,79.5458923884514,39835.9399305556,2009-01-22,22:33:30
22.814379,108.360084,0,62.9564796587926,39835.9399884259,2009-01-22,22:33:35
22.814468,108.360204,0,49.8516207349081,39835.9400462963,2009-01-22,22:33:40
22.814514,108.36026,0,38.7318930446194,39835.9401041667,2009-01-22,22:33:45
22.814527,108.360353,0,36.4307906824147,39835.940162037,2009-01-22,22:33:50
22.814541,108.360378,0,31.2415912073491,39835.9402199074,2009-01-22,22:33:55
22.814541,108.360383,0,28.2214796587927,39835.9402777778,2009-01-22,22:34:00
22.814542,108.360383,0,27.4633464566929,39835.9403356481,2009-01-22,22:34:05
22.814542,108.360383,0,27.4633464566929,39835.9403703704,2009-01-22,22:34:08
22.814544,108.360378,0,27.0897900262467,39835.9403935185,2009-01-22,22:34:10
22.814528,108.360345,0,26.0625590551181,39835.9404513889,2009-01-22,22:34:15
22.814536,108.360389,0,27.3830905511811,39835.9405092593,2009-01-22,22:34:20
22.814539,108.360398,0,27.7526935695538,39835.9405671296,2009-01-22,22:34:25
22.814515,108.360282,0,32.227125984252,39835.940625,2009-01-22,22:34:30
22.81446,108.360258,0,26.8156824146982,39835.9406828704,2009-01-22,22:34:35
22.814487,108.360249,0,17.1802559055118,39835.9407407407,2009-01-22,22:34:40
22.814523,108.360269,0,21.2016272965879,39835.9407986111,2009-01-22,22:34:45
22.814588,108.360279,0,30.9966076115486,39835.9408564815,2009-01-22,22:34:50
22.814575,108.360296,0,30.4126738845144,39835.9409143519,2009-01-22,22:34:55
22.814477,108.36032,0,102.587221128609,39835.9409722222,2009-01-22,22:35:00
22.814369,108.360373,0,135.91094160105,39835.9410300926,2009-01-22,22:35:05
22.814369,108.360373,0,135.91094160105,39835.9410648148,2009-01-22,22:35:08
22.814363,108.360365,0,138.933940288714,39835.941087963,2009-01-22,22:35:10
22.814357,108.360349,0,140.153615485564,39835.9411458333,2009-01-22,22:35:15
22.814331,108.360287,0,146.604648950131,39835.9412037037,2009-01-22,22:35:20
22.814328,108.360357,0,156.605400262467,39835.9412615741,2009-01-22,22:35:25
22.814313,108.360338,0,155.641049868766,39835.9413194444,2009-01-22,22:35:30
22.814285,108.360361,0,143.089645669291,39835.9413773148,2009-01-22,22:35:35
22.814264,108.360334,0,128.007073490814,39835.9414351852,2009-01-22,22:35:40
22.814244,108.360273,0,116.010187007874,39835.9414930556,2009-01-22,22:35:45
22.814245,108.360274,0,115.454278215223,39835.9415509259,2009-01-22,22:35:50
22.814245,108.360274,0,115.454278215223,39835.9415856482,2009-01-22,22:35:53
22.814248,108.360268,0,115.756738845144,39835.9416087963,2009-01-22,22:35:55
22.814267,108.360264,0,121.589445538058,39835.9416666667,2009-01-22,22:36:00
22.814267,108.360258,0,122.025255905512,39835.941724537,2009-01-22,22:36:05
22.814267,108.360255,0,121.977611548556,39835.9417824074,2009-01-22,22:36:10
22.814267,108.360253,0,121.695853018373,39835.9418402778,2009-01-22,22:36:15
22.814267,108.360254,0,121.663274278215,39835.9418981481,2009-01-22,22:36:20
22.814267,108.360254,0,121.663274278215,39835.9419328704,2009-01-22,22:36:23
22.814268,108.360254,0,121.262631233596,39835.9419560185,2009-01-22,22:36:25
22.814266,108.360264,0,120.972749343832,39835.9420138889,2009-01-22,22:36:30
22.814265,108.360264,0,120.761702755906,39835.9420717593,2009-01-22,22:36:35
22.814265,108.360264,0,120.761702755906,39835.9421064815,2009-01-22,22:36:38
22.814266,108.360264,0,120.959458661417,39835.9421296296,2009-01-22,22:36:40
22.814315,108.360332,0,132.996515748031,39835.9421875,2009-01-22,22:36:45
22.814337,108.360347,0,137.627293307087,39835.9422453704,2009-01-22,22:36:50
22.814337,108.360355,0,138.434261811024,39835.9423032407,2009-01-22,22:36:55
22.814337,108.360355,0,138.434261811024,39835.942337963,2009-01-22,22:36:58
22.814337,108.360355,0,138.964914698163,39835.9423611111,2009-01-22,22:37:00
22.814341,108.360325,0,142.473825459318,39835.9424189815,2009-01-22,22:37:05
22.814341,108.360325,0,142.473825459318,39835.9424537037,2009-01-22,22:37:08
22.814341,108.36033,0,142.693982939633,39835.9424768519,2009-01-22,22:37:10
22.814334,108.360542,0,146.313152887139,39835.9425347222,2009-01-22,22:37:15
22.814354,108.360603,0,152.286820866142,39835.9425925926,2009-01-22,22:37:20
22.814315,108.360618,0,156.090127952756,39835.942650463,2009-01-22,22:37:25
22.814299,108.360581,0,151.508097112861,39835.9427083333,2009-01-22,22:37:30
22.814325,108.36051,0,137.333280839895,39835.9427662037,2009-01-22,22:37:35
22.81435,108.360425,0,133.879793307087,39835.9428240741,2009-01-22,22:37:40
22.814374,108.360423,0,123.243080708661,39835.9428819444,2009-01-22,22:37:45
22.814409,108.360465,0,118.588861548556,39835.9429398148,2009-01-22,22:37:50
22.814409,108.360447,0,119.971689632546,39835.9429976852,2009-01-22,22:37:55
22.814384,108.360458,0,112.753713910761,39835.9430555556,2009-01-22,22:38:00
22.814424,108.360365,0,105.118815616798,39835.9431134259,2009-01-22,22:38:05
22.814436,108.360322,0,97.6920800524934,39835.9431712963,2009-01-22,22:38:10
22.814445,108.360415,0,95.1459284776903,39835.9432291667,2009-01-22,22:38:15
22.814395,108.360448,0,92.3072309711286,39835.943287037,2009-01-22,22:38:20
22.814371,108.360442,0,90.3851902887139,39835.9433449074,2009-01-22,22:38:25
22.814379,108.360467,0,90.8145078740157,39835.9434027778,2009-01-22,22:38:30
22.814406,108.360536,0,98.6162565616798,39835.9434606481,2009-01-22,22:38:35
22.814355,108.360436,0,107.277447506562,39835.9435185185,2009-01-22,22:38:40
22.814329,108.360462,0,102.608615485564,39835.9435763889,2009-01-22,22:38:45
22.814342,108.360494,0,104.349104330709,39835.9436342593,2009-01-22,22:38:50
22.814342,108.360494,0,104.349104330709,39835.9436689815,2009-01-22,22:38:53
22.814346,108.360502,0,104.747719816273,39835.9436921296,2009-01-22,22:38:55
22.814316,108.360427,0,102.925442913386,39835.94375,2009-01-22,22:39:00
22.814325,108.360439,0,104.137831364829,39835.9438078704,2009-01-22,22:39:05
22.814306,108.360437,0,107.113418635171,39835.9438657407,2009-01-22,22:39:10
22.814297,108.360459,0,112.1056167979,39835.9439236111,2009-01-22,22:39:15
22.81432,108.36046,0,116.768097112861,39835.9439814815,2009-01-22,22:39:20
22.814371,108.360437,0,122.923198818898,39835.9440393519,2009-01-22,22:39:25
22.814428,108.360441,0,126.427440944882,39835.9440972222,2009-01-22,22:39:30
22.814307,108.360185,0,126.15499343832,39835.9441550926,2009-01-22,22:39:35
22.814228,108.360059,0,99.8595997375328,39835.944212963,2009-01-22,22:39:40
22.814227,108.360038,0,76.9400098425197,39835.9442708333,2009-01-22,22:39:45
22.814247,108.36009,0,93.2184744094488,39835.9443287037,2009-01-22,22:39:50
22.814241,108.360078,0,93.6780446194226,39835.9443865741,2009-01-22,22:39:55
22.814244,108.360069,0,92.9633333333333,39835.9444444444,2009-01-22,22:40:00
22.814245,108.360067,0,92.5390354330709,39835.9445023148,2009-01-22,22:40:05
22.814246,108.360063,0,92.2499606299213,39835.9445601852,2009-01-22,22:40:10
22.814247,108.360061,0,91.9287237532808,39835.9446180556,2009-01-22,22:40:15
22.814247,108.360061,0,91.9287237532808,39835.9446527778,2009-01-22,22:40:18
22.814246,108.360066,0,91.768969816273,39835.9446759259,2009-01-22,22:40:20
22.814243,108.3601,0,91.9736515748031,39835.9447337963,2009-01-22,22:40:25
22.814254,108.360138,0,92.4938549868766,39835.9447916667,2009-01-22,22:40:30
22.814259,108.360159,0,92.940561023622,39835.944849537,2009-01-22,22:40:35
22.814259,108.36016,0,93.1700065616798,39835.9449074074,2009-01-22,22:40:40
22.814259,108.36016,0,93.1700065616798,39835.9449421296,2009-01-22,22:40:43
22.814259,108.360161,0,93.2872965879265,39835.9449652778,2009-01-22,22:40:45
22.814256,108.360176,0,93.5220669291339,39835.9450231481,2009-01-22,22:40:50
22.814256,108.360176,0,93.5220669291339,39835.9450578704,2009-01-22,22:40:53
22.814257,108.360171,0,93.4836187664042,39835.9450810185,2009-01-22,22:40:55
22.814257,108.360143,0,92.7793832020997,39835.9451388889,2009-01-22,22:41:00
22.814261,108.360131,0,92.016217191601,39835.9451967593,2009-01-22,22:41:05
22.814261,108.360131,0,92.016217191601,39835.9452314815,2009-01-22,22:41:08
22.81426,108.360138,0,91.6569192913386,39835.9452546296,2009-01-22,22:41:10
22.814261,108.360152,0,91.9427132545932,39835.9453125,2009-01-22,22:41:15
22.814266,108.360274,0,98.776437007874,39835.9453703704,2009-01-22,22:41:20
22.814339,108.360239,0,110.400469160105,39835.9454282407,2009-01-22,22:41:25
22.81434,108.360228,0,112.207106299213,39835.9454861111,2009-01-22,22:41:30
22.81432,108.360241,0,112.723326771654,39835.9455439815,2009-01-22,22:41:35
22.814321,108.36024,0,113.487631233596,39835.9456018518,2009-01-22,22:41:40
22.814322,108.360236,0,113.232267060367,39835.9456597222,2009-01-22,22:41:45
22.814322,108.360235,0,112.224514435696,39835.9457175926,2009-01-22,22:41:50
22.81432,108.360236,0,111.150291994751,39835.945775463,2009-01-22,22:41:55
22.81432,108.360237,0,110.563392388451,39835.9458333333,2009-01-22,22:42:00
22.81432,108.360237,0,110.563392388451,39835.9458680556,2009-01-22,22:42:03
22.81432,108.360236,0,110.786804461942,39835.9458912037,2009-01-22,22:42:05
22.81435,108.359872,0,121.71532480315,39835.9459490741,2009-01-22,22:42:10
22.814286,108.359374,0,145.3843832021,39835.9460069444,2009-01-22,22:42:15
22.814297,108.359361,0,166.994780183727,39835.9460648148,2009-01-22,22:42:20
22.814324,108.359498,0,179.45812664042,39835.9461226852,2009-01-22,22:42:25
22.814323,108.3595,0,179.155830052493,39835.9461805556,2009-01-22,22:42:30
22.814323,108.3595,0,179.155830052493,39835.9462152778,2009-01-22,22:42:33
22.814323,108.359504,0,179.284350393701,39835.9462384259,2009-01-22,22:42:35
22.814321,108.359515,0,179.467988845144,39835.9462962963,2009-01-22,22:42:40
22.81433,108.359554,0,183.744130577428,39835.9463541667,2009-01-22,22:42:45
22.814362,108.359681,0,198.521325459318,39835.946412037,2009-01-22,22:42:50
22.814407,108.359901,0,215.946056430446,39835.9464699074,2009-01-22,22:42:55
22.814431,108.360075,0,227.986358267717,39835.9465277778,2009-01-22,22:43:00
22.814464,108.360217,0,241.603349737533,39835.9465856481,2009-01-22,22:43:05
22.81449,108.360297,0,256.781138451444,39835.9466435185,2009-01-22,22:43:10
22.814495,108.360315,0,262.191827427821,39835.9467013889,2009-01-22,22:43:15
22.814494,108.360323,0,263.088182414698,39835.9467592593,2009-01-22,22:43:20
22.814493,108.360329,0,263.547696850394,39835.9468171296,2009-01-22,22:43:25
22.814493,108.360329,0,263.736305774278,39835.946875,2009-01-22,22:43:30
22.814494,108.360325,0,263.869717847769,39835.9469328704,2009-01-22,22:43:35
22.814495,108.360321,0,263.980554461942,39835.9469907407,2009-01-22,22:43:40
22.814495,108.360321,0,263.980554461942,39835.947025463,2009-01-22,22:43:43
22.814493,108.360327,0,263.987312992126,39835.9470486111,2009-01-22,22:43:45
22.814491,108.360339,0,264.12530839895,39835.9471064815,2009-01-22,22:43:50
22.814489,108.360348,0,264.308034776903,39835.9471643518,2009-01-22,22:43:55
22.814489,108.360346,0,264.438569553806,39835.9472222222,2009-01-22,22:44:00
22.81449,108.360342,0,264.456640419948,39835.9472800926,2009-01-22,22:44:05
22.81449,108.360346,0,264.559944225722,39835.947337963,2009-01-22,22:44:10
22.814488,108.360352,0,264.717713254593,39835.9473958333,2009-01-22,22:44:15
22.814488,108.360355,0,264.740741469816,39835.9474537037,2009-01-22,22:44:20
22.814488,108.360355,0,264.740741469816,39835.9474884259,2009-01-22,22:44:23
22.814486,108.360362,0,264.673382545932,39835.9475115741,2009-01-22,22:44:25
22.814484,108.360372,0,264.848497375328,39835.9475694444,2009-01-22,22:44:30
22.814482,108.360379,0,264.987769028871,39835.9476273148,2009-01-22,22:44:35
22.81448,108.360384,0,264.985118110236,39835.9476851852,2009-01-22,22:44:40
22.81448,108.360384,0,264.985118110236,39835.9477199074,2009-01-22,22:44:43
22.814479,108.360391,0,265.247116141732,39835.9477430556,2009-01-22,22:44:45
22.814477,108.3604,0,265.961545275591,39835.9478009259,2009-01-22,22:44:50
22.814473,108.360413,0,266.533648293963,39835.9478587963,2009-01-22,22:44:55
22.814473,108.360525,0,273.166840551181,39835.9479166667,2009-01-22,22:45:00
22.814465,108.360539,0,273.897916666667,39835.947974537,2009-01-22,22:45:05
22.814464,108.360545,0,273.189895013123,39835.9480324074,2009-01-22,22:45:10
22.814464,108.360542,0,271.174438976378,39835.9480902778,2009-01-22,22:45:15
22.814465,108.360537,0,269.702375328084,39835.9481481481,2009-01-22,22:45:20
22.814465,108.360534,0,269.23592519685,39835.9482060185,2009-01-22,22:45:25
22.814463,108.360539,0,269.214124015748,39835.9482638889,2009-01-22,22:45:30
22.814463,108.36054,0,269.418727034121,39835.9483217593,2009-01-22,22:45:35
22.814463,108.36054,0,269.418727034121,39835.9483564815,2009-01-22,22:45:38
22.814462,108.360543,0,269.947903543307,39835.9483796296,2009-01-22,22:45:40
22.814461,108.360571,0,270.960124671916,39835.9484375,2009-01-22,22:45:45
22.814493,108.360563,0,280.026112204724,39835.9484953704,2009-01-22,22:45:50
22.814519,108.360654,0,291.711227034121,39835.9485532407,2009-01-22,22:45:55
22.814517,108.360692,0,310.216512467192,39835.9486111111,2009-01-22,22:46:00
22.814499,108.360674,0,321.703959973753,39835.9486689815,2009-01-22,22:46:05
22.814501,108.360643,0,332.741899606299,39835.9487268519,2009-01-22,22:46:10
22.814501,108.360643,0,332.741899606299,39835.9487615741,2009-01-22,22:46:13
22.814499,108.36065,0,336.797368766404,39835.9487847222,2009-01-22,22:46:15
22.814496,108.360661,0,338.043326771654,39835.9488425926,2009-01-22,22:46:20
22.814496,108.360651,0,338.600239501312,39835.948900463,2009-01-22,22:46:25
22.814501,108.360626,0,339.124409448819,39835.9489583333,2009-01-22,22:46:30
22.814504,108.360615,0,339.775436351706,39835.9490162037,2009-01-22,22:46:35
22.814461,108.360639,0,344.956817585302,39835.9490740741,2009-01-22,22:46:40
22.814476,108.360669,0,363.18999343832,39835.9491319444,2009-01-22,22:46:45
22.814405,108.360804,0,360.054655511811,39835.9491898148,2009-01-22,22:46:50
22.814406,108.360852,0,359.449937664042,39835.9492476852,2009-01-22,22:46:55
22.814386,108.360841,0,360.444461942257,39835.9493055556,2009-01-22,22:47:00
22.814386,108.360837,0,360.418005249344,39835.9493634259,2009-01-22,22:47:05
22.814387,108.360834,0,359.370813648294,39835.9494212963,2009-01-22,22:47:10
22.814387,108.360834,0,359.370813648294,39835.9494560185,2009-01-22,22:47:13
22.814388,108.36083,0,358.551279527559,39835.9494791667,2009-01-22,22:47:15
22.81439,108.360819,0,358.355964566929,39835.949537037,2009-01-22,22:47:20
22.814393,108.360808,0,357.976371391076,39835.9495949074,2009-01-22,22:47:25
22.814386,108.360763,0,346.918582677165,39835.9496527778,2009-01-22,22:47:30
22.814385,108.360741,0,332.961496062992,39835.9497106481,2009-01-22,22:47:35
22.814368,108.360751,0,328.569862204724,39835.9497685185,2009-01-22,22:47:40
22.814368,108.360748,0,326.437687007874,39835.9498263889,2009-01-22,22:47:45
22.814368,108.360748,0,326.437687007874,39835.9498611111,2009-01-22,22:47:48
22.814368,108.360746,0,323.981761811024,39835.9498842593,2009-01-22,22:47:50
22.81432,108.360774,0,313.764107611549,39835.9499421296,2009-01-22,22:47:55
22.814423,108.360971,0,318.636430446194,39835.95,2009-01-22,22:48:00
22.814433,108.360969,0,322.831646981627,39835.9500578704,2009-01-22,22:48:05
22.814421,108.360924,0,322.245200131234,39835.9501157407,2009-01-22,22:48:10
22.814423,108.360909,0,325.35625656168,39835.9501736111,2009-01-22,22:48:15
22.814428,108.360886,0,327.00438648294,39835.9502314815,2009-01-22,22:48:20
22.81443,108.360854,0,328.27812992126,39835.9502893519,2009-01-22,22:48:25
22.814435,108.360823,0,329.233228346457,39835.9503472222,2009-01-22,22:48:30
22.814438,108.360812,0,330.06217519685,39835.9504050926,2009-01-22,22:48:35
22.81444,108.3608,0,329.924980314961,39835.950462963,2009-01-22,22:48:40
22.814443,108.360786,0,329.956794619423,39835.9505208333,2009-01-22,22:48:45
22.814446,108.360771,0,329.852769028871,39835.9505787037,2009-01-22,22:48:50
22.814454,108.360747,0,328.933034776903,39835.9506365741,2009-01-22,22:48:55
22.814459,108.360665,0,326.27906824147,39835.9506944444,2009-01-22,22:49:00
22.814403,108.360939,0,228.561742125984,39835.9546875,2009-01-22,22:54:45
22.814402,108.360955,0,226.984475065617,39835.9547453704,2009-01-22,22:54:50
22.814403,108.360952,0,227.866912729659,39835.9548032407,2009-01-22,22:54:55
22.814403,108.360952,0,227.866912729659,39835.954837963,2009-01-22,22:54:58
22.814404,108.360944,0,229.190590551181,39835.9548611111,2009-01-22,22:55:00
22.814405,108.360934,0,230.806305774278,39835.9549189815,2009-01-22,22:55:05
22.814405,108.360926,0,232.484947506562,39835.9549768518,2009-01-22,22:55:10
22.814404,108.360918,0,233.844422572178,39835.9550347222,2009-01-22,22:55:15
22.814405,108.360912,0,234.806955380577,39835.9550925926,2009-01-22,22:55:20
22.814406,108.36091,0,235.31530839895,39835.955150463,2009-01-22,22:55:25
22.814407,108.36091,0,235.458083989501,39835.9552083333,2009-01-22,22:55:30
22.814408,108.360908,0,235.329950787402,39835.9552662037,2009-01-22,22:55:35
22.814408,108.360908,0,235.190479002625,39835.9553240741,2009-01-22,22:55:40
22.814408,108.360908,0,234.940196850394,39835.9553819444,2009-01-22,22:55:45
22.814408,108.360908,0,234.717923228346,39835.9554398148,2009-01-22,22:55:50
22.814408,108.360907,0,234.641827427822,39835.9554976852,2009-01-22,22:55:55
22.814408,108.360906,0,234.643156167979,39835.9555555556,2009-01-22,22:56:00
22.814408,108.360906,0,234.643156167979,39835.9555902778,2009-01-22,22:56:03
22.814408,108.360905,0,234.696194225722,39835.9556134259,2009-01-22,22:56:05
22.814368,108.360861,0,232.471181102362,39835.9556712963,2009-01-22,22:56:10
22.814354,108.360867,0,236.803241469816,39835.9557291667,2009-01-22,22:56:15
22.814369,108.360863,0,237.025364173228,39835.955787037,2009-01-22,22:56:20
22.814369,108.360863,0,237.025364173228,39835.9558217593,2009-01-22,22:56:23
22.81437,108.360863,0,238.974012467192,39835.9558449074,2009-01-22,22:56:25
22.814374,108.360846,0,241.554265091863,39835.9559027778,2009-01-22,22:56:30
22.814418,108.360787,0,241.250416666667,39835.9559606481,2009-01-22,22:56:35
22.814455,108.360765,0,231.700282152231,39835.9560185185,2009-01-22,22:56:40
22.814483,108.360794,0,220.207454068241,39835.9560763889,2009-01-22,22:56:45
22.814436,108.36088,0,213.492135826772,39835.9561342593,2009-01-22,22:56:50
22.814413,108.360884,0,220.06998687664,39835.9561921296,2009-01-22,22:56:55
22.814413,108.360884,0,220.06998687664,39835.9562268518,2009-01-22,22:56:58
22.814413,108.360885,0,219.721581364829,39835.95625,2009-01-22,22:57:00
22.814418,108.360869,0,219.697752624672,39835.9563078704,2009-01-22,22:57:05
22.814422,108.360879,0,220.321794619423,39835.9563657407,2009-01-22,22:57:10
22.814424,108.360872,0,218.917290026247,39835.9564236111,2009-01-22,22:57:15
22.814424,108.360872,0,218.917290026247,39835.9564583333,2009-01-22,22:57:18
22.814426,108.360867,0,218.188894356955,39835.9564814815,2009-01-22,22:57:20
22.814429,108.360856,0,217.660767716535,39835.9565393519,2009-01-22,22:57:25
22.814431,108.360848,0,217.195446194226,39835.9565972222,2009-01-22,22:57:30
22.814432,108.360843,0,217.139603018373,39835.9566550926,2009-01-22,22:57:35
22.814432,108.360843,0,217.139603018373,39835.9566898148,2009-01-22,22:57:38
22.814432,108.360848,0,219.986007217848,39835.956712963,2009-01-22,22:57:40
22.814425,108.360832,0,228.196991469816,39835.9567708333,2009-01-22,22:57:45
22.814424,108.36082,0,229.871706036745,39835.9568287037,2009-01-22,22:57:50
22.814427,108.360811,0,229.988599081365,39835.9568865741,2009-01-22,22:57:55
22.814401,108.360804,0,233.945419947507,39835.9569444444,2009-01-22,22:58:00
22.814401,108.360804,0,234.690662729659,39835.9570023148,2009-01-22,22:58:05
22.8144,108.360806,0,234.545160761155,39835.9570601852,2009-01-22,22:58:10
22.8144,108.360806,0,234.545160761155,39835.9570949074,2009-01-22,22:58:13
22.814397,108.360814,0,235.014639107612,39835.9571180556,2009-01-22,22:58:15
22.814373,108.360848,0,236.076745406824,39835.9571759259,2009-01-22,22:58:20
22.814358,108.360886,0,236.092112860892,39835.9572337963,2009-01-22,22:58:25
22.814354,108.360891,0,237.37749671916,39835.9572916667,2009-01-22,22:58:30
22.81435,108.360892,0,238.701952099738,39835.957349537,2009-01-22,22:58:35
22.81435,108.360892,0,238.701952099738,39835.9573842593,2009-01-22,22:58:38
22.814348,108.360885,0,240.11657152231,39835.9574074074,2009-01-22,22:58:40
22.814357,108.360846,0,243.561512467192,39835.9574652778,2009-01-22,22:58:45
22.814381,108.360771,0,247.954547244094,39835.9575231481,2009-01-22,22:58:50
22.814391,108.360772,0,247.001597769029,39835.9575810185,2009-01-22,22:58:55
22.814391,108.360772,0,247.001597769029,39835.9576157407,2009-01-22,22:58:58
22.814387,108.360772,0,248.091466535433,39835.9576388889,2009-01-22,22:59:00
22.814388,108.360738,0,257.949927821522,39835.9576967593,2009-01-22,22:59:05
22.814388,108.360726,0,261.51967519685,39835.9577546296,2009-01-22,22:59:10
22.814384,108.36073,0,263.435082020997,39835.9578125,2009-01-22,22:59:15
22.814383,108.360735,0,264.958382545932,39835.9578703704,2009-01-22,22:59:20
22.814385,108.36074,0,266.391272965879,39835.9579282407,2009-01-22,22:59:25
22.814389,108.360746,0,267.266227034121,39835.9579861111,2009-01-22,22:59:30
22.814389,108.360746,0,267.266227034121,39835.9580208333,2009-01-22,22:59:33
22.814395,108.360752,0,267.694780183727,39835.9580439815,2009-01-22,22:59:35
22.814407,108.360793,0,259.521440288714,39835.9581018519,2009-01-22,22:59:40
22.814418,108.360853,0,246.424035433071,39835.9581597222,2009-01-22,22:59:45
22.814421,108.360905,0,236.911646981627,39835.9582175926,2009-01-22,22:59:50
22.814428,108.36094,0,229.633562992126,39835.958275463,2009-01-22,22:59:55
22.814442,108.36099,0,223.315433070866,39835.9583333333,2009-01-22,23:00:00
22.814447,108.361028,0,220.093713910761,39835.9583912037,2009-01-22,23:00:05
22.814452,108.361045,0,222.60811023622,39835.9584490741,2009-01-22,23:00:10
22.814461,108.361058,0,219.671843832021,39835.9585069444,2009-01-22,23:00:15
22.814461,108.361058,0,219.671843832021,39835.9585416667,2009-01-22,23:00:18
22.814469,108.361065,0,216.445521653543,39835.9585648148,2009-01-22,23:00:20
22.814683,108.3609,0,175.646171259843,39835.9780671296,2009-01-22,23:28:25
22.814729,108.360891,0,183.434711286089,39835.978125,2009-01-22,23:28:30
22.814776,108.360909,0,188.589547244094,39835.9781828704,2009-01-22,23:28:35
22.814817,108.360921,0,190.41970144357,39835.9782407407,2009-01-22,23:28:40
22.814845,108.3609,0,197.137447506562,39835.9782986111,2009-01-22,23:28:45
22.814884,108.360893,0,197.117322834646,39835.9783564815,2009-01-22,23:28:50
22.814932,108.3609,0,197.708198818898,39835.9784143518,2009-01-22,23:28:55
22.814983,108.360919,0,196.239215879265,39835.9784722222,2009-01-22,23:29:00
22.815022,108.36094,0,198.811056430446,39835.9785300926,2009-01-22,23:29:05
22.815019,108.36101,0,206.248215223097,39835.978587963,2009-01-22,23:29:10
22.815001,108.361053,0,211.349173228346,39835.9786458333,2009-01-22,23:29:15
22.815012,108.361099,0,218.158330052493,39835.9787037037,2009-01-22,23:29:20
22.815049,108.361115,0,217.863969816273,39835.9787615741,2009-01-22,23:29:25
22.8151,108.361114,0,222.593143044619,39835.9788194444,2009-01-22,23:29:30
22.815124,108.361142,0,234.024242125984,39835.9788773148,2009-01-22,23:29:35
22.815124,108.361208,0,237.12218175853,39835.9789351852,2009-01-22,23:29:40
22.815157,108.361229,0,240.506650262467,39835.9789930556,2009-01-22,23:29:45
22.815221,108.361204,0,240.238845144357,39835.9790509259,2009-01-22,23:29:50
22.815263,108.361275,0,246.722280183727,39835.9791087963,2009-01-22,23:29:55
22.815279,108.361341,0,255.232434383202,39835.9791666667,2009-01-22,23:30:00
22.815246,108.361366,0,262.942427821522,39835.979224537,2009-01-22,23:30:05
22.815253,108.361395,0,267.617057086614,39835.9792824074,2009-01-22,23:30:10
22.81522,108.361465,0,268.067312992126,39835.9793402778,2009-01-22,23:30:15
22.81522,108.361465,0,268.067312992126,39835.979375,2009-01-22,23:30:18
22.815225,108.361472,0,271.478412073491,39835.9793981481,2009-01-22,23:30:20
22.815198,108.36153,0,277.849507874016,39835.9794560185,2009-01-22,23:30:25
22.815179,108.361561,0,282.066174540682,39835.9795138889,2009-01-22,23:30:30
22.815165,108.361575,0,286.123920603675,39835.9795717593,2009-01-22,23:30:35
22.815169,108.361553,0,289.41720144357,39835.9796296296,2009-01-22,23:30:40
22.815192,108.361595,0,289.716696194226,39835.9796875,2009-01-22,23:30:45
22.815221,108.361664,0,290.858877952756,39835.9797453704,2009-01-22,23:30:50
22.815246,108.361726,0,290.645088582677,39835.9798032407,2009-01-22,23:30:55
22.815229,108.361752,0,294.94250656168,39835.9798611111,2009-01-22,23:31:00
22.81527,108.361804,0,294.012785433071,39835.9799189815,2009-01-22,23:31:05
22.815309,108.361889,0,291.496112204724,39835.9799768519,2009-01-22,23:31:10
22.815337,108.361954,0,289.834291338583,39835.9800347222,2009-01-22,23:31:15
22.815377,108.361996,0,292.218776246719,39835.9800925926,2009-01-22,23:31:20
22.815402,108.362023,0,294.079393044619,39835.980150463,2009-01-22,23:31:25
22.815402,108.362054,0,295.49781496063,39835.9802083333,2009-01-22,23:31:30
22.815379,108.36211,0,297.771364829396,39835.9802662037,2009-01-22,23:31:35
22.815387,108.362202,0,303.142903543307,39835.9803240741,2009-01-22,23:31:40
22.81549,108.362311,0,307.918809055118,39835.9803819444,2009-01-22,23:31:45
22.815525,108.362339,0,307.932099737533,39835.9804398148,2009-01-22,23:31:50
22.815492,108.362413,0,308.044438976378,39835.9804976852,2009-01-22,23:31:55
22.815505,108.362491,0,307.869671916011,39835.9805555556,2009-01-22,23:32:00
22.815559,108.362549,0,309.722631233596,39835.9806134259,2009-01-22,23:32:05
22.815656,108.36264,0,317.328494094488,39835.9806712963,2009-01-22,23:32:10
22.815836,108.362712,0,327.06030511811,39835.9807291667,2009-01-22,23:32:15
22.815953,108.362821,0,338.536108923885,39835.980787037,2009-01-22,23:32:20
22.816056,108.362876,0,355.64625328084,39835.9808449074,2009-01-22,23:32:25
22.816014,108.362901,0,372.071102362205,39835.9809027778,2009-01-22,23:32:30
22.815906,108.362967,0,386.165859580052,39835.9809606481,2009-01-22,23:32:35
22.815675,108.362821,0,396.133556430446,39835.9810185185,2009-01-22,23:32:40
22.815416,108.362803,0,397.876053149606,39835.9810763889,2009-01-22,23:32:45
22.81528,108.362809,0,373.481466535433,39835.9811342593,2009-01-22,23:32:50
22.815224,108.362858,0,351.408608923884,39835.9811921296,2009-01-22,23:32:55
22.815224,108.362858,0,351.408608923884,39835.9812268519,2009-01-22,23:32:58
22.815216,108.362855,0,352.284038713911,39835.98125,2009-01-22,23:33:00
22.815167,108.362864,0,349.093986220472,39835.9813078704,2009-01-22,23:33:05
22.815027,108.362928,0,324.648533464567,39835.9813657407,2009-01-22,23:33:10
22.814925,108.363062,0,310.081046587926,39835.9814236111,2009-01-22,23:33:15
22.81482,108.363166,0,302.396958661417,39835.9814814815,2009-01-22,23:33:20
22.814745,108.36322,0,297.641778215223,39835.9815393519,2009-01-22,23:33:25
22.814639,108.363077,0,282.005,39835.9815972222,2009-01-22,23:33:30
22.81455,108.363034,0,277.323484251969,39835.9816550926,2009-01-22,23:33:35
22.814416,108.362985,0,271.051161417323,39835.981712963,2009-01-22,23:33:40
22.814305,108.362984,0,274.568641732283,39835.9817708333,2009-01-22,23:33:45
22.814227,108.362996,0,281.781774934383,39835.9818287037,2009-01-22,23:33:50
22.814157,108.363026,0,283.650902230971,39835.9818865741,2009-01-22,23:33:55
22.814089,108.363016,0,281.832437664042,39835.9819444444,2009-01-22,23:34:00
22.814033,108.362994,0,280.303930446194,39835.9820023148,2009-01-22,23:34:05
22.813958,108.362994,0,277.094753937008,39835.9820601852,2009-01-22,23:34:10
22.813895,108.362997,0,269.716443569554,39835.9821180556,2009-01-22,23:34:15
22.813883,108.362973,0,263.214963910761,39835.9821759259,2009-01-22,23:34:20
22.813893,108.362934,0,259.39312992126,39835.9822337963,2009-01-22,23:34:25
22.813927,108.362867,0,253.598021653543,39835.9822916667,2009-01-22,23:34:30
22.813898,108.362833,0,248.800764435696,39835.982349537,2009-01-22,23:34:35
22.813863,108.362788,0,248.116394356955,39835.9824074074,2009-01-22,23:34:40
22.813836,108.362752,0,251.419438976378,39835.9824652778,2009-01-22,23:34:45
22.813775,108.362766,0,253.575541338583,39835.9825231481,2009-01-22,23:34:50
22.813725,108.362761,0,260.286532152231,39835.9825810185,2009-01-22,23:34:55
22.813675,108.362765,0,270.586938976378,39835.9826388889,2009-01-22,23:35:00
22.813617,108.362767,0,275.553080708661,39835.9826967593,2009-01-22,23:35:05
22.813566,108.362758,0,283.899432414698,39835.9827546296,2009-01-22,23:35:10
22.813539,108.362733,0,281.928405511811,39835.9828125,2009-01-22,23:35:15
22.813506,108.3627,0,282.40531824147,39835.9828703704,2009-01-22,23:35:20
22.81349,108.362696,0,284.589206036745,39835.9829282407,2009-01-22,23:35:25
22.813472,108.362693,0,276.289812992126,39835.9829861111,2009-01-22,23:35:30
22.813478,108.362692,0,278.041318897638,39835.9830439815,2009-01-22,23:35:35
22.813478,108.362692,0,278.041318897638,39835.9830787037,2009-01-22,23:35:38
22.81348,108.362693,0,279.149734251968,39835.9831018519,2009-01-22,23:35:40
22.813501,108.362525,0,270.777050524934,39835.9831597222,2009-01-22,23:35:45
22.813571,108.362599,0,265.194599737533,39835.9832175926,2009-01-22,23:35:50
22.813592,108.362426,0,241.992303149606,39835.983275463,2009-01-22,23:35:55
22.813587,108.362455,0,231.129954068241,39835.9833333333,2009-01-22,23:36:00
22.813587,108.362455,0,231.129954068241,39835.9833680556,2009-01-22,23:36:03
22.813588,108.362456,0,221.191942257218,39835.9833912037,2009-01-22,23:36:05
22.813541,108.362546,0,219.958274278215,39835.9834490741,2009-01-22,23:36:10
22.813483,108.36266,0,216.517860892388,39835.9835069444,2009-01-22,23:36:15
22.813489,108.36268,0,219.794222440945,39835.9835648148,2009-01-22,23:36:20
22.813489,108.36268,0,217.108287401575,39835.9836226852,2009-01-22,23:36:25
22.813489,108.36268,0,217.108287401575,39835.9836574074,2009-01-22,23:36:28
22.81349,108.36268,0,216.008510498688,39835.9836805556,2009-01-22,23:36:30
22.813507,108.362655,0,213.189937664042,39835.9837384259,2009-01-22,23:36:35
22.813528,108.362698,0,214.016581364829,39835.9837962963,2009-01-22,23:36:40
22.813533,108.362669,0,225.120278871391,39835.9838541667,2009-01-22,23:36:45
22.813511,108.362665,0,237.305833333333,39835.983912037,2009-01-22,23:36:50
22.813526,108.36264,0,248.175269028871,39835.9839699074,2009-01-22,23:36:55
22.813541,108.362601,0,249.403956692913,39835.9840277778,2009-01-22,23:37:00
22.813546,108.362589,0,247.841656824147,39835.9840856481,2009-01-22,23:37:05
22.813546,108.362547,0,242.961446850394,39835.9841435185,2009-01-22,23:37:10
22.813544,108.362565,0,244.992975721785,39835.9842013889,2009-01-22,23:37:15
22.813534,108.362577,0,244.736909448819,39835.9842592593,2009-01-22,23:37:20
22.813548,108.362591,0,245.925574146982,39835.9843171296,2009-01-22,23:37:25
22.813569,108.362606,0,248.882089895013,39835.984375,2009-01-22,23:37:30
22.813553,108.362614,0,249.842395013123,39835.9844328704,2009-01-22,23:37:35
22.813553,108.362614,0,249.842395013123,39835.9844675926,2009-01-22,23:37:38
22.813554,108.362614,0,252.196719160105,39835.9844907407,2009-01-22,23:37:40
22.813602,108.362508,0,249.343907480315,39835.9845486111,2009-01-22,23:37:45
22.813617,108.362487,0,245.460249343832,39835.9846064815,2009-01-22,23:37:50
22.813636,108.362465,0,245.953507217848,39835.9846643518,2009-01-22,23:37:55
22.813637,108.362466,0,245.923494094488,39835.9847222222,2009-01-22,23:38:00
22.813637,108.362466,0,245.923494094488,39835.9847569444,2009-01-22,23:38:03
22.813641,108.362467,0,246.626988188976,39835.9847800926,2009-01-22,23:38:05
22.813635,108.362447,0,246.589589895013,39835.984837963,2009-01-22,23:38:10
22.813603,108.362422,0,246.490744750656,39835.9848958333,2009-01-22,23:38:15
22.813574,108.362382,0,246.538353018373,39835.9849537037,2009-01-22,23:38:20
22.813742,108.362331,0,248.306755249344,39835.9850115741,2009-01-22,23:38:25
22.813658,108.362389,0,248.303225065617,39835.9850694444,2009-01-22,23:38:30
22.813579,108.362482,0,240.018772965879,39835.9851273148,2009-01-22,23:38:35
22.813561,108.362503,0,240.166607611549,39835.9851851852,2009-01-22,23:38:40
22.813562,108.362503,0,240.007211286089,39835.9852430556,2009-01-22,23:38:45
22.813567,108.362502,0,239.396984908136,39835.9853009259,2009-01-22,23:38:50
22.813573,108.362502,0,238.263713910761,39835.9853587963,2009-01-22,23:38:55
22.813573,108.362502,0,238.263713910761,39835.9853935185,2009-01-22,23:38:58
22.813574,108.362502,0,236.998156167979,39835.9854166667,2009-01-22,23:39:00
22.813589,108.362485,0,233.122332677165,39835.985474537,2009-01-22,23:39:05
22.813614,108.362449,0,229.038677821522,39835.9855324074,2009-01-22,23:39:10
22.813614,108.362449,0,229.038677821522,39835.9855671296,2009-01-22,23:39:13
22.813614,108.362452,0,225.447956036745,39835.9855902778,2009-01-22,23:39:15
22.813614,108.362462,0,222.741148293963,39835.9856481481,2009-01-22,23:39:20
22.813618,108.362453,0,218.51532152231,39835.9857060185,2009-01-22,23:39:25
22.813618,108.362453,0,218.51532152231,39835.9857407407,2009-01-22,23:39:28
22.813616,108.36245,0,214.530915354331,39835.9857638889,2009-01-22,23:39:30
22.813619,108.362441,0,210.95280839895,39835.9858217593,2009-01-22,23:39:35
22.813623,108.362419,0,206.45624671916,39835.9858796296,2009-01-22,23:39:40
22.813615,108.36244,0,201.582020997375,39835.9859375,2009-01-22,23:39:45
22.813589,108.362507,0,205.254468503937,39835.9859953704,2009-01-22,23:39:50
22.81355,108.362565,0,206.300767716535,39835.9860532407,2009-01-22,23:39:55
22.813561,108.362535,0,205.475075459318,39835.9861111111,2009-01-22,23:40:00
22.813557,108.362547,0,203.91188976378,39835.9861689815,2009-01-22,23:40:05
22.813547,108.362568,0,206.536384514436,39835.9862268518,2009-01-22,23:40:10
22.813576,108.362518,0,207.94843503937,39835.9862847222,2009-01-22,23:40:15
22.813576,108.362518,0,207.94843503937,39835.9863194444,2009-01-22,23:40:18
22.813574,108.362522,0,207.061128608924,39835.9863425926,2009-01-22,23:40:20
22.813575,108.362541,0,206.608408792651,39835.986400463,2009-01-22,23:40:25
22.813563,108.362558,0,203.828887795276,39835.9864583333,2009-01-22,23:40:30
22.813559,108.362539,0,197.627388451444,39835.9865162037,2009-01-22,23:40:35
22.813566,108.36252,0,194.664150262467,39835.9865740741,2009-01-22,23:40:40
22.813567,108.362524,0,193.548526902887,39835.9866319444,2009-01-22,23:40:45
22.813568,108.362529,0,192.427221128609,39835.9866898148,2009-01-22,23:40:50
22.813568,108.362529,0,192.427221128609,39835.986724537,2009-01-22,23:40:53
22.813563,108.362535,0,191.266368110236,39835.9867476852,2009-01-22,23:40:55
22.813557,108.362545,0,189.981660104987,39835.9868055556,2009-01-22,23:41:00
22.813507,108.362559,0,183.307454068241,39835.9868634259,2009-01-22,23:41:05
22.813454,108.362546,0,175.714429133858,39835.9869212963,2009-01-22,23:41:10
22.813361,108.362507,0,166.963205380577,39835.9869791667,2009-01-22,23:41:15
22.813181,108.362559,0,157.510741469816,39835.987037037,2009-01-22,23:41:20
22.813183,108.362772,0,140.84750984252,39835.9870949074,2009-01-22,23:41:25
22.813226,108.363123,0,135.826102362205,39835.9871527778,2009-01-22,23:41:30
22.813232,108.363096,0,159.056856955381,39835.9872106481,2009-01-22,23:41:35
22.813296,108.362982,0,166.176397637795,39835.9872685185,2009-01-22,23:41:40
22.813322,108.362917,0,169.199809711286,39835.9873263889,2009-01-22,23:41:45
22.813377,108.36285,0,172.176036745407,39835.9873842593,2009-01-22,23:41:50
22.813394,108.362836,0,171.722365485564,39835.9874421296,2009-01-22,23:41:55
22.813408,108.362819,0,165.714980314961,39835.9875,2009-01-22,23:42:00
22.81341,108.362818,0,160.873956692913,39835.9875578704,2009-01-22,23:42:05
22.813413,108.362817,0,156.853143044619,39835.9876157407,2009-01-22,23:42:10
22.813413,108.362817,0,156.853143044619,39835.987650463,2009-01-22,23:42:13
22.813412,108.362823,0,156.099452099738,39835.9876736111,2009-01-22,23:42:15
22.813403,108.362837,0,166.631922572178,39835.9877314815,2009-01-22,23:42:20
22.813354,108.362864,0,177.704806430446,39835.9877893519,2009-01-22,23:42:25
22.81338,108.36284,0,186.313054461942,39835.9878472222,2009-01-22,23:42:30
22.813351,108.362857,0,191.113828740157,39835.9879050926,2009-01-22,23:42:35
22.813326,108.3629,0,220.227053805774,39835.987962963,2009-01-22,23:42:40
22.81331,108.362924,0,246.786384514436,39835.9880208333,2009-01-22,23:42:45
22.813307,108.362956,0,224.776679790026,39835.9880787037,2009-01-22,23:42:50
22.813307,108.362956,0,224.776679790026,39835.9881134259,2009-01-22,23:42:53
22.813299,108.362955,0,228.739662073491,39835.9881365741,2009-01-22,23:42:55
22.813279,108.362972,0,232.900485564304,39835.9881944444,2009-01-22,23:43:00
22.813272,108.362974,0,236.913526902887,39835.9882523148,2009-01-22,23:43:05
22.813279,108.362974,0,239.37873687664,39835.9883101852,2009-01-22,23:43:10
22.813279,108.362974,0,239.37873687664,39835.9883449074,2009-01-22,23:43:13
22.813278,108.362973,0,242.046998031496,39835.9883680556,2009-01-22,23:43:15
22.813298,108.362928,0,251.590374015748,39835.9884259259,2009-01-22,23:43:20
22.813312,108.362918,0,270.127998687664,39835.9884837963,2009-01-22,23:43:25
22.813329,108.3629,0,287.471430446194,39835.9885416667,2009-01-22,23:43:30
22.813347,108.362872,0,290.35593175853,39835.988599537,2009-01-22,23:43:35
22.813348,108.362878,0,298.748241469816,39835.9886574074,2009-01-22,23:43:40
22.813341,108.362885,0,300.930328083989,39835.9887152778,2009-01-22,23:43:45
22.813341,108.362885,0,300.930328083989,39835.98875,2009-01-22,23:43:48
22.813345,108.362885,0,301.571794619423,39835.9887731481,2009-01-22,23:43:50
22.813373,108.362861,0,301.88094816273,39835.9888310185,2009-01-22,23:43:55
22.813453,108.362787,0,300.694186351706,39835.9888888889,2009-01-22,23:44:00
22.813494,108.362702,0,298.717952755906,39835.9889467593,2009-01-22,23:44:05
22.813529,108.362655,0,294.772595144357,39835.9890046296,2009-01-22,23:44:10
22.813575,108.362585,0,288.992778871391,39835.9890625,2009-01-22,23:44:15
22.813556,108.362575,0,282.909763779528,39835.9891203704,2009-01-22,23:44:20
22.813552,108.362602,0,278.59782808399,39835.9891782407,2009-01-22,23:44:25
22.813562,108.362618,0,278.621584645669,39835.9892361111,2009-01-22,23:44:30
22.813538,108.36262,0,280.488182414698,39835.9892939815,2009-01-22,23:44:35
22.813618,108.362533,0,278.954419291339,39835.9893518519,2009-01-22,23:44:40
22.813701,108.362354,0,271.619888451444,39835.9894097222,2009-01-22,23:44:45
22.813529,108.362052,0,256.397116141732,39835.9894675926,2009-01-22,23:44:50
22.813295,108.361695,0,239.601637139108,39835.989525463,2009-01-22,23:44:55
22.812946,108.361312,0,221.33156496063,39835.9895833333,2009-01-22,23:45:00
22.812516,108.361075,0,201.347368766404,39835.9896412037,2009-01-22,23:45:05
22.812234,108.360997,0,180.8843832021,39835.9896990741,2009-01-22,23:45:10
22.812561,108.360539,0,158.14593503937,39835.9897569444,2009-01-22,23:45:15
22.812427,108.360454,0,138.987618110236,39835.9898148148,2009-01-22,23:45:20
22.812294,108.360257,0,117.817624671916,39835.9898726852,2009-01-22,23:45:25
22.812182,108.359953,0,96.2608202099737,39835.9899305556,2009-01-22,23:45:30
22.812047,108.359542,0,73.9536187664042,39835.9899884259,2009-01-22,23:45:35
22.811863,108.359096,0,60.5298293963255,39835.9900462963,2009-01-22,23:45:40
22.811555,108.358602,0,45.1117158792651,39835.9901041667,2009-01-22,23:45:45
22.811086,108.35831,0,32.9044783464567,39835.990162037,2009-01-22,23:45:50
22.811046,108.359532,0,22.6319455380577,39835.9902199074,2009-01-22,23:45:55
22.812075,108.359734,0,4.59683398950131,39835.9902777778,2009-01-22,23:46:00
22.81229,108.360031,0,-10.9862565616798,39835.9903356481,2009-01-22,23:46:05
22.812165,108.359655,0,-29.7183202099738,39835.9903935185,2009-01-22,23:46:10
22.81212,108.359432,0,-47.2308234908136,39835.9904513889,2009-01-22,23:46:15
22.81222,108.359828,0,-66.3010662729659,39835.9905092593,2009-01-22,23:46:20
22.812043,108.359654,0,-81.9246719160105,39835.9905671296,2009-01-22,23:46:25
22.811937,108.359757,0,-100.485272309711,39835.990625,2009-01-22,23:46:30
22.811765,108.3597,0,-117.394767060367,39835.9906828704,2009-01-22,23:46:35
22.813896,108.361991,0,-323.90779855643,39835.9907407407,2009-01-22,23:46:40
22.813896,108.361991,0,-323.90779855643,39835.990775463,2009-01-22,23:46:43
22.813889,108.361997,0,-321.189150262467,39835.9907986111,2009-01-22,23:46:45
22.813894,108.361981,0,-314.193461286089,39835.9908564815,2009-01-22,23:46:50
22.813894,108.361981,0,-314.193461286089,39835.9908912037,2009-01-22,23:46:53
22.813894,108.361983,0,-313.901351706037,39835.9909143519,2009-01-22,23:46:55
22.813871,108.362022,0,-283.726118766404,39835.9909722222,2009-01-22,23:47:00
22.813839,108.362038,0,-285.100961286089,39835.9910300926,2009-01-22,23:47:05
22.81377,108.362079,0,-271.389101049869,39835.991087963,2009-01-22,23:47:10
22.813737,108.36213,0,-244.187083333333,39835.9911458333,2009-01-22,23:47:15
22.813767,108.362136,0,-218.719721128609,39835.9912037037,2009-01-22,23:47:20
22.813758,108.362189,0,-127.820367454068,39835.9912615741,2009-01-22,23:47:25
22.813839,108.362134,0,-125.903169291339,39835.9913194444,2009-01-22,23:47:30
22.813867,108.362109,0,-129.798464566929,39835.9913773148,2009-01-22,23:47:35
22.813798,108.362151,0,-109.299160104987,39835.9914351852,2009-01-22,23:47:40
22.81379,108.36218,0,-73.416407480315,39835.9914930556,2009-01-22,23:47:45
22.81375,108.362242,0,-27.9622047244095,39835.9915509259,2009-01-22,23:47:50
22.813731,108.362284,0,-3.89209973753281,39835.9916087963,2009-01-22,23:47:55
22.813715,108.362322,0,14.4553379265092,39835.9916666667,2009-01-22,23:48:00
22.81368,108.362372,0,30.2096095800525,39835.991724537,2009-01-22,23:48:05
22.813668,108.362428,0,49.7653083989501,39835.9917824074,2009-01-22,23:48:10
22.813696,108.362495,0,74.7785531496063,39835.9918402778,2009-01-22,23:48:15
22.813506,108.362626,0,123.749891732283,39835.9918981481,2009-01-22,23:48:20
22.813229,108.363154,0,150.346804461942,39835.9919560185,2009-01-22,23:48:25
22.812836,108.36381,0,160.464288057743,39835.9920138889,2009-01-22,23:48:30
22.812422,108.364478,0,179.03593175853,39835.9920717593,2009-01-22,23:48:35
22.811981,108.365185,0,178.02249671916,39835.9921296296,2009-01-22,23:48:40
22.811597,108.365841,0,164.185396981627,39835.9921875,2009-01-22,23:48:45
22.813215,108.362921,0,208.855990813648,39835.9922453704,2009-01-22,23:48:50
22.813239,108.362865,0,222.676896325459,39835.9923032407,2009-01-22,23:48:55
22.813385,108.362819,0,224.418789370079,39835.9923611111,2009-01-22,23:49:00
22.813414,108.362813,0,231.431925853018,39835.9924189815,2009-01-22,23:49:05
22.813476,108.362699,0,230.623631889764,39835.9924768518,2009-01-22,23:49:10
22.813503,108.362692,0,228.645570866142,39835.9925347222,2009-01-22,23:49:15
22.813522,108.362635,0,211.975593832021,39835.9925925926,2009-01-22,23:49:20
22.813555,108.362577,0,208.025728346457,39835.992650463,2009-01-22,23:49:25
22.813563,108.362577,0,196.251194225722,39835.9927083333,2009-01-22,23:49:30
22.813566,108.362577,0,196.194635826772,39835.9927662037,2009-01-22,23:49:35
22.813566,108.362577,0,196.194635826772,39835.9928009259,2009-01-22,23:49:38
22.813573,108.362577,0,196.037342519685,39835.9928240741,2009-01-22,23:49:40
22.813564,108.362577,0,191.553959973753,39835.9928819444,2009-01-22,23:49:45
22.813563,108.362567,0,194.471640419948,39835.9929398148,2009-01-22,23:49:50
22.813529,108.36259,0,204.650396981627,39835.9929976852,2009-01-22,23:49:55
22.813461,108.36263,0,218.421279527559,39835.9930555556,2009-01-22,23:50:00
22.813429,108.362655,0,230.09938648294,39835.9931134259,2009-01-22,23:50:05
22.813402,108.362673,0,225.52094816273,39835.9931712963,2009-01-22,23:50:10
22.813325,108.362725,0,231.817900262467,39835.9932291667,2009-01-22,23:50:15
22.813221,108.362769,0,239.561335301837,39835.993287037,2009-01-22,23:50:20
22.813108,108.36286,0,250.923202099738,39835.9933449074,2009-01-22,23:50:25
22.813062,108.362917,0,260.430282152231,39835.9934027778,2009-01-22,23:50:30
22.813079,108.362925,0,262.642381889764,39835.9934606481,2009-01-22,23:50:35
22.813079,108.362925,0,262.642381889764,39835.9934953704,2009-01-22,23:50:38
22.813074,108.362924,0,266.511197506562,39835.9935185185,2009-01-22,23:50:40
22.813091,108.362927,0,269.49907480315,39835.9935763889,2009-01-22,23:50:45
22.813287,108.362922,0,274.281040026247,39835.9936342593,2009-01-22,23:50:50
22.81331,108.362921,0,278.823333333333,39835.9936921296,2009-01-22,23:50:55
22.813293,108.362955,0,284.446430446194,39835.99375,2009-01-22,23:51:00
22.813219,108.362978,0,291.084881889764,39835.9938078704,2009-01-22,23:51:05
22.813162,108.363014,0,298.658881233596,39835.9938657407,2009-01-22,23:51:10
22.813226,108.363042,0,312.860967847769,39835.9939236111,2009-01-22,23:51:15
22.813254,108.362957,0,328.280131233596,39835.9939814815,2009-01-22,23:51:20
22.81327,108.362955,0,342.340895669291,39835.9940393518,2009-01-22,23:51:25
22.813282,108.362938,0,348.911637139108,39835.9940972222,2009-01-22,23:51:30
22.813278,108.362928,0,351.077227690289,39835.9941550926,2009-01-22,23:51:35
22.813311,108.362895,0,351.630134514436,39835.994212963,2009-01-22,23:51:40
22.813346,108.362866,0,357.029783464567,39835.9942708333,2009-01-22,23:51:45
22.813346,108.362866,0,357.029783464567,39835.9943055556,2009-01-22,23:51:48
22.813353,108.362865,0,360.996840551181,39835.9943287037,2009-01-22,23:51:50
22.813373,108.362836,0,360.744281496063,39835.9943865741,2009-01-22,23:51:55
22.813366,108.36284,0,362.388080708661,39835.9944444444,2009-01-22,23:52:00
22.813366,108.36284,0,362.388080708661,39835.9944791667,2009-01-22,23:52:03
22.813371,108.362835,0,370.460797244094,39835.9945023148,2009-01-22,23:52:05
22.813388,108.362816,0,376.6081167979,39835.9945601852,2009-01-22,23:52:10
22.8134,108.362798,0,378.929875328084,39835.9946180556,2009-01-22,23:52:15
22.813431,108.362728,0,382.307910104987,39835.9946759259,2009-01-22,23:52:20
22.813445,108.362717,0,381.867467191601,39835.9947337963,2009-01-22,23:52:25
22.813448,108.362707,0,379.592463910761,39835.9947916667,2009-01-22,23:52:30
22.813456,108.362686,0,360.537125984252,39835.994849537,2009-01-22,23:52:35
22.813456,108.362686,0,360.537125984252,39835.9948842593,2009-01-22,23:52:38
22.813459,108.362685,0,360.804753937008,39835.9949074074,2009-01-22,23:52:40
22.813509,108.362641,0,352.067322834646,39835.9949652778,2009-01-22,23:52:45
22.813508,108.362656,0,350.728146325459,39835.9950231481,2009-01-22,23:52:50
22.813494,108.362673,0,348.505534776903,39835.9950810185,2009-01-22,23:52:55
22.813436,108.362732,0,351.323730314961,39835.9951388889,2009-01-22,23:53:00
22.813401,108.362766,0,355.820793963255,39835.9951967593,2009-01-22,23:53:05
22.813402,108.362772,0,356.232099737533,39835.9952546296,2009-01-22,23:53:10
22.8134,108.362772,0,356.875718503937,39835.9953125,2009-01-22,23:53:15
22.813401,108.362771,0,357.02812992126,39835.9953703704,2009-01-22,23:53:20
22.813401,108.362771,0,357.02812992126,39835.9954050926,2009-01-22,23:53:23
22.813402,108.362774,0,358.902562335958,39835.9954282407,2009-01-22,23:53:25
22.8134,108.362792,0,363.223809055118,39835.9954861111,2009-01-22,23:53:30
22.813408,108.362774,0,364.470695538058,39835.9955439815,2009-01-22,23:53:35
22.813395,108.362782,0,365.058041338583,39835.9956018519,2009-01-22,23:53:40
22.813396,108.362758,0,366.773379265092,39835.9956597222,2009-01-22,23:53:45
22.813409,108.36276,0,367.173372703412,39835.9957175926,2009-01-22,23:53:50
22.813416,108.36276,0,367.536394356955,39835.995775463,2009-01-22,23:53:55
22.813416,108.36276,0,367.536394356955,39835.9958101852,2009-01-22,23:53:58
22.813421,108.362759,0,367.428838582677,39835.9958333333,2009-01-22,23:54:00
22.813438,108.362734,0,369.193835301837,39835.9958912037,2009-01-22,23:54:05
22.81341,108.36278,0,370.451459973753,39835.9959490741,2009-01-22,23:54:10
22.813407,108.362768,0,372.682204724409,39835.9960069444,2009-01-22,23:54:15
22.813391,108.362769,0,367.336499343832,39835.9960648148,2009-01-22,23:54:20
22.813347,108.362798,0,368.359858923884,39835.9961226852,2009-01-22,23:54:25
22.813341,108.362823,0,361.232132545932,39835.9961805556,2009-01-22,23:54:30
22.813042,108.363051,0,205.227109580052,39835.9962384259,2009-01-22,23:54:35
22.813161,108.36333,0,55.5725688976378,39835.9962962963,2009-01-22,23:54:40
22.813243,108.363158,0,53.4375885826772,39835.9963541667,2009-01-22,23:54:45
22.81331,108.362986,0,54.3817880577428,39835.996412037,2009-01-22,23:54:50
22.81329,108.362914,0,55.4654035433071,39835.9964699074,2009-01-22,23:54:55
22.813314,108.36269,0,68.735157480315,39835.9965277778,2009-01-22,23:55:00
22.81326,108.362658,0,90.6959842519685,39835.9965856481,2009-01-22,23:55:05
22.813176,108.362766,0,119.505967847769,39835.9966435185,2009-01-22,23:55:10
22.813094,108.362795,0,136.470331364829,39835.9967013889,2009-01-22,23:55:15
22.813073,108.362786,0,157.875351049869,39835.9967592593,2009-01-22,23:55:20
22.813073,108.362786,0,157.875351049869,39835.9967939815,2009-01-22,23:55:23
22.813078,108.36279,0,177.460531496063,39835.9968171296,2009-01-22,23:55:25
22.813067,108.362805,0,191.309156824147,39835.996875,2009-01-22,23:55:30
22.813078,108.362799,0,209.952565616798,39835.9969328704,2009-01-22,23:55:35
22.813102,108.362771,0,223.689543963255,39835.9969907407,2009-01-22,23:55:40
22.813157,108.362744,0,233.343280839895,39835.9970486111,2009-01-22,23:55:45
22.813203,108.362736,0,236.727020997375,39835.9971064815,2009-01-22,23:55:50
22.813207,108.362752,0,242.413297244094,39835.9971643519,2009-01-22,23:55:55
22.813193,108.362763,0,241.992680446194,39835.9972222222,2009-01-22,23:56:00
22.813194,108.362762,0,242.815144356955,39835.9972800926,2009-01-22,23:56:05
22.813199,108.362763,0,243.593175853018,39835.997337963,2009-01-22,23:56:10
22.813204,108.362764,0,244.398841863517,39835.9973958333,2009-01-22,23:56:15
22.813204,108.362764,0,244.398841863517,39835.9974305556,2009-01-22,23:56:18
22.813209,108.362767,0,245.602326115486,39835.9974537037,2009-01-22,23:56:20
22.813219,108.362766,0,247.238490813648,39835.9975115741,2009-01-22,23:56:25
22.813229,108.362767,0,249.044812992126,39835.9975694444,2009-01-22,23:56:30
22.813241,108.362768,0,251.359038713911,39835.9976273148,2009-01-22,23:56:35
22.813247,108.36277,0,254.08779855643,39835.9976851852,2009-01-22,23:56:40
22.813254,108.362772,0,257.269041994751,39835.9977430556,2009-01-22,23:56:45
22.813258,108.362772,0,261.049520997375,39835.9978009259,2009-01-22,23:56:50
22.813255,108.362773,0,262.898648293963,39835.9978587963,2009-01-22,23:56:55
22.813251,108.362772,0,263.533881233596,39835.9979166667,2009-01-22,23:57:00
22.813253,108.362771,0,263.918054461942,39835.997974537,2009-01-22,23:57:05
22.813253,108.362771,0,263.918054461942,39835.9980092593,2009-01-22,23:57:08
22.813254,108.36277,0,264.482772309711,39835.9980324074,2009-01-22,23:57:10
22.813292,108.362764,0,265.244760498688,39835.9980902778,2009-01-22,23:57:15
22.813387,108.362808,0,272.345879265092,39835.9981481481,2009-01-22,23:57:20
22.813385,108.362843,0,262.849888451444,39835.9982060185,2009-01-22,23:57:25
22.813422,108.362834,0,262.220564304462,39835.9982638889,2009-01-22,23:57:30
22.813463,108.362854,0,251.403143044619,39835.9983217593,2009-01-22,23:57:35
22.813497,108.362843,0,236.820561023622,39835.9983796296,2009-01-22,23:57:40
22.813523,108.362811,0,218.702152230971,39835.9984375,2009-01-22,23:57:45
22.813525,108.362798,0,200.981394356955,39835.9984953704,2009-01-22,23:57:50
22.813533,108.362741,0,210.249015748032,39835.9985532407,2009-01-22,23:57:55
22.813496,108.362712,0,201.324291338583,39835.9986111111,2009-01-22,23:58:00
22.813468,108.362711,0,200.159455380577,39835.9986689815,2009-01-22,23:58:05
22.813441,108.362703,0,202.035016404199,39835.9987268519,2009-01-22,23:58:10
22.81343,108.362679,0,208.734288057743,39835.9987847222,2009-01-22,23:58:15
22.813394,108.362661,0,212.284448818898,39835.9988425926,2009-01-22,23:58:20
22.813387,108.362686,0,211.035183727034,39835.998900463,2009-01-22,23:58:25
22.813372,108.362679,0,214.182536089239,39835.9989583333,2009-01-22,23:58:30
22.813338,108.362674,0,217.269435695538,39835.9990162037,2009-01-22,23:58:35
22.813286,108.362681,0,218.508513779528,39835.9990740741,2009-01-22,23:58:40
22.813183,108.362668,0,227.203694225722,39835.9991319444,2009-01-22,23:58:45
22.813069,108.362759,0,241.862746062992,39835.9991898148,2009-01-22,23:58:50
22.813069,108.362759,0,241.862746062992,39835.999224537,2009-01-22,23:58:53
22.813067,108.362766,0,256.883392388451,39835.9992476852,2009-01-22,23:58:55
22.813086,108.362758,0,263.14717847769,39835.9993055556,2009-01-22,23:59:00
22.813105,108.362776,0,266.210226377953,39835.9993634259,2009-01-22,23:59:05
22.813138,108.362757,0,271.681338582677,39835.9994212963,2009-01-22,23:59:10
22.813186,108.362749,0,275.145154199475,39835.9994791667,2009-01-22,23:59:15
22.813242,108.36262,0,271.152460629921,39835.999537037,2009-01-22,23:59:20
22.81331,108.36261,0,263.96874015748,39835.9995949074,2009-01-22,23:59:25
22.81335,108.362622,0,254.64593503937,39835.9996527778,2009-01-22,23:59:30
22.813356,108.362676,0,242.125967847769,39835.9997106481,2009-01-22,23:59:35
22.813332,108.362603,0,237.363828740157,39835.9997685185,2009-01-22,23:59:40
22.813357,108.362543,0,240.334461942257,39835.9998263889,2009-01-22,23:59:45
22.813353,108.362556,0,242.072877296588,39835.9998842593,2009-01-22,23:59:50
22.813258,108.362558,0,247.459737532808,39835.9999421296,2009-01-22,23:59:55
22.813224,108.362584,0,251.603513779528,39836,2009-01-23,00:00:00
22.813244,108.362603,0,253.568858267717,39836.0000578704,2009-01-23,00:00:05
22.81321,108.362643,0,255.765488845144,39836.0001157407,2009-01-23,00:00:10
22.813191,108.362687,0,256.601092519685,39836.0001736111,2009-01-23,00:00:15
22.813193,108.36272,0,258.00845144357,39836.0002314815,2009-01-23,00:00:20
22.813204,108.36276,0,256.382349081365,39836.0002893518,2009-01-23,00:00:25
22.813308,108.362825,0,250.783628608924,39836.0003472222,2009-01-23,00:00:30
22.813343,108.362831,0,244.877381889764,39836.0004050926,2009-01-23,00:00:35
22.813324,108.36283,0,240.277116141732,39836.000462963,2009-01-23,00:00:40
22.813246,108.362902,0,242.777772309711,39836.0005208333,2009-01-23,00:00:45
22.813183,108.362968,0,246.007473753281,39836.0005787037,2009-01-23,00:00:50
22.813168,108.362982,0,250.658202099738,39836.0006365741,2009-01-23,00:00:55
22.813175,108.362972,0,254.336404199475,39836.0006944444,2009-01-23,00:01:00
22.813209,108.362956,0,249.558346456693,39836.0007523148,2009-01-23,00:01:05
22.813207,108.362955,0,251.912670603675,39836.0008101852,2009-01-23,00:01:10
22.813207,108.362954,0,252.71813648294,39836.0008680556,2009-01-23,00:01:15
22.813207,108.362954,0,252.71813648294,39836.0009027778,2009-01-23,00:01:18
22.813203,108.362947,0,252.824091207349,39836.0009259259,2009-01-23,00:01:20
22.813329,108.362846,0,263.756778215223,39836.0009837963,2009-01-23,00:01:25
22.813448,108.362792,0,275.961433727034,39836.0010416667,2009-01-23,00:01:30
22.813448,108.362792,0,275.961433727034,39836.0010763889,2009-01-23,00:01:33
22.813449,108.362792,0,275.886640419948,39836.001099537,2009-01-23,00:01:35
22.813434,108.36278,0,269.387011154856,39836.0011574074,2009-01-23,00:01:40
22.813386,108.362794,0,269.132874015748,39836.0012152778,2009-01-23,00:01:45
22.81337,108.362724,0,269.140059055118,39836.0012731481,2009-01-23,00:01:50
22.813354,108.36269,0,256.429806430446,39836.0013310185,2009-01-23,00:01:55
22.813313,108.362695,0,259.699583333333,39836.0013888889,2009-01-23,00:02:00
22.813281,108.362679,0,255.083700787402,39836.0014467593,2009-01-23,00:02:05
22.813299,108.362654,0,250.641755249344,39836.0015046296,2009-01-23,00:02:10
22.813287,108.362625,0,220.406601049869,39836.0015625,2009-01-23,00:02:15
22.813195,108.362584,0,203.151840551181,39836.0016203704,2009-01-23,00:02:20
22.813205,108.362553,0,195.09250328084,39836.0016782407,2009-01-23,00:02:25
22.813226,108.36254,0,194.299940944882,39836.0017361111,2009-01-23,00:02:30
22.813286,108.362554,0,178.846072834646,39836.0017939815,2009-01-23,00:02:35
22.81334,108.362567,0,175.331384514436,39836.0018518518,2009-01-23,00:02:40
22.813383,108.362635,0,192.512565616798,39836.0019097222,2009-01-23,00:02:45
22.813454,108.362711,0,214.548585958005,39836.0019675926,2009-01-23,00:02:50
22.813529,108.362745,0,254.716348425197,39836.002025463,2009-01-23,00:02:55
22.813619,108.362735,0,261.828454724409,39836.0020833333,2009-01-23,00:03:00
22.813653,108.362788,0,269.441404199475,39836.0021412037,2009-01-23,00:03:05
22.813724,108.36279,0,262.59374671916,39836.0021990741,2009-01-23,00:03:10
22.81378,108.362788,0,263.100895669291,39836.0022569444,2009-01-23,00:03:15
22.81382,108.362822,0,270.344665354331,39836.0023148148,2009-01-23,00:03:20
22.81387,108.362822,0,274.091706036745,39836.0023726852,2009-01-23,00:03:25
22.81394,108.362825,0,275.150383858268,39836.0024305556,2009-01-23,00:03:30
22.813995,108.362838,0,279.649799868766,39836.0024884259,2009-01-23,00:03:35
22.814023,108.362865,0,279.918330052493,39836.0025462963,2009-01-23,00:03:40
22.814034,108.362893,0,275.960055774278,39836.0026041667,2009-01-23,00:03:45
22.814032,108.36293,0,281.055180446194,39836.002662037,2009-01-23,00:03:50
22.814032,108.36293,0,281.055180446194,39836.0026967593,2009-01-23,00:03:53
22.814033,108.362932,0,286.271827427822,39836.0027199074,2009-01-23,00:03:55
22.813994,108.362893,0,291.413835301837,39836.0027777778,2009-01-23,00:04:00
22.81392,108.362822,0,295.746118766404,39836.0028356481,2009-01-23,00:04:05
22.813837,108.362755,0,299.207582020997,39836.0028935185,2009-01-23,00:04:10
22.813781,108.362686,0,301.725984251969,39836.0029513889,2009-01-23,00:04:15
22.813691,108.362516,0,303.17969816273,39836.0030092593,2009-01-23,00:04:20
22.813601,108.362395,0,304.072273622047,39836.0030671296,2009-01-23,00:04:25
22.813661,108.362425,0,303.90469160105,39836.003125,2009-01-23,00:04:30
22.813674,108.362461,0,302.555154199475,39836.0031828704,2009-01-23,00:04:35
22.813668,108.36247,0,301.989757217848,39836.0032407407,2009-01-23,00:04:40
22.813672,108.362626,0,301.515898950131,39836.0032986111,2009-01-23,00:04:45
22.813764,108.362732,0,300.515994094488,39836.0033564815,2009-01-23,00:04:50
22.813782,108.362814,0,301.448917322835,39836.0034143519,2009-01-23,00:04:55
22.813943,108.36263,0,194.281017060367,39836.0057291667,2009-01-23,00:08:15
22.813991,108.362589,0,195.806709317585,39836.005787037,2009-01-23,00:08:20
22.814086,108.362682,0,195.294127296588,39836.0058449074,2009-01-23,00:08:25
22.814132,108.362453,0,52.1419881889764,39836.00625,2009-01-23,00:09:00
22.814115,108.362486,0,44.692280183727,39836.0063078704,2009-01-23,00:09:05
22.814112,108.362547,0,42.0071194225722,39836.0063657407,2009-01-23,00:09:10
22.814138,108.362558,0,33.2798392388451,39836.0064236111,2009-01-23,00:09:15
22.814111,108.362559,0,23.0409875328084,39836.0064814815,2009-01-23,00:09:20
22.814077,108.362558,0,9.53932414698163,39836.0065393519,2009-01-23,00:09:25
22.814077,108.362524,0,-3.01959317585302,39836.0065972222,2009-01-23,00:09:30
22.813979,108.362601,0,-12.8835728346457,39836.0066550926,2009-01-23,00:09:35
22.813952,108.362639,0,-24.3925459317585,39836.006712963,2009-01-23,00:09:40
22.813945,108.362649,0,-28.3924114173228,39836.0067708333,2009-01-23,00:09:45
22.813931,108.362506,0,-29.2954888451444,39836.0068287037,2009-01-23,00:09:50
22.813955,108.362393,0,-37.3246095800525,39836.0068865741,2009-01-23,00:09:55
22.813967,108.362343,0,-45.8485433070866,39836.0069444444,2009-01-23,00:10:00
22.813917,108.362417,0,-54.6363943569554,39836.0070023148,2009-01-23,00:10:05
22.813876,108.362504,0,-65.8360859580053,39836.0070601852,2009-01-23,00:10:10
22.813896,108.362546,0,-80.4092454068241,39836.0071180556,2009-01-23,00:10:15
22.813839,108.362579,0,-91.3433005249344,39836.0071759259,2009-01-23,00:10:20
22.81375,108.362549,0,-104.630751312336,39836.0072337963,2009-01-23,00:10:25
22.814746,108.362843,0,-154.920902230971,39836.0075810185,2009-01-23,00:10:55
22.814633,108.362872,0,-115.455718503937,39836.0076388889,2009-01-23,00:11:00
22.814616,108.362719,0,224.295564304462,39836.0076967593,2009-01-23,00:11:05
22.814335,108.362622,0,203.91998687664,39836.0077546296,2009-01-23,00:11:10
22.814214,108.362696,0,193.642693569554,39836.0078125,2009-01-23,00:11:15
22.814104,108.362694,0,184.470524934383,39836.0078703704,2009-01-23,00:11:20
22.814057,108.362645,0,180.32095144357,39836.0079282407,2009-01-23,00:11:25
22.81403,108.36259,0,173.387539370079,39836.0079861111,2009-01-23,00:11:30
22.813877,108.362539,0,162.741669947507,39836.0080439815,2009-01-23,00:11:35
22.813793,108.362467,0,144.736847112861,39836.0081018518,2009-01-23,00:11:40
22.813729,108.362448,0,131.031059711286,39836.0081597222,2009-01-23,00:11:45
22.813676,108.362462,0,113.969137139108,39836.0082175926,2009-01-23,00:11:50
22.813659,108.362487,0,98.1999245406824,39836.008275463,2009-01-23,00:11:55
22.813642,108.362427,0,83.1165780839895,39836.0083333333,2009-01-23,00:12:00
22.813623,108.36239,0,66.8876312335958,39836.0083912037,2009-01-23,00:12:05
22.813612,108.362321,0,50.2397998687664,39836.0084490741,2009-01-23,00:12:10
22.813609,108.362272,0,37.3545374015748,39836.0085069444,2009-01-23,00:12:15
22.81369,108.362257,0,23.5587401574803,39836.0085648148,2009-01-23,00:12:20
22.813665,108.362249,0,7.44363517060367,39836.0086226852,2009-01-23,00:12:25
22.813637,108.362236,0,-9.60432086614173,39836.0086805556,2009-01-23,00:12:30
22.813558,108.362268,0,-21.3053510498688,39836.0087384259,2009-01-23,00:12:35
22.813501,108.362308,0,-36.8695898950131,39836.0087962963,2009-01-23,00:12:40
22.813507,108.36232,0,-54.0278543307087,39836.0088541667,2009-01-23,00:12:45
22.813487,108.362343,0,-72.0454757217848,39836.008912037,2009-01-23,00:12:50
22.813458,108.36238,0,-84.7492519685039,39836.0089699074,2009-01-23,00:12:55
22.81343,108.362332,0,-99.6391666666667,39836.0090277778,2009-01-23,00:13:00
22.813405,108.362271,0,-115.738166010499,39836.0090856481,2009-01-23,00:13:05
22.813375,108.362249,0,-129.177664041995,39836.0091435185,2009-01-23,00:13:10
22.813397,108.362232,0,-143.44873687664,39836.0092013889,2009-01-23,00:13:15
22.813419,108.362226,0,-156.83031496063,39836.0092592593,2009-01-23,00:13:20
22.813428,108.362232,0,-166.879914698163,39836.0093171296,2009-01-23,00:13:25
22.813422,108.362202,0,-178.94312992126,39836.009375,2009-01-23,00:13:30
22.813449,108.362195,0,-189.303562992126,39836.0094328704,2009-01-23,00:13:35
22.813453,108.362222,0,-192.100583989501,39836.0094907407,2009-01-23,00:13:40
22.813438,108.36231,0,-198.494494750656,39836.0095486111,2009-01-23,00:13:45
22.813465,108.362333,0,-205.277070209974,39836.0096064815,2009-01-23,00:13:50
22.813476,108.362361,0,-213.055774278215,39836.0096643518,2009-01-23,00:13:55
22.813871,108.362721,0,-218.739173228346,39836.0097222222,2009-01-23,00:14:00
22.813973,108.362752,0,-224.933149606299,39836.0097800926,2009-01-23,00:14:05
22.81409,108.362685,0,-232.86311351706,39836.009837963,2009-01-23,00:14:10
22.81409,108.362673,0,-241.409763779528,39836.0098958333,2009-01-23,00:14:15
22.814027,108.362856,0,-250.993940288714,39836.0099537037,2009-01-23,00:14:20
22.813984,108.362938,0,-260.808625328084,39836.0100115741,2009-01-23,00:14:25
22.813962,108.36288,0,-271.072588582677,39836.0100694444,2009-01-23,00:14:30
22.813936,108.362848,0,-281.631013779528,39836.0101273148,2009-01-23,00:14:35
22.81396,108.362812,0,-293.300157480315,39836.0101851852,2009-01-23,00:14:40
22.813999,108.362795,0,-306.261266404199,39836.0102430556,2009-01-23,00:14:45
22.814021,108.362743,0,-315.364478346457,39836.0103009259,2009-01-23,00:14:50
22.814034,108.362725,0,-318.394885170604,39836.0103587963,2009-01-23,00:14:55
22.813995,108.3627,0,-321.550219816273,39836.0104166667,2009-01-23,00:15:00
22.813967,108.362642,0,-323.160675853018,39836.010474537,2009-01-23,00:15:05
22.813956,108.362605,0,-321.907608267717,39836.0105324074,2009-01-23,00:15:10
22.813936,108.362602,0,-321.378182414698,39836.0105902778,2009-01-23,00:15:15
22.81393,108.362565,0,-322.386499343832,39836.0106481481,2009-01-23,00:15:20
22.813953,108.36255,0,-323.237096456693,39836.0107060185,2009-01-23,00:15:25
22.813924,108.362487,0,-316.142283464567,39836.0107638889,2009-01-23,00:15:30
22.813836,108.362516,0,-307.061528871391,39836.0108217593,2009-01-23,00:15:35
22.812652,108.361827,0,-63.4973622047244,39836.0121527778,2009-01-23,00:17:30
22.812365,108.361668,0,-191.093366141732,39836.0122106481,2009-01-23,00:17:35
22.812345,108.361476,0,-199.956417322835,39836.0122685185,2009-01-23,00:17:40
22.812349,108.361399,0,-205.590354330709,39836.0123263889,2009-01-23,00:17:45
22.812301,108.361394,0,-209.995754593176,39836.0123842593,2009-01-23,00:17:50
22.812281,108.361382,0,-214.490816929134,39836.0124421296,2009-01-23,00:17:55
22.812306,108.3614,0,-220.793402230971,39836.0125,2009-01-23,00:18:00
22.813612,108.362278,0,-203.346932414698,39836.0125578704,2009-01-23,00:18:05
22.813729,108.362352,0,-189.898146325459,39836.0126157407,2009-01-23,00:18:10
22.813805,108.362291,0,-185.40749015748,39836.0126736111,2009-01-23,00:18:15
22.813899,108.362201,0,-183.473097112861,39836.0127314815,2009-01-23,00:18:20
22.813923,108.362194,0,-180.179265091864,39836.0127893519,2009-01-23,00:18:25
22.813897,108.362284,0,-177.59157808399,39836.0128472222,2009-01-23,00:18:30
22.81387,108.362249,0,-170.809127296588,39836.0129050926,2009-01-23,00:18:35
22.813859,108.362169,0,-161.201948818898,39836.012962963,2009-01-23,00:18:40
22.813851,108.36215,0,-147.319278215223,39836.0130208333,2009-01-23,00:18:45
22.813823,108.362106,0,-128.188346456693,39836.0130787037,2009-01-23,00:18:50
22.813831,108.362115,0,-103.247076771654,39836.0131365741,2009-01-23,00:18:55
22.81382,108.362107,0,-77.7598556430446,39836.0131944444,2009-01-23,00:19:00
22.813775,108.362148,0,-65.383654855643,39836.0132523148,2009-01-23,00:19:05
22.813785,108.362187,0,-54.300344488189,39836.0133101852,2009-01-23,00:19:10
22.813814,108.362219,0,-39.3628969816273,39836.0133680556,2009-01-23,00:19:15
22.813814,108.362219,0,-39.3628969816273,39836.0134027778,2009-01-23,00:19:18
22.81381,108.362216,0,-32.1061482939633,39836.0134259259,2009-01-23,00:19:20
22.813766,108.362291,0,-13.5160039370079,39836.0134837963,2009-01-23,00:19:25
22.813723,108.362369,0,2.39007217847769,39836.0135416667,2009-01-23,00:19:30
22.813712,108.362398,0,18.6207709973753,39836.013599537,2009-01-23,00:19:35
22.813731,108.3624,0,37.0220669291339,39836.0136574074,2009-01-23,00:19:40
22.813841,108.362371,0,64.0980479002625,39836.0137152778,2009-01-23,00:19:45
22.813925,108.362356,0,89.0606856955381,39836.0137731481,2009-01-23,00:19:50
22.81395,108.362369,0,104.727037401575,39836.0138310185,2009-01-23,00:19:55
22.813977,108.362401,0,119.711856955381,39836.0138888889,2009-01-23,00:20:00
22.813988,108.362451,0,131.061469816273,39836.0139467593,2009-01-23,00:20:05
22.813974,108.362475,0,137.842972440945,39836.0140046296,2009-01-23,00:20:10
22.813968,108.362505,0,148.746085958005,39836.0140625,2009-01-23,00:20:15
22.813948,108.362554,0,156.654835958005,39836.0141203704,2009-01-23,00:20:20
22.813934,108.362618,0,159.714717847769,39836.0141782407,2009-01-23,00:20:25
22.813904,108.362704,0,158.709265091864,39836.0142361111,2009-01-23,00:20:30
22.813862,108.362788,0,157.477575459318,39836.0142939815,2009-01-23,00:20:35
22.813848,108.362841,0,135.116315616798,39836.0143518519,2009-01-23,00:20:40
22.81384,108.362874,0,131.871079396325,39836.0144097222,2009-01-23,00:20:45
22.813889,108.362922,0,125.930990813648,39836.0144675926,2009-01-23,00:20:50
22.813975,108.362959,0,121.482076771654,39836.014525463,2009-01-23,00:20:55
22.814039,108.363011,0,122.609714566929,39836.0145833333,2009-01-23,00:21:00
22.813924,108.36299,0,124.965879265092,39836.0146412037,2009-01-23,00:21:05
22.813844,108.36299,0,128.35376312336,39836.0146990741,2009-01-23,00:21:10
22.813795,108.36298,0,133.919114173228,39836.0147569444,2009-01-23,00:21:15
22.813827,108.362966,0,144.410459317585,39836.0148148148,2009-01-23,00:21:20
22.813838,108.362938,0,151.514957349081,39836.0148726852,2009-01-23,00:21:25
22.813841,108.362873,0,131.090669291339,39836.0149305556,2009-01-23,00:21:30
22.813832,108.362874,0,127.184458661417,39836.0149884259,2009-01-23,00:21:35
22.813804,108.362876,0,116.091988188976,39836.0150462963,2009-01-23,00:21:40
22.813819,108.362777,0,118.050036089239,39836.0151041667,2009-01-23,00:21:45
22.813817,108.362658,0,123.477007874016,39836.015162037,2009-01-23,00:21:50
22.813841,108.362564,0,122.23781824147,39836.0152199074,2009-01-23,00:21:55
22.813941,108.362539,0,122.454333989501,39836.0152777778,2009-01-23,00:22:00
22.813904,108.362601,0,134.054468503937,39836.0153356481,2009-01-23,00:22:05
22.813978,108.362691,0,145.68313976378,39836.0153935185,2009-01-23,00:22:10
22.814016,108.362757,0,158.673297244095,39836.0154513889,2009-01-23,00:22:15
22.814033,108.362796,0,160.926646981627,39836.0155092593,2009-01-23,00:22:20
22.814093,108.362815,0,164.619806430446,39836.0155671296,2009-01-23,00:22:25
22.814161,108.362836,0,175.414786745407,39836.015625,2009-01-23,00:22:30
22.81423,108.362892,0,189.468641732283,39836.0156828704,2009-01-23,00:22:35
22.814386,108.362971,0,198.988513779528,39836.0157407407,2009-01-23,00:22:40
22.814578,108.36308,0,210.275826771654,39836.0157986111,2009-01-23,00:22:45
22.814837,108.363183,0,227.375557742782,39836.0158564815,2009-01-23,00:22:50
22.814717,108.363293,0,238.689238845144,39836.0159143518,2009-01-23,00:22:55
22.814823,108.363409,0,250.642831364829,39836.0159722222,2009-01-23,00:23:00
22.814493,108.363203,0,270.195131233596,39836.0160300926,2009-01-23,00:23:05
22.814508,108.363198,0,275.020774278215,39836.016087963,2009-01-23,00:23:10
22.814533,108.363075,0,263.203950131234,39836.0161458333,2009-01-23,00:23:15
22.814544,108.362964,0,260.733881233596,39836.0162037037,2009-01-23,00:23:20
22.814598,108.362951,0,267.752299868766,39836.0162615741,2009-01-23,00:23:25
22.814661,108.362943,0,282.399609580052,39836.0163194444,2009-01-23,00:23:30
22.814717,108.362963,0,300.426807742782,39836.0163773148,2009-01-23,00:23:35
22.814741,108.362964,0,303.172263779528,39836.0164351852,2009-01-23,00:23:40
22.814801,108.362956,0,312.869806430446,39836.0164930556,2009-01-23,00:23:45
22.81491,108.362979,0,335.646853674541,39836.0165509259,2009-01-23,00:23:50
22.81509,108.363063,0,356.947280183727,39836.0166087963,2009-01-23,00:23:55
22.815175,108.363102,0,381.481190944882,39836.0166666667,2009-01-23,00:24:00
22.815193,108.363106,0,397.017946194226,39836.016724537,2009-01-23,00:24:05
22.815191,108.363143,0,407.024917979003,39836.0167824074,2009-01-23,00:24:10
22.815142,108.363157,0,418.862719816273,39836.0168402778,2009-01-23,00:24:15
22.815077,108.363084,0,437.83938648294,39836.0168981481,2009-01-23,00:24:20
22.815058,108.363049,0,454.311971784777,39836.0169560185,2009-01-23,00:24:25
22.815086,108.363004,0,461.110393700787,39836.0170138889,2009-01-23,00:24:30
22.815062,108.362905,0,473.240679133858,39836.0170717593,2009-01-23,00:24:35
22.815075,108.362876,0,475.155488845144,39836.0171296296,2009-01-23,00:24:40
22.81518,108.362832,0,478.813041338583,39836.0171875,2009-01-23,00:24:45
22.81544,108.36301,0,466.478602362205,39836.0172453704,2009-01-23,00:24:50
22.815529,108.363029,0,470.635672572178,39836.0173032407,2009-01-23,00:24:55
22.815649,108.362841,0,439.822929790026,39836.0173611111,2009-01-23,00:25:00
22.815683,108.362514,0,429.693809055118,39836.0174189815,2009-01-23,00:25:05
22.815711,108.36201,0,435.11718503937,39836.0174768518,2009-01-23,00:25:10
22.815712,108.361346,0,440.029133858268,39836.0175347222,2009-01-23,00:25:15
22.815649,108.360662,0,439.407467191601,39836.0175925926,2009-01-23,00:25:20
22.81567,108.360055,0,436.486971784777,39836.017650463,2009-01-23,00:25:25
22.815761,108.359699,0,414.701095800525,39836.0177083333,2009-01-23,00:25:30
22.815731,108.35952,0,393.637785433071,39836.0177662037,2009-01-23,00:25:35
22.815721,108.359441,0,384.735022965879,39836.0178240741,2009-01-23,00:25:40
22.815738,108.359214,0,385.497135826772,39836.0178819444,2009-01-23,00:25:45
22.815774,108.358812,0,372.047900262467,39836.0179398148,2009-01-23,00:25:50
22.815767,108.35832,0,365.993169291339,39836.0179976852,2009-01-23,00:25:55
22.81575,108.357767,0,358.279196194226,39836.0180555556,2009-01-23,00:26:00
22.815732,108.35715,0,349.078592519685,39836.0181134259,2009-01-23,00:26:05
22.815718,108.356495,0,351.685275590551,39836.0181712963,2009-01-23,00:26:10
22.815724,108.355778,0,334.851371391076,39836.0182291667,2009-01-23,00:26:15
22.81573,108.355052,0,318.574353674541,39836.018287037,2009-01-23,00:26:20
22.815769,108.354204,0,289.731587926509,39836.0183449074,2009-01-23,00:26:25
22.815771,108.353259,0,279.154189632546,39836.0184027778,2009-01-23,00:26:30
22.815781,108.352308,0,268.756312335958,39836.0184606481,2009-01-23,00:26:35
22.815777,108.351454,0,266.080465879265,39836.0185185185,2009-01-23,00:26:40
22.815773,108.35067,0,269.610511811024,39836.0185763889,2009-01-23,00:26:45
22.815791,108.349793,0,267.808894356955,39836.0186342593,2009-01-23,00:26:50
22.815783,108.348836,0,271.88844160105,39836.0186921296,2009-01-23,00:26:55
22.815752,108.347972,0,271.963661417323,39836.01875,2009-01-23,00:27:00
22.815748,108.347133,0,267.137391732283,39836.0188078704,2009-01-23,00:27:05
22.815746,108.346202,0,266.637752624672,39836.0188657407,2009-01-23,00:27:10
22.815712,108.345269,0,263.818080708661,39836.0189236111,2009-01-23,00:27:15
22.815722,108.344414,0,254.779025590551,39836.0189814815,2009-01-23,00:27:20
22.815764,108.343796,0,242.04001312336,39836.0190393519,2009-01-23,00:27:25
22.815767,108.343657,0,244.906466535433,39836.0190972222,2009-01-23,00:27:30
22.815699,108.343613,0,242.187119422572,39836.0191550926,2009-01-23,00:27:35
22.815398,108.343476,0,255.100170603675,39836.019212963,2009-01-23,00:27:40
22.815363,108.343454,0,258.572946194226,39836.0192708333,2009-01-23,00:27:45
22.815362,108.343448,0,257.967975721785,39836.0193287037,2009-01-23,00:27:50
22.815359,108.343447,0,257.797716535433,39836.0193865741,2009-01-23,00:27:55
22.815359,108.343447,0,257.797716535433,39836.0194212963,2009-01-23,00:27:58
22.815358,108.343446,0,257.577972440945,39836.0194444444,2009-01-23,00:28:00
22.815304,108.343455,0,255.885511811024,39836.0195023148,2009-01-23,00:28:05
22.81522,108.34344,0,245.103310367454,39836.0195601852,2009-01-23,00:28:10
22.815135,108.34344,0,232.055269028871,39836.0196180556,2009-01-23,00:28:15
22.815041,108.343426,0,216.937352362205,39836.0196759259,2009-01-23,00:28:20
22.814859,108.343426,0,202.97688648294,39836.0197337963,2009-01-23,00:28:25
22.814734,108.343429,0,174.69592519685,39836.0197916667,2009-01-23,00:28:30
22.814576,108.343437,0,158.146046587926,39836.019849537,2009-01-23,00:28:35
22.814513,108.343429,0,135.460875984252,39836.0199074074,2009-01-23,00:28:40
22.814487,108.343404,0,116.732112860892,39836.0199652778,2009-01-23,00:28:45
22.814479,108.343384,0,109.828313648294,39836.0200231481,2009-01-23,00:28:50
22.814519,108.343382,0,96.3251049868766,39836.0200810185,2009-01-23,00:28:55
22.814545,108.34338,0,82.2524015748031,39836.0201388889,2009-01-23,00:29:00
22.814608,108.343384,0,73.3044652230971,39836.0201967593,2009-01-23,00:29:05
22.814621,108.343402,0,65.7810498687664,39836.0202546296,2009-01-23,00:29:10
22.81466,108.343359,0,56.3256692913386,39836.0203125,2009-01-23,00:29:15
22.814764,108.343078,0,28.7287106299213,39836.0203703704,2009-01-23,00:29:20
22.815251,108.342635,0,69.1925557742782,39836.0204282407,2009-01-23,00:29:25
22.815665,108.342039,0,79.7103510498688,39836.0204861111,2009-01-23,00:29:30
22.815744,108.341304,0,77.8966797900262,39836.0205439815,2009-01-23,00:29:35
22.81576,108.340448,0,107.095423228346,39836.0206018519,2009-01-23,00:29:40
22.815768,108.339568,0,149.888579396325,39836.0206597222,2009-01-23,00:29:45
22.815778,108.338672,0,180.798579396325,39836.0207175926,2009-01-23,00:29:50
22.815767,108.337748,0,171.688572834646,39836.020775463,2009-01-23,00:29:55
22.815769,108.336778,0,155.625518372703,39836.0208333333,2009-01-23,00:30:00
22.815775,108.335854,0,138.526912729659,39836.0208912037,2009-01-23,00:30:05
22.815788,108.334912,0,120.021026902887,39836.0209490741,2009-01-23,00:30:10
22.815783,108.334025,0,103.343897637795,39836.0210069444,2009-01-23,00:30:15
22.815767,108.333386,0,104.284862204724,39836.0210648148,2009-01-23,00:30:20
22.815743,108.333114,0,124.492732939633,39836.0211226852,2009-01-23,00:30:25
22.815718,108.333093,0,148.78280511811,39836.0211805556,2009-01-23,00:30:30
22.815718,108.333093,0,148.78280511811,39836.0212152778,2009-01-23,00:30:33
22.815718,108.333088,0,149.883274278215,39836.0212384259,2009-01-23,00:30:35
22.815719,108.333067,0,151.121722440945,39836.0212962963,2009-01-23,00:30:40
22.815718,108.333057,0,152.226309055118,39836.0213541667,2009-01-23,00:30:45
22.815718,108.333043,0,153.364622703412,39836.021412037,2009-01-23,00:30:50
22.815743,108.332956,0,159.564908136483,39836.0214699074,2009-01-23,00:30:55
22.815756,108.332793,0,164.608566272966,39836.0215277778,2009-01-23,00:31:00
22.815775,108.332686,0,160.750754593176,39836.0215856481,2009-01-23,00:31:05
22.815761,108.33247,0,156.517916666667,39836.0216435185,2009-01-23,00:31:10
22.815582,108.332266,0,162.995193569554,39836.0217013889,2009-01-23,00:31:15
22.815218,108.332253,0,168.262765748031,39836.0217592593,2009-01-23,00:31:20
22.814751,108.332282,0,171.167969160105,39836.0218171296,2009-01-23,00:31:25
22.814299,108.332283,0,152.66688648294,39836.021875,2009-01-23,00:31:30
22.813917,108.332309,0,151.006945538058,39836.0219328704,2009-01-23,00:31:35
22.81382,108.332276,0,146.813579396325,39836.0219907407,2009-01-23,00:31:40
22.813803,108.332333,0,147.138979658793,39836.0220486111,2009-01-23,00:31:45
22.813835,108.33234,0,157.158707349081,39836.0221064815,2009-01-23,00:31:50
22.813837,108.332341,0,157.433480971129,39836.0221643519,2009-01-23,00:31:55
22.813838,108.332341,0,158.447004593176,39836.0222222222,2009-01-23,00:32:00
22.813836,108.332342,0,159.424458661417,39836.0222800926,2009-01-23,00:32:05
22.813838,108.332343,0,160.54376312336,39836.022337963,2009-01-23,00:32:10
22.81384,108.332342,0,161.723028215223,39836.0223958333,2009-01-23,00:32:15
22.813838,108.332342,0,162.30655839895,39836.0224537037,2009-01-23,00:32:20
22.813833,108.332339,0,162.695249343832,39836.0225115741,2009-01-23,00:32:25
22.81383,108.332338,0,162.972591863517,39836.0225694444,2009-01-23,00:32:30
22.813832,108.332337,0,163.252923228346,39836.0226273148,2009-01-23,00:32:35
22.813832,108.332337,0,163.252923228346,39836.022662037,2009-01-23,00:32:38
22.813838,108.332338,0,164.068651574803,39836.0226851852,2009-01-23,00:32:40
22.813849,108.332341,0,164.933832020997,39836.0227430556,2009-01-23,00:32:45
22.813855,108.332342,0,166.338061023622,39836.0228009259,2009-01-23,00:32:50
22.813857,108.332342,0,168.071968503937,39836.0228587963,2009-01-23,00:32:55
22.813858,108.332342,0,170.215859580052,39836.0229166667,2009-01-23,00:33:00
22.813858,108.332342,0,170.215859580052,39836.0229513889,2009-01-23,00:33:03
22.813858,108.332342,0,172.048677821522,39836.022974537,2009-01-23,00:33:05
22.813812,108.332332,0,172.321200787402,39836.0230324074,2009-01-23,00:33:10
22.813742,108.332319,0,172.549845800525,39836.0230902778,2009-01-23,00:33:15
22.813709,108.332362,0,173.591604330709,39836.0231481481,2009-01-23,00:33:20
22.813692,108.33241,0,180.205921916011,39836.0232060185,2009-01-23,00:33:25
22.81371,108.332455,0,188.942293307087,39836.0232638889,2009-01-23,00:33:30
22.813721,108.332511,0,191.84157480315,39836.0233217593,2009-01-23,00:33:35
22.813713,108.332587,0,195.387165354331,39836.0233796296,2009-01-23,00:33:40
22.81372,108.332665,0,200.437247375328,39836.0234375,2009-01-23,00:33:45
22.813728,108.332744,0,207.363024934383,39836.0234953704,2009-01-23,00:33:50
22.813727,108.332825,0,213.134520997375,39836.0235532407,2009-01-23,00:33:55
22.813729,108.332916,0,219.553599081365,39836.0236111111,2009-01-23,00:34:00
22.813733,108.333004,0,228.330255905512,39836.0236689815,2009-01-23,00:34:05
22.813722,108.333077,0,238.831712598425,39836.0237268518,2009-01-23,00:34:10
22.813673,108.333143,0,247.942680446194,39836.0237847222,2009-01-23,00:34:15
22.813666,108.333227,0,252.429580052493,39836.0238425926,2009-01-23,00:34:20
22.813681,108.333328,0,264.397368766404,39836.023900463,2009-01-23,00:34:25
22.813687,108.333423,0,280.569206036745,39836.0239583333,2009-01-23,00:34:30
22.813685,108.333477,0,289.918218503937,39836.0240162037,2009-01-23,00:34:35
22.813679,108.33352,0,305.226092519685,39836.0240740741,2009-01-23,00:34:40
22.813679,108.33352,0,305.226092519685,39836.0241087963,2009-01-23,00:34:43
22.813678,108.333528,0,316.388038057743,39836.0241319444,2009-01-23,00:34:45
22.813649,108.3336,0,330.464419291339,39836.0241898148,2009-01-23,00:34:50
22.813563,108.333577,0,342.072765748031,39836.0242476852,2009-01-23,00:34:55
22.813542,108.333529,0,342.489852362205,39836.0243055556,2009-01-23,00:35:00
22.813599,108.333524,0,346.213914041995,39836.0243634259,2009-01-23,00:35:05
22.813643,108.333554,0,360.154002624672,39836.0244212963,2009-01-23,00:35:10
22.813557,108.33361,0,367.108943569554,39836.0244791667,2009-01-23,00:35:15
22.813529,108.333795,0,374.687601706037,39836.024537037,2009-01-23,00:35:20
22.813299,108.333907,0,357.444317585302,39836.0245949074,2009-01-23,00:35:25
22.813223,108.334008,0,363.604553805774,39836.0246527778,2009-01-23,00:35:30
22.813135,108.334162,0,376.611469816273,39836.0247106481,2009-01-23,00:35:35
22.813083,108.334328,0,385.139219160105,39836.0247685185,2009-01-23,00:35:40
22.813053,108.33442,0,395.863825459318,39836.0248263889,2009-01-23,00:35:45
22.813088,108.334444,0,406.616364829396,39836.0248842593,2009-01-23,00:35:50
22.813102,108.334427,0,413.950147637795,39836.0249421296,2009-01-23,00:35:55
22.81314,108.334369,0,419.618001968504,39836.025,2009-01-23,00:36:00
22.813156,108.334334,0,427.716722440945,39836.0250578704,2009-01-23,00:36:05
22.813169,108.334312,0,433.319573490814,39836.0251157407,2009-01-23,00:36:10
22.813175,108.334297,0,438.837765748032,39836.0251736111,2009-01-23,00:36:15
22.813182,108.334281,0,442.022437664042,39836.0252314815,2009-01-23,00:36:20
22.813188,108.33427,0,444.390203412073,39836.0252893518,2009-01-23,00:36:25
22.813188,108.33427,0,444.390203412073,39836.0253240741,2009-01-23,00:36:28
22.813188,108.334267,0,445.67498687664,39836.0253472222,2009-01-23,00:36:30
22.813195,108.33425,0,446.207742782152,39836.0254050926,2009-01-23,00:36:35
22.813207,108.334223,0,446.646633858268,39836.025462963,2009-01-23,00:36:40
22.813241,108.334178,0,446.742752624672,39836.0255208333,2009-01-23,00:36:45
22.813327,108.334143,0,446.231420603675,39836.0255787037,2009-01-23,00:36:50
22.813441,108.334095,0,445.705875984252,39836.0256365741,2009-01-23,00:36:55
22.813555,108.33406,0,445.087463910761,39836.0256944444,2009-01-23,00:37:00
22.813687,108.334087,0,444.278615485564,39836.0257523148,2009-01-23,00:37:05
22.813798,108.334132,0,442.714891732283,39836.0258101852,2009-01-23,00:37:10
22.813896,108.334121,0,441.37719488189,39836.0258680556,2009-01-23,00:37:15
22.813963,108.334122,0,440.323546587927,39836.0259259259,2009-01-23,00:37:20
22.813983,108.334097,0,439.632995406824,39836.0259837963,2009-01-23,00:37:25
22.81399,108.334071,0,438.403982939633,39836.0260416667,2009-01-23,00:37:30
22.813961,108.334108,0,437.489255249344,39836.026099537,2009-01-23,00:37:35
22.813957,108.334122,0,437.388080708661,39836.0261574074,2009-01-23,00:37:40
22.813932,108.334138,0,437.060728346457,39836.0262152778,2009-01-23,00:37:45
22.81388,108.334163,0,436.458687664042,39836.0262731481,2009-01-23,00:37:50
22.813887,108.334188,0,436.269255249344,39836.0263310185,2009-01-23,00:37:55
22.813942,108.334203,0,436.291282808399,39836.0263888889,2009-01-23,00:38:00
22.81396,108.33422,0,436.292083333333,39836.0264467593,2009-01-23,00:38:05
22.81394,108.334212,0,436.460390419947,39836.0265046296,2009-01-23,00:38:10
22.813909,108.3342,0,436.291732283465,39836.0265625,2009-01-23,00:38:15
22.813908,108.334201,0,436.411981627297,39836.0266203704,2009-01-23,00:38:20
22.813908,108.334201,0,436.41062992126,39836.0266782407,2009-01-23,00:38:25
22.813911,108.334197,0,436.341092519685,39836.0267361111,2009-01-23,00:38:30
22.813911,108.334197,0,436.341092519685,39836.0267708333,2009-01-23,00:38:33
22.813915,108.334189,0,436.260492125984,39836.0267939815,2009-01-23,00:38:35
22.813946,108.334164,0,435.558028215223,39836.0268518519,2009-01-23,00:38:40
22.813913,108.334146,0,434.919593175853,39836.0269097222,2009-01-23,00:38:45
