# Supplementary material for: Research on differential privacy protection method based on user tendency
Source: PLoS One. 2023 Oct 26;18(10):e0288823. doi: 10.1371/journal.pone.0288823 (PMC10602288; doi:10.1371/journal.pone.0288823)
Supplement: S2 Data — (ZIP) [file pone.0288823.s002.zip › Data 5-2/023/Trajectory/20090123034454.plt]

Geolife trajectory
WGS 84
Altitude is in Feet
Reserved 3
0,2,255,My Track,0,0,2,8421376
0
22.8134733333333,108.333078333333,0,0,39836.1561805556,2009-01-23,03:44:54
22.813515,108.333056666667,0,0,39836.1562384259,2009-01-23,03:44:59
22.81352,108.333011666667,0,0,39836.1562962963,2009-01-23,03:45:04
22.81354,108.332943333333,0,0,39836.1563541667,2009-01-23,03:45:09
22.8135016666667,108.332913333333,0,0,39836.156412037,2009-01-23,03:45:14
22.8135033333333,108.332851666667,0,0,39836.1564699074,2009-01-23,03:45:19
22.813505,108.332793333333,0,0,39836.1565277778,2009-01-23,03:45:24
22.8135033333333,108.332743333333,0,0,39836.1565856481,2009-01-23,03:45:29
22.8135016666667,108.332716666667,0,0,39836.1566435185,2009-01-23,03:45:34
22.813505,108.332696666667,0,0,39836.1567013889,2009-01-23,03:45:39
22.813465,108.33264,0,0,39836.1567592593,2009-01-23,03:45:44
22.8134916666667,108.332615,0,0,39836.1568171296,2009-01-23,03:45:49
22.8135383333333,108.332561666667,0,0,39836.156875,2009-01-23,03:45:54
22.8135716666667,108.332465,0,0,39836.1569328704,2009-01-23,03:45:59
22.8136366666667,108.332411666667,0,0,39836.1569907407,2009-01-23,03:46:04
22.8137283333333,108.332388333333,0,0,39836.1570486111,2009-01-23,03:46:09
22.8137483333333,108.332363333333,0,0,39836.1571064815,2009-01-23,03:46:14
22.8137433333333,108.332391666667,0,0,39836.1571643518,2009-01-23,03:46:19
22.8137116666667,108.332445,0,0,39836.1572222222,2009-01-23,03:46:24
22.8137366666667,108.332538333333,0,0,39836.1572800926,2009-01-23,03:46:29
22.8137683333333,108.332605,0,0,39836.157337963,2009-01-23,03:46:34
22.8138166666667,108.332608333333,0,0,39836.1573958333,2009-01-23,03:46:39
22.813865,108.332621666667,0,0,39836.1574537037,2009-01-23,03:46:44
22.8139116666667,108.33257,0,0,39836.1575115741,2009-01-23,03:46:49
22.8139116666667,108.33257,0,0,39836.1575462963,2009-01-23,03:46:52
22.8139183333333,108.332576666667,0,0,39836.1575694444,2009-01-23,03:46:54
22.8139416666667,108.332571666667,0,0,39836.1576273148,2009-01-23,03:46:59
22.8139533333333,108.332573333333,0,0,39836.1576851852,2009-01-23,03:47:04
22.813985,108.332521666667,0,0,39836.1577430556,2009-01-23,03:47:09
22.813985,108.332521666667,0,0,39836.1577777778,2009-01-23,03:47:12
22.8139916666667,108.332515,0,0,39836.1578009259,2009-01-23,03:47:14
22.8140016666667,108.332506666667,0,0,39836.1578587963,2009-01-23,03:47:19
22.8140183333333,108.332505,0,0,39836.1579166667,2009-01-23,03:47:24
22.8140466666667,108.332485,0,0,39836.157974537,2009-01-23,03:47:29
22.814105,108.332461666667,0,0,39836.1580324074,2009-01-23,03:47:34
22.814185,108.33244,0,0,39836.1580902778,2009-01-23,03:47:39
22.8142016666667,108.332448333333,0,0,39836.1581481481,2009-01-23,03:47:44
22.8142066666667,108.33243,0,0,39836.1582060185,2009-01-23,03:47:49
22.8142316666667,108.332413333333,0,0,39836.1582638889,2009-01-23,03:47:54
22.8143816666667,108.332375,0,0,39836.1583217593,2009-01-23,03:47:59
22.8146483333333,108.332366666667,0,0,39836.1628356481,2009-01-23,03:54:29
22.8146816666667,108.332363333333,0,0,39836.1628935185,2009-01-23,03:54:34
22.8146833333333,108.33235,0,0,39836.1629513889,2009-01-23,03:54:39
22.8146366666667,108.332391666667,0,0,39836.1630092593,2009-01-23,03:54:44
22.8145933333333,108.33241,0,0,39836.1630671296,2009-01-23,03:54:49
22.8145733333333,108.332405,0,0,39836.163125,2009-01-23,03:54:54
22.8146233333333,108.332413333333,0,0,39836.1631828704,2009-01-23,03:54:59
22.81472,108.332448333333,0,0,39836.1632407407,2009-01-23,03:55:04
22.8147583333333,108.332463333333,0,0,39836.1632986111,2009-01-23,03:55:09
22.8147583333333,108.332463333333,0,0,39836.1633333333,2009-01-23,03:55:12
22.8147583333333,108.332468333333,0,0,39836.1633564815,2009-01-23,03:55:14
22.814735,108.332465,0,0,39836.1634143519,2009-01-23,03:55:19
22.814715,108.332443333333,0,0,39836.1634722222,2009-01-23,03:55:24
22.8147066666667,108.332413333333,0,0,39836.1635300926,2009-01-23,03:55:29
22.8146783333333,108.332413333333,0,0,39836.163587963,2009-01-23,03:55:34
22.81466,108.332423333333,0,0,39836.1636458333,2009-01-23,03:55:39
22.81464,108.332436666667,0,0,39836.1637037037,2009-01-23,03:55:44
22.8146566666667,108.332435,0,0,39836.1637615741,2009-01-23,03:55:49
22.81474,108.332396666667,0,0,39836.1638194444,2009-01-23,03:55:54
22.8149483333333,108.332371666667,0,0,39836.1638773148,2009-01-23,03:55:59
22.815165,108.332376666667,0,0,39836.1639351852,2009-01-23,03:56:04
22.8153466666667,108.332418333333,0,0,39836.1639930556,2009-01-23,03:56:09
22.8154116666667,108.332426666667,0,0,39836.1640509259,2009-01-23,03:56:14
22.8154033333333,108.332415,0,0,39836.1641087963,2009-01-23,03:56:19
22.8154066666667,108.332451666667,0,0,39836.1641666667,2009-01-23,03:56:24
22.81537,108.332481666667,0,0,39836.164224537,2009-01-23,03:56:29
22.815385,108.332445,0,0,39836.1642824074,2009-01-23,03:56:34
22.8153633333333,108.332416666667,0,0,39836.1643402778,2009-01-23,03:56:39
22.8153633333333,108.332416666667,0,0,39836.164375,2009-01-23,03:56:42
22.81536,108.33242,0,0,39836.1643981481,2009-01-23,03:56:44
22.8153283333333,108.332425,0,0,39836.1644560185,2009-01-23,03:56:49
22.8153866666667,108.332468333333,0,0,39836.1645138889,2009-01-23,03:56:54
22.8153916666667,108.332445,0,0,39836.1645717593,2009-01-23,03:56:59
22.815385,108.332401666667,0,0,39836.1646296296,2009-01-23,03:57:04
22.815385,108.332401666667,0,0,39836.1646643518,2009-01-23,03:57:07
22.8153833333333,108.332405,0,0,39836.1646875,2009-01-23,03:57:09
22.8153966666667,108.3324,0,0,39836.1647453704,2009-01-23,03:57:14
22.8153866666667,108.332368333333,0,0,39836.1648032407,2009-01-23,03:57:19
22.8154366666667,108.332433333333,0,0,39836.1648611111,2009-01-23,03:57:24
22.8154366666667,108.332433333333,0,0,39836.1648958333,2009-01-23,03:57:27
22.8154433333333,108.332438333333,0,0,39836.1649189815,2009-01-23,03:57:29
22.8154333333333,108.332431666667,0,0,39836.1649768518,2009-01-23,03:57:34
22.8154333333333,108.332431666667,0,0,39836.1650115741,2009-01-23,03:57:37
22.8154366666667,108.332425,0,0,39836.1650347222,2009-01-23,03:57:39
22.8154333333333,108.332413333333,0,0,39836.1650925926,2009-01-23,03:57:44
22.8154283333333,108.332406666667,0,0,39836.165150463,2009-01-23,03:57:49
22.8154266666667,108.332406666667,0,0,39836.1652083333,2009-01-23,03:57:54
22.8154266666667,108.332406666667,0,0,39836.1652662037,2009-01-23,03:57:59
22.8154216666667,108.332405,0,0,39836.1653240741,2009-01-23,03:58:04
22.8154233333333,108.332408333333,0,0,39836.1653819444,2009-01-23,03:58:09
22.8154233333333,108.332408333333,0,0,39836.1654166667,2009-01-23,03:58:12
22.8154266666667,108.332411666667,0,0,39836.1654398148,2009-01-23,03:58:14
22.8155433333333,108.332478333333,0,0,39836.1654976852,2009-01-23,03:58:19
22.8155183333333,108.332481666667,0,0,39836.1655555556,2009-01-23,03:58:24
22.8154816666667,108.332491666667,0,0,39836.1656134259,2009-01-23,03:58:29
22.8154816666667,108.332491666667,0,0,39836.1656481481,2009-01-23,03:58:32
22.8154783333333,108.332491666667,0,0,39836.1656712963,2009-01-23,03:58:34
22.815475,108.332448333333,0,0,39836.1657291667,2009-01-23,03:58:39
22.8155866666667,108.332401666667,0,0,39836.165787037,2009-01-23,03:58:44
22.8157716666667,108.332403333333,0,0,39836.1658449074,2009-01-23,03:58:49
22.8159666666667,108.332393333333,0,0,39836.1659027778,2009-01-23,03:58:54
22.816185,108.332391666667,0,0,39836.1659606481,2009-01-23,03:58:59
22.8164183333333,108.332415,0,0,39836.1660185185,2009-01-23,03:59:04
22.8166766666667,108.33237,0,0,39836.1660763889,2009-01-23,03:59:09
22.8169366666667,108.332365,0,0,39836.1661342593,2009-01-23,03:59:14
22.8171666666667,108.332348333333,0,0,39836.1661921296,2009-01-23,03:59:19
22.8173533333333,108.332346666667,0,0,39836.16625,2009-01-23,03:59:24
22.8175466666667,108.332345,0,0,39836.1663078704,2009-01-23,03:59:29
22.8177116666667,108.332393333333,0,0,39836.1663657407,2009-01-23,03:59:34
22.8178366666667,108.332381666667,0,0,39836.1664236111,2009-01-23,03:59:39
22.8178266666667,108.332365,0,0,39836.1664814815,2009-01-23,03:59:44
22.8178466666667,108.33236,0,0,39836.1665393518,2009-01-23,03:59:49
22.8178583333333,108.332348333333,0,0,39836.1665972222,2009-01-23,03:59:54
22.81799,108.332321666667,0,0,39836.1666550926,2009-01-23,03:59:59
22.8181233333333,108.332335,0,0,39836.166712963,2009-01-23,04:00:04
22.818375,108.332323333333,0,0,39836.1667708333,2009-01-23,04:00:09
22.8186516666667,108.332326666667,0,0,39836.1668287037,2009-01-23,04:00:14
22.8188566666667,108.33231,0,0,39836.1668865741,2009-01-23,04:00:19
22.8189366666667,108.33236,0,0,39836.1669444444,2009-01-23,04:00:24
22.8190066666667,108.332381666667,0,0,39836.1670023148,2009-01-23,04:00:29
22.8189883333333,108.33242,0,0,39836.1670601852,2009-01-23,04:00:34
22.819045,108.332435,0,0,39836.1671180556,2009-01-23,04:00:39
22.8192183333333,108.332381666667,0,0,39836.1671759259,2009-01-23,04:00:44
22.81938,108.332278333333,0,0,39836.1672337963,2009-01-23,04:00:49
22.8195516666667,108.332213333333,0,0,39836.1672916667,2009-01-23,04:00:54
22.81968,108.332138333333,0,0,39836.167349537,2009-01-23,04:00:59
22.819805,108.332011666667,0,0,39836.1674074074,2009-01-23,04:01:04
22.81998,108.331918333333,0,0,39836.1674652778,2009-01-23,04:01:09
22.8201816666667,108.331805,0,0,39836.1675231481,2009-01-23,04:01:14
22.82032,108.331708333333,0,0,39836.1675810185,2009-01-23,04:01:19
22.8204816666667,108.331631666667,0,0,39836.1676388889,2009-01-23,04:01:24
22.8204883333333,108.331351666667,0,0,39836.1676967593,2009-01-23,04:01:29
22.820545,108.331096666667,0,0,39836.1677546296,2009-01-23,04:01:34
22.8205483333333,108.330878333333,0,0,39836.1678125,2009-01-23,04:01:39
22.8205933333333,108.330868333333,0,0,39836.1678703704,2009-01-23,04:01:44
22.8206033333333,108.330876666667,0,0,39836.1679282407,2009-01-23,04:01:49
22.8206616666667,108.330826666667,0,0,39836.1679861111,2009-01-23,04:01:54
22.8209766666667,108.330688333333,0,0,39836.1680439815,2009-01-23,04:01:59
22.821225,108.33053,0,0,39836.1681018519,2009-01-23,04:02:04
22.821385,108.330388333333,0,0,39836.1681597222,2009-01-23,04:02:09
22.821575,108.330191666667,0,0,39836.1682175926,2009-01-23,04:02:14
22.8217733333333,108.330028333333,0,0,39836.168275463,2009-01-23,04:02:19
22.82186,108.32996,0,0,39836.1683333333,2009-01-23,04:02:24
22.8219066666667,108.329976666667,0,0,39836.1683912037,2009-01-23,04:02:29
22.82193,108.329963333333,0,0,39836.1684490741,2009-01-23,04:02:34
22.82205,108.329866666667,0,0,39836.1685069444,2009-01-23,04:02:39
22.8221933333333,108.329725,0,0,39836.1685648148,2009-01-23,04:02:44
22.8224116666667,108.32961,0,0,39836.1686226852,2009-01-23,04:02:49
22.82267,108.32942,0,0,39836.1686805556,2009-01-23,04:02:54
22.8229,108.32928,0,0,39836.1687384259,2009-01-23,04:02:59
22.8231533333333,108.329035,0,0,39836.1687962963,2009-01-23,04:03:04
22.8233833333333,108.3288,0,0,39836.1688541667,2009-01-23,04:03:09
22.8236733333333,108.328588333333,0,0,39836.168912037,2009-01-23,04:03:14
22.8239116666667,108.328405,0,0,39836.1689699074,2009-01-23,04:03:19
22.824045,108.328255,0,0,39836.1690277778,2009-01-23,04:03:24
22.8241566666667,108.328163333333,0,0,39836.1690856481,2009-01-23,04:03:29
22.8241683333333,108.328136666667,0,0,39836.1691435185,2009-01-23,04:03:34
22.8241566666667,108.328121666667,0,0,39836.1692013889,2009-01-23,04:03:39
22.824055,108.328111666667,0,0,39836.1692592593,2009-01-23,04:03:44
22.824055,108.328111666667,0,0,39836.1692939815,2009-01-23,04:03:47
22.82406,108.328105,0,0,39836.1693171296,2009-01-23,04:03:49
22.82408,108.328026666667,0,0,39836.169375,2009-01-23,04:03:54
22.8241283333333,108.327951666667,0,0,39836.1694328704,2009-01-23,04:03:59
22.8241433333333,108.32776,0,0,39836.1694907407,2009-01-23,04:04:04
22.8241583333333,108.327608333333,0,0,39836.1695486111,2009-01-23,04:04:09
22.82417,108.327451666667,0,0,39836.1696064815,2009-01-23,04:04:14
22.8241416666667,108.327298333333,0,0,39836.1696643519,2009-01-23,04:04:19
22.8240333333333,108.327088333333,0,0,39836.1697222222,2009-01-23,04:04:24
22.823975,108.326853333333,0,0,39836.1697800926,2009-01-23,04:04:29
22.8240916666667,108.326425,0,0,39836.169837963,2009-01-23,04:04:34
22.824065,108.326166666667,0,0,39836.1698958333,2009-01-23,04:04:39
22.8238816666667,108.325941666667,0,0,39836.1699537037,2009-01-23,04:04:44
22.823855,108.325705,0,0,39836.1700115741,2009-01-23,04:04:49
22.8238566666667,108.325458333333,0,0,39836.1700694444,2009-01-23,04:04:54
22.8238466666667,108.32518,0,0,39836.1701273148,2009-01-23,04:04:59
22.82383,108.324931666667,0,0,39836.1701851852,2009-01-23,04:05:04
22.82382,108.324738333333,0,0,39836.1702430556,2009-01-23,04:05:09
22.8238366666667,108.324641666667,0,0,39836.1703009259,2009-01-23,04:05:14
22.823845,108.324608333333,0,0,39836.1703587963,2009-01-23,04:05:19
22.823855,108.324601666667,0,0,39836.1704166667,2009-01-23,04:05:24
22.823855,108.324601666667,0,0,39836.1704513889,2009-01-23,04:05:27
22.8238466666667,108.32461,0,0,39836.170474537,2009-01-23,04:05:29
22.8238433333333,108.324626666667,0,0,39836.1705324074,2009-01-23,04:05:34
22.823835,108.324626666667,0,0,39836.1705902778,2009-01-23,04:05:39
22.823835,108.324625,0,0,39836.1706481481,2009-01-23,04:05:44
22.823835,108.324625,0,0,39836.1706828704,2009-01-23,04:05:47
22.823835,108.324616666667,0,0,39836.1707060185,2009-01-23,04:05:49
22.82384,108.324598333333,0,0,39836.1707638889,2009-01-23,04:05:54
22.8238466666667,108.324606666667,0,0,39836.1708217593,2009-01-23,04:05:59
22.8238466666667,108.324606666667,0,0,39836.1708564815,2009-01-23,04:06:02
22.82385,108.324601666667,0,0,39836.1708796296,2009-01-23,04:06:04
22.8238566666667,108.32459,0,0,39836.1709375,2009-01-23,04:06:09
22.8238583333333,108.32459,0,0,39836.1709953704,2009-01-23,04:06:14
22.823865,108.324591666667,0,0,39836.1710532407,2009-01-23,04:06:19
22.823865,108.324591666667,0,0,39836.171087963,2009-01-23,04:06:22
22.8238716666667,108.32459,0,0,39836.1711111111,2009-01-23,04:06:24
22.823895,108.324573333333,0,0,39836.1711689815,2009-01-23,04:06:29
22.82399,108.324595,0,0,39836.1712268519,2009-01-23,04:06:34
22.8240033333333,108.324591666667,0,0,39836.1712847222,2009-01-23,04:06:39
22.8240383333333,108.324591666667,0,0,39836.1713425926,2009-01-23,04:06:44
22.8240683333333,108.324566666667,0,0,39836.171400463,2009-01-23,04:06:49
22.824085,108.324401666667,0,0,39836.1714583333,2009-01-23,04:06:54
22.82399,108.324245,0,0,39836.1715162037,2009-01-23,04:06:59
22.8239383333333,108.324001666667,0,0,39836.1715740741,2009-01-23,04:07:04
22.8238866666667,108.323698333333,0,0,39836.1716319444,2009-01-23,04:07:09
22.8237816666667,108.323403333333,0,0,39836.1716898148,2009-01-23,04:07:14
22.82375,108.323166666667,0,0,39836.1717476852,2009-01-23,04:07:19
22.823735,108.323105,0,0,39836.1718055556,2009-01-23,04:07:24
22.8237233333333,108.323061666667,0,0,39836.1718634259,2009-01-23,04:07:29
22.8237166666667,108.323018333333,0,0,39836.1719212963,2009-01-23,04:07:34
22.823715,108.32293,0,0,39836.1719791667,2009-01-23,04:07:39
22.8236433333333,108.32277,0,0,39836.172037037,2009-01-23,04:07:44
22.8235683333333,108.322523333333,0,0,39836.1720949074,2009-01-23,04:07:49
22.82352,108.322248333333,0,0,39836.1721527778,2009-01-23,04:07:54
22.8233283333333,108.321923333333,0,0,39836.1722106481,2009-01-23,04:07:59
22.8232133333333,108.321565,0,0,39836.1722685185,2009-01-23,04:08:04
22.8230566666667,108.321185,0,0,39836.1723263889,2009-01-23,04:08:09
22.8228666666667,108.320865,0,0,39836.1723842593,2009-01-23,04:08:14
22.8227233333333,108.320533333333,0,0,39836.1724421296,2009-01-23,04:08:19
22.8226433333333,108.320093333333,0,0,39836.1725,2009-01-23,04:08:24
22.8226183333333,108.319703333333,0,0,39836.1725578704,2009-01-23,04:08:29
22.82261,108.319478333333,0,0,39836.1726157407,2009-01-23,04:08:34
22.8225533333333,108.319318333333,0,0,39836.1726736111,2009-01-23,04:08:39
22.82251,108.319216666667,0,0,39836.1727314815,2009-01-23,04:08:44
22.822465,108.319121666667,0,0,39836.1727893518,2009-01-23,04:08:49
22.822355,108.319101666667,0,0,39836.1728472222,2009-01-23,04:08:54
22.8221933333333,108.319081666667,0,0,39836.1729050926,2009-01-23,04:08:59
22.8219816666667,108.319021666667,0,0,39836.172962963,2009-01-23,04:09:04
22.82175,108.318916666667,0,0,39836.1730208333,2009-01-23,04:09:09
22.8215816666667,108.318766666667,0,0,39836.1730787037,2009-01-23,04:09:14
22.821245,108.318805,0,0,39836.1731365741,2009-01-23,04:09:19
22.821265,108.318658333333,0,0,39836.1731944444,2009-01-23,04:09:24
22.8213583333333,108.318516666667,0,0,39836.1732523148,2009-01-23,04:09:29
22.821435,108.31839,0,0,39836.1733101852,2009-01-23,04:09:34
22.82151,108.318298333333,0,0,39836.1733680556,2009-01-23,04:09:39
22.8216133333333,108.318261666667,0,0,39836.1734259259,2009-01-23,04:09:44
22.8216083333333,108.318281666667,0,0,39836.1734837963,2009-01-23,04:09:49
22.8215416666667,108.318148333333,0,0,39836.1735416667,2009-01-23,04:09:54
22.8214283333333,108.318093333333,0,0,39836.173599537,2009-01-23,04:09:59
22.8213466666667,108.318043333333,0,0,39836.1736574074,2009-01-23,04:10:04
22.82127,108.318028333333,0,0,39836.1737152778,2009-01-23,04:10:09
22.821275,108.31799,0,0,39836.1737731481,2009-01-23,04:10:14
22.8212583333333,108.317968333333,0,0,39836.1738310185,2009-01-23,04:10:19
22.82129,108.318006666667,0,0,39836.1738888889,2009-01-23,04:10:24
22.821355,108.318163333333,0,0,39836.1739467593,2009-01-23,04:10:29
22.8213,108.318225,0,0,39836.1740046296,2009-01-23,04:10:34
22.8213183333333,108.318315,0,0,39836.1740625,2009-01-23,04:10:39
22.82134,108.318415,0,0,39836.1741203704,2009-01-23,04:10:44
22.821215,108.318448333333,0,0,39836.1741782407,2009-01-23,04:10:49
22.821135,108.318518333333,0,0,39836.1742361111,2009-01-23,04:10:54
22.821145,108.318595,0,0,39836.1742939815,2009-01-23,04:10:59
22.82117,108.318611666667,0,0,39836.1743518518,2009-01-23,04:11:04
22.8211116666667,108.31851,0,0,39836.1744097222,2009-01-23,04:11:09
22.82097,108.318418333333,0,0,39836.1744675926,2009-01-23,04:11:14
22.820885,108.318408333333,0,0,39836.174525463,2009-01-23,04:11:19
22.8207333333333,108.318348333333,0,0,39836.1745833333,2009-01-23,04:11:24
22.8206816666667,108.318333333333,0,0,39836.1746412037,2009-01-23,04:11:29
22.8206333333333,108.318351666667,0,0,39836.1746990741,2009-01-23,04:11:34
22.8205883333333,108.318343333333,0,0,39836.1747569444,2009-01-23,04:11:39
22.8205383333333,108.318293333333,0,0,39836.1748148148,2009-01-23,04:11:44
22.8205666666667,108.318271666667,0,0,39836.1748726852,2009-01-23,04:11:49
22.8205516666667,108.318243333333,0,0,39836.1749305556,2009-01-23,04:11:54
22.8205366666667,108.318203333333,0,0,39836.1749884259,2009-01-23,04:11:59
22.8205116666667,108.318183333333,0,0,39836.1750462963,2009-01-23,04:12:04
22.8204816666667,108.318166666667,0,0,39836.1751041667,2009-01-23,04:12:09
22.82046,108.318151666667,0,0,39836.175162037,2009-01-23,04:12:14
22.8203983333333,108.318105,0,0,39836.1752199074,2009-01-23,04:12:19
22.8203716666667,108.318068333333,0,0,39836.1752777778,2009-01-23,04:12:24
22.8203666666667,108.318053333333,0,0,39836.1753356481,2009-01-23,04:12:29
22.8203633333333,108.318046666667,0,0,39836.1753935185,2009-01-23,04:12:34
22.8203633333333,108.31805,0,0,39836.1754513889,2009-01-23,04:12:39
22.8203633333333,108.318055,0,0,39836.1755092593,2009-01-23,04:12:44
22.8203633333333,108.318055,0,0,39836.1755439815,2009-01-23,04:12:47
22.8203566666667,108.318048333333,0,0,39836.1755671296,2009-01-23,04:12:49
22.8203016666667,108.31799,0,0,39836.175625,2009-01-23,04:12:54
22.82027,108.317895,0,0,39836.1756828704,2009-01-23,04:12:59
22.820195,108.317876666667,0,0,39836.1757407407,2009-01-23,04:13:04
22.82024,108.317835,0,0,39836.1757986111,2009-01-23,04:13:09
22.82028,108.317686666667,0,0,39836.1758564815,2009-01-23,04:13:14
22.8202083333333,108.317616666667,0,0,39836.1759143519,2009-01-23,04:13:19
22.8201933333333,108.317586666667,0,0,39836.1759722222,2009-01-23,04:13:24
22.820185,108.317553333333,0,0,39836.1760300926,2009-01-23,04:13:29
22.820175,108.317533333333,0,0,39836.176087963,2009-01-23,04:13:34
22.8201716666667,108.317555,0,0,39836.1761458333,2009-01-23,04:13:39
22.8201716666667,108.317555,0,0,39836.1761805556,2009-01-23,04:13:42
22.8201666666667,108.31755,0,0,39836.1762037037,2009-01-23,04:13:44
22.8201483333333,108.317493333333,0,0,39836.1762615741,2009-01-23,04:13:49
22.8201383333333,108.317443333333,0,0,39836.1763194444,2009-01-23,04:13:54
22.8201266666667,108.317411666667,0,0,39836.1763773148,2009-01-23,04:13:59
22.8201033333333,108.317358333333,0,0,39836.1764351852,2009-01-23,04:14:04
22.8200866666667,108.317296666667,0,0,39836.1764930556,2009-01-23,04:14:09
22.8200766666667,108.317283333333,0,0,39836.1765509259,2009-01-23,04:14:14
22.8200566666667,108.317251666667,0,0,39836.1766087963,2009-01-23,04:14:19
22.8200733333333,108.317225,0,0,39836.1766666667,2009-01-23,04:14:24
22.8201,108.317201666667,0,0,39836.176724537,2009-01-23,04:14:29
22.8200866666667,108.31712,0,0,39836.1767824074,2009-01-23,04:14:34
22.8200966666667,108.31711,0,0,39836.1768402778,2009-01-23,04:14:39
22.820095,108.317121666667,0,0,39836.1768981481,2009-01-23,04:14:44
22.8200966666667,108.317128333333,0,0,39836.1769560185,2009-01-23,04:14:49
22.8200966666667,108.317128333333,0,0,39836.1769907407,2009-01-23,04:14:52
22.8200966666667,108.317126666667,0,0,39836.1770138889,2009-01-23,04:14:54
22.8201183333333,108.317106666667,0,0,39836.1770717593,2009-01-23,04:14:59
22.820025,108.316511666667,0,0,39836.1772453704,2009-01-23,04:15:14
22.8201566666667,108.316541666667,0,0,39836.1773032407,2009-01-23,04:15:19
22.820145,108.316526666667,0,0,39836.1773611111,2009-01-23,04:15:24
22.820245,108.316573333333,0,0,39836.1774189815,2009-01-23,04:15:29
22.8203083333333,108.316515,0,0,39836.1774768519,2009-01-23,04:15:34
22.8203166666667,108.316433333333,0,0,39836.1775347222,2009-01-23,04:15:39
22.820315,108.316443333333,0,0,39836.1775925926,2009-01-23,04:15:44
22.820295,108.316521666667,0,0,39836.177650463,2009-01-23,04:15:49
22.8202666666667,108.316593333333,0,0,39836.1777083333,2009-01-23,04:15:54
22.8202766666667,108.316588333333,0,0,39836.1777662037,2009-01-23,04:15:59
22.820275,108.31657,0,0,39836.1778240741,2009-01-23,04:16:04
22.82026,108.316451666667,0,0,39836.1778819444,2009-01-23,04:16:09
22.8202116666667,108.316423333333,0,0,39836.1779398148,2009-01-23,04:16:14
22.82019,108.316421666667,0,0,39836.1779976852,2009-01-23,04:16:19
22.82021,108.316378333333,0,0,39836.1780555556,2009-01-23,04:16:24
22.82021,108.316378333333,0,0,39836.1780902778,2009-01-23,04:16:27
22.820215,108.316383333333,0,0,39836.1781134259,2009-01-23,04:16:29
22.8202283333333,108.316361666667,0,0,39836.1781712963,2009-01-23,04:16:34
22.8202283333333,108.316361666667,0,0,39836.1782060185,2009-01-23,04:16:37
22.8202333333333,108.31637,0,0,39836.1782291667,2009-01-23,04:16:39
22.82024,108.31638,0,0,39836.178287037,2009-01-23,04:16:44
22.8202733333333,108.316448333333,0,0,39836.1783449074,2009-01-23,04:16:49
22.8203783333333,108.316633333333,0,0,39836.1784027778,2009-01-23,04:16:54
22.8205283333333,108.316726666667,0,0,39836.1784606481,2009-01-23,04:16:59
22.8206783333333,108.316845,0,0,39836.1785185185,2009-01-23,04:17:04
22.8208033333333,108.31693,0,0,39836.1785763889,2009-01-23,04:17:09
22.8209066666667,108.316976666667,0,0,39836.1786342593,2009-01-23,04:17:14
22.8208983333333,108.317018333333,0,0,39836.1786921296,2009-01-23,04:17:19
22.82076,108.317075,0,0,39836.17875,2009-01-23,04:17:24
22.8206816666667,108.317013333333,0,0,39836.1788078704,2009-01-23,04:17:29
22.8206533333333,108.31697,0,0,39836.1788657407,2009-01-23,04:17:34
22.820655,108.316926666667,0,0,39836.1789236111,2009-01-23,04:17:39
22.8206533333333,108.316886666667,0,0,39836.1789814815,2009-01-23,04:17:44
22.820675,108.31685,0,0,39836.1790393519,2009-01-23,04:17:49
22.8206816666667,108.316825,0,0,39836.1790972222,2009-01-23,04:17:54
22.8206433333333,108.316791666667,0,0,39836.1791550926,2009-01-23,04:17:59
22.8206366666667,108.316766666667,0,0,39836.179212963,2009-01-23,04:18:04
22.82063,108.316741666667,0,0,39836.1792708333,2009-01-23,04:18:09
22.8206216666667,108.316708333333,0,0,39836.1793287037,2009-01-23,04:18:14
22.8205383333333,108.316561666667,0,0,39836.1793865741,2009-01-23,04:18:19
22.8203516666667,108.316413333333,0,0,39836.1794444444,2009-01-23,04:18:24
22.8199966666667,108.31727,0,0,39836.2016666667,2009-01-23,04:50:24
22.8201866666667,108.31753,0,0,39836.201724537,2009-01-23,04:50:29
22.8201283333333,108.317616666667,0,0,39836.2017824074,2009-01-23,04:50:34
22.8200533333333,108.31762,0,0,39836.2018402778,2009-01-23,04:50:39
22.82008,108.317583333333,0,0,39836.2018981481,2009-01-23,04:50:44
22.8202033333333,108.3175,0,0,39836.2019560185,2009-01-23,04:50:49
22.8202433333333,108.317486666667,0,0,39836.2020138889,2009-01-23,04:50:54
22.8202033333333,108.317356666667,0,0,39836.2020717593,2009-01-23,04:50:59
22.8202583333333,108.31731,0,0,39836.2021296296,2009-01-23,04:51:04
22.8202666666667,108.31723,0,0,39836.2021875,2009-01-23,04:51:09
22.8202683333333,108.317091666667,0,0,39836.2022453704,2009-01-23,04:51:14
22.8202316666667,108.316996666667,0,0,39836.2023032407,2009-01-23,04:51:19
22.8202366666667,108.316881666667,0,0,39836.2023611111,2009-01-23,04:51:24
22.8202416666667,108.316866666667,0,0,39836.2024189815,2009-01-23,04:51:29
22.8202633333333,108.316898333333,0,0,39836.2024768519,2009-01-23,04:51:34
22.820275,108.316848333333,0,0,39836.2025347222,2009-01-23,04:51:39
22.8203066666667,108.316866666667,0,0,39836.2025925926,2009-01-23,04:51:44
22.8202966666667,108.316845,0,0,39836.202650463,2009-01-23,04:51:49
22.82031,108.31686,0,0,39836.2027083333,2009-01-23,04:51:54
22.8203316666667,108.316746666667,0,0,39836.2027662037,2009-01-23,04:51:59
22.8203283333333,108.316708333333,0,0,39836.2028240741,2009-01-23,04:52:04
22.8203333333333,108.31667,0,0,39836.2028819444,2009-01-23,04:52:09
22.8203683333333,108.31663,0,0,39836.2029398148,2009-01-23,04:52:14
22.820345,108.316621666667,0,0,39836.2029976852,2009-01-23,04:52:19
22.8203283333333,108.316643333333,0,0,39836.2030555556,2009-01-23,04:52:24
22.8203283333333,108.316643333333,0,0,39836.2030902778,2009-01-23,04:52:27
22.8203266666667,108.31664,0,0,39836.2031134259,2009-01-23,04:52:29
22.820305,108.316661666667,0,0,39836.2031712963,2009-01-23,04:52:34
22.8203,108.316668333333,0,0,39836.2032291667,2009-01-23,04:52:39
22.8203,108.316668333333,0,0,39836.2032638889,2009-01-23,04:52:42
22.8202916666667,108.316666666667,0,0,39836.203287037,2009-01-23,04:52:44
22.8202916666667,108.316651666667,0,0,39836.2033449074,2009-01-23,04:52:49
22.8203016666667,108.31665,0,0,39836.2034027778,2009-01-23,04:52:54
22.8202883333333,108.316653333333,0,0,39836.2034606481,2009-01-23,04:52:59
22.820285,108.316661666667,0,0,39836.2035185185,2009-01-23,04:53:04
22.820285,108.316661666667,0,0,39836.2035532407,2009-01-23,04:53:07
22.8202833333333,108.31666,0,0,39836.2035763889,2009-01-23,04:53:09
22.8203016666667,108.316661666667,0,0,39836.2036342593,2009-01-23,04:53:14
22.8203566666667,108.316645,0,0,39836.2036921296,2009-01-23,04:53:19
22.820385,108.316635,0,0,39836.20375,2009-01-23,04:53:24
22.82035,108.31683,0,0,39836.2071643519,2009-01-23,04:58:19
22.820315,108.316961666667,0,0,39836.2072222222,2009-01-23,04:58:24
22.8202516666667,108.316968333333,0,0,39836.2072800926,2009-01-23,04:58:29
22.8203733333333,108.316955,0,0,39836.207337963,2009-01-23,04:58:34
22.82042,108.31701,0,0,39836.2073958333,2009-01-23,04:58:39
22.8204233333333,108.316936666667,0,0,39836.2074537037,2009-01-23,04:58:44
22.82043,108.316933333333,0,0,39836.2075115741,2009-01-23,04:58:49
22.8204283333333,108.316931666667,0,0,39836.2075694444,2009-01-23,04:58:54
22.82043,108.316928333333,0,0,39836.2076273148,2009-01-23,04:58:59
22.82043,108.316928333333,0,0,39836.207662037,2009-01-23,04:59:02
22.8204316666667,108.316923333333,0,0,39836.2076851852,2009-01-23,04:59:04
22.820435,108.316895,0,0,39836.2077430556,2009-01-23,04:59:09
22.820475,108.316865,0,0,39836.2078009259,2009-01-23,04:59:14
22.8205066666667,108.316821666667,0,0,39836.2078587963,2009-01-23,04:59:19
22.8205266666667,108.31681,0,0,39836.2079166667,2009-01-23,04:59:24
22.82054,108.3168,0,0,39836.207974537,2009-01-23,04:59:29
22.8205666666667,108.316755,0,0,39836.2080324074,2009-01-23,04:59:34
22.8205966666667,108.3167,0,0,39836.2080902778,2009-01-23,04:59:39
22.82062,108.316666666667,0,0,39836.2081481481,2009-01-23,04:59:44
22.82065,108.316636666667,0,0,39836.2082060185,2009-01-23,04:59:49
22.8206566666667,108.316613333333,0,0,39836.2082638889,2009-01-23,04:59:54
22.8206566666667,108.316613333333,0,0,39836.2082986111,2009-01-23,04:59:57
22.8206616666667,108.316611666667,0,0,39836.2083217593,2009-01-23,04:59:59
22.8206433333333,108.316593333333,0,0,39836.2083796296,2009-01-23,05:00:04
22.8206233333333,108.316566666667,0,0,39836.2084375,2009-01-23,05:00:09
22.8206333333333,108.316558333333,0,0,39836.2084953704,2009-01-23,05:00:14
22.8206416666667,108.316548333333,0,0,39836.2085532407,2009-01-23,05:00:19
22.8206416666667,108.316546666667,0,0,39836.2086111111,2009-01-23,05:00:24
22.8206416666667,108.316545,0,0,39836.2086689815,2009-01-23,05:00:29
22.8206416666667,108.316545,0,0,39836.2087037037,2009-01-23,05:00:32
22.8206366666667,108.316545,0,0,39836.2087268519,2009-01-23,05:00:34
22.8206466666667,108.316545,0,0,39836.2087847222,2009-01-23,05:00:39
22.8206466666667,108.316545,0,0,39836.2088194444,2009-01-23,05:00:42
22.820645,108.316541666667,0,0,39836.2088425926,2009-01-23,05:00:44
22.8206833333333,108.31653,0,0,39836.208900463,2009-01-23,05:00:49
22.8207016666667,108.316501666667,0,0,39836.2089583333,2009-01-23,05:00:54
22.8208783333333,108.316418333333,0,0,39836.2090162037,2009-01-23,05:00:59
22.8210133333333,108.316381666667,0,0,39836.2090740741,2009-01-23,05:01:04
22.8209983333333,108.31638,0,0,39836.2091319444,2009-01-23,05:01:09
22.8207183333333,108.316355,0,0,39836.2091898148,2009-01-23,05:01:14
22.8202833333333,108.316433333333,0,0,39836.2092476852,2009-01-23,05:01:19
22.8195566666667,108.316695,0,0,39836.2093055556,2009-01-23,05:01:24
22.8188566666667,108.31706,0,0,39836.2093634259,2009-01-23,05:01:29
22.8182816666667,108.317313333333,0,0,39836.2094212963,2009-01-23,05:01:34
22.817815,108.31755,0,0,39836.2094791667,2009-01-23,05:01:39
22.8173116666667,108.317721666667,0,0,39836.209537037,2009-01-23,05:01:44
22.8168633333333,108.317848333333,0,0,39836.2095949074,2009-01-23,05:01:49
22.8163433333333,108.318005,0,0,39836.2096527778,2009-01-23,05:01:54
22.815975,108.318096666667,0,0,39836.2097106481,2009-01-23,05:01:59
22.81575,108.318465,0,0,39836.2097685185,2009-01-23,05:02:04
22.8157916666667,108.319113333333,0,0,39836.2098263889,2009-01-23,05:02:09
22.8158233333333,108.319935,0,0,39836.2098842593,2009-01-23,05:02:14
22.8158283333333,108.320546666667,0,0,39836.2099421296,2009-01-23,05:02:19
22.81575,108.320995,0,0,39836.21,2009-01-23,05:02:24
22.8158166666667,108.32175,0,0,39836.2100578704,2009-01-23,05:02:29
22.8157816666667,108.322623333333,0,0,39836.2101157407,2009-01-23,05:02:34
22.8157566666667,108.323543333333,0,0,39836.2101736111,2009-01-23,05:02:39
22.815775,108.324453333333,0,0,39836.2102314815,2009-01-23,05:02:44
22.8157666666667,108.325316666667,0,0,39836.2102893519,2009-01-23,05:02:49
22.815755,108.326091666667,0,0,39836.2103472222,2009-01-23,05:02:54
22.8157616666667,108.32657,0,0,39836.2104050926,2009-01-23,05:02:59
22.8157633333333,108.326675,0,0,39836.210462963,2009-01-23,05:03:04
22.8157666666667,108.326663333333,0,0,39836.2105208333,2009-01-23,05:03:09
22.8157616666667,108.326661666667,0,0,39836.2105787037,2009-01-23,05:03:14
22.8157566666667,108.32666,0,0,39836.2106365741,2009-01-23,05:03:19
22.8157566666667,108.32666,0,0,39836.2106712963,2009-01-23,05:03:22
22.8157533333333,108.32666,0,0,39836.2106944444,2009-01-23,05:03:24
22.8157483333333,108.326726666667,0,0,39836.2107523148,2009-01-23,05:03:29
22.8157416666667,108.326978333333,0,0,39836.2108101852,2009-01-23,05:03:34
22.8157366666667,108.327415,0,0,39836.2108680556,2009-01-23,05:03:39
22.815725,108.327926666667,0,0,39836.2109259259,2009-01-23,05:03:44
22.8157016666667,108.328471666667,0,0,39836.2109837963,2009-01-23,05:03:49
22.8156916666667,108.329015,0,0,39836.2110416667,2009-01-23,05:03:54
22.8157,108.329525,0,0,39836.211099537,2009-01-23,05:03:59
22.8156916666667,108.3299,0,0,39836.2111574074,2009-01-23,05:04:04
22.8157066666667,108.330216666667,0,0,39836.2112152778,2009-01-23,05:04:09
22.8156966666667,108.330648333333,0,0,39836.2112731481,2009-01-23,05:04:14
22.8157233333333,108.331148333333,0,0,39836.2113310185,2009-01-23,05:04:19
22.81573,108.331555,0,0,39836.2113888889,2009-01-23,05:04:24
22.815725,108.331811666667,0,0,39836.2114467593,2009-01-23,05:04:29
22.8157266666667,108.332035,0,0,39836.2115046296,2009-01-23,05:04:34
22.81585,108.332016666667,0,0,39836.2115625,2009-01-23,05:04:39
22.8159233333333,108.33188,0,0,39836.2116203704,2009-01-23,05:04:44
22.8159516666667,108.331815,0,0,39836.2116782407,2009-01-23,05:04:49
22.8159533333333,108.331798333333,0,0,39836.2117361111,2009-01-23,05:04:54
22.8159633333333,108.331786666667,0,0,39836.2117939815,2009-01-23,05:04:59
22.816,108.331778333333,0,0,39836.2118518518,2009-01-23,05:05:04
22.8159983333333,108.331776666667,0,0,39836.2119097222,2009-01-23,05:05:09
22.8159983333333,108.331776666667,0,0,39836.2119444444,2009-01-23,05:05:12
22.815995,108.331781666667,0,0,39836.2119675926,2009-01-23,05:05:14
22.81598,108.331803333333,0,0,39836.212025463,2009-01-23,05:05:19
22.8159233333333,108.331778333333,0,0,39836.2120833333,2009-01-23,05:05:24
22.8158366666667,108.33177,0,0,39836.2121412037,2009-01-23,05:05:29
22.8157383333333,108.331813333333,0,0,39836.2121990741,2009-01-23,05:05:34
22.81579,108.33182,0,0,39836.2122569444,2009-01-23,05:05:39
22.8159783333333,108.331883333333,0,0,39836.2123148148,2009-01-23,05:05:44
22.816,108.331856666667,0,0,39836.2123726852,2009-01-23,05:05:49
22.8160433333333,108.33189,0,0,39836.2124305556,2009-01-23,05:05:54
22.8161233333333,108.331921666667,0,0,39836.2124884259,2009-01-23,05:05:59
22.8161833333333,108.331971666667,0,0,39836.2125462963,2009-01-23,05:06:04
22.8161516666667,108.331973333333,0,0,39836.2126041667,2009-01-23,05:06:09
22.81614,108.332003333333,0,0,39836.212662037,2009-01-23,05:06:14
22.8161533333333,108.332041666667,0,0,39836.2127199074,2009-01-23,05:06:19
22.8161533333333,108.332041666667,0,0,39836.2127546296,2009-01-23,05:06:22
22.8161566666667,108.33204,0,0,39836.2127777778,2009-01-23,05:06:24
22.8161716666667,108.332018333333,0,0,39836.2128356481,2009-01-23,05:06:29
22.81617,108.332068333333,0,0,39836.2128935185,2009-01-23,05:06:34
22.816155,108.332103333333,0,0,39836.2129513889,2009-01-23,05:06:39
22.8161433333333,108.332075,0,0,39836.2130092593,2009-01-23,05:06:44
22.81613,108.332026666667,0,0,39836.2130671296,2009-01-23,05:06:49
22.8161916666667,108.332008333333,0,0,39836.213125,2009-01-23,05:06:54
22.8158866666667,108.332468333333,0,0,39836.233900463,2009-01-23,05:36:49
22.8159583333333,108.332445,0,0,39836.2339583333,2009-01-23,05:36:54
22.8159716666667,108.33248,0,0,39836.2340162037,2009-01-23,05:36:59
22.81596,108.33249,0,0,39836.2340740741,2009-01-23,05:37:04
22.8159583333333,108.332505,0,0,39836.2341319444,2009-01-23,05:37:09
22.81599,108.332495,0,0,39836.2341898148,2009-01-23,05:37:14
22.815995,108.332448333333,0,0,39836.2342476852,2009-01-23,05:37:19
22.8159266666667,108.332451666667,0,0,39836.2343055556,2009-01-23,05:37:24
22.8159083333333,108.332468333333,0,0,39836.2343634259,2009-01-23,05:37:29
22.8159,108.33248,0,0,39836.2344212963,2009-01-23,05:37:34
22.8159,108.33248,0,0,39836.2344560185,2009-01-23,05:37:37
22.8158966666667,108.332486666667,0,0,39836.2344791667,2009-01-23,05:37:39
22.815915,108.332485,0,0,39836.234537037,2009-01-23,05:37:44
22.8158716666667,108.332471666667,0,0,39836.2345949074,2009-01-23,05:37:49
22.81584,108.33247,0,0,39836.2346527778,2009-01-23,05:37:54
22.8157916666667,108.332466666667,0,0,39836.2347106481,2009-01-23,05:37:59
22.81574,108.33246,0,0,39836.2347685185,2009-01-23,05:38:04
22.8157,108.332468333333,0,0,39836.2348263889,2009-01-23,05:38:09
22.8156483333333,108.332473333333,0,0,39836.2348842593,2009-01-23,05:38:14
22.81559,108.332475,0,0,39836.2349421296,2009-01-23,05:38:19
22.81557,108.332468333333,0,0,39836.235,2009-01-23,05:38:24
22.815555,108.332458333333,0,0,39836.2350578704,2009-01-23,05:38:29
22.815525,108.332468333333,0,0,39836.2351157407,2009-01-23,05:38:34
22.815485,108.332476666667,0,0,39836.2351736111,2009-01-23,05:38:39
22.8154616666667,108.332493333333,0,0,39836.2352314815,2009-01-23,05:38:44
22.8154416666667,108.332496666667,0,0,39836.2352893518,2009-01-23,05:38:49
22.8154,108.332501666667,0,0,39836.2353472222,2009-01-23,05:38:54
22.8153466666667,108.332496666667,0,0,39836.2354050926,2009-01-23,05:38:59
22.8152716666667,108.332475,0,0,39836.235462963,2009-01-23,05:39:04
22.8152483333333,108.33247,0,0,39836.2355208333,2009-01-23,05:39:09
22.8152033333333,108.332443333333,0,0,39836.2355787037,2009-01-23,05:39:14
22.81515,108.332423333333,0,0,39836.2356365741,2009-01-23,05:39:19
22.8151083333333,108.332426666667,0,0,39836.2356944444,2009-01-23,05:39:24
22.815055,108.332411666667,0,0,39836.2357523148,2009-01-23,05:39:29
22.8149966666667,108.33239,0,0,39836.2358101852,2009-01-23,05:39:34
22.8149466666667,108.332391666667,0,0,39836.2358680556,2009-01-23,05:39:39
22.81492,108.332381666667,0,0,39836.2359259259,2009-01-23,05:39:44
22.8148883333333,108.332383333333,0,0,39836.2359837963,2009-01-23,05:39:49
22.8148866666667,108.332393333333,0,0,39836.2360416667,2009-01-23,05:39:54
22.814835,108.33238,0,0,39836.236099537,2009-01-23,05:39:59
22.8147666666667,108.332356666667,0,0,39836.2361574074,2009-01-23,05:40:04
22.81471,108.332351666667,0,0,39836.2362152778,2009-01-23,05:40:09
22.8146433333333,108.332338333333,0,0,39836.2362731481,2009-01-23,05:40:14
22.8145666666667,108.332321666667,0,0,39836.2363310185,2009-01-23,05:40:19
22.8144916666667,108.332293333333,0,0,39836.2363888889,2009-01-23,05:40:24
22.8144333333333,108.332288333333,0,0,39836.2364467593,2009-01-23,05:40:29
22.8143816666667,108.33228,0,0,39836.2365046296,2009-01-23,05:40:34
22.8143366666667,108.332285,0,0,39836.2365625,2009-01-23,05:40:39
22.814295,108.332308333333,0,0,39836.2366203704,2009-01-23,05:40:44
22.8142566666667,108.332328333333,0,0,39836.2366782407,2009-01-23,05:40:49
22.8142383333333,108.332341666667,0,0,39836.2367361111,2009-01-23,05:40:54
22.814215,108.332356666667,0,0,39836.2367939815,2009-01-23,05:40:59
22.81418,108.332361666667,0,0,39836.2368518518,2009-01-23,05:41:04
22.814115,108.33232,0,0,39836.2369097222,2009-01-23,05:41:09
22.8140616666667,108.332295,0,0,39836.2369675926,2009-01-23,05:41:14
22.8140083333333,108.332263333333,0,0,39836.237025463,2009-01-23,05:41:19
22.8139416666667,108.332231666667,0,0,39836.2370833333,2009-01-23,05:41:24
22.8138433333333,108.332166666667,0,0,39836.2371412037,2009-01-23,05:41:29
22.8137833333333,108.332161666667,0,0,39836.2371990741,2009-01-23,05:41:34
22.8137516666667,108.332203333333,0,0,39836.2372569444,2009-01-23,05:41:39
22.8137366666667,108.332206666667,0,0,39836.2373148148,2009-01-23,05:41:44
22.8137366666667,108.332206666667,0,0,39836.237349537,2009-01-23,05:41:47
22.81374,108.332215,0,0,39836.2373726852,2009-01-23,05:41:49
22.8137483333333,108.332236666667,0,0,39836.2374305556,2009-01-23,05:41:54
22.8137683333333,108.332275,0,0,39836.2374884259,2009-01-23,05:41:59
22.8137683333333,108.33229,0,0,39836.2375462963,2009-01-23,05:42:04
22.8137683333333,108.33229,0,0,39836.2375810185,2009-01-23,05:42:07
22.8137666666667,108.332291666667,0,0,39836.2376041667,2009-01-23,05:42:09
22.813755,108.332281666667,0,0,39836.237662037,2009-01-23,05:42:14
22.8137533333333,108.33228,0,0,39836.2377199074,2009-01-23,05:42:19
22.8137483333333,108.332276666667,0,0,39836.2377777778,2009-01-23,05:42:24
22.8137483333333,108.332276666667,0,0,39836.2378125,2009-01-23,05:42:27
22.8137566666667,108.332273333333,0,0,39836.2378356481,2009-01-23,05:42:29
22.813715,108.332225,0,0,39836.2378935185,2009-01-23,05:42:34
22.8137133333333,108.332283333333,0,0,39836.2379513889,2009-01-23,05:42:39
22.8137066666667,108.332361666667,0,0,39836.2380092593,2009-01-23,05:42:44
22.8137083333333,108.332426666667,0,0,39836.2380671296,2009-01-23,05:42:49
22.8137,108.332491666667,0,0,39836.238125,2009-01-23,05:42:54
22.8136916666667,108.332548333333,0,0,39836.2381828704,2009-01-23,05:42:59
22.81367,108.332585,0,0,39836.2382407407,2009-01-23,05:43:04
22.8136533333333,108.332611666667,0,0,39836.2382986111,2009-01-23,05:43:09
22.8136383333333,108.332663333333,0,0,39836.2383564815,2009-01-23,05:43:14
22.8136266666667,108.332691666667,0,0,39836.2384143519,2009-01-23,05:43:19
22.8136366666667,108.332718333333,0,0,39836.2384722222,2009-01-23,05:43:24
22.81364,108.332741666667,0,0,39836.2385300926,2009-01-23,05:43:29
22.8136433333333,108.332803333333,0,0,39836.238587963,2009-01-23,05:43:34
22.8136183333333,108.332863333333,0,0,39836.2386458333,2009-01-23,05:43:39
22.8136166666667,108.332931666667,0,0,39836.2387037037,2009-01-23,05:43:44
22.8136183333333,108.332985,0,0,39836.2387615741,2009-01-23,05:43:49
22.813595,108.333048333333,0,0,39836.2388194444,2009-01-23,05:43:54
22.8135683333333,108.333096666667,0,0,39836.2388773148,2009-01-23,05:43:59
22.8135366666667,108.333133333333,0,0,39836.2389351852,2009-01-23,05:44:04
22.813505,108.333175,0,0,39836.2389930556,2009-01-23,05:44:09
22.813465,108.333238333333,0,0,39836.2390509259,2009-01-23,05:44:14
22.8134416666667,108.333293333333,0,0,39836.2391087963,2009-01-23,05:44:19
22.813435,108.333341666667,0,0,39836.2391666667,2009-01-23,05:44:24
22.8134083333333,108.333386666667,0,0,39836.239224537,2009-01-23,05:44:29
22.8133833333333,108.333428333333,0,0,39836.2392824074,2009-01-23,05:44:34
22.81336,108.333476666667,0,0,39836.2393402778,2009-01-23,05:44:39
22.813315,108.333511666667,0,0,39836.2393981481,2009-01-23,05:44:44
22.8133566666667,108.333541666667,0,0,39836.2394560185,2009-01-23,05:44:49
22.81338,108.333571666667,0,0,39836.2395138889,2009-01-23,05:44:54
22.81339,108.333606666667,0,0,39836.2395717593,2009-01-23,05:44:59
22.8134016666667,108.333608333333,0,0,39836.2396296296,2009-01-23,05:45:04
22.8134016666667,108.33361,0,0,39836.2396875,2009-01-23,05:45:09
22.8134016666667,108.33361,0,0,39836.2397453704,2009-01-23,05:45:14
22.8134016666667,108.33361,0,0,39836.2397800926,2009-01-23,05:45:17
22.8134083333333,108.333615,0,0,39836.2398032407,2009-01-23,05:45:19
22.8134066666667,108.333655,0,0,39836.2398611111,2009-01-23,05:45:24
22.8133833333333,108.333671666667,0,0,39836.2399189815,2009-01-23,05:45:29
22.8133683333333,108.333728333333,0,0,39836.2399768519,2009-01-23,05:45:34
22.8133683333333,108.333728333333,0,0,39836.2400115741,2009-01-23,05:45:37
22.8133666666667,108.33373,0,0,39836.2400347222,2009-01-23,05:45:39
22.8133866666667,108.333806666667,0,0,39836.2400925926,2009-01-23,05:45:44
22.8133883333333,108.333981666667,0,0,39836.240150463,2009-01-23,05:45:49
22.8133933333333,108.334105,0,0,39836.2402083333,2009-01-23,05:45:54
22.8134316666667,108.334133333333,0,0,39836.2402662037,2009-01-23,05:45:59
22.8134433333333,108.334158333333,0,0,39836.2403240741,2009-01-23,05:46:04
22.8134433333333,108.334158333333,0,0,39836.2403587963,2009-01-23,05:46:07
22.8134416666667,108.33416,0,0,39836.2403819444,2009-01-23,05:46:09
22.81347,108.334135,0,0,39836.2404398148,2009-01-23,05:46:14
22.813545,108.334075,0,0,39836.2404976852,2009-01-23,05:46:19
22.8135833333333,108.33402,0,0,39836.2405555556,2009-01-23,05:46:24
22.8135833333333,108.333961666667,0,0,39836.2406134259,2009-01-23,05:46:29
22.8135816666667,108.333955,0,0,39836.2406712963,2009-01-23,05:46:34
22.81358,108.333955,0,0,39836.2407291667,2009-01-23,05:46:39
22.8135833333333,108.333955,0,0,39836.240787037,2009-01-23,05:46:44
22.8135833333333,108.333955,0,0,39836.2408217593,2009-01-23,05:46:47
22.8135916666667,108.333958333333,0,0,39836.2408449074,2009-01-23,05:46:49
