# Supplementary material for: Research on differential privacy protection method based on user tendency
Source: PLoS One. 2023 Oct 26;18(10):e0288823. doi: 10.1371/journal.pone.0288823 (PMC10602288; doi:10.1371/journal.pone.0288823)
Supplement: S2 Data — (ZIP) [file pone.0288823.s002.zip › Data 5-2/023/Trajectory/20090123114454.plt]

Geolife trajectory
WGS 84
Altitude is in Feet
Reserved 3
0,2,255,My Track,0,0,2,8421376
0
22.813473,108.333079,0,198.472427821522,39836.4895138889,2009-01-23,11:44:54
22.813515,108.333056,0,214.628559711286,39836.4895717593,2009-01-23,11:44:59
22.813519,108.333012,0,205.929835958005,39836.4896296296,2009-01-23,11:45:04
22.81354,108.332943,0,201.178937007874,39836.4896875,2009-01-23,11:45:09
22.813502,108.332913,0,209.959284776903,39836.4897453704,2009-01-23,11:45:14
22.813503,108.332851,0,214.047217847769,39836.4898032407,2009-01-23,11:45:19
22.813505,108.332794,0,220.473106955381,39836.4898611111,2009-01-23,11:45:24
22.813503,108.332744,0,234.378277559055,39836.4899189815,2009-01-23,11:45:29
22.813502,108.332716,0,230.188795931759,39836.4899768519,2009-01-23,11:45:34
22.813505,108.332697,0,229.53125984252,39836.4900347222,2009-01-23,11:45:39
22.813465,108.33264,0,232.963385826772,39836.4900925926,2009-01-23,11:45:44
22.813492,108.332614,0,234.297880577428,39836.490150463,2009-01-23,11:45:49
22.813539,108.332562,0,237.735639763779,39836.4902083333,2009-01-23,11:45:54
22.813572,108.332465,0,250.089248687664,39836.4902662037,2009-01-23,11:45:59
22.813637,108.332412,0,264.374914698163,39836.4903240741,2009-01-23,11:46:04
22.813728,108.332388,0,275.839183070866,39836.4903819444,2009-01-23,11:46:09
22.813748,108.332363,0,284.516768372703,39836.4904398148,2009-01-23,11:46:14
22.813743,108.332391,0,289.303461286089,39836.4904976852,2009-01-23,11:46:19
22.813711,108.332444,0,284.190692257218,39836.4905555556,2009-01-23,11:46:24
22.813736,108.332538,0,273.17345144357,39836.4906134259,2009-01-23,11:46:29
22.813768,108.332604,0,260.755082020997,39836.4906712963,2009-01-23,11:46:34
22.813816,108.332609,0,247.713172572178,39836.4907291667,2009-01-23,11:46:39
22.813865,108.332622,0,237.247162073491,39836.490787037,2009-01-23,11:46:44
22.813912,108.33257,0,228.89312335958,39836.4908449074,2009-01-23,11:46:49
22.813912,108.33257,0,228.89312335958,39836.4908796296,2009-01-23,11:46:52
22.813918,108.332577,0,224.423871391076,39836.4909027778,2009-01-23,11:46:54
22.813942,108.332572,0,218.966400918635,39836.4909606481,2009-01-23,11:46:59
22.813953,108.332573,0,213.123405511811,39836.4910185185,2009-01-23,11:47:04
22.813985,108.332521,0,211.926482939633,39836.4910763889,2009-01-23,11:47:09
22.813985,108.332521,0,211.926482939633,39836.4911111111,2009-01-23,11:47:12
22.813992,108.332515,0,209.168910761155,39836.4911342593,2009-01-23,11:47:14
22.814002,108.332507,0,209.122578740157,39836.4911921296,2009-01-23,11:47:19
22.814018,108.332504,0,208.585456036745,39836.49125,2009-01-23,11:47:24
22.814047,108.332486,0,209.416040026247,39836.4913078704,2009-01-23,11:47:29
22.814104,108.332462,0,214.584406167979,39836.4913657407,2009-01-23,11:47:34
22.814184,108.33244,0,227.828989501312,39836.4914236111,2009-01-23,11:47:39
22.814201,108.332448,0,233.289137139108,39836.4914814815,2009-01-23,11:47:44
22.814207,108.33243,0,235.911092519685,39836.4915393519,2009-01-23,11:47:49
22.814232,108.332413,0,231.486742125984,39836.4915972222,2009-01-23,11:47:54
22.814382,108.332375,0,241.316722440945,39836.4916550926,2009-01-23,11:47:59
22.814649,108.332367,0,244.116371391076,39836.4961689815,2009-01-23,11:54:29
22.814681,108.332363,0,242.352749343832,39836.4962268519,2009-01-23,11:54:34
22.814683,108.332349,0,241.415695538058,39836.4962847222,2009-01-23,11:54:39
22.814637,108.332392,0,237.953106955381,39836.4963425926,2009-01-23,11:54:44
22.814593,108.33241,0,232.516410761155,39836.496400463,2009-01-23,11:54:49
22.814573,108.332405,0,228.06530511811,39836.4964583333,2009-01-23,11:54:54
22.814624,108.332413,0,227.222017716535,39836.4965162037,2009-01-23,11:54:59
22.81472,108.332448,0,227.416230314961,39836.4965740741,2009-01-23,11:55:04
22.814759,108.332463,0,226.114753937008,39836.4966319444,2009-01-23,11:55:09
22.814759,108.332463,0,226.114753937008,39836.4966666667,2009-01-23,11:55:12
22.814759,108.332468,0,223.380236220472,39836.4966898148,2009-01-23,11:55:14
22.814735,108.332464,0,218.628261154856,39836.4967476852,2009-01-23,11:55:19
22.814715,108.332443,0,215.74906496063,39836.4968055556,2009-01-23,11:55:24
22.814706,108.332413,0,214.083887795276,39836.4968634259,2009-01-23,11:55:29
22.814679,108.332413,0,213.121853674541,39836.4969212963,2009-01-23,11:55:34
22.81466,108.332424,0,212.835252624672,39836.4969791667,2009-01-23,11:55:39
22.81464,108.332436,0,215.819803149606,39836.497037037,2009-01-23,11:55:44
22.814656,108.332434,0,217.761292650919,39836.4970949074,2009-01-23,11:55:49
22.814739,108.332397,0,218.929806430446,39836.4971527778,2009-01-23,11:55:54
22.814948,108.332371,0,215.716325459318,39836.4972106481,2009-01-23,11:55:59
22.815165,108.332377,0,210.812060367454,39836.4972685185,2009-01-23,11:56:04
22.815347,108.332418,0,213.485075459318,39836.4973263889,2009-01-23,11:56:09
22.815411,108.332426,0,221.900515091864,39836.4973842593,2009-01-23,11:56:14
22.815403,108.332415,0,218.469790026247,39836.4974421296,2009-01-23,11:56:19
22.815407,108.332452,0,225.442401574803,39836.4975,2009-01-23,11:56:24
22.81537,108.332481,0,247.303494094488,39836.4975578704,2009-01-23,11:56:29
22.815384,108.332445,0,256.732230971129,39836.4976157407,2009-01-23,11:56:34
22.815364,108.332416,0,263.663162729659,39836.4976736111,2009-01-23,11:56:39
22.815364,108.332416,0,263.663162729659,39836.4977083333,2009-01-23,11:56:42
22.81536,108.332421,0,271.613628608924,39836.4977314815,2009-01-23,11:56:44
22.815329,108.332424,0,273.827880577428,39836.4977893519,2009-01-23,11:56:49
22.815387,108.332468,0,274.76155511811,39836.4978472222,2009-01-23,11:56:54
22.815392,108.332445,0,278.56188648294,39836.4979050926,2009-01-23,11:56:59
22.815385,108.332401,0,280.635564304462,39836.497962963,2009-01-23,11:57:04
22.815385,108.332401,0,280.635564304462,39836.4979976852,2009-01-23,11:57:07
22.815383,108.332405,0,281.697096456693,39836.4980208333,2009-01-23,11:57:09
22.815397,108.332401,0,282.372001312336,39836.4980787037,2009-01-23,11:57:14
22.815387,108.332368,0,283.457162073491,39836.4981365741,2009-01-23,11:57:19
22.815437,108.332434,0,286.828864829396,39836.4981944444,2009-01-23,11:57:24
22.815437,108.332434,0,286.828864829396,39836.4982291667,2009-01-23,11:57:27
22.815443,108.332438,0,287.364124015748,39836.4982523148,2009-01-23,11:57:29
22.815433,108.332432,0,289.459780183727,39836.4983101852,2009-01-23,11:57:34
22.815433,108.332432,0,289.459780183727,39836.4983449074,2009-01-23,11:57:37
22.815436,108.332426,0,289.598674540682,39836.4983680556,2009-01-23,11:57:39
22.815433,108.332413,0,289.281509186352,39836.4984259259,2009-01-23,11:57:44
22.815429,108.332407,0,289.076833989501,39836.4984837963,2009-01-23,11:57:49
22.815427,108.332407,0,288.923418635171,39836.4985416667,2009-01-23,11:57:54
22.815426,108.332407,0,288.936459973753,39836.498599537,2009-01-23,11:57:59
22.815421,108.332404,0,294.946735564304,39836.4986574074,2009-01-23,11:58:04
22.815423,108.332409,0,297.081938976378,39836.4987152778,2009-01-23,11:58:09
22.815423,108.332409,0,297.081938976378,39836.49875,2009-01-23,11:58:12
22.815427,108.332411,0,297.089898293963,39836.4987731481,2009-01-23,11:58:14
22.815544,108.332479,0,297.549438976378,39836.4988310185,2009-01-23,11:58:19
22.815518,108.332482,0,301.355777559055,39836.4988888889,2009-01-23,11:58:24
22.815481,108.332491,0,304.637644356955,39836.4989467593,2009-01-23,11:58:29
22.815481,108.332491,0,304.637644356955,39836.4989814815,2009-01-23,11:58:32
22.815478,108.332492,0,304.794835958005,39836.4990046296,2009-01-23,11:58:34
22.815474,108.332449,0,306.660334645669,39836.4990625,2009-01-23,11:58:39
22.815587,108.332401,0,310.434281496063,39836.4991203704,2009-01-23,11:58:44
22.815771,108.332404,0,317.954566929134,39836.4991782407,2009-01-23,11:58:49
22.815966,108.332394,0,320.883799212598,39836.4992361111,2009-01-23,11:58:54
22.816185,108.332391,0,321.057060367454,39836.4992939815,2009-01-23,11:58:59
22.816419,108.332414,0,318.143999343832,39836.4993518519,2009-01-23,11:59:04
22.816676,108.332369,0,303.269960629921,39836.4994097222,2009-01-23,11:59:09
22.816937,108.332365,0,291.175718503937,39836.4994675926,2009-01-23,11:59:14
22.817167,108.332349,0,299.729173228346,39836.499525463,2009-01-23,11:59:19
22.817353,108.332346,0,323.974327427822,39836.4995833333,2009-01-23,11:59:24
22.817547,108.332345,0,339.022585301837,39836.4996412037,2009-01-23,11:59:29
22.817712,108.332394,0,342.066207349081,39836.4996990741,2009-01-23,11:59:34
22.817837,108.332382,0,331.757788713911,39836.4997569444,2009-01-23,11:59:39
22.817826,108.332365,0,341.318887795276,39836.4998148148,2009-01-23,11:59:44
22.817847,108.33236,0,348.646410761155,39836.4998726852,2009-01-23,11:59:49
22.817858,108.332348,0,350.219721128609,39836.4999305556,2009-01-23,11:59:54
22.817991,108.332322,0,347.451663385827,39836.4999884259,2009-01-23,11:59:59
22.818123,108.332335,0,350.137319553806,39836.5000462963,2009-01-23,12:00:04
22.818375,108.332324,0,350.802690288714,39836.5001041667,2009-01-23,12:00:09
22.818652,108.332327,0,365.845337926509,39836.500162037,2009-01-23,12:00:14
22.818857,108.33231,0,352.567762467192,39836.5002199074,2009-01-23,12:00:19
22.818937,108.33236,0,339.998684383202,39836.5002777778,2009-01-23,12:00:24
22.819007,108.332382,0,327.918336614173,39836.5003356481,2009-01-23,12:00:29
22.818988,108.332419,0,316.01187335958,39836.5003935185,2009-01-23,12:00:34
22.819046,108.332434,0,330.440692257218,39836.5004513889,2009-01-23,12:00:39
22.819218,108.332382,0,348.798172572178,39836.5005092593,2009-01-23,12:00:44
22.81938,108.332278,0,359.607057086614,39836.5005671296,2009-01-23,12:00:49
22.819551,108.332213,0,364.91687007874,39836.500625,2009-01-23,12:00:54
22.81968,108.332138,0,368.867608267716,39836.5006828704,2009-01-23,12:00:59
22.819804,108.332012,0,371.347211286089,39836.5007407407,2009-01-23,12:01:04
22.819979,108.331919,0,385.407949475066,39836.5007986111,2009-01-23,12:01:09
22.820182,108.331806,0,382.703221784777,39836.5008564815,2009-01-23,12:01:14
22.820319,108.331708,0,374.702417979003,39836.5009143518,2009-01-23,12:01:19
22.820482,108.331632,0,364.410019685039,39836.5009722222,2009-01-23,12:01:24
22.820488,108.331352,0,346.635032808399,39836.5010300926,2009-01-23,12:01:29
22.820545,108.331097,0,333.726712598425,39836.501087963,2009-01-23,12:01:34
22.820548,108.330878,0,314.644140419947,39836.5011458333,2009-01-23,12:01:39
22.820594,108.330868,0,297.483510498688,39836.5012037037,2009-01-23,12:01:44
22.820603,108.330877,0,280.57343832021,39836.5012615741,2009-01-23,12:01:49
22.820661,108.330827,0,272.881289370079,39836.5013194444,2009-01-23,12:01:54
22.820977,108.330688,0,275.435784120735,39836.5013773148,2009-01-23,12:01:59
22.821225,108.330529,0,275.524796587926,39836.5014351852,2009-01-23,12:02:04
22.821384,108.330388,0,270.813143044619,39836.5014930556,2009-01-23,12:02:09
22.821576,108.330192,0,269.715442913386,39836.5015509259,2009-01-23,12:02:14
22.821774,108.330028,0,271.406272965879,39836.5016087963,2009-01-23,12:02:19
22.821861,108.329961,0,271.880082020997,39836.5016666667,2009-01-23,12:02:24
22.821907,108.329977,0,273.838543307087,39836.501724537,2009-01-23,12:02:29
22.82193,108.329964,0,277.453395669291,39836.5017824074,2009-01-23,12:02:34
22.82205,108.329866,0,281.938467847769,39836.5018402778,2009-01-23,12:02:39
22.822194,108.329725,0,286.003999343832,39836.5018981481,2009-01-23,12:02:44
22.822412,108.32961,0,288.802270341207,39836.5019560185,2009-01-23,12:02:49
22.82267,108.32942,0,294.366971784777,39836.5020138889,2009-01-23,12:02:54
22.8229,108.329279,0,297.228969816273,39836.5020717593,2009-01-23,12:02:59
22.823154,108.329035,0,298.279314304462,39836.5021296296,2009-01-23,12:03:04
22.823384,108.3288,0,297.20969816273,39836.5021875,2009-01-23,12:03:09
22.823674,108.328589,0,298.495055774278,39836.5022453704,2009-01-23,12:03:14
22.823912,108.328406,0,303.91530511811,39836.5023032407,2009-01-23,12:03:19
22.824044,108.328255,0,313.641279527559,39836.5023611111,2009-01-23,12:03:24
22.824157,108.328164,0,325.189576771654,39836.5024189815,2009-01-23,12:03:29
22.824168,108.328137,0,330.284222440945,39836.5024768518,2009-01-23,12:03:34
22.824157,108.328121,0,336.423307086614,39836.5025347222,2009-01-23,12:03:39
22.824055,108.328111,0,341.136187664042,39836.5025925926,2009-01-23,12:03:44
22.824055,108.328111,0,341.136187664042,39836.5026273148,2009-01-23,12:03:47
22.824059,108.328104,0,348.666482939633,39836.502650463,2009-01-23,12:03:49
22.82408,108.328027,0,352.738398950131,39836.5027083333,2009-01-23,12:03:54
22.824129,108.327952,0,347.588681102362,39836.5027662037,2009-01-23,12:03:59
22.824143,108.327759,0,321.866459973753,39836.5028240741,2009-01-23,12:04:04
22.824158,108.327609,0,315.575337926509,39836.5028819444,2009-01-23,12:04:09
22.824169,108.327452,0,304.564580052493,39836.5029398148,2009-01-23,12:04:14
22.824141,108.327299,0,293.019137139108,39836.5029976852,2009-01-23,12:04:19
22.824033,108.327088,0,293.611791338583,39836.5030555556,2009-01-23,12:04:24
22.823975,108.326854,0,305.334101049869,39836.5031134259,2009-01-23,12:04:29
22.824091,108.326425,0,335.090718503937,39836.5031712963,2009-01-23,12:04:34
22.824066,108.326167,0,357.020770997375,39836.5032291667,2009-01-23,12:04:39
22.823882,108.325942,0,372.876771653543,39836.503287037,2009-01-23,12:04:44
22.823855,108.325704,0,390.617063648294,39836.5033449074,2009-01-23,12:04:49
22.823857,108.325458,0,405.924314304462,39836.5034027778,2009-01-23,12:04:54
22.823847,108.325181,0,415.183664698163,39836.5034606481,2009-01-23,12:04:59
22.823829,108.324931,0,412.79249671916,39836.5035185185,2009-01-23,12:05:04
22.82382,108.324738,0,387.248517060367,39836.5035763889,2009-01-23,12:05:09
22.823836,108.324642,0,370.296617454068,39836.5036342593,2009-01-23,12:05:14
22.823846,108.324609,0,359.463730314961,39836.5036921296,2009-01-23,12:05:19
22.823856,108.324601,0,353.642211286089,39836.50375,2009-01-23,12:05:24
22.823847,108.32461,0,349.449872047244,39836.5038078704,2009-01-23,12:05:29
22.823843,108.324626,0,345.235134514436,39836.5038657407,2009-01-23,12:05:34
22.823834,108.324627,0,342.552956036745,39836.5039236111,2009-01-23,12:05:39
22.823834,108.324627,0,342.552956036745,39836.5039583333,2009-01-23,12:05:42
22.823835,108.324625,0,340.941020341207,39836.5039814815,2009-01-23,12:05:44
22.823836,108.324616,0,340.342434383202,39836.5040393519,2009-01-23,12:05:49
22.82384,108.324599,0,340.262358923885,39836.5040972222,2009-01-23,12:05:54
22.823847,108.324607,0,339.976407480315,39836.5041550926,2009-01-23,12:05:59
22.823847,108.324607,0,339.976407480315,39836.5041898148,2009-01-23,12:06:02
22.823849,108.324601,0,339.663248031496,39836.504212963,2009-01-23,12:06:04
22.823856,108.32459,0,339.627627952756,39836.5042708333,2009-01-23,12:06:09
22.823859,108.32459,0,339.523100393701,39836.5043287037,2009-01-23,12:06:14
22.823866,108.324592,0,339.44154855643,39836.5043865741,2009-01-23,12:06:19
22.823866,108.324592,0,339.44154855643,39836.5044212963,2009-01-23,12:06:22
22.823872,108.32459,0,339.342952755905,39836.5044444444,2009-01-23,12:06:24
22.823895,108.324573,0,339.359599737533,39836.5045023148,2009-01-23,12:06:29
22.82399,108.324595,0,278.313205380577,39836.5045601852,2009-01-23,12:06:34
22.824003,108.324591,0,231.000419947507,39836.5046180556,2009-01-23,12:06:39
22.824039,108.324592,0,215.239337270341,39836.5046759259,2009-01-23,12:06:44
22.824068,108.324566,0,200.661797900262,39836.5047337963,2009-01-23,12:06:49
22.824085,108.324401,0,175.680488845144,39836.5047916667,2009-01-23,12:06:54
22.823991,108.324245,0,167.22311023622,39836.504849537,2009-01-23,12:06:59
22.823939,108.324002,0,147.600961286089,39836.5049074074,2009-01-23,12:07:04
22.823886,108.323699,0,122.901935695538,39836.5049652778,2009-01-23,12:07:09
22.823782,108.323404,0,129.262870734908,39836.5050231481,2009-01-23,12:07:14
22.82375,108.323167,0,115.768953412073,39836.5050810185,2009-01-23,12:07:19
22.823735,108.323105,0,103.5518832021,39836.5051388889,2009-01-23,12:07:24
22.823724,108.323062,0,94.2631528871391,39836.5051967593,2009-01-23,12:07:29
22.823716,108.323018,0,87.8567454068241,39836.5052546296,2009-01-23,12:07:34
22.823716,108.322929,0,89.049625984252,39836.5053125,2009-01-23,12:07:39
22.823644,108.322771,0,90.0686450131233,39836.5053703704,2009-01-23,12:07:44
22.823568,108.322524,0,86.6952919947506,39836.5054282407,2009-01-23,12:07:49
22.82352,108.322249,0,80.942969160105,39836.5054861111,2009-01-23,12:07:54
22.823329,108.321923,0,75.142657480315,39836.5055439815,2009-01-23,12:07:59
22.823214,108.321565,0,75.7614402887139,39836.5056018519,2009-01-23,12:08:04
22.823057,108.321186,0,100.671725721785,39836.5056597222,2009-01-23,12:08:09
22.822867,108.320865,0,139.116991469816,39836.5057175926,2009-01-23,12:08:14
22.822723,108.320533,0,146.052831364829,39836.505775463,2009-01-23,12:08:19
22.822643,108.320093,0,157.327726377953,39836.5058333333,2009-01-23,12:08:24
22.822618,108.319703,0,171.696371391076,39836.5058912037,2009-01-23,12:08:29
22.822609,108.319479,0,187.651164698163,39836.5059490741,2009-01-23,12:08:34
22.822554,108.319319,0,198.026017060367,39836.5060069444,2009-01-23,12:08:39
22.822509,108.319217,0,215.021092519685,39836.5060648148,2009-01-23,12:08:44
22.822466,108.319122,0,212.53998687664,39836.5061226852,2009-01-23,12:08:49
22.822355,108.319101,0,207.898897637795,39836.5061805556,2009-01-23,12:08:54
22.822194,108.319081,0,193.590567585302,39836.5062384259,2009-01-23,12:08:59
22.821982,108.319021,0,171.590127952756,39836.5062962963,2009-01-23,12:09:04
22.821749,108.318917,0,152.270475721785,39836.5063541667,2009-01-23,12:09:09
22.821581,108.318767,0,135.072634514436,39836.506412037,2009-01-23,12:09:14
22.821244,108.318805,0,120.683681102362,39836.5064699074,2009-01-23,12:09:19
22.821265,108.318658,0,100.193310367454,39836.5065277778,2009-01-23,12:09:24
22.821358,108.318516,0,89.1932545931759,39836.5065856481,2009-01-23,12:09:29
22.821435,108.318389,0,84.8316010498688,39836.5066435185,2009-01-23,12:09:34
22.82151,108.318298,0,82.4993864829396,39836.5067013889,2009-01-23,12:09:39
22.821613,108.318261,0,84.5452690288714,39836.5067592593,2009-01-23,12:09:44
22.821608,108.318282,0,94.8365354330709,39836.5068171296,2009-01-23,12:09:49
22.821542,108.318148,0,133.808815616798,39836.506875,2009-01-23,12:09:54
22.821428,108.318093,0,156.316492782152,39836.5069328704,2009-01-23,12:09:59
22.821346,108.318043,0,178.875810367454,39836.5069907407,2009-01-23,12:10:04
22.82127,108.318028,0,206.433956692913,39836.5070486111,2009-01-23,12:10:09
22.821275,108.31799,0,215.84811023622,39836.5071064815,2009-01-23,12:10:14
22.821259,108.317968,0,220.378513779528,39836.5071643519,2009-01-23,12:10:19
22.82129,108.318007,0,226.032303149606,39836.5072222222,2009-01-23,12:10:24
22.821354,108.318163,0,240.858057742782,39836.5072800926,2009-01-23,12:10:29
22.8213,108.318225,0,251.853172572178,39836.507337963,2009-01-23,12:10:34
22.821318,108.318316,0,270.669416010499,39836.5073958333,2009-01-23,12:10:39
22.821341,108.318415,0,287.199770341207,39836.5074537037,2009-01-23,12:10:44
22.821215,108.318448,0,291.964865485564,39836.5075115741,2009-01-23,12:10:49
22.821134,108.318519,0,286.099793307087,39836.5075694444,2009-01-23,12:10:54
22.821144,108.318595,0,289.307165354331,39836.5076273148,2009-01-23,12:10:59
22.821169,108.318611,0,287.994950787402,39836.5076851852,2009-01-23,12:11:04
22.821112,108.31851,0,291.844189632546,39836.5077430556,2009-01-23,12:11:09
22.82097,108.318418,0,312.243684383202,39836.5078009259,2009-01-23,12:11:14
22.820886,108.318408,0,329.632847769029,39836.5078587963,2009-01-23,12:11:19
22.820733,108.318348,0,348.421007217848,39836.5079166667,2009-01-23,12:11:24
22.820682,108.318333,0,362.333664698163,39836.507974537,2009-01-23,12:11:29
22.820634,108.318352,0,375.795239501312,39836.5080324074,2009-01-23,12:11:34
22.820588,108.318344,0,384.851013779528,39836.5080902778,2009-01-23,12:11:39
22.820539,108.318294,0,385.813526902887,39836.5081481481,2009-01-23,12:11:44
22.820567,108.318271,0,386.969199475066,39836.5082060185,2009-01-23,12:11:49
22.820552,108.318244,0,387.482004593176,39836.5082638889,2009-01-23,12:11:54
22.820537,108.318204,0,389.493257874016,39836.5083217593,2009-01-23,12:11:59
22.820512,108.318184,0,390.986745406824,39836.5083796296,2009-01-23,12:12:04
22.820482,108.318167,0,391.256227034121,39836.5084375,2009-01-23,12:12:09
22.82046,108.318151,0,390.563825459318,39836.5084953704,2009-01-23,12:12:14
22.820399,108.318105,0,391.080761154856,39836.5085532407,2009-01-23,12:12:19
22.820372,108.318068,0,391.143389107612,39836.5086111111,2009-01-23,12:12:24
22.820367,108.318054,0,390.386630577428,39836.5086689815,2009-01-23,12:12:29
22.820364,108.318047,0,390.586102362205,39836.5087268518,2009-01-23,12:12:34
22.820363,108.31805,0,390.665200131234,39836.5087847222,2009-01-23,12:12:39
22.820363,108.318055,0,390.615764435696,39836.5088425926,2009-01-23,12:12:44
22.820363,108.318055,0,390.615764435696,39836.5088773148,2009-01-23,12:12:47
22.820357,108.318049,0,389.268605643045,39836.508900463,2009-01-23,12:12:49
22.820301,108.31799,0,397.232860892388,39836.5089583333,2009-01-23,12:12:54
22.820269,108.317894,0,404.879251968504,39836.5090162037,2009-01-23,12:12:59
22.820196,108.317877,0,418.139829396325,39836.5090740741,2009-01-23,12:13:04
22.82024,108.317835,0,436.868894356955,39836.5091319444,2009-01-23,12:13:09
22.82028,108.317686,0,456.103375984252,39836.5091898148,2009-01-23,12:13:14
22.820208,108.317617,0,467.998074146982,39836.5092476852,2009-01-23,12:13:19
22.820193,108.317586,0,474.440856299213,39836.5093055556,2009-01-23,12:13:24
22.820185,108.317553,0,479.656381233596,39836.5093634259,2009-01-23,12:13:29
22.820175,108.317533,0,484.767972440945,39836.5094212963,2009-01-23,12:13:34
22.820171,108.317555,0,487.712598425197,39836.5094791667,2009-01-23,12:13:39
22.820171,108.317555,0,487.712598425197,39836.5095138889,2009-01-23,12:13:42
22.820166,108.317549,0,484.94999671916,39836.509537037,2009-01-23,12:13:44
22.820149,108.317493,0,457.051945538058,39836.5095949074,2009-01-23,12:13:49
22.820138,108.317444,0,434.463832020997,39836.5096527778,2009-01-23,12:13:54
22.820127,108.317412,0,421.591981627297,39836.5097106481,2009-01-23,12:13:59
22.820103,108.317358,0,412.163244750656,39836.5097685185,2009-01-23,12:14:04
22.820086,108.317297,0,403.117431102362,39836.5098263889,2009-01-23,12:14:09
22.820077,108.317284,0,395.551440288714,39836.5098842593,2009-01-23,12:14:14
22.820057,108.317252,0,397.335912073491,39836.5099421296,2009-01-23,12:14:19
22.820073,108.317226,0,398.066837270341,39836.51,2009-01-23,12:14:24
22.820099,108.317202,0,393.832099737533,39836.5100578704,2009-01-23,12:14:29
22.820087,108.317121,0,378.57373687664,39836.5101157407,2009-01-23,12:14:34
22.820097,108.31711,0,369.090082020997,39836.5101736111,2009-01-23,12:14:39
22.820095,108.317122,0,366.373362860892,39836.5102314815,2009-01-23,12:14:44
22.820097,108.317129,0,364.952312992126,39836.5102893518,2009-01-23,12:14:49
22.820097,108.317129,0,364.952312992126,39836.5103240741,2009-01-23,12:14:52
22.820097,108.317127,0,364.58375984252,39836.5103472222,2009-01-23,12:14:54
22.820119,108.317107,0,364.802677165354,39836.5104050926,2009-01-23,12:14:59
22.820025,108.316512,0,409.758861548556,39836.5105787037,2009-01-23,12:15:14
22.820156,108.316542,0,562.556909448819,39836.5106365741,2009-01-23,12:15:19
22.820144,108.316527,0,526.08124671916,39836.5106944444,2009-01-23,12:15:24
22.820245,108.316574,0,473.74905511811,39836.5107523148,2009-01-23,12:15:29
22.820309,108.316514,0,484.733031496063,39836.5108101852,2009-01-23,12:15:34
22.820316,108.316433,0,493.563303805774,39836.5108680556,2009-01-23,12:15:39
22.820315,108.316443,0,498.94873687664,39836.5109259259,2009-01-23,12:15:44
22.820295,108.316522,0,516.64532480315,39836.5109837963,2009-01-23,12:15:49
22.820267,108.316593,0,534.663011811024,39836.5110416667,2009-01-23,12:15:54
22.820277,108.316588,0,543.148861548556,39836.511099537,2009-01-23,12:15:59
22.820275,108.31657,0,548.811335301837,39836.5111574074,2009-01-23,12:16:04
22.820259,108.316451,0,577.316984908136,39836.5112152778,2009-01-23,12:16:09
22.820211,108.316424,0,587.628681102362,39836.5112731481,2009-01-23,12:16:14
22.82019,108.316422,0,591.142759186352,39836.5113310185,2009-01-23,12:16:19
22.82021,108.316379,0,585.697654199475,39836.5113888889,2009-01-23,12:16:24
22.82021,108.316379,0,585.697654199475,39836.5114236111,2009-01-23,12:16:27
22.820215,108.316384,0,584.216630577428,39836.5114467593,2009-01-23,12:16:29
22.820229,108.316362,0,581.409625984252,39836.5115046296,2009-01-23,12:16:34
22.820229,108.316362,0,581.409625984252,39836.5115393519,2009-01-23,12:16:37
22.820233,108.31637,0,574.356938976378,39836.5115625,2009-01-23,12:16:39
22.82024,108.31638,0,573.221742125984,39836.5116203704,2009-01-23,12:16:44
22.820274,108.316448,0,571.154645669291,39836.5116782407,2009-01-23,12:16:49
22.820378,108.316633,0,565.683408792651,39836.5117361111,2009-01-23,12:16:54
22.820528,108.316727,0,566.147880577428,39836.5117939815,2009-01-23,12:16:59
22.820678,108.316845,0,566.934750656168,39836.5118518519,2009-01-23,12:17:04
22.820803,108.316931,0,568.158707349081,39836.5119097222,2009-01-23,12:17:09
22.820906,108.316977,0,569.280288713911,39836.5119675926,2009-01-23,12:17:14
22.820898,108.317019,0,569.691145013123,39836.512025463,2009-01-23,12:17:19
22.82076,108.317075,0,568.999041994751,39836.5120833333,2009-01-23,12:17:24
22.820681,108.317013,0,568.411118766404,39836.5121412037,2009-01-23,12:17:29
22.820653,108.316971,0,572.57970144357,39836.5121990741,2009-01-23,12:17:34
22.820655,108.316927,0,572.968930446194,39836.5122569444,2009-01-23,12:17:39
22.820654,108.316887,0,573.227250656168,39836.5123148148,2009-01-23,12:17:44
22.820675,108.316851,0,573.091131889764,39836.5123726852,2009-01-23,12:17:49
22.820681,108.316825,0,572.230823490814,39836.5124305556,2009-01-23,12:17:54
22.820643,108.316792,0,569.375456036745,39836.5124884259,2009-01-23,12:17:59
22.820636,108.316766,0,568.905528215223,39836.5125462963,2009-01-23,12:18:04
22.820631,108.316742,0,568.38718832021,39836.5126041667,2009-01-23,12:18:09
22.820622,108.316708,0,567.13529855643,39836.512662037,2009-01-23,12:18:14
22.820539,108.316562,0,565.855570866142,39836.5127199074,2009-01-23,12:18:19
22.820352,108.316413,0,565.728313648294,39836.5127777778,2009-01-23,12:18:24
22.819997,108.31727,0,302.199717847769,39836.535,2009-01-23,12:50:24
22.820187,108.31753,0,419.187919947507,39836.5350578704,2009-01-23,12:50:29
22.820129,108.317617,0,424.025078740157,39836.5351157407,2009-01-23,12:50:34
22.820053,108.31762,0,427.352874015748,39836.5351736111,2009-01-23,12:50:39
22.820081,108.317584,0,461.118802493438,39836.5352314815,2009-01-23,12:50:44
22.820204,108.317499,0,522.487221128609,39836.5352893519,2009-01-23,12:50:49
22.820243,108.317487,0,547.796833989501,39836.5353472222,2009-01-23,12:50:54
22.820203,108.317356,0,479.283769685039,39836.5354050926,2009-01-23,12:50:59
22.820259,108.31731,0,469.038005249344,39836.535462963,2009-01-23,12:51:04
22.820267,108.317229,0,459.093959973753,39836.5355208333,2009-01-23,12:51:09
22.820268,108.317092,0,441.008038057743,39836.5355787037,2009-01-23,12:51:14
22.820232,108.316996,0,433.728326771653,39836.5356365741,2009-01-23,12:51:19
22.820237,108.316882,0,435.630469160105,39836.5356944444,2009-01-23,12:51:24
22.820241,108.316867,0,443.149625984252,39836.5357523148,2009-01-23,12:51:29
22.820263,108.316898,0,449.511361548556,39836.5358101852,2009-01-23,12:51:34
22.820275,108.316849,0,465.070770997375,39836.5358680556,2009-01-23,12:51:39
22.820306,108.316866,0,495.884911417323,39836.5359259259,2009-01-23,12:51:44
22.820296,108.316845,0,512.213467847769,39836.5359837963,2009-01-23,12:51:49
22.82031,108.316859,0,518.622162073491,39836.5360416667,2009-01-23,12:51:54
22.820331,108.316746,0,525.101040026247,39836.536099537,2009-01-23,12:51:59
22.820329,108.316709,0,544.073549868766,39836.5361574074,2009-01-23,12:52:04
22.820334,108.31667,0,555.269888451444,39836.5362152778,2009-01-23,12:52:09
22.820368,108.31663,0,566.105229658793,39836.5362731481,2009-01-23,12:52:14
22.820345,108.316621,0,577.99437007874,39836.5363310185,2009-01-23,12:52:19
22.820328,108.316644,0,583.683074146982,39836.5363888889,2009-01-23,12:52:24
22.820328,108.316644,0,583.683074146982,39836.5364236111,2009-01-23,12:52:27
22.820327,108.31664,0,580.555872703412,39836.5364467593,2009-01-23,12:52:29
22.820305,108.316662,0,589.412627952756,39836.5365046296,2009-01-23,12:52:34
22.820305,108.316662,0,589.412627952756,39836.5365393519,2009-01-23,12:52:37
22.8203,108.316668,0,592.479806430446,39836.5365625,2009-01-23,12:52:39
22.820291,108.316666,0,591.386358267716,39836.5366203704,2009-01-23,12:52:44
22.820292,108.316651,0,598.935456036745,39836.5366782407,2009-01-23,12:52:49
22.820301,108.31665,0,600.085570866142,39836.5367361111,2009-01-23,12:52:54
22.820289,108.316653,0,604.14687335958,39836.5367939815,2009-01-23,12:52:59
22.820285,108.316661,0,610.496893044619,39836.5368518519,2009-01-23,12:53:04
22.820285,108.316661,0,610.496893044619,39836.5368865741,2009-01-23,12:53:07
22.820283,108.316661,0,619.334022309711,39836.5369097222,2009-01-23,12:53:09
22.820301,108.316661,0,619.409717847769,39836.5369675926,2009-01-23,12:53:14
22.820356,108.316645,0,628.092910104987,39836.537025463,2009-01-23,12:53:19
22.820385,108.316635,0,633.42812664042,39836.5370833333,2009-01-23,12:53:24
22.820349,108.316829,0,534.96218175853,39836.5404976852,2009-01-23,12:58:19
22.820316,108.316961,0,535.669101049869,39836.5405555556,2009-01-23,12:58:24
22.820252,108.316968,0,530.02029527559,39836.5406134259,2009-01-23,12:58:29
22.820374,108.316956,0,526.399537401575,39836.5406712963,2009-01-23,12:58:34
22.82042,108.31701,0,529.806732283465,39836.5407291667,2009-01-23,12:58:39
22.820423,108.316936,0,530.303943569554,39836.540787037,2009-01-23,12:58:44
22.82043,108.316934,0,529.094104330709,39836.5408449074,2009-01-23,12:58:49
22.820429,108.316932,0,527.910196850394,39836.5409027778,2009-01-23,12:58:54
22.82043,108.316928,0,526.658805774278,39836.5409606481,2009-01-23,12:58:59
22.82043,108.316928,0,526.658805774278,39836.5409953704,2009-01-23,12:59:02
22.820431,108.316923,0,525.346489501312,39836.5410185185,2009-01-23,12:59:04
22.820435,108.316895,0,523.923188976378,39836.5410763889,2009-01-23,12:59:09
22.820474,108.316866,0,519.820987532808,39836.5411342593,2009-01-23,12:59:14
22.820507,108.316822,0,514.908789370079,39836.5411921296,2009-01-23,12:59:19
22.820527,108.31681,0,512.332916666667,39836.54125,2009-01-23,12:59:24
22.820539,108.3168,0,510.826410761155,39836.5413078704,2009-01-23,12:59:29
22.820566,108.316755,0,509.787532808399,39836.5413657407,2009-01-23,12:59:34
22.820596,108.316701,0,512.002309711286,39836.5414236111,2009-01-23,12:59:39
22.82062,108.316666,0,511.304799868766,39836.5414814815,2009-01-23,12:59:44
22.820649,108.316636,0,511.006532152231,39836.5415393518,2009-01-23,12:59:49
22.820656,108.316613,0,510.54406496063,39836.5415972222,2009-01-23,12:59:54
22.820656,108.316613,0,510.54406496063,39836.5416319444,2009-01-23,12:59:57
22.820661,108.316612,0,509.706833989501,39836.5416550926,2009-01-23,12:59:59
22.820644,108.316594,0,511.316916010499,39836.541712963,2009-01-23,13:00:04
22.820624,108.316567,0,514.051181102362,39836.5417708333,2009-01-23,13:00:09
22.820633,108.316558,0,513.772539370079,39836.5418287037,2009-01-23,13:00:14
22.820641,108.316549,0,516.137152230971,39836.5418865741,2009-01-23,13:00:19
22.820642,108.316546,0,516.283881233596,39836.5419444444,2009-01-23,13:00:24
22.820641,108.316545,0,517.153300524934,39836.5420023148,2009-01-23,13:00:29
22.820641,108.316545,0,517.153300524934,39836.542037037,2009-01-23,13:00:32
22.820637,108.316544,0,517.12186351706,39836.5420601852,2009-01-23,13:00:34
22.820647,108.316545,0,517.771213910761,39836.5421180556,2009-01-23,13:00:39
22.820647,108.316545,0,517.771213910761,39836.5421527778,2009-01-23,13:00:42
22.820644,108.316542,0,520.277247375328,39836.5421759259,2009-01-23,13:00:44
22.820683,108.31653,0,520.697867454068,39836.5422337963,2009-01-23,13:00:49
22.820702,108.316501,0,519.851272965879,39836.5422916667,2009-01-23,13:00:54
22.820879,108.316418,0,516.353467847769,39836.542349537,2009-01-23,13:00:59
22.821013,108.316381,0,502.415104986877,39836.5424074074,2009-01-23,13:01:04
22.820999,108.31638,0,484.376991469816,39836.5424652778,2009-01-23,13:01:09
22.820719,108.316354,0,466.174028871391,39836.5425231481,2009-01-23,13:01:14
22.820284,108.316433,0,446.880721784777,39836.5425810185,2009-01-23,13:01:19
22.819556,108.316696,0,430.391315616798,39836.5426388889,2009-01-23,13:01:24
22.818856,108.31706,0,420.983480971129,39836.5426967593,2009-01-23,13:01:29
22.818281,108.317314,0,409.897982283465,39836.5427546296,2009-01-23,13:01:34
22.817815,108.317549,0,395.665406824147,39836.5428125,2009-01-23,13:01:39
22.817311,108.317721,0,381.339665354331,39836.5428703704,2009-01-23,13:01:44
22.816863,108.317849,0,366.625898950131,39836.5429282407,2009-01-23,13:01:49
22.816343,108.318005,0,353.688717191601,39836.5429861111,2009-01-23,13:01:54
22.815974,108.318097,0,340.500853018373,39836.5430439815,2009-01-23,13:01:59
22.815751,108.318465,0,324.168517060367,39836.5431018519,2009-01-23,13:02:04
22.815791,108.319114,0,309.139186351706,39836.5431597222,2009-01-23,13:02:09
22.815824,108.319935,0,281.891709317585,39836.5432175926,2009-01-23,13:02:14
22.815828,108.320546,0,256.866443569554,39836.543275463,2009-01-23,13:02:19
22.81575,108.320996,0,238.428064304462,39836.5433333333,2009-01-23,13:02:24
22.815817,108.321749,0,218.347988845144,39836.5433912037,2009-01-23,13:02:29
22.815781,108.322623,0,193.436840551181,39836.5434490741,2009-01-23,13:02:34
22.815757,108.323544,0,172.116512467192,39836.5435069444,2009-01-23,13:02:39
22.815775,108.324453,0,152.510383858268,39836.5435648148,2009-01-23,13:02:44
22.815767,108.325316,0,127.41624671916,39836.5436226852,2009-01-23,13:02:49
22.815755,108.326092,0,109.876998031496,39836.5436805556,2009-01-23,13:02:54
22.815762,108.32657,0,103.115583989501,39836.5437384259,2009-01-23,13:02:59
22.815764,108.326676,0,101.554888451444,39836.5437962963,2009-01-23,13:03:04
22.815767,108.326663,0,103.021958661417,39836.5438541667,2009-01-23,13:03:09
22.815762,108.326661,0,101.262053805774,39836.543912037,2009-01-23,13:03:14
22.815757,108.32666,0,100.107575459318,39836.5439699074,2009-01-23,13:03:19
22.815757,108.32666,0,100.107575459318,39836.5440046296,2009-01-23,13:03:22
22.815754,108.32666,0,99.1058234908136,39836.5440277778,2009-01-23,13:03:24
22.815748,108.326727,0,97.8746817585302,39836.5440856481,2009-01-23,13:03:29
22.815741,108.326978,0,91.4553510498688,39836.5441435185,2009-01-23,13:03:34
22.815737,108.327415,0,81.2741404199475,39836.5442013889,2009-01-23,13:03:39
22.815725,108.327927,0,75.4682677165354,39836.5442592593,2009-01-23,13:03:44
22.815702,108.328472,0,52.1895866141732,39836.5443171296,2009-01-23,13:03:49
22.815692,108.329015,0,24.5383858267717,39836.544375,2009-01-23,13:03:54
22.8157,108.329525,0,22.180688976378,39836.5444328704,2009-01-23,13:03:59
22.815691,108.329901,0,40.5182939632546,39836.5444907407,2009-01-23,13:04:04
22.815706,108.330217,0,72.294625984252,39836.5445486111,2009-01-23,13:04:09
22.815696,108.330649,0,65.4261942257218,39836.5446064815,2009-01-23,13:04:14
22.815723,108.331148,0,86.1521653543307,39836.5446643519,2009-01-23,13:04:19
22.815729,108.331555,0,73.4111581364829,39836.5447222222,2009-01-23,13:04:24
22.815725,108.331812,0,76.088343175853,39836.5447800926,2009-01-23,13:04:29
22.815727,108.332035,0,78.4769947506562,39836.544837963,2009-01-23,13:04:34
22.815849,108.332017,0,92.0648392388451,39836.5448958333,2009-01-23,13:04:39
22.815924,108.33188,0,111.111056430446,39836.5449537037,2009-01-23,13:04:44
22.815952,108.331815,0,108.418513779528,39836.5450115741,2009-01-23,13:04:49
22.815953,108.331798,0,109.067152230971,39836.5450694444,2009-01-23,13:04:54
22.815964,108.331786,0,105.635124671916,39836.5451273148,2009-01-23,13:04:59
22.815999,108.331778,0,103.329484908136,39836.5451851852,2009-01-23,13:05:04
22.815999,108.331776,0,101.776374671916,39836.5452430556,2009-01-23,13:05:09
22.815999,108.331776,0,101.776374671916,39836.5452777778,2009-01-23,13:05:12
22.815995,108.331782,0,101.073845144357,39836.5453009259,2009-01-23,13:05:14
22.815979,108.331803,0,99.9522473753281,39836.5453587963,2009-01-23,13:05:19
22.815923,108.331778,0,94.0885826771653,39836.5454166667,2009-01-23,13:05:24
22.815837,108.33177,0,85.1913090551181,39836.545474537,2009-01-23,13:05:29
22.815738,108.331814,0,71.3945013123359,39836.5455324074,2009-01-23,13:05:34
22.81579,108.331819,0,68.2803707349081,39836.5455902778,2009-01-23,13:05:39
22.815978,108.331883,0,66.2051476377953,39836.5456481481,2009-01-23,13:05:44
22.816,108.331856,0,86.5738090551181,39836.5457060185,2009-01-23,13:05:49
22.816043,108.331889,0,107.119101049869,39836.5457638889,2009-01-23,13:05:54
22.816123,108.331922,0,111.34218832021,39836.5458217593,2009-01-23,13:05:59
22.816183,108.331972,0,120.050364173228,39836.5458796296,2009-01-23,13:06:04
22.816152,108.331974,0,136.349583333333,39836.5459375,2009-01-23,13:06:09
22.816139,108.332003,0,149.286351706037,39836.5459953704,2009-01-23,13:06:14
22.816154,108.332041,0,157.98438648294,39836.5460532407,2009-01-23,13:06:19
22.816154,108.332041,0,157.98438648294,39836.546087963,2009-01-23,13:06:22
22.816157,108.332041,0,161.955813648294,39836.5461111111,2009-01-23,13:06:24
22.816172,108.332018,0,165.121712598425,39836.5461689815,2009-01-23,13:06:29
22.81617,108.332068,0,169.618710629921,39836.5462268519,2009-01-23,13:06:34
22.816155,108.332103,0,173.173727034121,39836.5462847222,2009-01-23,13:06:39
22.816143,108.332075,0,173.453169291339,39836.5463425926,2009-01-23,13:06:44
22.81613,108.332026,0,174.191341863517,39836.546400463,2009-01-23,13:06:49
22.816192,108.332008,0,175.233599081365,39836.5464583333,2009-01-23,13:06:54
22.815886,108.332469,0,238.832988845144,39836.5672337963,2009-01-23,13:36:49
22.815958,108.332445,0,182.453766404199,39836.5672916667,2009-01-23,13:36:54
22.815971,108.332479,0,196.636456692913,39836.567349537,2009-01-23,13:36:59
22.815959,108.332491,0,216.697257217848,39836.5674074074,2009-01-23,13:37:04
22.815958,108.332504,0,230.209120734908,39836.5674652778,2009-01-23,13:37:09
22.815989,108.332495,0,228.925666010499,39836.5675231481,2009-01-23,13:37:14
22.815995,108.332448,0,228.66812335958,39836.5675810185,2009-01-23,13:37:19
22.815927,108.332451,0,219.546164698163,39836.5676388889,2009-01-23,13:37:24
22.815908,108.332469,0,218.988054461942,39836.5676967593,2009-01-23,13:37:29
22.815899,108.332481,0,219.782106299213,39836.5677546296,2009-01-23,13:37:34
22.815899,108.332481,0,219.782106299213,39836.5677893519,2009-01-23,13:37:37
22.815896,108.332486,0,220.579337270341,39836.5678125,2009-01-23,13:37:39
22.815915,108.332485,0,184.465606955381,39836.5678703704,2009-01-23,13:37:44
22.815872,108.332472,0,177.839258530184,39836.5679282407,2009-01-23,13:37:49
22.81584,108.33247,0,170.758402230971,39836.5679861111,2009-01-23,13:37:54
22.815791,108.332466,0,172.315646325459,39836.5680439815,2009-01-23,13:37:59
22.81574,108.332459,0,174.921702755906,39836.5681018519,2009-01-23,13:38:04
22.815699,108.332468,0,174.487368766404,39836.5681597222,2009-01-23,13:38:09
22.815648,108.332473,0,185.566072834646,39836.5682175926,2009-01-23,13:38:14
22.81559,108.332474,0,188.067267060367,39836.568275463,2009-01-23,13:38:19
22.81557,108.332469,0,196.301118766404,39836.5683333333,2009-01-23,13:38:24
22.815555,108.332459,0,203.420259186352,39836.5683912037,2009-01-23,13:38:29
22.815525,108.332468,0,202.939202755905,39836.5684490741,2009-01-23,13:38:34
22.815485,108.332477,0,205.542322834646,39836.5685069444,2009-01-23,13:38:39
22.815461,108.332493,0,204.241105643045,39836.5685648148,2009-01-23,13:38:44
22.815442,108.332496,0,202.994333989501,39836.5686226852,2009-01-23,13:38:49
22.8154,108.332501,0,200.634527559055,39836.5686805556,2009-01-23,13:38:54
22.815347,108.332496,0,198.369412729659,39836.5687384259,2009-01-23,13:38:59
22.815271,108.332475,0,199.777447506562,39836.5687962963,2009-01-23,13:39:04
22.815249,108.33247,0,203.147611548556,39836.5688541667,2009-01-23,13:39:09
22.815203,108.332443,0,205.326269685039,39836.568912037,2009-01-23,13:39:14
22.81515,108.332424,0,208.225574146982,39836.5689699074,2009-01-23,13:39:19
22.815109,108.332427,0,205.970836614173,39836.5690277778,2009-01-23,13:39:24
22.815056,108.332411,0,203.554599737533,39836.5690856481,2009-01-23,13:39:29
22.814997,108.33239,0,206.709307742782,39836.5691435185,2009-01-23,13:39:34
22.814947,108.332391,0,208.851397637795,39836.5692013889,2009-01-23,13:39:39
22.81492,108.332381,0,216.461791338583,39836.5692592593,2009-01-23,13:39:44
22.814888,108.332384,0,222.203861548556,39836.5693171296,2009-01-23,13:39:49
22.814887,108.332393,0,218.760921916011,39836.569375,2009-01-23,13:39:54
22.814836,108.33238,0,220.371607611549,39836.5694328704,2009-01-23,13:39:59
22.814766,108.332357,0,220.128458005249,39836.5694907407,2009-01-23,13:40:04
22.814711,108.332352,0,220.646318897638,39836.5695486111,2009-01-23,13:40:09
22.814643,108.332338,0,222.566633858268,39836.5696064815,2009-01-23,13:40:14
22.814566,108.332322,0,223.581335301837,39836.5696643519,2009-01-23,13:40:19
22.814492,108.332293,0,229.215295275591,39836.5697222222,2009-01-23,13:40:24
22.814433,108.332289,0,230.50843832021,39836.5697800926,2009-01-23,13:40:29
22.814381,108.332279,0,232.833152887139,39836.569837963,2009-01-23,13:40:34
22.814337,108.332285,0,239.415232939633,39836.5698958333,2009-01-23,13:40:39
22.814295,108.332309,0,245.202683727034,39836.5699537037,2009-01-23,13:40:44
22.814257,108.332329,0,251.360964566929,39836.5700115741,2009-01-23,13:40:49
22.814238,108.332342,0,237.447608267717,39836.5700694444,2009-01-23,13:40:54
22.814216,108.332356,0,230.679274934383,39836.5701273148,2009-01-23,13:40:59
22.814179,108.332362,0,223.880728346457,39836.5701851852,2009-01-23,13:41:04
22.814114,108.33232,0,213.541220472441,39836.5702430556,2009-01-23,13:41:09
22.814061,108.332295,0,213.798664698163,39836.5703009259,2009-01-23,13:41:14
22.814008,108.332263,0,216.051187664042,39836.5703587963,2009-01-23,13:41:19
22.813941,108.332231,0,216.304724409449,39836.5704166667,2009-01-23,13:41:24
22.813843,108.332166,0,222.689885170604,39836.570474537,2009-01-23,13:41:29
22.813783,108.332161,0,228.912700131234,39836.5705324074,2009-01-23,13:41:34
22.813752,108.332204,0,230.39562335958,39836.5705902778,2009-01-23,13:41:39
22.813737,108.332206,0,231.161292650919,39836.5706481481,2009-01-23,13:41:44
22.813741,108.332216,0,233.054573490814,39836.5707060185,2009-01-23,13:41:49
22.813748,108.332236,0,234.491217191601,39836.5707638889,2009-01-23,13:41:54
22.813768,108.332275,0,235.799127296588,39836.5708217593,2009-01-23,13:41:59
22.813768,108.33229,0,236.885265748031,39836.5708796296,2009-01-23,13:42:04
22.813768,108.33229,0,236.885265748031,39836.5709143518,2009-01-23,13:42:07
22.813766,108.332291,0,237.740219816273,39836.5709375,2009-01-23,13:42:09
22.813755,108.332282,0,238.063917322835,39836.5709953704,2009-01-23,13:42:14
22.813753,108.332281,0,238.28874343832,39836.5710532407,2009-01-23,13:42:19
22.813753,108.332281,0,238.28874343832,39836.571087963,2009-01-23,13:42:22
22.813748,108.332276,0,238.445337926509,39836.5711111111,2009-01-23,13:42:24
22.813757,108.332274,0,238.526286089239,39836.5711689815,2009-01-23,13:42:29
22.813715,108.332225,0,238.954790026247,39836.5712268518,2009-01-23,13:42:34
22.813713,108.332283,0,239.864458661417,39836.5712847222,2009-01-23,13:42:39
22.813707,108.332362,0,238.28156167979,39836.5713425926,2009-01-23,13:42:44
22.813708,108.332427,0,229.622598425197,39836.571400463,2009-01-23,13:42:49
22.813699,108.332491,0,227.911217191601,39836.5714583333,2009-01-23,13:42:54
22.813692,108.332549,0,225.456719160105,39836.5715162037,2009-01-23,13:42:59
22.813669,108.332585,0,223.351801181102,39836.5715740741,2009-01-23,13:43:04
22.813653,108.332612,0,221.862440944882,39836.5716319444,2009-01-23,13:43:09
22.813639,108.332664,0,219.374278215223,39836.5716898148,2009-01-23,13:43:14
22.813626,108.332692,0,218.392395013123,39836.5717476852,2009-01-23,13:43:19
22.813636,108.332718,0,217.111266404199,39836.5718055556,2009-01-23,13:43:24
22.81364,108.332742,0,216.606722440945,39836.5718634259,2009-01-23,13:43:29
22.813643,108.332803,0,216.261145013123,39836.5719212963,2009-01-23,13:43:34
22.813619,108.332863,0,216.828894356955,39836.5719791667,2009-01-23,13:43:39
22.813617,108.332931,0,216.809845800525,39836.572037037,2009-01-23,13:43:44
22.813618,108.332985,0,216.790672572178,39836.5720949074,2009-01-23,13:43:49
22.813595,108.333048,0,216.40469816273,39836.5721527778,2009-01-23,13:43:54
22.813569,108.333097,0,215.415278871391,39836.5722106481,2009-01-23,13:43:59
22.813537,108.333133,0,213.129465223097,39836.5722685185,2009-01-23,13:44:04
22.813505,108.333174,0,211.295606955381,39836.5723263889,2009-01-23,13:44:09
22.813465,108.333238,0,210.272070209974,39836.5723842593,2009-01-23,13:44:14
22.813442,108.333293,0,210.014580052493,39836.5724421296,2009-01-23,13:44:19
22.813436,108.333342,0,208.284599737533,39836.5725,2009-01-23,13:44:24
22.813409,108.333387,0,205.080764435696,39836.5725578704,2009-01-23,13:44:29
22.813384,108.333428,0,203.913001968504,39836.5726157407,2009-01-23,13:44:34
22.813361,108.333476,0,201.965593832021,39836.5726736111,2009-01-23,13:44:39
22.813316,108.333511,0,202.637145669291,39836.5727314815,2009-01-23,13:44:44
22.813356,108.333541,0,208.692664041995,39836.5727893518,2009-01-23,13:44:49
22.81338,108.333572,0,214.510413385827,39836.5728472222,2009-01-23,13:44:54
22.81339,108.333607,0,215.962427821522,39836.5729050926,2009-01-23,13:44:59
22.813402,108.333609,0,217.301476377953,39836.572962963,2009-01-23,13:45:04
22.813402,108.33361,0,217.463851706037,39836.5730208333,2009-01-23,13:45:09
22.813401,108.333611,0,217.513238188976,39836.5730787037,2009-01-23,13:45:14
22.813401,108.333611,0,217.513238188976,39836.5731134259,2009-01-23,13:45:17
22.813408,108.333616,0,217.499019028871,39836.5731365741,2009-01-23,13:45:19
22.813407,108.333654,0,218.174826115486,39836.5731944444,2009-01-23,13:45:24
22.813383,108.333671,0,217.122906824147,39836.5732523148,2009-01-23,13:45:29
22.813368,108.333729,0,216.858205380577,39836.5733101852,2009-01-23,13:45:34
22.813368,108.333729,0,216.858205380577,39836.5733449074,2009-01-23,13:45:37
22.813367,108.33373,0,216.989468503937,39836.5733680556,2009-01-23,13:45:39
22.813387,108.333807,0,216.302670603675,39836.5734259259,2009-01-23,13:45:44
22.813388,108.333982,0,216.215866141732,39836.5734837963,2009-01-23,13:45:49
22.813393,108.334105,0,217.730203412073,39836.5735416667,2009-01-23,13:45:54
22.813432,108.334133,0,222.819419291339,39836.573599537,2009-01-23,13:45:59
22.813443,108.334158,0,224.944488188976,39836.5736574074,2009-01-23,13:46:04
22.813443,108.334158,0,224.944488188976,39836.5736921296,2009-01-23,13:46:07
22.813442,108.334159,0,224.945990813648,39836.5737152778,2009-01-23,13:46:09
22.81347,108.334134,0,225.611459973753,39836.5737731481,2009-01-23,13:46:14
22.813545,108.334075,0,220.532631233596,39836.5738310185,2009-01-23,13:46:19
22.813583,108.33402,0,218.352043963255,39836.5738888889,2009-01-23,13:46:24
22.813583,108.333962,0,213.251663385827,39836.5739467593,2009-01-23,13:46:29
22.813581,108.333955,0,213.358369422572,39836.5740046296,2009-01-23,13:46:34
22.81358,108.333955,0,213.178323490814,39836.5740625,2009-01-23,13:46:39
22.81358,108.333955,0,213.178323490814,39836.5740972222,2009-01-23,13:46:42
22.813583,108.333956,0,213.100252624672,39836.5741203704,2009-01-23,13:46:44
22.813592,108.333959,0,212.992043963255,39836.5741782407,2009-01-23,13:46:49
