# Supplementary material for: Research on differential privacy protection method based on user tendency
Source: PLoS One. 2023 Oct 26;18(10):e0288823. doi: 10.1371/journal.pone.0288823 (PMC10602288; doi:10.1371/journal.pone.0288823)
Supplement: S2 Data — (ZIP) [file pone.0288823.s002.zip › Data 5-2/023/Trajectory/20090125091135.plt]

Geolife trajectory
WGS 84
Altitude is in Feet
Reserved 3
0,2,255,My Track,0,0,2,8421376
0
22.813995,108.333518333333,0,0,39838.3830439815,2009-01-25,09:11:35
22.8140633333333,108.333465,0,0,39838.3831018518,2009-01-25,09:11:40
22.8141016666667,108.333515,0,0,39838.3831597222,2009-01-25,09:11:45
22.8142333333333,108.333488333333,0,0,39838.3832175926,2009-01-25,09:11:50
22.8142916666667,108.333336666667,0,0,39838.383275463,2009-01-25,09:11:55
22.81437,108.333218333333,0,0,39838.3833333333,2009-01-25,09:12:00
22.8144283333333,108.33317,0,0,39838.3833912037,2009-01-25,09:12:05
22.8145666666667,108.333225,0,0,39838.3834490741,2009-01-25,09:12:10
22.8143683333333,108.3333,0,0,39838.3835069444,2009-01-25,09:12:15
22.8142333333333,108.333403333333,0,0,39838.3835648148,2009-01-25,09:12:20
22.8141033333333,108.333555,0,0,39838.3836226852,2009-01-25,09:12:25
22.8140583333333,108.333635,0,0,39838.3836805556,2009-01-25,09:12:30
22.813995,108.333586666667,0,0,39838.3837384259,2009-01-25,09:12:35
22.8137433333333,108.333505,0,0,39838.3837962963,2009-01-25,09:12:40
22.8137666666667,108.333235,0,0,39838.3838541667,2009-01-25,09:12:45
22.8138683333333,108.332953333333,0,0,39838.383912037,2009-01-25,09:12:50
22.8138533333333,108.332878333333,0,0,39838.3839699074,2009-01-25,09:12:55
22.8137883333333,108.332836666667,0,0,39838.3840277778,2009-01-25,09:13:00
22.813665,108.332933333333,0,0,39838.3840856481,2009-01-25,09:13:05
22.8137033333333,108.332806666667,0,0,39838.3841435185,2009-01-25,09:13:10
22.81382,108.332638333333,0,0,39838.3842013889,2009-01-25,09:13:15
22.8139483333333,108.332331666667,0,0,39838.3842592593,2009-01-25,09:13:20
22.8139516666667,108.332075,0,0,39838.3843171296,2009-01-25,09:13:25
22.8135016666667,108.332591666667,0,0,39838.384375,2009-01-25,09:13:30
22.8134083333333,108.332426666667,0,0,39838.3844328704,2009-01-25,09:13:35
22.8130933333333,108.33233,0,0,39838.3844907407,2009-01-25,09:13:40
22.8126683333333,108.332276666667,0,0,39838.3845486111,2009-01-25,09:13:45
22.812175,108.332233333333,0,0,39838.3846064815,2009-01-25,09:13:50
22.8116916666667,108.33221,0,0,39838.3846643518,2009-01-25,09:13:55
22.8112716666667,108.332208333333,0,0,39838.3847222222,2009-01-25,09:14:00
22.810855,108.332223333333,0,0,39838.3847800926,2009-01-25,09:14:05
22.810515,108.332223333333,0,0,39838.384837963,2009-01-25,09:14:10
22.8101816666667,108.332188333333,0,0,39838.3848958333,2009-01-25,09:14:15
22.809775,108.332155,0,0,39838.3849537037,2009-01-25,09:14:20
22.8093733333333,108.332065,0,0,39838.3850115741,2009-01-25,09:14:25
22.80913,108.332056666667,0,0,39838.3850694444,2009-01-25,09:14:30
22.80876,108.331823333333,0,0,39838.3851273148,2009-01-25,09:14:35
22.80848,108.331385,0,0,39838.3851851852,2009-01-25,09:14:40
22.8081783333333,108.330851666667,0,0,39838.3852430556,2009-01-25,09:14:45
22.8078783333333,108.33027,0,0,39838.3853009259,2009-01-25,09:14:50
22.807575,108.329721666667,0,0,39838.3853587963,2009-01-25,09:14:55
22.807265,108.329221666667,0,0,39838.3854166667,2009-01-25,09:15:00
22.80698,108.328803333333,0,0,39838.385474537,2009-01-25,09:15:05
22.80667,108.328508333333,0,0,39838.3855324074,2009-01-25,09:15:10
22.8062766666667,108.328151666667,0,0,39838.3855902778,2009-01-25,09:15:15
22.8058783333333,108.327765,0,0,39838.3856481481,2009-01-25,09:15:20
22.8055133333333,108.327411666667,0,0,39838.3857060185,2009-01-25,09:15:25
22.8053383333333,108.327213333333,0,0,39838.3857638889,2009-01-25,09:15:30
22.8053483333333,108.327025,0,0,39838.3858217593,2009-01-25,09:15:35
22.8053466666667,108.32701,0,0,39838.3858796296,2009-01-25,09:15:40
22.8052666666667,108.326975,0,0,39838.3859375,2009-01-25,09:15:45
22.8050716666667,108.326961666667,0,0,39838.3859953704,2009-01-25,09:15:50
22.804785,108.3272,0,0,39838.3860532407,2009-01-25,09:15:55
22.8045066666667,108.327586666667,0,0,39838.3861111111,2009-01-25,09:16:00
22.8042333333333,108.327981666667,0,0,39838.3861689815,2009-01-25,09:16:05
22.803995,108.328436666667,0,0,39838.3862268519,2009-01-25,09:16:10
22.8036183333333,108.328933333333,0,0,39838.3862847222,2009-01-25,09:16:15
22.8033316666667,108.329355,0,0,39838.3863425926,2009-01-25,09:16:20
22.8031616666667,108.329543333333,0,0,39838.386400463,2009-01-25,09:16:25
22.8030383333333,108.329366666667,0,0,39838.3864583333,2009-01-25,09:16:30
22.8030883333333,108.32918,0,0,39838.3865162037,2009-01-25,09:16:35
22.80315,108.329215,0,0,39838.3865740741,2009-01-25,09:16:40
22.8031683333333,108.329178333333,0,0,39838.3866319444,2009-01-25,09:16:45
22.8031,108.32901,0,0,39838.3866898148,2009-01-25,09:16:50
22.8029733333333,108.32882,0,0,39838.3867476852,2009-01-25,09:16:55
22.8028416666667,108.32867,0,0,39838.3868055556,2009-01-25,09:17:00
22.8026433333333,108.328405,0,0,39838.3868634259,2009-01-25,09:17:05
22.8022683333333,108.328148333333,0,0,39838.3869212963,2009-01-25,09:17:10
22.802175,108.32803,0,0,39838.3869791667,2009-01-25,09:17:15
22.8022183333333,108.327973333333,0,0,39838.387037037,2009-01-25,09:17:20
22.8022016666667,108.327946666667,0,0,39838.3870949074,2009-01-25,09:17:25
22.8022133333333,108.328001666667,0,0,39838.3871527778,2009-01-25,09:17:30
22.80223,108.32805,0,0,39838.3872106481,2009-01-25,09:17:35
22.80223,108.328031666667,0,0,39838.3872685185,2009-01-25,09:17:40
22.8022233333333,108.327986666667,0,0,39838.3873263889,2009-01-25,09:17:45
22.8021783333333,108.327983333333,0,0,39838.3873842593,2009-01-25,09:17:50
22.80213,108.32804,0,0,39838.3874421296,2009-01-25,09:17:55
22.8021183333333,108.328065,0,0,39838.3875,2009-01-25,09:18:00
22.8021216666667,108.328086666667,0,0,39838.3875578704,2009-01-25,09:18:05
22.802105,108.328115,0,0,39838.3876157407,2009-01-25,09:18:10
22.8021016666667,108.328108333333,0,0,39838.3876736111,2009-01-25,09:18:15
22.8021016666667,108.328108333333,0,0,39838.3877083333,2009-01-25,09:18:18
22.8021066666667,108.328113333333,0,0,39838.3877314815,2009-01-25,09:18:20
22.8021233333333,108.328101666667,0,0,39838.3877893519,2009-01-25,09:18:25
22.802165,108.328103333333,0,0,39838.3878472222,2009-01-25,09:18:30
22.802165,108.328103333333,0,0,39838.3878819444,2009-01-25,09:18:33
22.8021583333333,108.328111666667,0,0,39838.3879050926,2009-01-25,09:18:35
22.80218,108.32814,0,0,39838.387962963,2009-01-25,09:18:40
22.8021933333333,108.328158333333,0,0,39838.3880208333,2009-01-25,09:18:45
22.8022116666667,108.328186666667,0,0,39838.3880787037,2009-01-25,09:18:50
22.8022216666667,108.328185,0,0,39838.3881365741,2009-01-25,09:18:55
22.8022666666667,108.328223333333,0,0,39838.3881944444,2009-01-25,09:19:00
22.8022916666667,108.328286666667,0,0,39838.3882523148,2009-01-25,09:19:05
22.802315,108.328343333333,0,0,39838.3883101852,2009-01-25,09:19:10
22.80238,108.328421666667,0,0,39838.3883680556,2009-01-25,09:19:15
22.80241,108.328501666667,0,0,39838.3884259259,2009-01-25,09:19:20
22.802465,108.328538333333,0,0,39838.3884837963,2009-01-25,09:19:25
22.8024866666667,108.32858,0,0,39838.3885416667,2009-01-25,09:19:30
22.8025016666667,108.328643333333,0,0,39838.388599537,2009-01-25,09:19:35
22.8025333333333,108.328725,0,0,39838.3886574074,2009-01-25,09:19:40
22.8025366666667,108.328795,0,0,39838.3887152778,2009-01-25,09:19:45
22.8025266666667,108.328886666667,0,0,39838.3887731481,2009-01-25,09:19:50
22.8025566666667,108.328945,0,0,39838.3888310185,2009-01-25,09:19:55
22.802605,108.329023333333,0,0,39838.3888888889,2009-01-25,09:20:00
22.8026616666667,108.329075,0,0,39838.3889467593,2009-01-25,09:20:05
22.8027383333333,108.329056666667,0,0,39838.3890046296,2009-01-25,09:20:10
22.8027516666667,108.329115,0,0,39838.3890625,2009-01-25,09:20:15
22.8029983333333,108.32912,0,0,39838.3891203704,2009-01-25,09:20:20
22.8030166666667,108.329098333333,0,0,39838.3891782407,2009-01-25,09:20:25
22.80308,108.329051666667,0,0,39838.3892361111,2009-01-25,09:20:30
22.8031116666667,108.329065,0,0,39838.3892939815,2009-01-25,09:20:35
22.8031416666667,108.329096666667,0,0,39838.3893518519,2009-01-25,09:20:40
22.8031466666667,108.329148333333,0,0,39838.3894097222,2009-01-25,09:20:45
22.8033133333333,108.32929,0,0,39838.3895833333,2009-01-25,09:21:00
22.8035116666667,108.32921,0,0,39838.3896412037,2009-01-25,09:21:05
22.80298,108.329085,0,0,39838.3896990741,2009-01-25,09:21:10
22.8029666666667,108.32904,0,0,39838.3897569444,2009-01-25,09:21:15
22.8029866666667,108.32903,0,0,39838.3898148148,2009-01-25,09:21:20
22.8029883333333,108.32909,0,0,39838.3898726852,2009-01-25,09:21:25
22.8030233333333,108.329238333333,0,0,39838.3899305556,2009-01-25,09:21:30
22.8031883333333,108.329388333333,0,0,39838.3899884259,2009-01-25,09:21:35
22.7987016666667,108.333148333333,0,0,39838.3908564815,2009-01-25,09:22:50
22.80257,108.328706666667,0,0,39838.3909722222,2009-01-25,09:23:00
22.802605,108.328696666667,0,0,39838.3910300926,2009-01-25,09:23:05
22.8026216666667,108.32868,0,0,39838.391087963,2009-01-25,09:23:10
22.8026216666667,108.32868,0,0,39838.3911226852,2009-01-25,09:23:13
22.8026183333333,108.328671666667,0,0,39838.3911458333,2009-01-25,09:23:15
22.80262,108.328661666667,0,0,39838.3912037037,2009-01-25,09:23:20
22.80262,108.328651666667,0,0,39838.3912615741,2009-01-25,09:23:25
22.8025866666667,108.328676666667,0,0,39838.3913194444,2009-01-25,09:23:30
22.80255,108.328725,0,0,39838.3913773148,2009-01-25,09:23:35
22.8025333333333,108.328743333333,0,0,39838.3914351852,2009-01-25,09:23:40
22.802485,108.328773333333,0,0,39838.3914930556,2009-01-25,09:23:45
22.8024383333333,108.328843333333,0,0,39838.3915509259,2009-01-25,09:23:50
22.802385,108.328911666667,0,0,39838.3916087963,2009-01-25,09:23:55
22.8023816666667,108.328951666667,0,0,39838.3916666667,2009-01-25,09:24:00
22.8024166666667,108.328943333333,0,0,39838.391724537,2009-01-25,09:24:05
22.8024033333333,108.328961666667,0,0,39838.3917824074,2009-01-25,09:24:10
22.802385,108.329005,0,0,39838.3918402778,2009-01-25,09:24:15
22.802415,108.328995,0,0,39838.3918981481,2009-01-25,09:24:20
22.80243,108.328986666667,0,0,39838.3919560185,2009-01-25,09:24:25
22.80244,108.328971666667,0,0,39838.3920138889,2009-01-25,09:24:30
22.80247,108.328955,0,0,39838.3920717593,2009-01-25,09:24:35
22.8024866666667,108.328938333333,0,0,39838.3921296296,2009-01-25,09:24:40
22.8025016666667,108.328928333333,0,0,39838.3921875,2009-01-25,09:24:45
22.8025066666667,108.328911666667,0,0,39838.3922453704,2009-01-25,09:24:50
22.8025116666667,108.328931666667,0,0,39838.3923032407,2009-01-25,09:24:55
22.8025116666667,108.328931666667,0,0,39838.392337963,2009-01-25,09:24:58
22.8025033333333,108.328933333333,0,0,39838.3923611111,2009-01-25,09:25:00
22.8025083333333,108.328916666667,0,0,39838.3924189815,2009-01-25,09:25:05
22.8025233333333,108.32889,0,0,39838.3924768518,2009-01-25,09:25:10
22.8025183333333,108.32888,0,0,39838.3925347222,2009-01-25,09:25:15
22.80253,108.32888,0,0,39838.3925925926,2009-01-25,09:25:20
22.8025516666667,108.328858333333,0,0,39838.392650463,2009-01-25,09:25:25
22.8025516666667,108.328846666667,0,0,39838.3927083333,2009-01-25,09:25:30
22.8025683333333,108.328831666667,0,0,39838.3927662037,2009-01-25,09:25:35
22.80258,108.328808333333,0,0,39838.3928240741,2009-01-25,09:25:40
22.8026066666667,108.328783333333,0,0,39838.3928819444,2009-01-25,09:25:45
22.8026366666667,108.328756666667,0,0,39838.3929398148,2009-01-25,09:25:50
22.8026566666667,108.328748333333,0,0,39838.3929976852,2009-01-25,09:25:55
22.80263,108.328795,0,0,39838.3930555556,2009-01-25,09:26:00
22.8026016666667,108.328828333333,0,0,39838.3931134259,2009-01-25,09:26:05
22.8025833333333,108.328876666667,0,0,39838.3931712963,2009-01-25,09:26:10
22.80257,108.328905,0,0,39838.3932291667,2009-01-25,09:26:15
22.8025733333333,108.32889,0,0,39838.393287037,2009-01-25,09:26:20
22.8025816666667,108.328908333333,0,0,39838.3933449074,2009-01-25,09:26:25
22.8025733333333,108.328883333333,0,0,39838.3934027778,2009-01-25,09:26:30
22.8025883333333,108.328855,0,0,39838.3934606481,2009-01-25,09:26:35
22.802615,108.3288,0,0,39838.3935185185,2009-01-25,09:26:40
22.802615,108.3288,0,0,39838.3935532407,2009-01-25,09:26:43
22.802615,108.328795,0,0,39838.3935763889,2009-01-25,09:26:45
22.802615,108.328808333333,0,0,39838.3936342593,2009-01-25,09:26:50
22.8026166666667,108.32879,0,0,39838.3936921296,2009-01-25,09:26:55
22.80264,108.328766666667,0,0,39838.39375,2009-01-25,09:27:00
22.80264,108.328766666667,0,0,39838.3937847222,2009-01-25,09:27:03
22.8026316666667,108.328775,0,0,39838.3938078704,2009-01-25,09:27:05
22.80265,108.328745,0,0,39838.3938657407,2009-01-25,09:27:10
22.802685,108.328716666667,0,0,39838.3939236111,2009-01-25,09:27:15
22.80267,108.32875,0,0,39838.3939814815,2009-01-25,09:27:20
22.8026433333333,108.328793333333,0,0,39838.3940393519,2009-01-25,09:27:25
22.802595,108.328845,0,0,39838.3940972222,2009-01-25,09:27:30
22.802595,108.328845,0,0,39838.3941319444,2009-01-25,09:27:33
22.80259,108.328845,0,0,39838.3941550926,2009-01-25,09:27:35
22.8026,108.328811666667,0,0,39838.394212963,2009-01-25,09:27:40
22.80257,108.328825,0,0,39838.3942708333,2009-01-25,09:27:45
22.8025716666667,108.328795,0,0,39838.3943287037,2009-01-25,09:27:50
22.8025583333333,108.328815,0,0,39838.3943865741,2009-01-25,09:27:55
22.8025633333333,108.328851666667,0,0,39838.3944444444,2009-01-25,09:28:00
22.802525,108.328903333333,0,0,39838.3945023148,2009-01-25,09:28:05
22.802465,108.328941666667,0,0,39838.3945601852,2009-01-25,09:28:10
22.8024483333333,108.328956666667,0,0,39838.3946180556,2009-01-25,09:28:15
22.802455,108.328995,0,0,39838.3946759259,2009-01-25,09:28:20
22.8024166666667,108.329068333333,0,0,39838.3947337963,2009-01-25,09:28:25
22.80235,108.329141666667,0,0,39838.3947916667,2009-01-25,09:28:30
22.8022766666667,108.329265,0,0,39838.394849537,2009-01-25,09:28:35
22.8023566666667,108.3292,0,0,39838.3949074074,2009-01-25,09:28:40
22.802675,108.328828333333,0,0,39838.3949652778,2009-01-25,09:28:45
22.8030333333333,108.328331666667,0,0,39838.3950231481,2009-01-25,09:28:50
22.8033416666667,108.327911666667,0,0,39838.3950810185,2009-01-25,09:28:55
22.8036183333333,108.327555,0,0,39838.3951388889,2009-01-25,09:29:00
22.8038316666667,108.327275,0,0,39838.3951967593,2009-01-25,09:29:05
22.8038316666667,108.327275,0,0,39838.3952314815,2009-01-25,09:29:08
22.803835,108.327271666667,0,0,39838.3952546296,2009-01-25,09:29:10
22.8037116666667,108.327416666667,0,0,39838.3953125,2009-01-25,09:29:15
22.803535,108.327605,0,0,39838.3953703704,2009-01-25,09:29:20
22.803445,108.327693333333,0,0,39838.3954282407,2009-01-25,09:29:25
22.80323,108.327985,0,0,39838.3954861111,2009-01-25,09:29:30
22.80308,108.328171666667,0,0,39838.3955439815,2009-01-25,09:29:35
22.803055,108.328186666667,0,0,39838.3956018519,2009-01-25,09:29:40
22.80306,108.328166666667,0,0,39838.3956597222,2009-01-25,09:29:45
22.8030783333333,108.328115,0,0,39838.3957175926,2009-01-25,09:29:50
22.80307,108.328163333333,0,0,39838.395775463,2009-01-25,09:29:55
22.8030866666667,108.32817,0,0,39838.3958333333,2009-01-25,09:30:00
22.803045,108.328213333333,0,0,39838.3958912037,2009-01-25,09:30:05
22.8030283333333,108.32822,0,0,39838.3959490741,2009-01-25,09:30:10
22.803,108.32826,0,0,39838.3960069444,2009-01-25,09:30:15
22.803,108.32826,0,0,39838.3960416667,2009-01-25,09:30:18
22.8029916666667,108.328261666667,0,0,39838.3960648148,2009-01-25,09:30:20
22.8029683333333,108.32827,0,0,39838.3961226852,2009-01-25,09:30:25
22.8029666666667,108.328286666667,0,0,39838.3961805556,2009-01-25,09:30:30
22.8029533333333,108.328341666667,0,0,39838.3962384259,2009-01-25,09:30:35
22.8030383333333,108.32826,0,0,39838.3962962963,2009-01-25,09:30:40
22.8030383333333,108.32826,0,0,39838.3963310185,2009-01-25,09:30:43
22.8030433333333,108.328256666667,0,0,39838.3963541667,2009-01-25,09:30:45
22.8032316666667,108.328041666667,0,0,39838.396412037,2009-01-25,09:30:50
22.80329,108.327965,0,0,39838.3964699074,2009-01-25,09:30:55
22.8033116666667,108.327963333333,0,0,39838.3965277778,2009-01-25,09:31:00
22.803355,108.327896666667,0,0,39838.3965856481,2009-01-25,09:31:05
22.803355,108.327873333333,0,0,39838.3966435185,2009-01-25,09:31:10
22.803355,108.327873333333,0,0,39838.3966782407,2009-01-25,09:31:13
22.80336,108.327876666667,0,0,39838.3967013889,2009-01-25,09:31:15
22.803375,108.327823333333,0,0,39838.3967592593,2009-01-25,09:31:20
22.8034383333333,108.327683333333,0,0,39838.3968171296,2009-01-25,09:31:25
22.80348,108.327636666667,0,0,39838.396875,2009-01-25,09:31:30
22.8035133333333,108.327598333333,0,0,39838.3969328704,2009-01-25,09:31:35
22.80356,108.327535,0,0,39838.3969907407,2009-01-25,09:31:40
22.803595,108.327505,0,0,39838.3970486111,2009-01-25,09:31:45
22.8036516666667,108.327451666667,0,0,39838.3971064815,2009-01-25,09:31:50
22.8037766666667,108.327373333333,0,0,39838.3971643519,2009-01-25,09:31:55
22.8040633333333,108.327101666667,0,0,39838.3972222222,2009-01-25,09:32:00
22.8037066666667,108.327315,0,0,39838.3978587963,2009-01-25,09:32:55
22.8036983333333,108.327335,0,0,39838.3979166667,2009-01-25,09:33:00
22.8032166666667,108.328155,0,0,39838.397974537,2009-01-25,09:33:05
22.8030016666667,108.328361666667,0,0,39838.3980324074,2009-01-25,09:33:10
22.802985,108.32832,0,0,39838.3980902778,2009-01-25,09:33:15
22.8028616666667,108.32841,0,0,39838.3981481481,2009-01-25,09:33:20
22.80277,108.328473333333,0,0,39838.3982060185,2009-01-25,09:33:25
22.8026866666667,108.328576666667,0,0,39838.3982638889,2009-01-25,09:33:30
22.8026883333333,108.32865,0,0,39838.3983217593,2009-01-25,09:33:35
22.8027583333333,108.32868,0,0,39838.3983796296,2009-01-25,09:33:40
22.8027833333333,108.328713333333,0,0,39838.3984375,2009-01-25,09:33:45
22.802755,108.3287,0,0,39838.3984953704,2009-01-25,09:33:50
22.8027616666667,108.328685,0,0,39838.3985532407,2009-01-25,09:33:55
22.8027983333333,108.32866,0,0,39838.3986111111,2009-01-25,09:34:00
22.8028366666667,108.328628333333,0,0,39838.3986689815,2009-01-25,09:34:05
22.8029383333333,108.32864,0,0,39838.3987268518,2009-01-25,09:34:10
22.8030266666667,108.328695,0,0,39838.3987847222,2009-01-25,09:34:15
22.8027833333333,108.32867,0,0,39838.4010416667,2009-01-25,09:37:30
22.802735,108.328673333333,0,0,39838.401099537,2009-01-25,09:37:35
22.80269,108.328668333333,0,0,39838.4011574074,2009-01-25,09:37:40
22.8026766666667,108.328678333333,0,0,39838.4012152778,2009-01-25,09:37:45
22.802665,108.328681666667,0,0,39838.4012731481,2009-01-25,09:37:50
22.8026483333333,108.328688333333,0,0,39838.4013310185,2009-01-25,09:37:55
22.8026483333333,108.328688333333,0,0,39838.4013657407,2009-01-25,09:37:58
22.8026483333333,108.328691666667,0,0,39838.4013888889,2009-01-25,09:38:00
22.8027066666667,108.328631666667,0,0,39838.4014467593,2009-01-25,09:38:05
22.8027283333333,108.32857,0,0,39838.4015046296,2009-01-25,09:38:10
22.802705,108.328601666667,0,0,39838.4015625,2009-01-25,09:38:15
22.8026766666667,108.328621666667,0,0,39838.4016203704,2009-01-25,09:38:20
22.8026833333333,108.328611666667,0,0,39838.4016782407,2009-01-25,09:38:25
22.80267,108.328625,0,0,39838.4017361111,2009-01-25,09:38:30
22.802665,108.328635,0,0,39838.4017939815,2009-01-25,09:38:35
22.8026816666667,108.328613333333,0,0,39838.4018518519,2009-01-25,09:38:40
22.8027033333333,108.328605,0,0,39838.4019097222,2009-01-25,09:38:45
22.8027083333333,108.328625,0,0,39838.4019675926,2009-01-25,09:38:50
22.8027116666667,108.328633333333,0,0,39838.402025463,2009-01-25,09:38:55
22.8027066666667,108.32863,0,0,39838.4020833333,2009-01-25,09:39:00
22.8027066666667,108.32863,0,0,39838.4021180556,2009-01-25,09:39:03
22.8027016666667,108.328638333333,0,0,39838.4021412037,2009-01-25,09:39:05
22.8027,108.328686666667,0,0,39838.4021990741,2009-01-25,09:39:10
22.80269,108.328683333333,0,0,39838.4022569444,2009-01-25,09:39:15
22.8026783333333,108.32867,0,0,39838.4023148148,2009-01-25,09:39:20
22.8026883333333,108.328735,0,0,39838.4023726852,2009-01-25,09:39:25
22.8026566666667,108.328813333333,0,0,39838.4024305556,2009-01-25,09:39:30
22.8026566666667,108.328813333333,0,0,39838.4024652778,2009-01-25,09:39:33
22.8026583333333,108.328808333333,0,0,39838.4024884259,2009-01-25,09:39:35
22.8026683333333,108.328741666667,0,0,39838.4025462963,2009-01-25,09:39:40
22.8026416666667,108.32877,0,0,39838.4026041667,2009-01-25,09:39:45
22.8026283333333,108.32879,0,0,39838.402662037,2009-01-25,09:39:50
22.8026283333333,108.32879,0,0,39838.4026967593,2009-01-25,09:39:53
22.8026316666667,108.328781666667,0,0,39838.4027199074,2009-01-25,09:39:55
22.80266,108.32879,0,0,39838.4027777778,2009-01-25,09:40:00
22.802675,108.328775,0,0,39838.4028356481,2009-01-25,09:40:05
22.80268,108.328736666667,0,0,39838.4028935185,2009-01-25,09:40:10
22.8026966666667,108.328698333333,0,0,39838.4029513889,2009-01-25,09:40:15
22.8027083333333,108.32869,0,0,39838.4030092593,2009-01-25,09:40:20
22.8027083333333,108.32869,0,0,39838.4030439815,2009-01-25,09:40:23
22.8027166666667,108.328685,0,0,39838.4030671296,2009-01-25,09:40:25
22.8026966666667,108.328656666667,0,0,39838.403125,2009-01-25,09:40:30
22.802665,108.328661666667,0,0,39838.4031828704,2009-01-25,09:40:35
22.8026333333333,108.328653333333,0,0,39838.4032407407,2009-01-25,09:40:40
22.8026333333333,108.328653333333,0,0,39838.403275463,2009-01-25,09:40:43
22.802885,108.328646666667,0,0,39838.40625,2009-01-25,09:45:00
22.8029866666667,108.328613333333,0,0,39838.4063078704,2009-01-25,09:45:05
22.8030266666667,108.328598333333,0,0,39838.4063657407,2009-01-25,09:45:10
22.803135,108.328591666667,0,0,39838.4064236111,2009-01-25,09:45:15
22.8032283333333,108.328641666667,0,0,39838.4064814815,2009-01-25,09:45:20
22.80335,108.328651666667,0,0,39838.4065393518,2009-01-25,09:45:25
22.8034733333333,108.328631666667,0,0,39838.4065972222,2009-01-25,09:45:30
22.8035983333333,108.328635,0,0,39838.4066550926,2009-01-25,09:45:35
22.80374,108.32864,0,0,39838.406712963,2009-01-25,09:45:40
22.803875,108.328671666667,0,0,39838.4067708333,2009-01-25,09:45:45
22.8038983333333,108.328681666667,0,0,39838.4068287037,2009-01-25,09:45:50
22.8036616666667,108.328685,0,0,39838.4068865741,2009-01-25,09:45:55
22.803545,108.3287,0,0,39838.4069444444,2009-01-25,09:46:00
22.8033133333333,108.328703333333,0,0,39838.4070023148,2009-01-25,09:46:05
22.8032516666667,108.328665,0,0,39838.4070601852,2009-01-25,09:46:10
22.803195,108.328645,0,0,39838.4071180556,2009-01-25,09:46:15
22.803185,108.32862,0,0,39838.4071759259,2009-01-25,09:46:20
22.80317,108.328625,0,0,39838.4072337963,2009-01-25,09:46:25
22.803135,108.32856,0,0,39838.4072916667,2009-01-25,09:46:30
22.8031183333333,108.32857,0,0,39838.407349537,2009-01-25,09:46:35
22.8031,108.328568333333,0,0,39838.4074074074,2009-01-25,09:46:40
22.8030733333333,108.32859,0,0,39838.4074652778,2009-01-25,09:46:45
22.80303,108.32861,0,0,39838.4075231481,2009-01-25,09:46:50
22.803005,108.328608333333,0,0,39838.4075810185,2009-01-25,09:46:55
22.8029733333333,108.328613333333,0,0,39838.4076388889,2009-01-25,09:47:00
22.802925,108.328606666667,0,0,39838.4076967593,2009-01-25,09:47:05
22.8028683333333,108.328606666667,0,0,39838.4077546296,2009-01-25,09:47:10
22.802815,108.328531666667,0,0,39838.4078125,2009-01-25,09:47:15
22.8027716666667,108.328506666667,0,0,39838.4078703704,2009-01-25,09:47:20
22.8027533333333,108.328558333333,0,0,39838.4079282407,2009-01-25,09:47:25
22.802775,108.328566666667,0,0,39838.4079861111,2009-01-25,09:47:30
22.8027916666667,108.32863,0,0,39838.4080439815,2009-01-25,09:47:35
22.802825,108.328645,0,0,39838.4081018518,2009-01-25,09:47:40
22.8028816666667,108.328648333333,0,0,39838.4081597222,2009-01-25,09:47:45
22.8028966666667,108.328665,0,0,39838.4082175926,2009-01-25,09:47:50
22.802895,108.328686666667,0,0,39838.408275463,2009-01-25,09:47:55
22.8029183333333,108.328666666667,0,0,39838.4083333333,2009-01-25,09:48:00
22.8029183333333,108.328666666667,0,0,39838.4083680556,2009-01-25,09:48:03
22.8029133333333,108.328671666667,0,0,39838.4083912037,2009-01-25,09:48:05
22.80294,108.328683333333,0,0,39838.4084490741,2009-01-25,09:48:10
22.8029433333333,108.328696666667,0,0,39838.4085069444,2009-01-25,09:48:15
22.8029433333333,108.328696666667,0,0,39838.4085416667,2009-01-25,09:48:18
22.80294,108.3287,0,0,39838.4085648148,2009-01-25,09:48:20
22.8029083333333,108.328703333333,0,0,39838.4086226852,2009-01-25,09:48:25
22.8028766666667,108.328678333333,0,0,39838.4086805556,2009-01-25,09:48:30
22.802865,108.328666666667,0,0,39838.4087384259,2009-01-25,09:48:35
22.802865,108.328666666667,0,0,39838.4087731481,2009-01-25,09:48:38
22.802865,108.328666666667,0,0,39838.4087962963,2009-01-25,09:48:40
22.8028783333333,108.328658333333,0,0,39838.4088541667,2009-01-25,09:48:45
22.8028783333333,108.328658333333,0,0,39838.4088888889,2009-01-25,09:48:48
22.8028766666667,108.328651666667,0,0,39838.408912037,2009-01-25,09:48:50
22.8029016666667,108.32868,0,0,39838.4089699074,2009-01-25,09:48:55
22.8028666666667,108.328701666667,0,0,39838.4090277778,2009-01-25,09:49:00
22.80284,108.328678333333,0,0,39838.4090856481,2009-01-25,09:49:05
22.8028133333333,108.328713333333,0,0,39838.4091435185,2009-01-25,09:49:10
22.8027933333333,108.328741666667,0,0,39838.4092013889,2009-01-25,09:49:15
22.8027933333333,108.328741666667,0,0,39838.4092361111,2009-01-25,09:49:18
22.8027966666667,108.328746666667,0,0,39838.4092592593,2009-01-25,09:49:20
22.80279,108.328735,0,0,39838.4093171296,2009-01-25,09:49:25
22.8028333333333,108.328811666667,0,0,39838.4143518518,2009-01-25,09:56:40
22.8028716666667,108.327005,0,0,39838.4154513889,2009-01-25,09:58:15
22.80288,108.328595,0,0,39838.4155092593,2009-01-25,09:58:20
22.8028566666667,108.328628333333,0,0,39838.4155671296,2009-01-25,09:58:25
22.8028316666667,108.328596666667,0,0,39838.415625,2009-01-25,09:58:30
22.8028366666667,108.328586666667,0,0,39838.4156828704,2009-01-25,09:58:35
22.8028366666667,108.328586666667,0,0,39838.4157175926,2009-01-25,09:58:38
22.8028416666667,108.328586666667,0,0,39838.4157407407,2009-01-25,09:58:40
22.8028566666667,108.328595,0,0,39838.4157986111,2009-01-25,09:58:45
22.8028566666667,108.328626666667,0,0,39838.4158564815,2009-01-25,09:58:50
22.802865,108.328653333333,0,0,39838.4159143518,2009-01-25,09:58:55
22.802845,108.32863,0,0,39838.4159722222,2009-01-25,09:59:00
22.80279,108.328535,0,0,39838.4160300926,2009-01-25,09:59:05
22.802765,108.328501666667,0,0,39838.416087963,2009-01-25,09:59:10
22.802765,108.328501666667,0,0,39838.4161226852,2009-01-25,09:59:13
22.80276,108.328496666667,0,0,39838.4161458333,2009-01-25,09:59:15
22.8027466666667,108.32849,0,0,39838.4162037037,2009-01-25,09:59:20
22.8027366666667,108.328471666667,0,0,39838.4162615741,2009-01-25,09:59:25
22.8027583333333,108.328495,0,0,39838.4163194444,2009-01-25,09:59:30
22.8027733333333,108.328551666667,0,0,39838.4163773148,2009-01-25,09:59:35
22.8027883333333,108.328591666667,0,0,39838.4164351852,2009-01-25,09:59:40
22.8028066666667,108.328625,0,0,39838.4164930556,2009-01-25,09:59:45
22.8028033333333,108.328661666667,0,0,39838.4165509259,2009-01-25,09:59:50
22.8027933333333,108.32866,0,0,39838.4166087963,2009-01-25,09:59:55
22.8028133333333,108.328638333333,0,0,39838.4166666667,2009-01-25,10:00:00
22.802825,108.32863,0,0,39838.416724537,2009-01-25,10:00:05
22.8028066666667,108.32861,0,0,39838.4167824074,2009-01-25,10:00:10
22.8028066666667,108.32861,0,0,39838.4168171296,2009-01-25,10:00:13
22.8028033333333,108.328603333333,0,0,39838.4168402778,2009-01-25,10:00:15
22.8028166666667,108.32858,0,0,39838.4168981481,2009-01-25,10:00:20
22.8028283333333,108.328533333333,0,0,39838.4169560185,2009-01-25,10:00:25
22.8028316666667,108.328518333333,0,0,39838.4170138889,2009-01-25,10:00:30
22.8028216666667,108.328456666667,0,0,39838.4170717593,2009-01-25,10:00:35
22.8028216666667,108.328456666667,0,0,39838.4171064815,2009-01-25,10:00:38
22.8028183333333,108.32845,0,0,39838.4171296296,2009-01-25,10:00:40
22.8028316666667,108.328451666667,0,0,39838.4171875,2009-01-25,10:00:45
22.80285,108.328506666667,0,0,39838.4172453704,2009-01-25,10:00:50
22.8028433333333,108.328548333333,0,0,39838.4173032407,2009-01-25,10:00:55
22.8028283333333,108.328606666667,0,0,39838.4173611111,2009-01-25,10:01:00
22.8028216666667,108.32864,0,0,39838.4174189815,2009-01-25,10:01:05
22.8028216666667,108.32864,0,0,39838.4174537037,2009-01-25,10:01:08
22.8028216666667,108.328635,0,0,39838.4174768519,2009-01-25,10:01:10
22.8028266666667,108.32865,0,0,39838.4175347222,2009-01-25,10:01:15
22.8028483333333,108.328676666667,0,0,39838.4175925926,2009-01-25,10:01:20
22.8028616666667,108.328691666667,0,0,39838.417650463,2009-01-25,10:01:25
22.802875,108.328701666667,0,0,39838.4177083333,2009-01-25,10:01:30
22.8028633333333,108.328716666667,0,0,39838.4177662037,2009-01-25,10:01:35
22.8028633333333,108.328716666667,0,0,39838.4178009259,2009-01-25,10:01:38
22.8028616666667,108.328718333333,0,0,39838.4178240741,2009-01-25,10:01:40
22.80288,108.328756666667,0,0,39838.4178819444,2009-01-25,10:01:45
22.8029166666667,108.328706666667,0,0,39838.4179398148,2009-01-25,10:01:50
22.8029033333333,108.328706666667,0,0,39838.4179976852,2009-01-25,10:01:55
22.8028616666667,108.32866,0,0,39838.4180555556,2009-01-25,10:02:00
22.8028266666667,108.328626666667,0,0,39838.4181134259,2009-01-25,10:02:05
22.8028066666667,108.328643333333,0,0,39838.4181712963,2009-01-25,10:02:10
22.8027883333333,108.32867,0,0,39838.4182291667,2009-01-25,10:02:15
22.8027683333333,108.328663333333,0,0,39838.418287037,2009-01-25,10:02:20
22.80276,108.328656666667,0,0,39838.4183449074,2009-01-25,10:02:25
22.80276,108.328656666667,0,0,39838.4183796296,2009-01-25,10:02:28
22.8027566666667,108.328648333333,0,0,39838.4184027778,2009-01-25,10:02:30
22.80274,108.328631666667,0,0,39838.4184606481,2009-01-25,10:02:35
22.80274,108.32863,0,0,39838.4185185185,2009-01-25,10:02:40
22.80274,108.32863,0,0,39838.4185532407,2009-01-25,10:02:43
22.802735,108.328633333333,0,0,39838.4185763889,2009-01-25,10:02:45
22.8027433333333,108.328645,0,0,39838.4186342593,2009-01-25,10:02:50
22.8027466666667,108.32865,0,0,39838.4186921296,2009-01-25,10:02:55
22.8027466666667,108.32865,0,0,39838.4187268519,2009-01-25,10:02:58
22.8027416666667,108.328656666667,0,0,39838.41875,2009-01-25,10:03:00
22.8027266666667,108.328603333333,0,0,39838.4188078704,2009-01-25,10:03:05
22.8027316666667,108.328566666667,0,0,39838.4188657407,2009-01-25,10:03:10
22.8027266666667,108.328568333333,0,0,39838.4189236111,2009-01-25,10:03:15
22.8027266666667,108.328568333333,0,0,39838.4189583333,2009-01-25,10:03:18
22.8027283333333,108.328566666667,0,0,39838.4189814815,2009-01-25,10:03:20
22.802735,108.328515,0,0,39838.4190393519,2009-01-25,10:03:25
22.8027666666667,108.32854,0,0,39838.4190972222,2009-01-25,10:03:30
22.802775,108.32855,0,0,39838.4191550926,2009-01-25,10:03:35
22.8027783333333,108.328576666667,0,0,39838.419212963,2009-01-25,10:03:40
22.8027583333333,108.328563333333,0,0,39838.4192708333,2009-01-25,10:03:45
22.8027316666667,108.32853,0,0,39838.4193287037,2009-01-25,10:03:50
22.8027316666667,108.32853,0,0,39838.4193634259,2009-01-25,10:03:53
22.80273,108.32853,0,0,39838.4193865741,2009-01-25,10:03:55
22.8027483333333,108.328551666667,0,0,39838.4194444444,2009-01-25,10:04:00
22.8027183333333,108.328516666667,0,0,39838.4195023148,2009-01-25,10:04:05
22.8027133333333,108.328486666667,0,0,39838.4195601852,2009-01-25,10:04:10
22.8027,108.328475,0,0,39838.4196180556,2009-01-25,10:04:15
22.802695,108.328491666667,0,0,39838.4196759259,2009-01-25,10:04:20
22.8027166666667,108.328521666667,0,0,39838.4197337963,2009-01-25,10:04:25
22.8027383333333,108.32855,0,0,39838.4197916667,2009-01-25,10:04:30
22.802755,108.328571666667,0,0,39838.419849537,2009-01-25,10:04:35
22.8027783333333,108.328585,0,0,39838.4199074074,2009-01-25,10:04:40
22.8027966666667,108.328615,0,0,39838.4199652778,2009-01-25,10:04:45
22.8028166666667,108.328631666667,0,0,39838.4200231481,2009-01-25,10:04:50
22.802795,108.32857,0,0,39838.4200810185,2009-01-25,10:04:55
22.8028016666667,108.32856,0,0,39838.4201388889,2009-01-25,10:05:00
22.8025966666667,108.328738333333,0,0,39838.4307291667,2009-01-25,10:20:15
22.8026183333333,108.328811666667,0,0,39838.430787037,2009-01-25,10:20:20
22.8026183333333,108.328811666667,0,0,39838.4308217593,2009-01-25,10:20:23
22.8026266666667,108.328808333333,0,0,39838.4308449074,2009-01-25,10:20:25
22.80262,108.328771666667,0,0,39838.4309027778,2009-01-25,10:20:30
22.8026266666667,108.328726666667,0,0,39838.4309606481,2009-01-25,10:20:35
22.8026633333333,108.32865,0,0,39838.4310185185,2009-01-25,10:20:40
22.802705,108.328601666667,0,0,39838.4310763889,2009-01-25,10:20:45
22.8027183333333,108.328565,0,0,39838.4311342593,2009-01-25,10:20:50
22.8027216666667,108.328546666667,0,0,39838.4311921296,2009-01-25,10:20:55
22.8027033333333,108.328518333333,0,0,39838.43125,2009-01-25,10:21:00
22.8026833333333,108.328538333333,0,0,39838.4313078704,2009-01-25,10:21:05
22.8026666666667,108.328591666667,0,0,39838.4313657407,2009-01-25,10:21:10
22.8026483333333,108.328648333333,0,0,39838.4314236111,2009-01-25,10:21:15
22.802685,108.32869,0,0,39838.4314814815,2009-01-25,10:21:20
22.8027233333333,108.32883,0,0,39838.4315393518,2009-01-25,10:21:25
22.8027383333333,108.328983333333,0,0,39838.4315972222,2009-01-25,10:21:30
22.80275,108.329145,0,0,39838.4316550926,2009-01-25,10:21:35
22.80274,108.329281666667,0,0,39838.431712963,2009-01-25,10:21:40
22.8027483333333,108.329385,0,0,39838.4317708333,2009-01-25,10:21:45
22.802775,108.329271666667,0,0,39838.4318287037,2009-01-25,10:21:50
22.802775,108.329271666667,0,0,39838.4318634259,2009-01-25,10:21:53
22.8027766666667,108.329268333333,0,0,39838.4318865741,2009-01-25,10:21:55
22.80278,108.329286666667,0,0,39838.4319444444,2009-01-25,10:22:00
22.8028,108.329276666667,0,0,39838.4320023148,2009-01-25,10:22:05
22.8028216666667,108.329093333333,0,0,39838.4320601852,2009-01-25,10:22:10
22.8028116666667,108.329025,0,0,39838.4321180556,2009-01-25,10:22:15
22.8027766666667,108.328966666667,0,0,39838.4321759259,2009-01-25,10:22:20
22.80268,108.328931666667,0,0,39838.4322337963,2009-01-25,10:22:25
22.80255,108.328883333333,0,0,39838.4322916667,2009-01-25,10:22:30
22.8024616666667,108.32883,0,0,39838.432349537,2009-01-25,10:22:35
22.8024383333333,108.328725,0,0,39838.4324074074,2009-01-25,10:22:40
22.8024033333333,108.32863,0,0,39838.4324652778,2009-01-25,10:22:45
22.8024633333333,108.328485,0,0,39838.4325231481,2009-01-25,10:22:50
22.8025266666667,108.3284,0,0,39838.4325810185,2009-01-25,10:22:55
22.80254,108.328368333333,0,0,39838.4326388889,2009-01-25,10:23:00
22.8025483333333,108.328353333333,0,0,39838.4326967593,2009-01-25,10:23:05
22.8025166666667,108.328345,0,0,39838.4327546296,2009-01-25,10:23:10
22.80251,108.328298333333,0,0,39838.4328125,2009-01-25,10:23:15
22.8025083333333,108.328276666667,0,0,39838.4328703704,2009-01-25,10:23:20
22.802445,108.328298333333,0,0,39838.4329282407,2009-01-25,10:23:25
22.80241,108.328325,0,0,39838.4329861111,2009-01-25,10:23:30
22.80241,108.328325,0,0,39838.4330208333,2009-01-25,10:23:33
22.8024016666667,108.32833,0,0,39838.4330439815,2009-01-25,10:23:35
22.802415,108.32824,0,0,39838.4331018519,2009-01-25,10:23:40
22.802565,108.328091666667,0,0,39838.4331597222,2009-01-25,10:23:45
22.802665,108.328016666667,0,0,39838.4332175926,2009-01-25,10:23:50
22.8027666666667,108.32802,0,0,39838.433275463,2009-01-25,10:23:55
22.8027616666667,108.328165,0,0,39838.4333333333,2009-01-25,10:24:00
22.802795,108.328185,0,0,39838.4333912037,2009-01-25,10:24:05
22.802815,108.328206666667,0,0,39838.4334490741,2009-01-25,10:24:10
22.802825,108.328275,0,0,39838.4335069444,2009-01-25,10:24:15
22.8028633333333,108.328345,0,0,39838.4335648148,2009-01-25,10:24:20
22.802845,108.328361666667,0,0,39838.4336226852,2009-01-25,10:24:25
22.8028483333333,108.328403333333,0,0,39838.4336805556,2009-01-25,10:24:30
22.8028566666667,108.328445,0,0,39838.4337384259,2009-01-25,10:24:35
22.8028466666667,108.32842,0,0,39838.4337962963,2009-01-25,10:24:40
22.8028316666667,108.328448333333,0,0,39838.4338541667,2009-01-25,10:24:45
22.8028066666667,108.32848,0,0,39838.433912037,2009-01-25,10:24:50
22.8027933333333,108.328493333333,0,0,39838.4339699074,2009-01-25,10:24:55
22.8027783333333,108.328551666667,0,0,39838.4340277778,2009-01-25,10:25:00
22.8027683333333,108.328585,0,0,39838.4340856481,2009-01-25,10:25:05
22.8027666666667,108.328573333333,0,0,39838.4341435185,2009-01-25,10:25:10
22.8027616666667,108.328566666667,0,0,39838.4342013889,2009-01-25,10:25:15
22.802755,108.32857,0,0,39838.4342592593,2009-01-25,10:25:20
22.802755,108.328576666667,0,0,39838.4343171296,2009-01-25,10:25:25
22.8027516666667,108.328576666667,0,0,39838.434375,2009-01-25,10:25:30
22.8027516666667,108.328576666667,0,0,39838.4344097222,2009-01-25,10:25:33
22.8027466666667,108.328576666667,0,0,39838.4344328704,2009-01-25,10:25:35
22.8027383333333,108.328588333333,0,0,39838.4344907407,2009-01-25,10:25:40
22.802725,108.328581666667,0,0,39838.4345486111,2009-01-25,10:25:45
22.802715,108.328593333333,0,0,39838.4346064815,2009-01-25,10:25:50
22.802715,108.328593333333,0,0,39838.4346412037,2009-01-25,10:25:53
22.8027133333333,108.328591666667,0,0,39838.4346643519,2009-01-25,10:25:55
22.8027333333333,108.328598333333,0,0,39838.4347222222,2009-01-25,10:26:00
22.8027283333333,108.32861,0,0,39838.4347800926,2009-01-25,10:26:05
22.802715,108.328558333333,0,0,39838.434837963,2009-01-25,10:26:10
22.8026883333333,108.328488333333,0,0,39838.4348958333,2009-01-25,10:26:15
22.8026583333333,108.328446666667,0,0,39838.4349537037,2009-01-25,10:26:20
22.8026766666667,108.328453333333,0,0,39838.4350115741,2009-01-25,10:26:25
22.8026883333333,108.328483333333,0,0,39838.4350694444,2009-01-25,10:26:30
22.80269,108.328483333333,0,0,39838.4351273148,2009-01-25,10:26:35
22.80269,108.328483333333,0,0,39838.435162037,2009-01-25,10:26:38
22.8026833333333,108.328481666667,0,0,39838.4351851852,2009-01-25,10:26:40
22.8026833333333,108.328491666667,0,0,39838.4352430556,2009-01-25,10:26:45
22.8026883333333,108.328491666667,0,0,39838.4353009259,2009-01-25,10:26:50
22.8026883333333,108.328491666667,0,0,39838.4353356481,2009-01-25,10:26:53
22.80269,108.328485,0,0,39838.4353587963,2009-01-25,10:26:55
22.8027216666667,108.328505,0,0,39838.4354166667,2009-01-25,10:27:00
22.8027466666667,108.328511666667,0,0,39838.435474537,2009-01-25,10:27:05
22.8027683333333,108.328538333333,0,0,39838.4355324074,2009-01-25,10:27:10
22.8027783333333,108.328551666667,0,0,39838.4355902778,2009-01-25,10:27:15
22.8028033333333,108.328556666667,0,0,39838.4356481481,2009-01-25,10:27:20
22.80282,108.328588333333,0,0,39838.4357060185,2009-01-25,10:27:25
22.802825,108.328588333333,0,0,39838.4357638889,2009-01-25,10:27:30
22.802825,108.328588333333,0,0,39838.4357986111,2009-01-25,10:27:33
22.8028283333333,108.328585,0,0,39838.4358217593,2009-01-25,10:27:35
22.8028333333333,108.32856,0,0,39838.4358796296,2009-01-25,10:27:40
22.8028166666667,108.328548333333,0,0,39838.4359375,2009-01-25,10:27:45
22.8028033333333,108.32854,0,0,39838.4359953704,2009-01-25,10:27:50
22.80278,108.328553333333,0,0,39838.4360532407,2009-01-25,10:27:55
22.8027783333333,108.328543333333,0,0,39838.4361111111,2009-01-25,10:28:00
22.8027783333333,108.328535,0,0,39838.4361689815,2009-01-25,10:28:05
22.8027783333333,108.328535,0,0,39838.4362037037,2009-01-25,10:28:08
22.8027766666667,108.328538333333,0,0,39838.4362268519,2009-01-25,10:28:10
22.8027783333333,108.32855,0,0,39838.4362847222,2009-01-25,10:28:15
22.8027766666667,108.328548333333,0,0,39838.4363425926,2009-01-25,10:28:20
22.8027766666667,108.328548333333,0,0,39838.4363773148,2009-01-25,10:28:23
22.8027766666667,108.328545,0,0,39838.436400463,2009-01-25,10:28:25
22.8027566666667,108.328515,0,0,39838.4364583333,2009-01-25,10:28:30
22.8027483333333,108.328498333333,0,0,39838.4365162037,2009-01-25,10:28:35
22.8027483333333,108.328498333333,0,0,39838.4365740741,2009-01-25,10:28:40
22.8027483333333,108.328498333333,0,0,39838.4366087963,2009-01-25,10:28:43
22.8027533333333,108.328501666667,0,0,39838.4366319444,2009-01-25,10:28:45
22.80273,108.328476666667,0,0,39838.4366898148,2009-01-25,10:28:50
22.8027116666667,108.328456666667,0,0,39838.4367476852,2009-01-25,10:28:55
22.8027283333333,108.328475,0,0,39838.4368055556,2009-01-25,10:29:00
22.8027216666667,108.328488333333,0,0,39838.4368634259,2009-01-25,10:29:05
22.8027466666667,108.328505,0,0,39838.4369212963,2009-01-25,10:29:10
22.8027633333333,108.328528333333,0,0,39838.4369791667,2009-01-25,10:29:15
22.802785,108.328525,0,0,39838.437037037,2009-01-25,10:29:20
22.8027916666667,108.328515,0,0,39838.4370949074,2009-01-25,10:29:25
22.80278,108.328481666667,0,0,39838.4371527778,2009-01-25,10:29:30
22.80278,108.328481666667,0,0,39838.4371875,2009-01-25,10:29:33
22.802775,108.32848,0,0,39838.4372106481,2009-01-25,10:29:35
22.80279,108.32849,0,0,39838.4372685185,2009-01-25,10:29:40
22.8027783333333,108.328516666667,0,0,39838.4373263889,2009-01-25,10:29:45
22.8027366666667,108.328475,0,0,39838.4373842593,2009-01-25,10:29:50
22.8026933333333,108.328438333333,0,0,39838.4374421296,2009-01-25,10:29:55
22.802685,108.328421666667,0,0,39838.4375,2009-01-25,10:30:00
22.802685,108.328406666667,0,0,39838.4375578704,2009-01-25,10:30:05
22.802685,108.328406666667,0,0,39838.4375925926,2009-01-25,10:30:08
22.8026916666667,108.328415,0,0,39838.4376157407,2009-01-25,10:30:10
22.802715,108.328421666667,0,0,39838.4376736111,2009-01-25,10:30:15
22.8027166666667,108.328421666667,0,0,39838.4377314815,2009-01-25,10:30:20
22.8027183333333,108.328418333333,0,0,39838.4377893518,2009-01-25,10:30:25
22.8027166666667,108.328416666667,0,0,39838.4378472222,2009-01-25,10:30:30
22.8027166666667,108.328425,0,0,39838.4379050926,2009-01-25,10:30:35
22.8027083333333,108.328426666667,0,0,39838.437962963,2009-01-25,10:30:40
22.8027083333333,108.328426666667,0,0,39838.4379976852,2009-01-25,10:30:43
22.8027083333333,108.328428333333,0,0,39838.4380208333,2009-01-25,10:30:45
22.8027183333333,108.328441666667,0,0,39838.4380787037,2009-01-25,10:30:50
22.8027466666667,108.32847,0,0,39838.4381365741,2009-01-25,10:30:55
22.8027633333333,108.328466666667,0,0,39838.4381944444,2009-01-25,10:31:00
22.8027683333333,108.32847,0,0,39838.4382523148,2009-01-25,10:31:05
22.8027666666667,108.328473333333,0,0,39838.4383101852,2009-01-25,10:31:10
22.8027666666667,108.328473333333,0,0,39838.4383449074,2009-01-25,10:31:13
22.8027666666667,108.328478333333,0,0,39838.4383680556,2009-01-25,10:31:15
22.8027733333333,108.328493333333,0,0,39838.4384259259,2009-01-25,10:31:20
22.8027583333333,108.328478333333,0,0,39838.4384837963,2009-01-25,10:31:25
22.80275,108.328458333333,0,0,39838.4385416667,2009-01-25,10:31:30
22.8027233333333,108.328421666667,0,0,39838.438599537,2009-01-25,10:31:35
22.8027433333333,108.328453333333,0,0,39838.4386574074,2009-01-25,10:31:40
22.8027583333333,108.328473333333,0,0,39838.4387152778,2009-01-25,10:31:45
22.8027766666667,108.328505,0,0,39838.4387731481,2009-01-25,10:31:50
22.8027983333333,108.328528333333,0,0,39838.4388310185,2009-01-25,10:31:55
22.802825,108.328531666667,0,0,39838.4388888889,2009-01-25,10:32:00
22.8028033333333,108.328521666667,0,0,39838.4389467593,2009-01-25,10:32:05
22.8028033333333,108.328521666667,0,0,39838.4389814815,2009-01-25,10:32:08
22.8028016666667,108.328513333333,0,0,39838.4390046296,2009-01-25,10:32:10
22.80281,108.328536666667,0,0,39838.4390625,2009-01-25,10:32:15
22.8028283333333,108.328568333333,0,0,39838.4391203704,2009-01-25,10:32:20
22.802855,108.328558333333,0,0,39838.4391782407,2009-01-25,10:32:25
22.80284,108.328536666667,0,0,39838.4392361111,2009-01-25,10:32:30
22.802835,108.328541666667,0,0,39838.4392939815,2009-01-25,10:32:35
22.802835,108.328541666667,0,0,39838.4393287037,2009-01-25,10:32:38
22.80284,108.328536666667,0,0,39838.4393518518,2009-01-25,10:32:40
22.802845,108.328525,0,0,39838.4394097222,2009-01-25,10:32:45
22.8028516666667,108.328516666667,0,0,39838.4394675926,2009-01-25,10:32:50
22.802855,108.328518333333,0,0,39838.439525463,2009-01-25,10:32:55
22.8028633333333,108.32852,0,0,39838.4395833333,2009-01-25,10:33:00
22.8028633333333,108.32852,0,0,39838.4396180556,2009-01-25,10:33:03
22.8028666666667,108.328521666667,0,0,39838.4396412037,2009-01-25,10:33:05
22.802855,108.32851,0,0,39838.4396990741,2009-01-25,10:33:10
22.8028116666667,108.328476666667,0,0,39838.4397569444,2009-01-25,10:33:15
22.802775,108.328416666667,0,0,39838.4398148148,2009-01-25,10:33:20
22.802765,108.328403333333,0,0,39838.4398726852,2009-01-25,10:33:25
22.802765,108.328403333333,0,0,39838.4399074074,2009-01-25,10:33:28
22.8027583333333,108.328401666667,0,0,39838.4399305556,2009-01-25,10:33:30
22.8027316666667,108.328385,0,0,39838.4399884259,2009-01-25,10:33:35
22.80267,108.32834,0,0,39838.4400462963,2009-01-25,10:33:40
22.8026233333333,108.328311666667,0,0,39838.4401041667,2009-01-25,10:33:45
22.8026033333333,108.328283333333,0,0,39838.440162037,2009-01-25,10:33:50
22.802595,108.328268333333,0,0,39838.4402199074,2009-01-25,10:33:55
22.8025983333333,108.328288333333,0,0,39838.4402777778,2009-01-25,10:34:00
22.8026433333333,108.328356666667,0,0,39838.4403356481,2009-01-25,10:34:05
22.8026633333333,108.32839,0,0,39838.4403935185,2009-01-25,10:34:10
22.80267,108.328396666667,0,0,39838.4404513889,2009-01-25,10:34:15
22.80267,108.328396666667,0,0,39838.4404861111,2009-01-25,10:34:18
22.8026766666667,108.328403333333,0,0,39838.4405092593,2009-01-25,10:34:20
22.8026866666667,108.32841,0,0,39838.4405671296,2009-01-25,10:34:25
22.8027116666667,108.328428333333,0,0,39838.440625,2009-01-25,10:34:30
22.8027233333333,108.328446666667,0,0,39838.4406828704,2009-01-25,10:34:35
22.8027466666667,108.328486666667,0,0,39838.4407407407,2009-01-25,10:34:40
22.802765,108.328501666667,0,0,39838.4407986111,2009-01-25,10:34:45
22.80278,108.32853,0,0,39838.4408564815,2009-01-25,10:34:50
22.8027883333333,108.328548333333,0,0,39838.4409143519,2009-01-25,10:34:55
22.8027583333333,108.328515,0,0,39838.4409722222,2009-01-25,10:35:00
22.80274,108.3285,0,0,39838.4410300926,2009-01-25,10:35:05
22.8026966666667,108.328463333333,0,0,39838.441087963,2009-01-25,10:35:10
22.802665,108.328428333333,0,0,39838.4411458333,2009-01-25,10:35:15
22.80276,108.328503333333,0,0,39838.4412037037,2009-01-25,10:35:20
22.8027833333333,108.328526666667,0,0,39838.4412615741,2009-01-25,10:35:25
22.8027833333333,108.328525,0,0,39838.4413194444,2009-01-25,10:35:30
22.8027833333333,108.328525,0,0,39838.4413773148,2009-01-25,10:35:35
22.802785,108.328528333333,0,0,39838.4414351852,2009-01-25,10:35:40
22.802785,108.328528333333,0,0,39838.4414699074,2009-01-25,10:35:43
22.8027816666667,108.328526666667,0,0,39838.4414930556,2009-01-25,10:35:45
22.8027716666667,108.328525,0,0,39838.4415509259,2009-01-25,10:35:50
22.8027683333333,108.328525,0,0,39838.4416087963,2009-01-25,10:35:55
22.8027683333333,108.328525,0,0,39838.4416435185,2009-01-25,10:35:58
22.8027683333333,108.328525,0,0,39838.4416666667,2009-01-25,10:36:00
22.802785,108.328543333333,0,0,39838.441724537,2009-01-25,10:36:05
22.8027833333333,108.328571666667,0,0,39838.4417824074,2009-01-25,10:36:10
22.8027733333333,108.328576666667,0,0,39838.4418402778,2009-01-25,10:36:15
22.8027716666667,108.328583333333,0,0,39838.4418981481,2009-01-25,10:36:20
22.8026683333333,108.328356666667,0,0,39838.4515046296,2009-01-25,10:50:10
22.8026566666667,108.328313333333,0,0,39838.4515625,2009-01-25,10:50:15
22.8026416666667,108.3283,0,0,39838.4516203704,2009-01-25,10:50:20
22.802615,108.328268333333,0,0,39838.4516782407,2009-01-25,10:50:25
22.8025783333333,108.32825,0,0,39838.4517361111,2009-01-25,10:50:30
22.8025583333333,108.328221666667,0,0,39838.4517939815,2009-01-25,10:50:35
22.8025483333333,108.328186666667,0,0,39838.4518518519,2009-01-25,10:50:40
22.8025483333333,108.328186666667,0,0,39838.4518865741,2009-01-25,10:50:43
22.8025416666667,108.32818,0,0,39838.4519097222,2009-01-25,10:50:45
22.8025583333333,108.328186666667,0,0,39838.4519675926,2009-01-25,10:50:50
22.80258,108.328216666667,0,0,39838.452025463,2009-01-25,10:50:55
22.80258,108.328216666667,0,0,39838.4520601852,2009-01-25,10:50:58
22.80258,108.328225,0,0,39838.4520833333,2009-01-25,10:51:00
22.8026066666667,108.328253333333,0,0,39838.4521412037,2009-01-25,10:51:05
22.8026833333333,108.328345,0,0,39838.4521990741,2009-01-25,10:51:10
22.8027383333333,108.328403333333,0,0,39838.4522569444,2009-01-25,10:51:15
22.8027583333333,108.32846,0,0,39838.4523148148,2009-01-25,10:51:20
22.8027783333333,108.3285,0,0,39838.4523726852,2009-01-25,10:51:25
22.8028066666667,108.32852,0,0,39838.4524305556,2009-01-25,10:51:30
22.8028066666667,108.32852,0,0,39838.4524652778,2009-01-25,10:51:33
22.802805,108.328516666667,0,0,39838.4524884259,2009-01-25,10:51:35
22.8027866666667,108.328483333333,0,0,39838.4525462963,2009-01-25,10:51:40
22.80277,108.328461666667,0,0,39838.4526041667,2009-01-25,10:51:45
22.8027616666667,108.32843,0,0,39838.452662037,2009-01-25,10:51:50
22.8027633333333,108.328446666667,0,0,39838.4527199074,2009-01-25,10:51:55
22.8027583333333,108.328446666667,0,0,39838.4527777778,2009-01-25,10:52:00
22.8027633333333,108.328443333333,0,0,39838.4528356481,2009-01-25,10:52:05
22.8027633333333,108.328443333333,0,0,39838.4528703704,2009-01-25,10:52:08
22.80276,108.328446666667,0,0,39838.4528935185,2009-01-25,10:52:10
22.80277,108.328415,0,0,39838.4529513889,2009-01-25,10:52:15
22.8027633333333,108.32834,0,0,39838.4530092593,2009-01-25,10:52:20
22.8027633333333,108.32834,0,0,39838.4530439815,2009-01-25,10:52:23
22.802755,108.328335,0,0,39838.4530671296,2009-01-25,10:52:25
22.802775,108.328368333333,0,0,39838.453125,2009-01-25,10:52:30
22.802785,108.328415,0,0,39838.4531828704,2009-01-25,10:52:35
22.8027966666667,108.328406666667,0,0,39838.4532407407,2009-01-25,10:52:40
22.8028316666667,108.328413333333,0,0,39838.4532986111,2009-01-25,10:52:45
22.8028383333333,108.328431666667,0,0,39838.4533564815,2009-01-25,10:52:50
22.8028266666667,108.328433333333,0,0,39838.4534143518,2009-01-25,10:52:55
22.8027816666667,108.328406666667,0,0,39838.4534722222,2009-01-25,10:53:00
22.80278,108.328448333333,0,0,39838.4535300926,2009-01-25,10:53:05
22.8027733333333,108.32847,0,0,39838.453587963,2009-01-25,10:53:10
22.80276,108.328473333333,0,0,39838.4536458333,2009-01-25,10:53:15
22.8027366666667,108.328475,0,0,39838.4537037037,2009-01-25,10:53:20
22.8027366666667,108.328446666667,0,0,39838.4537615741,2009-01-25,10:53:25
22.8027483333333,108.328471666667,0,0,39838.4538194444,2009-01-25,10:53:30
22.8027366666667,108.328503333333,0,0,39838.4538773148,2009-01-25,10:53:35
22.802745,108.328556666667,0,0,39838.4539351852,2009-01-25,10:53:40
22.8028016666667,108.328665,0,0,39838.4539930556,2009-01-25,10:53:45
22.8028416666667,108.32878,0,0,39838.4540509259,2009-01-25,10:53:50
22.8028866666667,108.328863333333,0,0,39838.4541087963,2009-01-25,10:53:55
22.80292,108.328851666667,0,0,39838.4541666667,2009-01-25,10:54:00
22.80295,108.328841666667,0,0,39838.454224537,2009-01-25,10:54:05
22.8029683333333,108.328826666667,0,0,39838.4542824074,2009-01-25,10:54:10
22.8029866666667,108.328833333333,0,0,39838.4543402778,2009-01-25,10:54:15
22.8030083333333,108.328826666667,0,0,39838.4543981481,2009-01-25,10:54:20
22.803015,108.328846666667,0,0,39838.4544560185,2009-01-25,10:54:25
22.8030316666667,108.328861666667,0,0,39838.4545138889,2009-01-25,10:54:30
22.8030516666667,108.328861666667,0,0,39838.4545717593,2009-01-25,10:54:35
22.8030533333333,108.32883,0,0,39838.4546296296,2009-01-25,10:54:40
22.8030533333333,108.32883,0,0,39838.4546643518,2009-01-25,10:54:43
22.8030583333333,108.328823333333,0,0,39838.4546875,2009-01-25,10:54:45
22.80304,108.328815,0,0,39838.4547453704,2009-01-25,10:54:50
22.8030216666667,108.328841666667,0,0,39838.4548032407,2009-01-25,10:54:55
22.8030283333333,108.32888,0,0,39838.4548611111,2009-01-25,10:55:00
22.803045,108.32888,0,0,39838.4549189815,2009-01-25,10:55:05
22.803055,108.328803333333,0,0,39838.4549768518,2009-01-25,10:55:10
22.8030416666667,108.328785,0,0,39838.4550347222,2009-01-25,10:55:15
22.8030416666667,108.328785,0,0,39838.4550694444,2009-01-25,10:55:18
22.8030383333333,108.328793333333,0,0,39838.4550925926,2009-01-25,10:55:20
22.8030333333333,108.328803333333,0,0,39838.455150463,2009-01-25,10:55:25
22.8030333333333,108.328781666667,0,0,39838.4552083333,2009-01-25,10:55:30
22.8030333333333,108.328781666667,0,0,39838.4552430556,2009-01-25,10:55:33
22.8030333333333,108.328783333333,0,0,39838.4552662037,2009-01-25,10:55:35
22.8030333333333,108.32866,0,0,39838.4553240741,2009-01-25,10:55:40
22.8029416666667,108.328513333333,0,0,39838.4553819444,2009-01-25,10:55:45
22.8028583333333,108.328435,0,0,39838.4554398148,2009-01-25,10:55:50
22.80282,108.328391666667,0,0,39838.4554976852,2009-01-25,10:55:55
22.8027933333333,108.328386666667,0,0,39838.4555555556,2009-01-25,10:56:00
22.8027816666667,108.32839,0,0,39838.4556134259,2009-01-25,10:56:05
22.8027466666667,108.328433333333,0,0,39838.4556712963,2009-01-25,10:56:10
22.8027066666667,108.328433333333,0,0,39838.4557291667,2009-01-25,10:56:15
22.8026833333333,108.328441666667,0,0,39838.455787037,2009-01-25,10:56:20
22.802655,108.328445,0,0,39838.4558449074,2009-01-25,10:56:25
22.8026316666667,108.328463333333,0,0,39838.4559027778,2009-01-25,10:56:30
22.8026316666667,108.328488333333,0,0,39838.4559606481,2009-01-25,10:56:35
22.8026416666667,108.32853,0,0,39838.4560185185,2009-01-25,10:56:40
22.802665,108.328548333333,0,0,39838.4560763889,2009-01-25,10:56:45
22.8026733333333,108.32855,0,0,39838.4561342593,2009-01-25,10:56:50
22.8026733333333,108.328548333333,0,0,39838.4561921296,2009-01-25,10:56:55
22.8026733333333,108.32855,0,0,39838.45625,2009-01-25,10:57:00
22.8026733333333,108.32855,0,0,39838.4562847222,2009-01-25,10:57:03
22.8026733333333,108.328558333333,0,0,39838.4563078704,2009-01-25,10:57:05
22.802685,108.328543333333,0,0,39838.4563657407,2009-01-25,10:57:10
22.8026966666667,108.328508333333,0,0,39838.4564236111,2009-01-25,10:57:15
22.8026966666667,108.328508333333,0,0,39838.4564583333,2009-01-25,10:57:18
22.8027033333333,108.328503333333,0,0,39838.4564814815,2009-01-25,10:57:20
22.8027083333333,108.32852,0,0,39838.4565393519,2009-01-25,10:57:25
22.8027083333333,108.32852,0,0,39838.4565740741,2009-01-25,10:57:28
22.8027166666667,108.328516666667,0,0,39838.4565972222,2009-01-25,10:57:30
22.8027333333333,108.328493333333,0,0,39838.4566550926,2009-01-25,10:57:35
22.8027466666667,108.328496666667,0,0,39838.456712963,2009-01-25,10:57:40
22.80276,108.328506666667,0,0,39838.4567708333,2009-01-25,10:57:45
22.8027916666667,108.328525,0,0,39838.4568287037,2009-01-25,10:57:50
22.802805,108.328518333333,0,0,39838.4568865741,2009-01-25,10:57:55
22.8028,108.328503333333,0,0,39838.4569444444,2009-01-25,10:58:00
22.8027983333333,108.328496666667,0,0,39838.4570023148,2009-01-25,10:58:05
22.802805,108.328501666667,0,0,39838.4570601852,2009-01-25,10:58:10
22.802805,108.328501666667,0,0,39838.4570949074,2009-01-25,10:58:13
22.80281,108.328503333333,0,0,39838.4571180556,2009-01-25,10:58:15
22.80281,108.328515,0,0,39838.4571759259,2009-01-25,10:58:20
22.8028,108.328513333333,0,0,39838.4572337963,2009-01-25,10:58:25
22.8027933333333,108.328516666667,0,0,39838.4572916667,2009-01-25,10:58:30
22.8027933333333,108.328516666667,0,0,39838.4573263889,2009-01-25,10:58:33
22.8027916666667,108.328523333333,0,0,39838.457349537,2009-01-25,10:58:35
22.8027783333333,108.328511666667,0,0,39838.4574074074,2009-01-25,10:58:40
22.8027783333333,108.328511666667,0,0,39838.4574421296,2009-01-25,10:58:43
22.80278,108.32851,0,0,39838.4574652778,2009-01-25,10:58:45
22.80279,108.328513333333,0,0,39838.4575231481,2009-01-25,10:58:50
22.80279,108.328513333333,0,0,39838.4575578704,2009-01-25,10:58:53
22.8027883333333,108.328515,0,0,39838.4575810185,2009-01-25,10:58:55
22.802765,108.328513333333,0,0,39838.4576388889,2009-01-25,10:59:00
22.802755,108.328501666667,0,0,39838.4576967593,2009-01-25,10:59:05
22.8027466666667,108.328503333333,0,0,39838.4577546296,2009-01-25,10:59:10
22.8027533333333,108.32851,0,0,39838.4578125,2009-01-25,10:59:15
22.802755,108.328505,0,0,39838.4578703704,2009-01-25,10:59:20
22.802755,108.328505,0,0,39838.4579050926,2009-01-25,10:59:23
22.802755,108.3285,0,0,39838.4579282407,2009-01-25,10:59:25
22.8027516666667,108.328488333333,0,0,39838.4579861111,2009-01-25,10:59:30
22.8027516666667,108.328488333333,0,0,39838.4580208333,2009-01-25,10:59:33
22.802755,108.328496666667,0,0,39838.4580439815,2009-01-25,10:59:35
22.8027816666667,108.328516666667,0,0,39838.4581018519,2009-01-25,10:59:40
22.802815,108.328513333333,0,0,39838.4581597222,2009-01-25,10:59:45
22.8028316666667,108.32851,0,0,39838.4582175926,2009-01-25,10:59:50
22.8028433333333,108.328496666667,0,0,39838.458275463,2009-01-25,10:59:55
22.802845,108.32848,0,0,39838.4583333333,2009-01-25,11:00:00
22.802845,108.32848,0,0,39838.4583680556,2009-01-25,11:00:03
22.802845,108.328486666667,0,0,39838.4583912037,2009-01-25,11:00:05
22.8028566666667,108.328485,0,0,39838.4584490741,2009-01-25,11:00:10
22.8028833333333,108.32849,0,0,39838.4585069444,2009-01-25,11:00:15
22.802915,108.32851,0,0,39838.4585648148,2009-01-25,11:00:20
22.8029266666667,108.328568333333,0,0,39838.4586226852,2009-01-25,11:00:25
22.802925,108.328595,0,0,39838.4586805556,2009-01-25,11:00:30
22.80296,108.3286,0,0,39838.4587384259,2009-01-25,11:00:35
22.8029883333333,108.328643333333,0,0,39838.4587962963,2009-01-25,11:00:40
22.8030383333333,108.328701666667,0,0,39838.4588541667,2009-01-25,11:00:45
22.8030616666667,108.328761666667,0,0,39838.458912037,2009-01-25,11:00:50
22.8030616666667,108.328745,0,0,39838.4589699074,2009-01-25,11:00:55
22.8030316666667,108.328713333333,0,0,39838.4590277778,2009-01-25,11:01:00
22.8030066666667,108.328688333333,0,0,39838.4590856481,2009-01-25,11:01:05
22.8030033333333,108.328686666667,0,0,39838.4591435185,2009-01-25,11:01:10
22.8030083333333,108.328691666667,0,0,39838.4592013889,2009-01-25,11:01:15
22.8030116666667,108.328696666667,0,0,39838.4592592593,2009-01-25,11:01:20
22.8030116666667,108.328696666667,0,0,39838.4592939815,2009-01-25,11:01:23
22.8030183333333,108.32869,0,0,39838.4593171296,2009-01-25,11:01:25
22.8029833333333,108.328665,0,0,39838.459375,2009-01-25,11:01:30
22.80295,108.328611666667,0,0,39838.4594328704,2009-01-25,11:01:35
22.8029033333333,108.328536666667,0,0,39838.4594907407,2009-01-25,11:01:40
22.8028883333333,108.328525,0,0,39838.4595486111,2009-01-25,11:01:45
22.8028883333333,108.328525,0,0,39838.4595833333,2009-01-25,11:01:48
22.8028966666667,108.328528333333,0,0,39838.4596064815,2009-01-25,11:01:50
22.8028933333333,108.32855,0,0,39838.4596643519,2009-01-25,11:01:55
22.8029083333333,108.32854,0,0,39838.4597222222,2009-01-25,11:02:00
22.8029233333333,108.32856,0,0,39838.4597800926,2009-01-25,11:02:05
22.8029466666667,108.328588333333,0,0,39838.459837963,2009-01-25,11:02:10
22.8029783333333,108.328623333333,0,0,39838.4598958333,2009-01-25,11:02:15
22.8030316666667,108.328628333333,0,0,39838.4599537037,2009-01-25,11:02:20
22.8030333333333,108.328645,0,0,39838.4600115741,2009-01-25,11:02:25
22.8030033333333,108.328625,0,0,39838.4600694444,2009-01-25,11:02:30
22.802965,108.328611666667,0,0,39838.4601273148,2009-01-25,11:02:35
22.802965,108.328615,0,0,39838.4601851852,2009-01-25,11:02:40
22.802965,108.328615,0,0,39838.4602199074,2009-01-25,11:02:43
22.8029666666667,108.328616666667,0,0,39838.4602430556,2009-01-25,11:02:45
22.802965,108.328603333333,0,0,39838.4603009259,2009-01-25,11:02:50
22.802945,108.328581666667,0,0,39838.4603587963,2009-01-25,11:02:55
22.8029383333333,108.32857,0,0,39838.4604166667,2009-01-25,11:03:00
22.8029366666667,108.328568333333,0,0,39838.460474537,2009-01-25,11:03:05
22.8029416666667,108.328573333333,0,0,39838.4605324074,2009-01-25,11:03:10
22.8029416666667,108.328573333333,0,0,39838.4605671296,2009-01-25,11:03:13
22.8029416666667,108.328571666667,0,0,39838.4605902778,2009-01-25,11:03:15
22.80292,108.32855,0,0,39838.4606481481,2009-01-25,11:03:20
22.8028833333333,108.328506666667,0,0,39838.4607060185,2009-01-25,11:03:25
22.8028533333333,108.328443333333,0,0,39838.4607638889,2009-01-25,11:03:30
22.80282,108.32844,0,0,39838.4608217593,2009-01-25,11:03:35
22.8028133333333,108.328393333333,0,0,39838.4608796296,2009-01-25,11:03:40
22.8027983333333,108.328366666667,0,0,39838.4609375,2009-01-25,11:03:45
22.8028283333333,108.328395,0,0,39838.4609953704,2009-01-25,11:03:50
22.8028383333333,108.328416666667,0,0,39838.4610532407,2009-01-25,11:03:55
22.8028316666667,108.32843,0,0,39838.4611111111,2009-01-25,11:04:00
22.8028133333333,108.328433333333,0,0,39838.4611689815,2009-01-25,11:04:05
22.8028133333333,108.328433333333,0,0,39838.4612037037,2009-01-25,11:04:08
22.8028183333333,108.328438333333,0,0,39838.4612268518,2009-01-25,11:04:10
22.802825,108.328423333333,0,0,39838.4612847222,2009-01-25,11:04:15
22.802825,108.328423333333,0,0,39838.4613194444,2009-01-25,11:04:18
22.8028283333333,108.328426666667,0,0,39838.4613425926,2009-01-25,11:04:20
22.802855,108.328411666667,0,0,39838.461400463,2009-01-25,11:04:25
22.8028433333333,108.328418333333,0,0,39838.4614583333,2009-01-25,11:04:30
22.8028366666667,108.328401666667,0,0,39838.4615162037,2009-01-25,11:04:35
22.8028233333333,108.328383333333,0,0,39838.4615740741,2009-01-25,11:04:40
22.8027783333333,108.328348333333,0,0,39838.4616319444,2009-01-25,11:04:45
22.8027666666667,108.328335,0,0,39838.4616898148,2009-01-25,11:04:50
22.8027666666667,108.328335,0,0,39838.461724537,2009-01-25,11:04:53
22.8027733333333,108.328336666667,0,0,39838.4617476852,2009-01-25,11:04:55
22.8027866666667,108.328336666667,0,0,39838.4618055556,2009-01-25,11:05:00
22.8027866666667,108.328336666667,0,0,39838.4618402778,2009-01-25,11:05:03
22.8027933333333,108.328335,0,0,39838.4618634259,2009-01-25,11:05:05
22.8028033333333,108.328338333333,0,0,39838.4619212963,2009-01-25,11:05:10
22.8028183333333,108.328365,0,0,39838.4619791667,2009-01-25,11:05:15
22.8028266666667,108.328408333333,0,0,39838.462037037,2009-01-25,11:05:20
22.8028583333333,108.328463333333,0,0,39838.4620949074,2009-01-25,11:05:25
22.8028966666667,108.328545,0,0,39838.4621527778,2009-01-25,11:05:30
22.8029216666667,108.328551666667,0,0,39838.4622106481,2009-01-25,11:05:35
22.8029466666667,108.328586666667,0,0,39838.4622685185,2009-01-25,11:05:40
22.8029983333333,108.328651666667,0,0,39838.4623263889,2009-01-25,11:05:45
22.803015,108.328695,0,0,39838.4623842593,2009-01-25,11:05:50
22.8030283333333,108.328686666667,0,0,39838.4624421296,2009-01-25,11:05:55
22.803015,108.328686666667,0,0,39838.4625,2009-01-25,11:06:00
22.8029333333333,108.328585,0,0,39838.4625578704,2009-01-25,11:06:05
22.8028833333333,108.328536666667,0,0,39838.4626157407,2009-01-25,11:06:10
22.802835,108.328496666667,0,0,39838.4626736111,2009-01-25,11:06:15
22.80281,108.328465,0,0,39838.4627314815,2009-01-25,11:06:20
22.8027616666667,108.328411666667,0,0,39838.4627893518,2009-01-25,11:06:25
22.80273,108.328385,0,0,39838.4628472222,2009-01-25,11:06:30
22.8027033333333,108.328343333333,0,0,39838.4629050926,2009-01-25,11:06:35
22.80272,108.328321666667,0,0,39838.462962963,2009-01-25,11:06:40
22.80272,108.328306666667,0,0,39838.4630208333,2009-01-25,11:06:45
22.8027483333333,108.328298333333,0,0,39838.4630787037,2009-01-25,11:06:50
22.802785,108.328321666667,0,0,39838.4631365741,2009-01-25,11:06:55
22.8028483333333,108.32838,0,0,39838.4631944444,2009-01-25,11:07:00
22.8028633333333,108.328388333333,0,0,39838.4632523148,2009-01-25,11:07:05
22.8028933333333,108.328381666667,0,0,39838.4633101852,2009-01-25,11:07:10
22.8029383333333,108.32839,0,0,39838.4633680556,2009-01-25,11:07:15
22.80302,108.328428333333,0,0,39838.4634259259,2009-01-25,11:07:20
22.8030216666667,108.328438333333,0,0,39838.4634837963,2009-01-25,11:07:25
22.80299,108.328466666667,0,0,39838.4635416667,2009-01-25,11:07:30
22.8029566666667,108.328491666667,0,0,39838.463599537,2009-01-25,11:07:35
22.8029166666667,108.328443333333,0,0,39838.4636574074,2009-01-25,11:07:40
22.802865,108.328266666667,0,0,39838.4637152778,2009-01-25,11:07:45
22.80269,108.327621666667,0,0,39838.4637731481,2009-01-25,11:07:50
22.8025866666667,108.327043333333,0,0,39838.4638310185,2009-01-25,11:07:55
22.80254,108.326445,0,0,39838.4638888889,2009-01-25,11:08:00
22.8024883333333,108.325613333333,0,0,39838.4639467593,2009-01-25,11:08:05
22.8030516666667,108.328545,0,0,39838.4641203704,2009-01-25,11:08:20
22.8030716666667,108.328546666667,0,0,39838.4641782407,2009-01-25,11:08:25
22.8030183333333,108.32864,0,0,39838.4642361111,2009-01-25,11:08:30
22.8029883333333,108.328851666667,0,0,39838.4642939815,2009-01-25,11:08:35
22.802985,108.328976666667,0,0,39838.4643518519,2009-01-25,11:08:40
22.8029816666667,108.32905,0,0,39838.4644097222,2009-01-25,11:08:45
22.8030033333333,108.328988333333,0,0,39838.4644675926,2009-01-25,11:08:50
22.803,108.328906666667,0,0,39838.464525463,2009-01-25,11:08:55
22.8029716666667,108.328933333333,0,0,39838.4645833333,2009-01-25,11:09:00
22.8029516666667,108.329033333333,0,0,39838.4646412037,2009-01-25,11:09:05
22.80296,108.329078333333,0,0,39838.4646990741,2009-01-25,11:09:10
22.8029333333333,108.329138333333,0,0,39838.4647569444,2009-01-25,11:09:15
22.80289,108.329185,0,0,39838.4648148148,2009-01-25,11:09:20
22.8029083333333,108.329186666667,0,0,39838.4648726852,2009-01-25,11:09:25
22.8029083333333,108.329186666667,0,0,39838.4649074074,2009-01-25,11:09:28
22.802905,108.329178333333,0,0,39838.4649305556,2009-01-25,11:09:30
22.8028483333333,108.329173333333,0,0,39838.4649884259,2009-01-25,11:09:35
22.8027866666667,108.32899,0,0,39838.4650462963,2009-01-25,11:09:40
22.8027866666667,108.32899,0,0,39838.4650810185,2009-01-25,11:09:43
22.8027916666667,108.328998333333,0,0,39838.4651041667,2009-01-25,11:09:45
22.8028233333333,108.329016666667,0,0,39838.465162037,2009-01-25,11:09:50
22.802815,108.329033333333,0,0,39838.4652199074,2009-01-25,11:09:55
22.80276,108.329053333333,0,0,39838.4652777778,2009-01-25,11:10:00
22.8026983333333,108.328806666667,0,0,39838.4653356481,2009-01-25,11:10:05
22.80263,108.32863,0,0,39838.4653935185,2009-01-25,11:10:10
22.8026083333333,108.328515,0,0,39838.4654513889,2009-01-25,11:10:15
22.8026216666667,108.3284,0,0,39838.4655092593,2009-01-25,11:10:20
22.80263,108.328353333333,0,0,39838.4655671296,2009-01-25,11:10:25
22.802615,108.328366666667,0,0,39838.465625,2009-01-25,11:10:30
22.802665,108.32838,0,0,39838.4656828704,2009-01-25,11:10:35
22.802755,108.32844,0,0,39838.4657407407,2009-01-25,11:10:40
22.8028816666667,108.328551666667,0,0,39838.4657986111,2009-01-25,11:10:45
22.8030216666667,108.328698333333,0,0,39838.4658564815,2009-01-25,11:10:50
22.80316,108.328905,0,0,39838.4659143519,2009-01-25,11:10:55
22.803095,108.328406666667,0,0,39838.4675925926,2009-01-25,11:13:20
22.80274,108.328355,0,0,39838.467650463,2009-01-25,11:13:25
22.8026983333333,108.32833,0,0,39838.4677083333,2009-01-25,11:13:30
22.80271,108.328345,0,0,39838.4677662037,2009-01-25,11:13:35
22.802705,108.328373333333,0,0,39838.4678240741,2009-01-25,11:13:40
22.8027066666667,108.32835,0,0,39838.4678819444,2009-01-25,11:13:45
22.8026566666667,108.328278333333,0,0,39838.4679398148,2009-01-25,11:13:50
22.802645,108.328245,0,0,39838.4679976852,2009-01-25,11:13:55
22.80263,108.328236666667,0,0,39838.4680555556,2009-01-25,11:14:00
22.8026283333333,108.328271666667,0,0,39838.4681134259,2009-01-25,11:14:05
22.8026566666667,108.328336666667,0,0,39838.4681712963,2009-01-25,11:14:10
22.8026366666667,108.328338333333,0,0,39838.4682291667,2009-01-25,11:14:15
22.8026483333333,108.328318333333,0,0,39838.468287037,2009-01-25,11:14:20
22.8026516666667,108.328305,0,0,39838.4683449074,2009-01-25,11:14:25
22.8026783333333,108.328371666667,0,0,39838.4684027778,2009-01-25,11:14:30
22.8026783333333,108.328371666667,0,0,39838.4684375,2009-01-25,11:14:33
22.8026716666667,108.328376666667,0,0,39838.4684606481,2009-01-25,11:14:35
22.8028533333333,108.328276666667,0,0,39838.4688657407,2009-01-25,11:15:10
22.80287,108.328415,0,0,39838.4689236111,2009-01-25,11:15:15
22.802945,108.328543333333,0,0,39838.4689814815,2009-01-25,11:15:20
22.8029566666667,108.328578333333,0,0,39838.4690393518,2009-01-25,11:15:25
22.8029233333333,108.328518333333,0,0,39838.4690972222,2009-01-25,11:15:30
22.8028616666667,108.328466666667,0,0,39838.4691550926,2009-01-25,11:15:35
22.8028433333333,108.32845,0,0,39838.469212963,2009-01-25,11:15:40
22.8028416666667,108.32843,0,0,39838.4692708333,2009-01-25,11:15:45
22.802825,108.328423333333,0,0,39838.4693287037,2009-01-25,11:15:50
22.80283,108.328453333333,0,0,39838.4693865741,2009-01-25,11:15:55
22.8028433333333,108.32846,0,0,39838.4694444444,2009-01-25,11:16:00
22.8028433333333,108.32846,0,0,39838.4694791667,2009-01-25,11:16:03
22.8028516666667,108.328453333333,0,0,39838.4695023148,2009-01-25,11:16:05
22.8028133333333,108.32842,0,0,39838.4695601852,2009-01-25,11:16:10
22.8028133333333,108.32842,0,0,39838.4695949074,2009-01-25,11:16:13
22.802805,108.328426666667,0,0,39838.4696180556,2009-01-25,11:16:15
22.802795,108.32839,0,0,39838.4696759259,2009-01-25,11:16:20
22.8028183333333,108.328413333333,0,0,39838.4697337963,2009-01-25,11:16:25
22.802845,108.32842,0,0,39838.4697916667,2009-01-25,11:16:30
22.8028366666667,108.328436666667,0,0,39838.469849537,2009-01-25,11:16:35
22.8028,108.328411666667,0,0,39838.4699074074,2009-01-25,11:16:40
22.8028,108.328411666667,0,0,39838.4699421296,2009-01-25,11:16:43
22.8028083333333,108.328408333333,0,0,39838.4699652778,2009-01-25,11:16:45
22.8027716666667,108.328363333333,0,0,39838.4700231481,2009-01-25,11:16:50
22.802705,108.328596666667,0,0,39838.4725115741,2009-01-25,11:20:25
22.8027266666667,108.32866,0,0,39838.4725694444,2009-01-25,11:20:30
22.8027733333333,108.328738333333,0,0,39838.4726273148,2009-01-25,11:20:35
22.8028266666667,108.328751666667,0,0,39838.4726851852,2009-01-25,11:20:40
22.8028566666667,108.328668333333,0,0,39838.4727430556,2009-01-25,11:20:45
22.8029116666667,108.328606666667,0,0,39838.4728009259,2009-01-25,11:20:50
22.802525,108.328576666667,0,0,39838.4739583333,2009-01-25,11:22:30
22.802745,108.328376666667,0,0,39838.4740162037,2009-01-25,11:22:35
22.8027466666667,108.328341666667,0,0,39838.4740740741,2009-01-25,11:22:40
22.8027066666667,108.328321666667,0,0,39838.4741319444,2009-01-25,11:22:45
22.8026883333333,108.328286666667,0,0,39838.4747106481,2009-01-25,11:23:35
22.8026683333333,108.328325,0,0,39838.4747685185,2009-01-25,11:23:40
22.80272,108.328416666667,0,0,39838.4748263889,2009-01-25,11:23:45
22.802745,108.328401666667,0,0,39838.4748842593,2009-01-25,11:23:50
22.8027183333333,108.328413333333,0,0,39838.4749421296,2009-01-25,11:23:55
22.8027466666667,108.328468333333,0,0,39838.475,2009-01-25,11:24:00
22.802745,108.328565,0,0,39838.4750578704,2009-01-25,11:24:05
22.802735,108.328575,0,0,39838.4751157407,2009-01-25,11:24:10
22.8027633333333,108.32853,0,0,39838.4751736111,2009-01-25,11:24:15
22.80279,108.328518333333,0,0,39838.4752314815,2009-01-25,11:24:20
22.8028033333333,108.328535,0,0,39838.4752893519,2009-01-25,11:24:25
22.8027933333333,108.328541666667,0,0,39838.4753472222,2009-01-25,11:24:30
22.802805,108.328536666667,0,0,39838.4754050926,2009-01-25,11:24:35
22.80277,108.32854,0,0,39838.475462963,2009-01-25,11:24:40
22.8027116666667,108.328588333333,0,0,39838.4755208333,2009-01-25,11:24:45
22.8027216666667,108.328628333333,0,0,39838.4755787037,2009-01-25,11:24:50
22.8027183333333,108.328613333333,0,0,39838.4756365741,2009-01-25,11:24:55
22.8027183333333,108.328613333333,0,0,39838.4756712963,2009-01-25,11:24:58
22.802725,108.328615,0,0,39838.4756944444,2009-01-25,11:25:00
22.8027183333333,108.328583333333,0,0,39838.4757523148,2009-01-25,11:25:05
22.8027383333333,108.328601666667,0,0,39838.4758101852,2009-01-25,11:25:10
22.8027783333333,108.328655,0,0,39838.4758680556,2009-01-25,11:25:15
22.802765,108.328723333333,0,0,39838.4759259259,2009-01-25,11:25:20
22.80278,108.328738333333,0,0,39838.4759837963,2009-01-25,11:25:25
22.802785,108.328748333333,0,0,39838.4760416667,2009-01-25,11:25:30
22.802785,108.328748333333,0,0,39838.4760763889,2009-01-25,11:25:33
22.8027766666667,108.328755,0,0,39838.476099537,2009-01-25,11:25:35
22.8027833333333,108.32879,0,0,39838.4761574074,2009-01-25,11:25:40
22.8027766666667,108.328818333333,0,0,39838.4762152778,2009-01-25,11:25:45
22.8028066666667,108.328815,0,0,39838.4762731481,2009-01-25,11:25:50
22.802825,108.32887,0,0,39838.4763310185,2009-01-25,11:25:55
22.8028216666667,108.328925,0,0,39838.4763888889,2009-01-25,11:26:00
22.802805,108.328975,0,0,39838.4764467593,2009-01-25,11:26:05
22.80277,108.328995,0,0,39838.4765046296,2009-01-25,11:26:10
22.80275,108.329016666667,0,0,39838.4765625,2009-01-25,11:26:15
22.8023233333333,108.32755,0,0,39838.4771412037,2009-01-25,11:27:05
22.8025066666667,108.328288333333,0,0,39838.4771990741,2009-01-25,11:27:10
22.8025066666667,108.328248333333,0,0,39838.4772569444,2009-01-25,11:27:15
22.8024683333333,108.32818,0,0,39838.4773148148,2009-01-25,11:27:20
22.802435,108.328223333333,0,0,39838.4773726852,2009-01-25,11:27:25
22.8024166666667,108.328318333333,0,0,39838.4774305556,2009-01-25,11:27:30
22.8024933333333,108.328525,0,0,39838.4774884259,2009-01-25,11:27:35
22.8025666666667,108.328708333333,0,0,39838.4775462963,2009-01-25,11:27:40
22.8026016666667,108.328725,0,0,39838.4776041667,2009-01-25,11:27:45
22.8025866666667,108.328626666667,0,0,39838.477662037,2009-01-25,11:27:50
22.8025883333333,108.328615,0,0,39838.4777199074,2009-01-25,11:27:55
22.8025916666667,108.328553333333,0,0,39838.4777777778,2009-01-25,11:28:00
22.80261,108.328575,0,0,39838.4778356481,2009-01-25,11:28:05
22.8026216666667,108.328596666667,0,0,39838.4778935185,2009-01-25,11:28:10
22.8026166666667,108.328606666667,0,0,39838.4779513889,2009-01-25,11:28:15
22.8026433333333,108.328606666667,0,0,39838.4780092593,2009-01-25,11:28:20
22.802685,108.328628333333,0,0,39838.4780671296,2009-01-25,11:28:25
22.8027066666667,108.328711666667,0,0,39838.478125,2009-01-25,11:28:30
22.8027266666667,108.32882,0,0,39838.4781828704,2009-01-25,11:28:35
22.8027283333333,108.328838333333,0,0,39838.4782407407,2009-01-25,11:28:40
22.8027383333333,108.328856666667,0,0,39838.4782986111,2009-01-25,11:28:45
22.802755,108.32886,0,0,39838.4783564815,2009-01-25,11:28:50
22.802765,108.32889,0,0,39838.4784143518,2009-01-25,11:28:55
22.8027916666667,108.328926666667,0,0,39838.4784722222,2009-01-25,11:29:00
22.8028083333333,108.32893,0,0,39838.4785300926,2009-01-25,11:29:05
22.802805,108.328948333333,0,0,39838.478587963,2009-01-25,11:29:10
22.8028283333333,108.328955,0,0,39838.4786458333,2009-01-25,11:29:15
22.802835,108.32898,0,0,39838.4787037037,2009-01-25,11:29:20
22.8028066666667,108.329006666667,0,0,39838.4787615741,2009-01-25,11:29:25
22.8027933333333,108.329025,0,0,39838.4788194444,2009-01-25,11:29:30
22.8027933333333,108.329025,0,0,39838.4788541667,2009-01-25,11:29:33
22.802795,108.329018333333,0,0,39838.4788773148,2009-01-25,11:29:35
22.80281,108.329008333333,0,0,39838.4789351852,2009-01-25,11:29:40
22.8028266666667,108.329023333333,0,0,39838.4789930556,2009-01-25,11:29:45
22.8028216666667,108.329005,0,0,39838.4790509259,2009-01-25,11:29:50
22.8028283333333,108.32906,0,0,39838.4791087963,2009-01-25,11:29:55
22.8028633333333,108.329091666667,0,0,39838.4791666667,2009-01-25,11:30:00
22.8028716666667,108.329035,0,0,39838.479224537,2009-01-25,11:30:05
22.802815,108.328883333333,0,0,39838.4792824074,2009-01-25,11:30:10
22.80279,108.328796666667,0,0,39838.4793402778,2009-01-25,11:30:15
22.802765,108.328655,0,0,39838.4793981481,2009-01-25,11:30:20
22.8027283333333,108.328598333333,0,0,39838.4794560185,2009-01-25,11:30:25
22.8027083333333,108.328525,0,0,39838.4795138889,2009-01-25,11:30:30
22.8026783333333,108.328481666667,0,0,39838.4795717593,2009-01-25,11:30:35
22.8026416666667,108.328428333333,0,0,39838.4796296296,2009-01-25,11:30:40
22.802625,108.328406666667,0,0,39838.4796875,2009-01-25,11:30:45
22.8026333333333,108.328465,0,0,39838.4797453704,2009-01-25,11:30:50
22.8026366666667,108.328483333333,0,0,39838.4798032407,2009-01-25,11:30:55
22.8026533333333,108.328511666667,0,0,39838.4798611111,2009-01-25,11:31:00
22.802635,108.328493333333,0,0,39838.4799189815,2009-01-25,11:31:05
22.802605,108.328543333333,0,0,39838.4799768519,2009-01-25,11:31:10
22.8025833333333,108.328541666667,0,0,39838.4800347222,2009-01-25,11:31:15
22.8026066666667,108.32856,0,0,39838.4800925926,2009-01-25,11:31:20
22.8026466666667,108.328583333333,0,0,39838.480150463,2009-01-25,11:31:25
22.8026766666667,108.328611666667,0,0,39838.4802083333,2009-01-25,11:31:30
22.8026816666667,108.328651666667,0,0,39838.4802662037,2009-01-25,11:31:35
22.80269,108.328701666667,0,0,39838.4803240741,2009-01-25,11:31:40
22.802695,108.328763333333,0,0,39838.4803819444,2009-01-25,11:31:45
22.8027,108.328791666667,0,0,39838.4804398148,2009-01-25,11:31:50
22.8027,108.328791666667,0,0,39838.480474537,2009-01-25,11:31:53
22.8026916666667,108.328793333333,0,0,39838.4804976852,2009-01-25,11:31:55
22.802685,108.32881,0,0,39838.4805555556,2009-01-25,11:32:00
22.8026866666667,108.3288,0,0,39838.4806134259,2009-01-25,11:32:05
22.8027,108.328783333333,0,0,39838.4806712963,2009-01-25,11:32:10
22.80269,108.328716666667,0,0,39838.4807291667,2009-01-25,11:32:15
22.80269,108.328716666667,0,0,39838.4807638889,2009-01-25,11:32:18
22.802695,108.328716666667,0,0,39838.480787037,2009-01-25,11:32:20
22.802745,108.328841666667,0,0,39838.4808449074,2009-01-25,11:32:25
22.80276,108.328951666667,0,0,39838.4809027778,2009-01-25,11:32:30
22.8027316666667,108.329015,0,0,39838.4809606481,2009-01-25,11:32:35
22.8027033333333,108.329028333333,0,0,39838.4810185185,2009-01-25,11:32:40
22.8026833333333,108.329006666667,0,0,39838.4810763889,2009-01-25,11:32:45
22.8026966666667,108.329075,0,0,39838.4811342593,2009-01-25,11:32:50
22.8027366666667,108.329075,0,0,39838.4811921296,2009-01-25,11:32:55
22.8027733333333,108.329036666667,0,0,39838.48125,2009-01-25,11:33:00
22.80279,108.329005,0,0,39838.4813078704,2009-01-25,11:33:05
22.802805,108.328958333333,0,0,39838.4813657407,2009-01-25,11:33:10
22.8028116666667,108.328973333333,0,0,39838.4814236111,2009-01-25,11:33:15
22.80282,108.328918333333,0,0,39838.4814814815,2009-01-25,11:33:20
22.8028133333333,108.328845,0,0,39838.4815393519,2009-01-25,11:33:25
22.802815,108.328815,0,0,39838.4815972222,2009-01-25,11:33:30
22.8028216666667,108.32873,0,0,39838.4816550926,2009-01-25,11:33:35
22.8028216666667,108.328688333333,0,0,39838.481712963,2009-01-25,11:33:40
22.8028433333333,108.328661666667,0,0,39838.4817708333,2009-01-25,11:33:45
22.8028333333333,108.32864,0,0,39838.4818287037,2009-01-25,11:33:50
22.802795,108.328663333333,0,0,39838.4818865741,2009-01-25,11:33:55
22.8027583333333,108.328691666667,0,0,39838.4819444444,2009-01-25,11:34:00
22.8027216666667,108.32877,0,0,39838.4820023148,2009-01-25,11:34:05
22.802705,108.328821666667,0,0,39838.4820601852,2009-01-25,11:34:10
22.80266,108.328808333333,0,0,39838.4821180556,2009-01-25,11:34:15
22.8026466666667,108.328761666667,0,0,39838.4821759259,2009-01-25,11:34:20
22.8026183333333,108.328771666667,0,0,39838.4822337963,2009-01-25,11:34:25
22.8026016666667,108.328703333333,0,0,39838.4822916667,2009-01-25,11:34:30
22.8026033333333,108.328678333333,0,0,39838.482349537,2009-01-25,11:34:35
22.8026483333333,108.32864,0,0,39838.4824074074,2009-01-25,11:34:40
22.8027,108.328601666667,0,0,39838.4824652778,2009-01-25,11:34:45
22.8027533333333,108.328598333333,0,0,39838.4825231481,2009-01-25,11:34:50
22.8027633333333,108.328565,0,0,39838.4825810185,2009-01-25,11:34:55
22.8027683333333,108.328555,0,0,39838.4826388889,2009-01-25,11:35:00
22.8027433333333,108.328561666667,0,0,39838.4826967593,2009-01-25,11:35:05
22.8026933333333,108.328545,0,0,39838.4827546296,2009-01-25,11:35:10
22.802675,108.328501666667,0,0,39838.4828125,2009-01-25,11:35:15
22.802685,108.328503333333,0,0,39838.4828703704,2009-01-25,11:35:20
22.8027066666667,108.328575,0,0,39838.4829282407,2009-01-25,11:35:25
22.8027166666667,108.328748333333,0,0,39838.4831018519,2009-01-25,11:35:40
22.8025766666667,108.32855,0,0,39838.4831597222,2009-01-25,11:35:45
22.8025533333333,108.328518333333,0,0,39838.4832175926,2009-01-25,11:35:50
22.80257,108.328521666667,0,0,39838.483275463,2009-01-25,11:35:55
22.80256,108.328535,0,0,39838.4833333333,2009-01-25,11:36:00
22.8025633333333,108.32856,0,0,39838.4833912037,2009-01-25,11:36:05
22.802585,108.328543333333,0,0,39838.4834490741,2009-01-25,11:36:10
22.802585,108.328543333333,0,0,39838.4834837963,2009-01-25,11:36:13
22.8025833333333,108.328546666667,0,0,39838.4835069444,2009-01-25,11:36:15
22.8025666666667,108.328526666667,0,0,39838.4835648148,2009-01-25,11:36:20
22.8025883333333,108.32851,0,0,39838.4836226852,2009-01-25,11:36:25
22.802635,108.328508333333,0,0,39838.4836805556,2009-01-25,11:36:30
22.8032533333333,108.328041666667,0,0,39838.4869212963,2009-01-25,11:41:10
22.8028033333333,108.328501666667,0,0,39838.4869791667,2009-01-25,11:41:15
22.8027966666667,108.328563333333,0,0,39838.487037037,2009-01-25,11:41:20
22.8027516666667,108.32862,0,0,39838.4870949074,2009-01-25,11:41:25
22.8027383333333,108.328631666667,0,0,39838.4871527778,2009-01-25,11:41:30
22.8027266666667,108.328673333333,0,0,39838.4872106481,2009-01-25,11:41:35
22.802705,108.32875,0,0,39838.4872685185,2009-01-25,11:41:40
22.8027483333333,108.328758333333,0,0,39838.4873263889,2009-01-25,11:41:45
22.802825,108.328686666667,0,0,39838.4873842593,2009-01-25,11:41:50
22.8028266666667,108.328653333333,0,0,39838.4874421296,2009-01-25,11:41:55
22.8028383333333,108.328638333333,0,0,39838.4875,2009-01-25,11:42:00
22.802865,108.328635,0,0,39838.4875578704,2009-01-25,11:42:05
22.8028516666667,108.328666666667,0,0,39838.4876157407,2009-01-25,11:42:10
22.8028566666667,108.328693333333,0,0,39838.4876736111,2009-01-25,11:42:15
22.8028416666667,108.328768333333,0,0,39838.4877314815,2009-01-25,11:42:20
22.80284,108.328783333333,0,0,39838.4877893519,2009-01-25,11:42:25
22.8028283333333,108.328746666667,0,0,39838.4878472222,2009-01-25,11:42:30
22.8028133333333,108.328721666667,0,0,39838.4879050926,2009-01-25,11:42:35
22.8028,108.328713333333,0,0,39838.487962963,2009-01-25,11:42:40
22.802785,108.328688333333,0,0,39838.4880208333,2009-01-25,11:42:45
22.8028133333333,108.328635,0,0,39838.4880787037,2009-01-25,11:42:50
22.8028183333333,108.328615,0,0,39838.4881365741,2009-01-25,11:42:55
22.8027466666667,108.32861,0,0,39838.4881944444,2009-01-25,11:43:00
22.8026783333333,108.328575,0,0,39838.4882523148,2009-01-25,11:43:05
22.8025833333333,108.328525,0,0,39838.4883101852,2009-01-25,11:43:10
22.80249,108.328488333333,0,0,39838.4883680556,2009-01-25,11:43:15
22.8024016666667,108.328423333333,0,0,39838.4884259259,2009-01-25,11:43:20
22.8023616666667,108.328413333333,0,0,39838.4884837963,2009-01-25,11:43:25
22.802345,108.328448333333,0,0,39838.4885416667,2009-01-25,11:43:30
22.80236,108.328468333333,0,0,39838.488599537,2009-01-25,11:43:35
22.802375,108.328508333333,0,0,39838.4886574074,2009-01-25,11:43:40
22.8023833333333,108.328565,0,0,39838.4887152778,2009-01-25,11:43:45
22.8024466666667,108.328801666667,0,0,39838.4887731481,2009-01-25,11:43:50
22.80247,108.32883,0,0,39838.4888310185,2009-01-25,11:43:55
22.8025233333333,108.328976666667,0,0,39838.4888888889,2009-01-25,11:44:00
22.8025683333333,108.329035,0,0,39838.4889467593,2009-01-25,11:44:05
22.8026066666667,108.329008333333,0,0,39838.4890046296,2009-01-25,11:44:10
22.8026733333333,108.329051666667,0,0,39838.4890625,2009-01-25,11:44:15
22.802685,108.329106666667,0,0,39838.4891203704,2009-01-25,11:44:20
22.8026433333333,108.329128333333,0,0,39838.4891782407,2009-01-25,11:44:25
22.8025716666667,108.329155,0,0,39838.4892361111,2009-01-25,11:44:30
22.8025183333333,108.329236666667,0,0,39838.4892939815,2009-01-25,11:44:35
22.8024816666667,108.329341666667,0,0,39838.4893518519,2009-01-25,11:44:40
22.80249,108.329408333333,0,0,39838.4894097222,2009-01-25,11:44:45
22.802555,108.329421666667,0,0,39838.4894675926,2009-01-25,11:44:50
22.8026116666667,108.3294,0,0,39838.489525463,2009-01-25,11:44:55
22.8026733333333,108.329365,0,0,39838.4895833333,2009-01-25,11:45:00
22.8026866666667,108.329326666667,0,0,39838.4896412037,2009-01-25,11:45:05
22.8026983333333,108.329273333333,0,0,39838.4896990741,2009-01-25,11:45:10
22.8026933333333,108.329205,0,0,39838.4897569444,2009-01-25,11:45:15
22.8026933333333,108.329181666667,0,0,39838.4898148148,2009-01-25,11:45:20
22.8027133333333,108.329168333333,0,0,39838.4898726852,2009-01-25,11:45:25
22.80276,108.329151666667,0,0,39838.4899305556,2009-01-25,11:45:30
22.8028016666667,108.329101666667,0,0,39838.4899884259,2009-01-25,11:45:35
22.80283,108.329103333333,0,0,39838.4900462963,2009-01-25,11:45:40
22.80283,108.329103333333,0,0,39838.4900810185,2009-01-25,11:45:43
22.8028283333333,108.329096666667,0,0,39838.4901041667,2009-01-25,11:45:45
22.8028083333333,108.32906,0,0,39838.490162037,2009-01-25,11:45:50
22.8027883333333,108.329036666667,0,0,39838.4902199074,2009-01-25,11:45:55
22.8027966666667,108.32905,0,0,39838.4902777778,2009-01-25,11:46:00
22.8027866666667,108.329075,0,0,39838.4903356481,2009-01-25,11:46:05
22.8027766666667,108.329083333333,0,0,39838.4903935185,2009-01-25,11:46:10
22.8027483333333,108.329095,0,0,39838.4904513889,2009-01-25,11:46:15
22.8027516666667,108.329053333333,0,0,39838.4905092593,2009-01-25,11:46:20
22.8027933333333,108.32895,0,0,39838.4905671296,2009-01-25,11:46:25
22.8028233333333,108.328801666667,0,0,39838.490625,2009-01-25,11:46:30
22.8028233333333,108.32868,0,0,39838.4906828704,2009-01-25,11:46:35
22.8028633333333,108.328566666667,0,0,39838.4907407407,2009-01-25,11:46:40
22.8028983333333,108.328418333333,0,0,39838.4907986111,2009-01-25,11:46:45
22.8028916666667,108.328333333333,0,0,39838.4908564815,2009-01-25,11:46:50
22.8028316666667,108.328248333333,0,0,39838.4909143519,2009-01-25,11:46:55
22.8027066666667,108.328163333333,0,0,39838.4909722222,2009-01-25,11:47:00
22.8026583333333,108.328165,0,0,39838.4910300926,2009-01-25,11:47:05
22.8027716666667,108.328255,0,0,39838.4912037037,2009-01-25,11:47:20
22.8028816666667,108.328288333333,0,0,39838.4912615741,2009-01-25,11:47:25
22.8029083333333,108.32832,0,0,39838.4913194444,2009-01-25,11:47:30
22.802845,108.328256666667,0,0,39838.4913773148,2009-01-25,11:47:35
22.802805,108.32824,0,0,39838.4914351852,2009-01-25,11:47:40
22.80278,108.32825,0,0,39838.4914930556,2009-01-25,11:47:45
22.802755,108.32829,0,0,39838.4915509259,2009-01-25,11:47:50
22.8027366666667,108.328401666667,0,0,39838.4916087963,2009-01-25,11:47:55
22.8027316666667,108.328423333333,0,0,39838.4916666667,2009-01-25,11:48:00
22.8026933333333,108.328363333333,0,0,39838.491724537,2009-01-25,11:48:05
22.8026866666667,108.328311666667,0,0,39838.4917824074,2009-01-25,11:48:10
22.802725,108.328375,0,0,39838.4918402778,2009-01-25,11:48:15
22.8027366666667,108.32843,0,0,39838.4918981481,2009-01-25,11:48:20
22.8027366666667,108.32843,0,0,39838.4919328704,2009-01-25,11:48:23
22.80274,108.328431666667,0,0,39838.4919560185,2009-01-25,11:48:25
22.8027466666667,108.32847,0,0,39838.4920138889,2009-01-25,11:48:30
22.80277,108.32851,0,0,39838.4920717593,2009-01-25,11:48:35
22.80277,108.32851,0,0,39838.4921064815,2009-01-25,11:48:38
22.80277,108.328511666667,0,0,39838.4921296296,2009-01-25,11:48:40
22.802785,108.328523333333,0,0,39838.4921875,2009-01-25,11:48:45
22.8027983333333,108.32857,0,0,39838.4922453704,2009-01-25,11:48:50
22.802815,108.32859,0,0,39838.4923032407,2009-01-25,11:48:55
22.802815,108.32859,0,0,39838.492337963,2009-01-25,11:48:58
22.8028216666667,108.328588333333,0,0,39838.4923611111,2009-01-25,11:49:00
22.8028116666667,108.3286,0,0,39838.4924189815,2009-01-25,11:49:05
22.8027916666667,108.32867,0,0,39838.4924768518,2009-01-25,11:49:10
22.802755,108.328785,0,0,39838.4925347222,2009-01-25,11:49:15
22.8027066666667,108.328828333333,0,0,39838.4925925926,2009-01-25,11:49:20
22.8027033333333,108.328936666667,0,0,39838.492650463,2009-01-25,11:49:25
22.8026966666667,108.329018333333,0,0,39838.4927083333,2009-01-25,11:49:30
22.8026666666667,108.329073333333,0,0,39838.4927662037,2009-01-25,11:49:35
22.8026333333333,108.329121666667,0,0,39838.4928240741,2009-01-25,11:49:40
22.8026033333333,108.329145,0,0,39838.4928819444,2009-01-25,11:49:45
22.802595,108.329205,0,0,39838.4929398148,2009-01-25,11:49:50
22.8025916666667,108.329243333333,0,0,39838.4929976852,2009-01-25,11:49:55
22.8025783333333,108.329258333333,0,0,39838.4930555556,2009-01-25,11:50:00
22.8025516666667,108.329266666667,0,0,39838.4931134259,2009-01-25,11:50:05
22.8025016666667,108.329278333333,0,0,39838.4931712963,2009-01-25,11:50:10
22.80244,108.329311666667,0,0,39838.4932291667,2009-01-25,11:50:15
22.802365,108.329356666667,0,0,39838.493287037,2009-01-25,11:50:20
22.8023316666667,108.329393333333,0,0,39838.4933449074,2009-01-25,11:50:25
22.802315,108.329393333333,0,0,39838.4934027778,2009-01-25,11:50:30
22.8022733333333,108.329438333333,0,0,39838.4934606481,2009-01-25,11:50:35
22.80207,108.329623333333,0,0,39838.4935185185,2009-01-25,11:50:40
22.8020366666667,108.329675,0,0,39838.4935763889,2009-01-25,11:50:45
22.8021183333333,108.32962,0,0,39838.4936342593,2009-01-25,11:50:50
22.80249,108.329245,0,0,39838.4936921296,2009-01-25,11:50:55
22.803375,108.328426666667,0,0,39838.49375,2009-01-25,11:51:00
22.80359,108.328006666667,0,0,39838.4938078704,2009-01-25,11:51:05
22.8036383333333,108.327806666667,0,0,39838.4938657407,2009-01-25,11:51:10
22.8037216666667,108.327733333333,0,0,39838.4939236111,2009-01-25,11:51:15
22.80368,108.329035,0,0,39838.5083912037,2009-01-25,12:12:05
22.8032733333333,108.329015,0,0,39838.5084490741,2009-01-25,12:12:10
22.8032833333333,108.329023333333,0,0,39838.5085069444,2009-01-25,12:12:15
22.8031933333333,108.328998333333,0,0,39838.5085648148,2009-01-25,12:12:20
22.8032566666667,108.329006666667,0,0,39838.5086226852,2009-01-25,12:12:25
22.80344,108.329033333333,0,0,39838.5086805556,2009-01-25,12:12:30
22.80355,108.329041666667,0,0,39838.5087384259,2009-01-25,12:12:35
22.80364,108.329041666667,0,0,39838.5087962963,2009-01-25,12:12:40
22.8037,108.329093333333,0,0,39838.5088541667,2009-01-25,12:12:45
22.8037866666667,108.32913,0,0,39838.508912037,2009-01-25,12:12:50
22.803775,108.329153333333,0,0,39838.5089699074,2009-01-25,12:12:55
22.803785,108.32906,0,0,39838.5090277778,2009-01-25,12:13:00
22.8037866666667,108.329111666667,0,0,39838.5090856481,2009-01-25,12:13:05
22.8038566666667,108.329053333333,0,0,39838.5091435185,2009-01-25,12:13:10
22.80383,108.329046666667,0,0,39838.5092013889,2009-01-25,12:13:15
22.803735,108.32907,0,0,39838.5092592593,2009-01-25,12:13:20
22.8036916666667,108.329076666667,0,0,39838.5093171296,2009-01-25,12:13:25
22.8036233333333,108.329146666667,0,0,39838.509375,2009-01-25,12:13:30
22.8035683333333,108.329078333333,0,0,39838.5094328704,2009-01-25,12:13:35
22.8035666666667,108.32906,0,0,39838.5094907407,2009-01-25,12:13:40
22.803545,108.329053333333,0,0,39838.5095486111,2009-01-25,12:13:45
22.8035383333333,108.329033333333,0,0,39838.5096064815,2009-01-25,12:13:50
22.8035583333333,108.329031666667,0,0,39838.5096643518,2009-01-25,12:13:55
22.80352,108.329126666667,0,0,39838.5097222222,2009-01-25,12:14:00
22.80339,108.329855,0,0,39838.5097800926,2009-01-25,12:14:05
22.803425,108.329646666667,0,0,39838.509837963,2009-01-25,12:14:10
22.80336,108.329641666667,0,0,39838.5098958333,2009-01-25,12:14:15
22.803225,108.32962,0,0,39838.5099537037,2009-01-25,12:14:20
22.80305,108.329971666667,0,0,39838.5100115741,2009-01-25,12:14:25
22.8028216666667,108.330373333333,0,0,39838.5100694444,2009-01-25,12:14:30
22.8025833333333,108.330803333333,0,0,39838.5101273148,2009-01-25,12:14:35
22.802395,108.331208333333,0,0,39838.5101851852,2009-01-25,12:14:40
22.8022883333333,108.331351666667,0,0,39838.5102430556,2009-01-25,12:14:45
22.8022066666667,108.33157,0,0,39838.5103009259,2009-01-25,12:14:50
22.8021516666667,108.33184,0,0,39838.5103587963,2009-01-25,12:14:55
22.8023333333333,108.332058333333,0,0,39838.5104166667,2009-01-25,12:15:00
22.8026283333333,108.332386666667,0,0,39838.510474537,2009-01-25,12:15:05
22.80295,108.332821666667,0,0,39838.5105324074,2009-01-25,12:15:10
22.803365,108.333201666667,0,0,39838.5105902778,2009-01-25,12:15:15
22.80394,108.333813333333,0,0,39838.5106481481,2009-01-25,12:15:20
22.8041283333333,108.334176666667,0,0,39838.5107060185,2009-01-25,12:15:25
22.8042066666667,108.334315,0,0,39838.5107638889,2009-01-25,12:15:30
22.80417,108.334288333333,0,0,39838.5108217593,2009-01-25,12:15:35
22.804125,108.334196666667,0,0,39838.5108796296,2009-01-25,12:15:40
22.8040833333333,108.334128333333,0,0,39838.5109375,2009-01-25,12:15:45
22.804075,108.334105,0,0,39838.5109953704,2009-01-25,12:15:50
22.8040716666667,108.33405,0,0,39838.5110532407,2009-01-25,12:15:55
22.8040566666667,108.334021666667,0,0,39838.5111111111,2009-01-25,12:16:00
22.804045,108.334013333333,0,0,39838.5111689815,2009-01-25,12:16:05
22.80399,108.334171666667,0,0,39838.5112268519,2009-01-25,12:16:10
22.804015,108.334276666667,0,0,39838.5112847222,2009-01-25,12:16:15
22.804225,108.33429,0,0,39838.5113425926,2009-01-25,12:16:20
22.8044866666667,108.334188333333,0,0,39838.511400463,2009-01-25,12:16:25
22.8049033333333,108.334043333333,0,0,39838.5114583333,2009-01-25,12:16:30
22.805395,108.333795,0,0,39838.5115162037,2009-01-25,12:16:35
22.8058933333333,108.333606666667,0,0,39838.5115740741,2009-01-25,12:16:40
22.80638,108.333386666667,0,0,39838.5116319444,2009-01-25,12:16:45
22.80688,108.333121666667,0,0,39838.5116898148,2009-01-25,12:16:50
22.807385,108.332936666667,0,0,39838.5117476852,2009-01-25,12:16:55
22.80788,108.332686666667,0,0,39838.5118055556,2009-01-25,12:17:00
22.8083,108.332408333333,0,0,39838.5118634259,2009-01-25,12:17:05
22.808535,108.332285,0,0,39838.5119212963,2009-01-25,12:17:10
22.8085883333333,108.33222,0,0,39838.5119791667,2009-01-25,12:17:15
22.8085883333333,108.33222,0,0,39838.5120138889,2009-01-25,12:17:18
22.8085866666667,108.332215,0,0,39838.512037037,2009-01-25,12:17:20
22.8085966666667,108.332216666667,0,0,39838.5120949074,2009-01-25,12:17:25
22.8086133333333,108.332218333333,0,0,39838.5121527778,2009-01-25,12:17:30
22.8086316666667,108.332233333333,0,0,39838.5122106481,2009-01-25,12:17:35
22.8086833333333,108.332225,0,0,39838.5122685185,2009-01-25,12:17:40
22.80873,108.332241666667,0,0,39838.5123263889,2009-01-25,12:17:45
22.808715,108.332256666667,0,0,39838.5123842593,2009-01-25,12:17:50
22.8087,108.332271666667,0,0,39838.5124421296,2009-01-25,12:17:55
22.80876,108.33225,0,0,39838.5125,2009-01-25,12:18:00
22.80903,108.332206666667,0,0,39838.5125578704,2009-01-25,12:18:05
22.8093433333333,108.332211666667,0,0,39838.5126157407,2009-01-25,12:18:10
22.8097183333333,108.332198333333,0,0,39838.5126736111,2009-01-25,12:18:15
22.8101283333333,108.33219,0,0,39838.5127314815,2009-01-25,12:18:20
22.8105133333333,108.332101666667,0,0,39838.5127893519,2009-01-25,12:18:25
22.8109616666667,108.332138333333,0,0,39838.5128472222,2009-01-25,12:18:30
22.8114283333333,108.33213,0,0,39838.5129050926,2009-01-25,12:18:35
22.8119116666667,108.332173333333,0,0,39838.512962963,2009-01-25,12:18:40
22.8123866666667,108.33216,0,0,39838.5130208333,2009-01-25,12:18:45
22.8128583333333,108.332155,0,0,39838.5130787037,2009-01-25,12:18:50
22.81323,108.332188333333,0,0,39838.5131365741,2009-01-25,12:18:55
22.8135183333333,108.33231,0,0,39838.5131944444,2009-01-25,12:19:00
22.8136833333333,108.332388333333,0,0,39838.5132523148,2009-01-25,12:19:05
22.813685,108.33258,0,0,39838.5133101852,2009-01-25,12:19:10
22.813665,108.332838333333,0,0,39838.5133680556,2009-01-25,12:19:15
22.813605,108.33315,0,0,39838.5134259259,2009-01-25,12:19:20
22.8135266666667,108.333446666667,0,0,39838.5134837963,2009-01-25,12:19:25
22.8135316666667,108.333601666667,0,0,39838.5135416667,2009-01-25,12:19:30
22.81362,108.333653333333,0,0,39838.513599537,2009-01-25,12:19:35
22.8135883333333,108.333821666667,0,0,39838.5136574074,2009-01-25,12:19:40
22.81352,108.334078333333,0,0,39838.5137152778,2009-01-25,12:19:45
22.8134433333333,108.33421,0,0,39838.5137731481,2009-01-25,12:19:50
22.8134183333333,108.334233333333,0,0,39838.5138310185,2009-01-25,12:19:55
22.813435,108.334256666667,0,0,39838.5138888889,2009-01-25,12:20:00
22.8135816666667,108.334108333333,0,0,39838.5139467593,2009-01-25,12:20:05
22.81364,108.333961666667,0,0,39838.5140046296,2009-01-25,12:20:10
22.8136533333333,108.333931666667,0,0,39838.5140625,2009-01-25,12:20:15
22.8136516666667,108.33395,0,0,39838.5141203704,2009-01-25,12:20:20
22.8136916666667,108.33399,0,0,39838.5141782407,2009-01-25,12:20:25
22.8136766666667,108.334095,0,0,39838.5142361111,2009-01-25,12:20:30
22.8136466666667,108.334243333333,0,0,39838.5142939815,2009-01-25,12:20:35
22.813645,108.334323333333,0,0,39838.5143518519,2009-01-25,12:20:40
22.813735,108.33409,0,0,39838.5144097222,2009-01-25,12:20:45
22.813695,108.334086666667,0,0,39838.5144675926,2009-01-25,12:20:50
22.813655,108.334175,0,0,39838.514525463,2009-01-25,12:20:55
22.813655,108.334175,0,0,39838.5145601852,2009-01-25,12:20:58
22.8136533333333,108.334166666667,0,0,39838.5145833333,2009-01-25,12:21:00
22.8136633333333,108.334171666667,0,0,39838.5146412037,2009-01-25,12:21:05
22.8136633333333,108.334171666667,0,0,39838.5146759259,2009-01-25,12:21:08
22.8136683333333,108.33418,0,0,39838.5146990741,2009-01-25,12:21:10
22.8136716666667,108.334165,0,0,39838.5147569444,2009-01-25,12:21:15
22.8136766666667,108.334151666667,0,0,39838.5148148148,2009-01-25,12:21:20
22.813675,108.334141666667,0,0,39838.5148726852,2009-01-25,12:21:25
22.813675,108.334133333333,0,0,39838.5149305556,2009-01-25,12:21:30
22.813675,108.334133333333,0,0,39838.5149652778,2009-01-25,12:21:33
22.813675,108.334138333333,0,0,39838.5149884259,2009-01-25,12:21:35
22.8136733333333,108.334148333333,0,0,39838.5150462963,2009-01-25,12:21:40
22.813675,108.334136666667,0,0,39838.5151041667,2009-01-25,12:21:45
22.8137466666667,108.334095,0,0,39838.515162037,2009-01-25,12:21:50
22.8137766666667,108.3341,0,0,39838.5152199074,2009-01-25,12:21:55
22.8137766666667,108.3341,0,0,39838.5152546296,2009-01-25,12:21:58
22.813775,108.334106666667,0,0,39838.5152777778,2009-01-25,12:22:00
22.8138,108.33412,0,0,39838.5153356481,2009-01-25,12:22:05
22.8138583333333,108.334121666667,0,0,39838.5153935185,2009-01-25,12:22:10
22.8141216666667,108.334111666667,0,0,39838.5180555556,2009-01-25,12:26:00
22.81415,108.334115,0,0,39838.5181134259,2009-01-25,12:26:05
22.8141583333333,108.334091666667,0,0,39838.5181712963,2009-01-25,12:26:10
22.814145,108.33406,0,0,39838.5182291667,2009-01-25,12:26:15
22.814135,108.334053333333,0,0,39838.518287037,2009-01-25,12:26:20
22.81411,108.33404,0,0,39838.5183449074,2009-01-25,12:26:25
22.81411,108.334045,0,0,39838.5184027778,2009-01-25,12:26:30
22.81411,108.334045,0,0,39838.5184375,2009-01-25,12:26:33
22.8141083333333,108.33404,0,0,39838.5184606481,2009-01-25,12:26:35
22.814105,108.334028333333,0,0,39838.5185185185,2009-01-25,12:26:40
22.8141033333333,108.33402,0,0,39838.5185763889,2009-01-25,12:26:45
22.8141033333333,108.33402,0,0,39838.5186111111,2009-01-25,12:26:48
22.8141016666667,108.334021666667,0,0,39838.5186342593,2009-01-25,12:26:50
22.81409,108.334031666667,0,0,39838.5186921296,2009-01-25,12:26:55
22.814045,108.334053333333,0,0,39838.51875,2009-01-25,12:27:00
22.8140433333333,108.334046666667,0,0,39838.5188078704,2009-01-25,12:27:05
22.8140433333333,108.334053333333,0,0,39838.5188657407,2009-01-25,12:27:10
22.8140433333333,108.334053333333,0,0,39838.518900463,2009-01-25,12:27:13
22.8140433333333,108.33406,0,0,39838.5189236111,2009-01-25,12:27:15
22.814035,108.33404,0,0,39838.5189814815,2009-01-25,12:27:20
22.8140566666667,108.334056666667,0,0,39838.5190393519,2009-01-25,12:27:25
22.81406,108.334058333333,0,0,39838.5190972222,2009-01-25,12:27:30
22.8140616666667,108.334066666667,0,0,39838.5191550926,2009-01-25,12:27:35
22.8140616666667,108.334066666667,0,0,39838.5191898148,2009-01-25,12:27:38
22.8140633333333,108.334071666667,0,0,39838.519212963,2009-01-25,12:27:40
22.8140583333333,108.334091666667,0,0,39838.5192708333,2009-01-25,12:27:45
22.8140583333333,108.334091666667,0,0,39838.5193055556,2009-01-25,12:27:48
22.8140516666667,108.334085,0,0,39838.5193287037,2009-01-25,12:27:50
22.8140266666667,108.334061666667,0,0,39838.5193865741,2009-01-25,12:27:55
22.8139616666667,108.334031666667,0,0,39838.5194444444,2009-01-25,12:28:00
22.813905,108.334015,0,0,39838.5195023148,2009-01-25,12:28:05
22.8139416666667,108.334048333333,0,0,39838.5195601852,2009-01-25,12:28:10
22.8139933333333,108.334071666667,0,0,39838.5196180556,2009-01-25,12:28:15
22.8140066666667,108.334131666667,0,0,39838.5196759259,2009-01-25,12:28:20
22.8140283333333,108.334115,0,0,39838.5197337963,2009-01-25,12:28:25
22.8140266666667,108.33408,0,0,39838.5197916667,2009-01-25,12:28:30
22.814015,108.334056666667,0,0,39838.519849537,2009-01-25,12:28:35
22.814005,108.33403,0,0,39838.5199074074,2009-01-25,12:28:40
22.8140083333333,108.33399,0,0,39838.5199652778,2009-01-25,12:28:45
22.8140233333333,108.333996666667,0,0,39838.5200231481,2009-01-25,12:28:50
22.814,108.333981666667,0,0,39838.5200810185,2009-01-25,12:28:55
22.813985,108.333996666667,0,0,39838.5201388889,2009-01-25,12:29:00
22.81397,108.33403,0,0,39838.5201967593,2009-01-25,12:29:05
22.8140366666667,108.33407,0,0,39838.5202546296,2009-01-25,12:29:10
22.8140666666667,108.33412,0,0,39838.5203125,2009-01-25,12:29:15
22.81407,108.334143333333,0,0,39838.5203703704,2009-01-25,12:29:20
22.8140666666667,108.334141666667,0,0,39838.5204282407,2009-01-25,12:29:25
22.8140666666667,108.334141666667,0,0,39838.520462963,2009-01-25,12:29:28
22.814065,108.334141666667,0,0,39838.5204861111,2009-01-25,12:29:30
22.814085,108.334133333333,0,0,39838.5205439815,2009-01-25,12:29:35
22.814115,108.33413,0,0,39838.5206018519,2009-01-25,12:29:40
22.814115,108.33413,0,0,39838.5206365741,2009-01-25,12:29:43
22.8141166666667,108.334128333333,0,0,39838.5206597222,2009-01-25,12:29:45
22.8141166666667,108.334118333333,0,0,39838.5207175926,2009-01-25,12:29:50
22.8140966666667,108.334063333333,0,0,39838.520775463,2009-01-25,12:29:55
22.8141183333333,108.334041666667,0,0,39838.5208333333,2009-01-25,12:30:00
22.81412,108.334041666667,0,0,39838.5208912037,2009-01-25,12:30:05
22.81412,108.334048333333,0,0,39838.5209490741,2009-01-25,12:30:10
22.81412,108.334048333333,0,0,39838.5209837963,2009-01-25,12:30:13
22.81412,108.33405,0,0,39838.5210069444,2009-01-25,12:30:15
22.8141166666667,108.334038333333,0,0,39838.5210648148,2009-01-25,12:30:20
22.8141166666667,108.334038333333,0,0,39838.521099537,2009-01-25,12:30:23
22.8141166666667,108.334038333333,0,0,39838.5211226852,2009-01-25,12:30:25
22.8141,108.334048333333,0,0,39838.5211805556,2009-01-25,12:30:30
22.8140916666667,108.33406,0,0,39838.5212384259,2009-01-25,12:30:35
22.81409,108.334073333333,0,0,39838.5212962963,2009-01-25,12:30:40
22.81409,108.334073333333,0,0,39838.5213310185,2009-01-25,12:30:43
22.814085,108.334078333333,0,0,39838.5213541667,2009-01-25,12:30:45
22.8140783333333,108.334055,0,0,39838.521412037,2009-01-25,12:30:50
22.8140666666667,108.334013333333,0,0,39838.5214699074,2009-01-25,12:30:55
22.8140833333333,108.333945,0,0,39838.5215277778,2009-01-25,12:31:00
22.8140833333333,108.333811666667,0,0,39838.5215856481,2009-01-25,12:31:05
22.8141066666667,108.333618333333,0,0,39838.5216435185,2009-01-25,12:31:10
22.8142116666667,108.333435,0,0,39838.5217013889,2009-01-25,12:31:15
22.8142683333333,108.333406666667,0,0,39838.5217592593,2009-01-25,12:31:20
22.8143633333333,108.333441666667,0,0,39838.5218171296,2009-01-25,12:31:25
22.8143516666667,108.333468333333,0,0,39838.521875,2009-01-25,12:31:30
22.814335,108.333483333333,0,0,39838.5219328704,2009-01-25,12:31:35
22.814345,108.33347,0,0,39838.5219907407,2009-01-25,12:31:40
22.814335,108.333448333333,0,0,39838.5220486111,2009-01-25,12:31:45
22.8143666666667,108.333465,0,0,39838.5221064815,2009-01-25,12:31:50
22.8143433333333,108.333623333333,0,0,39838.5221643519,2009-01-25,12:31:55
22.8142783333333,108.333753333333,0,0,39838.5222222222,2009-01-25,12:32:00
22.814195,108.333898333333,0,0,39838.5222800926,2009-01-25,12:32:05
22.81416,108.333971666667,0,0,39838.522337963,2009-01-25,12:32:10
22.81416,108.334011666667,0,0,39838.5223958333,2009-01-25,12:32:15
22.8141533333333,108.334035,0,0,39838.5224537037,2009-01-25,12:32:20
22.8143533333333,108.334186666667,0,0,39838.5311342593,2009-01-25,12:44:50
22.8143783333333,108.334208333333,0,0,39838.5311921296,2009-01-25,12:44:55
22.8144466666667,108.334235,0,0,39838.53125,2009-01-25,12:45:00
22.814455,108.334243333333,0,0,39838.5313078704,2009-01-25,12:45:05
22.8144516666667,108.334245,0,0,39838.5313657407,2009-01-25,12:45:10
22.81445,108.334245,0,0,39838.5314236111,2009-01-25,12:45:15
22.81445,108.334245,0,0,39838.5314814815,2009-01-25,12:45:20
22.8144483333333,108.334253333333,0,0,39838.5315393518,2009-01-25,12:45:25
22.8144483333333,108.334253333333,0,0,39838.5315740741,2009-01-25,12:45:28
22.8144466666667,108.334258333333,0,0,39838.5315972222,2009-01-25,12:45:30
22.81442,108.334223333333,0,0,39838.5316550926,2009-01-25,12:45:35
22.81438,108.334171666667,0,0,39838.531712963,2009-01-25,12:45:40
22.81438,108.33415,0,0,39838.5317708333,2009-01-25,12:45:45
22.81438,108.33415,0,0,39838.5318055556,2009-01-25,12:45:48
22.8143816666667,108.334148333333,0,0,39838.5318287037,2009-01-25,12:45:50
22.8143883333333,108.33417,0,0,39838.5318865741,2009-01-25,12:45:55
22.814375,108.334181666667,0,0,39838.5319444444,2009-01-25,12:46:00
22.81435,108.334161666667,0,0,39838.5320023148,2009-01-25,12:46:05
22.8143166666667,108.334123333333,0,0,39838.5320601852,2009-01-25,12:46:10
22.814265,108.334086666667,0,0,39838.5321180556,2009-01-25,12:46:15
22.8142283333333,108.334058333333,0,0,39838.5321759259,2009-01-25,12:46:20
22.8142116666667,108.334056666667,0,0,39838.5322337963,2009-01-25,12:46:25
22.8142033333333,108.334053333333,0,0,39838.5322916667,2009-01-25,12:46:30
22.8142033333333,108.334051666667,0,0,39838.532349537,2009-01-25,12:46:35
22.8142033333333,108.334051666667,0,0,39838.5323842593,2009-01-25,12:46:38
22.8142066666667,108.334043333333,0,0,39838.5324074074,2009-01-25,12:46:40
22.8142183333333,108.33404,0,0,39838.5324652778,2009-01-25,12:46:45
22.8142066666667,108.334046666667,0,0,39838.5325231481,2009-01-25,12:46:50
22.8141583333333,108.334053333333,0,0,39838.5325810185,2009-01-25,12:46:55
22.81415,108.334051666667,0,0,39838.5326388889,2009-01-25,12:47:00
22.81415,108.334058333333,0,0,39838.5326967593,2009-01-25,12:47:05
22.81415,108.334063333333,0,0,39838.5327546296,2009-01-25,12:47:10
22.8141483333333,108.33406,0,0,39838.5328125,2009-01-25,12:47:15
22.8141466666667,108.334056666667,0,0,39838.5328703704,2009-01-25,12:47:20
22.8141466666667,108.334055,0,0,39838.5329282407,2009-01-25,12:47:25
22.814145,108.334046666667,0,0,39838.5329861111,2009-01-25,12:47:30
22.8141433333333,108.334043333333,0,0,39838.5330439815,2009-01-25,12:47:35
22.81414,108.334035,0,0,39838.5331018518,2009-01-25,12:47:40
22.8141383333333,108.33403,0,0,39838.5331597222,2009-01-25,12:47:45
22.8141366666667,108.334021666667,0,0,39838.5332175926,2009-01-25,12:47:50
22.814135,108.334018333333,0,0,39838.533275463,2009-01-25,12:47:55
22.8141333333333,108.334018333333,0,0,39838.5333333333,2009-01-25,12:48:00
22.8141316666667,108.33401,0,0,39838.5333912037,2009-01-25,12:48:05
22.8141316666667,108.33401,0,0,39838.5334259259,2009-01-25,12:48:08
22.8141316666667,108.334006666667,0,0,39838.5334490741,2009-01-25,12:48:10
22.8141366666667,108.334026666667,0,0,39838.5335069444,2009-01-25,12:48:15
22.8141433333333,108.334071666667,0,0,39838.5335648148,2009-01-25,12:48:20
22.814135,108.334085,0,0,39838.5336226852,2009-01-25,12:48:25
22.814135,108.334093333333,0,0,39838.5336805556,2009-01-25,12:48:30
22.8141333333333,108.33409,0,0,39838.5337384259,2009-01-25,12:48:35
22.8141333333333,108.33409,0,0,39838.5337731481,2009-01-25,12:48:38
22.8141333333333,108.334098333333,0,0,39838.5337962963,2009-01-25,12:48:40
22.81413,108.334116666667,0,0,39838.5338541667,2009-01-25,12:48:45
22.8140983333333,108.334146666667,0,0,39838.533912037,2009-01-25,12:48:50
22.8140916666667,108.334175,0,0,39838.5339699074,2009-01-25,12:48:55
22.8140933333333,108.334178333333,0,0,39838.5340277778,2009-01-25,12:49:00
22.81409,108.334175,0,0,39838.5340856481,2009-01-25,12:49:05
22.81409,108.334175,0,0,39838.5341203704,2009-01-25,12:49:08
22.8140883333333,108.334166666667,0,0,39838.5341435185,2009-01-25,12:49:10
22.8140483333333,108.334145,0,0,39838.5342013889,2009-01-25,12:49:15
22.8139933333333,108.334133333333,0,0,39838.5342592593,2009-01-25,12:49:20
22.8140016666667,108.334155,0,0,39838.5343171296,2009-01-25,12:49:25
22.8140433333333,108.334186666667,0,0,39838.534375,2009-01-25,12:49:30
22.8140666666667,108.334176666667,0,0,39838.5344328704,2009-01-25,12:49:35
22.8140666666667,108.334176666667,0,0,39838.5344675926,2009-01-25,12:49:38
22.814065,108.334176666667,0,0,39838.5344907407,2009-01-25,12:49:40
22.81409,108.33419,0,0,39838.5345486111,2009-01-25,12:49:45
22.8141,108.334206666667,0,0,39838.5346064815,2009-01-25,12:49:50
22.8140966666667,108.334228333333,0,0,39838.5346643519,2009-01-25,12:49:55
22.814095,108.33424,0,0,39838.5347222222,2009-01-25,12:50:00
22.8140966666667,108.33425,0,0,39838.5347800926,2009-01-25,12:50:05
22.8140966666667,108.33425,0,0,39838.5348148148,2009-01-25,12:50:08
22.8140966666667,108.334248333333,0,0,39838.534837963,2009-01-25,12:50:10
22.8141066666667,108.334268333333,0,0,39838.5348958333,2009-01-25,12:50:15
22.81411,108.334281666667,0,0,39838.5349537037,2009-01-25,12:50:20
22.81411,108.33428,0,0,39838.5350115741,2009-01-25,12:50:25
22.81411,108.334283333333,0,0,39838.5350694444,2009-01-25,12:50:30
22.81411,108.334283333333,0,0,39838.5351041667,2009-01-25,12:50:33
22.81411,108.334288333333,0,0,39838.5351273148,2009-01-25,12:50:35
22.8141133333333,108.334305,0,0,39838.5351851852,2009-01-25,12:50:40
22.81409,108.334326666667,0,0,39838.5352430556,2009-01-25,12:50:45
22.8140383333333,108.334371666667,0,0,39838.5353009259,2009-01-25,12:50:50
22.8140383333333,108.334371666667,0,0,39838.5353587963,2009-01-25,12:50:55
22.8140383333333,108.334371666667,0,0,39838.5353935185,2009-01-25,12:50:58
22.8140383333333,108.334375,0,0,39838.5354166667,2009-01-25,12:51:00
22.8140383333333,108.334386666667,0,0,39838.535474537,2009-01-25,12:51:05
22.8140233333333,108.334416666667,0,0,39838.5355324074,2009-01-25,12:51:10
22.8139716666667,108.334461666667,0,0,39838.5355902778,2009-01-25,12:51:15
22.81395,108.334468333333,0,0,39838.5356481481,2009-01-25,12:51:20
22.81393,108.334476666667,0,0,39838.5357060185,2009-01-25,12:51:25
22.813945,108.33443,0,0,39838.5357638889,2009-01-25,12:51:30
22.8139933333333,108.334403333333,0,0,39838.5358217593,2009-01-25,12:51:35
22.8140033333333,108.334398333333,0,0,39838.5358796296,2009-01-25,12:51:40
22.8139783333333,108.3344,0,0,39838.5359375,2009-01-25,12:51:45
22.8139383333333,108.334388333333,0,0,39838.5359953704,2009-01-25,12:51:50
22.8139583333333,108.334386666667,0,0,39838.5360532407,2009-01-25,12:51:55
22.8139583333333,108.334386666667,0,0,39838.536087963,2009-01-25,12:51:58
22.81395,108.334393333333,0,0,39838.5361111111,2009-01-25,12:52:00
22.8139666666667,108.334415,0,0,39838.5361689815,2009-01-25,12:52:05
22.8139683333333,108.334398333333,0,0,39838.5362268519,2009-01-25,12:52:10
22.8139316666667,108.334385,0,0,39838.5362847222,2009-01-25,12:52:15
22.8139283333333,108.334346666667,0,0,39838.5363425926,2009-01-25,12:52:20
22.8139283333333,108.334346666667,0,0,39838.5363773148,2009-01-25,12:52:23
22.8139283333333,108.334341666667,0,0,39838.536400463,2009-01-25,12:52:25
22.81393,108.334326666667,0,0,39838.5364583333,2009-01-25,12:52:30
22.8139733333333,108.334288333333,0,0,39838.5365162037,2009-01-25,12:52:35
22.8139783333333,108.334258333333,0,0,39838.5365740741,2009-01-25,12:52:40
22.8139766666667,108.334248333333,0,0,39838.5366319444,2009-01-25,12:52:45
22.813975,108.334241666667,0,0,39838.5366898148,2009-01-25,12:52:50
22.813975,108.334243333333,0,0,39838.5367476852,2009-01-25,12:52:55
22.813975,108.334243333333,0,0,39838.5367824074,2009-01-25,12:52:58
22.81398,108.334238333333,0,0,39838.5368055556,2009-01-25,12:53:00
22.8139733333333,108.33422,0,0,39838.5368634259,2009-01-25,12:53:05
22.8139733333333,108.33422,0,0,39838.5369212963,2009-01-25,12:53:10
22.8139716666667,108.33422,0,0,39838.5369791667,2009-01-25,12:53:15
22.8139716666667,108.334218333333,0,0,39838.537037037,2009-01-25,12:53:20
22.8139733333333,108.334216666667,0,0,39838.5370949074,2009-01-25,12:53:25
22.8139716666667,108.33421,0,0,39838.5371527778,2009-01-25,12:53:30
22.8139716666667,108.334208333333,0,0,39838.5372106481,2009-01-25,12:53:35
22.8139733333333,108.334211666667,0,0,39838.5372685185,2009-01-25,12:53:40
22.8139733333333,108.334206666667,0,0,39838.5373263889,2009-01-25,12:53:45
22.8139766666667,108.3342,0,0,39838.5373842593,2009-01-25,12:53:50
22.8139783333333,108.334195,0,0,39838.5374421296,2009-01-25,12:53:55
22.8139783333333,108.334193333333,0,0,39838.5375,2009-01-25,12:54:00
22.8139766666667,108.334191666667,0,0,39838.5375578704,2009-01-25,12:54:05
22.813975,108.334183333333,0,0,39838.5376157407,2009-01-25,12:54:10
22.8139733333333,108.334175,0,0,39838.5376736111,2009-01-25,12:54:15
22.8139733333333,108.334175,0,0,39838.5377083333,2009-01-25,12:54:18
22.8139716666667,108.334173333333,0,0,39838.5377314815,2009-01-25,12:54:20
22.813945,108.334181666667,0,0,39838.5377893519,2009-01-25,12:54:25
22.8139116666667,108.334191666667,0,0,39838.5378472222,2009-01-25,12:54:30
22.8138983333333,108.334191666667,0,0,39838.5379050926,2009-01-25,12:54:35
22.8138983333333,108.334191666667,0,0,39838.5379398148,2009-01-25,12:54:38
22.8138983333333,108.334185,0,0,39838.537962963,2009-01-25,12:54:40
22.8138933333333,108.334165,0,0,39838.5380208333,2009-01-25,12:54:45
22.8138766666667,108.334165,0,0,39838.5380787037,2009-01-25,12:54:50
22.8138666666667,108.334161666667,0,0,39838.5381365741,2009-01-25,12:54:55
22.81388,108.334161666667,0,0,39838.5381944444,2009-01-25,12:55:00
22.8138816666667,108.33415,0,0,39838.5382523148,2009-01-25,12:55:05
22.8138766666667,108.334136666667,0,0,39838.5383101852,2009-01-25,12:55:10
22.8138366666667,108.334125,0,0,39838.5383680556,2009-01-25,12:55:15
22.8138183333333,108.334111666667,0,0,39838.5384259259,2009-01-25,12:55:20
22.8138133333333,108.334121666667,0,0,39838.5384837963,2009-01-25,12:55:25
22.8138166666667,108.334125,0,0,39838.5385416667,2009-01-25,12:55:30
22.813815,108.334125,0,0,39838.538599537,2009-01-25,12:55:35
22.813815,108.334125,0,0,39838.5386342593,2009-01-25,12:55:38
22.8138166666667,108.334133333333,0,0,39838.5386574074,2009-01-25,12:55:40
22.8137883333333,108.334131666667,0,0,39838.5387152778,2009-01-25,12:55:45
22.8137666666667,108.334146666667,0,0,39838.5387731481,2009-01-25,12:55:50
22.8137666666667,108.334141666667,0,0,39838.5388310185,2009-01-25,12:55:55
22.8137666666667,108.334141666667,0,0,39838.5388657407,2009-01-25,12:55:58
22.8137666666667,108.334138333333,0,0,39838.5388888889,2009-01-25,12:56:00
22.8137416666667,108.334135,0,0,39838.5389467593,2009-01-25,12:56:05
22.8137433333333,108.334111666667,0,0,39838.5390046296,2009-01-25,12:56:10
22.8137433333333,108.334106666667,0,0,39838.5390625,2009-01-25,12:56:15
22.8137433333333,108.334106666667,0,0,39838.5390972222,2009-01-25,12:56:18
22.8137466666667,108.334103333333,0,0,39838.5391203704,2009-01-25,12:56:20
22.8137316666667,108.334095,0,0,39838.5391782407,2009-01-25,12:56:25
22.81373,108.334083333333,0,0,39838.5392361111,2009-01-25,12:56:30
22.81373,108.33408,0,0,39838.5392939815,2009-01-25,12:56:35
22.81373,108.33408,0,0,39838.5393287037,2009-01-25,12:56:38
22.8137316666667,108.334086666667,0,0,39838.5393518518,2009-01-25,12:56:40
22.8137416666667,108.334098333333,0,0,39838.5394097222,2009-01-25,12:56:45
22.813775,108.334111666667,0,0,39838.5394675926,2009-01-25,12:56:50
22.813775,108.334111666667,0,0,39838.5395023148,2009-01-25,12:56:53
22.8137783333333,108.334115,0,0,39838.539525463,2009-01-25,12:56:55
22.81375,108.33412,0,0,39838.5395833333,2009-01-25,12:57:00
22.81374,108.33413,0,0,39838.5396412037,2009-01-25,12:57:05
22.8137383333333,108.334121666667,0,0,39838.5396990741,2009-01-25,12:57:10
22.8137383333333,108.334121666667,0,0,39838.5397337963,2009-01-25,12:57:13
22.81373,108.334123333333,0,0,39838.5397569444,2009-01-25,12:57:15
22.8136983333333,108.334111666667,0,0,39838.5398148148,2009-01-25,12:57:20
22.8136983333333,108.334093333333,0,0,39838.5398726852,2009-01-25,12:57:25
22.8136983333333,108.334093333333,0,0,39838.5399074074,2009-01-25,12:57:28
22.8136983333333,108.33409,0,0,39838.5399305556,2009-01-25,12:57:30
22.813705,108.334105,0,0,39838.5399884259,2009-01-25,12:57:35
22.8137316666667,108.334113333333,0,0,39838.5400462963,2009-01-25,12:57:40
22.81374,108.334106666667,0,0,39838.5401041667,2009-01-25,12:57:45
22.8137366666667,108.334103333333,0,0,39838.540162037,2009-01-25,12:57:50
22.8137333333333,108.33411,0,0,39838.5402199074,2009-01-25,12:57:55
22.8137333333333,108.334115,0,0,39838.5402777778,2009-01-25,12:58:00
22.8137333333333,108.334113333333,0,0,39838.5403356481,2009-01-25,12:58:05
22.813735,108.334115,0,0,39838.5403935185,2009-01-25,12:58:10
22.813735,108.334115,0,0,39838.5404282407,2009-01-25,12:58:13
22.8137383333333,108.33412,0,0,39838.5404513889,2009-01-25,12:58:15
22.8137566666667,108.334126666667,0,0,39838.5405092593,2009-01-25,12:58:20
22.8137616666667,108.33414,0,0,39838.5405671296,2009-01-25,12:58:25
22.8137616666667,108.334141666667,0,0,39838.540625,2009-01-25,12:58:30
22.8137616666667,108.334145,0,0,39838.5406828704,2009-01-25,12:58:35
22.81376,108.334138333333,0,0,39838.5407407407,2009-01-25,12:58:40
22.81376,108.334131666667,0,0,39838.5407986111,2009-01-25,12:58:45
22.8137583333333,108.334128333333,0,0,39838.5408564815,2009-01-25,12:58:50
22.81376,108.33413,0,0,39838.5409143518,2009-01-25,12:58:55
22.81376,108.33413,0,0,39838.5409490741,2009-01-25,12:58:58
22.8137666666667,108.334135,0,0,39838.5409722222,2009-01-25,12:59:00
22.8137866666667,108.334148333333,0,0,39838.5410300926,2009-01-25,12:59:05
22.8137933333333,108.334155,0,0,39838.541087963,2009-01-25,12:59:10
22.813795,108.334148333333,0,0,39838.5411458333,2009-01-25,12:59:15
22.813795,108.334148333333,0,0,39838.5411805556,2009-01-25,12:59:18
22.8137966666667,108.334151666667,0,0,39838.5412037037,2009-01-25,12:59:20
22.8138333333333,108.334205,0,0,39838.5412615741,2009-01-25,12:59:25
22.8138583333333,108.334243333333,0,0,39838.5413194444,2009-01-25,12:59:30
22.81386,108.334258333333,0,0,39838.5413773148,2009-01-25,12:59:35
22.81389,108.334275,0,0,39838.5414351852,2009-01-25,12:59:40
22.8139,108.334283333333,0,0,39838.5414930556,2009-01-25,12:59:45
22.8138933333333,108.3343,0,0,39838.5415509259,2009-01-25,12:59:50
22.81413,108.334241666667,0,0,39838.544212963,2009-01-25,13:03:40
22.8141683333333,108.334276666667,0,0,39838.5442708333,2009-01-25,13:03:45
22.8141733333333,108.334303333333,0,0,39838.5443287037,2009-01-25,13:03:50
22.8141683333333,108.334345,0,0,39838.5443865741,2009-01-25,13:03:55
22.8141683333333,108.334345,0,0,39838.5444212963,2009-01-25,13:03:58
22.8141666666667,108.33435,0,0,39838.5444444444,2009-01-25,13:04:00
22.8141683333333,108.334368333333,0,0,39838.5445023148,2009-01-25,13:04:05
22.814175,108.33442,0,0,39838.5445601852,2009-01-25,13:04:10
22.81417,108.334486666667,0,0,39838.5446180556,2009-01-25,13:04:15
22.8141566666667,108.334531666667,0,0,39838.5446759259,2009-01-25,13:04:20
22.8141616666667,108.334558333333,0,0,39838.5447337963,2009-01-25,13:04:25
22.8141633333333,108.334561666667,0,0,39838.5447916667,2009-01-25,13:04:30
22.8141633333333,108.334561666667,0,0,39838.5448263889,2009-01-25,13:04:33
22.8141633333333,108.334563333333,0,0,39838.544849537,2009-01-25,13:04:35
22.8141633333333,108.33459,0,0,39838.5449074074,2009-01-25,13:04:40
22.8141483333333,108.334666666667,0,0,39838.5449652778,2009-01-25,13:04:45
22.814165,108.334608333333,0,0,39838.5450231481,2009-01-25,13:04:50
22.814165,108.334605,0,0,39838.5450810185,2009-01-25,13:04:55
22.814165,108.334605,0,0,39838.5451157407,2009-01-25,13:04:58
22.8141633333333,108.334598333333,0,0,39838.5451388889,2009-01-25,13:05:00
22.814175,108.334555,0,0,39838.5451967593,2009-01-25,13:05:05
22.8141783333333,108.334513333333,0,0,39838.5452546296,2009-01-25,13:05:10
22.8141866666667,108.33448,0,0,39838.5453125,2009-01-25,13:05:15
22.8141666666667,108.334445,0,0,39838.5453703704,2009-01-25,13:05:20
22.8141583333333,108.334416666667,0,0,39838.5454282407,2009-01-25,13:05:25
22.81415,108.334405,0,0,39838.5454861111,2009-01-25,13:05:30
22.8141333333333,108.334381666667,0,0,39838.5455439815,2009-01-25,13:05:35
22.81411,108.334353333333,0,0,39838.5456018519,2009-01-25,13:05:40
22.81409,108.334351666667,0,0,39838.5456597222,2009-01-25,13:05:45
22.8140916666667,108.334355,0,0,39838.5457175926,2009-01-25,13:05:50
22.8140916666667,108.334346666667,0,0,39838.545775463,2009-01-25,13:05:55
22.8140916666667,108.334348333333,0,0,39838.5458333333,2009-01-25,13:06:00
22.8140916666667,108.334355,0,0,39838.5458912037,2009-01-25,13:06:05
22.8140916666667,108.334346666667,0,0,39838.5459490741,2009-01-25,13:06:10
22.8140916666667,108.33434,0,0,39838.5460069444,2009-01-25,13:06:15
22.8140916666667,108.334338333333,0,0,39838.5460648148,2009-01-25,13:06:20
22.8140916666667,108.334343333333,0,0,39838.5461226852,2009-01-25,13:06:25
22.8140933333333,108.33435,0,0,39838.5461805556,2009-01-25,13:06:30
22.8140933333333,108.33435,0,0,39838.5462152778,2009-01-25,13:06:33
22.8140933333333,108.334346666667,0,0,39838.5462384259,2009-01-25,13:06:35
22.8141,108.334366666667,0,0,39838.5462962963,2009-01-25,13:06:40
22.814105,108.33439,0,0,39838.5463541667,2009-01-25,13:06:45
22.8141083333333,108.334435,0,0,39838.546412037,2009-01-25,13:06:50
22.814135,108.334473333333,0,0,39838.5464699074,2009-01-25,13:06:55
22.814135,108.334473333333,0,0,39838.5465046296,2009-01-25,13:06:58
22.8141366666667,108.334465,0,0,39838.5465277778,2009-01-25,13:07:00
22.8141516666667,108.33445,0,0,39838.5465856481,2009-01-25,13:07:05
22.8141566666667,108.33445,0,0,39838.5466435185,2009-01-25,13:07:10
22.8141566666667,108.33445,0,0,39838.5466782407,2009-01-25,13:07:13
22.8141616666667,108.33445,0,0,39838.5467013889,2009-01-25,13:07:15
22.8141216666667,108.334496666667,0,0,39838.5467592593,2009-01-25,13:07:20
22.8141383333333,108.33449,0,0,39838.5468171296,2009-01-25,13:07:25
22.8141433333333,108.334461666667,0,0,39838.546875,2009-01-25,13:07:30
22.81418,108.334485,0,0,39838.5469328704,2009-01-25,13:07:35
22.8142233333333,108.334465,0,0,39838.5469907407,2009-01-25,13:07:40
22.814075,108.334228333333,0,0,39838.5584490741,2009-01-25,13:24:10
22.814075,108.334193333333,0,0,39838.5585069444,2009-01-25,13:24:15
22.8140716666667,108.334178333333,0,0,39838.5585648148,2009-01-25,13:24:20
22.8140883333333,108.334181666667,0,0,39838.5586226852,2009-01-25,13:24:25
22.81409,108.334185,0,0,39838.5586805556,2009-01-25,13:24:30
22.81409,108.334186666667,0,0,39838.5587384259,2009-01-25,13:24:35
22.81409,108.334191666667,0,0,39838.5587962963,2009-01-25,13:24:40
22.81409,108.334191666667,0,0,39838.5588310185,2009-01-25,13:24:43
22.8140816666667,108.334191666667,0,0,39838.5588541667,2009-01-25,13:24:45
22.814075,108.334175,0,0,39838.558912037,2009-01-25,13:24:50
22.8141016666667,108.33415,0,0,39838.5589699074,2009-01-25,13:24:55
22.81413,108.334143333333,0,0,39838.5590277778,2009-01-25,13:25:00
22.8141316666667,108.334151666667,0,0,39838.5590856481,2009-01-25,13:25:05
22.8141316666667,108.334151666667,0,0,39838.5591203704,2009-01-25,13:25:08
22.8141316666667,108.33416,0,0,39838.5591435185,2009-01-25,13:25:10
22.8141416666667,108.33417,0,0,39838.5592013889,2009-01-25,13:25:15
22.81419,108.334186666667,0,0,39838.5592592593,2009-01-25,13:25:20
22.8142316666667,108.334186666667,0,0,39838.5593171296,2009-01-25,13:25:25
22.8142766666667,108.334188333333,0,0,39838.559375,2009-01-25,13:25:30
22.814295,108.334181666667,0,0,39838.5594328704,2009-01-25,13:25:35
22.814295,108.334178333333,0,0,39838.5594907407,2009-01-25,13:25:40
22.8142933333333,108.334185,0,0,39838.5595486111,2009-01-25,13:25:45
22.8142916666667,108.334191666667,0,0,39838.5596064815,2009-01-25,13:25:50
22.8142916666667,108.334191666667,0,0,39838.5596412037,2009-01-25,13:25:53
22.81429,108.3342,0,0,39838.5596643519,2009-01-25,13:25:55
22.81427,108.334188333333,0,0,39838.5597222222,2009-01-25,13:26:00
22.814235,108.334175,0,0,39838.5597800926,2009-01-25,13:26:05
22.8142333333333,108.334168333333,0,0,39838.559837963,2009-01-25,13:26:10
22.8142333333333,108.334168333333,0,0,39838.5598726852,2009-01-25,13:26:13
22.8142333333333,108.334171666667,0,0,39838.5598958333,2009-01-25,13:26:15
22.8142266666667,108.334195,0,0,39838.5599537037,2009-01-25,13:26:20
22.81424,108.334211666667,0,0,39838.5600115741,2009-01-25,13:26:25
22.814305,108.334236666667,0,0,39838.5600694444,2009-01-25,13:26:30
22.814335,108.334265,0,0,39838.5601273148,2009-01-25,13:26:35
22.8143133333333,108.334271666667,0,0,39838.5601851852,2009-01-25,13:26:40
22.8142966666667,108.334245,0,0,39838.5602430556,2009-01-25,13:26:45
22.8142766666667,108.334211666667,0,0,39838.5603009259,2009-01-25,13:26:50
22.8142533333333,108.334185,0,0,39838.5603587963,2009-01-25,13:26:55
22.81425,108.334165,0,0,39838.5604166667,2009-01-25,13:27:00
22.8142016666667,108.334125,0,0,39838.560474537,2009-01-25,13:27:05
22.8141533333333,108.334116666667,0,0,39838.5605324074,2009-01-25,13:27:10
22.8141383333333,108.3341,0,0,39838.5605902778,2009-01-25,13:27:15
22.8141466666667,108.334176666667,0,0,39838.5606481481,2009-01-25,13:27:20
22.814165,108.334276666667,0,0,39838.5607060185,2009-01-25,13:27:25
22.8141766666667,108.334316666667,0,0,39838.5607638889,2009-01-25,13:27:30
22.8141766666667,108.334351666667,0,0,39838.5608217593,2009-01-25,13:27:35
22.81416,108.334351666667,0,0,39838.5608796296,2009-01-25,13:27:40
22.8141566666667,108.334345,0,0,39838.5609375,2009-01-25,13:27:45
22.814155,108.334338333333,0,0,39838.5609953704,2009-01-25,13:27:50
22.814155,108.334338333333,0,0,39838.5610300926,2009-01-25,13:27:53
22.814155,108.334338333333,0,0,39838.5610532407,2009-01-25,13:27:55
22.81418,108.334326666667,0,0,39838.5611111111,2009-01-25,13:28:00
22.8141966666667,108.334303333333,0,0,39838.5611689815,2009-01-25,13:28:05
22.8141983333333,108.33431,0,0,39838.5612268519,2009-01-25,13:28:10
22.8142,108.33431,0,0,39838.5612847222,2009-01-25,13:28:15
22.8142,108.33431,0,0,39838.5613194444,2009-01-25,13:28:18
22.8142016666667,108.334311666667,0,0,39838.5613425926,2009-01-25,13:28:20
22.8142033333333,108.334321666667,0,0,39838.561400463,2009-01-25,13:28:25
22.8142033333333,108.334333333333,0,0,39838.5614583333,2009-01-25,13:28:30
22.8142083333333,108.334346666667,0,0,39838.5615162037,2009-01-25,13:28:35
22.8142083333333,108.334346666667,0,0,39838.5615509259,2009-01-25,13:28:38
22.8142,108.334341666667,0,0,39838.5615740741,2009-01-25,13:28:40
22.8141733333333,108.334336666667,0,0,39838.5616319444,2009-01-25,13:28:45
22.814135,108.33435,0,0,39838.5616898148,2009-01-25,13:28:50
22.814115,108.334335,0,0,39838.5617476852,2009-01-25,13:28:55
22.8141183333333,108.334291666667,0,0,39838.5618055556,2009-01-25,13:29:00
22.814155,108.33424,0,0,39838.5618634259,2009-01-25,13:29:05
22.8141633333333,108.334235,0,0,39838.5619212963,2009-01-25,13:29:10
22.8141633333333,108.334235,0,0,39838.5619560185,2009-01-25,13:29:13
22.81417,108.334238333333,0,0,39838.5619791667,2009-01-25,13:29:15
22.814155,108.334261666667,0,0,39838.562037037,2009-01-25,13:29:20
22.8141383333333,108.334283333333,0,0,39838.5620949074,2009-01-25,13:29:25
22.8141333333333,108.334283333333,0,0,39838.5621527778,2009-01-25,13:29:30
22.8141366666667,108.334278333333,0,0,39838.5622106481,2009-01-25,13:29:35
22.8141366666667,108.334278333333,0,0,39838.5622453704,2009-01-25,13:29:38
22.8141416666667,108.334283333333,0,0,39838.5622685185,2009-01-25,13:29:40
22.8141533333333,108.334288333333,0,0,39838.5623263889,2009-01-25,13:29:45
22.8141533333333,108.334288333333,0,0,39838.5623611111,2009-01-25,13:29:48
22.8141466666667,108.334291666667,0,0,39838.5623842593,2009-01-25,13:29:50
22.8141816666667,108.334305,0,0,39838.5624421296,2009-01-25,13:29:55
22.8142066666667,108.334301666667,0,0,39838.5625,2009-01-25,13:30:00
22.8142483333333,108.334291666667,0,0,39838.5625578704,2009-01-25,13:30:05
22.81425,108.334275,0,0,39838.5626157407,2009-01-25,13:30:10
22.81425,108.334275,0,0,39838.5626736111,2009-01-25,13:30:15
22.81425,108.334273333333,0,0,39838.5627314815,2009-01-25,13:30:20
22.81425,108.334273333333,0,0,39838.5627662037,2009-01-25,13:30:23
22.8142483333333,108.334265,0,0,39838.5627893518,2009-01-25,13:30:25
22.8142383333333,108.334255,0,0,39838.5628472222,2009-01-25,13:30:30
22.814215,108.334238333333,0,0,39838.5629050926,2009-01-25,13:30:35
22.8142133333333,108.334238333333,0,0,39838.562962963,2009-01-25,13:30:40
22.8142133333333,108.334236666667,0,0,39838.5630208333,2009-01-25,13:30:45
22.8142133333333,108.334233333333,0,0,39838.5630787037,2009-01-25,13:30:50
22.8142133333333,108.334233333333,0,0,39838.5631365741,2009-01-25,13:30:55
22.8142133333333,108.334233333333,0,0,39838.5631712963,2009-01-25,13:30:58
22.8142116666667,108.334236666667,0,0,39838.5631944444,2009-01-25,13:31:00
22.81421,108.334226666667,0,0,39838.5632523148,2009-01-25,13:31:05
22.8142083333333,108.33422,0,0,39838.5633101852,2009-01-25,13:31:10
22.8142083333333,108.33422,0,0,39838.5633449074,2009-01-25,13:31:13
22.8142066666667,108.334215,0,0,39838.5633680556,2009-01-25,13:31:15
22.8142083333333,108.334226666667,0,0,39838.5634259259,2009-01-25,13:31:20
22.8141616666667,108.33423,0,0,39838.5634837963,2009-01-25,13:31:25
22.814125,108.33422,0,0,39838.5635416667,2009-01-25,13:31:30
22.8141083333333,108.334243333333,0,0,39838.563599537,2009-01-25,13:31:35
22.8141016666667,108.334248333333,0,0,39838.5636574074,2009-01-25,13:31:40
22.8141016666667,108.334248333333,0,0,39838.5636921296,2009-01-25,13:31:43
22.8141,108.33424,0,0,39838.5637152778,2009-01-25,13:31:45
22.8141,108.33423,0,0,39838.5637731481,2009-01-25,13:31:50
22.8141066666667,108.334243333333,0,0,39838.5638310185,2009-01-25,13:31:55
22.8141116666667,108.334268333333,0,0,39838.5638888889,2009-01-25,13:32:00
22.814115,108.334281666667,0,0,39838.5639467593,2009-01-25,13:32:05
22.814115,108.334276666667,0,0,39838.5640046296,2009-01-25,13:32:10
22.814115,108.334276666667,0,0,39838.5640393518,2009-01-25,13:32:13
22.8141183333333,108.334275,0,0,39838.5640625,2009-01-25,13:32:15
22.8141216666667,108.334253333333,0,0,39838.5641203704,2009-01-25,13:32:20
22.8141066666667,108.334251666667,0,0,39838.5641782407,2009-01-25,13:32:25
22.814085,108.334245,0,0,39838.5642361111,2009-01-25,13:32:30
22.8140683333333,108.334246666667,0,0,39838.5642939815,2009-01-25,13:32:35
22.8140866666667,108.334248333333,0,0,39838.5643518518,2009-01-25,13:32:40
22.8141183333333,108.334263333333,0,0,39838.5644097222,2009-01-25,13:32:45
22.8141166666667,108.334261666667,0,0,39838.5644675926,2009-01-25,13:32:50
22.8141166666667,108.334261666667,0,0,39838.564525463,2009-01-25,13:32:55
22.8141166666667,108.334263333333,0,0,39838.5645833333,2009-01-25,13:33:00
22.8141166666667,108.334263333333,0,0,39838.5646180556,2009-01-25,13:33:03
22.8141166666667,108.33426,0,0,39838.5646412037,2009-01-25,13:33:05
22.814105,108.334285,0,0,39838.5646990741,2009-01-25,13:33:10
22.8141083333333,108.334305,0,0,39838.5647569444,2009-01-25,13:33:15
22.8140833333333,108.334313333333,0,0,39838.5648148148,2009-01-25,13:33:20
22.8140733333333,108.33431,0,0,39838.5648726852,2009-01-25,13:33:25
22.8140733333333,108.3343,0,0,39838.5649305556,2009-01-25,13:33:30
22.814085,108.334278333333,0,0,39838.5649884259,2009-01-25,13:33:35
22.814095,108.334248333333,0,0,39838.5650462963,2009-01-25,13:33:40
22.81408,108.33422,0,0,39838.5651041667,2009-01-25,13:33:45
22.8140816666667,108.334195,0,0,39838.565162037,2009-01-25,13:33:50
22.81413,108.334241666667,0,0,39838.5652199074,2009-01-25,13:33:55
22.8142033333333,108.33429,0,0,39838.5652777778,2009-01-25,13:34:00
22.8142433333333,108.334333333333,0,0,39838.5653356481,2009-01-25,13:34:05
22.81429,108.334351666667,0,0,39838.5653935185,2009-01-25,13:34:10
22.8143116666667,108.334363333333,0,0,39838.5654513889,2009-01-25,13:34:15
22.8143116666667,108.334363333333,0,0,39838.5654861111,2009-01-25,13:34:18
22.814315,108.334371666667,0,0,39838.5655092593,2009-01-25,13:34:20
22.8143166666667,108.334393333333,0,0,39838.5655671296,2009-01-25,13:34:25
22.8143,108.334393333333,0,0,39838.565625,2009-01-25,13:34:30
22.8143,108.334393333333,0,0,39838.5656828704,2009-01-25,13:34:35
22.8142983333333,108.334388333333,0,0,39838.5657407407,2009-01-25,13:34:40
22.8142983333333,108.334385,0,0,39838.5657986111,2009-01-25,13:34:45
22.8142966666667,108.334383333333,0,0,39838.5658564815,2009-01-25,13:34:50
22.8142966666667,108.334383333333,0,0,39838.5658912037,2009-01-25,13:34:53
22.814295,108.334383333333,0,0,39838.5659143519,2009-01-25,13:34:55
22.8142716666667,108.334365,0,0,39838.5659722222,2009-01-25,13:35:00
22.8141766666667,108.334311666667,0,0,39838.5660300926,2009-01-25,13:35:05
22.8141233333333,108.334285,0,0,39838.566087963,2009-01-25,13:35:10
22.814095,108.334281666667,0,0,39838.5661458333,2009-01-25,13:35:15
22.81416,108.334306666667,0,0,39838.5662037037,2009-01-25,13:35:20
22.8141883333333,108.334305,0,0,39838.5662615741,2009-01-25,13:35:25
22.8142033333333,108.3343,0,0,39838.5663194444,2009-01-25,13:35:30
22.8142366666667,108.334313333333,0,0,39838.5663773148,2009-01-25,13:35:35
22.8142183333333,108.33429,0,0,39838.5664351852,2009-01-25,13:35:40
22.8142083333333,108.334273333333,0,0,39838.5664930556,2009-01-25,13:35:45
22.8141916666667,108.334246666667,0,0,39838.5665509259,2009-01-25,13:35:50
22.8141833333333,108.334223333333,0,0,39838.5666087963,2009-01-25,13:35:55
22.8141833333333,108.334223333333,0,0,39838.5666435185,2009-01-25,13:35:58
22.8141783333333,108.33423,0,0,39838.5666666667,2009-01-25,13:36:00
22.8141833333333,108.334246666667,0,0,39838.566724537,2009-01-25,13:36:05
22.81419,108.334256666667,0,0,39838.5667824074,2009-01-25,13:36:10
22.8141883333333,108.334255,0,0,39838.5668402778,2009-01-25,13:36:15
22.8141883333333,108.33425,0,0,39838.5668981481,2009-01-25,13:36:20
22.8141883333333,108.33425,0,0,39838.5669328704,2009-01-25,13:36:23
22.81419,108.334255,0,0,39838.5669560185,2009-01-25,13:36:25
22.81419,108.334265,0,0,39838.5670138889,2009-01-25,13:36:30
22.81419,108.334265,0,0,39838.5670486111,2009-01-25,13:36:33
22.81419,108.334265,0,0,39838.5670717593,2009-01-25,13:36:35
22.81418,108.334275,0,0,39838.5671296296,2009-01-25,13:36:40
22.8141666666667,108.334276666667,0,0,39838.5671875,2009-01-25,13:36:45
22.814145,108.334291666667,0,0,39838.5672453704,2009-01-25,13:36:50
22.814145,108.334305,0,0,39838.5673032407,2009-01-25,13:36:55
22.81414,108.334301666667,0,0,39838.5673611111,2009-01-25,13:37:00
22.81414,108.334301666667,0,0,39838.5673958333,2009-01-25,13:37:03
22.8141366666667,108.334293333333,0,0,39838.5674189815,2009-01-25,13:37:05
22.8141233333333,108.334298333333,0,0,39838.5674768519,2009-01-25,13:37:10
22.8141233333333,108.334288333333,0,0,39838.5675347222,2009-01-25,13:37:15
22.8141233333333,108.334288333333,0,0,39838.5675694444,2009-01-25,13:37:18
22.81413,108.334286666667,0,0,39838.5675925926,2009-01-25,13:37:20
22.8141366666667,108.334271666667,0,0,39838.567650463,2009-01-25,13:37:25
22.8141533333333,108.33424,0,0,39838.5677083333,2009-01-25,13:37:30
22.814165,108.334231666667,0,0,39838.5677662037,2009-01-25,13:37:35
22.814175,108.33423,0,0,39838.5678240741,2009-01-25,13:37:40
22.814175,108.33423,0,0,39838.5678587963,2009-01-25,13:37:43
22.81418,108.334235,0,0,39838.5678819444,2009-01-25,13:37:45
22.8141616666667,108.334243333333,0,0,39838.5679398148,2009-01-25,13:37:50
22.8141616666667,108.334243333333,0,0,39838.567974537,2009-01-25,13:37:53
22.814165,108.334246666667,0,0,39838.5679976852,2009-01-25,13:37:55
22.814165,108.334231666667,0,0,39838.5680555556,2009-01-25,13:38:00
22.814165,108.334231666667,0,0,39838.5680902778,2009-01-25,13:38:03
22.8141633333333,108.334225,0,0,39838.5681134259,2009-01-25,13:38:05
22.8141633333333,108.334235,0,0,39838.5681712963,2009-01-25,13:38:10
22.8141633333333,108.334235,0,0,39838.5682060185,2009-01-25,13:38:13
22.8141616666667,108.334233333333,0,0,39838.5682291667,2009-01-25,13:38:15
22.8141616666667,108.334223333333,0,0,39838.568287037,2009-01-25,13:38:20
22.81416,108.334211666667,0,0,39838.5683449074,2009-01-25,13:38:25
22.8141583333333,108.334216666667,0,0,39838.5684027778,2009-01-25,13:38:30
22.8141583333333,108.334216666667,0,0,39838.5684375,2009-01-25,13:38:33
22.8141566666667,108.334221666667,0,0,39838.5684606481,2009-01-25,13:38:35
22.8141333333333,108.334253333333,0,0,39838.5685185185,2009-01-25,13:38:40
22.8141283333333,108.334285,0,0,39838.5685763889,2009-01-25,13:38:45
22.814125,108.334291666667,0,0,39838.5686342593,2009-01-25,13:38:50
22.814125,108.334291666667,0,0,39838.5686689815,2009-01-25,13:38:53
22.8141183333333,108.334291666667,0,0,39838.5686921296,2009-01-25,13:38:55
22.81407,108.3343,0,0,39838.56875,2009-01-25,13:39:00
22.8140533333333,108.334298333333,0,0,39838.5688078704,2009-01-25,13:39:05
22.8140416666667,108.334271666667,0,0,39838.5688657407,2009-01-25,13:39:10
22.8140416666667,108.334271666667,0,0,39838.568900463,2009-01-25,13:39:13
22.814035,108.334263333333,0,0,39838.5689236111,2009-01-25,13:39:15
22.8140716666667,108.334286666667,0,0,39838.5689814815,2009-01-25,13:39:20
22.8140866666667,108.334288333333,0,0,39838.5690393519,2009-01-25,13:39:25
22.8141616666667,108.334316666667,0,0,39838.5690972222,2009-01-25,13:39:30
22.81424,108.334328333333,0,0,39838.5691550926,2009-01-25,13:39:35
22.8142983333333,108.334338333333,0,0,39838.569212963,2009-01-25,13:39:40
22.8142966666667,108.334335,0,0,39838.5692708333,2009-01-25,13:39:45
22.8142966666667,108.334335,0,0,39838.5693055556,2009-01-25,13:39:48
22.8142916666667,108.334333333333,0,0,39838.5693287037,2009-01-25,13:39:50
22.8143283333333,108.334338333333,0,0,39838.5693865741,2009-01-25,13:39:55
22.8143466666667,108.334335,0,0,39838.5694444444,2009-01-25,13:40:00
22.8143166666667,108.334313333333,0,0,39838.5695023148,2009-01-25,13:40:05
22.8143166666667,108.334318333333,0,0,39838.5695601852,2009-01-25,13:40:10
22.814315,108.334315,0,0,39838.5696180556,2009-01-25,13:40:15
22.814315,108.334315,0,0,39838.5696527778,2009-01-25,13:40:18
22.8143166666667,108.334313333333,0,0,39838.5696759259,2009-01-25,13:40:20
22.814305,108.334255,0,0,39838.5697337963,2009-01-25,13:40:25
22.814305,108.334255,0,0,39838.5697685185,2009-01-25,13:40:28
22.8142966666667,108.334246666667,0,0,39838.5697916667,2009-01-25,13:40:30
22.8142533333333,108.334256666667,0,0,39838.569849537,2009-01-25,13:40:35
22.8143766666667,108.334348333333,0,0,39838.5738425926,2009-01-25,13:46:20
22.81453,108.334401666667,0,0,39838.573900463,2009-01-25,13:46:25
22.814655,108.334416666667,0,0,39838.5739583333,2009-01-25,13:46:30
22.8145866666667,108.334381666667,0,0,39838.5740162037,2009-01-25,13:46:35
22.814535,108.334371666667,0,0,39838.5740740741,2009-01-25,13:46:40
22.81446,108.334345,0,0,39838.5741319444,2009-01-25,13:46:45
22.8143833333333,108.334313333333,0,0,39838.5741898148,2009-01-25,13:46:50
22.8143316666667,108.334293333333,0,0,39838.5742476852,2009-01-25,13:46:55
22.8143033333333,108.334266666667,0,0,39838.5743055556,2009-01-25,13:47:00
22.814295,108.334246666667,0,0,39838.5743634259,2009-01-25,13:47:05
22.8143116666667,108.334235,0,0,39838.5744212963,2009-01-25,13:47:10
22.8143033333333,108.33421,0,0,39838.5744791667,2009-01-25,13:47:15
22.8143033333333,108.33421,0,0,39838.5745138889,2009-01-25,13:47:18
22.814305,108.334213333333,0,0,39838.574537037,2009-01-25,13:47:20
22.8142783333333,108.3342,0,0,39838.5745949074,2009-01-25,13:47:25
22.8141716666667,108.33418,0,0,39838.5746527778,2009-01-25,13:47:30
22.8140483333333,108.334138333333,0,0,39838.5747106481,2009-01-25,13:47:35
22.8140083333333,108.33412,0,0,39838.5747685185,2009-01-25,13:47:40
22.8140083333333,108.33412,0,0,39838.5748032407,2009-01-25,13:47:43
22.8140083333333,108.334121666667,0,0,39838.5748263889,2009-01-25,13:47:45
22.8140116666667,108.334111666667,0,0,39838.5748842593,2009-01-25,13:47:50
22.8140116666667,108.334108333333,0,0,39838.5749421296,2009-01-25,13:47:55
22.8140116666667,108.334108333333,0,0,39838.5749768519,2009-01-25,13:47:58
22.8140133333333,108.33411,0,0,39838.575,2009-01-25,13:48:00
22.814015,108.33412,0,0,39838.5750578704,2009-01-25,13:48:05
22.814015,108.334126666667,0,0,39838.5751157407,2009-01-25,13:48:10
22.8140133333333,108.334131666667,0,0,39838.5751736111,2009-01-25,13:48:15
22.8140133333333,108.334131666667,0,0,39838.5752083333,2009-01-25,13:48:18
22.814015,108.334138333333,0,0,39838.5752314815,2009-01-25,13:48:20
22.814065,108.334168333333,0,0,39838.5752893519,2009-01-25,13:48:25
22.8140933333333,108.334181666667,0,0,39838.5753472222,2009-01-25,13:48:30
22.81409,108.334196666667,0,0,39838.5754050926,2009-01-25,13:48:35
22.814085,108.334206666667,0,0,39838.575462963,2009-01-25,13:48:40
22.814085,108.334203333333,0,0,39838.5755208333,2009-01-25,13:48:45
22.8140833333333,108.334198333333,0,0,39838.5755787037,2009-01-25,13:48:50
22.8140816666667,108.334191666667,0,0,39838.5756365741,2009-01-25,13:48:55
22.8140816666667,108.334191666667,0,0,39838.5756712963,2009-01-25,13:48:58
22.8140833333333,108.33419,0,0,39838.5756944444,2009-01-25,13:49:00
22.8140983333333,108.3342,0,0,39838.5757523148,2009-01-25,13:49:05
22.814085,108.334193333333,0,0,39838.5758101852,2009-01-25,13:49:10
22.8140633333333,108.334178333333,0,0,39838.5758680556,2009-01-25,13:49:15
22.81404,108.334171666667,0,0,39838.5759259259,2009-01-25,13:49:20
22.8140416666667,108.334161666667,0,0,39838.5759837963,2009-01-25,13:49:25
22.814075,108.334165,0,0,39838.5760416667,2009-01-25,13:49:30
22.814075,108.334165,0,0,39838.5760763889,2009-01-25,13:49:33
22.8140816666667,108.334165,0,0,39838.576099537,2009-01-25,13:49:35
22.81417,108.334206666667,0,0,39838.5761574074,2009-01-25,13:49:40
22.8142266666667,108.334246666667,0,0,39838.5762152778,2009-01-25,13:49:45
22.8142466666667,108.334263333333,0,0,39838.5762731481,2009-01-25,13:49:50
22.8142166666667,108.334256666667,0,0,39838.5763310185,2009-01-25,13:49:55
22.8142116666667,108.334245,0,0,39838.5763888889,2009-01-25,13:50:00
22.81421,108.334236666667,0,0,39838.5764467593,2009-01-25,13:50:05
22.8142083333333,108.334228333333,0,0,39838.5765046296,2009-01-25,13:50:10
22.81421,108.33423,0,0,39838.5765625,2009-01-25,13:50:15
22.8142116666667,108.334236666667,0,0,39838.5766203704,2009-01-25,13:50:20
22.8142116666667,108.334236666667,0,0,39838.5766550926,2009-01-25,13:50:23
22.8142116666667,108.33424,0,0,39838.5766782407,2009-01-25,13:50:25
22.8142083333333,108.33423,0,0,39838.5767361111,2009-01-25,13:50:30
22.8142083333333,108.334228333333,0,0,39838.5767939815,2009-01-25,13:50:35
22.8142083333333,108.334223333333,0,0,39838.5768518519,2009-01-25,13:50:40
22.8142083333333,108.334223333333,0,0,39838.5768865741,2009-01-25,13:50:43
22.8142083333333,108.334215,0,0,39838.5769097222,2009-01-25,13:50:45
22.81423,108.334228333333,0,0,39838.5769675926,2009-01-25,13:50:50
22.8142816666667,108.334236666667,0,0,39838.577025463,2009-01-25,13:50:55
22.8143083333333,108.334235,0,0,39838.5770833333,2009-01-25,13:51:00
22.8143033333333,108.334263333333,0,0,39838.5771412037,2009-01-25,13:51:05
22.8142833333333,108.334255,0,0,39838.5771990741,2009-01-25,13:51:10
22.8142816666667,108.334243333333,0,0,39838.5772569444,2009-01-25,13:51:15
22.8142883333333,108.33423,0,0,39838.5773148148,2009-01-25,13:51:20
22.8143016666667,108.33424,0,0,39838.5773726852,2009-01-25,13:51:25
22.8143516666667,108.334246666667,0,0,39838.5774305556,2009-01-25,13:51:30
22.8143533333333,108.334243333333,0,0,39838.5774884259,2009-01-25,13:51:35
22.8143533333333,108.334243333333,0,0,39838.5775231481,2009-01-25,13:51:38
22.8143516666667,108.334238333333,0,0,39838.5775462963,2009-01-25,13:51:40
22.8143116666667,108.334231666667,0,0,39838.5776041667,2009-01-25,13:51:45
22.8142833333333,108.334215,0,0,39838.577662037,2009-01-25,13:51:50
22.8142683333333,108.33421,0,0,39838.5777199074,2009-01-25,13:51:55
22.8142066666667,108.334195,0,0,39838.5777777778,2009-01-25,13:52:00
22.8142083333333,108.334181666667,0,0,39838.5778356481,2009-01-25,13:52:05
22.8142366666667,108.3342,0,0,39838.5778935185,2009-01-25,13:52:10
22.8142466666667,108.334216666667,0,0,39838.5779513889,2009-01-25,13:52:15
22.8142183333333,108.334203333333,0,0,39838.5780092593,2009-01-25,13:52:20
22.814195,108.334185,0,0,39838.5780671296,2009-01-25,13:52:25
22.8141433333333,108.334178333333,0,0,39838.578125,2009-01-25,13:52:30
22.8141116666667,108.334171666667,0,0,39838.5781828704,2009-01-25,13:52:35
22.8141133333333,108.334158333333,0,0,39838.5782407407,2009-01-25,13:52:40
22.8141133333333,108.334158333333,0,0,39838.578275463,2009-01-25,13:52:43
22.814115,108.334165,0,0,39838.5782986111,2009-01-25,13:52:45
22.8141166666667,108.334175,0,0,39838.5783564815,2009-01-25,13:52:50
22.814125,108.334173333333,0,0,39838.5784143518,2009-01-25,13:52:55
22.814125,108.334173333333,0,0,39838.5784490741,2009-01-25,13:52:58
22.8141166666667,108.33417,0,0,39838.5784722222,2009-01-25,13:53:00
22.8141383333333,108.334171666667,0,0,39838.5785300926,2009-01-25,13:53:05
22.8141383333333,108.334171666667,0,0,39838.5785648148,2009-01-25,13:53:08
22.8141366666667,108.334165,0,0,39838.578587963,2009-01-25,13:53:10
22.8141466666667,108.334138333333,0,0,39838.5786458333,2009-01-25,13:53:15
22.8141966666667,108.334125,0,0,39838.5787037037,2009-01-25,13:53:20
22.8142133333333,108.334146666667,0,0,39838.5787615741,2009-01-25,13:53:25
22.8142133333333,108.334146666667,0,0,39838.5787962963,2009-01-25,13:53:28
22.8142116666667,108.334138333333,0,0,39838.5788194444,2009-01-25,13:53:30
22.81422,108.334178333333,0,0,39838.5788773148,2009-01-25,13:53:35
22.8142266666667,108.334233333333,0,0,39838.5789351852,2009-01-25,13:53:40
22.81422,108.334246666667,0,0,39838.5789930556,2009-01-25,13:53:45
22.8142216666667,108.334245,0,0,39838.5790509259,2009-01-25,13:53:50
22.8142216666667,108.334245,0,0,39838.5790856481,2009-01-25,13:53:53
22.8142233333333,108.334253333333,0,0,39838.5791087963,2009-01-25,13:53:55
22.814235,108.334248333333,0,0,39838.5791666667,2009-01-25,13:54:00
22.8142383333333,108.334263333333,0,0,39838.579224537,2009-01-25,13:54:05
22.8142066666667,108.334241666667,0,0,39838.5792824074,2009-01-25,13:54:10
22.8141733333333,108.334223333333,0,0,39838.5793402778,2009-01-25,13:54:15
22.8140916666667,108.334201666667,0,0,39838.5793981481,2009-01-25,13:54:20
22.8140233333333,108.334173333333,0,0,39838.5794560185,2009-01-25,13:54:25
22.8139583333333,108.334141666667,0,0,39838.5795138889,2009-01-25,13:54:30
22.8139233333333,108.334103333333,0,0,39838.5795717593,2009-01-25,13:54:35
22.8139266666667,108.334118333333,0,0,39838.5796296296,2009-01-25,13:54:40
22.8139683333333,108.334125,0,0,39838.5796875,2009-01-25,13:54:45
22.8139916666667,108.334131666667,0,0,39838.5797453704,2009-01-25,13:54:50
22.8140166666667,108.334113333333,0,0,39838.5798032407,2009-01-25,13:54:55
22.81401,108.334083333333,0,0,39838.5798611111,2009-01-25,13:55:00
22.813995,108.334091666667,0,0,39838.5799189815,2009-01-25,13:55:05
22.8140133333333,108.334103333333,0,0,39838.5799768518,2009-01-25,13:55:10
22.8140966666667,108.334123333333,0,0,39838.5800347222,2009-01-25,13:55:15
22.81417,108.334178333333,0,0,39838.5800925926,2009-01-25,13:55:20
22.814205,108.33419,0,0,39838.580150463,2009-01-25,13:55:25
22.81422,108.334193333333,0,0,39838.5802083333,2009-01-25,13:55:30
22.8142166666667,108.33421,0,0,39838.5802662037,2009-01-25,13:55:35
22.814225,108.33424,0,0,39838.5803240741,2009-01-25,13:55:40
22.814215,108.334256666667,0,0,39838.5803819444,2009-01-25,13:55:45
22.814255,108.334283333333,0,0,39838.5804398148,2009-01-25,13:55:50
22.814305,108.334308333333,0,0,39838.5804976852,2009-01-25,13:55:55
22.8143716666667,108.334338333333,0,0,39838.5805555556,2009-01-25,13:56:00
22.8144016666667,108.33436,0,0,39838.5806134259,2009-01-25,13:56:05
22.8144383333333,108.33438,0,0,39838.5806712963,2009-01-25,13:56:10
22.8144666666667,108.334375,0,0,39838.5807291667,2009-01-25,13:56:15
22.81447,108.334365,0,0,39838.580787037,2009-01-25,13:56:20
22.81447,108.334363333333,0,0,39838.5808449074,2009-01-25,13:56:25
22.81447,108.334356666667,0,0,39838.5809027778,2009-01-25,13:56:30
22.81447,108.334356666667,0,0,39838.5809375,2009-01-25,13:56:33
22.8144683333333,108.334356666667,0,0,39838.5809606481,2009-01-25,13:56:35
22.814495,108.334343333333,0,0,39838.5810185185,2009-01-25,13:56:40
22.814515,108.33434,0,0,39838.5810763889,2009-01-25,13:56:45
22.8145133333333,108.334331666667,0,0,39838.5811342593,2009-01-25,13:56:50
22.8145133333333,108.334331666667,0,0,39838.5811689815,2009-01-25,13:56:53
22.8145116666667,108.334326666667,0,0,39838.5811921296,2009-01-25,13:56:55
22.8144616666667,108.334301666667,0,0,39838.58125,2009-01-25,13:57:00
22.8144266666667,108.334275,0,0,39838.5813078704,2009-01-25,13:57:05
22.8144266666667,108.334275,0,0,39838.5813425926,2009-01-25,13:57:08
22.8144283333333,108.334268333333,0,0,39838.5813657407,2009-01-25,13:57:10
22.81447,108.3343,0,0,39838.5814236111,2009-01-25,13:57:15
22.8145366666667,108.33434,0,0,39838.5814814815,2009-01-25,13:57:20
22.814545,108.334355,0,0,39838.5815393519,2009-01-25,13:57:25
22.8145633333333,108.33434,0,0,39838.5815972222,2009-01-25,13:57:30
22.814485,108.33432,0,0,39838.5816550926,2009-01-25,13:57:35
22.814415,108.33431,0,0,39838.581712963,2009-01-25,13:57:40
22.8144233333333,108.334291666667,0,0,39838.5817708333,2009-01-25,13:57:45
22.8144916666667,108.334323333333,0,0,39838.5818287037,2009-01-25,13:57:50
22.8145733333333,108.33434,0,0,39838.5818865741,2009-01-25,13:57:55
22.8146716666667,108.334388333333,0,0,39838.5819444444,2009-01-25,13:58:00
22.8147433333333,108.334408333333,0,0,39838.5820023148,2009-01-25,13:58:05
22.8147866666667,108.334426666667,0,0,39838.5820601852,2009-01-25,13:58:10
22.8147916666667,108.334468333333,0,0,39838.5821180556,2009-01-25,13:58:15
22.814815,108.33449,0,0,39838.5821759259,2009-01-25,13:58:20
22.81484,108.334515,0,0,39838.5822337963,2009-01-25,13:58:25
22.81484,108.334515,0,0,39838.5822685185,2009-01-25,13:58:28
22.8148316666667,108.334518333333,0,0,39838.5822916667,2009-01-25,13:58:30
22.81487,108.33452,0,0,39838.582349537,2009-01-25,13:58:35
22.8148833333333,108.334553333333,0,0,39838.5824074074,2009-01-25,13:58:40
22.8148983333333,108.334588333333,0,0,39838.5824652778,2009-01-25,13:58:45
22.8149016666667,108.334615,0,0,39838.5825231481,2009-01-25,13:58:50
22.8149066666667,108.33464,0,0,39838.5825810185,2009-01-25,13:58:55
22.8149083333333,108.33466,0,0,39838.5826388889,2009-01-25,13:59:00
22.8149066666667,108.334671666667,0,0,39838.5826967593,2009-01-25,13:59:05
22.8149083333333,108.334683333333,0,0,39838.5827546296,2009-01-25,13:59:10
22.8149083333333,108.334683333333,0,0,39838.5827893519,2009-01-25,13:59:13
22.8149066666667,108.334683333333,0,0,39838.5828125,2009-01-25,13:59:15
22.8148,108.334573333333,0,0,39838.5828703704,2009-01-25,13:59:20
22.8146766666667,108.33449,0,0,39838.5829282407,2009-01-25,13:59:25
22.814545,108.334413333333,0,0,39838.5829861111,2009-01-25,13:59:30
22.814435,108.334346666667,0,0,39838.5830439815,2009-01-25,13:59:35
22.8142716666667,108.3343,0,0,39838.5831018519,2009-01-25,13:59:40
22.81421,108.334278333333,0,0,39838.5831597222,2009-01-25,13:59:45
22.8141966666667,108.334293333333,0,0,39838.5832175926,2009-01-25,13:59:50
22.814185,108.334293333333,0,0,39838.583275463,2009-01-25,13:59:55
22.814165,108.334291666667,0,0,39838.5833333333,2009-01-25,14:00:00
22.8142933333333,108.334446666667,0,0,39838.5888310185,2009-01-25,14:07:55
22.8143,108.334686666667,0,0,39838.5888888889,2009-01-25,14:08:00
22.8144783333333,108.334826666667,0,0,39838.5889467593,2009-01-25,14:08:05
22.81442,108.335068333333,0,0,39838.5890046296,2009-01-25,14:08:10
22.814425,108.335286666667,0,0,39838.5890625,2009-01-25,14:08:15
22.8143216666667,108.335546666667,0,0,39838.5891203704,2009-01-25,14:08:20
22.81424,108.335563333333,0,0,39838.5891782407,2009-01-25,14:08:25
22.8142283333333,108.335353333333,0,0,39838.5892361111,2009-01-25,14:08:30
22.81431,108.335031666667,0,0,39838.5892939815,2009-01-25,14:08:35
22.8143333333333,108.334678333333,0,0,39838.5893518519,2009-01-25,14:08:40
22.8143383333333,108.334453333333,0,0,39838.5894097222,2009-01-25,14:08:45
22.814305,108.334346666667,0,0,39838.5894675926,2009-01-25,14:08:50
22.814295,108.334326666667,0,0,39838.589525463,2009-01-25,14:08:55
22.8142966666667,108.334361666667,0,0,39838.5895833333,2009-01-25,14:09:00
22.8142866666667,108.334355,0,0,39838.5896412037,2009-01-25,14:09:05
22.814305,108.33433,0,0,39838.5896990741,2009-01-25,14:09:10
22.81433,108.334453333333,0,0,39838.5897569444,2009-01-25,14:09:15
22.81433,108.334453333333,0,0,39838.5897916667,2009-01-25,14:09:18
22.8143333333333,108.334456666667,0,0,39838.5898148148,2009-01-25,14:09:20
22.8143133333333,108.334406666667,0,0,39838.5898726852,2009-01-25,14:09:25
22.8142516666667,108.334371666667,0,0,39838.5899305556,2009-01-25,14:09:30
22.814225,108.334361666667,0,0,39838.5899884259,2009-01-25,14:09:35
22.8142083333333,108.33433,0,0,39838.5900462963,2009-01-25,14:09:40
22.814215,108.334315,0,0,39838.5901041667,2009-01-25,14:09:45
22.8142316666667,108.334293333333,0,0,39838.590162037,2009-01-25,14:09:50
22.81424,108.334265,0,0,39838.5902199074,2009-01-25,14:09:55
22.8142383333333,108.334243333333,0,0,39838.5902777778,2009-01-25,14:10:00
22.8142316666667,108.334305,0,0,39838.5903356481,2009-01-25,14:10:05
22.8142216666667,108.334321666667,0,0,39838.5903935185,2009-01-25,14:10:10
22.8142166666667,108.33428,0,0,39838.5904513889,2009-01-25,14:10:15
22.8141883333333,108.334246666667,0,0,39838.5905092593,2009-01-25,14:10:20
22.8141883333333,108.334246666667,0,0,39838.5905439815,2009-01-25,14:10:23
22.8141866666667,108.334243333333,0,0,39838.5905671296,2009-01-25,14:10:25
22.8142016666667,108.334233333333,0,0,39838.590625,2009-01-25,14:10:30
22.8142233333333,108.334215,0,0,39838.5906828704,2009-01-25,14:10:35
22.814245,108.334185,0,0,39838.5907407407,2009-01-25,14:10:40
22.8143016666667,108.33415,0,0,39838.5907986111,2009-01-25,14:10:45
22.814265,108.334108333333,0,0,39838.5908564815,2009-01-25,14:10:50
22.8142366666667,108.334075,0,0,39838.5909143519,2009-01-25,14:10:55
22.8141816666667,108.334103333333,0,0,39838.5909722222,2009-01-25,14:11:00
22.8141716666667,108.33411,0,0,39838.5910300926,2009-01-25,14:11:05
22.8141416666667,108.33416,0,0,39838.591087963,2009-01-25,14:11:10
22.814095,108.334208333333,0,0,39838.5911458333,2009-01-25,14:11:15
22.81406,108.334218333333,0,0,39838.5912037037,2009-01-25,14:11:20
22.8140433333333,108.334208333333,0,0,39838.5912615741,2009-01-25,14:11:25
22.8140133333333,108.334228333333,0,0,39838.5913194444,2009-01-25,14:11:30
22.8140416666667,108.334196666667,0,0,39838.5913773148,2009-01-25,14:11:35
22.8140783333333,108.334203333333,0,0,39838.5914351852,2009-01-25,14:11:40
22.8140683333333,108.334223333333,0,0,39838.5914930556,2009-01-25,14:11:45
22.8140683333333,108.334223333333,0,0,39838.5915277778,2009-01-25,14:11:48
22.814075,108.334226666667,0,0,39838.5915509259,2009-01-25,14:11:50
22.8141066666667,108.3342,0,0,39838.5916087963,2009-01-25,14:11:55
22.8141333333333,108.334163333333,0,0,39838.5916666667,2009-01-25,14:12:00
22.814115,108.33414,0,0,39838.591724537,2009-01-25,14:12:05
22.8140766666667,108.334108333333,0,0,39838.5917824074,2009-01-25,14:12:10
22.81408,108.334098333333,0,0,39838.5918402778,2009-01-25,14:12:15
22.8140633333333,108.334153333333,0,0,39838.5918981481,2009-01-25,14:12:20
22.8140133333333,108.334205,0,0,39838.5919560185,2009-01-25,14:12:25
22.814005,108.334235,0,0,39838.5920138889,2009-01-25,14:12:30
22.8139733333333,108.334245,0,0,39838.5920717593,2009-01-25,14:12:35
22.8139066666667,108.334251666667,0,0,39838.5921296296,2009-01-25,14:12:40
22.8138583333333,108.334233333333,0,0,39838.5921875,2009-01-25,14:12:45
22.813845,108.334183333333,0,0,39838.5922453704,2009-01-25,14:12:50
22.81387,108.334146666667,0,0,39838.5923032407,2009-01-25,14:12:55
22.8138133333333,108.334296666667,0,0,39838.5923611111,2009-01-25,14:13:00
22.8137466666667,108.334553333333,0,0,39838.5924189815,2009-01-25,14:13:05
22.813685,108.334806666667,0,0,39838.5924768519,2009-01-25,14:13:10
22.81354,108.335193333333,0,0,39838.5925347222,2009-01-25,14:13:15
22.81356,108.33518,0,0,39838.5925925926,2009-01-25,14:13:20
22.8138483333333,108.334436666667,0,0,39838.592650463,2009-01-25,14:13:25
22.8137466666667,108.334433333333,0,0,39838.5927083333,2009-01-25,14:13:30
22.813815,108.334358333333,0,0,39838.5927662037,2009-01-25,14:13:35
22.81384,108.3343,0,0,39838.5928240741,2009-01-25,14:13:40
22.81382,108.334291666667,0,0,39838.5928819444,2009-01-25,14:13:45
22.8137566666667,108.334331666667,0,0,39838.5929398148,2009-01-25,14:13:50
22.813685,108.33439,0,0,39838.5929976852,2009-01-25,14:13:55
22.8137066666667,108.334455,0,0,39838.5930555556,2009-01-25,14:14:00
22.8136766666667,108.334636666667,0,0,39838.5931134259,2009-01-25,14:14:05
22.8135883333333,108.334828333333,0,0,39838.5931712963,2009-01-25,14:14:10
22.8136633333333,108.334798333333,0,0,39838.5932291667,2009-01-25,14:14:15
22.813795,108.334761666667,0,0,39838.593287037,2009-01-25,14:14:20
22.8138516666667,108.334745,0,0,39838.5933449074,2009-01-25,14:14:25
22.8138516666667,108.334745,0,0,39838.5933796296,2009-01-25,14:14:28
22.813845,108.334746666667,0,0,39838.5934027778,2009-01-25,14:14:30
22.8138133333333,108.334698333333,0,0,39838.5934606481,2009-01-25,14:14:35
22.8137983333333,108.334578333333,0,0,39838.5935185185,2009-01-25,14:14:40
22.8139166666667,108.334258333333,0,0,39838.5935763889,2009-01-25,14:14:45
22.8140583333333,108.33403,0,0,39838.5936342593,2009-01-25,14:14:50
22.81413,108.33397,0,0,39838.5936921296,2009-01-25,14:14:55
22.814165,108.334048333333,0,0,39838.59375,2009-01-25,14:15:00
22.814125,108.334106666667,0,0,39838.5938078704,2009-01-25,14:15:05
22.81407,108.334173333333,0,0,39838.5938657407,2009-01-25,14:15:10
22.813995,108.33426,0,0,39838.5939236111,2009-01-25,14:15:15
22.8139266666667,108.334306666667,0,0,39838.5939814815,2009-01-25,14:15:20
22.81387,108.334346666667,0,0,39838.5940393518,2009-01-25,14:15:25
22.813825,108.33439,0,0,39838.5940972222,2009-01-25,14:15:30
22.8137916666667,108.334428333333,0,0,39838.5941550926,2009-01-25,14:15:35
22.8138216666667,108.334468333333,0,0,39838.594212963,2009-01-25,14:15:40
22.8137866666667,108.334518333333,0,0,39838.5942708333,2009-01-25,14:15:45
22.8137933333333,108.334556666667,0,0,39838.5943287037,2009-01-25,14:15:50
22.8138733333333,108.33465,0,0,39838.5943865741,2009-01-25,14:15:55
22.8138583333333,108.334816666667,0,0,39838.5944444444,2009-01-25,14:16:00
22.8137983333333,108.33489,0,0,39838.5945023148,2009-01-25,14:16:05
22.81391,108.334676666667,0,0,39838.5945601852,2009-01-25,14:16:10
22.8139166666667,108.33459,0,0,39838.5946180556,2009-01-25,14:16:15
22.81381,108.334473333333,0,0,39838.5946759259,2009-01-25,14:16:20
22.8138733333333,108.334373333333,0,0,39838.5947337963,2009-01-25,14:16:25
22.813935,108.334233333333,0,0,39838.5947916667,2009-01-25,14:16:30
22.8139633333333,108.334148333333,0,0,39838.594849537,2009-01-25,14:16:35
22.8139633333333,108.334086666667,0,0,39838.5949074074,2009-01-25,14:16:40
22.8139633333333,108.334031666667,0,0,39838.5949652778,2009-01-25,14:16:45
22.8139333333333,108.334025,0,0,39838.5950231481,2009-01-25,14:16:50
22.8139183333333,108.333996666667,0,0,39838.5950810185,2009-01-25,14:16:55
22.8138883333333,108.33394,0,0,39838.5951388889,2009-01-25,14:17:00
22.8138366666667,108.333908333333,0,0,39838.5951967593,2009-01-25,14:17:05
22.8138633333333,108.33379,0,0,39838.5952546296,2009-01-25,14:17:10
22.81392,108.333635,0,0,39838.5953125,2009-01-25,14:17:15
22.81395,108.333566666667,0,0,39838.5953703704,2009-01-25,14:17:20
22.813895,108.333703333333,0,0,39838.5954282407,2009-01-25,14:17:25
22.8138216666667,108.333913333333,0,0,39838.5954861111,2009-01-25,14:17:30
22.8137816666667,108.333985,0,0,39838.5955439815,2009-01-25,14:17:35
22.8137683333333,108.33397,0,0,39838.5956018518,2009-01-25,14:17:40
22.81373,108.33397,0,0,39838.5956597222,2009-01-25,14:17:45
22.8137966666667,108.333948333333,0,0,39838.5957175926,2009-01-25,14:17:50
22.8138966666667,108.334048333333,0,0,39838.595775463,2009-01-25,14:17:55
22.813935,108.33411,0,0,39838.5958333333,2009-01-25,14:18:00
22.8139216666667,108.334123333333,0,0,39838.5958912037,2009-01-25,14:18:05
22.8139566666667,108.334068333333,0,0,39838.5959490741,2009-01-25,14:18:10
22.8140183333333,108.333958333333,0,0,39838.5960069444,2009-01-25,14:18:15
22.8140516666667,108.333863333333,0,0,39838.5960648148,2009-01-25,14:18:20
22.8140383333333,108.333821666667,0,0,39838.5961226852,2009-01-25,14:18:25
22.8140316666667,108.333783333333,0,0,39838.5961805556,2009-01-25,14:18:30
22.81407,108.333725,0,0,39838.5962384259,2009-01-25,14:18:35
22.8141233333333,108.333683333333,0,0,39838.5962962963,2009-01-25,14:18:40
22.8141216666667,108.333671666667,0,0,39838.5963541667,2009-01-25,14:18:45
22.8141133333333,108.333696666667,0,0,39838.596412037,2009-01-25,14:18:50
22.8140933333333,108.333688333333,0,0,39838.5964699074,2009-01-25,14:18:55
22.8141016666667,108.333646666667,0,0,39838.5965277778,2009-01-25,14:19:00
22.8141016666667,108.33359,0,0,39838.5965856481,2009-01-25,14:19:05
22.814065,108.333815,0,0,39838.5966435185,2009-01-25,14:19:10
22.814095,108.333836666667,0,0,39838.5967013889,2009-01-25,14:19:15
22.814095,108.333836666667,0,0,39838.5967361111,2009-01-25,14:19:18
22.8141016666667,108.33384,0,0,39838.5967592593,2009-01-25,14:19:20
22.81405,108.333898333333,0,0,39838.5968171296,2009-01-25,14:19:25
22.8140716666667,108.33386,0,0,39838.596875,2009-01-25,14:19:30
22.8141066666667,108.333766666667,0,0,39838.5969328704,2009-01-25,14:19:35
22.8141133333333,108.333806666667,0,0,39838.5969907407,2009-01-25,14:19:40
22.8141033333333,108.33402,0,0,39838.5970486111,2009-01-25,14:19:45
22.8140716666667,108.3342,0,0,39838.5971064815,2009-01-25,14:19:50
22.813975,108.334411666667,0,0,39838.5971643519,2009-01-25,14:19:55
22.8138883333333,108.334603333333,0,0,39838.5972222222,2009-01-25,14:20:00
22.8138933333333,108.334761666667,0,0,39838.5972800926,2009-01-25,14:20:05
22.8138683333333,108.334965,0,0,39838.597337963,2009-01-25,14:20:10
22.813785,108.335045,0,0,39838.5973958333,2009-01-25,14:20:15
22.8139183333333,108.334751666667,0,0,39838.5974537037,2009-01-25,14:20:20
22.8139916666667,108.334648333333,0,0,39838.5975115741,2009-01-25,14:20:25
22.81385,108.334671666667,0,0,39838.5975694444,2009-01-25,14:20:30
22.813815,108.334698333333,0,0,39838.5976273148,2009-01-25,14:20:35
22.8138116666667,108.334603333333,0,0,39838.5976851852,2009-01-25,14:20:40
22.8137516666667,108.334498333333,0,0,39838.5977430556,2009-01-25,14:20:45
22.8137566666667,108.334376666667,0,0,39838.5978009259,2009-01-25,14:20:50
22.8138033333333,108.334355,0,0,39838.5978587963,2009-01-25,14:20:55
22.813815,108.334371666667,0,0,39838.5979166667,2009-01-25,14:21:00
22.81383,108.334363333333,0,0,39838.597974537,2009-01-25,14:21:05
22.813935,108.334318333333,0,0,39838.5980324074,2009-01-25,14:21:10
22.8139733333333,108.334353333333,0,0,39838.5980902778,2009-01-25,14:21:15
22.81405,108.33436,0,0,39838.5981481481,2009-01-25,14:21:20
22.814,108.334541666667,0,0,39838.5982060185,2009-01-25,14:21:25
22.8139116666667,108.334688333333,0,0,39838.5982638889,2009-01-25,14:21:30
22.813935,108.334625,0,0,39838.5983217593,2009-01-25,14:21:35
22.8140083333333,108.334495,0,0,39838.5983796296,2009-01-25,14:21:40
22.8140183333333,108.334413333333,0,0,39838.5984375,2009-01-25,14:21:45
22.814015,108.334313333333,0,0,39838.5984953704,2009-01-25,14:21:50
22.8140233333333,108.334213333333,0,0,39838.5985532407,2009-01-25,14:21:55
22.8140416666667,108.334125,0,0,39838.5986111111,2009-01-25,14:22:00
22.814035,108.334103333333,0,0,39838.5986689815,2009-01-25,14:22:05
22.814005,108.3341,0,0,39838.5987268519,2009-01-25,14:22:10
22.8139716666667,108.334066666667,0,0,39838.5987847222,2009-01-25,14:22:15
22.8139533333333,108.333978333333,0,0,39838.5988425926,2009-01-25,14:22:20
22.8139783333333,108.333848333333,0,0,39838.598900463,2009-01-25,14:22:25
22.8139766666667,108.333863333333,0,0,39838.5989583333,2009-01-25,14:22:30
22.813965,108.33401,0,0,39838.5990162037,2009-01-25,14:22:35
22.8139066666667,108.33426,0,0,39838.5990740741,2009-01-25,14:22:40
22.8138233333333,108.334391666667,0,0,39838.5991319444,2009-01-25,14:22:45
22.8137133333333,108.334481666667,0,0,39838.5991898148,2009-01-25,14:22:50
22.8136366666667,108.334575,0,0,39838.5992476852,2009-01-25,14:22:55
22.8136566666667,108.334586666667,0,0,39838.5993055556,2009-01-25,14:23:00
22.8137366666667,108.334465,0,0,39838.5993634259,2009-01-25,14:23:05
22.8138216666667,108.334306666667,0,0,39838.5994212963,2009-01-25,14:23:10
22.8138283333333,108.33426,0,0,39838.5994791667,2009-01-25,14:23:15
22.8138133333333,108.334256666667,0,0,39838.599537037,2009-01-25,14:23:20
22.813845,108.334258333333,0,0,39838.5995949074,2009-01-25,14:23:25
22.8138316666667,108.334265,0,0,39838.5996527778,2009-01-25,14:23:30
22.8138683333333,108.334208333333,0,0,39838.5997106481,2009-01-25,14:23:35
22.8139133333333,108.334176666667,0,0,39838.5997685185,2009-01-25,14:23:40
22.8139016666667,108.334151666667,0,0,39838.5998263889,2009-01-25,14:23:45
22.8138583333333,108.334143333333,0,0,39838.5998842593,2009-01-25,14:23:50
22.8138433333333,108.334153333333,0,0,39838.5999421296,2009-01-25,14:23:55
22.8138533333333,108.334138333333,0,0,39838.6,2009-01-25,14:24:00
22.8137733333333,108.334126666667,0,0,39838.6000578704,2009-01-25,14:24:05
22.813715,108.334103333333,0,0,39838.6001157407,2009-01-25,14:24:10
22.813665,108.334093333333,0,0,39838.6001736111,2009-01-25,14:24:15
22.813615,108.334066666667,0,0,39838.6002314815,2009-01-25,14:24:20
22.813555,108.333971666667,0,0,39838.6002893519,2009-01-25,14:24:25
22.81352,108.33394,0,0,39838.6003472222,2009-01-25,14:24:30
22.8134883333333,108.333943333333,0,0,39838.6004050926,2009-01-25,14:24:35
22.8134516666667,108.333965,0,0,39838.600462963,2009-01-25,14:24:40
22.8134133333333,108.333938333333,0,0,39838.6005208333,2009-01-25,14:24:45
22.8134366666667,108.333873333333,0,0,39838.6005787037,2009-01-25,14:24:50
22.8134216666667,108.333871666667,0,0,39838.6006365741,2009-01-25,14:24:55
22.81337,108.333868333333,0,0,39838.6006944444,2009-01-25,14:25:00
22.8133283333333,108.333886666667,0,0,39838.6007523148,2009-01-25,14:25:05
22.8132233333333,108.33394,0,0,39838.6008101852,2009-01-25,14:25:10
22.81309,108.33415,0,0,39838.6008680556,2009-01-25,14:25:15
22.8129816666667,108.334448333333,0,0,39838.6009259259,2009-01-25,14:25:20
22.81296,108.334758333333,0,0,39838.6009837963,2009-01-25,14:25:25
22.8128733333333,108.33506,0,0,39838.6010416667,2009-01-25,14:25:30
22.812795,108.335288333333,0,0,39838.601099537,2009-01-25,14:25:35
22.8128683333333,108.335003333333,0,0,39838.6011574074,2009-01-25,14:25:40
22.812835,108.334788333333,0,0,39838.6012152778,2009-01-25,14:25:45
22.812875,108.334698333333,0,0,39838.6012731481,2009-01-25,14:25:50
22.812885,108.33457,0,0,39838.6013310185,2009-01-25,14:25:55
22.812855,108.334421666667,0,0,39838.6013888889,2009-01-25,14:26:00
22.81288,108.33433,0,0,39838.6014467593,2009-01-25,14:26:05
22.8128816666667,108.334558333333,0,0,39838.603587963,2009-01-25,14:29:10
22.8129066666667,108.334778333333,0,0,39838.6036458333,2009-01-25,14:29:15
22.8129733333333,108.334603333333,0,0,39838.6037037037,2009-01-25,14:29:20
22.8130333333333,108.334478333333,0,0,39838.6037615741,2009-01-25,14:29:25
22.8131466666667,108.33439,0,0,39838.6038194444,2009-01-25,14:29:30
22.8132383333333,108.33433,0,0,39838.6038773148,2009-01-25,14:29:35
22.8132566666667,108.334265,0,0,39838.6039351852,2009-01-25,14:29:40
22.81328,108.334138333333,0,0,39838.6039930556,2009-01-25,14:29:45
22.8132883333333,108.334046666667,0,0,39838.6040509259,2009-01-25,14:29:50
22.81321,108.333966666667,0,0,39838.6041087963,2009-01-25,14:29:55
22.81321,108.333966666667,0,0,39838.6041435185,2009-01-25,14:29:58
22.813215,108.333958333333,0,0,39838.6041666667,2009-01-25,14:30:00
22.8132616666667,108.334046666667,0,0,39838.604224537,2009-01-25,14:30:05
22.8131966666667,108.33421,0,0,39838.6042824074,2009-01-25,14:30:10
22.8131716666667,108.334348333333,0,0,39838.6043402778,2009-01-25,14:30:15
22.813165,108.334488333333,0,0,39838.6043981481,2009-01-25,14:30:20
22.8132683333333,108.334433333333,0,0,39838.6044560185,2009-01-25,14:30:25
22.813325,108.334441666667,0,0,39838.6045138889,2009-01-25,14:30:30
22.81342,108.334458333333,0,0,39838.6045717593,2009-01-25,14:30:35
22.81353,108.334401666667,0,0,39838.6046296296,2009-01-25,14:30:40
22.81366,108.334281666667,0,0,39838.6046875,2009-01-25,14:30:45
22.8136683333333,108.334221666667,0,0,39838.6047453704,2009-01-25,14:30:50
22.81374,108.334126666667,0,0,39838.6048032407,2009-01-25,14:30:55
22.813705,108.334125,0,0,39838.6048611111,2009-01-25,14:31:00
22.8136633333333,108.334083333333,0,0,39838.6049189815,2009-01-25,14:31:05
22.813635,108.334028333333,0,0,39838.6049768519,2009-01-25,14:31:10
22.8135866666667,108.334013333333,0,0,39838.6050347222,2009-01-25,14:31:15
22.8135983333333,108.33398,0,0,39838.6050925926,2009-01-25,14:31:20
22.8135933333333,108.334001666667,0,0,39838.605150463,2009-01-25,14:31:25
22.8135333333333,108.33404,0,0,39838.6052083333,2009-01-25,14:31:30
22.8134966666667,108.334011666667,0,0,39838.6052662037,2009-01-25,14:31:35
22.8134333333333,108.333988333333,0,0,39838.6053240741,2009-01-25,14:31:40
22.81339,108.333933333333,0,0,39838.6053819444,2009-01-25,14:31:45
22.8133666666667,108.333936666667,0,0,39838.6054398148,2009-01-25,14:31:50
22.8133016666667,108.333963333333,0,0,39838.6054976852,2009-01-25,14:31:55
22.813255,108.333921666667,0,0,39838.6055555556,2009-01-25,14:32:00
22.8132283333333,108.333838333333,0,0,39838.6056134259,2009-01-25,14:32:05
22.8132366666667,108.334118333333,0,0,39838.6056712963,2009-01-25,14:32:10
22.813225,108.3342,0,0,39838.6057291667,2009-01-25,14:32:15
22.8132416666667,108.33424,0,0,39838.605787037,2009-01-25,14:32:20
22.8134016666667,108.334181666667,0,0,39838.6058449074,2009-01-25,14:32:25
22.813455,108.334158333333,0,0,39838.6059027778,2009-01-25,14:32:30
22.8134033333333,108.334188333333,0,0,39838.6059606481,2009-01-25,14:32:35
22.8134416666667,108.334185,0,0,39838.6060185185,2009-01-25,14:32:40
22.81346,108.334166666667,0,0,39838.6060763889,2009-01-25,14:32:45
22.8134783333333,108.334151666667,0,0,39838.6061342593,2009-01-25,14:32:50
22.813495,108.334118333333,0,0,39838.6061921296,2009-01-25,14:32:55
22.8135466666667,108.33408,0,0,39838.60625,2009-01-25,14:33:00
22.813595,108.334075,0,0,39838.6063078704,2009-01-25,14:33:05
22.81362,108.334058333333,0,0,39838.6063657407,2009-01-25,14:33:10
22.81364,108.334023333333,0,0,39838.6064236111,2009-01-25,14:33:15
22.81364,108.334023333333,0,0,39838.6064583333,2009-01-25,14:33:18
22.813645,108.33402,0,0,39838.6064814815,2009-01-25,14:33:20
22.8137133333333,108.334015,0,0,39838.6065393519,2009-01-25,14:33:25
22.8137466666667,108.334001666667,0,0,39838.6065972222,2009-01-25,14:33:30
22.8137466666667,108.334001666667,0,0,39838.6066319444,2009-01-25,14:33:33
22.8137383333333,108.333993333333,0,0,39838.6066550926,2009-01-25,14:33:35
22.8137183333333,108.334028333333,0,0,39838.606712963,2009-01-25,14:33:40
22.813665,108.334093333333,0,0,39838.6067708333,2009-01-25,14:33:45
22.8135733333333,108.334131666667,0,0,39838.6068287037,2009-01-25,14:33:50
22.8135583333333,108.334141666667,0,0,39838.6068865741,2009-01-25,14:33:55
22.81361,108.334095,0,0,39838.6069444444,2009-01-25,14:34:00
22.813605,108.334031666667,0,0,39838.6070023148,2009-01-25,14:34:05
22.81355,108.333966666667,0,0,39838.6070601852,2009-01-25,14:34:10
22.81352,108.333906666667,0,0,39838.6071180556,2009-01-25,14:34:15
22.8135316666667,108.3339,0,0,39838.6071759259,2009-01-25,14:34:20
22.8135433333333,108.333853333333,0,0,39838.6072337963,2009-01-25,14:34:25
22.8136133333333,108.333798333333,0,0,39838.6072916667,2009-01-25,14:34:30
22.8136866666667,108.33375,0,0,39838.607349537,2009-01-25,14:34:35
22.81373,108.33374,0,0,39838.6074074074,2009-01-25,14:34:40
22.8137783333333,108.333726666667,0,0,39838.6074652778,2009-01-25,14:34:45
22.813815,108.333763333333,0,0,39838.6075231481,2009-01-25,14:34:50
22.8137766666667,108.333781666667,0,0,39838.6075810185,2009-01-25,14:34:55
22.8137866666667,108.333841666667,0,0,39838.6076388889,2009-01-25,14:35:00
22.81383,108.333973333333,0,0,39838.6076967593,2009-01-25,14:35:05
22.8139,108.334046666667,0,0,39838.6077546296,2009-01-25,14:35:10
22.814045,108.333811666667,0,0,39838.6097800926,2009-01-25,14:38:05
22.8140933333333,108.33382,0,0,39838.609837963,2009-01-25,14:38:10
22.8140866666667,108.333853333333,0,0,39838.6098958333,2009-01-25,14:38:15
22.81407,108.333868333333,0,0,39838.6099537037,2009-01-25,14:38:20
22.81403,108.333923333333,0,0,39838.6100115741,2009-01-25,14:38:25
22.8140333333333,108.33397,0,0,39838.6100694444,2009-01-25,14:38:30
22.814055,108.334005,0,0,39838.6101273148,2009-01-25,14:38:35
22.8140416666667,108.33404,0,0,39838.6101851852,2009-01-25,14:38:40
22.8140183333333,108.334078333333,0,0,39838.6102430556,2009-01-25,14:38:45
22.8140366666667,108.334131666667,0,0,39838.6103009259,2009-01-25,14:38:50
22.8140883333333,108.334173333333,0,0,39838.6103587963,2009-01-25,14:38:55
22.81411,108.334151666667,0,0,39838.6104166667,2009-01-25,14:39:00
22.8141116666667,108.334136666667,0,0,39838.610474537,2009-01-25,14:39:05
22.8141,108.334118333333,0,0,39838.6105324074,2009-01-25,14:39:10
22.8140716666667,108.334133333333,0,0,39838.6105902778,2009-01-25,14:39:15
22.81406,108.334176666667,0,0,39838.6106481481,2009-01-25,14:39:20
22.8140233333333,108.334205,0,0,39838.6107060185,2009-01-25,14:39:25
22.81395,108.334193333333,0,0,39838.6107638889,2009-01-25,14:39:30
22.8139266666667,108.334183333333,0,0,39838.6108217593,2009-01-25,14:39:35
22.813905,108.334155,0,0,39838.6108796296,2009-01-25,14:39:40
22.8139766666667,108.334085,0,0,39838.6109375,2009-01-25,14:39:45
22.8139566666667,108.334066666667,0,0,39838.6109953704,2009-01-25,14:39:50
22.8139016666667,108.334046666667,0,0,39838.6110532407,2009-01-25,14:39:55
22.8139266666667,108.334066666667,0,0,39838.6111111111,2009-01-25,14:40:00
22.8139366666667,108.334086666667,0,0,39838.6111689815,2009-01-25,14:40:05
22.8138933333333,108.334123333333,0,0,39838.6112268518,2009-01-25,14:40:10
22.8138283333333,108.334126666667,0,0,39838.6112847222,2009-01-25,14:40:15
22.8138216666667,108.334103333333,0,0,39838.6113425926,2009-01-25,14:40:20
22.81383,108.33409,0,0,39838.611400463,2009-01-25,14:40:25
22.8138133333333,108.334063333333,0,0,39838.6114583333,2009-01-25,14:40:30
22.8138316666667,108.334053333333,0,0,39838.6115162037,2009-01-25,14:40:35
22.8138416666667,108.334063333333,0,0,39838.6115740741,2009-01-25,14:40:40
22.8138266666667,108.334068333333,0,0,39838.6116319444,2009-01-25,14:40:45
22.81384,108.334081666667,0,0,39838.6116898148,2009-01-25,14:40:50
22.81384,108.334081666667,0,0,39838.611724537,2009-01-25,14:40:53
22.8138466666667,108.33409,0,0,39838.6117476852,2009-01-25,14:40:55
22.813855,108.334078333333,0,0,39838.6118055556,2009-01-25,14:41:00
22.8138366666667,108.334083333333,0,0,39838.6118634259,2009-01-25,14:41:05
22.8138366666667,108.334083333333,0,0,39838.6118981481,2009-01-25,14:41:08
22.8138283333333,108.33409,0,0,39838.6119212963,2009-01-25,14:41:10
22.81381,108.334101666667,0,0,39838.6119791667,2009-01-25,14:41:15
22.8137866666667,108.33412,0,0,39838.612037037,2009-01-25,14:41:20
22.813765,108.334148333333,0,0,39838.6120949074,2009-01-25,14:41:25
22.813765,108.334148333333,0,0,39838.6121296296,2009-01-25,14:41:28
22.8137716666667,108.334145,0,0,39838.6121527778,2009-01-25,14:41:30
22.8137533333333,108.334121666667,0,0,39838.6122106481,2009-01-25,14:41:35
22.8137716666667,108.334108333333,0,0,39838.6122685185,2009-01-25,14:41:40
22.8137916666667,108.334118333333,0,0,39838.6123263889,2009-01-25,14:41:45
22.813825,108.3341,0,0,39838.6123842593,2009-01-25,14:41:50
22.81379,108.33408,0,0,39838.6124421296,2009-01-25,14:41:55
22.81374,108.334051666667,0,0,39838.6125,2009-01-25,14:42:00
22.8138616666667,108.333996666667,0,0,39838.6125578704,2009-01-25,14:42:05
22.8138716666667,108.334006666667,0,0,39838.6126157407,2009-01-25,14:42:10
22.8138616666667,108.334018333333,0,0,39838.6126736111,2009-01-25,14:42:15
22.8138316666667,108.334021666667,0,0,39838.6127314815,2009-01-25,14:42:20
22.8138316666667,108.334021666667,0,0,39838.6127662037,2009-01-25,14:42:23
22.8138316666667,108.334015,0,0,39838.6127893519,2009-01-25,14:42:25
22.8139383333333,108.334046666667,0,0,39838.6128472222,2009-01-25,14:42:30
22.8139883333333,108.334055,0,0,39838.6129050926,2009-01-25,14:42:35
22.8140366666667,108.334035,0,0,39838.612962963,2009-01-25,14:42:40
22.81409,108.334058333333,0,0,39838.6130208333,2009-01-25,14:42:45
22.8141,108.333778333333,0,0,39838.6153935185,2009-01-25,14:46:10
22.8141416666667,108.333748333333,0,0,39838.6154513889,2009-01-25,14:46:15
22.8141416666667,108.333748333333,0,0,39838.6154861111,2009-01-25,14:46:18
22.8141383333333,108.33374,0,0,39838.6155092593,2009-01-25,14:46:20
22.8141283333333,108.333765,0,0,39838.6155671296,2009-01-25,14:46:25
22.8141,108.33379,0,0,39838.615625,2009-01-25,14:46:30
22.8140816666667,108.333798333333,0,0,39838.6156828704,2009-01-25,14:46:35
22.8141883333333,108.333845,0,0,39838.6157407407,2009-01-25,14:46:40
22.8143683333333,108.333881666667,0,0,39838.6157986111,2009-01-25,14:46:45
22.8145733333333,108.33392,0,0,39838.6158564815,2009-01-25,14:46:50
22.8148233333333,108.33395,0,0,39838.6159143519,2009-01-25,14:46:55
22.8151316666667,108.333973333333,0,0,39838.6159722222,2009-01-25,14:47:00
22.8153966666667,108.33401,0,0,39838.6160300926,2009-01-25,14:47:05
22.815585,108.3341,0,0,39838.616087963,2009-01-25,14:47:10
22.8157216666667,108.33411,0,0,39838.6161458333,2009-01-25,14:47:15
22.8159233333333,108.334101666667,0,0,39838.6162037037,2009-01-25,14:47:20
22.816055,108.334191666667,0,0,39838.6162615741,2009-01-25,14:47:25
22.8161083333333,108.334288333333,0,0,39838.6163194444,2009-01-25,14:47:30
22.8161583333333,108.334331666667,0,0,39838.6163773148,2009-01-25,14:47:35
22.8160283333333,108.334406666667,0,0,39838.6164351852,2009-01-25,14:47:40
22.8159983333333,108.334431666667,0,0,39838.6164930556,2009-01-25,14:47:45
22.81603,108.334481666667,0,0,39838.6165509259,2009-01-25,14:47:50
22.8160533333333,108.334421666667,0,0,39838.6166087963,2009-01-25,14:47:55
22.815785,108.333895,0,0,39838.6166666667,2009-01-25,14:48:00
22.8155,108.333996666667,0,0,39838.616724537,2009-01-25,14:48:05
22.81534,108.33409,0,0,39838.6167824074,2009-01-25,14:48:10
22.8151733333333,108.334148333333,0,0,39838.6168402778,2009-01-25,14:48:15
22.814855,108.334218333333,0,0,39838.6168981481,2009-01-25,14:48:20
22.81461,108.334256666667,0,0,39838.6169560185,2009-01-25,14:48:25
22.814485,108.334241666667,0,0,39838.6170138889,2009-01-25,14:48:30
22.8144316666667,108.334221666667,0,0,39838.6170717593,2009-01-25,14:48:35
22.81435,108.334183333333,0,0,39838.6171296296,2009-01-25,14:48:40
22.81427,108.334105,0,0,39838.6171875,2009-01-25,14:48:45
22.8141783333333,108.334048333333,0,0,39838.6172453704,2009-01-25,14:48:50
22.8142133333333,108.33404,0,0,39838.6173032407,2009-01-25,14:48:55
22.8143,108.334026666667,0,0,39838.6173611111,2009-01-25,14:49:00
22.8142666666667,108.334003333333,0,0,39838.6174189815,2009-01-25,14:49:05
22.8141866666667,108.333948333333,0,0,39838.6174768518,2009-01-25,14:49:10
22.8141433333333,108.333891666667,0,0,39838.6175347222,2009-01-25,14:49:15
22.8141466666667,108.333833333333,0,0,39838.6175925926,2009-01-25,14:49:20
22.8141733333333,108.33378,0,0,39838.617650463,2009-01-25,14:49:25
22.814165,108.333736666667,0,0,39838.6177083333,2009-01-25,14:49:30
22.814135,108.333685,0,0,39838.6177662037,2009-01-25,14:49:35
22.814105,108.333616666667,0,0,39838.6178240741,2009-01-25,14:49:40
22.8140583333333,108.333555,0,0,39838.6178819444,2009-01-25,14:49:45
22.814015,108.333558333333,0,0,39838.6179398148,2009-01-25,14:49:50
22.81398,108.333595,0,0,39838.6179976852,2009-01-25,14:49:55
22.814,108.3336,0,0,39838.6180555556,2009-01-25,14:50:00
22.8140333333333,108.333603333333,0,0,39838.6181134259,2009-01-25,14:50:05
22.8140016666667,108.333616666667,0,0,39838.6181712963,2009-01-25,14:50:10
22.8139266666667,108.33365,0,0,39838.6182291667,2009-01-25,14:50:15
22.8138316666667,108.333666666667,0,0,39838.618287037,2009-01-25,14:50:20
22.8137516666667,108.333663333333,0,0,39838.6183449074,2009-01-25,14:50:25
22.8137,108.333616666667,0,0,39838.6184027778,2009-01-25,14:50:30
22.8137533333333,108.33356,0,0,39838.6184606481,2009-01-25,14:50:35
22.81375,108.333603333333,0,0,39838.6185185185,2009-01-25,14:50:40
22.813795,108.33359,0,0,39838.6185763889,2009-01-25,14:50:45
22.813795,108.33359,0,0,39838.6186111111,2009-01-25,14:50:48
22.813795,108.333593333333,0,0,39838.6186342593,2009-01-25,14:50:50
22.8138616666667,108.333525,0,0,39838.6186921296,2009-01-25,14:50:55
22.8140783333333,108.333401666667,0,0,39838.61875,2009-01-25,14:51:00
22.814315,108.333261666667,0,0,39838.6188078704,2009-01-25,14:51:05
22.8143183333333,108.3333,0,0,39838.6188657407,2009-01-25,14:51:10
22.814195,108.333506666667,0,0,39838.6189236111,2009-01-25,14:51:15
22.8141466666667,108.333563333333,0,0,39838.6189814815,2009-01-25,14:51:20
22.8140983333333,108.333606666667,0,0,39838.6190393518,2009-01-25,14:51:25
22.8140916666667,108.333646666667,0,0,39838.6190972222,2009-01-25,14:51:30
22.81408,108.333643333333,0,0,39838.6191550926,2009-01-25,14:51:35
22.8140466666667,108.333628333333,0,0,39838.619212963,2009-01-25,14:51:40
22.8140016666667,108.333601666667,0,0,39838.6192708333,2009-01-25,14:51:45
22.8139783333333,108.333536666667,0,0,39838.6193287037,2009-01-25,14:51:50
22.8140266666667,108.333501666667,0,0,39838.6193865741,2009-01-25,14:51:55
22.814085,108.333566666667,0,0,39838.6194444444,2009-01-25,14:52:00
22.814175,108.333571666667,0,0,39838.6195023148,2009-01-25,14:52:05
22.8142216666667,108.333578333333,0,0,39838.6195601852,2009-01-25,14:52:10
22.8141766666667,108.333551666667,0,0,39838.6196180556,2009-01-25,14:52:15
22.8141466666667,108.333455,0,0,39838.6196759259,2009-01-25,14:52:20
22.814175,108.33336,0,0,39838.6197337963,2009-01-25,14:52:25
22.8142083333333,108.333333333333,0,0,39838.6197916667,2009-01-25,14:52:30
22.8141883333333,108.333303333333,0,0,39838.619849537,2009-01-25,14:52:35
22.8141766666667,108.333208333333,0,0,39838.6199074074,2009-01-25,14:52:40
22.8142,108.333325,0,0,39838.6199652778,2009-01-25,14:52:45
22.81421,108.333503333333,0,0,39838.6200231481,2009-01-25,14:52:50
22.8142383333333,108.33341,0,0,39838.6200810185,2009-01-25,14:52:55
22.8142166666667,108.333398333333,0,0,39838.6201388889,2009-01-25,14:53:00
22.8141366666667,108.333406666667,0,0,39838.6201967593,2009-01-25,14:53:05
22.814075,108.333365,0,0,39838.6202546296,2009-01-25,14:53:10
22.8140033333333,108.333405,0,0,39838.6203125,2009-01-25,14:53:15
22.8138466666667,108.333491666667,0,0,39838.6203703704,2009-01-25,14:53:20
22.8137116666667,108.333565,0,0,39838.6204282407,2009-01-25,14:53:25
22.8136333333333,108.333683333333,0,0,39838.6204861111,2009-01-25,14:53:30
22.8135483333333,108.333773333333,0,0,39838.6205439815,2009-01-25,14:53:35
22.8134133333333,108.333873333333,0,0,39838.6206018519,2009-01-25,14:53:40
22.8132783333333,108.333958333333,0,0,39838.6206597222,2009-01-25,14:53:45
22.8132316666667,108.333971666667,0,0,39838.6207175926,2009-01-25,14:53:50
22.8132033333333,108.33396,0,0,39838.620775463,2009-01-25,14:53:55
22.813195,108.333946666667,0,0,39838.6208333333,2009-01-25,14:54:00
22.8131683333333,108.333936666667,0,0,39838.6208912037,2009-01-25,14:54:05
22.813135,108.333901666667,0,0,39838.6209490741,2009-01-25,14:54:10
22.8131733333333,108.333865,0,0,39838.6210069444,2009-01-25,14:54:15
22.813325,108.333805,0,0,39838.6210648148,2009-01-25,14:54:20
22.813445,108.333778333333,0,0,39838.6211226852,2009-01-25,14:54:25
22.8137266666667,108.333701666667,0,0,39838.6211805556,2009-01-25,14:54:30
22.81378,108.333738333333,0,0,39838.6212384259,2009-01-25,14:54:35
22.8138466666667,108.333766666667,0,0,39838.6212962963,2009-01-25,14:54:40
22.8139216666667,108.333781666667,0,0,39838.6213541667,2009-01-25,14:54:45
22.8139233333333,108.333791666667,0,0,39838.621412037,2009-01-25,14:54:50
22.8139233333333,108.333786666667,0,0,39838.6214699074,2009-01-25,14:54:55
22.8139233333333,108.333786666667,0,0,39838.6215046296,2009-01-25,14:54:58
22.813925,108.333791666667,0,0,39838.6215277778,2009-01-25,14:55:00
22.8139316666667,108.33383,0,0,39838.6215856481,2009-01-25,14:55:05
22.81399,108.333876666667,0,0,39838.6216435185,2009-01-25,14:55:10
22.8140416666667,108.333901666667,0,0,39838.6217013889,2009-01-25,14:55:15
22.814085,108.333918333333,0,0,39838.6217592593,2009-01-25,14:55:20
22.8141066666667,108.333921666667,0,0,39838.6218171296,2009-01-25,14:55:25
22.8140916666667,108.33392,0,0,39838.621875,2009-01-25,14:55:30
22.8140866666667,108.333898333333,0,0,39838.6219328704,2009-01-25,14:55:35
22.8140766666667,108.333873333333,0,0,39838.6219907407,2009-01-25,14:55:40
22.8140783333333,108.333871666667,0,0,39838.6220486111,2009-01-25,14:55:45
22.8140816666667,108.333865,0,0,39838.6221064815,2009-01-25,14:55:50
22.8140816666667,108.333865,0,0,39838.6221643519,2009-01-25,14:55:55
22.8140816666667,108.333865,0,0,39838.6221990741,2009-01-25,14:55:58
22.81408,108.333858333333,0,0,39838.6222222222,2009-01-25,14:56:00
22.8140783333333,108.333846666667,0,0,39838.6222800926,2009-01-25,14:56:05
22.8140766666667,108.333836666667,0,0,39838.622337963,2009-01-25,14:56:10
22.814075,108.33383,0,0,39838.6223958333,2009-01-25,14:56:15
22.814075,108.33383,0,0,39838.6224305556,2009-01-25,14:56:18
22.8140733333333,108.333825,0,0,39838.6224537037,2009-01-25,14:56:20
22.8140683333333,108.333838333333,0,0,39838.6225115741,2009-01-25,14:56:25
22.8140116666667,108.3339,0,0,39838.6225694444,2009-01-25,14:56:30
22.8139416666667,108.333948333333,0,0,39838.6226273148,2009-01-25,14:56:35
22.8139033333333,108.333956666667,0,0,39838.6226851852,2009-01-25,14:56:40
22.8138283333333,108.333961666667,0,0,39838.6227430556,2009-01-25,14:56:45
22.8137516666667,108.333968333333,0,0,39838.6228009259,2009-01-25,14:56:50
22.8137616666667,108.333966666667,0,0,39838.6228587963,2009-01-25,14:56:55
22.8137466666667,108.333998333333,0,0,39838.6229166667,2009-01-25,14:57:00
22.813755,108.333993333333,0,0,39838.622974537,2009-01-25,14:57:05
22.813755,108.333993333333,0,0,39838.6230092593,2009-01-25,14:57:08
22.813755,108.334,0,0,39838.6230324074,2009-01-25,14:57:10
22.8137033333333,108.334035,0,0,39838.6230902778,2009-01-25,14:57:15
22.8137033333333,108.334031666667,0,0,39838.6231481481,2009-01-25,14:57:20
22.8137033333333,108.334023333333,0,0,39838.6232060185,2009-01-25,14:57:25
22.8137033333333,108.334015,0,0,39838.6232638889,2009-01-25,14:57:30
22.8137033333333,108.334015,0,0,39838.6232986111,2009-01-25,14:57:33
22.813705,108.334011666667,0,0,39838.6233217593,2009-01-25,14:57:35
22.81383,108.334051666667,0,0,39838.6233796296,2009-01-25,14:57:40
22.8139383333333,108.33409,0,0,39838.6234375,2009-01-25,14:57:45
22.814035,108.334093333333,0,0,39838.6234953704,2009-01-25,14:57:50
22.8140783333333,108.334065,0,0,39838.6235532407,2009-01-25,14:57:55
22.8140733333333,108.33403,0,0,39838.6236111111,2009-01-25,14:58:00
22.814095,108.333965,0,0,39838.6236689815,2009-01-25,14:58:05
22.81411,108.333906666667,0,0,39838.6237268519,2009-01-25,14:58:10
22.81413,108.333898333333,0,0,39838.6237847222,2009-01-25,14:58:15
22.8141216666667,108.333885,0,0,39838.6238425926,2009-01-25,14:58:20
22.8140833333333,108.33388,0,0,39838.623900463,2009-01-25,14:58:25
22.81409,108.333861666667,0,0,39838.6239583333,2009-01-25,14:58:30
22.8140883333333,108.333886666667,0,0,39838.6240162037,2009-01-25,14:58:35
22.81407,108.333975,0,0,39838.6240740741,2009-01-25,14:58:40
22.81407,108.33402,0,0,39838.6241319444,2009-01-25,14:58:45
22.814105,108.334035,0,0,39838.6241898148,2009-01-25,14:58:50
22.8141516666667,108.334068333333,0,0,39838.6242476852,2009-01-25,14:58:55
22.8141466666667,108.334118333333,0,0,39838.6243055556,2009-01-25,14:59:00
22.8141666666667,108.334183333333,0,0,39838.6243634259,2009-01-25,14:59:05
22.8141366666667,108.334238333333,0,0,39838.6244212963,2009-01-25,14:59:10
22.8141116666667,108.334228333333,0,0,39838.6244791667,2009-01-25,14:59:15
22.814125,108.33412,0,0,39838.624537037,2009-01-25,14:59:20
22.8141416666667,108.334073333333,0,0,39838.6245949074,2009-01-25,14:59:25
22.8141416666667,108.334073333333,0,0,39838.6246296296,2009-01-25,14:59:28
22.8141333333333,108.334065,0,0,39838.6246527778,2009-01-25,14:59:30
22.8140883333333,108.334008333333,0,0,39838.6247106481,2009-01-25,14:59:35
22.8140283333333,108.333913333333,0,0,39838.6247685185,2009-01-25,14:59:40
22.8139766666667,108.333888333333,0,0,39838.6248263889,2009-01-25,14:59:45
22.8139216666667,108.33393,0,0,39838.6248842593,2009-01-25,14:59:50
22.8138866666667,108.33397,0,0,39838.6249421296,2009-01-25,14:59:55
22.8138633333333,108.333973333333,0,0,39838.625,2009-01-25,15:00:00
22.8138266666667,108.333998333333,0,0,39838.6250578704,2009-01-25,15:00:05
22.813765,108.33404,0,0,39838.6251157407,2009-01-25,15:00:10
22.8137216666667,108.33407,0,0,39838.6251736111,2009-01-25,15:00:15
22.8136666666667,108.334108333333,0,0,39838.6252314815,2009-01-25,15:00:20
22.813595,108.334151666667,0,0,39838.6252893518,2009-01-25,15:00:25
22.8135566666667,108.334168333333,0,0,39838.6253472222,2009-01-25,15:00:30
22.8135133333333,108.334166666667,0,0,39838.6254050926,2009-01-25,15:00:35
22.8134966666667,108.334148333333,0,0,39838.625462963,2009-01-25,15:00:40
22.8134633333333,108.334131666667,0,0,39838.6255208333,2009-01-25,15:00:45
22.8134733333333,108.334131666667,0,0,39838.6255787037,2009-01-25,15:00:50
22.8135316666667,108.334156666667,0,0,39838.6256365741,2009-01-25,15:00:55
22.8136333333333,108.334178333333,0,0,39838.6256944444,2009-01-25,15:01:00
22.8137166666667,108.334173333333,0,0,39838.6257523148,2009-01-25,15:01:05
22.813795,108.334168333333,0,0,39838.6258101852,2009-01-25,15:01:10
22.8138166666667,108.334141666667,0,0,39838.6258680556,2009-01-25,15:01:15
22.8138666666667,108.33414,0,0,39838.6259259259,2009-01-25,15:01:20
22.8138666666667,108.33414,0,0,39838.6259606481,2009-01-25,15:01:23
22.8138683333333,108.334143333333,0,0,39838.6259837963,2009-01-25,15:01:25
22.8139033333333,108.334131666667,0,0,39838.6260416667,2009-01-25,15:01:30
22.8139,108.334125,0,0,39838.626099537,2009-01-25,15:01:35
22.8139,108.334131666667,0,0,39838.6261574074,2009-01-25,15:01:40
22.8139,108.334131666667,0,0,39838.6261921296,2009-01-25,15:01:43
22.8138916666667,108.33414,0,0,39838.6262152778,2009-01-25,15:01:45
22.8138266666667,108.334138333333,0,0,39838.6262731481,2009-01-25,15:01:50
22.8138133333333,108.334146666667,0,0,39838.6263310185,2009-01-25,15:01:55
22.8138133333333,108.334146666667,0,0,39838.6263657407,2009-01-25,15:01:58
22.81381,108.334143333333,0,0,39838.6263888889,2009-01-25,15:02:00
22.8136583333333,108.33417,0,0,39838.6264467593,2009-01-25,15:02:05
22.8135,108.334223333333,0,0,39838.6265046296,2009-01-25,15:02:10
22.81342,108.334228333333,0,0,39838.6265625,2009-01-25,15:02:15
22.8133766666667,108.334231666667,0,0,39838.6266203704,2009-01-25,15:02:20
22.8133583333333,108.334221666667,0,0,39838.6266782407,2009-01-25,15:02:25
22.8132766666667,108.334186666667,0,0,39838.6267361111,2009-01-25,15:02:30
22.813245,108.334161666667,0,0,39838.6267939815,2009-01-25,15:02:35
22.813265,108.334148333333,0,0,39838.6268518518,2009-01-25,15:02:40
22.8132433333333,108.334143333333,0,0,39838.6269097222,2009-01-25,15:02:45
22.8132383333333,108.334135,0,0,39838.6269675926,2009-01-25,15:02:50
22.8132383333333,108.334135,0,0,39838.6270023148,2009-01-25,15:02:53
22.8132366666667,108.334141666667,0,0,39838.627025463,2009-01-25,15:02:55
22.8132516666667,108.334136666667,0,0,39838.6270833333,2009-01-25,15:03:00
22.8133283333333,108.334111666667,0,0,39838.6271412037,2009-01-25,15:03:05
22.8134183333333,108.334115,0,0,39838.6271990741,2009-01-25,15:03:10
22.8136683333333,108.334163333333,0,0,39838.6272569444,2009-01-25,15:03:15
22.8138066666667,108.334205,0,0,39838.6273148148,2009-01-25,15:03:20
22.813945,108.33419,0,0,39838.6273726852,2009-01-25,15:03:25
22.8137366666667,108.334181666667,0,0,39838.6299768519,2009-01-25,15:07:10
22.8136383333333,108.334211666667,0,0,39838.6300347222,2009-01-25,15:07:15
22.8135316666667,108.334235,0,0,39838.6300925926,2009-01-25,15:07:20
22.8134533333333,108.334263333333,0,0,39838.630150463,2009-01-25,15:07:25
22.8133516666667,108.334283333333,0,0,39838.6302083333,2009-01-25,15:07:30
22.8132433333333,108.334298333333,0,0,39838.6302662037,2009-01-25,15:07:35
22.813205,108.334298333333,0,0,39838.6303240741,2009-01-25,15:07:40
22.813265,108.334278333333,0,0,39838.6303819444,2009-01-25,15:07:45
22.8133333333333,108.334236666667,0,0,39838.6304398148,2009-01-25,15:07:50
22.8133416666667,108.334215,0,0,39838.6304976852,2009-01-25,15:07:55
22.813295,108.334205,0,0,39838.6305555556,2009-01-25,15:08:00
22.81335,108.334225,0,0,39838.6306134259,2009-01-25,15:08:05
22.8134116666667,108.33423,0,0,39838.6306712963,2009-01-25,15:08:10
22.8133733333333,108.334221666667,0,0,39838.6307291667,2009-01-25,15:08:15
22.8133466666667,108.334203333333,0,0,39838.630787037,2009-01-25,15:08:20
22.8134,108.334196666667,0,0,39838.6308449074,2009-01-25,15:08:25
22.8134933333333,108.33421,0,0,39838.6309027778,2009-01-25,15:08:30
22.8134516666667,108.334193333333,0,0,39838.6309606481,2009-01-25,15:08:35
22.8134333333333,108.334161666667,0,0,39838.6310185185,2009-01-25,15:08:40
22.8133916666667,108.334148333333,0,0,39838.6310763889,2009-01-25,15:08:45
22.8133916666667,108.334148333333,0,0,39838.6311111111,2009-01-25,15:08:48
22.8133883333333,108.334145,0,0,39838.6311342593,2009-01-25,15:08:50
22.8133766666667,108.334155,0,0,39838.6311921296,2009-01-25,15:08:55
22.8133766666667,108.334155,0,0,39838.6312268519,2009-01-25,15:08:58
22.8133766666667,108.334158333333,0,0,39838.63125,2009-01-25,15:09:00
22.8133633333333,108.334156666667,0,0,39838.6313078704,2009-01-25,15:09:05
22.81336,108.334145,0,0,39838.6313657407,2009-01-25,15:09:10
22.81333,108.334123333333,0,0,39838.6314236111,2009-01-25,15:09:15
22.8133283333333,108.334113333333,0,0,39838.6314814815,2009-01-25,15:09:20
22.8133283333333,108.334113333333,0,0,39838.6315162037,2009-01-25,15:09:23
22.8133233333333,108.334113333333,0,0,39838.6315393519,2009-01-25,15:09:25
22.8133416666667,108.334126666667,0,0,39838.6315972222,2009-01-25,15:09:30
22.8133566666667,108.33412,0,0,39838.6316550926,2009-01-25,15:09:35
22.8133566666667,108.334103333333,0,0,39838.631712963,2009-01-25,15:09:40
22.81342,108.33407,0,0,39838.6317708333,2009-01-25,15:09:45
22.8134866666667,108.33401,0,0,39838.6318287037,2009-01-25,15:09:50
22.8136,108.33402,0,0,39838.6318865741,2009-01-25,15:09:55
22.81373,108.33409,0,0,39838.6319444444,2009-01-25,15:10:00
22.81377,108.334196666667,0,0,39838.6320023148,2009-01-25,15:10:05
22.8137866666667,108.33422,0,0,39838.6320601852,2009-01-25,15:10:10
22.81383,108.334236666667,0,0,39838.6321180556,2009-01-25,15:10:15
22.8138533333333,108.334246666667,0,0,39838.6321759259,2009-01-25,15:10:20
22.8138533333333,108.334246666667,0,0,39838.6322106481,2009-01-25,15:10:23
22.8138583333333,108.33425,0,0,39838.6322337963,2009-01-25,15:10:25
22.81389,108.334285,0,0,39838.6322916667,2009-01-25,15:10:30
22.8139366666667,108.33429,0,0,39838.632349537,2009-01-25,15:10:35
22.8139366666667,108.33429,0,0,39838.6323842593,2009-01-25,15:10:38
22.8139316666667,108.334288333333,0,0,39838.6324074074,2009-01-25,15:10:40
22.8139333333333,108.334255,0,0,39838.6324652778,2009-01-25,15:10:45
22.8139883333333,108.334265,0,0,39838.6325231481,2009-01-25,15:10:50
22.81407,108.334311666667,0,0,39838.6325810185,2009-01-25,15:10:55
22.8141266666667,108.3343,0,0,39838.6326388889,2009-01-25,15:11:00
22.8141866666667,108.334253333333,0,0,39838.6326967593,2009-01-25,15:11:05
22.8144383333333,108.334186666667,0,0,39838.6349537037,2009-01-25,15:14:20
22.81445,108.334171666667,0,0,39838.6350115741,2009-01-25,15:14:25
22.8144083333333,108.334203333333,0,0,39838.6350694444,2009-01-25,15:14:30
22.8144116666667,108.334215,0,0,39838.6351273148,2009-01-25,15:14:35
22.8143916666667,108.334223333333,0,0,39838.6351851852,2009-01-25,15:14:40
22.814385,108.33421,0,0,39838.6352430556,2009-01-25,15:14:45
22.8144083333333,108.334201666667,0,0,39838.6353009259,2009-01-25,15:14:50
22.8144366666667,108.334211666667,0,0,39838.6353587963,2009-01-25,15:14:55
22.8144533333333,108.334221666667,0,0,39838.6354166667,2009-01-25,15:15:00
22.8144983333333,108.334216666667,0,0,39838.635474537,2009-01-25,15:15:05
22.8145433333333,108.334216666667,0,0,39838.6355324074,2009-01-25,15:15:10
22.8145766666667,108.33424,0,0,39838.6355902778,2009-01-25,15:15:15
22.8145933333333,108.334258333333,0,0,39838.6356481481,2009-01-25,15:15:20
22.8145916666667,108.3343,0,0,39838.6357060185,2009-01-25,15:15:25
22.8146366666667,108.334316666667,0,0,39838.6357638889,2009-01-25,15:15:30
22.81466,108.334301666667,0,0,39838.6358217593,2009-01-25,15:15:35
22.81464,108.334315,0,0,39838.6358796296,2009-01-25,15:15:40
22.8146183333333,108.334341666667,0,0,39838.6359375,2009-01-25,15:15:45
22.8145983333333,108.33437,0,0,39838.6359953704,2009-01-25,15:15:50
22.8145983333333,108.33437,0,0,39838.6360300926,2009-01-25,15:15:53
22.8145966666667,108.334368333333,0,0,39838.6360532407,2009-01-25,15:15:55
22.8146016666667,108.33438,0,0,39838.6361111111,2009-01-25,15:16:00
22.8145433333333,108.33438,0,0,39838.6361689815,2009-01-25,15:16:05
22.814505,108.334386666667,0,0,39838.6362268519,2009-01-25,15:16:10
22.81449,108.334413333333,0,0,39838.6362847222,2009-01-25,15:16:15
22.81449,108.334413333333,0,0,39838.6363194444,2009-01-25,15:16:18
22.8144816666667,108.334408333333,0,0,39838.6363425926,2009-01-25,15:16:20
22.8144783333333,108.334436666667,0,0,39838.636400463,2009-01-25,15:16:25
22.8145283333333,108.334426666667,0,0,39838.6364583333,2009-01-25,15:16:30
22.814515,108.334436666667,0,0,39838.6365162037,2009-01-25,15:16:35
22.81454,108.334425,0,0,39838.6365740741,2009-01-25,15:16:40
22.81452,108.334421666667,0,0,39838.6366319444,2009-01-25,15:16:45
22.8145666666667,108.33444,0,0,39838.6366898148,2009-01-25,15:16:50
22.8145666666667,108.33444,0,0,39838.636724537,2009-01-25,15:16:53
22.8145716666667,108.33444,0,0,39838.6367476852,2009-01-25,15:16:55
22.8145833333333,108.334416666667,0,0,39838.6368055556,2009-01-25,15:17:00
22.8146183333333,108.334401666667,0,0,39838.6368634259,2009-01-25,15:17:05
22.8146416666667,108.334421666667,0,0,39838.6369212963,2009-01-25,15:17:10
22.8146733333333,108.334443333333,0,0,39838.6369791667,2009-01-25,15:17:15
22.8146716666667,108.334478333333,0,0,39838.637037037,2009-01-25,15:17:20
22.814605,108.334511666667,0,0,39838.6370949074,2009-01-25,15:17:25
22.8145166666667,108.334535,0,0,39838.6371527778,2009-01-25,15:17:30
22.814465,108.33457,0,0,39838.6372106481,2009-01-25,15:17:35
22.814465,108.334596666667,0,0,39838.6372685185,2009-01-25,15:17:40
22.8144,108.334633333333,0,0,39838.6373263889,2009-01-25,15:17:45
22.8143483333333,108.334645,0,0,39838.6373842593,2009-01-25,15:17:50
22.814325,108.334653333333,0,0,39838.6374421296,2009-01-25,15:17:55
22.81426,108.334678333333,0,0,39838.6375,2009-01-25,15:18:00
22.81425,108.334688333333,0,0,39838.6375578704,2009-01-25,15:18:05
22.8142483333333,108.334676666667,0,0,39838.6376157407,2009-01-25,15:18:10
22.814245,108.334665,0,0,39838.6376736111,2009-01-25,15:18:15
22.814195,108.334653333333,0,0,39838.6377314815,2009-01-25,15:18:20
22.8141466666667,108.334655,0,0,39838.6377893519,2009-01-25,15:18:25
22.8141216666667,108.334641666667,0,0,39838.6378472222,2009-01-25,15:18:30
22.81412,108.334638333333,0,0,39838.6379050926,2009-01-25,15:18:35
22.81412,108.33463,0,0,39838.637962963,2009-01-25,15:18:40
22.81412,108.334628333333,0,0,39838.6380208333,2009-01-25,15:18:45
22.81412,108.334628333333,0,0,39838.6380555556,2009-01-25,15:18:48
22.8141183333333,108.33462,0,0,39838.6380787037,2009-01-25,15:18:50
22.814125,108.334608333333,0,0,39838.6381365741,2009-01-25,15:18:55
22.8141383333333,108.334651666667,0,0,39838.6381944444,2009-01-25,15:19:00
22.8141583333333,108.334691666667,0,0,39838.6382523148,2009-01-25,15:19:05
22.814215,108.334715,0,0,39838.6383101852,2009-01-25,15:19:10
22.8142916666667,108.334743333333,0,0,39838.6383680556,2009-01-25,15:19:15
22.8143183333333,108.334733333333,0,0,39838.6384259259,2009-01-25,15:19:20
22.814315,108.334723333333,0,0,39838.6384837963,2009-01-25,15:19:25
22.814355,108.334705,0,0,39838.6385416667,2009-01-25,15:19:30
22.8143966666667,108.334681666667,0,0,39838.638599537,2009-01-25,15:19:35
22.8144216666667,108.334646666667,0,0,39838.6386574074,2009-01-25,15:19:40
22.8144333333333,108.334611666667,0,0,39838.6387152778,2009-01-25,15:19:45
22.81444,108.33461,0,0,39838.6387731481,2009-01-25,15:19:50
22.81444,108.33461,0,0,39838.6388078704,2009-01-25,15:19:53
22.8144383333333,108.334603333333,0,0,39838.6388310185,2009-01-25,15:19:55
22.8144666666667,108.334573333333,0,0,39838.6388888889,2009-01-25,15:20:00
22.8143966666667,108.334541666667,0,0,39838.6389467593,2009-01-25,15:20:05
22.81436,108.334506666667,0,0,39838.6390046296,2009-01-25,15:20:10
22.8142883333333,108.334473333333,0,0,39838.6390625,2009-01-25,15:20:15
22.8142683333333,108.334456666667,0,0,39838.6391203704,2009-01-25,15:20:20
22.81426,108.334443333333,0,0,39838.6391782407,2009-01-25,15:20:25
22.8142333333333,108.334366666667,0,0,39838.6392361111,2009-01-25,15:20:30
22.8141166666667,108.334103333333,0,0,39838.6438078704,2009-01-25,15:27:05
22.8141083333333,108.33409,0,0,39838.6438657407,2009-01-25,15:27:10
22.8141233333333,108.334091666667,0,0,39838.6439236111,2009-01-25,15:27:15
22.8141366666667,108.334081666667,0,0,39838.6439814815,2009-01-25,15:27:20
22.8141333333333,108.334083333333,0,0,39838.6440393519,2009-01-25,15:27:25
22.814135,108.33408,0,0,39838.6440972222,2009-01-25,15:27:30
22.814135,108.33408,0,0,39838.6441550926,2009-01-25,15:27:35
22.8141366666667,108.334083333333,0,0,39838.644212963,2009-01-25,15:27:40
22.8141366666667,108.334083333333,0,0,39838.6442476852,2009-01-25,15:27:43
22.8141366666667,108.334081666667,0,0,39838.6442708333,2009-01-25,15:27:45
22.8141466666667,108.334081666667,0,0,39838.6443287037,2009-01-25,15:27:50
22.814165,108.334076666667,0,0,39838.6443865741,2009-01-25,15:27:55
22.8141816666667,108.334066666667,0,0,39838.6444444444,2009-01-25,15:28:00
22.814195,108.334063333333,0,0,39838.6445023148,2009-01-25,15:28:05
22.8142033333333,108.334058333333,0,0,39838.6445601852,2009-01-25,15:28:10
22.8142033333333,108.334055,0,0,39838.6446180556,2009-01-25,15:28:15
22.8142033333333,108.334055,0,0,39838.6446527778,2009-01-25,15:28:18
22.8142016666667,108.334048333333,0,0,39838.6446759259,2009-01-25,15:28:20
22.8142183333333,108.33405,0,0,39838.6447337963,2009-01-25,15:28:25
22.8142383333333,108.334053333333,0,0,39838.6447916667,2009-01-25,15:28:30
22.8142333333333,108.334058333333,0,0,39838.644849537,2009-01-25,15:28:35
22.8142316666667,108.334056666667,0,0,39838.6449074074,2009-01-25,15:28:40
22.81423,108.33405,0,0,39838.6449652778,2009-01-25,15:28:45
22.81423,108.334048333333,0,0,39838.6450231481,2009-01-25,15:28:50
22.81423,108.33405,0,0,39838.6450810185,2009-01-25,15:28:55
22.81423,108.33405,0,0,39838.6451157407,2009-01-25,15:28:58
22.81423,108.334051666667,0,0,39838.6451388889,2009-01-25,15:29:00
22.814275,108.33407,0,0,39838.6451967593,2009-01-25,15:29:05
22.8143033333333,108.334081666667,0,0,39838.6452546296,2009-01-25,15:29:10
22.8143466666667,108.334085,0,0,39838.6453125,2009-01-25,15:29:15
22.8143666666667,108.334095,0,0,39838.6453703704,2009-01-25,15:29:20
22.8143666666667,108.334095,0,0,39838.6454050926,2009-01-25,15:29:23
22.814365,108.33409,0,0,39838.6454282407,2009-01-25,15:29:25
22.8143533333333,108.334083333333,0,0,39838.6454861111,2009-01-25,15:29:30
22.8142883333333,108.334056666667,0,0,39838.6455439815,2009-01-25,15:29:35
22.8142266666667,108.334036666667,0,0,39838.6456018519,2009-01-25,15:29:40
22.814235,108.33402,0,0,39838.6456597222,2009-01-25,15:29:45
22.814235,108.334018333333,0,0,39838.6457175926,2009-01-25,15:29:50
22.814235,108.334016666667,0,0,39838.645775463,2009-01-25,15:29:55
22.814235,108.334013333333,0,0,39838.6458333333,2009-01-25,15:30:00
22.814235,108.334011666667,0,0,39838.6458912037,2009-01-25,15:30:05
22.8142333333333,108.334003333333,0,0,39838.6459490741,2009-01-25,15:30:10
22.8142333333333,108.334003333333,0,0,39838.6459837963,2009-01-25,15:30:13
22.814235,108.333998333333,0,0,39838.6460069444,2009-01-25,15:30:15
22.81428,108.334006666667,0,0,39838.6460648148,2009-01-25,15:30:20
22.8143016666667,108.334016666667,0,0,39838.6461226852,2009-01-25,15:30:25
22.8142766666667,108.334025,0,0,39838.6461805556,2009-01-25,15:30:30
22.81426,108.334025,0,0,39838.6462384259,2009-01-25,15:30:35
22.81426,108.334025,0,0,39838.6462731481,2009-01-25,15:30:38
22.814255,108.334018333333,0,0,39838.6462962963,2009-01-25,15:30:40
22.8142166666667,108.33401,0,0,39838.6463541667,2009-01-25,15:30:45
22.8142033333333,108.33402,0,0,39838.646412037,2009-01-25,15:30:50
22.8142133333333,108.334028333333,0,0,39838.6464699074,2009-01-25,15:30:55
22.8142216666667,108.334041666667,0,0,39838.6465277778,2009-01-25,15:31:00
22.81422,108.334038333333,0,0,39838.6465856481,2009-01-25,15:31:05
22.8142183333333,108.334033333333,0,0,39838.6466435185,2009-01-25,15:31:10
22.8142183333333,108.334033333333,0,0,39838.6466782407,2009-01-25,15:31:13
22.8142183333333,108.334033333333,0,0,39838.6467013889,2009-01-25,15:31:15
22.8141566666667,108.334043333333,0,0,39838.6467592593,2009-01-25,15:31:20
22.8141166666667,108.33404,0,0,39838.6468171296,2009-01-25,15:31:25
22.8140933333333,108.334043333333,0,0,39838.646875,2009-01-25,15:31:30
22.8141116666667,108.334056666667,0,0,39838.6469328704,2009-01-25,15:31:35
22.8141633333333,108.334053333333,0,0,39838.6469907407,2009-01-25,15:31:40
22.814175,108.334041666667,0,0,39838.6470486111,2009-01-25,15:31:45
22.8141483333333,108.334023333333,0,0,39838.6471064815,2009-01-25,15:31:50
22.8141383333333,108.334013333333,0,0,39838.6471643519,2009-01-25,15:31:55
22.8141366666667,108.334005,0,0,39838.6472222222,2009-01-25,15:32:00
22.814135,108.333998333333,0,0,39838.6472800926,2009-01-25,15:32:05
22.814135,108.333998333333,0,0,39838.6473148148,2009-01-25,15:32:08
22.8141333333333,108.33399,0,0,39838.647337963,2009-01-25,15:32:10
22.8141116666667,108.33399,0,0,39838.6473958333,2009-01-25,15:32:15
22.8141116666667,108.333993333333,0,0,39838.6474537037,2009-01-25,15:32:20
22.8141116666667,108.333991666667,0,0,39838.6475115741,2009-01-25,15:32:25
22.8141116666667,108.333993333333,0,0,39838.6475694444,2009-01-25,15:32:30
22.8141116666667,108.333998333333,0,0,39838.6476273148,2009-01-25,15:32:35
22.8141133333333,108.333998333333,0,0,39838.6476851852,2009-01-25,15:32:40
22.8141133333333,108.333998333333,0,0,39838.6477430556,2009-01-25,15:32:45
22.8141133333333,108.333998333333,0,0,39838.6477777778,2009-01-25,15:32:48
22.8141133333333,108.334001666667,0,0,39838.6478009259,2009-01-25,15:32:50
22.8141133333333,108.334011666667,0,0,39838.6478587963,2009-01-25,15:32:55
22.81411,108.33403,0,0,39838.6479166667,2009-01-25,15:33:00
22.81411,108.33404,0,0,39838.647974537,2009-01-25,15:33:05
22.8141083333333,108.334045,0,0,39838.6480324074,2009-01-25,15:33:10
22.8141083333333,108.334041666667,0,0,39838.6480902778,2009-01-25,15:33:15
22.8141083333333,108.334036666667,0,0,39838.6481481481,2009-01-25,15:33:20
22.8141066666667,108.334036666667,0,0,39838.6482060185,2009-01-25,15:33:25
22.8141066666667,108.334036666667,0,0,39838.6482407407,2009-01-25,15:33:28
22.8141066666667,108.334036666667,0,0,39838.6482638889,2009-01-25,15:33:30
22.81411,108.33405,0,0,39838.6483217593,2009-01-25,15:33:35
22.81411,108.33405,0,0,39838.6483564815,2009-01-25,15:33:38
22.81411,108.334053333333,0,0,39838.6483796296,2009-01-25,15:33:40
22.81411,108.334043333333,0,0,39838.6484375,2009-01-25,15:33:45
22.8138566666667,108.334015,0,0,39838.6513310185,2009-01-25,15:37:55
22.813835,108.333996666667,0,0,39838.6513888889,2009-01-25,15:38:00
22.81383,108.333981666667,0,0,39838.6514467593,2009-01-25,15:38:05
22.81382,108.333973333333,0,0,39838.6515046296,2009-01-25,15:38:10
22.8137966666667,108.333956666667,0,0,39838.6515625,2009-01-25,15:38:15
22.813785,108.333943333333,0,0,39838.6516203704,2009-01-25,15:38:20
22.8137966666667,108.333965,0,0,39838.6516782407,2009-01-25,15:38:25
22.8137966666667,108.333965,0,0,39838.651712963,2009-01-25,15:38:28
22.813805,108.333971666667,0,0,39838.6517361111,2009-01-25,15:38:30
22.81382,108.33399,0,0,39838.6517939815,2009-01-25,15:38:35
22.813835,108.333981666667,0,0,39838.6518518519,2009-01-25,15:38:40
22.813845,108.333956666667,0,0,39838.6519097222,2009-01-25,15:38:45
22.813865,108.33393,0,0,39838.6519675926,2009-01-25,15:38:50
22.8139016666667,108.333941666667,0,0,39838.652025463,2009-01-25,15:38:55
22.8139283333333,108.333958333333,0,0,39838.6520833333,2009-01-25,15:39:00
22.8139466666667,108.333978333333,0,0,39838.6521412037,2009-01-25,15:39:05
22.813945,108.334015,0,0,39838.6521990741,2009-01-25,15:39:10
22.8139366666667,108.33404,0,0,39838.6522569444,2009-01-25,15:39:15
22.813935,108.33405,0,0,39838.6523148148,2009-01-25,15:39:20
22.8139366666667,108.334051666667,0,0,39838.6523726852,2009-01-25,15:39:25
22.8139383333333,108.334051666667,0,0,39838.6524305556,2009-01-25,15:39:30
22.8139366666667,108.334043333333,0,0,39838.6524884259,2009-01-25,15:39:35
22.8139366666667,108.334043333333,0,0,39838.6525231482,2009-01-25,15:39:38
22.8139383333333,108.334038333333,0,0,39838.6525462963,2009-01-25,15:39:40
22.8139783333333,108.334041666667,0,0,39838.6526041667,2009-01-25,15:39:45
22.8139783333333,108.334041666667,0,0,39838.6526388889,2009-01-25,15:39:48
22.81398,108.33404,0,0,39838.652662037,2009-01-25,15:39:50
22.8139983333333,108.334071666667,0,0,39838.6527199074,2009-01-25,15:39:55
22.8139966666667,108.334096666667,0,0,39838.6527777778,2009-01-25,15:40:00
22.8139966666667,108.334096666667,0,0,39838.6528125,2009-01-25,15:40:03
22.8139983333333,108.33409,0,0,39838.6528356481,2009-01-25,15:40:05
22.8139916666667,108.334063333333,0,0,39838.6528935185,2009-01-25,15:40:10
22.8139933333333,108.334081666667,0,0,39838.6529513889,2009-01-25,15:40:15
22.813995,108.33413,0,0,39838.6530092593,2009-01-25,15:40:20
22.8139783333333,108.334166666667,0,0,39838.6530671296,2009-01-25,15:40:25
22.81396,108.334183333333,0,0,39838.653125,2009-01-25,15:40:30
22.8139483333333,108.334183333333,0,0,39838.6531828704,2009-01-25,15:40:35
22.8139483333333,108.334183333333,0,0,39838.6532175926,2009-01-25,15:40:38
22.8139483333333,108.33418,0,0,39838.6532407407,2009-01-25,15:40:40
22.813915,108.33412,0,0,39838.6532986111,2009-01-25,15:40:45
22.8138766666667,108.334088333333,0,0,39838.6533564815,2009-01-25,15:40:50
22.8138566666667,108.334078333333,0,0,39838.6534143519,2009-01-25,15:40:55
22.8138566666667,108.334078333333,0,0,39838.6534722222,2009-01-25,15:41:00
22.8138566666667,108.334078333333,0,0,39838.6535069444,2009-01-25,15:41:03
22.8138516666667,108.33408,0,0,39838.6535300926,2009-01-25,15:41:05
22.8138616666667,108.33407,0,0,39838.653587963,2009-01-25,15:41:10
22.8138583333333,108.334058333333,0,0,39838.6536458333,2009-01-25,15:41:15
22.8138566666667,108.334046666667,0,0,39838.6537037037,2009-01-25,15:41:20
22.813855,108.334043333333,0,0,39838.6537615741,2009-01-25,15:41:25
22.813855,108.334043333333,0,0,39838.6537962963,2009-01-25,15:41:28
22.8138533333333,108.334036666667,0,0,39838.6538194444,2009-01-25,15:41:30
22.8138216666667,108.334038333333,0,0,39838.6538773148,2009-01-25,15:41:35
22.8137983333333,108.334046666667,0,0,39838.6539351852,2009-01-25,15:41:40
22.8137983333333,108.334046666667,0,0,39838.6539699074,2009-01-25,15:41:43
22.8138066666667,108.334053333333,0,0,39838.6539930556,2009-01-25,15:41:45
22.8138366666667,108.334066666667,0,0,39838.6540509259,2009-01-25,15:41:50
22.8140666666667,108.33417,0,0,39838.6561342593,2009-01-25,15:44:50
22.81417,108.334173333333,0,0,39838.6561921296,2009-01-25,15:44:55
22.8141866666667,108.334141666667,0,0,39838.65625,2009-01-25,15:45:00
22.8141866666667,108.334141666667,0,0,39838.6562847222,2009-01-25,15:45:03
22.8141816666667,108.334136666667,0,0,39838.6563078704,2009-01-25,15:45:05
22.8141883333333,108.334126666667,0,0,39838.6563657407,2009-01-25,15:45:10
22.8141916666667,108.334118333333,0,0,39838.6564236111,2009-01-25,15:45:15
22.81419,108.33411,0,0,39838.6564814815,2009-01-25,15:45:20
22.81419,108.33411,0,0,39838.6565162037,2009-01-25,15:45:23
22.8141883333333,108.334105,0,0,39838.6565393518,2009-01-25,15:45:25
22.814175,108.334103333333,0,0,39838.6565972222,2009-01-25,15:45:30
22.8141316666667,108.334105,0,0,39838.6566550926,2009-01-25,15:45:35
22.81412,108.334098333333,0,0,39838.656712963,2009-01-25,15:45:40
22.8141183333333,108.334088333333,0,0,39838.6567708333,2009-01-25,15:45:45
22.8141166666667,108.334086666667,0,0,39838.6568287037,2009-01-25,15:45:50
22.8141166666667,108.334086666667,0,0,39838.6568634259,2009-01-25,15:45:53
22.8141133333333,108.334081666667,0,0,39838.6568865741,2009-01-25,15:45:55
22.8141083333333,108.334071666667,0,0,39838.6569444444,2009-01-25,15:46:00
22.8141083333333,108.334071666667,0,0,39838.6569791667,2009-01-25,15:46:03
22.814105,108.334065,0,0,39838.6570023148,2009-01-25,15:46:05
22.8140833333333,108.33407,0,0,39838.6570601852,2009-01-25,15:46:10
22.8140833333333,108.33407,0,0,39838.6570949074,2009-01-25,15:46:13
22.8140816666667,108.334078333333,0,0,39838.6571180556,2009-01-25,15:46:15
22.814075,108.33409,0,0,39838.6571759259,2009-01-25,15:46:20
22.81408,108.334103333333,0,0,39838.6572337963,2009-01-25,15:46:25
22.814065,108.334088333333,0,0,39838.6572916667,2009-01-25,15:46:30
22.8140616666667,108.334083333333,0,0,39838.657349537,2009-01-25,15:46:35
22.81406,108.334078333333,0,0,39838.6574074074,2009-01-25,15:46:40
22.81406,108.334078333333,0,0,39838.6574652778,2009-01-25,15:46:45
22.8140616666667,108.33408,0,0,39838.6575231481,2009-01-25,15:46:50
22.8140616666667,108.334083333333,0,0,39838.6575810185,2009-01-25,15:46:55
22.8140616666667,108.334086666667,0,0,39838.6576388889,2009-01-25,15:47:00
22.8140616666667,108.334088333333,0,0,39838.6576967593,2009-01-25,15:47:05
22.8140633333333,108.334088333333,0,0,39838.6577546296,2009-01-25,15:47:10
22.8140616666667,108.334085,0,0,39838.6578125,2009-01-25,15:47:15
22.8140616666667,108.334076666667,0,0,39838.6578703704,2009-01-25,15:47:20
22.8140616666667,108.334076666667,0,0,39838.6579050926,2009-01-25,15:47:23
22.8140633333333,108.334076666667,0,0,39838.6579282407,2009-01-25,15:47:25
22.8140916666667,108.334068333333,0,0,39838.6579861111,2009-01-25,15:47:30
22.81408,108.334056666667,0,0,39838.6580439815,2009-01-25,15:47:35
22.81414,108.33406,0,0,39838.6581018518,2009-01-25,15:47:40
22.8141433333333,108.334061666667,0,0,39838.6581597222,2009-01-25,15:47:45
22.8141433333333,108.334056666667,0,0,39838.6582175926,2009-01-25,15:47:50
22.8141433333333,108.334056666667,0,0,39838.658275463,2009-01-25,15:47:55
22.8141433333333,108.334056666667,0,0,39838.6583333333,2009-01-25,15:48:00
22.814145,108.33406,0,0,39838.6583912037,2009-01-25,15:48:05
22.8141466666667,108.334061666667,0,0,39838.6584490741,2009-01-25,15:48:10
22.8141433333333,108.334058333333,0,0,39838.6585069444,2009-01-25,15:48:15
22.814135,108.334056666667,0,0,39838.6585648148,2009-01-25,15:48:20
22.8141333333333,108.334053333333,0,0,39838.6586226852,2009-01-25,15:48:25
22.8141333333333,108.334055,0,0,39838.6586805556,2009-01-25,15:48:30
22.8141316666667,108.334056666667,0,0,39838.6587384259,2009-01-25,15:48:35
22.8141316666667,108.334056666667,0,0,39838.6587731481,2009-01-25,15:48:38
22.81413,108.334056666667,0,0,39838.6587962963,2009-01-25,15:48:40
22.8141416666667,108.334086666667,0,0,39838.6588541667,2009-01-25,15:48:45
22.814145,108.334126666667,0,0,39838.658912037,2009-01-25,15:48:50
22.8141683333333,108.334153333333,0,0,39838.6589699074,2009-01-25,15:48:55
22.81416,108.334173333333,0,0,39838.6590277778,2009-01-25,15:49:00
22.81416,108.334173333333,0,0,39838.6590625,2009-01-25,15:49:03
22.81416,108.334175,0,0,39838.6590856481,2009-01-25,15:49:05
22.8141866666667,108.3342,0,0,39838.6591435185,2009-01-25,15:49:10
22.8142216666667,108.334215,0,0,39838.6592013889,2009-01-25,15:49:15
22.8142316666667,108.33419,0,0,39838.6592592593,2009-01-25,15:49:20
22.8142066666667,108.334166666667,0,0,39838.6593171296,2009-01-25,15:49:25
22.8140916666667,108.334133333333,0,0,39838.659375,2009-01-25,15:49:30
22.81401,108.334116666667,0,0,39838.6594328704,2009-01-25,15:49:35
22.8140233333333,108.33409,0,0,39838.6594907407,2009-01-25,15:49:40
22.8140066666667,108.334076666667,0,0,39838.6595486111,2009-01-25,15:49:45
22.8139383333333,108.334071666667,0,0,39838.6596064815,2009-01-25,15:49:50
22.8138566666667,108.334071666667,0,0,39838.6596643519,2009-01-25,15:49:55
22.8138766666667,108.334065,0,0,39838.6597222222,2009-01-25,15:50:00
22.81389,108.334061666667,0,0,39838.6597800926,2009-01-25,15:50:05
22.8137983333333,108.334065,0,0,39838.659837963,2009-01-25,15:50:10
22.8138666666667,108.334061666667,0,0,39838.6598958333,2009-01-25,15:50:15
22.813945,108.334073333333,0,0,39838.6599537037,2009-01-25,15:50:20
22.813905,108.334066666667,0,0,39838.6600115741,2009-01-25,15:50:25
22.813905,108.334066666667,0,0,39838.6600462963,2009-01-25,15:50:28
22.8138966666667,108.334065,0,0,39838.6600694444,2009-01-25,15:50:30
22.8139033333333,108.334051666667,0,0,39838.6601273148,2009-01-25,15:50:35
22.8139033333333,108.334051666667,0,0,39838.660162037,2009-01-25,15:50:38
22.8139083333333,108.334051666667,0,0,39838.6601851852,2009-01-25,15:50:40
22.81393,108.334053333333,0,0,39838.6602430556,2009-01-25,15:50:45
22.8139,108.33404,0,0,39838.6603009259,2009-01-25,15:50:50
22.813885,108.334035,0,0,39838.6603587963,2009-01-25,15:50:55
22.813885,108.334035,0,0,39838.6603935185,2009-01-25,15:50:58
22.81388,108.33404,0,0,39838.6604166667,2009-01-25,15:51:00
22.81389,108.334035,0,0,39838.660474537,2009-01-25,15:51:05
22.8138983333333,108.334045,0,0,39838.6605324074,2009-01-25,15:51:10
22.81398,108.334071666667,0,0,39838.6605902778,2009-01-25,15:51:15
22.8140883333333,108.334076666667,0,0,39838.6606481481,2009-01-25,15:51:20
22.814145,108.33409,0,0,39838.6607060185,2009-01-25,15:51:25
22.8142466666667,108.334068333333,0,0,39838.6607638889,2009-01-25,15:51:30
22.814275,108.334053333333,0,0,39838.6608217593,2009-01-25,15:51:35
22.8142883333333,108.334066666667,0,0,39838.6608796296,2009-01-25,15:51:40
22.8142883333333,108.334066666667,0,0,39838.6609143519,2009-01-25,15:51:43
22.8142866666667,108.334068333333,0,0,39838.6609375,2009-01-25,15:51:45
22.81428,108.334056666667,0,0,39838.6609953704,2009-01-25,15:51:50
22.8142633333333,108.334038333333,0,0,39838.6610532407,2009-01-25,15:51:55
22.8141483333333,108.334015,0,0,39838.6611111111,2009-01-25,15:52:00
22.8140333333333,108.334013333333,0,0,39838.6611689815,2009-01-25,15:52:05
22.8140183333333,108.333983333333,0,0,39838.6612268519,2009-01-25,15:52:10
22.8140283333333,108.33395,0,0,39838.6612847222,2009-01-25,15:52:15
22.8140033333333,108.33394,0,0,39838.6613425926,2009-01-25,15:52:20
22.8139416666667,108.333945,0,0,39838.661400463,2009-01-25,15:52:25
22.8139133333333,108.33397,0,0,39838.6614583333,2009-01-25,15:52:30
22.8139133333333,108.33397,0,0,39838.6614930556,2009-01-25,15:52:33
22.8139116666667,108.333961666667,0,0,39838.6615162037,2009-01-25,15:52:35
22.813895,108.33396,0,0,39838.6615740741,2009-01-25,15:52:40
22.8140016666667,108.33405,0,0,39838.6643518518,2009-01-25,15:56:40
22.8141716666667,108.334083333333,0,0,39838.6644097222,2009-01-25,15:56:45
22.8143283333333,108.334128333333,0,0,39838.6644675926,2009-01-25,15:56:50
22.8143516666667,108.334173333333,0,0,39838.664525463,2009-01-25,15:56:55
22.81424,108.33419,0,0,39838.6645833333,2009-01-25,15:57:00
22.8141633333333,108.334165,0,0,39838.6646412037,2009-01-25,15:57:05
22.8141266666667,108.334143333333,0,0,39838.6646990741,2009-01-25,15:57:10
22.8141266666667,108.334143333333,0,0,39838.6647337963,2009-01-25,15:57:13
22.81413,108.334143333333,0,0,39838.6647569444,2009-01-25,15:57:15
22.8141083333333,108.334133333333,0,0,39838.6648148148,2009-01-25,15:57:20
22.8141033333333,108.334128333333,0,0,39838.6648726852,2009-01-25,15:57:25
22.8141033333333,108.334128333333,0,0,39838.6649074074,2009-01-25,15:57:28
22.8141016666667,108.33412,0,0,39838.6649305556,2009-01-25,15:57:30
22.8141016666667,108.33411,0,0,39838.6649884259,2009-01-25,15:57:35
22.8141016666667,108.334105,0,0,39838.6650462963,2009-01-25,15:57:40
22.8141016666667,108.334105,0,0,39838.6650810185,2009-01-25,15:57:43
22.8141016666667,108.334103333333,0,0,39838.6651041667,2009-01-25,15:57:45
22.8141016666667,108.334115,0,0,39838.665162037,2009-01-25,15:57:50
22.8141016666667,108.334123333333,0,0,39838.6652199074,2009-01-25,15:57:55
22.8141,108.334118333333,0,0,39838.6652777778,2009-01-25,15:58:00
22.8141016666667,108.33412,0,0,39838.6653356481,2009-01-25,15:58:05
22.8141033333333,108.334128333333,0,0,39838.6653935185,2009-01-25,15:58:10
22.8141033333333,108.334128333333,0,0,39838.6654282407,2009-01-25,15:58:13
22.814105,108.334131666667,0,0,39838.6654513889,2009-01-25,15:58:15
22.8141033333333,108.33412,0,0,39838.6655092593,2009-01-25,15:58:20
22.8141033333333,108.334116666667,0,0,39838.6655671296,2009-01-25,15:58:25
22.814105,108.334118333333,0,0,39838.665625,2009-01-25,15:58:30
22.814105,108.334118333333,0,0,39838.6656597222,2009-01-25,15:58:33
22.814105,108.334123333333,0,0,39838.6656828704,2009-01-25,15:58:35
22.8141083333333,108.334133333333,0,0,39838.6657407407,2009-01-25,15:58:40
22.8141233333333,108.334148333333,0,0,39838.6657986111,2009-01-25,15:58:45
22.81422,108.334143333333,0,0,39838.6658564815,2009-01-25,15:58:50
22.814245,108.334111666667,0,0,39838.6659143518,2009-01-25,15:58:55
22.814285,108.334081666667,0,0,39838.6659722222,2009-01-25,15:59:00
22.8142783333333,108.334055,0,0,39838.6660300926,2009-01-25,15:59:05
22.8142983333333,108.334035,0,0,39838.666087963,2009-01-25,15:59:10
22.81429,108.334038333333,0,0,39838.6661458333,2009-01-25,15:59:15
22.81429,108.334038333333,0,0,39838.6661805556,2009-01-25,15:59:18
22.81429,108.334041666667,0,0,39838.6662037037,2009-01-25,15:59:20
22.8143,108.334056666667,0,0,39838.6662615741,2009-01-25,15:59:25
22.8143266666667,108.334081666667,0,0,39838.6663194444,2009-01-25,15:59:30
22.8143033333333,108.334116666667,0,0,39838.6663773148,2009-01-25,15:59:35
22.81428,108.334133333333,0,0,39838.6664351852,2009-01-25,15:59:40
22.81428,108.334133333333,0,0,39838.6664699074,2009-01-25,15:59:43
22.8142766666667,108.334126666667,0,0,39838.6664930556,2009-01-25,15:59:45
22.8142,108.33413,0,0,39838.6665509259,2009-01-25,15:59:50
22.8141383333333,108.334135,0,0,39838.6666087963,2009-01-25,15:59:55
22.8141466666667,108.334138333333,0,0,39838.6666666667,2009-01-25,16:00:00
22.8141466666667,108.33414,0,0,39838.666724537,2009-01-25,16:00:05
22.8141466666667,108.33414,0,0,39838.6667592593,2009-01-25,16:00:08
22.8141466666667,108.33414,0,0,39838.6667824074,2009-01-25,16:00:10
22.814115,108.334118333333,0,0,39838.6668402778,2009-01-25,16:00:15
22.8141133333333,108.334116666667,0,0,39838.6668981481,2009-01-25,16:00:20
22.8141116666667,108.334116666667,0,0,39838.6669560185,2009-01-25,16:00:25
22.81411,108.334118333333,0,0,39838.6670138889,2009-01-25,16:00:30
22.81411,108.334118333333,0,0,39838.6670486111,2009-01-25,16:00:33
22.81411,108.33412,0,0,39838.6670717593,2009-01-25,16:00:35
22.8140733333333,108.334101666667,0,0,39838.6671296296,2009-01-25,16:00:40
22.81405,108.334108333333,0,0,39838.6671875,2009-01-25,16:00:45
22.814035,108.33411,0,0,39838.6672453704,2009-01-25,16:00:50
22.8140133333333,108.334083333333,0,0,39838.6673032407,2009-01-25,16:00:55
22.8139866666667,108.33406,0,0,39838.6673611111,2009-01-25,16:01:00
22.814,108.334063333333,0,0,39838.6674189815,2009-01-25,16:01:05
22.814,108.334056666667,0,0,39838.6674768519,2009-01-25,16:01:10
22.814,108.334056666667,0,0,39838.6675115741,2009-01-25,16:01:13
22.8140016666667,108.33406,0,0,39838.6675347222,2009-01-25,16:01:15
22.8140083333333,108.334093333333,0,0,39838.6675925926,2009-01-25,16:01:20
22.8140433333333,108.3341,0,0,39838.667650463,2009-01-25,16:01:25
22.8140566666667,108.3341,0,0,39838.6677083333,2009-01-25,16:01:30
22.8141183333333,108.33413,0,0,39838.6677662037,2009-01-25,16:01:35
22.8141566666667,108.334156666667,0,0,39838.6678240741,2009-01-25,16:01:40
22.814165,108.334153333333,0,0,39838.6678819444,2009-01-25,16:01:45
22.8141633333333,108.334153333333,0,0,39838.6679398148,2009-01-25,16:01:50
22.8141633333333,108.334155,0,0,39838.6679976852,2009-01-25,16:01:55
22.814165,108.334153333333,0,0,39838.6680555556,2009-01-25,16:02:00
22.814165,108.334153333333,0,0,39838.6680902778,2009-01-25,16:02:03
22.8141666666667,108.334155,0,0,39838.6681134259,2009-01-25,16:02:05
22.8141666666667,108.334175,0,0,39838.6681712963,2009-01-25,16:02:10
22.8141666666667,108.334175,0,0,39838.6682060185,2009-01-25,16:02:13
22.81416,108.334173333333,0,0,39838.6682291667,2009-01-25,16:02:15
22.8141416666667,108.334163333333,0,0,39838.668287037,2009-01-25,16:02:20
22.8141416666667,108.334163333333,0,0,39838.6683217593,2009-01-25,16:02:23
22.81414,108.334161666667,0,0,39838.6683449074,2009-01-25,16:02:25
22.8141116666667,108.334156666667,0,0,39838.6684027778,2009-01-25,16:02:30
22.8140716666667,108.334153333333,0,0,39838.6684606481,2009-01-25,16:02:35
22.8139933333333,108.334116666667,0,0,39838.6685185185,2009-01-25,16:02:40
22.8139483333333,108.334113333333,0,0,39838.6685763889,2009-01-25,16:02:45
22.8138933333333,108.334106666667,0,0,39838.6686342593,2009-01-25,16:02:50
22.8138233333333,108.334105,0,0,39838.6686921296,2009-01-25,16:02:55
22.81409,108.334123333333,0,0,39838.6753472222,2009-01-25,16:12:30
22.8141166666667,108.334126666667,0,0,39838.6754050926,2009-01-25,16:12:35
22.8140916666667,108.334115,0,0,39838.675462963,2009-01-25,16:12:40
22.8140733333333,108.334115,0,0,39838.6755208333,2009-01-25,16:12:45
22.814045,108.334128333333,0,0,39838.6755787037,2009-01-25,16:12:50
22.814035,108.334126666667,0,0,39838.6756365741,2009-01-25,16:12:55
22.8140533333333,108.334133333333,0,0,39838.6756944444,2009-01-25,16:13:00
22.8140733333333,108.334156666667,0,0,39838.6757523148,2009-01-25,16:13:05
22.8140866666667,108.33415,0,0,39838.6758101852,2009-01-25,16:13:10
22.81406,108.334143333333,0,0,39838.6758680556,2009-01-25,16:13:15
22.814015,108.334151666667,0,0,39838.6759259259,2009-01-25,16:13:20
22.8139816666667,108.334173333333,0,0,39838.6759837963,2009-01-25,16:13:25
22.8140233333333,108.33419,0,0,39838.6760416667,2009-01-25,16:13:30
22.814025,108.334196666667,0,0,39838.676099537,2009-01-25,16:13:35
22.814025,108.3342,0,0,39838.6761574074,2009-01-25,16:13:40
22.814025,108.334201666667,0,0,39838.6762152778,2009-01-25,16:13:45
22.8140233333333,108.334196666667,0,0,39838.6762731481,2009-01-25,16:13:50
22.814025,108.334191666667,0,0,39838.6763310185,2009-01-25,16:13:55
22.814025,108.33419,0,0,39838.6763888889,2009-01-25,16:14:00
22.8140266666667,108.334185,0,0,39838.6764467593,2009-01-25,16:14:05
22.8140266666667,108.334185,0,0,39838.6764814815,2009-01-25,16:14:08
22.8140283333333,108.334185,0,0,39838.6765046296,2009-01-25,16:14:10
22.8140666666667,108.334181666667,0,0,39838.6765625,2009-01-25,16:14:15
22.8141083333333,108.334176666667,0,0,39838.6766203704,2009-01-25,16:14:20
22.8141133333333,108.334161666667,0,0,39838.6766782407,2009-01-25,16:14:25
22.8141133333333,108.334161666667,0,0,39838.676712963,2009-01-25,16:14:28
22.8141133333333,108.334155,0,0,39838.6767361111,2009-01-25,16:14:30
22.8141133333333,108.334145,0,0,39838.6767939815,2009-01-25,16:14:35
22.8141333333333,108.334125,0,0,39838.6768518519,2009-01-25,16:14:40
22.8141466666667,108.334121666667,0,0,39838.6769097222,2009-01-25,16:14:45
22.81417,108.334118333333,0,0,39838.6769675926,2009-01-25,16:14:50
22.814175,108.334118333333,0,0,39838.677025463,2009-01-25,16:14:55
22.814175,108.334118333333,0,0,39838.6770601852,2009-01-25,16:14:58
22.81418,108.334126666667,0,0,39838.6770833333,2009-01-25,16:15:00
22.8141733333333,108.334108333333,0,0,39838.6771412037,2009-01-25,16:15:05
22.8141566666667,108.3341,0,0,39838.6771990741,2009-01-25,16:15:10
22.8141416666667,108.334083333333,0,0,39838.6772569444,2009-01-25,16:15:15
22.8141666666667,108.334053333333,0,0,39838.6773148148,2009-01-25,16:15:20
22.8141966666667,108.334068333333,0,0,39838.6773726852,2009-01-25,16:15:25
22.81423,108.334146666667,0,0,39838.6774305556,2009-01-25,16:15:30
22.8142483333333,108.334203333333,0,0,39838.6774884259,2009-01-25,16:15:35
22.8142433333333,108.33427,0,0,39838.6775462963,2009-01-25,16:15:40
22.8142333333333,108.334293333333,0,0,39838.6776041667,2009-01-25,16:15:45
22.814235,108.334271666667,0,0,39838.677662037,2009-01-25,16:15:50
22.8142466666667,108.334283333333,0,0,39838.6777199074,2009-01-25,16:15:55
22.8142616666667,108.334273333333,0,0,39838.6777777778,2009-01-25,16:16:00
22.8142616666667,108.334273333333,0,0,39838.6778125,2009-01-25,16:16:03
22.8142633333333,108.334268333333,0,0,39838.6778356481,2009-01-25,16:16:05
22.8142633333333,108.334258333333,0,0,39838.6778935185,2009-01-25,16:16:10
22.8142616666667,108.334253333333,0,0,39838.6779513889,2009-01-25,16:16:15
22.8142616666667,108.334253333333,0,0,39838.6779861111,2009-01-25,16:16:18
22.8142616666667,108.334256666667,0,0,39838.6780092593,2009-01-25,16:16:20
22.81426,108.334266666667,0,0,39838.6780671296,2009-01-25,16:16:25
22.8141933333333,108.334275,0,0,39838.678125,2009-01-25,16:16:30
22.8141583333333,108.334263333333,0,0,39838.6781828704,2009-01-25,16:16:35
22.8141533333333,108.334226666667,0,0,39838.6782407407,2009-01-25,16:16:40
22.8141366666667,108.334183333333,0,0,39838.6782986111,2009-01-25,16:16:45
22.814135,108.334183333333,0,0,39838.6783564815,2009-01-25,16:16:50
22.814135,108.334183333333,0,0,39838.6783912037,2009-01-25,16:16:53
22.8141366666667,108.334175,0,0,39838.6784143519,2009-01-25,16:16:55
22.8141366666667,108.334163333333,0,0,39838.6784722222,2009-01-25,16:17:00
22.8141366666667,108.334163333333,0,0,39838.6785069444,2009-01-25,16:17:03
22.8141383333333,108.334165,0,0,39838.6785300926,2009-01-25,16:17:05
22.81417,108.334155,0,0,39838.678587963,2009-01-25,16:17:10
22.8141583333333,108.334118333333,0,0,39838.6786458333,2009-01-25,16:17:15
22.8141783333333,108.33411,0,0,39838.6787037037,2009-01-25,16:17:20
22.814205,108.334115,0,0,39838.6787615741,2009-01-25,16:17:25
22.8142283333333,108.334125,0,0,39838.6788194444,2009-01-25,16:17:30
22.8142116666667,108.334116666667,0,0,39838.6788773148,2009-01-25,16:17:35
22.8141383333333,108.334098333333,0,0,39838.6789351852,2009-01-25,16:17:40
22.8140233333333,108.334071666667,0,0,39838.6789930556,2009-01-25,16:17:45
22.81392,108.334055,0,0,39838.6790509259,2009-01-25,16:17:50
22.8138766666667,108.334051666667,0,0,39838.6791087963,2009-01-25,16:17:55
22.81382,108.33403,0,0,39838.6791666667,2009-01-25,16:18:00
22.8138,108.334021666667,0,0,39838.679224537,2009-01-25,16:18:05
22.81376,108.333983333333,0,0,39838.6792824074,2009-01-25,16:18:10
22.81376,108.333983333333,0,0,39838.6793171296,2009-01-25,16:18:13
22.8137533333333,108.333983333333,0,0,39838.6793402778,2009-01-25,16:18:15
22.8137283333333,108.333988333333,0,0,39838.6793981481,2009-01-25,16:18:20
22.8137116666667,108.333981666667,0,0,39838.6794560185,2009-01-25,16:18:25
22.8137183333333,108.33393,0,0,39838.6795138889,2009-01-25,16:18:30
22.813725,108.333903333333,0,0,39838.6795717593,2009-01-25,16:18:35
22.8137283333333,108.333953333333,0,0,39838.6796296296,2009-01-25,16:18:40
22.8137833333333,108.334051666667,0,0,39838.6796875,2009-01-25,16:18:45
22.8138366666667,108.334193333333,0,0,39838.6797453704,2009-01-25,16:18:50
22.81386,108.334331666667,0,0,39838.6798032407,2009-01-25,16:18:55
22.8138833333333,108.334388333333,0,0,39838.6798611111,2009-01-25,16:19:00
22.8139083333333,108.334291666667,0,0,39838.6799189815,2009-01-25,16:19:05
22.813925,108.334251666667,0,0,39838.6799768518,2009-01-25,16:19:10
22.813935,108.334226666667,0,0,39838.6800347222,2009-01-25,16:19:15
22.8139266666667,108.334211666667,0,0,39838.6800925926,2009-01-25,16:19:20
22.81396,108.334216666667,0,0,39838.680150463,2009-01-25,16:19:25
22.8139566666667,108.334208333333,0,0,39838.6802083333,2009-01-25,16:19:30
22.8139566666667,108.334211666667,0,0,39838.6802662037,2009-01-25,16:19:35
22.8139566666667,108.334213333333,0,0,39838.6803240741,2009-01-25,16:19:40
22.8139583333333,108.334215,0,0,39838.6803819444,2009-01-25,16:19:45
22.81396,108.334221666667,0,0,39838.6804398148,2009-01-25,16:19:50
22.8139616666667,108.334226666667,0,0,39838.6804976852,2009-01-25,16:19:55
22.8139633333333,108.334225,0,0,39838.6805555556,2009-01-25,16:20:00
22.813965,108.334226666667,0,0,39838.6806134259,2009-01-25,16:20:05
22.813965,108.334226666667,0,0,39838.6806481481,2009-01-25,16:20:08
22.813965,108.334228333333,0,0,39838.6806712963,2009-01-25,16:20:10
22.8140033333333,108.334253333333,0,0,39838.6807291667,2009-01-25,16:20:15
22.8140083333333,108.334268333333,0,0,39838.680787037,2009-01-25,16:20:20
22.8140083333333,108.334268333333,0,0,39838.6808217593,2009-01-25,16:20:23
22.8140133333333,108.334263333333,0,0,39838.6808449074,2009-01-25,16:20:25
22.813955,108.33421,0,0,39838.6809027778,2009-01-25,16:20:30
22.8138733333333,108.33416,0,0,39838.6809606481,2009-01-25,16:20:35
22.8138116666667,108.334108333333,0,0,39838.6810185185,2009-01-25,16:20:40
22.8137633333333,108.334033333333,0,0,39838.6810763889,2009-01-25,16:20:45
22.8137416666667,108.333976666667,0,0,39838.6811342593,2009-01-25,16:20:50
22.8136866666667,108.333941666667,0,0,39838.6811921296,2009-01-25,16:20:55
22.81358,108.333898333333,0,0,39838.68125,2009-01-25,16:21:00
22.8135116666667,108.333883333333,0,0,39838.6813078704,2009-01-25,16:21:05
22.8135566666667,108.33391,0,0,39838.6813657407,2009-01-25,16:21:10
22.8135233333333,108.33392,0,0,39838.6814236111,2009-01-25,16:21:15
22.8135,108.333923333333,0,0,39838.6814814815,2009-01-25,16:21:20
22.8135083333333,108.333935,0,0,39838.6815393518,2009-01-25,16:21:25
22.8135816666667,108.334051666667,0,0,39838.6815972222,2009-01-25,16:21:30
22.81362,108.334105,0,0,39838.6816550926,2009-01-25,16:21:35
22.8136783333333,108.334131666667,0,0,39838.681712963,2009-01-25,16:21:40
22.813745,108.334123333333,0,0,39838.6817708333,2009-01-25,16:21:45
22.813775,108.334101666667,0,0,39838.6818287037,2009-01-25,16:21:50
22.8137616666667,108.334106666667,0,0,39838.6818865741,2009-01-25,16:21:55
22.8137616666667,108.334103333333,0,0,39838.6819444444,2009-01-25,16:22:00
22.8137616666667,108.334103333333,0,0,39838.6819791667,2009-01-25,16:22:03
22.813765,108.334103333333,0,0,39838.6820023148,2009-01-25,16:22:05
22.8137733333333,108.334135,0,0,39838.6820601852,2009-01-25,16:22:10
22.8137783333333,108.33416,0,0,39838.6821180556,2009-01-25,16:22:15
22.8137783333333,108.33416,0,0,39838.6821527778,2009-01-25,16:22:18
22.8137733333333,108.334158333333,0,0,39838.6821759259,2009-01-25,16:22:20
22.813785,108.334161666667,0,0,39838.6822337963,2009-01-25,16:22:25
22.8138883333333,108.334151666667,0,0,39838.6822916667,2009-01-25,16:22:30
22.8139566666667,108.334133333333,0,0,39838.682349537,2009-01-25,16:22:35
22.8140183333333,108.334133333333,0,0,39838.6824074074,2009-01-25,16:22:40
22.81403,108.334128333333,0,0,39838.6824652778,2009-01-25,16:22:45
22.8141216666667,108.334138333333,0,0,39838.6825231481,2009-01-25,16:22:50
22.8141683333333,108.334156666667,0,0,39838.6825810185,2009-01-25,16:22:55
22.8141766666667,108.33417,0,0,39838.6826388889,2009-01-25,16:23:00
22.8141766666667,108.33417,0,0,39838.6826967593,2009-01-25,16:23:05
22.8141766666667,108.334173333333,0,0,39838.6827546296,2009-01-25,16:23:10
22.8141766666667,108.334173333333,0,0,39838.6827893518,2009-01-25,16:23:13
22.8141733333333,108.33417,0,0,39838.6828125,2009-01-25,16:23:15
22.8141616666667,108.33416,0,0,39838.6828703704,2009-01-25,16:23:20
22.8141866666667,108.334158333333,0,0,39838.6829282407,2009-01-25,16:23:25
22.8141833333333,108.334171666667,0,0,39838.6829861111,2009-01-25,16:23:30
22.8141833333333,108.334171666667,0,0,39838.6830208333,2009-01-25,16:23:33
22.8141833333333,108.33417,0,0,39838.6830439815,2009-01-25,16:23:35
22.8141666666667,108.334176666667,0,0,39838.6831018519,2009-01-25,16:23:40
22.8141183333333,108.334183333333,0,0,39838.6831597222,2009-01-25,16:23:45
22.8140683333333,108.334193333333,0,0,39838.6832175926,2009-01-25,16:23:50
22.8140083333333,108.334185,0,0,39838.683275463,2009-01-25,16:23:55
22.8139483333333,108.334156666667,0,0,39838.6833333333,2009-01-25,16:24:00
22.8139116666667,108.334125,0,0,39838.6833912037,2009-01-25,16:24:05
22.8139566666667,108.334108333333,0,0,39838.6834490741,2009-01-25,16:24:10
22.8140433333333,108.3341,0,0,39838.6835069444,2009-01-25,16:24:15
22.8141216666667,108.334123333333,0,0,39838.6835648148,2009-01-25,16:24:20
22.81414,108.334136666667,0,0,39838.6836226852,2009-01-25,16:24:25
22.8140783333333,108.334128333333,0,0,39838.6836805556,2009-01-25,16:24:30
22.81399,108.334133333333,0,0,39838.6837384259,2009-01-25,16:24:35
22.8139383333333,108.334153333333,0,0,39838.6837962963,2009-01-25,16:24:40
22.81396,108.334171666667,0,0,39838.6838541667,2009-01-25,16:24:45
22.81396,108.334185,0,0,39838.683912037,2009-01-25,16:24:50
22.8140066666667,108.334151666667,0,0,39838.6839699074,2009-01-25,16:24:55
22.8140033333333,108.334126666667,0,0,39838.6840277778,2009-01-25,16:25:00
22.8139733333333,108.334135,0,0,39838.6840856481,2009-01-25,16:25:05
22.8139733333333,108.334135,0,0,39838.6841203704,2009-01-25,16:25:08
22.8139716666667,108.334135,0,0,39838.6841435185,2009-01-25,16:25:10
22.81396,108.334125,0,0,39838.6842013889,2009-01-25,16:25:15
22.8139116666667,108.334113333333,0,0,39838.6842592593,2009-01-25,16:25:20
22.813835,108.33411,0,0,39838.6843171296,2009-01-25,16:25:25
22.8136966666667,108.334136666667,0,0,39838.684375,2009-01-25,16:25:30
22.8135966666667,108.334151666667,0,0,39838.6844328704,2009-01-25,16:25:35
22.8135766666667,108.33416,0,0,39838.6844907407,2009-01-25,16:25:40
22.8135583333333,108.33416,0,0,39838.6845486111,2009-01-25,16:25:45
22.8135516666667,108.334148333333,0,0,39838.6846064815,2009-01-25,16:25:50
22.8135683333333,108.33413,0,0,39838.6846643519,2009-01-25,16:25:55
22.8135416666667,108.334128333333,0,0,39838.6847222222,2009-01-25,16:26:00
22.8135316666667,108.334153333333,0,0,39838.6847800926,2009-01-25,16:26:05
22.813545,108.334158333333,0,0,39838.684837963,2009-01-25,16:26:10
22.8136966666667,108.33417,0,0,39838.6848958333,2009-01-25,16:26:15
22.8138333333333,108.33418,0,0,39838.6849537037,2009-01-25,16:26:20
22.8138916666667,108.333901666667,0,0,39838.6886574074,2009-01-25,16:31:40
22.81391,108.333768333333,0,0,39838.6887152778,2009-01-25,16:31:45
22.8138883333333,108.333775,0,0,39838.6887731481,2009-01-25,16:31:50
22.8139683333333,108.333755,0,0,39838.6888310185,2009-01-25,16:31:55
22.8140833333333,108.333738333333,0,0,39838.6888888889,2009-01-25,16:32:00
22.8141716666667,108.333741666667,0,0,39838.6889467593,2009-01-25,16:32:05
22.8143066666667,108.33379,0,0,39838.6890046296,2009-01-25,16:32:10
22.8144733333333,108.333806666667,0,0,39838.6890625,2009-01-25,16:32:15
22.8145116666667,108.333835,0,0,39838.6891203704,2009-01-25,16:32:20
22.8144483333333,108.333895,0,0,39838.6891782407,2009-01-25,16:32:25
22.8143816666667,108.333936666667,0,0,39838.6892361111,2009-01-25,16:32:30
22.8143433333333,108.333963333333,0,0,39838.6892939815,2009-01-25,16:32:35
22.8143783333333,108.333968333333,0,0,39838.6893518518,2009-01-25,16:32:40
22.8143416666667,108.334003333333,0,0,39838.6894097222,2009-01-25,16:32:45
22.814295,108.334028333333,0,0,39838.6894675926,2009-01-25,16:32:50
22.81427,108.334006666667,0,0,39838.689525463,2009-01-25,16:32:55
22.814185,108.334015,0,0,39838.6895833333,2009-01-25,16:33:00
22.8140966666667,108.334035,0,0,39838.6896412037,2009-01-25,16:33:05
22.813955,108.33409,0,0,39838.6896990741,2009-01-25,16:33:10
22.8138583333333,108.33412,0,0,39838.6897569444,2009-01-25,16:33:15
22.8138516666667,108.334131666667,0,0,39838.6898148148,2009-01-25,16:33:20
22.8138516666667,108.334131666667,0,0,39838.689849537,2009-01-25,16:33:23
22.8138583333333,108.33413,0,0,39838.6898726852,2009-01-25,16:33:25
22.8138533333333,108.334115,0,0,39838.6899305556,2009-01-25,16:33:30
22.8138583333333,108.334096666667,0,0,39838.6899884259,2009-01-25,16:33:35
22.81384,108.334115,0,0,39838.6900462963,2009-01-25,16:33:40
22.8137933333333,108.334136666667,0,0,39838.6901041667,2009-01-25,16:33:45
22.8138833333333,108.334071666667,0,0,39838.690162037,2009-01-25,16:33:50
22.8138783333333,108.334041666667,0,0,39838.6902199074,2009-01-25,16:33:55
22.8138583333333,108.33403,0,0,39838.6902777778,2009-01-25,16:34:00
22.8138583333333,108.33403,0,0,39838.6903125,2009-01-25,16:34:03
22.8138566666667,108.334025,0,0,39838.6903356481,2009-01-25,16:34:05
22.81383,108.334028333333,0,0,39838.6903935185,2009-01-25,16:34:10
22.8138016666667,108.334013333333,0,0,39838.6904513889,2009-01-25,16:34:15
22.81378,108.334021666667,0,0,39838.6905092593,2009-01-25,16:34:20
22.813765,108.334028333333,0,0,39838.6905671296,2009-01-25,16:34:25
22.8138183333333,108.334026666667,0,0,39838.690625,2009-01-25,16:34:30
22.8139316666667,108.33409,0,0,39838.6906828704,2009-01-25,16:34:35
22.814005,108.334156666667,0,0,39838.6907407407,2009-01-25,16:34:40
22.8140216666667,108.334183333333,0,0,39838.6907986111,2009-01-25,16:34:45
22.81401,108.334201666667,0,0,39838.6908564815,2009-01-25,16:34:50
22.8139716666667,108.334268333333,0,0,39838.6909143519,2009-01-25,16:34:55
22.813995,108.334263333333,0,0,39838.6909722222,2009-01-25,16:35:00
22.814045,108.33417,0,0,39838.6910300926,2009-01-25,16:35:05
22.814065,108.334063333333,0,0,39838.691087963,2009-01-25,16:35:10
22.8139783333333,108.334096666667,0,0,39838.6911458333,2009-01-25,16:35:15
22.8140016666667,108.334143333333,0,0,39838.6912037037,2009-01-25,16:35:20
22.814,108.334161666667,0,0,39838.6912615741,2009-01-25,16:35:25
22.8140183333333,108.334191666667,0,0,39838.6913194444,2009-01-25,16:35:30
22.8139916666667,108.334221666667,0,0,39838.6913773148,2009-01-25,16:35:35
22.8139983333333,108.334235,0,0,39838.6914351852,2009-01-25,16:35:40
22.813995,108.334276666667,0,0,39838.6914930556,2009-01-25,16:35:45
22.8139916666667,108.334296666667,0,0,39838.6915509259,2009-01-25,16:35:50
22.8139883333333,108.33426,0,0,39838.6916087963,2009-01-25,16:35:55
22.8139683333333,108.334245,0,0,39838.6916666667,2009-01-25,16:36:00
22.8139683333333,108.334245,0,0,39838.6917013889,2009-01-25,16:36:03
22.8139683333333,108.334246666667,0,0,39838.691724537,2009-01-25,16:36:05
22.8139383333333,108.334246666667,0,0,39838.6917824074,2009-01-25,16:36:10
22.8138983333333,108.334243333333,0,0,39838.6918402778,2009-01-25,16:36:15
22.81388,108.334213333333,0,0,39838.6918981481,2009-01-25,16:36:20
22.813875,108.334203333333,0,0,39838.6919560185,2009-01-25,16:36:25
22.8138433333333,108.334196666667,0,0,39838.6920138889,2009-01-25,16:36:30
22.8138433333333,108.334196666667,0,0,39838.6920486111,2009-01-25,16:36:33
22.8138366666667,108.334191666667,0,0,39838.6920717593,2009-01-25,16:36:35
22.8138183333333,108.33417,0,0,39838.6921296296,2009-01-25,16:36:40
22.81384,108.334141666667,0,0,39838.6921875,2009-01-25,16:36:45
22.81384,108.334141666667,0,0,39838.6922222222,2009-01-25,16:36:48
22.8138416666667,108.334143333333,0,0,39838.6922453704,2009-01-25,16:36:50
22.8138833333333,108.334163333333,0,0,39838.6923032407,2009-01-25,16:36:55
22.813945,108.334183333333,0,0,39838.6923611111,2009-01-25,16:37:00
22.8139833333333,108.334178333333,0,0,39838.6924189815,2009-01-25,16:37:05
22.814055,108.33414,0,0,39838.6924768519,2009-01-25,16:37:10
22.8140733333333,108.334116666667,0,0,39838.6925347222,2009-01-25,16:37:15
22.8140716666667,108.33413,0,0,39838.6925925926,2009-01-25,16:37:20
22.814105,108.334146666667,0,0,39838.692650463,2009-01-25,16:37:25
22.8141066666667,108.334121666667,0,0,39838.6927083333,2009-01-25,16:37:30
22.8141083333333,108.334073333333,0,0,39838.6927662037,2009-01-25,16:37:35
22.81412,108.33405,0,0,39838.6928240741,2009-01-25,16:37:40
22.8141566666667,108.334061666667,0,0,39838.6928819444,2009-01-25,16:37:45
22.8143183333333,108.334151666667,0,0,39838.6929398148,2009-01-25,16:37:50
22.8144583333333,108.334216666667,0,0,39838.6929976852,2009-01-25,16:37:55
22.814445,108.334185,0,0,39838.6930555556,2009-01-25,16:38:00
22.8143383333333,108.334136666667,0,0,39838.6931134259,2009-01-25,16:38:05
22.8142433333333,108.334086666667,0,0,39838.6931712963,2009-01-25,16:38:10
22.81417,108.334033333333,0,0,39838.6932291667,2009-01-25,16:38:15
22.8141466666667,108.334006666667,0,0,39838.693287037,2009-01-25,16:38:20
22.8141033333333,108.333941666667,0,0,39838.6933449074,2009-01-25,16:38:25
22.8141066666667,108.333923333333,0,0,39838.6934027778,2009-01-25,16:38:30
22.8141566666667,108.33395,0,0,39838.6934606481,2009-01-25,16:38:35
22.8142416666667,108.333925,0,0,39838.6935185185,2009-01-25,16:38:40
22.81429,108.333895,0,0,39838.6935763889,2009-01-25,16:38:45
22.81436,108.33389,0,0,39838.6936342593,2009-01-25,16:38:50
22.8144266666667,108.333878333333,0,0,39838.6936921296,2009-01-25,16:38:55
22.8143433333333,108.334008333333,0,0,39838.69375,2009-01-25,16:39:00
22.8143566666667,108.334096666667,0,0,39838.6938078704,2009-01-25,16:39:05
22.81428,108.334185,0,0,39838.6938657407,2009-01-25,16:39:10
22.8141383333333,108.334158333333,0,0,39838.6939236111,2009-01-25,16:39:15
22.8139866666667,108.334098333333,0,0,39838.6939814815,2009-01-25,16:39:20
22.813895,108.334061666667,0,0,39838.6940393519,2009-01-25,16:39:25
22.8138733333333,108.334065,0,0,39838.6940972222,2009-01-25,16:39:30
22.8138083333333,108.334023333333,0,0,39838.6941550926,2009-01-25,16:39:35
22.8137666666667,108.33396,0,0,39838.694212963,2009-01-25,16:39:40
22.8137666666667,108.33396,0,0,39838.6942476852,2009-01-25,16:39:43
22.8137616666667,108.333951666667,0,0,39838.6942708333,2009-01-25,16:39:45
22.8137416666667,108.33392,0,0,39838.6943287037,2009-01-25,16:39:50
22.8137033333333,108.33387,0,0,39838.6943865741,2009-01-25,16:39:55
22.8136733333333,108.333835,0,0,39838.6944444444,2009-01-25,16:40:00
22.8136466666667,108.333831666667,0,0,39838.6945023148,2009-01-25,16:40:05
22.8135483333333,108.333921666667,0,0,39838.6945601852,2009-01-25,16:40:10
22.813425,108.333956666667,0,0,39838.6946180556,2009-01-25,16:40:15
22.8133783333333,108.333945,0,0,39838.6946759259,2009-01-25,16:40:20
22.8134383333333,108.333945,0,0,39838.6947337963,2009-01-25,16:40:25
22.8134383333333,108.333945,0,0,39838.6947685185,2009-01-25,16:40:28
22.8134466666667,108.333953333333,0,0,39838.6947916667,2009-01-25,16:40:30
22.8134883333333,108.333983333333,0,0,39838.694849537,2009-01-25,16:40:35
22.8135483333333,108.334006666667,0,0,39838.6949074074,2009-01-25,16:40:40
22.8136183333333,108.333985,0,0,39838.6949652778,2009-01-25,16:40:45
22.8135533333333,108.333996666667,0,0,39838.6950231481,2009-01-25,16:40:50
22.8135766666667,108.333978333333,0,0,39838.6950810185,2009-01-25,16:40:55
22.8136266666667,108.333931666667,0,0,39838.6951388889,2009-01-25,16:41:00
22.81362,108.333903333333,0,0,39838.6951967593,2009-01-25,16:41:05
22.81362,108.333903333333,0,0,39838.6952314815,2009-01-25,16:41:08
22.81362,108.3339,0,0,39838.6952546296,2009-01-25,16:41:10
22.81372,108.333983333333,0,0,39838.6953125,2009-01-25,16:41:15
22.8139683333333,108.334003333333,0,0,39838.6953703704,2009-01-25,16:41:20
22.8142,108.33404,0,0,39838.6954282407,2009-01-25,16:41:25
22.81436,108.334093333333,0,0,39838.6954861111,2009-01-25,16:41:30
22.8144366666667,108.334113333333,0,0,39838.6955439815,2009-01-25,16:41:35
22.8144916666667,108.334115,0,0,39838.6956018518,2009-01-25,16:41:40
22.8144566666667,108.33408,0,0,39838.6956597222,2009-01-25,16:41:45
22.81442,108.334053333333,0,0,39838.6957175926,2009-01-25,16:41:50
22.8143766666667,108.334033333333,0,0,39838.695775463,2009-01-25,16:41:55
22.8143533333333,108.334066666667,0,0,39838.6958333333,2009-01-25,16:42:00
22.8143516666667,108.334078333333,0,0,39838.6958912037,2009-01-25,16:42:05
22.8143516666667,108.334066666667,0,0,39838.6959490741,2009-01-25,16:42:10
22.8143883333333,108.334096666667,0,0,39838.6960069444,2009-01-25,16:42:15
22.8144283333333,108.334098333333,0,0,39838.6960648148,2009-01-25,16:42:20
22.8143616666667,108.334116666667,0,0,39838.6961226852,2009-01-25,16:42:25
22.8140916666667,108.334095,0,0,39838.6961805556,2009-01-25,16:42:30
22.8136983333333,108.334091666667,0,0,39838.6962384259,2009-01-25,16:42:35
22.8133633333333,108.334156666667,0,0,39838.6962962963,2009-01-25,16:42:40
22.8131983333333,108.334158333333,0,0,39838.6963541667,2009-01-25,16:42:45
22.8131466666667,108.334125,0,0,39838.696412037,2009-01-25,16:42:50
22.8131383333333,108.33407,0,0,39838.6964699074,2009-01-25,16:42:55
22.8131383333333,108.33407,0,0,39838.6965046296,2009-01-25,16:42:58
22.8131433333333,108.334063333333,0,0,39838.6965277778,2009-01-25,16:43:00
22.8131516666667,108.334076666667,0,0,39838.6965856481,2009-01-25,16:43:05
22.8131516666667,108.334076666667,0,0,39838.6966203704,2009-01-25,16:43:08
22.813155,108.334083333333,0,0,39838.6966435185,2009-01-25,16:43:10
22.81317,108.334078333333,0,0,39838.6967013889,2009-01-25,16:43:15
22.8131766666667,108.334058333333,0,0,39838.6967592593,2009-01-25,16:43:20
22.81326,108.334083333333,0,0,39838.6968171296,2009-01-25,16:43:25
22.8133766666667,108.334071666667,0,0,39838.696875,2009-01-25,16:43:30
22.81347,108.33403,0,0,39838.6969328704,2009-01-25,16:43:35
22.8135083333333,108.334003333333,0,0,39838.6969907407,2009-01-25,16:43:40
22.813595,108.333946666667,0,0,39838.6970486111,2009-01-25,16:43:45
22.8136266666667,108.333915,0,0,39838.6971064815,2009-01-25,16:43:50
22.81365,108.333908333333,0,0,39838.6971643518,2009-01-25,16:43:55
22.8136533333333,108.3339,0,0,39838.6972222222,2009-01-25,16:44:00
22.8136533333333,108.3339,0,0,39838.6972800926,2009-01-25,16:44:05
22.8136533333333,108.3339,0,0,39838.6973148148,2009-01-25,16:44:08
22.813655,108.333908333333,0,0,39838.697337963,2009-01-25,16:44:10
22.813695,108.3339,0,0,39838.6973958333,2009-01-25,16:44:15
22.8137216666667,108.333908333333,0,0,39838.6974537037,2009-01-25,16:44:20
22.8137883333333,108.333983333333,0,0,39838.6975115741,2009-01-25,16:44:25
22.8138383333333,108.334013333333,0,0,39838.6975694444,2009-01-25,16:44:30
22.8138466666667,108.334013333333,0,0,39838.6976273148,2009-01-25,16:44:35
22.8138466666667,108.334013333333,0,0,39838.697662037,2009-01-25,16:44:38
22.81385,108.334013333333,0,0,39838.6976851852,2009-01-25,16:44:40
22.813855,108.333996666667,0,0,39838.6977430556,2009-01-25,16:44:45
22.8138983333333,108.334013333333,0,0,39838.6979166667,2009-01-25,16:45:00
22.813895,108.333971666667,0,0,39838.697974537,2009-01-25,16:45:05
22.813915,108.333913333333,0,0,39838.6980324074,2009-01-25,16:45:10
22.81391,108.33387,0,0,39838.6980902778,2009-01-25,16:45:15
22.8139083333333,108.33388,0,0,39838.6981481481,2009-01-25,16:45:20
22.8139183333333,108.333903333333,0,0,39838.6982060185,2009-01-25,16:45:25
22.8139383333333,108.333946666667,0,0,39838.6982638889,2009-01-25,16:45:30
22.8139333333333,108.333956666667,0,0,39838.6983217593,2009-01-25,16:45:35
22.81391,108.333955,0,0,39838.6983796296,2009-01-25,16:45:40
22.8138983333333,108.333941666667,0,0,39838.6984375,2009-01-25,16:45:45
22.813885,108.333913333333,0,0,39838.6984953704,2009-01-25,16:45:50
22.8138933333333,108.33393,0,0,39838.6985532407,2009-01-25,16:45:55
22.8138933333333,108.33393,0,0,39838.698587963,2009-01-25,16:45:58
22.8138933333333,108.333931666667,0,0,39838.6986111111,2009-01-25,16:46:00
22.8139033333333,108.333946666667,0,0,39838.6986689815,2009-01-25,16:46:05
22.8139116666667,108.333965,0,0,39838.6987268519,2009-01-25,16:46:10
22.8139133333333,108.333966666667,0,0,39838.6987847222,2009-01-25,16:46:15
22.8139216666667,108.333965,0,0,39838.6988425926,2009-01-25,16:46:20
22.8139216666667,108.333963333333,0,0,39838.698900463,2009-01-25,16:46:25
22.8139233333333,108.333965,0,0,39838.6989583333,2009-01-25,16:46:30
22.8139233333333,108.33397,0,0,39838.6990162037,2009-01-25,16:46:35
22.8139216666667,108.333961666667,0,0,39838.6990740741,2009-01-25,16:46:40
22.8139216666667,108.333956666667,0,0,39838.6991319444,2009-01-25,16:46:45
22.8139216666667,108.333951666667,0,0,39838.6991898148,2009-01-25,16:46:50
22.81392,108.333946666667,0,0,39838.6992476852,2009-01-25,16:46:55
22.81392,108.333946666667,0,0,39838.6992824074,2009-01-25,16:46:58
22.8139116666667,108.333951666667,0,0,39838.6993055556,2009-01-25,16:47:00
22.8138633333333,108.33398,0,0,39838.6993634259,2009-01-25,16:47:05
22.8138516666667,108.333986666667,0,0,39838.6994212963,2009-01-25,16:47:10
22.81384,108.333953333333,0,0,39838.6994791667,2009-01-25,16:47:15
22.8138716666667,108.333911666667,0,0,39838.699537037,2009-01-25,16:47:20
22.8139033333333,108.33385,0,0,39838.6995949074,2009-01-25,16:47:25
22.8139233333333,108.3338,0,0,39838.6996527778,2009-01-25,16:47:30
22.8139716666667,108.333788333333,0,0,39838.6997106481,2009-01-25,16:47:35
22.8140133333333,108.333768333333,0,0,39838.6997685185,2009-01-25,16:47:40
22.8140533333333,108.333768333333,0,0,39838.6998263889,2009-01-25,16:47:45
22.8140933333333,108.333756666667,0,0,39838.6998842593,2009-01-25,16:47:50
22.814115,108.333726666667,0,0,39838.6999421296,2009-01-25,16:47:55
22.81414,108.333733333333,0,0,39838.7,2009-01-25,16:48:00
22.8141683333333,108.333756666667,0,0,39838.7000578704,2009-01-25,16:48:05
22.8141966666667,108.333753333333,0,0,39838.7009259259,2009-01-25,16:49:20
22.8142233333333,108.333755,0,0,39838.7009837963,2009-01-25,16:49:25
22.8142233333333,108.333763333333,0,0,39838.7010416667,2009-01-25,16:49:30
22.8142233333333,108.333763333333,0,0,39838.7010763889,2009-01-25,16:49:33
22.814225,108.333761666667,0,0,39838.701099537,2009-01-25,16:49:35
22.8142366666667,108.333725,0,0,39838.7011574074,2009-01-25,16:49:40
22.81428,108.333703333333,0,0,39838.7012152778,2009-01-25,16:49:45
22.81428,108.333703333333,0,0,39838.70125,2009-01-25,16:49:48
22.81428,108.33371,0,0,39838.7012731481,2009-01-25,16:49:50
22.8143066666667,108.33372,0,0,39838.7013310185,2009-01-25,16:49:55
22.8143283333333,108.333691666667,0,0,39838.7013888889,2009-01-25,16:50:00
22.8145716666667,108.333813333333,0,0,39838.7041087963,2009-01-25,16:53:55
22.8145933333333,108.333845,0,0,39838.7041666667,2009-01-25,16:54:00
22.814615,108.333873333333,0,0,39838.704224537,2009-01-25,16:54:05
22.8146616666667,108.333873333333,0,0,39838.7042824074,2009-01-25,16:54:10
22.8146783333333,108.333851666667,0,0,39838.7043402778,2009-01-25,16:54:15
22.8147,108.33383,0,0,39838.7043981481,2009-01-25,16:54:20
22.8147133333333,108.333815,0,0,39838.7044560185,2009-01-25,16:54:25
22.814725,108.333788333333,0,0,39838.7046296296,2009-01-25,16:54:40
22.8147266666667,108.333786666667,0,0,39838.7048032407,2009-01-25,16:54:55
22.8147266666667,108.333786666667,0,0,39838.704837963,2009-01-25,16:54:58
22.8147333333333,108.333778333333,0,0,39838.7048611111,2009-01-25,16:55:00
22.8147483333333,108.333788333333,0,0,39838.7049189815,2009-01-25,16:55:05
22.8147466666667,108.333781666667,0,0,39838.7049768518,2009-01-25,16:55:10
22.8147466666667,108.333775,0,0,39838.7050347222,2009-01-25,16:55:15
22.8147466666667,108.333775,0,0,39838.7050694444,2009-01-25,16:55:18
22.814745,108.333766666667,0,0,39838.7050925926,2009-01-25,16:55:20
22.8147283333333,108.333721666667,0,0,39838.705150463,2009-01-25,16:55:25
22.81471,108.333671666667,0,0,39838.7052083333,2009-01-25,16:55:30
22.81475,108.333626666667,0,0,39838.7052662037,2009-01-25,16:55:35
22.8147766666667,108.333586666667,0,0,39838.7053240741,2009-01-25,16:55:40
22.8147916666667,108.333566666667,0,0,39838.7053819444,2009-01-25,16:55:45
22.8147416666667,108.3336,0,0,39838.7054398148,2009-01-25,16:55:50
22.8146633333333,108.333655,0,0,39838.7054976852,2009-01-25,16:55:55
22.8146316666667,108.333643333333,0,0,39838.7055555556,2009-01-25,16:56:00
22.8145983333333,108.333601666667,0,0,39838.7056134259,2009-01-25,16:56:05
22.8145783333333,108.333585,0,0,39838.7056712963,2009-01-25,16:56:10
22.81459,108.333575,0,0,39838.7057291667,2009-01-25,16:56:15
22.81459,108.333575,0,0,39838.7057638889,2009-01-25,16:56:18
22.8145833333333,108.33357,0,0,39838.705787037,2009-01-25,16:56:20
22.8145733333333,108.333563333333,0,0,39838.7058449074,2009-01-25,16:56:25
22.8145633333333,108.333551666667,0,0,39838.7059027778,2009-01-25,16:56:30
22.81453,108.333553333333,0,0,39838.7059606481,2009-01-25,16:56:35
22.8145066666667,108.333561666667,0,0,39838.7060185185,2009-01-25,16:56:40
22.8144016666667,108.333603333333,0,0,39838.7060763889,2009-01-25,16:56:45
22.8143616666667,108.333655,0,0,39838.7061342593,2009-01-25,16:56:50
22.81446,108.333733333333,0,0,39838.7061921296,2009-01-25,16:56:55
22.8143833333333,108.333886666667,0,0,39838.70625,2009-01-25,16:57:00
22.81437,108.333915,0,0,39838.7063078704,2009-01-25,16:57:05
22.81437,108.333951666667,0,0,39838.7063657407,2009-01-25,16:57:10
22.8143666666667,108.333963333333,0,0,39838.7064236111,2009-01-25,16:57:15
22.814205,108.33397,0,0,39838.7064814815,2009-01-25,16:57:20
22.8138766666667,108.334031666667,0,0,39838.7065393519,2009-01-25,16:57:25
22.81349,108.334111666667,0,0,39838.7065972222,2009-01-25,16:57:30
22.813115,108.334146666667,0,0,39838.7066550926,2009-01-25,16:57:35
22.812815,108.334166666667,0,0,39838.706712963,2009-01-25,16:57:40
22.8125416666667,108.334211666667,0,0,39838.7067708333,2009-01-25,16:57:45
22.8122733333333,108.334246666667,0,0,39838.7068287037,2009-01-25,16:57:50
22.8125183333333,108.33418,0,0,39838.7068865741,2009-01-25,16:57:55
22.812465,108.334171666667,0,0,39838.7069444444,2009-01-25,16:58:00
22.81247,108.33415,0,0,39838.7070023148,2009-01-25,16:58:05
22.812475,108.334145,0,0,39838.7070601852,2009-01-25,16:58:10
22.812475,108.334138333333,0,0,39838.7071180556,2009-01-25,16:58:15
22.812475,108.334138333333,0,0,39838.7071527778,2009-01-25,16:58:18
22.812475,108.334133333333,0,0,39838.7071759259,2009-01-25,16:58:20
22.8124783333333,108.334148333333,0,0,39838.7072337963,2009-01-25,16:58:25
22.8135616666667,108.334053333333,0,0,39838.7072916667,2009-01-25,16:58:30
22.8135966666667,108.333988333333,0,0,39838.707349537,2009-01-25,16:58:35
22.8135733333333,108.333956666667,0,0,39838.7074074074,2009-01-25,16:58:40
22.8136016666667,108.33395,0,0,39838.7074652778,2009-01-25,16:58:45
22.8136566666667,108.33393,0,0,39838.7075231481,2009-01-25,16:58:50
22.81372,108.333891666667,0,0,39838.7075810185,2009-01-25,16:58:55
22.813755,108.333841666667,0,0,39838.7076388889,2009-01-25,16:59:00
22.8138016666667,108.333808333333,0,0,39838.7076967593,2009-01-25,16:59:05
22.8138466666667,108.33376,0,0,39838.7077546296,2009-01-25,16:59:10
22.8138666666667,108.33374,0,0,39838.7078125,2009-01-25,16:59:15
22.8138666666667,108.33374,0,0,39838.7078472222,2009-01-25,16:59:18
22.8138683333333,108.333738333333,0,0,39838.7078703704,2009-01-25,16:59:20
22.8138716666667,108.333728333333,0,0,39838.7079282407,2009-01-25,16:59:25
22.8138716666667,108.333728333333,0,0,39838.707962963,2009-01-25,16:59:28
22.813875,108.333721666667,0,0,39838.7079861111,2009-01-25,16:59:30
22.8138866666667,108.33373,0,0,39838.7080439815,2009-01-25,16:59:35
22.813915,108.333755,0,0,39838.7081018519,2009-01-25,16:59:40
22.8139483333333,108.333783333333,0,0,39838.7081597222,2009-01-25,16:59:45
22.8139366666667,108.333816666667,0,0,39838.7082175926,2009-01-25,16:59:50
22.8138366666667,108.333858333333,0,0,39838.708275463,2009-01-25,16:59:55
22.8137816666667,108.333876666667,0,0,39838.7083333333,2009-01-25,17:00:00
22.8138066666667,108.3339,0,0,39838.7083912037,2009-01-25,17:00:05
22.8138933333333,108.33392,0,0,39838.7084490741,2009-01-25,17:00:10
22.8138866666667,108.33389,0,0,39838.7085069444,2009-01-25,17:00:15
22.8139083333333,108.333868333333,0,0,39838.7085648148,2009-01-25,17:00:20
22.8139016666667,108.33391,0,0,39838.7086226852,2009-01-25,17:00:25
22.8139016666667,108.333913333333,0,0,39838.7086805556,2009-01-25,17:00:30
22.8139016666667,108.333916666667,0,0,39838.7087384259,2009-01-25,17:00:35
22.8139,108.333915,0,0,39838.7087962963,2009-01-25,17:00:40
22.8139,108.333915,0,0,39838.7088310185,2009-01-25,17:00:43
22.8139,108.333906666667,0,0,39838.7088541667,2009-01-25,17:00:45
22.813845,108.333896666667,0,0,39838.708912037,2009-01-25,17:00:50
22.813845,108.333896666667,0,0,39838.7089467593,2009-01-25,17:00:53
22.8138383333333,108.333905,0,0,39838.7089699074,2009-01-25,17:00:55
22.8139466666667,108.333903333333,0,0,39838.7090277778,2009-01-25,17:01:00
22.8139283333333,108.33394,0,0,39838.7090856481,2009-01-25,17:01:05
22.8139166666667,108.33394,0,0,39838.7091435185,2009-01-25,17:01:10
22.8138583333333,108.33395,0,0,39838.7092013889,2009-01-25,17:01:15
22.8137783333333,108.333945,0,0,39838.7092592593,2009-01-25,17:01:20
22.81377,108.333901666667,0,0,39838.7093171296,2009-01-25,17:01:25
22.8137533333333,108.333896666667,0,0,39838.709375,2009-01-25,17:01:30
22.81379,108.333898333333,0,0,39838.7094328704,2009-01-25,17:01:35
22.81389,108.333885,0,0,39838.7094907407,2009-01-25,17:01:40
22.81393,108.333878333333,0,0,39838.7095486111,2009-01-25,17:01:45
22.81403,108.333886666667,0,0,39838.7096064815,2009-01-25,17:01:50
22.8141183333333,108.333865,0,0,39838.7096643519,2009-01-25,17:01:55
22.8142616666667,108.33385,0,0,39838.7097222222,2009-01-25,17:02:00
22.8142533333333,108.33387,0,0,39838.7097800926,2009-01-25,17:02:05
22.814265,108.333873333333,0,0,39838.709837963,2009-01-25,17:02:10
22.8141966666667,108.333886666667,0,0,39838.7098958333,2009-01-25,17:02:15
22.814105,108.333953333333,0,0,39838.7099537037,2009-01-25,17:02:20
22.81395,108.334025,0,0,39838.7100115741,2009-01-25,17:02:25
22.8138083333333,108.33407,0,0,39838.7100694444,2009-01-25,17:02:30
22.813805,108.3341,0,0,39838.7101273148,2009-01-25,17:02:35
22.8138033333333,108.334111666667,0,0,39838.7101851852,2009-01-25,17:02:40
22.8137666666667,108.33415,0,0,39838.7102430556,2009-01-25,17:02:45
22.813725,108.33416,0,0,39838.7103009259,2009-01-25,17:02:50
22.813715,108.33418,0,0,39838.7103587963,2009-01-25,17:02:55
22.813685,108.334176666667,0,0,39838.7104166667,2009-01-25,17:03:00
22.8136666666667,108.334171666667,0,0,39838.710474537,2009-01-25,17:03:05
22.8136666666667,108.334171666667,0,0,39838.7105092593,2009-01-25,17:03:08
22.8136733333333,108.334168333333,0,0,39838.7105324074,2009-01-25,17:03:10
22.8136383333333,108.334165,0,0,39838.7105902778,2009-01-25,17:03:15
22.81362,108.334171666667,0,0,39838.7106481481,2009-01-25,17:03:20
22.8136066666667,108.334135,0,0,39838.7107060185,2009-01-25,17:03:25
22.8136133333333,108.334105,0,0,39838.7107638889,2009-01-25,17:03:30
22.8136083333333,108.334088333333,0,0,39838.7108217593,2009-01-25,17:03:35
22.8136016666667,108.334073333333,0,0,39838.7108796296,2009-01-25,17:03:40
22.813565,108.334066666667,0,0,39838.7109375,2009-01-25,17:03:45
22.8135216666667,108.334061666667,0,0,39838.7109953704,2009-01-25,17:03:50
22.813485,108.334058333333,0,0,39838.7110532407,2009-01-25,17:03:55
22.8134566666667,108.334063333333,0,0,39838.7111111111,2009-01-25,17:04:00
22.8134566666667,108.334063333333,0,0,39838.7111458333,2009-01-25,17:04:03
22.8134566666667,108.334061666667,0,0,39838.7111689815,2009-01-25,17:04:05
22.813455,108.334051666667,0,0,39838.7112268518,2009-01-25,17:04:10
22.813455,108.334051666667,0,0,39838.7112615741,2009-01-25,17:04:13
22.8134533333333,108.334055,0,0,39838.7112847222,2009-01-25,17:04:15
22.8134566666667,108.334065,0,0,39838.7113425926,2009-01-25,17:04:20
22.8134616666667,108.334065,0,0,39838.711400463,2009-01-25,17:04:25
22.8134616666667,108.334065,0,0,39838.7114351852,2009-01-25,17:04:28
22.8134666666667,108.33407,0,0,39838.7114583333,2009-01-25,17:04:30
22.813465,108.33405,0,0,39838.7115162037,2009-01-25,17:04:35
22.8135183333333,108.334018333333,0,0,39838.7115740741,2009-01-25,17:04:40
22.8136166666667,108.334008333333,0,0,39838.7116319444,2009-01-25,17:04:45
22.8135833333333,108.334006666667,0,0,39838.7116898148,2009-01-25,17:04:50
22.8135666666667,108.334018333333,0,0,39838.7117476852,2009-01-25,17:04:55
22.8135833333333,108.334053333333,0,0,39838.7118055556,2009-01-25,17:05:00
22.8135666666667,108.334105,0,0,39838.7118634259,2009-01-25,17:05:05
22.8135483333333,108.334133333333,0,0,39838.7119212963,2009-01-25,17:05:10
22.81354,108.334115,0,0,39838.7119791667,2009-01-25,17:05:15
22.8135366666667,108.334121666667,0,0,39838.712037037,2009-01-25,17:05:20
22.8135366666667,108.334121666667,0,0,39838.7120717593,2009-01-25,17:05:23
22.813535,108.334123333333,0,0,39838.7120949074,2009-01-25,17:05:25
22.8135133333333,108.334121666667,0,0,39838.7121527778,2009-01-25,17:05:30
22.8134383333333,108.334135,0,0,39838.7122106481,2009-01-25,17:05:35
22.8133933333333,108.33414,0,0,39838.7122685185,2009-01-25,17:05:40
22.81337,108.33413,0,0,39838.7123263889,2009-01-25,17:05:45
22.81337,108.33415,0,0,39838.7123842593,2009-01-25,17:05:50
22.81337,108.33415,0,0,39838.7124189815,2009-01-25,17:05:53
22.8133683333333,108.334148333333,0,0,39838.7124421296,2009-01-25,17:05:55
22.8133666666667,108.334136666667,0,0,39838.7125,2009-01-25,17:06:00
22.81332,108.334176666667,0,0,39838.7125578704,2009-01-25,17:06:05
22.8132583333333,108.334216666667,0,0,39838.7126157407,2009-01-25,17:06:10
22.81321,108.334255,0,0,39838.7126736111,2009-01-25,17:06:15
22.8131966666667,108.334271666667,0,0,39838.7127314815,2009-01-25,17:06:20
22.8131966666667,108.334271666667,0,0,39838.7127662037,2009-01-25,17:06:23
22.8131983333333,108.334275,0,0,39838.7127893518,2009-01-25,17:06:25
22.813175,108.334281666667,0,0,39838.7128472222,2009-01-25,17:06:30
22.8131816666667,108.334253333333,0,0,39838.7129050926,2009-01-25,17:06:35
22.8131666666667,108.334253333333,0,0,39838.712962963,2009-01-25,17:06:40
22.8131666666667,108.334253333333,0,0,39838.7129976852,2009-01-25,17:06:43
22.813165,108.334245,0,0,39838.7130208333,2009-01-25,17:06:45
22.813165,108.334233333333,0,0,39838.7130787037,2009-01-25,17:06:50
22.8131466666667,108.334235,0,0,39838.7131365741,2009-01-25,17:06:55
22.813155,108.334218333333,0,0,39838.7131944444,2009-01-25,17:07:00
22.8131433333333,108.334225,0,0,39838.7132523148,2009-01-25,17:07:05
22.8130916666667,108.334245,0,0,39838.7133101852,2009-01-25,17:07:10
22.813065,108.334238333333,0,0,39838.7133680556,2009-01-25,17:07:15
22.8130116666667,108.334223333333,0,0,39838.7134259259,2009-01-25,17:07:20
22.8131083333333,108.334218333333,0,0,39838.7134837963,2009-01-25,17:07:25
22.81316,108.33422,0,0,39838.7135416667,2009-01-25,17:07:30
22.8132366666667,108.334171666667,0,0,39838.713599537,2009-01-25,17:07:35
22.813305,108.334145,0,0,39838.7136574074,2009-01-25,17:07:40
22.81331,108.33415,0,0,39838.7137152778,2009-01-25,17:07:45
22.81331,108.33415,0,0,39838.71375,2009-01-25,17:07:48
22.8133133333333,108.334148333333,0,0,39838.7137731481,2009-01-25,17:07:50
22.813335,108.334148333333,0,0,39838.7138310185,2009-01-25,17:07:55
22.8133666666667,108.334136666667,0,0,39838.7138888889,2009-01-25,17:08:00
22.8133866666667,108.334133333333,0,0,39838.7139467593,2009-01-25,17:08:05
22.8134166666667,108.33417,0,0,39838.7140046296,2009-01-25,17:08:10
22.8134916666667,108.334183333333,0,0,39838.7140625,2009-01-25,17:08:15
22.813585,108.334158333333,0,0,39838.7141203704,2009-01-25,17:08:20
22.8135833333333,108.33413,0,0,39838.7141782407,2009-01-25,17:08:25
22.8135733333333,108.334116666667,0,0,39838.7142361111,2009-01-25,17:08:30
22.81347,108.334125,0,0,39838.7142939815,2009-01-25,17:08:35
22.8133666666667,108.334148333333,0,0,39838.7143518519,2009-01-25,17:08:40
22.81324,108.334198333333,0,0,39838.7144097222,2009-01-25,17:08:45
22.813105,108.334236666667,0,0,39838.7144675926,2009-01-25,17:08:50
22.8131433333333,108.334236666667,0,0,39838.714525463,2009-01-25,17:08:55
22.813185,108.334211666667,0,0,39838.7145833333,2009-01-25,17:09:00
22.81333,108.334215,0,0,39838.7146412037,2009-01-25,17:09:05
22.8133266666667,108.334226666667,0,0,39838.7146990741,2009-01-25,17:09:10
22.8133616666667,108.334215,0,0,39838.7147569444,2009-01-25,17:09:15
22.81354,108.334198333333,0,0,39838.7148148148,2009-01-25,17:09:20
22.81386,108.33416,0,0,39838.7148726852,2009-01-25,17:09:25
22.8142016666667,108.334105,0,0,39838.7149305556,2009-01-25,17:09:30
22.8143016666667,108.334118333333,0,0,39838.7149884259,2009-01-25,17:09:35
22.8144716666667,108.33411,0,0,39838.7150462963,2009-01-25,17:09:40
22.8143733333333,108.334113333333,0,0,39838.7151041667,2009-01-25,17:09:45
22.81436,108.334093333333,0,0,39838.715162037,2009-01-25,17:09:50
22.81423,108.334093333333,0,0,39838.7152199074,2009-01-25,17:09:55
22.8141266666667,108.334085,0,0,39838.7152777778,2009-01-25,17:10:00
22.814075,108.334071666667,0,0,39838.7153356481,2009-01-25,17:10:05
22.8140616666667,108.334085,0,0,39838.7153935185,2009-01-25,17:10:10
22.8140616666667,108.334085,0,0,39838.7154282407,2009-01-25,17:10:13
22.81406,108.334081666667,0,0,39838.7154513889,2009-01-25,17:10:15
22.8140416666667,108.334078333333,0,0,39838.7155092593,2009-01-25,17:10:20
22.8139983333333,108.334083333333,0,0,39838.7155671296,2009-01-25,17:10:25
22.814005,108.334095,0,0,39838.715625,2009-01-25,17:10:30
22.8140033333333,108.33409,0,0,39838.7156828704,2009-01-25,17:10:35
22.8140033333333,108.334091666667,0,0,39838.7157407407,2009-01-25,17:10:40
22.814005,108.334096666667,0,0,39838.7157986111,2009-01-25,17:10:45
22.814005,108.334096666667,0,0,39838.7158333333,2009-01-25,17:10:48
22.8140033333333,108.334105,0,0,39838.7158564815,2009-01-25,17:10:50
22.814025,108.334081666667,0,0,39838.7159143519,2009-01-25,17:10:55
22.8140433333333,108.334063333333,0,0,39838.7159722222,2009-01-25,17:11:00
22.8140433333333,108.334033333333,0,0,39838.7160300926,2009-01-25,17:11:05
22.8140333333333,108.333928333333,0,0,39838.716087963,2009-01-25,17:11:10
22.8140616666667,108.33394,0,0,39838.7161458333,2009-01-25,17:11:15
22.8141366666667,108.333996666667,0,0,39838.7162037037,2009-01-25,17:11:20
22.8142883333333,108.334003333333,0,0,39838.7162615741,2009-01-25,17:11:25
22.8144216666667,108.333978333333,0,0,39838.7163194444,2009-01-25,17:11:30
22.8146183333333,108.333921666667,0,0,39838.7163773148,2009-01-25,17:11:35
22.814825,108.33389,0,0,39838.7164351852,2009-01-25,17:11:40
22.8150433333333,108.333873333333,0,0,39838.7164930556,2009-01-25,17:11:45
22.8152716666667,108.33383,0,0,39838.7165509259,2009-01-25,17:11:50
22.8156316666667,108.333773333333,0,0,39838.7166087963,2009-01-25,17:11:55
22.8160583333333,108.333718333333,0,0,39838.7166666667,2009-01-25,17:12:00
22.816535,108.333648333333,0,0,39838.716724537,2009-01-25,17:12:05
22.8170166666667,108.333563333333,0,0,39838.7167824074,2009-01-25,17:12:10
22.8174533333333,108.333481666667,0,0,39838.7168402778,2009-01-25,17:12:15
22.8177416666667,108.333411666667,0,0,39838.7168981481,2009-01-25,17:12:20
22.8178533333333,108.333403333333,0,0,39838.7169560185,2009-01-25,17:12:25
22.8178216666667,108.333388333333,0,0,39838.7170138889,2009-01-25,17:12:30
22.8177233333333,108.333385,0,0,39838.7170717593,2009-01-25,17:12:35
22.8175333333333,108.333421666667,0,0,39838.7171296296,2009-01-25,17:12:40
22.8171533333333,108.333495,0,0,39838.7171875,2009-01-25,17:12:45
22.816765,108.333555,0,0,39838.7172453704,2009-01-25,17:12:50
22.8167616666667,108.333566666667,0,0,39838.7173032407,2009-01-25,17:12:55
22.8164033333333,108.3336,0,0,39838.7173611111,2009-01-25,17:13:00
22.8156283333333,108.333696666667,0,0,39838.7174189815,2009-01-25,17:13:05
22.81534,108.333726666667,0,0,39838.7174768519,2009-01-25,17:13:10
22.81472,108.333871666667,0,0,39838.7175347222,2009-01-25,17:13:15
22.8142183333333,108.333988333333,0,0,39838.7175925926,2009-01-25,17:13:20
22.8139116666667,108.334065,0,0,39838.717650463,2009-01-25,17:13:25
22.81399,108.33434,0,0,39838.7223958333,2009-01-25,17:20:15
22.813825,108.334646666667,0,0,39838.7224537037,2009-01-25,17:20:20
22.8140833333333,108.334065,0,0,39838.7226851852,2009-01-25,17:20:40
22.8140516666667,108.33412,0,0,39838.7227430556,2009-01-25,17:20:45
22.8140383333333,108.334063333333,0,0,39838.7228009259,2009-01-25,17:20:50
22.81404,108.334001666667,0,0,39838.7228587963,2009-01-25,17:20:55
22.8140633333333,108.333938333333,0,0,39838.7229166667,2009-01-25,17:21:00
22.81412,108.333898333333,0,0,39838.722974537,2009-01-25,17:21:05
22.814185,108.333898333333,0,0,39838.7230324074,2009-01-25,17:21:10
22.8142083333333,108.33389,0,0,39838.7230902778,2009-01-25,17:21:15
22.8142416666667,108.333885,0,0,39838.7231481481,2009-01-25,17:21:20
22.8142416666667,108.333875,0,0,39838.7232060185,2009-01-25,17:21:25
22.81424,108.333865,0,0,39838.7232638889,2009-01-25,17:21:30
22.81424,108.333865,0,0,39838.7232986111,2009-01-25,17:21:33
22.81424,108.333871666667,0,0,39838.7233217593,2009-01-25,17:21:35
22.8142233333333,108.333873333333,0,0,39838.7233796296,2009-01-25,17:21:40
22.8142333333333,108.333855,0,0,39838.7234375,2009-01-25,17:21:45
22.8143033333333,108.333823333333,0,0,39838.7234953704,2009-01-25,17:21:50
22.81434,108.333838333333,0,0,39838.7235532407,2009-01-25,17:21:55
22.8143233333333,108.333885,0,0,39838.7236111111,2009-01-25,17:22:00
22.8143183333333,108.333898333333,0,0,39838.7236689815,2009-01-25,17:22:05
22.8143183333333,108.333898333333,0,0,39838.7237037037,2009-01-25,17:22:08
22.814315,108.333895,0,0,39838.7237268519,2009-01-25,17:22:10
22.8143216666667,108.333908333333,0,0,39838.7237847222,2009-01-25,17:22:15
22.8143233333333,108.333926666667,0,0,39838.7238425926,2009-01-25,17:22:20
22.814325,108.333936666667,0,0,39838.723900463,2009-01-25,17:22:25
22.814325,108.333936666667,0,0,39838.7239351852,2009-01-25,17:22:28
22.814325,108.333931666667,0,0,39838.7239583333,2009-01-25,17:22:30
22.8143433333333,108.333955,0,0,39838.7240162037,2009-01-25,17:22:35
22.8143733333333,108.333986666667,0,0,39838.7240740741,2009-01-25,17:22:40
22.814375,108.334018333333,0,0,39838.7241319444,2009-01-25,17:22:45
22.8143666666667,108.33403,0,0,39838.7241898148,2009-01-25,17:22:50
22.8143666666667,108.33403,0,0,39838.724224537,2009-01-25,17:22:53
22.814375,108.33403,0,0,39838.7242476852,2009-01-25,17:22:55
22.8143883333333,108.334065,0,0,39838.7243055556,2009-01-25,17:23:00
22.8144016666667,108.334081666667,0,0,39838.7243634259,2009-01-25,17:23:05
22.8144233333333,108.334091666667,0,0,39838.7244212963,2009-01-25,17:23:10
22.8144716666667,108.334086666667,0,0,39838.7244791667,2009-01-25,17:23:15
22.8144966666667,108.334085,0,0,39838.724537037,2009-01-25,17:23:20
22.8144966666667,108.334093333333,0,0,39838.7245949074,2009-01-25,17:23:25
22.8144966666667,108.334093333333,0,0,39838.7246296296,2009-01-25,17:23:28
22.8144966666667,108.33409,0,0,39838.7246527778,2009-01-25,17:23:30
22.814465,108.334023333333,0,0,39838.7247106481,2009-01-25,17:23:35
22.8144233333333,108.333976666667,0,0,39838.7247685185,2009-01-25,17:23:40
22.8144016666667,108.333945,0,0,39838.7248263889,2009-01-25,17:23:45
22.8143866666667,108.33398,0,0,39838.7248842593,2009-01-25,17:23:50
22.8143766666667,108.333995,0,0,39838.7249421296,2009-01-25,17:23:55
22.814385,108.333978333333,0,0,39838.725,2009-01-25,17:24:00
22.814375,108.333956666667,0,0,39838.7250578704,2009-01-25,17:24:05
22.814375,108.333956666667,0,0,39838.7250925926,2009-01-25,17:24:08
22.8143816666667,108.333958333333,0,0,39838.7251157407,2009-01-25,17:24:10
22.8143533333333,108.333948333333,0,0,39838.7251736111,2009-01-25,17:24:15
22.8143416666667,108.333948333333,0,0,39838.7252314815,2009-01-25,17:24:20
22.8143966666667,108.333936666667,0,0,39838.7252893519,2009-01-25,17:24:25
22.81436,108.333961666667,0,0,39838.7253472222,2009-01-25,17:24:30
22.8143333333333,108.333953333333,0,0,39838.7254050926,2009-01-25,17:24:35
22.8142933333333,108.333958333333,0,0,39838.725462963,2009-01-25,17:24:40
22.8142666666667,108.333983333333,0,0,39838.7255208333,2009-01-25,17:24:45
22.8142666666667,108.333983333333,0,0,39838.7255555556,2009-01-25,17:24:48
22.8142733333333,108.33399,0,0,39838.7255787037,2009-01-25,17:24:50
22.8142683333333,108.334003333333,0,0,39838.7256365741,2009-01-25,17:24:55
22.8142683333333,108.334003333333,0,0,39838.7256712963,2009-01-25,17:24:58
22.8142666666667,108.334011666667,0,0,39838.7256944444,2009-01-25,17:25:00
22.8142533333333,108.334038333333,0,0,39838.7257523148,2009-01-25,17:25:05
22.81425,108.334113333333,0,0,39838.7258101852,2009-01-25,17:25:10
22.8142133333333,108.33417,0,0,39838.7258680556,2009-01-25,17:25:15
22.81415,108.334251666667,0,0,39838.7259259259,2009-01-25,17:25:20
22.8140783333333,108.334315,0,0,39838.7259837963,2009-01-25,17:25:25
22.81408,108.334288333333,0,0,39838.7260416667,2009-01-25,17:25:30
22.8140866666667,108.334311666667,0,0,39838.726099537,2009-01-25,17:25:35
22.8141083333333,108.334326666667,0,0,39838.7261574074,2009-01-25,17:25:40
22.8141566666667,108.334331666667,0,0,39838.7262152778,2009-01-25,17:25:45
22.8142266666667,108.33434,0,0,39838.7262731481,2009-01-25,17:25:50
22.81429,108.334311666667,0,0,39838.7263310185,2009-01-25,17:25:55
22.8143666666667,108.33426,0,0,39838.7263888889,2009-01-25,17:26:00
22.8144166666667,108.33427,0,0,39838.7264467593,2009-01-25,17:26:05
22.8144083333333,108.334243333333,0,0,39838.7265046296,2009-01-25,17:26:10
22.8143833333333,108.334205,0,0,39838.7265625,2009-01-25,17:26:15
22.8143833333333,108.334205,0,0,39838.7265972222,2009-01-25,17:26:18
22.814375,108.334208333333,0,0,39838.7266203704,2009-01-25,17:26:20
22.8143616666667,108.334218333333,0,0,39838.7266782407,2009-01-25,17:26:25
22.8143666666667,108.334201666667,0,0,39838.7267361111,2009-01-25,17:26:30
22.8143566666667,108.334181666667,0,0,39838.7267939815,2009-01-25,17:26:35
22.8143533333333,108.334151666667,0,0,39838.7268518518,2009-01-25,17:26:40
22.8143333333333,108.334071666667,0,0,39838.7269097222,2009-01-25,17:26:45
22.8143083333333,108.333996666667,0,0,39838.7269675926,2009-01-25,17:26:50
22.8143166666667,108.333956666667,0,0,39838.727025463,2009-01-25,17:26:55
22.81433,108.33393,0,0,39838.7270833333,2009-01-25,17:27:00
22.8143733333333,108.33393,0,0,39838.7271412037,2009-01-25,17:27:05
22.8143733333333,108.33393,0,0,39838.7271759259,2009-01-25,17:27:08
22.8143733333333,108.333923333333,0,0,39838.7271990741,2009-01-25,17:27:10
22.8143716666667,108.333913333333,0,0,39838.7272569444,2009-01-25,17:27:15
22.8143716666667,108.333913333333,0,0,39838.7272916667,2009-01-25,17:27:18
22.814375,108.333916666667,0,0,39838.7273148148,2009-01-25,17:27:20
22.814385,108.333905,0,0,39838.7273726852,2009-01-25,17:27:25
22.8144033333333,108.333913333333,0,0,39838.7274305556,2009-01-25,17:27:30
22.8144033333333,108.333913333333,0,0,39838.7274652778,2009-01-25,17:27:33
22.8144116666667,108.333911666667,0,0,39838.7274884259,2009-01-25,17:27:35
22.8144033333333,108.33395,0,0,39838.7275462963,2009-01-25,17:27:40
22.814405,108.333985,0,0,39838.7276041667,2009-01-25,17:27:45
22.8144366666667,108.334036666667,0,0,39838.727662037,2009-01-25,17:27:50
22.8144166666667,108.33404,0,0,39838.7277199074,2009-01-25,17:27:55
22.8143933333333,108.334023333333,0,0,39838.7277777778,2009-01-25,17:28:00
22.8144133333333,108.333945,0,0,39838.7278356481,2009-01-25,17:28:05
22.8144316666667,108.333933333333,0,0,39838.7278935185,2009-01-25,17:28:10
22.81443,108.333961666667,0,0,39838.7279513889,2009-01-25,17:28:15
22.8144283333333,108.333961666667,0,0,39838.7280092593,2009-01-25,17:28:20
22.8144283333333,108.333961666667,0,0,39838.7280439815,2009-01-25,17:28:23
22.8144216666667,108.333961666667,0,0,39838.7280671296,2009-01-25,17:28:25
22.8144233333333,108.334,0,0,39838.728125,2009-01-25,17:28:30
22.8144233333333,108.334,0,0,39838.7281597222,2009-01-25,17:28:33
22.814425,108.334008333333,0,0,39838.7281828704,2009-01-25,17:28:35
22.8144,108.334045,0,0,39838.7282407407,2009-01-25,17:28:40
22.8143916666667,108.334051666667,0,0,39838.7282986111,2009-01-25,17:28:45
22.814385,108.334053333333,0,0,39838.7283564815,2009-01-25,17:28:50
22.814385,108.334053333333,0,0,39838.7283912037,2009-01-25,17:28:53
22.8143833333333,108.33405,0,0,39838.7284143518,2009-01-25,17:28:55
22.81435,108.334033333333,0,0,39838.7284722222,2009-01-25,17:29:00
22.8143283333333,108.334038333333,0,0,39838.7285300926,2009-01-25,17:29:05
22.8143333333333,108.334028333333,0,0,39838.728587963,2009-01-25,17:29:10
22.8143633333333,108.334048333333,0,0,39838.7286458333,2009-01-25,17:29:15
22.814375,108.334078333333,0,0,39838.7287037037,2009-01-25,17:29:20
22.8144216666667,108.334088333333,0,0,39838.7287615741,2009-01-25,17:29:25
22.8144383333333,108.334043333333,0,0,39838.7288194444,2009-01-25,17:29:30
22.8144066666667,108.334026666667,0,0,39838.7288773148,2009-01-25,17:29:35
22.8143633333333,108.334036666667,0,0,39838.7289351852,2009-01-25,17:29:40
22.814375,108.334058333333,0,0,39838.7289930556,2009-01-25,17:29:45
22.8144283333333,108.334088333333,0,0,39838.7290509259,2009-01-25,17:29:50
22.8144666666667,108.33412,0,0,39838.7291087963,2009-01-25,17:29:55
22.8144716666667,108.334145,0,0,39838.7291666667,2009-01-25,17:30:00
22.8144666666667,108.334166666667,0,0,39838.729224537,2009-01-25,17:30:05
22.8144316666667,108.334195,0,0,39838.7292824074,2009-01-25,17:30:10
22.814395,108.334235,0,0,39838.7293402778,2009-01-25,17:30:15
22.8143883333333,108.334256666667,0,0,39838.7293981481,2009-01-25,17:30:20
22.8144,108.334231666667,0,0,39838.7294560185,2009-01-25,17:30:25
22.8144466666667,108.334131666667,0,0,39838.7295138889,2009-01-25,17:30:30
22.814485,108.3341,0,0,39838.7295717593,2009-01-25,17:30:35
22.81452,108.334048333333,0,0,39838.7296296296,2009-01-25,17:30:40
22.8145416666667,108.334011666667,0,0,39838.7296875,2009-01-25,17:30:45
22.81456,108.333965,0,0,39838.7297453704,2009-01-25,17:30:50
22.8144416666667,108.334223333333,0,0,39838.7320601852,2009-01-25,17:34:10
22.8144416666667,108.334235,0,0,39838.7321180556,2009-01-25,17:34:15
22.8144416666667,108.33424,0,0,39838.7321759259,2009-01-25,17:34:20
22.8144416666667,108.334246666667,0,0,39838.7322337963,2009-01-25,17:34:25
22.8144433333333,108.334253333333,0,0,39838.7322916667,2009-01-25,17:34:30
22.8144433333333,108.334253333333,0,0,39838.7323263889,2009-01-25,17:34:33
22.8144433333333,108.334258333333,0,0,39838.732349537,2009-01-25,17:34:35
22.8144166666667,108.334235,0,0,39838.7324074074,2009-01-25,17:34:40
22.81441,108.334213333333,0,0,39838.7324652778,2009-01-25,17:34:45
22.8144166666667,108.334173333333,0,0,39838.7325231481,2009-01-25,17:34:50
22.814425,108.334148333333,0,0,39838.7325810185,2009-01-25,17:34:55
22.8144333333333,108.33416,0,0,39838.7326388889,2009-01-25,17:35:00
22.8144333333333,108.33416,0,0,39838.7326736111,2009-01-25,17:35:03
22.814425,108.334166666667,0,0,39838.7326967593,2009-01-25,17:35:05
22.8144166666667,108.334181666667,0,0,39838.7327546296,2009-01-25,17:35:10
22.814415,108.334183333333,0,0,39838.7328125,2009-01-25,17:35:15
22.8144133333333,108.33418,0,0,39838.7328703704,2009-01-25,17:35:20
22.8144083333333,108.334178333333,0,0,39838.7329282407,2009-01-25,17:35:25
22.8144066666667,108.334181666667,0,0,39838.7329861111,2009-01-25,17:35:30
22.8144066666667,108.334178333333,0,0,39838.7330439815,2009-01-25,17:35:35
22.8144066666667,108.33418,0,0,39838.7331018519,2009-01-25,17:35:40
22.8144066666667,108.33418,0,0,39838.7331365741,2009-01-25,17:35:43
22.814405,108.334175,0,0,39838.7331597222,2009-01-25,17:35:45
22.8143683333333,108.33419,0,0,39838.7332175926,2009-01-25,17:35:50
22.8143533333333,108.334183333333,0,0,39838.733275463,2009-01-25,17:35:55
22.8143533333333,108.334183333333,0,0,39838.7333101852,2009-01-25,17:35:58
22.81435,108.334175,0,0,39838.7333333333,2009-01-25,17:36:00
22.81431,108.334156666667,0,0,39838.7333912037,2009-01-25,17:36:05
22.8142116666667,108.334116666667,0,0,39838.7334490741,2009-01-25,17:36:10
22.8141266666667,108.334096666667,0,0,39838.7335069444,2009-01-25,17:36:15
22.8140933333333,108.334086666667,0,0,39838.7335648148,2009-01-25,17:36:20
22.814065,108.334091666667,0,0,39838.7336226852,2009-01-25,17:36:25
22.8141016666667,108.334075,0,0,39838.7336805556,2009-01-25,17:36:30
22.81414,108.334076666667,0,0,39838.7337384259,2009-01-25,17:36:35
22.814225,108.334095,0,0,39838.7337962963,2009-01-25,17:36:40
22.8143233333333,108.334101666667,0,0,39838.7338541667,2009-01-25,17:36:45
22.81437,108.334101666667,0,0,39838.733912037,2009-01-25,17:36:50
22.8143866666667,108.334086666667,0,0,39838.7339699074,2009-01-25,17:36:55
22.8144066666667,108.334058333333,0,0,39838.7340277778,2009-01-25,17:37:00
22.8144433333333,108.334045,0,0,39838.7340856481,2009-01-25,17:37:05
22.8144283333333,108.334023333333,0,0,39838.7341435185,2009-01-25,17:37:10
22.8144066666667,108.334033333333,0,0,39838.7342013889,2009-01-25,17:37:15
22.8144183333333,108.334033333333,0,0,39838.7342592593,2009-01-25,17:37:20
22.8144,108.334053333333,0,0,39838.7343171296,2009-01-25,17:37:25
22.8143616666667,108.334085,0,0,39838.734375,2009-01-25,17:37:30
22.8143683333333,108.3341,0,0,39838.7344328704,2009-01-25,17:37:35
22.814375,108.33411,0,0,39838.7344907407,2009-01-25,17:37:40
22.814385,108.33412,0,0,39838.7345486111,2009-01-25,17:37:45
22.8143866666667,108.334126666667,0,0,39838.7346064815,2009-01-25,17:37:50
22.8143866666667,108.334126666667,0,0,39838.7346412037,2009-01-25,17:37:53
22.8143883333333,108.334135,0,0,39838.7346643518,2009-01-25,17:37:55
22.81444,108.334135,0,0,39838.7347222222,2009-01-25,17:38:00
22.81444,108.334135,0,0,39838.7347569444,2009-01-25,17:38:03
22.8144416666667,108.334131666667,0,0,39838.7347800926,2009-01-25,17:38:05
22.8144283333333,108.334131666667,0,0,39838.734837963,2009-01-25,17:38:10
22.8144266666667,108.334131666667,0,0,39838.7348958333,2009-01-25,17:38:15
22.814425,108.334128333333,0,0,39838.7349537037,2009-01-25,17:38:20
22.814425,108.33413,0,0,39838.7350115741,2009-01-25,17:38:25
22.814425,108.33413,0,0,39838.7350462963,2009-01-25,17:38:28
22.8144266666667,108.334131666667,0,0,39838.7350694444,2009-01-25,17:38:30
22.8144283333333,108.334141666667,0,0,39838.7351273148,2009-01-25,17:38:35
22.8144116666667,108.334141666667,0,0,39838.7351851852,2009-01-25,17:38:40
22.8143816666667,108.334135,0,0,39838.7352430556,2009-01-25,17:38:45
22.814375,108.334133333333,0,0,39838.7353009259,2009-01-25,17:38:50
22.8143766666667,108.334138333333,0,0,39838.7353587963,2009-01-25,17:38:55
22.8143783333333,108.334143333333,0,0,39838.7354166667,2009-01-25,17:39:00
22.81438,108.334151666667,0,0,39838.735474537,2009-01-25,17:39:05
22.81438,108.334151666667,0,0,39838.7355092593,2009-01-25,17:39:08
22.81438,108.334155,0,0,39838.7355324074,2009-01-25,17:39:10
22.81439,108.334138333333,0,0,39838.7355902778,2009-01-25,17:39:15
22.81439,108.33414,0,0,39838.7356481481,2009-01-25,17:39:20
22.81439,108.334135,0,0,39838.7357060185,2009-01-25,17:39:25
22.8143916666667,108.33414,0,0,39838.7357638889,2009-01-25,17:39:30
22.8143916666667,108.33414,0,0,39838.7357986111,2009-01-25,17:39:33
22.8143916666667,108.334141666667,0,0,39838.7358217593,2009-01-25,17:39:35
22.8143933333333,108.334151666667,0,0,39838.7358796296,2009-01-25,17:39:40
22.8143933333333,108.334153333333,0,0,39838.7359375,2009-01-25,17:39:45
22.8143933333333,108.334153333333,0,0,39838.7359722222,2009-01-25,17:39:48
22.814395,108.334155,0,0,39838.7359953704,2009-01-25,17:39:50
22.8144466666667,108.33417,0,0,39838.7360532407,2009-01-25,17:39:55
22.8144866666667,108.33417,0,0,39838.7361111111,2009-01-25,17:40:00
22.814525,108.334205,0,0,39838.7361689815,2009-01-25,17:40:05
22.81457,108.334221666667,0,0,39838.7362268518,2009-01-25,17:40:10
22.8146516666667,108.334233333333,0,0,39838.7362847222,2009-01-25,17:40:15
22.8146933333333,108.334215,0,0,39838.7363425926,2009-01-25,17:40:20
22.8147033333333,108.334195,0,0,39838.736400463,2009-01-25,17:40:25
22.8147033333333,108.334195,0,0,39838.7364351852,2009-01-25,17:40:28
22.8147,108.33419,0,0,39838.7364583333,2009-01-25,17:40:30
22.8146966666667,108.334176666667,0,0,39838.7365162037,2009-01-25,17:40:35
22.814655,108.334145,0,0,39838.7365740741,2009-01-25,17:40:40
22.8145866666667,108.334075,0,0,39838.7366319444,2009-01-25,17:40:45
22.81449,108.334058333333,0,0,39838.7366898148,2009-01-25,17:40:50
22.8144483333333,108.334051666667,0,0,39838.7367476852,2009-01-25,17:40:55
22.8144216666667,108.334041666667,0,0,39838.7368055556,2009-01-25,17:41:00
22.8141916666667,108.334131666667,0,0,39838.7467592593,2009-01-25,17:55:20
22.8140433333333,108.334115,0,0,39838.7468171296,2009-01-25,17:55:25
22.8140366666667,108.33412,0,0,39838.746875,2009-01-25,17:55:30
22.8140366666667,108.33412,0,0,39838.7469097222,2009-01-25,17:55:33
22.81404,108.334116666667,0,0,39838.7469328704,2009-01-25,17:55:35
22.8140316666667,108.334105,0,0,39838.7469907407,2009-01-25,17:55:40
22.8140066666667,108.334081666667,0,0,39838.7470486111,2009-01-25,17:55:45
22.813985,108.334063333333,0,0,39838.7471064815,2009-01-25,17:55:50
22.8139683333333,108.334038333333,0,0,39838.7471643519,2009-01-25,17:55:55
22.8139666666667,108.33402,0,0,39838.7472222222,2009-01-25,17:56:00
22.8139666666667,108.334005,0,0,39838.7472800926,2009-01-25,17:56:05
22.8139666666667,108.333995,0,0,39838.747337963,2009-01-25,17:56:10
22.8139666666667,108.333988333333,0,0,39838.7473958333,2009-01-25,17:56:15
22.8139666666667,108.333988333333,0,0,39838.7474305556,2009-01-25,17:56:18
22.8139666666667,108.333981666667,0,0,39838.7474537037,2009-01-25,17:56:20
22.8139683333333,108.333993333333,0,0,39838.7475115741,2009-01-25,17:56:25
22.8140116666667,108.334058333333,0,0,39838.7475694444,2009-01-25,17:56:30
22.81406,108.334075,0,0,39838.7476273148,2009-01-25,17:56:35
22.8140966666667,108.334086666667,0,0,39838.7476851852,2009-01-25,17:56:40
22.8140966666667,108.334106666667,0,0,39838.7477430556,2009-01-25,17:56:45
22.814245,108.334125,0,0,39838.7478009259,2009-01-25,17:56:50
22.8143383333333,108.33416,0,0,39838.7478587963,2009-01-25,17:56:55
22.81439,108.334183333333,0,0,39838.7479166667,2009-01-25,17:57:00
22.814425,108.334185,0,0,39838.747974537,2009-01-25,17:57:05
22.814425,108.334185,0,0,39838.7480092593,2009-01-25,17:57:08
22.81442,108.334185,0,0,39838.7480324074,2009-01-25,17:57:10
22.8143916666667,108.334193333333,0,0,39838.7480902778,2009-01-25,17:57:15
22.81437,108.334195,0,0,39838.7481481481,2009-01-25,17:57:20
22.81433,108.334201666667,0,0,39838.7482060185,2009-01-25,17:57:25
22.81428,108.334198333333,0,0,39838.7482638889,2009-01-25,17:57:30
22.81428,108.334198333333,0,0,39838.7482986111,2009-01-25,17:57:33
22.81428,108.334195,0,0,39838.7483217593,2009-01-25,17:57:35
22.8143066666667,108.334203333333,0,0,39838.7483796296,2009-01-25,17:57:40
22.8143533333333,108.334226666667,0,0,39838.7484375,2009-01-25,17:57:45
22.8143716666667,108.33423,0,0,39838.7484953704,2009-01-25,17:57:50
22.8143716666667,108.33423,0,0,39838.7485300926,2009-01-25,17:57:53
22.8143716666667,108.334221666667,0,0,39838.7485532407,2009-01-25,17:57:55
22.8143683333333,108.334195,0,0,39838.7486111111,2009-01-25,17:58:00
22.8143683333333,108.334195,0,0,39838.7486458333,2009-01-25,17:58:03
22.814365,108.334186666667,0,0,39838.7486689815,2009-01-25,17:58:05
22.8143833333333,108.334233333333,0,0,39838.7487268519,2009-01-25,17:58:10
22.814335,108.334305,0,0,39838.7487847222,2009-01-25,17:58:15
22.81433,108.334373333333,0,0,39838.7488425926,2009-01-25,17:58:20
22.8144016666667,108.334411666667,0,0,39838.748900463,2009-01-25,17:58:25
22.8144666666667,108.334445,0,0,39838.7489583333,2009-01-25,17:58:30
22.8144066666667,108.334438333333,0,0,39838.7490162037,2009-01-25,17:58:35
22.81437,108.334375,0,0,39838.7490740741,2009-01-25,17:58:40
22.81437,108.334358333333,0,0,39838.7491319444,2009-01-25,17:58:45
22.8143583333333,108.334223333333,0,0,39838.7491898148,2009-01-25,17:58:50
22.8141116666667,108.334141666667,0,0,39838.7492476852,2009-01-25,17:58:55
22.8137716666667,108.334073333333,0,0,39838.7493055556,2009-01-25,17:59:00
22.81344,108.333986666667,0,0,39838.7493634259,2009-01-25,17:59:05
22.8131533333333,108.333915,0,0,39838.7494212963,2009-01-25,17:59:10
22.8131883333333,108.333933333333,0,0,39838.7494791667,2009-01-25,17:59:15
22.813195,108.333898333333,0,0,39838.749537037,2009-01-25,17:59:20
22.8134566666667,108.33395,0,0,39838.7495949074,2009-01-25,17:59:25
22.8135083333333,108.333971666667,0,0,39838.7496527778,2009-01-25,17:59:30
22.8135416666667,108.334006666667,0,0,39838.7497106481,2009-01-25,17:59:35
22.8135533333333,108.334008333333,0,0,39838.7497685185,2009-01-25,17:59:40
22.813535,108.333986666667,0,0,39838.7498263889,2009-01-25,17:59:45
22.813525,108.333983333333,0,0,39838.7498842593,2009-01-25,17:59:50
22.8135266666667,108.333995,0,0,39838.7499421296,2009-01-25,17:59:55
22.8135283333333,108.333993333333,0,0,39838.75,2009-01-25,18:00:00
22.8135283333333,108.333993333333,0,0,39838.7500347222,2009-01-25,18:00:03
22.8135283333333,108.333998333333,0,0,39838.7500578704,2009-01-25,18:00:05
22.8135383333333,108.334033333333,0,0,39838.7501157407,2009-01-25,18:00:10
22.8135916666667,108.334075,0,0,39838.7501736111,2009-01-25,18:00:15
22.8136333333333,108.334095,0,0,39838.7502314815,2009-01-25,18:00:20
22.8136333333333,108.334105,0,0,39838.7502893518,2009-01-25,18:00:25
22.813645,108.3341,0,0,39838.7503472222,2009-01-25,18:00:30
22.813655,108.33411,0,0,39838.7504050926,2009-01-25,18:00:35
22.813655,108.33411,0,0,39838.7504398148,2009-01-25,18:00:38
22.8136616666667,108.334118333333,0,0,39838.750462963,2009-01-25,18:00:40
22.8137016666667,108.334121666667,0,0,39838.7505208333,2009-01-25,18:00:45
22.813735,108.334116666667,0,0,39838.7505787037,2009-01-25,18:00:50
22.81375,108.334088333333,0,0,39838.7506365741,2009-01-25,18:00:55
22.8137433333333,108.334056666667,0,0,39838.7506944444,2009-01-25,18:01:00
22.8137566666667,108.334021666667,0,0,39838.7507523148,2009-01-25,18:01:05
22.8137866666667,108.333975,0,0,39838.7508101852,2009-01-25,18:01:10
22.8138066666667,108.333951666667,0,0,39838.7508680556,2009-01-25,18:01:15
22.8139,108.333958333333,0,0,39838.7509259259,2009-01-25,18:01:20
22.81399,108.334013333333,0,0,39838.7509837963,2009-01-25,18:01:25
22.8140233333333,108.334058333333,0,0,39838.7510416667,2009-01-25,18:01:30
22.81406,108.334076666667,0,0,39838.751099537,2009-01-25,18:01:35
22.8140816666667,108.334098333333,0,0,39838.7511574074,2009-01-25,18:01:40
22.8140816666667,108.334098333333,0,0,39838.7511921296,2009-01-25,18:01:43
22.81408,108.334105,0,0,39838.7512152778,2009-01-25,18:01:45
22.8140683333333,108.334128333333,0,0,39838.7512731481,2009-01-25,18:01:50
22.8140766666667,108.334151666667,0,0,39838.7513310185,2009-01-25,18:01:55
22.81409,108.334148333333,0,0,39838.7513888889,2009-01-25,18:02:00
22.81409,108.334145,0,0,39838.7514467593,2009-01-25,18:02:05
22.81409,108.334145,0,0,39838.7515046296,2009-01-25,18:02:10
22.81409,108.334145,0,0,39838.7515393518,2009-01-25,18:02:13
22.8140966666667,108.334151666667,0,0,39838.7515625,2009-01-25,18:02:15
22.8142166666667,108.334196666667,0,0,39838.7516203704,2009-01-25,18:02:20
22.8142266666667,108.334201666667,0,0,39838.7516782407,2009-01-25,18:02:25
22.8142266666667,108.334201666667,0,0,39838.7517361111,2009-01-25,18:02:30
22.8142266666667,108.334201666667,0,0,39838.7517708333,2009-01-25,18:02:33
22.8142283333333,108.334203333333,0,0,39838.7517939815,2009-01-25,18:02:35
22.8142316666667,108.334213333333,0,0,39838.7518518518,2009-01-25,18:02:40
22.8142316666667,108.334218333333,0,0,39838.7519097222,2009-01-25,18:02:45
22.8142333333333,108.33422,0,0,39838.7519675926,2009-01-25,18:02:50
22.814235,108.33422,0,0,39838.752025463,2009-01-25,18:02:55
22.8142366666667,108.334215,0,0,39838.7520833333,2009-01-25,18:03:00
22.8142383333333,108.33421,0,0,39838.7521412037,2009-01-25,18:03:05
22.81424,108.334205,0,0,39838.7521990741,2009-01-25,18:03:10
22.81424,108.334196666667,0,0,39838.7522569444,2009-01-25,18:03:15
22.8142416666667,108.334196666667,0,0,39838.7523148148,2009-01-25,18:03:20
22.814245,108.334196666667,0,0,39838.7523726852,2009-01-25,18:03:25
22.8142466666667,108.334201666667,0,0,39838.7524305556,2009-01-25,18:03:30
22.8142466666667,108.334203333333,0,0,39838.7524884259,2009-01-25,18:03:35
22.8142483333333,108.334205,0,0,39838.7525462963,2009-01-25,18:03:40
22.8142483333333,108.334205,0,0,39838.7525810185,2009-01-25,18:03:43
22.81425,108.334205,0,0,39838.7526041667,2009-01-25,18:03:45
22.8142766666667,108.334213333333,0,0,39838.752662037,2009-01-25,18:03:50
22.814315,108.33421,0,0,39838.7527199074,2009-01-25,18:03:55
22.8143683333333,108.334215,0,0,39838.7527777778,2009-01-25,18:04:00
22.8144133333333,108.334206666667,0,0,39838.7528356481,2009-01-25,18:04:05
22.8144583333333,108.334221666667,0,0,39838.7528935185,2009-01-25,18:04:10
22.814475,108.334223333333,0,0,39838.7529513889,2009-01-25,18:04:15
22.81445,108.33423,0,0,39838.7530092593,2009-01-25,18:04:20
22.8144433333333,108.334241666667,0,0,39838.7530671296,2009-01-25,18:04:25
22.8144566666667,108.334251666667,0,0,39838.753125,2009-01-25,18:04:30
22.8145083333333,108.334263333333,0,0,39838.7531828704,2009-01-25,18:04:35
22.8144933333333,108.334273333333,0,0,39838.7532407407,2009-01-25,18:04:40
22.8144916666667,108.334286666667,0,0,39838.7532986111,2009-01-25,18:04:45
22.8145083333333,108.334293333333,0,0,39838.7533564815,2009-01-25,18:04:50
22.81457,108.33429,0,0,39838.7534143519,2009-01-25,18:04:55
22.814515,108.334276666667,0,0,39838.7534722222,2009-01-25,18:05:00
22.8143766666667,108.334231666667,0,0,39838.7535300926,2009-01-25,18:05:05
22.8143683333333,108.334216666667,0,0,39838.753587963,2009-01-25,18:05:10
22.8143316666667,108.334191666667,0,0,39838.7536458333,2009-01-25,18:05:15
22.81434,108.334178333333,0,0,39838.7537037037,2009-01-25,18:05:20
22.8143516666667,108.33419,0,0,39838.7537615741,2009-01-25,18:05:25
22.814335,108.334176666667,0,0,39838.7538194444,2009-01-25,18:05:30
22.81432,108.3342,0,0,39838.7538773148,2009-01-25,18:05:35
22.8143833333333,108.33423,0,0,39838.7539351852,2009-01-25,18:05:40
22.8143616666667,108.334218333333,0,0,39838.7539930556,2009-01-25,18:05:45
22.8143616666667,108.334218333333,0,0,39838.7540277778,2009-01-25,18:05:48
22.8143566666667,108.334226666667,0,0,39838.7540509259,2009-01-25,18:05:50
22.8144083333333,108.33422,0,0,39838.7541087963,2009-01-25,18:05:55
22.8144416666667,108.33423,0,0,39838.7541666667,2009-01-25,18:06:00
22.8144416666667,108.33423,0,0,39838.7542013889,2009-01-25,18:06:03
22.8144433333333,108.334235,0,0,39838.754224537,2009-01-25,18:06:05
22.8144833333333,108.334245,0,0,39838.7542824074,2009-01-25,18:06:10
22.81451,108.33424,0,0,39838.7543402778,2009-01-25,18:06:15
22.814505,108.334213333333,0,0,39838.7543981481,2009-01-25,18:06:20
22.8144633333333,108.334203333333,0,0,39838.7544560185,2009-01-25,18:06:25
22.8144633333333,108.334203333333,0,0,39838.7544907407,2009-01-25,18:06:28
22.81446,108.334206666667,0,0,39838.7545138889,2009-01-25,18:06:30
22.8144416666667,108.334213333333,0,0,39838.7545717593,2009-01-25,18:06:35
22.8144166666667,108.334206666667,0,0,39838.7546296296,2009-01-25,18:06:40
22.8143783333333,108.334216666667,0,0,39838.7546875,2009-01-25,18:06:45
22.8143166666667,108.334196666667,0,0,39838.7547453704,2009-01-25,18:06:50
22.8143266666667,108.334188333333,0,0,39838.7548032407,2009-01-25,18:06:55
22.8143433333333,108.334186666667,0,0,39838.7548611111,2009-01-25,18:07:00
22.8143733333333,108.334188333333,0,0,39838.7549189815,2009-01-25,18:07:05
22.8143733333333,108.334186666667,0,0,39838.7549768519,2009-01-25,18:07:10
22.8143733333333,108.334181666667,0,0,39838.7550347222,2009-01-25,18:07:15
22.814375,108.334178333333,0,0,39838.7550925926,2009-01-25,18:07:20
22.814375,108.334185,0,0,39838.755150463,2009-01-25,18:07:25
22.814375,108.334185,0,0,39838.7551851852,2009-01-25,18:07:28
22.814375,108.334186666667,0,0,39838.7552083333,2009-01-25,18:07:30
22.8144233333333,108.334198333333,0,0,39838.7552662037,2009-01-25,18:07:35
22.814425,108.334216666667,0,0,39838.7553240741,2009-01-25,18:07:40
22.8144533333333,108.33423,0,0,39838.7553819444,2009-01-25,18:07:45
22.8145066666667,108.334246666667,0,0,39838.7554398148,2009-01-25,18:07:50
22.81452,108.334235,0,0,39838.7554976852,2009-01-25,18:07:55
22.81451,108.33422,0,0,39838.7555555556,2009-01-25,18:08:00
22.81451,108.334213333333,0,0,39838.7556134259,2009-01-25,18:08:05
22.81451,108.33421,0,0,39838.7556712963,2009-01-25,18:08:10
22.81451,108.334208333333,0,0,39838.7557291667,2009-01-25,18:08:15
22.8145083333333,108.334205,0,0,39838.755787037,2009-01-25,18:08:20
22.8145083333333,108.334206666667,0,0,39838.7558449074,2009-01-25,18:08:25
22.8145083333333,108.334206666667,0,0,39838.7559027778,2009-01-25,18:08:30
22.8145083333333,108.334208333333,0,0,39838.7559606481,2009-01-25,18:08:35
22.8145083333333,108.334208333333,0,0,39838.7560185185,2009-01-25,18:08:40
22.8145083333333,108.33421,0,0,39838.7560763889,2009-01-25,18:08:45
22.8145083333333,108.334211666667,0,0,39838.7561342593,2009-01-25,18:08:50
22.81451,108.334216666667,0,0,39838.7561921296,2009-01-25,18:08:55
22.81451,108.33422,0,0,39838.75625,2009-01-25,18:09:00
22.81451,108.33422,0,0,39838.7562847222,2009-01-25,18:09:03
22.8145066666667,108.334216666667,0,0,39838.7563078704,2009-01-25,18:09:05
22.814485,108.334225,0,0,39838.7563657407,2009-01-25,18:09:10
22.8145233333333,108.334231666667,0,0,39838.7564236111,2009-01-25,18:09:15
22.8145133333333,108.334245,0,0,39838.7564814815,2009-01-25,18:09:20
22.8144466666667,108.334231666667,0,0,39838.7565393519,2009-01-25,18:09:25
22.81439,108.334228333333,0,0,39838.7565972222,2009-01-25,18:09:30
22.8143866666667,108.334243333333,0,0,39838.7566550926,2009-01-25,18:09:35
22.8144133333333,108.334251666667,0,0,39838.756712963,2009-01-25,18:09:40
22.814415,108.334248333333,0,0,39838.7567708333,2009-01-25,18:09:45
22.8144166666667,108.33425,0,0,39838.7568287037,2009-01-25,18:09:50
22.8144166666667,108.33425,0,0,39838.7568865741,2009-01-25,18:09:55
22.8144166666667,108.33425,0,0,39838.7569212963,2009-01-25,18:09:58
22.8144183333333,108.334253333333,0,0,39838.7569444444,2009-01-25,18:10:00
22.814435,108.334251666667,0,0,39838.7570023148,2009-01-25,18:10:05
22.8144783333333,108.334255,0,0,39838.7570601852,2009-01-25,18:10:10
22.8144983333333,108.334275,0,0,39838.7571180556,2009-01-25,18:10:15
22.814455,108.334255,0,0,39838.7571759259,2009-01-25,18:10:20
22.8144533333333,108.334245,0,0,39838.7572337963,2009-01-25,18:10:25
22.8144666666667,108.334261666667,0,0,39838.7572916667,2009-01-25,18:10:30
22.8144666666667,108.334261666667,0,0,39838.7573263889,2009-01-25,18:10:33
22.814465,108.334255,0,0,39838.757349537,2009-01-25,18:10:35
22.81446,108.334233333333,0,0,39838.7574074074,2009-01-25,18:10:40
22.8144566666667,108.334211666667,0,0,39838.7574652778,2009-01-25,18:10:45
22.8143933333333,108.334205,0,0,39838.7575231481,2009-01-25,18:10:50
22.8143333333333,108.334206666667,0,0,39838.7575810185,2009-01-25,18:10:55
22.8142666666667,108.334193333333,0,0,39838.7576388889,2009-01-25,18:11:00
22.8142666666667,108.334193333333,0,0,39838.7576736111,2009-01-25,18:11:03
22.8142583333333,108.334193333333,0,0,39838.7576967593,2009-01-25,18:11:05
22.8142816666667,108.334196666667,0,0,39838.7577546296,2009-01-25,18:11:10
22.8142816666667,108.334186666667,0,0,39838.7578125,2009-01-25,18:11:15
22.8142816666667,108.334185,0,0,39838.7578703704,2009-01-25,18:11:20
22.8142816666667,108.334185,0,0,39838.7579050926,2009-01-25,18:11:23
22.8142833333333,108.334185,0,0,39838.7579282407,2009-01-25,18:11:25
22.8143616666667,108.334223333333,0,0,39838.7579861111,2009-01-25,18:11:30
22.8144416666667,108.334251666667,0,0,39838.7580439815,2009-01-25,18:11:35
22.81453,108.334273333333,0,0,39838.7581018518,2009-01-25,18:11:40
22.8145633333333,108.334275,0,0,39838.7581597222,2009-01-25,18:11:45
22.8145366666667,108.334296666667,0,0,39838.7582175926,2009-01-25,18:11:50
22.81457,108.334311666667,0,0,39838.758275463,2009-01-25,18:11:55
22.814615,108.334321666667,0,0,39838.7583333333,2009-01-25,18:12:00
22.8146883333333,108.334336666667,0,0,39838.7583912037,2009-01-25,18:12:05
22.8147766666667,108.334348333333,0,0,39838.7584490741,2009-01-25,18:12:10
22.8147883333333,108.334355,0,0,39838.7585069444,2009-01-25,18:12:15
22.8147883333333,108.334355,0,0,39838.7585416667,2009-01-25,18:12:18
22.8147933333333,108.33436,0,0,39838.7585648148,2009-01-25,18:12:20
22.8148283333333,108.334375,0,0,39838.7586226852,2009-01-25,18:12:25
22.814885,108.334388333333,0,0,39838.7586805556,2009-01-25,18:12:30
22.81487,108.334383333333,0,0,39838.7587384259,2009-01-25,18:12:35
22.8148716666667,108.334371666667,0,0,39838.7587962963,2009-01-25,18:12:40
22.814745,108.334336666667,0,0,39838.7588541667,2009-01-25,18:12:45
22.8146066666667,108.334303333333,0,0,39838.758912037,2009-01-25,18:12:50
22.8145316666667,108.334296666667,0,0,39838.7589699074,2009-01-25,18:12:55
22.8144533333333,108.334295,0,0,39838.7590277778,2009-01-25,18:13:00
22.814395,108.334263333333,0,0,39838.7590856481,2009-01-25,18:13:05
22.814385,108.334246666667,0,0,39838.7591435185,2009-01-25,18:13:10
22.8143833333333,108.334243333333,0,0,39838.7592013889,2009-01-25,18:13:15
22.8143833333333,108.334243333333,0,0,39838.7592361111,2009-01-25,18:13:18
22.8143816666667,108.33424,0,0,39838.7592592593,2009-01-25,18:13:20
22.814335,108.334228333333,0,0,39838.7593171296,2009-01-25,18:13:25
22.8142683333333,108.334213333333,0,0,39838.759375,2009-01-25,18:13:30
22.814255,108.334205,0,0,39838.7594328704,2009-01-25,18:13:35
22.81428,108.334226666667,0,0,39838.7594907407,2009-01-25,18:13:40
22.8142816666667,108.334228333333,0,0,39838.7595486111,2009-01-25,18:13:45
22.8142816666667,108.334231666667,0,0,39838.7596064815,2009-01-25,18:13:50
22.8142816666667,108.33423,0,0,39838.7596643518,2009-01-25,18:13:55
22.8142816666667,108.334221666667,0,0,39838.7597222222,2009-01-25,18:14:00
22.8142833333333,108.334216666667,0,0,39838.7597800926,2009-01-25,18:14:05
22.8142833333333,108.334216666667,0,0,39838.7598148148,2009-01-25,18:14:08
22.814285,108.334218333333,0,0,39838.759837963,2009-01-25,18:14:10
22.8143433333333,108.334251666667,0,0,39838.7598958333,2009-01-25,18:14:15
22.8146066666667,108.334311666667,0,0,39838.7599537037,2009-01-25,18:14:20
22.8149083333333,108.334378333333,0,0,39838.7600115741,2009-01-25,18:14:25
22.814995,108.334408333333,0,0,39838.7600694444,2009-01-25,18:14:30
22.8149766666667,108.334405,0,0,39838.7601273148,2009-01-25,18:14:35
22.814965,108.334388333333,0,0,39838.7601851852,2009-01-25,18:14:40
22.8148383333333,108.334351666667,0,0,39838.7602430556,2009-01-25,18:14:45
22.814695,108.334306666667,0,0,39838.7603009259,2009-01-25,18:14:50
22.814565,108.334261666667,0,0,39838.7603587963,2009-01-25,18:14:55
22.8144733333333,108.334231666667,0,0,39838.7604166667,2009-01-25,18:15:00
22.81439,108.334215,0,0,39838.760474537,2009-01-25,18:15:05
22.8143183333333,108.334201666667,0,0,39838.7605324074,2009-01-25,18:15:10
22.8142816666667,108.334201666667,0,0,39838.7605902778,2009-01-25,18:15:15
22.8140483333333,108.334176666667,0,0,39838.7626736111,2009-01-25,18:18:15
22.813995,108.334161666667,0,0,39838.7627314815,2009-01-25,18:18:20
22.813995,108.334161666667,0,0,39838.7627662037,2009-01-25,18:18:23
22.813995,108.33417,0,0,39838.7627893519,2009-01-25,18:18:25
22.814015,108.334185,0,0,39838.7628472222,2009-01-25,18:18:30
22.8141033333333,108.334208333333,0,0,39838.7629050926,2009-01-25,18:18:35
22.814185,108.334236666667,0,0,39838.762962963,2009-01-25,18:18:40
22.8142783333333,108.334258333333,0,0,39838.7630208333,2009-01-25,18:18:45
22.81445,108.334281666667,0,0,39838.7630787037,2009-01-25,18:18:50
22.8146633333333,108.334305,0,0,39838.7631365741,2009-01-25,18:18:55
22.8147383333333,108.33433,0,0,39838.7631944444,2009-01-25,18:19:00
22.81466,108.334286666667,0,0,39838.7632523148,2009-01-25,18:19:05
22.8146333333333,108.334275,0,0,39838.7633101852,2009-01-25,18:19:10
22.8143566666667,108.334195,0,0,39838.7633680556,2009-01-25,18:19:15
22.8142083333333,108.334163333333,0,0,39838.7634259259,2009-01-25,18:19:20
22.81417,108.334138333333,0,0,39838.7634837963,2009-01-25,18:19:25
22.8141766666667,108.334121666667,0,0,39838.7635416667,2009-01-25,18:19:30
22.814135,108.334126666667,0,0,39838.763599537,2009-01-25,18:19:35
22.814145,108.33414,0,0,39838.7636574074,2009-01-25,18:19:40
22.8141633333333,108.334163333333,0,0,39838.7637152778,2009-01-25,18:19:45
22.81423,108.33419,0,0,39838.7637731481,2009-01-25,18:19:50
22.814305,108.334233333333,0,0,39838.7638310185,2009-01-25,18:19:55
22.814335,108.33426,0,0,39838.7638888889,2009-01-25,18:20:00
22.81437,108.334263333333,0,0,39838.7639467593,2009-01-25,18:20:05
22.8143583333333,108.334263333333,0,0,39838.7640046296,2009-01-25,18:20:10
22.81434,108.334246666667,0,0,39838.7640625,2009-01-25,18:20:15
22.814275,108.334241666667,0,0,39838.7641203704,2009-01-25,18:20:20
22.8142016666667,108.334241666667,0,0,39838.7641782407,2009-01-25,18:20:25
22.8141333333333,108.3342,0,0,39838.7642361111,2009-01-25,18:20:30
22.81406,108.334166666667,0,0,39838.7642939815,2009-01-25,18:20:35
22.8140333333333,108.334151666667,0,0,39838.7643518519,2009-01-25,18:20:40
22.81401,108.334153333333,0,0,39838.7644097222,2009-01-25,18:20:45
22.81401,108.334153333333,0,0,39838.7644444444,2009-01-25,18:20:48
22.8140133333333,108.334155,0,0,39838.7644675926,2009-01-25,18:20:50
22.81401,108.334145,0,0,39838.764525463,2009-01-25,18:20:55
22.814025,108.334133333333,0,0,39838.7645833333,2009-01-25,18:21:00
22.8140583333333,108.334161666667,0,0,39838.7646412037,2009-01-25,18:21:05
22.8140583333333,108.334161666667,0,0,39838.7646759259,2009-01-25,18:21:08
22.8140583333333,108.334163333333,0,0,39838.7646990741,2009-01-25,18:21:10
22.81406,108.334173333333,0,0,39838.7647569444,2009-01-25,18:21:15
22.8140616666667,108.33418,0,0,39838.7648148148,2009-01-25,18:21:20
22.8140616666667,108.33418,0,0,39838.764849537,2009-01-25,18:21:23
22.814205,108.334171666667,0,0,39838.7681712963,2009-01-25,18:26:10
22.814405,108.334216666667,0,0,39838.7682291667,2009-01-25,18:26:15
22.8144266666667,108.334241666667,0,0,39838.768287037,2009-01-25,18:26:20
22.8143333333333,108.334198333333,0,0,39838.7683449074,2009-01-25,18:26:25
22.8142216666667,108.334178333333,0,0,39838.7684027778,2009-01-25,18:26:30
22.8141516666667,108.33417,0,0,39838.7684606481,2009-01-25,18:26:35
22.81414,108.334165,0,0,39838.7685185185,2009-01-25,18:26:40
22.8140916666667,108.334161666667,0,0,39838.7685763889,2009-01-25,18:26:45
22.814065,108.334151666667,0,0,39838.7686342593,2009-01-25,18:26:50
22.814045,108.334138333333,0,0,39838.7686921296,2009-01-25,18:26:55
22.8140633333333,108.334165,0,0,39838.76875,2009-01-25,18:27:00
22.814065,108.33416,0,0,39838.7688078704,2009-01-25,18:27:05
22.8140666666667,108.334153333333,0,0,39838.7688657407,2009-01-25,18:27:10
22.8140683333333,108.334145,0,0,39838.7689236111,2009-01-25,18:27:15
22.8140683333333,108.33414,0,0,39838.7689814815,2009-01-25,18:27:20
22.8140683333333,108.33414,0,0,39838.7690162037,2009-01-25,18:27:23
22.81407,108.334131666667,0,0,39838.7690393519,2009-01-25,18:27:25
22.8140683333333,108.334116666667,0,0,39838.7690972222,2009-01-25,18:27:30
22.81407,108.334106666667,0,0,39838.7691550926,2009-01-25,18:27:35
22.8141383333333,108.334123333333,0,0,39838.769212963,2009-01-25,18:27:40
22.8142316666667,108.334143333333,0,0,39838.7692708333,2009-01-25,18:27:45
22.8142633333333,108.334155,0,0,39838.7693287037,2009-01-25,18:27:50
22.8142916666667,108.33417,0,0,39838.7693865741,2009-01-25,18:27:55
22.8142433333333,108.334161666667,0,0,39838.7694444444,2009-01-25,18:28:00
22.8141466666667,108.334148333333,0,0,39838.7695023148,2009-01-25,18:28:05
22.81412,108.33415,0,0,39838.7695601852,2009-01-25,18:28:10
22.8141316666667,108.334191666667,0,0,39838.7696180556,2009-01-25,18:28:15
22.8141366666667,108.334226666667,0,0,39838.7696759259,2009-01-25,18:28:20
22.8141366666667,108.334226666667,0,0,39838.7697106482,2009-01-25,18:28:23
22.814135,108.334225,0,0,39838.7697337963,2009-01-25,18:28:25
22.8141316666667,108.334196666667,0,0,39838.7697916667,2009-01-25,18:28:30
22.814095,108.33414,0,0,39838.769849537,2009-01-25,18:28:35
22.81413,108.334126666667,0,0,39838.7699074074,2009-01-25,18:28:40
22.814135,108.334116666667,0,0,39838.7699652778,2009-01-25,18:28:45
22.814115,108.334103333333,0,0,39838.7700231481,2009-01-25,18:28:50
22.81409,108.33409,0,0,39838.7700810185,2009-01-25,18:28:55
22.81409,108.33409,0,0,39838.7701157407,2009-01-25,18:28:58
22.8140916666667,108.334093333333,0,0,39838.7701388889,2009-01-25,18:29:00
22.8141033333333,108.334103333333,0,0,39838.7701967593,2009-01-25,18:29:05
22.8141433333333,108.334116666667,0,0,39838.7702546296,2009-01-25,18:29:10
22.8142416666667,108.334135,0,0,39838.7703125,2009-01-25,18:29:15
22.8143366666667,108.334141666667,0,0,39838.7703703704,2009-01-25,18:29:20
22.8143816666667,108.334138333333,0,0,39838.7704282407,2009-01-25,18:29:25
22.8142916666667,108.334081666667,0,0,39838.7704861111,2009-01-25,18:29:30
22.814255,108.334066666667,0,0,39838.7705439815,2009-01-25,18:29:35
22.8141666666667,108.334085,0,0,39838.7706018519,2009-01-25,18:29:40
22.8141133333333,108.33413,0,0,39838.7706597222,2009-01-25,18:29:45
22.8141416666667,108.334126666667,0,0,39838.7707175926,2009-01-25,18:29:50
22.8141416666667,108.334126666667,0,0,39838.7707523148,2009-01-25,18:29:53
22.8141416666667,108.334128333333,0,0,39838.770775463,2009-01-25,18:29:55
22.8141866666667,108.334135,0,0,39838.7708333333,2009-01-25,18:30:00
22.814215,108.334118333333,0,0,39838.7708912037,2009-01-25,18:30:05
22.81427,108.334115,0,0,39838.7709490741,2009-01-25,18:30:10
22.8142966666667,108.334081666667,0,0,39838.7710069444,2009-01-25,18:30:15
22.81429,108.333996666667,0,0,39838.7710648148,2009-01-25,18:30:20
22.81427,108.333958333333,0,0,39838.7711226852,2009-01-25,18:30:25
22.814245,108.333955,0,0,39838.7711805556,2009-01-25,18:30:30
22.8143566666667,108.334115,0,0,39838.7713541667,2009-01-25,18:30:45
22.8143233333333,108.334035,0,0,39838.771412037,2009-01-25,18:30:50
22.8142533333333,108.334046666667,0,0,39838.7714699074,2009-01-25,18:30:55
22.8141566666667,108.33405,0,0,39838.7715277778,2009-01-25,18:31:00
22.8141,108.334066666667,0,0,39838.7715856481,2009-01-25,18:31:05
22.814055,108.334116666667,0,0,39838.7716435185,2009-01-25,18:31:10
22.81402,108.334166666667,0,0,39838.7717013889,2009-01-25,18:31:15
22.8140016666667,108.334176666667,0,0,39838.7717592593,2009-01-25,18:31:20
22.813995,108.334165,0,0,39838.7718171296,2009-01-25,18:31:25
22.8140066666667,108.334185,0,0,39838.771875,2009-01-25,18:31:30
22.8139916666667,108.334213333333,0,0,39838.7719328704,2009-01-25,18:31:35
22.81397,108.334241666667,0,0,39838.7719907407,2009-01-25,18:31:40
22.81399,108.334233333333,0,0,39838.7720486111,2009-01-25,18:31:45
22.8140033333333,108.334215,0,0,39838.7721064815,2009-01-25,18:31:50
22.8140266666667,108.334196666667,0,0,39838.7721643519,2009-01-25,18:31:55
22.8140466666667,108.334141666667,0,0,39838.7722222222,2009-01-25,18:32:00
22.8140466666667,108.334141666667,0,0,39838.7722569444,2009-01-25,18:32:03
22.81405,108.334138333333,0,0,39838.7722800926,2009-01-25,18:32:05
22.814075,108.334156666667,0,0,39838.772337963,2009-01-25,18:32:10
22.814075,108.334156666667,0,0,39838.7723726852,2009-01-25,18:32:13
22.8140766666667,108.334165,0,0,39838.7723958333,2009-01-25,18:32:15
22.814075,108.334113333333,0,0,39838.7724537037,2009-01-25,18:32:20
22.81409,108.334018333333,0,0,39838.7725115741,2009-01-25,18:32:25
22.8140766666667,108.333963333333,0,0,39838.7725694444,2009-01-25,18:32:30
22.8140733333333,108.333963333333,0,0,39838.7726273148,2009-01-25,18:32:35
22.8140733333333,108.333963333333,0,0,39838.772662037,2009-01-25,18:32:38
22.8140733333333,108.333956666667,0,0,39838.7726851852,2009-01-25,18:32:40
22.8140883333333,108.333928333333,0,0,39838.7727430556,2009-01-25,18:32:45
22.81412,108.333903333333,0,0,39838.7728009259,2009-01-25,18:32:50
22.81412,108.333903333333,0,0,39838.7728356481,2009-01-25,18:32:53
22.814125,108.333906666667,0,0,39838.7728587963,2009-01-25,18:32:55
22.8141283333333,108.333931666667,0,0,39838.7729166667,2009-01-25,18:33:00
22.8141316666667,108.334001666667,0,0,39838.772974537,2009-01-25,18:33:05
22.81412,108.334045,0,0,39838.7730324074,2009-01-25,18:33:10
22.81412,108.334045,0,0,39838.7730671296,2009-01-25,18:33:13
22.8141233333333,108.334043333333,0,0,39838.7730902778,2009-01-25,18:33:15
22.8141683333333,108.33405,0,0,39838.7731481481,2009-01-25,18:33:20
22.8141966666667,108.334001666667,0,0,39838.7732060185,2009-01-25,18:33:25
22.8141916666667,108.333925,0,0,39838.7732638889,2009-01-25,18:33:30
22.81417,108.333868333333,0,0,39838.7733217593,2009-01-25,18:33:35
22.814155,108.333858333333,0,0,39838.7733796296,2009-01-25,18:33:40
22.814165,108.333875,0,0,39838.7734375,2009-01-25,18:33:45
22.8141583333333,108.333885,0,0,39838.7734953704,2009-01-25,18:33:50
22.8141333333333,108.333948333333,0,0,39838.7735532407,2009-01-25,18:33:55
22.814095,108.334033333333,0,0,39838.7736111111,2009-01-25,18:34:00
22.814055,108.334095,0,0,39838.7736689815,2009-01-25,18:34:05
22.8140483333333,108.334061666667,0,0,39838.7737268518,2009-01-25,18:34:10
22.8140566666667,108.334051666667,0,0,39838.7737847222,2009-01-25,18:34:15
22.8140566666667,108.334051666667,0,0,39838.7738194444,2009-01-25,18:34:18
22.814055,108.334048333333,0,0,39838.7738425926,2009-01-25,18:34:20
22.8140483333333,108.334085,0,0,39838.773900463,2009-01-25,18:34:25
22.8140566666667,108.3341,0,0,39838.7739583333,2009-01-25,18:34:30
22.8140566666667,108.3341,0,0,39838.7739930556,2009-01-25,18:34:33
22.8140566666667,108.334093333333,0,0,39838.7740162037,2009-01-25,18:34:35
22.81407,108.334143333333,0,0,39838.7740740741,2009-01-25,18:34:40
22.8140683333333,108.334185,0,0,39838.7741319444,2009-01-25,18:34:45
22.8141133333333,108.334428333333,0,0,39838.7776041667,2009-01-25,18:39:45
22.81423,108.334511666667,0,0,39838.777662037,2009-01-25,18:39:50
22.8143566666667,108.334553333333,0,0,39838.7777199074,2009-01-25,18:39:55
22.8143566666667,108.334545,0,0,39838.7777777778,2009-01-25,18:40:00
22.8143566666667,108.334545,0,0,39838.7778125,2009-01-25,18:40:03
22.814355,108.33454,0,0,39838.7778356481,2009-01-25,18:40:05
22.8143533333333,108.334528333333,0,0,39838.7778935185,2009-01-25,18:40:10
22.81433,108.33448,0,0,39838.7779513889,2009-01-25,18:40:15
22.8143016666667,108.334435,0,0,39838.7780092593,2009-01-25,18:40:20
22.8143016666667,108.334433333333,0,0,39838.7780671296,2009-01-25,18:40:25
22.8143016666667,108.334433333333,0,0,39838.778125,2009-01-25,18:40:30
22.8143033333333,108.334433333333,0,0,39838.7781828704,2009-01-25,18:40:35
22.8143033333333,108.334431666667,0,0,39838.7782407407,2009-01-25,18:40:40
22.8143033333333,108.334431666667,0,0,39838.778275463,2009-01-25,18:40:43
22.8143016666667,108.334423333333,0,0,39838.7782986111,2009-01-25,18:40:45
22.8143,108.334411666667,0,0,39838.7783564815,2009-01-25,18:40:50
22.8142983333333,108.334405,0,0,39838.7784143519,2009-01-25,18:40:55
22.8142983333333,108.334405,0,0,39838.7784490741,2009-01-25,18:40:58
22.8142983333333,108.334396666667,0,0,39838.7784722222,2009-01-25,18:41:00
22.8142816666667,108.334363333333,0,0,39838.7785300926,2009-01-25,18:41:05
22.8142616666667,108.334313333333,0,0,39838.778587963,2009-01-25,18:41:10
22.81426,108.334298333333,0,0,39838.7786458333,2009-01-25,18:41:15
22.81426,108.334298333333,0,0,39838.7786805556,2009-01-25,18:41:18
22.81426,108.334303333333,0,0,39838.7787037037,2009-01-25,18:41:20
22.8142733333333,108.33432,0,0,39838.7787615741,2009-01-25,18:41:25
22.8142816666667,108.334331666667,0,0,39838.7788194444,2009-01-25,18:41:30
22.8142816666667,108.334331666667,0,0,39838.7788541667,2009-01-25,18:41:33
22.8142833333333,108.334335,0,0,39838.7788773148,2009-01-25,18:41:35
22.8143083333333,108.334328333333,0,0,39838.7789351852,2009-01-25,18:41:40
22.8143483333333,108.334368333333,0,0,39838.7789930556,2009-01-25,18:41:45
22.8143616666667,108.334403333333,0,0,39838.7790509259,2009-01-25,18:41:50
22.81428,108.334391666667,0,0,39838.7791087963,2009-01-25,18:41:55
22.814195,108.334341666667,0,0,39838.7791666667,2009-01-25,18:42:00
22.8142,108.334336666667,0,0,39838.779224537,2009-01-25,18:42:05
22.8142,108.334336666667,0,0,39838.7792592593,2009-01-25,18:42:08
22.8141966666667,108.334343333333,0,0,39838.7792824074,2009-01-25,18:42:10
22.814195,108.334333333333,0,0,39838.7793402778,2009-01-25,18:42:15
22.814195,108.334333333333,0,0,39838.779375,2009-01-25,18:42:18
22.814195,108.33433,0,0,39838.7793981481,2009-01-25,18:42:20
22.8142016666667,108.334345,0,0,39838.7794560185,2009-01-25,18:42:25
22.814265,108.334333333333,0,0,39838.7795138889,2009-01-25,18:42:30
22.8143316666667,108.33432,0,0,39838.7795717593,2009-01-25,18:42:35
22.81436,108.334325,0,0,39838.7796296296,2009-01-25,18:42:40
22.81436,108.334323333333,0,0,39838.7796875,2009-01-25,18:42:45
22.8143616666667,108.334331666667,0,0,39838.7797453704,2009-01-25,18:42:50
22.8143616666667,108.334331666667,0,0,39838.7797800926,2009-01-25,18:42:53
22.8143616666667,108.33434,0,0,39838.7798032407,2009-01-25,18:42:55
22.8143666666667,108.334325,0,0,39838.7798611111,2009-01-25,18:43:00
22.8143666666667,108.334325,0,0,39838.7798958333,2009-01-25,18:43:03
22.8143733333333,108.334321666667,0,0,39838.7799189815,2009-01-25,18:43:05
22.814385,108.334338333333,0,0,39838.7799768519,2009-01-25,18:43:10
22.8143833333333,108.334338333333,0,0,39838.7800347222,2009-01-25,18:43:15
22.8143833333333,108.334338333333,0,0,39838.7800694444,2009-01-25,18:43:18
22.8143833333333,108.334338333333,0,0,39838.7800925926,2009-01-25,18:43:20
22.8143466666667,108.334333333333,0,0,39838.780150463,2009-01-25,18:43:25
22.8143083333333,108.33433,0,0,39838.7802083333,2009-01-25,18:43:30
22.8143083333333,108.33433,0,0,39838.7802430556,2009-01-25,18:43:33
22.8143033333333,108.334323333333,0,0,39838.7802662037,2009-01-25,18:43:35
22.8143183333333,108.334333333333,0,0,39838.7803240741,2009-01-25,18:43:40
22.8143583333333,108.334338333333,0,0,39838.7803819444,2009-01-25,18:43:45
22.8144016666667,108.3344,0,0,39838.7804398148,2009-01-25,18:43:50
22.8144,108.334456666667,0,0,39838.7804976852,2009-01-25,18:43:55
22.8143883333333,108.334476666667,0,0,39838.7805555556,2009-01-25,18:44:00
22.8143533333333,108.334473333333,0,0,39838.7806134259,2009-01-25,18:44:05
22.8142633333333,108.334431666667,0,0,39838.7806712963,2009-01-25,18:44:10
22.8141333333333,108.334378333333,0,0,39838.7807291667,2009-01-25,18:44:15
22.814025,108.33437,0,0,39838.780787037,2009-01-25,18:44:20
22.8139516666667,108.334348333333,0,0,39838.7808449074,2009-01-25,18:44:25
22.813895,108.334293333333,0,0,39838.7809027778,2009-01-25,18:44:30
22.8138266666667,108.334216666667,0,0,39838.7809606481,2009-01-25,18:44:35
22.81383,108.334196666667,0,0,39838.7810185185,2009-01-25,18:44:40
22.813815,108.33419,0,0,39838.7810763889,2009-01-25,18:44:45
22.813815,108.33419,0,0,39838.7811111111,2009-01-25,18:44:48
22.8138133333333,108.334186666667,0,0,39838.7811342593,2009-01-25,18:44:50
22.813815,108.334198333333,0,0,39838.7811921296,2009-01-25,18:44:55
22.813815,108.334198333333,0,0,39838.7812268519,2009-01-25,18:44:58
22.8138183333333,108.334201666667,0,0,39838.78125,2009-01-25,18:45:00
22.8138216666667,108.334211666667,0,0,39838.7813078704,2009-01-25,18:45:05
22.813905,108.334243333333,0,0,39838.7813657407,2009-01-25,18:45:10
22.8139283333333,108.334261666667,0,0,39838.7814236111,2009-01-25,18:45:15
22.8140333333333,108.334273333333,0,0,39838.7814814815,2009-01-25,18:45:20
22.8141366666667,108.3343,0,0,39838.7815393518,2009-01-25,18:45:25
22.8142966666667,108.334073333333,0,0,39838.7890046296,2009-01-25,18:56:10
22.8143166666667,108.33404,0,0,39838.7890625,2009-01-25,18:56:15
22.8144133333333,108.334025,0,0,39838.7891203704,2009-01-25,18:56:20
22.8144083333333,108.333991666667,0,0,39838.7891782407,2009-01-25,18:56:25
22.814365,108.334016666667,0,0,39838.7892361111,2009-01-25,18:56:30
22.814325,108.334048333333,0,0,39838.7892939815,2009-01-25,18:56:35
22.8143433333333,108.334078333333,0,0,39838.7893518518,2009-01-25,18:56:40
22.8144033333333,108.334091666667,0,0,39838.7894097222,2009-01-25,18:56:45
22.8143766666667,108.334105,0,0,39838.7894675926,2009-01-25,18:56:50
22.8143133333333,108.334105,0,0,39838.789525463,2009-01-25,18:56:55
22.814305,108.334111666667,0,0,39838.7895833333,2009-01-25,18:57:00
22.8143033333333,108.334115,0,0,39838.7896412037,2009-01-25,18:57:05
22.8143033333333,108.334113333333,0,0,39838.7896990741,2009-01-25,18:57:10
22.8143033333333,108.334116666667,0,0,39838.7897569444,2009-01-25,18:57:15
22.8143016666667,108.334115,0,0,39838.7898148148,2009-01-25,18:57:20
22.8143033333333,108.33412,0,0,39838.7898726852,2009-01-25,18:57:25
22.8143033333333,108.33412,0,0,39838.7899074074,2009-01-25,18:57:28
22.8143033333333,108.334126666667,0,0,39838.7899305556,2009-01-25,18:57:30
22.8143033333333,108.334136666667,0,0,39838.7899884259,2009-01-25,18:57:35
22.8143033333333,108.334181666667,0,0,39838.7900462963,2009-01-25,18:57:40
22.8143166666667,108.334251666667,0,0,39838.7901041667,2009-01-25,18:57:45
22.814355,108.334281666667,0,0,39838.790162037,2009-01-25,18:57:50
22.8143333333333,108.33427,0,0,39838.7902199074,2009-01-25,18:57:55
22.814325,108.334256666667,0,0,39838.7902777778,2009-01-25,18:58:00
22.8142983333333,108.33423,0,0,39838.7903356481,2009-01-25,18:58:05
22.814345,108.334218333333,0,0,39838.7903935185,2009-01-25,18:58:10
22.81437,108.334196666667,0,0,39838.7904513889,2009-01-25,18:58:15
22.814335,108.334153333333,0,0,39838.7905092593,2009-01-25,18:58:20
22.8143083333333,108.33413,0,0,39838.7905671296,2009-01-25,18:58:25
22.8142833333333,108.334126666667,0,0,39838.790625,2009-01-25,18:58:30
22.8142833333333,108.334126666667,0,0,39838.7906597222,2009-01-25,18:58:33
22.8142816666667,108.33413,0,0,39838.7906828704,2009-01-25,18:58:35
22.8142333333333,108.334135,0,0,39838.7907407407,2009-01-25,18:58:40
22.8142166666667,108.334146666667,0,0,39838.7907986111,2009-01-25,18:58:45
22.8142366666667,108.334166666667,0,0,39838.7908564815,2009-01-25,18:58:50
22.8142366666667,108.334163333333,0,0,39838.7909143518,2009-01-25,18:58:55
22.8142366666667,108.334158333333,0,0,39838.7909722222,2009-01-25,18:59:00
22.8142366666667,108.334151666667,0,0,39838.7910300926,2009-01-25,18:59:05
22.8142366666667,108.334151666667,0,0,39838.7910648148,2009-01-25,18:59:08
22.8142383333333,108.334153333333,0,0,39838.791087963,2009-01-25,18:59:10
22.8142283333333,108.33418,0,0,39838.7911458333,2009-01-25,18:59:15
22.8142166666667,108.33417,0,0,39838.7912037037,2009-01-25,18:59:20
22.814215,108.334171666667,0,0,39838.7912615741,2009-01-25,18:59:25
22.814215,108.334168333333,0,0,39838.7913194444,2009-01-25,18:59:30
22.814215,108.334163333333,0,0,39838.7913773148,2009-01-25,18:59:35
22.814215,108.334156666667,0,0,39838.7914351852,2009-01-25,18:59:40
22.8142066666667,108.334163333333,0,0,39838.7914930556,2009-01-25,18:59:45
22.8142066666667,108.334165,0,0,39838.7915509259,2009-01-25,18:59:50
22.8142066666667,108.334163333333,0,0,39838.7916087963,2009-01-25,18:59:55
22.814205,108.33416,0,0,39838.7916666667,2009-01-25,19:00:00
22.8142033333333,108.334156666667,0,0,39838.791724537,2009-01-25,19:00:05
22.8142033333333,108.334156666667,0,0,39838.7917592593,2009-01-25,19:00:08
22.8142033333333,108.334165,0,0,39838.7917824074,2009-01-25,19:00:10
22.814205,108.334175,0,0,39838.7918402778,2009-01-25,19:00:15
22.8142066666667,108.334186666667,0,0,39838.7918981481,2009-01-25,19:00:20
22.8142166666667,108.334205,0,0,39838.7919560185,2009-01-25,19:00:25
22.81421,108.334198333333,0,0,39838.7920138889,2009-01-25,19:00:30
22.8142083333333,108.334201666667,0,0,39838.7920717593,2009-01-25,19:00:35
22.8142083333333,108.334201666667,0,0,39838.7921064815,2009-01-25,19:00:38
22.8142083333333,108.334196666667,0,0,39838.7921296296,2009-01-25,19:00:40
22.814205,108.334186666667,0,0,39838.7921875,2009-01-25,19:00:45
22.81419,108.334168333333,0,0,39838.7922453704,2009-01-25,19:00:50
22.8141816666667,108.334171666667,0,0,39838.7923032407,2009-01-25,19:00:55
22.8141833333333,108.334176666667,0,0,39838.7923611111,2009-01-25,19:01:00
22.814185,108.33418,0,0,39838.7924189815,2009-01-25,19:01:05
22.8141866666667,108.334186666667,0,0,39838.7924768519,2009-01-25,19:01:10
22.8141866666667,108.334186666667,0,0,39838.7925115741,2009-01-25,19:01:13
22.81419,108.334195,0,0,39838.7925347222,2009-01-25,19:01:15
22.8141916666667,108.334205,0,0,39838.7925925926,2009-01-25,19:01:20
22.8141933333333,108.334216666667,0,0,39838.792650463,2009-01-25,19:01:25
22.8141966666667,108.33422,0,0,39838.7927083333,2009-01-25,19:01:30
22.8141966666667,108.334221666667,0,0,39838.7927662037,2009-01-25,19:01:35
22.8141966666667,108.334218333333,0,0,39838.7928240741,2009-01-25,19:01:40
22.8141966666667,108.334218333333,0,0,39838.7928587963,2009-01-25,19:01:43
22.8141933333333,108.334215,0,0,39838.7928819444,2009-01-25,19:01:45
22.8141316666667,108.334193333333,0,0,39838.7929398148,2009-01-25,19:01:50
22.814,108.334141666667,0,0,39838.7929976852,2009-01-25,19:01:55
22.81392,108.334103333333,0,0,39838.7930555556,2009-01-25,19:02:00
22.8138916666667,108.334098333333,0,0,39838.7931134259,2009-01-25,19:02:05
22.8139783333333,108.334133333333,0,0,39838.7931712963,2009-01-25,19:02:10
22.8139983333333,108.334165,0,0,39838.7932291667,2009-01-25,19:02:15
22.8139966666667,108.33416,0,0,39838.793287037,2009-01-25,19:02:20
22.8139983333333,108.334158333333,0,0,39838.7933449074,2009-01-25,19:02:25
22.8140016666667,108.334161666667,0,0,39838.7934027778,2009-01-25,19:02:30
22.8140016666667,108.334161666667,0,0,39838.7934375,2009-01-25,19:02:33
22.8140033333333,108.334156666667,0,0,39838.7934606481,2009-01-25,19:02:35
22.8140183333333,108.334163333333,0,0,39838.7935185185,2009-01-25,19:02:40
22.8140533333333,108.33418,0,0,39838.7935763889,2009-01-25,19:02:45
22.8140816666667,108.334193333333,0,0,39838.7936342593,2009-01-25,19:02:50
22.8140816666667,108.334193333333,0,0,39838.7936689815,2009-01-25,19:02:53
22.8140833333333,108.334188333333,0,0,39838.7936921296,2009-01-25,19:02:55
22.81408,108.334176666667,0,0,39838.79375,2009-01-25,19:03:00
22.8140883333333,108.334166666667,0,0,39838.7938078704,2009-01-25,19:03:05
22.8140916666667,108.334166666667,0,0,39838.7938657407,2009-01-25,19:03:10
22.8140933333333,108.334168333333,0,0,39838.7939236111,2009-01-25,19:03:15
22.8140916666667,108.334171666667,0,0,39838.7939814815,2009-01-25,19:03:20
22.8140916666667,108.334171666667,0,0,39838.7940162037,2009-01-25,19:03:23
22.8140916666667,108.334175,0,0,39838.7940393519,2009-01-25,19:03:25
22.81407,108.334151666667,0,0,39838.7940972222,2009-01-25,19:03:30
22.8140583333333,108.334156666667,0,0,39838.7941550926,2009-01-25,19:03:35
22.8140833333333,108.334166666667,0,0,39838.794212963,2009-01-25,19:03:40
22.8140833333333,108.334173333333,0,0,39838.7942708333,2009-01-25,19:03:45
22.8140833333333,108.334173333333,0,0,39838.7943055556,2009-01-25,19:03:48
22.8140833333333,108.334168333333,0,0,39838.7943287037,2009-01-25,19:03:50
22.8140916666667,108.334185,0,0,39838.7943865741,2009-01-25,19:03:55
22.8140883333333,108.334188333333,0,0,39838.7944444444,2009-01-25,19:04:00
22.8140916666667,108.334195,0,0,39838.7945023148,2009-01-25,19:04:05
22.8140916666667,108.334195,0,0,39838.7945601852,2009-01-25,19:04:10
22.8140916666667,108.334195,0,0,39838.7946180556,2009-01-25,19:04:15
22.8140933333333,108.334198333333,0,0,39838.7946759259,2009-01-25,19:04:20
22.8140916666667,108.334201666667,0,0,39838.7947337963,2009-01-25,19:04:25
22.8140916666667,108.334206666667,0,0,39838.7947916667,2009-01-25,19:04:30
22.8140916666667,108.334203333333,0,0,39838.794849537,2009-01-25,19:04:35
22.8140916666667,108.334203333333,0,0,39838.7948842593,2009-01-25,19:04:38
22.8140916666667,108.334196666667,0,0,39838.7949074074,2009-01-25,19:04:40
22.8141033333333,108.334216666667,0,0,39838.7949652778,2009-01-25,19:04:45
22.81411,108.334216666667,0,0,39838.7950231481,2009-01-25,19:04:50
22.81411,108.334218333333,0,0,39838.7950810185,2009-01-25,19:04:55
22.8141116666667,108.334216666667,0,0,39838.7951388889,2009-01-25,19:05:00
22.8141133333333,108.334211666667,0,0,39838.7951967593,2009-01-25,19:05:05
22.8141133333333,108.334211666667,0,0,39838.7952314815,2009-01-25,19:05:08
22.8141133333333,108.334208333333,0,0,39838.7952546296,2009-01-25,19:05:10
22.8140733333333,108.334208333333,0,0,39838.7953125,2009-01-25,19:05:15
22.8140516666667,108.3342,0,0,39838.7953703704,2009-01-25,19:05:20
22.8140683333333,108.334196666667,0,0,39838.7954282407,2009-01-25,19:05:25
22.8140683333333,108.334196666667,0,0,39838.795462963,2009-01-25,19:05:28
22.81407,108.33419,0,0,39838.7954861111,2009-01-25,19:05:30
22.81407,108.33418,0,0,39838.7955439815,2009-01-25,19:05:35
22.8140783333333,108.334166666667,0,0,39838.7956018519,2009-01-25,19:05:40
22.8140733333333,108.33415,0,0,39838.7956597222,2009-01-25,19:05:45
22.8140716666667,108.33414,0,0,39838.7957175926,2009-01-25,19:05:50
22.814075,108.334143333333,0,0,39838.795775463,2009-01-25,19:05:55
22.814075,108.334143333333,0,0,39838.7958101852,2009-01-25,19:05:58
22.8140766666667,108.334148333333,0,0,39838.7958333333,2009-01-25,19:06:00
22.8140616666667,108.334155,0,0,39838.7958912037,2009-01-25,19:06:05
22.8140616666667,108.334155,0,0,39838.7959259259,2009-01-25,19:06:08
22.8140616666667,108.334155,0,0,39838.7959490741,2009-01-25,19:06:10
22.814155,108.334176666667,0,0,39838.7960069444,2009-01-25,19:06:15
22.8142133333333,108.334186666667,0,0,39838.7960648148,2009-01-25,19:06:20
22.814235,108.33418,0,0,39838.7961226852,2009-01-25,19:06:25
22.8142683333333,108.334183333333,0,0,39838.7961805556,2009-01-25,19:06:30
22.8142783333333,108.334185,0,0,39838.7962384259,2009-01-25,19:06:35
22.8143166666667,108.334205,0,0,39838.7962962963,2009-01-25,19:06:40
22.8143266666667,108.334215,0,0,39838.7963541667,2009-01-25,19:06:45
22.8143266666667,108.334215,0,0,39838.7963888889,2009-01-25,19:06:48
22.8143283333333,108.334211666667,0,0,39838.796412037,2009-01-25,19:06:50
22.8143416666667,108.334223333333,0,0,39838.7964699074,2009-01-25,19:06:55
22.8143533333333,108.334245,0,0,39838.7965277778,2009-01-25,19:07:00
22.8143633333333,108.334271666667,0,0,39838.7965856481,2009-01-25,19:07:05
22.8143633333333,108.334271666667,0,0,39838.7966203704,2009-01-25,19:07:08
22.8143633333333,108.334271666667,0,0,39838.7966435185,2009-01-25,19:07:10
22.8142983333333,108.334278333333,0,0,39838.7967013889,2009-01-25,19:07:15
22.8143066666667,108.33429,0,0,39838.7967592593,2009-01-25,19:07:20
22.81431,108.334293333333,0,0,39838.7968171296,2009-01-25,19:07:25
22.81431,108.334293333333,0,0,39838.7968518519,2009-01-25,19:07:28
22.81431,108.33429,0,0,39838.796875,2009-01-25,19:07:30
22.8143083333333,108.334278333333,0,0,39838.7969328704,2009-01-25,19:07:35
22.8143,108.334266666667,0,0,39838.7969907407,2009-01-25,19:07:40
22.8142816666667,108.334243333333,0,0,39838.7970486111,2009-01-25,19:07:45
22.814245,108.334213333333,0,0,39838.7971064815,2009-01-25,19:07:50
22.8142433333333,108.334206666667,0,0,39838.7971643518,2009-01-25,19:07:55
22.81424,108.334203333333,0,0,39838.7972222222,2009-01-25,19:08:00
22.81424,108.334203333333,0,0,39838.7972569444,2009-01-25,19:08:03
22.81424,108.334198333333,0,0,39838.7972800926,2009-01-25,19:08:05
22.8142,108.334195,0,0,39838.797337963,2009-01-25,19:08:10
22.81419,108.334191666667,0,0,39838.7973958333,2009-01-25,19:08:15
22.8141883333333,108.334193333333,0,0,39838.7974537037,2009-01-25,19:08:20
22.8141883333333,108.334193333333,0,0,39838.7974884259,2009-01-25,19:08:23
22.8141883333333,108.334191666667,0,0,39838.7975115741,2009-01-25,19:08:25
22.8142166666667,108.334195,0,0,39838.7975694444,2009-01-25,19:08:30
22.8142383333333,108.334205,0,0,39838.7976273148,2009-01-25,19:08:35
22.814305,108.334241666667,0,0,39838.7976851852,2009-01-25,19:08:40
22.8143166666667,108.334258333333,0,0,39838.7977430556,2009-01-25,19:08:45
22.8143166666667,108.334263333333,0,0,39838.7978009259,2009-01-25,19:08:50
22.8143166666667,108.33426,0,0,39838.7978587963,2009-01-25,19:08:55
22.8143166666667,108.33426,0,0,39838.7979166667,2009-01-25,19:09:00
22.8143166666667,108.33426,0,0,39838.7979513889,2009-01-25,19:09:03
22.8143166666667,108.334258333333,0,0,39838.797974537,2009-01-25,19:09:05
22.8143066666667,108.334238333333,0,0,39838.7980324074,2009-01-25,19:09:10
22.8142533333333,108.334228333333,0,0,39838.7980902778,2009-01-25,19:09:15
22.8140966666667,108.33419,0,0,39838.7981481481,2009-01-25,19:09:20
22.8139466666667,108.334155,0,0,39838.7982060185,2009-01-25,19:09:25
22.8138783333333,108.33416,0,0,39838.7982638889,2009-01-25,19:09:30
22.8138633333333,108.334156666667,0,0,39838.7983217593,2009-01-25,19:09:35
22.8138816666667,108.334148333333,0,0,39838.7983796296,2009-01-25,19:09:40
22.813895,108.33414,0,0,39838.7984375,2009-01-25,19:09:45
22.8138933333333,108.33409,0,0,39838.7984953704,2009-01-25,19:09:50
22.81391,108.334073333333,0,0,39838.7985532407,2009-01-25,19:09:55
22.81391,108.334088333333,0,0,39838.7986111111,2009-01-25,19:10:00
22.813855,108.334061666667,0,0,39838.7986689815,2009-01-25,19:10:05
22.8139,108.334088333333,0,0,39838.7987268518,2009-01-25,19:10:10
22.81391,108.33404,0,0,39838.7987847222,2009-01-25,19:10:15
22.8139933333333,108.333988333333,0,0,39838.7988425926,2009-01-25,19:10:20
22.8140883333333,108.333955,0,0,39838.798900463,2009-01-25,19:10:25
22.8141983333333,108.333888333333,0,0,39838.7989583333,2009-01-25,19:10:30
22.8139983333333,108.334071666667,0,0,39838.8020833333,2009-01-25,19:15:00
22.81395,108.334041666667,0,0,39838.8021412037,2009-01-25,19:15:05
22.8138416666667,108.334008333333,0,0,39838.8021990741,2009-01-25,19:15:10
22.8138116666667,108.334,0,0,39838.8022569444,2009-01-25,19:15:15
22.81378,108.333993333333,0,0,39838.8023148148,2009-01-25,19:15:20
22.8137233333333,108.33399,0,0,39838.8023726852,2009-01-25,19:15:25
22.8136666666667,108.334008333333,0,0,39838.8024305556,2009-01-25,19:15:30
22.8136666666667,108.333993333333,0,0,39838.8024884259,2009-01-25,19:15:35
22.8137016666667,108.333978333333,0,0,39838.8025462963,2009-01-25,19:15:40
22.81389,108.33395,0,0,39838.8026041667,2009-01-25,19:15:45
22.81415,108.333956666667,0,0,39838.802662037,2009-01-25,19:15:50
22.8141716666667,108.333963333333,0,0,39838.8027199074,2009-01-25,19:15:55
22.8141716666667,108.333963333333,0,0,39838.8027546296,2009-01-25,19:15:58
22.81417,108.333955,0,0,39838.8027777778,2009-01-25,19:16:00
22.8141633333333,108.333945,0,0,39838.8028356481,2009-01-25,19:16:05
22.8141633333333,108.333945,0,0,39838.8028703704,2009-01-25,19:16:08
22.8141633333333,108.333941666667,0,0,39838.8028935185,2009-01-25,19:16:10
22.81415,108.333923333333,0,0,39838.8029513889,2009-01-25,19:16:15
22.814095,108.333896666667,0,0,39838.8030092593,2009-01-25,19:16:20
22.8141066666667,108.333888333333,0,0,39838.8030671296,2009-01-25,19:16:25
22.8141266666667,108.333883333333,0,0,39838.803125,2009-01-25,19:16:30
22.8141383333333,108.333883333333,0,0,39838.8031828704,2009-01-25,19:16:35
22.8141616666667,108.333886666667,0,0,39838.8032407407,2009-01-25,19:16:40
22.81413,108.33393,0,0,39838.8032986111,2009-01-25,19:16:45
22.814025,108.333953333333,0,0,39838.8033564815,2009-01-25,19:16:50
22.8138966666667,108.333975,0,0,39838.8034143519,2009-01-25,19:16:55
22.8138266666667,108.334008333333,0,0,39838.8034722222,2009-01-25,19:17:00
22.8138766666667,108.334058333333,0,0,39838.8035300926,2009-01-25,19:17:05
22.8138533333333,108.334066666667,0,0,39838.803587963,2009-01-25,19:17:10
22.813845,108.334086666667,0,0,39838.8036458333,2009-01-25,19:17:15
22.8138883333333,108.334133333333,0,0,39838.8037037037,2009-01-25,19:17:20
22.813905,108.334165,0,0,39838.8037615741,2009-01-25,19:17:25
22.8139133333333,108.33416,0,0,39838.8038194444,2009-01-25,19:17:30
22.8139133333333,108.33416,0,0,39838.8038541667,2009-01-25,19:17:33
22.8139116666667,108.334155,0,0,39838.8038773148,2009-01-25,19:17:35
22.8139383333333,108.334116666667,0,0,39838.8039351852,2009-01-25,19:17:40
22.8139983333333,108.334061666667,0,0,39838.8039930556,2009-01-25,19:17:45
22.8139866666667,108.33401,0,0,39838.8040509259,2009-01-25,19:17:50
22.8139766666667,108.334011666667,0,0,39838.8041087963,2009-01-25,19:17:55
22.8139633333333,108.334013333333,0,0,39838.8041666667,2009-01-25,19:18:00
22.8139733333333,108.334003333333,0,0,39838.804224537,2009-01-25,19:18:05
22.813995,108.333986666667,0,0,39838.8042824074,2009-01-25,19:18:10
22.8140316666667,108.333991666667,0,0,39838.8043402778,2009-01-25,19:18:15
22.8140533333333,108.33399,0,0,39838.8043981481,2009-01-25,19:18:20
22.814065,108.333998333333,0,0,39838.8044560185,2009-01-25,19:18:25
22.814055,108.33399,0,0,39838.8045138889,2009-01-25,19:18:30
22.814055,108.333956666667,0,0,39838.8045717593,2009-01-25,19:18:35
22.814015,108.333946666667,0,0,39838.8046296296,2009-01-25,19:18:40
22.8140066666667,108.333921666667,0,0,39838.8046875,2009-01-25,19:18:45
22.813975,108.333945,0,0,39838.8047453704,2009-01-25,19:18:50
22.8139466666667,108.333971666667,0,0,39838.8048032407,2009-01-25,19:18:55
22.81393,108.33398,0,0,39838.8048611111,2009-01-25,19:19:00
22.81394,108.334003333333,0,0,39838.8049189815,2009-01-25,19:19:05
22.8139366666667,108.334036666667,0,0,39838.8049768518,2009-01-25,19:19:10
22.81394,108.334058333333,0,0,39838.8050347222,2009-01-25,19:19:15
22.8139433333333,108.334056666667,0,0,39838.8050925926,2009-01-25,19:19:20
22.8139483333333,108.33405,0,0,39838.805150463,2009-01-25,19:19:25
22.81395,108.334041666667,0,0,39838.8052083333,2009-01-25,19:19:30
22.81395,108.334036666667,0,0,39838.8052662037,2009-01-25,19:19:35
22.8139516666667,108.334031666667,0,0,39838.8053240741,2009-01-25,19:19:40
22.813955,108.33403,0,0,39838.8053819444,2009-01-25,19:19:45
22.8139566666667,108.334025,0,0,39838.8054398148,2009-01-25,19:19:50
22.8141933333333,108.334103333333,0,0,39838.8105902778,2009-01-25,19:27:15
22.8142283333333,108.334081666667,0,0,39838.8106481481,2009-01-25,19:27:20
22.8142416666667,108.334065,0,0,39838.8107060185,2009-01-25,19:27:25
22.8142383333333,108.334046666667,0,0,39838.8107638889,2009-01-25,19:27:30
22.8142383333333,108.334046666667,0,0,39838.8107986111,2009-01-25,19:27:33
22.8142383333333,108.334041666667,0,0,39838.8108217593,2009-01-25,19:27:35
22.8141683333333,108.334048333333,0,0,39838.8108796296,2009-01-25,19:27:40
22.8140383333333,108.334048333333,0,0,39838.8109375,2009-01-25,19:27:45
22.8138933333333,108.33405,0,0,39838.8109953704,2009-01-25,19:27:50
22.8137616666667,108.334088333333,0,0,39838.8110532407,2009-01-25,19:27:55
22.8137616666667,108.334088333333,0,0,39838.811087963,2009-01-25,19:27:58
22.81376,108.334085,0,0,39838.8111111111,2009-01-25,19:28:00
22.8137533333333,108.334075,0,0,39838.8111689815,2009-01-25,19:28:05
22.813805,108.334093333333,0,0,39838.8112268519,2009-01-25,19:28:10
22.8138183333333,108.334118333333,0,0,39838.8112847222,2009-01-25,19:28:15
22.8139016666667,108.334098333333,0,0,39838.8113425926,2009-01-25,19:28:20
22.8140033333333,108.334081666667,0,0,39838.811400463,2009-01-25,19:28:25
22.8140866666667,108.334073333333,0,0,39838.8114583333,2009-01-25,19:28:30
22.814135,108.334056666667,0,0,39838.8115162037,2009-01-25,19:28:35
22.814145,108.334055,0,0,39838.8115740741,2009-01-25,19:28:40
22.8141366666667,108.33406,0,0,39838.8116319444,2009-01-25,19:28:45
22.8141366666667,108.334058333333,0,0,39838.8116898148,2009-01-25,19:28:50
22.8141366666667,108.334056666667,0,0,39838.8117476852,2009-01-25,19:28:55
22.8141366666667,108.33405,0,0,39838.8118055556,2009-01-25,19:29:00
22.8141366666667,108.33405,0,0,39838.8118402778,2009-01-25,19:29:03
22.8141383333333,108.334043333333,0,0,39838.8118634259,2009-01-25,19:29:05
22.8141233333333,108.334043333333,0,0,39838.8119212963,2009-01-25,19:29:10
22.8140966666667,108.334073333333,0,0,39838.8119791667,2009-01-25,19:29:15
22.8140616666667,108.334093333333,0,0,39838.812037037,2009-01-25,19:29:20
22.814045,108.334076666667,0,0,39838.8120949074,2009-01-25,19:29:25
22.8140533333333,108.334055,0,0,39838.8121527778,2009-01-25,19:29:30
22.81408,108.334036666667,0,0,39838.8122106481,2009-01-25,19:29:35
22.8140366666667,108.33402,0,0,39838.8122685185,2009-01-25,19:29:40
22.81403,108.334035,0,0,39838.8123263889,2009-01-25,19:29:45
22.8140566666667,108.334035,0,0,39838.8123842593,2009-01-25,19:29:50
22.814085,108.334018333333,0,0,39838.8124421296,2009-01-25,19:29:55
22.8140933333333,108.333991666667,0,0,39838.8125,2009-01-25,19:30:00
22.8140933333333,108.333975,0,0,39838.8125578704,2009-01-25,19:30:05
22.8141266666667,108.333963333333,0,0,39838.8126157407,2009-01-25,19:30:10
22.8141266666667,108.333956666667,0,0,39838.8126736111,2009-01-25,19:30:15
22.8141283333333,108.33396,0,0,39838.8127314815,2009-01-25,19:30:20
22.8141283333333,108.33396,0,0,39838.8127662037,2009-01-25,19:30:23
22.81413,108.333955,0,0,39838.8127893518,2009-01-25,19:30:25
22.81414,108.333948333333,0,0,39838.8128472222,2009-01-25,19:30:30
22.8141333333333,108.333946666667,0,0,39838.8129050926,2009-01-25,19:30:35
22.8141333333333,108.333946666667,0,0,39838.8129398148,2009-01-25,19:30:38
22.8141266666667,108.333948333333,0,0,39838.812962963,2009-01-25,19:30:40
22.8141,108.333966666667,0,0,39838.8130208333,2009-01-25,19:30:45
22.8140966666667,108.33396,0,0,39838.8130787037,2009-01-25,19:30:50
22.814095,108.333958333333,0,0,39838.8131365741,2009-01-25,19:30:55
22.814095,108.333958333333,0,0,39838.8131712963,2009-01-25,19:30:58
22.8140933333333,108.33396,0,0,39838.8131944444,2009-01-25,19:31:00
22.814095,108.333973333333,0,0,39838.8132523148,2009-01-25,19:31:05
22.8140666666667,108.334016666667,0,0,39838.8133101852,2009-01-25,19:31:10
22.81405,108.334011666667,0,0,39838.8133680556,2009-01-25,19:31:15
22.81405,108.334021666667,0,0,39838.8134259259,2009-01-25,19:31:20
22.81405,108.334021666667,0,0,39838.8134837963,2009-01-25,19:31:25
22.81405,108.334023333333,0,0,39838.8135416667,2009-01-25,19:31:30
22.81405,108.334028333333,0,0,39838.813599537,2009-01-25,19:31:35
22.8140516666667,108.334025,0,0,39838.8136574074,2009-01-25,19:31:40
22.8140516666667,108.334025,0,0,39838.8136921296,2009-01-25,19:31:43
22.8140533333333,108.334023333333,0,0,39838.8137152778,2009-01-25,19:31:45
22.8140866666667,108.333991666667,0,0,39838.8137731481,2009-01-25,19:31:50
22.814075,108.333995,0,0,39838.8138310185,2009-01-25,19:31:55
22.81408,108.333971666667,0,0,39838.8138888889,2009-01-25,19:32:00
22.8140916666667,108.333951666667,0,0,39838.8139467593,2009-01-25,19:32:05
22.8140566666667,108.33397,0,0,39838.8140046296,2009-01-25,19:32:10
22.81405,108.333948333333,0,0,39838.8140625,2009-01-25,19:32:15
22.8140683333333,108.333951666667,0,0,39838.8141203704,2009-01-25,19:32:20
22.8141233333333,108.333953333333,0,0,39838.8141782407,2009-01-25,19:32:25
22.8142,108.333971666667,0,0,39838.8142361111,2009-01-25,19:32:30
22.814285,108.333963333333,0,0,39838.8142939815,2009-01-25,19:32:35
22.814345,108.333946666667,0,0,39838.8143518518,2009-01-25,19:32:40
22.81417,108.333928333333,0,0,39838.8144097222,2009-01-25,19:32:45
22.8141483333333,108.3339,0,0,39838.8144675926,2009-01-25,19:32:50
22.814145,108.333896666667,0,0,39838.814525463,2009-01-25,19:32:55
22.8141433333333,108.333895,0,0,39838.8145833333,2009-01-25,19:33:00
22.8141416666667,108.333893333333,0,0,39838.8146412037,2009-01-25,19:33:05
22.8141416666667,108.33389,0,0,39838.8146990741,2009-01-25,19:33:10
22.8141416666667,108.333886666667,0,0,39838.8147569444,2009-01-25,19:33:15
22.81414,108.333886666667,0,0,39838.8148148148,2009-01-25,19:33:20
22.81414,108.333886666667,0,0,39838.8148726852,2009-01-25,19:33:25
22.81414,108.333891666667,0,0,39838.8149305556,2009-01-25,19:33:30
22.81414,108.333895,0,0,39838.8149884259,2009-01-25,19:33:35
22.81414,108.333895,0,0,39838.8150462963,2009-01-25,19:33:40
22.81414,108.333895,0,0,39838.8150810185,2009-01-25,19:33:43
22.81414,108.333891666667,0,0,39838.8151041667,2009-01-25,19:33:45
22.81415,108.33392,0,0,39838.815162037,2009-01-25,19:33:50
22.81415,108.33392,0,0,39838.8151967593,2009-01-25,19:33:53
22.81415,108.333923333333,0,0,39838.8152199074,2009-01-25,19:33:55
22.8141516666667,108.333945,0,0,39838.8152777778,2009-01-25,19:34:00
22.8141416666667,108.333961666667,0,0,39838.8153356481,2009-01-25,19:34:05
22.814115,108.33396,0,0,39838.8153935185,2009-01-25,19:34:10
22.8140633333333,108.33393,0,0,39838.8154513889,2009-01-25,19:34:15
22.8140616666667,108.333946666667,0,0,39838.8155092593,2009-01-25,19:34:20
22.81403,108.333941666667,0,0,39838.8155671296,2009-01-25,19:34:25
22.8139883333333,108.33396,0,0,39838.815625,2009-01-25,19:34:30
22.81404,108.33399,0,0,39838.8156828704,2009-01-25,19:34:35
22.8140616666667,108.334013333333,0,0,39838.8157407407,2009-01-25,19:34:40
22.8140683333333,108.33403,0,0,39838.8157986111,2009-01-25,19:34:45
22.8140683333333,108.33403,0,0,39838.8158333333,2009-01-25,19:34:48
22.8140766666667,108.334038333333,0,0,39838.8158564815,2009-01-25,19:34:50
22.814115,108.334015,0,0,39838.8159143519,2009-01-25,19:34:55
22.8141316666667,108.33399,0,0,39838.8159722222,2009-01-25,19:35:00
22.8141216666667,108.333976666667,0,0,39838.8160300926,2009-01-25,19:35:05
22.81412,108.333968333333,0,0,39838.816087963,2009-01-25,19:35:10
22.8141183333333,108.333965,0,0,39838.8161458333,2009-01-25,19:35:15
22.8141166666667,108.333956666667,0,0,39838.8162037037,2009-01-25,19:35:20
22.8141166666667,108.333956666667,0,0,39838.8162384259,2009-01-25,19:35:23
22.814115,108.333958333333,0,0,39838.8162615741,2009-01-25,19:35:25
22.8140983333333,108.333988333333,0,0,39838.8163194444,2009-01-25,19:35:30
22.8140766666667,108.334015,0,0,39838.8163773148,2009-01-25,19:35:35
22.8140766666667,108.334015,0,0,39838.816412037,2009-01-25,19:35:38
22.8140766666667,108.334021666667,0,0,39838.8164351852,2009-01-25,19:35:40
22.8140433333333,108.33405,0,0,39838.8164930556,2009-01-25,19:35:45
22.8140133333333,108.334076666667,0,0,39838.8165509259,2009-01-25,19:35:50
22.814,108.334075,0,0,39838.8166087963,2009-01-25,19:35:55
22.814,108.334075,0,0,39838.8166435185,2009-01-25,19:35:58
22.814,108.334075,0,0,39838.8166666667,2009-01-25,19:36:00
22.81398,108.334086666667,0,0,39838.816724537,2009-01-25,19:36:05
22.8139833333333,108.334093333333,0,0,39838.8167824074,2009-01-25,19:36:10
22.8139833333333,108.334093333333,0,0,39838.8168171296,2009-01-25,19:36:13
22.813985,108.334086666667,0,0,39838.8168402778,2009-01-25,19:36:15
22.8140116666667,108.334083333333,0,0,39838.8168981481,2009-01-25,19:36:20
22.814065,108.33409,0,0,39838.8169560185,2009-01-25,19:36:25
22.81409,108.334138333333,0,0,39838.8170138889,2009-01-25,19:36:30
22.8141,108.334166666667,0,0,39838.8170717593,2009-01-25,19:36:35
22.8141016666667,108.334165,0,0,39838.8171296296,2009-01-25,19:36:40
22.8141033333333,108.33416,0,0,39838.8171875,2009-01-25,19:36:45
22.8141033333333,108.334158333333,0,0,39838.8172453704,2009-01-25,19:36:50
22.8141033333333,108.334158333333,0,0,39838.8172800926,2009-01-25,19:36:53
22.8141033333333,108.334158333333,0,0,39838.8173032407,2009-01-25,19:36:55
22.8140766666667,108.334186666667,0,0,39838.8173611111,2009-01-25,19:37:00
22.8140666666667,108.334216666667,0,0,39838.8174189815,2009-01-25,19:37:05
22.8140216666667,108.334261666667,0,0,39838.8174768519,2009-01-25,19:37:10
22.8139766666667,108.334008333333,0,0,39838.8208333333,2009-01-25,19:42:00
22.8139633333333,108.333945,0,0,39838.8208912037,2009-01-25,19:42:05
22.81394,108.33395,0,0,39838.8209490741,2009-01-25,19:42:10
22.8139433333333,108.333965,0,0,39838.8210069444,2009-01-25,19:42:15
22.8139416666667,108.334008333333,0,0,39838.8210648148,2009-01-25,19:42:20
22.8139516666667,108.334053333333,0,0,39838.8211226852,2009-01-25,19:42:25
22.8139316666667,108.334073333333,0,0,39838.8211805556,2009-01-25,19:42:30
22.8139466666667,108.334073333333,0,0,39838.8212384259,2009-01-25,19:42:35
22.8139433333333,108.33409,0,0,39838.8212962963,2009-01-25,19:42:40
22.8139433333333,108.33409,0,0,39838.8213310185,2009-01-25,19:42:43
22.8139433333333,108.334088333333,0,0,39838.8213541667,2009-01-25,19:42:45
22.8139533333333,108.334105,0,0,39838.821412037,2009-01-25,19:42:50
22.8139633333333,108.334105,0,0,39838.8214699074,2009-01-25,19:42:55
22.8139666666667,108.33411,0,0,39838.8215277778,2009-01-25,19:43:00
22.8139666666667,108.334113333333,0,0,39838.8215856481,2009-01-25,19:43:05
22.813965,108.334113333333,0,0,39838.8216435185,2009-01-25,19:43:10
22.813965,108.334113333333,0,0,39838.8216782407,2009-01-25,19:43:13
22.813965,108.334115,0,0,39838.8217013889,2009-01-25,19:43:15
22.813965,108.334125,0,0,39838.8217592593,2009-01-25,19:43:20
22.813965,108.334125,0,0,39838.8217939815,2009-01-25,19:43:23
22.8139666666667,108.334128333333,0,0,39838.8218171296,2009-01-25,19:43:25
22.8139683333333,108.334118333333,0,0,39838.821875,2009-01-25,19:43:30
22.8139683333333,108.334118333333,0,0,39838.8219097222,2009-01-25,19:43:33
22.81397,108.334123333333,0,0,39838.8219328704,2009-01-25,19:43:35
22.8139566666667,108.334138333333,0,0,39838.8219907407,2009-01-25,19:43:40
22.8139133333333,108.334143333333,0,0,39838.8220486111,2009-01-25,19:43:45
22.8138616666667,108.334168333333,0,0,39838.8221064815,2009-01-25,19:43:50
22.813895,108.334201666667,0,0,39838.8221643518,2009-01-25,19:43:55
22.8139483333333,108.334178333333,0,0,39838.8222222222,2009-01-25,19:44:00
22.8139766666667,108.334111666667,0,0,39838.8222800926,2009-01-25,19:44:05
22.8139366666667,108.334075,0,0,39838.822337963,2009-01-25,19:44:10
22.8138866666667,108.334056666667,0,0,39838.8223958333,2009-01-25,19:44:15
22.8138866666667,108.33402,0,0,39838.8224537037,2009-01-25,19:44:20
22.814,108.333976666667,0,0,39838.8225115741,2009-01-25,19:44:25
22.814005,108.333971666667,0,0,39838.8225694444,2009-01-25,19:44:30
22.814005,108.333971666667,0,0,39838.8226041667,2009-01-25,19:44:33
22.8140116666667,108.33398,0,0,39838.8226273148,2009-01-25,19:44:35
22.814005,108.334006666667,0,0,39838.8226851852,2009-01-25,19:44:40
22.8140466666667,108.334023333333,0,0,39838.8227430556,2009-01-25,19:44:45
22.814155,108.334028333333,0,0,39838.8228009259,2009-01-25,19:44:50
22.8142183333333,108.334036666667,0,0,39838.8228587963,2009-01-25,19:44:55
22.8142183333333,108.334036666667,0,0,39838.8228935185,2009-01-25,19:44:58
22.81422,108.334041666667,0,0,39838.8229166667,2009-01-25,19:45:00
22.814185,108.334045,0,0,39838.822974537,2009-01-25,19:45:05
22.81414,108.334085,0,0,39838.8230324074,2009-01-25,19:45:10
22.8141083333333,108.334125,0,0,39838.8230902778,2009-01-25,19:45:15
22.8140783333333,108.334141666667,0,0,39838.8231481481,2009-01-25,19:45:20
22.8140416666667,108.334155,0,0,39838.8232060185,2009-01-25,19:45:25
22.81405,108.334165,0,0,39838.8232638889,2009-01-25,19:45:30
22.8140533333333,108.334163333333,0,0,39838.8233217593,2009-01-25,19:45:35
22.814055,108.334165,0,0,39838.8233796296,2009-01-25,19:45:40
22.8140566666667,108.334165,0,0,39838.8234375,2009-01-25,19:45:45
22.8140583333333,108.334165,0,0,39838.8234953704,2009-01-25,19:45:50
22.8140616666667,108.33416,0,0,39838.8235532407,2009-01-25,19:45:55
22.8140616666667,108.33416,0,0,39838.823587963,2009-01-25,19:45:58
22.814055,108.334165,0,0,39838.8236111111,2009-01-25,19:46:00
22.8140733333333,108.334155,0,0,39838.8236689815,2009-01-25,19:46:05
22.8140533333333,108.334143333333,0,0,39838.8237268519,2009-01-25,19:46:10
22.8140516666667,108.33414,0,0,39838.8237847222,2009-01-25,19:46:15
22.81405,108.334143333333,0,0,39838.8238425926,2009-01-25,19:46:20
22.81405,108.33414,0,0,39838.823900463,2009-01-25,19:46:25
22.81405,108.334141666667,0,0,39838.8239583333,2009-01-25,19:46:30
22.81405,108.334141666667,0,0,39838.8239930556,2009-01-25,19:46:33
22.8140516666667,108.334146666667,0,0,39838.8240162037,2009-01-25,19:46:35
22.8140566666667,108.33411,0,0,39838.8240740741,2009-01-25,19:46:40
22.814045,108.334086666667,0,0,39838.8241319444,2009-01-25,19:46:45
22.814045,108.334086666667,0,0,39838.8241666667,2009-01-25,19:46:48
22.814045,108.33408,0,0,39838.8241898148,2009-01-25,19:46:50
22.814055,108.334051666667,0,0,39838.8242476852,2009-01-25,19:46:55
22.814055,108.334046666667,0,0,39838.8243055556,2009-01-25,19:47:00
22.8140566666667,108.334055,0,0,39838.8243634259,2009-01-25,19:47:05
22.8140566666667,108.334055,0,0,39838.8243981482,2009-01-25,19:47:08
22.8140566666667,108.334061666667,0,0,39838.8244212963,2009-01-25,19:47:10
22.8140883333333,108.334065,0,0,39838.8244791667,2009-01-25,19:47:15
22.81411,108.334065,0,0,39838.824537037,2009-01-25,19:47:20
22.8141466666667,108.334058333333,0,0,39838.8245949074,2009-01-25,19:47:25
22.8141283333333,108.334065,0,0,39838.8246527778,2009-01-25,19:47:30
22.8141283333333,108.334075,0,0,39838.8247106481,2009-01-25,19:47:35
22.8141266666667,108.334081666667,0,0,39838.8247685185,2009-01-25,19:47:40
22.8141266666667,108.334081666667,0,0,39838.8248032407,2009-01-25,19:47:43
22.814125,108.334086666667,0,0,39838.8248263889,2009-01-25,19:47:45
22.814125,108.3341,0,0,39838.8248842593,2009-01-25,19:47:50
22.814125,108.334111666667,0,0,39838.8249421296,2009-01-25,19:47:55
22.814125,108.334111666667,0,0,39838.8249768519,2009-01-25,19:47:58
22.8141233333333,108.33412,0,0,39838.825,2009-01-25,19:48:00
22.81405,108.334123333333,0,0,39838.8250578704,2009-01-25,19:48:05
22.8138866666667,108.334138333333,0,0,39838.8251157407,2009-01-25,19:48:10
22.8137266666667,108.334161666667,0,0,39838.8251736111,2009-01-25,19:48:15
22.813605,108.334178333333,0,0,39838.8252314815,2009-01-25,19:48:20
22.81349,108.334218333333,0,0,39838.8252893519,2009-01-25,19:48:25
22.813475,108.334235,0,0,39838.8253472222,2009-01-25,19:48:30
22.8135133333333,108.33421,0,0,39838.8254050926,2009-01-25,19:48:35
22.813525,108.334196666667,0,0,39838.825462963,2009-01-25,19:48:40
22.8135383333333,108.334198333333,0,0,39838.8255208333,2009-01-25,19:48:45
22.81354,108.334188333333,0,0,39838.8255787037,2009-01-25,19:48:50
22.81357,108.334143333333,0,0,39838.8256365741,2009-01-25,19:48:55
22.813615,108.334146666667,0,0,39838.8256944444,2009-01-25,19:49:00
22.8136033333333,108.33413,0,0,39838.8257523148,2009-01-25,19:49:05
22.8135333333333,108.334091666667,0,0,39838.8258101852,2009-01-25,19:49:10
22.81379,108.334076666667,0,0,39838.8258680556,2009-01-25,19:49:15
22.8139816666667,108.334081666667,0,0,39838.8259259259,2009-01-25,19:49:20
22.814075,108.334105,0,0,39838.8259837963,2009-01-25,19:49:25
22.81381,108.334063333333,0,0,39838.8372106481,2009-01-25,20:05:35
22.8137083333333,108.334033333333,0,0,39838.8372685185,2009-01-25,20:05:40
22.8135566666667,108.33401,0,0,39838.8373263889,2009-01-25,20:05:45
22.8134716666667,108.334025,0,0,39838.8373842593,2009-01-25,20:05:50
22.8133833333333,108.334046666667,0,0,39838.8374421296,2009-01-25,20:05:55
22.8133,108.334063333333,0,0,39838.8375,2009-01-25,20:06:00
22.813315,108.334085,0,0,39838.8375578704,2009-01-25,20:06:05
22.8133033333333,108.334091666667,0,0,39838.8376157407,2009-01-25,20:06:10
22.8132733333333,108.334091666667,0,0,39838.8376736111,2009-01-25,20:06:15
22.8133416666667,108.334095,0,0,39838.8377314815,2009-01-25,20:06:20
22.8133933333333,108.334101666667,0,0,39838.8377893518,2009-01-25,20:06:25
22.81334,108.334101666667,0,0,39838.8378472222,2009-01-25,20:06:30
22.8133316666667,108.334088333333,0,0,39838.8379050926,2009-01-25,20:06:35
22.8134,108.334085,0,0,39838.837962963,2009-01-25,20:06:40
22.8134233333333,108.334078333333,0,0,39838.8380208333,2009-01-25,20:06:45
22.8134233333333,108.334078333333,0,0,39838.8380555556,2009-01-25,20:06:48
22.8134316666667,108.334085,0,0,39838.8380787037,2009-01-25,20:06:50
22.81344,108.33407,0,0,39838.8381365741,2009-01-25,20:06:55
22.81344,108.33407,0,0,39838.8381712963,2009-01-25,20:06:58
22.8134383333333,108.334076666667,0,0,39838.8381944444,2009-01-25,20:07:00
22.8134516666667,108.334073333333,0,0,39838.8382523148,2009-01-25,20:07:05
22.8134516666667,108.334073333333,0,0,39838.838287037,2009-01-25,20:07:08
22.8134516666667,108.334068333333,0,0,39838.8383101852,2009-01-25,20:07:10
22.8135016666667,108.334068333333,0,0,39838.8383680556,2009-01-25,20:07:15
22.8135833333333,108.334086666667,0,0,39838.8384259259,2009-01-25,20:07:20
22.8135766666667,108.334065,0,0,39838.8384837963,2009-01-25,20:07:25
22.8135933333333,108.334023333333,0,0,39838.8385416667,2009-01-25,20:07:30
22.8135766666667,108.334008333333,0,0,39838.838599537,2009-01-25,20:07:35
22.8136,108.334,0,0,39838.8386574074,2009-01-25,20:07:40
22.8136083333333,108.333996666667,0,0,39838.8387152778,2009-01-25,20:07:45
22.8136083333333,108.333996666667,0,0,39838.8387731481,2009-01-25,20:07:50
22.8136083333333,108.334,0,0,39838.8388310185,2009-01-25,20:07:55
22.8136083333333,108.334,0,0,39838.8388888889,2009-01-25,20:08:00
22.813615,108.334001666667,0,0,39838.8389467593,2009-01-25,20:08:05
22.81362,108.333993333333,0,0,39838.8390046296,2009-01-25,20:08:10
22.81362,108.333993333333,0,0,39838.8390393518,2009-01-25,20:08:13
22.8136266666667,108.33399,0,0,39838.8390625,2009-01-25,20:08:15
22.81373,108.333943333333,0,0,39838.8391203704,2009-01-25,20:08:20
22.8137516666667,108.333938333333,0,0,39838.8391782407,2009-01-25,20:08:25
22.8137383333333,108.333886666667,0,0,39838.8392361111,2009-01-25,20:08:30
22.813725,108.333865,0,0,39838.8392939815,2009-01-25,20:08:35
22.8137216666667,108.33385,0,0,39838.8393518519,2009-01-25,20:08:40
22.8136733333333,108.333831666667,0,0,39838.8394097222,2009-01-25,20:08:45
22.8136733333333,108.333831666667,0,0,39838.8394444444,2009-01-25,20:08:48
22.8136733333333,108.333838333333,0,0,39838.8394675926,2009-01-25,20:08:50
22.8136866666667,108.333853333333,0,0,39838.839525463,2009-01-25,20:08:55
22.813695,108.33389,0,0,39838.8395833333,2009-01-25,20:09:00
22.813695,108.333953333333,0,0,39838.8396412037,2009-01-25,20:09:05
22.813695,108.333958333333,0,0,39838.8396990741,2009-01-25,20:09:10
22.813695,108.333958333333,0,0,39838.8397569444,2009-01-25,20:09:15
22.813695,108.333958333333,0,0,39838.8397916667,2009-01-25,20:09:18
22.8136966666667,108.333965,0,0,39838.8398148148,2009-01-25,20:09:20
22.8137116666667,108.333998333333,0,0,39838.8398726852,2009-01-25,20:09:25
22.8136833333333,108.33402,0,0,39838.8399305556,2009-01-25,20:09:30
22.8137183333333,108.334025,0,0,39838.8399884259,2009-01-25,20:09:35
22.813735,108.334038333333,0,0,39838.8400462963,2009-01-25,20:09:40
22.813735,108.334038333333,0,0,39838.8400810185,2009-01-25,20:09:43
22.81374,108.334045,0,0,39838.8401041667,2009-01-25,20:09:45
22.8140016666667,108.334065,0,0,39838.840162037,2009-01-25,20:09:50
22.8140816666667,108.334065,0,0,39838.8402199074,2009-01-25,20:09:55
22.8141033333333,108.334041666667,0,0,39838.8402777778,2009-01-25,20:10:00
22.814105,108.334016666667,0,0,39838.8403356481,2009-01-25,20:10:05
22.814125,108.334011666667,0,0,39838.8403935185,2009-01-25,20:10:10
22.8141583333333,108.33401,0,0,39838.8404513889,2009-01-25,20:10:15
22.8141533333333,108.334025,0,0,39838.8405092593,2009-01-25,20:10:20
22.81405,108.334021666667,0,0,39838.8405671296,2009-01-25,20:10:25
22.813905,108.334016666667,0,0,39838.840625,2009-01-25,20:10:30
22.8137966666667,108.334041666667,0,0,39838.8406828704,2009-01-25,20:10:35
22.81378,108.334056666667,0,0,39838.8407407407,2009-01-25,20:10:40
22.8137883333333,108.33407,0,0,39838.8407986111,2009-01-25,20:10:45
22.81382,108.334063333333,0,0,39838.8408564815,2009-01-25,20:10:50
22.813895,108.334055,0,0,39838.8409143519,2009-01-25,20:10:55
22.8139666666667,108.334063333333,0,0,39838.8409722222,2009-01-25,20:11:00
22.8140316666667,108.33406,0,0,39838.8410300926,2009-01-25,20:11:05
22.8140666666667,108.334058333333,0,0,39838.841087963,2009-01-25,20:11:10
22.8140666666667,108.334058333333,0,0,39838.8411226852,2009-01-25,20:11:13
22.8140583333333,108.334055,0,0,39838.8411458333,2009-01-25,20:11:15
22.8140066666667,108.334068333333,0,0,39838.8412037037,2009-01-25,20:11:20
22.8139883333333,108.334055,0,0,39838.8412615741,2009-01-25,20:11:25
22.8139866666667,108.334048333333,0,0,39838.8413194444,2009-01-25,20:11:30
22.8139866666667,108.334048333333,0,0,39838.8413541667,2009-01-25,20:11:33
22.81399,108.334041666667,0,0,39838.8413773148,2009-01-25,20:11:35
22.81397,108.334021666667,0,0,39838.8414351852,2009-01-25,20:11:40
22.8139283333333,108.333991666667,0,0,39838.8414930556,2009-01-25,20:11:45
22.8139116666667,108.334006666667,0,0,39838.8415509259,2009-01-25,20:11:50
22.81391,108.334063333333,0,0,39838.8416087963,2009-01-25,20:11:55
22.8139016666667,108.334103333333,0,0,39838.8416666667,2009-01-25,20:12:00
22.8138766666667,108.334115,0,0,39838.841724537,2009-01-25,20:12:05
22.813825,108.334083333333,0,0,39838.8417824074,2009-01-25,20:12:10
22.8137916666667,108.334025,0,0,39838.8418402778,2009-01-25,20:12:15
22.81374,108.333988333333,0,0,39838.8418981481,2009-01-25,20:12:20
22.8136866666667,108.333958333333,0,0,39838.8419560185,2009-01-25,20:12:25
22.8136133333333,108.333931666667,0,0,39838.8420138889,2009-01-25,20:12:30
22.8134966666667,108.333906666667,0,0,39838.8420717593,2009-01-25,20:12:35
22.8133933333333,108.333885,0,0,39838.8421296296,2009-01-25,20:12:40
22.8133933333333,108.33392,0,0,39838.8421875,2009-01-25,20:12:45
22.813435,108.33397,0,0,39838.8422453704,2009-01-25,20:12:50
22.8134933333333,108.334046666667,0,0,39838.8423032407,2009-01-25,20:12:55
22.81353,108.334088333333,0,0,39838.8423611111,2009-01-25,20:13:00
22.8135116666667,108.334098333333,0,0,39838.8424189815,2009-01-25,20:13:05
22.813555,108.334125,0,0,39838.8424768519,2009-01-25,20:13:10
22.8136466666667,108.33415,0,0,39838.8425347222,2009-01-25,20:13:15
22.81367,108.33416,0,0,39838.8425925926,2009-01-25,20:13:20
22.81375,108.334205,0,0,39838.842650463,2009-01-25,20:13:25
22.8138,108.334195,0,0,39838.8427083333,2009-01-25,20:13:30
22.8138166666667,108.334173333333,0,0,39838.8427662037,2009-01-25,20:13:35
22.8138016666667,108.334153333333,0,0,39838.8428240741,2009-01-25,20:13:40
22.813775,108.334141666667,0,0,39838.8428819444,2009-01-25,20:13:45
22.8137083333333,108.334161666667,0,0,39838.8429398148,2009-01-25,20:13:50
22.8136733333333,108.33413,0,0,39838.8429976852,2009-01-25,20:13:55
22.8136466666667,108.334123333333,0,0,39838.8430555556,2009-01-25,20:14:00
22.813625,108.33411,0,0,39838.8431134259,2009-01-25,20:14:05
22.81354,108.334118333333,0,0,39838.8431712963,2009-01-25,20:14:10
22.8134816666667,108.334136666667,0,0,39838.8432291667,2009-01-25,20:14:15
22.81336,108.334188333333,0,0,39838.843287037,2009-01-25,20:14:20
22.8132083333333,108.334231666667,0,0,39838.8433449074,2009-01-25,20:14:25
22.8130933333333,108.334283333333,0,0,39838.8434027778,2009-01-25,20:14:30
22.813155,108.33426,0,0,39838.8434606481,2009-01-25,20:14:35
22.813195,108.334255,0,0,39838.8435185185,2009-01-25,20:14:40
22.8132816666667,108.334221666667,0,0,39838.8435763889,2009-01-25,20:14:45
22.8133216666667,108.334171666667,0,0,39838.8436342593,2009-01-25,20:14:50
22.8134383333333,108.334083333333,0,0,39838.8436921296,2009-01-25,20:14:55
22.8135266666667,108.334045,0,0,39838.84375,2009-01-25,20:15:00
22.8135266666667,108.334045,0,0,39838.8437847222,2009-01-25,20:15:03
22.813535,108.334043333333,0,0,39838.8438078704,2009-01-25,20:15:05
22.8135366666667,108.334033333333,0,0,39838.8438657407,2009-01-25,20:15:10
22.8135366666667,108.334033333333,0,0,39838.843900463,2009-01-25,20:15:13
22.8135366666667,108.334033333333,0,0,39838.8439236111,2009-01-25,20:15:15
22.8135583333333,108.334041666667,0,0,39838.8439814815,2009-01-25,20:15:20
22.813605,108.334053333333,0,0,39838.8440393518,2009-01-25,20:15:25
22.8136066666667,108.334056666667,0,0,39838.8440972222,2009-01-25,20:15:30
22.8136066666667,108.334056666667,0,0,39838.8441319444,2009-01-25,20:15:33
22.81361,108.334053333333,0,0,39838.8441550926,2009-01-25,20:15:35
22.8137433333333,108.334088333333,0,0,39838.844212963,2009-01-25,20:15:40
22.8138616666667,108.33412,0,0,39838.8442708333,2009-01-25,20:15:45
22.813995,108.33411,0,0,39838.8443287037,2009-01-25,20:15:50
22.8141383333333,108.33408,0,0,39838.8443865741,2009-01-25,20:15:55
22.8141816666667,108.334051666667,0,0,39838.8444444444,2009-01-25,20:16:00
22.8141483333333,108.334063333333,0,0,39838.8445023148,2009-01-25,20:16:05
22.814105,108.33407,0,0,39838.8445601852,2009-01-25,20:16:10
22.814015,108.334066666667,0,0,39838.8446180556,2009-01-25,20:16:15
22.8139033333333,108.334065,0,0,39838.8446759259,2009-01-25,20:16:20
22.8138566666667,108.334051666667,0,0,39838.8447337963,2009-01-25,20:16:25
22.8138383333333,108.334066666667,0,0,39838.8447916667,2009-01-25,20:16:30
22.8138233333333,108.334075,0,0,39838.844849537,2009-01-25,20:16:35
22.8138233333333,108.334075,0,0,39838.8448842593,2009-01-25,20:16:38
22.8138166666667,108.334071666667,0,0,39838.8449074074,2009-01-25,20:16:40
22.8138733333333,108.33408,0,0,39838.8449652778,2009-01-25,20:16:45
22.8139483333333,108.334088333333,0,0,39838.8450231481,2009-01-25,20:16:50
22.8140083333333,108.334075,0,0,39838.8450810185,2009-01-25,20:16:55
22.8140733333333,108.334051666667,0,0,39838.8451388889,2009-01-25,20:17:00
22.8141533333333,108.334041666667,0,0,39838.8451967593,2009-01-25,20:17:05
22.81417,108.334021666667,0,0,39838.8452546296,2009-01-25,20:17:10
22.8141516666667,108.334011666667,0,0,39838.8453125,2009-01-25,20:17:15
22.814105,108.33399,0,0,39838.8453703704,2009-01-25,20:17:20
22.8140166666667,108.333995,0,0,39838.8454282407,2009-01-25,20:17:25
22.8138566666667,108.334008333333,0,0,39838.8454861111,2009-01-25,20:17:30
22.8137183333333,108.334026666667,0,0,39838.8455439815,2009-01-25,20:17:35
22.8136166666667,108.334045,0,0,39838.8456018518,2009-01-25,20:17:40
22.813585,108.33407,0,0,39838.8456597222,2009-01-25,20:17:45
22.81364,108.334095,0,0,39838.8457175926,2009-01-25,20:17:50
22.81364,108.334095,0,0,39838.8457523148,2009-01-25,20:17:53
22.8136366666667,108.334098333333,0,0,39838.845775463,2009-01-25,20:17:55
22.81357,108.334086666667,0,0,39838.8458333333,2009-01-25,20:18:00
22.81349,108.334078333333,0,0,39838.8458912037,2009-01-25,20:18:05
22.8134483333333,108.334061666667,0,0,39838.8459490741,2009-01-25,20:18:10
22.813495,108.33403,0,0,39838.8460069444,2009-01-25,20:18:15
22.8135133333333,108.334021666667,0,0,39838.8460648148,2009-01-25,20:18:20
22.8135283333333,108.334031666667,0,0,39838.8461226852,2009-01-25,20:18:25
22.8135883333333,108.334051666667,0,0,39838.8461805556,2009-01-25,20:18:30
22.8137483333333,108.334055,0,0,39838.8462384259,2009-01-25,20:18:35
22.813865,108.334058333333,0,0,39838.8462962963,2009-01-25,20:18:40
22.81396,108.334038333333,0,0,39838.8463541667,2009-01-25,20:18:45
22.8139466666667,108.334036666667,0,0,39838.846412037,2009-01-25,20:18:50
22.8139466666667,108.334036666667,0,0,39838.8464467593,2009-01-25,20:18:53
22.8139483333333,108.33404,0,0,39838.8464699074,2009-01-25,20:18:55
22.81401,108.33406,0,0,39838.8465277778,2009-01-25,20:19:00
22.8140316666667,108.334096666667,0,0,39838.8465856481,2009-01-25,20:19:05
22.8140316666667,108.334096666667,0,0,39838.8466203704,2009-01-25,20:19:08
22.81403,108.334098333333,0,0,39838.8466435185,2009-01-25,20:19:10
22.8139983333333,108.334106666667,0,0,39838.8467013889,2009-01-25,20:19:15
22.8139,108.334096666667,0,0,39838.8467592593,2009-01-25,20:19:20
22.81384,108.334091666667,0,0,39838.8468171296,2009-01-25,20:19:25
22.81386,108.334076666667,0,0,39838.846875,2009-01-25,20:19:30
22.8139966666667,108.334088333333,0,0,39838.8469328704,2009-01-25,20:19:35
22.8141533333333,108.334103333333,0,0,39838.8469907407,2009-01-25,20:19:40
22.8143016666667,108.334116666667,0,0,39838.8470486111,2009-01-25,20:19:45
22.8143483333333,108.334131666667,0,0,39838.8471064815,2009-01-25,20:19:50
22.8143316666667,108.334123333333,0,0,39838.8471643519,2009-01-25,20:19:55
22.8142483333333,108.3341,0,0,39838.8472222222,2009-01-25,20:20:00
22.81416,108.334083333333,0,0,39838.8472800926,2009-01-25,20:20:05
22.81416,108.334083333333,0,0,39838.8473148148,2009-01-25,20:20:08
22.8141666666667,108.334083333333,0,0,39838.847337963,2009-01-25,20:20:10
22.8141633333333,108.33407,0,0,39838.8473958333,2009-01-25,20:20:15
22.8141633333333,108.33407,0,0,39838.8474305556,2009-01-25,20:20:18
22.8141616666667,108.334065,0,0,39838.8474537037,2009-01-25,20:20:20
22.81419,108.33408,0,0,39838.8475115741,2009-01-25,20:20:25
22.8142166666667,108.334086666667,0,0,39838.8475694444,2009-01-25,20:20:30
22.8142166666667,108.334086666667,0,0,39838.8476041667,2009-01-25,20:20:33
22.8142166666667,108.334088333333,0,0,39838.8476273148,2009-01-25,20:20:35
22.8142416666667,108.334085,0,0,39838.8476851852,2009-01-25,20:20:40
22.8142833333333,108.33407,0,0,39838.8477430556,2009-01-25,20:20:45
22.8143316666667,108.33406,0,0,39838.8478009259,2009-01-25,20:20:50
22.8143466666667,108.33404,0,0,39838.8478587963,2009-01-25,20:20:55
22.8143866666667,108.334048333333,0,0,39838.8479166667,2009-01-25,20:21:00
22.8143666666667,108.334075,0,0,39838.847974537,2009-01-25,20:21:05
22.8142916666667,108.334076666667,0,0,39838.8480324074,2009-01-25,20:21:10
22.814205,108.334043333333,0,0,39838.8480902778,2009-01-25,20:21:15
22.8140583333333,108.333976666667,0,0,39838.8481481481,2009-01-25,20:21:20
22.8140166666667,108.333931666667,0,0,39838.8482060185,2009-01-25,20:21:25
22.8139733333333,108.333935,0,0,39838.8482638889,2009-01-25,20:21:30
22.8139216666667,108.333921666667,0,0,39838.8483217593,2009-01-25,20:21:35
22.8138633333333,108.333923333333,0,0,39838.8483796296,2009-01-25,20:21:40
22.8137883333333,108.333933333333,0,0,39838.8484375,2009-01-25,20:21:45
22.8137483333333,108.333908333333,0,0,39838.8484953704,2009-01-25,20:21:50
22.8136966666667,108.333891666667,0,0,39838.8485532407,2009-01-25,20:21:55
22.8136816666667,108.333905,0,0,39838.8486111111,2009-01-25,20:22:00
22.8137833333333,108.333961666667,0,0,39838.8486689815,2009-01-25,20:22:05
22.81381,108.333975,0,0,39838.8487268519,2009-01-25,20:22:10
22.8138183333333,108.333951666667,0,0,39838.8487847222,2009-01-25,20:22:15
22.8138283333333,108.333938333333,0,0,39838.8488425926,2009-01-25,20:22:20
22.81385,108.333913333333,0,0,39838.848900463,2009-01-25,20:22:25
22.81385,108.333913333333,0,0,39838.8489351852,2009-01-25,20:22:28
22.8138566666667,108.33392,0,0,39838.8489583333,2009-01-25,20:22:30
22.8138633333333,108.333955,0,0,39838.8490162037,2009-01-25,20:22:35
22.8139,108.333961666667,0,0,39838.8490740741,2009-01-25,20:22:40
22.8139233333333,108.333986666667,0,0,39838.8491319444,2009-01-25,20:22:45
22.813925,108.333978333333,0,0,39838.8491898148,2009-01-25,20:22:50
22.813925,108.333978333333,0,0,39838.849224537,2009-01-25,20:22:53
22.81393,108.333975,0,0,39838.8492476852,2009-01-25,20:22:55
22.8139066666667,108.33397,0,0,39838.8493055556,2009-01-25,20:23:00
22.81388,108.333978333333,0,0,39838.8493634259,2009-01-25,20:23:05
22.81386,108.334,0,0,39838.8494212963,2009-01-25,20:23:10
22.8138933333333,108.334015,0,0,39838.8494791667,2009-01-25,20:23:15
22.8138933333333,108.334015,0,0,39838.8495138889,2009-01-25,20:23:18
22.813895,108.33402,0,0,39838.849537037,2009-01-25,20:23:20
22.8138966666667,108.334031666667,0,0,39838.8495949074,2009-01-25,20:23:25
22.8138966666667,108.334031666667,0,0,39838.8496296296,2009-01-25,20:23:28
22.8138966666667,108.33404,0,0,39838.8496527778,2009-01-25,20:23:30
22.8138866666667,108.334081666667,0,0,39838.8497106481,2009-01-25,20:23:35
22.813865,108.334135,0,0,39838.8497685185,2009-01-25,20:23:40
22.8138416666667,108.334186666667,0,0,39838.8498263889,2009-01-25,20:23:45
22.81382,108.334218333333,0,0,39838.8498842593,2009-01-25,20:23:50
22.81385,108.334191666667,0,0,39838.8499421296,2009-01-25,20:23:55
22.8139883333333,108.334145,0,0,39838.85,2009-01-25,20:24:00
22.8141633333333,108.33412,0,0,39838.8500578704,2009-01-25,20:24:05
22.8139033333333,108.334071666667,0,0,39838.8525462963,2009-01-25,20:27:40
22.8136833333333,108.334046666667,0,0,39838.8526041667,2009-01-25,20:27:45
22.8136016666667,108.334021666667,0,0,39838.852662037,2009-01-25,20:27:50
22.81366,108.334018333333,0,0,39838.8527199074,2009-01-25,20:27:55
22.81374,108.334013333333,0,0,39838.8527777778,2009-01-25,20:28:00
22.81374,108.33399,0,0,39838.8528356481,2009-01-25,20:28:05
22.81372,108.333976666667,0,0,39838.8528935185,2009-01-25,20:28:10
22.813705,108.333978333333,0,0,39838.8529513889,2009-01-25,20:28:15
22.8136916666667,108.333988333333,0,0,39838.8530092593,2009-01-25,20:28:20
22.8136683333333,108.334026666667,0,0,39838.8530671296,2009-01-25,20:28:25
22.8136316666667,108.334076666667,0,0,39838.853125,2009-01-25,20:28:30
22.8135566666667,108.334061666667,0,0,39838.8531828704,2009-01-25,20:28:35
22.8135066666667,108.33405,0,0,39838.8532407407,2009-01-25,20:28:40
22.8134883333333,108.334051666667,0,0,39838.8532986111,2009-01-25,20:28:45
22.8135316666667,108.334056666667,0,0,39838.8533564815,2009-01-25,20:28:50
22.813585,108.334066666667,0,0,39838.8534143518,2009-01-25,20:28:55
22.8136383333333,108.334078333333,0,0,39838.8534722222,2009-01-25,20:29:00
22.8136533333333,108.334075,0,0,39838.8535300926,2009-01-25,20:29:05
22.813675,108.334066666667,0,0,39838.853587963,2009-01-25,20:29:10
22.81371,108.334065,0,0,39838.8536458333,2009-01-25,20:29:15
22.8137766666667,108.334051666667,0,0,39838.8537037037,2009-01-25,20:29:20
22.81378,108.334048333333,0,0,39838.8537615741,2009-01-25,20:29:25
22.81378,108.334048333333,0,0,39838.8537962963,2009-01-25,20:29:28
22.8137816666667,108.334051666667,0,0,39838.8538194444,2009-01-25,20:29:30
22.81386,108.334066666667,0,0,39838.8538773148,2009-01-25,20:29:35
22.8139716666667,108.33409,0,0,39838.8539351852,2009-01-25,20:29:40
22.8140616666667,108.33409,0,0,39838.8539930556,2009-01-25,20:29:45
22.81405,108.334076666667,0,0,39838.8540509259,2009-01-25,20:29:50
22.81405,108.334076666667,0,0,39838.8540856481,2009-01-25,20:29:53
22.8140483333333,108.334078333333,0,0,39838.8541087963,2009-01-25,20:29:55
22.8140333333333,108.334093333333,0,0,39838.8541666667,2009-01-25,20:30:00
22.8139833333333,108.334123333333,0,0,39838.854224537,2009-01-25,20:30:05
22.8139833333333,108.334123333333,0,0,39838.8542592593,2009-01-25,20:30:08
22.8139866666667,108.334131666667,0,0,39838.8542824074,2009-01-25,20:30:10
22.814,108.334123333333,0,0,39838.8543402778,2009-01-25,20:30:15
22.814,108.334123333333,0,0,39838.854375,2009-01-25,20:30:18
22.814,108.334123333333,0,0,39838.8543981481,2009-01-25,20:30:20
22.814015,108.334135,0,0,39838.8544560185,2009-01-25,20:30:25
22.814015,108.334135,0,0,39838.8544907407,2009-01-25,20:30:28
22.8140233333333,108.334136666667,0,0,39838.8545138889,2009-01-25,20:30:30
22.8140733333333,108.33412,0,0,39838.8545717593,2009-01-25,20:30:35
22.8141466666667,108.334098333333,0,0,39838.8546296296,2009-01-25,20:30:40
22.8142533333333,108.334096666667,0,0,39838.8546875,2009-01-25,20:30:45
22.8143633333333,108.334085,0,0,39838.8547453704,2009-01-25,20:30:50
22.814405,108.334086666667,0,0,39838.8548032407,2009-01-25,20:30:55
22.8144433333333,108.334095,0,0,39838.8548611111,2009-01-25,20:31:00
22.8144516666667,108.334121666667,0,0,39838.8549189815,2009-01-25,20:31:05
22.81442,108.334166666667,0,0,39838.8549768519,2009-01-25,20:31:10
22.8143633333333,108.334195,0,0,39838.8550347222,2009-01-25,20:31:15
22.814345,108.334203333333,0,0,39838.8550925926,2009-01-25,20:31:20
22.8143133333333,108.334183333333,0,0,39838.855150463,2009-01-25,20:31:25
22.81429,108.334195,0,0,39838.8552083333,2009-01-25,20:31:30
22.8142516666667,108.3342,0,0,39838.8552662037,2009-01-25,20:31:35
22.81415,108.33417,0,0,39838.8553240741,2009-01-25,20:31:40
22.8140733333333,108.334156666667,0,0,39838.8553819444,2009-01-25,20:31:45
22.81402,108.334128333333,0,0,39838.8554398148,2009-01-25,20:31:50
22.8139916666667,108.33411,0,0,39838.8554976852,2009-01-25,20:31:55
22.8139733333333,108.334093333333,0,0,39838.8555555556,2009-01-25,20:32:00
22.8139733333333,108.334093333333,0,0,39838.8555902778,2009-01-25,20:32:03
22.81398,108.334091666667,0,0,39838.8556134259,2009-01-25,20:32:05
22.8139516666667,108.334073333333,0,0,39838.8556712963,2009-01-25,20:32:10
22.8138683333333,108.334026666667,0,0,39838.8557291667,2009-01-25,20:32:15
22.8137916666667,108.334008333333,0,0,39838.855787037,2009-01-25,20:32:20
22.8137583333333,108.334008333333,0,0,39838.8558449074,2009-01-25,20:32:25
22.813735,108.334005,0,0,39838.8559027778,2009-01-25,20:32:30
22.81377,108.334006666667,0,0,39838.8559606481,2009-01-25,20:32:35
22.81377,108.334008333333,0,0,39838.8560185185,2009-01-25,20:32:40
22.81377,108.334008333333,0,0,39838.8560532407,2009-01-25,20:32:43
22.8137683333333,108.334001666667,0,0,39838.8560763889,2009-01-25,20:32:45
22.8137983333333,108.334001666667,0,0,39838.8561342593,2009-01-25,20:32:50
22.8137983333333,108.334001666667,0,0,39838.8561689815,2009-01-25,20:32:53
22.8137983333333,108.334005,0,0,39838.8561921296,2009-01-25,20:32:55
22.8137883333333,108.334006666667,0,0,39838.85625,2009-01-25,20:33:00
22.813745,108.334025,0,0,39838.8563078704,2009-01-25,20:33:05
22.8136816666667,108.334043333333,0,0,39838.8563657407,2009-01-25,20:33:10
22.8136833333333,108.334078333333,0,0,39838.8564236111,2009-01-25,20:33:15
22.8137183333333,108.334088333333,0,0,39838.8564814815,2009-01-25,20:33:20
22.8139466666667,108.334133333333,0,0,39838.8565393519,2009-01-25,20:33:25
22.814265,108.334178333333,0,0,39838.8565972222,2009-01-25,20:33:30
22.8145466666667,108.334206666667,0,0,39838.8566550926,2009-01-25,20:33:35
22.8146083333333,108.334185,0,0,39838.856712963,2009-01-25,20:33:40
22.8145083333333,108.334108333333,0,0,39838.8567708333,2009-01-25,20:33:45
22.8143233333333,108.334075,0,0,39838.8568287037,2009-01-25,20:33:50
22.81423,108.334066666667,0,0,39838.8568865741,2009-01-25,20:33:55
22.814225,108.334061666667,0,0,39838.8569444444,2009-01-25,20:34:00
22.814225,108.33407,0,0,39838.8570023148,2009-01-25,20:34:05
22.814225,108.334075,0,0,39838.8570601852,2009-01-25,20:34:10
22.814225,108.334073333333,0,0,39838.8571180556,2009-01-25,20:34:15
22.814225,108.334073333333,0,0,39838.8571527778,2009-01-25,20:34:18
22.8142216666667,108.33407,0,0,39838.8571759259,2009-01-25,20:34:20
22.81422,108.334056666667,0,0,39838.8572337963,2009-01-25,20:34:25
22.81422,108.33405,0,0,39838.8572916667,2009-01-25,20:34:30
22.8142183333333,108.334046666667,0,0,39838.857349537,2009-01-25,20:34:35
22.8142166666667,108.33405,0,0,39838.8574074074,2009-01-25,20:34:40
22.8142133333333,108.334041666667,0,0,39838.8574652778,2009-01-25,20:34:45
22.8142133333333,108.334041666667,0,0,39838.8575,2009-01-25,20:34:48
22.8142116666667,108.334041666667,0,0,39838.8575231481,2009-01-25,20:34:50
22.8142066666667,108.334031666667,0,0,39838.8575810185,2009-01-25,20:34:55
22.8140833333333,108.334025,0,0,39838.8576388889,2009-01-25,20:35:00
22.8139633333333,108.334043333333,0,0,39838.8576967593,2009-01-25,20:35:05
22.8139383333333,108.334076666667,0,0,39838.8577546296,2009-01-25,20:35:10
22.814115,108.333991666667,0,0,39838.8655671296,2009-01-25,20:46:25
22.8141816666667,108.333948333333,0,0,39838.865625,2009-01-25,20:46:30
22.8141533333333,108.33395,0,0,39838.8656828704,2009-01-25,20:46:35
22.814145,108.333945,0,0,39838.8657407407,2009-01-25,20:46:40
22.814145,108.333945,0,0,39838.865775463,2009-01-25,20:46:43
22.8141466666667,108.333948333333,0,0,39838.8657986111,2009-01-25,20:46:45
22.81416,108.333946666667,0,0,39838.8658564815,2009-01-25,20:46:50
22.8141633333333,108.33394,0,0,39838.8659143519,2009-01-25,20:46:55
22.8141633333333,108.33394,0,0,39838.8659490741,2009-01-25,20:46:58
22.8141633333333,108.333936666667,0,0,39838.8659722222,2009-01-25,20:47:00
22.8141633333333,108.333948333333,0,0,39838.8660300926,2009-01-25,20:47:05
22.8141633333333,108.333956666667,0,0,39838.866087963,2009-01-25,20:47:10
22.8141633333333,108.333955,0,0,39838.8661458333,2009-01-25,20:47:15
22.8141616666667,108.333948333333,0,0,39838.8662037037,2009-01-25,20:47:20
22.8141616666667,108.333948333333,0,0,39838.8662384259,2009-01-25,20:47:23
22.8141616666667,108.333953333333,0,0,39838.8662615741,2009-01-25,20:47:25
22.81416,108.333991666667,0,0,39838.8663194444,2009-01-25,20:47:30
22.8141366666667,108.334048333333,0,0,39838.8663773148,2009-01-25,20:47:35
22.814135,108.334055,0,0,39838.8664351852,2009-01-25,20:47:40
22.814135,108.334055,0,0,39838.8664699074,2009-01-25,20:47:43
22.8141366666667,108.33406,0,0,39838.8664930556,2009-01-25,20:47:45
22.814135,108.334073333333,0,0,39838.8665509259,2009-01-25,20:47:50
22.8141433333333,108.334055,0,0,39838.8666087963,2009-01-25,20:47:55
22.8141416666667,108.334045,0,0,39838.8666666667,2009-01-25,20:48:00
22.8141466666667,108.334056666667,0,0,39838.866724537,2009-01-25,20:48:05
22.81414,108.334035,0,0,39838.8667824074,2009-01-25,20:48:10
22.8141416666667,108.334028333333,0,0,39838.8668402778,2009-01-25,20:48:15
22.8141416666667,108.334028333333,0,0,39838.866875,2009-01-25,20:48:18
22.8141416666667,108.334026666667,0,0,39838.8668981481,2009-01-25,20:48:20
22.814125,108.334021666667,0,0,39838.8669560185,2009-01-25,20:48:25
22.8140866666667,108.334011666667,0,0,39838.8670138889,2009-01-25,20:48:30
22.8140533333333,108.334033333333,0,0,39838.8670717593,2009-01-25,20:48:35
22.8140166666667,108.334016666667,0,0,39838.8671296296,2009-01-25,20:48:40
22.8139516666667,108.334008333333,0,0,39838.8671875,2009-01-25,20:48:45
22.8139116666667,108.33401,0,0,39838.8672453704,2009-01-25,20:48:50
22.813935,108.334021666667,0,0,39838.8673032407,2009-01-25,20:48:55
22.814025,108.334018333333,0,0,39838.8673611111,2009-01-25,20:49:00
22.8141633333333,108.334013333333,0,0,39838.8674189815,2009-01-25,20:49:05
22.814245,108.334005,0,0,39838.8674768518,2009-01-25,20:49:10
22.8141916666667,108.333996666667,0,0,39838.8675347222,2009-01-25,20:49:15
22.8140633333333,108.334025,0,0,39838.8675925926,2009-01-25,20:49:20
22.8138916666667,108.334065,0,0,39838.867650463,2009-01-25,20:49:25
22.8137316666667,108.334073333333,0,0,39838.8677083333,2009-01-25,20:49:30
22.813685,108.33407,0,0,39838.8677662037,2009-01-25,20:49:35
22.813635,108.334068333333,0,0,39838.8678240741,2009-01-25,20:49:40
22.8135833333333,108.334108333333,0,0,39838.8678819444,2009-01-25,20:49:45
22.8136583333333,108.334145,0,0,39838.8679398148,2009-01-25,20:49:50
22.8137866666667,108.334168333333,0,0,39838.8679976852,2009-01-25,20:49:55
22.8138066666667,108.334188333333,0,0,39838.8680555556,2009-01-25,20:50:00
22.81381,108.334198333333,0,0,39838.8681134259,2009-01-25,20:50:05
22.81382,108.334205,0,0,39838.8681712963,2009-01-25,20:50:10
22.8138316666667,108.334211666667,0,0,39838.8682291667,2009-01-25,20:50:15
22.8139933333333,108.334198333333,0,0,39838.868287037,2009-01-25,20:50:20
22.814085,108.334183333333,0,0,39838.8683449074,2009-01-25,20:50:25
22.81411,108.334195,0,0,39838.8684027778,2009-01-25,20:50:30
22.8141016666667,108.334215,0,0,39838.8684606481,2009-01-25,20:50:35
22.8140966666667,108.334205,0,0,39838.8685185185,2009-01-25,20:50:40
22.8140833333333,108.334195,0,0,39838.8685763889,2009-01-25,20:50:45
22.814045,108.334168333333,0,0,39838.8686342593,2009-01-25,20:50:50
22.81403,108.33415,0,0,39838.8686921296,2009-01-25,20:50:55
22.81403,108.33415,0,0,39838.8687268518,2009-01-25,20:50:58
22.814035,108.334155,0,0,39838.86875,2009-01-25,20:51:00
22.8140266666667,108.33417,0,0,39838.8688078704,2009-01-25,20:51:05
22.8140266666667,108.334155,0,0,39838.8688657407,2009-01-25,20:51:10
22.814025,108.334145,0,0,39838.8689236111,2009-01-25,20:51:15
22.8140233333333,108.334133333333,0,0,39838.8689814815,2009-01-25,20:51:20
22.8140233333333,108.334125,0,0,39838.8690393518,2009-01-25,20:51:25
22.814025,108.334116666667,0,0,39838.8690972222,2009-01-25,20:51:30
22.814025,108.334116666667,0,0,39838.8691319444,2009-01-25,20:51:33
22.8140266666667,108.334111666667,0,0,39838.8691550926,2009-01-25,20:51:35
22.814055,108.334113333333,0,0,39838.869212963,2009-01-25,20:51:40
22.8140783333333,108.334106666667,0,0,39838.8692708333,2009-01-25,20:51:45
22.814105,108.334091666667,0,0,39838.8693287037,2009-01-25,20:51:50
22.8140883333333,108.33412,0,0,39838.8693865741,2009-01-25,20:51:55
22.8140783333333,108.334121666667,0,0,39838.8694444444,2009-01-25,20:52:00
22.8140516666667,108.33413,0,0,39838.8695023148,2009-01-25,20:52:05
22.81405,108.334116666667,0,0,39838.8695601852,2009-01-25,20:52:10
22.8140466666667,108.334105,0,0,39838.8696180556,2009-01-25,20:52:15
22.81404,108.33407,0,0,39838.8696759259,2009-01-25,20:52:20
22.8140583333333,108.334111666667,0,0,39838.8697337963,2009-01-25,20:52:25
22.814065,108.33416,0,0,39838.8697916667,2009-01-25,20:52:30
22.814065,108.334183333333,0,0,39838.869849537,2009-01-25,20:52:35
22.8140783333333,108.334185,0,0,39838.8699074074,2009-01-25,20:52:40
22.8140783333333,108.334186666667,0,0,39838.8699652778,2009-01-25,20:52:45
22.8140783333333,108.334186666667,0,0,39838.87,2009-01-25,20:52:48
22.8140783333333,108.33418,0,0,39838.8700231481,2009-01-25,20:52:50
22.8140883333333,108.334106666667,0,0,39838.8700810185,2009-01-25,20:52:55
22.8140466666667,108.33407,0,0,39838.8701388889,2009-01-25,20:53:00
22.814035,108.334043333333,0,0,39838.8701967593,2009-01-25,20:53:05
22.8140333333333,108.334036666667,0,0,39838.8702546296,2009-01-25,20:53:10
22.8140333333333,108.334033333333,0,0,39838.8703125,2009-01-25,20:53:15
22.8140316666667,108.334028333333,0,0,39838.8703703704,2009-01-25,20:53:20
22.8140333333333,108.334026666667,0,0,39838.8704282407,2009-01-25,20:53:25
22.814035,108.334026666667,0,0,39838.8704861111,2009-01-25,20:53:30
22.814035,108.334026666667,0,0,39838.8705208333,2009-01-25,20:53:33
22.8140366666667,108.334028333333,0,0,39838.8705439815,2009-01-25,20:53:35
22.81412,108.33405,0,0,39838.8706018519,2009-01-25,20:53:40
22.8141583333333,108.334058333333,0,0,39838.8706597222,2009-01-25,20:53:45
22.8141666666667,108.334066666667,0,0,39838.8707175926,2009-01-25,20:53:50
22.8141666666667,108.33406,0,0,39838.870775463,2009-01-25,20:53:55
22.814165,108.334053333333,0,0,39838.8708333333,2009-01-25,20:54:00
22.814165,108.334048333333,0,0,39838.8708912037,2009-01-25,20:54:05
22.814165,108.334048333333,0,0,39838.8709259259,2009-01-25,20:54:08
22.8141633333333,108.334045,0,0,39838.8709490741,2009-01-25,20:54:10
22.81413,108.334041666667,0,0,39838.8710069444,2009-01-25,20:54:15
22.8141,108.33403,0,0,39838.8710648148,2009-01-25,20:54:20
22.8141,108.33403,0,0,39838.871099537,2009-01-25,20:54:23
22.8141016666667,108.334025,0,0,39838.8711226852,2009-01-25,20:54:25
22.8141166666667,108.333993333333,0,0,39838.8711805556,2009-01-25,20:54:30
22.814105,108.334008333333,0,0,39838.8712384259,2009-01-25,20:54:35
22.81401,108.334,0,0,39838.8712962963,2009-01-25,20:54:40
22.8138,108.333998333333,0,0,39838.8713541667,2009-01-25,20:54:45
22.81362,108.33397,0,0,39838.871412037,2009-01-25,20:54:50
22.8135333333333,108.333943333333,0,0,39838.8714699074,2009-01-25,20:54:55
22.8136,108.333938333333,0,0,39838.8715277778,2009-01-25,20:55:00
22.8136,108.333938333333,0,0,39838.8715625,2009-01-25,20:55:03
22.8135966666667,108.33393,0,0,39838.8715856481,2009-01-25,20:55:05
22.8135633333333,108.333906666667,0,0,39838.8716435185,2009-01-25,20:55:10
22.813535,108.3339,0,0,39838.8717013889,2009-01-25,20:55:15
22.8135383333333,108.333913333333,0,0,39838.8717592593,2009-01-25,20:55:20
22.81354,108.33393,0,0,39838.8718171296,2009-01-25,20:55:25
22.8135433333333,108.333935,0,0,39838.871875,2009-01-25,20:55:30
22.8135433333333,108.333935,0,0,39838.8719097222,2009-01-25,20:55:33
22.8135466666667,108.333931666667,0,0,39838.8719328704,2009-01-25,20:55:35
22.813565,108.333918333333,0,0,39838.8719907407,2009-01-25,20:55:40
22.8138616666667,108.333938333333,0,0,39838.8720486111,2009-01-25,20:55:45
22.8138966666667,108.33396,0,0,39838.8721064815,2009-01-25,20:55:50
22.8139033333333,108.333955,0,0,39838.8721643519,2009-01-25,20:55:55
22.8139033333333,108.333955,0,0,39838.8722222222,2009-01-25,20:56:00
22.8139083333333,108.333955,0,0,39838.8722800926,2009-01-25,20:56:05
22.8139116666667,108.333955,0,0,39838.872337963,2009-01-25,20:56:10
22.813915,108.333953333333,0,0,39838.8723958333,2009-01-25,20:56:15
22.8139166666667,108.333953333333,0,0,39838.8724537037,2009-01-25,20:56:20
22.813915,108.333955,0,0,39838.8725115741,2009-01-25,20:56:25
22.813915,108.333956666667,0,0,39838.8725694444,2009-01-25,20:56:30
22.813915,108.333958333333,0,0,39838.8726273148,2009-01-25,20:56:35
22.813915,108.333958333333,0,0,39838.872662037,2009-01-25,20:56:38
22.8139166666667,108.333961666667,0,0,39838.8726851852,2009-01-25,20:56:40
22.8139166666667,108.333951666667,0,0,39838.8727430556,2009-01-25,20:56:45
22.813955,108.333946666667,0,0,39838.8728009259,2009-01-25,20:56:50
22.8139866666667,108.333956666667,0,0,39838.8728587963,2009-01-25,20:56:55
22.8140733333333,108.333948333333,0,0,39838.8729166667,2009-01-25,20:57:00
22.8141716666667,108.33395,0,0,39838.872974537,2009-01-25,20:57:05
22.8142383333333,108.333931666667,0,0,39838.8730324074,2009-01-25,20:57:10
22.81425,108.333921666667,0,0,39838.8730902778,2009-01-25,20:57:15
22.81425,108.333921666667,0,0,39838.873125,2009-01-25,20:57:18
22.8142516666667,108.333915,0,0,39838.8731481481,2009-01-25,20:57:20
22.81431,108.33387,0,0,39838.8732060185,2009-01-25,20:57:25
22.814305,108.33387,0,0,39838.8732638889,2009-01-25,20:57:30
22.814305,108.33387,0,0,39838.8733217593,2009-01-25,20:57:35
22.81431,108.333878333333,0,0,39838.8733796296,2009-01-25,20:57:40
22.81431,108.333878333333,0,0,39838.8734143519,2009-01-25,20:57:43
22.814305,108.333883333333,0,0,39838.8734375,2009-01-25,20:57:45
22.8142466666667,108.333948333333,0,0,39838.8734953704,2009-01-25,20:57:50
22.8141833333333,108.334005,0,0,39838.8735532407,2009-01-25,20:57:55
22.8141733333333,108.334036666667,0,0,39838.8736111111,2009-01-25,20:58:00
22.8141833333333,108.334041666667,0,0,39838.8736689815,2009-01-25,20:58:05
22.814415,108.333915,0,0,39838.8772569444,2009-01-25,21:03:15
22.8144216666667,108.333893333333,0,0,39838.8773148148,2009-01-25,21:03:20
22.81438,108.33394,0,0,39838.8773726852,2009-01-25,21:03:25
22.8143633333333,108.333966666667,0,0,39838.8774305556,2009-01-25,21:03:30
22.81432,108.33401,0,0,39838.8774884259,2009-01-25,21:03:35
22.814275,108.334006666667,0,0,39838.8775462963,2009-01-25,21:03:40
22.814275,108.333966666667,0,0,39838.8776041667,2009-01-25,21:03:45
22.8142766666667,108.333931666667,0,0,39838.877662037,2009-01-25,21:03:50
22.81427,108.333948333333,0,0,39838.8777199074,2009-01-25,21:03:55
22.8142816666667,108.33397,0,0,39838.8777777778,2009-01-25,21:04:00
22.8142966666667,108.333991666667,0,0,39838.8778356481,2009-01-25,21:04:05
22.8142816666667,108.333995,0,0,39838.8778935185,2009-01-25,21:04:10
22.81428,108.333988333333,0,0,39838.8779513889,2009-01-25,21:04:15
22.8142816666667,108.333991666667,0,0,39838.8780092593,2009-01-25,21:04:20
22.8142816666667,108.334,0,0,39838.8780671296,2009-01-25,21:04:25
22.8142833333333,108.334001666667,0,0,39838.878125,2009-01-25,21:04:30
22.8142833333333,108.333996666667,0,0,39838.8781828704,2009-01-25,21:04:35
22.8142833333333,108.333996666667,0,0,39838.8782175926,2009-01-25,21:04:38
22.814285,108.333991666667,0,0,39838.8782407407,2009-01-25,21:04:40
22.81434,108.333998333333,0,0,39838.8782986111,2009-01-25,21:04:45
22.81436,108.334003333333,0,0,39838.8783564815,2009-01-25,21:04:50
22.814365,108.334011666667,0,0,39838.8784143519,2009-01-25,21:04:55
22.814365,108.334015,0,0,39838.8784722222,2009-01-25,21:05:00
22.8143666666667,108.334011666667,0,0,39838.8785300926,2009-01-25,21:05:05
22.8143666666667,108.33401,0,0,39838.878587963,2009-01-25,21:05:10
22.8143666666667,108.33401,0,0,39838.8786226852,2009-01-25,21:05:13
22.8143666666667,108.334008333333,0,0,39838.8786458333,2009-01-25,21:05:15
22.8143733333333,108.33402,0,0,39838.8787037037,2009-01-25,21:05:20
22.8143733333333,108.33402,0,0,39838.8787384259,2009-01-25,21:05:23
22.8143666666667,108.334015,0,0,39838.8787615741,2009-01-25,21:05:25
22.8143766666667,108.333998333333,0,0,39838.8788194444,2009-01-25,21:05:30
22.814395,108.334013333333,0,0,39838.8788773148,2009-01-25,21:05:35
22.814395,108.334003333333,0,0,39838.8789351852,2009-01-25,21:05:40
22.8144066666667,108.333996666667,0,0,39838.8789930556,2009-01-25,21:05:45
22.8144066666667,108.333996666667,0,0,39838.8790277778,2009-01-25,21:05:48
22.814405,108.333998333333,0,0,39838.8790509259,2009-01-25,21:05:50
22.814405,108.334008333333,0,0,39838.8791087963,2009-01-25,21:05:55
22.814405,108.334008333333,0,0,39838.8791435185,2009-01-25,21:05:58
22.8144033333333,108.334006666667,0,0,39838.8791666667,2009-01-25,21:06:00
22.8143833333333,108.334006666667,0,0,39838.879224537,2009-01-25,21:06:05
22.814385,108.33401,0,0,39838.8792824074,2009-01-25,21:06:10
22.814385,108.33401,0,0,39838.8793171296,2009-01-25,21:06:13
22.814385,108.334008333333,0,0,39838.8793402778,2009-01-25,21:06:15
22.8144083333333,108.334025,0,0,39838.8793981481,2009-01-25,21:06:20
22.8143916666667,108.334035,0,0,39838.8794560185,2009-01-25,21:06:25
22.81437,108.33404,0,0,39838.8795138889,2009-01-25,21:06:30
22.8143483333333,108.33404,0,0,39838.8795717593,2009-01-25,21:06:35
22.8143483333333,108.33404,0,0,39838.8796064815,2009-01-25,21:06:38
22.8143483333333,108.334035,0,0,39838.8796296296,2009-01-25,21:06:40
22.8143516666667,108.334046666667,0,0,39838.8796875,2009-01-25,21:06:45
22.8143516666667,108.334051666667,0,0,39838.8797453704,2009-01-25,21:06:50
22.8143533333333,108.334051666667,0,0,39838.8798032407,2009-01-25,21:06:55
22.8143533333333,108.334051666667,0,0,39838.879837963,2009-01-25,21:06:58
22.8143533333333,108.334048333333,0,0,39838.8798611111,2009-01-25,21:07:00
22.8143533333333,108.334038333333,0,0,39838.8799189815,2009-01-25,21:07:05
22.8143533333333,108.334036666667,0,0,39838.8799768519,2009-01-25,21:07:10
22.8143566666667,108.334045,0,0,39838.8800347222,2009-01-25,21:07:15
22.8143583333333,108.334051666667,0,0,39838.8800925926,2009-01-25,21:07:20
22.81436,108.334058333333,0,0,39838.880150463,2009-01-25,21:07:25
22.81436,108.334058333333,0,0,39838.8801851852,2009-01-25,21:07:28
22.81436,108.334063333333,0,0,39838.8802083333,2009-01-25,21:07:30
22.814355,108.334085,0,0,39838.8802662037,2009-01-25,21:07:35
22.814355,108.334105,0,0,39838.8803240741,2009-01-25,21:07:40
22.8143466666667,108.3341,0,0,39838.8803819444,2009-01-25,21:07:45
22.8143466666667,108.3341,0,0,39838.8804166667,2009-01-25,21:07:48
22.814345,108.334098333333,0,0,39838.8804398148,2009-01-25,21:07:50
22.814315,108.334095,0,0,39838.8804976852,2009-01-25,21:07:55
22.8143066666667,108.334083333333,0,0,39838.8805555556,2009-01-25,21:08:00
22.81431,108.334046666667,0,0,39838.8806134259,2009-01-25,21:08:05
22.8143316666667,108.334011666667,0,0,39838.8806712963,2009-01-25,21:08:10
22.81433,108.333985,0,0,39838.8807291667,2009-01-25,21:08:15
22.81433,108.333978333333,0,0,39838.880787037,2009-01-25,21:08:20
22.814255,108.333761666667,0,0,39838.8833333333,2009-01-25,21:12:00
22.814395,108.333471666667,0,0,39838.8833912037,2009-01-25,21:12:05
22.8144766666667,108.33322,0,0,39838.8834490741,2009-01-25,21:12:10
22.81447,108.33311,0,0,39838.8835069444,2009-01-25,21:12:15
22.8144183333333,108.333338333333,0,0,39838.8835648148,2009-01-25,21:12:20
22.8144466666667,108.3334,0,0,39838.8836226852,2009-01-25,21:12:25
22.8144516666667,108.333458333333,0,0,39838.8836805556,2009-01-25,21:12:30
22.8144283333333,108.33369,0,0,39838.8837384259,2009-01-25,21:12:35
22.81448,108.33376,0,0,39838.8837962963,2009-01-25,21:12:40
22.81449,108.33377,0,0,39838.8838541667,2009-01-25,21:12:45
22.8144816666667,108.333801666667,0,0,39838.883912037,2009-01-25,21:12:50
22.8144633333333,108.33382,0,0,39838.8839699074,2009-01-25,21:12:55
22.8144416666667,108.333856666667,0,0,39838.8840277778,2009-01-25,21:13:00
22.8144166666667,108.333883333333,0,0,39838.8840856481,2009-01-25,21:13:05
22.8143883333333,108.333883333333,0,0,39838.8841435185,2009-01-25,21:13:10
22.81437,108.333891666667,0,0,39838.8842013889,2009-01-25,21:13:15
22.814415,108.333866666667,0,0,39838.8842592593,2009-01-25,21:13:20
22.814415,108.333868333333,0,0,39838.8843171296,2009-01-25,21:13:25
22.8144116666667,108.33387,0,0,39838.884375,2009-01-25,21:13:30
22.8144116666667,108.33387,0,0,39838.8844097222,2009-01-25,21:13:33
22.8144166666667,108.333875,0,0,39838.8844328704,2009-01-25,21:13:35
22.8144333333333,108.333891666667,0,0,39838.8844907407,2009-01-25,21:13:40
22.8144483333333,108.33393,0,0,39838.8845486111,2009-01-25,21:13:45
22.8144583333333,108.33397,0,0,39838.8846064815,2009-01-25,21:13:50
22.8144766666667,108.333988333333,0,0,39838.8846643518,2009-01-25,21:13:55
22.81448,108.333966666667,0,0,39838.8847222222,2009-01-25,21:14:00
22.81448,108.333966666667,0,0,39838.8847569444,2009-01-25,21:14:03
22.8144733333333,108.333971666667,0,0,39838.8847800926,2009-01-25,21:14:05
22.814485,108.333966666667,0,0,39838.884837963,2009-01-25,21:14:10
22.81449,108.33394,0,0,39838.8848958333,2009-01-25,21:14:15
22.81447,108.333943333333,0,0,39838.8849537037,2009-01-25,21:14:20
22.8144683333333,108.33394,0,0,39838.8850115741,2009-01-25,21:14:25
22.8144683333333,108.333933333333,0,0,39838.8850694444,2009-01-25,21:14:30
22.8144666666667,108.333935,0,0,39838.8851273148,2009-01-25,21:14:35
22.8144666666667,108.333935,0,0,39838.885162037,2009-01-25,21:14:38
22.8144683333333,108.333935,0,0,39838.8851851852,2009-01-25,21:14:40
22.8144683333333,108.333945,0,0,39838.8852430556,2009-01-25,21:14:45
[truncated: 122,175 more chars]
