# Supplementary material for: Research on differential privacy protection method based on user tendency
Source: PLoS One. 2023 Oct 26;18(10):e0288823. doi: 10.1371/journal.pone.0288823 (PMC10602288; doi:10.1371/journal.pone.0288823)
Supplement: S2 Data — (ZIP) [file pone.0288823.s002.zip › Data 5-2/023/Trajectory/20090126003135.plt]

Geolife trajectory
WGS 84
Altitude is in Feet
Reserved 3
0,2,255,My Track,0,0,2,8421376
0
22.813814,108.334025,0,91.1238484251968,39839.0219328704,2009-01-26,00:31:35
22.813891,108.333902,0,83.3078510498688,39839.0219907407,2009-01-26,00:31:40
22.81391,108.333769,0,69.7628543307087,39839.0220486111,2009-01-26,00:31:45
22.813888,108.333776,0,60.569438976378,39839.0221064815,2009-01-26,00:31:50
22.813969,108.333755,0,50.5603346456693,39839.0221643519,2009-01-26,00:31:55
22.814083,108.333739,0,51.4631758530184,39839.0222222222,2009-01-26,00:32:00
22.814172,108.333742,0,69.4390419947507,39839.0222800926,2009-01-26,00:32:05
22.814307,108.333789,0,98.8977427821522,39839.022337963,2009-01-26,00:32:10
22.814474,108.333807,0,124.930898950131,39839.0223958333,2009-01-26,00:32:15
22.814512,108.333835,0,148.048612204724,39839.0224537037,2009-01-26,00:32:20
22.814449,108.333895,0,141.004301181102,39839.0225115741,2009-01-26,00:32:25
22.814381,108.333937,0,147.454330708661,39839.0225694444,2009-01-26,00:32:30
22.814344,108.333963,0,171.675570866142,39839.0226273148,2009-01-26,00:32:35
22.814378,108.333968,0,182.995508530184,39839.0226851852,2009-01-26,00:32:40
22.814341,108.334004,0,194.040695538058,39839.0227430556,2009-01-26,00:32:45
22.814294,108.334028,0,201.555449475066,39839.0228009259,2009-01-26,00:32:50
22.81427,108.334007,0,198.572477034121,39839.0228587963,2009-01-26,00:32:55
22.814186,108.334014,0,201.557427821522,39839.0229166667,2009-01-26,00:33:00
22.814097,108.334036,0,208.637759186352,39839.022974537,2009-01-26,00:33:05
22.813955,108.334089,0,210.647706692913,39839.0230324074,2009-01-26,00:33:10
22.813859,108.334121,0,207.4525,39839.0230902778,2009-01-26,00:33:15
22.813851,108.334132,0,203.896519028871,39839.0231481481,2009-01-26,00:33:20
22.813851,108.334132,0,203.896519028871,39839.0231828704,2009-01-26,00:33:23
22.813858,108.33413,0,195.604209317585,39839.0232060185,2009-01-26,00:33:25
22.813853,108.334114,0,186.588595800525,39839.0232638889,2009-01-26,00:33:30
22.813858,108.334096,0,177.141374671916,39839.0233217593,2009-01-26,00:33:35
22.813839,108.334115,0,171.633179133858,39839.0233796296,2009-01-26,00:33:40
22.813793,108.334136,0,169.738959973753,39839.0234375,2009-01-26,00:33:45
22.813883,108.334072,0,166.326069553806,39839.0234953704,2009-01-26,00:33:50
22.813878,108.334041,0,157.749307742782,39839.0235532407,2009-01-26,00:33:55
22.813858,108.334031,0,153.718293963255,39839.0236111111,2009-01-26,00:34:00
22.813858,108.334031,0,153.718293963255,39839.0236458333,2009-01-26,00:34:03
22.813857,108.334025,0,151.873487532808,39839.0236689815,2009-01-26,00:34:05
22.813831,108.334028,0,151.463205380577,39839.0237268518,2009-01-26,00:34:10
22.813802,108.334013,0,150.992624671916,39839.0237847222,2009-01-26,00:34:15
22.813781,108.334021,0,150.516427165354,39839.0238425926,2009-01-26,00:34:20
22.813765,108.334028,0,150.710403543307,39839.023900463,2009-01-26,00:34:25
22.813819,108.334027,0,154.174032152231,39839.0239583333,2009-01-26,00:34:30
22.813932,108.334091,0,162.222903543307,39839.0240162037,2009-01-26,00:34:35
22.814004,108.334157,0,172.035462598425,39839.0240740741,2009-01-26,00:34:40
22.814021,108.334183,0,168.643861548556,39839.0241319444,2009-01-26,00:34:45
22.81401,108.334201,0,163.282034120735,39839.0241898148,2009-01-26,00:34:50
22.813972,108.334269,0,157.707670603675,39839.0242476852,2009-01-26,00:34:55
22.813996,108.334263,0,155.809356955381,39839.0243055556,2009-01-26,00:35:00
22.814046,108.334169,0,157.360229658793,39839.0243634259,2009-01-26,00:35:05
22.814065,108.334063,0,163.109022309711,39839.0244212963,2009-01-26,00:35:10
22.813979,108.334097,0,174.334619422572,39839.0244791667,2009-01-26,00:35:15
22.814002,108.334143,0,188.405295275591,39839.024537037,2009-01-26,00:35:20
22.814,108.334162,0,194.825436351706,39839.0245949074,2009-01-26,00:35:25
22.814018,108.334192,0,201.506102362205,39839.0246527778,2009-01-26,00:35:30
22.813992,108.334222,0,202.441729002625,39839.0247106481,2009-01-26,00:35:35
22.813999,108.334236,0,203.919110892388,39839.0247685185,2009-01-26,00:35:40
22.813994,108.334277,0,205.382224409449,39839.0248263889,2009-01-26,00:35:45
22.813992,108.334297,0,207.32718175853,39839.0248842593,2009-01-26,00:35:50
22.813988,108.334259,0,207.085472440945,39839.0249421296,2009-01-26,00:35:55
22.813968,108.334244,0,204.920144356955,39839.025,2009-01-26,00:36:00
22.813968,108.334244,0,204.920144356955,39839.0250347222,2009-01-26,00:36:03
22.813968,108.334246,0,206.402542650919,39839.0250578704,2009-01-26,00:36:05
22.813939,108.334247,0,209.260551181102,39839.0251157407,2009-01-26,00:36:10
22.813899,108.334243,0,212.240144356955,39839.0251736111,2009-01-26,00:36:15
22.813881,108.334213,0,219.252578740157,39839.0252314815,2009-01-26,00:36:20
22.813875,108.334203,0,220.398513779528,39839.0252893518,2009-01-26,00:36:25
22.813843,108.334197,0,222.144763779528,39839.0253472222,2009-01-26,00:36:30
22.813843,108.334197,0,222.144763779528,39839.0253819444,2009-01-26,00:36:33
22.813836,108.334191,0,227.314557086614,39839.0254050926,2009-01-26,00:36:35
22.813819,108.334171,0,229.953681102362,39839.025462963,2009-01-26,00:36:40
22.813839,108.334142,0,230.621453412073,39839.0255208333,2009-01-26,00:36:45
22.813839,108.334142,0,230.621453412073,39839.0255555556,2009-01-26,00:36:48
22.813842,108.334144,0,230.904776902887,39839.0255787037,2009-01-26,00:36:50
22.813883,108.334164,0,231.395980971129,39839.0256365741,2009-01-26,00:36:55
22.813945,108.334183,0,231.099891732283,39839.0256944444,2009-01-26,00:37:00
22.813983,108.334178,0,229.638018372703,39839.0257523148,2009-01-26,00:37:05
22.814056,108.33414,0,229.158001968504,39839.0258101852,2009-01-26,00:37:10
22.814074,108.334117,0,232.528100393701,39839.0258680556,2009-01-26,00:37:15
22.814071,108.334129,0,234.514921259843,39839.0259259259,2009-01-26,00:37:20
22.814105,108.334147,0,236.553031496063,39839.0259837963,2009-01-26,00:37:25
22.814107,108.334122,0,240.793953412073,39839.0260416667,2009-01-26,00:37:30
22.814108,108.334074,0,244.662693569554,39839.026099537,2009-01-26,00:37:35
22.81412,108.33405,0,248.927217847769,39839.0261574074,2009-01-26,00:37:40
22.814157,108.334062,0,254.155232939633,39839.0262152778,2009-01-26,00:37:45
22.814318,108.334151,0,261.534767060367,39839.0262731481,2009-01-26,00:37:50
22.814458,108.334216,0,268.862040682415,39839.0263310185,2009-01-26,00:37:55
22.814445,108.334185,0,276.735662729659,39839.0263888889,2009-01-26,00:38:00
22.814338,108.334137,0,285.817244094488,39839.0264467593,2009-01-26,00:38:05
22.814244,108.334086,0,292.347834645669,39839.0265046296,2009-01-26,00:38:10
22.814171,108.334034,0,297.462257217848,39839.0265625,2009-01-26,00:38:15
22.814146,108.334006,0,305.132427821522,39839.0266203704,2009-01-26,00:38:20
22.814104,108.333941,0,322.423067585302,39839.0266782407,2009-01-26,00:38:25
22.814106,108.333923,0,345.149429133858,39839.0267361111,2009-01-26,00:38:30
22.814156,108.33395,0,339.382703412074,39839.0267939815,2009-01-26,00:38:35
22.814242,108.333926,0,338.752601706037,39839.0268518519,2009-01-26,00:38:40
22.814289,108.333896,0,339.611683070866,39839.0269097222,2009-01-26,00:38:45
22.814361,108.33389,0,333.410797244094,39839.0269675926,2009-01-26,00:38:50
22.814427,108.333878,0,330.033641732283,39839.027025463,2009-01-26,00:38:55
22.814344,108.334009,0,331.107312992126,39839.0270833333,2009-01-26,00:39:00
22.814357,108.334097,0,335.803270997375,39839.0271412037,2009-01-26,00:39:05
22.814281,108.334185,0,337.934543963255,39839.0271990741,2009-01-26,00:39:10
22.814139,108.334158,0,335.685351049869,39839.0272569444,2009-01-26,00:39:15
22.813987,108.334098,0,327.743946850394,39839.0273148148,2009-01-26,00:39:20
22.813894,108.334062,0,322.161820866142,39839.0273726852,2009-01-26,00:39:25
22.813873,108.334065,0,317.071653543307,39839.0274305556,2009-01-26,00:39:30
22.813809,108.334024,0,314.427647637795,39839.0274884259,2009-01-26,00:39:35
22.813767,108.33396,0,313.388969816273,39839.0275462963,2009-01-26,00:39:40
22.813767,108.33396,0,313.388969816273,39839.0275810185,2009-01-26,00:39:43
22.813762,108.333952,0,312.82687664042,39839.0276041667,2009-01-26,00:39:45
22.813742,108.33392,0,311.297969160105,39839.027662037,2009-01-26,00:39:50
22.813704,108.33387,0,306.997375328084,39839.0277199074,2009-01-26,00:39:55
22.813674,108.333835,0,302.913093832021,39839.0277777778,2009-01-26,00:40:00
22.813646,108.333832,0,301.327716535433,39839.0278356481,2009-01-26,00:40:05
22.813549,108.333921,0,293.622578740157,39839.0278935185,2009-01-26,00:40:10
22.813425,108.333957,0,285.658047900262,39839.0279513889,2009-01-26,00:40:15
22.813378,108.333944,0,278.036414041995,39839.0280092593,2009-01-26,00:40:20
22.813438,108.333945,0,267.064278215223,39839.0280671296,2009-01-26,00:40:25
22.813446,108.333954,0,265.451791338583,39839.028125,2009-01-26,00:40:30
22.813488,108.333983,0,263.408500656168,39839.0281828704,2009-01-26,00:40:35
22.813549,108.334007,0,258.648664698163,39839.0282407407,2009-01-26,00:40:40
22.813618,108.333985,0,257.123786089239,39839.0282986111,2009-01-26,00:40:45
22.813553,108.333997,0,257.308188976378,39839.0283564815,2009-01-26,00:40:50
22.813576,108.333978,0,257.331692913386,39839.0284143519,2009-01-26,00:40:55
22.813626,108.333932,0,257.654514435696,39839.0284722222,2009-01-26,00:41:00
22.813621,108.333903,0,259.055114829396,39839.0285300926,2009-01-26,00:41:05
22.813621,108.333903,0,259.055114829396,39839.0285648148,2009-01-26,00:41:08
22.813619,108.3339,0,261.903497375328,39839.028587963,2009-01-26,00:41:10
22.813721,108.333984,0,262.684009186352,39839.0286458333,2009-01-26,00:41:15
22.813968,108.334004,0,265.464183070866,39839.0287037037,2009-01-26,00:41:20
22.8142,108.33404,0,268.448280839895,39839.0287615741,2009-01-26,00:41:25
22.814359,108.334094,0,274.848713910761,39839.0288194444,2009-01-26,00:41:30
22.814437,108.334113,0,289.452270341207,39839.0288773148,2009-01-26,00:41:35
22.814492,108.334115,0,306.019570209974,39839.0289351852,2009-01-26,00:41:40
22.814456,108.33408,0,332.813064304462,39839.0289930556,2009-01-26,00:41:45
22.81442,108.334053,0,354.053366141732,39839.0290509259,2009-01-26,00:41:50
22.814377,108.334034,0,381.160597112861,39839.0291087963,2009-01-26,00:41:55
22.814353,108.334067,0,392.215357611549,39839.0291666667,2009-01-26,00:42:00
22.814352,108.334078,0,413.516712598425,39839.029224537,2009-01-26,00:42:05
22.814351,108.334066,0,426.442152230971,39839.0292824074,2009-01-26,00:42:10
22.814388,108.334096,0,448.950570866142,39839.0293402778,2009-01-26,00:42:15
22.814428,108.334099,0,459.147224409449,39839.0293981481,2009-01-26,00:42:20
22.814362,108.334116,0,476.585849737533,39839.0294560185,2009-01-26,00:42:25
22.814092,108.334095,0,488.108687664042,39839.0295138889,2009-01-26,00:42:30
22.813698,108.334091,0,480.5531332021,39839.0295717593,2009-01-26,00:42:35
22.813363,108.334157,0,466.256030183727,39839.0296296296,2009-01-26,00:42:40
22.813199,108.334158,0,436.17468832021,39839.0296875,2009-01-26,00:42:45
22.813147,108.334124,0,404.619032152231,39839.0297453704,2009-01-26,00:42:50
22.813139,108.334069,0,382.05812664042,39839.0298032407,2009-01-26,00:42:55
22.813139,108.334069,0,382.05812664042,39839.029837963,2009-01-26,00:42:58
22.813144,108.334064,0,366.379645669291,39839.0298611111,2009-01-26,00:43:00
22.813152,108.334077,0,357.785964566929,39839.0299189815,2009-01-26,00:43:05
22.813152,108.334077,0,357.785964566929,39839.0299537037,2009-01-26,00:43:08
22.813154,108.334083,0,354.124130577428,39839.0299768519,2009-01-26,00:43:10
22.813169,108.334078,0,353.076689632546,39839.0300347222,2009-01-26,00:43:15
22.813176,108.334058,0,348.596295931759,39839.0300925926,2009-01-26,00:43:20
22.813261,108.334083,0,340.578549868766,39839.030150463,2009-01-26,00:43:25
22.813377,108.334072,0,335.071492782152,39839.0302083333,2009-01-26,00:43:30
22.81347,108.33403,0,332.030449475066,39839.0302662037,2009-01-26,00:43:35
22.813508,108.334004,0,330.092162073491,39839.0303240741,2009-01-26,00:43:40
22.813595,108.333947,0,331.221729002625,39839.0303819444,2009-01-26,00:43:45
22.813627,108.333915,0,330.118395669291,39839.0304398148,2009-01-26,00:43:50
22.81365,108.333909,0,328.257454068241,39839.0304976852,2009-01-26,00:43:55
22.813653,108.3339,0,328.043513779528,39839.0305555556,2009-01-26,00:44:00
22.813654,108.3339,0,328.915564304462,39839.0306134259,2009-01-26,00:44:05
22.813654,108.3339,0,328.915564304462,39839.0306481481,2009-01-26,00:44:08
22.813655,108.333908,0,329.151453412073,39839.0306712963,2009-01-26,00:44:10
22.813694,108.333899,0,329.94873687664,39839.0307291667,2009-01-26,00:44:15
22.813722,108.333908,0,330.919704724409,39839.030787037,2009-01-26,00:44:20
22.813788,108.333983,0,321.866207349081,39839.0308449074,2009-01-26,00:44:25
22.813838,108.334013,0,322.64251312336,39839.0309027778,2009-01-26,00:44:30
22.813847,108.334013,0,325.037939632546,39839.0309606481,2009-01-26,00:44:35
22.813847,108.334013,0,325.037939632546,39839.0309953704,2009-01-26,00:44:38
22.81385,108.334013,0,327.280022965879,39839.0310185185,2009-01-26,00:44:40
22.813855,108.333996,0,328.780498687664,39839.0310763889,2009-01-26,00:44:45
22.813898,108.334013,0,332.13500328084,39839.03125,2009-01-26,00:45:00
22.813895,108.333971,0,333.400285433071,39839.0313078704,2009-01-26,00:45:05
22.813916,108.333913,0,335.780341207349,39839.0313657407,2009-01-26,00:45:10
22.81391,108.33387,0,338.031912729659,39839.0314236111,2009-01-26,00:45:15
22.813908,108.33388,0,338.690551181102,39839.0314814815,2009-01-26,00:45:20
22.813919,108.333903,0,336.191748687664,39839.0315393518,2009-01-26,00:45:25
22.813938,108.333946,0,333.233681102362,39839.0315972222,2009-01-26,00:45:30
22.813933,108.333957,0,331.600419947507,39839.0316550926,2009-01-26,00:45:35
22.813911,108.333955,0,331.618992782152,39839.031712963,2009-01-26,00:45:40
22.813898,108.333942,0,331.124934383202,39839.0317708333,2009-01-26,00:45:45
22.813885,108.333914,0,331.09657480315,39839.0318287037,2009-01-26,00:45:50
22.813893,108.333931,0,331.21344160105,39839.0318865741,2009-01-26,00:45:55
22.813893,108.333931,0,331.21344160105,39839.0319212963,2009-01-26,00:45:58
22.813893,108.333931,0,331.230790682415,39839.0319444444,2009-01-26,00:46:00
22.813903,108.333947,0,331.072870734908,39839.0320023148,2009-01-26,00:46:05
22.813912,108.333966,0,333.057214566929,39839.0320601852,2009-01-26,00:46:10
22.813912,108.333966,0,333.057214566929,39839.0320949074,2009-01-26,00:46:13
22.813913,108.333967,0,333.104045275591,39839.0321180556,2009-01-26,00:46:15
22.813922,108.333964,0,333.381112204724,39839.0321759259,2009-01-26,00:46:20
22.813922,108.333964,0,333.411624015748,39839.0322337963,2009-01-26,00:46:25
22.813923,108.333966,0,333.301013779528,39839.0322916667,2009-01-26,00:46:30
22.813923,108.333969,0,333.159012467192,39839.032349537,2009-01-26,00:46:35
22.813922,108.333962,0,333.074084645669,39839.0324074074,2009-01-26,00:46:40
22.813922,108.333957,0,333.065472440945,39839.0324652778,2009-01-26,00:46:45
22.813922,108.333952,0,333.046148293963,39839.0325231481,2009-01-26,00:46:50
22.813922,108.333952,0,333.046148293963,39839.0325578704,2009-01-26,00:46:53
22.813921,108.333947,0,333.022870734908,39839.0325810185,2009-01-26,00:46:55
22.813911,108.333952,0,331.997657480315,39839.0326388889,2009-01-26,00:47:00
22.813863,108.33398,0,328.393244750656,39839.0326967593,2009-01-26,00:47:05
22.813852,108.333987,0,323.007562335958,39839.0327546296,2009-01-26,00:47:10
22.81384,108.333954,0,323.173392388451,39839.0328125,2009-01-26,00:47:15
22.813872,108.333912,0,329.330600393701,39839.0328703704,2009-01-26,00:47:20
22.813903,108.33385,0,338.617483595801,39839.0329282407,2009-01-26,00:47:25
22.813923,108.3338,0,348.884176509186,39839.0329861111,2009-01-26,00:47:30
22.813971,108.333788,0,359.077703412073,39839.0330439815,2009-01-26,00:47:35
22.814013,108.333769,0,368.982851049869,39839.0331018518,2009-01-26,00:47:40
22.814054,108.333769,0,378.177421259843,39839.0331597222,2009-01-26,00:47:45
22.814093,108.333756,0,388.507142388451,39839.0332175926,2009-01-26,00:47:50
22.814116,108.333727,0,396.266673228346,39839.033275463,2009-01-26,00:47:55
22.81414,108.333733,0,408.470374015748,39839.0333333333,2009-01-26,00:48:00
22.814169,108.333756,0,413.996653543307,39839.0333912037,2009-01-26,00:48:05
22.814197,108.333754,0,411.155456036745,39839.0342592593,2009-01-26,00:49:20
22.814223,108.333754,0,404.191328740157,39839.0343171296,2009-01-26,00:49:25
22.814224,108.333764,0,403.910209973753,39839.034375,2009-01-26,00:49:30
22.814224,108.333764,0,403.910209973753,39839.0344097222,2009-01-26,00:49:33
22.814225,108.333762,0,403.620403543307,39839.0344328704,2009-01-26,00:49:35
22.814237,108.333725,0,402.907624671916,39839.0344907407,2009-01-26,00:49:40
22.814281,108.333704,0,401.632979002625,39839.0345486111,2009-01-26,00:49:45
22.814281,108.333704,0,401.632979002625,39839.0345833333,2009-01-26,00:49:48
22.81428,108.33371,0,391.818920603674,39839.0346064815,2009-01-26,00:49:50
22.814307,108.333721,0,375.47093832021,39839.0346643519,2009-01-26,00:49:55
22.814328,108.333691,0,366.83750984252,39839.0347222222,2009-01-26,00:50:00
22.814571,108.333813,0,363.216299212598,39839.0374421296,2009-01-26,00:53:55
22.814593,108.333845,0,359.885196850394,39839.0375,2009-01-26,00:54:00
22.814615,108.333874,0,355.943818897638,39839.0375578704,2009-01-26,00:54:05
22.814661,108.333874,0,353.077290026247,39839.0376157407,2009-01-26,00:54:10
22.814678,108.333852,0,352.118533464567,39839.0376736111,2009-01-26,00:54:15
22.8147,108.33383,0,351.07342191601,39839.0377314815,2009-01-26,00:54:20
22.814713,108.333814,0,350.655206692913,39839.0377893519,2009-01-26,00:54:25
22.814725,108.333789,0,350.935177165354,39839.037962963,2009-01-26,00:54:40
22.814727,108.333786,0,350.978330052493,39839.0381365741,2009-01-26,00:54:55
22.814727,108.333786,0,350.978330052493,39839.0381712963,2009-01-26,00:54:58
22.814734,108.333778,0,351.020531496063,39839.0381944444,2009-01-26,00:55:00
22.814748,108.333789,0,351.144258530184,39839.0382523148,2009-01-26,00:55:05
22.814747,108.333782,0,351.218175853018,39839.0383101852,2009-01-26,00:55:10
22.814747,108.333782,0,351.218175853018,39839.0383449074,2009-01-26,00:55:13
22.814747,108.333775,0,351.282230971129,39839.0383680556,2009-01-26,00:55:15
22.814746,108.333766,0,351.348461286089,39839.0384259259,2009-01-26,00:55:20
22.814728,108.333722,0,351.705351049869,39839.0384837963,2009-01-26,00:55:25
22.814709,108.333672,0,352.046998031496,39839.0385416667,2009-01-26,00:55:30
22.814749,108.333627,0,351.823671259843,39839.038599537,2009-01-26,00:55:35
22.814777,108.333586,0,351.806751968504,39839.0386574074,2009-01-26,00:55:40
22.814792,108.333567,0,352.014708005249,39839.0387152778,2009-01-26,00:55:45
22.814742,108.3336,0,356.641354986877,39839.0387731481,2009-01-26,00:55:50
22.814664,108.333655,0,357.091433727034,39839.0388310185,2009-01-26,00:55:55
22.814631,108.333643,0,357.958349737533,39839.0388888889,2009-01-26,00:56:00
22.814599,108.333602,0,359.542024278215,39839.0389467593,2009-01-26,00:56:05
22.814579,108.333585,0,360.758648293963,39839.0390046296,2009-01-26,00:56:10
22.81459,108.333575,0,360.925203412073,39839.0390625,2009-01-26,00:56:15
22.81459,108.333575,0,360.925203412073,39839.0390972222,2009-01-26,00:56:18
22.814584,108.33357,0,360.85126312336,39839.0391203704,2009-01-26,00:56:20
22.814573,108.333564,0,360.676397637795,39839.0391782407,2009-01-26,00:56:25
22.814564,108.333551,0,361.74155839895,39839.0392361111,2009-01-26,00:56:30
22.81453,108.333554,0,363.539022309711,39839.0392939815,2009-01-26,00:56:35
22.814507,108.333561,0,364.921125328084,39839.0393518518,2009-01-26,00:56:40
22.814402,108.333603,0,365.065675853018,39839.0394097222,2009-01-26,00:56:45
22.814361,108.333656,0,364.974038713911,39839.0394675926,2009-01-26,00:56:50
22.81446,108.333733,0,364.613195538058,39839.039525463,2009-01-26,00:56:55
22.814383,108.333886,0,372.561407480315,39839.0395833333,2009-01-26,00:57:00
22.81437,108.333915,0,392.177460629921,39839.0396412037,2009-01-26,00:57:05
22.81437,108.333952,0,411.210649606299,39839.0396990741,2009-01-26,00:57:10
22.814367,108.333963,0,416.894245406824,39839.0397569444,2009-01-26,00:57:15
22.814205,108.33397,0,419.347618110236,39839.0398148148,2009-01-26,00:57:20
22.813876,108.334032,0,418.65123687664,39839.0398726852,2009-01-26,00:57:25
22.813491,108.334112,0,415.529416010499,39839.0399305556,2009-01-26,00:57:30
22.813115,108.334146,0,415.169146981627,39839.0399884259,2009-01-26,00:57:35
22.812815,108.334167,0,417.662444225722,39839.0400462963,2009-01-26,00:57:40
22.812542,108.334212,0,418.32218175853,39839.0401041667,2009-01-26,00:57:45
22.812274,108.334247,0,418.016702755906,39839.040162037,2009-01-26,00:57:50
22.812519,108.334179,0,410.523851706037,39839.0402199074,2009-01-26,00:57:55
22.812465,108.334172,0,404.199589895013,39839.0402777778,2009-01-26,00:58:00
22.812469,108.33415,0,393.175790682415,39839.0403356481,2009-01-26,00:58:05
22.812474,108.334145,0,390.849826115486,39839.0403935185,2009-01-26,00:58:10
22.812475,108.334138,0,390.252142388451,39839.0404513889,2009-01-26,00:58:15
22.812475,108.334138,0,390.252142388451,39839.0404861111,2009-01-26,00:58:18
22.812476,108.334134,0,390.192440944882,39839.0405092593,2009-01-26,00:58:20
22.812478,108.334149,0,390.352588582677,39839.0405671296,2009-01-26,00:58:25
22.813562,108.334054,0,389.865839895013,39839.040625,2009-01-26,00:58:30
22.813596,108.333988,0,387.55687335958,39839.0406828704,2009-01-26,00:58:35
22.813573,108.333957,0,384.829714566929,39839.0407407407,2009-01-26,00:58:40
22.813601,108.33395,0,384.654573490814,39839.0407986111,2009-01-26,00:58:45
22.813657,108.33393,0,387.456197506562,39839.0408564815,2009-01-26,00:58:50
22.81372,108.333892,0,390.70625,39839.0409143518,2009-01-26,00:58:55
22.813755,108.333842,0,392.560183727034,39839.0409722222,2009-01-26,00:59:00
22.813802,108.333809,0,388.337559055118,39839.0410300926,2009-01-26,00:59:05
22.813847,108.33376,0,384.810239501312,39839.041087963,2009-01-26,00:59:10
22.813867,108.333741,0,384.117988845144,39839.0411458333,2009-01-26,00:59:15
22.813867,108.333741,0,384.117988845144,39839.0411805556,2009-01-26,00:59:18
22.813869,108.333739,0,384.164596456693,39839.0412037037,2009-01-26,00:59:20
22.813872,108.333728,0,384.197887139108,39839.0412615741,2009-01-26,00:59:25
22.813872,108.333728,0,384.197887139108,39839.0412962963,2009-01-26,00:59:28
22.813874,108.333722,0,384.250173884514,39839.0413194444,2009-01-26,00:59:30
22.813886,108.333729,0,382.749425853018,39839.0413773148,2009-01-26,00:59:35
22.813915,108.333754,0,380.160738188976,39839.0414351852,2009-01-26,00:59:40
22.813948,108.333783,0,377.09844488189,39839.0414930556,2009-01-26,00:59:45
22.813937,108.333817,0,373.035239501312,39839.0415509259,2009-01-26,00:59:50
22.813837,108.333858,0,367.774337270341,39839.0416087963,2009-01-26,00:59:55
22.813781,108.333876,0,360.542158792651,39839.0416666667,2009-01-26,01:00:00
22.813807,108.333901,0,356.057683727034,39839.041724537,2009-01-26,01:00:05
22.813894,108.33392,0,350.771400918635,39839.0417824074,2009-01-26,01:00:10
22.813886,108.33389,0,360.986177821522,39839.0418402778,2009-01-26,01:00:15
22.813909,108.333868,0,374.424652230971,39839.0418981481,2009-01-26,01:00:20
22.813902,108.33391,0,376.423188976378,39839.0419560185,2009-01-26,01:00:25
22.813901,108.333914,0,378.327657480315,39839.0420138889,2009-01-26,01:00:30
22.813901,108.333917,0,379.025590551181,39839.0420717593,2009-01-26,01:00:35
22.813901,108.333917,0,379.025590551181,39839.0421064815,2009-01-26,01:00:38
22.813901,108.333915,0,379.299278215223,39839.0421296296,2009-01-26,01:00:40
22.813899,108.333906,0,379.355823490814,39839.0421875,2009-01-26,01:00:45
22.813846,108.333897,0,376.07968832021,39839.0422453704,2009-01-26,01:00:50
22.813846,108.333897,0,376.07968832021,39839.0422800926,2009-01-26,01:00:53
22.813838,108.333904,0,368.931512467192,39839.0423032407,2009-01-26,01:00:55
22.813946,108.333903,0,353.190029527559,39839.0423611111,2009-01-26,01:01:00
22.813929,108.33394,0,328.823799212598,39839.0424189815,2009-01-26,01:01:05
22.813917,108.33394,0,309.249924540682,39839.0424768519,2009-01-26,01:01:10
22.813858,108.33395,0,293.728408792651,39839.0425347222,2009-01-26,01:01:15
22.813779,108.333945,0,275.061699475066,39839.0425925926,2009-01-26,01:01:20
22.813771,108.333901,0,277.012227690289,39839.042650463,2009-01-26,01:01:25
22.813753,108.333896,0,267.99967847769,39839.0427083333,2009-01-26,01:01:30
22.81379,108.333898,0,268.065761154856,39839.0427662037,2009-01-26,01:01:35
22.81389,108.333884,0,269.47907480315,39839.0428240741,2009-01-26,01:01:40
22.813929,108.333878,0,267.65282808399,39839.0428819444,2009-01-26,01:01:45
22.81403,108.333887,0,263.135790682415,39839.0429398148,2009-01-26,01:01:50
22.814118,108.333865,0,252.859484908136,39839.0429976852,2009-01-26,01:01:55
22.814261,108.33385,0,246.160538057743,39839.0430555556,2009-01-26,01:02:00
22.814254,108.33387,0,248.049888451444,39839.0431134259,2009-01-26,01:02:05
22.814265,108.333873,0,250.872841207349,39839.0431712963,2009-01-26,01:02:10
22.814196,108.333886,0,248.051364829396,39839.0432291667,2009-01-26,01:02:15
22.814106,108.333954,0,235.746587926509,39839.043287037,2009-01-26,01:02:20
22.813951,108.334025,0,225.675511811024,39839.0433449074,2009-01-26,01:02:25
22.813808,108.33407,0,225.944143700787,39839.0434027778,2009-01-26,01:02:30
22.813804,108.334099,0,228.540141076115,39839.0434606481,2009-01-26,01:02:35
22.813803,108.334112,0,228.862286745407,39839.0435185185,2009-01-26,01:02:40
22.813766,108.33415,0,238.25312664042,39839.0435763889,2009-01-26,01:02:45
22.813725,108.33416,0,262.815419947507,39839.0436342593,2009-01-26,01:02:50
22.813714,108.334179,0,310.776702755905,39839.0436921296,2009-01-26,01:02:55
22.813685,108.334177,0,321.742204724409,39839.04375,2009-01-26,01:03:00
22.813667,108.334172,0,331.343077427822,39839.0438078704,2009-01-26,01:03:05
22.813667,108.334172,0,331.343077427822,39839.0438425926,2009-01-26,01:03:08
22.813674,108.334168,0,352.232775590551,39839.0438657407,2009-01-26,01:03:10
22.813639,108.334165,0,371.85343503937,39839.0439236111,2009-01-26,01:03:15
22.813619,108.334171,0,355.178402230971,39839.0439814815,2009-01-26,01:03:20
22.813606,108.334135,0,365.707893700787,39839.0440393519,2009-01-26,01:03:25
22.813613,108.334105,0,374.050790682415,39839.0440972222,2009-01-26,01:03:30
22.813609,108.334089,0,379.003891076115,39839.0441550926,2009-01-26,01:03:35
22.813602,108.334074,0,381.085754593176,39839.044212963,2009-01-26,01:03:40
22.813565,108.334067,0,382.650780839895,39839.0442708333,2009-01-26,01:03:45
22.813522,108.334062,0,384.216758530184,39839.0443287037,2009-01-26,01:03:50
22.813485,108.334058,0,385.745291994751,39839.0443865741,2009-01-26,01:03:55
22.813457,108.334063,0,387.176627296588,39839.0444444444,2009-01-26,01:04:00
22.813457,108.334063,0,387.176627296588,39839.0444791667,2009-01-26,01:04:03
22.813456,108.334062,0,388.02532480315,39839.0445023148,2009-01-26,01:04:05
22.813455,108.334052,0,388.107148950131,39839.0445601852,2009-01-26,01:04:10
22.813455,108.334052,0,388.107148950131,39839.0445949074,2009-01-26,01:04:13
22.813454,108.334055,0,388.057162073491,39839.0446180556,2009-01-26,01:04:15
22.813457,108.334065,0,387.823300524934,39839.0446759259,2009-01-26,01:04:20
22.813462,108.334066,0,387.461528871391,39839.0447337963,2009-01-26,01:04:25
22.813462,108.334066,0,387.461528871391,39839.0447685185,2009-01-26,01:04:28
22.813466,108.33407,0,387.093802493438,39839.0447916667,2009-01-26,01:04:30
22.813464,108.33405,0,386.433064304462,39839.044849537,2009-01-26,01:04:35
22.813518,108.334018,0,381.682588582677,39839.0449074074,2009-01-26,01:04:40
22.813617,108.334009,0,372.257883858268,39839.0449652778,2009-01-26,01:04:45
22.813584,108.334006,0,365.603188976378,39839.0450231481,2009-01-26,01:04:50
22.813566,108.334018,0,357.277135826772,39839.0450810185,2009-01-26,01:04:55
22.813584,108.334053,0,351.52062335958,39839.0451388889,2009-01-26,01:05:00
22.813567,108.334106,0,358.559865485564,39839.0451967593,2009-01-26,01:05:05
22.813548,108.334133,0,370.489104330709,39839.0452546296,2009-01-26,01:05:10
22.81354,108.334116,0,377.289304461942,39839.0453125,2009-01-26,01:05:15
22.813536,108.334122,0,376.363891076115,39839.0453703704,2009-01-26,01:05:20
22.813536,108.334122,0,376.363891076115,39839.0454050926,2009-01-26,01:05:23
22.813535,108.334123,0,376.822053805774,39839.0454282407,2009-01-26,01:05:25
22.813513,108.334121,0,375.317352362205,39839.0454861111,2009-01-26,01:05:30
22.813439,108.334135,0,368.945403543307,39839.0455439815,2009-01-26,01:05:35
22.813394,108.33414,0,363.29875,39839.0456018519,2009-01-26,01:05:40
22.81337,108.334131,0,359.135774278215,39839.0456597222,2009-01-26,01:05:45
22.813369,108.334151,0,357.688267716535,39839.0457175926,2009-01-26,01:05:50
22.813369,108.334151,0,357.688267716535,39839.0457523148,2009-01-26,01:05:53
22.813369,108.334148,0,357.204573490814,39839.045775463,2009-01-26,01:05:55
22.813366,108.334137,0,356.59905183727,39839.0458333333,2009-01-26,01:06:00
22.813321,108.334176,0,350.44657480315,39839.0458912037,2009-01-26,01:06:05
22.813258,108.334216,0,344.276702755905,39839.0459490741,2009-01-26,01:06:10
22.813211,108.334255,0,337.411699475066,39839.0460069444,2009-01-26,01:06:15
22.813196,108.334271,0,336.118031496063,39839.0460648148,2009-01-26,01:06:20
22.813196,108.334271,0,336.118031496063,39839.046099537,2009-01-26,01:06:23
22.813199,108.334275,0,335.248585958005,39839.0461226852,2009-01-26,01:06:25
22.813175,108.334281,0,336.57219160105,39839.0461805556,2009-01-26,01:06:30
22.813182,108.334253,0,341.946184383202,39839.0462384259,2009-01-26,01:06:35
22.813166,108.334253,0,341.216459973753,39839.0462962963,2009-01-26,01:06:40
22.813166,108.334253,0,341.216459973753,39839.0463310185,2009-01-26,01:06:43
22.813166,108.334245,0,341.501410761155,39839.0463541667,2009-01-26,01:06:45
22.813165,108.334234,0,341.619931102362,39839.046412037,2009-01-26,01:06:50
22.813146,108.334235,0,342.239143700787,39839.0464699074,2009-01-26,01:06:55
22.813156,108.334218,0,343.71406167979,39839.0465277778,2009-01-26,01:07:00
22.813143,108.334224,0,343.553536745407,39839.0465856481,2009-01-26,01:07:05
22.813092,108.334245,0,342.218996062992,39839.0466435185,2009-01-26,01:07:10
22.813066,108.334238,0,343.01968175853,39839.0467013889,2009-01-26,01:07:15
22.813011,108.334223,0,342.202624671916,39839.0467592593,2009-01-26,01:07:20
22.813109,108.334219,0,335.233218503937,39839.0468171296,2009-01-26,01:07:25
22.81316,108.33422,0,328.931309055118,39839.046875,2009-01-26,01:07:30
22.813236,108.334172,0,325.067424540682,39839.0469328704,2009-01-26,01:07:35
22.813304,108.334145,0,327.981089238845,39839.0469907407,2009-01-26,01:07:40
22.81331,108.334151,0,321.676272965879,39839.0470486111,2009-01-26,01:07:45
22.81331,108.334151,0,321.676272965879,39839.0470833333,2009-01-26,01:07:48
22.813313,108.334148,0,311.016597769029,39839.0471064815,2009-01-26,01:07:50
22.813334,108.334148,0,310.188202099738,39839.0471643518,2009-01-26,01:07:55
22.813366,108.334137,0,309.174855643045,39839.0472222222,2009-01-26,01:08:00
22.813386,108.334134,0,307.805544619423,39839.0472800926,2009-01-26,01:08:05
22.813416,108.33417,0,309.251499343832,39839.047337963,2009-01-26,01:08:10
22.813492,108.334183,0,306.236036745407,39839.0473958333,2009-01-26,01:08:15
22.813585,108.334158,0,303.826118766404,39839.0474537037,2009-01-26,01:08:20
22.813583,108.334129,0,301.928057742782,39839.0475115741,2009-01-26,01:08:25
22.813573,108.334116,0,294.805610236221,39839.0475694444,2009-01-26,01:08:30
22.813471,108.334125,0,288.19499671916,39839.0476273148,2009-01-26,01:08:35
22.813367,108.334149,0,280.803369422572,39839.0476851852,2009-01-26,01:08:40
22.81324,108.334199,0,277.946528871391,39839.0477430556,2009-01-26,01:08:45
22.813104,108.334236,0,274.651394356955,39839.0478009259,2009-01-26,01:08:50
22.813143,108.334237,0,257.19157152231,39839.0478587963,2009-01-26,01:08:55
22.813186,108.334212,0,247.582312992126,39839.0479166667,2009-01-26,01:09:00
22.813329,108.334214,0,231.428221784777,39839.047974537,2009-01-26,01:09:05
22.813327,108.334226,0,219.421036745407,39839.0480324074,2009-01-26,01:09:10
22.813361,108.334215,0,215.897345800525,39839.0480902778,2009-01-26,01:09:15
22.813541,108.334198,0,221.903143044619,39839.0481481481,2009-01-26,01:09:20
22.81386,108.33416,0,238.020688976378,39839.0482060185,2009-01-26,01:09:25
22.814202,108.334104,0,254.755396981627,39839.0482638889,2009-01-26,01:09:30
22.814302,108.334119,0,285.228618766404,39839.0483217593,2009-01-26,01:09:35
22.814472,108.33411,0,293.888382545932,39839.0483796296,2009-01-26,01:09:40
22.814373,108.334113,0,309.548841863517,39839.0484375,2009-01-26,01:09:45
22.81436,108.334094,0,306.893946850394,39839.0484953704,2009-01-26,01:09:50
22.81423,108.334093,0,304.608982939633,39839.0485532407,2009-01-26,01:09:55
22.814127,108.334086,0,299.92061023622,39839.0486111111,2009-01-26,01:10:00
22.814075,108.334071,0,301.249645669291,39839.0486689815,2009-01-26,01:10:05
22.814062,108.334085,0,297.581479658793,39839.0487268518,2009-01-26,01:10:10
22.814062,108.334085,0,297.581479658793,39839.0487615741,2009-01-26,01:10:13
22.814061,108.334082,0,296.863845144357,39839.0487847222,2009-01-26,01:10:15
22.814042,108.334078,0,294.04029527559,39839.0488425926,2009-01-26,01:10:20
22.813999,108.334083,0,286.085475721785,39839.048900463,2009-01-26,01:10:25
22.814004,108.334095,0,282.352352362205,39839.0489583333,2009-01-26,01:10:30
22.814003,108.334089,0,281.322985564304,39839.0490162037,2009-01-26,01:10:35
22.814004,108.334092,0,281.037559055118,39839.0490740741,2009-01-26,01:10:40
22.814004,108.334092,0,281.037559055118,39839.0491087963,2009-01-26,01:10:43
22.814005,108.334096,0,280.989498031496,39839.0491319444,2009-01-26,01:10:45
22.814003,108.334106,0,280.622998687664,39839.0491898148,2009-01-26,01:10:50
22.814024,108.334082,0,282.215557742782,39839.0492476852,2009-01-26,01:10:55
22.814043,108.334063,0,279.605144356955,39839.0493055556,2009-01-26,01:11:00
22.814044,108.334033,0,277.607158792651,39839.0493634259,2009-01-26,01:11:05
22.814033,108.333928,0,278.238362860892,39839.0494212963,2009-01-26,01:11:10
22.814061,108.333941,0,277.365337926509,39839.0494791667,2009-01-26,01:11:15
22.814137,108.333997,0,280.056624015748,39839.049537037,2009-01-26,01:11:20
22.814289,108.334004,0,284.990426509186,39839.0495949074,2009-01-26,01:11:25
22.814422,108.333978,0,283.785190288714,39839.0496527778,2009-01-26,01:11:30
22.814618,108.333921,0,285.308618766404,39839.0497106481,2009-01-26,01:11:35
22.814825,108.33389,0,285.923825459318,39839.0497685185,2009-01-26,01:11:40
22.815043,108.333873,0,282.651669947507,39839.0498263889,2009-01-26,01:11:45
22.815272,108.33383,0,289.039488188976,39839.0498842593,2009-01-26,01:11:50
22.815631,108.333773,0,297.238658136483,39839.0499421296,2009-01-26,01:11:55
22.816058,108.333718,0,292.874960629921,39839.05,2009-01-26,01:12:00
22.816535,108.333648,0,283.156994750656,39839.0500578704,2009-01-26,01:12:05
22.817017,108.333563,0,264.353215223097,39839.0501157407,2009-01-26,01:12:10
22.817453,108.333481,0,255.546745406824,39839.0501736111,2009-01-26,01:12:15
22.817742,108.333412,0,242.719150262467,39839.0502314815,2009-01-26,01:12:20
22.817854,108.333404,0,224.208681102362,39839.0502893519,2009-01-26,01:12:25
22.817822,108.333388,0,215.622959317585,39839.0503472222,2009-01-26,01:12:30
22.817724,108.333384,0,211.857621391076,39839.0504050926,2009-01-26,01:12:35
22.817534,108.333421,0,202.77093503937,39839.050462963,2009-01-26,01:12:40
22.817153,108.333495,0,191.103730314961,39839.0505208333,2009-01-26,01:12:45
22.816765,108.333556,0,187.778070866142,39839.0505787037,2009-01-26,01:12:50
22.816762,108.333566,0,180.862969160105,39839.0506365741,2009-01-26,01:12:55
22.816403,108.3336,0,179.080200131234,39839.0506944444,2009-01-26,01:13:00
22.815629,108.333697,0,185.410344488189,39839.0507523148,2009-01-26,01:13:05
22.815339,108.333727,0,184.130393700787,39839.0508101852,2009-01-26,01:13:10
22.81472,108.333872,0,181.583809055118,39839.0508680556,2009-01-26,01:13:15
22.814219,108.333988,0,172.390022965879,39839.0509259259,2009-01-26,01:13:20
22.813912,108.334065,0,156.880813648294,39839.0509837963,2009-01-26,01:13:25
22.813991,108.33434,0,148.846607611549,39839.0557291667,2009-01-26,01:20:15
22.813824,108.334646,0,149.907152230971,39839.055787037,2009-01-26,01:20:20
22.814084,108.334064,0,214.645229658793,39839.0560185185,2009-01-26,01:20:40
22.814051,108.33412,0,189.139911417323,39839.0560763889,2009-01-26,01:20:45
22.814039,108.334064,0,182.824734251968,39839.0561342593,2009-01-26,01:20:50
22.81404,108.334002,0,192.990465879265,39839.0561921296,2009-01-26,01:20:55
22.814063,108.333938,0,182.747664041995,39839.05625,2009-01-26,01:21:00
22.814121,108.333898,0,170.420223097113,39839.0563078704,2009-01-26,01:21:05
22.814185,108.333898,0,173.842851049869,39839.0563657407,2009-01-26,01:21:10
22.814209,108.33389,0,185.26625328084,39839.0564236111,2009-01-26,01:21:15
22.814241,108.333885,0,175.781850393701,39839.0564814815,2009-01-26,01:21:20
22.814241,108.333875,0,173.269895013123,39839.0565393518,2009-01-26,01:21:25
22.81424,108.333865,0,171.646545275591,39839.0565972222,2009-01-26,01:21:30
22.81424,108.333865,0,171.646545275591,39839.0566319444,2009-01-26,01:21:33
22.81424,108.333872,0,171.209219160105,39839.0566550926,2009-01-26,01:21:35
22.814223,108.333874,0,174.633185695538,39839.056712963,2009-01-26,01:21:40
22.814234,108.333854,0,183.688536745407,39839.0567708333,2009-01-26,01:21:45
22.814304,108.333824,0,194.048254593176,39839.0568287037,2009-01-26,01:21:50
22.81434,108.333839,0,198.666079396325,39839.0568865741,2009-01-26,01:21:55
22.814324,108.333884,0,208.385734908136,39839.0569444444,2009-01-26,01:22:00
22.814319,108.333898,0,211.357057086614,39839.0570023148,2009-01-26,01:22:05
22.814319,108.333898,0,211.357057086614,39839.057037037,2009-01-26,01:22:08
22.814314,108.333895,0,214.732411417323,39839.0570601852,2009-01-26,01:22:10
22.814322,108.333908,0,210.758195538058,39839.0571180556,2009-01-26,01:22:15
22.814324,108.333926,0,208.983297244094,39839.0571759259,2009-01-26,01:22:20
22.814325,108.333936,0,209.088638451444,39839.0572337963,2009-01-26,01:22:25
22.814325,108.333936,0,209.088638451444,39839.0572685185,2009-01-26,01:22:28
22.814325,108.333932,0,209.14686023622,39839.0572916667,2009-01-26,01:22:30
22.814343,108.333955,0,209.383225065617,39839.057349537,2009-01-26,01:22:35
22.814374,108.333987,0,207.542660761155,39839.0574074074,2009-01-26,01:22:40
22.814375,108.334019,0,207.77312992126,39839.0574652778,2009-01-26,01:22:45
22.814366,108.334029,0,207.774232283465,39839.0575231481,2009-01-26,01:22:50
22.814375,108.334031,0,205.086610892388,39839.0575810185,2009-01-26,01:22:55
22.814388,108.334064,0,201.344176509186,39839.0576388889,2009-01-26,01:23:00
22.814402,108.334081,0,195.590118110236,39839.0576967593,2009-01-26,01:23:05
22.814424,108.334092,0,195.434977034121,39839.0577546296,2009-01-26,01:23:10
22.814471,108.334087,0,194.540498687664,39839.0578125,2009-01-26,01:23:15
22.814496,108.334086,0,195.996105643045,39839.0578703704,2009-01-26,01:23:20
22.814497,108.334094,0,196.244534120735,39839.0579282407,2009-01-26,01:23:25
22.814497,108.334094,0,196.244534120735,39839.057962963,2009-01-26,01:23:28
22.814497,108.33409,0,196.568973097113,39839.0579861111,2009-01-26,01:23:30
22.814465,108.334024,0,201.112040682415,39839.0580439815,2009-01-26,01:23:35
22.814424,108.333976,0,207.756473097113,39839.0581018519,2009-01-26,01:23:40
22.814402,108.333945,0,213.982614829396,39839.0581597222,2009-01-26,01:23:45
22.814387,108.33398,0,215.781479658793,39839.0582175926,2009-01-26,01:23:50
22.814376,108.333995,0,216.983484251968,39839.058275463,2009-01-26,01:23:55
22.814384,108.333978,0,222.605583989501,39839.0583333333,2009-01-26,01:24:00
22.814375,108.333956,0,226.502106299213,39839.0583912037,2009-01-26,01:24:05
22.814375,108.333956,0,226.502106299213,39839.0584259259,2009-01-26,01:24:08
22.814381,108.333958,0,227.99281496063,39839.0584490741,2009-01-26,01:24:10
22.814354,108.333948,0,234.21437664042,39839.0585069444,2009-01-26,01:24:15
22.814341,108.333949,0,236.261922572178,39839.0585648148,2009-01-26,01:24:20
22.814397,108.333936,0,233.704750656168,39839.0586226852,2009-01-26,01:24:25
22.814359,108.333962,0,234.176604330709,39839.0586805556,2009-01-26,01:24:30
22.814334,108.333953,0,233.157024278215,39839.0587384259,2009-01-26,01:24:35
22.814293,108.333958,0,229.933579396325,39839.0587962963,2009-01-26,01:24:40
22.814267,108.333983,0,228.079324146982,39839.0588541667,2009-01-26,01:24:45
22.814267,108.333983,0,228.079324146982,39839.0588888889,2009-01-26,01:24:48
22.814273,108.33399,0,225.472312992126,39839.058912037,2009-01-26,01:24:50
22.814268,108.334003,0,223.343792650919,39839.0589699074,2009-01-26,01:24:55
22.814268,108.334003,0,223.343792650919,39839.0590046296,2009-01-26,01:24:58
22.814266,108.334011,0,222.276400918635,39839.0590277778,2009-01-26,01:25:00
22.814254,108.334039,0,221.285032808399,39839.0590856481,2009-01-26,01:25:05
22.814251,108.334113,0,218.251046587927,39839.0591435185,2009-01-26,01:25:10
22.814214,108.334171,0,217.707076771654,39839.0592013889,2009-01-26,01:25:15
22.81415,108.334251,0,216.14405183727,39839.0592592593,2009-01-26,01:25:20
22.814079,108.334314,0,214.084914698163,39839.0593171296,2009-01-26,01:25:25
22.81408,108.334288,0,215.198061023622,39839.059375,2009-01-26,01:25:30
22.814086,108.334312,0,214.88282152231,39839.0594328704,2009-01-26,01:25:35
22.814109,108.334327,0,213.735383858268,39839.0594907407,2009-01-26,01:25:40
22.814156,108.334331,0,217.823044619423,39839.0595486111,2009-01-26,01:25:45
22.814227,108.33434,0,231.233681102362,39839.0596064815,2009-01-26,01:25:50
22.814289,108.334311,0,245.840016404199,39839.0596643519,2009-01-26,01:25:55
22.814367,108.334259,0,245.256948818898,39839.0597222222,2009-01-26,01:26:00
22.814417,108.33427,0,244.164704724409,39839.0597800926,2009-01-26,01:26:05
22.814409,108.334243,0,244.678585958005,39839.059837963,2009-01-26,01:26:10
22.814384,108.334206,0,249.802522965879,39839.0598958333,2009-01-26,01:26:15
22.814375,108.334208,0,252.220875984252,39839.0599537037,2009-01-26,01:26:20
22.814361,108.334219,0,254.226643700787,39839.0600115741,2009-01-26,01:26:25
22.814367,108.334202,0,257.782247375328,39839.0600694444,2009-01-26,01:26:30
22.814357,108.334182,0,257.943320209974,39839.0601273148,2009-01-26,01:26:35
22.814353,108.334152,0,258.354251968504,39839.0601851852,2009-01-26,01:26:40
22.814333,108.334072,0,256.958382545932,39839.0602430556,2009-01-26,01:26:45
22.814309,108.333996,0,249.462578740157,39839.0603009259,2009-01-26,01:26:50
22.814316,108.333956,0,235.720055774278,39839.0603587963,2009-01-26,01:26:55
22.814329,108.33393,0,220.712552493438,39839.0604166667,2009-01-26,01:27:00
22.814373,108.33393,0,215.15500984252,39839.060474537,2009-01-26,01:27:05
22.814373,108.33393,0,215.15500984252,39839.0605092593,2009-01-26,01:27:08
22.814374,108.333924,0,214.4843832021,39839.0605324074,2009-01-26,01:27:10
22.814372,108.333913,0,213.7737335958,39839.0605902778,2009-01-26,01:27:15
22.814372,108.333913,0,213.7737335958,39839.060625,2009-01-26,01:27:18
22.814375,108.333916,0,209.451833989501,39839.0606481481,2009-01-26,01:27:20
22.814385,108.333904,0,202.680347769029,39839.0607060185,2009-01-26,01:27:25
22.814404,108.333913,0,198.909793307087,39839.0607638889,2009-01-26,01:27:30
22.814404,108.333913,0,198.909793307087,39839.0607986111,2009-01-26,01:27:33
22.814412,108.333912,0,197.697362204724,39839.0608217593,2009-01-26,01:27:35
22.814404,108.333949,0,196.375958005249,39839.0608796296,2009-01-26,01:27:40
22.814405,108.333985,0,197.134242125984,39839.0609375,2009-01-26,01:27:45
22.814437,108.334036,0,203.165419947507,39839.0609953704,2009-01-26,01:27:50
22.814417,108.33404,0,218.36375984252,39839.0610532407,2009-01-26,01:27:55
22.814393,108.334023,0,230.879045275591,39839.0611111111,2009-01-26,01:28:00
22.814413,108.333945,0,235.242844488189,39839.0611689815,2009-01-26,01:28:05
22.814432,108.333933,0,236.889445538058,39839.0612268519,2009-01-26,01:28:10
22.814429,108.333961,0,238.310144356955,39839.0612847222,2009-01-26,01:28:15
22.814429,108.333962,0,239.991440288714,39839.0613425926,2009-01-26,01:28:20
22.814429,108.333962,0,239.991440288714,39839.0613773148,2009-01-26,01:28:23
22.814421,108.333961,0,241.253618766404,39839.061400463,2009-01-26,01:28:25
22.814424,108.334001,0,240.789199475066,39839.0614583333,2009-01-26,01:28:30
22.814424,108.334001,0,240.789199475066,39839.0614930556,2009-01-26,01:28:33
22.814425,108.334008,0,241.066040026247,39839.0615162037,2009-01-26,01:28:35
22.8144,108.334045,0,238.877618110236,39839.0615740741,2009-01-26,01:28:40
22.814392,108.334052,0,235.564714566929,39839.0616319444,2009-01-26,01:28:45
22.814385,108.334054,0,233.413615485564,39839.0616898148,2009-01-26,01:28:50
22.814385,108.334054,0,233.413615485564,39839.061724537,2009-01-26,01:28:53
22.814384,108.33405,0,232.463645013123,39839.0617476852,2009-01-26,01:28:55
22.814351,108.334034,0,229.321929133858,39839.0618055556,2009-01-26,01:29:00
22.814329,108.334038,0,226.671587926509,39839.0618634259,2009-01-26,01:29:05
22.814333,108.334028,0,226.173877952756,39839.0619212963,2009-01-26,01:29:10
22.814363,108.334048,0,226.064041994751,39839.0619791667,2009-01-26,01:29:15
22.814375,108.334079,0,225.416092519685,39839.062037037,2009-01-26,01:29:20
22.814422,108.334088,0,226.780797244094,39839.0620949074,2009-01-26,01:29:25
22.814439,108.334043,0,230.055082020997,39839.0621527778,2009-01-26,01:29:30
22.814407,108.334026,0,230.008697506562,39839.0622106481,2009-01-26,01:29:35
22.814363,108.334037,0,228.305777559055,39839.0622685185,2009-01-26,01:29:40
22.814376,108.334058,0,229.163608923885,39839.0623263889,2009-01-26,01:29:45
22.814429,108.334089,0,232.91375,39839.0623842593,2009-01-26,01:29:50
22.814466,108.33412,0,244.189110892388,39839.0624421296,2009-01-26,01:29:55
22.814472,108.334145,0,258.073205380577,39839.0625,2009-01-26,01:30:00
22.814466,108.334167,0,271.487775590551,39839.0625578704,2009-01-26,01:30:05
22.814432,108.334196,0,286.573700787402,39839.0626157407,2009-01-26,01:30:10
22.814394,108.334234,0,287.322545931759,39839.0626736111,2009-01-26,01:30:15
22.814388,108.334257,0,290.988838582677,39839.0627314815,2009-01-26,01:30:20
22.814399,108.334232,0,294.157913385827,39839.0627893518,2009-01-26,01:30:25
22.814446,108.334132,0,295.233687664042,39839.0628472222,2009-01-26,01:30:30
22.814486,108.3341,0,294.219940944882,39839.0629050926,2009-01-26,01:30:35
22.81452,108.334048,0,298.830541338583,39839.062962963,2009-01-26,01:30:40
22.814542,108.334012,0,305.278008530184,39839.0630208333,2009-01-26,01:30:45
22.81456,108.333965,0,307.623471128609,39839.0630787037,2009-01-26,01:30:50
22.814441,108.334224,0,311.06968832021,39839.0653935185,2009-01-26,01:34:10
22.814442,108.334234,0,311.255393700787,39839.0654513889,2009-01-26,01:34:15
22.814441,108.33424,0,311.530705380577,39839.0655092593,2009-01-26,01:34:20
22.814442,108.334247,0,311.793779527559,39839.0655671296,2009-01-26,01:34:25
22.814443,108.334253,0,311.997782152231,39839.065625,2009-01-26,01:34:30
22.814443,108.334253,0,311.997782152231,39839.0656597222,2009-01-26,01:34:33
22.814443,108.334259,0,312.064514435696,39839.0656828704,2009-01-26,01:34:35
22.814417,108.334236,0,308.48811023622,39839.0657407407,2009-01-26,01:34:40
22.81441,108.334213,0,308.183408792651,39839.0657986111,2009-01-26,01:34:45
22.814417,108.334174,0,307.623195538058,39839.0658564815,2009-01-26,01:34:50
22.814426,108.334149,0,306.776929133858,39839.0659143519,2009-01-26,01:34:55
22.814434,108.334161,0,305.234527559055,39839.0659722222,2009-01-26,01:35:00
22.814424,108.334167,0,302.708717191601,39839.0660300926,2009-01-26,01:35:05
22.814416,108.334182,0,302.126049868766,39839.066087963,2009-01-26,01:35:10
22.814415,108.334183,0,301.028576115486,39839.0661458333,2009-01-26,01:35:15
22.814413,108.334181,0,300.144586614173,39839.0662037037,2009-01-26,01:35:20
22.814408,108.334178,0,298.470249343832,39839.0662615741,2009-01-26,01:35:25
22.814407,108.334182,0,297.204416010499,39839.0663194444,2009-01-26,01:35:30
22.814407,108.334179,0,296.629156824147,39839.0663773148,2009-01-26,01:35:35
22.814406,108.33418,0,296.249465223097,39839.0664351852,2009-01-26,01:35:40
22.814406,108.33418,0,296.249465223097,39839.0664699074,2009-01-26,01:35:43
22.814405,108.334174,0,295.935954724409,39839.0664930556,2009-01-26,01:35:45
22.814369,108.334191,0,292.865498687664,39839.0665509259,2009-01-26,01:35:50
22.814354,108.334183,0,291.944612860892,39839.0666087963,2009-01-26,01:35:55
22.814354,108.334183,0,291.944612860892,39839.0666435185,2009-01-26,01:35:58
22.81435,108.334175,0,291.70374343832,39839.0666666667,2009-01-26,01:36:00
22.814311,108.334157,0,290.669819553806,39839.066724537,2009-01-26,01:36:05
22.814212,108.334117,0,288.47123687664,39839.0667824074,2009-01-26,01:36:10
22.814127,108.334097,0,282.138687664042,39839.0668402778,2009-01-26,01:36:15
22.814094,108.334086,0,274.086325459318,39839.0668981481,2009-01-26,01:36:20
22.814065,108.334091,0,269.241158136483,39839.0669560185,2009-01-26,01:36:25
22.814102,108.334076,0,265.511440288714,39839.0670138889,2009-01-26,01:36:30
22.814141,108.334077,0,264.256896325459,39839.0670717593,2009-01-26,01:36:35
22.814226,108.334096,0,265.935912073491,39839.0671296296,2009-01-26,01:36:40
22.814323,108.334102,0,269.711335301837,39839.0671875,2009-01-26,01:36:45
22.81437,108.334101,0,276.581345144357,39839.0672453704,2009-01-26,01:36:50
22.814386,108.334087,0,286.572673884514,39839.0673032407,2009-01-26,01:36:55
22.814406,108.334059,0,288.147988845144,39839.0673611111,2009-01-26,01:37:00
22.814444,108.334046,0,293.717545931759,39839.0674189815,2009-01-26,01:37:05
22.814429,108.334024,0,297.914616141732,39839.0674768519,2009-01-26,01:37:10
22.814407,108.334034,0,301.618274278215,39839.0675347222,2009-01-26,01:37:15
22.814418,108.334034,0,303.057096456693,39839.0675925926,2009-01-26,01:37:20
22.8144,108.334053,0,305.752516404199,39839.067650463,2009-01-26,01:37:25
22.814362,108.334085,0,308.486958661417,39839.0677083333,2009-01-26,01:37:30
22.814368,108.334099,0,311.741190944882,39839.0677662037,2009-01-26,01:37:35
22.814375,108.33411,0,314.193608923884,39839.0678240741,2009-01-26,01:37:40
22.814385,108.33412,0,316.068569553806,39839.0678819444,2009-01-26,01:37:45
22.814385,108.33412,0,316.068569553806,39839.0679166667,2009-01-26,01:37:48
22.814387,108.334127,0,316.003015091864,39839.0679398148,2009-01-26,01:37:50
22.814388,108.334136,0,316.175275590551,39839.0679976852,2009-01-26,01:37:55
22.81444,108.334135,0,321.07843832021,39839.0680555556,2009-01-26,01:38:00
22.81444,108.334135,0,321.07843832021,39839.0680902778,2009-01-26,01:38:03
22.814442,108.334131,0,326.124501312336,39839.0681134259,2009-01-26,01:38:05
22.814428,108.334132,0,327.976505905512,39839.0681712963,2009-01-26,01:38:10
22.814427,108.334131,0,328.484632545932,39839.0682291667,2009-01-26,01:38:15
22.814426,108.334129,0,328.596945538058,39839.068287037,2009-01-26,01:38:20
22.814426,108.334131,0,328.624481627297,39839.0683449074,2009-01-26,01:38:25
22.814426,108.334131,0,328.624481627297,39839.0683796296,2009-01-26,01:38:28
22.814427,108.334132,0,328.675567585302,39839.0684027778,2009-01-26,01:38:30
22.814429,108.334142,0,328.749885170604,39839.0684606481,2009-01-26,01:38:35
22.814412,108.334141,0,331.603021653543,39839.0685185185,2009-01-26,01:38:40
22.814381,108.334135,0,334.402719816273,39839.0685763889,2009-01-26,01:38:45
22.814375,108.334133,0,337.714222440945,39839.0686342593,2009-01-26,01:38:50
22.814377,108.334139,0,338.822837926509,39839.0686921296,2009-01-26,01:38:55
22.814377,108.334139,0,338.822837926509,39839.0687268519,2009-01-26,01:38:58
22.814379,108.334143,0,338.689822834646,39839.06875,2009-01-26,01:39:00
22.81438,108.334152,0,338.388303805774,39839.0688078704,2009-01-26,01:39:05
22.81438,108.334152,0,338.388303805774,39839.0688425926,2009-01-26,01:39:08
22.81438,108.334156,0,338.076545275591,39839.0688657407,2009-01-26,01:39:10
22.81439,108.334139,0,337.251204068241,39839.0689236111,2009-01-26,01:39:15
22.81439,108.33414,0,337.439835958005,39839.0689814815,2009-01-26,01:39:20
22.81439,108.334135,0,337.176085958005,39839.0690393519,2009-01-26,01:39:25
22.814391,108.33414,0,336.781072834646,39839.0690972222,2009-01-26,01:39:30
22.814391,108.33414,0,336.781072834646,39839.0691319444,2009-01-26,01:39:33
22.814392,108.334142,0,336.45625,39839.0691550926,2009-01-26,01:39:35
22.814393,108.334151,0,336.186391076115,39839.069212963,2009-01-26,01:39:40
22.814394,108.334153,0,336.00061351706,39839.0692708333,2009-01-26,01:39:45
22.814394,108.334153,0,336.00061351706,39839.0693055556,2009-01-26,01:39:48
22.814395,108.334156,0,335.870679133858,39839.0693287037,2009-01-26,01:39:50
22.814447,108.334171,0,335.515164041995,39839.0693865741,2009-01-26,01:39:55
22.814487,108.334169,0,335.415065616798,39839.0694444444,2009-01-26,01:40:00
22.814525,108.334205,0,335.518343175853,39839.0695023148,2009-01-26,01:40:05
22.81457,108.334221,0,336.550065616798,39839.0695601852,2009-01-26,01:40:10
22.814651,108.334233,0,341.849238845144,39839.0696180556,2009-01-26,01:40:15
22.814694,108.334215,0,358.494235564304,39839.0696759259,2009-01-26,01:40:20
22.814704,108.334195,0,384.36031167979,39839.0697337963,2009-01-26,01:40:25
22.814704,108.334195,0,384.36031167979,39839.0697685185,2009-01-26,01:40:28
22.8147,108.33419,0,379.565104986877,39839.0697916667,2009-01-26,01:40:30
22.814697,108.334177,0,379.962070209974,39839.069849537,2009-01-26,01:40:35
22.814655,108.334144,0,381.366125328084,39839.0699074074,2009-01-26,01:40:40
22.814587,108.334075,0,383.543405511811,39839.0699652778,2009-01-26,01:40:45
22.81449,108.334058,0,372.128848425197,39839.0700231481,2009-01-26,01:40:50
22.814449,108.334052,0,369.538484251969,39839.0700810185,2009-01-26,01:40:55
22.814421,108.334041,0,364.525561023622,39839.0701388889,2009-01-26,01:41:00
22.814192,108.334132,0,270.442637795276,39839.0800925926,2009-01-26,01:55:20
22.814043,108.334116,0,265.260331364829,39839.080150463,2009-01-26,01:55:25
22.814037,108.33412,0,256.978631889764,39839.0802083333,2009-01-26,01:55:30
22.814037,108.33412,0,256.978631889764,39839.0802430556,2009-01-26,01:55:33
22.81404,108.334117,0,254.709540682415,39839.0802662037,2009-01-26,01:55:35
22.814032,108.334106,0,252.844917979003,39839.0803240741,2009-01-26,01:55:40
22.814006,108.334082,0,249.964596456693,39839.0803819444,2009-01-26,01:55:45
22.813986,108.334063,0,246.09342847769,39839.0804398148,2009-01-26,01:55:50
22.813969,108.334039,0,240.979032152231,39839.0804976852,2009-01-26,01:55:55
22.813967,108.33402,0,235.820456036745,39839.0805555556,2009-01-26,01:56:00
22.813967,108.334004,0,230.712614829396,39839.0806134259,2009-01-26,01:56:05
22.813967,108.333995,0,227.242841207349,39839.0806712963,2009-01-26,01:56:10
22.813966,108.333989,0,225.556942257218,39839.0807291667,2009-01-26,01:56:15
22.813966,108.333989,0,225.556942257218,39839.0807638889,2009-01-26,01:56:18
22.813966,108.333982,0,224.503169291339,39839.080787037,2009-01-26,01:56:20
22.813968,108.333993,0,223.99063648294,39839.0808449074,2009-01-26,01:56:25
22.814011,108.334058,0,229.023959973753,39839.0809027778,2009-01-26,01:56:30
22.81406,108.334076,0,243.022447506562,39839.0809606481,2009-01-26,01:56:35
22.814097,108.334087,0,255.987562335958,39839.0810185185,2009-01-26,01:56:40
22.814097,108.334106,0,257.845124671916,39839.0810763889,2009-01-26,01:56:45
22.814244,108.334126,0,260.823067585302,39839.0811342593,2009-01-26,01:56:50
22.814339,108.33416,0,266.479005905512,39839.0811921296,2009-01-26,01:56:55
22.814391,108.334183,0,273.294750656168,39839.08125,2009-01-26,01:57:00
22.814425,108.334185,0,280.046587926509,39839.0813078704,2009-01-26,01:57:05
22.814425,108.334185,0,280.046587926509,39839.0813425926,2009-01-26,01:57:08
22.814419,108.334186,0,283.370229658793,39839.0813657407,2009-01-26,01:57:10
22.814391,108.334194,0,286.840528215223,39839.0814236111,2009-01-26,01:57:15
22.81437,108.334195,0,288.300400262467,39839.0814814815,2009-01-26,01:57:20
22.814331,108.334202,0,276.960288713911,39839.0815393519,2009-01-26,01:57:25
22.81428,108.334198,0,260.613359580052,39839.0815972222,2009-01-26,01:57:30
22.81428,108.334198,0,260.613359580052,39839.0816319444,2009-01-26,01:57:33
22.81428,108.334194,0,249.765725065617,39839.0816550926,2009-01-26,01:57:35
22.814307,108.334204,0,238.075833333333,39839.081712963,2009-01-26,01:57:40
22.814353,108.334226,0,241.73969488189,39839.0817708333,2009-01-26,01:57:45
22.814372,108.33423,0,243.372778871391,39839.0818287037,2009-01-26,01:57:50
22.814372,108.33423,0,243.372778871391,39839.0818634259,2009-01-26,01:57:53
22.814372,108.334222,0,245.496919291339,39839.0818865741,2009-01-26,01:57:55
22.814369,108.334196,0,245.199278215223,39839.0819444444,2009-01-26,01:58:00
22.814364,108.334187,0,243.86405839895,39839.0820023148,2009-01-26,01:58:05
22.814383,108.334233,0,243.500160761155,39839.0820601852,2009-01-26,01:58:10
22.814336,108.334304,0,251.776502624672,39839.0821180556,2009-01-26,01:58:15
22.81433,108.334373,0,265.842273622047,39839.0821759259,2009-01-26,01:58:20
22.814401,108.334411,0,281.310593832021,39839.0822337963,2009-01-26,01:58:25
22.814467,108.334445,0,296.399498031496,39839.0822916667,2009-01-26,01:58:30
22.814407,108.334439,0,306.469950787402,39839.082349537,2009-01-26,01:58:35
22.81437,108.334375,0,311.593359580052,39839.0824074074,2009-01-26,01:58:40
22.814369,108.334358,0,314.333582677165,39839.0824652778,2009-01-26,01:58:45
22.814358,108.334223,0,315.133192257218,39839.0825231481,2009-01-26,01:58:50
22.814112,108.334142,0,312.097979002625,39839.0825810185,2009-01-26,01:58:55
22.813772,108.334073,0,303.832427821522,39839.0826388889,2009-01-26,01:59:00
22.81344,108.333987,0,292.676765091864,39839.0826967593,2009-01-26,01:59:05
22.813153,108.333915,0,280.486053149606,39839.0827546296,2009-01-26,01:59:10
22.813189,108.333933,0,264.726023622047,39839.0828125,2009-01-26,01:59:15
22.813195,108.333898,0,250.933838582677,39839.0828703704,2009-01-26,01:59:20
22.813456,108.33395,0,242.013956692913,39839.0829282407,2009-01-26,01:59:25
22.813509,108.333972,0,228.833225065617,39839.0829861111,2009-01-26,01:59:30
22.813542,108.334006,0,218.384009186352,39839.0830439815,2009-01-26,01:59:35
22.813553,108.334009,0,204.436158136483,39839.0831018519,2009-01-26,01:59:40
22.813534,108.333987,0,195.94967191601,39839.0831597222,2009-01-26,01:59:45
22.813534,108.333987,0,195.94967191601,39839.0831944444,2009-01-26,01:59:48
22.813526,108.333984,0,190.455708661417,39839.0832175926,2009-01-26,01:59:50
22.813527,108.333995,0,187.442483595801,39839.083275463,2009-01-26,01:59:55
22.813528,108.333993,0,185.957431102362,39839.0833333333,2009-01-26,02:00:00
22.813528,108.333993,0,185.957431102362,39839.0833680556,2009-01-26,02:00:03
22.813528,108.333998,0,185.210524934383,39839.0833912037,2009-01-26,02:00:05
22.813539,108.334033,0,185.161200787402,39839.0834490741,2009-01-26,02:00:10
22.813592,108.334076,0,183.348992782152,39839.0835069444,2009-01-26,02:00:15
22.813633,108.334094,0,183.078097112861,39839.0835648148,2009-01-26,02:00:20
22.813634,108.334104,0,184.841794619423,39839.0836226852,2009-01-26,02:00:25
22.813646,108.3341,0,185.283536745407,39839.0836805556,2009-01-26,02:00:30
22.813655,108.33411,0,185.075019685039,39839.0837384259,2009-01-26,02:00:35
22.813655,108.33411,0,185.075019685039,39839.0837731481,2009-01-26,02:00:38
22.813661,108.334118,0,185.20562992126,39839.0837962963,2009-01-26,02:00:40
22.813702,108.334122,0,181.966929133858,39839.0838541667,2009-01-26,02:00:45
22.813735,108.334116,0,180.260564304462,39839.083912037,2009-01-26,02:00:50
22.813751,108.334088,0,177.195078740157,39839.0839699074,2009-01-26,02:00:55
22.813743,108.334057,0,173.914763779528,39839.0840277778,2009-01-26,02:01:00
22.813756,108.334022,0,170.623362860892,39839.0840856481,2009-01-26,02:01:05
22.813786,108.333975,0,166.25843503937,39839.0841435185,2009-01-26,02:01:10
22.813806,108.333952,0,161.814927821522,39839.0842013889,2009-01-26,02:01:15
22.8139,108.333959,0,164.807335958005,39839.0842592593,2009-01-26,02:01:20
22.813989,108.334013,0,169.03280183727,39839.0843171296,2009-01-26,02:01:25
22.814024,108.334059,0,174.211177821522,39839.084375,2009-01-26,02:01:30
22.81406,108.334076,0,179.730649606299,39839.0844328704,2009-01-26,02:01:35
22.814081,108.334099,0,182.969238845144,39839.0844907407,2009-01-26,02:01:40
22.814081,108.334099,0,182.969238845144,39839.084525463,2009-01-26,02:01:43
22.81408,108.334105,0,184.366122047244,39839.0845486111,2009-01-26,02:01:45
22.814069,108.334128,0,184.445456036745,39839.0846064815,2009-01-26,02:01:50
22.814077,108.334151,0,183.951735564304,39839.0846643519,2009-01-26,02:01:55
22.81409,108.334148,0,184.079717847769,39839.0847222222,2009-01-26,02:02:00
22.81409,108.334144,0,182.633651574803,39839.0847800926,2009-01-26,02:02:05
22.81409,108.334145,0,182.036751968504,39839.084837963,2009-01-26,02:02:10
22.81409,108.334145,0,182.036751968504,39839.0848726852,2009-01-26,02:02:13
22.814096,108.334151,0,182.113284120735,39839.0848958333,2009-01-26,02:02:15
22.814216,108.334197,0,179.913211942257,39839.0849537037,2009-01-26,02:02:20
22.814227,108.334202,0,177.992349081365,39839.0850115741,2009-01-26,02:02:25
22.814227,108.334202,0,177.624983595801,39839.0850694444,2009-01-26,02:02:30
22.814227,108.334202,0,177.624983595801,39839.0851041667,2009-01-26,02:02:33
22.814229,108.334203,0,177.46469816273,39839.0851273148,2009-01-26,02:02:35
22.814231,108.334213,0,177.422043963255,39839.0851851852,2009-01-26,02:02:40
22.814232,108.334219,0,177.462732939633,39839.0852430556,2009-01-26,02:02:45
22.814234,108.334221,0,177.382972440945,39839.0853009259,2009-01-26,02:02:50
22.814236,108.33422,0,177.268031496063,39839.0853587963,2009-01-26,02:02:55
22.814237,108.334214,0,177.120272309711,39839.0854166667,2009-01-26,02:03:00
22.814238,108.33421,0,176.973530183727,39839.085474537,2009-01-26,02:03:05
22.814239,108.334205,0,176.869278215223,39839.0855324074,2009-01-26,02:03:10
22.81424,108.334197,0,176.75844160105,39839.0855902778,2009-01-26,02:03:15
22.814242,108.334196,0,176.701056430446,39839.0856481481,2009-01-26,02:03:20
22.814244,108.334197,0,176.720131233596,39839.0857060185,2009-01-26,02:03:25
22.814246,108.334201,0,176.761856955381,39839.0857638889,2009-01-26,02:03:30
22.814247,108.334203,0,176.694448818898,39839.0858217593,2009-01-26,02:03:35
22.814249,108.334204,0,176.479796587927,39839.0858796296,2009-01-26,02:03:40
22.814249,108.334204,0,176.479796587927,39839.0859143519,2009-01-26,02:03:43
22.814249,108.334205,0,176.194822834646,39839.0859375,2009-01-26,02:03:45
22.814276,108.334214,0,175.995114829396,39839.0859953704,2009-01-26,02:03:50
22.814315,108.334211,0,176.354881889764,39839.0860532407,2009-01-26,02:03:55
22.814369,108.334216,0,178.881919291339,39839.0861111111,2009-01-26,02:04:00
22.814413,108.334207,0,187.688950131234,39839.0861689815,2009-01-26,02:04:05
22.814458,108.334221,0,194.0156167979,39839.0862268518,2009-01-26,02:04:10
22.814475,108.334223,0,198.893622047244,39839.0862847222,2009-01-26,02:04:15
22.814449,108.334231,0,200.278389107612,39839.0863425926,2009-01-26,02:04:20
22.814444,108.334241,0,201.431998031496,39839.086400463,2009-01-26,02:04:25
22.814456,108.334252,0,201.791541994751,39839.0864583333,2009-01-26,02:04:30
22.814509,108.334263,0,202.752171916011,39839.0865162037,2009-01-26,02:04:35
22.814494,108.334274,0,205.766735564304,39839.0865740741,2009-01-26,02:04:40
22.814492,108.334287,0,213.681519028871,39839.0866319444,2009-01-26,02:04:45
22.814509,108.334293,0,224.82376312336,39839.0866898148,2009-01-26,02:04:50
22.81457,108.33429,0,237.205436351706,39839.0867476852,2009-01-26,02:04:55
22.814515,108.334276,0,252.752555774278,39839.0868055556,2009-01-26,02:05:00
22.814377,108.334232,0,252.081003937008,39839.0868634259,2009-01-26,02:05:05
22.814369,108.334217,0,253.080032808399,39839.0869212963,2009-01-26,02:05:10
22.814332,108.334191,0,253.814911417323,39839.0869791667,2009-01-26,02:05:15
22.81434,108.334179,0,251.905410104987,39839.087037037,2009-01-26,02:05:20
22.814351,108.334189,0,241.150692257218,39839.0870949074,2009-01-26,02:05:25
22.814334,108.334177,0,238.331847112861,39839.0871527778,2009-01-26,02:05:30
22.814321,108.3342,0,225.641896325459,39839.0872106481,2009-01-26,02:05:35
22.814383,108.33423,0,217.94937335958,39839.0872685185,2009-01-26,02:05:40
22.814362,108.334219,0,220.990567585302,39839.0873263889,2009-01-26,02:05:45
22.814362,108.334219,0,220.990567585302,39839.0873611111,2009-01-26,02:05:48
22.814357,108.334227,0,230.471742125984,39839.0873842593,2009-01-26,02:05:50
22.814408,108.33422,0,241.082985564304,39839.0874421296,2009-01-26,02:05:55
22.814441,108.33423,0,254.72656167979,39839.0875,2009-01-26,02:06:00
22.814441,108.33423,0,254.72656167979,39839.0875347222,2009-01-26,02:06:03
22.814443,108.334235,0,272.091643700787,39839.0875578704,2009-01-26,02:06:05
22.814484,108.334245,0,276.39249015748,39839.0876157407,2009-01-26,02:06:10
22.81451,108.33424,0,285.175403543307,39839.0876736111,2009-01-26,02:06:15
22.814506,108.334213,0,285.113727034121,39839.0877314815,2009-01-26,02:06:20
22.814464,108.334204,0,283.837532808399,39839.0877893518,2009-01-26,02:06:25
22.814464,108.334204,0,283.837532808399,39839.0878240741,2009-01-26,02:06:28
22.81446,108.334206,0,284.093395669291,39839.0878472222,2009-01-26,02:06:30
22.814442,108.334213,0,287.405774278215,39839.0879050926,2009-01-26,02:06:35
22.814417,108.334206,0,290.202969160105,39839.087962963,2009-01-26,02:06:40
22.814378,108.334217,0,291.804940944882,39839.0880208333,2009-01-26,02:06:45
22.814317,108.334197,0,292.080656167979,39839.0880787037,2009-01-26,02:06:50
22.814327,108.334188,0,293.726007217848,39839.0881365741,2009-01-26,02:06:55
22.814343,108.334187,0,295.229832677165,39839.0881944444,2009-01-26,02:07:00
22.814373,108.334188,0,294.324819553806,39839.0882523148,2009-01-26,02:07:05
22.814374,108.334186,0,294.425793963255,39839.0883101852,2009-01-26,02:07:10
22.814373,108.334181,0,294.429622703412,39839.0883680556,2009-01-26,02:07:15
22.814374,108.334179,0,294.335606955381,39839.0884259259,2009-01-26,02:07:20
22.814375,108.334185,0,294.269727690289,39839.0884837963,2009-01-26,02:07:25
22.814375,108.334185,0,294.269727690289,39839.0885185185,2009-01-26,02:07:28
22.814375,108.334187,0,294.187050524934,39839.0885416667,2009-01-26,02:07:30
22.814423,108.334198,0,294.085,39839.088599537,2009-01-26,02:07:35
22.814425,108.334217,0,291.572454068241,39839.0886574074,2009-01-26,02:07:40
22.814453,108.33423,0,292.374842519685,39839.0887152778,2009-01-26,02:07:45
22.814507,108.334246,0,293.395124671916,39839.0887731481,2009-01-26,02:07:50
22.81452,108.334235,0,292.984317585302,39839.0888310185,2009-01-26,02:07:55
22.814511,108.334219,0,292.622073490814,39839.0888888889,2009-01-26,02:08:00
22.81451,108.334213,0,292.35406824147,39839.0889467593,2009-01-26,02:08:05
22.81451,108.33421,0,291.97437664042,39839.0890046296,2009-01-26,02:08:10
22.81451,108.334208,0,291.674406167979,39839.0890625,2009-01-26,02:08:15
22.814509,108.334205,0,291.388979658793,39839.0891203704,2009-01-26,02:08:20
22.814509,108.334207,0,291.078047900262,39839.0891782407,2009-01-26,02:08:25
22.814508,108.334206,0,290.760554461942,39839.0892361111,2009-01-26,02:08:30
22.814508,108.334208,0,290.453704068241,39839.0892939815,2009-01-26,02:08:35
22.814508,108.334209,0,290.09468503937,39839.0893518519,2009-01-26,02:08:40
22.814508,108.334209,0,289.760574146982,39839.0894097222,2009-01-26,02:08:45
22.814508,108.334212,0,289.445810367454,39839.0894675926,2009-01-26,02:08:50
22.814509,108.334216,0,289.252424540682,39839.089525463,2009-01-26,02:08:55
22.81451,108.33422,0,289.187319553806,39839.0895833333,2009-01-26,02:09:00
22.81451,108.33422,0,289.187319553806,39839.0896180556,2009-01-26,02:09:03
22.814506,108.334217,0,287.661040026247,39839.0896412037,2009-01-26,02:09:05
22.814485,108.334226,0,284.667677165354,39839.0896990741,2009-01-26,02:09:10
22.814523,108.334232,0,282.000367454068,39839.0897569444,2009-01-26,02:09:15
22.814513,108.334245,0,283.845164041995,39839.0898148148,2009-01-26,02:09:20
22.814447,108.334232,0,285.460479002625,39839.0898726852,2009-01-26,02:09:25
22.81439,108.334229,0,283.029960629921,39839.0899305556,2009-01-26,02:09:30
22.814386,108.334243,0,276.595488845144,39839.0899884259,2009-01-26,02:09:35
22.814414,108.334251,0,274.569717847769,39839.0900462963,2009-01-26,02:09:40
22.814415,108.334249,0,274.091630577428,39839.0901041667,2009-01-26,02:09:45
22.814416,108.334249,0,274.149350393701,39839.090162037,2009-01-26,02:09:50
22.814417,108.334249,0,274.332152230971,39839.0902199074,2009-01-26,02:09:55
22.814417,108.334249,0,274.332152230971,39839.0902546296,2009-01-26,02:09:58
22.814418,108.334253,0,274.478805774278,39839.0902777778,2009-01-26,02:10:00
22.814435,108.334252,0,275.280344488189,39839.0903356481,2009-01-26,02:10:05
22.814478,108.334255,0,279.231010498688,39839.0903935185,2009-01-26,02:10:10
22.814498,108.334274,0,281.958943569554,39839.0904513889,2009-01-26,02:10:15
22.814455,108.334255,0,284.253992782152,39839.0905092593,2009-01-26,02:10:20
22.814453,108.334244,0,281.854412729659,39839.0905671296,2009-01-26,02:10:25
22.814467,108.334261,0,281.86843175853,39839.090625,2009-01-26,02:10:30
22.814467,108.334261,0,281.86843175853,39839.0906597222,2009-01-26,02:10:33
22.814465,108.334254,0,281.380980971129,39839.0906828704,2009-01-26,02:10:35
22.81446,108.334233,0,281.771738845144,39839.0907407407,2009-01-26,02:10:40
22.814457,108.334212,0,281.302309711286,39839.0907986111,2009-01-26,02:10:45
22.814393,108.334204,0,278.01030511811,39839.0908564815,2009-01-26,02:10:50
22.814334,108.334207,0,274.097362204724,39839.0909143519,2009-01-26,02:10:55
22.814266,108.334193,0,271.287677165354,39839.0909722222,2009-01-26,02:11:00
22.814266,108.334193,0,271.287677165354,39839.0910069444,2009-01-26,02:11:03
22.814259,108.334193,0,261.541578083989,39839.0910300926,2009-01-26,02:11:05
22.814282,108.334197,0,259.120045931759,39839.091087963,2009-01-26,02:11:10
22.814281,108.334187,0,256.624396325459,39839.0911458333,2009-01-26,02:11:15
22.814282,108.334185,0,255.62343832021,39839.0912037037,2009-01-26,02:11:20
22.814282,108.334185,0,255.62343832021,39839.0912384259,2009-01-26,02:11:23
22.814284,108.334185,0,254.92718175853,39839.0912615741,2009-01-26,02:11:25
22.814361,108.334224,0,253.826227034121,39839.0913194444,2009-01-26,02:11:30
22.814441,108.334251,0,255.418336614173,39839.0913773148,2009-01-26,02:11:35
22.81453,108.334273,0,267.702739501312,39839.0914351852,2009-01-26,02:11:40
22.814563,108.334275,0,279.425725065617,39839.0914930556,2009-01-26,02:11:45
22.814537,108.334297,0,276.090291994751,39839.0915509259,2009-01-26,02:11:50
22.81457,108.334312,0,269.640475721785,39839.0916087963,2009-01-26,02:11:55
22.814616,108.334322,0,267.916076115486,39839.0916666667,2009-01-26,02:12:00
22.814688,108.334336,0,269.607434383202,39839.091724537,2009-01-26,02:12:05
22.814777,108.334349,0,274.402339238845,39839.0917824074,2009-01-26,02:12:10
22.814789,108.334355,0,292.940416666667,39839.0918402778,2009-01-26,02:12:15
22.814789,108.334355,0,292.940416666667,39839.091875,2009-01-26,02:12:18
22.814793,108.33436,0,295.740387139108,39839.0918981481,2009-01-26,02:12:20
22.814829,108.334374,0,306.35843832021,39839.0919560185,2009-01-26,02:12:25
22.814884,108.334389,0,311.015223097113,39839.0920138889,2009-01-26,02:12:30
22.81487,108.334383,0,302.70030839895,39839.0920717593,2009-01-26,02:12:35
22.814871,108.334372,0,302.739356955381,39839.0921296296,2009-01-26,02:12:40
22.814744,108.334337,0,297.962522965879,39839.0921875,2009-01-26,02:12:45
22.814606,108.334304,0,278.942352362205,39839.0922453704,2009-01-26,02:12:50
22.814531,108.334296,0,258.144041994751,39839.0923032407,2009-01-26,02:12:55
22.814453,108.334296,0,244.544648950131,39839.0923611111,2009-01-26,02:13:00
22.814396,108.334263,0,226.228618766404,39839.0924189815,2009-01-26,02:13:05
22.814386,108.334247,0,218.306489501312,39839.0924768519,2009-01-26,02:13:10
22.814384,108.334244,0,215.212778871391,39839.0925347222,2009-01-26,02:13:15
22.814384,108.334244,0,215.212778871391,39839.0925694444,2009-01-26,02:13:18
22.814381,108.334239,0,213.975029527559,39839.0925925926,2009-01-26,02:13:20
22.814335,108.334228,0,213.181003937008,39839.092650463,2009-01-26,02:13:25
22.814268,108.334214,0,210.123238188976,39839.0927083333,2009-01-26,02:13:30
22.814256,108.334205,0,202.35623687664,39839.0927662037,2009-01-26,02:13:35
22.814281,108.334226,0,197.843103674541,39839.0928240741,2009-01-26,02:13:40
22.814281,108.334228,0,195.751315616798,39839.0928819444,2009-01-26,02:13:45
22.814282,108.334232,0,195.171965223097,39839.0929398148,2009-01-26,02:13:50
22.814282,108.33423,0,194.823973097113,39839.0929976852,2009-01-26,02:13:55
22.814282,108.334222,0,194.342857611549,39839.0930555556,2009-01-26,02:14:00
22.814283,108.334216,0,193.81092519685,39839.0931134259,2009-01-26,02:14:05
22.814283,108.334216,0,193.81092519685,39839.0931481481,2009-01-26,02:14:08
22.814284,108.334219,0,193.451371391076,39839.0931712963,2009-01-26,02:14:10
22.814344,108.334251,0,192.022224409449,39839.0932291667,2009-01-26,02:14:15
22.814607,108.334312,0,192.263884514436,39839.093287037,2009-01-26,02:14:20
22.814909,108.334378,0,197.775784120735,39839.0933449074,2009-01-26,02:14:25
22.814994,108.334409,0,218.729183070866,39839.0934027778,2009-01-26,02:14:30
22.814976,108.334404,0,236.601466535433,39839.0934606481,2009-01-26,02:14:35
22.814965,108.334389,0,240.10625656168,39839.0935185185,2009-01-26,02:14:40
22.814838,108.334352,0,229.944744094488,39839.0935763889,2009-01-26,02:14:45
22.814695,108.334307,0,214.349215879265,39839.0936342593,2009-01-26,02:14:50
22.814565,108.334262,0,206.196715879265,39839.0936921296,2009-01-26,02:14:55
22.814473,108.334232,0,193.621430446194,39839.09375,2009-01-26,02:15:00
22.81439,108.334215,0,182.084960629921,39839.0938078704,2009-01-26,02:15:05
22.814319,108.334202,0,171.966489501312,39839.0938657407,2009-01-26,02:15:10
22.814281,108.334202,0,163.48967847769,39839.0939236111,2009-01-26,02:15:15
22.814048,108.334177,0,147.82281167979,39839.0960069444,2009-01-26,02:18:15
22.813996,108.334161,0,141.609796587927,39839.0960648148,2009-01-26,02:18:20
22.813996,108.334161,0,141.609796587927,39839.096099537,2009-01-26,02:18:23
22.813995,108.334169,0,137.744225721785,39839.0961226852,2009-01-26,02:18:25
22.814015,108.334185,0,134.582132545932,39839.0961805556,2009-01-26,02:18:30
22.814104,108.334208,0,135.757742782152,39839.0962384259,2009-01-26,02:18:35
22.814185,108.334236,0,137.472979002625,39839.0962962963,2009-01-26,02:18:40
22.814278,108.334259,0,143.657319553806,39839.0963541667,2009-01-26,02:18:45
22.81445,108.334281,0,154.372388451444,39839.096412037,2009-01-26,02:18:50
22.814664,108.334306,0,168.609957349081,39839.0964699074,2009-01-26,02:18:55
22.814738,108.33433,0,184.602112860892,39839.0965277778,2009-01-26,02:19:00
22.81466,108.334287,0,191.656646981627,39839.0965856481,2009-01-26,02:19:05
22.814633,108.334275,0,197.704744094488,39839.0966435185,2009-01-26,02:19:10
22.814356,108.334196,0,195.878057742782,39839.0967013889,2009-01-26,02:19:15
22.814209,108.334164,0,189.935429790026,39839.0967592593,2009-01-26,02:19:20
22.814171,108.334138,0,175.824304461942,39839.0968171296,2009-01-26,02:19:25
22.814176,108.334122,0,152.374465223097,39839.096875,2009-01-26,02:19:30
22.814135,108.334127,0,141.554517716535,39839.0969328704,2009-01-26,02:19:35
22.814145,108.33414,0,126.453047900262,39839.0969907407,2009-01-26,02:19:40
22.814163,108.334164,0,120.815741469816,39839.0970486111,2009-01-26,02:19:45
22.81423,108.33419,0,115.182680446194,39839.0971064815,2009-01-26,02:19:50
22.814304,108.334233,0,110.822874015748,39839.0971643519,2009-01-26,02:19:55
22.814335,108.33426,0,112.315,39839.0972222222,2009-01-26,02:20:00
22.814369,108.334264,0,117.867326115486,39839.0972800926,2009-01-26,02:20:05
22.814358,108.334263,0,120.899432414698,39839.097337963,2009-01-26,02:20:10
22.814341,108.334247,0,121.870127952756,39839.0973958333,2009-01-26,02:20:15
22.814276,108.334242,0,120.301673228346,39839.0974537037,2009-01-26,02:20:20
22.814202,108.334242,0,115.60968175853,39839.0975115741,2009-01-26,02:20:25
22.814133,108.334201,0,108.995049212598,39839.0975694444,2009-01-26,02:20:30
22.81406,108.334167,0,96.9832217847769,39839.0976273148,2009-01-26,02:20:35
22.814033,108.334152,0,89.2162959317585,39839.0976851852,2009-01-26,02:20:40
22.81401,108.334153,0,82.1246325459317,39839.0977430556,2009-01-26,02:20:45
22.81401,108.334153,0,82.1246325459317,39839.0977777778,2009-01-26,02:20:48
22.814014,108.334155,0,88.3439763779528,39839.0978009259,2009-01-26,02:20:50
22.81401,108.334144,0,88.0176049868766,39839.0978587963,2009-01-26,02:20:55
22.814025,108.334133,0,92.2832020997375,39839.0979166667,2009-01-26,02:21:00
22.814059,108.334162,0,102.708677821522,39839.097974537,2009-01-26,02:21:05
22.814059,108.334162,0,102.708677821522,39839.0980092593,2009-01-26,02:21:08
22.814059,108.334164,0,102.197903543307,39839.0980324074,2009-01-26,02:21:10
22.81406,108.334174,0,101.891535433071,39839.0980902778,2009-01-26,02:21:15
22.814062,108.334181,0,101.652450787402,39839.0981481481,2009-01-26,02:21:20
22.814062,108.334181,0,101.652450787402,39839.0981828704,2009-01-26,02:21:23
22.814205,108.334172,0,109.347372047244,39839.1015046296,2009-01-26,02:26:10
22.814405,108.334217,0,109.632270341207,39839.1015625,2009-01-26,02:26:15
22.814426,108.334242,0,116.163576115486,39839.1016203704,2009-01-26,02:26:20
22.814333,108.334198,0,135.68248687664,39839.1016782407,2009-01-26,02:26:25
22.814222,108.334179,0,147.740259186352,39839.1017361111,2009-01-26,02:26:30
22.814152,108.334171,0,149.28498687664,39839.1017939815,2009-01-26,02:26:35
22.81414,108.334165,0,150.067713254593,39839.1018518518,2009-01-26,02:26:40
22.814092,108.334161,0,142.90437992126,39839.1019097222,2009-01-26,02:26:45
22.814064,108.334152,0,135.770820209974,39839.1019675926,2009-01-26,02:26:50
22.814045,108.334138,0,126.852752624672,39839.102025463,2009-01-26,02:26:55
22.814064,108.334164,0,121.380862860892,39839.1020833333,2009-01-26,02:27:00
22.814065,108.334159,0,120.464822834646,39839.1021412037,2009-01-26,02:27:05
22.814066,108.334153,0,120.22562992126,39839.1021990741,2009-01-26,02:27:10
22.814068,108.334145,0,120.136781496063,39839.1022569444,2009-01-26,02:27:15
22.814068,108.334145,0,120.136781496063,39839.1022916667,2009-01-26,02:27:18
22.814069,108.33414,0,120.031653543307,39839.1023148148,2009-01-26,02:27:20
22.814069,108.334131,0,119.832631233596,39839.1023726852,2009-01-26,02:27:25
22.814068,108.334117,0,119.653937007874,39839.1024305556,2009-01-26,02:27:30
22.81407,108.334107,0,119.540472440945,39839.1024884259,2009-01-26,02:27:35
22.814138,108.334123,0,121.816538713911,39839.1025462963,2009-01-26,02:27:40
22.814232,108.334143,0,136.560869422572,39839.1026041667,2009-01-26,02:27:45
22.814264,108.334156,0,165.233848425197,39839.102662037,2009-01-26,02:27:50
22.814292,108.334171,0,178.096801181102,39839.1027199074,2009-01-26,02:27:55
22.814243,108.334161,0,170.669829396325,39839.1027777778,2009-01-26,02:28:00
22.814146,108.334149,0,171.399740813648,39839.1028356481,2009-01-26,02:28:05
22.81412,108.33415,0,166.602385170604,39839.1028935185,2009-01-26,02:28:10
22.814131,108.334192,0,160.539094488189,39839.1029513889,2009-01-26,02:28:15
22.814137,108.334227,0,157.884924540682,39839.1030092593,2009-01-26,02:28:20
22.814137,108.334227,0,157.884924540682,39839.1030439815,2009-01-26,02:28:23
22.814134,108.334225,0,156.421197506562,39839.1030671296,2009-01-26,02:28:25
22.814131,108.334196,0,156.96029855643,39839.103125,2009-01-26,02:28:30
22.814095,108.33414,0,157.039235564304,39839.1031828704,2009-01-26,02:28:35
22.814131,108.334126,0,155.460265748032,39839.1032407407,2009-01-26,02:28:40
22.814135,108.334117,0,154.128087270341,39839.1032986111,2009-01-26,02:28:45
22.814115,108.334104,0,153.205538057743,39839.1033564815,2009-01-26,02:28:50
22.81409,108.33409,0,152.748188976378,39839.1034143518,2009-01-26,02:28:55
22.81409,108.33409,0,152.748188976378,39839.1034490741,2009-01-26,02:28:58
22.814091,108.334093,0,150.507604986877,39839.1034722222,2009-01-26,02:29:00
22.814103,108.334104,0,150.430095144357,39839.1035300926,2009-01-26,02:29:05
22.814144,108.334116,0,148.181653543307,39839.103587963,2009-01-26,02:29:10
22.814241,108.334135,0,152.21001312336,39839.1036458333,2009-01-26,02:29:15
22.814337,108.334142,0,165.587122703412,39839.1037037037,2009-01-26,02:29:20
22.814381,108.334138,0,187.122654199475,39839.1037615741,2009-01-26,02:29:25
22.814292,108.334082,0,199.14779855643,39839.1038194444,2009-01-26,02:29:30
22.814255,108.334067,0,205.47406167979,39839.1038773148,2009-01-26,02:29:35
22.814167,108.334085,0,209.591820866142,39839.1039351852,2009-01-26,02:29:40
22.814114,108.334129,0,206.918553149606,39839.1039930556,2009-01-26,02:29:45
22.814142,108.334126,0,193.308320209974,39839.1040509259,2009-01-26,02:29:50
22.814142,108.334126,0,193.308320209974,39839.1040856481,2009-01-26,02:29:53
22.814142,108.334128,0,187.239120734908,39839.1041087963,2009-01-26,02:29:55
22.814187,108.334134,0,184.351479658793,39839.1041666667,2009-01-26,02:30:00
22.814215,108.334119,0,196.1393667979,39839.104224537,2009-01-26,02:30:05
22.814271,108.334116,0,192.64563976378,39839.1042824074,2009-01-26,02:30:10
22.814297,108.334082,0,195.288507217848,39839.1043402778,2009-01-26,02:30:15
22.814289,108.333997,0,205.141827427822,39839.1043981481,2009-01-26,02:30:20
22.81427,108.333958,0,215.97624343832,39839.1044560185,2009-01-26,02:30:25
22.814246,108.333956,0,224.255462598425,39839.1045138889,2009-01-26,02:30:30
22.814357,108.334115,0,271.041624015748,39839.1046875,2009-01-26,02:30:45
22.814323,108.334035,0,283.317890419948,39839.1047453704,2009-01-26,02:30:50
22.814253,108.334046,0,284.892755905512,39839.1048032407,2009-01-26,02:30:55
22.814157,108.33405,0,295.721463254593,39839.1048611111,2009-01-26,02:31:00
22.814099,108.334066,0,304.015177165354,39839.1049189815,2009-01-26,02:31:05
22.814056,108.334116,0,311.792654199475,39839.1049768519,2009-01-26,02:31:10
22.814021,108.334166,0,318.341968503937,39839.1050347222,2009-01-26,02:31:15
22.814001,108.334177,0,313.238182414698,39839.1050925926,2009-01-26,02:31:20
22.813995,108.334165,0,302.172457349081,39839.105150463,2009-01-26,02:31:25
22.814007,108.334186,0,290.206348425197,39839.1052083333,2009-01-26,02:31:30
22.813992,108.334213,0,281.700698818898,39839.1052662037,2009-01-26,02:31:35
22.81397,108.334242,0,275.720059055118,39839.1053240741,2009-01-26,02:31:40
22.81399,108.334234,0,273.391492782152,39839.1053819444,2009-01-26,02:31:45
22.814004,108.334216,0,269.658070866142,39839.1054398148,2009-01-26,02:31:50
22.814026,108.334196,0,264.77125328084,39839.1054976852,2009-01-26,02:31:55
22.814047,108.334141,0,259.836276246719,39839.1055555556,2009-01-26,02:32:00
22.814047,108.334141,0,259.836276246719,39839.1055902778,2009-01-26,02:32:03
22.814051,108.334138,0,257.603877952756,39839.1056134259,2009-01-26,02:32:05
22.814075,108.334156,0,256.924015748031,39839.1056712963,2009-01-26,02:32:10
22.814075,108.334156,0,256.924015748031,39839.1057060185,2009-01-26,02:32:13
22.814077,108.334164,0,256.400971128609,39839.1057291667,2009-01-26,02:32:15
22.814076,108.334114,0,255.488021653543,39839.105787037,2009-01-26,02:32:20
22.81409,108.334018,0,253.442404855643,39839.1058449074,2009-01-26,02:32:25
22.814076,108.333964,0,250.648211942257,39839.1059027778,2009-01-26,02:32:30
22.814073,108.333963,0,247.960479002625,39839.1059606481,2009-01-26,02:32:35
22.814073,108.333963,0,247.960479002625,39839.1059953704,2009-01-26,02:32:38
22.814073,108.333957,0,246.58906496063,39839.1060185185,2009-01-26,02:32:40
22.814088,108.333928,0,246.038061023622,39839.1060763889,2009-01-26,02:32:45
22.814119,108.333903,0,245.281079396325,39839.1061342593,2009-01-26,02:32:50
22.814119,108.333903,0,245.281079396325,39839.1061689815,2009-01-26,02:32:53
22.814125,108.333907,0,245.67030839895,39839.1061921296,2009-01-26,02:32:55
22.814128,108.333932,0,246.866532152231,39839.10625,2009-01-26,02:33:00
22.814132,108.334001,0,249.882795275591,39839.1063078704,2009-01-26,02:33:05
22.814121,108.334045,0,248.684796587927,39839.1063657407,2009-01-26,02:33:10
22.814121,108.334045,0,248.684796587927,39839.106400463,2009-01-26,02:33:13
22.814123,108.334044,0,247.170482283465,39839.1064236111,2009-01-26,02:33:15
22.814169,108.334049,0,245.279078083989,39839.1064814815,2009-01-26,02:33:20
22.814196,108.334002,0,247.094737532808,39839.1065393519,2009-01-26,02:33:25
22.814192,108.333925,0,259.34594816273,39839.1065972222,2009-01-26,02:33:30
22.814169,108.333869,0,279.768795931759,39839.1066550926,2009-01-26,02:33:35
22.814154,108.333859,0,295.584845800525,39839.106712963,2009-01-26,02:33:40
22.814165,108.333874,0,300.759393044619,39839.1067708333,2009-01-26,02:33:45
22.814159,108.333885,0,304.659445538058,39839.1068287037,2009-01-26,02:33:50
22.814134,108.333948,0,303.185905511811,39839.1068865741,2009-01-26,02:33:55
22.814096,108.334034,0,300.473015091863,39839.1069444444,2009-01-26,02:34:00
22.814055,108.334095,0,300.339274934383,39839.1070023148,2009-01-26,02:34:05
22.814048,108.334062,0,297.018087270341,39839.1070601852,2009-01-26,02:34:10
22.814056,108.334052,0,287.777158792651,39839.1071180556,2009-01-26,02:34:15
22.814056,108.334052,0,287.777158792651,39839.1071527778,2009-01-26,02:34:18
22.814055,108.334048,0,287.474609580052,39839.1071759259,2009-01-26,02:34:20
22.814048,108.334086,0,287.638710629921,39839.1072337963,2009-01-26,02:34:25
22.814056,108.334099,0,283.779783464567,39839.1072916667,2009-01-26,02:34:30
22.814056,108.334099,0,283.779783464567,39839.1073263889,2009-01-26,02:34:33
22.814056,108.334093,0,284.477595144357,39839.107349537,2009-01-26,02:34:35
22.814069,108.334144,0,283.964862204724,39839.1074074074,2009-01-26,02:34:40
22.814069,108.334185,0,284.992329396325,39839.1074652778,2009-01-26,02:34:45
22.814054,108.334201,0,286.02342191601,39839.1075231481,2009-01-26,02:34:50
22.814114,108.334428,0,211.22281496063,39839.1109375,2009-01-26,02:39:45
22.814229,108.334511,0,207.100915354331,39839.1109953704,2009-01-26,02:39:50
22.814357,108.334553,0,209.389921259843,39839.1110532407,2009-01-26,02:39:55
22.814357,108.334546,0,211.797424540682,39839.1111111111,2009-01-26,02:40:00
22.814357,108.334546,0,211.797424540682,39839.1111458333,2009-01-26,02:40:03
22.814355,108.33454,0,211.60125656168,39839.1111689815,2009-01-26,02:40:05
22.814353,108.334529,0,210.807631233596,39839.1112268518,2009-01-26,02:40:10
22.814331,108.33448,0,206.835039370079,39839.1112847222,2009-01-26,02:40:15
22.814301,108.334435,0,204.81874343832,39839.1113425926,2009-01-26,02:40:20
22.814301,108.334433,0,206.970656167979,39839.111400463,2009-01-26,02:40:25
22.814302,108.334433,0,207.744481627297,39839.1114583333,2009-01-26,02:40:30
22.814303,108.334433,0,208.385659448819,39839.1115162037,2009-01-26,02:40:35
22.814303,108.334433,0,208.385659448819,39839.1115509259,2009-01-26,02:40:38
22.814303,108.334432,0,208.979504593176,39839.1115740741,2009-01-26,02:40:40
22.814302,108.334423,0,209.357293307087,39839.1116319444,2009-01-26,02:40:45
22.8143,108.334412,0,209.535164041995,39839.1116898148,2009-01-26,02:40:50
22.814298,108.334405,0,209.665698818898,39839.1117476852,2009-01-26,02:40:55
22.814298,108.334405,0,209.665698818898,39839.1117824074,2009-01-26,02:40:58
22.814298,108.334397,0,209.856033464567,39839.1118055556,2009-01-26,02:41:00
22.814281,108.334363,0,209.057762467192,39839.1118634259,2009-01-26,02:41:05
22.814261,108.334313,0,206.383044619423,39839.1119212963,2009-01-26,02:41:10
22.81426,108.334298,0,205.465114829396,39839.1119791667,2009-01-26,02:41:15
22.81426,108.334298,0,205.465114829396,39839.1120138889,2009-01-26,02:41:18
22.81426,108.334303,0,205.377368766404,39839.112037037,2009-01-26,02:41:20
22.814273,108.33432,0,205.84125328084,39839.1120949074,2009-01-26,02:41:25
22.814281,108.334332,0,206.463330052493,39839.1121527778,2009-01-26,02:41:30
22.814281,108.334332,0,206.463330052493,39839.1121875,2009-01-26,02:41:33
22.814283,108.334335,0,206.831095800525,39839.1122106481,2009-01-26,02:41:35
22.814309,108.334329,0,209.080803805774,39839.1122685185,2009-01-26,02:41:40
22.814348,108.334368,0,210.259330708661,39839.1123263889,2009-01-26,02:41:45
22.814361,108.334403,0,211.844606299213,39839.1123842593,2009-01-26,02:41:50
22.814281,108.334392,0,210.758471128609,39839.1124421296,2009-01-26,02:41:55
22.814195,108.334342,0,194.525580708661,39839.1125,2009-01-26,02:42:00
22.814199,108.334336,0,178.176912729659,39839.1125578704,2009-01-26,02:42:05
22.814199,108.334336,0,178.176912729659,39839.1125925926,2009-01-26,02:42:08
22.814197,108.334343,0,173.328605643045,39839.1126157407,2009-01-26,02:42:10
22.814195,108.334334,0,169.32280839895,39839.1126736111,2009-01-26,02:42:15
22.814195,108.334334,0,169.32280839895,39839.1127083333,2009-01-26,02:42:18
22.814194,108.334331,0,167.601604330709,39839.1127314815,2009-01-26,02:42:20
22.814201,108.334345,0,167.612267060367,39839.1127893519,2009-01-26,02:42:25
22.814265,108.334334,0,164.716000656168,39839.1128472222,2009-01-26,02:42:30
22.814332,108.334319,0,165.812112860892,39839.1129050926,2009-01-26,02:42:35
22.81436,108.334326,0,165.452608267717,39839.112962963,2009-01-26,02:42:40
22.814361,108.334324,0,165.511279527559,39839.1130208333,2009-01-26,02:42:45
22.814361,108.334324,0,165.511279527559,39839.1130555556,2009-01-26,02:42:48
22.814361,108.334331,0,166.122168635171,39839.1130787037,2009-01-26,02:42:50
22.814362,108.334341,0,166.340889107612,39839.1131365741,2009-01-26,02:42:55
22.814367,108.334324,0,165.642454068241,39839.1131944444,2009-01-26,02:43:00
22.814367,108.334324,0,165.642454068241,39839.1132291667,2009-01-26,02:43:03
22.814373,108.334322,0,162.398795931759,39839.1132523148,2009-01-26,02:43:05
22.814384,108.334339,0,162.3568832021,39839.1133101852,2009-01-26,02:43:10
22.814383,108.334338,0,162.256446850394,39839.1133680556,2009-01-26,02:43:15
22.814383,108.334338,0,162.256446850394,39839.1134027778,2009-01-26,02:43:18
22.814383,108.334338,0,161.757769028871,39839.1134259259,2009-01-26,02:43:20
22.814347,108.334333,0,162.344904855643,39839.1134837963,2009-01-26,02:43:25
22.814308,108.334329,0,160.245793963255,39839.1135416667,2009-01-26,02:43:30
22.814308,108.334329,0,160.245793963255,39839.1135763889,2009-01-26,02:43:33
22.814303,108.334324,0,155.891771653543,39839.113599537,2009-01-26,02:43:35
22.814319,108.334334,0,154.157598425197,39839.1136574074,2009-01-26,02:43:40
22.814359,108.334339,0,149.000797244094,39839.1137152778,2009-01-26,02:43:45
22.814401,108.334401,0,145.644265091864,39839.1137731481,2009-01-26,02:43:50
22.8144,108.334457,0,145.529612860892,39839.1138310185,2009-01-26,02:43:55
22.814389,108.334477,0,146.211502624672,39839.1138888889,2009-01-26,02:44:00
22.814353,108.334474,0,144.744232283465,39839.1139467593,2009-01-26,02:44:05
22.814263,108.334431,0,140.711141732283,39839.1140046296,2009-01-26,02:44:10
22.814134,108.334379,0,139.332342519685,39839.1140625,2009-01-26,02:44:15
22.814025,108.33437,0,137.787267060367,39839.1141203704,2009-01-26,02:44:20
22.813952,108.334348,0,140.063156167979,39839.1141782407,2009-01-26,02:44:25
22.813895,108.334294,0,143.241768372703,39839.1142361111,2009-01-26,02:44:30
22.813826,108.334216,0,144.885367454068,39839.1142939815,2009-01-26,02:44:35
22.813831,108.334196,0,148.03530839895,39839.1143518519,2009-01-26,02:44:40
22.813815,108.33419,0,147.339977034121,39839.1144097222,2009-01-26,02:44:45
22.813815,108.33419,0,147.339977034121,39839.1144444444,2009-01-26,02:44:48
22.813813,108.334187,0,151.217916666667,39839.1144675926,2009-01-26,02:44:50
22.813816,108.334198,0,150.199635826772,39839.114525463,2009-01-26,02:44:55
22.813816,108.334198,0,150.199635826772,39839.1145601852,2009-01-26,02:44:58
22.813819,108.334202,0,149.497673884514,39839.1145833333,2009-01-26,02:45:00
22.813822,108.334212,0,148.6218832021,39839.1146412037,2009-01-26,02:45:05
22.813904,108.334243,0,149.657106299213,39839.1146990741,2009-01-26,02:45:10
22.813929,108.334262,0,147.82531496063,39839.1147569444,2009-01-26,02:45:15
22.814033,108.334274,0,152.010541338583,39839.1148148148,2009-01-26,02:45:20
22.814137,108.3343,0,171.748959973753,39839.1148726852,2009-01-26,02:45:25
22.814297,108.334073,0,208.678070866142,39839.122337963,2009-01-26,02:56:10
22.814317,108.33404,0,212.721735564304,39839.1223958333,2009-01-26,02:56:15
22.814413,108.334026,0,218.941971784777,39839.1224537037,2009-01-26,02:56:20
22.814408,108.333992,0,224.194639107612,39839.1225115741,2009-01-26,02:56:25
22.814366,108.334016,0,226.705958005249,39839.1225694444,2009-01-26,02:56:30
22.814325,108.334048,0,227.774747375328,39839.1226273148,2009-01-26,02:56:35
22.814344,108.334078,0,233.696614173228,39839.1226851852,2009-01-26,02:56:40
22.814403,108.334092,0,239.723536745407,39839.1227430556,2009-01-26,02:56:45
22.814376,108.334106,0,241.868402230971,39839.1228009259,2009-01-26,02:56:50
22.814314,108.334105,0,242.504609580053,39839.1228587963,2009-01-26,02:56:55
22.814305,108.334111,0,242.688336614173,39839.1229166667,2009-01-26,02:57:00
22.814304,108.334114,0,242.445711942257,39839.122974537,2009-01-26,02:57:05
22.814304,108.334113,0,242.276630577428,39839.1230324074,2009-01-26,02:57:10
22.814304,108.334116,0,241.984494750656,39839.1230902778,2009-01-26,02:57:15
22.814302,108.334114,0,241.648080708661,39839.1231481481,2009-01-26,02:57:20
22.814303,108.334119,0,241.380452755905,39839.1232060185,2009-01-26,02:57:25
22.814303,108.334119,0,241.380452755905,39839.1232407407,2009-01-26,02:57:28
22.814303,108.334127,0,241.182408136483,39839.1232638889,2009-01-26,02:57:30
22.814303,108.334137,0,240.954225721785,39839.1233217593,2009-01-26,02:57:35
22.814303,108.334182,0,238.975213254593,39839.1233796296,2009-01-26,02:57:40
22.814317,108.334251,0,234.846128608924,39839.1234375,2009-01-26,02:57:45
22.814354,108.334281,0,233.107988845144,39839.1234953704,2009-01-26,02:57:50
22.814333,108.33427,0,231.958599081365,39839.1235532407,2009-01-26,02:57:55
22.814325,108.334257,0,231.632372047244,39839.1236111111,2009-01-26,02:58:00
22.814298,108.33423,0,227.559232283465,39839.1236689815,2009-01-26,02:58:05
22.814345,108.334218,0,223.059041994751,39839.1237268519,2009-01-26,02:58:10
22.81437,108.334197,0,222.44125656168,39839.1237847222,2009-01-26,02:58:15
22.814335,108.334154,0,220.615331364829,39839.1238425926,2009-01-26,02:58:20
22.814309,108.334131,0,219.543162729659,39839.123900463,2009-01-26,02:58:25
22.814283,108.334127,0,220.951394356955,39839.1239583333,2009-01-26,02:58:30
22.814283,108.334127,0,220.951394356955,39839.1239930556,2009-01-26,02:58:33
22.814281,108.334131,0,220.01624343832,39839.1240162037,2009-01-26,02:58:35
22.814233,108.334134,0,220.902434383202,39839.1240740741,2009-01-26,02:58:40
22.814216,108.334147,0,224.71342847769,39839.1241319444,2009-01-26,02:58:45
22.814237,108.334167,0,223.879274934383,39839.1241898148,2009-01-26,02:58:50
22.814237,108.334163,0,224.317339238845,39839.1242476852,2009-01-26,02:58:55
22.814237,108.334159,0,224.793776246719,39839.1243055556,2009-01-26,02:59:00
22.814237,108.334152,0,225.343530183727,39839.1243634259,2009-01-26,02:59:05
22.814237,108.334152,0,225.343530183727,39839.1243981481,2009-01-26,02:59:08
22.814238,108.334153,0,225.894908136483,39839.1244212963,2009-01-26,02:59:10
22.814228,108.334179,0,225.390711942257,39839.1244791667,2009-01-26,02:59:15
22.814216,108.33417,0,225.983316929134,39839.124537037,2009-01-26,02:59:20
22.814216,108.334171,0,226.163513779528,39839.1245949074,2009-01-26,02:59:25
22.814215,108.334168,0,226.417726377953,39839.1246527778,2009-01-26,02:59:30
22.814215,108.334164,0,226.88312335958,39839.1247106481,2009-01-26,02:59:35
22.814215,108.334156,0,227.403540026247,39839.1247685185,2009-01-26,02:59:40
22.814207,108.334163,0,225.575065616798,39839.1248263889,2009-01-26,02:59:45
22.814207,108.334164,0,225.640918635171,39839.1248842593,2009-01-26,02:59:50
22.814206,108.334164,0,226.366414041995,39839.1249421296,2009-01-26,02:59:55
22.814206,108.334161,0,226.876916010499,39839.125,2009-01-26,03:00:00
22.814206,108.334161,0,226.876916010499,39839.1250347222,2009-01-26,03:00:03
22.814204,108.334156,0,226.777168635171,39839.1250578704,2009-01-26,03:00:05
22.814204,108.334165,0,226.008474409449,39839.1251157407,2009-01-26,03:00:10
22.814205,108.334175,0,225.385980971129,39839.1251736111,2009-01-26,03:00:15
22.814206,108.334187,0,225.047539370079,39839.1252314815,2009-01-26,03:00:20
22.814216,108.334205,0,222.084842519685,39839.1252893518,2009-01-26,03:00:25
22.81421,108.334198,0,221.02468503937,39839.1253472222,2009-01-26,03:00:30
22.814209,108.334201,0,220.694629265092,39839.1254050926,2009-01-26,03:00:35
22.814209,108.334201,0,220.694629265092,39839.1254398148,2009-01-26,03:00:38
22.814208,108.334197,0,220.200196850394,39839.125462963,2009-01-26,03:00:40
22.814205,108.334187,0,219.673697506562,39839.1255208333,2009-01-26,03:00:45
22.81419,108.334168,0,218.038858267717,39839.1255787037,2009-01-26,03:00:50
22.814182,108.334172,0,216.945288713911,39839.1256365741,2009-01-26,03:00:55
22.814183,108.334176,0,217.071043307087,39839.1256944444,2009-01-26,03:01:00
22.814185,108.334179,0,217.268959973753,39839.1257523148,2009-01-26,03:01:05
22.814185,108.334179,0,217.268959973753,39839.125787037,2009-01-26,03:01:08
22.814187,108.334186,0,217.5093832021,39839.1258101852,2009-01-26,03:01:10
22.81419,108.334196,0,217.582923228346,39839.1258680556,2009-01-26,03:01:15
22.814191,108.334205,0,217.549481627297,39839.1259259259,2009-01-26,03:01:20
22.814194,108.334217,0,217.845370734908,39839.1259837963,2009-01-26,03:01:25
22.814197,108.334221,0,218.162713254593,39839.1260416667,2009-01-26,03:01:30
22.814197,108.334222,0,218.506660104987,39839.126099537,2009-01-26,03:01:35
22.814196,108.334218,0,218.517549212598,39839.1261574074,2009-01-26,03:01:40
22.814196,108.334218,0,218.517549212598,39839.1261921296,2009-01-26,03:01:43
22.814194,108.334215,0,218.296400918635,39839.1262152778,2009-01-26,03:01:45
22.814132,108.334193,0,218.126919291339,39839.1262731481,2009-01-26,03:01:50
22.814001,108.334142,0,210.247063648294,39839.1263310185,2009-01-26,03:01:55
22.81392,108.334103,0,186.125036089239,39839.1263888889,2009-01-26,03:02:00
22.813892,108.334098,0,169.052027559055,39839.1264467593,2009-01-26,03:02:05
22.813978,108.334133,0,158.140203412074,39839.1265046296,2009-01-26,03:02:10
22.813998,108.334166,0,154.32469160105,39839.1265625,2009-01-26,03:02:15
22.813997,108.33416,0,151.992759186352,39839.1266203704,2009-01-26,03:02:20
22.813998,108.334159,0,150.624786745407,39839.1266782407,2009-01-26,03:02:25
22.814002,108.334161,0,150.29094816273,39839.1267361111,2009-01-26,03:02:30
22.814002,108.334161,0,150.29094816273,39839.1267708333,2009-01-26,03:02:33
22.814004,108.334157,0,151.106354986877,39839.1267939815,2009-01-26,03:02:35
22.814019,108.334163,0,152.130239501312,39839.1268518518,2009-01-26,03:02:40
22.814054,108.33418,0,154.596187664042,39839.1269097222,2009-01-26,03:02:45
22.814082,108.334193,0,152.918799212598,39839.1269675926,2009-01-26,03:02:50
22.814082,108.334193,0,152.918799212598,39839.1270023148,2009-01-26,03:02:53
22.814084,108.334189,0,153.067870734908,39839.127025463,2009-01-26,03:02:55
22.81408,108.334176,0,152.246233595801,39839.1270833333,2009-01-26,03:03:00
22.814088,108.334166,0,153.647906824147,39839.1271412037,2009-01-26,03:03:05
22.814091,108.334167,0,153.425360892388,39839.1271990741,2009-01-26,03:03:10
22.814093,108.334168,0,152.945856299213,39839.1272569444,2009-01-26,03:03:15
22.814092,108.334172,0,151.671148293963,39839.1273148148,2009-01-26,03:03:20
22.814092,108.334172,0,151.671148293963,39839.127349537,2009-01-26,03:03:23
22.814091,108.334176,0,150.471673228346,39839.1273726852,2009-01-26,03:03:25
22.81407,108.334151,0,151.585695538058,39839.1274305556,2009-01-26,03:03:30
22.814059,108.334157,0,151.649511154856,39839.1274884259,2009-01-26,03:03:35
22.814083,108.334167,0,149.671899606299,39839.1275462963,2009-01-26,03:03:40
22.814084,108.334173,0,149.525433070866,39839.1276041667,2009-01-26,03:03:45
22.814084,108.334173,0,149.525433070866,39839.1276388889,2009-01-26,03:03:48
22.814084,108.334169,0,148.604973753281,39839.127662037,2009-01-26,03:03:50
22.814091,108.334185,0,150.758674540682,39839.1277199074,2009-01-26,03:03:55
22.814089,108.334189,0,155.784327427822,39839.1277777778,2009-01-26,03:04:00
22.814092,108.334194,0,157.963070866142,39839.1278356481,2009-01-26,03:04:05
22.814092,108.334195,0,159.415459317585,39839.1278935185,2009-01-26,03:04:10
22.814092,108.334194,0,160.800141076115,39839.1279513889,2009-01-26,03:04:15
22.814093,108.334198,0,162.208011811024,39839.1280092593,2009-01-26,03:04:20
22.814092,108.334202,0,163.219619422572,39839.1280671296,2009-01-26,03:04:25
22.814091,108.334206,0,163.931345144357,39839.128125,2009-01-26,03:04:30
22.814091,108.334204,0,164.052621391076,39839.1281828704,2009-01-26,03:04:35
22.814091,108.334204,0,164.052621391076,39839.1282175926,2009-01-26,03:04:38
22.814092,108.334196,0,163.049097769029,39839.1282407407,2009-01-26,03:04:40
22.814103,108.334216,0,162.220465879265,39839.1282986111,2009-01-26,03:04:45
22.814111,108.334216,0,163.656269685039,39839.1283564815,2009-01-26,03:04:50
22.81411,108.334218,0,163.554770341207,39839.1284143519,2009-01-26,03:04:55
22.814111,108.334216,0,164.137437664042,39839.1284722222,2009-01-26,03:05:00
22.814113,108.334212,0,165.204750656168,39839.1285300926,2009-01-26,03:05:05
22.814113,108.334212,0,165.204750656168,39839.1285648148,2009-01-26,03:05:08
22.814114,108.334208,0,166.143818897638,39839.128587963,2009-01-26,03:05:10
22.814074,108.334209,0,170.127988845144,39839.1286458333,2009-01-26,03:05:15
22.814052,108.3342,0,166.59187335958,39839.1287037037,2009-01-26,03:05:20
22.814068,108.334197,0,171.244901574803,39839.1287615741,2009-01-26,03:05:25
22.814068,108.334197,0,171.244901574803,39839.1287962963,2009-01-26,03:05:28
22.81407,108.33419,0,170.996833989501,39839.1288194444,2009-01-26,03:05:30
22.81407,108.33418,0,171.714530839895,39839.1288773148,2009-01-26,03:05:35
22.814079,108.334167,0,176.390262467192,39839.1289351852,2009-01-26,03:05:40
22.814073,108.33415,0,180.433953412073,39839.1289930556,2009-01-26,03:05:45
22.814072,108.33414,0,181.319770341207,39839.1290509259,2009-01-26,03:05:50
22.814074,108.334143,0,181.45500984252,39839.1291087963,2009-01-26,03:05:55
22.814074,108.334143,0,181.45500984252,39839.1291435185,2009-01-26,03:05:58
22.814077,108.334148,0,181.14967191601,39839.1291666667,2009-01-26,03:06:00
22.814061,108.334154,0,182.795774278215,39839.129224537,2009-01-26,03:06:05
22.814061,108.334154,0,182.795774278215,39839.1292592593,2009-01-26,03:06:08
22.814062,108.334156,0,181.31781824147,39839.1292824074,2009-01-26,03:06:10
22.814154,108.334177,0,181.315826771654,39839.1293402778,2009-01-26,03:06:15
22.814214,108.334187,0,182.322217847769,39839.1293981481,2009-01-26,03:06:20
22.814235,108.33418,0,181.973500656168,39839.1294560185,2009-01-26,03:06:25
22.814269,108.334183,0,185.773192257218,39839.1295138889,2009-01-26,03:06:30
22.814278,108.334185,0,187.450344488189,39839.1295717593,2009-01-26,03:06:35
22.814317,108.334206,0,185.383674540682,39839.1296296296,2009-01-26,03:06:40
22.814327,108.334216,0,184.966309055118,39839.1296875,2009-01-26,03:06:45
22.814327,108.334216,0,184.966309055118,39839.1297222222,2009-01-26,03:06:48
22.814328,108.334211,0,186.003585958005,39839.1297453704,2009-01-26,03:06:50
22.814341,108.334224,0,185.492483595801,39839.1298032407,2009-01-26,03:06:55
22.814354,108.334245,0,186.073034776903,39839.1298611111,2009-01-26,03:07:00
22.814363,108.334272,0,186.054150262467,39839.1299189815,2009-01-26,03:07:05
22.814363,108.334272,0,186.054150262467,39839.1299537037,2009-01-26,03:07:08
22.814363,108.334272,0,186.214583333333,39839.1299768519,2009-01-26,03:07:10
22.814298,108.334279,0,181.1543667979,39839.1300347222,2009-01-26,03:07:15
22.814307,108.33429,0,173.450393700787,39839.1300925926,2009-01-26,03:07:20
22.814311,108.334294,0,171.318192257218,39839.130150463,2009-01-26,03:07:25
22.814311,108.334294,0,171.318192257218,39839.1301851852,2009-01-26,03:07:28
22.814311,108.33429,0,170.453553149606,39839.1302083333,2009-01-26,03:07:30
22.814308,108.334279,0,170.38843503937,39839.1302662037,2009-01-26,03:07:35
22.814301,108.334267,0,171.568612204724,39839.1303240741,2009-01-26,03:07:40
22.814282,108.334243,0,180.887148950131,39839.1303819444,2009-01-26,03:07:45
22.814245,108.334214,0,186.592926509186,39839.1304398148,2009-01-26,03:07:50
22.814243,108.334207,0,187.646135170604,39839.1304976852,2009-01-26,03:07:55
22.814241,108.334204,0,188.043323490814,39839.1305555556,2009-01-26,03:08:00
22.814241,108.334204,0,188.043323490814,39839.1305902778,2009-01-26,03:08:03
22.814239,108.334199,0,188.249540682415,39839.1306134259,2009-01-26,03:08:05
22.814201,108.334194,0,194.703238188976,39839.1306712963,2009-01-26,03:08:10
22.81419,108.334191,0,196.175587270341,39839.1307291667,2009-01-26,03:08:15
22.814189,108.334193,0,196.661272965879,39839.130787037,2009-01-26,03:08:20
22.814189,108.334193,0,196.661272965879,39839.1308217593,2009-01-26,03:08:23
22.814189,108.334191,0,196.986961942257,39839.1308449074,2009-01-26,03:08:25
22.814217,108.334195,0,199.537526246719,39839.1309027778,2009-01-26,03:08:30
22.814239,108.334205,0,202.642700131234,39839.1309606481,2009-01-26,03:08:35
22.814306,108.334241,0,206.196427165354,39839.1310185185,2009-01-26,03:08:40
22.814317,108.334259,0,206.380705380577,39839.1310763889,2009-01-26,03:08:45
22.814317,108.334263,0,206.579849081365,39839.1311342593,2009-01-26,03:08:50
22.814316,108.334259,0,206.452956036745,39839.1311921296,2009-01-26,03:08:55
22.814316,108.334259,0,206.241158136483,39839.13125,2009-01-26,03:09:00
22.814316,108.334259,0,206.241158136483,39839.1312847222,2009-01-26,03:09:03
22.814316,108.334258,0,206.075515091864,39839.1313078704,2009-01-26,03:09:05
22.814306,108.334238,0,205.84219160105,39839.1313657407,2009-01-26,03:09:10
22.814254,108.334228,0,204.957890419947,39839.1314236111,2009-01-26,03:09:15
22.814096,108.33419,0,200.128356299213,39839.1314814815,2009-01-26,03:09:20
22.813946,108.334155,0,183.476899606299,39839.1315393519,2009-01-26,03:09:25
22.813879,108.33416,0,167.453707349081,39839.1315972222,2009-01-26,03:09:30
22.813863,108.334156,0,159.984812992126,39839.1316550926,2009-01-26,03:09:35
22.813881,108.334149,0,143.05532808399,39839.131712963,2009-01-26,03:09:40
22.813895,108.334141,0,140.394914698163,39839.1317708333,2009-01-26,03:09:45
22.813893,108.33409,0,137.184560367454,39839.1318287037,2009-01-26,03:09:50
22.81391,108.334073,0,146.411610892388,39839.1318865741,2009-01-26,03:09:55
22.813909,108.334089,0,153.125741469816,39839.1319444444,2009-01-26,03:10:00
22.813856,108.334062,0,154.984278215223,39839.1320023148,2009-01-26,03:10:05
22.813899,108.334088,0,145.418838582677,39839.1320601852,2009-01-26,03:10:10
22.81391,108.33404,0,147.701361548556,39839.1321180556,2009-01-26,03:10:15
22.813993,108.333988,0,148.057851049869,39839.1321759259,2009-01-26,03:10:20
22.814088,108.333956,0,176.900515091864,39839.1322337963,2009-01-26,03:10:25
22.814198,108.333889,0,219.170177165354,39839.1322916667,2009-01-26,03:10:30
22.813999,108.334072,0,197.927608267717,39839.1354166667,2009-01-26,03:15:00
22.813949,108.334042,0,168.769865485564,39839.135474537,2009-01-26,03:15:05
22.813842,108.334009,0,152.594461942257,39839.1355324074,2009-01-26,03:15:10
22.813811,108.334,0,142.617214566929,39839.1355902778,2009-01-26,03:15:15
22.81378,108.333993,0,133.635439632546,39839.1356481481,2009-01-26,03:15:20
22.813723,108.333991,0,124.40563976378,39839.1357060185,2009-01-26,03:15:25
22.813666,108.334009,0,104.11594160105,39839.1357638889,2009-01-26,03:15:30
22.813667,108.333994,0,99.3974934383202,39839.1358217593,2009-01-26,03:15:35
22.813701,108.333979,0,95.8504527559055,39839.1358796296,2009-01-26,03:15:40
22.813891,108.33395,0,95.5932480314961,39839.1359375,2009-01-26,03:15:45
22.81415,108.333957,0,106.712877296588,39839.1359953704,2009-01-26,03:15:50
22.814172,108.333963,0,146.538815616798,39839.1360532407,2009-01-26,03:15:55
22.814172,108.333963,0,146.538815616798,39839.136087963,2009-01-26,03:15:58
22.814171,108.333955,0,151.981807742782,39839.1361111111,2009-01-26,03:16:00
22.814164,108.333945,0,165.444196194226,39839.1361689815,2009-01-26,03:16:05
22.814164,108.333945,0,165.444196194226,39839.1362037037,2009-01-26,03:16:08
22.814163,108.333942,0,167.297427821522,39839.1362268519,2009-01-26,03:16:10
22.81415,108.333924,0,168.469671916011,39839.1362847222,2009-01-26,03:16:15
22.814096,108.333896,0,168.155072178478,39839.1363425926,2009-01-26,03:16:20
22.814107,108.333889,0,167.771473097113,39839.136400463,2009-01-26,03:16:25
22.814126,108.333883,0,169.570751312336,39839.1364583333,2009-01-26,03:16:30
22.814138,108.333883,0,169.238631889764,39839.1365162037,2009-01-26,03:16:35
22.814162,108.333887,0,168.08529855643,39839.1365740741,2009-01-26,03:16:40
22.81413,108.333929,0,166.261338582677,39839.1366319444,2009-01-26,03:16:45
22.814025,108.333954,0,161.772424540682,39839.1366898148,2009-01-26,03:16:50
22.813897,108.333975,0,146.775433070866,39839.1367476852,2009-01-26,03:16:55
22.813827,108.334009,0,128.125567585302,39839.1368055556,2009-01-26,03:17:00
22.813876,108.334058,0,114.479265091864,39839.1368634259,2009-01-26,03:17:05
22.813853,108.334067,0,107.721407480315,39839.1369212963,2009-01-26,03:17:10
22.813845,108.334087,0,95.2657874015748,39839.1369791667,2009-01-26,03:17:15
22.813888,108.334134,0,85.6389009186352,39839.137037037,2009-01-26,03:17:20
22.813904,108.334165,0,72.5693963254593,39839.1370949074,2009-01-26,03:17:25
22.813913,108.33416,0,63.4233530183727,39839.1371527778,2009-01-26,03:17:30
22.813913,108.33416,0,63.4233530183727,39839.1371875,2009-01-26,03:17:33
22.813912,108.334156,0,60.9943044619422,39839.1372106481,2009-01-26,03:17:35
22.813939,108.334116,0,59.0030774278215,39839.1372685185,2009-01-26,03:17:40
22.813999,108.334062,0,66.4679265091863,39839.1373263889,2009-01-26,03:17:45
22.813987,108.334011,0,71.1617454068242,39839.1373842593,2009-01-26,03:17:50
22.813976,108.334012,0,74.562844488189,39839.1374421296,2009-01-26,03:17:55
22.813964,108.334014,0,78.0637303149606,39839.1375,2009-01-26,03:18:00
22.813973,108.334003,0,86.861125328084,39839.1375578704,2009-01-26,03:18:05
22.813994,108.333987,0,90.6123687664042,39839.1376157407,2009-01-26,03:18:10
22.814031,108.333992,0,93.0890518372703,39839.1376736111,2009-01-26,03:18:15
22.814053,108.33399,0,110.040462598425,39839.1377314815,2009-01-26,03:18:20
22.814064,108.333999,0,123.466082677165,39839.1377893519,2009-01-26,03:18:25
22.814064,108.333999,0,123.466082677165,39839.1378240741,2009-01-26,03:18:28
22.814056,108.333991,0,138.280334645669,39839.1378472222,2009-01-26,03:18:30
22.814055,108.333956,0,149.593730314961,39839.1379050926,2009-01-26,03:18:35
22.814015,108.333947,0,144.407755905512,39839.137962963,2009-01-26,03:18:40
22.814006,108.333922,0,139.973395669291,39839.1380208333,2009-01-26,03:18:45
22.813975,108.333945,0,142.556427165354,39839.1380787037,2009-01-26,03:18:50
22.813946,108.333972,0,151.743664698163,39839.1381365741,2009-01-26,03:18:55
22.813931,108.33398,0,144.876594488189,39839.1381944444,2009-01-26,03:19:00
22.81394,108.334003,0,147.258303805774,39839.1382523148,2009-01-26,03:19:05
22.813937,108.334036,0,148.40532808399,39839.1383101852,2009-01-26,03:19:10
22.813939,108.334058,0,148.854655511811,39839.1383680556,2009-01-26,03:19:15
22.813943,108.334057,0,148.86126312336,39839.1384259259,2009-01-26,03:19:20
22.813948,108.334049,0,149.239780183727,39839.1384837963,2009-01-26,03:19:25
22.81395,108.334041,0,149.730797244094,39839.1385416667,2009-01-26,03:19:30
22.81395,108.334036,0,150.018087270341,39839.138599537,2009-01-26,03:19:35
22.813952,108.334032,0,150.161351706037,39839.1386574074,2009-01-26,03:19:40
22.813955,108.334029,0,150.220574146982,39839.1387152778,2009-01-26,03:19:45
22.814193,108.334104,0,212.075715223097,39839.1439236111,2009-01-26,03:27:15
22.814228,108.334082,0,213.841440288714,39839.1439814815,2009-01-26,03:27:20
22.814242,108.334065,0,217.251591207349,39839.1440393519,2009-01-26,03:27:25
22.814239,108.334046,0,216.357614829396,39839.1440972222,2009-01-26,03:27:30
22.814239,108.334046,0,216.357614829396,39839.1441319444,2009-01-26,03:27:33
22.814238,108.334042,0,216.77718175853,39839.1441550926,2009-01-26,03:27:35
22.814169,108.334048,0,214.773011811024,39839.144212963,2009-01-26,03:27:40
22.814039,108.334048,0,207.024245406824,39839.1442708333,2009-01-26,03:27:45
22.813894,108.33405,0,184.418083989501,39839.1443287037,2009-01-26,03:27:50
22.813762,108.334089,0,153.083087270341,39839.1443865741,2009-01-26,03:27:55
22.813762,108.334089,0,153.083087270341,39839.1444212963,2009-01-26,03:27:58
22.81376,108.334085,0,145.812372047244,39839.1444444444,2009-01-26,03:28:00
22.813753,108.334075,0,135.309753937008,39839.1445023148,2009-01-26,03:28:05
22.813805,108.334094,0,135.238966535433,39839.1445601852,2009-01-26,03:28:10
22.813818,108.334118,0,129.458546587926,39839.1446180556,2009-01-26,03:28:15
22.813902,108.334099,0,132.964803149606,39839.1446759259,2009-01-26,03:28:20
22.814003,108.334081,0,142.608651574803,39839.1447337963,2009-01-26,03:28:25
22.814087,108.334074,0,159.430229658793,39839.1447916667,2009-01-26,03:28:30
22.814136,108.334056,0,187.634219160105,39839.144849537,2009-01-26,03:28:35
22.814145,108.334055,0,179.848845144357,39839.1449074074,2009-01-26,03:28:40
22.814136,108.334061,0,175.453097112861,39839.1449652778,2009-01-26,03:28:45
22.814137,108.334059,0,177.090285433071,39839.1450231481,2009-01-26,03:28:50
22.814137,108.334057,0,177.744868766404,39839.1450810185,2009-01-26,03:28:55
22.814137,108.33405,0,177.957004593176,39839.1451388889,2009-01-26,03:29:00
22.814137,108.33405,0,177.957004593176,39839.1451736111,2009-01-26,03:29:03
22.814138,108.334044,0,178.191079396325,39839.1451967593,2009-01-26,03:29:05
22.814124,108.334043,0,178.243343175853,39839.1452546296,2009-01-26,03:29:10
22.814097,108.334074,0,180.233894356955,39839.1453125,2009-01-26,03:29:15
22.814062,108.334093,0,181.636358267717,39839.1453703704,2009-01-26,03:29:20
22.814045,108.334076,0,180.491387795276,39839.1454282407,2009-01-26,03:29:25
22.814053,108.334054,0,182.857988845144,39839.1454861111,2009-01-26,03:29:30
22.814079,108.334037,0,182.07749015748,39839.1455439815,2009-01-26,03:29:35
22.814037,108.33402,0,184.127752624672,39839.1456018519,2009-01-26,03:29:40
22.814029,108.334035,0,183.308244750656,39839.1456597222,2009-01-26,03:29:45
22.814057,108.334035,0,182.730380577428,39839.1457175926,2009-01-26,03:29:50
22.814084,108.334019,0,181.113641732283,39839.145775463,2009-01-26,03:29:55
22.814094,108.333992,0,181.925679133858,39839.1458333333,2009-01-26,03:30:00
22.814094,108.333975,0,182.663986220472,39839.1458912037,2009-01-26,03:30:05
22.814126,108.333963,0,184.299202755906,39839.1459490741,2009-01-26,03:30:10
22.814127,108.333957,0,184.7393667979,39839.1460069444,2009-01-26,03:30:15
22.814128,108.333959,0,185.097532808399,39839.1460648148,2009-01-26,03:30:20
22.814128,108.333959,0,185.097532808399,39839.146099537,2009-01-26,03:30:23
22.814129,108.333955,0,185.378379265092,39839.1461226852,2009-01-26,03:30:25
22.814139,108.333948,0,186.647542650919,39839.1461805556,2009-01-26,03:30:30
22.814134,108.333947,0,188.682900262467,39839.1462384259,2009-01-26,03:30:35
22.814134,108.333947,0,188.682900262467,39839.1462731481,2009-01-26,03:30:38
22.814127,108.333949,0,193.751204068241,39839.1462962963,2009-01-26,03:30:40
22.814101,108.333967,0,197.900062335958,39839.1463541667,2009-01-26,03:30:45
22.814097,108.333959,0,198.160344488189,39839.146412037,2009-01-26,03:30:50
22.814095,108.333959,0,198.111620734908,39839.1464699074,2009-01-26,03:30:55
22.814095,108.333959,0,198.111620734908,39839.1465046296,2009-01-26,03:30:58
22.814094,108.333961,0,198.029872047244,39839.1465277778,2009-01-26,03:31:00
22.814095,108.333973,0,198.227526246719,39839.1465856481,2009-01-26,03:31:05
22.814066,108.334017,0,197.643195538058,39839.1466435185,2009-01-26,03:31:10
22.814049,108.334012,0,198.968900918635,39839.1467013889,2009-01-26,03:31:15
22.814051,108.334021,0,199.589865485564,39839.1467592593,2009-01-26,03:31:20
22.81405,108.334022,0,199.611807742782,39839.1468171296,2009-01-26,03:31:25
22.81405,108.334023,0,199.493999343832,39839.146875,2009-01-26,03:31:30
22.814051,108.334028,0,199.335016404199,39839.1469328704,2009-01-26,03:31:35
22.814051,108.334026,0,199.237132545932,39839.1469907407,2009-01-26,03:31:40
22.814051,108.334026,0,199.237132545932,39839.147025463,2009-01-26,03:31:43
22.814053,108.334024,0,199.216758530184,39839.1470486111,2009-01-26,03:31:45
22.814086,108.333992,0,197.502709973753,39839.1471064815,2009-01-26,03:31:50
22.814076,108.333996,0,196.965472440945,39839.1471643519,2009-01-26,03:31:55
22.814081,108.333972,0,196.921893044619,39839.1472222222,2009-01-26,03:32:00
22.814091,108.333952,0,197.064396325459,39839.1472800926,2009-01-26,03:32:05
22.814057,108.333971,0,194.89656167979,39839.147337963,2009-01-26,03:32:10
22.81405,108.333948,0,192.890754593176,39839.1473958333,2009-01-26,03:32:15
22.814068,108.333951,0,192.056541994751,39839.1474537037,2009-01-26,03:32:20
22.814123,108.333953,0,193.067972440945,39839.1475115741,2009-01-26,03:32:25
22.814201,108.333972,0,196.508372703412,39839.1475694444,2009-01-26,03:32:30
22.814285,108.333963,0,201.248622047244,39839.1476273148,2009-01-26,03:32:35
22.814346,108.333947,0,218.350869422572,39839.1476851852,2009-01-26,03:32:40
22.81417,108.333928,0,224.646971784777,39839.1477430556,2009-01-26,03:32:45
22.814149,108.333899,0,227.083044619423,39839.1478009259,2009-01-26,03:32:50
22.814144,108.333896,0,229.07374671916,39839.1478587963,2009-01-26,03:32:55
22.814143,108.333895,0,230.356778215223,39839.1479166667,2009-01-26,03:33:00
22.814142,108.333894,0,230.968379265092,39839.147974537,2009-01-26,03:33:05
22.814142,108.333889,0,231.426945538058,39839.1480324074,2009-01-26,03:33:10
22.814141,108.333887,0,231.84375656168,39839.1480902778,2009-01-26,03:33:15
22.81414,108.333886,0,232.134566929134,39839.1481481481,2009-01-26,03:33:20
22.81414,108.333887,0,232.275541338583,39839.1482060185,2009-01-26,03:33:25
22.81414,108.333891,0,232.432634514436,39839.1482638889,2009-01-26,03:33:30
22.81414,108.333894,0,232.62654855643,39839.1483217593,2009-01-26,03:33:35
22.81414,108.333895,0,232.749146981627,39839.1483796296,2009-01-26,03:33:40
22.81414,108.333895,0,232.749146981627,39839.1484143519,2009-01-26,03:33:43
22.814141,108.333892,0,233.101532152231,39839.1484375,2009-01-26,03:33:45
22.81415,108.333921,0,234.107572178478,39839.1484953704,2009-01-26,03:33:50
22.81415,108.333921,0,234.107572178478,39839.1485300926,2009-01-26,03:33:53
22.814151,108.333923,0,234.719274934383,39839.1485532407,2009-01-26,03:33:55
22.814152,108.333945,0,236.810974409449,39839.1486111111,2009-01-26,03:34:00
22.814142,108.333962,0,236.947342519685,39839.1486689815,2009-01-26,03:34:05
22.814115,108.33396,0,238.301358267717,39839.1487268518,2009-01-26,03:34:10
22.814063,108.33393,0,241.614340551181,39839.1487847222,2009-01-26,03:34:15
22.814061,108.333947,0,239.815374015748,39839.1488425926,2009-01-26,03:34:20
22.81403,108.333942,0,233.504727690289,39839.148900463,2009-01-26,03:34:25
22.813989,108.333961,0,219.158812335958,39839.1489583333,2009-01-26,03:34:30
22.81404,108.33399,0,217.462598425197,39839.1490162037,2009-01-26,03:34:35
22.814062,108.334014,0,217.33186351706,39839.1490740741,2009-01-26,03:34:40
22.814069,108.33403,0,214.699097769029,39839.1491319444,2009-01-26,03:34:45
22.814069,108.33403,0,214.699097769029,39839.1491666667,2009-01-26,03:34:48
22.814077,108.334038,0,213.348083989501,39839.1491898148,2009-01-26,03:34:50
22.814115,108.334015,0,211.632995406824,39839.1492476852,2009-01-26,03:34:55
22.814132,108.33399,0,211.096509186352,39839.1493055556,2009-01-26,03:35:00
22.814122,108.333976,0,211.916519028871,39839.1493634259,2009-01-26,03:35:05
22.814119,108.333968,0,211.307319553806,39839.1494212963,2009-01-26,03:35:10
22.814119,108.333968,0,211.307319553806,39839.1494560185,2009-01-26,03:35:13
22.814118,108.333965,0,210.49749671916,39839.1494791667,2009-01-26,03:35:15
22.814117,108.333956,0,209.815183727034,39839.149537037,2009-01-26,03:35:20
22.814117,108.333956,0,209.815183727034,39839.1495717593,2009-01-26,03:35:23
22.814116,108.333958,0,209.282112860892,39839.1495949074,2009-01-26,03:35:25
22.814098,108.333988,0,206.170646325459,39839.1496527778,2009-01-26,03:35:30
22.814077,108.334015,0,203.149087926509,39839.1497106481,2009-01-26,03:35:35
22.814077,108.334015,0,203.149087926509,39839.1497453704,2009-01-26,03:35:38
22.814076,108.334022,0,202.868891076115,39839.1497685185,2009-01-26,03:35:40
22.814043,108.334049,0,199.525836614173,39839.1498263889,2009-01-26,03:35:45
22.814013,108.334077,0,192.62063648294,39839.1498842593,2009-01-26,03:35:50
22.814,108.334074,0,189.758047900262,39839.1499421296,2009-01-26,03:35:55
22.814,108.334074,0,189.758047900262,39839.1499768518,2009-01-26,03:35:58
22.813999,108.334075,0,189.445511811024,39839.15,2009-01-26,03:36:00
22.81398,108.334086,0,186.907073490814,39839.1500578704,2009-01-26,03:36:05
22.813984,108.334094,0,186.145436351706,39839.1501157407,2009-01-26,03:36:10
22.813984,108.334094,0,186.145436351706,39839.150150463,2009-01-26,03:36:13
22.813985,108.334087,0,186.594714566929,39839.1501736111,2009-01-26,03:36:15
22.814011,108.334084,0,187.332299868766,39839.1502314815,2009-01-26,03:36:20
22.814065,108.334091,0,188.558707349081,39839.1502893518,2009-01-26,03:36:25
22.81409,108.334138,0,188.506056430446,39839.1503472222,2009-01-26,03:36:30
22.8141,108.334167,0,188.341502624672,39839.1504050926,2009-01-26,03:36:35
22.814102,108.334165,0,187.612030839895,39839.150462963,2009-01-26,03:36:40
22.814103,108.334159,0,188.144786745407,39839.1505208333,2009-01-26,03:36:45
22.814103,108.334158,0,188.769455380577,39839.1505787037,2009-01-26,03:36:50
22.814103,108.334158,0,188.769455380577,39839.1506134259,2009-01-26,03:36:53
22.814103,108.334158,0,189.409104330709,39839.1506365741,2009-01-26,03:36:55
22.814076,108.334186,0,190.906387795276,39839.1506944444,2009-01-26,03:37:00
22.814067,108.334216,0,191.676722440945,39839.1507523148,2009-01-26,03:37:05
22.814022,108.334262,0,192.962595144357,39839.1508101852,2009-01-26,03:37:10
22.813976,108.334008,0,154.222076771654,39839.1541666667,2009-01-26,03:42:00
22.813963,108.333944,0,178.097263779528,39839.154224537,2009-01-26,03:42:05
22.81394,108.333951,0,176.989461942257,39839.1542824074,2009-01-26,03:42:10
22.813943,108.333965,0,178.096387795276,39839.1543402778,2009-01-26,03:42:15
22.813941,108.334008,0,173.824078083989,39839.1543981481,2009-01-26,03:42:20
22.813952,108.334053,0,170.918585958005,39839.1544560185,2009-01-26,03:42:25
22.813932,108.334074,0,169.327903543307,39839.1545138889,2009-01-26,03:42:30
22.813947,108.334074,0,171.352109580052,39839.1545717593,2009-01-26,03:42:35
22.813943,108.33409,0,170.872404855643,39839.1546296296,2009-01-26,03:42:40
22.813943,108.33409,0,170.872404855643,39839.1546643519,2009-01-26,03:42:43
22.813944,108.334089,0,170.697316272966,39839.1546875,2009-01-26,03:42:45
22.813954,108.334104,0,170.653497375328,39839.1547453704,2009-01-26,03:42:50
22.813964,108.334104,0,173.277979002625,39839.1548032407,2009-01-26,03:42:55
22.813967,108.334109,0,174.656026902887,39839.1548611111,2009-01-26,03:43:00
22.813966,108.334114,0,174.818540026247,39839.1549189815,2009-01-26,03:43:05
22.813966,108.334114,0,174.900790682415,39839.1549768519,2009-01-26,03:43:10
22.813966,108.334114,0,174.900790682415,39839.1550115741,2009-01-26,03:43:13
22.813965,108.334115,0,174.879478346457,39839.1550347222,2009-01-26,03:43:15
22.813965,108.334124,0,174.862093175853,39839.1550925926,2009-01-26,03:43:20
22.813965,108.334124,0,174.862093175853,39839.1551273148,2009-01-26,03:43:23
22.813967,108.334128,0,175.04187664042,39839.155150463,2009-01-26,03:43:25
22.813968,108.334118,0,175.361295931759,39839.1552083333,2009-01-26,03:43:30
22.813968,108.334118,0,175.361295931759,39839.1552430556,2009-01-26,03:43:33
22.81397,108.334123,0,175.77217519685,39839.1552662037,2009-01-26,03:43:35
22.813957,108.334138,0,175.031414041995,39839.1553240741,2009-01-26,03:43:40
22.813913,108.334143,0,173.528625328084,39839.1553819444,2009-01-26,03:43:45
22.813861,108.334169,0,160.613950131234,39839.1554398148,2009-01-26,03:43:50
22.813895,108.334202,0,145.265209973753,39839.1554976852,2009-01-26,03:43:55
22.813948,108.334179,0,131.406620734908,39839.1555555556,2009-01-26,03:44:00
22.813977,108.334111,0,127.688241469816,39839.1556134259,2009-01-26,03:44:05
22.813937,108.334074,0,115.545528215223,39839.1556712963,2009-01-26,03:44:10
22.813886,108.334057,0,91.7086122047244,39839.1557291667,2009-01-26,03:44:15
22.813887,108.334021,0,82.3281200787402,39839.155787037,2009-01-26,03:44:20
22.814,108.333976,0,76.024875328084,39839.1558449074,2009-01-26,03:44:25
22.814005,108.333972,0,64.8470866141732,39839.1559027778,2009-01-26,03:44:30
22.814005,108.333972,0,64.8470866141732,39839.1559375,2009-01-26,03:44:33
22.814011,108.33398,0,59.6180807086614,39839.1559606481,2009-01-26,03:44:35
22.814005,108.334007,0,61.6211220472441,39839.1560185185,2009-01-26,03:44:40
22.814047,108.334024,0,64.5477001312336,39839.1560763889,2009-01-26,03:44:45
22.814155,108.334029,0,76.1302427821522,39839.1561342593,2009-01-26,03:44:50
22.814218,108.334036,0,109.441335301837,39839.1561921296,2009-01-26,03:44:55
22.814218,108.334036,0,109.441335301837,39839.1562268519,2009-01-26,03:44:58
22.81422,108.334042,0,132.081791338583,39839.15625,2009-01-26,03:45:00
22.814185,108.334046,0,123.786387795276,39839.1563078704,2009-01-26,03:45:05
22.814139,108.334086,0,126.210374015748,39839.1563657407,2009-01-26,03:45:10
22.814108,108.334126,0,129.784173228346,39839.1564236111,2009-01-26,03:45:15
22.814079,108.334142,0,126.147319553806,39839.1564814815,2009-01-26,03:45:20
22.814042,108.334154,0,115.614576771654,39839.1565393518,2009-01-26,03:45:25
22.814051,108.334165,0,112.471341863517,39839.1565972222,2009-01-26,03:45:30
22.814053,108.334163,0,112.272083333333,39839.1566550926,2009-01-26,03:45:35
22.814055,108.334165,0,111.985682414698,39839.156712963,2009-01-26,03:45:40
22.814057,108.334165,0,112.669399606299,39839.1567708333,2009-01-26,03:45:45
22.814058,108.334165,0,113.569570209974,39839.1568287037,2009-01-26,03:45:50
22.814062,108.334159,0,113.605275590551,39839.1568865741,2009-01-26,03:45:55
22.814062,108.334159,0,113.605275590551,39839.1569212963,2009-01-26,03:45:58
22.814055,108.334165,0,120.289858923885,39839.1569444444,2009-01-26,03:46:00
22.814073,108.334156,0,126.092614829396,39839.1570023148,2009-01-26,03:46:05
22.814053,108.334143,0,126.400344488189,39839.1570601852,2009-01-26,03:46:10
22.814052,108.33414,0,127.309977034121,39839.1571180556,2009-01-26,03:46:15
22.81405,108.334144,0,127.147112860892,39839.1571759259,2009-01-26,03:46:20
22.81405,108.334141,0,126.99843175853,39839.1572337963,2009-01-26,03:46:25
22.81405,108.334142,0,127.075137795276,39839.1572916667,2009-01-26,03:46:30
22.81405,108.334142,0,127.075137795276,39839.1573263889,2009-01-26,03:46:33
22.814052,108.334147,0,127.18688648294,39839.157349537,2009-01-26,03:46:35
22.814057,108.33411,0,128.090236220472,39839.1574074074,2009-01-26,03:46:40
22.814046,108.334087,0,128.23031167979,39839.1574652778,2009-01-26,03:46:45
22.814046,108.334087,0,128.23031167979,39839.1575,2009-01-26,03:46:48
22.814045,108.334081,0,128.39562664042,39839.1575231481,2009-01-26,03:46:50
22.814056,108.334052,0,128.027349081365,39839.1575810185,2009-01-26,03:46:55
22.814056,108.334047,0,127.995108267717,39839.1576388889,2009-01-26,03:47:00
22.814056,108.334054,0,128.087759186352,39839.1576967593,2009-01-26,03:47:05
22.814056,108.334054,0,128.087759186352,39839.1577314815,2009-01-26,03:47:08
22.814056,108.334061,0,128.193100393701,39839.1577546296,2009-01-26,03:47:10
22.814089,108.334064,0,128.922526246719,39839.1578125,2009-01-26,03:47:15
22.814109,108.334065,0,134.414612860892,39839.1578703704,2009-01-26,03:47:20
22.814147,108.334059,0,141.724901574803,39839.1579282407,2009-01-26,03:47:25
22.814128,108.334065,0,145.226850393701,39839.1579861111,2009-01-26,03:47:30
22.814128,108.334075,0,145.954347112861,39839.1580439815,2009-01-26,03:47:35
22.814127,108.334082,0,146.262125984252,39839.1581018518,2009-01-26,03:47:40
22.814127,108.334082,0,146.262125984252,39839.1581365741,2009-01-26,03:47:43
22.814125,108.334087,0,146.261276246719,39839.1581597222,2009-01-26,03:47:45
22.814125,108.334099,0,146.41062007874,39839.1582175926,2009-01-26,03:47:50
22.814124,108.334111,0,146.748313648294,39839.158275463,2009-01-26,03:47:55
22.814124,108.334111,0,146.748313648294,39839.1583101852,2009-01-26,03:47:58
22.814123,108.334119,0,146.963589238845,39839.1583333333,2009-01-26,03:48:00
22.814049,108.334123,0,149.254760498688,39839.1583912037,2009-01-26,03:48:05
22.813886,108.334138,0,147.224799868766,39839.1584490741,2009-01-26,03:48:10
22.813726,108.334161,0,138.785446194226,39839.1585069444,2009-01-26,03:48:15
22.813605,108.334178,0,118.861824146982,39839.1585648148,2009-01-26,03:48:20
22.81349,108.334219,0,103.473713910761,39839.1586226852,2009-01-26,03:48:25
22.813476,108.334235,0,77.3777034120735,39839.1586805556,2009-01-26,03:48:30
22.813514,108.334209,0,63.8239960629921,39839.1587384259,2009-01-26,03:48:35
22.813525,108.334196,0,57.3748228346457,39839.1587962963,2009-01-26,03:48:40
22.813538,108.334199,0,54.9701443569554,39839.1588541667,2009-01-26,03:48:45
22.81354,108.334189,0,53.8224507874016,39839.158912037,2009-01-26,03:48:50
22.81357,108.334143,0,55.5726181102362,39839.1589699074,2009-01-26,03:48:55
22.813616,108.334147,0,50.7888188976378,39839.1590277778,2009-01-26,03:49:00
22.813604,108.33413,0,39.6088845144357,39839.1590856481,2009-01-26,03:49:05
22.813534,108.334092,0,27.880249343832,39839.1591435185,2009-01-26,03:49:10
22.81379,108.334076,0,41.9252985564304,39839.1592013889,2009-01-26,03:49:15
22.813982,108.334081,0,65.472001312336,39839.1592592593,2009-01-26,03:49:20
22.814075,108.334104,0,71.8270209973753,39839.1593171296,2009-01-26,03:49:25
22.81381,108.334064,0,166.036161417323,39839.1705439815,2009-01-26,04:05:35
22.813708,108.334034,0,149.407949475066,39839.1706018519,2009-01-26,04:05:40
22.813557,108.334009,0,125.672109580052,39839.1706597222,2009-01-26,04:05:45
22.813471,108.334025,0,105.451410761155,39839.1707175926,2009-01-26,04:05:50
22.813383,108.334046,0,86.5155249343832,39839.170775463,2009-01-26,04:05:55
22.8133,108.334063,0,65.7761187664042,39839.1708333333,2009-01-26,04:06:00
22.813315,108.334085,0,52.2052919947507,39839.1708912037,2009-01-26,04:06:05
22.813303,108.334092,0,45.9614632545932,39839.1709490741,2009-01-26,04:06:10
22.813273,108.334091,0,29.7083825459318,39839.1710069444,2009-01-26,04:06:15
22.813342,108.334094,0,37.4719553805774,39839.1710648148,2009-01-26,04:06:20
22.813394,108.334101,0,45.3765387139108,39839.1711226852,2009-01-26,04:06:25
22.813339,108.334101,0,24.7601607611549,39839.1711805556,2009-01-26,04:06:30
22.813332,108.334089,0,20.515875984252,39839.1712384259,2009-01-26,04:06:35
22.813401,108.334085,0,34.2143339895013,39839.1712962963,2009-01-26,04:06:40
22.813424,108.334078,0,41.1831167979003,39839.1713541667,2009-01-26,04:06:45
22.813424,108.334078,0,41.1831167979003,39839.1713888889,2009-01-26,04:06:48
22.813432,108.334084,0,42.3171916010499,39839.171412037,2009-01-26,04:06:50
22.81344,108.33407,0,48.1814468503937,39839.1714699074,2009-01-26,04:06:55
22.81344,108.33407,0,48.1814468503937,39839.1715046296,2009-01-26,04:06:58
22.813438,108.334076,0,60.2332742782152,39839.1715277778,2009-01-26,04:07:00
22.813452,108.334073,0,66.3132053805774,39839.1715856481,2009-01-26,04:07:05
22.813452,108.334073,0,66.3132053805774,39839.1716203704,2009-01-26,04:07:08
22.813452,108.334068,0,63.4799803149606,39839.1716435185,2009-01-26,04:07:10
22.813501,108.334068,0,68.0021227034121,39839.1717013889,2009-01-26,04:07:15
22.813584,108.334087,0,82.694812992126,39839.1717592593,2009-01-26,04:07:20
22.813577,108.334064,0,93.8841305774278,39839.1718171296,2009-01-26,04:07:25
22.813593,108.334023,0,98.8469225721785,39839.171875,2009-01-26,04:07:30
22.813577,108.334008,0,91.2387401574803,39839.1719328704,2009-01-26,04:07:35
22.8136,108.334001,0,87.9703215223097,39839.1719907407,2009-01-26,04:07:40
22.813609,108.333996,0,87.1409776902887,39839.1720486111,2009-01-26,04:07:45
22.813608,108.333997,0,86.4322244094488,39839.1721064815,2009-01-26,04:07:50
22.813608,108.334,0,86.0254855643045,39839.1721643518,2009-01-26,04:07:55
22.813608,108.334,0,85.7617979002625,39839.1722222222,2009-01-26,04:08:00
22.813615,108.334001,0,88.3629265091863,39839.1722800926,2009-01-26,04:08:05
22.81362,108.333993,0,88.7159547244094,39839.172337963,2009-01-26,04:08:10
22.81362,108.333993,0,88.7159547244094,39839.1723726852,2009-01-26,04:08:13
22.813627,108.333991,0,88.9227329396325,39839.1723958333,2009-01-26,04:08:15
22.81373,108.333943,0,90.0750328083989,39839.1724537037,2009-01-26,04:08:20
22.813751,108.333938,0,94.5049245406824,39839.1725115741,2009-01-26,04:08:25
22.813739,108.333887,0,96.3569881889764,39839.1725694444,2009-01-26,04:08:30
22.813725,108.333865,0,98.0915223097113,39839.1726273148,2009-01-26,04:08:35
22.813721,108.33385,0,99.2204822834646,39839.1726851852,2009-01-26,04:08:40
22.813674,108.333832,0,103.628497375328,39839.1727430556,2009-01-26,04:08:45
22.813674,108.333832,0,103.628497375328,39839.1727777778,2009-01-26,04:08:48
22.813673,108.333839,0,104.489819553806,39839.1728009259,2009-01-26,04:08:50
22.813687,108.333853,0,106.527322834646,39839.1728587963,2009-01-26,04:08:55
22.813695,108.33389,0,110.122624671916,39839.1729166667,2009-01-26,04:09:00
22.813694,108.333954,0,118.705331364829,39839.172974537,2009-01-26,04:09:05
22.813695,108.333959,0,118.737896981627,39839.1730324074,2009-01-26,04:09:10
22.813695,108.333959,0,119.021971784777,39839.1730902778,2009-01-26,04:09:15
22.813695,108.333959,0,119.021971784777,39839.173125,2009-01-26,04:09:18
22.813696,108.333964,0,119.194245406824,39839.1731481481,2009-01-26,04:09:20
22.813711,108.333999,0,126.147946194226,39839.1732060185,2009-01-26,04:09:25
22.813684,108.33402,0,131.276361548556,39839.1732638889,2009-01-26,04:09:30
22.813718,108.334026,0,132.433812335958,39839.1733217593,2009-01-26,04:09:35
22.813734,108.334038,0,135.542890419948,39839.1733796296,2009-01-26,04:09:40
22.813734,108.334038,0,135.542890419948,39839.1734143518,2009-01-26,04:09:43
22.81374,108.334046,0,136.042831364829,39839.1734375,2009-01-26,04:09:45
22.814002,108.334065,0,159.886177821522,39839.1734953704,2009-01-26,04:09:50
22.814082,108.334065,0,179.03155183727,39839.1735532407,2009-01-26,04:09:55
22.814103,108.334042,0,204.813723753281,39839.1736111111,2009-01-26,04:10:00
22.814105,108.334016,0,233.021456692913,39839.1736689815,2009-01-26,04:10:05
22.814125,108.334011,0,252.842214566929,39839.1737268518,2009-01-26,04:10:10
22.814158,108.33401,0,273.466361548556,39839.1737847222,2009-01-26,04:10:15
22.814153,108.334025,0,278.364868766404,39839.1738425926,2009-01-26,04:10:20
22.814051,108.334022,0,276.849901574803,39839.173900463,2009-01-26,04:10:25
22.813904,108.334017,0,260.362073490814,39839.1739583333,2009-01-26,04:10:30
22.813797,108.334042,0,224.979806430446,39839.1740162037,2009-01-26,04:10:35
22.81378,108.334056,0,210.777017716535,39839.1740740741,2009-01-26,04:10:40
22.813789,108.334071,0,205.882139107612,39839.1741319444,2009-01-26,04:10:45
22.81382,108.334064,0,203.466328740157,39839.1741898148,2009-01-26,04:10:50
22.813894,108.334056,0,198.12592847769,39839.1742476852,2009-01-26,04:10:55
22.813967,108.334063,0,207.056312335958,39839.1743055556,2009-01-26,04:11:00
22.814032,108.33406,0,218.475846456693,39839.1743634259,2009-01-26,04:11:05
22.814067,108.334059,0,234.608362860892,39839.1744212963,2009-01-26,04:11:10
22.814058,108.334055,0,241.154747375328,39839.1744791667,2009-01-26,04:11:15
22.814007,108.334069,0,239.682309711286,39839.174537037,2009-01-26,04:11:20
22.813988,108.334055,0,235.752647637795,39839.1745949074,2009-01-26,04:11:25
22.813986,108.334049,0,232.055193569554,39839.1746527778,2009-01-26,04:11:30
22.813986,108.334049,0,232.055193569554,39839.1746875,2009-01-26,04:11:33
22.81399,108.334041,0,227.70781496063,39839.1747106481,2009-01-26,04:11:35
22.813969,108.334021,0,224.441292650919,39839.1747685185,2009-01-26,04:11:40
22.813928,108.333992,0,223.524238845144,39839.1748263889,2009-01-26,04:11:45
22.813911,108.334007,0,224.462395013123,39839.1748842593,2009-01-26,04:11:50
22.813909,108.334063,0,219.761505905512,39839.1749421296,2009-01-26,04:11:55
22.813902,108.334103,0,203.009202755905,39839.175,2009-01-26,04:12:00
22.813876,108.334115,0,192.574416010499,39839.1750578704,2009-01-26,04:12:05
22.813824,108.334083,0,192.359501312336,39839.1751157407,2009-01-26,04:12:10
22.813792,108.334026,0,202.530049212598,39839.1751736111,2009-01-26,04:12:15
22.81374,108.333988,0,216.384045275591,39839.1752314815,2009-01-26,04:12:20
22.813686,108.333958,0,223.937549212598,39839.1752893519,2009-01-26,04:12:25
22.813614,108.333932,0,224.417890419948,39839.1753472222,2009-01-26,04:12:30
22.813497,108.333906,0,216.832575459318,39839.1754050926,2009-01-26,04:12:35
22.813393,108.333885,0,202.508723753281,39839.175462963,2009-01-26,04:12:40
22.813393,108.333919,0,185.930134514436,39839.1755208333,2009-01-26,04:12:45
22.813435,108.333969,0,168.099514435696,39839.1755787037,2009-01-26,04:12:50
22.813494,108.334046,0,150.861053149606,39839.1756365741,2009-01-26,04:12:55
22.81353,108.334088,0,133.065,39839.1756944444,2009-01-26,04:13:00
22.813512,108.334098,0,122.46219488189,39839.1757523148,2009-01-26,04:13:05
22.813556,108.334126,0,121.403605643045,39839.1758101852,2009-01-26,04:13:10
22.813647,108.33415,0,130.365790682415,39839.1758680556,2009-01-26,04:13:15
22.813671,108.334159,0,132.026220472441,39839.1759259259,2009-01-26,04:13:20
22.81375,108.334205,0,137.920593832021,39839.1759837963,2009-01-26,04:13:25
22.8138,108.334195,0,144.760364173228,39839.1760416667,2009-01-26,04:13:30
22.813817,108.334173,0,148.13499343832,39839.176099537,2009-01-26,04:13:35
22.813801,108.334153,0,153.34813976378,39839.1761574074,2009-01-26,04:13:40
22.813776,108.334142,0,159.292247375328,39839.1762152778,2009-01-26,04:13:45
22.813708,108.334161,0,157.14436351706,39839.1762731481,2009-01-26,04:13:50
22.813673,108.33413,0,154.311338582677,39839.1763310185,2009-01-26,04:13:55
22.813647,108.334123,0,146.607014435696,39839.1763888889,2009-01-26,04:14:00
22.813625,108.33411,0,145.517759186352,39839.1764467593,2009-01-26,04:14:05
22.81354,108.334119,0,143.676204068241,39839.1765046296,2009-01-26,04:14:10
22.813482,108.334137,0,136.727785433071,39839.1765625,2009-01-26,04:14:15
22.81336,108.334188,0,129.667831364829,39839.1766203704,2009-01-26,04:14:20
22.813209,108.334232,0,120.718274278215,39839.1766782407,2009-01-26,04:14:25
22.813094,108.334283,0,100.324803149606,39839.1767361111,2009-01-26,04:14:30
22.813154,108.33426,0,84.0367913385827,39839.1767939815,2009-01-26,04:14:35
22.813196,108.334255,0,71.6955380577428,39839.1768518519,2009-01-26,04:14:40
22.813281,108.334222,0,73.5243536745407,39839.1769097222,2009-01-26,04:14:45
22.813321,108.334172,0,76.2599409448819,39839.1769675926,2009-01-26,04:14:50
22.813438,108.334084,0,80.2158858267716,39839.177025463,2009-01-26,04:14:55
22.813527,108.334044,0,87.6737007874016,39839.1770833333,2009-01-26,04:15:00
22.813527,108.334044,0,87.6737007874016,39839.1771180556,2009-01-26,04:15:03
22.813535,108.334043,0,91.6175688976378,39839.1771412037,2009-01-26,04:15:05
22.813537,108.334033,0,94.1280741469816,39839.1771990741,2009-01-26,04:15:10
22.813537,108.334033,0,94.1280741469816,39839.1772337963,2009-01-26,04:15:13
22.813536,108.334033,0,97.376217191601,39839.1772569444,2009-01-26,04:15:15
22.813559,108.334042,0,103.966138451444,39839.1773148148,2009-01-26,04:15:20
22.813605,108.334053,0,104.932276902887,39839.1773726852,2009-01-26,04:15:25
22.813607,108.334056,0,104.149639107612,39839.1774305556,2009-01-26,04:15:30
22.813607,108.334056,0,104.149639107612,39839.1774652778,2009-01-26,04:15:33
22.81361,108.334053,0,103.850396981627,39839.1774884259,2009-01-26,04:15:35
22.813744,108.334088,0,114.036358267717,39839.1775462963,2009-01-26,04:15:40
22.813861,108.334121,0,133.315433070866,39839.1776041667,2009-01-26,04:15:45
22.813995,108.334111,0,156.138061023622,39839.177662037,2009-01-26,04:15:50
22.814138,108.33408,0,177.983349737533,39839.1777199074,2009-01-26,04:15:55
22.814182,108.334052,0,197.458280839895,39839.1777777778,2009-01-26,04:16:00
22.814148,108.334064,0,183.340095144357,39839.1778356481,2009-01-26,04:16:05
22.814104,108.33407,0,182.289025590551,39839.1778935185,2009-01-26,04:16:10
22.814015,108.334067,0,182.157312992126,39839.1779513889,2009-01-26,04:16:15
22.813903,108.334065,0,183.081463254593,39839.1780092593,2009-01-26,04:16:20
22.813857,108.334052,0,177.141125328084,39839.1780671296,2009-01-26,04:16:25
22.813838,108.334067,0,165.698021653543,39839.178125,2009-01-26,04:16:30
22.813823,108.334074,0,157.151784776903,39839.1781828704,2009-01-26,04:16:35
22.813823,108.334074,0,157.151784776903,39839.1782175926,2009-01-26,04:16:38
22.813816,108.334071,0,151.984947506562,39839.1782407407,2009-01-26,04:16:40
22.813873,108.334079,0,144.780413385827,39839.1782986111,2009-01-26,04:16:45
22.813948,108.334088,0,143.914773622047,39839.1783564815,2009-01-26,04:16:50
22.814009,108.334076,0,148.714858923884,39839.1784143519,2009-01-26,04:16:55
22.814073,108.334052,0,153.903497375328,39839.1784722222,2009-01-26,04:17:00
22.814154,108.334042,0,162.270173884514,39839.1785300926,2009-01-26,04:17:05
22.814169,108.334022,0,163.121197506562,39839.178587963,2009-01-26,04:17:10
22.814152,108.334011,0,155.606896325459,39839.1786458333,2009-01-26,04:17:15
22.814105,108.33399,0,164.933480971129,39839.1787037037,2009-01-26,04:17:20
22.814016,108.333995,0,168.401200787402,39839.1787615741,2009-01-26,04:17:25
22.813857,108.334008,0,173.98373687664,39839.1788194444,2009-01-26,04:17:30
22.813719,108.334027,0,175.999019028871,39839.1788773148,2009-01-26,04:17:35
22.813617,108.334045,0,175.29032152231,39839.1789351852,2009-01-26,04:17:40
22.813585,108.33407,0,163.032365485564,39839.1789930556,2009-01-26,04:17:45
22.81364,108.334096,0,157.559977034121,39839.1790509259,2009-01-26,04:17:50
22.81364,108.334096,0,157.559977034121,39839.1790856481,2009-01-26,04:17:53
22.813636,108.334098,0,152.048238188976,39839.1791087963,2009-01-26,04:17:55
22.813571,108.334086,0,136.900849737533,39839.1791666667,2009-01-26,04:18:00
22.813489,108.334079,0,120.230370734908,39839.179224537,2009-01-26,04:18:05
22.813448,108.334062,0,104.967539370079,39839.1792824074,2009-01-26,04:18:10
22.813495,108.334031,0,100.934819553806,39839.1793402778,2009-01-26,04:18:15
22.813513,108.334021,0,98.2953543307087,39839.1793981481,2009-01-26,04:18:20
22.813528,108.334032,0,87.1002755905512,39839.1794560185,2009-01-26,04:18:25
22.813588,108.334052,0,86.6268503937008,39839.1795138889,2009-01-26,04:18:30
22.813749,108.334055,0,97.0763418635171,39839.1795717593,2009-01-26,04:18:35
22.813865,108.334059,0,118.195452755905,39839.1796296296,2009-01-26,04:18:40
22.81396,108.334038,0,142.360134514436,39839.1796875,2009-01-26,04:18:45
22.813947,108.334037,0,142.288835301837,39839.1797453704,2009-01-26,04:18:50
22.813947,108.334037,0,142.288835301837,39839.1797800926,2009-01-26,04:18:53
22.813949,108.33404,0,143.744950787402,39839.1798032407,2009-01-26,04:18:55
22.814011,108.33406,0,158.289137139108,39839.1798611111,2009-01-26,04:19:00
22.814032,108.334096,0,172.922742782152,39839.1799189815,2009-01-26,04:19:05
22.814032,108.334096,0,172.922742782152,39839.1799537037,2009-01-26,04:19:08
22.81403,108.334099,0,176.27625984252,39839.1799768518,2009-01-26,04:19:10
22.813998,108.334107,0,180.051095800525,39839.1800347222,2009-01-26,04:19:15
22.8139,108.334097,0,181.661916010499,39839.1800925926,2009-01-26,04:19:20
22.81384,108.334092,0,167.084891732283,39839.180150463,2009-01-26,04:19:25
22.813859,108.334076,0,162.279160104987,39839.1802083333,2009-01-26,04:19:30
22.813996,108.334088,0,163.369803149606,39839.1802662037,2009-01-26,04:19:35
22.814154,108.334103,0,175.595708661417,39839.1803240741,2009-01-26,04:19:40
22.814302,108.334117,0,198.507270341207,39839.1803819444,2009-01-26,04:19:45
22.814348,108.334132,0,223.032608267717,39839.1804398148,2009-01-26,04:19:50
22.814332,108.334124,0,221.478694225722,39839.1804976852,2009-01-26,04:19:55
22.814249,108.334099,0,224.067857611549,39839.1805555556,2009-01-26,04:20:00
22.814161,108.334084,0,220.047057086614,39839.1806134259,2009-01-26,04:20:05
22.814161,108.334084,0,220.047057086614,39839.1806481481,2009-01-26,04:20:08
22.814166,108.334083,0,223.452677165354,39839.1806712963,2009-01-26,04:20:10
22.814164,108.334071,0,223.434927821522,39839.1807291667,2009-01-26,04:20:15
22.814164,108.334071,0,223.434927821522,39839.1807638889,2009-01-26,04:20:18
22.814162,108.334065,0,222.953786089239,39839.180787037,2009-01-26,04:20:20
22.81419,108.33408,0,221.6106332021,39839.1808449074,2009-01-26,04:20:25
22.814217,108.334086,0,221.644648950131,39839.1809027778,2009-01-26,04:20:30
22.814217,108.334086,0,221.644648950131,39839.1809375,2009-01-26,04:20:33
22.814216,108.334089,0,223.220790682415,39839.1809606481,2009-01-26,04:20:35
22.814242,108.334084,0,233.084662073491,39839.1810185185,2009-01-26,04:20:40
22.814284,108.33407,0,246.014206036745,39839.1810763889,2009-01-26,04:20:45
22.814331,108.33406,0,261.950479002625,39839.1811342593,2009-01-26,04:20:50
22.814347,108.33404,0,283.400994094488,39839.1811921296,2009-01-26,04:20:55
22.814387,108.334049,0,304.648805774278,39839.18125,2009-01-26,04:21:00
22.814366,108.334075,0,308.561099081365,39839.1813078704,2009-01-26,04:21:05
22.814292,108.334076,0,308.307037401575,39839.1813657407,2009-01-26,04:21:10
22.814204,108.334044,0,307.616387795276,39839.1814236111,2009-01-26,04:21:15
22.814058,108.333977,0,300.363379265092,39839.1814814815,2009-01-26,04:21:20
22.814017,108.333931,0,291.168031496063,39839.1815393518,2009-01-26,04:21:25
22.813973,108.333935,0,282.533900918635,39839.1815972222,2009-01-26,04:21:30
22.813921,108.333921,0,276.589632545932,39839.1816550926,2009-01-26,04:21:35
22.813863,108.333924,0,267.2168667979,39839.181712963,2009-01-26,04:21:40
22.813788,108.333933,0,253.47782152231,39839.1817708333,2009-01-26,04:21:45
22.813748,108.333909,0,239.756676509186,39839.1818287037,2009-01-26,04:21:50
22.813697,108.333891,0,226.055807086614,39839.1818865741,2009-01-26,04:21:55
22.813681,108.333904,0,223.234255249344,39839.1819444444,2009-01-26,04:22:00
22.813783,108.333961,0,219.489471784777,39839.1820023148,2009-01-26,04:22:05
22.81381,108.333975,0,218.588412073491,39839.1820601852,2009-01-26,04:22:10
22.813818,108.333952,0,213.002634514436,39839.1821180556,2009-01-26,04:22:15
22.813829,108.333939,0,204.153835301837,39839.1821759259,2009-01-26,04:22:20
22.813849,108.333914,0,196.965259186352,39839.1822337963,2009-01-26,04:22:25
22.813849,108.333914,0,196.965259186352,39839.1822685185,2009-01-26,04:22:28
22.813856,108.33392,0,190.985708661417,39839.1822916667,2009-01-26,04:22:30
22.813863,108.333956,0,191.547877296588,39839.182349537,2009-01-26,04:22:35
22.8139,108.333961,0,191.482208005249,39839.1824074074,2009-01-26,04:22:40
22.813924,108.333987,0,197.718261154856,39839.1824652778,2009-01-26,04:22:45
22.813925,108.333978,0,196.781158136483,39839.1825231481,2009-01-26,04:22:50
22.813925,108.333978,0,196.781158136483,39839.1825578704,2009-01-26,04:22:53
22.81393,108.333974,0,202.800482283465,39839.1825810185,2009-01-26,04:22:55
22.813907,108.33397,0,206.593103674541,39839.1826388889,2009-01-26,04:23:00
22.81388,108.333979,0,213.193818897638,39839.1826967593,2009-01-26,04:23:05
22.81386,108.333999,0,216.630226377953,39839.1827546296,2009-01-26,04:23:10
22.813893,108.334014,0,219.531348425197,39839.1828125,2009-01-26,04:23:15
22.813893,108.334014,0,219.531348425197,39839.1828472222,2009-01-26,04:23:18
22.813895,108.33402,0,219.556003937008,39839.1828703704,2009-01-26,04:23:20
22.813897,108.334031,0,219.527992125984,39839.1829282407,2009-01-26,04:23:25
22.813897,108.334031,0,219.527992125984,39839.182962963,2009-01-26,04:23:28
22.813897,108.334039,0,219.355331364829,39839.1829861111,2009-01-26,04:23:30
22.813887,108.334082,0,221.388835301837,39839.1830439815,2009-01-26,04:23:35
22.813865,108.334135,0,224.770597112861,39839.1831018519,2009-01-26,04:23:40
22.813842,108.334186,0,222.891610892388,39839.1831597222,2009-01-26,04:23:45
22.81382,108.334218,0,215.056788057743,39839.1832175926,2009-01-26,04:23:50
22.81385,108.334191,0,209.780452755906,39839.183275463,2009-01-26,04:23:55
22.813988,108.334145,0,209.774081364829,39839.1833333333,2009-01-26,04:24:00
22.814164,108.334121,0,215.984931102362,39839.1833912037,2009-01-26,04:24:05
22.813904,108.334072,0,211.078064304462,39839.1858796296,2009-01-26,04:27:40
22.813684,108.334047,0,201.537014435696,39839.1859375,2009-01-26,04:27:45
22.813602,108.334022,0,193.847532808399,39839.1859953704,2009-01-26,04:27:50
22.813659,108.334019,0,178.190029527559,39839.1860532407,2009-01-26,04:27:55
22.81374,108.334013,0,162.406505905512,39839.1861111111,2009-01-26,04:28:00
22.813741,108.33399,0,148.497253937008,39839.1861689815,2009-01-26,04:28:05
22.813719,108.333976,0,137.175423228346,39839.1862268519,2009-01-26,04:28:10
22.813705,108.333978,0,139.77562664042,39839.1862847222,2009-01-26,04:28:15
22.813691,108.333989,0,140.349957349081,39839.1863425926,2009-01-26,04:28:20
22.813669,108.334027,0,146.344438976378,39839.186400463,2009-01-26,04:28:25
22.813632,108.334077,0,153.222109580052,39839.1864583333,2009-01-26,04:28:30
22.813556,108.334062,0,156.713031496063,39839.1865162037,2009-01-26,04:28:35
22.813506,108.33405,0,155.605807086614,39839.1865740741,2009-01-26,04:28:40
22.813489,108.334052,0,155.325387139108,39839.1866319444,2009-01-26,04:28:45
22.813531,108.334057,0,150.689954068241,39839.1866898148,2009-01-26,04:28:50
22.813586,108.334066,0,150.615885826772,39839.1867476852,2009-01-26,04:28:55
22.813639,108.334078,0,148.217860892388,39839.1868055556,2009-01-26,04:29:00
22.813654,108.334076,0,147.556295931759,39839.1868634259,2009-01-26,04:29:05
22.813675,108.334066,0,146.040278871391,39839.1869212963,2009-01-26,04:29:10
22.81371,108.334065,0,145.186115485564,39839.1869791667,2009-01-26,04:29:15
22.813776,108.334052,0,140.756784776903,39839.187037037,2009-01-26,04:29:20
22.813779,108.334049,0,139.925774278215,39839.1870949074,2009-01-26,04:29:25
22.813779,108.334049,0,139.925774278215,39839.1871296296,2009-01-26,04:29:28
22.813782,108.334051,0,139.5993832021,39839.1871527778,2009-01-26,04:29:30
22.81386,108.334067,0,142.384563648294,39839.1872106481,2009-01-26,04:29:35
22.813972,108.334091,0,147.271305774278,39839.1872685185,2009-01-26,04:29:40
22.814061,108.334089,0,161.274475065617,39839.1873263889,2009-01-26,04:29:45
22.81405,108.334077,0,158.898385826772,39839.1873842593,2009-01-26,04:29:50
22.81405,108.334077,0,158.898385826772,39839.1874189815,2009-01-26,04:29:53
22.814048,108.334079,0,159.807857611549,39839.1874421296,2009-01-26,04:29:55
22.814033,108.334093,0,162.421499343832,39839.1875,2009-01-26,04:30:00
22.813983,108.334124,0,163.22343832021,39839.1875578704,2009-01-26,04:30:05
22.813983,108.334124,0,163.22343832021,39839.1875925926,2009-01-26,04:30:08
22.813986,108.334131,0,161.764153543307,39839.1876157407,2009-01-26,04:30:10
22.814,108.334124,0,164.258061023622,39839.1876736111,2009-01-26,04:30:15
22.814,108.334124,0,164.258061023622,39839.1877083333,2009-01-26,04:30:18
22.814,108.334124,0,163.534468503937,39839.1877314815,2009-01-26,04:30:20
22.814015,108.334135,0,167.363346456693,39839.1877893518,2009-01-26,04:30:25
22.814015,108.334135,0,167.363346456693,39839.1878240741,2009-01-26,04:30:28
22.814023,108.334136,0,171.06780839895,39839.1878472222,2009-01-26,04:30:30
22.814073,108.33412,0,173.927992125984,39839.1879050926,2009-01-26,04:30:35
22.814147,108.334099,0,173.989730971129,39839.187962963,2009-01-26,04:30:40
22.814254,108.334097,0,181.685984251968,39839.1880208333,2009-01-26,04:30:45
22.814363,108.334085,0,207.530856299213,39839.1880787037,2009-01-26,04:30:50
22.814405,108.334086,0,236.018274278215,39839.1881365741,2009-01-26,04:30:55
22.814444,108.334095,0,249.30500984252,39839.1881944444,2009-01-26,04:31:00
22.814451,108.334122,0,256.952624671916,39839.1882523148,2009-01-26,04:31:05
22.81442,108.334167,0,271.512227690289,39839.1883101852,2009-01-26,04:31:10
22.814364,108.334195,0,276.762746062992,39839.1883680556,2009-01-26,04:31:15
22.814344,108.334203,0,291.580692257218,39839.1884259259,2009-01-26,04:31:20
22.814313,108.334183,0,268.55030839895,39839.1884837963,2009-01-26,04:31:25
22.81429,108.334195,0,257.348362860892,39839.1885416667,2009-01-26,04:31:30
22.814251,108.3342,0,252.920912073491,39839.188599537,2009-01-26,04:31:35
22.81415,108.334171,0,239.300088582677,39839.1886574074,2009-01-26,04:31:40
22.814073,108.334156,0,218.506686351706,39839.1887152778,2009-01-26,04:31:45
22.814019,108.334128,0,194.024878608924,39839.1887731481,2009-01-26,04:31:50
22.813992,108.33411,0,174.173484251969,39839.1888310185,2009-01-26,04:31:55
22.813974,108.334094,0,156.531522309711,39839.1888888889,2009-01-26,04:32:00
22.813974,108.334094,0,156.531522309711,39839.1889236111,2009-01-26,04:32:03
22.81398,108.334092,0,155.800810367454,39839.1889467593,2009-01-26,04:32:05
22.813952,108.334073,0,155.202434383202,39839.1890046296,2009-01-26,04:32:10
22.813868,108.334027,0,150.99687992126,39839.1890625,2009-01-26,04:32:15
22.813792,108.334008,0,139.520698818898,39839.1891203704,2009-01-26,04:32:20
22.813758,108.334008,0,130.948057742782,39839.1891782407,2009-01-26,04:32:25
22.813735,108.334006,0,117.118651574803,39839.1892361111,2009-01-26,04:32:30
22.813769,108.334007,0,112.976702755906,39839.1892939815,2009-01-26,04:32:35
22.81377,108.334009,0,111.168087270341,39839.1893518518,2009-01-26,04:32:40
22.81377,108.334009,0,111.168087270341,39839.1893865741,2009-01-26,04:32:43
22.813769,108.334002,0,110.701614173228,39839.1894097222,2009-01-26,04:32:45
22.813799,108.334001,0,112.611377952756,39839.1894675926,2009-01-26,04:32:50
22.813799,108.334001,0,112.611377952756,39839.1895023148,2009-01-26,04:32:53
22.813798,108.334005,0,115.366181102362,39839.189525463,2009-01-26,04:32:55
22.813788,108.334006,0,118.924901574803,39839.1895833333,2009-01-26,04:33:00
22.813745,108.334025,0,120.227995406824,39839.1896412037,2009-01-26,04:33:05
22.813682,108.334043,0,120.453221784777,39839.1896990741,2009-01-26,04:33:10
22.813683,108.334078,0,122.420193569554,39839.1897569444,2009-01-26,04:33:15
22.813719,108.334088,0,119.709166666667,39839.1898148148,2009-01-26,04:33:20
22.813946,108.334134,0,118.975853018373,39839.1898726852,2009-01-26,04:33:25
22.814264,108.334178,0,126.756771653543,39839.1899305556,2009-01-26,04:33:30
22.814547,108.334207,0,149.71562992126,39839.1899884259,2009-01-26,04:33:35
22.814609,108.334184,0,186.825449475066,39839.1900462963,2009-01-26,04:33:40
22.814508,108.334108,0,194.569035433071,39839.1901041667,2009-01-26,04:33:45
22.814323,108.334075,0,201.108963254593,39839.190162037,2009-01-26,04:33:50
22.81423,108.334067,0,191.52407152231,39839.1902199074,2009-01-26,04:33:55
22.814224,108.334062,0,188.004776902887,39839.1902777778,2009-01-26,04:34:00
22.814225,108.33407,0,188.008569553806,39839.1903356481,2009-01-26,04:34:05
22.814224,108.334076,0,188.349176509186,39839.1903935185,2009-01-26,04:34:10
22.814225,108.334074,0,188.916085958005,39839.1904513889,2009-01-26,04:34:15
22.814225,108.334074,0,188.916085958005,39839.1904861111,2009-01-26,04:34:18
22.814222,108.33407,0,189.312736220472,39839.1905092593,2009-01-26,04:34:20
22.81422,108.334057,0,189.545961286089,39839.1905671296,2009-01-26,04:34:25
22.814219,108.33405,0,189.718061023622,39839.190625,2009-01-26,04:34:30
22.814218,108.334047,0,189.942713254593,39839.1906828704,2009-01-26,04:34:35
22.814217,108.33405,0,190.119593175853,39839.1907407407,2009-01-26,04:34:40
22.814214,108.334042,0,190.110370734908,39839.1907986111,2009-01-26,04:34:45
22.814214,108.334042,0,190.110370734908,39839.1908333333,2009-01-26,04:34:48
22.814211,108.334041,0,190.037253937008,39839.1908564815,2009-01-26,04:34:50
22.814207,108.334032,0,189.839573490814,39839.1909143519,2009-01-26,04:34:55
22.814084,108.334025,0,188.937536089239,39839.1909722222,2009-01-26,04:35:00
22.813964,108.334043,0,173.157155511811,39839.1910300926,2009-01-26,04:35:05
22.813938,108.334077,0,144.746223753281,39839.191087963,2009-01-26,04:35:10
22.814115,108.333992,0,183.490767716535,39839.198900463,2009-01-26,04:46:25
22.814182,108.333949,0,190.919478346457,39839.1989583333,2009-01-26,04:46:30
22.814154,108.333949,0,200.770820209974,39839.1990162037,2009-01-26,04:46:35
22.814145,108.333945,0,209.90811023622,39839.1990740741,2009-01-26,04:46:40
22.814145,108.333945,0,209.90811023622,39839.1991087963,2009-01-26,04:46:43
22.814146,108.333948,0,215.167847769029,39839.1991319444,2009-01-26,04:46:45
22.814159,108.333947,0,221.600570866142,39839.1991898148,2009-01-26,04:46:50
22.814163,108.33394,0,225.055098425197,39839.1992476852,2009-01-26,04:46:55
22.814163,108.33394,0,225.055098425197,39839.1992824074,2009-01-26,04:46:58
22.814163,108.333936,0,225.338221784777,39839.1993055556,2009-01-26,04:47:00
22.814164,108.333949,0,225.715761154856,39839.1993634259,2009-01-26,04:47:05
22.814164,108.333956,0,226.021089238845,39839.1994212963,2009-01-26,04:47:10
22.814163,108.333955,0,225.958487532808,39839.1994791667,2009-01-26,04:47:15
22.814161,108.333948,0,225.742368766404,39839.199537037,2009-01-26,04:47:20
22.814161,108.333948,0,225.742368766404,39839.1995717593,2009-01-26,04:47:23
22.814161,108.333953,0,225.567431102362,39839.1995949074,2009-01-26,04:47:25
22.81416,108.333992,0,225.923418635171,39839.1996527778,2009-01-26,04:47:30
22.814137,108.334048,0,226.655793963255,39839.1997106481,2009-01-26,04:47:35
22.814135,108.334055,0,226.614793307087,39839.1997685185,2009-01-26,04:47:40
22.814135,108.334055,0,226.614793307087,39839.1998032407,2009-01-26,04:47:43
22.814137,108.33406,0,226.99626312336,39839.1998263889,2009-01-26,04:47:45
22.814136,108.334073,0,228.001302493438,39839.1998842593,2009-01-26,04:47:50
22.814143,108.334055,0,229.40718175853,39839.1999421296,2009-01-26,04:47:55
22.814142,108.334044,0,230.06061351706,39839.2,2009-01-26,04:48:00
22.814146,108.334057,0,227.391676509186,39839.2000578704,2009-01-26,04:48:05
22.81414,108.334035,0,228.200022965879,39839.2001157407,2009-01-26,04:48:10
22.814141,108.334028,0,227.457608267716,39839.2001736111,2009-01-26,04:48:15
22.814141,108.334028,0,227.457608267716,39839.2002083333,2009-01-26,04:48:18
22.814141,108.334027,0,227.40874671916,39839.2002314815,2009-01-26,04:48:20
22.814126,108.334021,0,225.459845800525,39839.2002893519,2009-01-26,04:48:25
22.814086,108.334012,0,227.233254593176,39839.2003472222,2009-01-26,04:48:30
22.814053,108.334034,0,227.681984908136,39839.2004050926,2009-01-26,04:48:35
22.814017,108.334017,0,227.531748687664,39839.200462963,2009-01-26,04:48:40
22.813952,108.334008,0,223.619304461942,39839.2005208333,2009-01-26,04:48:45
22.813912,108.33401,0,211.422011154856,39839.2005787037,2009-01-26,04:48:50
22.813936,108.334022,0,206.406197506562,39839.2006365741,2009-01-26,04:48:55
22.814025,108.334018,0,203.467129265092,39839.2006944444,2009-01-26,04:49:00
22.814163,108.334013,0,204.445659448819,39839.2007523148,2009-01-26,04:49:05
22.814245,108.334006,0,203.727749343832,39839.2008101852,2009-01-26,04:49:10
22.814192,108.333997,0,203.027388451444,39839.2008680556,2009-01-26,04:49:15
22.814064,108.334025,0,196.797477034121,39839.2009259259,2009-01-26,04:49:20
22.813891,108.334065,0,188.318900918635,39839.2009837963,2009-01-26,04:49:25
22.813732,108.334073,0,176.081118766404,39839.2010416667,2009-01-26,04:49:30
22.813684,108.33407,0,162.359448818898,39839.201099537,2009-01-26,04:49:35
22.813634,108.334068,0,152.734107611549,39839.2011574074,2009-01-26,04:49:40
22.813583,108.334108,0,138.157447506562,39839.2012152778,2009-01-26,04:49:45
22.813658,108.334145,0,124.202273622047,39839.2012731481,2009-01-26,04:49:50
22.813787,108.334169,0,123.595666010499,39839.2013310185,2009-01-26,04:49:55
22.813806,108.334188,0,119.985219816273,39839.2013888889,2009-01-26,04:50:00
22.81381,108.334198,0,118.688421916011,39839.2014467593,2009-01-26,04:50:05
22.81382,108.334206,0,118.909471784777,39839.2015046296,2009-01-26,04:50:10
22.813832,108.334212,0,119.677352362205,39839.2015625,2009-01-26,04:50:15
22.813993,108.334198,0,145.905,39839.2016203704,2009-01-26,04:50:20
22.814085,108.334183,0,184.218553149606,39839.2016782407,2009-01-26,04:50:25
22.81411,108.334195,0,206.323270997375,39839.2017361111,2009-01-26,04:50:30
22.814102,108.334215,0,212.717582020997,39839.2017939815,2009-01-26,04:50:35
22.814097,108.334206,0,215.293477690289,39839.2018518519,2009-01-26,04:50:40
22.814084,108.334194,0,218.606433727034,39839.2019097222,2009-01-26,04:50:45
22.814045,108.334169,0,226.328543307087,39839.2019675926,2009-01-26,04:50:50
22.81403,108.33415,0,230.179832677165,39839.202025463,2009-01-26,04:50:55
22.81403,108.33415,0,230.179832677165,39839.2020601852,2009-01-26,04:50:58
22.814034,108.334154,0,232.668999343832,39839.2020833333,2009-01-26,04:51:00
22.814027,108.33417,0,229.78592519685,39839.2021412037,2009-01-26,04:51:05
22.814026,108.334154,0,226.997841207349,39839.2021990741,2009-01-26,04:51:10
22.814026,108.334154,0,226.997841207349,39839.2022337963,2009-01-26,04:51:13
22.814025,108.334146,0,226.77844488189,39839.2022569444,2009-01-26,04:51:15
22.814024,108.334134,0,226.472644356955,39839.2023148148,2009-01-26,04:51:20
22.814024,108.334124,0,226.267142388451,39839.2023726852,2009-01-26,04:51:25
22.814025,108.334116,0,226.14311351706,39839.2024305556,2009-01-26,04:51:30
22.814025,108.334116,0,226.14311351706,39839.2024652778,2009-01-26,04:51:33
22.814026,108.334111,0,226.113024934383,39839.2024884259,2009-01-26,04:51:35
22.814054,108.334113,0,222.682103018373,39839.2025462963,2009-01-26,04:51:40
22.814078,108.334107,0,218.322083333333,39839.2026041667,2009-01-26,04:51:45
22.814105,108.334092,0,217.888149606299,39839.202662037,2009-01-26,04:51:50
22.814088,108.334121,0,215.305744750656,39839.2027199074,2009-01-26,04:51:55
22.814078,108.334121,0,214.86875656168,39839.2027777778,2009-01-26,04:52:00
22.814051,108.334131,0,211.583786089239,39839.2028356481,2009-01-26,04:52:05
22.81405,108.334117,0,211.263792650919,39839.2028935185,2009-01-26,04:52:10
22.814047,108.334104,0,211.197083333333,39839.2029513889,2009-01-26,04:52:15
22.81404,108.334071,0,210.916965223097,39839.2030092593,2009-01-26,04:52:20
22.814058,108.334112,0,210.155377296588,39839.2030671296,2009-01-26,04:52:25
22.814065,108.334161,0,208.770383858268,39839.203125,2009-01-26,04:52:30
22.814065,108.334183,0,209.439543963255,39839.2031828704,2009-01-26,04:52:35
22.814078,108.334185,0,209.97905839895,39839.2032407407,2009-01-26,04:52:40
22.814078,108.334186,0,210.042112860892,39839.2032986111,2009-01-26,04:52:45
22.814078,108.334186,0,210.042112860892,39839.2033333333,2009-01-26,04:52:48
22.814078,108.334179,0,209.974353674541,39839.2033564815,2009-01-26,04:52:50
22.814089,108.334107,0,214.673566272966,39839.2034143518,2009-01-26,04:52:55
22.814046,108.33407,0,218.167240813648,39839.2034722222,2009-01-26,04:53:00
22.814034,108.334043,0,219.642683727034,39839.2035300926,2009-01-26,04:53:05
22.814033,108.334037,0,219.293454724409,39839.203587963,2009-01-26,04:53:10
22.814034,108.334033,0,219.129625984252,39839.2036458333,2009-01-26,04:53:15
22.814032,108.334028,0,218.890357611549,39839.2037037037,2009-01-26,04:53:20
22.814033,108.334026,0,218.670111548556,39839.2037615741,2009-01-26,04:53:25
22.814035,108.334026,0,218.760173884514,39839.2038194444,2009-01-26,04:53:30
22.814035,108.334026,0,218.760173884514,39839.2038541667,2009-01-26,04:53:33
22.814037,108.334028,0,218.987903543307,39839.2038773148,2009-01-26,04:53:35
22.81412,108.33405,0,218.402106299213,39839.2039351852,2009-01-26,04:53:40
22.814159,108.334059,0,216.979206036745,39839.2039930556,2009-01-26,04:53:45
22.814166,108.334067,0,216.640160761155,39839.2040509259,2009-01-26,04:53:50
22.814166,108.33406,0,216.571902887139,39839.2041087963,2009-01-26,04:53:55
22.814166,108.334053,0,216.447450787402,39839.2041666667,2009-01-26,04:54:00
22.814165,108.334048,0,216.361318897638,39839.204224537,2009-01-26,04:54:05
22.814165,108.334048,0,216.361318897638,39839.2042592593,2009-01-26,04:54:08
22.814164,108.334045,0,216.205875984252,39839.2042824074,2009-01-26,04:54:10
22.81413,108.334041,0,216.661338582677,39839.2043402778,2009-01-26,04:54:15
22.814099,108.33403,0,217.901538713911,39839.2043981481,2009-01-26,04:54:20
22.814099,108.33403,0,217.901538713911,39839.2044328704,2009-01-26,04:54:23
22.814102,108.334025,0,219.387244094488,39839.2044560185,2009-01-26,04:54:25
22.814116,108.333993,0,222.168244750656,39839.2045138889,2009-01-26,04:54:30
22.814106,108.334008,0,223.909314304462,39839.2045717593,2009-01-26,04:54:35
22.81401,108.334001,0,226.501729002625,39839.2046296296,2009-01-26,04:54:40
22.8138,108.333998,0,225.186161417323,39839.2046875,2009-01-26,04:54:45
22.813619,108.333971,0,218.673966535433,39839.2047453704,2009-01-26,04:54:50
22.813534,108.333943,0,210.058631889764,39839.2048032407,2009-01-26,04:54:55
22.813599,108.333938,0,194.193208661417,39839.2048611111,2009-01-26,04:55:00
22.813597,108.333929,0,179.712641076115,39839.2049189815,2009-01-26,04:55:05
22.813564,108.333907,0,173.590479002625,39839.2049768518,2009-01-26,04:55:10
22.813535,108.3339,0,168.001332020997,39839.2050347222,2009-01-26,04:55:15
22.813538,108.333913,0,163.332070209974,39839.2050925926,2009-01-26,04:55:20
22.81354,108.33393,0,160.17344488189,39839.205150463,2009-01-26,04:55:25
22.813543,108.333935,0,158.364927821522,39839.2052083333,2009-01-26,04:55:30
22.813543,108.333935,0,158.364927821522,39839.2052430556,2009-01-26,04:55:33
22.813547,108.333932,0,157.846765091864,39839.2052662037,2009-01-26,04:55:35
22.813565,108.333919,0,158.037913385827,39839.2053240741,2009-01-26,04:55:40
22.813861,108.333938,0,161.016105643045,39839.2053819444,2009-01-26,04:55:45
22.813897,108.333961,0,159.070787401575,39839.2054398148,2009-01-26,04:55:50
22.813903,108.333955,0,159.399514435696,39839.2054976852,2009-01-26,04:55:55
22.813904,108.333955,0,159.474872047244,39839.2055555556,2009-01-26,04:56:00
22.813908,108.333956,0,159.613779527559,39839.2056134259,2009-01-26,04:56:05
22.813912,108.333955,0,159.565583989501,39839.2056712963,2009-01-26,04:56:10
22.813915,108.333954,0,159.657171916011,39839.2057291667,2009-01-26,04:56:15
22.813916,108.333953,0,159.795177165354,39839.205787037,2009-01-26,04:56:20
22.813915,108.333954,0,159.666607611549,39839.2058449074,2009-01-26,04:56:25
22.813915,108.333957,0,159.351932414698,39839.2059027778,2009-01-26,04:56:30
22.813915,108.333959,0,159.11374015748,39839.2059606481,2009-01-26,04:56:35
22.813915,108.333959,0,159.11374015748,39839.2059953704,2009-01-26,04:56:38
22.813916,108.333961,0,159.260206692913,39839.2060185185,2009-01-26,04:56:40
22.813917,108.333952,0,159.633540026247,39839.2060763889,2009-01-26,04:56:45
22.813955,108.333947,0,163.038684383202,39839.2061342593,2009-01-26,04:56:50
22.813986,108.333957,0,164.430472440945,39839.2061921296,2009-01-26,04:56:55
22.814074,108.333948,0,167.545433070866,39839.20625,2009-01-26,04:57:00
22.814172,108.333951,0,167.734616141732,39839.2063078704,2009-01-26,04:57:05
22.814238,108.333932,0,172.319773622047,39839.2063657407,2009-01-26,04:57:10
22.81425,108.333922,0,173.962148950131,39839.2064236111,2009-01-26,04:57:15
22.81425,108.333922,0,173.962148950131,39839.2064583333,2009-01-26,04:57:18
22.814251,108.333916,0,174.375580708661,39839.2064814815,2009-01-26,04:57:20
22.81431,108.33387,0,178.326358267717,39839.2065393519,2009-01-26,04:57:25
22.814305,108.33387,0,180.989186351706,39839.2065972222,2009-01-26,04:57:30
22.814304,108.33387,0,181.815180446194,39839.2066550926,2009-01-26,04:57:35
22.81431,108.333878,0,185.872962598425,39839.206712963,2009-01-26,04:57:40
22.81431,108.333878,0,185.872962598425,39839.2067476852,2009-01-26,04:57:43
22.814304,108.333883,0,188.753572834646,39839.2067708333,2009-01-26,04:57:45
22.814247,108.333948,0,193.940022965879,39839.2068287037,2009-01-26,04:57:50
22.814183,108.334005,0,195.539816272966,39839.2068865741,2009-01-26,04:57:55
22.814173,108.334037,0,201.105770997375,39839.2069444444,2009-01-26,04:58:00
22.814183,108.334042,0,202.263146325459,39839.2070023148,2009-01-26,04:58:05
22.814188,108.334045,0,202.656394356955,39839.2070601852,2009-01-26,04:58:10
22.814415,108.333915,0,251.263520341207,39839.2105902778,2009-01-26,05:03:15
22.814421,108.333894,0,251.068254593176,39839.2106481481,2009-01-26,05:03:20
22.81438,108.333941,0,249.209593175853,39839.2107060185,2009-01-26,05:03:25
22.814363,108.333967,0,250.017362204724,39839.2107638889,2009-01-26,05:03:30
22.81432,108.334009,0,249.145364173228,39839.2108217593,2009-01-26,05:03:35
22.814274,108.334006,0,250.855469160105,39839.2108796296,2009-01-26,05:03:40
22.814274,108.333966,0,252.745544619423,39839.2109375,2009-01-26,05:03:45
22.814276,108.333932,0,254.562834645669,39839.2109953704,2009-01-26,05:03:50
22.81427,108.333948,0,255.118218503937,39839.2110532407,2009-01-26,05:03:55
22.814282,108.333971,0,255.563316929134,39839.2111111111,2009-01-26,05:04:00
22.814297,108.333992,0,255.777103018373,39839.2111689815,2009-01-26,05:04:05
22.814281,108.333995,0,255.219091207349,39839.2112268518,2009-01-26,05:04:10
22.814281,108.333988,0,255.274885170604,39839.2112847222,2009-01-26,05:04:15
22.814282,108.333992,0,255.184399606299,39839.2113425926,2009-01-26,05:04:20
22.814282,108.333999,0,255.128028215223,39839.211400463,2009-01-26,05:04:25
22.814283,108.334002,0,255.041446850394,39839.2114583333,2009-01-26,05:04:30
22.814283,108.333997,0,255.032585301837,39839.2115162037,2009-01-26,05:04:35
22.814283,108.333997,0,255.032585301837,39839.2115509259,2009-01-26,05:04:38
22.814285,108.333991,0,254.981473097113,39839.2115740741,2009-01-26,05:04:40
22.81434,108.333998,0,255.991919291339,39839.2116319444,2009-01-26,05:04:45
22.814359,108.334004,0,258.435200131234,39839.2116898148,2009-01-26,05:04:50
22.814364,108.334012,0,260.057624671916,39839.2117476852,2009-01-26,05:04:55
22.814365,108.334015,0,260.423927165354,39839.2118055556,2009-01-26,05:05:00
22.814366,108.334012,0,260.333064304462,39839.2118634259,2009-01-26,05:05:05
22.814366,108.33401,0,260.037650918635,39839.2119212963,2009-01-26,05:05:10
22.814366,108.33401,0,260.037650918635,39839.2119560185,2009-01-26,05:05:13
22.814366,108.334008,0,259.689422572178,39839.2119791667,2009-01-26,05:05:15
22.814374,108.334019,0,262.881925853018,39839.212037037,2009-01-26,05:05:20
22.814374,108.334019,0,262.881925853018,39839.2120717593,2009-01-26,05:05:23
22.814367,108.334014,0,264.568405511811,39839.2120949074,2009-01-26,05:05:25
22.814377,108.333998,0,266.457306430446,39839.2121527778,2009-01-26,05:05:30
22.814396,108.334014,0,271.227979002625,39839.2122106481,2009-01-26,05:05:35
22.814395,108.334003,0,271.190059055118,39839.2122685185,2009-01-26,05:05:40
22.814406,108.333996,0,274.869288057743,39839.2123263889,2009-01-26,05:05:45
22.814406,108.333996,0,274.869288057743,39839.2123611111,2009-01-26,05:05:48
22.814406,108.333999,0,274.87779855643,39839.2123842593,2009-01-26,05:05:50
22.814405,108.334009,0,274.754196194226,39839.2124421296,2009-01-26,05:05:55
22.814405,108.334009,0,274.754196194226,39839.2124768518,2009-01-26,05:05:58
22.814403,108.334006,0,275.145902230971,39839.2125,2009-01-26,05:06:00
22.814383,108.334007,0,274.985682414698,39839.2125578704,2009-01-26,05:06:05
22.814386,108.334011,0,276.43311351706,39839.2126157407,2009-01-26,05:06:10
22.814386,108.334011,0,276.43311351706,39839.212650463,2009-01-26,05:06:13
22.814385,108.334008,0,277.902322834646,39839.2126736111,2009-01-26,05:06:15
22.814408,108.334024,0,279.429954068241,39839.2127314815,2009-01-26,05:06:20
22.814391,108.334035,0,280.710029527559,39839.2127893518,2009-01-26,05:06:25
22.81437,108.334039,0,282.058290682415,39839.2128472222,2009-01-26,05:06:30
22.814349,108.33404,0,283.291784776903,39839.2129050926,2009-01-26,05:06:35
22.814349,108.33404,0,283.291784776903,39839.2129398148,2009-01-26,05:06:38
22.814349,108.334036,0,282.914268372703,39839.212962963,2009-01-26,05:06:40
22.814351,108.334046,0,283.013467847769,39839.2130208333,2009-01-26,05:06:45
22.814352,108.334051,0,283.036669947507,39839.2130787037,2009-01-26,05:06:50
22.814353,108.334051,0,282.940101706037,39839.2131365741,2009-01-26,05:06:55
22.814353,108.334051,0,282.940101706037,39839.2131712963,2009-01-26,05:06:58
22.814353,108.334049,0,282.67595144357,39839.2131944444,2009-01-26,05:07:00
22.814353,108.334039,0,282.203845144357,39839.2132523148,2009-01-26,05:07:05
22.814353,108.334039,0,282.203845144357,39839.213287037,2009-01-26,05:07:08
22.814354,108.334036,0,281.669412729659,39839.2133101852,2009-01-26,05:07:10
22.814356,108.334046,0,281.252073490814,39839.2133680556,2009-01-26,05:07:15
22.814358,108.334052,0,280.654137139108,39839.2134259259,2009-01-26,05:07:20
22.81436,108.334059,0,280.541847112861,39839.2134837963,2009-01-26,05:07:25
22.81436,108.334059,0,280.541847112861,39839.2135185185,2009-01-26,05:07:28
22.814361,108.334063,0,280.627854330709,39839.2135416667,2009-01-26,05:07:30
22.814354,108.334085,0,280.111919291339,39839.213599537,2009-01-26,05:07:35
22.814355,108.334106,0,279.152460629921,39839.2136574074,2009-01-26,05:07:40
22.814347,108.334101,0,278.869438976378,39839.2137152778,2009-01-26,05:07:45
22.814347,108.334101,0,278.869438976378,39839.21375,2009-01-26,05:07:48
22.814345,108.334098,0,278.126797900262,39839.2137731481,2009-01-26,05:07:50
22.814315,108.334095,0,276.432539370079,39839.2138310185,2009-01-26,05:07:55
22.814307,108.334083,0,275.043251312336,39839.2138888889,2009-01-26,05:08:00
22.81431,108.334046,0,273.428313648294,39839.2139467593,2009-01-26,05:08:05
22.814331,108.334012,0,270.261040026247,39839.2140046296,2009-01-26,05:08:10
22.814256,108.333762,0,210.539924540682,39839.2166666667,2009-01-26,05:12:00
22.814395,108.333471,0,180.38969816273,39839.216724537,2009-01-26,05:12:05
22.814477,108.33322,0,164.789553805774,39839.2167824074,2009-01-26,05:12:10
22.814469,108.33311,0,141.676128608924,39839.2168402778,2009-01-26,05:12:15
22.814419,108.333338,0,131.600997375328,39839.2168981481,2009-01-26,05:12:20
22.814447,108.333399,0,122.366026902887,39839.2169560185,2009-01-26,05:12:25
22.814452,108.333459,0,106.275200131234,39839.2170138889,2009-01-26,05:12:30
22.814428,108.33369,0,107.41467847769,39839.2170717593,2009-01-26,05:12:35
22.81448,108.333761,0,119.737427821522,39839.2171296296,2009-01-26,05:12:40
22.81449,108.333769,0,120.290695538058,39839.2171875,2009-01-26,05:12:45
22.814482,108.333802,0,125.601135170604,39839.2172453704,2009-01-26,05:12:50
22.814464,108.333819,0,128.191676509186,39839.2173032407,2009-01-26,05:12:55
22.814442,108.333857,0,125.272142388451,39839.2173611111,2009-01-26,05:13:00
22.814417,108.333884,0,138.055282152231,39839.2174189815,2009-01-26,05:13:05
22.814388,108.333883,0,151.207703412073,39839.2174768519,2009-01-26,05:13:10
22.814369,108.333891,0,164.711282808399,39839.2175347222,2009-01-26,05:13:15
22.814416,108.333866,0,165.919107611549,39839.2175925926,2009-01-26,05:13:20
22.814416,108.333868,0,164.674261811024,39839.217650463,2009-01-26,05:13:25
22.814411,108.33387,0,164.218185695538,39839.2177083333,2009-01-26,05:13:30
22.814411,108.33387,0,164.218185695538,39839.2177430556,2009-01-26,05:13:33
22.814417,108.333876,0,165.1256167979,39839.2177662037,2009-01-26,05:13:35
22.814433,108.333891,0,166.537844488189,39839.2178240741,2009-01-26,05:13:40
22.814448,108.333929,0,169.812375328084,39839.2178819444,2009-01-26,05:13:45
22.814458,108.33397,0,175.056771653543,39839.2179398148,2009-01-26,05:13:50
22.814477,108.333989,0,181.072552493438,39839.2179976852,2009-01-26,05:13:55
22.814479,108.333966,0,186.945597112861,39839.2180555556,2009-01-26,05:14:00
22.814479,108.333966,0,186.945597112861,39839.2180902778,2009-01-26,05:14:03
22.814473,108.333971,0,193.544347112861,39839.2181134259,2009-01-26,05:14:05
22.814485,108.333966,0,199.364488188976,39839.2181712963,2009-01-26,05:14:10
22.81449,108.333939,0,205.533221784777,39839.2182291667,2009-01-26,05:14:15
22.814471,108.333944,0,209.557890419947,39839.218287037,2009-01-26,05:14:20
22.814469,108.33394,0,211.096410761155,39839.2183449074,2009-01-26,05:14:25
22.814468,108.333933,0,211.632119422572,39839.2184027778,2009-01-26,05:14:30
22.814467,108.333935,0,211.724232283465,39839.2184606481,2009-01-26,05:14:35
22.814467,108.333935,0,211.724232283465,39839.2184953704,2009-01-26,05:14:38
22.814468,108.333935,0,211.786361548556,39839.2185185185,2009-01-26,05:14:40
22.814468,108.333945,0,212.271856955381,39839.2185763889,2009-01-26,05:14:45
22.814467,108.33395,0,212.414232283465,39839.2186342593,2009-01-26,05:14:50
22.814467,108.33395,0,212.414232283465,39839.2186689815,2009-01-26,05:14:53
22.814465,108.33395,0,212.215488845144,39839.2186921296,2009-01-26,05:14:55
22.814466,108.333901,0,211.176433727034,39839.21875,2009-01-26,05:15:00
22.814465,108.333806,0,210.274799868766,39839.2188078704,2009-01-26,05:15:05
22.814473,108.333767,0,212.376712598425,39839.2188657407,2009-01-26,05:15:10
22.814473,108.333767,0,212.376712598425,39839.218900463,2009-01-26,05:15:13
22.814478,108.33376,0,212.924412729659,39839.2189236111,2009-01-26,05:15:15
22.814467,108.333759,0,213.191089238845,39839.2189814815,2009-01-26,05:15:20
22.814444,108.333756,0,214.003717191601,39839.2190393518,2009-01-26,05:15:25
22.814442,108.333778,0,214.678772965879,39839.2190972222,2009-01-26,05:15:30
22.814474,108.333796,0,215.873694225722,39839.2191550926,2009-01-26,05:15:35
22.814498,108.333793,0,218.114002624672,39839.219212963,2009-01-26,05:15:40
22.814503,108.333817,0,218.833789370079,39839.2192708333,2009-01-26,05:15:45
22.814487,108.333789,0,199.706423884514,39839.2193287037,2009-01-26,05:15:50
22.814459,108.333773,0,173.988654855643,39839.2193865741,2009-01-26,05:15:55
22.814476,108.333786,0,179.440820209974,39839.2194444444,2009-01-26,05:16:00
22.814498,108.33379,0,175.507473753281,39839.2195023148,2009-01-26,05:16:05
22.814527,108.333781,0,174.300538057743,39839.2195601852,2009-01-26,05:16:10
22.814527,108.333796,0,176.692696850394,39839.2196180556,2009-01-26,05:16:15
22.814509,108.333845,0,180.567280183727,39839.2196759259,2009-01-26,05:16:20
22.814497,108.333858,0,183.496138451444,39839.2197337963,2009-01-26,05:16:25
22.814483,108.333886,0,187.863841863517,39839.2197916667,2009-01-26,05:16:30
22.814463,108.33393,0,191.196958661417,39839.219849537,2009-01-26,05:16:35
22.814429,108.33399,0,195.700741469816,39839.2199074074,2009-01-26,05:16:40
22.814434,108.334026,0,199.813556430446,39839.2199652778,2009-01-26,05:16:45
22.814454,108.334038,0,204.237877296588,39839.2200231481,2009-01-26,05:16:50
22.814472,108.334029,0,205.706135170604,39839.2200810185,2009-01-26,05:16:55
22.81441,108.334037,0,205.961637139108,39839.2201388889,2009-01-26,05:17:00
22.814209,108.33406,0,198.236961942257,39839.2201967593,2009-01-26,05:17:05
22.81406,108.334057,0,170.534402887139,39839.2202546296,2009-01-26,05:17:10
22.814052,108.334022,0,154.054872047244,39839.2203125,2009-01-26,05:17:15
22.814066,108.334014,0,145.015377296588,39839.2203703704,2009-01-26,05:17:20
22.814071,108.334024,0,143.472716535433,39839.2204282407,2009-01-26,05:17:25
22.814077,108.334041,0,143.501453412073,39839.2204861111,2009-01-26,05:17:30
22.814081,108.334051,0,144.046984908136,39839.2205439815,2009-01-26,05:17:35
22.814085,108.334055,0,144.664658792651,39839.2206018518,2009-01-26,05:17:40
22.814088,108.334057,0,145.24657480315,39839.2206597222,2009-01-26,05:17:45
22.814091,108.334063,0,145.683277559055,39839.2207175926,2009-01-26,05:17:50
22.814091,108.334063,0,145.683277559055,39839.2207523148,2009-01-26,05:17:53
22.814093,108.334069,0,146.11530839895,39839.220775463,2009-01-26,05:17:55
22.814104,108.334084,0,146.675898950131,39839.2208333333,2009-01-26,05:18:00
22.814126,108.334107,0,147.955262467192,39839.2208912037,2009-01-26,05:18:05
22.814129,108.334123,0,149.641138451444,39839.2209490741,2009-01-26,05:18:10
22.814129,108.334123,0,149.641138451444,39839.2209837963,2009-01-26,05:18:13
22.81413,108.334128,0,151.234435695538,39839.2210069444,2009-01-26,05:18:15
22.814186,108.334045,0,152.266781496063,39839.2210648148,2009-01-26,05:18:20
22.814174,108.333994,0,147.979291338583,39839.2211226852,2009-01-26,05:18:25
22.814204,108.33397,0,149.761486220472,39839.2211805556,2009-01-26,05:18:30
22.814245,108.33398,0,148.539957349081,39839.2212384259,2009-01-26,05:18:35
22.814308,108.333952,0,147.932834645669,39839.2212962963,2009-01-26,05:18:40
22.814313,108.333941,0,149.075741469816,39839.2213541667,2009-01-26,05:18:45
22.814309,108.333941,0,148.942539370079,39839.221412037,2009-01-26,05:18:50
22.81431,108.333947,0,148.448507217848,39839.2214699074,2009-01-26,05:18:55
22.814311,108.333945,0,148.345718503937,39839.2215277778,2009-01-26,05:19:00
22.814311,108.333945,0,148.345718503937,39839.2215625,2009-01-26,05:19:03
22.814313,108.333942,0,148.390659448819,39839.2215856481,2009-01-26,05:19:05
22.814322,108.333922,0,147.837427821522,39839.2216435185,2009-01-26,05:19:10
22.814347,108.333887,0,145.195449475066,39839.2217013889,2009-01-26,05:19:15
22.814381,108.333868,0,143.270567585302,39839.2217592593,2009-01-26,05:19:20
22.814448,108.333824,0,140.540682414698,39839.2218171296,2009-01-26,05:19:25
22.814484,108.333744,0,142.119563648294,39839.221875,2009-01-26,05:19:30
22.814389,108.333687,0,132.867634514436,39839.2219328704,2009-01-26,05:19:35
22.814045,108.333773,0,120.89375,39839.2219907407,2009-01-26,05:19:40
22.813593,108.333845,0,108.494219160105,39839.2220486111,2009-01-26,05:19:45
22.813195,108.333926,0,92.6561122047244,39839.2221064815,2009-01-26,05:19:50
22.813142,108.333969,0,77.3685695538058,39839.2221643519,2009-01-26,05:19:55
22.813176,108.333944,0,57.527250656168,39839.2222222222,2009-01-26,05:20:00
22.813351,108.333913,0,45.2510958005249,39839.2222800926,2009-01-26,05:20:05
22.81348,108.333869,0,15.8352723097113,39839.222337963,2009-01-26,05:20:10
22.813563,108.333856,0,13.0464927821522,39839.2223958333,2009-01-26,05:20:15
22.813598,108.333877,0,21.4925065616798,39839.2224537037,2009-01-26,05:20:20
22.81361,108.333883,0,33.2153510498688,39839.2225115741,2009-01-26,05:20:25
22.813601,108.333877,0,36.0264238845144,39839.2225694444,2009-01-26,05:20:30
22.813602,108.333842,0,36.3972769028871,39839.2226273148,2009-01-26,05:20:35
22.813594,108.333875,0,43.3040485564304,39839.2226851852,2009-01-26,05:20:40
22.813734,108.333878,0,56.0761745406824,39839.2227430556,2009-01-26,05:20:45
22.813853,108.333884,0,69.2602034120735,39839.2228009259,2009-01-26,05:20:50
22.814016,108.333883,0,87.1603379265092,39839.2228587963,2009-01-26,05:20:55
22.814041,108.333919,0,115.753159448819,39839.2229166667,2009-01-26,05:21:00
22.814217,108.333891,0,136.105108267717,39839.222974537,2009-01-26,05:21:05
22.814332,108.333859,0,150.533687664042,39839.2230324074,2009-01-26,05:21:10
22.814415,108.333805,0,167.010774278215,39839.2230902778,2009-01-26,05:21:15
22.814415,108.333805,0,167.010774278215,39839.223125,2009-01-26,05:21:18
22.814415,108.333799,0,176.434265091863,39839.2231481481,2009-01-26,05:21:20
22.814419,108.333786,0,187.803992782152,39839.2232060185,2009-01-26,05:21:25
22.814438,108.333798,0,202.52219160105,39839.2232638889,2009-01-26,05:21:30
22.814462,108.333794,0,214.821646981627,39839.2233217593,2009-01-26,05:21:35
22.814486,108.333767,0,223.127148950131,39839.2233796296,2009-01-26,05:21:40
22.8145,108.333706,0,218.977089895013,39839.2234375,2009-01-26,05:21:45
22.81453,108.333588,0,185.069261811024,39839.2234953704,2009-01-26,05:21:50
22.814529,108.333534,0,166.433664698163,39839.2235532407,2009-01-26,05:21:55
22.814524,108.333488,0,157.146902887139,39839.2236111111,2009-01-26,05:22:00
22.814528,108.333498,0,159.52936351706,39839.2236689815,2009-01-26,05:22:05
22.814537,108.333508,0,162.961463254593,39839.2237268519,2009-01-26,05:22:10
22.814539,108.333522,0,162.301925853018,39839.2237847222,2009-01-26,05:22:15
22.814539,108.33354,0,162.062693569554,39839.2238425926,2009-01-26,05:22:20
22.814536,108.333525,0,161.425223097113,39839.223900463,2009-01-26,05:22:25
22.814528,108.333486,0,159.315751312336,39839.2239583333,2009-01-26,05:22:30
22.814534,108.333453,0,155.905449475066,39839.2240162037,2009-01-26,05:22:35
22.814539,108.33342,0,151.516220472441,39839.2240740741,2009-01-26,05:22:40
22.814543,108.333404,0,146.831840551181,39839.2241319444,2009-01-26,05:22:45
22.814543,108.333412,0,144.663671259843,39839.2241898148,2009-01-26,05:22:50
22.814543,108.333412,0,144.663671259843,39839.224224537,2009-01-26,05:22:53
22.814542,108.333411,0,143.490377296588,39839.2242476852,2009-01-26,05:22:55
22.814542,108.333401,0,143.035439632546,39839.2243055556,2009-01-26,05:23:00
22.814542,108.333401,0,143.035439632546,39839.2243402778,2009-01-26,05:23:03
22.814542,108.333402,0,142.73688648294,39839.2243634259,2009-01-26,05:23:05
22.814541,108.333565,0,153.263408792651,39839.2244212963,2009-01-26,05:23:10
22.814509,108.33379,0,192.010784120735,39839.2244791667,2009-01-26,05:23:15
22.814518,108.333943,0,236.270209973753,39839.224537037,2009-01-26,05:23:20
22.814521,108.334047,0,269.914160104987,39839.2245949074,2009-01-26,05:23:25
22.814464,108.334181,0,304.076627296588,39839.2246527778,2009-01-26,05:23:30
22.814439,108.334254,0,334.699009186352,39839.2247106481,2009-01-26,05:23:35
22.81445,108.33421,0,336.269094488189,39839.2247685185,2009-01-26,05:23:40
22.814473,108.334213,0,366.374288057743,39839.2248263889,2009-01-26,05:23:45
22.814456,108.334228,0,382.842965879265,39839.2248842593,2009-01-26,05:23:50
22.814385,108.33428,0,395.965200131234,39839.2249421296,2009-01-26,05:23:55
22.814373,108.334292,0,403.602680446194,39839.225,2009-01-26,05:24:00
22.814388,108.334315,0,407.821023622047,39839.2250578704,2009-01-26,05:24:05
22.814389,108.334319,0,407.899019028871,39839.2251157407,2009-01-26,05:24:10
22.814389,108.334319,0,407.899019028871,39839.225150463,2009-01-26,05:24:13
22.814388,108.334321,0,407.75188976378,39839.2251736111,2009-01-26,05:24:15
22.814386,108.33431,0,407.414648950131,39839.2252314815,2009-01-26,05:24:20
22.814365,108.334313,0,408.445718503937,39839.2252893519,2009-01-26,05:24:25
22.814358,108.334301,0,409.311584645669,39839.2253472222,2009-01-26,05:24:30
22.814322,108.334292,0,410.316371391076,39839.2254050926,2009-01-26,05:24:35
22.814254,108.33433,0,412.175360892388,39839.225462963,2009-01-26,05:24:40
22.814234,108.334329,0,412.969189632546,39839.2255208333,2009-01-26,05:24:45
22.814234,108.334339,0,415.964753937008,39839.2255787037,2009-01-26,05:24:50
22.814233,108.334331,0,415.869760498688,39839.2256365741,2009-01-26,05:24:55
22.814232,108.334331,0,415.78655839895,39839.2256944444,2009-01-26,05:25:00
22.814232,108.334331,0,415.78655839895,39839.2257291667,2009-01-26,05:25:03
22.814235,108.334325,0,415.686135170604,39839.2257523148,2009-01-26,05:25:05
22.814256,108.334309,0,416.036341863517,39839.2258101852,2009-01-26,05:25:10
22.814268,108.334288,0,413.747447506562,39839.2258680556,2009-01-26,05:25:15
22.814308,108.334295,0,411.904501312336,39839.2259259259,2009-01-26,05:25:20
22.814385,108.334256,0,412.426145013123,39839.2259837963,2009-01-26,05:25:25
22.814377,108.334302,0,420.967411417323,39839.2260416667,2009-01-26,05:25:30
22.814418,108.334333,0,438.316975065617,39839.226099537,2009-01-26,05:25:35
22.814478,108.334344,0,454.215101706037,39839.2261574074,2009-01-26,05:25:40
22.814531,108.33433,0,468.470807086614,39839.2262152778,2009-01-26,05:25:45
22.814544,108.334331,0,458.754540682415,39839.2262731481,2009-01-26,05:25:50
22.814502,108.334326,0,458.593845144357,39839.2263310185,2009-01-26,05:25:55
22.814532,108.334277,0,457.914557086614,39839.2263888889,2009-01-26,05:26:00
22.814553,108.334285,0,457.905695538058,39839.2264467593,2009-01-26,05:26:05
22.814545,108.334305,0,463.556354986877,39839.2265046296,2009-01-26,05:26:10
22.814483,108.334311,0,463.440462598425,39839.2265625,2009-01-26,05:26:15
22.814424,108.334317,0,448.261020341207,39839.2266203704,2009-01-26,05:26:20
22.81435,108.334278,0,419.612293307087,39839.2266782407,2009-01-26,05:26:25
22.814392,108.334254,0,393.584143700787,39839.2267361111,2009-01-26,05:26:30
22.814431,108.334186,0,373.598809055118,39839.2267939815,2009-01-26,05:26:35
22.814482,108.334192,0,373.521791338583,39839.2268518518,2009-01-26,05:26:40
22.814489,108.334114,0,360.917470472441,39839.2269097222,2009-01-26,05:26:45
22.814467,108.334044,0,351.820118110236,39839.2269675926,2009-01-26,05:26:50
22.814434,108.333994,0,335.929924540682,39839.227025463,2009-01-26,05:26:55
22.814426,108.333942,0,323.144107611549,39839.2270833333,2009-01-26,05:27:00
22.814418,108.333902,0,307.095446194226,39839.2271412037,2009-01-26,05:27:05
22.814437,108.333808,0,285.801601049869,39839.2271990741,2009-01-26,05:27:10
22.814486,108.333734,0,268.082257217848,39839.2272569444,2009-01-26,05:27:15
22.814464,108.33375,0,257.269117454068,39839.2273148148,2009-01-26,05:27:20
22.814441,108.333793,0,258.248923884514,39839.2273726852,2009-01-26,05:27:25
22.814465,108.333783,0,267.633051181102,39839.2274305556,2009-01-26,05:27:30
22.8145,108.333802,0,278.547142388451,39839.2274884259,2009-01-26,05:27:35
22.8145,108.333802,0,278.547142388451,39839.2275231481,2009-01-26,05:27:38
22.814495,108.333799,0,289.75344160105,39839.2275462963,2009-01-26,05:27:40
22.814456,108.333784,0,300.228415354331,39839.2276041667,2009-01-26,05:27:45
22.814503,108.333762,0,315.446929133858,39839.227662037,2009-01-26,05:27:50
22.814493,108.33373,0,309.73156496063,39839.2277199074,2009-01-26,05:27:55
22.814491,108.333706,0,302.370026246719,39839.2277777778,2009-01-26,05:28:00
22.814563,108.333643,0,296.200905511811,39839.2278356481,2009-01-26,05:28:05
22.814644,108.333596,0,288.197050524934,39839.2278935185,2009-01-26,05:28:10
22.81465,108.333564,0,272.519645669291,39839.2279513889,2009-01-26,05:28:15
22.814602,108.33353,0,260.73748687664,39839.2280092593,2009-01-26,05:28:20
22.814601,108.333495,0,251.743585958005,39839.2280671296,2009-01-26,05:28:25
22.814659,108.333468,0,248.896131889764,39839.228125,2009-01-26,05:28:30
22.814659,108.33349,0,245.087290026247,39839.2281828704,2009-01-26,05:28:35
22.814662,108.333544,0,240.922736220472,39839.2282407407,2009-01-26,05:28:40
22.814624,108.333651,0,239.314530839895,39839.2282986111,2009-01-26,05:28:45
22.814517,108.333771,0,251.612450787402,39839.2283564815,2009-01-26,05:28:50
22.814459,108.333849,0,263.322568897638,39839.2284143518,2009-01-26,05:28:55
22.814451,108.333874,0,277.354724409449,39839.2284722222,2009-01-26,05:29:00
22.814438,108.333917,0,290.781532152231,39839.2285300926,2009-01-26,05:29:05
22.814389,108.333997,0,306.396833989501,39839.228587963,2009-01-26,05:29:10
22.814349,108.334081,0,315.747024278215,39839.2286458333,2009-01-26,05:29:15
22.814312,108.334086,0,324.382132545932,39839.2287037037,2009-01-26,05:29:20
22.814258,108.334113,0,331.872053805774,39839.2287615741,2009-01-26,05:29:25
22.814258,108.334186,0,347.745150918635,39839.2288194444,2009-01-26,05:29:30
22.814212,108.334228,0,347.521099081365,39839.2288773148,2009-01-26,05:29:35
22.814187,108.334222,0,336.646358267716,39839.2289351852,2009-01-26,05:29:40
22.814174,108.33424,0,330.530652887139,39839.2289930556,2009-01-26,05:29:45
22.814174,108.33424,0,330.530652887139,39839.2290277778,2009-01-26,05:29:48
22.814169,108.334248,0,327.89187664042,39839.2290509259,2009-01-26,05:29:50
22.814176,108.334205,0,324.932109580052,39839.2291087963,2009-01-26,05:29:55
22.814189,108.334168,0,331.150016404199,39839.2291666667,2009-01-26,05:30:00
22.814262,108.334147,0,348.577926509186,39839.229224537,2009-01-26,05:30:05
22.814312,108.334153,0,358.11907480315,39839.2292824074,2009-01-26,05:30:10
22.814328,108.334141,0,366.410659448819,39839.2293402778,2009-01-26,05:30:15
22.814369,108.334103,0,369.630672572178,39839.2293981481,2009-01-26,05:30:20
22.814455,108.334041,0,375.134599737533,39839.2294560185,2009-01-26,05:30:25
22.814464,108.33402,0,380.655173884514,39839.2295138889,2009-01-26,05:30:30
22.814481,108.334013,0,387.237404855643,39839.2295717593,2009-01-26,05:30:35
22.814481,108.334013,0,387.237404855643,39839.2296064815,2009-01-26,05:30:38
22.814489,108.334008,0,389.666167979003,39839.2296296296,2009-01-26,05:30:40
22.814431,108.334023,0,384.261315616798,39839.2296875,2009-01-26,05:30:45
22.814452,108.333982,0,369.618359580052,39839.2297453704,2009-01-26,05:30:50
22.814527,108.333896,0,364.833841863517,39839.2298032407,2009-01-26,05:30:55
22.81453,108.333886,0,361.221768372703,39839.2298611111,2009-01-26,05:31:00
22.814412,108.333975,0,360.930059055118,39839.2299189815,2009-01-26,05:31:05
22.814436,108.334008,0,359.672385170604,39839.2299768519,2009-01-26,05:31:10
22.814402,108.334103,0,364.382211286089,39839.2300347222,2009-01-26,05:31:15
22.814347,108.334192,0,371.727155511811,39839.2300925926,2009-01-26,05:31:20
22.81433,108.334206,0,373.449625984252,39839.230150463,2009-01-26,05:31:25
22.81434,108.334208,0,373.205498687664,39839.2302083333,2009-01-26,05:31:30
22.814424,108.334144,0,369.780282152231,39839.2302662037,2009-01-26,05:31:35
22.814475,108.33414,0,366.599215879265,39839.2303240741,2009-01-26,05:31:40
22.814507,108.334142,0,359.903996062992,39839.2303819444,2009-01-26,05:31:45
22.814506,108.334177,0,360.046748687664,39839.2304398148,2009-01-26,05:31:50
22.814504,108.334208,0,361.536305774278,39839.2304976852,2009-01-26,05:31:55
22.814527,108.334241,0,361.9849835958,39839.2305555556,2009-01-26,05:32:00
22.814571,108.334209,0,364.271450131234,39839.2306134259,2009-01-26,05:32:05
22.81453,108.334275,0,374.770679133858,39839.2306712963,2009-01-26,05:32:10
22.814549,108.334265,0,378.889950787402,39839.2307291667,2009-01-26,05:32:15
22.814575,108.334212,0,382.828923884514,39839.230787037,2009-01-26,05:32:20
22.814602,108.334202,0,389.580439632546,39839.2308449074,2009-01-26,05:32:25
22.814613,108.33418,0,397.483996062992,39839.2309027778,2009-01-26,05:32:30
22.814623,108.33417,0,399.521479658793,39839.2309606481,2009-01-26,05:32:35
22.81465,108.334139,0,403.286791338583,39839.2310185185,2009-01-26,05:32:40
22.814681,108.33414,0,407.904176509186,39839.2310763889,2009-01-26,05:32:45
22.814716,108.334088,0,407.046646981627,39839.2311342593,2009-01-26,05:32:50
22.814701,108.33413,0,413.882890419948,39839.2311921296,2009-01-26,05:32:55
22.814647,108.334228,0,436.600662729659,39839.23125,2009-01-26,05:33:00
22.814669,108.334228,0,444.981981627297,39839.2313078704,2009-01-26,05:33:05
22.814703,108.334203,0,451.995068897638,39839.2313657407,2009-01-26,05:33:10
22.814714,108.334173,0,452.667247375328,39839.2314236111,2009-01-26,05:33:15
22.814789,108.334061,0,457.308812335958,39839.2314814815,2009-01-26,05:33:20
22.814843,108.333972,0,457.379648950131,39839.2315393519,2009-01-26,05:33:25
22.814825,108.333982,0,464.761437007874,39839.2315972222,2009-01-26,05:33:30
22.814778,108.334016,0,472.824416010499,39839.2316550926,2009-01-26,05:33:35
22.814778,108.334016,0,472.824416010499,39839.2316898148,2009-01-26,05:33:38
22.814779,108.334014,0,472.201348425197,39839.231712963,2009-01-26,05:33:40
22.814792,108.334008,0,477.392542650919,39839.2317708333,2009-01-26,05:33:45
22.814718,108.334107,0,485.798543307087,39839.2318287037,2009-01-26,05:33:50
22.814711,108.334138,0,491.911669947507,39839.2318865741,2009-01-26,05:33:55
22.814724,108.334125,0,493.375072178478,39839.2319444444,2009-01-26,05:34:00
22.814734,108.334122,0,493.203910761155,39839.2320023148,2009-01-26,05:34:05
22.814754,108.334116,0,493.655816929134,39839.2320601852,2009-01-26,05:34:10
22.814754,108.334126,0,493.740721784777,39839.2321180556,2009-01-26,05:34:15
22.814767,108.334139,0,495.655380577428,39839.2321759259,2009-01-26,05:34:20
22.814773,108.334129,0,496.234895013123,39839.2322337963,2009-01-26,05:34:25
22.814782,108.334172,0,497.930380577428,39839.2322916667,2009-01-26,05:34:30
22.814778,108.334203,0,495.82313648294,39839.232349537,2009-01-26,05:34:35
22.814747,108.334275,0,494.549819553806,39839.2324074074,2009-01-26,05:34:40
22.814719,108.334284,0,489.394019028871,39839.2324652778,2009-01-26,05:34:45
22.8147,108.334292,0,492.236669947507,39839.2325231481,2009-01-26,05:34:50
22.8147,108.334292,0,492.236669947507,39839.2325578704,2009-01-26,05:34:53
22.814697,108.334297,0,492.307959317585,39839.2325810185,2009-01-26,05:34:55
22.814735,108.334243,0,490.86998687664,39839.2326388889,2009-01-26,05:35:00
22.814722,108.334358,0,502.999422572178,39839.2326967593,2009-01-26,05:35:05
22.814607,108.334424,0,515.160249343832,39839.2327546296,2009-01-26,05:35:10
22.814523,108.334454,0,516.545354330709,39839.2328125,2009-01-26,05:35:15
22.81455,108.334457,0,510.658454724409,39839.2328703704,2009-01-26,05:35:20
22.814572,108.334455,0,514.866584645669,39839.2329282407,2009-01-26,05:35:25
22.814517,108.334423,0,509.701374671916,39839.2329861111,2009-01-26,05:35:30
22.814418,108.33439,0,490.754947506562,39839.2330439815,2009-01-26,05:35:35
22.814311,108.334364,0,467.442089895013,39839.2331018519,2009-01-26,05:35:40
22.814262,108.33434,0,444.081325459318,39839.2331597222,2009-01-26,05:35:45
22.814219,108.334316,0,427.866407480315,39839.2332175926,2009-01-26,05:35:50
22.814201,108.334284,0,404.237437664042,39839.233275463,2009-01-26,05:35:55
22.814195,108.334246,0,386.283077427821,39839.2333333333,2009-01-26,05:36:00
22.814212,108.334209,0,374.043382545932,39839.2333912037,2009-01-26,05:36:05
22.814267,108.334162,0,364.312749343832,39839.2334490741,2009-01-26,05:36:10
22.814359,108.334108,0,357.79029527559,39839.2335069444,2009-01-26,05:36:15
22.814476,108.334036,0,357.265698818898,39839.2335648148,2009-01-26,05:36:20
22.814468,108.334027,0,356.002942913386,39839.2336226852,2009-01-26,05:36:25
22.814421,108.334022,0,347.883471128609,39839.2336805556,2009-01-26,05:36:30
22.814383,108.334001,0,335.226233595801,39839.2337384259,2009-01-26,05:36:35
22.814343,108.333946,0,314.750695538058,39839.2337962963,2009-01-26,05:36:40
22.814403,108.333853,0,287.470255905512,39839.2338541667,2009-01-26,05:36:45
22.81438,108.333845,0,269.049947506562,39839.233912037,2009-01-26,05:36:50
22.814357,108.333812,0,254.578651574803,39839.2339699074,2009-01-26,05:36:55
22.814368,108.333802,0,247.916725721785,39839.2340277778,2009-01-26,05:37:00
22.814434,108.333719,0,249.395770997375,39839.2340856481,2009-01-26,05:37:05
22.814515,108.333598,0,248.378343175853,39839.2341435185,2009-01-26,05:37:10
22.814511,108.333544,0,243.981204068241,39839.2342013889,2009-01-26,05:37:15
22.814511,108.333544,0,243.981204068241,39839.2342361111,2009-01-26,05:37:18
22.814506,108.333547,0,246.727910104987,39839.2342592593,2009-01-26,05:37:20
22.814556,108.333589,0,255.398812335958,39839.2343171296,2009-01-26,05:37:25
22.814564,108.333626,0,258.931414041995,39839.234375,2009-01-26,05:37:30
22.814545,108.333658,0,268.376066272966,39839.2344328704,2009-01-26,05:37:35
22.814517,108.333707,0,270.511496062992,39839.2344907407,2009-01-26,05:37:40
22.814517,108.333707,0,270.511496062992,39839.234525463,2009-01-26,05:37:43
22.814518,108.333711,0,270.964429133858,39839.2345486111,2009-01-26,05:37:45
22.814535,108.333743,0,269.874812992126,39839.2346064815,2009-01-26,05:37:50
22.814492,108.333791,0,264.7131332021,39839.2346643518,2009-01-26,05:37:55
22.81449,108.333834,0,264.782791994751,39839.2347222222,2009-01-26,05:38:00
22.814506,108.333837,0,269.020334645669,39839.2347800926,2009-01-26,05:38:05
22.814555,108.333832,0,274.58438648294,39839.234837963,2009-01-26,05:38:10
22.814665,108.333811,0,284.961840551181,39839.2348958333,2009-01-26,05:38:15
22.814683,108.333831,0,285.858343175853,39839.2349537037,2009-01-26,05:38:20
22.814683,108.333831,0,285.858343175853,39839.2349884259,2009-01-26,05:38:23
22.814684,108.333833,0,286.352828083989,39839.2350115741,2009-01-26,05:38:25
22.814698,108.333826,0,287.291007217848,39839.2350694444,2009-01-26,05:38:30
22.814817,108.333794,0,292.626978346457,39839.2351273148,2009-01-26,05:38:35
22.814846,108.333804,0,291.691427165354,39839.2351851852,2009-01-26,05:38:40
22.81487,108.333856,0,295.008887795276,39839.2352430556,2009-01-26,05:38:45
22.814924,108.333814,0,298.019445538058,39839.2353009259,2009-01-26,05:38:50
22.814925,108.333807,0,297.831512467192,39839.2353587963,2009-01-26,05:38:55
22.814925,108.333807,0,297.831512467192,39839.2353935185,2009-01-26,05:38:58
22.814929,108.333814,0,300.675190288714,39839.2354166667,2009-01-26,05:39:00
22.814903,108.333825,0,301.928956692913,39839.235474537,2009-01-26,05:39:05
22.814884,108.333851,0,305.095232939633,39839.2355324074,2009-01-26,05:39:10
22.814889,108.333867,0,309.602355643045,39839.2355902778,2009-01-26,05:39:15
22.814889,108.333867,0,309.602355643045,39839.235625,2009-01-26,05:39:18
22.814889,108.333865,0,310.695452755905,39839.2356481481,2009-01-26,05:39:20
22.814909,108.333872,0,317.031830708661,39839.2357060185,2009-01-26,05:39:25
22.814914,108.333907,0,323.40375,39839.2357638889,2009-01-26,05:39:30
22.814932,108.333947,0,329.062870734908,39839.2358217593,2009-01-26,05:39:35
22.814907,108.33403,0,333.494901574803,39839.2358796296,2009-01-26,05:39:40
22.814909,108.334102,0,339.038503937008,39839.2359375,2009-01-26,05:39:45
22.814904,108.334161,0,343.663799212598,39839.2359953704,2009-01-26,05:39:50
22.814894,108.334208,0,349.100118110236,39839.2360532407,2009-01-26,05:39:55
22.814886,108.334229,0,353.940278871391,39839.2361111111,2009-01-26,05:40:00
22.814886,108.334229,0,353.940278871391,39839.2361458333,2009-01-26,05:40:03
22.814888,108.334232,0,360.567112860892,39839.2361689815,2009-01-26,05:40:05
22.814895,108.334246,0,367.039606299213,39839.2362268518,2009-01-26,05:40:10
22.814904,108.334249,0,377.864163385827,39839.2362847222,2009-01-26,05:40:15
22.814957,108.334272,0,397.38374671916,39839.2363425926,2009-01-26,05:40:20
22.814976,108.334266,0,429.980160761155,39839.236400463,2009-01-26,05:40:25
22.814992,108.334262,0,468.224101049869,39839.2364583333,2009-01-26,05:40:30
22.815007,108.33424,0,495.078671259843,39839.2365162037,2009-01-26,05:40:35
22.814943,108.334238,0,471.639557086614,39839.2365740741,2009-01-26,05:40:40
22.814955,108.334242,0,481.380803805774,39839.2366319444,2009-01-26,05:40:45
22.814982,108.334254,0,490.734019028871,39839.2366898148,2009-01-26,05:40:50
22.815012,108.334264,0,496.776161417323,39839.2367476852,2009-01-26,05:40:55
22.815025,108.334275,0,501.596394356955,39839.2368055556,2009-01-26,05:41:00
22.815025,108.334287,0,503.812073490814,39839.2368634259,2009-01-26,05:41:05
22.81501,108.334291,0,505.381958661417,39839.2369212963,2009-01-26,05:41:10
22.814855,108.334212,0,494.743507217848,39839.2369791667,2009-01-26,05:41:15
22.814791,108.334182,0,488.447956036745,39839.237037037,2009-01-26,05:41:20
22.814755,108.334175,0,481.136200787402,39839.2370949074,2009-01-26,05:41:25
22.814746,108.33416,0,480.437690288714,39839.2371527778,2009-01-26,05:41:30
22.814745,108.334157,0,480.579917979003,39839.2372106481,2009-01-26,05:41:35
22.814745,108.334157,0,480.579917979003,39839.2372453704,2009-01-26,05:41:38
22.814744,108.334158,0,480.51218503937,39839.2372685185,2009-01-26,05:41:40
22.814719,108.33418,0,475.153884514436,39839.2373263889,2009-01-26,05:41:45
22.814717,108.334191,0,469.12000656168,39839.2373842593,2009-01-26,05:41:50
22.814691,108.334216,0,463.46374015748,39839.2374421296,2009-01-26,05:41:55
22.814674,108.334233,0,461.51844488189,39839.2375,2009-01-26,05:42:00
22.814674,108.334232,0,461.436896325459,39839.2375578704,2009-01-26,05:42:05
22.814675,108.334238,0,461.318198818898,39839.2376157407,2009-01-26,05:42:10
22.814675,108.334238,0,461.318198818898,39839.237650463,2009-01-26,05:42:13
22.814672,108.334244,0,457.433513779528,39839.2376736111,2009-01-26,05:42:15
22.814631,108.334253,0,452.683166010499,39839.2377314815,2009-01-26,05:42:20
22.814685,108.334233,0,449.810679133858,39839.2377893519,2009-01-26,05:42:25
22.814735,108.33424,0,447.877296587926,39839.2378472222,2009-01-26,05:42:30
22.814755,108.334217,0,442.714189632546,39839.2379050926,2009-01-26,05:42:35
22.814756,108.334187,0,437.321049868766,39839.237962963,2009-01-26,05:42:40
22.814731,108.334167,0,415.756522309711,39839.2380208333,2009-01-26,05:42:45
22.814619,108.334162,0,386.132969160105,39839.2380787037,2009-01-26,05:42:50
22.814619,108.334162,0,386.132969160105,39839.2381134259,2009-01-26,05:42:53
22.814612,108.334165,0,360.489291338583,39839.2381365741,2009-01-26,05:42:55
22.81465,108.33417,0,336.724127296588,39839.2381944444,2009-01-26,05:43:00
22.814759,108.334184,0,340.01375328084,39839.2382523148,2009-01-26,05:43:05
22.814769,108.334181,0,341.667440944882,39839.2383101852,2009-01-26,05:43:10
22.814788,108.334182,0,339.360774278215,39839.2383680556,2009-01-26,05:43:15
22.814788,108.334182,0,339.360774278215,39839.2384027778,2009-01-26,05:43:18
22.814784,108.334189,0,339.65250984252,39839.2384259259,2009-01-26,05:43:20
22.814771,108.334232,0,339.716489501312,39839.2384837963,2009-01-26,05:43:25
22.814826,108.33425,0,346.345101706037,39839.2385416667,2009-01-26,05:43:30
22.814859,108.334254,0,363.753287401575,39839.238599537,2009-01-26,05:43:35
22.814887,108.334238,0,362.928946850394,39839.2386574074,2009-01-26,05:43:40
22.8149,108.334193,0,370.746171259843,39839.2387152778,2009-01-26,05:43:45
22.814858,108.334185,0,384.682857611549,39839.2387731481,2009-01-26,05:43:50
22.814858,108.334185,0,384.682857611549,39839.2388078704,2009-01-26,05:43:53
22.81485,108.334181,0,394.505977690289,39839.2388310185,2009-01-26,05:43:55
22.814889,108.334178,0,400.178362860892,39839.2388888889,2009-01-26,05:44:00
22.814927,108.334156,0,410.884396325459,39839.2389467593,2009-01-26,05:44:05
22.814927,108.334156,0,410.884396325459,39839.2389814815,2009-01-26,05:44:08
22.814929,108.334156,0,424.390479002625,39839.2390046296,2009-01-26,05:44:10
22.814954,108.334124,0,427.613595800525,39839.2390625,2009-01-26,05:44:15
22.814979,108.334121,0,431.762155511811,39839.2391203704,2009-01-26,05:44:20
22.814968,108.334147,0,439.323464566929,39839.2391782407,2009-01-26,05:44:25
22.814953,108.334162,0,443.346719160105,39839.2392361111,2009-01-26,05:44:30
22.814955,108.334189,0,447.449822834646,39839.2392939815,2009-01-26,05:44:35
22.814917,108.334191,0,448.982860892388,39839.2393518519,2009-01-26,05:44:40
22.814917,108.334191,0,448.982860892388,39839.2393865741,2009-01-26,05:44:43
22.814915,108.334191,0,450.150498687664,39839.2394097222,2009-01-26,05:44:45
22.814927,108.334194,0,445.590531496063,39839.2394675926,2009-01-26,05:44:50
22.814915,108.334193,0,437.485803805774,39839.239525463,2009-01-26,05:44:55
22.814847,108.334192,0,432.22842847769,39839.2395833333,2009-01-26,05:45:00
22.814692,108.334218,0,420.831295931758,39839.2396412037,2009-01-26,05:45:05
22.814611,108.334238,0,391.37031824147,39839.2396990741,2009-01-26,05:45:10
22.814632,108.334223,0,385.814350393701,39839.2397569444,2009-01-26,05:45:15
22.814589,108.334191,0,375.052874015748,39839.2398148148,2009-01-26,05:45:20
22.814426,108.334168,0,361.66248687664,39839.2398726852,2009-01-26,05:45:25
22.814328,108.334159,0,335.278149606299,39839.2399305556,2009-01-26,05:45:30
22.814338,108.334183,0,323.275344488189,39839.2399884259,2009-01-26,05:45:35
22.814355,108.334211,0,312.727956036745,39839.2400462963,2009-01-26,05:45:40
22.814422,108.334204,0,301.809110892388,39839.2401041667,2009-01-26,05:45:45
22.814401,108.334174,0,298.409625984252,39839.240162037,2009-01-26,05:45:50
22.814327,108.334141,0,291.822913385827,39839.2402199074,2009-01-26,05:45:55
22.814194,108.334118,0,282.408346456693,39839.2402777778,2009-01-26,05:46:00
22.814051,108.334114,0,260.528904199475,39839.2403356481,2009-01-26,05:46:05
22.813948,108.334124,0,242.522457349081,39839.2403935185,2009-01-26,05:46:10
22.813923,108.334112,0,230.780374015748,39839.2404513889,2009-01-26,05:46:15
22.813924,108.334076,0,217.192969160105,39839.2405092593,2009-01-26,05:46:20
22.813851,108.334062,0,195.867309711286,39839.2405671296,2009-01-26,05:46:25
22.813881,108.334065,0,197.631279527559,39839.240625,2009-01-26,05:46:30
22.813925,108.334066,0,192.306922572178,39839.2406828704,2009-01-26,05:46:35
22.814002,108.334085,0,207.323651574803,39839.2407407407,2009-01-26,05:46:40
22.814146,108.3341,0,213.581646981627,39839.2407986111,2009-01-26,05:46:45
22.814348,108.334131,0,246.19593175853,39839.2408564815,2009-01-26,05:46:50
22.814577,108.334151,0,292.088090551181,39839.2409143519,2009-01-26,05:46:55
22.814642,108.334148,0,348.641427165354,39839.2409722222,2009-01-26,05:47:00
22.814635,108.334122,0,380.66343503937,39839.2410300926,2009-01-26,05:47:05
22.814526,108.334136,0,382.134268372703,39839.241087963,2009-01-26,05:47:10
22.814405,108.334134,0,355.09842847769,39839.2411458333,2009-01-26,05:47:15
22.814365,108.33414,0,325.878172572178,39839.2412037037,2009-01-26,05:47:20
22.8141,108.33415,0,277.123887795276,39839.2435763889,2009-01-26,05:50:45
22.814057,108.334137,0,248.227007874016,39839.2436342593,2009-01-26,05:50:50
22.814029,108.334113,0,220.011013779528,39839.2436921296,2009-01-26,05:50:55
22.81406,108.334098,0,210.626758530184,39839.24375,2009-01-26,05:51:00
22.814086,108.33411,0,206.098782808399,39839.2438078704,2009-01-26,05:51:05
22.814136,108.334096,0,194.406335301837,39839.2438657407,2009-01-26,05:51:10
22.81417,108.334093,0,192.529872047244,39839.2439236111,2009-01-26,05:51:15
22.814174,108.334053,0,191.360770997375,39839.2439814815,2009-01-26,05:51:20
22.814152,108.334034,0,181.967654199475,39839.2440393518,2009-01-26,05:51:25
22.814152,108.334034,0,181.967654199475,39839.2440740741,2009-01-26,05:51:28
22.814153,108.334036,0,184.472152230971,39839.2440972222,2009-01-26,05:51:30
22.814139,108.334036,0,185.069950787402,39839.2441550926,2009-01-26,05:51:35
22.814073,108.334044,0,179.698861548556,39839.244212963,2009-01-26,05:51:40
22.814078,108.334031,0,169.929343832021,39839.2442708333,2009-01-26,05:51:45
22.814109,108.334021,0,163.271371391076,39839.2443287037,2009-01-26,05:51:50
22.814127,108.334032,0,160.531509186352,39839.2443865741,2009-01-26,05:51:55
22.814154,108.334032,0,158.495075459318,39839.2444444444,2009-01-26,05:52:00
22.814154,108.334026,0,157.949580052493,39839.2445023148,2009-01-26,05:52:05
22.814154,108.334026,0,157.949580052493,39839.244537037,2009-01-26,05:52:08
22.814147,108.334033,0,157.61344160105,39839.2445601852,2009-01-26,05:52:10
22.814054,108.334053,0,158.671669947507,39839.2446180556,2009-01-26,05:52:15
22.81385,108.334068,0,148.288270997375,39839.2446759259,2009-01-26,05:52:20
22.813627,108.334076,0,123.127214566929,39839.2447337963,2009-01-26,05:52:25
22.813454,108.334056,0,88.0870800524934,39839.2447916667,2009-01-26,05:52:30
22.813309,108.334045,0,59.279530839895,39839.244849537,2009-01-26,05:52:35
22.813258,108.334025,0,47.6264665354331,39839.2449074074,2009-01-26,05:52:40
22.813385,108.334038,0,57.0458825459318,39839.2449652778,2009-01-26,05:52:45
22.813628,108.334057,0,87.2592158792651,39839.2450231481,2009-01-26,05:52:50
22.813733,108.334057,0,93.0502230971129,39839.2450810185,2009-01-26,05:52:55
22.813952,108.33407,0,130.139773622047,39839.2451388889,2009-01-26,05:53:00
22.814121,108.334085,0,172.433152887139,39839.2451967593,2009-01-26,05:53:05
22.814268,108.334107,0,215.539757217848,39839.2452546296,2009-01-26,05:53:10
22.814384,108.334146,0,265.278254593176,39839.2453125,2009-01-26,05:53:15
22.814436,108.334183,0,297.043792650919,39839.2453703704,2009-01-26,05:53:20
22.814436,108.334183,0,297.043792650919,39839.2454050926,2009-01-26,05:53:23
22.814443,108.334191,0,305.461909448819,39839.2454282407,2009-01-26,05:53:25
22.814392,108.334193,0,307.029963910761,39839.2454861111,2009-01-26,05:53:30
22.814398,108.334189,0,300.928500656168,39839.2455439815,2009-01-26,05:53:35
22.814398,108.334189,0,300.928500656168,39839.2455787037,2009-01-26,05:53:38
22.8144,108.334181,0,301.781502624672,39839.2456018519,2009-01-26,05:53:40
22.814326,108.334169,0,292.873608923884,39839.2456597222,2009-01-26,05:53:45
22.814321,108.334157,0,275.187355643045,39839.2457175926,2009-01-26,05:53:50
22.81436,108.334136,0,261.724350393701,39839.245775463,2009-01-26,05:53:55
22.814424,108.334131,0,267.597483595801,39839.2458333333,2009-01-26,05:54:00
22.814431,108.33412,0,267.062949475066,39839.2458912037,2009-01-26,05:54:05
22.814418,108.334112,0,259.099543963255,39839.2459490741,2009-01-26,05:54:10
22.814438,108.334121,0,264.207834645669,39839.2460069444,2009-01-26,05:54:15
22.814469,108.334108,0,269.493667979003,39839.2460648148,2009-01-26,05:54:20
22.814491,108.334096,0,270.521210629921,39839.2461226852,2009-01-26,05:54:25
22.814498,108.334086,0,276.060531496063,39839.2461805556,2009-01-26,05:54:30
22.814477,108.334094,0,277.307916666667,39839.2462384259,2009-01-26,05:54:35
22.814476,108.33409,0,278.917847769029,39839.2462962963,2009-01-26,05:54:40
22.814475,108.334092,0,279.539337270341,39839.2463541667,2009-01-26,05:54:45
22.814475,108.334092,0,279.539337270341,39839.2463888889,2009-01-26,05:54:48
22.814474,108.33409,0,279.739311023622,39839.246412037,2009-01-26,05:54:50
22.814459,108.334168,0,281.508812335958,39839.2464699074,2009-01-26,05:54:55
22.814361,108.334202,0,269.36030511811,39839.2465277778,2009-01-26,05:55:00
22.81437,108.3342,0,262.629616141732,39839.2465856481,2009-01-26,05:55:05
22.814395,108.334196,0,268.378822178478,39839.2466435185,2009-01-26,05:55:10
22.814428,108.334173,0,270.187322834646,39839.2467013889,2009-01-26,05:55:15
22.814446,108.334166,0,273.904599737533,39839.2467592593,2009-01-26,05:55:20
22.81443,108.33417,0,279.631302493438,39839.2468171296,2009-01-26,05:55:25
22.814421,108.334178,0,285.547135826772,39839.246875,2009-01-26,05:55:30
22.814393,108.33418,0,288.739041994751,39839.2469328704,2009-01-26,05:55:35
22.814383,108.334197,0,290.52469160105,39839.2469907407,2009-01-26,05:55:40
22.814301,108.334208,0,283.733077427822,39839.2470486111,2009-01-26,05:55:45
22.814199,108.334181,0,258.069826115486,39839.2471064815,2009-01-26,05:55:50
22.814162,108.334202,0,238.212050524934,39839.2471643519,2009-01-26,05:55:55
22.814164,108.334187,0,219.443215223097,39839.2472222222,2009-01-26,05:56:00
22.814221,108.334154,0,219.40594160105,39839.2472800926,2009-01-26,05:56:05
22.814334,108.334133,0,211.420334645669,39839.247337963,2009-01-26,05:56:10
22.814421,108.334125,0,218.808182414698,39839.2473958333,2009-01-26,05:56:15
22.81444,108.334134,0,236.575085301837,39839.2474537037,2009-01-26,05:56:20
22.814438,108.334173,0,268.953802493438,39839.2475115741,2009-01-26,05:56:25
22.814438,108.334173,0,268.953802493438,39839.2475462963,2009-01-26,05:56:28
22.814445,108.33417,0,272.077575459318,39839.2475694444,2009-01-26,05:56:30
22.814451,108.334156,0,263.091384514436,39839.2476273148,2009-01-26,05:56:35
22.814466,108.334131,0,267.033562992126,39839.2476851852,2009-01-26,05:56:40
22.814406,108.334108,0,270.468369422572,39839.2477430556,2009-01-26,05:56:45
22.814229,108.334089,0,265.310367454068,39839.2478009259,2009-01-26,05:56:50
22.81397,108.334047,0,243.624340551181,39839.2478587963,2009-01-26,05:56:55
22.813688,108.333985,0,216.404520997375,39839.2479166667,2009-01-26,05:57:00
22.813433,108.333932,0,180.26469488189,39839.247974537,2009-01-26,05:57:05
22.813218,108.333905,0,153.911683070866,39839.2480324074,2009-01-26,05:57:10
22.813154,108.333905,0,133.434917979003,39839.2480902778,2009-01-26,05:57:15
22.813075,108.333915,0,111.468471128609,39839.2481481481,2009-01-26,05:57:20
22.813286,108.333938,0,120.637322834646,39839.2482060185,2009-01-26,05:57:25
22.813482,108.333971,0,124.784117454068,39839.2482638889,2009-01-26,05:57:30
22.813765,108.334002,0,150.419796587927,39839.2483217593,2009-01-26,05:57:35
22.813952,108.334033,0,182.119291338583,39839.2483796296,2009-01-26,05:57:40
22.814076,108.33404,0,222.518674540682,39839.2484375,2009-01-26,05:57:45
22.813896,108.334124,0,238.975288713911,39839.255150463,2009-01-26,06:07:25
22.813784,108.334136,0,208.734251968504,39839.2552083333,2009-01-26,06:07:30
22.813722,108.334134,0,191.383914041995,39839.2552662037,2009-01-26,06:07:35
22.813711,108.334107,0,171.950206692913,39839.2553240741,2009-01-26,06:07:40
22.813814,108.334104,0,171.747519685039,39839.2553819444,2009-01-26,06:07:45
22.813874,108.334087,0,165.936929133858,39839.2554398148,2009-01-26,06:07:50
22.813949,108.334085,0,177.681328740157,39839.2554976852,2009-01-26,06:07:55
22.813995,108.334104,0,186.224120734908,39839.2555555556,2009-01-26,06:08:00
22.813998,108.334123,0,185.975052493438,39839.2556134259,2009-01-26,06:08:05
22.813981,108.334119,0,182.640183727034,39839.2556712963,2009-01-26,06:08:10
22.814027,108.334131,0,185.004632545932,39839.2557291667,2009-01-26,06:08:15
22.814032,108.334136,0,183.305666010499,39839.255787037,2009-01-26,06:08:20
22.814033,108.334134,0,181.757732939633,39839.2558449074,2009-01-26,06:08:25
22.814032,108.334132,0,181.272637795276,39839.2559027778,2009-01-26,06:08:30
22.814031,108.334132,0,180.820531496063,39839.2559606481,2009-01-26,06:08:35
22.814029,108.334131,0,180.413904199475,39839.2560185185,2009-01-26,06:08:40
22.814028,108.33413,0,180.061145013123,39839.2560763889,2009-01-26,06:08:45
22.814028,108.33413,0,180.061145013123,39839.2561111111,2009-01-26,06:08:48
22.814022,108.334131,0,179.910583989501,39839.2561342593,2009-01-26,06:08:50
22.813999,108.334138,0,184.785662729659,39839.2561921296,2009-01-26,06:08:55
22.814039,108.334137,0,189.118822178478,39839.25625,2009-01-26,06:09:00
22.814067,108.334166,0,192.751358267717,39839.2563078704,2009-01-26,06:09:05
22.814087,108.334176,0,194.538008530184,39839.2563657407,2009-01-26,06:09:10
22.814147,108.334175,0,203.475839895013,39839.2564236111,2009-01-26,06:09:15
22.814178,108.334178,0,227.29468175853,39839.2564814815,2009-01-26,06:09:20
22.814221,108.334161,0,250.032755905512,39839.2565393519,2009-01-26,06:09:25
22.814295,108.33415,0,269.879868766404,39839.2565972222,2009-01-26,06:09:30
22.814357,108.334132,0,287.554107611549,39839.2566550926,2009-01-26,06:09:35
22.814392,108.334113,0,297.105718503937,39839.256712963,2009-01-26,06:09:40
22.814408,108.334102,0,290.532148950131,39839.2567708333,2009-01-26,06:09:45
22.814391,108.334074,0,280.826824146982,39839.2568287037,2009-01-26,06:09:50
22.814363,108.334061,0,261.479524278215,39839.2568865741,2009-01-26,06:09:55
22.814363,108.334061,0,261.479524278215,39839.2569212963,2009-01-26,06:09:58
22.814355,108.33406,0,256.179022309711,39839.2569444444,2009-01-26,06:10:00
22.814276,108.334049,0,236.602368766404,39839.2570023148,2009-01-26,06:10:05
22.814231,108.333994,0,192.785,39839.2570601852,2009-01-26,06:10:10
22.814186,108.333979,0,178.032034120735,39839.2571180556,2009-01-26,06:10:15
22.814186,108.333979,0,178.032034120735,39839.2571527778,2009-01-26,06:10:18
22.814179,108.333985,0,162.819350393701,39839.2571759259,2009-01-26,06:10:20
22.814171,108.333972,0,149.193412073491,39839.2572337963,2009-01-26,06:10:25
22.814169,108.333978,0,144.559753937008,39839.2572916667,2009-01-26,06:10:30
22.814169,108.333978,0,144.559753937008,39839.2573263889,2009-01-26,06:10:33
22.814169,108.333978,0,145.666666666667,39839.257349537,2009-01-26,06:10:35
22.814166,108.333969,0,144.718812335958,39839.2574074074,2009-01-26,06:10:40
22.814166,108.333982,0,140.038674540682,39839.2574652778,2009-01-26,06:10:45
22.814166,108.333982,0,140.038674540682,39839.2575,2009-01-26,06:10:48
22.81416,108.333982,0,139.538809055118,39839.2575231481,2009-01-26,06:10:50
22.814171,108.333985,0,142.24188976378,39839.2575810185,2009-01-26,06:10:55
22.814171,108.333985,0,142.24188976378,39839.2576157407,2009-01-26,06:10:58
22.814177,108.333987,0,140.525150918635,39839.2576388889,2009-01-26,06:11:00
22.814242,108.333993,0,148.350183727034,39839.2576967593,2009-01-26,06:11:05
22.814322,108.333999,0,176.328572834646,39839.2577546296,2009-01-26,06:11:10
22.814348,108.334018,0,226.456125328084,39839.2578125,2009-01-26,06:11:15
22.81437,108.334052,0,268.995255905512,39839.2578703704,2009-01-26,06:11:20
22.814375,108.334077,0,276.121706036745,39839.2579282407,2009-01-26,06:11:25
22.814349,108.334108,0,266.666161417323,39839.2579861111,2009-01-26,06:11:30
22.81434,108.334139,0,280.049642388451,39839.2580439815,2009-01-26,06:11:35
22.814344,108.334158,0,288.230341207349,39839.2581018518,2009-01-26,06:11:40
22.814308,108.334134,0,291.150787401575,39839.2581597222,2009-01-26,06:11:45
22.814177,108.334115,0,282.698477690289,39839.2582175926,2009-01-26,06:11:50
22.814042,108.334127,0,255.948090551181,39839.258275463,2009-01-26,06:11:55
22.813958,108.334103,0,234.912588582677,39839.2583333333,2009-01-26,06:12:00
22.813875,108.334082,0,219.135961286089,39839.2583912037,2009-01-26,06:12:05
22.813774,108.334088,0,194.420590551181,39839.2584490741,2009-01-26,06:12:10
22.813802,108.334097,0,203.378894356955,39839.2585069444,2009-01-26,06:12:15
22.813897,108.3341,0,214.526735564304,39839.2585648148,2009-01-26,06:12:20
22.813929,108.334093,0,211.846108923885,39839.2586226852,2009-01-26,06:12:25
22.813894,108.334106,0,218.717395013123,39839.2586805556,2009-01-26,06:12:30
22.813903,108.334111,0,225.688228346457,39839.2587384259,2009-01-26,06:12:35
22.813912,108.334084,0,229.254744094488,39839.2587962963,2009-01-26,06:12:40
22.813883,108.334084,0,228.981509186352,39839.2588541667,2009-01-26,06:12:45
22.813971,108.334078,0,233.646128608924,39839.258912037,2009-01-26,06:12:50
22.81405,108.33409,0,242.504035433071,39839.2589699074,2009-01-26,06:12:55
22.814132,108.334103,0,246.028248031496,39839.2590277778,2009-01-26,06:13:00
22.814192,108.334103,0,260.988595800525,39839.2590856481,2009-01-26,06:13:05
22.81418,108.33409,0,263.369278215223,39839.2591435185,2009-01-26,06:13:10
22.814152,108.334098,0,266.607716535433,39839.2592013889,2009-01-26,06:13:15
22.814185,108.334089,0,271.896902887139,39839.2592592593,2009-01-26,06:13:20
22.814185,108.334089,0,271.896902887139,39839.2592939815,2009-01-26,06:13:23
22.814185,108.334088,0,274.399160104987,39839.2593171296,2009-01-26,06:13:25
22.814127,108.334087,0,276.887322834646,39839.259375,2009-01-26,06:13:30
22.814078,108.334084,0,277.489140419947,39839.2594328704,2009-01-26,06:13:35
22.814125,108.334068,0,273.068769685039,39839.2594907407,2009-01-26,06:13:40
22.814217,108.334048,0,268.729576771654,39839.2595486111,2009-01-26,06:13:45
22.814217,108.334048,0,268.729576771654,39839.2595833333,2009-01-26,06:13:48
22.81422,108.334056,0,257.653615485564,39839.2596064815,2009-01-26,06:13:50
22.814196,108.33407,0,251.515531496063,39839.2596643518,2009-01-26,06:13:55
22.814171,108.334097,0,251.063375984252,39839.2597222222,2009-01-26,06:14:00
22.814171,108.334097,0,251.063375984252,39839.2597569444,2009-01-26,06:14:03
22.814178,108.334099,0,247.854573490814,39839.2597800926,2009-01-26,06:14:05
22.814193,108.334093,0,244.581092519685,39839.259837963,2009-01-26,06:14:10
22.814237,108.334113,0,247.548697506562,39839.2598958333,2009-01-26,06:14:15
22.81424,108.334123,0,259.170984251968,39839.2599537037,2009-01-26,06:14:20
22.814233,108.334105,0,257.657395013123,39839.2600115741,2009-01-26,06:14:25
22.814233,108.334105,0,257.657395013123,39839.2600462963,2009-01-26,06:14:28
22.814232,108.3341,0,258.134606299213,39839.2600694444,2009-01-26,06:14:30
22.814254,108.334105,0,256.412135826772,39839.2601273148,2009-01-26,06:14:35
22.814272,108.334117,0,259.657230971129,39839.2601851852,2009-01-26,06:14:40
22.814301,108.334138,0,271.076066272966,39839.2602430556,2009-01-26,06:14:45
22.814332,108.334138,0,285.202460629921,39839.2603009259,2009-01-26,06:14:50
22.814313,108.334115,0,281.022112860892,39839.2603587963,2009-01-26,06:14:55
22.814199,108.334152,0,278.045200131234,39839.2604166667,2009-01-26,06:15:00
22.814095,108.334157,0,258.553047900262,39839.260474537,2009-01-26,06:15:05
22.814035,108.334154,0,228.639035433071,39839.2605324074,2009-01-26,06:15:10
22.813975,108.334166,0,212.15563976378,39839.2605902778,2009-01-26,06:15:15
22.813921,108.334178,0,202.765551181102,39839.2606481481,2009-01-26,06:15:20
22.813874,108.334176,0,193.63561023622,39839.2607060185,2009-01-26,06:15:25
22.813809,108.334175,0,177.689399606299,39839.2607638889,2009-01-26,06:15:30
22.813749,108.334168,0,169.129133858268,39839.2608217593,2009-01-26,06:15:35
22.813717,108.334161,0,169.8881167979,39839.2608796296,2009-01-26,06:15:40
22.813686,108.334143,0,162.663622047244,39839.2609375,2009-01-26,06:15:45
22.813819,108.334132,0,171.703841863517,39839.2609953704,2009-01-26,06:15:50
22.81387,108.334109,0,168.028815616798,39839.2610532407,2009-01-26,06:15:55
22.813896,108.3341,0,161.829271653543,39839.2611111111,2009-01-26,06:16:00
22.81398,108.334113,0,168.560206692913,39839.2611689815,2009-01-26,06:16:05
22.814044,108.334101,0,172.660380577428,39839.2612268519,2009-01-26,06:16:10
22.814084,108.334093,0,177.415675853018,39839.2612847222,2009-01-26,06:16:15
22.814152,108.334099,0,185.118923884514,39839.2613425926,2009-01-26,06:16:20
22.81425,108.334119,0,203.345141076115,39839.261400463,2009-01-26,06:16:25
22.814359,108.334122,0,235.19623687664,39839.2614583333,2009-01-26,06:16:30
22.814421,108.334138,0,272.561020341207,39839.2615162037,2009-01-26,06:16:35
22.814432,108.334144,0,286.174885170604,39839.2615740741,2009-01-26,06:16:40
22.814436,108.334154,0,292.617017716535,39839.2616319444,2009-01-26,06:16:45
22.814437,108.334172,0,294.765987532808,39839.2616898148,2009-01-26,06:16:50
22.814436,108.334182,0,296.203057742782,39839.2617476852,2009-01-26,06:16:55
22.814435,108.334192,0,296.69624015748,39839.2618055556,2009-01-26,06:17:00
22.814413,108.334187,0,296.790905511811,39839.2618634259,2009-01-26,06:17:05
22.81431,108.334193,0,289.291220472441,39839.2619212963,2009-01-26,06:17:10
22.814223,108.334206,0,279.482542650919,39839.2619791667,2009-01-26,06:17:15
22.8142,108.334222,0,274.878576115486,39839.262037037,2009-01-26,06:17:20
22.814245,108.334199,0,272.3081332021,39839.2620949074,2009-01-26,06:17:25
22.81431,108.334199,0,278.335606955381,39839.2621527778,2009-01-26,06:17:30
22.814356,108.334184,0,291.03844816273,39839.2622106481,2009-01-26,06:17:35
22.81437,108.334194,0,301.885580708661,39839.2622685185,2009-01-26,06:17:40
22.81437,108.334194,0,301.885580708661,39839.2623032407,2009-01-26,06:17:43
22.81437,108.334188,0,302.310354330709,39839.2623263889,2009-01-26,06:17:45
22.814335,108.334205,0,310.314832677165,39839.2623842593,2009-01-26,06:17:50
22.814328,108.334223,0,304.459898293963,39839.2624421296,2009-01-26,06:17:55
22.814341,108.334213,0,308.218077427821,39839.2625,2009-01-26,06:18:00
22.814333,108.334221,0,312.301128608924,39839.2625578704,2009-01-26,06:18:05
22.814333,108.334221,0,312.301128608924,39839.2625925926,2009-01-26,06:18:08
22.814331,108.334218,0,311.868172572178,39839.2626157407,2009-01-26,06:18:10
22.814309,108.334217,0,313.52125656168,39839.2626736111,2009-01-26,06:18:15
22.814218,108.334217,0,312.891230314961,39839.2627314815,2009-01-26,06:18:20
22.814184,108.334241,0,311.414238845144,39839.2627893519,2009-01-26,06:18:25
22.814171,108.334237,0,311.977080052493,39839.2628472222,2009-01-26,06:18:30
22.814171,108.334237,0,311.977080052493,39839.2628819444,2009-01-26,06:18:33
22.814169,108.334231,0,311.724268372703,39839.2629050926,2009-01-26,06:18:35
22.814181,108.334244,0,311.899160104987,39839.262962963,2009-01-26,06:18:40
22.814181,108.334254,0,311.596338582677,39839.2630208333,2009-01-26,06:18:45
22.814181,108.334254,0,311.596338582677,39839.2630555556,2009-01-26,06:18:48
22.814189,108.334248,0,311.339271653543,39839.2630787037,2009-01-26,06:18:50
22.814157,108.334212,0,312.257375328084,39839.2631365741,2009-01-26,06:18:55
22.814052,108.334197,0,307.379192913386,39839.2631944444,2009-01-26,06:19:00
22.81398,108.334181,0,295.164304461942,39839.2632523148,2009-01-26,06:19:05
22.813965,108.334184,0,278.934845800525,39839.2633101852,2009-01-26,06:19:10
22.81396,108.334187,0,277.895465879265,39839.2633680556,2009-01-26,06:19:15
22.81396,108.334187,0,277.895465879265,39839.2634027778,2009-01-26,06:19:18
22.813962,108.334195,0,276.073622047244,39839.2634259259,2009-01-26,06:19:20
22.813961,108.334176,0,275.051361548556,39839.2634837963,2009-01-26,06:19:25
22.813959,108.334159,0,273.922923228346,39839.2635416667,2009-01-26,06:19:30
22.813961,108.334162,0,271.435134514436,39839.263599537,2009-01-26,06:19:35
22.813961,108.334162,0,271.435134514436,39839.2636342593,2009-01-26,06:19:38
22.813961,108.334166,0,268.047913385827,39839.2636574074,2009-01-26,06:19:40
22.813955,108.334147,0,263.132709973753,39839.2637152778,2009-01-26,06:19:45
22.813968,108.334141,0,253.991079396325,39839.2637731481,2009-01-26,06:19:50
22.813995,108.334116,0,240.502043963255,39839.2638310185,2009-01-26,06:19:55
22.813994,108.334107,0,227.151181102362,39839.2638888889,2009-01-26,06:20:00
22.814006,108.334104,0,219.056010498688,39839.2639467593,2009-01-26,06:20:05
22.814038,108.334113,0,215.562385170604,39839.2640046296,2009-01-26,06:20:10
22.814128,108.334151,0,218.194274934383,39839.2640625,2009-01-26,06:20:15
22.814234,108.334157,0,236.15719488189,39839.2641203704,2009-01-26,06:20:20
22.814308,108.334182,0,250.963677821522,39839.2641782407,2009-01-26,06:20:25
22.814334,108.334186,0,254.820374015748,39839.2642361111,2009-01-26,06:20:30
22.814321,108.334182,0,260.722568897638,39839.2642939815,2009-01-26,06:20:35
22.814334,108.334155,0,256.32530511811,39839.2643518519,2009-01-26,06:20:40
22.814326,108.334128,0,255.371404199475,39839.2644097222,2009-01-26,06:20:45
22.814309,108.334092,0,254.860524934383,39839.2644675926,2009-01-26,06:20:50
22.814309,108.334092,0,254.860524934383,39839.2645023148,2009-01-26,06:20:53
22.81431,108.334096,0,256.582746062992,39839.264525463,2009-01-26,06:20:55
22.81431,108.334106,0,257.378326771654,39839.2645833333,2009-01-26,06:21:00
22.814312,108.334117,0,257.777467191601,39839.2646412037,2009-01-26,06:21:05
22.814313,108.334129,0,258.040291994751,39839.2646990741,2009-01-26,06:21:10
22.814315,108.334138,0,259.024278215223,39839.2647569444,2009-01-26,06:21:15
22.814314,108.334159,0,261.071847112861,39839.2648148148,2009-01-26,06:21:20
22.814271,108.334141,0,261.809406167979,39839.2648726852,2009-01-26,06:21:25
22.814171,108.334153,0,261.597421259843,39839.2649305556,2009-01-26,06:21:30
22.814061,108.334158,0,257.987549212598,39839.2649884259,2009-01-26,06:21:35
22.813964,108.334172,0,252.660767716535,39839.2650462963,2009-01-26,06:21:40
22.813882,108.334169,0,244.986991469816,39839.2651041667,2009-01-26,06:21:45
22.81377,108.334151,0,234.471643700787,39839.265162037,2009-01-26,06:21:50
22.813627,108.334128,0,220.943986220472,39839.2652199074,2009-01-26,06:21:55
22.813442,108.334079,0,201.37843175853,39839.2652777778,2009-01-26,06:22:00
22.813256,108.334073,0,182.354881889764,39839.2653356481,2009-01-26,06:22:05
22.813162,108.334046,0,164.050869422572,39839.2653935185,2009-01-26,06:22:10
22.813207,108.334033,0,149.80688976378,39839.2654513889,2009-01-26,06:22:15
22.813219,108.334032,0,137.09530183727,39839.2655092593,2009-01-26,06:22:20
22.813219,108.334032,0,137.09530183727,39839.2655439815,2009-01-26,06:22:23
22.813223,108.334027,0,118.90030839895,39839.2655671296,2009-01-26,06:22:25
22.813294,108.333999,0,108.166430446194,39839.265625,2009-01-26,06:22:30
22.813404,108.333984,0,83.512125984252,39839.2656828704,2009-01-26,06:22:35
22.813499,108.333968,0,71.9915846456693,39839.2657407407,2009-01-26,06:22:40
22.813524,108.333958,0,59.4883070866142,39839.2657986111,2009-01-26,06:22:45
22.813524,108.333958,0,59.4883070866142,39839.2658333333,2009-01-26,06:22:48
22.813524,108.333965,0,42.0730839895013,39839.2658564815,2009-01-26,06:22:50
22.813534,108.333956,0,22.2727985564304,39839.2659143518,2009-01-26,06:22:55
22.81355,108.333942,0,16.7195833333333,39839.2659722222,2009-01-26,06:23:00
22.813609,108.333956,0,13.1634711286089,39839.2660300926,2009-01-26,06:23:05
22.813638,108.333954,0,15.6672244094488,39839.266087963,2009-01-26,06:23:10
22.813621,108.33394,0,13.4785334645669,39839.2661458333,2009-01-26,06:23:15
22.813618,108.333902,0,12.8503280839895,39839.2662037037,2009-01-26,06:23:20
22.813598,108.333867,0,7.1980249343832,39839.2662615741,2009-01-26,06:23:25
22.813581,108.333838,0,1.36068241469816,39839.2663194444,2009-01-26,06:23:30
22.813534,108.333835,0,-3.37949146981627,39839.2663773148,2009-01-26,06:23:35
22.813514,108.33383,0,-4.04345800524934,39839.2664351852,2009-01-26,06:23:40
22.813496,108.333867,0,-8.94925853018373,39839.2664930556,2009-01-26,06:23:45
22.813502,108.333884,0,-7.12369750656168,39839.2665509259,2009-01-26,06:23:50
22.813698,108.333901,0,17.672844488189,39839.2666087963,2009-01-26,06:23:55
22.813788,108.333924,0,32.8415288713911,39839.2666666667,2009-01-26,06:24:00
22.813793,108.333936,0,33.0897637795276,39839.266724537,2009-01-26,06:24:05
22.813804,108.333947,0,33.9836417322835,39839.2667824074,2009-01-26,06:24:10
22.813811,108.333957,0,34.5947867454068,39839.2668402778,2009-01-26,06:24:15
22.814014,108.333964,0,50.2178346456693,39839.2668981481,2009-01-26,06:24:20
22.814127,108.333966,0,83.1821653543307,39839.2669560185,2009-01-26,06:24:25
22.814228,108.333982,0,132.549566929134,39839.2670138889,2009-01-26,06:24:30
22.814311,108.334026,0,186.060357611549,39839.2670717593,2009-01-26,06:24:35
22.814367,108.33406,0,243.046200787402,39839.2671296296,2009-01-26,06:24:40
22.814398,108.334074,0,231.060895669291,39839.2671875,2009-01-26,06:24:45
22.814397,108.334085,0,246.616650262467,39839.2672453704,2009-01-26,06:24:50
22.814382,108.334083,0,248.139622703412,39839.2673032407,2009-01-26,06:24:55
22.814335,108.334072,0,232.862762467192,39839.2673611111,2009-01-26,06:25:00
22.814279,108.334056,0,221.192267060367,39839.2674189815,2009-01-26,06:25:05
22.814279,108.334056,0,221.192267060367,39839.2674537037,2009-01-26,06:25:08
22.814275,108.334055,0,219.50343832021,39839.2674768518,2009-01-26,06:25:10
22.814233,108.334031,0,215.540259186352,39839.2675347222,2009-01-26,06:25:15
22.814074,108.334026,0,207.421998031496,39839.2675925926,2009-01-26,06:25:20
22.813887,108.334033,0,198.308851706037,39839.267650463,2009-01-26,06:25:25
22.813797,108.33403,0,182.272217847769,39839.2677083333,2009-01-26,06:25:30
22.813581,108.334027,0,157.531853674541,39839.2677662037,2009-01-26,06:25:35
22.813391,108.33401,0,128.610577427822,39839.2678240741,2009-01-26,06:25:40
22.813046,108.333997,0,111.81842519685,39839.2678819444,2009-01-26,06:25:45
22.812621,108.33402,0,96.9326771653543,39839.2679398148,2009-01-26,06:25:50
22.812359,108.334064,0,83.2588221784777,39839.2679976852,2009-01-26,06:25:55
22.812479,108.334068,0,72.4943864829396,39839.2680555556,2009-01-26,06:26:00
22.812612,108.334045,0,53.7392027559055,39839.2681134259,2009-01-26,06:26:05
22.812697,108.334015,0,48.9566732283465,39839.2681712963,2009-01-26,06:26:10
22.812742,108.334012,0,40.6921062992126,39839.2682291667,2009-01-26,06:26:15
22.813104,108.333963,0,31.1979625984252,39839.268287037,2009-01-26,06:26:20
22.813265,108.33389,0,24.6142421259843,39839.2683449074,2009-01-26,06:26:25
22.813382,108.333881,0,19.8413057742782,39839.2684027778,2009-01-26,06:26:30
22.813669,108.333869,0,22.2259809711286,39839.2684606481,2009-01-26,06:26:35
22.813834,108.333897,0,21.982782152231,39839.2685185185,2009-01-26,06:26:40
22.814038,108.333926,0,38.2260564304462,39839.2685763889,2009-01-26,06:26:45
22.814207,108.333939,0,81.9672572178478,39839.2686342593,2009-01-26,06:26:50
22.814309,108.333954,0,144.017326115486,39839.2686921296,2009-01-26,06:26:55
22.81432,108.333966,0,175.601417322835,39839.26875,2009-01-26,06:27:00
22.81432,108.333966,0,175.601417322835,39839.2687847222,2009-01-26,06:27:03
22.814314,108.333962,0,177.359317585302,39839.2688078704,2009-01-26,06:27:05
22.81431,108.333952,0,178.195734908136,39839.2688657407,2009-01-26,06:27:10
22.814306,108.333943,0,178.317073490814,39839.2689236111,2009-01-26,06:27:15
22.814283,108.333934,0,178.177637795276,39839.2689814815,2009-01-26,06:27:20
22.814142,108.333946,0,170.724809711286,39839.2690393519,2009-01-26,06:27:25
22.814026,108.333946,0,161.047608267717,39839.2690972222,2009-01-26,06:27:30
22.813947,108.333946,0,149.526407480315,39839.2691550926,2009-01-26,06:27:35
22.813947,108.333946,0,149.526407480315,39839.2691898148,2009-01-26,06:27:38
22.813941,108.333942,0,136.882375328084,39839.269212963,2009-01-26,06:27:40
22.814023,108.333951,0,124.227906824147,39839.2692708333,2009-01-26,06:27:45
22.814139,108.333962,0,125.359101049869,39839.2693287037,2009-01-26,06:27:50
22.814165,108.333927,0,138.964429133858,39839.2693865741,2009-01-26,06:27:55
22.814149,108.333922,0,141.220216535433,39839.2694444444,2009-01-26,06:28:00
22.814147,108.333914,0,143.133349737533,39839.2695023148,2009-01-26,06:28:05
22.814147,108.333914,0,143.133349737533,39839.269537037,2009-01-26,06:28:08
22.814144,108.333908,0,143.83532480315,39839.2695601852,2009-01-26,06:28:10
22.814084,108.333904,0,144.498841863517,39839.2696180556,2009-01-26,06:28:15
22.813989,108.333948,0,146.437680446194,39839.2696759259,2009-01-26,06:28:20
22.813952,108.333988,0,148.329284776903,39839.2697337963,2009-01-26,06:28:25
22.813933,108.334008,0,142.55156824147,39839.2697916667,2009-01-26,06:28:30
22.813815,108.334015,0,140.430984251969,39839.269849537,2009-01-26,06:28:35
22.813701,108.334029,0,131.492841207349,39839.2699074074,2009-01-26,06:28:40
22.813536,108.334022,0,113.617979002625,39839.2699652778,2009-01-26,06:28:45
22.813461,108.33403,0,93.5639238845144,39839.2700231481,2009-01-26,06:28:50
22.81358,108.334067,0,87.0097145669291,39839.2700810185,2009-01-26,06:28:55
22.813917,108.334078,0,106.517736220472,39839.2701388889,2009-01-26,06:29:00
22.814152,108.334095,0,130.188008530184,39839.2701967593,2009-01-26,06:29:05
22.81394,108.334202,0,298.630246062992,39839.2740740741,2009-01-26,06:34:40
22.813685,108.334173,0,293.365813648294,39839.2741319444,2009-01-26,06:34:45
22.813482,108.334148,0,294.617929790026,39839.2741898148,2009-01-26,06:34:50
22.813234,108.334127,0,292.324931102362,39839.2742476852,2009-01-26,06:34:55
22.813438,108.33412,0,267.143599081365,39839.2743055556,2009-01-26,06:35:00
22.813615,108.334152,0,253.345810367454,39839.2743634259,2009-01-26,06:35:05
22.813727,108.334165,0,249.177627952756,39839.2744212963,2009-01-26,06:35:10
22.81387,108.334175,0,251.217237532808,39839.2744791667,2009-01-26,06:35:15
22.814067,108.334179,0,266.569895013123,39839.274537037,2009-01-26,06:35:20
22.814224,108.334179,0,296.361853674541,39839.2745949074,2009-01-26,06:35:25
22.814288,108.334166,0,314.123874671916,39839.2746527778,2009-01-26,06:35:30
22.814254,108.33416,0,308.488310367454,39839.2747106481,2009-01-26,06:35:35
22.81415,108.334169,0,308.013349737533,39839.2747685185,2009-01-26,06:35:40
22.814053,108.334195,0,301.155731627297,39839.2748263889,2009-01-26,06:35:45
22.814015,108.334196,0,283.158996062992,39839.2748842593,2009-01-26,06:35:50
22.814053,108.334214,0,274.006200787402,39839.2749421296,2009-01-26,06:35:55
22.814106,108.334234,0,266.508392388451,39839.275,2009-01-26,06:36:00
22.81409,108.334255,0,261.408687664042,39839.2750578704,2009-01-26,06:36:05
22.81409,108.334255,0,261.408687664042,39839.2750925926,2009-01-26,06:36:08
22.81409,108.334258,0,261.124038713911,39839.2751157407,2009-01-26,06:36:10
22.814063,108.334255,0,256.060501968504,39839.2751736111,2009-01-26,06:36:15
22.81411,108.334267,0,254.488543307087,39839.2752314815,2009-01-26,06:36:20
22.81416,108.33425,0,259.684767060367,39839.2752893518,2009-01-26,06:36:25
22.814185,108.334228,0,280.823920603675,39839.2753472222,2009-01-26,06:36:30
22.814217,108.334215,0,306.770269028871,39839.2754050926,2009-01-26,06:36:35
22.81423,108.334207,0,312.841994750656,39839.275462963,2009-01-26,06:36:40
22.814229,108.33419,0,311.889422572178,39839.2755208333,2009-01-26,06:36:45
22.814232,108.33418,0,292.467532808399,39839.2755787037,2009-01-26,06:36:50
22.814242,108.334149,0,288.187263779528,39839.2756365741,2009-01-26,06:36:55
22.814233,108.334145,0,278.922903543307,39839.2756944444,2009-01-26,06:37:00
22.814233,108.33415,0,279.569599737533,39839.2757523148,2009-01-26,06:37:05
22.814233,108.33415,0,279.569599737533,39839.275787037,2009-01-26,06:37:08
22.814234,108.334152,0,279.82218832021,39839.2758101852,2009-01-26,06:37:10
22.814233,108.334141,0,279.957877296588,39839.2758680556,2009-01-26,06:37:15
22.814233,108.33413,0,280.057601706037,39839.2759259259,2009-01-26,06:37:20
22.814233,108.334127,0,280.110091863517,39839.2759837963,2009-01-26,06:37:25
22.814233,108.334127,0,280.110091863517,39839.2760185185,2009-01-26,06:37:28
22.814233,108.334129,0,280.155396981627,39839.2760416667,2009-01-26,06:37:30
22.814159,108.334111,0,278.086423884514,39839.276099537,2009-01-26,06:37:35
22.813983,108.334087,0,273.735167322835,39839.2761574074,2009-01-26,06:37:40
22.81375,108.334059,0,272.13219160105,39839.2762152778,2009-01-26,06:37:45
22.813491,108.334047,0,270.072956036745,39839.2762731481,2009-01-26,06:37:50
22.813256,108.334073,0,270.045249343832,39839.2763310185,2009-01-26,06:37:55
22.813176,108.33408,0,263.117769028871,39839.2763888889,2009-01-26,06:38:00
22.813245,108.334089,0,257.709307742782,39839.2764467593,2009-01-26,06:38:05
22.813375,108.334078,0,250.285666010499,39839.2765046296,2009-01-26,06:38:10
22.813388,108.334075,0,246.565436351706,39839.2765625,2009-01-26,06:38:15
22.813413,108.33408,0,249.380528215223,39839.2766203704,2009-01-26,06:38:20
22.813669,108.334094,0,245.873458005249,39839.2766782407,2009-01-26,06:38:25
22.813704,108.334086,0,247.266122047244,39839.2767361111,2009-01-26,06:38:30
22.813679,108.334094,0,249.712562335958,39839.2767939815,2009-01-26,06:38:35
22.813808,108.334097,0,250.059537401575,39839.2768518519,2009-01-26,06:38:40
22.813882,108.33412,0,251.117867454068,39839.2769097222,2009-01-26,06:38:45
22.813987,108.334127,0,252.729799868766,39839.2769675926,2009-01-26,06:38:50
22.814049,108.334125,0,256.29000984252,39839.277025463,2009-01-26,06:38:55
22.81406,108.334132,0,256.332536089239,39839.2770833333,2009-01-26,06:39:00
22.814073,108.33414,0,252.287755905512,39839.2771412037,2009-01-26,06:39:05
22.814089,108.334147,0,249.309163385827,39839.2771990741,2009-01-26,06:39:10
22.814131,108.33415,0,250.493471128609,39839.2772569444,2009-01-26,06:39:15
22.814172,108.334145,0,244.946617454068,39839.2773148148,2009-01-26,06:39:20
22.814234,108.334171,0,246.754192913386,39839.2773726852,2009-01-26,06:39:25
22.814285,108.334146,0,252.51343503937,39839.2774305556,2009-01-26,06:39:30
22.814218,108.334132,0,252.979307742782,39839.2774884259,2009-01-26,06:39:35
22.814151,108.334135,0,253.686653543307,39839.2775462963,2009-01-26,06:39:40
22.814129,108.334142,0,259.82468832021,39839.2776041667,2009-01-26,06:39:45
22.814113,108.334115,0,259.392253937008,39839.277662037,2009-01-26,06:39:50
22.814089,108.334103,0,258.672719816273,39839.2777199074,2009-01-26,06:39:55
22.814051,108.334119,0,258.99251312336,39839.2777777778,2009-01-26,06:40:00
22.813989,108.334135,0,257.169192913386,39839.2778356481,2009-01-26,06:40:05
22.813974,108.334143,0,253.120508530184,39839.2778935185,2009-01-26,06:40:10
22.813983,108.33415,0,249.6356167979,39839.2779513889,2009-01-26,06:40:15
22.814003,108.334171,0,251.553727034121,39839.2780092593,2009-01-26,06:40:20
22.814004,108.334177,0,250.534973753281,39839.2780671296,2009-01-26,06:40:25
22.814006,108.334182,0,250.044721128609,39839.278125,2009-01-26,06:40:30
22.814008,108.334189,0,249.945521653543,39839.2781828704,2009-01-26,06:40:35
22.814008,108.334189,0,249.945521653543,39839.2782175926,2009-01-26,06:40:38
22.814009,108.334191,0,250.014534120735,39839.2782407407,2009-01-26,06:40:40
22.814029,108.334206,0,250.300160761155,39839.2782986111,2009-01-26,06:40:45
22.814073,108.33424,0,248.410984251968,39839.2783564815,2009-01-26,06:40:50
22.814086,108.334271,0,262.881076115486,39839.2784143519,2009-01-26,06:40:55
22.814095,108.334271,0,268.530433070866,39839.2784722222,2009-01-26,06:41:00
22.814076,108.334288,0,268.270436351706,39839.2785300926,2009-01-26,06:41:05
22.814076,108.334288,0,268.270436351706,39839.2785648148,2009-01-26,06:41:08
22.814068,108.334287,0,266.432024278215,39839.278587963,2009-01-26,06:41:10
22.814057,108.334275,0,266.40123687664,39839.2786458333,2009-01-26,06:41:15
22.81399,108.334251,0,261.688356299213,39839.2787037037,2009-01-26,06:41:20
22.813968,108.334221,0,253.498946850394,39839.2787615741,2009-01-26,06:41:25
22.813992,108.334191,0,247.598684383202,39839.2788194444,2009-01-26,06:41:30
22.81398,108.334189,0,239.830967847769,39839.2788773148,2009-01-26,06:41:35
22.81397,108.334175,0,232.630853018373,39839.2789351852,2009-01-26,06:41:40
22.81398,108.334174,0,227.305669291339,39839.2789930556,2009-01-26,06:41:45
22.813974,108.334162,0,224.258067585302,39839.2790509259,2009-01-26,06:41:50
22.813934,108.334169,0,218.841148293963,39839.2791087963,2009-01-26,06:41:55
22.813903,108.334193,0,210.047719816273,39839.2791666667,2009-01-26,06:42:00
22.813927,108.334203,0,193.817122703412,39839.279224537,2009-01-26,06:42:05
22.81396,108.334196,0,191.28282480315,39839.2792824074,2009-01-26,06:42:10
22.81396,108.334196,0,189.158270997375,39839.2793402778,2009-01-26,06:42:15
22.81396,108.334196,0,189.158270997375,39839.279375,2009-01-26,06:42:18
22.813968,108.334197,0,189.458615485564,39839.2793981481,2009-01-26,06:42:20
22.814027,108.334112,0,171.277529527559,39839.2794560185,2009-01-26,06:42:25
22.814024,108.334087,0,165.973284120735,39839.2795138889,2009-01-26,06:42:30
22.814024,108.334087,0,165.973284120735,39839.2795486111,2009-01-26,06:42:33
22.814025,108.334084,0,166.986433727034,39839.2795717593,2009-01-26,06:42:35
22.814025,108.334074,0,167.225652887139,39839.2796296296,2009-01-26,06:42:40
22.814024,108.334081,0,167.371633858268,39839.2796875,2009-01-26,06:42:45
22.814023,108.334089,0,166.891128608924,39839.2797453704,2009-01-26,06:42:50
22.814023,108.334089,0,166.891128608924,39839.2797800926,2009-01-26,06:42:53
22.814022,108.334091,0,166.114097769029,39839.2798032407,2009-01-26,06:42:55
22.814032,108.334091,0,171.125242782152,39839.2798611111,2009-01-26,06:43:00
22.814029,108.334084,0,172.218625328084,39839.2799189815,2009-01-26,06:43:05
22.814029,108.334084,0,172.218625328084,39839.2799537037,2009-01-26,06:43:08
22.814028,108.33408,0,171.679350393701,39839.2799768519,2009-01-26,06:43:10
22.813996,108.334042,0,181.495196850394,39839.2800347222,2009-01-26,06:43:15
22.813959,108.334008,0,188.292391732283,39839.2800925926,2009-01-26,06:43:20
22.813929,108.334027,0,186.932417979003,39839.280150463,2009-01-26,06:43:25
22.813915,108.334026,0,179.226003937008,39839.2802083333,2009-01-26,06:43:30
22.81391,108.334036,0,179.320597112861,39839.2802662037,2009-01-26,06:43:35
22.813947,108.334055,0,171.310495406824,39839.2803240741,2009-01-26,06:43:40
22.813979,108.334056,0,161.287765748031,39839.2803819444,2009-01-26,06:43:45
22.814009,108.33405,0,158.799839238845,39839.2804398148,2009-01-26,06:43:50
22.814048,108.334051,0,161.73907152231,39839.2804976852,2009-01-26,06:43:55
22.814087,108.33403,0,167.428477690289,39839.2805555556,2009-01-26,06:44:00
22.814147,108.333987,0,178.046853674541,39839.2806134259,2009-01-26,06:44:05
22.814153,108.333947,0,181.587349081365,39839.2806712963,2009-01-26,06:44:10
22.814147,108.333924,0,180.335406824147,39839.2807291667,2009-01-26,06:44:15
22.814107,108.333921,0,181.15750656168,39839.280787037,2009-01-26,06:44:20
22.814086,108.333936,0,170.936082677165,39839.2808449074,2009-01-26,06:44:25
22.814086,108.333936,0,170.936082677165,39839.2808796296,2009-01-26,06:44:28
22.814093,108.333935,0,155.074340551181,39839.2809027778,2009-01-26,06:44:30
22.814086,108.333921,0,141.220104986877,39839.2809606481,2009-01-26,06:44:35
22.814063,108.333905,0,128.85186351706,39839.2810185185,2009-01-26,06:44:40
22.814063,108.333905,0,128.85186351706,39839.2810532407,2009-01-26,06:44:43
22.814067,108.333897,0,123.154333989501,39839.2810763889,2009-01-26,06:44:45
22.814115,108.333889,0,122.424399606299,39839.2811342593,2009-01-26,06:44:50
22.814195,108.333895,0,139.830419947507,39839.2811921296,2009-01-26,06:44:55
22.814304,108.33389,0,181.222624671916,39839.28125,2009-01-26,06:45:00
22.814402,108.333891,0,243.188077427822,39839.2813078704,2009-01-26,06:45:05
22.814415,108.333892,0,254.442759186352,39839.2813657407,2009-01-26,06:45:10
22.814418,108.333904,0,252.847795275591,39839.2814236111,2009-01-26,06:45:15
22.814432,108.333922,0,271.116541994751,39839.2814814815,2009-01-26,06:45:20
22.81439,108.333917,0,288.980538057743,39839.2815393518,2009-01-26,06:45:25
22.814351,108.333915,0,276.729504593176,39839.2815972222,2009-01-26,06:45:30
22.814335,108.333905,0,280.791479658793,39839.2816550926,2009-01-26,06:45:35
22.814168,108.333935,0,288.294445538058,39839.281712963,2009-01-26,06:45:40
22.813844,108.333934,0,285.79842191601,39839.2817708333,2009-01-26,06:45:45
22.81345,108.333939,0,282.427145669291,39839.2818287037,2009-01-26,06:45:50
22.813109,108.333932,0,275.415259186352,39839.2818865741,2009-01-26,06:45:55
22.813008,108.333914,0,260.024458661417,39839.2819444444,2009-01-26,06:46:00
22.813197,108.333932,0,249.635666010499,39839.2820023148,2009-01-26,06:46:05
22.813484,108.333965,0,254.428392388451,39839.2820601852,2009-01-26,06:46:10
22.813548,108.333982,0,233.725098425197,39839.2821180556,2009-01-26,06:46:15
22.813779,108.334006,0,241.685475721785,39839.2821759259,2009-01-26,06:46:20
22.813881,108.333996,0,225.204032152231,39839.2822337963,2009-01-26,06:46:25
22.813903,108.333982,0,209.340272309711,39839.2822916667,2009-01-26,06:46:30
22.813926,108.333979,0,188.729081364829,39839.282349537,2009-01-26,06:46:35
22.813914,108.33398,0,180.450738188976,39839.2824074074,2009-01-26,06:46:40
22.813914,108.33398,0,180.450738188976,39839.2824421296,2009-01-26,06:46:43
22.813914,108.333984,0,176.765,39839.2824652778,2009-01-26,06:46:45
22.813914,108.333968,0,174.973205380577,39839.2825231481,2009-01-26,06:46:50
22.813914,108.333968,0,174.973205380577,39839.2825578704,2009-01-26,06:46:53
22.813912,108.333965,0,173.730511811024,39839.2825810185,2009-01-26,06:46:55
22.813897,108.333974,0,172.759730971129,39839.2826388889,2009-01-26,06:47:00
22.813913,108.333963,0,169.421279527559,39839.2826967593,2009-01-26,06:47:05
22.814033,108.333979,0,166.345606955381,39839.2827546296,2009-01-26,06:47:10
22.81412,108.33399,0,182.548920603675,39839.2828125,2009-01-26,06:47:15
22.814124,108.334001,0,185.581541994751,39839.2828703704,2009-01-26,06:47:20
22.814103,108.334078,0,182.055150918635,39839.2829282407,2009-01-26,06:47:25
22.814082,108.334133,0,174.337959317585,39839.2829861111,2009-01-26,06:47:30
22.814067,108.334189,0,163.636656824147,39839.2830439815,2009-01-26,06:47:35
22.814055,108.3342,0,152.630078740157,39839.2831018518,2009-01-26,06:47:40
22.814012,108.334169,0,149.195449475066,39839.2831597222,2009-01-26,06:47:45
22.813979,108.334121,0,145.964609580052,39839.2832175926,2009-01-26,06:47:50
22.81396,108.334093,0,141.108654855643,39839.283275463,2009-01-26,06:47:55
22.813966,108.334059,0,134.644885170604,39839.2833333333,2009-01-26,06:48:00
22.813987,108.334036,0,131.082358923885,39839.2833912037,2009-01-26,06:48:05
22.814011,108.334019,0,128.18530511811,39839.2834490741,2009-01-26,06:48:10
22.814074,108.333993,0,125.760068897638,39839.2835069444,2009-01-26,06:48:15
22.814134,108.333986,0,133.271742125984,39839.2835648148,2009-01-26,06:48:20
22.814147,108.333996,0,158.046837270341,39839.2836226852,2009-01-26,06:48:25
22.814162,108.334017,0,176.150656167979,39839.2836805556,2009-01-26,06:48:30
22.81417,108.334021,0,188.421440288714,39839.2837384259,2009-01-26,06:48:35
22.81417,108.334021,0,188.421440288714,39839.2837731481,2009-01-26,06:48:38
22.814163,108.334017,0,193.813366141732,39839.2837962963,2009-01-26,06:48:40
22.81412,108.334063,0,199.300698818898,39839.2838541667,2009-01-26,06:48:45
22.814053,108.334088,0,196.312043963255,39839.283912037,2009-01-26,06:48:50
22.813982,108.334088,0,182.70812992126,39839.2839699074,2009-01-26,06:48:55
22.813964,108.334102,0,171.366476377953,39839.2840277778,2009-01-26,06:49:00
22.814063,108.334105,0,162.705748031496,39839.2840856481,2009-01-26,06:49:05
22.814077,108.334085,0,164.10813976378,39839.2841435185,2009-01-26,06:49:10
22.814061,108.334068,0,168.216358267717,39839.2842013889,2009-01-26,06:49:15
22.814017,108.334057,0,172.816988188976,39839.2842592593,2009-01-26,06:49:20
22.813972,108.334047,0,167.418353018373,39839.2843171296,2009-01-26,06:49:25
22.813931,108.334048,0,152.485239501312,39839.284375,2009-01-26,06:49:30
22.8139,108.334057,0,137.560387139108,39839.2844328704,2009-01-26,06:49:35
22.813912,108.334057,0,140.327693569554,39839.2844907407,2009-01-26,06:49:40
22.813902,108.334067,0,134.018825459318,39839.2845486111,2009-01-26,06:49:45
22.813912,108.334087,0,131.017791994751,39839.2846064815,2009-01-26,06:49:50
22.81392,108.334109,0,131.175849737533,39839.2846643519,2009-01-26,06:49:55
22.81391,108.334111,0,134.270797244095,39839.2847222222,2009-01-26,06:50:00
22.813884,108.334123,0,132.270045931759,39839.2847800926,2009-01-26,06:50:05
22.813844,108.334118,0,131.187851049869,39839.284837963,2009-01-26,06:50:10
22.813824,108.334089,0,126.155029527559,39839.2848958333,2009-01-26,06:50:15
22.813862,108.334083,0,125.223671259843,39839.2849537037,2009-01-26,06:50:20
22.813948,108.334056,0,126.379117454068,39839.2850115741,2009-01-26,06:50:25
22.814002,108.334058,0,130.803179133858,39839.2850694444,2009-01-26,06:50:30
22.814058,108.334037,0,147.073274278215,39839.2851273148,2009-01-26,06:50:35
22.814075,108.334002,0,170.787687007874,39839.2851851852,2009-01-26,06:50:40
22.814091,108.33399,0,174.835383858268,39839.2852430556,2009-01-26,06:50:45
22.814091,108.33399,0,174.835383858268,39839.2852777778,2009-01-26,06:50:48
22.814094,108.333988,0,177.883001968504,39839.2853009259,2009-01-26,06:50:50
22.814123,108.333993,0,183.911161417323,39839.2853587963,2009-01-26,06:50:55
22.81414,108.334006,0,184.267913385827,39839.2854166667,2009-01-26,06:51:00
22.814185,108.333994,0,186.329301181102,39839.285474537,2009-01-26,06:51:05
22.814204,108.33399,0,200.533854986877,39839.2855324074,2009-01-26,06:51:10
22.814216,108.333997,0,217.610580708661,39839.2855902778,2009-01-26,06:51:15
22.814184,108.333993,0,210.081912729659,39839.2856481481,2009-01-26,06:51:20
22.814165,108.334025,0,209.171404199475,39839.2857060185,2009-01-26,06:51:25
22.814165,108.334034,0,212.192709973753,39839.2857638889,2009-01-26,06:51:30
22.814072,108.334082,0,207.837834645669,39839.2858217593,2009-01-26,06:51:35
22.814011,108.334132,0,184.594140419948,39839.2858796296,2009-01-26,06:51:40
22.813959,108.334155,0,160.33624343832,39839.2859375,2009-01-26,06:51:45
22.813876,108.334151,0,149.084865485564,39839.2859953704,2009-01-26,06:51:50
22.813847,108.334155,0,137.374658792651,39839.2860532407,2009-01-26,06:51:55
22.81391,108.334135,0,145.204498031496,39839.2861111111,2009-01-26,06:52:00
22.81404,108.334104,0,154.501358267717,39839.2861689815,2009-01-26,06:52:05
22.814168,108.334036,0,189.342775590551,39839.2862268519,2009-01-26,06:52:10
22.814305,108.333856,0,328.074603018373,39839.2887152778,2009-01-26,06:55:45
22.81444,108.333884,0,414.629858923885,39839.2887731481,2009-01-26,06:55:50
22.814449,108.333957,0,406.210590551181,39839.2888310185,2009-01-26,06:55:55
22.814425,108.33399,0,427.651190944882,39839.2888888889,2009-01-26,06:56:00
22.814381,108.334033,0,442.47624671916,39839.2889467593,2009-01-26,06:56:05
22.814387,108.334077,0,445.465479002625,39839.2890046296,2009-01-26,06:56:10
22.814406,108.334103,0,440.607047244095,39839.2890625,2009-01-26,06:56:15
22.814426,108.334119,0,433.382299868766,39839.2891203704,2009-01-26,06:56:20
22.814407,108.334129,0,423.866282808399,39839.2891782407,2009-01-26,06:56:25
22.814426,108.334101,0,423.81562007874,39839.2892361111,2009-01-26,06:56:30
22.814501,108.33407,0,422.636519028871,39839.2892939815,2009-01-26,06:56:35
22.814541,108.334045,0,440.570849737533,39839.2893518518,2009-01-26,06:56:40
22.814604,108.334014,0,482.585987532808,39839.2894097222,2009-01-26,06:56:45
22.81462,108.333982,0,517.163015091863,39839.2894675926,2009-01-26,06:56:50
22.81458,108.333942,0,526.142972440945,39839.289525463,2009-01-26,06:56:55
22.814524,108.33392,0,518.607992125984,39839.2895833333,2009-01-26,06:57:00
22.814492,108.333904,0,511.524970472441,39839.2896412037,2009-01-26,06:57:05
22.814459,108.333892,0,506.09623687664,39839.2896990741,2009-01-26,06:57:10
22.81442,108.333895,0,499.665518372703,39839.2897569444,2009-01-26,06:57:15
22.814372,108.333922,0,492.309209317585,39839.2898148148,2009-01-26,06:57:20
22.814335,108.333946,0,478.886181102362,39839.2898726852,2009-01-26,06:57:25
22.814315,108.333953,0,463.380036089239,39839.2899305556,2009-01-26,06:57:30
22.814292,108.333977,0,440.449350393701,39839.2899884259,2009-01-26,06:57:35
22.814272,108.333982,0,420.366072834646,39839.2900462963,2009-01-26,06:57:40
22.814259,108.33399,0,407.447089895013,39839.2901041667,2009-01-26,06:57:45
22.814246,108.334013,0,392.95719816273,39839.290162037,2009-01-26,06:57:50
22.814246,108.334013,0,392.95719816273,39839.2901967593,2009-01-26,06:57:53
22.814243,108.334013,0,377.991443569554,39839.2902199074,2009-01-26,06:57:55
22.814306,108.334016,0,371.192946194226,39839.2902777778,2009-01-26,06:58:00
22.814386,108.33401,0,376.549268372703,39839.2903356481,2009-01-26,06:58:05
22.814386,108.33401,0,376.549268372703,39839.2903703704,2009-01-26,06:58:08
22.814385,108.334014,0,385.186827427821,39839.2903935185,2009-01-26,06:58:10
22.814369,108.334017,0,380.066174540682,39839.2904513889,2009-01-26,06:58:15
22.814325,108.334009,0,380.853992782152,39839.2905092593,2009-01-26,06:58:20
22.814274,108.333999,0,376.782979002625,39839.2905671296,2009-01-26,06:58:25
22.814375,108.334021,0,372.728261154856,39839.290625,2009-01-26,06:58:30
22.814512,108.333987,0,383.273622047244,39839.2906828704,2009-01-26,06:58:35
22.81466,108.333955,0,411.285039370079,39839.2907407407,2009-01-26,06:58:40
22.814781,108.333942,0,458.297729658793,39839.2907986111,2009-01-26,06:58:45
22.814809,108.33392,0,517.810961286089,39839.2908564815,2009-01-26,06:58:50
22.814713,108.333935,0,474.607411417323,39839.2909143518,2009-01-26,06:58:55
22.814702,108.333936,0,485.170068897638,39839.2909722222,2009-01-26,06:59:00
22.8147,108.333936,0,486.895193569554,39839.2910300926,2009-01-26,06:59:05
22.814698,108.333942,0,486.905656167979,39839.291087963,2009-01-26,06:59:10
22.814695,108.333949,0,486.562434383202,39839.2911458333,2009-01-26,06:59:15
22.814695,108.333949,0,486.313576115485,39839.2912037037,2009-01-26,06:59:20
22.814695,108.333949,0,486.313576115485,39839.2912384259,2009-01-26,06:59:23
22.814694,108.333946,0,486.367391732283,39839.2912615741,2009-01-26,06:59:25
22.81458,108.333951,0,481.721971784777,39839.2913194444,2009-01-26,06:59:30
22.814521,108.333967,0,465.518369422572,39839.2913773148,2009-01-26,06:59:35
22.814549,108.333946,0,464.662417979003,39839.2914351852,2009-01-26,06:59:40
22.814517,108.333945,0,462.06562007874,39839.2914930556,2009-01-26,06:59:45
22.814418,108.33395,0,460.859333989501,39839.2915509259,2009-01-26,06:59:50
22.814155,108.333937,0,284.92937664042,39839.2947916667,2009-01-26,07:04:30
22.814066,108.333952,0,264.518766404199,39839.294849537,2009-01-26,07:04:35
22.813996,108.333963,0,243.038868110236,39839.2949074074,2009-01-26,07:04:40
22.813925,108.333979,0,230.518175853018,39839.2949652778,2009-01-26,07:04:45
22.813837,108.333997,0,215.685485564304,39839.2950231481,2009-01-26,07:04:50
22.813819,108.334009,0,211.312575459318,39839.2950810185,2009-01-26,07:04:55
22.813849,108.334,0,212.307352362205,39839.2951388889,2009-01-26,07:05:00
22.813865,108.334013,0,205.105032808399,39839.2951967593,2009-01-26,07:05:05
22.813934,108.334021,0,204.64311351706,39839.2952546296,2009-01-26,07:05:10
22.814133,108.333994,0,209.845997375328,39839.2953125,2009-01-26,07:05:15
22.814283,108.333988,0,232.900459317585,39839.2953703704,2009-01-26,07:05:20
22.814269,108.333998,0,250.255255905512,39839.2954282407,2009-01-26,07:05:25
22.814211,108.334022,0,255.832696850394,39839.2954861111,2009-01-26,07:05:30
22.81415,108.334048,0,243.398661417323,39839.2955439815,2009-01-26,07:05:35
22.814106,108.334077,0,224.461594488189,39839.2956018519,2009-01-26,07:05:40
22.814031,108.334078,0,197.341948818898,39839.2956597222,2009-01-26,07:05:45
22.814008,108.334096,0,189.590265748031,39839.2957175926,2009-01-26,07:05:50
22.813985,108.334085,0,196.355997375328,39839.295775463,2009-01-26,07:05:55
22.813948,108.334051,0,192.21688976378,39839.2958333333,2009-01-26,07:06:00
22.813914,108.334022,0,187.114343832021,39839.2958912037,2009-01-26,07:06:05
22.813937,108.33402,0,188.542276902887,39839.2959490741,2009-01-26,07:06:10
22.813937,108.33402,0,188.542276902887,39839.2959837963,2009-01-26,07:06:13
22.813937,108.334013,0,188.025052493438,39839.2960069444,2009-01-26,07:06:15
22.814025,108.334012,0,188.08343503937,39839.2960648148,2009-01-26,07:06:20
22.81409,108.334011,0,195.147608267717,39839.2961226852,2009-01-26,07:06:25
22.814106,108.334016,0,195.953389107612,39839.2961805556,2009-01-26,07:06:30
22.814106,108.334016,0,195.953389107612,39839.2962152778,2009-01-26,07:06:33
22.814107,108.334017,0,196.435797244094,39839.2962384259,2009-01-26,07:06:35
22.814101,108.334027,0,197.566325459318,39839.2962962963,2009-01-26,07:06:40
22.814092,108.334049,0,200.889593175853,39839.2963541667,2009-01-26,07:06:45
22.814125,108.334043,0,207.659642388451,39839.296412037,2009-01-26,07:06:50
22.814203,108.334028,0,233.896459973753,39839.2964699074,2009-01-26,07:06:55
22.814276,108.334042,0,273.285062335958,39839.2965277778,2009-01-26,07:07:00
22.814356,108.334048,0,317.259609580052,39839.2965856481,2009-01-26,07:07:05
22.814437,108.334042,0,357.772647637795,39839.2966435185,2009-01-26,07:07:10
22.81448,108.334038,0,374.070666010499,39839.2967013889,2009-01-26,07:07:15
22.814467,108.334028,0,374.914980314961,39839.2967592593,2009-01-26,07:07:20
22.814412,108.334027,0,377.700685695538,39839.2968171296,2009-01-26,07:07:25
22.814357,108.334019,0,376.615875984252,39839.296875,2009-01-26,07:07:30
22.814275,108.334026,0,361.189629265092,39839.2969328704,2009-01-26,07:07:35
22.814207,108.334035,0,341.405442913386,39839.2969907407,2009-01-26,07:07:40
22.814225,108.334026,0,330.99717519685,39839.2970486111,2009-01-26,07:07:45
22.814284,108.334015,0,326.709396325459,39839.2971064815,2009-01-26,07:07:50
22.814356,108.33402,0,345.597253937008,39839.2971643518,2009-01-26,07:07:55
22.814451,108.334021,0,376.611345144357,39839.2972222222,2009-01-26,07:08:00
22.814466,108.334006,0,368.269222440945,39839.2972800926,2009-01-26,07:08:05
22.814455,108.333989,0,362.330908792651,39839.297337963,2009-01-26,07:08:10
22.814365,108.334029,0,313.419032152231,39839.2973958333,2009-01-26,07:08:15
22.814348,108.334056,0,302.339865485564,39839.2974537037,2009-01-26,07:08:20
22.814326,108.334057,0,297.263864829396,39839.2975115741,2009-01-26,07:08:25
22.814342,108.334081,0,296.953730314961,39839.2975694444,2009-01-26,07:08:30
22.814366,108.334079,0,294.976722440945,39839.2976273148,2009-01-26,07:08:35
22.814357,108.334081,0,297.940272309711,39839.2976851852,2009-01-26,07:08:40
22.81431,108.334099,0,298.147926509186,39839.2977430556,2009-01-26,07:08:45
22.814242,108.334099,0,296.882795275591,39839.2978009259,2009-01-26,07:08:50
22.814182,108.33411,0,285.89594160105,39839.2978587963,2009-01-26,07:08:55
22.814145,108.334121,0,264.831578083989,39839.2979166667,2009-01-26,07:09:00
22.814076,108.334133,0,252.888946850394,39839.297974537,2009-01-26,07:09:05
22.813995,108.334125,0,234.585108267717,39839.2980324074,2009-01-26,07:09:10
22.813922,108.334106,0,216.559737532808,39839.2980902778,2009-01-26,07:09:15
22.813839,108.334107,0,199.174606299213,39839.2981481481,2009-01-26,07:09:20
22.813767,108.334091,0,187.30875656168,39839.2982060185,2009-01-26,07:09:25
22.813718,108.334108,0,180.11249671916,39839.2982638889,2009-01-26,07:09:30
22.8137,108.334104,0,168.802956036745,39839.2983217593,2009-01-26,07:09:35
22.8137,108.334104,0,168.802956036745,39839.2983564815,2009-01-26,07:09:38
22.813705,108.334112,0,166.341450131234,39839.2983796296,2009-01-26,07:09:40
22.813719,108.33412,0,164.861541994751,39839.2984375,2009-01-26,07:09:45
22.813823,108.334118,0,166.75906496063,39839.2984953704,2009-01-26,07:09:50
22.813921,108.334099,0,177.647949475066,39839.2985532407,2009-01-26,07:09:55
22.813999,108.334064,0,202.088694225722,39839.2986111111,2009-01-26,07:10:00
22.813996,108.334043,0,206.027693569554,39839.2986689815,2009-01-26,07:10:05
22.814006,108.334031,0,209.776299212598,39839.2987268518,2009-01-26,07:10:10
22.81403,108.334023,0,214.925475721785,39839.2987847222,2009-01-26,07:10:15
22.814073,108.33402,0,217.201102362205,39839.2988425926,2009-01-26,07:10:20
22.814124,108.333996,0,229.328861548556,39839.298900463,2009-01-26,07:10:25
22.814171,108.334001,0,255.044977034121,39839.2989583333,2009-01-26,07:10:30
22.814221,108.334008,0,289.49905183727,39839.2990162037,2009-01-26,07:10:35
22.814273,108.334039,0,325.819852362205,39839.2990740741,2009-01-26,07:10:40
22.814273,108.334039,0,325.819852362205,39839.2991087963,2009-01-26,07:10:43
22.814266,108.334037,0,340.504983595801,39839.2991319444,2009-01-26,07:10:45
22.81426,108.334059,0,343.475341207349,39839.2991898148,2009-01-26,07:10:50
22.814273,108.334088,0,344.507837926509,39839.2992476852,2009-01-26,07:10:55
22.814287,108.334127,0,351.153070866142,39839.2993055556,2009-01-26,07:11:00
22.814306,108.334146,0,355.206361548556,39839.2993634259,2009-01-26,07:11:05
22.814262,108.334152,0,355.489261811024,39839.2994212963,2009-01-26,07:11:10
22.814196,108.334161,0,348.905429790026,39839.2994791667,2009-01-26,07:11:15
22.814125,108.334153,0,324.463280839895,39839.299537037,2009-01-26,07:11:20
22.814083,108.334146,0,304.088490813648,39839.2995949074,2009-01-26,07:11:25
22.814004,108.334115,0,273.832362204724,39839.2996527778,2009-01-26,07:11:30
22.813931,108.33409,0,255.684087926509,39839.2997106481,2009-01-26,07:11:35
22.813882,108.334065,0,241.067040682415,39839.2997685185,2009-01-26,07:11:40
22.813896,108.334075,0,228.64904855643,39839.2998263889,2009-01-26,07:11:45
22.813983,108.334064,0,220.987263779528,39839.2998842593,2009-01-26,07:11:50
22.813974,108.334056,0,213.220902230971,39839.2999421296,2009-01-26,07:11:55
22.814007,108.334065,0,205.468832020997,39839.3,2009-01-26,07:12:00
22.814082,108.334073,0,209.255331364829,39839.3000578704,2009-01-26,07:12:05
22.814116,108.334066,0,215.439232283465,39839.3001157407,2009-01-26,07:12:10
22.814129,108.334079,0,219.231804461942,39839.3001736111,2009-01-26,07:12:15
22.814121,108.334088,0,217.081030183727,39839.3002314815,2009-01-26,07:12:20
22.81412,108.334091,0,217.604973753281,39839.3002893519,2009-01-26,07:12:25
22.814118,108.334099,0,217.854432414698,39839.3003472222,2009-01-26,07:12:30
22.814118,108.334099,0,217.854432414698,39839.3003819444,2009-01-26,07:12:33
22.814118,108.3341,0,217.971302493438,39839.3004050926,2009-01-26,07:12:35
22.814195,108.334105,0,222.274625984252,39839.300462963,2009-01-26,07:12:40
22.814273,108.334077,0,238.505410104987,39839.3005208333,2009-01-26,07:12:45
22.814024,108.334178,0,291.214891732283,39839.3030092593,2009-01-26,07:16:20
22.813941,108.334168,0,275.003526902887,39839.3030671296,2009-01-26,07:16:25
22.813912,108.334174,0,263.69407808399,39839.303125,2009-01-26,07:16:30
22.813931,108.334174,0,241.614589895013,39839.3031828704,2009-01-26,07:16:35
22.813946,108.334156,0,230.515974409449,39839.3032407407,2009-01-26,07:16:40
22.813907,108.334151,0,211.509868766404,39839.3032986111,2009-01-26,07:16:45
22.813882,108.334108,0,199.264078083989,39839.3033564815,2009-01-26,07:16:50
22.813905,108.334052,0,186.562614829396,39839.3034143519,2009-01-26,07:16:55
22.813905,108.334052,0,186.562614829396,39839.3034490741,2009-01-26,07:16:58
22.813904,108.334045,0,181.804904855643,39839.3034722222,2009-01-26,07:17:00
22.813882,108.334055,0,184.027440944882,39839.3035300926,2009-01-26,07:17:05
22.813905,108.334065,0,195.57687664042,39839.303587963,2009-01-26,07:17:10
22.813886,108.334083,0,193.108083989501,39839.3036458333,2009-01-26,07:17:15
22.813849,108.33408,0,190.700908792651,39839.3037037037,2009-01-26,07:17:20
22.813867,108.334082,0,188.69124671916,39839.3037615741,2009-01-26,07:17:25
22.81391,108.334107,0,188.929402887139,39839.3038194444,2009-01-26,07:17:30
22.813894,108.334121,0,192.28030511811,39839.3038773148,2009-01-26,07:17:35
22.813882,108.334108,0,192.546305774278,39839.3039351852,2009-01-26,07:17:40
22.813882,108.334108,0,192.546305774278,39839.3039699074,2009-01-26,07:17:43
22.813877,108.334106,0,192.254498031496,39839.3039930556,2009-01-26,07:17:45
22.813938,108.334116,0,193.859084645669,39839.3040509259,2009-01-26,07:17:50
22.813977,108.334129,0,200.593464566929,39839.3041087963,2009-01-26,07:17:55
22.813952,108.334108,0,202.972906824147,39839.3041666667,2009-01-26,07:18:00
22.814012,108.334103,0,212.744940944882,39839.304224537,2009-01-26,07:18:05
22.814068,108.334074,0,218.192749343832,39839.3042824074,2009-01-26,07:18:10
22.814109,108.33406,0,218.808658136483,39839.3043402778,2009-01-26,07:18:15
22.814123,108.334066,0,219.652047244094,39839.3043981481,2009-01-26,07:18:20
22.81423,108.334093,0,229.65874343832,39839.3044560185,2009-01-26,07:18:25
22.814322,108.334151,0,242.185892388451,39839.3045138889,2009-01-26,07:18:30
22.814344,108.334226,0,255.892621391076,39839.3045717593,2009-01-26,07:18:35
22.814373,108.334269,0,266.382887139108,39839.3046296296,2009-01-26,07:18:40
22.814401,108.334269,0,273.04874671916,39839.3046875,2009-01-26,07:18:45
22.814433,108.334257,0,279.131912729659,39839.3047453704,2009-01-26,07:18:50
22.814449,108.33426,0,285.682828083989,39839.3048032407,2009-01-26,07:18:55
22.814445,108.334256,0,289.315751312336,39839.3048611111,2009-01-26,07:19:00
22.814446,108.334262,0,290.550797244095,39839.3049189815,2009-01-26,07:19:05
22.814446,108.334262,0,290.550797244095,39839.3049537037,2009-01-26,07:19:08
22.814445,108.334257,0,291.063028215223,39839.3049768518,2009-01-26,07:19:10
22.814453,108.334217,0,293.146643700787,39839.3050347222,2009-01-26,07:19:15
22.814457,108.334201,0,293.839898293963,39839.3050925926,2009-01-26,07:19:20
22.814457,108.334201,0,293.839898293963,39839.3051273148,2009-01-26,07:19:23
22.814458,108.334201,0,294.282417979003,39839.305150463,2009-01-26,07:19:25
22.814494,108.334195,0,293.568540026247,39839.3052083333,2009-01-26,07:19:30
22.814565,108.334235,0,302.574603018373,39839.3052662037,2009-01-26,07:19:35
22.814553,108.33427,0,314.723864829396,39839.3053240741,2009-01-26,07:19:40
22.814509,108.334271,0,320.63842191601,39839.3053819444,2009-01-26,07:19:45
22.814455,108.334262,0,325.42248687664,39839.3054398148,2009-01-26,07:19:50
22.81442,108.334255,0,318.266499343832,39839.3054976852,2009-01-26,07:19:55
22.814435,108.334241,0,318.099245406824,39839.3055555556,2009-01-26,07:20:00
22.814435,108.33423,0,316.508261154856,39839.3056134259,2009-01-26,07:20:05
22.814416,108.334218,0,317.687011154856,39839.3056712963,2009-01-26,07:20:10
22.81432,108.334171,0,319.36217519685,39839.3057291667,2009-01-26,07:20:15
22.814265,108.334145,0,306.512903543307,39839.305787037,2009-01-26,07:20:20
22.814225,108.334106,0,292.506479658793,39839.3058449074,2009-01-26,07:20:25
22.814243,108.334098,0,295.439041994751,39839.3059027778,2009-01-26,07:20:30
22.814252,108.334094,0,295.7431167979,39839.3059606481,2009-01-26,07:20:35
22.814276,108.334094,0,299.404350393701,39839.3060185185,2009-01-26,07:20:40
22.814309,108.334063,0,306.134186351706,39839.3060763889,2009-01-26,07:20:45
22.8143,108.334052,0,311.003782808399,39839.3061342593,2009-01-26,07:20:50
22.8143,108.334053,0,311.25624343832,39839.3061921296,2009-01-26,07:20:55
22.8143,108.334053,0,311.25624343832,39839.3062268518,2009-01-26,07:20:58
22.814301,108.334057,0,311.447778871391,39839.30625,2009-01-26,07:21:00
22.814202,108.334097,0,311.263526902887,39839.3063078704,2009-01-26,07:21:05
22.814125,108.334105,0,302.42844816273,39839.3063657407,2009-01-26,07:21:10
22.814095,108.334105,0,297.658700787402,39839.3064236111,2009-01-26,07:21:15
22.81401,108.334115,0,293.392998687664,39839.3064814815,2009-01-26,07:21:20
22.813959,108.334099,0,281.563330052493,39839.3065393518,2009-01-26,07:21:25
22.813989,108.334059,0,270.653546587926,39839.3065972222,2009-01-26,07:21:30
22.813998,108.334031,0,262.749839238845,39839.3066550926,2009-01-26,07:21:35
22.813998,108.334031,0,262.749839238845,39839.3066898148,2009-01-26,07:21:38
22.813999,108.334023,0,258.880249343832,39839.306712963,2009-01-26,07:21:40
22.813972,108.334035,0,257.249593175853,39839.3067708333,2009-01-26,07:21:45
22.814017,108.334027,0,260.179274934383,39839.3068287037,2009-01-26,07:21:50
22.81405,108.334033,0,261.409314304462,39839.3068865741,2009-01-26,07:21:55
22.81405,108.334038,0,260.657614829396,39839.3069444444,2009-01-26,07:22:00
22.81405,108.334038,0,260.657614829396,39839.3069791667,2009-01-26,07:22:03
22.814051,108.334034,0,260.520820209974,39839.3070023148,2009-01-26,07:22:05
22.814076,108.334055,0,262.845606955381,39839.3070601852,2009-01-26,07:22:10
22.814059,108.334062,0,264.738664698163,39839.3071180556,2009-01-26,07:22:15
22.813992,108.334077,0,265.848405511811,39839.3071759259,2009-01-26,07:22:20
22.813938,108.334093,0,256.073316929134,39839.3072337963,2009-01-26,07:22:25
22.813913,108.334081,0,233.701669947507,39839.3072916667,2009-01-26,07:22:30
22.813913,108.334081,0,233.701669947507,39839.3073263889,2009-01-26,07:22:33
22.813919,108.334077,0,222.752939632546,39839.307349537,2009-01-26,07:22:35
22.813946,108.334086,0,229.386158136483,39839.3074074074,2009-01-26,07:22:40
22.813958,108.334096,0,229.814885170604,39839.3074652778,2009-01-26,07:22:45
22.813973,108.334111,0,228.8468667979,39839.3075231481,2009-01-26,07:22:50
22.814007,108.334115,0,226.540101706037,39839.3075810185,2009-01-26,07:22:55
22.81412,108.334119,0,236.467677165354,39839.3076388889,2009-01-26,07:23:00
22.814189,108.334143,0,241.025439632546,39839.3076967593,2009-01-26,07:23:05
22.814267,108.334175,0,245.756538713911,39839.3077546296,2009-01-26,07:23:10
22.814512,108.334177,0,383.288917322835,39839.3118634259,2009-01-26,07:29:05
22.814541,108.334164,0,397.51561023622,39839.3119212963,2009-01-26,07:29:10
22.81455,108.33415,0,398.925121391076,39839.3119791667,2009-01-26,07:29:15
22.814539,108.33415,0,400.202844488189,39839.312037037,2009-01-26,07:29:20
22.81455,108.334148,0,395.949156824147,39839.3120949074,2009-01-26,07:29:25
22.814554,108.33416,0,392.168326771654,39839.3121527778,2009-01-26,07:29:30
22.814506,108.334156,0,385.149107611549,39839.3122106481,2009-01-26,07:29:35
22.814506,108.334165,0,387.288415354331,39839.3122685185,2009-01-26,07:29:40
22.814494,108.334158,0,387.67749671916,39839.3123263889,2009-01-26,07:29:45
22.814449,108.334153,0,381.874274934383,39839.3123842593,2009-01-26,07:29:50
22.814407,108.334161,0,360.155531496063,39839.3124421296,2009-01-26,07:29:55
22.814407,108.334189,0,355.47093832021,39839.3125,2009-01-26,07:30:00
22.814428,108.334207,0,351.809429133858,39839.3125578704,2009-01-26,07:30:05
22.814442,108.334227,0,349.888339895013,39839.3126157407,2009-01-26,07:30:10
22.814445,108.334263,0,346.665793963255,39839.3126736111,2009-01-26,07:30:15
22.814456,108.334266,0,346.594232283465,39839.3127314815,2009-01-26,07:30:20
22.814462,108.334247,0,347.007716535433,39839.3127893518,2009-01-26,07:30:25
22.814474,108.334252,0,346.569576771653,39839.3128472222,2009-01-26,07:30:30
22.814473,108.334253,0,345.860052493438,39839.3129050926,2009-01-26,07:30:35
22.814471,108.33425,0,345.227598425197,39839.312962963,2009-01-26,07:30:40
22.814471,108.33425,0,345.227598425197,39839.3129976852,2009-01-26,07:30:43
22.81447,108.334243,0,344.683904199475,39839.3130208333,2009-01-26,07:30:45
22.814466,108.334229,0,344.577322834646,39839.3130787037,2009-01-26,07:30:50
22.81443,108.334223,0,344.750862860892,39839.3131365741,2009-01-26,07:30:55
22.814337,108.334203,0,343.346633858268,39839.3131944444,2009-01-26,07:31:00
22.814244,108.33418,0,338.749724409449,39839.3132523148,2009-01-26,07:31:05
22.814215,108.334176,0,330.03438976378,39839.3133101852,2009-01-26,07:31:10
22.814202,108.334165,0,320.546532152231,39839.3133680556,2009-01-26,07:31:15
22.814209,108.334174,0,319.62875328084,39839.3134259259,2009-01-26,07:31:20
22.814188,108.33417,0,314.804087926509,39839.3134837963,2009-01-26,07:31:25
22.814258,108.334173,0,311.783293963255,39839.3135416667,2009-01-26,07:31:30
22.814267,108.334168,0,309.220912073491,39839.313599537,2009-01-26,07:31:35
22.814267,108.334165,0,307.820787401575,39839.3136574074,2009-01-26,07:31:40
22.814268,108.334171,0,306.963832020997,39839.3137152778,2009-01-26,07:31:45
22.814269,108.334177,0,306.404294619423,39839.3137731481,2009-01-26,07:31:50
22.814269,108.334176,0,305.953838582677,39839.3138310185,2009-01-26,07:31:55
22.814269,108.334173,0,305.503733595801,39839.3138888889,2009-01-26,07:32:00
22.814269,108.334173,0,305.503733595801,39839.3139236111,2009-01-26,07:32:03
22.814274,108.334178,0,304.661499343832,39839.3139467593,2009-01-26,07:32:05
22.81428,108.334197,0,304.408261154856,39839.3140046296,2009-01-26,07:32:10
22.814287,108.334206,0,304.341204068241,39839.3140625,2009-01-26,07:32:15
22.814287,108.334206,0,304.341204068241,39839.3140972222,2009-01-26,07:32:18
22.814289,108.334211,0,305.506689632546,39839.3141203704,2009-01-26,07:32:20
22.814352,108.334202,0,307.969570209974,39839.3141782407,2009-01-26,07:32:25
22.814366,108.334204,0,313.185843175853,39839.3142361111,2009-01-26,07:32:30
22.81431,108.334233,0,316.481853674541,39839.3142939815,2009-01-26,07:32:35
22.814298,108.334239,0,318.656532152231,39839.3143518518,2009-01-26,07:32:40
22.814305,108.334241,0,319.940511811024,39839.3144097222,2009-01-26,07:32:45
22.814304,108.334244,0,320.082385170604,39839.3144675926,2009-01-26,07:32:50
22.814304,108.334244,0,320.082385170604,39839.3145023148,2009-01-26,07:32:53
22.814305,108.334241,0,320.304009186352,39839.314525463,2009-01-26,07:32:55
22.814343,108.334163,0,321.780603674541,39839.3145833333,2009-01-26,07:33:00
22.814375,108.334122,0,323.810177165354,39839.3146412037,2009-01-26,07:33:05
22.814398,108.334089,0,326.043001968504,39839.3146990741,2009-01-26,07:33:10
22.814398,108.334089,0,326.043001968504,39839.3147337963,2009-01-26,07:33:13
22.814403,108.334082,0,327.63375984252,39839.3147569444,2009-01-26,07:33:15
22.814402,108.334073,0,327.432536089239,39839.3148148148,2009-01-26,07:33:20
22.814402,108.334073,0,327.432536089239,39839.314849537,2009-01-26,07:33:23
22.814404,108.334081,0,327.126286089239,39839.3148726852,2009-01-26,07:33:25
22.814444,108.334106,0,327.675561023622,39839.3149305556,2009-01-26,07:33:30
22.81448,108.334126,0,328.566833989501,39839.3149884259,2009-01-26,07:33:35
22.814433,108.334146,0,328.174625984252,39839.3150462963,2009-01-26,07:33:40
22.814429,108.334137,0,326.40499671916,39839.3151041667,2009-01-26,07:33:45
22.814397,108.334129,0,327.445652887139,39839.315162037,2009-01-26,07:33:50
22.814357,108.334128,0,325.326994750656,39839.3152199074,2009-01-26,07:33:55
22.814377,108.334125,0,311.711453412073,39839.3152777778,2009-01-26,07:34:00
22.81439,108.334153,0,312.316850393701,39839.3153356481,2009-01-26,07:34:05
22.814391,108.334163,0,310.427923228346,39839.3153935185,2009-01-26,07:34:10
22.814393,108.334169,0,309.94154855643,39839.3154513889,2009-01-26,07:34:15
22.814393,108.334163,0,309.836043307087,39839.3155092593,2009-01-26,07:34:20
22.814393,108.334163,0,309.836043307087,39839.3155439815,2009-01-26,07:34:23
22.814392,108.334158,0,309.441909448819,39839.3155671296,2009-01-26,07:34:25
22.814375,108.334159,0,307.831125328084,39839.315625,2009-01-26,07:34:30
22.814331,108.334204,0,302.448799212598,39839.3156828704,2009-01-26,07:34:35
22.814306,108.334201,0,297.418179133858,39839.3157407407,2009-01-26,07:34:40
22.814256,108.334195,0,296.642073490814,39839.3157986111,2009-01-26,07:34:45
22.814253,108.334185,0,295.309530839895,39839.3158564815,2009-01-26,07:34:50
22.814253,108.334182,0,294.86626312336,39839.3159143519,2009-01-26,07:34:55
22.814252,108.334178,0,294.775774278215,39839.3159722222,2009-01-26,07:35:00
22.814252,108.334178,0,294.775774278215,39839.3160069444,2009-01-26,07:35:03
22.81426,108.334178,0,294.785036089239,39839.3160300926,2009-01-26,07:35:05
22.814516,108.334247,0,312.160131233596,39839.3255787037,2009-01-26,07:48:50
22.814525,108.33426,0,332.309268372703,39839.3256365741,2009-01-26,07:48:55
22.814509,108.334247,0,336.241984908136,39839.3256944444,2009-01-26,07:49:00
22.814505,108.334226,0,337.972240813648,39839.3257523148,2009-01-26,07:49:05
22.814493,108.334211,0,339.367785433071,39839.3258101852,2009-01-26,07:49:10
22.814523,108.334267,0,341.273280839895,39839.3258680556,2009-01-26,07:49:15
22.814532,108.334314,0,349.64656496063,39839.3259259259,2009-01-26,07:49:20
22.814501,108.334303,0,353.680984251968,39839.3259837963,2009-01-26,07:49:25
22.814439,108.334277,0,356.064717847769,39839.3260416667,2009-01-26,07:49:30
22.814439,108.334277,0,356.064717847769,39839.3260763889,2009-01-26,07:49:33
22.814439,108.33428,0,357.516932414698,39839.326099537,2009-01-26,07:49:35
22.814452,108.334293,0,358.895328083989,39839.3261574074,2009-01-26,07:49:40
22.814452,108.334293,0,358.895328083989,39839.3261921296,2009-01-26,07:49:43
22.814457,108.334287,0,360.686610892388,39839.3262152778,2009-01-26,07:49:45
22.814449,108.334305,0,360.143064304462,39839.3262731481,2009-01-26,07:49:50
22.814361,108.33435,0,357.571801181102,39839.3263310185,2009-01-26,07:49:55
22.8143,108.334395,0,353.478585958005,39839.3263888889,2009-01-26,07:50:00
22.814316,108.3344,0,347.995557742782,39839.3264467593,2009-01-26,07:50:05
22.814334,108.334418,0,343.874458661417,39839.3265046296,2009-01-26,07:50:10
22.814381,108.334402,0,339.626978346457,39839.3265625,2009-01-26,07:50:15
22.814433,108.334393,0,348.715019685039,39839.3266203704,2009-01-26,07:50:20
22.814446,108.334388,0,352.873464566929,39839.3266782407,2009-01-26,07:50:25
22.814429,108.334328,0,356.383159448819,39839.3267361111,2009-01-26,07:50:30
22.814419,108.334304,0,352.593818897638,39839.3267939815,2009-01-26,07:50:35
22.814418,108.334293,0,353.466994750656,39839.3268518519,2009-01-26,07:50:40
22.814436,108.334271,0,352.887857611549,39839.3269097222,2009-01-26,07:50:45
22.814395,108.334243,0,352.225567585302,39839.3269675926,2009-01-26,07:50:50
22.814326,108.334225,0,348.827306430446,39839.327025463,2009-01-26,07:50:55
22.814212,108.334211,0,342.573658136483,39839.3270833333,2009-01-26,07:51:00
22.814115,108.334202,0,335.306407480315,39839.3271412037,2009-01-26,07:51:05
22.814039,108.334197,0,326.663389107612,39839.3271990741,2009-01-26,07:51:10
22.813983,108.334211,0,315.052969160105,39839.3272569444,2009-01-26,07:51:15
22.813953,108.334224,0,298.208877952756,39839.3273148148,2009-01-26,07:51:20
22.813986,108.33423,0,284.720091863517,39839.3273726852,2009-01-26,07:51:25
22.813969,108.334241,0,271.713175853018,39839.3274305556,2009-01-26,07:51:30
22.813906,108.334256,0,264.53656496063,39839.3274884259,2009-01-26,07:51:35
22.814058,108.334262,0,270.751919291339,39839.3275462963,2009-01-26,07:51:40
22.814178,108.334268,0,273.498674540682,39839.3276041667,2009-01-26,07:51:45
22.814225,108.334295,0,270.924931102362,39839.327662037,2009-01-26,07:51:50
22.81428,108.334331,0,272.749251968504,39839.3277199074,2009-01-26,07:51:55
22.814376,108.33437,0,278.418057742782,39839.3277777778,2009-01-26,07:52:00
22.814527,108.334415,0,306.411151574803,39839.3278356481,2009-01-26,07:52:05
22.81465,108.334461,0,342.603569553806,39839.3278935185,2009-01-26,07:52:10
22.8147,108.334494,0,361.289727690289,39839.3279513889,2009-01-26,07:52:15
22.814667,108.334498,0,363.876761811024,39839.3280092593,2009-01-26,07:52:20
22.814636,108.334491,0,368.27405183727,39839.3280671296,2009-01-26,07:52:25
22.814669,108.334487,0,356.928182414698,39839.328125,2009-01-26,07:52:30
22.814489,108.334375,0,320.245836614173,39839.3281828704,2009-01-26,07:52:35
22.814431,108.334308,0,303.660666010499,39839.3282407407,2009-01-26,07:52:40
22.814441,108.334251,0,290.505141076115,39839.3282986111,2009-01-26,07:52:45
22.814401,108.334229,0,294.646289370079,39839.3283564815,2009-01-26,07:52:50
22.814344,108.334238,0,295.189183070866,39839.3284143518,2009-01-26,07:52:55
22.814329,108.334216,0,292.26030183727,39839.3284722222,2009-01-26,07:53:00
22.814345,108.33417,0,292.90532152231,39839.3285300926,2009-01-26,07:53:05
22.814336,108.334149,0,290.937874015748,39839.328587963,2009-01-26,07:53:10
22.814322,108.33414,0,289.7825,39839.3286458333,2009-01-26,07:53:15
22.814347,108.334125,0,284.287660761155,39839.3287037037,2009-01-26,07:53:20
22.814374,108.334127,0,280.336496062992,39839.3287615741,2009-01-26,07:53:25
22.814374,108.334122,0,278.690291994751,39839.3288194444,2009-01-26,07:53:30
22.814373,108.334116,0,277.707582020997,39839.3288773148,2009-01-26,07:53:35
22.814373,108.334119,0,277.159258530184,39839.3289351852,2009-01-26,07:53:40
22.814373,108.334124,0,277.20906824147,39839.3289930556,2009-01-26,07:53:45
22.814373,108.334124,0,277.20906824147,39839.3290277778,2009-01-26,07:53:48
22.814373,108.33412,0,277.309143700787,39839.3290509259,2009-01-26,07:53:50
22.814371,108.334111,0,277.259580052493,39839.3291087963,2009-01-26,07:53:55
22.814371,108.334111,0,277.259580052493,39839.3291435185,2009-01-26,07:53:58
22.814371,108.334106,0,277.056706036745,39839.3291666667,2009-01-26,07:54:00
22.81441,108.334098,0,279.326801181102,39839.329224537,2009-01-26,07:54:05
22.814379,108.334081,0,287.233612204724,39839.3292824074,2009-01-26,07:54:10
22.81435,108.334067,0,292.457946194226,39839.3293402778,2009-01-26,07:54:15
22.81436,108.334069,0,297.855216535433,39839.3293981481,2009-01-26,07:54:20
22.814378,108.334066,0,299.704317585302,39839.3294560185,2009-01-26,07:54:25
22.814379,108.334069,0,300.796164698163,39839.3295138889,2009-01-26,07:54:30
22.81438,108.334065,0,301.11125,39839.3295717593,2009-01-26,07:54:35
22.81438,108.334065,0,301.11125,39839.3296064815,2009-01-26,07:54:38
22.81438,108.334069,0,301.168923884514,39839.3296296296,2009-01-26,07:54:40
22.814402,108.334061,0,301.697122703412,39839.3296875,2009-01-26,07:54:45
22.814462,108.334092,0,301.664232283465,39839.3297453704,2009-01-26,07:54:50
22.814468,108.334116,0,303.175718503937,39839.3298032407,2009-01-26,07:54:55
22.814475,108.334179,0,301.770511811024,39839.3298611111,2009-01-26,07:55:00
22.814453,108.334269,0,305.336453412073,39839.3299189815,2009-01-26,07:55:05
22.814427,108.334354,0,328.357900262467,39839.3299768518,2009-01-26,07:55:10
22.814441,108.334417,0,350.510127952756,39839.3300347222,2009-01-26,07:55:15
22.814469,108.334377,0,341.891391076115,39839.3300925926,2009-01-26,07:55:20
22.814437,108.334369,0,338.947542650919,39839.330150463,2009-01-26,07:55:25
22.814376,108.334225,0,338.996125328084,39839.3302083333,2009-01-26,07:55:30
22.814339,108.334026,0,335.016774934383,39839.3302662037,2009-01-26,07:55:35
22.814317,108.334013,0,325.570344488189,39839.3303240741,2009-01-26,07:55:40
22.814291,108.334061,0,308.107267060367,39839.3303819444,2009-01-26,07:55:45
22.814301,108.334065,0,301.589816272966,39839.3304398148,2009-01-26,07:55:50
22.8143,108.334051,0,296.4531167979,39839.3304976852,2009-01-26,07:55:55
22.814301,108.334038,0,293.399655511811,39839.3305555556,2009-01-26,07:56:00
22.814301,108.334038,0,293.399655511811,39839.3305902778,2009-01-26,07:56:03
22.814303,108.334037,0,292.167962598425,39839.3306134259,2009-01-26,07:56:05
22.814362,108.334052,0,292.288687664042,39839.3306712963,2009-01-26,07:56:10
22.814434,108.334089,0,302.934222440945,39839.3307291667,2009-01-26,07:56:15
22.814491,108.33412,0,316.500675853018,39839.330787037,2009-01-26,07:56:20
22.814544,108.334137,0,331.234094488189,39839.3308449074,2009-01-26,07:56:25
22.814544,108.334137,0,331.234094488189,39839.3308796296,2009-01-26,07:56:28
22.81454,108.334142,0,333.621108923884,39839.3309027778,2009-01-26,07:56:30
22.814524,108.334129,0,334.239744094488,39839.3309606481,2009-01-26,07:56:35
22.814524,108.334129,0,334.239744094488,39839.3309953704,2009-01-26,07:56:38
22.814523,108.334135,0,335.269438976378,39839.3310185185,2009-01-26,07:56:40
22.814505,108.334138,0,338.905065616798,39839.3310763889,2009-01-26,07:56:45
22.814499,108.334151,0,340.087145669291,39839.3311342593,2009-01-26,07:56:50
22.81448,108.334155,0,341.164596456693,39839.3311921296,2009-01-26,07:56:55
22.814463,108.33418,0,332.919517716535,39839.33125,2009-01-26,07:57:00
22.814455,108.334193,0,327.210738188976,39839.3313078704,2009-01-26,07:57:05
22.814433,108.334202,0,323.621794619423,39839.3313657407,2009-01-26,07:57:10
22.81439,108.334194,0,320.394872047244,39839.3314236111,2009-01-26,07:57:15
22.814382,108.334204,0,319.65561023622,39839.3314814815,2009-01-26,07:57:20
22.814406,108.334219,0,318.354809711286,39839.3315393519,2009-01-26,07:57:25
22.814406,108.334251,0,315.6075,39839.3315972222,2009-01-26,07:57:30
22.814368,108.334283,0,313.622933070866,39839.3316550926,2009-01-26,07:57:35
22.814347,108.334275,0,314.672424540682,39839.331712963,2009-01-26,07:57:40
22.814337,108.334248,0,317.099737532808,39839.3317708333,2009-01-26,07:57:45
22.814318,108.334214,0,319.075770997375,39839.3318287037,2009-01-26,07:57:50
22.814317,108.334212,0,319.760866141732,39839.3318865741,2009-01-26,07:57:55
22.814316,108.334212,0,319.960360892388,39839.3319444444,2009-01-26,07:58:00
22.814316,108.334212,0,319.960360892388,39839.3319791667,2009-01-26,07:58:03
22.814316,108.334217,0,319.931227034121,39839.3320023148,2009-01-26,07:58:05
22.814315,108.334228,0,319.861916010499,39839.3320601852,2009-01-26,07:58:10
22.814314,108.334237,0,319.721266404199,39839.3321180556,2009-01-26,07:58:15
22.814279,108.334229,0,316.725026246719,39839.3321759259,2009-01-26,07:58:20
22.814261,108.334205,0,311.173241469816,39839.3322337963,2009-01-26,07:58:25
22.814267,108.334196,0,306.314107611549,39839.3322916667,2009-01-26,07:58:30
22.814266,108.334196,0,304.442929790026,39839.332349537,2009-01-26,07:58:35
22.814266,108.334196,0,304.442929790026,39839.3323842593,2009-01-26,07:58:38
22.814271,108.334189,0,296.619947506562,39839.3324074074,2009-01-26,07:58:40
22.814266,108.334198,0,295.314412729659,39839.3324652778,2009-01-26,07:58:45
22.814278,108.334208,0,288.813835301837,39839.3325231481,2009-01-26,07:58:50
22.814278,108.334208,0,288.813835301837,39839.3325578704,2009-01-26,07:58:53
22.814285,108.334202,0,286.035862860892,39839.3325810185,2009-01-26,07:58:55
22.814265,108.334196,0,285.517050524934,39839.3326388889,2009-01-26,07:59:00
22.814238,108.334155,0,274.386617454068,39839.3326967593,2009-01-26,07:59:05
22.814244,108.334138,0,270.29593175853,39839.3327546296,2009-01-26,07:59:10
22.814244,108.334138,0,270.29593175853,39839.3327893519,2009-01-26,07:59:13
22.814244,108.334143,0,267.919904855643,39839.3328125,2009-01-26,07:59:15
22.814203,108.334144,0,265.13407480315,39839.3328703704,2009-01-26,07:59:20
22.814187,108.334149,0,265.589737532808,39839.3329282407,2009-01-26,07:59:25
22.814187,108.334156,0,266.000767716535,39839.3329861111,2009-01-26,07:59:30
22.814186,108.334163,0,266.359734251969,39839.3330439815,2009-01-26,07:59:35
22.814187,108.334166,0,266.642657480315,39839.3331018519,2009-01-26,07:59:40
22.814188,108.334163,0,266.919622703412,39839.3331597222,2009-01-26,07:59:45
22.81419,108.334171,0,267.037693569554,39839.3332175926,2009-01-26,07:59:50
22.814191,108.334172,0,267.155538057743,39839.333275463,2009-01-26,07:59:55
22.814193,108.334173,0,267.318139763779,39839.3333333333,2009-01-26,08:00:00
22.814195,108.334176,0,267.611725721785,39839.3333912037,2009-01-26,08:00:05
22.814197,108.33418,0,267.898205380577,39839.3334490741,2009-01-26,08:00:10
22.814197,108.334179,0,268.146833989501,39839.3335069444,2009-01-26,08:00:15
22.814197,108.334173,0,268.224156824147,39839.3335648148,2009-01-26,08:00:20
22.814197,108.334173,0,268.224156824147,39839.333599537,2009-01-26,08:00:23
22.814196,108.334181,0,267.166702755906,39839.3336226852,2009-01-26,08:00:25
22.814177,108.334183,0,266.01375984252,39839.3336805556,2009-01-26,08:00:30
22.814163,108.33417,0,264.73187992126,39839.3337384259,2009-01-26,08:00:35
22.814175,108.334165,0,264.155570866142,39839.3337962963,2009-01-26,08:00:40
22.814175,108.334169,0,264.134543963255,39839.3338541667,2009-01-26,08:00:45
22.814175,108.334169,0,264.134543963255,39839.3338888889,2009-01-26,08:00:48
22.814174,108.334175,0,264.255793963255,39839.333912037,2009-01-26,08:00:50
22.814156,108.334171,0,263.517860892388,39839.3339699074,2009-01-26,08:00:55
22.814204,108.334157,0,262.844931102362,39839.3340277778,2009-01-26,08:01:00
22.814223,108.334147,0,261.965347769029,39839.3340856481,2009-01-26,08:01:05
22.814253,108.334119,0,262.697575459318,39839.3341435185,2009-01-26,08:01:10
22.814266,108.334102,0,263.303097112861,39839.3342013889,2009-01-26,08:01:15
22.814262,108.334088,0,263.747844488189,39839.3342592593,2009-01-26,08:01:20
22.814261,108.334079,0,264.328458005249,39839.3343171296,2009-01-26,08:01:25
22.814261,108.334079,0,264.328458005249,39839.3343518519,2009-01-26,08:01:28
22.81426,108.334075,0,264.732604986877,39839.334375,2009-01-26,08:01:30
22.814259,108.334065,0,264.779212598425,39839.3344328704,2009-01-26,08:01:35
22.814257,108.334058,0,264.448858267717,39839.3344907407,2009-01-26,08:01:40
22.814256,108.334061,0,263.51,39839.3345486111,2009-01-26,08:01:45
22.814256,108.334061,0,263.51,39839.3345833333,2009-01-26,08:01:48
22.814257,108.334063,0,263.227352362205,39839.3346064815,2009-01-26,08:01:50
22.814292,108.334047,0,261.22749015748,39839.3346643519,2009-01-26,08:01:55
22.814293,108.334049,0,261.95062992126,39839.3347222222,2009-01-26,08:02:00
22.814294,108.334052,0,262.518530183727,39839.3347800926,2009-01-26,08:02:05
22.814293,108.334044,0,262.867483595801,39839.334837963,2009-01-26,08:02:10
22.814293,108.334043,0,263.057542650919,39839.3348958333,2009-01-26,08:02:15
22.814293,108.334043,0,263.057542650919,39839.3349305556,2009-01-26,08:02:18
22.814293,108.334044,0,263.175964566929,39839.3349537037,2009-01-26,08:02:20
22.814302,108.334064,0,263.508225065617,39839.3350115741,2009-01-26,08:02:25
22.814285,108.334337,0,250.54626312336,39839.3427662037,2009-01-26,08:13:35
22.814292,108.334377,0,244.959832677165,39839.3428240741,2009-01-26,08:13:40
22.814281,108.334413,0,241.885498687664,39839.3428819444,2009-01-26,08:13:45
22.814307,108.33444,0,237.139353674541,39839.3429398148,2009-01-26,08:13:50
22.814343,108.334463,0,232.906017060367,39839.3429976852,2009-01-26,08:13:55
22.814366,108.334463,0,231.314606299213,39839.3430555556,2009-01-26,08:14:00
22.814365,108.33446,0,231.79967847769,39839.3431134259,2009-01-26,08:14:05
22.814365,108.334455,0,231.998697506562,39839.3431712963,2009-01-26,08:14:10
22.814365,108.334457,0,232.058421916011,39839.3432291667,2009-01-26,08:14:15
22.814366,108.334462,0,232.031489501312,39839.343287037,2009-01-26,08:14:20
22.814367,108.334463,0,232.036994750656,39839.3433449074,2009-01-26,08:14:25
22.814367,108.334462,0,232.051712598425,39839.3434027778,2009-01-26,08:14:30
22.814368,108.334467,0,232.118996062992,39839.3434606481,2009-01-26,08:14:35
22.814368,108.334467,0,232.118996062992,39839.3434953704,2009-01-26,08:14:38
22.814368,108.334473,0,232.154616141732,39839.3435185185,2009-01-26,08:14:40
22.814369,108.334482,0,232.077345800525,39839.3435763889,2009-01-26,08:14:45
22.814369,108.334488,0,231.974169947507,39839.3436342593,2009-01-26,08:14:50
22.814369,108.33449,0,231.980252624672,39839.3436921296,2009-01-26,08:14:55
22.81437,108.334496,0,231.962404855643,39839.34375,2009-01-26,08:15:00
22.81437,108.334496,0,231.962404855643,39839.3437847222,2009-01-26,08:15:03
22.814369,108.334492,0,231.88876312336,39839.3438078704,2009-01-26,08:15:05
22.814358,108.334484,0,230.464311023622,39839.3438657407,2009-01-26,08:15:10
22.814323,108.334463,0,224.593205380577,39839.3439236111,2009-01-26,08:15:15
22.814306,108.334457,0,222.664980314961,39839.3439814815,2009-01-26,08:15:20
22.814306,108.334455,0,222.519977034121,39839.3440393518,2009-01-26,08:15:25
22.814305,108.334451,0,222.465810367454,39839.3440972222,2009-01-26,08:15:30
22.814304,108.334445,0,222.315600393701,39839.3441550926,2009-01-26,08:15:35
22.814303,108.33444,0,222.088671259843,39839.344212963,2009-01-26,08:15:40
22.814304,108.334446,0,222.024566929134,39839.3442708333,2009-01-26,08:15:45
22.814304,108.334444,0,221.937434383202,39839.3443287037,2009-01-26,08:15:50
22.814304,108.334439,0,221.897411417323,39839.3443865741,2009-01-26,08:15:55
22.814304,108.334439,0,221.897411417323,39839.3444212963,2009-01-26,08:15:58
22.814304,108.334432,0,222.074904855643,39839.3444444444,2009-01-26,08:16:00
22.814304,108.334419,0,222.250019685039,39839.3445023148,2009-01-26,08:16:05
22.814304,108.334407,0,222.376200787402,39839.3445601852,2009-01-26,08:16:10
22.814304,108.334407,0,222.376200787402,39839.3445949074,2009-01-26,08:16:13
22.814306,108.334405,0,222.448087270341,39839.3446180556,2009-01-26,08:16:15
22.814333,108.334449,0,220.742837926509,39839.3446759259,2009-01-26,08:16:20
22.814333,108.334449,0,220.742837926509,39839.3447106481,2009-01-26,08:16:23
22.814339,108.334456,0,220.350856299213,39839.3447337963,2009-01-26,08:16:25
22.814359,108.33445,0,220.214662073491,39839.3447916667,2009-01-26,08:16:30
22.814359,108.33445,0,220.214662073491,39839.3448263889,2009-01-26,08:16:33
22.814363,108.334442,0,219.87001312336,39839.344849537,2009-01-26,08:16:35
22.814371,108.33443,0,217.459169947507,39839.3449074074,2009-01-26,08:16:40
22.814361,108.334425,0,214.015255905512,39839.3449652778,2009-01-26,08:16:45
22.81436,108.334424,0,213.777460629921,39839.3450231481,2009-01-26,08:16:50
22.81436,108.334424,0,213.777460629921,39839.3450578704,2009-01-26,08:16:53
22.81436,108.334429,0,213.583198818898,39839.3450810185,2009-01-26,08:16:55
22.814332,108.334446,0,209.612007874016,39839.3451388889,2009-01-26,08:17:00
22.8143,108.334475,0,207.409281496063,39839.3451967593,2009-01-26,08:17:05
22.814273,108.334454,0,198.066377952756,39839.3452546296,2009-01-26,08:17:10
22.814247,108.334398,0,182.474192913386,39839.3453125,2009-01-26,08:17:15
22.814214,108.334354,0,166.391824146982,39839.3453703704,2009-01-26,08:17:20
22.814207,108.334343,0,162.549970472441,39839.3454282407,2009-01-26,08:17:25
22.814206,108.334346,0,162.194845800525,39839.3454861111,2009-01-26,08:17:30
22.814206,108.334346,0,162.194845800525,39839.3455208333,2009-01-26,08:17:33
22.814206,108.334342,0,162.037588582677,39839.3455439815,2009-01-26,08:17:35
22.814229,108.334311,0,157.790534776903,39839.3456018518,2009-01-26,08:17:40
22.814246,108.334287,0,154.398458005249,39839.3456597222,2009-01-26,08:17:45
22.814249,108.334269,0,152.61342191601,39839.3457175926,2009-01-26,08:17:50
22.814278,108.334233,0,140.544173228346,39839.345775463,2009-01-26,08:17:55
22.814278,108.334233,0,140.544173228346,39839.3458101852,2009-01-26,08:17:58
22.814277,108.334236,0,136.025144356955,39839.3458333333,2009-01-26,08:18:00
22.814278,108.334245,0,136.176345144357,39839.3458912037,2009-01-26,08:18:05
22.814278,108.334245,0,136.176345144357,39839.3459259259,2009-01-26,08:18:08
22.814278,108.334241,0,136.065669291339,39839.3459490741,2009-01-26,08:18:10
22.81428,108.334225,0,129.598707349081,39839.3460069444,2009-01-26,08:18:15
22.814278,108.334233,0,126.862588582677,39839.3460648148,2009-01-26,08:18:20
22.814278,108.334226,0,126.750826771654,39839.3461226852,2009-01-26,08:18:25
22.814277,108.334218,0,126.74593175853,39839.3461805556,2009-01-26,08:18:30
22.814277,108.334218,0,126.74593175853,39839.3462152778,2009-01-26,08:18:33
22.814277,108.334218,0,126.826007217848,39839.3462384259,2009-01-26,08:18:35
22.814275,108.334208,0,126.820111548556,39839.3462962963,2009-01-26,08:18:40
22.814272,108.334199,0,126.627398293963,39839.3463541667,2009-01-26,08:18:45
22.814241,108.334205,0,125.850265748031,39839.346412037,2009-01-26,08:18:50
22.814208,108.334215,0,127.26218175853,39839.3464699074,2009-01-26,08:18:55
22.814206,108.33422,0,127.000721784777,39839.3465277778,2009-01-26,08:19:00
22.814206,108.33422,0,127.000721784777,39839.3465625,2009-01-26,08:19:03
22.814205,108.334226,0,126.936742125984,39839.3465856481,2009-01-26,08:19:05
22.814204,108.334236,0,127.047103018373,39839.3466435185,2009-01-26,08:19:10
22.814203,108.334236,0,127.124337270341,39839.3467013889,2009-01-26,08:19:15
22.814201,108.334236,0,127.110242782152,39839.3467592593,2009-01-26,08:19:20
22.814201,108.334236,0,127.110242782152,39839.3467939815,2009-01-26,08:19:23
22.8142,108.33423,0,126.852828083989,39839.3468171296,2009-01-26,08:19:25
22.814201,108.334194,0,118.065593832021,39839.346875,2009-01-26,08:19:30
22.814246,108.334183,0,103.711072834646,39839.3469328704,2009-01-26,08:19:35
22.814262,108.334166,0,98.8409416010499,39839.3469907407,2009-01-26,08:19:40
22.814263,108.334179,0,98.5263648293963,39839.3470486111,2009-01-26,08:19:45
22.814272,108.334187,0,93.4207709973753,39839.3471064815,2009-01-26,08:19:50
22.814272,108.334195,0,93.6573392388451,39839.3471643519,2009-01-26,08:19:55
22.814272,108.334193,0,93.8160137795276,39839.3472222222,2009-01-26,08:20:00
22.814272,108.334198,0,94.1426673228346,39839.3472800926,2009-01-26,08:20:05
22.814272,108.334195,0,94.3217454068241,39839.347337963,2009-01-26,08:20:10
22.814273,108.334191,0,94.1538943569554,39839.3473958333,2009-01-26,08:20:15
22.814272,108.334192,0,93.8575787401575,39839.3474537037,2009-01-26,08:20:20
22.814271,108.334188,0,93.4690813648294,39839.3475115741,2009-01-26,08:20:25
22.81427,108.334181,0,93.0420374015748,39839.3475694444,2009-01-26,08:20:30
22.81427,108.334181,0,92.7551574803149,39839.3476273148,2009-01-26,08:20:35
22.814269,108.334177,0,92.70781167979,39839.3476851852,2009-01-26,08:20:40
22.814269,108.334177,0,92.70781167979,39839.3477199074,2009-01-26,08:20:43
22.814268,108.33417,0,92.5822342519685,39839.3477430556,2009-01-26,08:20:45
22.814266,108.334161,0,92.330593832021,39839.3478009259,2009-01-26,08:20:50
22.814265,108.334162,0,92.2755872703412,39839.3478587963,2009-01-26,08:20:55
22.814264,108.334168,0,92.5074475065617,39839.3479166667,2009-01-26,08:21:00
22.814263,108.334169,0,92.7038517060367,39839.347974537,2009-01-26,08:21:05
22.814261,108.334171,0,92.7915977690289,39839.3480324074,2009-01-26,08:21:10
22.814261,108.334177,0,92.798031496063,39839.3480902778,2009-01-26,08:21:15
22.814261,108.334177,0,92.798031496063,39839.348125,2009-01-26,08:21:18
22.814261,108.334185,0,92.789032152231,39839.3481481481,2009-01-26,08:21:20
22.814262,108.334194,0,92.8244127296588,39839.3482060185,2009-01-26,08:21:25
22.814264,108.334206,0,92.8064534120735,39839.3482638889,2009-01-26,08:21:30
22.814265,108.334215,0,92.7550164041995,39839.3483217593,2009-01-26,08:21:35
22.814266,108.334213,0,92.6501804461942,39839.3483796296,2009-01-26,08:21:40
22.814266,108.33421,0,92.6307053805774,39839.3484375,2009-01-26,08:21:45
22.814267,108.334212,0,92.5736909448819,39839.3484953704,2009-01-26,08:21:50
22.814267,108.334217,0,92.6132480314961,39839.3485532407,2009-01-26,08:21:55
22.814268,108.33422,0,92.6816043307087,39839.3486111111,2009-01-26,08:22:00
22.814268,108.334218,0,92.6250426509186,39839.3486689815,2009-01-26,08:22:05
22.814268,108.334218,0,92.6250426509186,39839.3487037037,2009-01-26,08:22:08
22.814268,108.334214,0,92.485282152231,39839.3487268519,2009-01-26,08:22:10
22.814266,108.334204,0,92.2513582677165,39839.3487847222,2009-01-26,08:22:15
22.814259,108.334201,0,88.9865255905512,39839.3488425926,2009-01-26,08:22:20
22.814259,108.334201,0,88.9865255905512,39839.3488773148,2009-01-26,08:22:23
22.814259,108.334205,0,84.9175688976378,39839.348900463,2009-01-26,08:22:25
22.814278,108.334238,0,80.0217027559055,39839.3489583333,2009-01-26,08:22:30
22.81432,108.334296,0,79.9201541994751,39839.3490162037,2009-01-26,08:22:35
22.814334,108.334332,0,85.7452460629921,39839.3490740741,2009-01-26,08:22:40
22.814326,108.334321,0,87.2438484251968,39839.3491319444,2009-01-26,08:22:45
22.814307,108.334271,0,88.6813188976378,39839.3491898148,2009-01-26,08:22:50
22.814276,108.334217,0,79.2183398950131,39839.3492476852,2009-01-26,08:22:55
22.814346,108.3342,0,59.0270964566929,39839.3493055556,2009-01-26,08:23:00
22.81435,108.334191,0,41.1367290026247,39839.3493634259,2009-01-26,08:23:05
22.81434,108.334197,0,34.0437434383202,39839.3494212963,2009-01-26,08:23:10
22.81434,108.334197,0,34.0437434383202,39839.3494560185,2009-01-26,08:23:13
22.814338,108.334194,0,28.3415813648294,39839.3494791667,2009-01-26,08:23:15
22.81433,108.334173,0,25.5803083989501,39839.349537037,2009-01-26,08:23:20
22.81434,108.334168,0,21.5547080052493,39839.3495949074,2009-01-26,08:23:25
22.814353,108.334149,0,17.0000164041995,39839.3496527778,2009-01-26,08:23:30
22.814353,108.334149,0,17.0000164041995,39839.3496875,2009-01-26,08:23:33
22.814352,108.334144,0,13.8563582677165,39839.3497106481,2009-01-26,08:23:35
22.814364,108.334143,0,8.85806758530184,39839.3497685185,2009-01-26,08:23:40
22.814383,108.334134,0,2.26232939632546,39839.3498263889,2009-01-26,08:23:45
22.814398,108.334134,0,-4.37945209973753,39839.3498842593,2009-01-26,08:23:50
22.814421,108.334129,0,-10.1048884514436,39839.3499421296,2009-01-26,08:23:55
22.814429,108.334128,0,-12.3404724409449,39839.35,2009-01-26,08:24:00
22.814428,108.334127,0,-12.2529658792651,39839.3500578704,2009-01-26,08:24:05
22.814428,108.334127,0,-12.2529658792651,39839.3500925926,2009-01-26,08:24:08
22.814428,108.334127,0,-12.0947047244094,39839.3501157407,2009-01-26,08:24:10
22.814413,108.334115,0,-13.8131824146982,39839.3501736111,2009-01-26,08:24:15
22.814429,108.334137,0,-18.2792749343832,39839.3502314815,2009-01-26,08:24:20
22.814421,108.334131,0,-22.5580183727034,39839.3502893519,2009-01-26,08:24:25
22.814421,108.334131,0,-22.5580183727034,39839.3503240741,2009-01-26,08:24:28
22.81442,108.334125,0,-22.2616896325459,39839.3503472222,2009-01-26,08:24:30
22.814396,108.334116,0,-21.9896850393701,39839.3504050926,2009-01-26,08:24:35
22.814396,108.334115,0,-22.090656167979,39839.350462963,2009-01-26,08:24:40
22.814396,108.334115,0,-22.090656167979,39839.3504976852,2009-01-26,08:24:43
22.814394,108.334109,0,-22.1326017060367,39839.3505208333,2009-01-26,08:24:45
22.814362,108.334083,0,-20.5388877952756,39839.3505787037,2009-01-26,08:24:50
22.814352,108.334071,0,-24.9727854330709,39839.3506365741,2009-01-26,08:24:55
22.814364,108.334078,0,-32.5822408136483,39839.3506944444,2009-01-26,08:25:00
22.814345,108.334063,0,-34.4325098425197,39839.3507523148,2009-01-26,08:25:05
22.814344,108.334045,0,-38.4839402887139,39839.3508101852,2009-01-26,08:25:10
22.814365,108.334044,0,-42.0998851706037,39839.3508680556,2009-01-26,08:25:15
22.814349,108.334032,0,-43.8095242782152,39839.3509259259,2009-01-26,08:25:20
22.81433,108.334047,0,-44.8380675853018,39839.3509837963,2009-01-26,08:25:25
22.814371,108.334086,0,-49.6740026246719,39839.3510416667,2009-01-26,08:25:30
22.814394,108.334112,0,-53.3744488188976,39839.351099537,2009-01-26,08:25:35
22.814382,108.33412,0,-55.0045045931759,39839.3511574074,2009-01-26,08:25:40
22.814397,108.334107,0,-58.6682611548556,39839.3512152778,2009-01-26,08:25:45
22.81441,108.334114,0,-60.1852919947507,39839.3512731481,2009-01-26,08:25:50
22.81441,108.334114,0,-60.1852919947507,39839.3513078704,2009-01-26,08:25:53
22.814406,108.334121,0,-62.3255446194226,39839.3513310185,2009-01-26,08:25:55
22.814406,108.334131,0,-61.8581627296588,39839.3513888889,2009-01-26,08:26:00
22.814407,108.334135,0,-61.496154855643,39839.3514467593,2009-01-26,08:26:05
22.814408,108.334136,0,-61.2038648293963,39839.3515046296,2009-01-26,08:26:10
22.814408,108.334136,0,-61.2038648293963,39839.3515393519,2009-01-26,08:26:13
22.814408,108.334136,0,-60.9082578740157,39839.3515625,2009-01-26,08:26:15
22.814494,108.334051,0,-67.1571620734908,39839.3516203704,2009-01-26,08:26:20
22.814588,108.333991,0,-77.9308169291339,39839.3516782407,2009-01-26,08:26:25
22.814548,108.333955,0,-82.9057677165354,39839.3517361111,2009-01-26,08:26:30
22.814538,108.333962,0,-84.3613976377953,39839.3517939815,2009-01-26,08:26:35
22.814589,108.333978,0,-90.088218503937,39839.3518518518,2009-01-26,08:26:40
22.814589,108.333989,0,-92.6831758530184,39839.3519097222,2009-01-26,08:26:45
22.814586,108.334006,0,-94.3059809711286,39839.3519675926,2009-01-26,08:26:50
22.814588,108.334015,0,-94.4826476377953,39839.352025463,2009-01-26,08:26:55
22.814587,108.334023,0,-94.1925590551181,39839.3520833333,2009-01-26,08:27:00
22.814587,108.334023,0,-94.1925590551181,39839.3521180556,2009-01-26,08:27:03
22.814586,108.334024,0,-93.9988910761155,39839.3521412037,2009-01-26,08:27:05
22.814585,108.334034,0,-93.9548622047244,39839.3521990741,2009-01-26,08:27:10
22.814617,108.334077,0,-97.8657250656168,39839.3522569444,2009-01-26,08:27:15
22.814407,108.334102,0,-98.2323162729659,39839.3543981481,2009-01-26,08:30:20
22.814455,108.334081,0,-97.0676377952756,39839.3544560185,2009-01-26,08:30:25
