# Supplementary material for: Research on differential privacy protection method based on user tendency
Source: PLoS One. 2023 Oct 26;18(10):e0288823. doi: 10.1371/journal.pone.0288823 (PMC10602288; doi:10.1371/journal.pone.0288823)
Supplement: S2 Data — (ZIP) [file pone.0288823.s002.zip › Data 5-2/023/Trajectory/20090128095257.plt]

Geolife trajectory
WGS 84
Altitude is in Feet
Reserved 3
0,2,255,My Track,0,0,2,8421376
0
22.81542,108.33183,0,0,39841.4117708333,2009-01-28,09:52:57
22.816025,108.33198,0,0,39841.4118402778,2009-01-28,09:53:03
22.8137916666667,108.332278333333,0,0,39841.4118981481,2009-01-28,09:53:08
22.8139216666667,108.332225,0,0,39841.4119560185,2009-01-28,09:53:13
22.8139683333333,108.332176666667,0,0,39841.4120138889,2009-01-28,09:53:18
22.8140216666667,108.332216666667,0,0,39841.4120717593,2009-01-28,09:53:23
22.8141433333333,108.332213333333,0,0,39841.4121296296,2009-01-28,09:53:28
22.8142033333333,108.332195,0,0,39841.4121875,2009-01-28,09:53:33
22.8142583333333,108.332115,0,0,39841.4122453704,2009-01-28,09:53:38
22.8140883333333,108.33199,0,0,39841.4123032407,2009-01-28,09:53:43
22.8139383333333,108.332085,0,0,39841.4123611111,2009-01-28,09:53:48
22.8139483333333,108.332016666667,0,0,39841.4124189815,2009-01-28,09:53:53
22.81396,108.331976666667,0,0,39841.4124768519,2009-01-28,09:53:58
22.8139616666667,108.331976666667,0,0,39841.4125347222,2009-01-28,09:54:03
22.8139616666667,108.331976666667,0,0,39841.4125694444,2009-01-28,09:54:06
22.81397,108.331978333333,0,0,39841.4125925926,2009-01-28,09:54:08
22.8139533333333,108.33209,0,0,39841.412650463,2009-01-28,09:54:13
22.8139116666667,108.332275,0,0,39841.4127083333,2009-01-28,09:54:18
22.81392,108.33239,0,0,39841.4127662037,2009-01-28,09:54:23
22.81394,108.33243,0,0,39841.4128240741,2009-01-28,09:54:28
22.81393,108.33246,0,0,39841.4128819444,2009-01-28,09:54:33
22.8138966666667,108.332446666667,0,0,39841.4129398148,2009-01-28,09:54:38
22.813885,108.332425,0,0,39841.4129976852,2009-01-28,09:54:43
22.8138783333333,108.332403333333,0,0,39841.4130555556,2009-01-28,09:54:48
22.8138666666667,108.332381666667,0,0,39841.4131134259,2009-01-28,09:54:53
22.8138666666667,108.332381666667,0,0,39841.4131481481,2009-01-28,09:54:56
22.81386,108.332378333333,0,0,39841.4131712963,2009-01-28,09:54:58
22.8138716666667,108.332351666667,0,0,39841.4132291667,2009-01-28,09:55:03
22.81384,108.332271666667,0,0,39841.413287037,2009-01-28,09:55:08
22.8137683333333,108.332121666667,0,0,39841.4133449074,2009-01-28,09:55:13
22.8137283333333,108.331806666667,0,0,39841.4134027778,2009-01-28,09:55:18
22.8137483333333,108.331428333333,0,0,39841.4134606481,2009-01-28,09:55:23
22.8141033333333,108.330815,0,0,39841.4139236111,2009-01-28,09:56:03
22.8140983333333,108.330805,0,0,39841.4139814815,2009-01-28,09:56:08
22.8140966666667,108.33079,0,0,39841.4140393519,2009-01-28,09:56:13
22.8140883333333,108.330803333333,0,0,39841.4140972222,2009-01-28,09:56:18
22.8140616666667,108.330828333333,0,0,39841.4141550926,2009-01-28,09:56:23
22.8154766666667,108.331031666667,0,0,39841.4153703704,2009-01-28,09:58:08
22.8147416666667,108.331385,0,0,39841.4154282407,2009-01-28,09:58:13
22.81478,108.331351666667,0,0,39841.4154861111,2009-01-28,09:58:18
22.814445,108.331588333333,0,0,39841.4155439815,2009-01-28,09:58:23
22.8143783333333,108.331678333333,0,0,39841.4156018518,2009-01-28,09:58:28
22.8143133333333,108.331785,0,0,39841.4156597222,2009-01-28,09:58:33
22.8142966666667,108.331798333333,0,0,39841.4157175926,2009-01-28,09:58:38
22.8143066666667,108.331796666667,0,0,39841.415775463,2009-01-28,09:58:43
22.8142933333333,108.33183,0,0,39841.4158333333,2009-01-28,09:58:48
22.81426,108.331913333333,0,0,39841.4160648148,2009-01-28,09:59:08
22.8142716666667,108.331881666667,0,0,39841.4169907407,2009-01-28,10:00:28
22.8142816666667,108.33185,0,0,39841.4170486111,2009-01-28,10:00:33
22.8143216666667,108.331805,0,0,39841.4171064815,2009-01-28,10:00:38
22.8141416666667,108.331853333333,0,0,39841.4171643518,2009-01-28,10:00:43
22.814045,108.331878333333,0,0,39841.4172222222,2009-01-28,10:00:48
22.813925,108.331896666667,0,0,39841.4172800926,2009-01-28,10:00:53
22.8139783333333,108.332138333333,0,0,39841.4202314815,2009-01-28,10:05:08
22.81406,108.33223,0,0,39841.4202893519,2009-01-28,10:05:13
22.8141,108.332205,0,0,39841.4203472222,2009-01-28,10:05:18
22.81409,108.332125,0,0,39841.4204050926,2009-01-28,10:05:23
22.8140466666667,108.332033333333,0,0,39841.420462963,2009-01-28,10:05:28
22.8140133333333,108.332016666667,0,0,39841.4205208333,2009-01-28,10:05:33
22.8139966666667,108.332093333333,0,0,39841.4205787037,2009-01-28,10:05:38
22.814005,108.332123333333,0,0,39841.4206365741,2009-01-28,10:05:43
22.8140033333333,108.332101666667,0,0,39841.4206944444,2009-01-28,10:05:48
22.8139933333333,108.332065,0,0,39841.4207523148,2009-01-28,10:05:53
22.8140116666667,108.332016666667,0,0,39841.4208101852,2009-01-28,10:05:58
22.8140133333333,108.331996666667,0,0,39841.4208680556,2009-01-28,10:06:03
22.8140133333333,108.331996666667,0,0,39841.4209027778,2009-01-28,10:06:06
22.8140083333333,108.332003333333,0,0,39841.4209259259,2009-01-28,10:06:08
22.8140033333333,108.33199,0,0,39841.4209837963,2009-01-28,10:06:13
22.8140116666667,108.33201,0,0,39841.4210416667,2009-01-28,10:06:18
22.814015,108.332025,0,0,39841.421099537,2009-01-28,10:06:23
22.814035,108.332043333333,0,0,39841.4211574074,2009-01-28,10:06:28
22.814035,108.332001666667,0,0,39841.4212152778,2009-01-28,10:06:33
22.8140166666667,108.331995,0,0,39841.4212731481,2009-01-28,10:06:38
22.814,108.332013333333,0,0,39841.4213310185,2009-01-28,10:06:43
22.81396,108.332,0,0,39841.4213888889,2009-01-28,10:06:48
22.8139216666667,108.331971666667,0,0,39841.4214467593,2009-01-28,10:06:53
22.813895,108.331931666667,0,0,39841.4215046296,2009-01-28,10:06:58
22.813875,108.331925,0,0,39841.4215625,2009-01-28,10:07:03
22.8138683333333,108.331923333333,0,0,39841.4216203704,2009-01-28,10:07:08
22.8138683333333,108.331923333333,0,0,39841.4216550926,2009-01-28,10:07:11
22.8138733333333,108.331925,0,0,39841.4216782407,2009-01-28,10:07:13
22.8138633333333,108.331941666667,0,0,39841.4217361111,2009-01-28,10:07:18
22.81391,108.332005,0,0,39841.4217939815,2009-01-28,10:07:23
22.813975,108.332046666667,0,0,39841.4218518519,2009-01-28,10:07:28
22.8140433333333,108.332068333333,0,0,39841.4219097222,2009-01-28,10:07:33
22.814045,108.332026666667,0,0,39841.4219675926,2009-01-28,10:07:38
22.8140466666667,108.332028333333,0,0,39841.422025463,2009-01-28,10:07:43
22.81405,108.332028333333,0,0,39841.4220833333,2009-01-28,10:07:48
22.8140483333333,108.332023333333,0,0,39841.4221412037,2009-01-28,10:07:53
22.8140483333333,108.332023333333,0,0,39841.4221759259,2009-01-28,10:07:56
22.8140466666667,108.332016666667,0,0,39841.4221990741,2009-01-28,10:07:58
22.8140083333333,108.332008333333,0,0,39841.4222569444,2009-01-28,10:08:03
22.8139966666667,108.332026666667,0,0,39841.4223148148,2009-01-28,10:08:08
22.81401,108.332046666667,0,0,39841.4223726852,2009-01-28,10:08:13
22.81401,108.332056666667,0,0,39841.4224305556,2009-01-28,10:08:18
22.8140133333333,108.332061666667,0,0,39841.4224884259,2009-01-28,10:08:23
22.81401,108.332063333333,0,0,39841.4225462963,2009-01-28,10:08:28
22.81401,108.332063333333,0,0,39841.4225810185,2009-01-28,10:08:31
22.8140016666667,108.332065,0,0,39841.4226041667,2009-01-28,10:08:33
22.814005,108.332078333333,0,0,39841.422662037,2009-01-28,10:08:38
22.8140483333333,108.332076666667,0,0,39841.4227199074,2009-01-28,10:08:43
22.8140766666667,108.332083333333,0,0,39841.4227777778,2009-01-28,10:08:48
22.8140833333333,108.332093333333,0,0,39841.4228356481,2009-01-28,10:08:53
22.81405,108.332105,0,0,39841.4228935185,2009-01-28,10:08:58
22.8140533333333,108.33211,0,0,39841.4229513889,2009-01-28,10:09:03
22.8140533333333,108.33211,0,0,39841.4229861111,2009-01-28,10:09:06
22.8140533333333,108.332115,0,0,39841.4230092593,2009-01-28,10:09:08
22.8140716666667,108.332111666667,0,0,39841.4230671296,2009-01-28,10:09:13
22.8141,108.332086666667,0,0,39841.423125,2009-01-28,10:09:18
22.8140916666667,108.332075,0,0,39841.4231828704,2009-01-28,10:09:23
22.8140666666667,108.332063333333,0,0,39841.4232407407,2009-01-28,10:09:28
22.8140316666667,108.332071666667,0,0,39841.4232986111,2009-01-28,10:09:33
22.8140083333333,108.332083333333,0,0,39841.4233564815,2009-01-28,10:09:38
22.8139933333333,108.33208,0,0,39841.4234143518,2009-01-28,10:09:43
22.8139733333333,108.332058333333,0,0,39841.4234722222,2009-01-28,10:09:48
22.8139716666667,108.332068333333,0,0,39841.4235300926,2009-01-28,10:09:53
22.81395,108.332085,0,0,39841.423587963,2009-01-28,10:09:58
22.8139233333333,108.332141666667,0,0,39841.4236458333,2009-01-28,10:10:03
22.8139116666667,108.33219,0,0,39841.4237037037,2009-01-28,10:10:08
22.8138933333333,108.3322,0,0,39841.4237615741,2009-01-28,10:10:13
22.8138933333333,108.3322,0,0,39841.4237962963,2009-01-28,10:10:16
22.8138933333333,108.332198333333,0,0,39841.4238194444,2009-01-28,10:10:18
22.8138933333333,108.332185,0,0,39841.4238773148,2009-01-28,10:10:23
22.813875,108.332173333333,0,0,39841.4239351852,2009-01-28,10:10:28
22.8138666666667,108.332178333333,0,0,39841.4239930556,2009-01-28,10:10:33
22.8138666666667,108.332178333333,0,0,39841.4240277778,2009-01-28,10:10:36
22.81387,108.332178333333,0,0,39841.4240509259,2009-01-28,10:10:38
22.81388,108.332178333333,0,0,39841.4241087963,2009-01-28,10:10:43
22.81387,108.332166666667,0,0,39841.4241666667,2009-01-28,10:10:48
22.8138733333333,108.332133333333,0,0,39841.424224537,2009-01-28,10:10:53
22.813895,108.332093333333,0,0,39841.4242824074,2009-01-28,10:10:58
22.813835,108.332006666667,0,0,39841.4243402778,2009-01-28,10:11:03
22.81383,108.332018333333,0,0,39841.4243981481,2009-01-28,10:11:08
22.8138016666667,108.33203,0,0,39841.4244560185,2009-01-28,10:11:13
22.8138116666667,108.332071666667,0,0,39841.4245138889,2009-01-28,10:11:18
22.8138783333333,108.332098333333,0,0,39841.4245717593,2009-01-28,10:11:23
22.8139,108.332088333333,0,0,39841.4246296296,2009-01-28,10:11:28
22.813845,108.332011666667,0,0,39841.4246875,2009-01-28,10:11:33
22.81384,108.331986666667,0,0,39841.4247453704,2009-01-28,10:11:38
22.8138483333333,108.332008333333,0,0,39841.4248032407,2009-01-28,10:11:43
22.8138466666667,108.332026666667,0,0,39841.4248611111,2009-01-28,10:11:48
22.8138483333333,108.332041666667,0,0,39841.4249189815,2009-01-28,10:11:53
22.8138583333333,108.332038333333,0,0,39841.4252662037,2009-01-28,10:12:23
22.8138433333333,108.332,0,0,39841.4253240741,2009-01-28,10:12:28
22.8138033333333,108.331978333333,0,0,39841.4253819444,2009-01-28,10:12:33
22.8138333333333,108.331995,0,0,39841.4254398148,2009-01-28,10:12:38
22.8138566666667,108.332001666667,0,0,39841.4254976852,2009-01-28,10:12:43
22.8138666666667,108.332013333333,0,0,39841.4255555556,2009-01-28,10:12:48
22.8138766666667,108.33202,0,0,39841.4256134259,2009-01-28,10:12:53
22.813875,108.33203,0,0,39841.4256712963,2009-01-28,10:12:58
22.813905,108.332021666667,0,0,39841.4257291667,2009-01-28,10:13:03
22.8139166666667,108.33204,0,0,39841.425787037,2009-01-28,10:13:08
22.813925,108.332065,0,0,39841.4258449074,2009-01-28,10:13:13
22.813925,108.332065,0,0,39841.4258796296,2009-01-28,10:13:16
22.8139316666667,108.33206,0,0,39841.4259027778,2009-01-28,10:13:18
22.8139383333333,108.332048333333,0,0,39841.4259606482,2009-01-28,10:13:23
22.8139383333333,108.332048333333,0,0,39841.4259953704,2009-01-28,10:13:26
22.8139383333333,108.332048333333,0,0,39841.4260185185,2009-01-28,10:13:28
22.8139366666667,108.332005,0,0,39841.4260763889,2009-01-28,10:13:33
22.81395,108.331933333333,0,0,39841.4261342593,2009-01-28,10:13:38
22.813955,108.331885,0,0,39841.4261921296,2009-01-28,10:13:43
22.81399,108.331945,0,0,39841.4263078704,2009-01-28,10:13:53
22.8140733333333,108.332161666667,0,0,39841.4263657407,2009-01-28,10:13:58
22.8140716666667,108.332398333333,0,0,39841.4287962963,2009-01-28,10:17:28
22.814125,108.332466666667,0,0,39841.4288541667,2009-01-28,10:17:33
22.8141466666667,108.33247,0,0,39841.428912037,2009-01-28,10:17:38
22.8141383333333,108.332421666667,0,0,39841.4289699074,2009-01-28,10:17:43
22.81414,108.332408333333,0,0,39841.4290277778,2009-01-28,10:17:48
22.8141583333333,108.332441666667,0,0,39841.4290856481,2009-01-28,10:17:53
22.814175,108.332455,0,0,39841.4291435185,2009-01-28,10:17:58
22.8141416666667,108.332428333333,0,0,39841.4292013889,2009-01-28,10:18:03
22.814115,108.332381666667,0,0,39841.4292592593,2009-01-28,10:18:08
22.8140783333333,108.332326666667,0,0,39841.4293171296,2009-01-28,10:18:13
22.8140083333333,108.332316666667,0,0,39841.429375,2009-01-28,10:18:18
22.8139966666667,108.332343333333,0,0,39841.4294328704,2009-01-28,10:18:23
22.81397,108.332303333333,0,0,39841.4294907407,2009-01-28,10:18:28
22.8139616666667,108.332276666667,0,0,39841.4295486111,2009-01-28,10:18:33
22.813935,108.332226666667,0,0,39841.4296064815,2009-01-28,10:18:38
22.8138983333333,108.332241666667,0,0,39841.4296643519,2009-01-28,10:18:43
22.8139033333333,108.332288333333,0,0,39841.4297222222,2009-01-28,10:18:48
22.81391,108.33236,0,0,39841.4297800926,2009-01-28,10:18:53
22.8139316666667,108.332383333333,0,0,39841.429837963,2009-01-28,10:18:58
22.8139333333333,108.332303333333,0,0,39841.4298958333,2009-01-28,10:19:03
22.8139333333333,108.332185,0,0,39841.4299537037,2009-01-28,10:19:08
22.8139366666667,108.332005,0,0,39841.4300115741,2009-01-28,10:19:13
22.8138983333333,108.33194,0,0,39841.4300694444,2009-01-28,10:19:18
22.8138816666667,108.331873333333,0,0,39841.4301273148,2009-01-28,10:19:23
22.81383,108.33189,0,0,39841.4301851852,2009-01-28,10:19:28
22.8138016666667,108.331911666667,0,0,39841.4302430556,2009-01-28,10:19:33
22.813795,108.331891666667,0,0,39841.4303009259,2009-01-28,10:19:38
22.8137866666667,108.331873333333,0,0,39841.4303587963,2009-01-28,10:19:43
22.8137916666667,108.331863333333,0,0,39841.4304166667,2009-01-28,10:19:48
22.8137583333333,108.331901666667,0,0,39841.430474537,2009-01-28,10:19:53
22.813735,108.331933333333,0,0,39841.4305324074,2009-01-28,10:19:58
22.8137233333333,108.331973333333,0,0,39841.4305902778,2009-01-28,10:20:03
22.81372,108.332025,0,0,39841.4306481481,2009-01-28,10:20:08
22.8137416666667,108.332003333333,0,0,39841.4307060185,2009-01-28,10:20:13
22.813745,108.331966666667,0,0,39841.4307638889,2009-01-28,10:20:18
22.813745,108.331966666667,0,0,39841.4307986111,2009-01-28,10:20:21
22.8137416666667,108.331961666667,0,0,39841.4308217593,2009-01-28,10:20:23
22.8137416666667,108.331935,0,0,39841.4308796296,2009-01-28,10:20:28
22.8137233333333,108.331928333333,0,0,39841.4309375,2009-01-28,10:20:33
22.8137033333333,108.331925,0,0,39841.4309953704,2009-01-28,10:20:38
22.813715,108.331928333333,0,0,39841.4310532407,2009-01-28,10:20:43
22.8137,108.331955,0,0,39841.4311111111,2009-01-28,10:20:48
22.8136883333333,108.331968333333,0,0,39841.4311689815,2009-01-28,10:20:53
22.8136983333333,108.331971666667,0,0,39841.4312268518,2009-01-28,10:20:58
22.8137283333333,108.331985,0,0,39841.4312847222,2009-01-28,10:21:03
22.8137566666667,108.332005,0,0,39841.4313425926,2009-01-28,10:21:08
22.8137366666667,108.331976666667,0,0,39841.431400463,2009-01-28,10:21:13
22.8137083333333,108.331931666667,0,0,39841.4314583333,2009-01-28,10:21:18
22.8137183333333,108.331955,0,0,39841.4315162037,2009-01-28,10:21:23
22.8137216666667,108.331988333333,0,0,39841.4315740741,2009-01-28,10:21:28
22.8137216666667,108.332046666667,0,0,39841.4316319444,2009-01-28,10:21:33
22.8137483333333,108.332083333333,0,0,39841.4316898148,2009-01-28,10:21:38
22.8137633333333,108.332145,0,0,39841.4317476852,2009-01-28,10:21:43
22.8137483333333,108.332235,0,0,39841.4318055556,2009-01-28,10:21:48
22.8137783333333,108.332283333333,0,0,39841.4318634259,2009-01-28,10:21:53
22.8137916666667,108.332271666667,0,0,39841.4319212963,2009-01-28,10:21:58
22.8138016666667,108.332228333333,0,0,39841.4319791667,2009-01-28,10:22:03
22.813825,108.332195,0,0,39841.432037037,2009-01-28,10:22:08
22.8138533333333,108.332115,0,0,39841.4320949074,2009-01-28,10:22:13
22.8138766666667,108.332065,0,0,39841.4321527778,2009-01-28,10:22:18
22.8138966666667,108.332078333333,0,0,39841.4322106481,2009-01-28,10:22:23
22.8138966666667,108.332078333333,0,0,39841.4322453704,2009-01-28,10:22:26
22.8138966666667,108.332083333333,0,0,39841.4322685185,2009-01-28,10:22:28
22.8138883333333,108.332068333333,0,0,39841.4323263889,2009-01-28,10:22:33
22.8138933333333,108.332101666667,0,0,39841.4323842593,2009-01-28,10:22:38
22.8138916666667,108.33212,0,0,39841.4324421296,2009-01-28,10:22:43
22.8138633333333,108.332168333333,0,0,39841.4325,2009-01-28,10:22:48
22.8138783333333,108.332228333333,0,0,39841.4325578704,2009-01-28,10:22:53
22.813895,108.33227,0,0,39841.4326157407,2009-01-28,10:22:58
22.8138966666667,108.332295,0,0,39841.4326736111,2009-01-28,10:23:03
22.8138816666667,108.332283333333,0,0,39841.4327314815,2009-01-28,10:23:08
22.81387,108.332293333333,0,0,39841.4327893518,2009-01-28,10:23:13
22.8138266666667,108.332308333333,0,0,39841.4328472222,2009-01-28,10:23:18
22.8137733333333,108.33231,0,0,39841.4329050926,2009-01-28,10:23:23
22.813745,108.332323333333,0,0,39841.432962963,2009-01-28,10:23:28
22.8137683333333,108.332361666667,0,0,39841.4330208333,2009-01-28,10:23:33
22.8137716666667,108.33239,0,0,39841.4330787037,2009-01-28,10:23:38
22.8137383333333,108.332508333333,0,0,39841.4331365741,2009-01-28,10:23:43
22.8137516666667,108.332563333333,0,0,39841.4331944444,2009-01-28,10:23:48
22.8138416666667,108.332571666667,0,0,39841.4332523148,2009-01-28,10:23:53
22.8138766666667,108.332538333333,0,0,39841.4333101852,2009-01-28,10:23:58
22.81389,108.332493333333,0,0,39841.4333680556,2009-01-28,10:24:03
22.81392,108.332491666667,0,0,39841.4334259259,2009-01-28,10:24:08
22.81399,108.332468333333,0,0,39841.4334837963,2009-01-28,10:24:13
22.8140716666667,108.332448333333,0,0,39841.4335416667,2009-01-28,10:24:18
22.8140983333333,108.332443333333,0,0,39841.433599537,2009-01-28,10:24:23
22.8140833333333,108.332441666667,0,0,39841.4336574074,2009-01-28,10:24:28
22.8140783333333,108.332421666667,0,0,39841.4337152778,2009-01-28,10:24:33
22.8140733333333,108.33238,0,0,39841.4337731482,2009-01-28,10:24:38
22.81406,108.332351666667,0,0,39841.4338310185,2009-01-28,10:24:43
22.8140416666667,108.332338333333,0,0,39841.4338888889,2009-01-28,10:24:48
22.8140383333333,108.332335,0,0,39841.4339467593,2009-01-28,10:24:53
22.8140383333333,108.332335,0,0,39841.4339814815,2009-01-28,10:24:56
22.8140333333333,108.33233,0,0,39841.4340046296,2009-01-28,10:24:58
22.8139883333333,108.332311666667,0,0,39841.4340625,2009-01-28,10:25:03
22.8139666666667,108.3323,0,0,39841.4341203704,2009-01-28,10:25:08
22.8139616666667,108.332306666667,0,0,39841.4341782407,2009-01-28,10:25:13
22.8139616666667,108.332306666667,0,0,39841.434212963,2009-01-28,10:25:16
22.813955,108.332313333333,0,0,39841.4342361111,2009-01-28,10:25:18
22.81395,108.332348333333,0,0,39841.4342939815,2009-01-28,10:25:23
22.8138816666667,108.332388333333,0,0,39841.4343518519,2009-01-28,10:25:28
22.81386,108.332391666667,0,0,39841.4344097222,2009-01-28,10:25:33
22.8138366666667,108.332326666667,0,0,39841.4344675926,2009-01-28,10:25:38
22.8137883333333,108.33225,0,0,39841.434525463,2009-01-28,10:25:43
22.8137616666667,108.332188333333,0,0,39841.4345833333,2009-01-28,10:25:48
22.8137616666667,108.332188333333,0,0,39841.4346180556,2009-01-28,10:25:51
22.8137633333333,108.332186666667,0,0,39841.4346412037,2009-01-28,10:25:53
22.8137783333333,108.332238333333,0,0,39841.4346990741,2009-01-28,10:25:58
22.813755,108.332236666667,0,0,39841.4347569444,2009-01-28,10:26:03
22.813705,108.332223333333,0,0,39841.4348148148,2009-01-28,10:26:08
22.813695,108.332253333333,0,0,39841.4348726852,2009-01-28,10:26:13
22.81369,108.332345,0,0,39841.4349305556,2009-01-28,10:26:18
22.81367,108.33249,0,0,39841.4349884259,2009-01-28,10:26:23
22.8137183333333,108.332595,0,0,39841.4350462963,2009-01-28,10:26:28
22.813765,108.332588333333,0,0,39841.4351041667,2009-01-28,10:26:33
22.813765,108.332588333333,0,0,39841.4351388889,2009-01-28,10:26:36
22.8137616666667,108.332593333333,0,0,39841.435162037,2009-01-28,10:26:38
22.8137516666667,108.332553333333,0,0,39841.4352199074,2009-01-28,10:26:43
22.8137766666667,108.332523333333,0,0,39841.4352777778,2009-01-28,10:26:48
22.8137933333333,108.332536666667,0,0,39841.4353356481,2009-01-28,10:26:53
22.8138183333333,108.332543333333,0,0,39841.4353935185,2009-01-28,10:26:58
22.8138516666667,108.332546666667,0,0,39841.4354513889,2009-01-28,10:27:03
22.8138766666667,108.33256,0,0,39841.4355092593,2009-01-28,10:27:08
22.8138766666667,108.33256,0,0,39841.4355439815,2009-01-28,10:27:11
22.8138816666667,108.332565,0,0,39841.4355671296,2009-01-28,10:27:13
22.8138533333333,108.33261,0,0,39841.435625,2009-01-28,10:27:18
22.8138433333333,108.332668333333,0,0,39841.4356828704,2009-01-28,10:27:23
22.8138966666667,108.332713333333,0,0,39841.4357407407,2009-01-28,10:27:28
22.813945,108.332686666667,0,0,39841.4357986111,2009-01-28,10:27:33
22.8139883333333,108.332693333333,0,0,39841.4358564815,2009-01-28,10:27:38
22.8140216666667,108.332661666667,0,0,39841.4359143519,2009-01-28,10:27:43
22.8140466666667,108.332645,0,0,39841.4359722222,2009-01-28,10:27:48
22.81408,108.332671666667,0,0,39841.4360300926,2009-01-28,10:27:53
22.8140816666667,108.332656666667,0,0,39841.436087963,2009-01-28,10:27:58
22.81404,108.332625,0,0,39841.4361458333,2009-01-28,10:28:03
22.8139983333333,108.3326,0,0,39841.4362037037,2009-01-28,10:28:08
22.8139666666667,108.33253,0,0,39841.4362615741,2009-01-28,10:28:13
22.813945,108.332501666667,0,0,39841.4363194444,2009-01-28,10:28:18
22.8139183333333,108.332475,0,0,39841.4363773148,2009-01-28,10:28:23
22.8138916666667,108.332423333333,0,0,39841.4364351852,2009-01-28,10:28:28
22.8138866666667,108.332376666667,0,0,39841.4364930556,2009-01-28,10:28:33
22.8138883333333,108.332353333333,0,0,39841.4365509259,2009-01-28,10:28:38
22.813895,108.332291666667,0,0,39841.4366087963,2009-01-28,10:28:43
22.8138716666667,108.33225,0,0,39841.4366666667,2009-01-28,10:28:48
22.8138533333333,108.332213333333,0,0,39841.436724537,2009-01-28,10:28:53
22.8138483333333,108.332183333333,0,0,39841.4367824074,2009-01-28,10:28:58
22.8138716666667,108.332125,0,0,39841.4368402778,2009-01-28,10:29:03
22.813875,108.332105,0,0,39841.4368981481,2009-01-28,10:29:08
22.8138966666667,108.332103333333,0,0,39841.4369560185,2009-01-28,10:29:13
22.8139066666667,108.332071666667,0,0,39841.4370138889,2009-01-28,10:29:18
22.8139066666667,108.332071666667,0,0,39841.4370486111,2009-01-28,10:29:21
22.8139133333333,108.332071666667,0,0,39841.4370717593,2009-01-28,10:29:23
22.8138866666667,108.332078333333,0,0,39841.4371296296,2009-01-28,10:29:28
22.8138733333333,108.332058333333,0,0,39841.4371875,2009-01-28,10:29:33
22.8138566666667,108.332056666667,0,0,39841.4372453704,2009-01-28,10:29:38
22.8138233333333,108.332031666667,0,0,39841.4373032407,2009-01-28,10:29:43
22.813815,108.33199,0,0,39841.4373611111,2009-01-28,10:29:48
22.8138166666667,108.331948333333,0,0,39841.4374189815,2009-01-28,10:29:53
22.8138166666667,108.331948333333,0,0,39841.4374537037,2009-01-28,10:29:56
22.8138166666667,108.331948333333,0,0,39841.4374768519,2009-01-28,10:29:58
22.8138433333333,108.331928333333,0,0,39841.4375347222,2009-01-28,10:30:03
22.8138733333333,108.331908333333,0,0,39841.4375925926,2009-01-28,10:30:08
22.8138883333333,108.331896666667,0,0,39841.437650463,2009-01-28,10:30:13
22.8138916666667,108.331876666667,0,0,39841.4377083333,2009-01-28,10:30:18
22.813895,108.33185,0,0,39841.4377662037,2009-01-28,10:30:23
22.813895,108.33185,0,0,39841.4378009259,2009-01-28,10:30:26
22.81389,108.331845,0,0,39841.4378240741,2009-01-28,10:30:28
22.8138883333333,108.331825,0,0,39841.4378819444,2009-01-28,10:30:33
22.8138133333333,108.331783333333,0,0,39841.4379398148,2009-01-28,10:30:38
22.813775,108.331806666667,0,0,39841.4379976852,2009-01-28,10:30:43
22.8137733333333,108.331811666667,0,0,39841.4380555556,2009-01-28,10:30:48
22.8137733333333,108.331811666667,0,0,39841.4380902778,2009-01-28,10:30:51
22.8137783333333,108.33181,0,0,39841.4381134259,2009-01-28,10:30:53
22.8138,108.33181,0,0,39841.4381712963,2009-01-28,10:30:58
22.813805,108.33184,0,0,39841.4382291667,2009-01-28,10:31:03
22.813775,108.331871666667,0,0,39841.438287037,2009-01-28,10:31:08
22.8138033333333,108.331906666667,0,0,39841.4383449074,2009-01-28,10:31:13
22.813805,108.33192,0,0,39841.4384027778,2009-01-28,10:31:18
22.8138066666667,108.331963333333,0,0,39841.4384606481,2009-01-28,10:31:23
22.8138366666667,108.331953333333,0,0,39841.4385185185,2009-01-28,10:31:28
22.81384,108.33193,0,0,39841.4385763889,2009-01-28,10:31:33
22.8138166666667,108.331901666667,0,0,39841.4386342593,2009-01-28,10:31:38
22.8138033333333,108.331886666667,0,0,39841.4386921296,2009-01-28,10:31:43
22.813805,108.331876666667,0,0,39841.43875,2009-01-28,10:31:48
22.813835,108.3319,0,0,39841.4388078704,2009-01-28,10:31:53
22.8138816666667,108.33188,0,0,39841.4388657407,2009-01-28,10:31:58
22.8138683333333,108.331905,0,0,39841.4389236111,2009-01-28,10:32:03
22.8138666666667,108.331933333333,0,0,39841.4389814815,2009-01-28,10:32:08
22.8138466666667,108.331941666667,0,0,39841.4390393518,2009-01-28,10:32:13
22.81384,108.331975,0,0,39841.4390972222,2009-01-28,10:32:18
22.8138533333333,108.332033333333,0,0,39841.4391550926,2009-01-28,10:32:23
22.81386,108.332018333333,0,0,39841.439212963,2009-01-28,10:32:28
22.81385,108.331981666667,0,0,39841.4392708333,2009-01-28,10:32:33
22.8138516666667,108.331966666667,0,0,39841.4393287037,2009-01-28,10:32:38
22.813845,108.332001666667,0,0,39841.4393865741,2009-01-28,10:32:43
22.8138533333333,108.33207,0,0,39841.4394444444,2009-01-28,10:32:48
22.8138516666667,108.332136666667,0,0,39841.4395023148,2009-01-28,10:32:53
22.8138666666667,108.332153333333,0,0,39841.4395601852,2009-01-28,10:32:58
22.813855,108.332128333333,0,0,39841.4396180556,2009-01-28,10:33:03
22.8138816666667,108.332131666667,0,0,39841.4396759259,2009-01-28,10:33:08
22.8138683333333,108.332126666667,0,0,39841.4397337963,2009-01-28,10:33:13
22.8138716666667,108.332116666667,0,0,39841.4397916667,2009-01-28,10:33:18
22.813845,108.33213,0,0,39841.439849537,2009-01-28,10:33:23
22.8138633333333,108.332113333333,0,0,39841.4399074074,2009-01-28,10:33:28
22.8138466666667,108.332073333333,0,0,39841.4399652778,2009-01-28,10:33:33
22.8138533333333,108.332018333333,0,0,39841.4400231481,2009-01-28,10:33:38
22.81385,108.331991666667,0,0,39841.4400810185,2009-01-28,10:33:43
22.81385,108.331991666667,0,0,39841.4401157407,2009-01-28,10:33:46
22.813855,108.331993333333,0,0,39841.4401388889,2009-01-28,10:33:48
22.8138416666667,108.33201,0,0,39841.4401967593,2009-01-28,10:33:53
22.8138283333333,108.332056666667,0,0,39841.4402546296,2009-01-28,10:33:58
22.813835,108.332036666667,0,0,39841.4403125,2009-01-28,10:34:03
22.813825,108.332023333333,0,0,39841.4403703704,2009-01-28,10:34:08
22.813815,108.332025,0,0,39841.4404282407,2009-01-28,10:34:13
22.8137983333333,108.332023333333,0,0,39841.4404861111,2009-01-28,10:34:18
22.8137866666667,108.332046666667,0,0,39841.4405439815,2009-01-28,10:34:23
22.81384,108.332111666667,0,0,39841.4406018518,2009-01-28,10:34:28
22.8138583333333,108.33215,0,0,39841.4406597222,2009-01-28,10:34:33
22.813845,108.332148333333,0,0,39841.4407175926,2009-01-28,10:34:38
22.8138383333333,108.332191666667,0,0,39841.440775463,2009-01-28,10:34:43
22.8138216666667,108.332268333333,0,0,39841.4408333333,2009-01-28,10:34:48
22.8137833333333,108.332356666667,0,0,39841.4408912037,2009-01-28,10:34:53
22.8137766666667,108.332406666667,0,0,39841.4409490741,2009-01-28,10:34:58
22.8137833333333,108.332415,0,0,39841.4410069444,2009-01-28,10:35:03
22.8137833333333,108.332415,0,0,39841.4410416667,2009-01-28,10:35:06
22.8137883333333,108.332423333333,0,0,39841.4410648148,2009-01-28,10:35:08
22.8137933333333,108.33241,0,0,39841.4411226852,2009-01-28,10:35:13
22.8137933333333,108.33241,0,0,39841.4411574074,2009-01-28,10:35:16
22.8138016666667,108.332418333333,0,0,39841.4411805556,2009-01-28,10:35:18
22.8137983333333,108.332445,0,0,39841.4412384259,2009-01-28,10:35:23
22.8137783333333,108.332435,0,0,39841.4412962963,2009-01-28,10:35:28
22.8138133333333,108.332408333333,0,0,39841.4413541667,2009-01-28,10:35:33
22.8138616666667,108.332343333333,0,0,39841.441412037,2009-01-28,10:35:38
22.8138883333333,108.332246666667,0,0,39841.4414699074,2009-01-28,10:35:43
22.8138866666667,108.332135,0,0,39841.4415277778,2009-01-28,10:35:48
22.8139383333333,108.33208,0,0,39841.4415856482,2009-01-28,10:35:53
22.8139116666667,108.332055,0,0,39841.4416435185,2009-01-28,10:35:58
22.813905,108.332023333333,0,0,39841.4417013889,2009-01-28,10:36:03
22.8139166666667,108.33202,0,0,39841.4417592593,2009-01-28,10:36:08
22.8139283333333,108.332041666667,0,0,39841.4418171296,2009-01-28,10:36:13
22.8139366666667,108.332053333333,0,0,39841.441875,2009-01-28,10:36:18
22.81395,108.332048333333,0,0,39841.4419328704,2009-01-28,10:36:23
22.81395,108.332048333333,0,0,39841.4419675926,2009-01-28,10:36:26
22.813955,108.33204,0,0,39841.4419907407,2009-01-28,10:36:28
22.8139566666667,108.332058333333,0,0,39841.4420486111,2009-01-28,10:36:33
22.8139533333333,108.33207,0,0,39841.4421064815,2009-01-28,10:36:38
22.813945,108.332071666667,0,0,39841.4421643519,2009-01-28,10:36:43
22.81394,108.332078333333,0,0,39841.4422222222,2009-01-28,10:36:48
22.81394,108.332078333333,0,0,39841.4422569444,2009-01-28,10:36:51
22.81394,108.332086666667,0,0,39841.4422800926,2009-01-28,10:36:53
22.8139433333333,108.3321,0,0,39841.442337963,2009-01-28,10:36:58
22.813925,108.332238333333,0,0,39841.4423958333,2009-01-28,10:37:03
22.8138966666667,108.332341666667,0,0,39841.4424537037,2009-01-28,10:37:08
22.8138416666667,108.332386666667,0,0,39841.4425115741,2009-01-28,10:37:13
22.813835,108.332405,0,0,39841.4425694444,2009-01-28,10:37:18
22.813755,108.332416666667,0,0,39841.4426273148,2009-01-28,10:37:23
22.8137916666667,108.332468333333,0,0,39841.4426851852,2009-01-28,10:37:28
22.8138033333333,108.332466666667,0,0,39841.4427430556,2009-01-28,10:37:33
22.8138083333333,108.332506666667,0,0,39841.4428009259,2009-01-28,10:37:38
22.8137966666667,108.332496666667,0,0,39841.4428587963,2009-01-28,10:37:43
22.8138066666667,108.332506666667,0,0,39841.4429166667,2009-01-28,10:37:48
22.8138166666667,108.332498333333,0,0,39841.442974537,2009-01-28,10:37:53
22.8138116666667,108.332463333333,0,0,39841.4430324074,2009-01-28,10:37:58
22.8138,108.332373333333,0,0,39841.4430902778,2009-01-28,10:38:03
22.8138166666667,108.332343333333,0,0,39841.4431481481,2009-01-28,10:38:08
22.8138083333333,108.332355,0,0,39841.4432060185,2009-01-28,10:38:13
22.8138233333333,108.332341666667,0,0,39841.4432638889,2009-01-28,10:38:18
22.8138183333333,108.332273333333,0,0,39841.4433217593,2009-01-28,10:38:23
22.8138266666667,108.332111666667,0,0,39841.4433796296,2009-01-28,10:38:28
22.81385,108.331983333333,0,0,39841.4434375,2009-01-28,10:38:33
22.8138733333333,108.331911666667,0,0,39841.4434953704,2009-01-28,10:38:38
22.81388,108.331953333333,0,0,39841.4435532407,2009-01-28,10:38:43
22.813865,108.33199,0,0,39841.4436111111,2009-01-28,10:38:48
22.8138533333333,108.33211,0,0,39841.4436689815,2009-01-28,10:38:53
22.8138383333333,108.332226666667,0,0,39841.4437268519,2009-01-28,10:38:58
22.8138283333333,108.332276666667,0,0,39841.4437847222,2009-01-28,10:39:03
22.8138416666667,108.332291666667,0,0,39841.4438425926,2009-01-28,10:39:08
22.8138783333333,108.332271666667,0,0,39841.443900463,2009-01-28,10:39:13
22.8139033333333,108.332266666667,0,0,39841.4439583333,2009-01-28,10:39:18
22.8139116666667,108.332246666667,0,0,39841.4440162037,2009-01-28,10:39:23
22.8139283333333,108.332266666667,0,0,39841.4440740741,2009-01-28,10:39:28
22.81398,108.33228,0,0,39841.4441319444,2009-01-28,10:39:33
22.8140466666667,108.33229,0,0,39841.4441898148,2009-01-28,10:39:38
22.8140666666667,108.332325,0,0,39841.4442476852,2009-01-28,10:39:43
22.8140233333333,108.33242,0,0,39841.4443055556,2009-01-28,10:39:48
22.81397,108.332445,0,0,39841.4443634259,2009-01-28,10:39:53
22.8139416666667,108.332458333333,0,0,39841.4444212963,2009-01-28,10:39:58
22.813915,108.332416666667,0,0,39841.4444791667,2009-01-28,10:40:03
22.8139066666667,108.33236,0,0,39841.444537037,2009-01-28,10:40:08
22.8138866666667,108.332275,0,0,39841.4445949074,2009-01-28,10:40:13
22.8138933333333,108.3322,0,0,39841.4446527778,2009-01-28,10:40:18
22.8139033333333,108.332125,0,0,39841.4447106481,2009-01-28,10:40:23
22.813895,108.33208,0,0,39841.4447685185,2009-01-28,10:40:28
22.8138966666667,108.332098333333,0,0,39841.4448263889,2009-01-28,10:40:33
22.8139133333333,108.332046666667,0,0,39841.4448842593,2009-01-28,10:40:38
22.8139183333333,108.332,0,0,39841.4449421296,2009-01-28,10:40:43
22.8139066666667,108.33194,0,0,39841.445,2009-01-28,10:40:48
22.81387,108.331965,0,0,39841.4450578704,2009-01-28,10:40:53
22.8138766666667,108.331913333333,0,0,39841.4451157407,2009-01-28,10:40:58
22.8139066666667,108.331886666667,0,0,39841.4451736111,2009-01-28,10:41:03
22.8138716666667,108.331893333333,0,0,39841.4452314815,2009-01-28,10:41:08
22.81389,108.331905,0,0,39841.4452893519,2009-01-28,10:41:13
22.8138833333333,108.331926666667,0,0,39841.4453472222,2009-01-28,10:41:18
22.8138783333333,108.33194,0,0,39841.4454050926,2009-01-28,10:41:23
22.8138666666667,108.331935,0,0,39841.445462963,2009-01-28,10:41:28
22.81386,108.33191,0,0,39841.4455208333,2009-01-28,10:41:33
22.813885,108.331926666667,0,0,39841.4455787037,2009-01-28,10:41:38
22.8139166666667,108.331996666667,0,0,39841.4456365741,2009-01-28,10:41:43
22.813915,108.332055,0,0,39841.4456944444,2009-01-28,10:41:48
22.8138833333333,108.332035,0,0,39841.4457523148,2009-01-28,10:41:53
22.8138466666667,108.332025,0,0,39841.4458101852,2009-01-28,10:41:58
22.8138266666667,108.332026666667,0,0,39841.4458680556,2009-01-28,10:42:03
22.8138133333333,108.331973333333,0,0,39841.4459259259,2009-01-28,10:42:08
22.813785,108.331983333333,0,0,39841.4459837963,2009-01-28,10:42:13
22.8137633333333,108.332073333333,0,0,39841.4460416667,2009-01-28,10:42:18
22.8138083333333,108.332153333333,0,0,39841.446099537,2009-01-28,10:42:23
22.8138816666667,108.332245,0,0,39841.4461574074,2009-01-28,10:42:28
22.8138566666667,108.332235,0,0,39841.4462152778,2009-01-28,10:42:33
22.8138516666667,108.332206666667,0,0,39841.4462731481,2009-01-28,10:42:38
22.8138383333333,108.332226666667,0,0,39841.4463310185,2009-01-28,10:42:43
22.8138133333333,108.332316666667,0,0,39841.4463888889,2009-01-28,10:42:48
22.8138083333333,108.332453333333,0,0,39841.4464467593,2009-01-28,10:42:53
22.8138083333333,108.332555,0,0,39841.4465046296,2009-01-28,10:42:58
22.8137616666667,108.332675,0,0,39841.4465625,2009-01-28,10:43:03
22.8137683333333,108.332746666667,0,0,39841.4466203704,2009-01-28,10:43:08
22.813755,108.332711666667,0,0,39841.4466782407,2009-01-28,10:43:13
22.8137666666667,108.332683333333,0,0,39841.4467361111,2009-01-28,10:43:18
22.8137766666667,108.332686666667,0,0,39841.4467939815,2009-01-28,10:43:23
22.8137916666667,108.332678333333,0,0,39841.4468518518,2009-01-28,10:43:28
22.81381,108.33265,0,0,39841.4469097222,2009-01-28,10:43:33
22.81383,108.332655,0,0,39841.4469675926,2009-01-28,10:43:38
22.8138316666667,108.332666666667,0,0,39841.447025463,2009-01-28,10:43:43
22.8138316666667,108.332666666667,0,0,39841.4470601852,2009-01-28,10:43:46
22.8138333333333,108.332673333333,0,0,39841.4470833333,2009-01-28,10:43:48
22.8138233333333,108.332666666667,0,0,39841.4471412037,2009-01-28,10:43:53
22.8138133333333,108.332615,0,0,39841.4471990741,2009-01-28,10:43:58
22.81378,108.332353333333,0,0,39841.4472569444,2009-01-28,10:44:03
22.8137983333333,108.33206,0,0,39841.4473148148,2009-01-28,10:44:08
22.8137983333333,108.33183,0,0,39841.4473726852,2009-01-28,10:44:13
22.8138383333333,108.331961666667,0,0,39841.4474305556,2009-01-28,10:44:18
22.8138683333333,108.331923333333,0,0,39841.4474884259,2009-01-28,10:44:23
22.8138666666667,108.33199,0,0,39841.4475462963,2009-01-28,10:44:28
22.8138733333333,108.331993333333,0,0,39841.4476041667,2009-01-28,10:44:33
22.8138733333333,108.331993333333,0,0,39841.4476388889,2009-01-28,10:44:36
22.8138766666667,108.331988333333,0,0,39841.447662037,2009-01-28,10:44:38
22.81389,108.331973333333,0,0,39841.4477199074,2009-01-28,10:44:43
22.8139066666667,108.331946666667,0,0,39841.4477777778,2009-01-28,10:44:48
22.8139066666667,108.331946666667,0,0,39841.4478125,2009-01-28,10:44:51
22.8139,108.331941666667,0,0,39841.4478356481,2009-01-28,10:44:53
22.8138833333333,108.331963333333,0,0,39841.4478935185,2009-01-28,10:44:58
22.81388,108.331956666667,0,0,39841.4479513889,2009-01-28,10:45:03
22.81388,108.331956666667,0,0,39841.4479861111,2009-01-28,10:45:06
22.8138816666667,108.331956666667,0,0,39841.4480092593,2009-01-28,10:45:08
22.8138983333333,108.33205,0,0,39841.4480671296,2009-01-28,10:45:13
22.8139033333333,108.332091666667,0,0,39841.448125,2009-01-28,10:45:18
22.813885,108.332068333333,0,0,39841.4481828704,2009-01-28,10:45:23
22.8138633333333,108.332065,0,0,39841.4482407407,2009-01-28,10:45:28
22.81378,108.332045,0,0,39841.4482986111,2009-01-28,10:45:33
22.8137033333333,108.332093333333,0,0,39841.4483564815,2009-01-28,10:45:38
22.81369,108.33229,0,0,39841.4484143518,2009-01-28,10:45:43
22.8136616666667,108.33252,0,0,39841.4484722222,2009-01-28,10:45:48
22.8135966666667,108.332636666667,0,0,39841.4485300926,2009-01-28,10:45:53
22.813585,108.332911666667,0,0,39841.448587963,2009-01-28,10:45:58
22.8136883333333,108.333088333333,0,0,39841.4486458333,2009-01-28,10:46:03
22.813775,108.333013333333,0,0,39841.4487037037,2009-01-28,10:46:08
22.8138283333333,108.33286,0,0,39841.4487615741,2009-01-28,10:46:13
22.8138366666667,108.332841666667,0,0,39841.4488194444,2009-01-28,10:46:18
22.813865,108.332781666667,0,0,39841.4488773148,2009-01-28,10:46:23
22.8138883333333,108.332736666667,0,0,39841.4489351852,2009-01-28,10:46:28
22.8138883333333,108.332708333333,0,0,39841.4489930556,2009-01-28,10:46:33
22.81387,108.332671666667,0,0,39841.4490509259,2009-01-28,10:46:38
22.813875,108.332655,0,0,39841.4491087963,2009-01-28,10:46:43
22.813825,108.332546666667,0,0,39841.4491666667,2009-01-28,10:46:48
22.8137866666667,108.332466666667,0,0,39841.449224537,2009-01-28,10:46:53
22.8137833333333,108.332425,0,0,39841.4492824074,2009-01-28,10:46:58
22.8137533333333,108.332273333333,0,0,39841.4493402778,2009-01-28,10:47:03
22.8137516666667,108.332195,0,0,39841.4493981482,2009-01-28,10:47:08
22.81374,108.332098333333,0,0,39841.4494560185,2009-01-28,10:47:13
22.8133233333333,108.332741666667,0,0,39841.4495138889,2009-01-28,10:47:18
22.8129866666667,108.333286666667,0,0,39841.4495717593,2009-01-28,10:47:23
22.81319,108.333501666667,0,0,39841.4496296296,2009-01-28,10:47:28
22.8133233333333,108.333443333333,0,0,39841.4496875,2009-01-28,10:47:33
22.8136366666667,108.333395,0,0,39841.4497453704,2009-01-28,10:47:38
22.813675,108.333391666667,0,0,39841.4498032407,2009-01-28,10:47:43
22.8136816666667,108.33338,0,0,39841.4498611111,2009-01-28,10:47:48
22.8137133333333,108.333261666667,0,0,39841.4499189815,2009-01-28,10:47:53
22.8137133333333,108.333261666667,0,0,39841.4499537037,2009-01-28,10:47:56
22.8137083333333,108.333255,0,0,39841.4499768519,2009-01-28,10:47:58
22.81368,108.333146666667,0,0,39841.4500347222,2009-01-28,10:48:03
22.8136716666667,108.333103333333,0,0,39841.4500925926,2009-01-28,10:48:08
22.8136716666667,108.333103333333,0,0,39841.4501273148,2009-01-28,10:48:11
22.813675,108.33311,0,0,39841.450150463,2009-01-28,10:48:13
22.8136766666667,108.332861666667,0,0,39841.4502083333,2009-01-28,10:48:18
22.8137083333333,108.33276,0,0,39841.4502662037,2009-01-28,10:48:23
22.81375,108.332755,0,0,39841.4503240741,2009-01-28,10:48:28
22.8137,108.332665,0,0,39841.4503819444,2009-01-28,10:48:33
22.8136766666667,108.332558333333,0,0,39841.4504398148,2009-01-28,10:48:38
22.8136983333333,108.332545,0,0,39841.4504976852,2009-01-28,10:48:43
22.8137233333333,108.33245,0,0,39841.4505555556,2009-01-28,10:48:48
22.8137233333333,108.33236,0,0,39841.4506134259,2009-01-28,10:48:53
22.81374,108.332286666667,0,0,39841.4506712963,2009-01-28,10:48:58
22.813745,108.332221666667,0,0,39841.4507291667,2009-01-28,10:49:03
22.8137583333333,108.33217,0,0,39841.450787037,2009-01-28,10:49:08
22.813815,108.332141666667,0,0,39841.4508449074,2009-01-28,10:49:13
22.813825,108.332128333333,0,0,39841.4509027778,2009-01-28,10:49:18
22.8138366666667,108.332138333333,0,0,39841.4509606481,2009-01-28,10:49:23
22.8138283333333,108.332125,0,0,39841.4510185185,2009-01-28,10:49:28
22.813825,108.332135,0,0,39841.4510763889,2009-01-28,10:49:33
22.813835,108.33215,0,0,39841.4511342593,2009-01-28,10:49:38
22.81382,108.332206666667,0,0,39841.4511921296,2009-01-28,10:49:43
22.8138083333333,108.332243333333,0,0,39841.45125,2009-01-28,10:49:48
22.8138083333333,108.332243333333,0,0,39841.4512847222,2009-01-28,10:49:51
22.813805,108.33225,0,0,39841.4513078704,2009-01-28,10:49:53
22.8138033333333,108.332213333333,0,0,39841.4513657407,2009-01-28,10:49:58
22.8137933333333,108.332306666667,0,0,39841.4514236111,2009-01-28,10:50:03
22.8137383333333,108.332345,0,0,39841.4514814815,2009-01-28,10:50:08
22.8137266666667,108.332305,0,0,39841.4515393519,2009-01-28,10:50:13
22.8137266666667,108.332305,0,0,39841.4515740741,2009-01-28,10:50:16
22.8137233333333,108.332303333333,0,0,39841.4515972222,2009-01-28,10:50:18
22.813715,108.332351666667,0,0,39841.4516550926,2009-01-28,10:50:23
22.81372,108.332386666667,0,0,39841.451712963,2009-01-28,10:50:28
22.8137233333333,108.332363333333,0,0,39841.4517708333,2009-01-28,10:50:33
22.8137416666667,108.332338333333,0,0,39841.4518287037,2009-01-28,10:50:38
22.8137466666667,108.332341666667,0,0,39841.4518865741,2009-01-28,10:50:43
22.81375,108.33235,0,0,39841.4519444444,2009-01-28,10:50:48
22.81375,108.33235,0,0,39841.4519791667,2009-01-28,10:50:51
22.8137416666667,108.332351666667,0,0,39841.4520023148,2009-01-28,10:50:53
22.8137483333333,108.332413333333,0,0,39841.4520601852,2009-01-28,10:50:58
22.81375,108.332473333333,0,0,39841.4521180556,2009-01-28,10:51:03
22.8137566666667,108.33256,0,0,39841.4521759259,2009-01-28,10:51:08
22.8137733333333,108.332658333333,0,0,39841.4522337963,2009-01-28,10:51:13
22.813765,108.332636666667,0,0,39841.4522916667,2009-01-28,10:51:18
22.8137266666667,108.33258,0,0,39841.452349537,2009-01-28,10:51:23
22.8137233333333,108.332543333333,0,0,39841.4524074074,2009-01-28,10:51:28
22.813745,108.332481666667,0,0,39841.4524652778,2009-01-28,10:51:33
22.813775,108.332423333333,0,0,39841.4525231481,2009-01-28,10:51:38
22.8137933333333,108.332396666667,0,0,39841.4525810185,2009-01-28,10:51:43
22.8138083333333,108.332375,0,0,39841.4526388889,2009-01-28,10:51:48
22.81382,108.332351666667,0,0,39841.4526967593,2009-01-28,10:51:53
22.8138,108.332343333333,0,0,39841.4527546296,2009-01-28,10:51:58
22.8138033333333,108.332353333333,0,0,39841.4528125,2009-01-28,10:52:03
22.8138016666667,108.33241,0,0,39841.4528703704,2009-01-28,10:52:08
22.8137866666667,108.332428333333,0,0,39841.4529282407,2009-01-28,10:52:13
22.813755,108.332373333333,0,0,39841.4529861111,2009-01-28,10:52:18
22.81375,108.332356666667,0,0,39841.4530439815,2009-01-28,10:52:23
22.813755,108.332395,0,0,39841.4531018519,2009-01-28,10:52:28
22.8137566666667,108.332425,0,0,39841.4531597222,2009-01-28,10:52:33
22.8137583333333,108.332435,0,0,39841.4532175926,2009-01-28,10:52:38
22.8137683333333,108.332421666667,0,0,39841.453275463,2009-01-28,10:52:43
22.81379,108.332405,0,0,39841.4533333333,2009-01-28,10:52:48
22.813795,108.332388333333,0,0,39841.4533912037,2009-01-28,10:52:53
22.813795,108.332388333333,0,0,39841.4534259259,2009-01-28,10:52:56
22.8137933333333,108.332386666667,0,0,39841.4534490741,2009-01-28,10:52:58
22.8137716666667,108.332403333333,0,0,39841.4535069444,2009-01-28,10:53:03
22.8137716666667,108.332403333333,0,0,39841.4535416667,2009-01-28,10:53:06
22.8137733333333,108.332395,0,0,39841.4535648148,2009-01-28,10:53:08
22.813775,108.33241,0,0,39841.4536226852,2009-01-28,10:53:13
22.813795,108.332428333333,0,0,39841.4536805556,2009-01-28,10:53:18
22.8138083333333,108.332398333333,0,0,39841.4537384259,2009-01-28,10:53:23
22.8138016666667,108.33235,0,0,39841.4537962963,2009-01-28,10:53:28
22.8137966666667,108.332286666667,0,0,39841.4538541667,2009-01-28,10:53:33
22.813785,108.332276666667,0,0,39841.453912037,2009-01-28,10:53:38
22.813785,108.332303333333,0,0,39841.4539699074,2009-01-28,10:53:43
22.8137983333333,108.33228,0,0,39841.4540277778,2009-01-28,10:53:48
22.8138133333333,108.332265,0,0,39841.4540856481,2009-01-28,10:53:53
22.8138133333333,108.332185,0,0,39841.4541435185,2009-01-28,10:53:58
22.8138066666667,108.332161666667,0,0,39841.4542013889,2009-01-28,10:54:03
22.813775,108.332208333333,0,0,39841.4542592593,2009-01-28,10:54:08
22.8137783333333,108.332268333333,0,0,39841.4543171296,2009-01-28,10:54:13
22.8137816666667,108.332316666667,0,0,39841.454375,2009-01-28,10:54:18
22.8137883333333,108.332335,0,0,39841.4544328704,2009-01-28,10:54:23
22.8137766666667,108.332345,0,0,39841.4544907407,2009-01-28,10:54:28
22.813765,108.332381666667,0,0,39841.4545486111,2009-01-28,10:54:33
22.813765,108.332381666667,0,0,39841.4545833333,2009-01-28,10:54:36
22.8137683333333,108.332386666667,0,0,39841.4546064815,2009-01-28,10:54:38
22.8138183333333,108.332388333333,0,0,39841.4546643518,2009-01-28,10:54:43
22.813845,108.332376666667,0,0,39841.4547222222,2009-01-28,10:54:48
22.813865,108.332345,0,0,39841.4547800926,2009-01-28,10:54:53
22.81389,108.332233333333,0,0,39841.454837963,2009-01-28,10:54:58
22.813915,108.332128333333,0,0,39841.4548958333,2009-01-28,10:55:03
22.81388,108.332011666667,0,0,39841.4549537037,2009-01-28,10:55:08
22.8138316666667,108.331995,0,0,39841.4550115741,2009-01-28,10:55:13
22.8138066666667,108.33199,0,0,39841.4550694444,2009-01-28,10:55:18
22.8137816666667,108.332023333333,0,0,39841.4551273148,2009-01-28,10:55:23
22.8137616666667,108.332053333333,0,0,39841.4551851852,2009-01-28,10:55:28
22.81373,108.33205,0,0,39841.4552430556,2009-01-28,10:55:33
22.8137383333333,108.332085,0,0,39841.4553009259,2009-01-28,10:55:38
22.8137533333333,108.332125,0,0,39841.4553587963,2009-01-28,10:55:43
22.8137633333333,108.33218,0,0,39841.4554166667,2009-01-28,10:55:48
22.8137816666667,108.33222,0,0,39841.455474537,2009-01-28,10:55:53
22.813805,108.332261666667,0,0,39841.4555324074,2009-01-28,10:55:58
22.813805,108.332261666667,0,0,39841.4555671296,2009-01-28,10:56:01
22.8137983333333,108.332265,0,0,39841.4555902778,2009-01-28,10:56:03
22.8137783333333,108.332248333333,0,0,39841.4556481481,2009-01-28,10:56:08
22.813765,108.332248333333,0,0,39841.4557060185,2009-01-28,10:56:13
22.8137716666667,108.332238333333,0,0,39841.4557638889,2009-01-28,10:56:18
22.813795,108.332208333333,0,0,39841.4558217593,2009-01-28,10:56:23
22.813815,108.332166666667,0,0,39841.4558796296,2009-01-28,10:56:28
22.81384,108.332088333333,0,0,39841.4559375,2009-01-28,10:56:33
22.8138883333333,108.331961666667,0,0,39841.4559953704,2009-01-28,10:56:38
22.8139716666667,108.331831666667,0,0,39841.4560532407,2009-01-28,10:56:43
22.8140733333333,108.331765,0,0,39841.4561111111,2009-01-28,10:56:48
22.8142233333333,108.33172,0,0,39841.4561689815,2009-01-28,10:56:53
22.81439,108.331716666667,0,0,39841.4562268518,2009-01-28,10:56:58
22.8145183333333,108.331783333333,0,0,39841.4562847222,2009-01-28,10:57:03
22.814345,108.331805,0,0,39841.4563425926,2009-01-28,10:57:08
22.8141833333333,108.331806666667,0,0,39841.456400463,2009-01-28,10:57:13
22.814025,108.331818333333,0,0,39841.4564583333,2009-01-28,10:57:18
22.8138883333333,108.331846666667,0,0,39841.4565162037,2009-01-28,10:57:23
22.8138716666667,108.331766666667,0,0,39841.4565740741,2009-01-28,10:57:28
22.813875,108.33169,0,0,39841.4566319444,2009-01-28,10:57:33
22.813855,108.33163,0,0,39841.4566898148,2009-01-28,10:57:38
22.813855,108.33163,0,0,39841.456724537,2009-01-28,10:57:41
22.8138516666667,108.33163,0,0,39841.4567476852,2009-01-28,10:57:43
22.81386,108.331585,0,0,39841.4568055556,2009-01-28,10:57:48
22.8138516666667,108.331561666667,0,0,39841.4568634259,2009-01-28,10:57:53
22.8137833333333,108.331555,0,0,39841.4569212963,2009-01-28,10:57:58
22.8136983333333,108.331623333333,0,0,39841.4569791667,2009-01-28,10:58:03
22.8136083333333,108.331746666667,0,0,39841.457037037,2009-01-28,10:58:08
22.81359,108.331896666667,0,0,39841.4570949074,2009-01-28,10:58:13
22.8136533333333,108.331965,0,0,39841.4571527778,2009-01-28,10:58:18
22.8136883333333,108.331966666667,0,0,39841.4572106482,2009-01-28,10:58:23
22.8137116666667,108.33196,0,0,39841.4572685185,2009-01-28,10:58:28
22.8138066666667,108.33204,0,0,39841.4573263889,2009-01-28,10:58:33
22.8138883333333,108.332088333333,0,0,39841.4573842593,2009-01-28,10:58:38
22.81393,108.332075,0,0,39841.4574421296,2009-01-28,10:58:43
22.8139116666667,108.332006666667,0,0,39841.4575,2009-01-28,10:58:48
22.8139083333333,108.332051666667,0,0,39841.4575578704,2009-01-28,10:58:53
22.8139366666667,108.332013333333,0,0,39841.4576157407,2009-01-28,10:58:58
22.8139566666667,108.331996666667,0,0,39841.4576736111,2009-01-28,10:59:03
22.8138883333333,108.33193,0,0,39841.4577314815,2009-01-28,10:59:08
22.8138583333333,108.331935,0,0,39841.4577893519,2009-01-28,10:59:13
22.8137866666667,108.331993333333,0,0,39841.4578472222,2009-01-28,10:59:18
22.8138,108.331978333333,0,0,39841.4579050926,2009-01-28,10:59:23
22.8138183333333,108.331996666667,0,0,39841.457962963,2009-01-28,10:59:28
22.8138183333333,108.331996666667,0,0,39841.4579976852,2009-01-28,10:59:31
22.813825,108.332003333333,0,0,39841.4580208333,2009-01-28,10:59:33
22.8137883333333,108.332028333333,0,0,39841.4580787037,2009-01-28,10:59:38
22.8137583333333,108.332116666667,0,0,39841.4581365741,2009-01-28,10:59:43
22.813785,108.332128333333,0,0,39841.4581944444,2009-01-28,10:59:48
22.8138083333333,108.332091666667,0,0,39841.4582523148,2009-01-28,10:59:53
22.8138066666667,108.332115,0,0,39841.4583101852,2009-01-28,10:59:58
22.8137866666667,108.332118333333,0,0,39841.4583680556,2009-01-28,11:00:03
22.8137766666667,108.332165,0,0,39841.4584259259,2009-01-28,11:00:08
22.8137683333333,108.332191666667,0,0,39841.4584837963,2009-01-28,11:00:13
22.8137883333333,108.332231666667,0,0,39841.4585416667,2009-01-28,11:00:18
22.8138066666667,108.332305,0,0,39841.458599537,2009-01-28,11:00:23
22.8138433333333,108.332328333333,0,0,39841.4586574074,2009-01-28,11:00:28
22.813855,108.33233,0,0,39841.4587152778,2009-01-28,11:00:33
22.8138666666667,108.332328333333,0,0,39841.4587731481,2009-01-28,11:00:38
22.8138633333333,108.33231,0,0,39841.4588310185,2009-01-28,11:00:43
22.8138583333333,108.332326666667,0,0,39841.4588888889,2009-01-28,11:00:48
22.813865,108.332336666667,0,0,39841.4589467593,2009-01-28,11:00:53
22.813865,108.332336666667,0,0,39841.4589814815,2009-01-28,11:00:56
22.81387,108.332338333333,0,0,39841.4590046296,2009-01-28,11:00:58
22.8138783333333,108.332348333333,0,0,39841.4590625,2009-01-28,11:01:03
22.81389,108.332373333333,0,0,39841.4591203704,2009-01-28,11:01:08
22.8138883333333,108.332403333333,0,0,39841.4591782407,2009-01-28,11:01:13
22.8138983333333,108.332356666667,0,0,39841.4592361111,2009-01-28,11:01:18
22.8138816666667,108.332255,0,0,39841.4592939815,2009-01-28,11:01:23
22.81385,108.332176666667,0,0,39841.4593518519,2009-01-28,11:01:28
22.813835,108.332141666667,0,0,39841.4594097222,2009-01-28,11:01:33
22.8138516666667,108.332121666667,0,0,39841.4594675926,2009-01-28,11:01:38
22.81385,108.332048333333,0,0,39841.459525463,2009-01-28,11:01:43
22.8138716666667,108.331936666667,0,0,39841.4595833333,2009-01-28,11:01:48
22.8138916666667,108.331856666667,0,0,39841.4596412037,2009-01-28,11:01:53
22.8139083333333,108.33183,0,0,39841.4596990741,2009-01-28,11:01:58
22.813925,108.331766666667,0,0,39841.4597569444,2009-01-28,11:02:03
22.8139266666667,108.33166,0,0,39841.4598148148,2009-01-28,11:02:08
22.8139466666667,108.33163,0,0,39841.4598726852,2009-01-28,11:02:13
22.8139616666667,108.331413333333,0,0,39841.4599305556,2009-01-28,11:02:18
22.8139733333333,108.331215,0,0,39841.4599884259,2009-01-28,11:02:23
22.8139783333333,108.330961666667,0,0,39841.4600462963,2009-01-28,11:02:28
22.8139866666667,108.330766666667,0,0,39841.4601041667,2009-01-28,11:02:33
22.8139466666667,108.330753333333,0,0,39841.460162037,2009-01-28,11:02:38
22.8139416666667,108.330813333333,0,0,39841.4602199074,2009-01-28,11:02:43
22.8139016666667,108.330818333333,0,0,39841.4602777778,2009-01-28,11:02:48
22.8138933333333,108.330858333333,0,0,39841.4603356481,2009-01-28,11:02:53
22.81389,108.33087,0,0,39841.4603935185,2009-01-28,11:02:58
22.813885,108.330851666667,0,0,39841.4604513889,2009-01-28,11:03:03
22.813865,108.3311,0,0,39841.4605092593,2009-01-28,11:03:08
22.81386,108.331256666667,0,0,39841.4605671296,2009-01-28,11:03:13
22.813865,108.331436666667,0,0,39841.460625,2009-01-28,11:03:18
22.813885,108.33151,0,0,39841.4606828704,2009-01-28,11:03:23
22.8138916666667,108.331631666667,0,0,39841.4607407407,2009-01-28,11:03:28
22.8138816666667,108.331685,0,0,39841.4607986111,2009-01-28,11:03:33
22.8138783333333,108.331733333333,0,0,39841.4608564815,2009-01-28,11:03:38
22.8138783333333,108.33174,0,0,39841.4609143519,2009-01-28,11:03:43
22.8138783333333,108.33174,0,0,39841.4609490741,2009-01-28,11:03:46
22.813875,108.331738333333,0,0,39841.4609722222,2009-01-28,11:03:48
22.8138533333333,108.331755,0,0,39841.4610300926,2009-01-28,11:03:53
22.8138366666667,108.331746666667,0,0,39841.461087963,2009-01-28,11:03:58
22.813845,108.331821666667,0,0,39841.4611458333,2009-01-28,11:04:03
22.8138533333333,108.331838333333,0,0,39841.4612037037,2009-01-28,11:04:08
22.81385,108.33187,0,0,39841.4612615741,2009-01-28,11:04:13
22.8138716666667,108.33201,0,0,39841.4613194444,2009-01-28,11:04:18
22.81389,108.332195,0,0,39841.4613773148,2009-01-28,11:04:23
22.813895,108.33232,0,0,39841.4614351852,2009-01-28,11:04:28
22.8138966666667,108.33238,0,0,39841.4614930556,2009-01-28,11:04:33
22.813925,108.332406666667,0,0,39841.4615509259,2009-01-28,11:04:38
22.8139116666667,108.33244,0,0,39841.4616087963,2009-01-28,11:04:43
22.8138883333333,108.332436666667,0,0,39841.4616666667,2009-01-28,11:04:48
22.8138766666667,108.332396666667,0,0,39841.461724537,2009-01-28,11:04:53
22.8138266666667,108.3323,0,0,39841.4617824074,2009-01-28,11:04:58
22.8137833333333,108.332096666667,0,0,39841.4618402778,2009-01-28,11:05:03
22.8137883333333,108.331973333333,0,0,39841.4618981481,2009-01-28,11:05:08
22.813795,108.33188,0,0,39841.4619560185,2009-01-28,11:05:13
22.8138016666667,108.331868333333,0,0,39841.4620138889,2009-01-28,11:05:18
22.8137833333333,108.331846666667,0,0,39841.4620717593,2009-01-28,11:05:23
22.8138016666667,108.331848333333,0,0,39841.4621296296,2009-01-28,11:05:28
22.8138783333333,108.33199,0,0,39841.4621875,2009-01-28,11:05:33
22.8138966666667,108.332148333333,0,0,39841.4622453704,2009-01-28,11:05:38
22.813885,108.332221666667,0,0,39841.4623032407,2009-01-28,11:05:43
22.813905,108.332291666667,0,0,39841.4623611111,2009-01-28,11:05:48
22.8139133333333,108.33232,0,0,39841.4624189815,2009-01-28,11:05:53
22.8138666666667,108.33237,0,0,39841.4624768518,2009-01-28,11:05:58
22.8138533333333,108.332305,0,0,39841.4625347222,2009-01-28,11:06:03
22.8138383333333,108.332256666667,0,0,39841.4625925926,2009-01-28,11:06:08
22.8138183333333,108.332278333333,0,0,39841.462650463,2009-01-28,11:06:13
22.8138133333333,108.332341666667,0,0,39841.4627083333,2009-01-28,11:06:18
22.8138266666667,108.332328333333,0,0,39841.4627662037,2009-01-28,11:06:23
22.8138316666667,108.332285,0,0,39841.4628240741,2009-01-28,11:06:28
22.8138266666667,108.332241666667,0,0,39841.4628819444,2009-01-28,11:06:33
22.8138416666667,108.332186666667,0,0,39841.4629398148,2009-01-28,11:06:38
22.8138066666667,108.33219,0,0,39841.4629976852,2009-01-28,11:06:43
22.8137883333333,108.332176666667,0,0,39841.4630555556,2009-01-28,11:06:48
22.81375,108.332178333333,0,0,39841.4631134259,2009-01-28,11:06:53
22.8137666666667,108.332201666667,0,0,39841.4631712963,2009-01-28,11:06:58
22.8137666666667,108.332201666667,0,0,39841.4632060185,2009-01-28,11:07:01
22.8137633333333,108.332196666667,0,0,39841.4632291667,2009-01-28,11:07:03
22.8137783333333,108.332126666667,0,0,39841.463287037,2009-01-28,11:07:08
22.8137983333333,108.332171666667,0,0,39841.4633449074,2009-01-28,11:07:13
22.813815,108.332261666667,0,0,39841.4634027778,2009-01-28,11:07:18
22.81381,108.33245,0,0,39841.4634606481,2009-01-28,11:07:23
22.81381,108.33245,0,0,39841.4634953704,2009-01-28,11:07:26
22.81381,108.33245,0,0,39841.4635185185,2009-01-28,11:07:28
22.813785,108.332343333333,0,0,39841.4635763889,2009-01-28,11:07:33
22.8138116666667,108.332223333333,0,0,39841.4636342593,2009-01-28,11:07:38
22.8138033333333,108.332161666667,0,0,39841.4636921296,2009-01-28,11:07:43
22.8138083333333,108.332116666667,0,0,39841.46375,2009-01-28,11:07:48
22.81381,108.332075,0,0,39841.4638078704,2009-01-28,11:07:53
22.8138016666667,108.332023333333,0,0,39841.4638657407,2009-01-28,11:07:58
22.8137733333333,108.331988333333,0,0,39841.4639236111,2009-01-28,11:08:03
22.81381,108.331731666667,0,0,39841.4663541667,2009-01-28,11:11:33
22.8137966666667,108.331636666667,0,0,39841.466412037,2009-01-28,11:11:38
22.8138,108.331568333333,0,0,39841.4664699074,2009-01-28,11:11:43
22.8138,108.33142,0,0,39841.4665277778,2009-01-28,11:11:48
22.81378,108.33137,0,0,39841.4665856481,2009-01-28,11:11:53
22.8137766666667,108.331431666667,0,0,39841.4666435185,2009-01-28,11:11:58
22.813775,108.331416666667,0,0,39841.4667013889,2009-01-28,11:12:03
22.813765,108.331408333333,0,0,39841.4667592593,2009-01-28,11:12:08
22.813765,108.331408333333,0,0,39841.4667939815,2009-01-28,11:12:11
22.8137583333333,108.3314,0,0,39841.4668171296,2009-01-28,11:12:13
22.8137666666667,108.33139,0,0,39841.4669907407,2009-01-28,11:12:28
22.813785,108.3314,0,0,39841.4670486111,2009-01-28,11:12:33
22.813795,108.331548333333,0,0,39841.4671064815,2009-01-28,11:12:38
22.8138066666667,108.331595,0,0,39841.4671643519,2009-01-28,11:12:43
22.8138016666667,108.331675,0,0,39841.4672222222,2009-01-28,11:12:48
22.8137866666667,108.331645,0,0,39841.4672800926,2009-01-28,11:12:53
22.8137916666667,108.33155,0,0,39841.467337963,2009-01-28,11:12:58
22.8137916666667,108.331436666667,0,0,39841.4673958333,2009-01-28,11:13:03
22.8137933333333,108.331301666667,0,0,39841.4674537037,2009-01-28,11:13:08
22.8138,108.331193333333,0,0,39841.4675115741,2009-01-28,11:13:13
22.8137666666667,108.331551666667,0,0,39841.4675694444,2009-01-28,11:13:18
22.8137983333333,108.331635,0,0,39841.4676273148,2009-01-28,11:13:23
22.813795,108.331715,0,0,39841.4676851852,2009-01-28,11:13:28
22.81378,108.33179,0,0,39841.4677430556,2009-01-28,11:13:33
22.8137783333333,108.331948333333,0,0,39841.4678009259,2009-01-28,11:13:38
22.813765,108.332096666667,0,0,39841.4678587963,2009-01-28,11:13:43
22.8137683333333,108.33227,0,0,39841.4679166667,2009-01-28,11:13:48
22.813775,108.332336666667,0,0,39841.467974537,2009-01-28,11:13:53
22.81376,108.332296666667,0,0,39841.4680324074,2009-01-28,11:13:58
22.813765,108.332168333333,0,0,39841.4680902778,2009-01-28,11:14:03
22.8137666666667,108.332051666667,0,0,39841.4681481481,2009-01-28,11:14:08
22.8137966666667,108.332018333333,0,0,39841.4682060185,2009-01-28,11:14:13
22.8138266666667,108.332011666667,0,0,39841.4682638889,2009-01-28,11:14:18
22.813845,108.331991666667,0,0,39841.4683217593,2009-01-28,11:14:23
22.8138233333333,108.331943333333,0,0,39841.4683796296,2009-01-28,11:14:28
22.8138216666667,108.33193,0,0,39841.4684375,2009-01-28,11:14:33
22.81382,108.331893333333,0,0,39841.4684953704,2009-01-28,11:14:38
22.8138133333333,108.331905,0,0,39841.4685532407,2009-01-28,11:14:43
22.8138383333333,108.331986666667,0,0,39841.4686111111,2009-01-28,11:14:48
22.8138883333333,108.33212,0,0,39841.4686689815,2009-01-28,11:14:53
22.8138933333333,108.332245,0,0,39841.4687268519,2009-01-28,11:14:58
22.81387,108.332346666667,0,0,39841.4687847222,2009-01-28,11:15:03
22.813855,108.332353333333,0,0,39841.4688425926,2009-01-28,11:15:08
22.813855,108.332375,0,0,39841.468900463,2009-01-28,11:15:13
22.81387,108.332445,0,0,39841.4689583333,2009-01-28,11:15:18
22.8138466666667,108.332503333333,0,0,39841.4690162037,2009-01-28,11:15:23
22.8138316666667,108.332458333333,0,0,39841.4690740741,2009-01-28,11:15:28
22.8138116666667,108.332348333333,0,0,39841.4691319444,2009-01-28,11:15:33
22.8137883333333,108.33222,0,0,39841.4691898148,2009-01-28,11:15:38
22.8137716666667,108.332113333333,0,0,39841.4692476852,2009-01-28,11:15:43
22.8137966666667,108.331963333333,0,0,39841.4693055556,2009-01-28,11:15:48
22.813795,108.331803333333,0,0,39841.4693634259,2009-01-28,11:15:53
22.8137866666667,108.331661666667,0,0,39841.4694212963,2009-01-28,11:15:58
22.8137866666667,108.331433333333,0,0,39841.4694791667,2009-01-28,11:16:03
22.8138033333333,108.331195,0,0,39841.469537037,2009-01-28,11:16:08
22.813835,108.33092,0,0,39841.4695949074,2009-01-28,11:16:13
22.8138366666667,108.331345,0,0,39841.4696527778,2009-01-28,11:16:18
22.813825,108.331735,0,0,39841.4697106481,2009-01-28,11:16:23
22.8138366666667,108.331866666667,0,0,39841.4697685185,2009-01-28,11:16:28
22.8138266666667,108.331868333333,0,0,39841.4698263889,2009-01-28,11:16:33
22.813825,108.331851666667,0,0,39841.4698842593,2009-01-28,11:16:38
22.8138216666667,108.331861666667,0,0,39841.4699421296,2009-01-28,11:16:43
22.8138283333333,108.331855,0,0,39841.47,2009-01-28,11:16:48
22.8138283333333,108.331855,0,0,39841.4700347222,2009-01-28,11:16:51
22.813825,108.331861666667,0,0,39841.4700578704,2009-01-28,11:16:53
22.8138166666667,108.331881666667,0,0,39841.4701157407,2009-01-28,11:16:58
22.8138116666667,108.331896666667,0,0,39841.4701736111,2009-01-28,11:17:03
22.8138116666667,108.331921666667,0,0,39841.4702314815,2009-01-28,11:17:08
22.813805,108.331948333333,0,0,39841.4702893518,2009-01-28,11:17:13
22.8138016666667,108.331963333333,0,0,39841.4703472222,2009-01-28,11:17:18
22.8138083333333,108.331986666667,0,0,39841.4704050926,2009-01-28,11:17:23
22.81381,108.332018333333,0,0,39841.470462963,2009-01-28,11:17:28
22.8138133333333,108.332031666667,0,0,39841.4705208333,2009-01-28,11:17:33
22.8138233333333,108.33213,0,0,39841.4705787037,2009-01-28,11:17:38
22.813825,108.332211666667,0,0,39841.4706365741,2009-01-28,11:17:43
22.8138316666667,108.332335,0,0,39841.4706944444,2009-01-28,11:17:48
22.8138216666667,108.332393333333,0,0,39841.4707523148,2009-01-28,11:17:53
22.81383,108.332405,0,0,39841.4708101852,2009-01-28,11:17:58
22.8138416666667,108.332421666667,0,0,39841.4708680556,2009-01-28,11:18:03
22.8138566666667,108.332431666667,0,0,39841.4709259259,2009-01-28,11:18:08
22.8138733333333,108.332463333333,0,0,39841.4709837963,2009-01-28,11:18:13
22.81388,108.332486666667,0,0,39841.4710416667,2009-01-28,11:18:18
22.813875,108.33247,0,0,39841.471099537,2009-01-28,11:18:23
22.81384,108.33242,0,0,39841.4711574074,2009-01-28,11:18:28
22.8138266666667,108.332345,0,0,39841.4712152778,2009-01-28,11:18:33
22.8138033333333,108.33227,0,0,39841.4712731481,2009-01-28,11:18:38
22.8138,108.332188333333,0,0,39841.4713310185,2009-01-28,11:18:43
22.8137833333333,108.332136666667,0,0,39841.4713888889,2009-01-28,11:18:48
22.81377,108.332091666667,0,0,39841.4714467593,2009-01-28,11:18:53
22.81377,108.332091666667,0,0,39841.4714814815,2009-01-28,11:18:56
22.8137733333333,108.332091666667,0,0,39841.4715046296,2009-01-28,11:18:58
22.813775,108.332048333333,0,0,39841.4715625,2009-01-28,11:19:03
22.8137633333333,108.332038333333,0,0,39841.4716203704,2009-01-28,11:19:08
22.8137883333333,108.332025,0,0,39841.4716782407,2009-01-28,11:19:13
22.8137583333333,108.332166666667,0,0,39841.4717361111,2009-01-28,11:19:18
22.81376,108.33228,0,0,39841.4717939815,2009-01-28,11:19:23
22.81377,108.332346666667,0,0,39841.4718518518,2009-01-28,11:19:28
22.8137833333333,108.332298333333,0,0,39841.4719097222,2009-01-28,11:19:33
22.8138266666667,108.33225,0,0,39841.4719675926,2009-01-28,11:19:38
22.8138416666667,108.332233333333,0,0,39841.472025463,2009-01-28,11:19:43
22.81385,108.332215,0,0,39841.4720833333,2009-01-28,11:19:48
22.8138633333333,108.332201666667,0,0,39841.4721412037,2009-01-28,11:19:53
22.81389,108.332178333333,0,0,39841.4721990741,2009-01-28,11:19:58
22.813875,108.33213,0,0,39841.4722569444,2009-01-28,11:20:03
22.81385,108.332071666667,0,0,39841.4723148148,2009-01-28,11:20:08
22.813835,108.332018333333,0,0,39841.4723726852,2009-01-28,11:20:13
22.8138366666667,108.332006666667,0,0,39841.4724305556,2009-01-28,11:20:18
22.8138366666667,108.332006666667,0,0,39841.4724652778,2009-01-28,11:20:21
22.81384,108.332006666667,0,0,39841.4724884259,2009-01-28,11:20:23
22.813845,108.332031666667,0,0,39841.4725462963,2009-01-28,11:20:28
22.8138516666667,108.332051666667,0,0,39841.4726041667,2009-01-28,11:20:33
22.8138516666667,108.332051666667,0,0,39841.4726388889,2009-01-28,11:20:36
22.81385,108.33206,0,0,39841.472662037,2009-01-28,11:20:38
22.8137816666667,108.33209,0,0,39841.4727199074,2009-01-28,11:20:43
22.8137733333333,108.332198333333,0,0,39841.4727777778,2009-01-28,11:20:48
22.813825,108.332231666667,0,0,39841.4728356482,2009-01-28,11:20:53
22.8138433333333,108.332205,0,0,39841.4728935185,2009-01-28,11:20:58
22.8138433333333,108.332205,0,0,39841.4729282407,2009-01-28,11:21:01
22.8138366666667,108.332196666667,0,0,39841.4729513889,2009-01-28,11:21:03
22.8138266666667,108.332208333333,0,0,39841.4730092593,2009-01-28,11:21:08
22.8138316666667,108.332338333333,0,0,39841.4730671296,2009-01-28,11:21:13
22.813795,108.332395,0,0,39841.473125,2009-01-28,11:21:18
22.81376,108.332446666667,0,0,39841.4731828704,2009-01-28,11:21:23
22.81374,108.332458333333,0,0,39841.4732407407,2009-01-28,11:21:28
22.8136866666667,108.332518333333,0,0,39841.4732986111,2009-01-28,11:21:33
22.813645,108.332626666667,0,0,39841.4733564815,2009-01-28,11:21:38
22.813615,108.332563333333,0,0,39841.4734143519,2009-01-28,11:21:43
22.8136166666667,108.332493333333,0,0,39841.4734722222,2009-01-28,11:21:48
22.8136516666667,108.332455,0,0,39841.4735300926,2009-01-28,11:21:53
22.8136683333333,108.332405,0,0,39841.473587963,2009-01-28,11:21:58
22.813735,108.332386666667,0,0,39841.4736458333,2009-01-28,11:22:03
22.8137983333333,108.33234,0,0,39841.4737037037,2009-01-28,11:22:08
22.8138733333333,108.332306666667,0,0,39841.4737615741,2009-01-28,11:22:13
22.8139383333333,108.332263333333,0,0,39841.4738194444,2009-01-28,11:22:18
22.8140183333333,108.33229,0,0,39841.4738773148,2009-01-28,11:22:23
22.8140183333333,108.33229,0,0,39841.473912037,2009-01-28,11:22:26
22.8140133333333,108.332286666667,0,0,39841.4739351852,2009-01-28,11:22:28
22.8140316666667,108.332376666667,0,0,39841.4739930556,2009-01-28,11:22:33
22.8139933333333,108.332336666667,0,0,39841.4740509259,2009-01-28,11:22:38
22.8140083333333,108.33227,0,0,39841.4741087963,2009-01-28,11:22:43
22.8140016666667,108.332156666667,0,0,39841.4741666667,2009-01-28,11:22:48
22.81397,108.332061666667,0,0,39841.474224537,2009-01-28,11:22:53
22.8139333333333,108.332066666667,0,0,39841.4742824074,2009-01-28,11:22:58
22.8139133333333,108.33205,0,0,39841.4743402778,2009-01-28,11:23:03
22.8138833333333,108.331995,0,0,39841.4743981481,2009-01-28,11:23:08
22.8138666666667,108.33192,0,0,39841.4744560185,2009-01-28,11:23:13
22.8138566666667,108.331863333333,0,0,39841.4745138889,2009-01-28,11:23:18
22.8138516666667,108.33181,0,0,39841.4745717593,2009-01-28,11:23:23
22.8138833333333,108.331918333333,0,0,39841.4746296296,2009-01-28,11:23:28
22.8138716666667,108.332106666667,0,0,39841.4746875,2009-01-28,11:23:33
22.8138316666667,108.33221,0,0,39841.4747453704,2009-01-28,11:23:38
22.8137166666667,108.3322,0,0,39841.4748032407,2009-01-28,11:23:43
22.8137133333333,108.332263333333,0,0,39841.4748611111,2009-01-28,11:23:48
22.8137133333333,108.332146666667,0,0,39841.4749189815,2009-01-28,11:23:53
22.8137483333333,108.332113333333,0,0,39841.4749768519,2009-01-28,11:23:58
22.8137433333333,108.331911666667,0,0,39841.4750347222,2009-01-28,11:24:03
22.81378,108.331898333333,0,0,39841.4750925926,2009-01-28,11:24:08
22.8139416666667,108.332365,0,0,39841.475150463,2009-01-28,11:24:13
22.8139566666667,108.33248,0,0,39841.4752083333,2009-01-28,11:24:18
22.8139066666667,108.332405,0,0,39841.4752662037,2009-01-28,11:24:23
22.8138733333333,108.332365,0,0,39841.4753240741,2009-01-28,11:24:28
22.8138383333333,108.332318333333,0,0,39841.4753819444,2009-01-28,11:24:33
22.8138216666667,108.33231,0,0,39841.4754398148,2009-01-28,11:24:38
22.81379,108.332295,0,0,39841.4754976852,2009-01-28,11:24:43
22.81376,108.33225,0,0,39841.4755555556,2009-01-28,11:24:48
22.81375,108.332228333333,0,0,39841.4756134259,2009-01-28,11:24:53
22.8137433333333,108.332205,0,0,39841.4756712963,2009-01-28,11:24:58
22.8137433333333,108.332205,0,0,39841.4757060185,2009-01-28,11:25:01
22.813735,108.332206666667,0,0,39841.4757291667,2009-01-28,11:25:03
22.81375,108.332241666667,0,0,39841.475787037,2009-01-28,11:25:08
22.8137583333333,108.332223333333,0,0,39841.4758449074,2009-01-28,11:25:13
22.8137483333333,108.332153333333,0,0,39841.4759027778,2009-01-28,11:25:18
22.813775,108.332156666667,0,0,39841.4759606481,2009-01-28,11:25:23
22.8137566666667,108.332153333333,0,0,39841.4760185185,2009-01-28,11:25:28
22.8137883333333,108.33217,0,0,39841.4760763889,2009-01-28,11:25:33
22.8138316666667,108.332275,0,0,39841.4761342593,2009-01-28,11:25:38
22.8138133333333,108.332345,0,0,39841.4761921296,2009-01-28,11:25:43
22.8138,108.332375,0,0,39841.47625,2009-01-28,11:25:48
22.8138,108.332391666667,0,0,39841.4763078704,2009-01-28,11:25:53
22.8137966666667,108.332405,0,0,39841.4763657407,2009-01-28,11:25:58
22.8137866666667,108.332453333333,0,0,39841.4764236111,2009-01-28,11:26:03
22.8137683333333,108.332471666667,0,0,39841.4764814815,2009-01-28,11:26:08
22.81374,108.33249,0,0,39841.4765393519,2009-01-28,11:26:13
22.813735,108.33252,0,0,39841.4765972222,2009-01-28,11:26:18
22.8137416666667,108.332585,0,0,39841.4766550926,2009-01-28,11:26:23
22.813725,108.332608333333,0,0,39841.476712963,2009-01-28,11:26:28
22.813705,108.3326,0,0,39841.4767708333,2009-01-28,11:26:33
22.813705,108.3326,0,0,39841.4768055556,2009-01-28,11:26:36
22.813705,108.332598333333,0,0,39841.4768287037,2009-01-28,11:26:38
22.8137366666667,108.332695,0,0,39841.4768865741,2009-01-28,11:26:43
22.8137466666667,108.332681666667,0,0,39841.4769444444,2009-01-28,11:26:48
22.8137166666667,108.3327,0,0,39841.4770023148,2009-01-28,11:26:53
22.8136483333333,108.332715,0,0,39841.4770601852,2009-01-28,11:26:58
22.8136566666667,108.332846666667,0,0,39841.4771180556,2009-01-28,11:27:03
22.8135966666667,108.332816666667,0,0,39841.4771759259,2009-01-28,11:27:08
22.8135683333333,108.332831666667,0,0,39841.4772337963,2009-01-28,11:27:13
22.8135583333333,108.332856666667,0,0,39841.4772916667,2009-01-28,11:27:18
22.8135766666667,108.332863333333,0,0,39841.477349537,2009-01-28,11:27:23
22.8135883333333,108.332856666667,0,0,39841.4774074074,2009-01-28,11:27:28
22.813625,108.33284,0,0,39841.4774652778,2009-01-28,11:27:33
22.8139616666667,108.332255,0,0,39841.4775231481,2009-01-28,11:27:38
22.8139816666667,108.332298333333,0,0,39841.4775810185,2009-01-28,11:27:43
22.8139383333333,108.332306666667,0,0,39841.4776388889,2009-01-28,11:27:48
22.8139066666667,108.332325,0,0,39841.4776967593,2009-01-28,11:27:53
22.81386,108.332273333333,0,0,39841.4777546296,2009-01-28,11:27:58
22.81385,108.332218333333,0,0,39841.4778125,2009-01-28,11:28:03
22.8138833333333,108.332195,0,0,39841.4778703704,2009-01-28,11:28:08
22.813965,108.332138333333,0,0,39841.4779282407,2009-01-28,11:28:13
22.8141183333333,108.332061666667,0,0,39841.4779861111,2009-01-28,11:28:18
22.814225,108.331926666667,0,0,39841.4780439815,2009-01-28,11:28:23
22.8144983333333,108.331736666667,0,0,39841.4781018518,2009-01-28,11:28:28
22.81481,108.331663333333,0,0,39841.4781597222,2009-01-28,11:28:33
22.8138816666667,108.331696666667,0,0,39841.4782175926,2009-01-28,11:28:38
22.8137766666667,108.331748333333,0,0,39841.4783333333,2009-01-28,11:28:48
22.8137666666667,108.331848333333,0,0,39841.4783912037,2009-01-28,11:28:53
22.81377,108.331908333333,0,0,39841.4784490741,2009-01-28,11:28:58
22.8138283333333,108.331953333333,0,0,39841.4785069444,2009-01-28,11:29:03
22.813835,108.331961666667,0,0,39841.4785648148,2009-01-28,11:29:08
22.813835,108.331961666667,0,0,39841.478599537,2009-01-28,11:29:11
22.8138316666667,108.331961666667,0,0,39841.4786226852,2009-01-28,11:29:13
22.813905,108.331996666667,0,0,39841.4786805556,2009-01-28,11:29:18
22.813965,108.332001666667,0,0,39841.4787384259,2009-01-28,11:29:23
22.8139566666667,108.331985,0,0,39841.4787962963,2009-01-28,11:29:28
22.81391,108.332,0,0,39841.4788541667,2009-01-28,11:29:33
22.8138633333333,108.331998333333,0,0,39841.478912037,2009-01-28,11:29:38
22.8137983333333,108.33208,0,0,39841.4789699074,2009-01-28,11:29:43
22.8137333333333,108.332168333333,0,0,39841.4790277778,2009-01-28,11:29:48
22.8137183333333,108.332201666667,0,0,39841.4790856481,2009-01-28,11:29:53
22.813735,108.332261666667,0,0,39841.4791435185,2009-01-28,11:29:58
22.81372,108.332266666667,0,0,39841.4792013889,2009-01-28,11:30:03
22.8136916666667,108.33227,0,0,39841.4792592593,2009-01-28,11:30:08
22.8136766666667,108.332283333333,0,0,39841.4793171296,2009-01-28,11:30:13
22.8136616666667,108.332296666667,0,0,39841.479375,2009-01-28,11:30:18
22.8136533333333,108.332353333333,0,0,39841.4794328704,2009-01-28,11:30:23
22.81364,108.332415,0,0,39841.4794907407,2009-01-28,11:30:28
22.8136216666667,108.332405,0,0,39841.4795486111,2009-01-28,11:30:33
22.8135833333333,108.332471666667,0,0,39841.4796064815,2009-01-28,11:30:38
22.8135766666667,108.33249,0,0,39841.4796643518,2009-01-28,11:30:43
22.8135766666667,108.332528333333,0,0,39841.4797222222,2009-01-28,11:30:48
22.813555,108.332533333333,0,0,39841.4797800926,2009-01-28,11:30:53
22.8135683333333,108.3326,0,0,39841.479837963,2009-01-28,11:30:58
22.813635,108.332671666667,0,0,39841.4798958333,2009-01-28,11:31:03
22.813595,108.3326,0,0,39841.4799537037,2009-01-28,11:31:08
22.8135816666667,108.332565,0,0,39841.4800115741,2009-01-28,11:31:13
22.8136333333333,108.332573333333,0,0,39841.4800694444,2009-01-28,11:31:18
22.8136883333333,108.332603333333,0,0,39841.4801273148,2009-01-28,11:31:23
22.81373,108.332611666667,0,0,39841.4801851852,2009-01-28,11:31:28
22.8137466666667,108.332605,0,0,39841.4802430556,2009-01-28,11:31:33
22.8137483333333,108.332626666667,0,0,39841.4803009259,2009-01-28,11:31:38
22.8137383333333,108.332628333333,0,0,39841.4803587963,2009-01-28,11:31:43
22.8137683333333,108.33266,0,0,39841.4804166667,2009-01-28,11:31:48
22.8137733333333,108.332498333333,0,0,39841.480474537,2009-01-28,11:31:53
22.8138483333333,108.332516666667,0,0,39841.4805324074,2009-01-28,11:31:58
22.81383,108.332525,0,0,39841.4805902778,2009-01-28,11:32:03
22.8138083333333,108.332475,0,0,39841.4806481482,2009-01-28,11:32:08
22.8137966666667,108.332456666667,0,0,39841.4807060185,2009-01-28,11:32:13
22.813815,108.33246,0,0,39841.4807638889,2009-01-28,11:32:18
22.813815,108.33246,0,0,39841.4807986111,2009-01-28,11:32:21
22.8138166666667,108.332456666667,0,0,39841.4808217593,2009-01-28,11:32:23
22.813795,108.332438333333,0,0,39841.4808796296,2009-01-28,11:32:28
22.8137516666667,108.332498333333,0,0,39841.4809375,2009-01-28,11:32:33
22.8137266666667,108.332623333333,0,0,39841.4809953704,2009-01-28,11:32:38
22.8137166666667,108.332683333333,0,0,39841.4810532407,2009-01-28,11:32:43
22.8137433333333,108.332668333333,0,0,39841.4811111111,2009-01-28,11:32:48
22.813755,108.3326,0,0,39841.4811689815,2009-01-28,11:32:53
22.8137566666667,108.332483333333,0,0,39841.4812268519,2009-01-28,11:32:58
22.8137333333333,108.332365,0,0,39841.4812847222,2009-01-28,11:33:03
22.8137283333333,108.332268333333,0,0,39841.4813425926,2009-01-28,11:33:08
22.813725,108.332238333333,0,0,39841.481400463,2009-01-28,11:33:13
22.8137366666667,108.33226,0,0,39841.4814583333,2009-01-28,11:33:18
22.8138016666667,108.332228333333,0,0,39841.4815162037,2009-01-28,11:33:23
22.813835,108.3322,0,0,39841.4815740741,2009-01-28,11:33:28
22.8138183333333,108.332105,0,0,39841.4816319444,2009-01-28,11:33:33
22.8138183333333,108.332078333333,0,0,39841.4816898148,2009-01-28,11:33:38
22.8137866666667,108.332043333333,0,0,39841.4817476852,2009-01-28,11:33:43
22.8138116666667,108.332053333333,0,0,39841.4818055556,2009-01-28,11:33:48
22.81382,108.332093333333,0,0,39841.4818634259,2009-01-28,11:33:53
22.8138366666667,108.33208,0,0,39841.4819212963,2009-01-28,11:33:58
22.8138366666667,108.33208,0,0,39841.4819560185,2009-01-28,11:34:01
22.8138433333333,108.332071666667,0,0,39841.4819791667,2009-01-28,11:34:03
22.8138083333333,108.332098333333,0,0,39841.482037037,2009-01-28,11:34:08
22.8138166666667,108.332273333333,0,0,39841.4820949074,2009-01-28,11:34:13
22.813795,108.332213333333,0,0,39841.4821527778,2009-01-28,11:34:18
22.8137866666667,108.332165,0,0,39841.4822106481,2009-01-28,11:34:23
22.8137983333333,108.332118333333,0,0,39841.4822685185,2009-01-28,11:34:28
22.8138066666667,108.332123333333,0,0,39841.4823263889,2009-01-28,11:34:33
22.8138066666667,108.332123333333,0,0,39841.4823611111,2009-01-28,11:34:36
22.8138,108.332131666667,0,0,39841.4823842593,2009-01-28,11:34:38
22.813795,108.332238333333,0,0,39841.4824421296,2009-01-28,11:34:43
22.81381,108.332245,0,0,39841.4825,2009-01-28,11:34:48
22.8138483333333,108.33226,0,0,39841.4825578704,2009-01-28,11:34:53
22.8138966666667,108.332248333333,0,0,39841.4826157407,2009-01-28,11:34:58
22.813915,108.332176666667,0,0,39841.4826736111,2009-01-28,11:35:03
22.8140416666667,108.332045,0,0,39841.4827314815,2009-01-28,11:35:08
22.8141133333333,108.332078333333,0,0,39841.4827893519,2009-01-28,11:35:13
22.8140816666667,108.332095,0,0,39841.4828472222,2009-01-28,11:35:18
22.8139733333333,108.33215,0,0,39841.4829050926,2009-01-28,11:35:23
22.8139216666667,108.332163333333,0,0,39841.482962963,2009-01-28,11:35:28
22.813865,108.332208333333,0,0,39841.4830208333,2009-01-28,11:35:33
22.8138216666667,108.332243333333,0,0,39841.4830787037,2009-01-28,11:35:38
22.8138466666667,108.332175,0,0,39841.4831365741,2009-01-28,11:35:43
22.8138683333333,108.332161666667,0,0,39841.4831944444,2009-01-28,11:35:48
22.8138783333333,108.332175,0,0,39841.4832523148,2009-01-28,11:35:53
22.8139116666667,108.332286666667,0,0,39841.4833101852,2009-01-28,11:35:58
22.8138616666667,108.332291666667,0,0,39841.4833680556,2009-01-28,11:36:03
22.81385,108.332286666667,0,0,39841.4834259259,2009-01-28,11:36:08
22.8137883333333,108.33231,0,0,39841.4834837963,2009-01-28,11:36:13
22.813785,108.332298333333,0,0,39841.4835416667,2009-01-28,11:36:18
22.8137733333333,108.332315,0,0,39841.483599537,2009-01-28,11:36:23
22.8137466666667,108.332351666667,0,0,39841.4836574074,2009-01-28,11:36:28
22.8137466666667,108.332371666667,0,0,39841.4837152778,2009-01-28,11:36:33
22.8137466666667,108.332371666667,0,0,39841.48375,2009-01-28,11:36:36
22.813745,108.332365,0,0,39841.4837731481,2009-01-28,11:36:38
22.8137416666667,108.332385,0,0,39841.4838310185,2009-01-28,11:36:43
22.81374,108.332408333333,0,0,39841.4838888889,2009-01-28,11:36:48
22.8137466666667,108.33242,0,0,39841.4839467593,2009-01-28,11:36:53
22.8137733333333,108.33235,0,0,39841.4840046296,2009-01-28,11:36:58
22.8137833333333,108.332333333333,0,0,39841.4840625,2009-01-28,11:37:03
22.8137916666667,108.332308333333,0,0,39841.4841203704,2009-01-28,11:37:08
22.8137733333333,108.332315,0,0,39841.4841782407,2009-01-28,11:37:13
22.8137733333333,108.332315,0,0,39841.484212963,2009-01-28,11:37:16
22.81377,108.332313333333,0,0,39841.4842361111,2009-01-28,11:37:18
22.81377,108.3323,0,0,39841.4842939815,2009-01-28,11:37:23
22.8137583333333,108.332306666667,0,0,39841.4843518519,2009-01-28,11:37:28
22.813755,108.332283333333,0,0,39841.4844097222,2009-01-28,11:37:33
22.813725,108.332231666667,0,0,39841.4844675926,2009-01-28,11:37:38
22.8137166666667,108.332211666667,0,0,39841.484525463,2009-01-28,11:37:43
22.8137333333333,108.332226666667,0,0,39841.4845833333,2009-01-28,11:37:48
22.8137666666667,108.33223,0,0,39841.4846412037,2009-01-28,11:37:53
22.8137116666667,108.332193333333,0,0,39841.4846990741,2009-01-28,11:37:58
22.8134216666667,108.332225,0,0,39841.4847569444,2009-01-28,11:38:03
22.8130283333333,108.33223,0,0,39841.4848148148,2009-01-28,11:38:08
22.8126266666667,108.332208333333,0,0,39841.4848726852,2009-01-28,11:38:13
22.812185,108.332181666667,0,0,39841.4849305556,2009-01-28,11:38:18
22.8117616666667,108.3322,0,0,39841.4849884259,2009-01-28,11:38:23
22.81132,108.332238333333,0,0,39841.4850462963,2009-01-28,11:38:28
22.8109383333333,108.332311666667,0,0,39841.4851041667,2009-01-28,11:38:33
22.8105316666667,108.332255,0,0,39841.485162037,2009-01-28,11:38:38
22.81013,108.332211666667,0,0,39841.4852199074,2009-01-28,11:38:43
22.8097683333333,108.332153333333,0,0,39841.4852777778,2009-01-28,11:38:48
22.8095283333333,108.332091666667,0,0,39841.4853356481,2009-01-28,11:38:53
22.8093883333333,108.332035,0,0,39841.4853935185,2009-01-28,11:38:58
22.8092616666667,108.331981666667,0,0,39841.4854513889,2009-01-28,11:39:03
22.8091266666667,108.332051666667,0,0,39841.4855092593,2009-01-28,11:39:08
22.809105,108.33224,0,0,39841.4855671296,2009-01-28,11:39:13
22.808985,108.332261666667,0,0,39841.485625,2009-01-28,11:39:18
22.80886,108.332251666667,0,0,39841.4856828704,2009-01-28,11:39:23
22.8087766666667,108.332191666667,0,0,39841.4857407407,2009-01-28,11:39:28
22.80877,108.33214,0,0,39841.4857986111,2009-01-28,11:39:33
22.80871,108.331946666667,0,0,39841.4858564815,2009-01-28,11:39:38
22.808535,108.331605,0,0,39841.4859143518,2009-01-28,11:39:43
22.8083866666667,108.331173333333,0,0,39841.4859722222,2009-01-28,11:39:48
22.808205,108.33072,0,0,39841.4860300926,2009-01-28,11:39:53
22.8079683333333,108.330265,0,0,39841.486087963,2009-01-28,11:39:58
22.8077466666667,108.329823333333,0,0,39841.4861458333,2009-01-28,11:40:03
22.80753,108.329393333333,0,0,39841.4862037037,2009-01-28,11:40:08
22.8072866666667,108.328913333333,0,0,39841.4862615741,2009-01-28,11:40:13
22.8071666666667,108.328745,0,0,39841.4863194444,2009-01-28,11:40:18
22.8071666666667,108.328745,0,0,39841.4863541667,2009-01-28,11:40:21
22.8071616666667,108.32874,0,0,39841.4863773148,2009-01-28,11:40:23
22.8070633333333,108.32869,0,0,39841.4864351852,2009-01-28,11:40:28
22.8069983333333,108.328611666667,0,0,39841.4864930556,2009-01-28,11:40:33
22.806955,108.32852,0,0,39841.4865509259,2009-01-28,11:40:38
22.8068466666667,108.328328333333,0,0,39841.4866087963,2009-01-28,11:40:43
22.8066366666667,108.328001666667,0,0,39841.4866666667,2009-01-28,11:40:48
22.80634,108.327678333333,0,0,39841.486724537,2009-01-28,11:40:53
22.8060083333333,108.327363333333,0,0,39841.4867824074,2009-01-28,11:40:58
22.8057283333333,108.327056666667,0,0,39841.4868402778,2009-01-28,11:41:03
22.805655,108.326918333333,0,0,39841.4868981481,2009-01-28,11:41:08
22.8056583333333,108.326935,0,0,39841.4869560185,2009-01-28,11:41:13
22.8030516666667,108.327121666667,0,0,39841.4875347222,2009-01-28,11:42:03
22.8040116666667,108.327691666667,0,0,39841.4875925926,2009-01-28,11:42:08
22.804305,108.327886666667,0,0,39841.487650463,2009-01-28,11:42:13
22.8042266666667,108.328103333333,0,0,39841.4877083333,2009-01-28,11:42:18
22.80424,108.328075,0,0,39841.4877662037,2009-01-28,11:42:23
22.8041683333333,108.328111666667,0,0,39841.4878240741,2009-01-28,11:42:28
22.804115,108.328138333333,0,0,39841.4878819444,2009-01-28,11:42:33
22.8041,108.328138333333,0,0,39841.4879398148,2009-01-28,11:42:38
22.80407,108.328126666667,0,0,39841.4879976852,2009-01-28,11:42:43
22.8040233333333,108.328016666667,0,0,39841.4880555556,2009-01-28,11:42:48
22.8039716666667,108.32793,0,0,39841.4881134259,2009-01-28,11:42:53
22.804,108.3279,0,0,39841.4881712963,2009-01-28,11:42:58
22.803995,108.327845,0,0,39841.4882291667,2009-01-28,11:43:03
22.8040516666667,108.32775,0,0,39841.488287037,2009-01-28,11:43:08
22.8040883333333,108.327606666667,0,0,39841.4883449074,2009-01-28,11:43:13
22.8041516666667,108.327443333333,0,0,39841.4884027778,2009-01-28,11:43:18
22.8042266666667,108.327428333333,0,0,39841.4884606482,2009-01-28,11:43:23
22.8042216666667,108.327383333333,0,0,39841.4885185185,2009-01-28,11:43:28
22.804185,108.327343333333,0,0,39841.4885763889,2009-01-28,11:43:33
22.804145,108.327293333333,0,0,39841.4886342593,2009-01-28,11:43:38
22.8041516666667,108.327248333333,0,0,39841.4886921296,2009-01-28,11:43:43
22.8041733333333,108.327216666667,0,0,39841.48875,2009-01-28,11:43:48
22.804175,108.327171666667,0,0,39841.4888078704,2009-01-28,11:43:53
22.8041966666667,108.327056666667,0,0,39841.4888657407,2009-01-28,11:43:58
22.8042066666667,108.326961666667,0,0,39841.4889236111,2009-01-28,11:44:03
22.8042516666667,108.326811666667,0,0,39841.4889814815,2009-01-28,11:44:08
22.8043216666667,108.32671,0,0,39841.4890393519,2009-01-28,11:44:13
22.8043683333333,108.326655,0,0,39841.4890972222,2009-01-28,11:44:18
22.8043833333333,108.326593333333,0,0,39841.4891550926,2009-01-28,11:44:23
22.8043733333333,108.326536666667,0,0,39841.489212963,2009-01-28,11:44:28
22.8043733333333,108.326513333333,0,0,39841.4892708333,2009-01-28,11:44:33
22.8043783333333,108.326506666667,0,0,39841.4893287037,2009-01-28,11:44:38
22.8043783333333,108.326506666667,0,0,39841.4893634259,2009-01-28,11:44:41
22.8043833333333,108.326498333333,0,0,39841.4893865741,2009-01-28,11:44:43
22.804185,108.327518333333,0,0,39841.5672916667,2009-01-28,13:36:54
22.8033316666667,108.331501666667,0,0,39841.567349537,2009-01-28,13:36:59
22.8037,108.330573333333,0,0,39841.5674074074,2009-01-28,13:37:04
22.803905,108.329891666667,0,0,39841.5674652778,2009-01-28,13:37:09
22.80411,108.329495,0,0,39841.5675231481,2009-01-28,13:37:14
22.8041516666667,108.32946,0,0,39841.5675810185,2009-01-28,13:37:19
22.8041333333333,108.329465,0,0,39841.5676388889,2009-01-28,13:37:24
22.8042416666667,108.329276666667,0,0,39841.5676967593,2009-01-28,13:37:29
22.804185,108.329555,0,0,39841.5677546296,2009-01-28,13:37:34
22.8033933333333,108.33063,0,0,39841.5678703704,2009-01-28,13:37:44
22.8030833333333,108.33153,0,0,39841.5679282407,2009-01-28,13:37:49
22.8029433333333,108.332148333333,0,0,39841.5679861111,2009-01-28,13:37:54
22.80308,108.33221,0,0,39841.5680439815,2009-01-28,13:37:59
22.8031433333333,108.332016666667,0,0,39841.5681018519,2009-01-28,13:38:04
22.8031366666667,108.331976666667,0,0,39841.5681597222,2009-01-28,13:38:09
22.803125,108.331975,0,0,39841.5682175926,2009-01-28,13:38:14
22.80313,108.331976666667,0,0,39841.568275463,2009-01-28,13:38:19
22.80313,108.331976666667,0,0,39841.5683101852,2009-01-28,13:38:22
22.8031283333333,108.331968333333,0,0,39841.5683333333,2009-01-28,13:38:24
22.8032083333333,108.331835,0,0,39841.5683912037,2009-01-28,13:38:29
22.8032916666667,108.331666666667,0,0,39841.5684490741,2009-01-28,13:38:34
22.80328,108.331431666667,0,0,39841.5685069444,2009-01-28,13:38:39
22.80344,108.331105,0,0,39841.5685648148,2009-01-28,13:38:44
22.803545,108.33097,0,0,39841.5686226852,2009-01-28,13:38:49
22.803665,108.33079,0,0,39841.5686805556,2009-01-28,13:38:54
22.8063433333333,108.32783,0,0,39841.5687962963,2009-01-28,13:39:04
22.8059416666667,108.327471666667,0,0,39841.5688541667,2009-01-28,13:39:09
22.80617,108.327686666667,0,0,39841.568912037,2009-01-28,13:39:14
22.8064466666667,108.327978333333,0,0,39841.5689699074,2009-01-28,13:39:19
22.80676,108.32829,0,0,39841.5690277778,2009-01-28,13:39:24
22.8069966666667,108.32854,0,0,39841.5690856481,2009-01-28,13:39:29
22.807255,108.328796666667,0,0,39841.5691435185,2009-01-28,13:39:34
22.8074433333333,108.329008333333,0,0,39841.5692013889,2009-01-28,13:39:39
22.8077583333333,108.329396666667,0,0,39841.5692592593,2009-01-28,13:39:44
22.8080366666667,108.329816666667,0,0,39841.5693171296,2009-01-28,13:39:49
22.8082666666667,108.330278333333,0,0,39841.569375,2009-01-28,13:39:54
22.808495,108.330818333333,0,0,39841.5694328704,2009-01-28,13:39:59
22.8087,108.331313333333,0,0,39841.5694907407,2009-01-28,13:40:04
22.80886,108.331736666667,0,0,39841.5695486111,2009-01-28,13:40:09
22.80891,108.331895,0,0,39841.5696064815,2009-01-28,13:40:14
22.8089316666667,108.331903333333,0,0,39841.5696643519,2009-01-28,13:40:19
22.8089483333333,108.33191,0,0,39841.5697222222,2009-01-28,13:40:24
22.808965,108.331915,0,0,39841.5697800926,2009-01-28,13:40:29
22.80897,108.331915,0,0,39841.569837963,2009-01-28,13:40:34
22.80897,108.331915,0,0,39841.5698726852,2009-01-28,13:40:37
22.8089716666667,108.331915,0,0,39841.5698958333,2009-01-28,13:40:39
22.8089816666667,108.331918333333,0,0,39841.5699537037,2009-01-28,13:40:44
22.8090383333333,108.332045,0,0,39841.5700115741,2009-01-28,13:40:49
22.8091316666667,108.332181666667,0,0,39841.5700694444,2009-01-28,13:40:54
22.809185,108.332173333333,0,0,39841.5701273148,2009-01-28,13:40:59
22.8091883333333,108.33215,0,0,39841.5701851852,2009-01-28,13:41:04
22.809175,108.331851666667,0,0,39841.5702430556,2009-01-28,13:41:09
22.809215,108.331455,0,0,39841.5703009259,2009-01-28,13:41:14
22.809245,108.33099,0,0,39841.5703587963,2009-01-28,13:41:19
22.8092366666667,108.330465,0,0,39841.5704166667,2009-01-28,13:41:24
22.80941,108.329935,0,0,39841.570474537,2009-01-28,13:41:29
22.8096116666667,108.329453333333,0,0,39841.5705324074,2009-01-28,13:41:34
22.809715,108.329078333333,0,0,39841.5705902778,2009-01-28,13:41:39
22.8097633333333,108.328736666667,0,0,39841.5706481481,2009-01-28,13:41:44
22.8098883333333,108.328266666667,0,0,39841.5707060185,2009-01-28,13:41:49
22.81001,108.32779,0,0,39841.5707638889,2009-01-28,13:41:54
22.810165,108.327283333333,0,0,39841.5708217593,2009-01-28,13:41:59
22.81042,108.326756666667,0,0,39841.5708796296,2009-01-28,13:42:04
22.8105966666667,108.32635,0,0,39841.5709375,2009-01-28,13:42:09
22.8106683333333,108.326173333333,0,0,39841.5709953704,2009-01-28,13:42:14
22.8107083333333,108.32606,0,0,39841.5710532407,2009-01-28,13:42:19
22.810745,108.326073333333,0,0,39841.5711111111,2009-01-28,13:42:24
22.8107633333333,108.326038333333,0,0,39841.5711689815,2009-01-28,13:42:29
22.8108183333333,108.326021666667,0,0,39841.5712268518,2009-01-28,13:42:34
22.8108916666667,108.326028333333,0,0,39841.5712847222,2009-01-28,13:42:39
22.8109333333333,108.326181666667,0,0,39841.5713425926,2009-01-28,13:42:44
22.8109333333333,108.326486666667,0,0,39841.571400463,2009-01-28,13:42:49
22.81089,108.326831666667,0,0,39841.5714583333,2009-01-28,13:42:54
22.81081,108.327158333333,0,0,39841.5715162037,2009-01-28,13:42:59
22.8106783333333,108.327473333333,0,0,39841.5715740741,2009-01-28,13:43:04
22.8104933333333,108.327888333333,0,0,39841.5716319444,2009-01-28,13:43:09
22.8103433333333,108.328208333333,0,0,39841.5716898148,2009-01-28,13:43:14
22.8102633333333,108.328446666667,0,0,39841.5717476852,2009-01-28,13:43:19
22.8101733333333,108.328768333333,0,0,39841.5718055556,2009-01-28,13:43:24
22.81008,108.329153333333,0,0,39841.5718634259,2009-01-28,13:43:29
22.80995,108.329555,0,0,39841.5719212963,2009-01-28,13:43:34
22.8098116666667,108.330041666667,0,0,39841.5719791667,2009-01-28,13:43:39
22.8096216666667,108.330515,0,0,39841.572037037,2009-01-28,13:43:44
22.8094633333333,108.330983333333,0,0,39841.5720949074,2009-01-28,13:43:49
22.8093333333333,108.331416666667,0,0,39841.5721527778,2009-01-28,13:43:54
22.8092833333333,108.331736666667,0,0,39841.5722106481,2009-01-28,13:43:59
22.80923,108.331943333333,0,0,39841.5722685185,2009-01-28,13:44:04
22.8092566666667,108.332143333333,0,0,39841.5723263889,2009-01-28,13:44:09
22.8094366666667,108.332378333333,0,0,39841.5723842593,2009-01-28,13:44:14
22.809835,108.332345,0,0,39841.5724421296,2009-01-28,13:44:19
22.810205,108.332141666667,0,0,39841.5725,2009-01-28,13:44:24
22.8106383333333,108.33209,0,0,39841.5725578704,2009-01-28,13:44:29
22.8110933333333,108.332068333333,0,0,39841.5726157407,2009-01-28,13:44:34
22.8115833333333,108.332098333333,0,0,39841.5726736111,2009-01-28,13:44:39
22.8121333333333,108.332123333333,0,0,39841.5727314815,2009-01-28,13:44:44
22.8126833333333,108.332156666667,0,0,39841.5727893518,2009-01-28,13:44:49
22.8131883333333,108.332188333333,0,0,39841.5728472222,2009-01-28,13:44:54
22.8135816666667,108.332241666667,0,0,39841.5729050926,2009-01-28,13:44:59
22.813735,108.332366666667,0,0,39841.572962963,2009-01-28,13:45:04
22.8137416666667,108.332541666667,0,0,39841.5730208333,2009-01-28,13:45:09
22.8137333333333,108.332833333333,0,0,39841.5730787037,2009-01-28,13:45:14
22.8136383333333,108.333168333333,0,0,39841.5731365741,2009-01-28,13:45:19
22.8134816666667,108.333486666667,0,0,39841.5731944444,2009-01-28,13:45:24
22.8134816666667,108.333656666667,0,0,39841.5732523148,2009-01-28,13:45:29
22.81354,108.333771666667,0,0,39841.5733101852,2009-01-28,13:45:34
22.8135066666667,108.333975,0,0,39841.5733680556,2009-01-28,13:45:39
22.8134816666667,108.33415,0,0,39841.5734259259,2009-01-28,13:45:44
22.8135066666667,108.334213333333,0,0,39841.5734837963,2009-01-28,13:45:49
22.8135266666667,108.334213333333,0,0,39841.5735416667,2009-01-28,13:45:54
22.8135633333333,108.334098333333,0,0,39841.573599537,2009-01-28,13:45:59
22.8135866666667,108.334051666667,0,0,39841.5736574074,2009-01-28,13:46:04
22.8136183333333,108.333856666667,0,0,39841.5737152778,2009-01-28,13:46:09
22.8136533333333,108.333913333333,0,0,39841.5737731481,2009-01-28,13:46:14
22.8136283333333,108.333913333333,0,0,39841.5738310185,2009-01-28,13:46:19
22.813505,108.334013333333,0,0,39841.5738888889,2009-01-28,13:46:24
22.8134633333333,108.334061666667,0,0,39841.5739467593,2009-01-28,13:46:29
22.8134516666667,108.33407,0,0,39841.5740046296,2009-01-28,13:46:34
22.8134816666667,108.334125,0,0,39841.5740625,2009-01-28,13:46:39
22.8135266666667,108.334188333333,0,0,39841.5741203704,2009-01-28,13:46:44
22.8134983333333,108.33422,0,0,39841.5741782407,2009-01-28,13:46:49
22.8134583333333,108.334263333333,0,0,39841.5742361111,2009-01-28,13:46:54
22.813395,108.334211666667,0,0,39841.5742939815,2009-01-28,13:46:59
22.8133416666667,108.334151666667,0,0,39841.5743518519,2009-01-28,13:47:04
22.8133566666667,108.334091666667,0,0,39841.5744097222,2009-01-28,13:47:09
22.8133883333333,108.334058333333,0,0,39841.5744675926,2009-01-28,13:47:14
22.8134433333333,108.334033333333,0,0,39841.574525463,2009-01-28,13:47:19
22.8134566666667,108.33407,0,0,39841.5745833333,2009-01-28,13:47:24
22.813475,108.33407,0,0,39841.5746412037,2009-01-28,13:47:29
22.8134766666667,108.334006666667,0,0,39841.5746990741,2009-01-28,13:47:34
22.81349,108.333991666667,0,0,39841.5747569444,2009-01-28,13:47:39
22.8134783333333,108.33398,0,0,39841.5748148148,2009-01-28,13:47:44
22.8134883333333,108.333996666667,0,0,39841.5748726852,2009-01-28,13:47:49
22.813535,108.334056666667,0,0,39841.5749305556,2009-01-28,13:47:54
22.8135366666667,108.33394,0,0,39841.5749884259,2009-01-28,13:47:59
22.8135316666667,108.334006666667,0,0,39841.5750462963,2009-01-28,13:48:04
22.81346,108.334005,0,0,39841.5751041667,2009-01-28,13:48:09
22.8134116666667,108.334013333333,0,0,39841.575162037,2009-01-28,13:48:14
22.8133783333333,108.33403,0,0,39841.5752199074,2009-01-28,13:48:19
22.8133483333333,108.333988333333,0,0,39841.5752777778,2009-01-28,13:48:24
22.8132933333333,108.33399,0,0,39841.5753356481,2009-01-28,13:48:29
22.81329,108.334038333333,0,0,39841.5753935185,2009-01-28,13:48:34
22.8133483333333,108.33405,0,0,39841.5754513889,2009-01-28,13:48:39
22.81339,108.334123333333,0,0,39841.5755092593,2009-01-28,13:48:44
22.8134333333333,108.334208333333,0,0,39841.5755671296,2009-01-28,13:48:49
22.813555,108.33429,0,0,39841.575625,2009-01-28,13:48:54
22.8136233333333,108.33429,0,0,39841.5756828704,2009-01-28,13:48:59
22.813715,108.334341666667,0,0,39841.5757407407,2009-01-28,13:49:04
22.8138266666667,108.334231666667,0,0,39841.5757986111,2009-01-28,13:49:09
22.8138266666667,108.334231666667,0,0,39841.5758333333,2009-01-28,13:49:12
22.8138316666667,108.334233333333,0,0,39841.5758564815,2009-01-28,13:49:14
22.8137383333333,108.334173333333,0,0,39841.5759143519,2009-01-28,13:49:19
22.8136816666667,108.334148333333,0,0,39841.5759722222,2009-01-28,13:49:24
22.8136816666667,108.334148333333,0,0,39841.5760069444,2009-01-28,13:49:27
22.8136816666667,108.334156666667,0,0,39841.5760300926,2009-01-28,13:49:29
22.81371,108.334201666667,0,0,39841.576087963,2009-01-28,13:49:34
22.81371,108.334201666667,0,0,39841.5761226852,2009-01-28,13:49:37
22.8137033333333,108.334193333333,0,0,39841.5761458333,2009-01-28,13:49:39
22.813675,108.334216666667,0,0,39841.5762037037,2009-01-28,13:49:44
22.8136783333333,108.33416,0,0,39841.5762615741,2009-01-28,13:49:49
22.8136983333333,108.334086666667,0,0,39841.5763194444,2009-01-28,13:49:54
22.81372,108.334066666667,0,0,39841.5763773148,2009-01-28,13:49:59
22.813695,108.33403,0,0,39841.5764351852,2009-01-28,13:50:04
22.8137483333333,108.334045,0,0,39841.5764930556,2009-01-28,13:50:09
22.8138166666667,108.334065,0,0,39841.5765509259,2009-01-28,13:50:14
22.8138633333333,108.334111666667,0,0,39841.5766087963,2009-01-28,13:50:19
22.8138683333333,108.334128333333,0,0,39841.5766666667,2009-01-28,13:50:24
22.8138583333333,108.334091666667,0,0,39841.576724537,2009-01-28,13:50:29
22.8133666666667,108.334053333333,0,0,39841.5767824074,2009-01-28,13:50:34
22.81305,108.333876666667,0,0,39841.5768402778,2009-01-28,13:50:39
22.8128616666667,108.333761666667,0,0,39841.5768981481,2009-01-28,13:50:44
22.8128,108.333703333333,0,0,39841.5769560185,2009-01-28,13:50:49
22.81292,108.333746666667,0,0,39841.5770138889,2009-01-28,13:50:54
22.8127683333333,108.333718333333,0,0,39841.5770717593,2009-01-28,13:50:59
22.8125816666667,108.333651666667,0,0,39841.5771296296,2009-01-28,13:51:04
22.8137966666667,108.333871666667,0,0,39841.5774189815,2009-01-28,13:51:29
22.813735,108.333946666667,0,0,39841.5774768519,2009-01-28,13:51:34
22.8137133333333,108.334015,0,0,39841.5775347222,2009-01-28,13:51:39
22.8136933333333,108.334051666667,0,0,39841.5775925926,2009-01-28,13:51:44
22.8137133333333,108.33407,0,0,39841.577650463,2009-01-28,13:51:49
22.8136933333333,108.334076666667,0,0,39841.5777083333,2009-01-28,13:51:54
22.8136316666667,108.33411,0,0,39841.5777662037,2009-01-28,13:51:59
22.81344,108.334253333333,0,0,39841.5778240741,2009-01-28,13:52:04
22.8132683333333,108.334406666667,0,0,39841.5778819444,2009-01-28,13:52:09
22.8134133333333,108.334175,0,0,39841.5784606481,2009-01-28,13:52:59
22.8135033333333,108.334198333333,0,0,39841.5785185185,2009-01-28,13:53:04
