# Supplementary material for: Research on differential privacy protection method based on user tendency
Source: PLoS One. 2023 Oct 26;18(10):e0288823. doi: 10.1371/journal.pone.0288823 (PMC10602288; doi:10.1371/journal.pone.0288823)
Supplement: S2 Data — (ZIP) [file pone.0288823.s002.zip › Data 5-2/023/Trajectory/20090128175257.plt]

Geolife trajectory
WGS 84
Altitude is in Feet
Reserved 3
0,2,255,My Track,0,0,2,8421376
0
22.81542,108.33183,0,492.126784776903,39841.7451041667,2009-01-28,17:52:57
22.816024,108.331979,0,491.659458661417,39841.7451736111,2009-01-28,17:53:03
22.813792,108.332278,0,188.982942913386,39841.7452314815,2009-01-28,17:53:08
22.813922,108.332225,0,192.639169947507,39841.7452893518,2009-01-28,17:53:13
22.813968,108.332177,0,207.109514435696,39841.7453472222,2009-01-28,17:53:18
22.814021,108.332217,0,226.578149606299,39841.7454050926,2009-01-28,17:53:23
22.814143,108.332213,0,251.975721784777,39841.745462963,2009-01-28,17:53:28
22.814204,108.332195,0,293.660977690289,39841.7455208333,2009-01-28,17:53:33
22.814259,108.332115,0,287.798208661417,39841.7455787037,2009-01-28,17:53:38
22.814088,108.33199,0,265.895439632546,39841.7456365741,2009-01-28,17:53:43
22.813939,108.332084,0,204.679045275591,39841.7456944444,2009-01-28,17:53:48
22.813949,108.332016,0,200.574491469816,39841.7457523148,2009-01-28,17:53:53
22.813959,108.331976,0,199.0406167979,39841.7458101852,2009-01-28,17:53:58
22.813962,108.331977,0,197.867772309711,39841.7458680556,2009-01-28,17:54:03
22.813962,108.331977,0,197.867772309711,39841.7459027778,2009-01-28,17:54:06
22.813969,108.331978,0,197.763792650919,39841.7459259259,2009-01-28,17:54:08
22.813953,108.332091,0,198.329727690289,39841.7459837963,2009-01-28,17:54:13
22.813912,108.332275,0,201.815419947507,39841.7460416667,2009-01-28,17:54:18
22.81392,108.33239,0,209.571584645669,39841.746099537,2009-01-28,17:54:23
22.81394,108.332431,0,220.912749343832,39841.7461574074,2009-01-28,17:54:28
22.81393,108.33246,0,234.424609580052,39841.7462152778,2009-01-28,17:54:33
22.813896,108.332446,0,247.213582677165,39841.7462731482,2009-01-28,17:54:38
22.813885,108.332425,0,258.015534776903,39841.7463310185,2009-01-28,17:54:43
22.813878,108.332404,0,268.572234251969,39841.7463888889,2009-01-28,17:54:48
22.813867,108.332381,0,278.481161417323,39841.7464467593,2009-01-28,17:54:53
22.813867,108.332381,0,278.481161417323,39841.7464814815,2009-01-28,17:54:56
22.81386,108.332378,0,285.390744750656,39841.7465046296,2009-01-28,17:54:58
22.813872,108.332352,0,287.071614173228,39841.7465625,2009-01-28,17:55:03
22.81384,108.332271,0,286.645387139108,39841.7466203704,2009-01-28,17:55:08
22.813768,108.332122,0,284.308710629921,39841.7466782407,2009-01-28,17:55:13
22.813728,108.331807,0,280.55373687664,39841.7467361111,2009-01-28,17:55:18
22.813748,108.331428,0,276.689202755906,39841.7467939815,2009-01-28,17:55:23
22.814103,108.330814,0,247.371902887139,39841.7472569444,2009-01-28,17:56:03
22.814103,108.330814,0,247.371902887139,39841.7472916667,2009-01-28,17:56:06
22.814099,108.330806,0,247.906686351706,39841.7473148148,2009-01-28,17:56:08
22.814096,108.330791,0,246.522234251968,39841.7473726852,2009-01-28,17:56:13
22.814088,108.330803,0,244.861437007874,39841.7474305556,2009-01-28,17:56:18
22.814061,108.330828,0,242.759648950131,39841.7474884259,2009-01-28,17:56:23
22.815477,108.331031,0,255.451853674541,39841.7487037037,2009-01-28,17:58:08
22.814742,108.331385,0,-1.73318241469816,39841.7487615741,2009-01-28,17:58:13
22.81478,108.331351,0,-95.4338582677165,39841.7488194444,2009-01-28,17:58:18
22.814444,108.331589,0,175.480918635171,39841.7488773148,2009-01-28,17:58:23
22.814378,108.331678,0,209.656925853018,39841.7489351852,2009-01-28,17:58:28
22.814314,108.331785,0,238.282785433071,39841.7489930556,2009-01-28,17:58:33
22.814296,108.331798,0,250.190475721785,39841.7490509259,2009-01-28,17:58:38
22.814306,108.331797,0,255.138543307087,39841.7491087963,2009-01-28,17:58:43
22.814294,108.33183,0,258.617424540682,39841.7491666667,2009-01-28,17:58:48
22.81426,108.331913,0,262.477480314961,39841.7493981481,2009-01-28,17:59:08
22.814272,108.331882,0,262.799251968504,39841.7503240741,2009-01-28,18:00:28
22.814282,108.33185,0,263.753149606299,39841.7503819444,2009-01-28,18:00:33
22.814322,108.331805,0,264.60404855643,39841.7504398148,2009-01-28,18:00:38
22.814141,108.331853,0,268.33249015748,39841.7504976852,2009-01-28,18:00:43
22.814045,108.331879,0,272.270839895013,39841.7505555556,2009-01-28,18:00:48
22.813925,108.331897,0,274.562887139108,39841.7506134259,2009-01-28,18:00:53
22.813978,108.332138,0,353.391102362205,39841.7535648148,2009-01-28,18:05:08
22.81406,108.332229,0,365.574803149606,39841.7536226852,2009-01-28,18:05:13
22.8141,108.332205,0,381.210682414698,39841.7536805556,2009-01-28,18:05:18
22.814089,108.332125,0,392.006000656168,39841.7537384259,2009-01-28,18:05:23
22.814047,108.332034,0,399.537673884514,39841.7537962963,2009-01-28,18:05:28
22.814014,108.332017,0,403.647411417323,39841.7538541667,2009-01-28,18:05:33
22.813996,108.332093,0,405.592529527559,39841.753912037,2009-01-28,18:05:38
22.814005,108.332123,0,408.616778215223,39841.7539699074,2009-01-28,18:05:43
22.814004,108.332102,0,413.717211286089,39841.7540277778,2009-01-28,18:05:48
22.813994,108.332065,0,413.280872703412,39841.7540856482,2009-01-28,18:05:53
22.814011,108.332017,0,412.208727034121,39841.7541435185,2009-01-28,18:05:58
22.814013,108.331997,0,407.988080708661,39841.7542013889,2009-01-28,18:06:03
22.814013,108.331997,0,407.988080708661,39841.7542361111,2009-01-28,18:06:06
22.814008,108.332003,0,401.985413385827,39841.7542592593,2009-01-28,18:06:08
22.814003,108.33199,0,396.012759186352,39841.7543171296,2009-01-28,18:06:13
22.814011,108.33201,0,390.73280839895,39841.754375,2009-01-28,18:06:18
22.814016,108.332025,0,388.119015748031,39841.7544328704,2009-01-28,18:06:23
22.814035,108.332043,0,389.502066929134,39841.7544907407,2009-01-28,18:06:28
22.814035,108.332002,0,393.897956036745,39841.7545486111,2009-01-28,18:06:33
22.814016,108.331994,0,397.352559055118,39841.7546064815,2009-01-28,18:06:38
22.814,108.332014,0,400.851092519685,39841.7546643519,2009-01-28,18:06:43
22.813959,108.332001,0,402.503625328084,39841.7547222222,2009-01-28,18:06:48
22.813921,108.331972,0,403.048772965879,39841.7547800926,2009-01-28,18:06:53
22.813894,108.331932,0,400.573549868766,39841.754837963,2009-01-28,18:06:58
22.813875,108.331925,0,399.003041338583,39841.7548958333,2009-01-28,18:07:03
22.813869,108.331924,0,396.797900262467,39841.7549537037,2009-01-28,18:07:08
22.813869,108.331924,0,396.797900262467,39841.7549884259,2009-01-28,18:07:11
22.813873,108.331924,0,395.746230314961,39841.7550115741,2009-01-28,18:07:13
22.813863,108.331941,0,392.054835958005,39841.7550694444,2009-01-28,18:07:18
22.81391,108.332005,0,394.506279527559,39841.7551273148,2009-01-28,18:07:23
22.813974,108.332046,0,405.502746062992,39841.7551851852,2009-01-28,18:07:28
22.814043,108.332069,0,415.494973753281,39841.7552430556,2009-01-28,18:07:33
22.814045,108.332026,0,415.402660761155,39841.7553009259,2009-01-28,18:07:38
22.814047,108.332028,0,417.521167979003,39841.7553587963,2009-01-28,18:07:43
22.814051,108.332028,0,418.32375656168,39841.7554166667,2009-01-28,18:07:48
22.814048,108.332023,0,418.52062335958,39841.755474537,2009-01-28,18:07:53
22.814048,108.332023,0,418.52062335958,39841.7555092593,2009-01-28,18:07:56
22.814046,108.332017,0,418.49218832021,39841.7555324074,2009-01-28,18:07:58
22.814008,108.332008,0,416.57220144357,39841.7555902778,2009-01-28,18:08:03
22.813997,108.332027,0,415.354475065617,39841.7556481481,2009-01-28,18:08:08
22.81401,108.332047,0,415.702979002625,39841.7557060185,2009-01-28,18:08:13
22.81401,108.332056,0,415.714619422572,39841.7557638889,2009-01-28,18:08:18
22.814013,108.332062,0,415.755695538058,39841.7558217593,2009-01-28,18:08:23
22.814013,108.332062,0,415.755695538058,39841.7558564815,2009-01-28,18:08:26
22.81401,108.332064,0,415.780226377953,39841.7558796296,2009-01-28,18:08:28
22.814001,108.332066,0,415.832664041995,39841.7559375,2009-01-28,18:08:33
22.814005,108.332079,0,415.179209317585,39841.7559953704,2009-01-28,18:08:38
22.814049,108.332077,0,412.924156824147,39841.7560532407,2009-01-28,18:08:43
22.814076,108.332083,0,412.885859580053,39841.7561111111,2009-01-28,18:08:48
22.814083,108.332094,0,412.972791994751,39841.7561689815,2009-01-28,18:08:53
22.81405,108.332105,0,409.841138451444,39841.7562268519,2009-01-28,18:08:58
22.814054,108.332109,0,410.265734908136,39841.7562847222,2009-01-28,18:09:03
22.814054,108.332109,0,410.265734908136,39841.7563194444,2009-01-28,18:09:06
22.814054,108.332115,0,410.149340551181,39841.7563425926,2009-01-28,18:09:08
22.814072,108.332112,0,409.6968832021,39841.756400463,2009-01-28,18:09:13
22.8141,108.332087,0,408.004652230971,39841.7564583333,2009-01-28,18:09:18
22.814092,108.332075,0,406.295646325459,39841.7565162037,2009-01-28,18:09:23
22.814067,108.332063,0,402.293943569554,39841.7565740741,2009-01-28,18:09:28
22.814032,108.332072,0,397.718809055118,39841.7566319444,2009-01-28,18:09:33
22.814008,108.332083,0,393.735180446194,39841.7566898148,2009-01-28,18:09:38
22.813993,108.33208,0,388.386017060367,39841.7567476852,2009-01-28,18:09:43
22.813974,108.332059,0,385.520790682415,39841.7568055556,2009-01-28,18:09:48
22.813972,108.332068,0,383.834537401575,39841.7568634259,2009-01-28,18:09:53
22.81395,108.332086,0,383.228218503937,39841.7569212963,2009-01-28,18:09:58
22.813923,108.332142,0,383.820344488189,39841.7569791667,2009-01-28,18:10:03
22.813911,108.33219,0,384.586814304462,39841.757037037,2009-01-28,18:10:08
22.813893,108.3322,0,381.395436351706,39841.7570949074,2009-01-28,18:10:13
22.813893,108.3322,0,381.395436351706,39841.7571296296,2009-01-28,18:10:16
22.813893,108.332199,0,378.753956692913,39841.7571527778,2009-01-28,18:10:18
22.813893,108.332185,0,376.398005249344,39841.7572106481,2009-01-28,18:10:23
22.813875,108.332174,0,375.027542650919,39841.7572685185,2009-01-28,18:10:28
22.813867,108.332179,0,375.035328083989,39841.7573263889,2009-01-28,18:10:33
22.813867,108.332179,0,375.035328083989,39841.7573611111,2009-01-28,18:10:36
22.813869,108.332179,0,374.528405511811,39841.7573842593,2009-01-28,18:10:38
22.81388,108.332178,0,373.436584645669,39841.7574421296,2009-01-28,18:10:43
22.81387,108.332167,0,370.865393700787,39841.7575,2009-01-28,18:10:48
22.813873,108.332133,0,369.18094488189,39841.7575578704,2009-01-28,18:10:53
22.813894,108.332093,0,368.033356299213,39841.7576157407,2009-01-28,18:10:58
22.813835,108.332007,0,366.242926509186,39841.7576736111,2009-01-28,18:11:03
22.813829,108.332019,0,365.12470144357,39841.7577314815,2009-01-28,18:11:08
22.813802,108.332031,0,363.394192913386,39841.7577893519,2009-01-28,18:11:13
22.813812,108.332072,0,362.110889107612,39841.7578472222,2009-01-28,18:11:18
22.813879,108.332098,0,361.341292650919,39841.7579050926,2009-01-28,18:11:23
22.813901,108.332089,0,360.777896981627,39841.757962963,2009-01-28,18:11:28
22.813845,108.332012,0,352.349645669291,39841.7580208333,2009-01-28,18:11:33
22.813841,108.331986,0,350.796282808399,39841.7580787037,2009-01-28,18:11:38
22.813849,108.332008,0,350.811023622047,39841.7581365741,2009-01-28,18:11:43
22.813846,108.332027,0,351.036325459318,39841.7581944444,2009-01-28,18:11:48
22.813848,108.332042,0,351.364406167979,39841.7582523148,2009-01-28,18:11:53
22.813859,108.332038,0,351.642047244095,39841.758599537,2009-01-28,18:12:23
22.813843,108.332,0,351.602650918635,39841.7586574074,2009-01-28,18:12:28
22.813803,108.331978,0,351.496017060367,39841.7587152778,2009-01-28,18:12:33
22.813833,108.331995,0,350.890498687664,39841.7587731481,2009-01-28,18:12:38
22.813857,108.332002,0,348.815994094488,39841.7588310185,2009-01-28,18:12:43
22.813867,108.332013,0,348.599875328084,39841.7588888889,2009-01-28,18:12:48
22.813876,108.33202,0,347.813333333333,39841.7589467593,2009-01-28,18:12:53
22.813875,108.33203,0,346.556361548556,39841.7590046296,2009-01-28,18:12:58
22.813905,108.332021,0,344.907030839895,39841.7590625,2009-01-28,18:13:03
22.813917,108.332041,0,344.169898293963,39841.7591203704,2009-01-28,18:13:08
22.813926,108.332066,0,343.859438976378,39841.7591782407,2009-01-28,18:13:13
22.813926,108.332066,0,343.859438976378,39841.759212963,2009-01-28,18:13:16
22.813932,108.33206,0,343.985971128609,39841.7592361111,2009-01-28,18:13:18
22.813939,108.332049,0,344.258507217848,39841.7592939815,2009-01-28,18:13:23
22.813939,108.332049,0,344.258507217848,39841.7593287037,2009-01-28,18:13:26
22.813938,108.332048,0,343.996108923884,39841.7593518518,2009-01-28,18:13:28
22.813937,108.332006,0,345.005351049869,39841.7594097222,2009-01-28,18:13:33
22.81395,108.331933,0,345.179314304462,39841.7594675926,2009-01-28,18:13:38
22.813954,108.331885,0,345.449297900262,39841.759525463,2009-01-28,18:13:43
22.81399,108.331945,0,345.912893700787,39841.7596412037,2009-01-28,18:13:53
22.814074,108.332162,0,331.54407480315,39841.7596990741,2009-01-28,18:13:58
22.814072,108.332399,0,349.075337926509,39841.7621296296,2009-01-28,18:17:28
22.814126,108.332466,0,354.006282808399,39841.7621875,2009-01-28,18:17:33
22.814147,108.33247,0,364.327618110236,39841.7622453704,2009-01-28,18:17:38
22.814138,108.332422,0,374.542522965879,39841.7623032407,2009-01-28,18:17:43
22.814141,108.332408,0,385.905915354331,39841.7623611111,2009-01-28,18:17:48
22.814159,108.332442,0,394.971076115486,39841.7624189815,2009-01-28,18:17:53
22.814175,108.332456,0,404.617404855643,39841.7624768519,2009-01-28,18:17:58
22.814142,108.332428,0,406.256975065617,39841.7625347222,2009-01-28,18:18:03
22.814115,108.332382,0,399.499251968504,39841.7625925926,2009-01-28,18:18:08
22.814079,108.332327,0,393.717782152231,39841.762650463,2009-01-28,18:18:13
22.814008,108.332317,0,377.933595800525,39841.7627083333,2009-01-28,18:18:18
22.813997,108.332344,0,369.862709973753,39841.7627662037,2009-01-28,18:18:23
22.813971,108.332303,0,350.113264435696,39841.7628240741,2009-01-28,18:18:28
22.813961,108.332276,0,337.31780839895,39841.7628819444,2009-01-28,18:18:33
22.813934,108.332226,0,322.757631233596,39841.7629398148,2009-01-28,18:18:38
22.813899,108.332242,0,314.430675853018,39841.7629976852,2009-01-28,18:18:43
22.813903,108.332288,0,318.340114829396,39841.7630555556,2009-01-28,18:18:48
22.81391,108.33236,0,336.502631233596,39841.7631134259,2009-01-28,18:18:53
22.813932,108.332384,0,343.429711286089,39841.7631712963,2009-01-28,18:18:58
22.813934,108.332303,0,347.975757874016,39841.7632291667,2009-01-28,18:19:03
22.813934,108.332184,0,354.696607611549,39841.763287037,2009-01-28,18:19:08
22.813937,108.332004,0,341.325442913386,39841.7633449074,2009-01-28,18:19:13
22.813898,108.331941,0,309.37405183727,39841.7634027778,2009-01-28,18:19:18
22.813881,108.331873,0,289.209245406824,39841.7634606481,2009-01-28,18:19:23
22.81383,108.331889,0,272.525902230971,39841.7635185185,2009-01-28,18:19:28
22.813802,108.331912,0,254.553372703412,39841.7635763889,2009-01-28,18:19:33
22.813795,108.331891,0,235.865810367454,39841.7636342593,2009-01-28,18:19:38
22.813787,108.331873,0,218.924399606299,39841.7636921296,2009-01-28,18:19:43
22.813792,108.331864,0,204.462017716535,39841.76375,2009-01-28,18:19:48
22.813759,108.331901,0,192.009757217848,39841.7638078704,2009-01-28,18:19:53
22.813736,108.331933,0,179.33530183727,39841.7638657407,2009-01-28,18:19:58
22.813724,108.331973,0,170.291840551181,39841.7639236111,2009-01-28,18:20:03
22.81372,108.332025,0,168.816650262467,39841.7639814815,2009-01-28,18:20:08
22.813741,108.332003,0,168.063635170604,39841.7640393519,2009-01-28,18:20:13
22.813745,108.331966,0,166.761679790026,39841.7640972222,2009-01-28,18:20:18
22.813745,108.331966,0,166.761679790026,39841.7641319444,2009-01-28,18:20:21
22.813742,108.331961,0,162.411774934383,39841.7641550926,2009-01-28,18:20:23
22.813741,108.331935,0,155.847916666667,39841.764212963,2009-01-28,18:20:28
22.813724,108.331929,0,150.863503937008,39841.7642708333,2009-01-28,18:20:33
22.813703,108.331925,0,147.347250656168,39841.7643287037,2009-01-28,18:20:38
22.813715,108.331928,0,144.769399606299,39841.7643865741,2009-01-28,18:20:43
22.813699,108.331955,0,140.26188648294,39841.7644444444,2009-01-28,18:20:48
22.813688,108.331969,0,141.477385170604,39841.7645023148,2009-01-28,18:20:53
22.813699,108.331972,0,146.547014435696,39841.7645601852,2009-01-28,18:20:58
22.813728,108.331985,0,147.363218503937,39841.7646180556,2009-01-28,18:21:03
22.813757,108.332004,0,144.797221128609,39841.7646759259,2009-01-28,18:21:08
22.813737,108.331976,0,139.55875984252,39841.7647337963,2009-01-28,18:21:13
22.813708,108.331932,0,131.30623687664,39841.7647916667,2009-01-28,18:21:18
22.813719,108.331955,0,128.315977690289,39841.764849537,2009-01-28,18:21:23
22.813722,108.331988,0,127.127214566929,39841.7649074074,2009-01-28,18:21:28
22.813721,108.332047,0,130.38344816273,39841.7649652778,2009-01-28,18:21:33
22.813749,108.332083,0,138.14250328084,39841.7650231481,2009-01-28,18:21:38
22.813763,108.332145,0,147.740872703412,39841.7650810185,2009-01-28,18:21:43
22.813749,108.332235,0,158.588366141732,39841.7651388889,2009-01-28,18:21:48
22.813778,108.332283,0,180.403241469816,39841.7651967593,2009-01-28,18:21:53
22.813792,108.332271,0,194.565692257218,39841.7652546296,2009-01-28,18:21:58
22.813802,108.332229,0,206.531502624672,39841.7653125,2009-01-28,18:22:03
22.813825,108.332195,0,218.240282152231,39841.7653703704,2009-01-28,18:22:08
22.813854,108.332115,0,232.241948818898,39841.7654282407,2009-01-28,18:22:13
22.813876,108.332065,0,236.850974409449,39841.7654861111,2009-01-28,18:22:18
22.813896,108.332078,0,236.167755905512,39841.7655439815,2009-01-28,18:22:23
22.813896,108.332078,0,236.167755905512,39841.7655787037,2009-01-28,18:22:26
22.813897,108.332083,0,231.527644356955,39841.7656018519,2009-01-28,18:22:28
22.813888,108.332068,0,229.202755905512,39841.7656597222,2009-01-28,18:22:33
22.813894,108.332102,0,214.797844488189,39841.7657175926,2009-01-28,18:22:38
22.813891,108.33212,0,215.111128608924,39841.765775463,2009-01-28,18:22:43
22.813863,108.332168,0,213.770479002625,39841.7658333333,2009-01-28,18:22:48
22.813878,108.332228,0,221.884169947507,39841.7658912037,2009-01-28,18:22:53
22.813895,108.332269,0,229.537568897638,39841.7659490741,2009-01-28,18:22:58
22.813896,108.332294,0,235.98312992126,39841.7660069444,2009-01-28,18:23:03
22.813882,108.332284,0,243.228553149606,39841.7660648148,2009-01-28,18:23:08
22.81387,108.332294,0,245.40593175853,39841.7661226852,2009-01-28,18:23:13
22.813826,108.332308,0,249.854760498688,39841.7661805556,2009-01-28,18:23:18
22.813773,108.33231,0,255.14780511811,39841.7662384259,2009-01-28,18:23:23
22.813745,108.332324,0,263.312657480315,39841.7662962963,2009-01-28,18:23:28
22.813768,108.332362,0,268.526502624672,39841.7663541667,2009-01-28,18:23:33
22.813772,108.33239,0,273.321505905512,39841.766412037,2009-01-28,18:23:38
22.813739,108.332508,0,280.891151574803,39841.7664699074,2009-01-28,18:23:43
22.813751,108.332564,0,303.477063648294,39841.7665277778,2009-01-28,18:23:48
22.813842,108.332572,0,325.685734908136,39841.7665856481,2009-01-28,18:23:53
22.813877,108.332539,0,337.68531167979,39841.7666435185,2009-01-28,18:23:58
22.813889,108.332494,0,355.154947506562,39841.7667013889,2009-01-28,18:24:03
22.81392,108.332491,0,364.993188976378,39841.7667592593,2009-01-28,18:24:08
22.81399,108.332468,0,371.341679790026,39841.7668171296,2009-01-28,18:24:13
22.814072,108.332448,0,369.108405511811,39841.766875,2009-01-28,18:24:18
22.814099,108.332444,0,359.727755905512,39841.7669328704,2009-01-28,18:24:23
22.814083,108.332442,0,345.795823490814,39841.7669907407,2009-01-28,18:24:28
22.814079,108.332422,0,335.944793307087,39841.7670486111,2009-01-28,18:24:33
22.814073,108.33238,0,323.696335301837,39841.7671064815,2009-01-28,18:24:38
22.814059,108.332352,0,312.311742125984,39841.7671643518,2009-01-28,18:24:43
22.814042,108.332338,0,309.488290682415,39841.7672222222,2009-01-28,18:24:48
22.814039,108.332336,0,307.977155511811,39841.7672800926,2009-01-28,18:24:53
22.814039,108.332336,0,307.977155511811,39841.7673148148,2009-01-28,18:24:56
22.814033,108.33233,0,306.739130577428,39841.767337963,2009-01-28,18:24:58
22.813989,108.332311,0,301.510291994751,39841.7673958333,2009-01-28,18:25:03
22.813967,108.332299,0,299.422746062992,39841.7674537037,2009-01-28,18:25:08
22.813962,108.332307,0,298.742335958005,39841.7675115741,2009-01-28,18:25:13
22.813962,108.332307,0,298.742335958005,39841.7675462963,2009-01-28,18:25:16
22.813954,108.332313,0,295.587073490814,39841.7675694444,2009-01-28,18:25:18
22.81395,108.332348,0,294.569422572179,39841.7676273148,2009-01-28,18:25:23
22.813881,108.332388,0,294.565790682415,39841.7676851852,2009-01-28,18:25:28
22.81386,108.332392,0,293.701453412073,39841.7677430556,2009-01-28,18:25:33
22.813837,108.332327,0,293.623654855643,39841.7678009259,2009-01-28,18:25:38
22.813788,108.332249,0,293.880823490814,39841.7678587963,2009-01-28,18:25:43
22.813762,108.332189,0,293.361007217848,39841.7679166667,2009-01-28,18:25:48
22.813762,108.332189,0,293.361007217848,39841.7679513889,2009-01-28,18:25:51
22.813764,108.332187,0,293.224265091864,39841.767974537,2009-01-28,18:25:53
22.813778,108.332238,0,292.930354330709,39841.7680324074,2009-01-28,18:25:58
22.813755,108.332236,0,293.415600393701,39841.7680902778,2009-01-28,18:26:03
22.813704,108.332223,0,295.09126312336,39841.7681481481,2009-01-28,18:26:08
22.813695,108.332253,0,297.676473097113,39841.7682060185,2009-01-28,18:26:13
22.81369,108.332345,0,299.3381167979,39841.7682638889,2009-01-28,18:26:18
22.81367,108.33249,0,314.306148293963,39841.7683217593,2009-01-28,18:26:23
22.813718,108.332595,0,353.136663385827,39841.7683796296,2009-01-28,18:26:28
22.813764,108.332589,0,368.06281824147,39841.7684375,2009-01-28,18:26:33
22.813764,108.332589,0,368.06281824147,39841.7684722222,2009-01-28,18:26:36
22.813762,108.332593,0,376.336003937008,39841.7684953704,2009-01-28,18:26:38
22.813751,108.332554,0,378.352713254593,39841.7685532407,2009-01-28,18:26:43
22.813777,108.332524,0,378.03031496063,39841.7686111111,2009-01-28,18:26:48
22.813793,108.332536,0,374.256420603675,39841.7686689815,2009-01-28,18:26:53
22.813818,108.332544,0,374.02936351706,39841.7687268518,2009-01-28,18:26:58
22.813852,108.332547,0,380.947683727034,39841.7687847222,2009-01-28,18:27:03
22.813877,108.33256,0,394.156499343832,39841.7688425926,2009-01-28,18:27:08
22.813877,108.33256,0,394.156499343832,39841.7688773148,2009-01-28,18:27:11
22.813881,108.332565,0,400.274406167979,39841.768900463,2009-01-28,18:27:13
22.813853,108.332611,0,408.132257217848,39841.7689583333,2009-01-28,18:27:18
22.813843,108.332668,0,418.973156167979,39841.7690162037,2009-01-28,18:27:23
22.813897,108.332713,0,432.424219160105,39841.7690740741,2009-01-28,18:27:28
22.813946,108.332687,0,444.15406496063,39841.7691319444,2009-01-28,18:27:33
22.813988,108.332693,0,452.314763779528,39841.7691898148,2009-01-28,18:27:38
22.814021,108.332662,0,456.849796587926,39841.7692476852,2009-01-28,18:27:43
22.814046,108.332644,0,455.399609580052,39841.7693055556,2009-01-28,18:27:48
22.81408,108.332671,0,452.41093175853,39841.7693634259,2009-01-28,18:27:53
22.814082,108.332656,0,447.782880577428,39841.7694212963,2009-01-28,18:27:58
22.814039,108.332625,0,441.899586614173,39841.7694791667,2009-01-28,18:28:03
22.813999,108.3326,0,431.675698818898,39841.769537037,2009-01-28,18:28:08
22.813966,108.33253,0,412.931742125984,39841.7695949074,2009-01-28,18:28:13
22.813945,108.332502,0,398.623950131234,39841.7696527778,2009-01-28,18:28:18
22.813918,108.332475,0,384.020341207349,39841.7697106482,2009-01-28,18:28:23
22.813892,108.332423,0,368.116584645669,39841.7697685185,2009-01-28,18:28:28
22.813886,108.332376,0,348.144242125984,39841.7698263889,2009-01-28,18:28:33
22.813888,108.332353,0,328.09375,39841.7698842593,2009-01-28,18:28:38
22.813895,108.332292,0,312.163261154856,39841.7699421296,2009-01-28,18:28:43
22.813872,108.332251,0,295.518638451444,39841.77,2009-01-28,18:28:48
22.813853,108.332214,0,279.200196850394,39841.7700578704,2009-01-28,18:28:53
22.813849,108.332184,0,264.547578740157,39841.7701157407,2009-01-28,18:28:58
22.813871,108.332124,0,251.078717191601,39841.7701736111,2009-01-28,18:29:03
22.813875,108.332105,0,235.218238188976,39841.7702314815,2009-01-28,18:29:08
22.813897,108.332103,0,215.24779855643,39841.7702893519,2009-01-28,18:29:13
22.813907,108.332072,0,200.675416666667,39841.7703472222,2009-01-28,18:29:18
22.813907,108.332072,0,200.675416666667,39841.7703819444,2009-01-28,18:29:21
22.813913,108.332071,0,188.845200131234,39841.7704050926,2009-01-28,18:29:23
22.813887,108.332079,0,176.82751312336,39841.770462963,2009-01-28,18:29:28
22.813874,108.332059,0,165.19530183727,39841.7705208333,2009-01-28,18:29:33
22.813857,108.332057,0,162.173631889764,39841.7705787037,2009-01-28,18:29:38
22.813824,108.332032,0,156.26217847769,39841.7706365741,2009-01-28,18:29:43
22.813815,108.33199,0,148.756847112861,39841.7706944444,2009-01-28,18:29:48
22.813816,108.331948,0,142.569967191601,39841.7707523148,2009-01-28,18:29:53
22.813816,108.331948,0,142.569967191601,39841.770787037,2009-01-28,18:29:56
22.813816,108.331949,0,136.622995406824,39841.7708101852,2009-01-28,18:29:58
22.813843,108.331928,0,130.531141732283,39841.7708680556,2009-01-28,18:30:03
22.813874,108.331909,0,123.678654855643,39841.7709259259,2009-01-28,18:30:08
22.813889,108.331897,0,115.449711286089,39841.7709837963,2009-01-28,18:30:13
22.813891,108.331876,0,108.556735564304,39841.7710416667,2009-01-28,18:30:18
22.813895,108.33185,0,100.000354330709,39841.771099537,2009-01-28,18:30:23
22.813895,108.33185,0,100.000354330709,39841.7711342593,2009-01-28,18:30:26
22.81389,108.331845,0,93.4248458005249,39841.7711574074,2009-01-28,18:30:28
22.813889,108.331826,0,86.1170209973753,39841.7712152778,2009-01-28,18:30:33
22.813813,108.331784,0,79.9415059055118,39841.7712731481,2009-01-28,18:30:38
22.813775,108.331807,0,79.6953346456693,39841.7713310185,2009-01-28,18:30:43
22.813774,108.331811,0,78.2301181102362,39841.7713888889,2009-01-28,18:30:48
22.813774,108.331811,0,78.2301181102362,39841.7714236111,2009-01-28,18:30:51
22.813779,108.33181,0,78.1301115485564,39841.7714467593,2009-01-28,18:30:53
22.813801,108.33181,0,77.897001312336,39841.7715046296,2009-01-28,18:30:58
22.813805,108.33184,0,77.0329560367454,39841.7715625,2009-01-28,18:31:03
22.813775,108.331871,0,78.6910465879265,39841.7716203704,2009-01-28,18:31:08
22.813803,108.331907,0,82.7101345144357,39841.7716782407,2009-01-28,18:31:13
22.813806,108.331921,0,87.7338877952756,39841.7717361111,2009-01-28,18:31:18
22.813807,108.331963,0,93.6866502624672,39841.7717939815,2009-01-28,18:31:23
22.813837,108.331954,0,96.062312992126,39841.7718518519,2009-01-28,18:31:28
22.813839,108.331931,0,96.6138549868766,39841.7719097222,2009-01-28,18:31:33
22.813817,108.331902,0,97.9009809711286,39841.7719675926,2009-01-28,18:31:38
22.813804,108.331886,0,97.1007611548556,39841.772025463,2009-01-28,18:31:43
22.813805,108.331877,0,97.0906036745407,39841.7720833333,2009-01-28,18:31:48
22.813835,108.331899,0,96.7239960629921,39841.7721412037,2009-01-28,18:31:53
22.813881,108.33188,0,98.1930479002625,39841.7721990741,2009-01-28,18:31:58
22.813868,108.331904,0,101.121715879265,39841.7722569444,2009-01-28,18:32:03
22.813867,108.331934,0,108.542129265092,39841.7723148148,2009-01-28,18:32:08
22.813846,108.331941,0,111.867237532808,39841.7723726852,2009-01-28,18:32:13
22.813841,108.331975,0,117.417746062992,39841.7724305556,2009-01-28,18:32:18
22.813853,108.332033,0,125.555567585302,39841.7724884259,2009-01-28,18:32:23
22.81386,108.332019,0,126.446338582677,39841.7725462963,2009-01-28,18:32:28
22.81385,108.331981,0,127.189002624672,39841.7726041667,2009-01-28,18:32:33
22.813851,108.331966,0,128.768208661417,39841.772662037,2009-01-28,18:32:38
22.813845,108.332002,0,130.438579396325,39841.7727199074,2009-01-28,18:32:43
22.813853,108.332071,0,133.63188648294,39841.7727777778,2009-01-28,18:32:48
22.813852,108.332136,0,135.695816929134,39841.7728356481,2009-01-28,18:32:53
22.813867,108.332154,0,138.153254593176,39841.7728935185,2009-01-28,18:32:58
22.813855,108.332129,0,151.601774934383,39841.7729513889,2009-01-28,18:33:03
22.813881,108.332132,0,165.219845800525,39841.7730092593,2009-01-28,18:33:08
22.813869,108.332126,0,175.203313648294,39841.7730671296,2009-01-28,18:33:13
22.813871,108.332117,0,182.279603018373,39841.773125,2009-01-28,18:33:18
22.813845,108.332131,0,185.678412073491,39841.7731828704,2009-01-28,18:33:23
22.813863,108.332113,0,188.667329396325,39841.7732407407,2009-01-28,18:33:28
22.813847,108.332073,0,189.848034776903,39841.7732986111,2009-01-28,18:33:33
22.813853,108.332019,0,190.939025590551,39841.7733564815,2009-01-28,18:33:38
22.813851,108.331992,0,188.036604330709,39841.7734143519,2009-01-28,18:33:43
22.813851,108.331992,0,188.036604330709,39841.7734490741,2009-01-28,18:33:46
22.813855,108.331993,0,188.360364173228,39841.7734722222,2009-01-28,18:33:48
22.813842,108.33201,0,186.996735564304,39841.7735300926,2009-01-28,18:33:53
22.813828,108.332057,0,182.008494094488,39841.773587963,2009-01-28,18:33:58
22.813836,108.332036,0,176.275206692913,39841.7736458333,2009-01-28,18:34:03
22.813826,108.332023,0,168.9456332021,39841.7737037037,2009-01-28,18:34:08
22.813815,108.332024,0,162.801217191601,39841.7737615741,2009-01-28,18:34:13
22.813798,108.332023,0,158.742769028871,39841.7738194444,2009-01-28,18:34:18
22.813787,108.332047,0,161.59374343832,39841.7738773148,2009-01-28,18:34:23
22.81384,108.332111,0,164.678277559055,39841.7739351852,2009-01-28,18:34:28
22.813858,108.332151,0,167.450728346457,39841.7739930556,2009-01-28,18:34:33
22.813846,108.332149,0,170.51844488189,39841.7740509259,2009-01-28,18:34:38
22.813839,108.332191,0,173.063517060367,39841.7741087963,2009-01-28,18:34:43
22.813821,108.332268,0,183.204753937008,39841.7741666667,2009-01-28,18:34:48
22.813783,108.332356,0,209.937857611549,39841.774224537,2009-01-28,18:34:53
22.813776,108.332407,0,234.828106955381,39841.7742824074,2009-01-28,18:34:58
22.813783,108.332415,0,256.524173228346,39841.7743402778,2009-01-28,18:35:03
22.813783,108.332415,0,256.524173228346,39841.774375,2009-01-28,18:35:06
22.813789,108.332423,0,259.00125,39841.7743981481,2009-01-28,18:35:08
22.813794,108.332411,0,272.962316272966,39841.7744560185,2009-01-28,18:35:13
22.813794,108.332411,0,272.962316272966,39841.7744907407,2009-01-28,18:35:16
22.813802,108.332418,0,281.883825459318,39841.7745138889,2009-01-28,18:35:18
22.813798,108.332445,0,295.601916010499,39841.7745717593,2009-01-28,18:35:23
22.813778,108.332434,0,308.756164698163,39841.7746296296,2009-01-28,18:35:28
22.813814,108.332408,0,317.656525590551,39841.7746875,2009-01-28,18:35:33
22.813861,108.332343,0,321.692595144357,39841.7747453704,2009-01-28,18:35:38
22.813888,108.332247,0,324.296601049869,39841.7748032407,2009-01-28,18:35:43
22.813886,108.332134,0,312.548461286089,39841.7748611111,2009-01-28,18:35:48
22.813939,108.33208,0,285.438828740157,39841.7749189815,2009-01-28,18:35:53
22.813912,108.332055,0,270.740354330709,39841.7749768518,2009-01-28,18:35:58
22.813905,108.332023,0,251.942755905512,39841.7750347222,2009-01-28,18:36:03
22.813917,108.33202,0,235.863684383202,39841.7750925926,2009-01-28,18:36:08
22.813928,108.332041,0,225.7943832021,39841.775150463,2009-01-28,18:36:13
22.813937,108.332053,0,218.924025590551,39841.7752083333,2009-01-28,18:36:18
22.81395,108.332048,0,215.146722440945,39841.7752662037,2009-01-28,18:36:23
22.81395,108.332048,0,215.146722440945,39841.7753009259,2009-01-28,18:36:26
22.813955,108.33204,0,212.601663385827,39841.7753240741,2009-01-28,18:36:28
22.813957,108.332058,0,211.788687664042,39841.7753819444,2009-01-28,18:36:33
22.813953,108.332069,0,211.406817585302,39841.7754398148,2009-01-28,18:36:38
22.813945,108.332071,0,211.216033464567,39841.7754976852,2009-01-28,18:36:43
22.81394,108.332078,0,211.066699475066,39841.7755555556,2009-01-28,18:36:48
22.81394,108.332078,0,211.066699475066,39841.7755902778,2009-01-28,18:36:51
22.81394,108.332086,0,211.115433070866,39841.7756134259,2009-01-28,18:36:53
22.813943,108.332099,0,211.224393044619,39841.7756712963,2009-01-28,18:36:58
22.813925,108.332238,0,210.685803805774,39841.7757291667,2009-01-28,18:37:03
22.813897,108.332342,0,230.246715879265,39841.775787037,2009-01-28,18:37:08
22.813842,108.332386,0,245.05092191601,39841.7758449074,2009-01-28,18:37:13
22.813835,108.332405,0,256.132565616798,39841.7759027778,2009-01-28,18:37:18
22.813756,108.332417,0,278.447693569554,39841.7759606481,2009-01-28,18:37:23
22.813791,108.332468,0,298.470774278215,39841.7760185185,2009-01-28,18:37:28
22.813803,108.332466,0,313.551843832021,39841.7760763889,2009-01-28,18:37:33
22.813809,108.332507,0,320.782874015748,39841.7761342593,2009-01-28,18:37:38
22.813797,108.332496,0,318.573930446194,39841.7761921296,2009-01-28,18:37:43
22.813807,108.332506,0,306.77842847769,39841.77625,2009-01-28,18:37:48
22.813816,108.332498,0,311.874130577428,39841.7763078704,2009-01-28,18:37:53
22.813812,108.332463,0,318.430203412073,39841.7763657407,2009-01-28,18:37:58
22.813799,108.332373,0,315.468779527559,39841.7764236111,2009-01-28,18:38:03
22.813816,108.332344,0,305.632319553806,39841.7764814815,2009-01-28,18:38:08
22.813809,108.332355,0,308.166387795276,39841.7765393518,2009-01-28,18:38:13
22.813823,108.332342,0,311.132690288714,39841.7765972222,2009-01-28,18:38:18
22.813818,108.332273,0,309.899422572178,39841.7766550926,2009-01-28,18:38:23
22.813826,108.332112,0,304.409888451444,39841.776712963,2009-01-28,18:38:28
22.813851,108.331984,0,297.65406824147,39841.7767708333,2009-01-28,18:38:33
22.813873,108.331912,0,289.209196194226,39841.7768287037,2009-01-28,18:38:38
22.813879,108.331954,0,279.688871391076,39841.7768865741,2009-01-28,18:38:43
22.813865,108.33199,0,274.473976377953,39841.7769444444,2009-01-28,18:38:48
22.813853,108.33211,0,270.490695538058,39841.7770023148,2009-01-28,18:38:53
22.813838,108.332227,0,266.49279855643,39841.7770601852,2009-01-28,18:38:58
22.813829,108.332276,0,262.682332677165,39841.7771180556,2009-01-28,18:39:03
22.813841,108.332291,0,256.379770341207,39841.7771759259,2009-01-28,18:39:08
22.813878,108.332272,0,251.663963254593,39841.7772337963,2009-01-28,18:39:13
22.813903,108.332266,0,248.771453412074,39841.7772916667,2009-01-28,18:39:18
22.813912,108.332246,0,250.003044619423,39841.777349537,2009-01-28,18:39:23
22.813929,108.332267,0,250.723307086614,39841.7774074074,2009-01-28,18:39:28
22.813981,108.332281,0,254.667687007874,39841.7774652778,2009-01-28,18:39:33
22.814046,108.332291,0,256.163103674541,39841.7775231482,2009-01-28,18:39:38
22.814067,108.332326,0,254.825833333333,39841.7775810185,2009-01-28,18:39:43
22.814024,108.332419,0,253.388638451444,39841.7776388889,2009-01-28,18:39:48
22.81397,108.332444,0,252.914028871391,39841.7776967593,2009-01-28,18:39:53
22.813941,108.332458,0,254.518628608924,39841.7777546296,2009-01-28,18:39:58
22.813915,108.332417,0,257.182358923885,39841.7778125,2009-01-28,18:40:03
22.813906,108.332359,0,259.351528871391,39841.7778703704,2009-01-28,18:40:08
22.813886,108.332276,0,258.3525,39841.7779282407,2009-01-28,18:40:13
22.813893,108.3322,0,248.739461942257,39841.7779861111,2009-01-28,18:40:18
22.813903,108.332124,0,237.17031824147,39841.7780439815,2009-01-28,18:40:23
22.813896,108.33208,0,226.453795931759,39841.7781018519,2009-01-28,18:40:28
22.813896,108.332099,0,216.484947506562,39841.7781597222,2009-01-28,18:40:33
22.813914,108.332046,0,207.040291994751,39841.7782175926,2009-01-28,18:40:38
22.813918,108.331999,0,198.507070209974,39841.778275463,2009-01-28,18:40:43
22.813906,108.331939,0,192.286912729659,39841.7783333333,2009-01-28,18:40:48
22.813871,108.331966,0,184.66561351706,39841.7783912037,2009-01-28,18:40:53
22.813876,108.331914,0,174.992165354331,39841.7784490741,2009-01-28,18:40:58
22.813906,108.331886,0,162.788100393701,39841.7785069444,2009-01-28,18:41:03
22.813872,108.331893,0,151.250757874016,39841.7785648148,2009-01-28,18:41:08
22.813889,108.331906,0,138.728536745407,39841.7786226852,2009-01-28,18:41:13
22.813883,108.331927,0,132.222877296588,39841.7786805556,2009-01-28,18:41:18
22.813878,108.331941,0,127.616604330709,39841.7787384259,2009-01-28,18:41:23
22.813867,108.331935,0,129.750419947507,39841.7787962963,2009-01-28,18:41:28
22.813859,108.331909,0,128.222650918635,39841.7788541667,2009-01-28,18:41:33
22.813885,108.331927,0,128.441220472441,39841.778912037,2009-01-28,18:41:38
22.813916,108.331997,0,132.695872703412,39841.7789699074,2009-01-28,18:41:43
22.813915,108.332055,0,148.677549212598,39841.7790277778,2009-01-28,18:41:48
22.813884,108.332035,0,163.316414041995,39841.7790856481,2009-01-28,18:41:53
22.813846,108.332024,0,172.323904199475,39841.7791435185,2009-01-28,18:41:58
22.813826,108.332026,0,176.354117454068,39841.7792013889,2009-01-28,18:42:03
22.813813,108.331973,0,178.862332677165,39841.7792592593,2009-01-28,18:42:08
22.813785,108.331983,0,180.215236220472,39841.7793171296,2009-01-28,18:42:13
22.813763,108.332074,0,184.958211942257,39841.779375,2009-01-28,18:42:18
22.813808,108.332154,0,189.754130577428,39841.7794328704,2009-01-28,18:42:23
22.813881,108.332244,0,197.647273622047,39841.7794907407,2009-01-28,18:42:28
22.813857,108.332236,0,201.137687007874,39841.7795486111,2009-01-28,18:42:33
22.813852,108.332207,0,205.726597769029,39841.7796064815,2009-01-28,18:42:38
22.813839,108.332226,0,206.097316272966,39841.7796643519,2009-01-28,18:42:43
22.813814,108.332317,0,211.918523622047,39841.7797222222,2009-01-28,18:42:48
22.813808,108.332454,0,230.850534776903,39841.7797800926,2009-01-28,18:42:53
22.813809,108.332555,0,252.973727034121,39841.779837963,2009-01-28,18:42:58
22.813762,108.332675,0,282.217037401575,39841.7798958333,2009-01-28,18:43:03
22.813769,108.332747,0,299.567450787402,39841.7799537037,2009-01-28,18:43:08
22.813755,108.332712,0,327.045360892388,39841.7800115741,2009-01-28,18:43:13
22.813766,108.332683,0,336.382158792651,39841.7800694444,2009-01-28,18:43:18
22.813777,108.332686,0,339.483051181102,39841.7801273148,2009-01-28,18:43:23
22.813791,108.332679,0,342.553982939633,39841.7801851852,2009-01-28,18:43:28
22.81381,108.33265,0,350.225403543307,39841.7802430556,2009-01-28,18:43:33
22.813831,108.332655,0,350.443671259843,39841.7803009259,2009-01-28,18:43:38
22.813832,108.332667,0,357.61094816273,39841.7803587963,2009-01-28,18:43:43
22.813832,108.332667,0,357.61094816273,39841.7803935185,2009-01-28,18:43:46
22.813833,108.332673,0,360.341335301837,39841.7804166667,2009-01-28,18:43:48
22.813824,108.332667,0,361.327874015748,39841.780474537,2009-01-28,18:43:53
22.813813,108.332615,0,359.682598425197,39841.7805324074,2009-01-28,18:43:58
22.81378,108.332353,0,338.645019685039,39841.7805902778,2009-01-28,18:44:03
22.813799,108.332061,0,306.755777559055,39841.7806481481,2009-01-28,18:44:08
22.813798,108.33183,0,274.067001312336,39841.7807060185,2009-01-28,18:44:13
22.813838,108.331962,0,231.684786745407,39841.7807638889,2009-01-28,18:44:18
22.813868,108.331923,0,202.118592519685,39841.7808217593,2009-01-28,18:44:23
22.813866,108.331989,0,199.611318897638,39841.7808796296,2009-01-28,18:44:28
22.813874,108.331993,0,186.676003937008,39841.7809375,2009-01-28,18:44:33
22.813874,108.331993,0,186.676003937008,39841.7809722222,2009-01-28,18:44:36
22.813877,108.331989,0,184.473864829396,39841.7809953704,2009-01-28,18:44:38
22.813889,108.331973,0,183.604333989501,39841.7810532407,2009-01-28,18:44:43
22.813906,108.331946,0,182.41749671916,39841.7811111111,2009-01-28,18:44:48
22.813906,108.331946,0,182.41749671916,39841.7811458333,2009-01-28,18:44:51
22.8139,108.331942,0,181.380331364829,39841.7811689815,2009-01-28,18:44:53
22.813883,108.331963,0,180.650508530184,39841.7812268519,2009-01-28,18:44:58
22.81388,108.331957,0,180.287237532808,39841.7812847222,2009-01-28,18:45:03
22.81388,108.331957,0,180.287237532808,39841.7813194444,2009-01-28,18:45:06
22.813882,108.331957,0,180.752447506562,39841.7813425926,2009-01-28,18:45:08
22.813899,108.332051,0,180.416896325459,39841.781400463,2009-01-28,18:45:13
22.813904,108.332092,0,180.890052493438,39841.7814583333,2009-01-28,18:45:18
22.813885,108.332068,0,172.063297244094,39841.7815162037,2009-01-28,18:45:23
22.813863,108.332064,0,175.911811023622,39841.7815740741,2009-01-28,18:45:28
22.813779,108.332045,0,173.581804461942,39841.7816319444,2009-01-28,18:45:33
22.813703,108.332093,0,178.543677821522,39841.7816898148,2009-01-28,18:45:38
22.81369,108.33229,0,205.578054461942,39841.7817476852,2009-01-28,18:45:43
22.813662,108.332519,0,233.080656167979,39841.7818055556,2009-01-28,18:45:48
22.813597,108.332637,0,240.804268372703,39841.7818634259,2009-01-28,18:45:53
22.813584,108.332912,0,246.110702099738,39841.7819212963,2009-01-28,18:45:58
22.813689,108.333088,0,259.464770341207,39841.7819791667,2009-01-28,18:46:03
22.813776,108.333013,0,267.813198818898,39841.782037037,2009-01-28,18:46:08
22.813828,108.33286,0,281.432519685039,39841.7820949074,2009-01-28,18:46:13
22.813837,108.332841,0,295.042001312336,39841.7821527778,2009-01-28,18:46:18
22.813866,108.332782,0,306.668818897638,39841.7822106481,2009-01-28,18:46:23
22.813889,108.332736,0,321.710492125984,39841.7822685185,2009-01-28,18:46:28
22.813888,108.332708,0,338.13999671916,39841.7823263889,2009-01-28,18:46:33
22.813871,108.332672,0,355.377572178478,39841.7823842593,2009-01-28,18:46:38
22.813876,108.332655,0,369.463343175853,39841.7824421296,2009-01-28,18:46:43
22.813825,108.332546,0,385.586069553806,39841.7825,2009-01-28,18:46:48
22.813787,108.332466,0,393.065731627297,39841.7825578704,2009-01-28,18:46:53
22.813784,108.332424,0,392.524114173228,39841.7826157407,2009-01-28,18:46:58
22.813754,108.332273,0,383.530590551181,39841.7826736111,2009-01-28,18:47:03
22.813751,108.332196,0,373.44907480315,39841.7827314815,2009-01-28,18:47:08
22.81374,108.332098,0,368.237158792651,39841.7827893518,2009-01-28,18:47:13
22.813323,108.332742,0,367.386410761155,39841.7828472222,2009-01-28,18:47:18
22.812986,108.333286,0,368.911712598425,39841.7829050926,2009-01-28,18:47:23
22.813189,108.333502,0,381.702112860892,39841.782962963,2009-01-28,18:47:28
22.813323,108.333443,0,396.516305774278,39841.7830208333,2009-01-28,18:47:33
22.813637,108.333396,0,403.36501312336,39841.7830787037,2009-01-28,18:47:38
22.813675,108.333392,0,404.744235564304,39841.7831365741,2009-01-28,18:47:43
22.813682,108.33338,0,410.569458661417,39841.7831944444,2009-01-28,18:47:48
22.813714,108.333261,0,412.957522965879,39841.7832523148,2009-01-28,18:47:53
22.813714,108.333261,0,412.957522965879,39841.783287037,2009-01-28,18:47:56
22.813708,108.333256,0,407.719498031496,39841.7833101852,2009-01-28,18:47:58
22.81368,108.333146,0,400.961404199475,39841.7833680556,2009-01-28,18:48:03
22.813672,108.333104,0,399.957791994751,39841.7834259259,2009-01-28,18:48:08
22.813672,108.333104,0,399.957791994751,39841.7834606481,2009-01-28,18:48:11
22.813675,108.333109,0,400.553950131234,39841.7834837963,2009-01-28,18:48:13
22.813676,108.332862,0,398.971778215223,39841.7835416667,2009-01-28,18:48:18
22.813709,108.332761,0,396.392303149606,39841.783599537,2009-01-28,18:48:23
22.81375,108.332755,0,398.311391076115,39841.7836574074,2009-01-28,18:48:28
22.8137,108.332665,0,400.813969816273,39841.7837152778,2009-01-28,18:48:33
22.813676,108.332558,0,399.847532808399,39841.7837731481,2009-01-28,18:48:38
22.813698,108.332546,0,400.604862204724,39841.7838310185,2009-01-28,18:48:43
22.813723,108.332451,0,395.293021653543,39841.7838888889,2009-01-28,18:48:48
22.813724,108.332361,0,388.864258530184,39841.7839467593,2009-01-28,18:48:53
22.81374,108.332287,0,367.309839238845,39841.7840046296,2009-01-28,18:48:58
22.813745,108.332221,0,347.821692913386,39841.7840625,2009-01-28,18:49:03
22.813758,108.332169,0,321.78625984252,39841.7841203704,2009-01-28,18:49:08
22.813815,108.332141,0,302.121145013123,39841.7841782407,2009-01-28,18:49:13
22.813825,108.332129,0,286.051581364829,39841.7842361111,2009-01-28,18:49:18
22.813836,108.332139,0,275.372683727034,39841.7842939815,2009-01-28,18:49:23
22.813829,108.332124,0,259.239917979003,39841.7843518518,2009-01-28,18:49:28
22.813824,108.332134,0,245.488933727034,39841.7844097222,2009-01-28,18:49:33
22.813835,108.33215,0,231.497933070866,39841.7844675926,2009-01-28,18:49:38
22.813821,108.332207,0,218.130498687664,39841.784525463,2009-01-28,18:49:43
22.813808,108.332243,0,227.218211942257,39841.7845833333,2009-01-28,18:49:48
22.813808,108.332243,0,227.218211942257,39841.7846180556,2009-01-28,18:49:51
22.813805,108.33225,0,234.691040026247,39841.7846412037,2009-01-28,18:49:53
22.813803,108.332213,0,238.43812664042,39841.7846990741,2009-01-28,18:49:58
22.813794,108.332307,0,253.403231627297,39841.7847569444,2009-01-28,18:50:03
22.813738,108.332344,0,263.141797900262,39841.7848148148,2009-01-28,18:50:08
22.813726,108.332305,0,256.701017060367,39841.7848726852,2009-01-28,18:50:13
22.813726,108.332305,0,256.701017060367,39841.7849074074,2009-01-28,18:50:16
22.813724,108.332304,0,256.417391732283,39841.7849305556,2009-01-28,18:50:18
22.813716,108.332351,0,255.725416666667,39841.7849884259,2009-01-28,18:50:23
22.81372,108.332387,0,264.331312335958,39841.7850462963,2009-01-28,18:50:28
22.813723,108.332363,0,276.336020341207,39841.7851041667,2009-01-28,18:50:33
22.813742,108.332338,0,280.652385170604,39841.785162037,2009-01-28,18:50:38
22.813747,108.332341,0,278.190977690289,39841.7852199074,2009-01-28,18:50:43
22.813747,108.332341,0,278.190977690289,39841.7852546296,2009-01-28,18:50:46
22.81375,108.332349,0,275.192011154856,39841.7852777778,2009-01-28,18:50:48
22.813741,108.332351,0,273.654140419948,39841.7853356482,2009-01-28,18:50:53
22.813748,108.332413,0,266.61750328084,39841.7853935185,2009-01-28,18:50:58
22.81375,108.332474,0,263.39688648294,39841.7854513889,2009-01-28,18:51:03
22.813756,108.332559,0,278.651971784777,39841.7855092593,2009-01-28,18:51:08
22.813774,108.332659,0,297.52062992126,39841.7855671296,2009-01-28,18:51:13
22.813765,108.332636,0,295.760111548556,39841.785625,2009-01-28,18:51:18
22.813727,108.33258,0,289.834389763779,39841.7856828704,2009-01-28,18:51:23
22.813723,108.332543,0,281.457624671916,39841.7857407407,2009-01-28,18:51:28
22.813745,108.332482,0,280.810328083989,39841.7857986111,2009-01-28,18:51:33
22.813775,108.332423,0,282.217335958005,39841.7858564815,2009-01-28,18:51:38
22.813793,108.332396,0,279.233963254593,39841.7859143519,2009-01-28,18:51:43
22.813808,108.332376,0,277.174150262467,39841.7859722222,2009-01-28,18:51:48
22.813821,108.332352,0,274.87219160105,39841.7860300926,2009-01-28,18:51:53
22.813801,108.332344,0,273.614166666667,39841.786087963,2009-01-28,18:51:58
22.813803,108.332354,0,273.175452755906,39841.7861458333,2009-01-28,18:52:03
22.813802,108.33241,0,270.903530183727,39841.7862037037,2009-01-28,18:52:08
22.813787,108.332428,0,268.701768372703,39841.7862615741,2009-01-28,18:52:13
22.813755,108.332373,0,267.36782480315,39841.7863194444,2009-01-28,18:52:18
22.813751,108.332357,0,264.437040682415,39841.7863773148,2009-01-28,18:52:23
22.813756,108.332395,0,259.042473753281,39841.7864351852,2009-01-28,18:52:28
22.813757,108.332425,0,256.160977690289,39841.7864930556,2009-01-28,18:52:33
22.813759,108.332435,0,253.897339238845,39841.7865509259,2009-01-28,18:52:38
22.813768,108.332422,0,253.429212598425,39841.7866087963,2009-01-28,18:52:43
22.813791,108.332405,0,253.920393700787,39841.7866666667,2009-01-28,18:52:48
22.813796,108.332389,0,254.997093175853,39841.786724537,2009-01-28,18:52:53
22.813796,108.332389,0,254.997093175853,39841.7867592593,2009-01-28,18:52:56
22.813793,108.332387,0,256.430784120735,39841.7867824074,2009-01-28,18:52:58
22.813772,108.332404,0,257.241781496063,39841.7868402778,2009-01-28,18:53:03
22.813772,108.332404,0,257.241781496063,39841.786875,2009-01-28,18:53:06
22.813773,108.332396,0,259.628946850394,39841.7868981481,2009-01-28,18:53:08
22.813775,108.33241,0,262.717224409449,39841.7869560185,2009-01-28,18:53:13
22.813794,108.332429,0,266.046824146982,39841.7870138889,2009-01-28,18:53:18
22.813809,108.332398,0,267.120721784777,39841.7870717593,2009-01-28,18:53:23
22.813802,108.33235,0,265.310718503937,39841.7871296296,2009-01-28,18:53:28
22.813797,108.332287,0,260.865770997375,39841.7871875,2009-01-28,18:53:33
22.813785,108.332276,0,256.716961942257,39841.7872453704,2009-01-28,18:53:38
22.813784,108.332303,0,253.466807742782,39841.7873032407,2009-01-28,18:53:43
22.813799,108.332281,0,251.839481627297,39841.7873611111,2009-01-28,18:53:48
22.813814,108.332264,0,245.029645669291,39841.7874189815,2009-01-28,18:53:53
22.813814,108.332186,0,236.426774934383,39841.7874768519,2009-01-28,18:53:58
22.813807,108.332162,0,230.679648950131,39841.7875347222,2009-01-28,18:54:03
22.813775,108.332208,0,221.01625,39841.7875925926,2009-01-28,18:54:08
22.813779,108.332269,0,216.940380577428,39841.787650463,2009-01-28,18:54:13
22.813781,108.332317,0,215.745183727034,39841.7877083333,2009-01-28,18:54:18
22.813788,108.332335,0,218.115029527559,39841.7877662037,2009-01-28,18:54:23
22.813777,108.332344,0,219.996545275591,39841.7878240741,2009-01-28,18:54:28
22.813764,108.332382,0,221.419822834646,39841.7878819444,2009-01-28,18:54:33
22.813764,108.332382,0,221.419822834646,39841.7879166667,2009-01-28,18:54:36
22.813768,108.332387,0,221.863996062992,39841.7879398148,2009-01-28,18:54:38
22.813819,108.332388,0,219.834721128609,39841.7879976852,2009-01-28,18:54:43
22.813844,108.332376,0,217.075649606299,39841.7880555556,2009-01-28,18:54:48
22.813865,108.332344,0,215.18844816273,39841.7881134259,2009-01-28,18:54:53
22.81389,108.332234,0,211.3725,39841.7881712963,2009-01-28,18:54:58
22.813914,108.332128,0,205.630518372703,39841.7882291667,2009-01-28,18:55:03
22.81388,108.332012,0,193.208284120735,39841.788287037,2009-01-28,18:55:08
22.813832,108.331994,0,177.133277559055,39841.7883449074,2009-01-28,18:55:13
22.813806,108.331989,0,155.582063648294,39841.7884027778,2009-01-28,18:55:18
22.813781,108.332023,0,143.919878608924,39841.7884606481,2009-01-28,18:55:23
22.813762,108.332054,0,134.898546587927,39841.7885185185,2009-01-28,18:55:28
22.813731,108.33205,0,137.832470472441,39841.7885763889,2009-01-28,18:55:33
22.813739,108.332084,0,145.654927821522,39841.7886342593,2009-01-28,18:55:38
22.813753,108.332124,0,161.865164041995,39841.7886921296,2009-01-28,18:55:43
22.813763,108.33218,0,178.507093175853,39841.78875,2009-01-28,18:55:48
22.813781,108.332219,0,192.518671259843,39841.7888078704,2009-01-28,18:55:53
22.813804,108.332261,0,194.540538057743,39841.7888657407,2009-01-28,18:55:58
22.813804,108.332261,0,194.540538057743,39841.788900463,2009-01-28,18:56:01
22.813799,108.332265,0,195.304553805774,39841.7889236111,2009-01-28,18:56:03
22.813778,108.332248,0,197.449019028871,39841.7889814815,2009-01-28,18:56:08
22.813765,108.332248,0,196.481364829396,39841.7890393519,2009-01-28,18:56:13
22.813771,108.332238,0,198.272381889764,39841.7890972222,2009-01-28,18:56:18
22.813796,108.332209,0,198.576893044619,39841.7891550926,2009-01-28,18:56:23
22.813815,108.332167,0,199.580406824147,39841.789212963,2009-01-28,18:56:28
22.81384,108.332088,0,199.119639107612,39841.7892708333,2009-01-28,18:56:33
22.813888,108.331962,0,193.820249343832,39841.7893287037,2009-01-28,18:56:38
22.813971,108.331831,0,185.461820866142,39841.7893865741,2009-01-28,18:56:43
22.814073,108.331765,0,168.858474409449,39841.7894444444,2009-01-28,18:56:48
22.814223,108.331719,0,149.846840551181,39841.7895023148,2009-01-28,18:56:53
22.81439,108.331717,0,133.353769685039,39841.7895601852,2009-01-28,18:56:58
22.814518,108.331783,0,118.601791338583,39841.7896180556,2009-01-28,18:57:03
22.814345,108.331805,0,118.647398293963,39841.7896759259,2009-01-28,18:57:08
22.814183,108.331807,0,123.694212598425,39841.7897337963,2009-01-28,18:57:13
22.814026,108.331819,0,113.056587926509,39841.7897916667,2009-01-28,18:57:18
22.813889,108.331847,0,96.4913976377953,39841.789849537,2009-01-28,18:57:23
22.813871,108.331766,0,97.8754757217848,39841.7899074074,2009-01-28,18:57:28
22.813875,108.33169,0,86.8941929133858,39841.7899652778,2009-01-28,18:57:33
22.813854,108.33163,0,79.0208038057743,39841.7900231481,2009-01-28,18:57:38
22.813854,108.33163,0,79.0208038057743,39841.7900578704,2009-01-28,18:57:41
22.813852,108.331631,0,81.1415255905512,39841.7900810185,2009-01-28,18:57:43
22.81386,108.331585,0,77.3600820209974,39841.7901388889,2009-01-28,18:57:48
22.813851,108.331562,0,78.7791633858268,39841.7901967593,2009-01-28,18:57:53
22.813784,108.331555,0,78.4632611548556,39841.7902546296,2009-01-28,18:57:58
22.813699,108.331623,0,86.0713287401575,39841.7903125,2009-01-28,18:58:03
22.813609,108.331747,0,99.8509350393701,39841.7903703704,2009-01-28,18:58:08
22.81359,108.331896,0,106.552004593176,39841.7904282407,2009-01-28,18:58:13
22.813653,108.331965,0,119.537093175853,39841.7904861111,2009-01-28,18:58:18
22.813689,108.331966,0,135.946325459318,39841.7905439815,2009-01-28,18:58:23
22.813711,108.33196,0,150.17063976378,39841.7906018518,2009-01-28,18:58:28
22.813807,108.332041,0,161.08842191601,39841.7906597222,2009-01-28,18:58:33
22.813889,108.332089,0,167.439091207349,39841.7907175926,2009-01-28,18:58:38
22.81393,108.332074,0,166.548530183727,39841.790775463,2009-01-28,18:58:43
22.813911,108.332006,0,162.974655511811,39841.7908333333,2009-01-28,18:58:48
22.813908,108.332051,0,162.872129265092,39841.7908912037,2009-01-28,18:58:53
22.813936,108.332014,0,155.030259186352,39841.7909490741,2009-01-28,18:58:58
22.813957,108.331996,0,146.530570866142,39841.7910069444,2009-01-28,18:59:03
22.813888,108.33193,0,137.014025590551,39841.7910648148,2009-01-28,18:59:08
22.813858,108.331935,0,127.131118766404,39841.7911226852,2009-01-28,18:59:13
22.813787,108.331993,0,123.4868832021,39841.7911805556,2009-01-28,18:59:18
22.8138,108.331979,0,123.52687007874,39841.7912384259,2009-01-28,18:59:23
22.813819,108.331996,0,128.225603674541,39841.7912962963,2009-01-28,18:59:28
22.813819,108.331996,0,128.225603674541,39841.7913310185,2009-01-28,18:59:31
22.813825,108.332003,0,130.478802493438,39841.7913541667,2009-01-28,18:59:33
22.813789,108.332029,0,134.675446194226,39841.791412037,2009-01-28,18:59:38
22.813758,108.332117,0,141.268851706037,39841.7914699074,2009-01-28,18:59:43
22.813785,108.332128,0,151.551840551181,39841.7915277778,2009-01-28,18:59:48
22.813808,108.332092,0,162.392477034121,39841.7915856481,2009-01-28,18:59:53
22.813806,108.332115,0,164.019130577428,39841.7916435185,2009-01-28,18:59:58
22.813786,108.332118,0,167.569812992126,39841.7917013889,2009-01-28,19:00:03
22.813777,108.332164,0,180.071784776903,39841.7917592593,2009-01-28,19:00:08
22.813768,108.332192,0,203.15030183727,39841.7918171296,2009-01-28,19:00:13
22.813789,108.332232,0,217.865521653543,39841.791875,2009-01-28,19:00:18
22.813806,108.332304,0,232.211912729659,39841.7919328704,2009-01-28,19:00:23
22.813843,108.332329,0,237.397772309711,39841.7919907407,2009-01-28,19:00:28
22.813855,108.332331,0,230.898943569554,39841.7920486111,2009-01-28,19:00:33
22.813867,108.332328,0,226.814238845144,39841.7921064815,2009-01-28,19:00:38
22.813863,108.332309,0,221.854458661417,39841.7921643518,2009-01-28,19:00:43
22.813859,108.332327,0,228.624268372703,39841.7922222222,2009-01-28,19:00:48
22.813865,108.332337,0,233.661046587927,39841.7922800926,2009-01-28,19:00:53
22.813865,108.332337,0,233.661046587927,39841.7923148148,2009-01-28,19:00:56
22.81387,108.332339,0,236.065606955381,39841.792337963,2009-01-28,19:00:58
22.813879,108.332348,0,237.075902230971,39841.7923958333,2009-01-28,19:01:03
22.813889,108.332374,0,237.96875,39841.7924537037,2009-01-28,19:01:08
22.813888,108.332404,0,239.625288713911,39841.7925115741,2009-01-28,19:01:13
22.813898,108.332356,0,241.116801181102,39841.7925694444,2009-01-28,19:01:18
22.813882,108.332255,0,236.10405511811,39841.7926273148,2009-01-28,19:01:23
22.813849,108.332176,0,220.79968503937,39841.7926851852,2009-01-28,19:01:28
22.813835,108.332142,0,212.972345800525,39841.7927430556,2009-01-28,19:01:33
22.813852,108.332121,0,204.95625,39841.7928009259,2009-01-28,19:01:38
22.81385,108.332049,0,176.117352362205,39841.7928587963,2009-01-28,19:01:43
22.813871,108.331937,0,152.680567585302,39841.7929166667,2009-01-28,19:01:48
22.813891,108.331856,0,143.339189632546,39841.792974537,2009-01-28,19:01:53
22.813909,108.33183,0,130.690088582677,39841.7930324074,2009-01-28,19:01:58
22.813926,108.331767,0,116.313585958005,39841.7930902778,2009-01-28,19:02:03
22.813926,108.33166,0,94.3379002624672,39841.7931481482,2009-01-28,19:02:08
22.813946,108.33163,0,84.1614271653543,39841.7932060185,2009-01-28,19:02:13
22.813961,108.331413,0,60.1233070866142,39841.7932638889,2009-01-28,19:02:18
22.813974,108.331214,0,49.2273064304462,39841.7933217593,2009-01-28,19:02:23
22.813979,108.330962,0,44.5896981627297,39841.7933796296,2009-01-28,19:02:28
22.813987,108.330767,0,33.5735072178478,39841.7934375,2009-01-28,19:02:33
22.813947,108.330753,0,19.0832480314961,39841.7934953704,2009-01-28,19:02:38
22.813941,108.330814,0,9.16034448818898,39841.7935532407,2009-01-28,19:02:43
22.813901,108.330818,0,0.0077755905511811,39841.7936111111,2009-01-28,19:02:48
22.813893,108.330859,0,-6.16118766404199,39841.7936689815,2009-01-28,19:02:53
22.813891,108.33087,0,-9.94862532808399,39841.7937268519,2009-01-28,19:02:58
22.813885,108.330852,0,-11.5625688976378,39841.7937847222,2009-01-28,19:03:03
22.813864,108.3311,0,6.14673556430446,39841.7938425926,2009-01-28,19:03:08
22.81386,108.331257,0,16.1170702099738,39841.793900463,2009-01-28,19:03:13
22.813866,108.331437,0,24.7685728346457,39841.7939583333,2009-01-28,19:03:18
22.813885,108.33151,0,22.0075360892388,39841.7940162037,2009-01-28,19:03:23
22.813892,108.331631,0,31.0870505249344,39841.7940740741,2009-01-28,19:03:28
22.813882,108.331685,0,35.1088188976378,39841.7941319444,2009-01-28,19:03:33
22.813878,108.331733,0,36.0168175853018,39841.7941898148,2009-01-28,19:03:38
22.813878,108.33174,0,35.8337368766404,39841.7942476852,2009-01-28,19:03:43
22.813878,108.33174,0,35.8337368766404,39841.7942824074,2009-01-28,19:03:46
22.813876,108.331739,0,35.9054724409449,39841.7943055556,2009-01-28,19:03:48
22.813854,108.331755,0,39.2027296587926,39841.7943634259,2009-01-28,19:03:53
22.813837,108.331747,0,42.9701017060367,39841.7944212963,2009-01-28,19:03:58
22.813845,108.331822,0,43.9117060367454,39841.7944791667,2009-01-28,19:04:03
22.813853,108.331839,0,46.1008792650919,39841.794537037,2009-01-28,19:04:08
22.81385,108.331871,0,49.9481102362205,39841.7945949074,2009-01-28,19:04:13
22.813872,108.33201,0,54.1121686351706,39841.7946527778,2009-01-28,19:04:18
22.81389,108.332194,0,85.8598556430446,39841.7947106481,2009-01-28,19:04:23
22.813895,108.332319,0,107.111318897638,39841.7947685185,2009-01-28,19:04:28
22.813897,108.33238,0,141.688618766404,39841.7948263889,2009-01-28,19:04:33
22.813924,108.332406,0,157.514721128609,39841.7948842593,2009-01-28,19:04:38
22.813912,108.332439,0,179.594245406824,39841.7949421296,2009-01-28,19:04:43
22.813888,108.332437,0,185.207582020997,39841.795,2009-01-28,19:04:48
22.813877,108.332397,0,198.238641732283,39841.7950578704,2009-01-28,19:04:53
22.813826,108.3323,0,207.043218503937,39841.7951157407,2009-01-28,19:04:58
22.813783,108.332096,0,198.908303805774,39841.7951736111,2009-01-28,19:05:03
22.813788,108.331973,0,173.776745406824,39841.7952314815,2009-01-28,19:05:08
22.813795,108.33188,0,161.403782808399,39841.7952893519,2009-01-28,19:05:13
22.813802,108.331869,0,153.099983595801,39841.7953472222,2009-01-28,19:05:18
22.813783,108.331847,0,141.45593175853,39841.7954050926,2009-01-28,19:05:23
22.813801,108.331849,0,129.583727034121,39841.795462963,2009-01-28,19:05:28
22.813878,108.331989,0,132.219333989501,39841.7955208333,2009-01-28,19:05:33
22.813897,108.332148,0,142.432296587927,39841.7955787037,2009-01-28,19:05:38
22.813885,108.332221,0,150.656338582677,39841.7956365741,2009-01-28,19:05:43
22.813905,108.332291,0,164.220088582677,39841.7956944444,2009-01-28,19:05:48
22.813913,108.33232,0,178.313979658793,39841.7957523148,2009-01-28,19:05:53
22.813867,108.332371,0,189.168270997375,39841.7958101852,2009-01-28,19:05:58
22.813854,108.332305,0,190.617831364829,39841.7958680556,2009-01-28,19:06:03
22.813838,108.332257,0,199.132089895013,39841.7959259259,2009-01-28,19:06:08
22.813819,108.332279,0,200.079294619423,39841.7959837963,2009-01-28,19:06:13
22.813813,108.332342,0,200.60812007874,39841.7960416667,2009-01-28,19:06:18
22.813827,108.332328,0,197.017273622047,39841.796099537,2009-01-28,19:06:23
22.813831,108.332285,0,200.23780183727,39841.7961574074,2009-01-28,19:06:28
22.813826,108.332242,0,203.592208005249,39841.7962152778,2009-01-28,19:06:33
22.813842,108.332187,0,204.178566272966,39841.7962731481,2009-01-28,19:06:38
22.813807,108.332191,0,202.588083989501,39841.7963310185,2009-01-28,19:06:43
22.813788,108.332177,0,201.204416010499,39841.7963888889,2009-01-28,19:06:48
22.813749,108.332179,0,199.713494094488,39841.7964467593,2009-01-28,19:06:53
22.813767,108.332201,0,202.219179790026,39841.7965046296,2009-01-28,19:06:58
22.813767,108.332201,0,202.219179790026,39841.7965393519,2009-01-28,19:07:01
22.813763,108.332196,0,203.949760498688,39841.7965625,2009-01-28,19:07:03
22.813778,108.332127,0,205.990285433071,39841.7966203704,2009-01-28,19:07:08
22.813799,108.332171,0,204.547985564304,39841.7966782407,2009-01-28,19:07:13
22.813814,108.332262,0,203.174442257218,39841.7967361111,2009-01-28,19:07:18
22.813811,108.332451,0,204.567319553806,39841.7967939815,2009-01-28,19:07:23
22.813811,108.332451,0,204.567319553806,39841.7968287037,2009-01-28,19:07:26
22.813811,108.33245,0,210.834238845144,39841.7968518519,2009-01-28,19:07:28
22.813786,108.332344,0,219.398231627297,39841.7969097222,2009-01-28,19:07:33
22.813812,108.332223,0,224.014343832021,39841.7969675926,2009-01-28,19:07:38
22.813803,108.332162,0,226.227217847769,39841.797025463,2009-01-28,19:07:43
22.813809,108.332117,0,227.896072834646,39841.7970833333,2009-01-28,19:07:48
22.813809,108.332075,0,228.042001312336,39841.7971412037,2009-01-28,19:07:53
22.813802,108.332023,0,226.608812335958,39841.7971990741,2009-01-28,19:07:58
22.813773,108.331989,0,220.946765091863,39841.7972569444,2009-01-28,19:08:03
22.81381,108.331731,0,102.303202099738,39841.7996875,2009-01-28,19:11:33
22.813796,108.331637,0,102.594150262467,39841.7997453704,2009-01-28,19:11:38
22.8138,108.331568,0,97.7414599737533,39841.7998032407,2009-01-28,19:11:43
22.8138,108.33142,0,88.6138090551181,39841.7998611111,2009-01-28,19:11:48
22.81378,108.33137,0,84.8046062992126,39841.7999189815,2009-01-28,19:11:53
22.813776,108.331432,0,77.6657283464567,39841.7999768518,2009-01-28,19:11:58
22.813774,108.331417,0,73.9735892388451,39841.8000347222,2009-01-28,19:12:03
22.813765,108.331409,0,71.1169127296588,39841.8000925926,2009-01-28,19:12:08
22.813758,108.331399,0,69.8128969816273,39841.800150463,2009-01-28,19:12:13
22.813767,108.33139,0,69.5949475065617,39841.8003240741,2009-01-28,19:12:28
22.813785,108.3314,0,69.5541699475066,39841.8003819444,2009-01-28,19:12:33
22.813795,108.331548,0,73.2918372703412,39841.8004398148,2009-01-28,19:12:38
22.813807,108.331595,0,74.0789107611549,39841.8004976852,2009-01-28,19:12:43
22.813802,108.331675,0,71.7242880577428,39841.8005555556,2009-01-28,19:12:48
22.813787,108.331644,0,71.7747112860892,39841.8006134259,2009-01-28,19:12:53
22.813792,108.33155,0,72.0951738845144,39841.8006712963,2009-01-28,19:12:58
22.813792,108.331437,0,73.063812335958,39841.8007291667,2009-01-28,19:13:03
22.813794,108.331301,0,73.5039665354331,39841.800787037,2009-01-28,19:13:08
22.8138,108.331194,0,73.6200393700787,39841.8008449074,2009-01-28,19:13:13
22.813767,108.331552,0,73.850436351706,39841.8009027778,2009-01-28,19:13:18
22.813798,108.331636,0,75.3628871391076,39841.8009606482,2009-01-28,19:13:23
22.813794,108.331715,0,71.4863517060367,39841.8010185185,2009-01-28,19:13:28
22.81378,108.331791,0,69.4956299212598,39841.8010763889,2009-01-28,19:13:33
22.813779,108.331948,0,76.2337401574803,39841.8011342593,2009-01-28,19:13:38
22.813765,108.332097,0,94.2121850393701,39841.8011921296,2009-01-28,19:13:43
22.813769,108.33227,0,120.658287401575,39841.80125,2009-01-28,19:13:48
22.813775,108.332336,0,133.871781496063,39841.8013078704,2009-01-28,19:13:53
22.81376,108.332297,0,145.577145669291,39841.8013657407,2009-01-28,19:13:58
22.813765,108.332169,0,157.348051181102,39841.8014236111,2009-01-28,19:14:03
22.813767,108.332052,0,164.817473753281,39841.8014814815,2009-01-28,19:14:08
22.813797,108.332019,0,162.289012467192,39841.8015393519,2009-01-28,19:14:13
22.813827,108.332012,0,158.691456692913,39841.8015972222,2009-01-28,19:14:18
22.813845,108.331991,0,151.430803805774,39841.8016550926,2009-01-28,19:14:23
22.813824,108.331943,0,139.850967847769,39841.801712963,2009-01-28,19:14:28
22.813822,108.331931,0,127.413166010499,39841.8017708333,2009-01-28,19:14:33
22.813821,108.331893,0,114.209619422572,39841.8018287037,2009-01-28,19:14:38
22.813813,108.331905,0,110.860196850394,39841.8018865741,2009-01-28,19:14:43
22.813838,108.331986,0,106.955849737533,39841.8019444444,2009-01-28,19:14:48
22.813889,108.33212,0,104.939730971129,39841.8020023148,2009-01-28,19:14:53
22.813893,108.332245,0,118.706420603675,39841.8020601852,2009-01-28,19:14:58
22.81387,108.332346,0,138.928809055118,39841.8021180556,2009-01-28,19:15:03
22.813855,108.332354,0,147.569747375328,39841.8021759259,2009-01-28,19:15:08
22.813856,108.332375,0,148.196656824147,39841.8022337963,2009-01-28,19:15:13
22.81387,108.332446,0,153.961906167979,39841.8022916667,2009-01-28,19:15:18
22.813847,108.332503,0,164.174507874016,39841.802349537,2009-01-28,19:15:23
22.813832,108.332458,0,162.912053805774,39841.8024074074,2009-01-28,19:15:28
22.813811,108.332348,0,164.737851049869,39841.8024652778,2009-01-28,19:15:33
22.813788,108.332219,0,167.644704724409,39841.8025231481,2009-01-28,19:15:38
22.813772,108.332114,0,168.342477034121,39841.8025810185,2009-01-28,19:15:43
22.813797,108.331963,0,167.338001968504,39841.8026388889,2009-01-28,19:15:48
22.813795,108.331804,0,165.972447506562,39841.8026967593,2009-01-28,19:15:53
22.813786,108.331662,0,164.083031496063,39841.8027546296,2009-01-28,19:15:58
22.813787,108.331433,0,160.154534120735,39841.8028125,2009-01-28,19:16:03
22.813804,108.331195,0,157.80999671916,39841.8028703704,2009-01-28,19:16:08
22.813835,108.33092,0,155.61342847769,39841.8029282407,2009-01-28,19:16:13
22.813837,108.331345,0,159.624028871391,39841.8029861111,2009-01-28,19:16:18
22.813825,108.331735,0,156.162693569554,39841.8030439815,2009-01-28,19:16:23
22.813837,108.331866,0,153.127929790026,39841.8031018519,2009-01-28,19:16:28
22.813827,108.331869,0,153.240718503937,39841.8031597222,2009-01-28,19:16:33
22.813825,108.331851,0,151.089271653543,39841.8032175926,2009-01-28,19:16:38
22.813822,108.331862,0,149.863261154856,39841.803275463,2009-01-28,19:16:43
22.813828,108.331856,0,149.227401574803,39841.8033333333,2009-01-28,19:16:48
22.813828,108.331856,0,149.227401574803,39841.8033680556,2009-01-28,19:16:51
22.813825,108.331862,0,148.779399606299,39841.8033912037,2009-01-28,19:16:53
22.813816,108.331881,0,148.396604330709,39841.8034490741,2009-01-28,19:16:58
22.813812,108.331896,0,148.090564304462,39841.8035069444,2009-01-28,19:17:03
22.813811,108.331922,0,147.838543307087,39841.8035648148,2009-01-28,19:17:08
22.813805,108.331948,0,147.613566272966,39841.8036226852,2009-01-28,19:17:13
22.813802,108.331963,0,147.464169947507,39841.8036805556,2009-01-28,19:17:18
22.813808,108.331987,0,147.453067585302,39841.8037384259,2009-01-28,19:17:23
22.813809,108.332018,0,146.976679790026,39841.8037962963,2009-01-28,19:17:28
22.813814,108.332032,0,150.052204724409,39841.8038541667,2009-01-28,19:17:33
22.813823,108.33213,0,154.572946194226,39841.803912037,2009-01-28,19:17:38
22.813825,108.332212,0,175.300121391076,39841.8039699074,2009-01-28,19:17:43
22.813832,108.332336,0,206.033287401575,39841.8040277778,2009-01-28,19:17:48
22.813822,108.332393,0,234.431194225722,39841.8040856481,2009-01-28,19:17:53
22.81383,108.332404,0,239.03373687664,39841.8041435185,2009-01-28,19:17:58
22.813841,108.332421,0,243.508097112861,39841.8042013889,2009-01-28,19:18:03
22.813857,108.332432,0,254.141614173228,39841.8042592593,2009-01-28,19:18:08
22.813874,108.332463,0,266.88155183727,39841.8043171296,2009-01-28,19:18:13
22.81388,108.332487,0,288.614963910761,39841.804375,2009-01-28,19:18:18
22.813875,108.332469,0,301.025770997375,39841.8044328704,2009-01-28,19:18:23
22.81384,108.33242,0,308.369963910761,39841.8044907407,2009-01-28,19:18:28
22.813826,108.332346,0,305.098159448819,39841.8045486111,2009-01-28,19:18:33
22.813804,108.33227,0,288.780567585302,39841.8046064815,2009-01-28,19:18:38
22.813799,108.332189,0,270.582260498688,39841.8046643519,2009-01-28,19:18:43
22.813784,108.332136,0,264.229760498688,39841.8047222222,2009-01-28,19:18:48
22.81377,108.332091,0,248.749124015748,39841.8047800926,2009-01-28,19:18:53
22.81377,108.332091,0,248.749124015748,39841.8048148148,2009-01-28,19:18:56
22.813773,108.332091,0,239.896998031496,39841.804837963,2009-01-28,19:18:58
22.813776,108.332048,0,216.803336614173,39841.8048958333,2009-01-28,19:19:03
22.813764,108.332038,0,202.240180446194,39841.8049537037,2009-01-28,19:19:08
22.813788,108.332025,0,191.599940944882,39841.8050115741,2009-01-28,19:19:13
22.813758,108.332166,0,188.149553805774,39841.8050694444,2009-01-28,19:19:18
22.81376,108.33228,0,195.628891076115,39841.8051273148,2009-01-28,19:19:23
22.813769,108.332347,0,207.960160761155,39841.8051851852,2009-01-28,19:19:28
22.813784,108.332299,0,223.914793307087,39841.8052430556,2009-01-28,19:19:33
22.813827,108.33225,0,244.737536089239,39841.8053009259,2009-01-28,19:19:38
22.813842,108.332234,0,260.155994094488,39841.8053587963,2009-01-28,19:19:43
22.81385,108.332215,0,266.090879265092,39841.8054166667,2009-01-28,19:19:48
22.813863,108.332202,0,262.275954724409,39841.805474537,2009-01-28,19:19:53
22.81389,108.332178,0,249.098904199475,39841.8055324074,2009-01-28,19:19:58
22.813874,108.33213,0,230.723828740157,39841.8055902778,2009-01-28,19:20:03
22.813851,108.332071,0,207.416528871391,39841.8056481481,2009-01-28,19:20:08
22.813835,108.332018,0,199.849648950131,39841.8057060185,2009-01-28,19:20:13
22.813836,108.332007,0,187.371545275591,39841.8057638889,2009-01-28,19:20:18
22.813836,108.332007,0,187.371545275591,39841.8057986111,2009-01-28,19:20:21
22.813841,108.332006,0,180.770242782152,39841.8058217593,2009-01-28,19:20:23
22.813846,108.332032,0,175.763490813648,39841.8058796296,2009-01-28,19:20:28
22.813851,108.332051,0,171.988179133858,39841.8059375,2009-01-28,19:20:33
22.813851,108.33206,0,173.532457349081,39841.8059953704,2009-01-28,19:20:38
22.813782,108.33209,0,178.424442257218,39841.8060532407,2009-01-28,19:20:43
22.813774,108.332198,0,183.701364829396,39841.8061111111,2009-01-28,19:20:48
22.813825,108.332232,0,197.534186351706,39841.8061689815,2009-01-28,19:20:53
22.813844,108.332205,0,211.100741469816,39841.8062268518,2009-01-28,19:20:58
22.813844,108.332205,0,211.100741469816,39841.8062615741,2009-01-28,19:21:01
22.813836,108.332197,0,218.113825459318,39841.8062847222,2009-01-28,19:21:03
22.813827,108.332208,0,221.997283464567,39841.8063425926,2009-01-28,19:21:08
22.813831,108.332338,0,224.273310367454,39841.806400463,2009-01-28,19:21:13
22.813795,108.332395,0,238.329045275591,39841.8064583333,2009-01-28,19:21:18
22.81376,108.332447,0,249.872132545932,39841.8065162037,2009-01-28,19:21:23
22.813739,108.332458,0,263.772322834646,39841.8065740741,2009-01-28,19:21:28
22.813687,108.332519,0,274.00812664042,39841.8066319444,2009-01-28,19:21:33
22.813645,108.332627,0,288.957736220472,39841.8066898148,2009-01-28,19:21:38
22.813615,108.332563,0,303.131089238845,39841.8067476852,2009-01-28,19:21:43
22.813617,108.332494,0,316.887952755905,39841.8068055556,2009-01-28,19:21:48
22.813652,108.332455,0,326.04875984252,39841.8068634259,2009-01-28,19:21:53
22.813669,108.332405,0,334.664343832021,39841.8069212963,2009-01-28,19:21:58
22.813736,108.332386,0,329.864206036745,39841.8069791667,2009-01-28,19:22:03
22.813799,108.332341,0,312.986673228346,39841.807037037,2009-01-28,19:22:08
22.813873,108.332307,0,298.591748687664,39841.8070949074,2009-01-28,19:22:13
22.813939,108.332264,0,283.145528215223,39841.8071527778,2009-01-28,19:22:18
22.814018,108.332291,0,271.918379265092,39841.8072106481,2009-01-28,19:22:23
22.814018,108.332291,0,271.918379265092,39841.8072453704,2009-01-28,19:22:26
22.814013,108.332287,0,257.384957349081,39841.8072685185,2009-01-28,19:22:28
22.814032,108.332377,0,243.380889107612,39841.8073263889,2009-01-28,19:22:33
22.813994,108.332337,0,231.686814304462,39841.8073842593,2009-01-28,19:22:38
22.814008,108.33227,0,221.698792650919,39841.8074421296,2009-01-28,19:22:43
22.814002,108.332156,0,210.895538057743,39841.8075,2009-01-28,19:22:48
22.813969,108.332062,0,196.990915354331,39841.8075578704,2009-01-28,19:22:53
22.813933,108.332067,0,182.266774934383,39841.8076157407,2009-01-28,19:22:58
22.813913,108.33205,0,163.599274934383,39841.8076736111,2009-01-28,19:23:03
22.813883,108.331995,0,147.326837270341,39841.8077314815,2009-01-28,19:23:08
22.813867,108.331921,0,129.703061023622,39841.8077893518,2009-01-28,19:23:13
22.813857,108.331863,0,114.119445538058,39841.8078472222,2009-01-28,19:23:18
22.813852,108.33181,0,99.7927985564304,39841.8079050926,2009-01-28,19:23:23
22.813884,108.331918,0,88.4575787401575,39841.807962963,2009-01-28,19:23:28
22.813872,108.332107,0,77.9094783464567,39841.8080208333,2009-01-28,19:23:33
22.813831,108.332211,0,70.3596194225722,39841.8080787037,2009-01-28,19:23:38
22.813716,108.332201,0,71.7189501312336,39841.8081365741,2009-01-28,19:23:43
22.813713,108.332264,0,79.0343996062992,39841.8081944444,2009-01-28,19:23:48
22.813714,108.332147,0,100.227404855643,39841.8082523148,2009-01-28,19:23:53
22.813749,108.332113,0,113.323290682415,39841.8083101852,2009-01-28,19:23:58
22.813743,108.331911,0,126.278458005249,39841.8083680556,2009-01-28,19:24:03
22.81378,108.331899,0,135.271942257218,39841.8084259259,2009-01-28,19:24:08
22.813941,108.332365,0,140.920449475066,39841.8084837963,2009-01-28,19:24:13
22.813957,108.33248,0,155.270744750656,39841.8085416667,2009-01-28,19:24:18
22.813907,108.332405,0,174.423077427822,39841.808599537,2009-01-28,19:24:23
22.813873,108.332366,0,191.869186351706,39841.8086574074,2009-01-28,19:24:28
22.813839,108.332318,0,209.458093832021,39841.8087152778,2009-01-28,19:24:33
22.813821,108.332311,0,215.819803149606,39841.8087731482,2009-01-28,19:24:38
22.81379,108.332294,0,222.886351706037,39841.8088310185,2009-01-28,19:24:43
22.81376,108.33225,0,227.166099081365,39841.8088888889,2009-01-28,19:24:48
22.81375,108.332228,0,229.687477034121,39841.8089467593,2009-01-28,19:24:53
22.813743,108.332205,0,229.354517716535,39841.8090046296,2009-01-28,19:24:58
22.813743,108.332205,0,229.354517716535,39841.8090393519,2009-01-28,19:25:01
22.813736,108.332207,0,228.528175853018,39841.8090625,2009-01-28,19:25:03
22.81375,108.332241,0,227.681984908136,39841.8091203704,2009-01-28,19:25:08
22.813758,108.332223,0,224.186053149606,39841.8091782407,2009-01-28,19:25:13
22.813748,108.332154,0,219.966158136483,39841.8092361111,2009-01-28,19:25:18
22.813776,108.332157,0,216.141299212598,39841.8092939815,2009-01-28,19:25:23
22.813757,108.332153,0,210.755492125984,39841.8093518519,2009-01-28,19:25:28
22.813788,108.33217,0,208.922470472441,39841.8094097222,2009-01-28,19:25:33
22.813832,108.332275,0,211.024648950131,39841.8094675926,2009-01-28,19:25:38
22.813813,108.332346,0,227.490498687664,39841.809525463,2009-01-28,19:25:43
22.813801,108.332374,0,236.862286745407,39841.8095833333,2009-01-28,19:25:48
22.813801,108.332392,0,250.351348425197,39841.8096412037,2009-01-28,19:25:53
22.813796,108.332405,0,260.989471784777,39841.8096990741,2009-01-28,19:25:58
22.813787,108.332453,0,268.793982939633,39841.8097569444,2009-01-28,19:26:03
22.813768,108.332471,0,279.463346456693,39841.8098148148,2009-01-28,19:26:08
22.81374,108.33249,0,289.705180446194,39841.8098726852,2009-01-28,19:26:13
22.813735,108.33252,0,300.892057086614,39841.8099305556,2009-01-28,19:26:18
22.813741,108.332585,0,310.511151574803,39841.8099884259,2009-01-28,19:26:23
22.813724,108.332608,0,320.200708661417,39841.8100462963,2009-01-28,19:26:28
22.813705,108.3326,0,334.606496062992,39841.8101041667,2009-01-28,19:26:33
22.813705,108.3326,0,334.606496062992,39841.8101388889,2009-01-28,19:26:36
22.813705,108.332598,0,346.203100393701,39841.810162037,2009-01-28,19:26:38
22.813737,108.332694,0,358.228559711286,39841.8102199074,2009-01-28,19:26:43
22.813746,108.332682,0,368.588713910761,39841.8102777778,2009-01-28,19:26:48
22.813716,108.3327,0,370.449330708661,39841.8103356481,2009-01-28,19:26:53
22.813648,108.332715,0,387.519025590551,39841.8103935185,2009-01-28,19:26:58
22.813657,108.332847,0,383.942621391076,39841.8104513889,2009-01-28,19:27:03
22.813596,108.332817,0,389.194337270341,39841.8105092593,2009-01-28,19:27:08
22.813569,108.332832,0,405.899507874016,39841.8105671296,2009-01-28,19:27:13
22.813558,108.332857,0,421.570554461942,39841.810625,2009-01-28,19:27:18
22.813576,108.332864,0,435.342414698163,39841.8106828704,2009-01-28,19:27:23
22.813589,108.332856,0,445.847700131234,39841.8107407407,2009-01-28,19:27:28
22.813625,108.33284,0,453.191643700787,39841.8107986111,2009-01-28,19:27:33
22.813962,108.332254,0,241.576017060367,39841.8108564815,2009-01-28,19:27:38
22.813982,108.332299,0,243.607267060367,39841.8109143519,2009-01-28,19:27:43
22.813938,108.332306,0,245.829504593176,39841.8109722222,2009-01-28,19:27:48
22.813907,108.332325,0,246.09968832021,39841.8110300926,2009-01-28,19:27:53
22.81386,108.332273,0,245.016204068241,39841.811087963,2009-01-28,19:27:58
22.813849,108.332218,0,245.860442913386,39841.8111458333,2009-01-28,19:28:03
22.813884,108.332195,0,247.246450131234,39841.8112037037,2009-01-28,19:28:08
22.813965,108.332138,0,250.745833333333,39841.8112615741,2009-01-28,19:28:13
22.814118,108.332061,0,256.155744750656,39841.8113194444,2009-01-28,19:28:18
22.814225,108.331927,0,264.409281496063,39841.8113773148,2009-01-28,19:28:23
22.814498,108.331736,0,273.432093175853,39841.8114351852,2009-01-28,19:28:28
22.814809,108.331664,0,279.931171259842,39841.8114930556,2009-01-28,19:28:33
22.813881,108.331697,0,270.785183727034,39841.8115509259,2009-01-28,19:28:38
22.813776,108.331748,0,260.069839238845,39841.8116666667,2009-01-28,19:28:48
22.813767,108.331849,0,255.844737532808,39841.811724537,2009-01-28,19:28:53
22.813769,108.331908,0,254.706535433071,39841.8117824074,2009-01-28,19:28:58
22.813829,108.331954,0,253.911755249344,39841.8118402778,2009-01-28,19:29:03
22.813835,108.331962,0,253.782322834646,39841.8118981481,2009-01-28,19:29:08
22.813835,108.331962,0,253.782322834646,39841.8119328704,2009-01-28,19:29:11
22.813832,108.331962,0,253.716692913386,39841.8119560185,2009-01-28,19:29:13
22.813904,108.331997,0,255.587644356955,39841.8120138889,2009-01-28,19:29:18
22.813965,108.332002,0,264.594137139108,39841.8120717593,2009-01-28,19:29:23
22.813956,108.331985,0,279.967992125984,39841.8121296296,2009-01-28,19:29:28
22.81391,108.332001,0,282.715347769029,39841.8121875,2009-01-28,19:29:33
22.813864,108.331999,0,289.309019028871,39841.8122453704,2009-01-28,19:29:38
22.813799,108.33208,0,299.419117454068,39841.8123032407,2009-01-28,19:29:43
22.813733,108.332169,0,310.456033464567,39841.8123611111,2009-01-28,19:29:48
22.813718,108.332202,0,320.279730971129,39841.8124189815,2009-01-28,19:29:53
22.813735,108.332262,0,326.627572178478,39841.8124768519,2009-01-28,19:29:58
22.81372,108.332266,0,326.95312335958,39841.8125347222,2009-01-28,19:30:03
22.813692,108.33227,0,327.175019685039,39841.8125925926,2009-01-28,19:30:08
22.813676,108.332283,0,329.134557086614,39841.812650463,2009-01-28,19:30:13
22.813662,108.332296,0,333.331725721785,39841.8127083333,2009-01-28,19:30:18
22.813654,108.332354,0,339.8618667979,39841.8127662037,2009-01-28,19:30:23
22.81364,108.332415,0,349.955997375328,39841.8128240741,2009-01-28,19:30:28
22.813621,108.332405,0,359.730508530184,39841.8128819444,2009-01-28,19:30:33
22.813584,108.332471,0,372.353024934383,39841.8129398148,2009-01-28,19:30:38
22.813577,108.33249,0,382.847949475066,39841.8129976852,2009-01-28,19:30:43
22.813577,108.332528,0,396.194934383202,39841.8130555556,2009-01-28,19:30:48
22.813554,108.332533,0,409.773553149606,39841.8131134259,2009-01-28,19:30:53
22.813569,108.332599,0,425.475662729659,39841.8131712963,2009-01-28,19:30:58
22.813635,108.332671,0,436.30404855643,39841.8132291667,2009-01-28,19:31:03
22.813595,108.3326,0,448.075091863517,39841.813287037,2009-01-28,19:31:08
22.813582,108.332565,0,457.594514435695,39841.8133449074,2009-01-28,19:31:13
22.813633,108.332573,0,461.416069553806,39841.8134027778,2009-01-28,19:31:18
22.813689,108.332603,0,463.092332677165,39841.8134606481,2009-01-28,19:31:23
22.81373,108.332612,0,461.831279527559,39841.8135185185,2009-01-28,19:31:28
22.813746,108.332604,0,455.996345144357,39841.8135763889,2009-01-28,19:31:33
22.813748,108.332627,0,450.421479658793,39841.8136342593,2009-01-28,19:31:38
22.813739,108.332629,0,442.320606955381,39841.8136921296,2009-01-28,19:31:43
22.813768,108.332659,0,431.990436351706,39841.81375,2009-01-28,19:31:48
22.813774,108.332498,0,424.101771653543,39841.8138078704,2009-01-28,19:31:53
22.813849,108.332517,0,412.278188976378,39841.8138657407,2009-01-28,19:31:58
22.813829,108.332525,0,398.84281824147,39841.8139236111,2009-01-28,19:32:03
22.813809,108.332474,0,384.068553149606,39841.8139814815,2009-01-28,19:32:08
22.813796,108.332457,0,370.023458005249,39841.8140393518,2009-01-28,19:32:13
22.813816,108.33246,0,354.431709317585,39841.8140972222,2009-01-28,19:32:18
22.813816,108.33246,0,354.431709317585,39841.8141319444,2009-01-28,19:32:21
22.813816,108.332456,0,348.068622047244,39841.8141550926,2009-01-28,19:32:23
22.813795,108.332438,0,344.264812992126,39841.814212963,2009-01-28,19:32:28
22.813752,108.332498,0,339.537769028871,39841.8142708333,2009-01-28,19:32:33
22.813726,108.332623,0,337.021794619423,39841.8143287037,2009-01-28,19:32:38
22.813716,108.332683,0,336.831184383202,39841.8143865741,2009-01-28,19:32:43
22.813743,108.332669,0,337.870439632546,39841.8144444444,2009-01-28,19:32:48
22.813754,108.3326,0,339.750731627297,39841.8145023148,2009-01-28,19:32:53
22.813757,108.332483,0,341.306194225722,39841.8145601852,2009-01-28,19:32:58
22.813733,108.332364,0,340.27342519685,39841.8146180556,2009-01-28,19:33:03
22.813728,108.332268,0,335.368208661417,39841.8146759259,2009-01-28,19:33:08
22.813726,108.332239,0,327.671082677165,39841.8147337963,2009-01-28,19:33:13
22.813736,108.33226,0,315.728375984252,39841.8147916667,2009-01-28,19:33:18
22.813802,108.332228,0,304.408635170604,39841.814849537,2009-01-28,19:33:23
22.813834,108.3322,0,289.972034120735,39841.8149074074,2009-01-28,19:33:28
22.813819,108.332105,0,273.941594488189,39841.8149652778,2009-01-28,19:33:33
22.813819,108.332079,0,255.477234251969,39841.8150231481,2009-01-28,19:33:38
22.813787,108.332043,0,242.510442913386,39841.8150810185,2009-01-28,19:33:43
22.813811,108.332053,0,227.347322834646,39841.8151388889,2009-01-28,19:33:48
22.813819,108.332093,0,211.301289370079,39841.8151967593,2009-01-28,19:33:53
22.813837,108.33208,0,195.716948818898,39841.8152546296,2009-01-28,19:33:58
22.813837,108.33208,0,195.716948818898,39841.8152893518,2009-01-28,19:34:01
22.813844,108.332072,0,182.232680446194,39841.8153125,2009-01-28,19:34:03
22.813808,108.332099,0,173.155328083989,39841.8153703704,2009-01-28,19:34:08
22.813817,108.332273,0,165.961171259843,39841.8154282407,2009-01-28,19:34:13
22.813794,108.332213,0,160.228999343832,39841.8154861111,2009-01-28,19:34:18
22.813787,108.332165,0,156.208861548556,39841.8155439815,2009-01-28,19:34:23
22.813799,108.332118,0,152.73717519685,39841.8156018518,2009-01-28,19:34:28
22.813807,108.332123,0,150.960685695538,39841.8156597222,2009-01-28,19:34:33
22.813807,108.332123,0,150.960685695538,39841.8156944444,2009-01-28,19:34:36
22.8138,108.332131,0,152.416230314961,39841.8157175926,2009-01-28,19:34:38
22.813794,108.332239,0,157.869970472441,39841.815775463,2009-01-28,19:34:43
22.81381,108.332245,0,162.342401574803,39841.8158333333,2009-01-28,19:34:48
22.813848,108.33226,0,164.275757874016,39841.8158912037,2009-01-28,19:34:53
22.813897,108.332248,0,166.210652887139,39841.8159490741,2009-01-28,19:34:58
22.813915,108.332176,0,166.001833989501,39841.8160069444,2009-01-28,19:35:03
22.814042,108.332044,0,150.278946850394,39841.8160648148,2009-01-28,19:35:08
22.814114,108.332078,0,171.332936351706,39841.8161226852,2009-01-28,19:35:13
22.814082,108.332095,0,186.24218175853,39841.8161805556,2009-01-28,19:35:18
22.813974,108.33215,0,197.673881233596,39841.8162384259,2009-01-28,19:35:23
22.813921,108.332163,0,214.874038713911,39841.8162962963,2009-01-28,19:35:28
22.813864,108.332209,0,234.226167979003,39841.8163541667,2009-01-28,19:35:33
22.813822,108.332243,0,248.292837926509,39841.816412037,2009-01-28,19:35:38
22.813847,108.332175,0,249.306459973753,39841.8164699074,2009-01-28,19:35:43
22.813868,108.332162,0,250.826732283465,39841.8165277778,2009-01-28,19:35:48
22.813879,108.332175,0,252.929396325459,39841.8165856482,2009-01-28,19:35:53
22.813912,108.332287,0,251.383418635171,39841.8166435185,2009-01-28,19:35:58
22.813861,108.332292,0,236.195390419948,39841.8167013889,2009-01-28,19:36:03
22.81385,108.332287,0,232.360019685039,39841.8167592593,2009-01-28,19:36:08
22.813788,108.33231,0,240.97812992126,39841.8168171296,2009-01-28,19:36:13
22.813785,108.332298,0,253.506033464567,39841.816875,2009-01-28,19:36:18
22.813773,108.332315,0,257.577395013123,39841.8169328704,2009-01-28,19:36:23
22.813747,108.332351,0,263.741361548556,39841.8169907407,2009-01-28,19:36:28
22.813746,108.332372,0,275.833375984252,39841.8170486111,2009-01-28,19:36:33
22.813746,108.332372,0,275.833375984252,39841.8170833333,2009-01-28,19:36:36
22.813745,108.332365,0,279.971722440945,39841.8171064815,2009-01-28,19:36:38
22.813741,108.332386,0,282.599330708661,39841.8171643519,2009-01-28,19:36:43
22.813739,108.332409,0,281.51437007874,39841.8172222222,2009-01-28,19:36:48
22.813747,108.332421,0,275.448202099738,39841.8172800926,2009-01-28,19:36:53
22.813774,108.33235,0,256.64342191601,39841.817337963,2009-01-28,19:36:58
22.813784,108.332334,0,256.111391076115,39841.8173958333,2009-01-28,19:37:03
22.813791,108.332308,0,257.124862204724,39841.8174537037,2009-01-28,19:37:08
22.813773,108.332316,0,261.965049212598,39841.8175115741,2009-01-28,19:37:13
22.813773,108.332316,0,261.965049212598,39841.8175462963,2009-01-28,19:37:16
22.81377,108.332314,0,260.715761154856,39841.8175694444,2009-01-28,19:37:18
22.81377,108.3323,0,263.980879265092,39841.8176273148,2009-01-28,19:37:23
22.813758,108.332307,0,265.439251968504,39841.8176851852,2009-01-28,19:37:28
22.813755,108.332283,0,263.722936351706,39841.8177430556,2009-01-28,19:37:33
22.813726,108.332232,0,252.491856955381,39841.8178009259,2009-01-28,19:37:38
22.813717,108.332212,0,260.10468175853,39841.8178587963,2009-01-28,19:37:43
22.813734,108.332227,0,298.620784120735,39841.8179166667,2009-01-28,19:37:48
22.813767,108.33223,0,301.633343175853,39841.817974537,2009-01-28,19:37:53
22.813712,108.332194,0,282.99156496063,39841.8180324074,2009-01-28,19:37:58
22.813421,108.332226,0,271.552778871391,39841.8180902778,2009-01-28,19:38:03
22.813029,108.33223,0,266.687286745407,39841.8181481481,2009-01-28,19:38:08
22.812627,108.332208,0,261.550587270341,39841.8182060185,2009-01-28,19:38:13
22.812185,108.332182,0,258.131827427821,39841.8182638889,2009-01-28,19:38:18
22.811761,108.332201,0,256.950725065617,39841.8183217593,2009-01-28,19:38:23
22.81132,108.332238,0,257.217578740157,39841.8183796296,2009-01-28,19:38:28
22.810938,108.332312,0,254.047598425197,39841.8184375,2009-01-28,19:38:33
22.810531,108.332255,0,242.577726377953,39841.8184953704,2009-01-28,19:38:38
22.81013,108.332211,0,228.902913385827,39841.8185532407,2009-01-28,19:38:43
22.809768,108.332153,0,214.957890419947,39841.8186111111,2009-01-28,19:38:48
22.809529,108.332092,0,203.992224409449,39841.8186689815,2009-01-28,19:38:53
22.809389,108.332036,0,198.648057742782,39841.8187268519,2009-01-28,19:38:58
22.809262,108.331982,0,192.819406167979,39841.8187847222,2009-01-28,19:39:03
22.809127,108.332052,0,216.801784776903,39841.8188425926,2009-01-28,19:39:08
22.809105,108.33224,0,244.362322834646,39841.818900463,2009-01-28,19:39:13
22.808985,108.332261,0,254.291525590551,39841.8189583333,2009-01-28,19:39:18
22.80886,108.332251,0,259.059094488189,39841.8190162037,2009-01-28,19:39:23
22.808776,108.332192,0,267.162424540682,39841.8190740741,2009-01-28,19:39:28
22.808771,108.332141,0,265.191371391076,39841.8191319444,2009-01-28,19:39:33
22.80871,108.331947,0,273.035403543307,39841.8191898148,2009-01-28,19:39:38
22.808535,108.331605,0,284.469783464567,39841.8192476852,2009-01-28,19:39:43
22.808387,108.331173,0,288.859790026247,39841.8193055556,2009-01-28,19:39:48
22.808205,108.33072,0,293.281610892388,39841.8193634259,2009-01-28,19:39:53
22.807968,108.330266,0,298.513303805774,39841.8194212963,2009-01-28,19:39:58
22.807747,108.329823,0,301.24907152231,39841.8194791667,2009-01-28,19:40:03
22.807531,108.329394,0,296.421476377953,39841.819537037,2009-01-28,19:40:08
22.807287,108.328914,0,303.464448818898,39841.8195949074,2009-01-28,19:40:13
22.807167,108.328745,0,306.568021653543,39841.8196527778,2009-01-28,19:40:18
22.807167,108.328745,0,306.568021653543,39841.8196875,2009-01-28,19:40:21
22.807162,108.328741,0,292.210492125984,39841.8197106481,2009-01-28,19:40:23
22.807064,108.32869,0,264.789927821522,39841.8197685185,2009-01-28,19:40:28
22.806999,108.328612,0,240.034169947507,39841.8198263889,2009-01-28,19:40:33
22.806955,108.32852,0,228.512129265092,39841.8198842593,2009-01-28,19:40:38
22.806846,108.328329,0,218.94532480315,39841.8199421296,2009-01-28,19:40:43
22.806637,108.328002,0,223.140715223097,39841.82,2009-01-28,19:40:48
22.80634,108.327678,0,263.148654855643,39841.8200578704,2009-01-28,19:40:53
22.806008,108.327364,0,272.556715879265,39841.8201157407,2009-01-28,19:40:58
22.805729,108.327056,0,275.24530183727,39841.8201736111,2009-01-28,19:41:03
22.805656,108.326918,0,290.397034120735,39841.8202314815,2009-01-28,19:41:08
22.805659,108.326936,0,300.682972440945,39841.8202893519,2009-01-28,19:41:13
22.803052,108.327122,0,997.246968503937,39841.8208680556,2009-01-28,19:42:03
22.804012,108.327692,0,415.337204724409,39841.8209259259,2009-01-28,19:42:08
22.804305,108.327887,0,342.501942257218,39841.8209837963,2009-01-28,19:42:13
22.804227,108.328104,0,354.124130577428,39841.8210416667,2009-01-28,19:42:18
22.804239,108.328076,0,282.940853018373,39841.821099537,2009-01-28,19:42:23
22.804168,108.328111,0,309.399507874016,39841.8211574074,2009-01-28,19:42:28
22.804115,108.328138,0,340.743028215223,39841.8212152778,2009-01-28,19:42:33
22.804101,108.328138,0,367.434143700787,39841.8212731481,2009-01-28,19:42:38
22.804069,108.328127,0,386.543700787402,39841.8213310185,2009-01-28,19:42:43
22.804023,108.328016,0,415.886154855643,39841.8213888889,2009-01-28,19:42:48
22.803972,108.327931,0,412.279816272966,39841.8214467593,2009-01-28,19:42:53
22.804,108.3279,0,415.780574146982,39841.8215046296,2009-01-28,19:42:58
22.803994,108.327844,0,405.344599737533,39841.8215625,2009-01-28,19:43:03
22.804051,108.32775,0,381.651850393701,39841.8216203704,2009-01-28,19:43:08
22.804088,108.327606,0,366.783494094488,39841.8216782407,2009-01-28,19:43:13
22.804151,108.327443,0,314.355810367454,39841.8217361111,2009-01-28,19:43:18
22.804227,108.327428,0,288.300800524934,39841.8217939815,2009-01-28,19:43:23
22.804222,108.327383,0,268.192841207349,39841.8218518518,2009-01-28,19:43:28
22.804185,108.327344,0,255.014114173228,39841.8219097222,2009-01-28,19:43:33
22.804146,108.327293,0,252.267706692913,39841.8219675926,2009-01-28,19:43:38
22.804152,108.327249,0,248.876282808399,39841.822025463,2009-01-28,19:43:43
22.804174,108.327216,0,238.997467191601,39841.8220833333,2009-01-28,19:43:48
22.804174,108.327171,0,233.269212598425,39841.8221412037,2009-01-28,19:43:53
22.804197,108.327056,0,225.931276246719,39841.8221990741,2009-01-28,19:43:58
22.804207,108.326962,0,216.224301181102,39841.8222569444,2009-01-28,19:44:03
22.804251,108.326811,0,210.691811023622,39841.8223148148,2009-01-28,19:44:08
22.804321,108.326709,0,205.431085958005,39841.8223726852,2009-01-28,19:44:13
22.804368,108.326655,0,201.195331364829,39841.8224305556,2009-01-28,19:44:18
22.804383,108.326593,0,198.115026246719,39841.8224884259,2009-01-28,19:44:23
22.804373,108.326537,0,196.634940944882,39841.8225462963,2009-01-28,19:44:28
22.804373,108.326513,0,194.957250656168,39841.8226041667,2009-01-28,19:44:33
22.804373,108.326513,0,194.957250656168,39841.8226388889,2009-01-28,19:44:36
22.804378,108.326507,0,200.709183070866,39841.822662037,2009-01-28,19:44:38
22.804384,108.326498,0,208.578822178478,39841.8227199074,2009-01-28,19:44:43
22.804185,108.327518,0,3.72132217847769,39841.900625,2009-01-28,21:36:54
22.803331,108.331502,0,300.412516404199,39841.9006828704,2009-01-28,21:36:59
22.8037,108.330573,0,347.180980971129,39841.9007407407,2009-01-28,21:37:04
22.803905,108.329892,0,376.984652230971,39841.9007986111,2009-01-28,21:37:09
22.80411,108.329495,0,381.438940288714,39841.9008564815,2009-01-28,21:37:14
22.804152,108.32946,0,382.41281167979,39841.9009143518,2009-01-28,21:37:19
22.804133,108.329466,0,385.787093175853,39841.9009722222,2009-01-28,21:37:24
22.804242,108.329276,0,390.01687664042,39841.9010300926,2009-01-28,21:37:29
22.804184,108.329555,0,405.131912729659,39841.901087963,2009-01-28,21:37:34
22.803394,108.33063,0,401.214665354331,39841.9012037037,2009-01-28,21:37:44
22.803083,108.331529,0,411.37532480315,39841.9012615741,2009-01-28,21:37:49
22.802943,108.332148,0,420.955597112861,39841.9013194444,2009-01-28,21:37:54
22.803081,108.33221,0,427.080741469816,39841.9013773148,2009-01-28,21:37:59
22.803144,108.332017,0,432.429327427822,39841.9014351852,2009-01-28,21:38:04
22.803136,108.331976,0,444.141899606299,39841.9014930556,2009-01-28,21:38:09
22.803125,108.331976,0,445.525853018373,39841.9015509259,2009-01-28,21:38:14
22.80313,108.331977,0,451.41655511811,39841.9016087963,2009-01-28,21:38:19
22.80313,108.331977,0,451.41655511811,39841.9016435185,2009-01-28,21:38:22
22.803128,108.331969,0,458.716745406824,39841.9016666667,2009-01-28,21:38:24
22.803208,108.331835,0,463.119215879265,39841.901724537,2009-01-28,21:38:29
22.803291,108.331666,0,473.82529855643,39841.9017824074,2009-01-28,21:38:34
22.803279,108.331432,0,483.225974409449,39841.9018402778,2009-01-28,21:38:39
22.80344,108.331104,0,494.259812992126,39841.9018981481,2009-01-28,21:38:44
22.803545,108.33097,0,504.813405511811,39841.9019560185,2009-01-28,21:38:49
22.803666,108.33079,0,517.813914041995,39841.9020138889,2009-01-28,21:38:54
22.806344,108.327831,0,506.988284120735,39841.9021296296,2009-01-28,21:39:04
22.805941,108.327472,0,419.985603674541,39841.9021875,2009-01-28,21:39:09
22.806169,108.327687,0,388.202693569554,39841.9022453704,2009-01-28,21:39:14
22.806447,108.327978,0,372.200262467192,39841.9023032407,2009-01-28,21:39:19
22.80676,108.328289,0,362.56467191601,39841.9023611111,2009-01-28,21:39:24
22.806996,108.32854,0,353.529297900262,39841.9024189815,2009-01-28,21:39:29
22.807255,108.328797,0,354.671479658793,39841.9024768519,2009-01-28,21:39:34
22.807444,108.329009,0,359.760495406824,39841.9025347222,2009-01-28,21:39:39
22.807759,108.329396,0,328.750236220472,39841.9025925926,2009-01-28,21:39:44
22.808037,108.329816,0,310.314609580052,39841.902650463,2009-01-28,21:39:49
22.808266,108.330279,0,299.996528871391,39841.9027083333,2009-01-28,21:39:54
22.808495,108.330818,0,289.215803805774,39841.9027662037,2009-01-28,21:39:59
22.8087,108.331313,0,286.680882545932,39841.9028240741,2009-01-28,21:40:04
22.808861,108.331737,0,285.451394356955,39841.9028819444,2009-01-28,21:40:09
22.80891,108.331895,0,256.704895013123,39841.9029398148,2009-01-28,21:40:14
22.808931,108.331903,0,246.458553149606,39841.9029976852,2009-01-28,21:40:19
22.808949,108.33191,0,247.580734908136,39841.9030555556,2009-01-28,21:40:24
22.808965,108.331914,0,248.488854986877,39841.9031134259,2009-01-28,21:40:29
22.80897,108.331915,0,248.927444225722,39841.9031712963,2009-01-28,21:40:34
22.80897,108.331915,0,248.927444225722,39841.9032060185,2009-01-28,21:40:37
22.808972,108.331914,0,249.453015091863,39841.9032291667,2009-01-28,21:40:39
22.808982,108.331919,0,250.242214566929,39841.903287037,2009-01-28,21:40:44
22.809039,108.332046,0,253.997611548556,39841.9033449074,2009-01-28,21:40:49
22.809132,108.332181,0,260.953553149606,39841.9034027778,2009-01-28,21:40:54
22.809185,108.332173,0,270.406266404199,39841.9034606481,2009-01-28,21:40:59
22.809188,108.332149,0,272.792155511811,39841.9035185185,2009-01-28,21:41:04
22.809175,108.331852,0,271.111935695538,39841.9035763889,2009-01-28,21:41:09
22.809215,108.331455,0,266.201614173228,39841.9036342593,2009-01-28,21:41:14
22.809244,108.330989,0,261.036604330709,39841.9036921296,2009-01-28,21:41:19
22.809237,108.330465,0,253.571463254593,39841.90375,2009-01-28,21:41:24
22.80941,108.329935,0,245.641322178478,39841.9038078704,2009-01-28,21:41:29
22.809611,108.329453,0,236.993474409449,39841.9038657407,2009-01-28,21:41:34
22.809715,108.329078,0,226.348090551181,39841.9039236111,2009-01-28,21:41:39
22.809763,108.328737,0,218.045442913386,39841.9039814815,2009-01-28,21:41:44
22.809888,108.328267,0,207.448205380577,39841.9040393519,2009-01-28,21:41:49
22.81001,108.32779,0,194.476669947507,39841.9040972222,2009-01-28,21:41:54
22.810165,108.327283,0,181.187545931759,39841.9041550926,2009-01-28,21:41:59
22.81042,108.326756,0,170.883156167979,39841.904212963,2009-01-28,21:42:04
22.810597,108.326351,0,163.40811351706,39841.9042708333,2009-01-28,21:42:09
22.810669,108.326174,0,159.269491469816,39841.9043287037,2009-01-28,21:42:14
22.810708,108.32606,0,156.77218175853,39841.9043865741,2009-01-28,21:42:19
22.810744,108.326073,0,154.329796587927,39841.9044444444,2009-01-28,21:42:24
22.810764,108.326039,0,148.565964566929,39841.9045023148,2009-01-28,21:42:29
22.810819,108.326021,0,144.342450787402,39841.9045601852,2009-01-28,21:42:34
22.810891,108.326028,0,143.800433070866,39841.9046180556,2009-01-28,21:42:39
22.810933,108.326182,0,148.916945538058,39841.9046759259,2009-01-28,21:42:44
22.810933,108.326487,0,155.559173228346,39841.9047337963,2009-01-28,21:42:49
22.81089,108.326832,0,162.97998687664,39841.9047916667,2009-01-28,21:42:54
22.81081,108.327158,0,171.438664698163,39841.904849537,2009-01-28,21:42:59
22.810679,108.327473,0,176.616279527559,39841.9049074074,2009-01-28,21:43:04
22.810494,108.327888,0,192.309101049869,39841.9049652778,2009-01-28,21:43:09
22.810343,108.328209,0,205.41156167979,39841.9050231481,2009-01-28,21:43:14
22.810264,108.328447,0,210.39592191601,39841.9050810185,2009-01-28,21:43:19
22.810174,108.328768,0,214.782322834646,39841.9051388889,2009-01-28,21:43:24
22.81008,108.329153,0,219.54531496063,39841.9051967593,2009-01-28,21:43:29
22.80995,108.329555,0,224.129809711286,39841.9052546296,2009-01-28,21:43:34
22.809812,108.330042,0,225.689855643045,39841.9053125,2009-01-28,21:43:39
22.809621,108.330514,0,229.961315616798,39841.9053703704,2009-01-28,21:43:44
22.809463,108.330983,0,233.466683070866,39841.9054282407,2009-01-28,21:43:49
22.809333,108.331417,0,237.244885170604,39841.9054861111,2009-01-28,21:43:54
22.809283,108.331737,0,234.330646325459,39841.9055439815,2009-01-28,21:43:59
22.809231,108.331943,0,228.383822178478,39841.9056018519,2009-01-28,21:44:04
22.809256,108.332143,0,226.697221128609,39841.9056597222,2009-01-28,21:44:09
22.809437,108.332378,0,214.940669291339,39841.9057175926,2009-01-28,21:44:14
22.809834,108.332344,0,204.056177821522,39841.905775463,2009-01-28,21:44:19
22.810206,108.332141,0,210.785252624672,39841.9058333333,2009-01-28,21:44:24
22.810639,108.33209,0,211.877372047244,39841.9058912037,2009-01-28,21:44:29
22.811093,108.332069,0,224.729248687664,39841.9059490741,2009-01-28,21:44:34
22.811583,108.332098,0,243.202017716535,39841.9060069444,2009-01-28,21:44:39
22.812133,108.332124,0,255.310479002625,39841.9060648148,2009-01-28,21:44:44
22.812683,108.332157,0,271.358490813648,39841.9061226852,2009-01-28,21:44:49
22.813189,108.332189,0,267.162273622047,39841.9061805556,2009-01-28,21:44:54
22.813581,108.332242,0,261.830583989501,39841.9062384259,2009-01-28,21:44:59
22.813735,108.332366,0,228.099146981627,39841.9062962963,2009-01-28,21:45:04
22.813741,108.332541,0,213.986043307087,39841.9063541667,2009-01-28,21:45:09
22.813734,108.332833,0,210.874937664042,39841.906412037,2009-01-28,21:45:14
22.813639,108.333169,0,201.564947506562,39841.9064699074,2009-01-28,21:45:19
22.813482,108.333486,0,205.963989501312,39841.9065277778,2009-01-28,21:45:24
22.813482,108.333656,0,207.069288057743,39841.9065856481,2009-01-28,21:45:29
22.81354,108.333771,0,211.628815616798,39841.9066435185,2009-01-28,21:45:34
22.813507,108.333975,0,214.826453412073,39841.9067013889,2009-01-28,21:45:39
22.813482,108.33415,0,215.637726377953,39841.9067592593,2009-01-28,21:45:44
22.813507,108.334214,0,215.051003937008,39841.9068171296,2009-01-28,21:45:49
22.813527,108.334214,0,212.192011154856,39841.906875,2009-01-28,21:45:54
22.813563,108.334099,0,212.032713254593,39841.9069328704,2009-01-28,21:45:59
22.813587,108.334052,0,209.153579396325,39841.9069907407,2009-01-28,21:46:04
22.813618,108.333857,0,194.401702755905,39841.9070486111,2009-01-28,21:46:09
22.813654,108.333914,0,222.834438976378,39841.9071064815,2009-01-28,21:46:14
22.813628,108.333913,0,226.830459317585,39841.9071643518,2009-01-28,21:46:19
22.813505,108.334013,0,231.222267060367,39841.9072222222,2009-01-28,21:46:24
22.813463,108.334061,0,238.497601706037,39841.9072800926,2009-01-28,21:46:29
22.813452,108.33407,0,251.934547244094,39841.907337963,2009-01-28,21:46:34
22.813482,108.334125,0,268.027112860892,39841.9073958333,2009-01-28,21:46:39
22.813526,108.334188,0,283.683717191601,39841.9074537037,2009-01-28,21:46:44
22.813498,108.33422,0,296.023887795276,39841.9075115741,2009-01-28,21:46:49
22.813458,108.334264,0,308.020685695538,39841.9075694444,2009-01-28,21:46:54
22.813395,108.334211,0,322.809169947507,39841.9076273148,2009-01-28,21:46:59
22.813341,108.334152,0,334.431732283465,39841.9076851852,2009-01-28,21:47:04
22.813356,108.334092,0,344.400505249344,39841.9077430556,2009-01-28,21:47:09
22.813389,108.334058,0,347.144809711286,39841.9078009259,2009-01-28,21:47:14
22.813443,108.334034,0,350.930246062992,39841.9078587963,2009-01-28,21:47:19
22.813457,108.334071,0,355.52467847769,39841.9079166667,2009-01-28,21:47:24
22.813474,108.334071,0,356.859498031496,39841.907974537,2009-01-28,21:47:29
22.813476,108.334007,0,357.587893700787,39841.9080324074,2009-01-28,21:47:34
22.813491,108.333992,0,357.765288713911,39841.9080902778,2009-01-28,21:47:39
22.813478,108.333981,0,357.256610892388,39841.9081481481,2009-01-28,21:47:44
22.813488,108.333996,0,357.399639107612,39841.9082060185,2009-01-28,21:47:49
22.813534,108.334056,0,358.18375328084,39841.9082638889,2009-01-28,21:47:54
22.813537,108.333941,0,289.690062335958,39841.9083217593,2009-01-28,21:47:59
22.813532,108.334007,0,283.738733595801,39841.9083796296,2009-01-28,21:48:04
22.81346,108.334005,0,281.67186351706,39841.9084375,2009-01-28,21:48:09
22.813412,108.334013,0,282.56373687664,39841.9084953704,2009-01-28,21:48:14
22.813378,108.334029,0,284.824747375328,39841.9085532407,2009-01-28,21:48:19
22.813348,108.333989,0,287.080849737533,39841.9086111111,2009-01-28,21:48:24
22.813293,108.333991,0,289.840597112861,39841.9086689815,2009-01-28,21:48:29
22.813289,108.334038,0,293.295902230971,39841.9087268518,2009-01-28,21:48:34
22.813349,108.33405,0,297.631017060367,39841.9087847222,2009-01-28,21:48:39
22.81339,108.334123,0,302.579009186352,39841.9088425926,2009-01-28,21:48:44
22.813433,108.334208,0,307.561269685039,39841.908900463,2009-01-28,21:48:49
22.813554,108.334291,0,311.649776902887,39841.9089583333,2009-01-28,21:48:54
22.813624,108.33429,0,314.70436351706,39841.9090162037,2009-01-28,21:48:59
22.813715,108.334342,0,316.617395013123,39841.9090740741,2009-01-28,21:49:04
22.813827,108.334232,0,321.327746062992,39841.9091319444,2009-01-28,21:49:09
22.813827,108.334232,0,321.327746062992,39841.9091666667,2009-01-28,21:49:12
22.813832,108.334234,0,323.977283464567,39841.9091898148,2009-01-28,21:49:14
22.813738,108.334173,0,325.842378608924,39841.9092476852,2009-01-28,21:49:19
22.813681,108.334148,0,327.305580708661,39841.9093055556,2009-01-28,21:49:24
22.813682,108.334157,0,328.505882545932,39841.9093634259,2009-01-28,21:49:29
22.81371,108.334201,0,330.273310367454,39841.9094212963,2009-01-28,21:49:34
22.81371,108.334201,0,330.273310367454,39841.9094560185,2009-01-28,21:49:37
22.813703,108.334193,0,333.450121391076,39841.9094791667,2009-01-28,21:49:39
22.813674,108.334217,0,334.899557086614,39841.909537037,2009-01-28,21:49:44
22.813678,108.33416,0,334.607923228346,39841.9095949074,2009-01-28,21:49:49
22.813699,108.334086,0,330.82844488189,39841.9096527778,2009-01-28,21:49:54
22.813719,108.334067,0,328.98750328084,39841.9097106481,2009-01-28,21:49:59
22.813694,108.33403,0,326.420390419948,39841.9097685185,2009-01-28,21:50:04
22.813748,108.334045,0,322.639835958005,39841.9098263889,2009-01-28,21:50:09
22.813817,108.334065,0,314.611223753281,39841.9098842593,2009-01-28,21:50:14
22.813863,108.334112,0,312.126213910761,39841.9099421296,2009-01-28,21:50:19
22.813868,108.334128,0,312.523930446194,39841.91,2009-01-28,21:50:24
22.813859,108.334092,0,310.992719816273,39841.9100578704,2009-01-28,21:50:29
22.813367,108.334054,0,308.46655839895,39841.9101157407,2009-01-28,21:50:34
22.81305,108.333877,0,303.394438976378,39841.9101736111,2009-01-28,21:50:39
22.812862,108.333762,0,295.956604330709,39841.9102314815,2009-01-28,21:50:44
22.8128,108.333704,0,286.23813648294,39841.9102893519,2009-01-28,21:50:49
22.812921,108.333746,0,275.002979002625,39841.9103472222,2009-01-28,21:50:54
22.812768,108.333718,0,262.27407808399,39841.9104050926,2009-01-28,21:50:59
22.812582,108.333652,0,248.597211286089,39841.910462963,2009-01-28,21:51:04
22.813797,108.333871,0,253.799570209974,39841.9107523148,2009-01-28,21:51:29
22.813736,108.333947,0,264.295091863517,39841.9108101852,2009-01-28,21:51:34
22.813714,108.334015,0,279.629350393701,39841.9108680556,2009-01-28,21:51:39
22.813693,108.334051,0,289.848556430446,39841.9109259259,2009-01-28,21:51:44
22.813713,108.33407,0,300.051197506562,39841.9109837963,2009-01-28,21:51:49
22.813694,108.334077,0,311.415515091863,39841.9110416667,2009-01-28,21:51:54
22.813631,108.33411,0,329.662933070866,39841.911099537,2009-01-28,21:51:59
22.813441,108.334253,0,339.603149606299,39841.9111574074,2009-01-28,21:52:04
22.813269,108.334406,0,351.966197506562,39841.9112152778,2009-01-28,21:52:09
22.813414,108.334175,0,414.08280839895,39841.9117939815,2009-01-28,21:52:59
22.813503,108.334198,0,439.517053805774,39841.9118518519,2009-01-28,21:53:04
