# Supplementary material for: Research on differential privacy protection method based on user tendency
Source: PLoS One. 2023 Oct 26;18(10):e0288823. doi: 10.1371/journal.pone.0288823 (PMC10602288; doi:10.1371/journal.pone.0288823)
Supplement: S2 Data — (ZIP) [file pone.0288823.s002.zip › Data 5-2/023/Trajectory/20090130102324.plt]

Geolife trajectory
WGS 84
Altitude is in Feet
Reserved 3
0,2,255,My Track,0,0,2,8421376
0
22.8143366666667,108.332281666667,0,0,39843.4329166667,2009-01-30,10:23:24
22.81429,108.332256666667,0,0,39843.432974537,2009-01-30,10:23:29
22.81432,108.332258333333,0,0,39843.4330324074,2009-01-30,10:23:34
22.8143233333333,108.332236666667,0,0,39843.4330902778,2009-01-30,10:23:39
22.8143616666667,108.3322,0,0,39843.4331481481,2009-01-30,10:23:44
22.8143633333333,108.332178333333,0,0,39843.4332060185,2009-01-30,10:23:49
22.8145983333333,108.332408333333,0,0,39843.4332638889,2009-01-30,10:23:54
22.8145983333333,108.332408333333,0,0,39843.4332986111,2009-01-30,10:23:57
22.8145916666667,108.332406666667,0,0,39843.4333217593,2009-01-30,10:23:59
22.8145883333333,108.332386666667,0,0,39843.4333796296,2009-01-30,10:24:04
22.8145916666667,108.332365,0,0,39843.4334375,2009-01-30,10:24:09
22.814605,108.332341666667,0,0,39843.4334953704,2009-01-30,10:24:14
22.8146083333333,108.33233,0,0,39843.4335532407,2009-01-30,10:24:19
22.8146066666667,108.332328333333,0,0,39843.4336111111,2009-01-30,10:24:24
22.8146033333333,108.332333333333,0,0,39843.4336689815,2009-01-30,10:24:29
22.8146033333333,108.332333333333,0,0,39843.4337037037,2009-01-30,10:24:32
22.814595,108.332336666667,0,0,39843.4337268519,2009-01-30,10:24:34
22.81457,108.3323,0,0,39843.4337847222,2009-01-30,10:24:39
22.814535,108.332261666667,0,0,39843.4338425926,2009-01-30,10:24:44
22.81455,108.332313333333,0,0,39843.433900463,2009-01-30,10:24:49
22.8145866666667,108.33233,0,0,39843.4339583333,2009-01-30,10:24:54
22.8145866666667,108.33233,0,0,39843.4339930556,2009-01-30,10:24:57
22.8145933333333,108.332338333333,0,0,39843.4340162037,2009-01-30,10:24:59
22.81464,108.332326666667,0,0,39843.4340740741,2009-01-30,10:25:04
22.8144666666667,108.332353333333,0,0,39843.4341319444,2009-01-30,10:25:09
22.8143866666667,108.332361666667,0,0,39843.4341898148,2009-01-30,10:25:14
22.814425,108.332355,0,0,39843.4342476852,2009-01-30,10:25:19
22.8142383333333,108.332283333333,0,0,39843.4343055556,2009-01-30,10:25:24
22.81397,108.332231666667,0,0,39843.4343634259,2009-01-30,10:25:29
22.81362,108.332105,0,0,39843.4344212963,2009-01-30,10:25:34
22.8132933333333,108.332088333333,0,0,39843.4344791667,2009-01-30,10:25:39
22.8129533333333,108.332148333333,0,0,39843.434537037,2009-01-30,10:25:44
22.8125766666667,108.332213333333,0,0,39843.4345949074,2009-01-30,10:25:49
22.8122,108.332168333333,0,0,39843.4346527778,2009-01-30,10:25:54
22.811775,108.332186666667,0,0,39843.4347106481,2009-01-30,10:25:59
22.8114516666667,108.332203333333,0,0,39843.4347685185,2009-01-30,10:26:04
22.811125,108.332213333333,0,0,39843.4348263889,2009-01-30,10:26:09
22.81083,108.332213333333,0,0,39843.4348842593,2009-01-30,10:26:14
22.8105466666667,108.332166666667,0,0,39843.4349421296,2009-01-30,10:26:19
22.8102333333333,108.332053333333,0,0,39843.435,2009-01-30,10:26:24
22.8099366666667,108.331973333333,0,0,39843.4350578704,2009-01-30,10:26:29
22.80975,108.332081666667,0,0,39843.4351157407,2009-01-30,10:26:34
22.8095266666667,108.331935,0,0,39843.4351736111,2009-01-30,10:26:39
22.8092683333333,108.331713333333,0,0,39843.4352314815,2009-01-30,10:26:44
22.8092066666667,108.331475,0,0,39843.4352893519,2009-01-30,10:26:49
22.8092833333333,108.33112,0,0,39843.4353472222,2009-01-30,10:26:54
22.8094166666667,108.330708333333,0,0,39843.4354050926,2009-01-30,10:26:59
22.8094816666667,108.330303333333,0,0,39843.435462963,2009-01-30,10:27:04
22.8095516666667,108.32999,0,0,39843.4355208333,2009-01-30,10:27:09
22.8095816666667,108.329728333333,0,0,39843.4355787037,2009-01-30,10:27:14
22.8097666666667,108.329461666667,0,0,39843.4356365741,2009-01-30,10:27:19
22.8098816666667,108.329193333333,0,0,39843.4356944444,2009-01-30,10:27:24
22.809995,108.328816666667,0,0,39843.4357523148,2009-01-30,10:27:29
22.8101616666667,108.328425,0,0,39843.4358101852,2009-01-30,10:27:34
22.8103066666667,108.327991666667,0,0,39843.4358680556,2009-01-30,10:27:39
22.810445,108.327645,0,0,39843.4359259259,2009-01-30,10:27:44
22.8105583333333,108.327316666667,0,0,39843.4359837963,2009-01-30,10:27:49
22.81062,108.32699,0,0,39843.4360416667,2009-01-30,10:27:54
22.81072,108.326681666667,0,0,39843.436099537,2009-01-30,10:27:59
22.8107666666667,108.326416666667,0,0,39843.4361574074,2009-01-30,10:28:04
22.810845,108.326185,0,0,39843.4362152778,2009-01-30,10:28:09
22.8109133333333,108.325988333333,0,0,39843.4362731481,2009-01-30,10:28:14
22.8109783333333,108.325806666667,0,0,39843.4363310185,2009-01-30,10:28:19
22.81113,108.325523333333,0,0,39843.4363888889,2009-01-30,10:28:24
22.811175,108.325393333333,0,0,39843.4364467593,2009-01-30,10:28:29
22.8111966666667,108.325251666667,0,0,39843.4365046296,2009-01-30,10:28:34
22.8113266666667,108.325106666667,0,0,39843.4365625,2009-01-30,10:28:39
22.811465,108.32493,0,0,39843.4366203704,2009-01-30,10:28:44
22.8114883333333,108.324876666667,0,0,39843.4366782407,2009-01-30,10:28:49
22.8115016666667,108.324838333333,0,0,39843.4367361111,2009-01-30,10:28:54
22.8115483333333,108.324798333333,0,0,39843.4367939815,2009-01-30,10:28:59
22.8115383333333,108.324801666667,0,0,39843.4368518519,2009-01-30,10:29:04
22.81155,108.324778333333,0,0,39843.4369097222,2009-01-30,10:29:09
22.81156,108.32473,0,0,39843.4369675926,2009-01-30,10:29:14
22.8115616666667,108.324721666667,0,0,39843.437025463,2009-01-30,10:29:19
22.8115566666667,108.32472,0,0,39843.4370833333,2009-01-30,10:29:24
22.8115566666667,108.32472,0,0,39843.4371180556,2009-01-30,10:29:27
22.81155,108.324716666667,0,0,39843.4371412037,2009-01-30,10:29:29
22.8115466666667,108.324655,0,0,39843.4371990741,2009-01-30,10:29:34
22.81151,108.324663333333,0,0,39843.4372569444,2009-01-30,10:29:39
22.81151,108.324711666667,0,0,39843.4373148148,2009-01-30,10:29:44
22.8114933333333,108.32477,0,0,39843.4373726852,2009-01-30,10:29:49
22.811555,108.32483,0,0,39843.4374305556,2009-01-30,10:29:54
22.811605,108.324818333333,0,0,39843.4374884259,2009-01-30,10:29:59
22.8115766666667,108.324795,0,0,39843.4375462963,2009-01-30,10:30:04
22.8114416666667,108.324646666667,0,0,39843.4376041667,2009-01-30,10:30:09
22.8114366666667,108.324633333333,0,0,39843.437662037,2009-01-30,10:30:14
22.8115,108.324825,0,0,39843.4377199074,2009-01-30,10:30:19
22.8115516666667,108.324751666667,0,0,39843.4377777778,2009-01-30,10:30:24
22.8116216666667,108.324706666667,0,0,39843.4378356481,2009-01-30,10:30:29
22.8116466666667,108.324745,0,0,39843.4378935185,2009-01-30,10:30:34
22.8116883333333,108.324778333333,0,0,39843.4379513889,2009-01-30,10:30:39
22.811745,108.324881666667,0,0,39843.4380092593,2009-01-30,10:30:44
22.811825,108.324948333333,0,0,39843.4380671296,2009-01-30,10:30:49
22.811825,108.325015,0,0,39843.438125,2009-01-30,10:30:54
22.8119383333333,108.325081666667,0,0,39843.4381828704,2009-01-30,10:30:59
22.8120383333333,108.325006666667,0,0,39843.4382407407,2009-01-30,10:31:04
22.812075,108.324911666667,0,0,39843.4382986111,2009-01-30,10:31:09
22.8120733333333,108.32483,0,0,39843.4383564815,2009-01-30,10:31:14
22.8120716666667,108.324786666667,0,0,39843.4384143518,2009-01-30,10:31:19
22.8120766666667,108.324731666667,0,0,39843.4384722222,2009-01-30,10:31:24
22.81208,108.324715,0,0,39843.4385300926,2009-01-30,10:31:29
22.8120866666667,108.324685,0,0,39843.438587963,2009-01-30,10:31:34
22.8120883333333,108.324608333333,0,0,39843.4386458333,2009-01-30,10:31:39
22.81205,108.324596666667,0,0,39843.4387037037,2009-01-30,10:31:44
22.8120116666667,108.324601666667,0,0,39843.4387615741,2009-01-30,10:31:49
22.8119666666667,108.324563333333,0,0,39843.4388194444,2009-01-30,10:31:54
22.8119416666667,108.324536666667,0,0,39843.4388773148,2009-01-30,10:31:59
22.8117233333333,108.324475,0,0,39843.4413078704,2009-01-30,10:35:29
22.8116766666667,108.324435,0,0,39843.4413657407,2009-01-30,10:35:34
22.8116533333333,108.324441666667,0,0,39843.4414236111,2009-01-30,10:35:39
22.8116283333333,108.324401666667,0,0,39843.4414814815,2009-01-30,10:35:44
22.811625,108.324391666667,0,0,39843.4415393519,2009-01-30,10:35:49
22.8116266666667,108.32438,0,0,39843.4415972222,2009-01-30,10:35:54
22.811635,108.324375,0,0,39843.4416550926,2009-01-30,10:35:59
22.81164,108.32437,0,0,39843.441712963,2009-01-30,10:36:04
22.81164,108.32437,0,0,39843.4417476852,2009-01-30,10:36:07
22.8116383333333,108.324368333333,0,0,39843.4417708333,2009-01-30,10:36:09
22.8116716666667,108.324373333333,0,0,39843.4418287037,2009-01-30,10:36:14
22.8116866666667,108.324378333333,0,0,39843.4418865741,2009-01-30,10:36:19
22.81171,108.32443,0,0,39843.4419444444,2009-01-30,10:36:24
22.8117416666667,108.324491666667,0,0,39843.4420023148,2009-01-30,10:36:29
22.81176,108.324555,0,0,39843.4420601852,2009-01-30,10:36:34
22.8118083333333,108.324661666667,0,0,39843.4421180556,2009-01-30,10:36:39
22.8117966666667,108.324865,0,0,39843.4421759259,2009-01-30,10:36:44
22.81185,108.324988333333,0,0,39843.4422337963,2009-01-30,10:36:49
22.8119133333333,108.325066666667,0,0,39843.4422916667,2009-01-30,10:36:54
22.8119466666667,108.325135,0,0,39843.442349537,2009-01-30,10:36:59
22.8119883333333,108.325213333333,0,0,39843.4424074074,2009-01-30,10:37:04
22.8119783333333,108.325293333333,0,0,39843.4424652778,2009-01-30,10:37:09
22.811965,108.325383333333,0,0,39843.4425231481,2009-01-30,10:37:14
22.81178,108.326276666667,0,0,39843.4425810185,2009-01-30,10:37:19
22.811765,108.326296666667,0,0,39843.4426388889,2009-01-30,10:37:24
22.8117816666667,108.326276666667,0,0,39843.4426967593,2009-01-30,10:37:29
22.8116483333333,108.32636,0,0,39843.4427546296,2009-01-30,10:37:34
22.8115983333333,108.326578333333,0,0,39843.4428125,2009-01-30,10:37:39
22.81158,108.326685,0,0,39843.4428703704,2009-01-30,10:37:44
22.81163,108.326645,0,0,39843.4429282407,2009-01-30,10:37:49
22.811685,108.32653,0,0,39843.4429861111,2009-01-30,10:37:54
22.8117466666667,108.32645,0,0,39843.4430439815,2009-01-30,10:37:59
22.8118716666667,108.326471666667,0,0,39843.4431018519,2009-01-30,10:38:04
22.8119183333333,108.326538333333,0,0,39843.4431597222,2009-01-30,10:38:09
22.812005,108.326603333333,0,0,39843.4432175926,2009-01-30,10:38:14
22.8120283333333,108.32657,0,0,39843.443275463,2009-01-30,10:38:19
22.8120383333333,108.326553333333,0,0,39843.4433333333,2009-01-30,10:38:24
22.8120516666667,108.326566666667,0,0,39843.4433912037,2009-01-30,10:38:29
22.8121583333333,108.326485,0,0,39843.4434490741,2009-01-30,10:38:34
22.812015,108.326153333333,0,0,39843.4435069444,2009-01-30,10:38:39
22.8119716666667,108.326055,0,0,39843.4435648148,2009-01-30,10:38:44
22.8118733333333,108.325798333333,0,0,39843.4436226852,2009-01-30,10:38:49
22.8118633333333,108.325705,0,0,39843.4436805556,2009-01-30,10:38:54
22.8118866666667,108.32565,0,0,39843.4437384259,2009-01-30,10:38:59
22.8119333333333,108.325653333333,0,0,39843.4437962963,2009-01-30,10:39:04
22.81196,108.325643333333,0,0,39843.4438541667,2009-01-30,10:39:09
22.8119416666667,108.325581666667,0,0,39843.443912037,2009-01-30,10:39:14
22.8119466666667,108.325538333333,0,0,39843.4439699074,2009-01-30,10:39:19
22.8119683333333,108.325533333333,0,0,39843.4440277778,2009-01-30,10:39:24
22.812025,108.325485,0,0,39843.4440856481,2009-01-30,10:39:29
22.8120583333333,108.325441666667,0,0,39843.4441435185,2009-01-30,10:39:34
22.8121466666667,108.325371666667,0,0,39843.4442013889,2009-01-30,10:39:39
22.8121633333333,108.325328333333,0,0,39843.4442592593,2009-01-30,10:39:44
22.812215,108.325301666667,0,0,39843.4443171296,2009-01-30,10:39:49
22.812195,108.32511,0,0,39843.444375,2009-01-30,10:39:54
22.8121633333333,108.325135,0,0,39843.4444328704,2009-01-30,10:39:59
22.81215,108.325146666667,0,0,39843.4444907407,2009-01-30,10:40:04
22.812215,108.325288333333,0,0,39843.4445486111,2009-01-30,10:40:09
22.8122766666667,108.32538,0,0,39843.4446064815,2009-01-30,10:40:14
22.8122866666667,108.325416666667,0,0,39843.4446643519,2009-01-30,10:40:19
22.8122783333333,108.325375,0,0,39843.4447222222,2009-01-30,10:40:24
22.8122733333333,108.325348333333,0,0,39843.4447337963,2009-01-30,10:40:25
22.81217,108.325123333333,0,0,39843.4447916667,2009-01-30,10:40:30
22.8123283333333,108.325876666667,0,0,39843.444849537,2009-01-30,10:40:35
22.81228,108.32563,0,0,39843.4449074074,2009-01-30,10:40:40
22.8122383333333,108.325521666667,0,0,39843.4449652778,2009-01-30,10:40:45
22.8122166666667,108.325388333333,0,0,39843.4450231481,2009-01-30,10:40:50
22.8122,108.325306666667,0,0,39843.4450810185,2009-01-30,10:40:55
22.8122083333333,108.325356666667,0,0,39843.4451388889,2009-01-30,10:41:00
22.81224,108.325361666667,0,0,39843.4451967593,2009-01-30,10:41:05
22.81226,108.325356666667,0,0,39843.4452546296,2009-01-30,10:41:10
22.81227,108.325348333333,0,0,39843.4453125,2009-01-30,10:41:15
22.8123166666667,108.325355,0,0,39843.4453703704,2009-01-30,10:41:20
22.8122666666667,108.32535,0,0,39843.4454282407,2009-01-30,10:41:25
22.8122683333333,108.325355,0,0,39843.4454861111,2009-01-30,10:41:30
22.8122683333333,108.325355,0,0,39843.4455208333,2009-01-30,10:41:33
22.8122666666667,108.325358333333,0,0,39843.4455439815,2009-01-30,10:41:35
22.8122666666667,108.325338333333,0,0,39843.4456018518,2009-01-30,10:41:40
22.8122616666667,108.325315,0,0,39843.4456597222,2009-01-30,10:41:45
22.812255,108.325301666667,0,0,39843.4457175926,2009-01-30,10:41:50
22.8122583333333,108.325253333333,0,0,39843.445775463,2009-01-30,10:41:55
22.8122666666667,108.325266666667,0,0,39843.4458333333,2009-01-30,10:42:00
22.8122216666667,108.325235,0,0,39843.4458912037,2009-01-30,10:42:05
22.8122066666667,108.325176666667,0,0,39843.4459490741,2009-01-30,10:42:10
22.8122066666667,108.325176666667,0,0,39843.4459837963,2009-01-30,10:42:13
22.81221,108.325175,0,0,39843.4460069444,2009-01-30,10:42:15
22.8121966666667,108.325186666667,0,0,39843.4460648148,2009-01-30,10:42:20
22.8121816666667,108.325178333333,0,0,39843.4461226852,2009-01-30,10:42:25
22.8121933333333,108.325213333333,0,0,39843.4461805556,2009-01-30,10:42:30
22.8122266666667,108.325276666667,0,0,39843.4462384259,2009-01-30,10:42:35
22.8122666666667,108.32536,0,0,39843.4462962963,2009-01-30,10:42:40
22.8123033333333,108.325388333333,0,0,39843.4463541667,2009-01-30,10:42:45
22.8123033333333,108.325388333333,0,0,39843.4463888889,2009-01-30,10:42:48
22.81231,108.325396666667,0,0,39843.446412037,2009-01-30,10:42:50
22.81233,108.325498333333,0,0,39843.4464699074,2009-01-30,10:42:55
22.8122166666667,108.325273333333,0,0,39843.4494212963,2009-01-30,10:47:10
22.8121933333333,108.32522,0,0,39843.4494791667,2009-01-30,10:47:15
22.8121716666667,108.325205,0,0,39843.449537037,2009-01-30,10:47:20
22.8121516666667,108.325181666667,0,0,39843.4495949074,2009-01-30,10:47:25
22.8121516666667,108.325171666667,0,0,39843.4496527778,2009-01-30,10:47:30
22.8121516666667,108.325171666667,0,0,39843.4496875,2009-01-30,10:47:33
22.812155,108.325176666667,0,0,39843.4497106481,2009-01-30,10:47:35
22.8121766666667,108.325225,0,0,39843.4497685185,2009-01-30,10:47:40
22.812175,108.325213333333,0,0,39843.4498263889,2009-01-30,10:47:45
22.812175,108.325213333333,0,0,39843.4498611111,2009-01-30,10:47:48
22.8121766666667,108.325216666667,0,0,39843.4498842593,2009-01-30,10:47:50
22.8122233333333,108.325348333333,0,0,39843.4499421296,2009-01-30,10:47:55
22.8122433333333,108.325413333333,0,0,39843.45,2009-01-30,10:48:00
22.812255,108.32542,0,0,39843.4500578704,2009-01-30,10:48:05
22.8122666666667,108.32543,0,0,39843.4501157407,2009-01-30,10:48:10
22.8122966666667,108.325511666667,0,0,39843.4501736111,2009-01-30,10:48:15
22.8123016666667,108.325523333333,0,0,39843.4502314815,2009-01-30,10:48:20
22.8122966666667,108.325513333333,0,0,39843.4502893519,2009-01-30,10:48:25
22.8122983333333,108.325501666667,0,0,39843.4503472222,2009-01-30,10:48:30
22.812255,108.32542,0,0,39843.4504050926,2009-01-30,10:48:35
22.8122483333333,108.325388333333,0,0,39843.450462963,2009-01-30,10:48:40
22.8122766666667,108.325358333333,0,0,39843.4505208333,2009-01-30,10:48:45
22.812295,108.325365,0,0,39843.4505787037,2009-01-30,10:48:50
22.812305,108.325366666667,0,0,39843.4506365741,2009-01-30,10:48:55
22.8123083333333,108.325366666667,0,0,39843.4506944444,2009-01-30,10:49:00
22.8123083333333,108.32537,0,0,39843.4507523148,2009-01-30,10:49:05
22.812305,108.325371666667,0,0,39843.4508101852,2009-01-30,10:49:10
22.812305,108.32537,0,0,39843.4508680556,2009-01-30,10:49:15
22.812305,108.32537,0,0,39843.4509027778,2009-01-30,10:49:18
22.81231,108.325366666667,0,0,39843.4509259259,2009-01-30,10:49:20
22.8122966666667,108.32534,0,0,39843.4509837963,2009-01-30,10:49:25
22.8122816666667,108.325325,0,0,39843.4510416667,2009-01-30,10:49:30
22.8122733333333,108.325306666667,0,0,39843.451099537,2009-01-30,10:49:35
22.8122633333333,108.325308333333,0,0,39843.4511574074,2009-01-30,10:49:40
22.8122366666667,108.325291666667,0,0,39843.4512152778,2009-01-30,10:49:45
22.812215,108.32526,0,0,39843.4512731481,2009-01-30,10:49:50
22.8122116666667,108.32526,0,0,39843.4513310185,2009-01-30,10:49:55
22.8122116666667,108.32526,0,0,39843.4513657407,2009-01-30,10:49:58
22.81221,108.325261666667,0,0,39843.4513888889,2009-01-30,10:50:00
22.8122166666667,108.325283333333,0,0,39843.4514467593,2009-01-30,10:50:05
22.8122266666667,108.325355,0,0,39843.4515046296,2009-01-30,10:50:10
22.812275,108.325405,0,0,39843.4515625,2009-01-30,10:50:15
22.8122633333333,108.325366666667,0,0,39843.4516203704,2009-01-30,10:50:20
22.81227,108.325351666667,0,0,39843.4516782407,2009-01-30,10:50:25
22.8122633333333,108.325355,0,0,39843.4517361111,2009-01-30,10:50:30
22.8122633333333,108.325355,0,0,39843.4517708333,2009-01-30,10:50:33
22.8122583333333,108.325348333333,0,0,39843.4517939815,2009-01-30,10:50:35
22.8122466666667,108.325323333333,0,0,39843.4518518519,2009-01-30,10:50:40
22.8122383333333,108.325308333333,0,0,39843.4519097222,2009-01-30,10:50:45
22.8122383333333,108.325308333333,0,0,39843.4519444444,2009-01-30,10:50:48
22.8122333333333,108.325311666667,0,0,39843.4519675926,2009-01-30,10:50:50
22.8122183333333,108.325323333333,0,0,39843.452025463,2009-01-30,10:50:55
22.8122283333333,108.325345,0,0,39843.4520833333,2009-01-30,10:51:00
22.812195,108.32534,0,0,39843.4521412037,2009-01-30,10:51:05
22.812195,108.32534,0,0,39843.4521759259,2009-01-30,10:51:08
22.8121916666667,108.32534,0,0,39843.4521990741,2009-01-30,10:51:10
22.812145,108.325286666667,0,0,39843.4522569444,2009-01-30,10:51:15
22.81214,108.325225,0,0,39843.4523148148,2009-01-30,10:51:20
22.81214,108.325225,0,0,39843.452349537,2009-01-30,10:51:23
22.8121366666667,108.325223333333,0,0,39843.4523726852,2009-01-30,10:51:25
22.81235,108.325366666667,0,0,39843.4748842593,2009-01-30,11:23:50
22.8124383333333,108.325401666667,0,0,39843.4749421296,2009-01-30,11:23:55
22.812395,108.32535,0,0,39843.475,2009-01-30,11:24:00
22.8123733333333,108.325325,0,0,39843.4750578704,2009-01-30,11:24:05
22.812355,108.32533,0,0,39843.4751157407,2009-01-30,11:24:10
22.8123466666667,108.325271666667,0,0,39843.4751736111,2009-01-30,11:24:15
22.8123316666667,108.32526,0,0,39843.4752314815,2009-01-30,11:24:20
22.8123383333333,108.325286666667,0,0,39843.4752893519,2009-01-30,11:24:25
22.8123483333333,108.325288333333,0,0,39843.4753472222,2009-01-30,11:24:30
22.81235,108.325308333333,0,0,39843.4754050926,2009-01-30,11:24:35
22.81235,108.325338333333,0,0,39843.475462963,2009-01-30,11:24:40
22.81232,108.325335,0,0,39843.4755208333,2009-01-30,11:24:45
22.8123266666667,108.325315,0,0,39843.4755787037,2009-01-30,11:24:50
22.8123166666667,108.325276666667,0,0,39843.4756365741,2009-01-30,11:24:55
22.81234,108.325236666667,0,0,39843.4756944444,2009-01-30,11:25:00
22.81235,108.325208333333,0,0,39843.4757523148,2009-01-30,11:25:05
22.8123366666667,108.325198333333,0,0,39843.4758101852,2009-01-30,11:25:10
22.8123183333333,108.325186666667,0,0,39843.4758680556,2009-01-30,11:25:15
22.8123183333333,108.325186666667,0,0,39843.4759027778,2009-01-30,11:25:18
22.812325,108.325178333333,0,0,39843.4759259259,2009-01-30,11:25:20
22.8123383333333,108.32527,0,0,39843.4759837963,2009-01-30,11:25:25
22.8123,108.325311666667,0,0,39843.4760416667,2009-01-30,11:25:30
22.8122866666667,108.325305,0,0,39843.476099537,2009-01-30,11:25:35
22.8122866666667,108.325305,0,0,39843.4761342593,2009-01-30,11:25:38
22.8122916666667,108.32531,0,0,39843.4761574074,2009-01-30,11:25:40
22.81227,108.325281666667,0,0,39843.4762152778,2009-01-30,11:25:45
22.81227,108.325281666667,0,0,39843.47625,2009-01-30,11:25:48
22.8122616666667,108.325275,0,0,39843.4762731481,2009-01-30,11:25:50
22.8122616666667,108.325261666667,0,0,39843.4763310185,2009-01-30,11:25:55
22.812235,108.325275,0,0,39843.4763888889,2009-01-30,11:26:00
22.8122333333333,108.325271666667,0,0,39843.4764467593,2009-01-30,11:26:05
22.8122333333333,108.325271666667,0,0,39843.4764814815,2009-01-30,11:26:08
22.8122333333333,108.325265,0,0,39843.4765046296,2009-01-30,11:26:10
22.8122516666667,108.325288333333,0,0,39843.4765625,2009-01-30,11:26:15
22.8122766666667,108.325318333333,0,0,39843.4766203704,2009-01-30,11:26:20
22.8122833333333,108.32533,0,0,39843.4766782407,2009-01-30,11:26:25
22.8122833333333,108.32533,0,0,39843.476712963,2009-01-30,11:26:28
22.8122916666667,108.325325,0,0,39843.4767361111,2009-01-30,11:26:30
22.8123133333333,108.325316666667,0,0,39843.4767939815,2009-01-30,11:26:35
22.81231,108.325278333333,0,0,39843.4768518518,2009-01-30,11:26:40
22.8122816666667,108.325191666667,0,0,39843.4769097222,2009-01-30,11:26:45
22.8122966666667,108.325143333333,0,0,39843.4769675926,2009-01-30,11:26:50
22.8122966666667,108.325143333333,0,0,39843.4770023148,2009-01-30,11:26:53
22.8123,108.325141666667,0,0,39843.477025463,2009-01-30,11:26:55
22.8122766666667,108.325143333333,0,0,39843.4770833333,2009-01-30,11:27:00
22.812275,108.325171666667,0,0,39843.4771412037,2009-01-30,11:27:05
22.81226,108.325186666667,0,0,39843.4771990741,2009-01-30,11:27:10
22.81226,108.325186666667,0,0,39843.4772337963,2009-01-30,11:27:13
22.8122616666667,108.32518,0,0,39843.4772569444,2009-01-30,11:27:15
22.812255,108.325201666667,0,0,39843.4773148148,2009-01-30,11:27:20
22.81226,108.325206666667,0,0,39843.4773726852,2009-01-30,11:27:25
22.812255,108.325211666667,0,0,39843.4774305556,2009-01-30,11:27:30
22.8122533333333,108.325215,0,0,39843.4774884259,2009-01-30,11:27:35
22.8122533333333,108.325221666667,0,0,39843.4775462963,2009-01-30,11:27:40
22.8122533333333,108.325221666667,0,0,39843.4775810185,2009-01-30,11:27:43
22.81225,108.325218333333,0,0,39843.4776041667,2009-01-30,11:27:45
22.8122016666667,108.325196666667,0,0,39843.477662037,2009-01-30,11:27:50
22.8121683333333,108.325136666667,0,0,39843.4777199074,2009-01-30,11:27:55
22.812155,108.32511,0,0,39843.4777777778,2009-01-30,11:28:00
22.812115,108.325033333333,0,0,39843.4778356481,2009-01-30,11:28:05
22.81211,108.325016666667,0,0,39843.4778935185,2009-01-30,11:28:10
22.812085,108.325006666667,0,0,39843.4779513889,2009-01-30,11:28:15
22.8120283333333,108.324981666667,0,0,39843.4780092593,2009-01-30,11:28:20
22.81206,108.325045,0,0,39843.4780671296,2009-01-30,11:28:25
22.8120683333333,108.325095,0,0,39843.478125,2009-01-30,11:28:30
22.812115,108.325155,0,0,39843.4781828704,2009-01-30,11:28:35
22.812145,108.325183333333,0,0,39843.4782407407,2009-01-30,11:28:40
22.812195,108.325208333333,0,0,39843.4782986111,2009-01-30,11:28:45
22.8122033333333,108.325188333333,0,0,39843.4783564815,2009-01-30,11:28:50
22.8122166666667,108.325208333333,0,0,39843.4784143518,2009-01-30,11:28:55
22.8122166666667,108.325208333333,0,0,39843.4784490741,2009-01-30,11:28:58
22.8122083333333,108.325201666667,0,0,39843.4784722222,2009-01-30,11:29:00
22.8122033333333,108.32519,0,0,39843.4785300926,2009-01-30,11:29:05
22.8121983333333,108.325185,0,0,39843.478587963,2009-01-30,11:29:10
22.8121983333333,108.325185,0,0,39843.4786226852,2009-01-30,11:29:13
22.8122016666667,108.325178333333,0,0,39843.4786458333,2009-01-30,11:29:15
22.81221,108.325191666667,0,0,39843.4787037037,2009-01-30,11:29:20
22.812195,108.325211666667,0,0,39843.4787615741,2009-01-30,11:29:25
22.812195,108.325225,0,0,39843.4788194444,2009-01-30,11:29:30
22.8122216666667,108.325243333333,0,0,39843.4788773148,2009-01-30,11:29:35
22.8122083333333,108.325303333333,0,0,39843.4789351852,2009-01-30,11:29:40
22.8122083333333,108.325303333333,0,0,39843.4789699074,2009-01-30,11:29:43
22.8122116666667,108.325306666667,0,0,39843.4789930556,2009-01-30,11:29:45
22.8122083333333,108.325285,0,0,39843.4790509259,2009-01-30,11:29:50
22.8122333333333,108.32524,0,0,39843.4791087963,2009-01-30,11:29:55
22.81224,108.325198333333,0,0,39843.4791666667,2009-01-30,11:30:00
22.8122566666667,108.325211666667,0,0,39843.479224537,2009-01-30,11:30:05
22.8122566666667,108.325233333333,0,0,39843.4792824074,2009-01-30,11:30:10
22.81225,108.32526,0,0,39843.4793402778,2009-01-30,11:30:15
22.8122683333333,108.325233333333,0,0,39843.4793981481,2009-01-30,11:30:20
22.81226,108.325278333333,0,0,39843.4794560185,2009-01-30,11:30:25
22.8122516666667,108.325305,0,0,39843.4795138889,2009-01-30,11:30:30
22.8122166666667,108.325308333333,0,0,39843.4795717593,2009-01-30,11:30:35
22.812255,108.325291666667,0,0,39843.4796296296,2009-01-30,11:30:40
22.812255,108.325283333333,0,0,39843.4796875,2009-01-30,11:30:45
22.8122533333333,108.325285,0,0,39843.4797453704,2009-01-30,11:30:50
22.8122483333333,108.32528,0,0,39843.4798032407,2009-01-30,11:30:55
22.8122433333333,108.325288333333,0,0,39843.4798611111,2009-01-30,11:31:00
22.8122433333333,108.325288333333,0,0,39843.4798958333,2009-01-30,11:31:03
22.8122433333333,108.325295,0,0,39843.4799189815,2009-01-30,11:31:05
22.8122416666667,108.325318333333,0,0,39843.4799768519,2009-01-30,11:31:10
22.81224,108.325325,0,0,39843.4800347222,2009-01-30,11:31:15
22.81224,108.325325,0,0,39843.4800694444,2009-01-30,11:31:18
22.8122383333333,108.32533,0,0,39843.4800925926,2009-01-30,11:31:20
22.8122316666667,108.32536,0,0,39843.480150463,2009-01-30,11:31:25
22.8122333333333,108.325375,0,0,39843.4802083333,2009-01-30,11:31:30
22.81222,108.32536,0,0,39843.4802662037,2009-01-30,11:31:35
22.81226,108.325498333333,0,0,39843.4803240741,2009-01-30,11:31:40
22.81228,108.325575,0,0,39843.4803819444,2009-01-30,11:31:45
22.8122933333333,108.325586666667,0,0,39843.4804398148,2009-01-30,11:31:50
22.812285,108.325605,0,0,39843.4804976852,2009-01-30,11:31:55
22.812285,108.325605,0,0,39843.4805324074,2009-01-30,11:31:58
22.8122833333333,108.32561,0,0,39843.4805555556,2009-01-30,11:32:00
22.8122866666667,108.325628333333,0,0,39843.4806134259,2009-01-30,11:32:05
22.81228,108.325598333333,0,0,39843.4806712963,2009-01-30,11:32:10
22.812265,108.325461666667,0,0,39843.4807291667,2009-01-30,11:32:15
22.8122716666667,108.325393333333,0,0,39843.480787037,2009-01-30,11:32:20
22.8122666666667,108.325383333333,0,0,39843.4808449074,2009-01-30,11:32:25
22.8122616666667,108.325383333333,0,0,39843.4809027778,2009-01-30,11:32:30
22.8122533333333,108.32538,0,0,39843.4809606481,2009-01-30,11:32:35
22.8122533333333,108.325375,0,0,39843.4810185185,2009-01-30,11:32:40
22.8122516666667,108.32537,0,0,39843.4810763889,2009-01-30,11:32:45
22.8122516666667,108.32537,0,0,39843.4811111111,2009-01-30,11:32:48
22.8122483333333,108.325365,0,0,39843.4811342593,2009-01-30,11:32:50
22.8122116666667,108.325343333333,0,0,39843.4811921296,2009-01-30,11:32:55
22.8122133333333,108.325341666667,0,0,39843.48125,2009-01-30,11:33:00
22.8122166666667,108.325348333333,0,0,39843.4813078704,2009-01-30,11:33:05
22.8122133333333,108.325353333333,0,0,39843.4813657407,2009-01-30,11:33:10
22.8122133333333,108.325353333333,0,0,39843.481400463,2009-01-30,11:33:13
22.8122116666667,108.325355,0,0,39843.4814236111,2009-01-30,11:33:15
22.8121766666667,108.325363333333,0,0,39843.4814814815,2009-01-30,11:33:20
22.812135,108.325365,0,0,39843.4815393519,2009-01-30,11:33:25
22.8121716666667,108.325345,0,0,39843.4815972222,2009-01-30,11:33:30
22.8122133333333,108.325333333333,0,0,39843.4816550926,2009-01-30,11:33:35
22.81222,108.325311666667,0,0,39843.481712963,2009-01-30,11:33:40
22.8122516666667,108.3253,0,0,39843.4817708333,2009-01-30,11:33:45
22.8122466666667,108.325295,0,0,39843.4818287037,2009-01-30,11:33:50
22.8122466666667,108.325295,0,0,39843.4818634259,2009-01-30,11:33:53
22.8122483333333,108.3253,0,0,39843.4818865741,2009-01-30,11:33:55
22.8121966666667,108.325266666667,0,0,39843.4819444444,2009-01-30,11:34:00
22.8121266666667,108.325221666667,0,0,39843.4820023148,2009-01-30,11:34:05
22.8120683333333,108.325183333333,0,0,39843.4820601852,2009-01-30,11:34:10
22.812035,108.325163333333,0,0,39843.4821180556,2009-01-30,11:34:15
22.812035,108.325163333333,0,0,39843.4821527778,2009-01-30,11:34:18
22.8120266666667,108.325168333333,0,0,39843.4821759259,2009-01-30,11:34:20
22.8120316666667,108.325153333333,0,0,39843.4822337963,2009-01-30,11:34:25
22.8120366666667,108.325166666667,0,0,39843.4822916667,2009-01-30,11:34:30
22.8120266666667,108.32516,0,0,39843.482349537,2009-01-30,11:34:35
22.8120433333333,108.325193333333,0,0,39843.4824074074,2009-01-30,11:34:40
22.8120683333333,108.325168333333,0,0,39843.4824652778,2009-01-30,11:34:45
22.8120833333333,108.325163333333,0,0,39843.4825231481,2009-01-30,11:34:50
22.8120833333333,108.325163333333,0,0,39843.4825578704,2009-01-30,11:34:53
22.812085,108.325166666667,0,0,39843.4825810185,2009-01-30,11:34:55
22.8121033333333,108.325171666667,0,0,39843.4826388889,2009-01-30,11:35:00
22.812175,108.325273333333,0,0,39843.4826967593,2009-01-30,11:35:05
22.8121966666667,108.325288333333,0,0,39843.4827546296,2009-01-30,11:35:10
22.812205,108.325306666667,0,0,39843.4828125,2009-01-30,11:35:15
22.812205,108.325323333333,0,0,39843.4828703704,2009-01-30,11:35:20
22.8122366666667,108.325373333333,0,0,39843.4829282407,2009-01-30,11:35:25
22.81225,108.325411666667,0,0,39843.4829861111,2009-01-30,11:35:30
22.8122333333333,108.325398333333,0,0,39843.4830439815,2009-01-30,11:35:35
22.8122116666667,108.325355,0,0,39843.4831018519,2009-01-30,11:35:40
22.8122016666667,108.32535,0,0,39843.4831597222,2009-01-30,11:35:45
22.8122,108.325353333333,0,0,39843.4832175926,2009-01-30,11:35:50
22.8122066666667,108.325355,0,0,39843.483275463,2009-01-30,11:35:55
22.8122066666667,108.325355,0,0,39843.4833101852,2009-01-30,11:35:58
22.8122083333333,108.325358333333,0,0,39843.4833333333,2009-01-30,11:36:00
22.8122133333333,108.325343333333,0,0,39843.4833912037,2009-01-30,11:36:05
22.81224,108.325313333333,0,0,39843.4834490741,2009-01-30,11:36:10
22.8122433333333,108.32528,0,0,39843.4835069444,2009-01-30,11:36:15
22.8122316666667,108.325275,0,0,39843.4835648148,2009-01-30,11:36:20
22.81221,108.325286666667,0,0,39843.4836226852,2009-01-30,11:36:25
22.8122033333333,108.325283333333,0,0,39843.4836805556,2009-01-30,11:36:30
22.8122033333333,108.325283333333,0,0,39843.4837152778,2009-01-30,11:36:33
22.812205,108.325281666667,0,0,39843.4837384259,2009-01-30,11:36:35
22.81223,108.325275,0,0,39843.4837962963,2009-01-30,11:36:40
22.81223,108.325258333333,0,0,39843.4838541667,2009-01-30,11:36:45
22.8122316666667,108.32526,0,0,39843.483912037,2009-01-30,11:36:50
22.8122316666667,108.32526,0,0,39843.4839467593,2009-01-30,11:36:53
22.8122266666667,108.325251666667,0,0,39843.4839699074,2009-01-30,11:36:55
22.8122266666667,108.325268333333,0,0,39843.4840277778,2009-01-30,11:37:00
22.812245,108.325261666667,0,0,39843.4840856481,2009-01-30,11:37:05
22.812245,108.325261666667,0,0,39843.4841203704,2009-01-30,11:37:08
22.812245,108.325266666667,0,0,39843.4841435185,2009-01-30,11:37:10
22.812235,108.32527,0,0,39843.4842013889,2009-01-30,11:37:15
22.812235,108.32527,0,0,39843.4842361111,2009-01-30,11:37:18
22.81223,108.325276666667,0,0,39843.4842592593,2009-01-30,11:37:20
22.8122366666667,108.3253,0,0,39843.4843171296,2009-01-30,11:37:25
22.8122366666667,108.3253,0,0,39843.4843518519,2009-01-30,11:37:28
22.81223,108.325305,0,0,39843.484375,2009-01-30,11:37:30
22.8122366666667,108.325295,0,0,39843.4844328704,2009-01-30,11:37:35
22.8122383333333,108.325298333333,0,0,39843.4844907407,2009-01-30,11:37:40
22.8122416666667,108.325306666667,0,0,39843.4845486111,2009-01-30,11:37:45
22.8122416666667,108.325306666667,0,0,39843.4846064815,2009-01-30,11:37:50
22.8122416666667,108.325306666667,0,0,39843.4846412037,2009-01-30,11:37:53
22.81224,108.325306666667,0,0,39843.4846643518,2009-01-30,11:37:55
22.8122383333333,108.325316666667,0,0,39843.4847222222,2009-01-30,11:38:00
22.8122383333333,108.325316666667,0,0,39843.4847569444,2009-01-30,11:38:03
22.8122333333333,108.325325,0,0,39843.4847800926,2009-01-30,11:38:05
22.8122233333333,108.325343333333,0,0,39843.484837963,2009-01-30,11:38:10
22.812195,108.325348333333,0,0,39843.4848958333,2009-01-30,11:38:15
22.8121583333333,108.325346666667,0,0,39843.4849537037,2009-01-30,11:38:20
22.8121516666667,108.32537,0,0,39843.4850115741,2009-01-30,11:38:25
22.8121383333333,108.325351666667,0,0,39843.4850694444,2009-01-30,11:38:30
22.812135,108.325353333333,0,0,39843.4851273148,2009-01-30,11:38:35
22.8121316666667,108.325348333333,0,0,39843.4851851852,2009-01-30,11:38:40
22.8121316666667,108.325348333333,0,0,39843.4852199074,2009-01-30,11:38:43
22.8121383333333,108.325345,0,0,39843.4852430556,2009-01-30,11:38:45
22.812155,108.32535,0,0,39843.4853009259,2009-01-30,11:38:50
22.812145,108.325341666667,0,0,39843.4853587963,2009-01-30,11:38:55
22.8121583333333,108.325338333333,0,0,39843.4854166667,2009-01-30,11:39:00
22.8121816666667,108.325323333333,0,0,39843.485474537,2009-01-30,11:39:05
22.8122066666667,108.325341666667,0,0,39843.4855324074,2009-01-30,11:39:10
22.8122,108.325376666667,0,0,39843.4855902778,2009-01-30,11:39:15
22.8122033333333,108.325346666667,0,0,39843.4856481481,2009-01-30,11:39:20
22.81223,108.32537,0,0,39843.4857060185,2009-01-30,11:39:25
22.812215,108.325336666667,0,0,39843.4857638889,2009-01-30,11:39:30
22.812215,108.325298333333,0,0,39843.4858217593,2009-01-30,11:39:35
22.8122066666667,108.325286666667,0,0,39843.4858796296,2009-01-30,11:39:40
22.812205,108.325328333333,0,0,39843.4859375,2009-01-30,11:39:45
22.812205,108.325328333333,0,0,39843.4859722222,2009-01-30,11:39:48
22.8122016666667,108.325333333333,0,0,39843.4859953704,2009-01-30,11:39:50
22.81217,108.325335,0,0,39843.4860532407,2009-01-30,11:39:55
22.8121933333333,108.325358333333,0,0,39843.4861111111,2009-01-30,11:40:00
22.8122033333333,108.32535,0,0,39843.4861689815,2009-01-30,11:40:05
22.8122033333333,108.32535,0,0,39843.4862037037,2009-01-30,11:40:08
22.8122033333333,108.325351666667,0,0,39843.4862268518,2009-01-30,11:40:10
22.8122,108.325341666667,0,0,39843.4862847222,2009-01-30,11:40:15
22.8122066666667,108.325325,0,0,39843.4863425926,2009-01-30,11:40:20
22.8122116666667,108.325303333333,0,0,39843.486400463,2009-01-30,11:40:25
22.81222,108.325266666667,0,0,39843.4864583333,2009-01-30,11:40:30
22.8122266666667,108.325245,0,0,39843.4865162037,2009-01-30,11:40:35
22.8122183333333,108.32526,0,0,39843.4865740741,2009-01-30,11:40:40
22.812235,108.325298333333,0,0,39843.4866319444,2009-01-30,11:40:45
22.8122266666667,108.325318333333,0,0,39843.4866898148,2009-01-30,11:40:50
22.8122266666667,108.325318333333,0,0,39843.486724537,2009-01-30,11:40:53
22.8122316666667,108.32532,0,0,39843.4867476852,2009-01-30,11:40:55
22.812215,108.325298333333,0,0,39843.4868055556,2009-01-30,11:41:00
22.8122083333333,108.325306666667,0,0,39843.4868634259,2009-01-30,11:41:05
22.8122116666667,108.325308333333,0,0,39843.4869212963,2009-01-30,11:41:10
22.812215,108.325305,0,0,39843.4869791667,2009-01-30,11:41:15
22.812215,108.325305,0,0,39843.4870138889,2009-01-30,11:41:18
22.8122116666667,108.325311666667,0,0,39843.487037037,2009-01-30,11:41:20
22.812205,108.325351666667,0,0,39843.4870949074,2009-01-30,11:41:25
22.8122216666667,108.325361666667,0,0,39843.4871527778,2009-01-30,11:41:30
22.8122316666667,108.32533,0,0,39843.4872106481,2009-01-30,11:41:35
22.812215,108.3253,0,0,39843.4872685185,2009-01-30,11:41:40
22.8121833333333,108.325298333333,0,0,39843.4873263889,2009-01-30,11:41:45
22.8121783333333,108.325331666667,0,0,39843.4873842593,2009-01-30,11:41:50
22.8121933333333,108.325338333333,0,0,39843.4874421296,2009-01-30,11:41:55
22.8121866666667,108.325316666667,0,0,39843.4875,2009-01-30,11:42:00
22.8122033333333,108.32532,0,0,39843.4875578704,2009-01-30,11:42:05
22.8122283333333,108.325338333333,0,0,39843.4876157407,2009-01-30,11:42:10
22.812255,108.32537,0,0,39843.4876736111,2009-01-30,11:42:15
22.81223,108.325366666667,0,0,39843.4877314815,2009-01-30,11:42:20
22.812145,108.325296666667,0,0,39843.4877893519,2009-01-30,11:42:25
22.8120966666667,108.325235,0,0,39843.4878472222,2009-01-30,11:42:30
22.812145,108.325218333333,0,0,39843.4879050926,2009-01-30,11:42:35
22.812175,108.325235,0,0,39843.487962963,2009-01-30,11:42:40
22.812165,108.325243333333,0,0,39843.4880208333,2009-01-30,11:42:45
22.8121866666667,108.325286666667,0,0,39843.4880787037,2009-01-30,11:42:50
22.8122316666667,108.325295,0,0,39843.4881365741,2009-01-30,11:42:55
22.8122516666667,108.325325,0,0,39843.4881944444,2009-01-30,11:43:00
22.8122733333333,108.325311666667,0,0,39843.4882523148,2009-01-30,11:43:05
22.8122783333333,108.325285,0,0,39843.4883101852,2009-01-30,11:43:10
22.8122433333333,108.325276666667,0,0,39843.4883680556,2009-01-30,11:43:15
22.8122433333333,108.325276666667,0,0,39843.4884027778,2009-01-30,11:43:18
22.812235,108.325273333333,0,0,39843.4884259259,2009-01-30,11:43:20
22.8122266666667,108.325293333333,0,0,39843.4884837963,2009-01-30,11:43:25
22.812235,108.32531,0,0,39843.4885416667,2009-01-30,11:43:30
22.8122433333333,108.325336666667,0,0,39843.488599537,2009-01-30,11:43:35
22.8121966666667,108.325343333333,0,0,39843.4886574074,2009-01-30,11:43:40
22.8121816666667,108.32535,0,0,39843.4887152778,2009-01-30,11:43:45
22.812205,108.32532,0,0,39843.4887731481,2009-01-30,11:43:50
22.8121866666667,108.325301666667,0,0,39843.4888310185,2009-01-30,11:43:55
22.8121783333333,108.325283333333,0,0,39843.4888888889,2009-01-30,11:44:00
22.81219,108.325288333333,0,0,39843.4889467593,2009-01-30,11:44:05
22.81219,108.325288333333,0,0,39843.4889814815,2009-01-30,11:44:08
22.8121866666667,108.325283333333,0,0,39843.4890046296,2009-01-30,11:44:10
22.8121733333333,108.3253,0,0,39843.4890625,2009-01-30,11:44:15
22.8121633333333,108.325306666667,0,0,39843.4891203704,2009-01-30,11:44:20
22.8121633333333,108.325315,0,0,39843.4891782407,2009-01-30,11:44:25
22.8121666666667,108.32532,0,0,39843.4892361111,2009-01-30,11:44:30
22.8121683333333,108.325318333333,0,0,39843.4892939815,2009-01-30,11:44:35
22.8121716666667,108.325316666667,0,0,39843.4893518519,2009-01-30,11:44:40
22.8121783333333,108.325316666667,0,0,39843.4894097222,2009-01-30,11:44:45
22.8121783333333,108.325316666667,0,0,39843.4894444444,2009-01-30,11:44:48
22.8121783333333,108.325311666667,0,0,39843.4894675926,2009-01-30,11:44:50
22.8121633333333,108.3253,0,0,39843.489525463,2009-01-30,11:44:55
22.8121516666667,108.325273333333,0,0,39843.4895833333,2009-01-30,11:45:00
22.8121683333333,108.325286666667,0,0,39843.4896412037,2009-01-30,11:45:05
22.812205,108.325298333333,0,0,39843.4896990741,2009-01-30,11:45:10
22.8122366666667,108.325298333333,0,0,39843.4897569444,2009-01-30,11:45:15
22.8122,108.325285,0,0,39843.4898148148,2009-01-30,11:45:20
22.8121916666667,108.325276666667,0,0,39843.4898726852,2009-01-30,11:45:25
22.81219,108.325273333333,0,0,39843.4899305556,2009-01-30,11:45:30
22.81219,108.325273333333,0,0,39843.4899652778,2009-01-30,11:45:33
22.812185,108.325271666667,0,0,39843.4899884259,2009-01-30,11:45:35
22.81219,108.325288333333,0,0,39843.4900462963,2009-01-30,11:45:40
22.8121816666667,108.325306666667,0,0,39843.4901041667,2009-01-30,11:45:45
22.81219,108.325325,0,0,39843.490162037,2009-01-30,11:45:50
22.81219,108.325325,0,0,39843.4901967593,2009-01-30,11:45:53
22.8121883333333,108.325328333333,0,0,39843.4902199074,2009-01-30,11:45:55
22.8121883333333,108.325316666667,0,0,39843.4902777778,2009-01-30,11:46:00
22.8121883333333,108.325316666667,0,0,39843.4903125,2009-01-30,11:46:03
22.8121833333333,108.325315,0,0,39843.4903356481,2009-01-30,11:46:05
22.812165,108.325311666667,0,0,39843.4903935185,2009-01-30,11:46:10
22.8121483333333,108.325335,0,0,39843.4904513889,2009-01-30,11:46:15
22.8121416666667,108.325316666667,0,0,39843.4905092593,2009-01-30,11:46:20
22.8121516666667,108.325283333333,0,0,39843.4905671296,2009-01-30,11:46:25
22.8121516666667,108.325283333333,0,0,39843.4906018519,2009-01-30,11:46:28
22.812155,108.325278333333,0,0,39843.490625,2009-01-30,11:46:30
22.8121733333333,108.325285,0,0,39843.4906828704,2009-01-30,11:46:35
22.812185,108.32529,0,0,39843.4907407407,2009-01-30,11:46:40
22.8121766666667,108.325308333333,0,0,39843.4907986111,2009-01-30,11:46:45
22.8121666666667,108.325296666667,0,0,39843.4908564815,2009-01-30,11:46:50
22.81217,108.325285,0,0,39843.4909143519,2009-01-30,11:46:55
22.8121683333333,108.325305,0,0,39843.4909722222,2009-01-30,11:47:00
22.8121766666667,108.325318333333,0,0,39843.4910300926,2009-01-30,11:47:05
22.8121783333333,108.325315,0,0,39843.491087963,2009-01-30,11:47:10
22.8121816666667,108.325318333333,0,0,39843.4911458333,2009-01-30,11:47:15
22.812185,108.325323333333,0,0,39843.4912037037,2009-01-30,11:47:20
22.812185,108.325321666667,0,0,39843.4912615741,2009-01-30,11:47:25
22.812185,108.325321666667,0,0,39843.4912962963,2009-01-30,11:47:28
22.8121766666667,108.325321666667,0,0,39843.4913194444,2009-01-30,11:47:30
22.8121633333333,108.32531,0,0,39843.4913773148,2009-01-30,11:47:35
22.81216,108.325275,0,0,39843.4914351852,2009-01-30,11:47:40
22.8121533333333,108.325256666667,0,0,39843.4914930556,2009-01-30,11:47:45
22.81216,108.325266666667,0,0,39843.4915509259,2009-01-30,11:47:50
22.8121566666667,108.325261666667,0,0,39843.4916087963,2009-01-30,11:47:55
22.81215,108.325258333333,0,0,39843.4916666667,2009-01-30,11:48:00
22.81215,108.325258333333,0,0,39843.4917013889,2009-01-30,11:48:03
22.8121483333333,108.32526,0,0,39843.491724537,2009-01-30,11:48:05
22.81216,108.32526,0,0,39843.4917824074,2009-01-30,11:48:10
22.81216,108.32526,0,0,39843.4918171296,2009-01-30,11:48:13
22.8121583333333,108.32526,0,0,39843.4918402778,2009-01-30,11:48:15
22.81219,108.325276666667,0,0,39843.4918981481,2009-01-30,11:48:20
22.8121783333333,108.32527,0,0,39843.4919560185,2009-01-30,11:48:25
22.8121983333333,108.325283333333,0,0,39843.4920138889,2009-01-30,11:48:30
22.8121983333333,108.325283333333,0,0,39843.4920486111,2009-01-30,11:48:33
22.8122033333333,108.325285,0,0,39843.4920717593,2009-01-30,11:48:35
22.8122233333333,108.325288333333,0,0,39843.4921296296,2009-01-30,11:48:40
22.8122333333333,108.325278333333,0,0,39843.4921875,2009-01-30,11:48:45
22.8122283333333,108.325278333333,0,0,39843.4922453704,2009-01-30,11:48:50
22.8122316666667,108.325275,0,0,39843.4923032407,2009-01-30,11:48:55
22.8122316666667,108.325275,0,0,39843.492337963,2009-01-30,11:48:58
22.8122266666667,108.325266666667,0,0,39843.4923611111,2009-01-30,11:49:00
22.8122133333333,108.325268333333,0,0,39843.4924189815,2009-01-30,11:49:05
22.8122033333333,108.325266666667,0,0,39843.4924768518,2009-01-30,11:49:10
22.8122,108.325251666667,0,0,39843.4925347222,2009-01-30,11:49:15
22.8122066666667,108.325261666667,0,0,39843.4925925926,2009-01-30,11:49:20
22.812185,108.325266666667,0,0,39843.492650463,2009-01-30,11:49:25
22.812185,108.325266666667,0,0,39843.4926851852,2009-01-30,11:49:28
22.812185,108.325261666667,0,0,39843.4927083333,2009-01-30,11:49:30
22.81216,108.32527,0,0,39843.4927662037,2009-01-30,11:49:35
22.8121283333333,108.325255,0,0,39843.4928240741,2009-01-30,11:49:40
22.8121283333333,108.325265,0,0,39843.4928819444,2009-01-30,11:49:45
22.8121283333333,108.325261666667,0,0,39843.4929398148,2009-01-30,11:49:50
22.81213,108.325265,0,0,39843.4929976852,2009-01-30,11:49:55
22.812135,108.325268333333,0,0,39843.4930555556,2009-01-30,11:50:00
22.8121416666667,108.325265,0,0,39843.4931134259,2009-01-30,11:50:05
22.8121416666667,108.325265,0,0,39843.4931481481,2009-01-30,11:50:08
22.8121416666667,108.325258333333,0,0,39843.4931712963,2009-01-30,11:50:10
22.81216,108.325251666667,0,0,39843.4932291667,2009-01-30,11:50:15
22.8121433333333,108.325248333333,0,0,39843.493287037,2009-01-30,11:50:20
22.81214,108.325241666667,0,0,39843.4933449074,2009-01-30,11:50:25
22.81214,108.325241666667,0,0,39843.4933796296,2009-01-30,11:50:28
22.81214,108.325245,0,0,39843.4934027778,2009-01-30,11:50:30
22.8121533333333,108.325255,0,0,39843.4934606481,2009-01-30,11:50:35
22.8121533333333,108.325255,0,0,39843.4934953704,2009-01-30,11:50:38
22.81215,108.325256666667,0,0,39843.4935185185,2009-01-30,11:50:40
22.8121633333333,108.325271666667,0,0,39843.4935763889,2009-01-30,11:50:45
22.812145,108.325215,0,0,39843.4936342593,2009-01-30,11:50:50
22.8121483333333,108.325198333333,0,0,39843.4936921296,2009-01-30,11:50:55
22.8121066666667,108.325218333333,0,0,39843.49375,2009-01-30,11:51:00
22.8121133333333,108.325241666667,0,0,39843.4938078704,2009-01-30,11:51:05
22.8121516666667,108.325261666667,0,0,39843.4938657407,2009-01-30,11:51:10
22.8121416666667,108.325245,0,0,39843.4939236111,2009-01-30,11:51:15
22.8121416666667,108.325245,0,0,39843.4939583333,2009-01-30,11:51:18
22.812145,108.325253333333,0,0,39843.4939814815,2009-01-30,11:51:20
22.812165,108.325243333333,0,0,39843.4940393518,2009-01-30,11:51:25
22.81217,108.325245,0,0,39843.4940972222,2009-01-30,11:51:30
22.8121716666667,108.325245,0,0,39843.4941550926,2009-01-30,11:51:35
22.8121766666667,108.325251666667,0,0,39843.494212963,2009-01-30,11:51:40
22.8121766666667,108.325251666667,0,0,39843.4942476852,2009-01-30,11:51:43
22.8121783333333,108.325258333333,0,0,39843.4942708333,2009-01-30,11:51:45
22.8121966666667,108.325266666667,0,0,39843.4943287037,2009-01-30,11:51:50
22.8122016666667,108.32526,0,0,39843.4943865741,2009-01-30,11:51:55
22.8122016666667,108.325253333333,0,0,39843.4944444444,2009-01-30,11:52:00
22.8122016666667,108.325253333333,0,0,39843.4944791667,2009-01-30,11:52:03
22.8122066666667,108.325246666667,0,0,39843.4945023148,2009-01-30,11:52:05
22.8122033333333,108.325235,0,0,39843.4945601852,2009-01-30,11:52:10
22.8122016666667,108.325256666667,0,0,39843.4946180556,2009-01-30,11:52:15
22.8122083333333,108.325271666667,0,0,39843.4946759259,2009-01-30,11:52:20
22.81223,108.325303333333,0,0,39843.4947337963,2009-01-30,11:52:25
22.8122433333333,108.32531,0,0,39843.4947916667,2009-01-30,11:52:30
22.81224,108.325295,0,0,39843.494849537,2009-01-30,11:52:35
22.81224,108.325295,0,0,39843.4948842593,2009-01-30,11:52:38
22.812235,108.325303333333,0,0,39843.4949074074,2009-01-30,11:52:40
22.8122116666667,108.325295,0,0,39843.4949652778,2009-01-30,11:52:45
22.8122083333333,108.325281666667,0,0,39843.4950231481,2009-01-30,11:52:50
22.812205,108.325276666667,0,0,39843.4950810185,2009-01-30,11:52:55
22.812205,108.325276666667,0,0,39843.4951157407,2009-01-30,11:52:58
22.8122033333333,108.325268333333,0,0,39843.4951388889,2009-01-30,11:53:00
22.812205,108.325258333333,0,0,39843.4951967593,2009-01-30,11:53:05
22.8122166666667,108.325231666667,0,0,39843.4952546296,2009-01-30,11:53:10
22.812235,108.325208333333,0,0,39843.4953125,2009-01-30,11:53:15
22.8122483333333,108.325185,0,0,39843.4953703704,2009-01-30,11:53:20
22.81227,108.325191666667,0,0,39843.4954282407,2009-01-30,11:53:25
22.8122566666667,108.325195,0,0,39843.4954861111,2009-01-30,11:53:30
22.8122683333333,108.325198333333,0,0,39843.4955439815,2009-01-30,11:53:35
22.8122766666667,108.325183333333,0,0,39843.4956018519,2009-01-30,11:53:40
22.81224,108.325183333333,0,0,39843.4956597222,2009-01-30,11:53:45
22.8121683333333,108.325143333333,0,0,39843.4957175926,2009-01-30,11:53:50
22.81219,108.325176666667,0,0,39843.495775463,2009-01-30,11:53:55
22.8122466666667,108.325173333333,0,0,39843.4958333333,2009-01-30,11:54:00
22.8122816666667,108.325193333333,0,0,39843.4958912037,2009-01-30,11:54:05
22.81231,108.325191666667,0,0,39843.4959490741,2009-01-30,11:54:10
22.81231,108.325191666667,0,0,39843.4959837963,2009-01-30,11:54:13
22.8123133333333,108.325191666667,0,0,39843.4960069444,2009-01-30,11:54:15
22.8122833333333,108.325208333333,0,0,39843.4960648148,2009-01-30,11:54:20
22.81222,108.325215,0,0,39843.4961226852,2009-01-30,11:54:25
22.8122166666667,108.325241666667,0,0,39843.4961805556,2009-01-30,11:54:30
22.8122466666667,108.325258333333,0,0,39843.4962384259,2009-01-30,11:54:35
22.8122466666667,108.32524,0,0,39843.4962962963,2009-01-30,11:54:40
22.8122433333333,108.325238333333,0,0,39843.4963541667,2009-01-30,11:54:45
22.8122433333333,108.325238333333,0,0,39843.4963888889,2009-01-30,11:54:48
22.8122416666667,108.325238333333,0,0,39843.496412037,2009-01-30,11:54:50
22.812225,108.325228333333,0,0,39843.4964699074,2009-01-30,11:54:55
22.812235,108.325243333333,0,0,39843.4965277778,2009-01-30,11:55:00
22.8122266666667,108.325246666667,0,0,39843.4965856481,2009-01-30,11:55:05
22.8122266666667,108.325246666667,0,0,39843.4966203704,2009-01-30,11:55:08
22.81222,108.325245,0,0,39843.4966435185,2009-01-30,11:55:10
22.8121966666667,108.325251666667,0,0,39843.4967013889,2009-01-30,11:55:15
22.8121966666667,108.325251666667,0,0,39843.4967361111,2009-01-30,11:55:18
22.812195,108.325255,0,0,39843.4967592593,2009-01-30,11:55:20
22.8122183333333,108.325271666667,0,0,39843.4968171296,2009-01-30,11:55:25
22.8122433333333,108.325291666667,0,0,39843.496875,2009-01-30,11:55:30
22.8122416666667,108.325318333333,0,0,39843.4969328704,2009-01-30,11:55:35
22.8122383333333,108.325325,0,0,39843.4969907407,2009-01-30,11:55:40
22.812235,108.325316666667,0,0,39843.4970486111,2009-01-30,11:55:45
22.8122283333333,108.325308333333,0,0,39843.4971064815,2009-01-30,11:55:50
22.8122233333333,108.325306666667,0,0,39843.4971643519,2009-01-30,11:55:55
22.8122233333333,108.325313333333,0,0,39843.4972222222,2009-01-30,11:56:00
22.8122216666667,108.325315,0,0,39843.4972800926,2009-01-30,11:56:05
22.81242,108.325143333333,0,0,39843.5259259259,2009-01-30,12:37:20
22.8123633333333,108.325063333333,0,0,39843.5259837963,2009-01-30,12:37:25
22.8123616666667,108.325055,0,0,39843.5260416667,2009-01-30,12:37:30
22.8123616666667,108.325055,0,0,39843.5260763889,2009-01-30,12:37:33
22.8123566666667,108.325048333333,0,0,39843.526099537,2009-01-30,12:37:35
22.8123916666667,108.325003333333,0,0,39843.5261574074,2009-01-30,12:37:40
22.8124283333333,108.324966666667,0,0,39843.5262152778,2009-01-30,12:37:45
22.81244,108.325208333333,0,0,39843.5262731481,2009-01-30,12:37:50
22.8123933333333,108.325295,0,0,39843.5263310185,2009-01-30,12:37:55
22.8123966666667,108.325295,0,0,39843.5263888889,2009-01-30,12:38:00
22.8123966666667,108.325295,0,0,39843.5264236111,2009-01-30,12:38:03
22.8123966666667,108.3253,0,0,39843.5264467593,2009-01-30,12:38:05
22.8124,108.325278333333,0,0,39843.5265046296,2009-01-30,12:38:10
22.81241,108.325258333333,0,0,39843.5265625,2009-01-30,12:38:15
22.8124316666667,108.325243333333,0,0,39843.5266203704,2009-01-30,12:38:20
22.8124483333333,108.325226666667,0,0,39843.5266782407,2009-01-30,12:38:25
22.8124566666667,108.325213333333,0,0,39843.5267361111,2009-01-30,12:38:30
22.8124516666667,108.325188333333,0,0,39843.5267939815,2009-01-30,12:38:35
22.8124516666667,108.325188333333,0,0,39843.5268287037,2009-01-30,12:38:38
22.8124466666667,108.325186666667,0,0,39843.5268518519,2009-01-30,12:38:40
22.8124433333333,108.32521,0,0,39843.5269097222,2009-01-30,12:38:45
22.8124383333333,108.325328333333,0,0,39843.5269675926,2009-01-30,12:38:50
22.8124083333333,108.325435,0,0,39843.527025463,2009-01-30,12:38:55
22.8123483333333,108.325458333333,0,0,39843.5270833333,2009-01-30,12:39:00
22.81236,108.325455,0,0,39843.5271412037,2009-01-30,12:39:05
22.8123716666667,108.32546,0,0,39843.5271990741,2009-01-30,12:39:10
22.8123733333333,108.325486666667,0,0,39843.5272569444,2009-01-30,12:39:15
22.812365,108.325498333333,0,0,39843.5273148148,2009-01-30,12:39:20
22.8123666666667,108.325478333333,0,0,39843.5273726852,2009-01-30,12:39:25
22.8123283333333,108.325428333333,0,0,39843.5274305556,2009-01-30,12:39:30
22.8122816666667,108.325378333333,0,0,39843.5274884259,2009-01-30,12:39:35
22.812285,108.325368333333,0,0,39843.5275462963,2009-01-30,12:39:40
22.8123133333333,108.32537,0,0,39843.5276041667,2009-01-30,12:39:45
22.8122916666667,108.325418333333,0,0,39843.527662037,2009-01-30,12:39:50
22.8122916666667,108.32542,0,0,39843.5277199074,2009-01-30,12:39:55
22.8122916666667,108.32542,0,0,39843.5277546296,2009-01-30,12:39:58
22.81229,108.325426666667,0,0,39843.5277777778,2009-01-30,12:40:00
22.8122766666667,108.325486666667,0,0,39843.5278356481,2009-01-30,12:40:05
22.8122166666667,108.32553,0,0,39843.5278935185,2009-01-30,12:40:10
22.8122316666667,108.325558333333,0,0,39843.5279513889,2009-01-30,12:40:15
22.8122733333333,108.325393333333,0,0,39843.5280092593,2009-01-30,12:40:20
22.8122766666667,108.325375,0,0,39843.5280671296,2009-01-30,12:40:25
22.812235,108.325325,0,0,39843.528125,2009-01-30,12:40:30
22.8122166666667,108.325346666667,0,0,39843.5281828704,2009-01-30,12:40:35
22.8122166666667,108.325345,0,0,39843.5282407407,2009-01-30,12:40:40
22.8122166666667,108.325345,0,0,39843.528275463,2009-01-30,12:40:43
22.8122233333333,108.325346666667,0,0,39843.5282986111,2009-01-30,12:40:45
22.8122333333333,108.325366666667,0,0,39843.5283564815,2009-01-30,12:40:50
22.8122,108.325415,0,0,39843.5284143519,2009-01-30,12:40:55
22.8122316666667,108.325413333333,0,0,39843.5284722222,2009-01-30,12:41:00
22.8122433333333,108.32546,0,0,39843.5285300926,2009-01-30,12:41:05
22.8122483333333,108.325436666667,0,0,39843.528587963,2009-01-30,12:41:10
22.8122483333333,108.325433333333,0,0,39843.5286458333,2009-01-30,12:41:15
22.8122516666667,108.325425,0,0,39843.5287037037,2009-01-30,12:41:20
22.8122466666667,108.325418333333,0,0,39843.5287615741,2009-01-30,12:41:25
22.8122416666667,108.325416666667,0,0,39843.5288194444,2009-01-30,12:41:30
22.812245,108.325411666667,0,0,39843.5288773148,2009-01-30,12:41:35
22.812245,108.325411666667,0,0,39843.528912037,2009-01-30,12:41:38
22.8122483333333,108.325418333333,0,0,39843.5289351852,2009-01-30,12:41:40
22.8122383333333,108.325465,0,0,39843.5289930556,2009-01-30,12:41:45
22.8122266666667,108.325498333333,0,0,39843.5290509259,2009-01-30,12:41:50
22.8122183333333,108.325436666667,0,0,39843.5291087963,2009-01-30,12:41:55
22.812205,108.325428333333,0,0,39843.5291666667,2009-01-30,12:42:00
22.8122066666667,108.325416666667,0,0,39843.529224537,2009-01-30,12:42:05
22.8122166666667,108.325421666667,0,0,39843.5292824074,2009-01-30,12:42:10
22.8122533333333,108.325441666667,0,0,39843.5293402778,2009-01-30,12:42:15
22.8122483333333,108.325438333333,0,0,39843.5293981481,2009-01-30,12:42:20
22.8122516666667,108.32543,0,0,39843.5294560185,2009-01-30,12:42:25
22.8122516666667,108.325425,0,0,39843.5295138889,2009-01-30,12:42:30
22.8122516666667,108.325425,0,0,39843.5295486111,2009-01-30,12:42:33
22.812245,108.325425,0,0,39843.5295717593,2009-01-30,12:42:35
22.8122566666667,108.325428333333,0,0,39843.5296296296,2009-01-30,12:42:40
22.81225,108.325456666667,0,0,39843.5296875,2009-01-30,12:42:45
22.8122566666667,108.32548,0,0,39843.5297453704,2009-01-30,12:42:50
22.8122566666667,108.32548,0,0,39843.5297800926,2009-01-30,12:42:53
22.81225,108.325473333333,0,0,39843.5298032407,2009-01-30,12:42:55
22.812235,108.325451666667,0,0,39843.5298611111,2009-01-30,12:43:00
22.81223,108.325451666667,0,0,39843.5299189815,2009-01-30,12:43:05
22.81223,108.325451666667,0,0,39843.5299537037,2009-01-30,12:43:08
22.812235,108.325458333333,0,0,39843.5299768519,2009-01-30,12:43:10
22.8122633333333,108.325425,0,0,39843.5300347222,2009-01-30,12:43:15
22.8122716666667,108.32544,0,0,39843.5300925926,2009-01-30,12:43:20
22.8122516666667,108.325445,0,0,39843.530150463,2009-01-30,12:43:25
22.8122416666667,108.325446666667,0,0,39843.5302083333,2009-01-30,12:43:30
22.8122416666667,108.325446666667,0,0,39843.5302430556,2009-01-30,12:43:33
22.81225,108.325438333333,0,0,39843.5302662037,2009-01-30,12:43:35
22.8122133333333,108.325383333333,0,0,39843.5303240741,2009-01-30,12:43:40
22.8122116666667,108.325371666667,0,0,39843.5303819444,2009-01-30,12:43:45
22.81221,108.325361666667,0,0,39843.5304398148,2009-01-30,12:43:50
22.81221,108.325361666667,0,0,39843.530474537,2009-01-30,12:43:53
22.812215,108.325366666667,0,0,39843.5304976852,2009-01-30,12:43:55
22.812255,108.325388333333,0,0,39843.5305555556,2009-01-30,12:44:00
22.8123016666667,108.325415,0,0,39843.5306134259,2009-01-30,12:44:05
22.8123216666667,108.32542,0,0,39843.5306712963,2009-01-30,12:44:10
22.8123216666667,108.325433333333,0,0,39843.5307291667,2009-01-30,12:44:15
22.812345,108.32548,0,0,39843.530787037,2009-01-30,12:44:20
22.8123616666667,108.325485,0,0,39843.5308449074,2009-01-30,12:44:25
22.8123933333333,108.325525,0,0,39843.5309027778,2009-01-30,12:44:30
22.812415,108.32552,0,0,39843.5309606481,2009-01-30,12:44:35
22.8124266666667,108.325548333333,0,0,39843.5310185185,2009-01-30,12:44:40
22.8124133333333,108.325533333333,0,0,39843.5310763889,2009-01-30,12:44:45
22.8124066666667,108.32552,0,0,39843.5311342593,2009-01-30,12:44:50
22.8123983333333,108.325475,0,0,39843.5311921296,2009-01-30,12:44:55
22.8123966666667,108.325465,0,0,39843.53125,2009-01-30,12:45:00
22.8123966666667,108.325465,0,0,39843.5312847222,2009-01-30,12:45:03
22.8123883333333,108.32546,0,0,39843.5313078704,2009-01-30,12:45:05
22.812345,108.325423333333,0,0,39843.5313657407,2009-01-30,12:45:10
22.81231,108.325416666667,0,0,39843.5314236111,2009-01-30,12:45:15
22.8123116666667,108.325413333333,0,0,39843.5314814815,2009-01-30,12:45:20
22.8123083333333,108.325415,0,0,39843.5315393518,2009-01-30,12:45:25
22.8123,108.325423333333,0,0,39843.5315972222,2009-01-30,12:45:30
22.8123,108.325423333333,0,0,39843.5316319444,2009-01-30,12:45:33
22.812295,108.325421666667,0,0,39843.5316550926,2009-01-30,12:45:35
22.81225,108.325393333333,0,0,39843.531712963,2009-01-30,12:45:40
22.81225,108.325413333333,0,0,39843.5317708333,2009-01-30,12:45:45
22.8122283333333,108.325386666667,0,0,39843.5318287037,2009-01-30,12:45:50
22.8122166666667,108.325373333333,0,0,39843.5318865741,2009-01-30,12:45:55
22.8122033333333,108.325376666667,0,0,39843.5319444444,2009-01-30,12:46:00
22.8121633333333,108.3254,0,0,39843.5320023148,2009-01-30,12:46:05
22.8121516666667,108.32546,0,0,39843.5320601852,2009-01-30,12:46:10
22.8121483333333,108.325491666667,0,0,39843.5321180556,2009-01-30,12:46:15
22.8121133333333,108.325485,0,0,39843.5321759259,2009-01-30,12:46:20
22.8120416666667,108.325491666667,0,0,39843.5322337963,2009-01-30,12:46:25
22.8119633333333,108.325591666667,0,0,39843.5322916667,2009-01-30,12:46:30
22.811925,108.325623333333,0,0,39843.532349537,2009-01-30,12:46:35
22.8118833333333,108.325615,0,0,39843.5324074074,2009-01-30,12:46:40
22.81193,108.325621666667,0,0,39843.5324652778,2009-01-30,12:46:45
22.8119466666667,108.325631666667,0,0,39843.5325231481,2009-01-30,12:46:50
22.8119416666667,108.325653333333,0,0,39843.5325810185,2009-01-30,12:46:55
22.8117316666667,108.325636666667,0,0,39843.5326388889,2009-01-30,12:47:00
22.8116716666667,108.32566,0,0,39843.5326967593,2009-01-30,12:47:05
22.811695,108.325638333333,0,0,39843.5327546296,2009-01-30,12:47:10
22.8115833333333,108.325836666667,0,0,39843.5328125,2009-01-30,12:47:15
22.8103966666667,108.327753333333,0,0,39843.5329861111,2009-01-30,12:47:30
22.8118783333333,108.325816666667,0,0,39843.5330439815,2009-01-30,12:47:35
22.8117416666667,108.326156666667,0,0,39843.5331018518,2009-01-30,12:47:40
22.81177,108.326356666667,0,0,39843.5331597222,2009-01-30,12:47:45
22.81143,108.326026666667,0,0,39843.5332175926,2009-01-30,12:47:50
22.8115416666667,108.326278333333,0,0,39843.533275463,2009-01-30,12:47:55
22.8115466666667,108.326351666667,0,0,39843.5333333333,2009-01-30,12:48:00
22.8118433333333,108.32607,0,0,39843.5333912037,2009-01-30,12:48:05
22.811825,108.32603,0,0,39843.5334490741,2009-01-30,12:48:10
22.8118416666667,108.326016666667,0,0,39843.5335069444,2009-01-30,12:48:15
22.8118416666667,108.326016666667,0,0,39843.5335416667,2009-01-30,12:48:18
22.8118483333333,108.326021666667,0,0,39843.5335648148,2009-01-30,12:48:20
22.81195,108.325941666667,0,0,39843.5336226852,2009-01-30,12:48:25
22.8119766666667,108.325903333333,0,0,39843.5336805556,2009-01-30,12:48:30
22.8119866666667,108.32582,0,0,39843.5337384259,2009-01-30,12:48:35
22.8120066666667,108.325728333333,0,0,39843.5337962963,2009-01-30,12:48:40
22.81202,108.325666666667,0,0,39843.5338541667,2009-01-30,12:48:45
22.811945,108.32556,0,0,39843.533912037,2009-01-30,12:48:50
22.8118966666667,108.32544,0,0,39843.5339699074,2009-01-30,12:48:55
22.81188,108.325361666667,0,0,39843.5340277778,2009-01-30,12:49:00
22.8119433333333,108.325216666667,0,0,39843.5340856481,2009-01-30,12:49:05
22.8119516666667,108.325115,0,0,39843.5341435185,2009-01-30,12:49:10
22.81196,108.325043333333,0,0,39843.5342013889,2009-01-30,12:49:15
22.8119783333333,108.324998333333,0,0,39843.5342592593,2009-01-30,12:49:20
22.81198,108.32498,0,0,39843.5343171296,2009-01-30,12:49:25
22.8119783333333,108.324958333333,0,0,39843.534375,2009-01-30,12:49:30
22.811975,108.324906666667,0,0,39843.5344328704,2009-01-30,12:49:35
22.81196,108.324841666667,0,0,39843.5344907407,2009-01-30,12:49:40
22.8119516666667,108.324818333333,0,0,39843.5345486111,2009-01-30,12:49:45
22.8119383333333,108.324795,0,0,39843.5346064815,2009-01-30,12:49:50
22.8119383333333,108.32479,0,0,39843.5346643519,2009-01-30,12:49:55
22.81194,108.324788333333,0,0,39843.5347222222,2009-01-30,12:50:00
22.81194,108.324788333333,0,0,39843.5347569444,2009-01-30,12:50:03
22.8119433333333,108.324791666667,0,0,39843.5347800926,2009-01-30,12:50:05
22.811925,108.324806666667,0,0,39843.534837963,2009-01-30,12:50:10
22.8119266666667,108.324821666667,0,0,39843.5348958333,2009-01-30,12:50:15
22.8119266666667,108.324821666667,0,0,39843.5349305556,2009-01-30,12:50:18
22.8119333333333,108.324825,0,0,39843.5349537037,2009-01-30,12:50:20
22.811945,108.324833333333,0,0,39843.5350115741,2009-01-30,12:50:25
22.81195,108.32482,0,0,39843.5350694444,2009-01-30,12:50:30
22.8119383333333,108.324821666667,0,0,39843.5351273148,2009-01-30,12:50:35
22.8119383333333,108.324821666667,0,0,39843.535162037,2009-01-30,12:50:38
22.8119366666667,108.324826666667,0,0,39843.5351851852,2009-01-30,12:50:40
22.811905,108.324791666667,0,0,39843.5352430556,2009-01-30,12:50:45
22.8118816666667,108.324748333333,0,0,39843.5353009259,2009-01-30,12:50:50
22.8118816666667,108.324748333333,0,0,39843.5353356482,2009-01-30,12:50:53
22.81188,108.32475,0,0,39843.5353587963,2009-01-30,12:50:55
22.81187,108.32475,0,0,39843.5354166667,2009-01-30,12:51:00
22.8117833333333,108.324738333333,0,0,39843.535474537,2009-01-30,12:51:05
22.8118533333333,108.324715,0,0,39843.5355324074,2009-01-30,12:51:10
22.8118266666667,108.32469,0,0,39843.5355902778,2009-01-30,12:51:15
22.8118583333333,108.324708333333,0,0,39843.5356481481,2009-01-30,12:51:20
22.81183,108.32468,0,0,39843.5357060185,2009-01-30,12:51:25
22.8118283333333,108.324663333333,0,0,39843.5357638889,2009-01-30,12:51:30
22.8118483333333,108.32467,0,0,39843.5358217593,2009-01-30,12:51:35
22.81178,108.32466,0,0,39843.5358796296,2009-01-30,12:51:40
22.8117266666667,108.324671666667,0,0,39843.5359375,2009-01-30,12:51:45
22.8116566666667,108.324675,0,0,39843.5359953704,2009-01-30,12:51:50
22.8116233333333,108.324718333333,0,0,39843.5360532407,2009-01-30,12:51:55
22.8117116666667,108.324915,0,0,39843.5361111111,2009-01-30,12:52:00
22.811815,108.324988333333,0,0,39843.5361689815,2009-01-30,12:52:05
22.8120216666667,108.325076666667,0,0,39843.5362268519,2009-01-30,12:52:10
22.8123966666667,108.324931666667,0,0,39843.5362847222,2009-01-30,12:52:15
22.812895,108.324876666667,0,0,39843.5363425926,2009-01-30,12:52:20
22.8134733333333,108.324868333333,0,0,39843.536400463,2009-01-30,12:52:25
22.8139716666667,108.32481,0,0,39843.5364583333,2009-01-30,12:52:30
22.8144566666667,108.324808333333,0,0,39843.5365162037,2009-01-30,12:52:35
22.8150516666667,108.324851666667,0,0,39843.5365740741,2009-01-30,12:52:40
22.81573,108.324808333333,0,0,39843.5366319444,2009-01-30,12:52:45
22.816295,108.324736666667,0,0,39843.5366898148,2009-01-30,12:52:50
22.8166383333333,108.324665,0,0,39843.5367476852,2009-01-30,12:52:55
22.8167483333333,108.324618333333,0,0,39843.5368055556,2009-01-30,12:53:00
22.81672,108.324598333333,0,0,39843.5368634259,2009-01-30,12:53:05
22.8167016666667,108.324593333333,0,0,39843.5369212963,2009-01-30,12:53:10
22.8166916666667,108.324616666667,0,0,39843.5369791667,2009-01-30,12:53:15
22.8169166666667,108.324666666667,0,0,39843.537037037,2009-01-30,12:53:20
22.8173083333333,108.32464,0,0,39843.5370949074,2009-01-30,12:53:25
22.8177066666667,108.324528333333,0,0,39843.5371527778,2009-01-30,12:53:30
22.8178733333333,108.324228333333,0,0,39843.5372106481,2009-01-30,12:53:35
22.8178533333333,108.32381,0,0,39843.5372685185,2009-01-30,12:53:40
22.8178416666667,108.323351666667,0,0,39843.5373263889,2009-01-30,12:53:45
22.8178483333333,108.322948333333,0,0,39843.5373842593,2009-01-30,12:53:50
22.81785,108.322813333333,0,0,39843.5374421296,2009-01-30,12:53:55
22.81786,108.322788333333,0,0,39843.5375,2009-01-30,12:54:00
22.8178266666667,108.322765,0,0,39843.5375578704,2009-01-30,12:54:05
22.8177733333333,108.322856666667,0,0,39843.5376157407,2009-01-30,12:54:10
22.8176416666667,108.322835,0,0,39843.5376736111,2009-01-30,12:54:15
22.8176433333333,108.322801666667,0,0,39843.5377314815,2009-01-30,12:54:20
22.8176416666667,108.322735,0,0,39843.5377893519,2009-01-30,12:54:25
22.8176083333333,108.322786666667,0,0,39843.5378472222,2009-01-30,12:54:30
22.8175966666667,108.322765,0,0,39843.5379050926,2009-01-30,12:54:35
22.8175916666667,108.322743333333,0,0,39843.537962963,2009-01-30,12:54:40
22.81765,108.32274,0,0,39843.5380208333,2009-01-30,12:54:45
22.8176816666667,108.322808333333,0,0,39843.5380787037,2009-01-30,12:54:50
22.81779,108.322693333333,0,0,39843.5381365741,2009-01-30,12:54:55
22.8178216666667,108.322636666667,0,0,39843.5381944444,2009-01-30,12:55:00
22.8178416666667,108.322608333333,0,0,39843.5382523148,2009-01-30,12:55:05
22.8178483333333,108.32263,0,0,39843.5383101852,2009-01-30,12:55:10
22.8178616666667,108.32265,0,0,39843.5383680556,2009-01-30,12:55:15
22.8178933333333,108.322651666667,0,0,39843.5384259259,2009-01-30,12:55:20
22.8179283333333,108.32266,0,0,39843.5384837963,2009-01-30,12:55:25
22.8179583333333,108.32266,0,0,39843.5385416667,2009-01-30,12:55:30
22.818045,108.32272,0,0,39843.538599537,2009-01-30,12:55:35
22.8181133333333,108.322845,0,0,39843.5386574074,2009-01-30,12:55:40
22.8181266666667,108.322945,0,0,39843.5387152778,2009-01-30,12:55:45
22.818135,108.323016666667,0,0,39843.5387731481,2009-01-30,12:55:50
22.8181383333333,108.323033333333,0,0,39843.5388310185,2009-01-30,12:55:55
22.8181566666667,108.323071666667,0,0,39843.5388888889,2009-01-30,12:56:00
22.81814,108.323153333333,0,0,39843.5389467593,2009-01-30,12:56:05
22.8181033333333,108.323218333333,0,0,39843.5390046296,2009-01-30,12:56:10
22.8180566666667,108.323321666667,0,0,39843.5390625,2009-01-30,12:56:15
22.818075,108.323446666667,0,0,39843.5391203704,2009-01-30,12:56:20
22.81822,108.323546666667,0,0,39843.5391782407,2009-01-30,12:56:25
22.8183083333333,108.323586666667,0,0,39843.5392361111,2009-01-30,12:56:30
22.81827,108.32361,0,0,39843.5392939815,2009-01-30,12:56:35
22.818185,108.32355,0,0,39843.5393518518,2009-01-30,12:56:40
22.81819,108.32354,0,0,39843.5394097222,2009-01-30,12:56:45
22.81819,108.32354,0,0,39843.5394444444,2009-01-30,12:56:48
22.8181866666667,108.32354,0,0,39843.5394675926,2009-01-30,12:56:50
22.8180183333333,108.3235,0,0,39843.539525463,2009-01-30,12:56:55
22.8179,108.323491666667,0,0,39843.5395833333,2009-01-30,12:57:00
22.8178466666667,108.323431666667,0,0,39843.5396412037,2009-01-30,12:57:05
22.8178933333333,108.323368333333,0,0,39843.5396990741,2009-01-30,12:57:10
22.8179566666667,108.32336,0,0,39843.5397569444,2009-01-30,12:57:15
22.8179316666667,108.323193333333,0,0,39843.5398148148,2009-01-30,12:57:20
22.8179416666667,108.323065,0,0,39843.5398726852,2009-01-30,12:57:25
22.8179766666667,108.322913333333,0,0,39843.5399305556,2009-01-30,12:57:30
22.8180016666667,108.322916666667,0,0,39843.5399884259,2009-01-30,12:57:35
22.8179983333333,108.322938333333,0,0,39843.5400462963,2009-01-30,12:57:40
22.8179983333333,108.322938333333,0,0,39843.5400810185,2009-01-30,12:57:43
22.8179983333333,108.322931666667,0,0,39843.5401041667,2009-01-30,12:57:45
22.8180116666667,108.322963333333,0,0,39843.540162037,2009-01-30,12:57:50
22.81802,108.322995,0,0,39843.5402199074,2009-01-30,12:57:55
22.8180116666667,108.323055,0,0,39843.5402777778,2009-01-30,12:58:00
22.81801,108.323115,0,0,39843.5403356481,2009-01-30,12:58:05
22.8180466666667,108.323203333333,0,0,39843.5403935185,2009-01-30,12:58:10
22.81804,108.323231666667,0,0,39843.5404513889,2009-01-30,12:58:15
22.8180133333333,108.323225,0,0,39843.5405092593,2009-01-30,12:58:20
22.8179766666667,108.323178333333,0,0,39843.5405671296,2009-01-30,12:58:25
22.8179266666667,108.323128333333,0,0,39843.540625,2009-01-30,12:58:30
22.817965,108.323103333333,0,0,39843.5406828704,2009-01-30,12:58:35
22.8180333333333,108.323138333333,0,0,39843.5407407407,2009-01-30,12:58:40
22.8180516666667,108.3232,0,0,39843.5407986111,2009-01-30,12:58:45
22.8179933333333,108.323238333333,0,0,39843.5408564815,2009-01-30,12:58:50
22.8179733333333,108.323245,0,0,39843.5409143518,2009-01-30,12:58:55
22.8179566666667,108.323225,0,0,39843.5409722222,2009-01-30,12:59:00
22.8179316666667,108.323195,0,0,39843.5410300926,2009-01-30,12:59:05
22.8180133333333,108.323231666667,0,0,39843.541087963,2009-01-30,12:59:10
22.8182766666667,108.323301666667,0,0,39843.5411458333,2009-01-30,12:59:15
22.8185383333333,108.323391666667,0,0,39843.5412037037,2009-01-30,12:59:20
22.818605,108.323548333333,0,0,39843.5412615741,2009-01-30,12:59:25
22.81824,108.323586666667,0,0,39843.5413194444,2009-01-30,12:59:30
22.818185,108.323566666667,0,0,39843.5413773148,2009-01-30,12:59:35
22.818175,108.323503333333,0,0,39843.5414351852,2009-01-30,12:59:40
22.8180633333333,108.323358333333,0,0,39843.5414930556,2009-01-30,12:59:45
22.8179233333333,108.323125,0,0,39843.5415509259,2009-01-30,12:59:50
22.8178833333333,108.32294,0,0,39843.5416087963,2009-01-30,12:59:55
22.81785,108.322875,0,0,39843.5416666667,2009-01-30,13:00:00
22.81779,108.322851666667,0,0,39843.541724537,2009-01-30,13:00:05
22.8177366666667,108.322848333333,0,0,39843.5417824074,2009-01-30,13:00:10
22.8177416666667,108.322815,0,0,39843.5418402778,2009-01-30,13:00:15
22.8177416666667,108.322815,0,0,39843.541875,2009-01-30,13:00:18
22.8177483333333,108.32282,0,0,39843.5418981481,2009-01-30,13:00:20
22.8177433333333,108.322831666667,0,0,39843.5419560185,2009-01-30,13:00:25
22.8177266666667,108.322823333333,0,0,39843.5420138889,2009-01-30,13:00:30
22.8177216666667,108.322853333333,0,0,39843.5420717593,2009-01-30,13:00:35
22.8177066666667,108.322923333333,0,0,39843.5421296296,2009-01-30,13:00:40
22.817675,108.322928333333,0,0,39843.5421875,2009-01-30,13:00:45
22.8176433333333,108.322898333333,0,0,39843.5422453704,2009-01-30,13:00:50
22.8176283333333,108.322873333333,0,0,39843.5423032407,2009-01-30,13:00:55
22.8176366666667,108.322858333333,0,0,39843.5423611111,2009-01-30,13:01:00
22.8176366666667,108.322858333333,0,0,39843.5423958333,2009-01-30,13:01:03
22.81764,108.322865,0,0,39843.5424189815,2009-01-30,13:01:05
22.8176383333333,108.322915,0,0,39843.5424768519,2009-01-30,13:01:10
22.8176183333333,108.322955,0,0,39843.5425347222,2009-01-30,13:01:15
22.8176216666667,108.322978333333,0,0,39843.5425925926,2009-01-30,13:01:20
22.8176333333333,108.323006666667,0,0,39843.542650463,2009-01-30,13:01:25
22.8176033333333,108.323033333333,0,0,39843.5427083333,2009-01-30,13:01:30
22.8175366666667,108.323056666667,0,0,39843.5427662037,2009-01-30,13:01:35
22.8175366666667,108.323056666667,0,0,39843.5428009259,2009-01-30,13:01:38
22.81753,108.323048333333,0,0,39843.5428240741,2009-01-30,13:01:40
22.817515,108.323081666667,0,0,39843.5428819444,2009-01-30,13:01:45
22.8175366666667,108.323101666667,0,0,39843.5429398148,2009-01-30,13:01:50
22.81756,108.323098333333,0,0,39843.5429976852,2009-01-30,13:01:55
22.8176116666667,108.323105,0,0,39843.5430555556,2009-01-30,13:02:00
22.8176266666667,108.323141666667,0,0,39843.5431134259,2009-01-30,13:02:05
22.8175966666667,108.323161666667,0,0,39843.5431712963,2009-01-30,13:02:10
22.81755,108.323178333333,0,0,39843.5432291667,2009-01-30,13:02:15
22.8175033333333,108.32322,0,0,39843.543287037,2009-01-30,13:02:20
22.8174733333333,108.323201666667,0,0,39843.5433449074,2009-01-30,13:02:25
22.817405,108.323155,0,0,39843.5434027778,2009-01-30,13:02:30
22.8173783333333,108.32299,0,0,39843.5434606481,2009-01-30,13:02:35
22.8175533333333,108.32299,0,0,39843.5435185185,2009-01-30,13:02:40
22.8176083333333,108.322986666667,0,0,39843.5435763889,2009-01-30,13:02:45
22.817595,108.322953333333,0,0,39843.5436342593,2009-01-30,13:02:50
22.8176616666667,108.322931666667,0,0,39843.5436921296,2009-01-30,13:02:55
22.8177366666667,108.322936666667,0,0,39843.54375,2009-01-30,13:03:00
22.8177933333333,108.322991666667,0,0,39843.5438078704,2009-01-30,13:03:05
22.8178483333333,108.32304,0,0,39843.5438657407,2009-01-30,13:03:10
22.8178933333333,108.323048333333,0,0,39843.5439236111,2009-01-30,13:03:15
22.8178916666667,108.323043333333,0,0,39843.5439814815,2009-01-30,13:03:20
22.8178916666667,108.323043333333,0,0,39843.5440162037,2009-01-30,13:03:23
22.817895,108.323035,0,0,39843.5440393519,2009-01-30,13:03:25
22.8179266666667,108.323001666667,0,0,39843.5440972222,2009-01-30,13:03:30
22.817965,108.322971666667,0,0,39843.5441550926,2009-01-30,13:03:35
22.817955,108.322973333333,0,0,39843.544212963,2009-01-30,13:03:40
22.8179516666667,108.322973333333,0,0,39843.5442708333,2009-01-30,13:03:45
22.817945,108.322976666667,0,0,39843.5443287037,2009-01-30,13:03:50
22.817945,108.322976666667,0,0,39843.5443634259,2009-01-30,13:03:53
22.8179466666667,108.322978333333,0,0,39843.5443865741,2009-01-30,13:03:55
22.817925,108.32298,0,0,39843.5444444444,2009-01-30,13:04:00
22.8178166666667,108.322996666667,0,0,39843.5445023148,2009-01-30,13:04:05
22.81772,108.323068333333,0,0,39843.5445601852,2009-01-30,13:04:10
22.8176616666667,108.323076666667,0,0,39843.5446180556,2009-01-30,13:04:15
22.817695,108.323076666667,0,0,39843.5446759259,2009-01-30,13:04:20
22.8177183333333,108.323098333333,0,0,39843.5447337963,2009-01-30,13:04:25
22.8177166666667,108.323135,0,0,39843.5447916667,2009-01-30,13:04:30
22.8177166666667,108.323135,0,0,39843.5448263889,2009-01-30,13:04:33
22.8177083333333,108.32314,0,0,39843.544849537,2009-01-30,13:04:35
22.81769,108.32317,0,0,39843.5449074074,2009-01-30,13:04:40
22.817695,108.323163333333,0,0,39843.5449652778,2009-01-30,13:04:45
22.817695,108.323163333333,0,0,39843.545,2009-01-30,13:04:48
22.8176933333333,108.323163333333,0,0,39843.5450231481,2009-01-30,13:04:50
22.817695,108.323136666667,0,0,39843.5450810185,2009-01-30,13:04:55
22.8176816666667,108.323095,0,0,39843.5451388889,2009-01-30,13:05:00
22.81766,108.323005,0,0,39843.5451967593,2009-01-30,13:05:05
22.8176616666667,108.32293,0,0,39843.5452546296,2009-01-30,13:05:10
22.8176683333333,108.322875,0,0,39843.5453125,2009-01-30,13:05:15
22.8176333333333,108.322851666667,0,0,39843.5453703704,2009-01-30,13:05:20
22.817595,108.322888333333,0,0,39843.5454282407,2009-01-30,13:05:25
22.8176583333333,108.322946666667,0,0,39843.5454861111,2009-01-30,13:05:30
22.8177033333333,108.322985,0,0,39843.5455439815,2009-01-30,13:05:35
22.8177233333333,108.32299,0,0,39843.5456018519,2009-01-30,13:05:40
22.817715,108.323015,0,0,39843.5456597222,2009-01-30,13:05:45
22.8177116666667,108.323033333333,0,0,39843.5457175926,2009-01-30,13:05:50
22.8176966666667,108.32304,0,0,39843.545775463,2009-01-30,13:05:55
22.8177183333333,108.323043333333,0,0,39843.5458333333,2009-01-30,13:06:00
22.8177183333333,108.323043333333,0,0,39843.5458680556,2009-01-30,13:06:03
22.8177233333333,108.32305,0,0,39843.5458912037,2009-01-30,13:06:05
22.8177333333333,108.323048333333,0,0,39843.5459490741,2009-01-30,13:06:10
22.8177733333333,108.323033333333,0,0,39843.5460069444,2009-01-30,13:06:15
22.817995,108.323121666667,0,0,39843.5460648148,2009-01-30,13:06:20
22.81807,108.323188333333,0,0,39843.5461226852,2009-01-30,13:06:25
22.8180633333333,108.323208333333,0,0,39843.5461805556,2009-01-30,13:06:30
22.8180516666667,108.323138333333,0,0,39843.5462384259,2009-01-30,13:06:35
22.8180283333333,108.323063333333,0,0,39843.5462962963,2009-01-30,13:06:40
22.817975,108.323025,0,0,39843.5463541667,2009-01-30,13:06:45
22.8179783333333,108.323048333333,0,0,39843.546412037,2009-01-30,13:06:50
22.8179783333333,108.323063333333,0,0,39843.5464699074,2009-01-30,13:06:55
22.8179783333333,108.323063333333,0,0,39843.5465046296,2009-01-30,13:06:58
22.8179833333333,108.323065,0,0,39843.5465277778,2009-01-30,13:07:00
22.8180183333333,108.323088333333,0,0,39843.5465856481,2009-01-30,13:07:05
22.8180433333333,108.323111666667,0,0,39843.5466435185,2009-01-30,13:07:10
22.8180383333333,108.323133333333,0,0,39843.5467013889,2009-01-30,13:07:15
22.81806,108.323158333333,0,0,39843.5467592593,2009-01-30,13:07:20
22.81805,108.323141666667,0,0,39843.5468171296,2009-01-30,13:07:25
22.81804,108.323128333333,0,0,39843.546875,2009-01-30,13:07:30
22.8180333333333,108.323128333333,0,0,39843.5469328704,2009-01-30,13:07:35
22.8180333333333,108.323128333333,0,0,39843.5469675926,2009-01-30,13:07:38
22.8180416666667,108.323133333333,0,0,39843.5469907407,2009-01-30,13:07:40
22.8180733333333,108.323158333333,0,0,39843.5470486111,2009-01-30,13:07:45
22.818095,108.3232,0,0,39843.5471064815,2009-01-30,13:07:50
22.8181233333333,108.323256666667,0,0,39843.5471643518,2009-01-30,13:07:55
22.8181566666667,108.32324,0,0,39843.5472222222,2009-01-30,13:08:00
22.818145,108.323276666667,0,0,39843.5472800926,2009-01-30,13:08:05
22.818145,108.323295,0,0,39843.547337963,2009-01-30,13:08:10
22.8181316666667,108.323273333333,0,0,39843.5473958333,2009-01-30,13:08:15
22.8180766666667,108.323263333333,0,0,39843.5474537037,2009-01-30,13:08:20
22.817955,108.323216666667,0,0,39843.5475115741,2009-01-30,13:08:25
22.81799,108.323183333333,0,0,39843.5475694444,2009-01-30,13:08:30
22.8180333333333,108.323155,0,0,39843.5476273148,2009-01-30,13:08:35
22.8180433333333,108.323153333333,0,0,39843.5476851852,2009-01-30,13:08:40
22.81803,108.323168333333,0,0,39843.5477430556,2009-01-30,13:08:45
22.8180083333333,108.323171666667,0,0,39843.5478009259,2009-01-30,13:08:50
22.81794,108.323146666667,0,0,39843.5478587963,2009-01-30,13:08:55
22.8179266666667,108.323128333333,0,0,39843.5479166667,2009-01-30,13:09:00
22.81791,108.323108333333,0,0,39843.547974537,2009-01-30,13:09:05
22.8178766666667,108.323068333333,0,0,39843.5480324074,2009-01-30,13:09:10
22.81787,108.323051666667,0,0,39843.5480902778,2009-01-30,13:09:15
22.8178516666667,108.323065,0,0,39843.5481481481,2009-01-30,13:09:20
22.8178333333333,108.323106666667,0,0,39843.5482060185,2009-01-30,13:09:25
22.8178316666667,108.32318,0,0,39843.5482638889,2009-01-30,13:09:30
22.8178783333333,108.323335,0,0,39843.5483217593,2009-01-30,13:09:35
22.817885,108.32352,0,0,39843.5483796296,2009-01-30,13:09:40
22.8178966666667,108.323648333333,0,0,39843.5484375,2009-01-30,13:09:45
22.81791,108.323768333333,0,0,39843.5484953704,2009-01-30,13:09:50
22.8180466666667,108.323733333333,0,0,39843.5485532407,2009-01-30,13:09:55
22.8181016666667,108.323615,0,0,39843.5486111111,2009-01-30,13:10:00
22.8180983333333,108.323485,0,0,39843.5486689815,2009-01-30,13:10:05
22.81806,108.323446666667,0,0,39843.5487268518,2009-01-30,13:10:10
22.8180016666667,108.323401666667,0,0,39843.5487847222,2009-01-30,13:10:15
22.81797,108.32341,0,0,39843.5488425926,2009-01-30,13:10:20
22.8179516666667,108.32339,0,0,39843.548900463,2009-01-30,13:10:25
22.8178916666667,108.323328333333,0,0,39843.5489583333,2009-01-30,13:10:30
22.8178583333333,108.323363333333,0,0,39843.5490162037,2009-01-30,13:10:35
22.8178166666667,108.323358333333,0,0,39843.5490740741,2009-01-30,13:10:40
22.817765,108.323353333333,0,0,39843.5491319444,2009-01-30,13:10:45
22.81774,108.323371666667,0,0,39843.5491898148,2009-01-30,13:10:50
22.8177983333333,108.32335,0,0,39843.5492476852,2009-01-30,13:10:55
22.81787,108.323336666667,0,0,39843.5493055556,2009-01-30,13:11:00
22.8179583333333,108.323283333333,0,0,39843.5493634259,2009-01-30,13:11:05
22.8179783333333,108.32327,0,0,39843.5494212963,2009-01-30,13:11:10
22.8179783333333,108.3233,0,0,39843.5494791667,2009-01-30,13:11:15
22.8179883333333,108.323313333333,0,0,39843.549537037,2009-01-30,13:11:20
22.8179766666667,108.323326666667,0,0,39843.5495949074,2009-01-30,13:11:25
22.81796,108.323345,0,0,39843.5496527778,2009-01-30,13:11:30
22.8179433333333,108.323345,0,0,39843.5497106481,2009-01-30,13:11:35
22.8179233333333,108.323346666667,0,0,39843.5497685185,2009-01-30,13:11:40
22.8179333333333,108.323348333333,0,0,39843.5498263889,2009-01-30,13:11:45
22.8179416666667,108.323266666667,0,0,39843.5498842593,2009-01-30,13:11:50
22.8179816666667,108.323223333333,0,0,39843.5499421296,2009-01-30,13:11:55
22.8179916666667,108.323186666667,0,0,39843.55,2009-01-30,13:12:00
22.8179683333333,108.323168333333,0,0,39843.5500578704,2009-01-30,13:12:05
22.8179516666667,108.323138333333,0,0,39843.5501157407,2009-01-30,13:12:10
22.81791,108.32314,0,0,39843.5501736111,2009-01-30,13:12:15
22.8179066666667,108.323121666667,0,0,39843.5502314815,2009-01-30,13:12:20
22.8179133333333,108.32312,0,0,39843.5502893519,2009-01-30,13:12:25
22.8179133333333,108.32312,0,0,39843.5503240741,2009-01-30,13:12:28
22.8179216666667,108.323118333333,0,0,39843.5503472222,2009-01-30,13:12:30
22.8179716666667,108.32319,0,0,39843.5504050926,2009-01-30,13:12:35
22.8180916666667,108.32332,0,0,39843.550462963,2009-01-30,13:12:40
22.81823,108.323436666667,0,0,39843.5505208333,2009-01-30,13:12:45
22.818315,108.323475,0,0,39843.5505787037,2009-01-30,13:12:50
22.818105,108.323385,0,0,39843.5506365741,2009-01-30,13:12:55
22.8180516666667,108.323341666667,0,0,39843.5506944444,2009-01-30,13:13:00
22.81804,108.323311666667,0,0,39843.5507523148,2009-01-30,13:13:05
22.8180366666667,108.32323,0,0,39843.5508101852,2009-01-30,13:13:10
22.8180316666667,108.323213333333,0,0,39843.5508680556,2009-01-30,13:13:15
22.8180483333333,108.32322,0,0,39843.5509259259,2009-01-30,13:13:20
22.8180716666667,108.323213333333,0,0,39843.5509837963,2009-01-30,13:13:25
22.81805,108.323181666667,0,0,39843.5510416667,2009-01-30,13:13:30
22.8179916666667,108.323203333333,0,0,39843.551099537,2009-01-30,13:13:35
22.8179516666667,108.323283333333,0,0,39843.5511574074,2009-01-30,13:13:40
22.8179133333333,108.323336666667,0,0,39843.5512152778,2009-01-30,13:13:45
22.8179,108.323393333333,0,0,39843.5512731481,2009-01-30,13:13:50
22.81797,108.323406666667,0,0,39843.5513310185,2009-01-30,13:13:55
22.817965,108.323346666667,0,0,39843.5513888889,2009-01-30,13:14:00
22.817975,108.32331,0,0,39843.5514467593,2009-01-30,13:14:05
22.8180016666667,108.32329,0,0,39843.5515046296,2009-01-30,13:14:10
22.8180183333333,108.323265,0,0,39843.5515625,2009-01-30,13:14:15
22.81803,108.323196666667,0,0,39843.5516203704,2009-01-30,13:14:20
22.8180333333333,108.323136666667,0,0,39843.5516782407,2009-01-30,13:14:25
22.818005,108.323101666667,0,0,39843.5517361111,2009-01-30,13:14:30
22.8179716666667,108.323118333333,0,0,39843.5517939815,2009-01-30,13:14:35
22.817945,108.3231,0,0,39843.5518518519,2009-01-30,13:14:40
22.817995,108.32309,0,0,39843.5519097222,2009-01-30,13:14:45
22.8180116666667,108.323103333333,0,0,39843.5519675926,2009-01-30,13:14:50
22.8179883333333,108.323106666667,0,0,39843.552025463,2009-01-30,13:14:55
22.8179883333333,108.323106666667,0,0,39843.5520601852,2009-01-30,13:14:58
22.817985,108.323106666667,0,0,39843.5520833333,2009-01-30,13:15:00
22.8179883333333,108.323141666667,0,0,39843.5521412037,2009-01-30,13:15:05
22.81796,108.323233333333,0,0,39843.5521990741,2009-01-30,13:15:10
22.8179333333333,108.323356666667,0,0,39843.5522569444,2009-01-30,13:15:15
22.8179266666667,108.323441666667,0,0,39843.5523148148,2009-01-30,13:15:20
22.8179583333333,108.323456666667,0,0,39843.5523726852,2009-01-30,13:15:25
22.8179733333333,108.32344,0,0,39843.5524305556,2009-01-30,13:15:30
22.8179783333333,108.323365,0,0,39843.5524884259,2009-01-30,13:15:35
22.8180033333333,108.323283333333,0,0,39843.5525462963,2009-01-30,13:15:40
22.8180216666667,108.323236666667,0,0,39843.5526041667,2009-01-30,13:15:45
22.8180483333333,108.323173333333,0,0,39843.552662037,2009-01-30,13:15:50
22.8180483333333,108.323173333333,0,0,39843.5526967593,2009-01-30,13:15:53
22.8180516666667,108.32318,0,0,39843.5527199074,2009-01-30,13:15:55
22.8180483333333,108.323165,0,0,39843.5527777778,2009-01-30,13:16:00
22.8180666666667,108.32317,0,0,39843.5528356481,2009-01-30,13:16:05
22.8181033333333,108.323205,0,0,39843.5528935185,2009-01-30,13:16:10
22.8181016666667,108.323261666667,0,0,39843.5529513889,2009-01-30,13:16:15
22.81808,108.32332,0,0,39843.5530092593,2009-01-30,13:16:20
22.8180716666667,108.32334,0,0,39843.5530671296,2009-01-30,13:16:25
22.8180666666667,108.323355,0,0,39843.553125,2009-01-30,13:16:30
22.8180466666667,108.323285,0,0,39843.5531828704,2009-01-30,13:16:35
22.81806,108.323158333333,0,0,39843.5532407407,2009-01-30,13:16:40
22.8180583333333,108.32309,0,0,39843.5532986111,2009-01-30,13:16:45
22.8180583333333,108.32307,0,0,39843.5533564815,2009-01-30,13:16:50
22.8180583333333,108.32307,0,0,39843.5533912037,2009-01-30,13:16:53
22.8180583333333,108.323071666667,0,0,39843.5534143519,2009-01-30,13:16:55
22.8180316666667,108.323048333333,0,0,39843.5534722222,2009-01-30,13:17:00
22.8179616666667,108.32301,0,0,39843.5535300926,2009-01-30,13:17:05
22.8178983333333,108.32293,0,0,39843.553587963,2009-01-30,13:17:10
22.8178266666667,108.322901666667,0,0,39843.5536458333,2009-01-30,13:17:15
22.8178166666667,108.322848333333,0,0,39843.5537037037,2009-01-30,13:17:20
22.8178533333333,108.322931666667,0,0,39843.5537615741,2009-01-30,13:17:25
22.8179033333333,108.323008333333,0,0,39843.5538194444,2009-01-30,13:17:30
22.81792,108.323101666667,0,0,39843.5538773148,2009-01-30,13:17:35
22.817935,108.3232,0,0,39843.5539351852,2009-01-30,13:17:40
22.8179966666667,108.323281666667,0,0,39843.5539930556,2009-01-30,13:17:45
22.8180816666667,108.323323333333,0,0,39843.5540509259,2009-01-30,13:17:50
22.818115,108.323356666667,0,0,39843.5541087963,2009-01-30,13:17:55
22.81813,108.323473333333,0,0,39843.5541666667,2009-01-30,13:18:00
22.81811,108.3235,0,0,39843.554224537,2009-01-30,13:18:05
22.81808,108.323465,0,0,39843.5542824074,2009-01-30,13:18:10
22.81806,108.323266666667,0,0,39843.5543402778,2009-01-30,13:18:15
22.8180466666667,108.323105,0,0,39843.5543981481,2009-01-30,13:18:20
22.8180333333333,108.322981666667,0,0,39843.5544560185,2009-01-30,13:18:25
22.8179966666667,108.322881666667,0,0,39843.5545138889,2009-01-30,13:18:30
22.817885,108.322976666667,0,0,39843.5545717593,2009-01-30,13:18:35
22.81786,108.322923333333,0,0,39843.5546296296,2009-01-30,13:18:40
22.8179233333333,108.322943333333,0,0,39843.5546875,2009-01-30,13:18:45
22.8180066666667,108.322976666667,0,0,39843.5547453704,2009-01-30,13:18:50
22.818025,108.323001666667,0,0,39843.5548032407,2009-01-30,13:18:55
22.818045,108.322991666667,0,0,39843.5548611111,2009-01-30,13:19:00
22.8180533333333,108.322973333333,0,0,39843.5549189815,2009-01-30,13:19:05
22.81805,108.322923333333,0,0,39843.5549768518,2009-01-30,13:19:10
22.818045,108.322851666667,0,0,39843.5550347222,2009-01-30,13:19:15
22.818035,108.322816666667,0,0,39843.5550925926,2009-01-30,13:19:20
22.8180366666667,108.322773333333,0,0,39843.555150463,2009-01-30,13:19:25
22.8180533333333,108.322735,0,0,39843.5552083333,2009-01-30,13:19:30
22.818095,108.322741666667,0,0,39843.5552662037,2009-01-30,13:19:35
22.8181016666667,108.32278,0,0,39843.5553240741,2009-01-30,13:19:40
22.8180566666667,108.322891666667,0,0,39843.5553819444,2009-01-30,13:19:45
22.8180383333333,108.322998333333,0,0,39843.5554398148,2009-01-30,13:19:50
22.8180383333333,108.323085,0,0,39843.5554976852,2009-01-30,13:19:55
22.8180533333333,108.323138333333,0,0,39843.5555555556,2009-01-30,13:20:00
22.8180333333333,108.323198333333,0,0,39843.5556134259,2009-01-30,13:20:05
22.81802,108.32322,0,0,39843.5556712963,2009-01-30,13:20:10
22.8180516666667,108.32324,0,0,39843.5557291667,2009-01-30,13:20:15
22.8181066666667,108.323278333333,0,0,39843.555787037,2009-01-30,13:20:20
22.8181166666667,108.323321666667,0,0,39843.5558449074,2009-01-30,13:20:25
22.8181683333333,108.32338,0,0,39843.5559027778,2009-01-30,13:20:30
22.818165,108.323498333333,0,0,39843.5559606481,2009-01-30,13:20:35
22.8181216666667,108.323546666667,0,0,39843.5560185185,2009-01-30,13:20:40
22.8180816666667,108.32354,0,0,39843.5560763889,2009-01-30,13:20:45
22.8180433333333,108.323515,0,0,39843.5561342593,2009-01-30,13:20:50
22.8180116666667,108.323491666667,0,0,39843.5561921296,2009-01-30,13:20:55
22.8180116666667,108.323491666667,0,0,39843.55625,2009-01-30,13:21:00
22.8180116666667,108.323491666667,0,0,39843.5562847222,2009-01-30,13:21:03
22.818015,108.323491666667,0,0,39843.5563078704,2009-01-30,13:21:05
22.8180033333333,108.32346,0,0,39843.5563657407,2009-01-30,13:21:10
22.8179783333333,108.323433333333,0,0,39843.5564236111,2009-01-30,13:21:15
22.81795,108.323415,0,0,39843.5564814815,2009-01-30,13:21:20
22.817915,108.323383333333,0,0,39843.5565393518,2009-01-30,13:21:25
22.8179133333333,108.323333333333,0,0,39843.5565972222,2009-01-30,13:21:30
22.8179133333333,108.323311666667,0,0,39843.5566550926,2009-01-30,13:21:35
22.817905,108.323295,0,0,39843.556712963,2009-01-30,13:21:40
22.817905,108.323295,0,0,39843.5567476852,2009-01-30,13:21:43
22.8179,108.323293333333,0,0,39843.5567708333,2009-01-30,13:21:45
22.8178883333333,108.323261666667,0,0,39843.5568287037,2009-01-30,13:21:50
22.81786,108.323205,0,0,39843.5568865741,2009-01-30,13:21:55
22.8178416666667,108.32315,0,0,39843.5569444444,2009-01-30,13:22:00
22.8178516666667,108.323053333333,0,0,39843.5570023148,2009-01-30,13:22:05
22.8178833333333,108.322966666667,0,0,39843.5570601852,2009-01-30,13:22:10
22.81792,108.322925,0,0,39843.5571180556,2009-01-30,13:22:15
22.817925,108.322935,0,0,39843.5571759259,2009-01-30,13:22:20
22.8179466666667,108.322931666667,0,0,39843.5572337963,2009-01-30,13:22:25
22.817995,108.322941666667,0,0,39843.5572916667,2009-01-30,13:22:30
22.8180333333333,108.322958333333,0,0,39843.557349537,2009-01-30,13:22:35
22.817945,108.322993333333,0,0,39843.5574074074,2009-01-30,13:22:40
22.81787,108.323075,0,0,39843.5574652778,2009-01-30,13:22:45
22.817835,108.323178333333,0,0,39843.5575231481,2009-01-30,13:22:50
22.8178266666667,108.323238333333,0,0,39843.5575810185,2009-01-30,13:22:55
22.817855,108.323223333333,0,0,39843.5576388889,2009-01-30,13:23:00
22.81787,108.323221666667,0,0,39843.5576967593,2009-01-30,13:23:05
22.8178933333333,108.323241666667,0,0,39843.5577546296,2009-01-30,13:23:10
22.8179183333333,108.323313333333,0,0,39843.5578125,2009-01-30,13:23:15
22.81791,108.323385,0,0,39843.5578703704,2009-01-30,13:23:20
22.8178916666667,108.32343,0,0,39843.5579282407,2009-01-30,13:23:25
22.81787,108.323506666667,0,0,39843.5579861111,2009-01-30,13:23:30
22.8178483333333,108.323588333333,0,0,39843.5580439815,2009-01-30,13:23:35
22.8178183333333,108.323645,0,0,39843.5581018519,2009-01-30,13:23:40
22.8178133333333,108.323635,0,0,39843.5581597222,2009-01-30,13:23:45
22.817885,108.323533333333,0,0,39843.5582175926,2009-01-30,13:23:50
22.8179,108.32349,0,0,39843.558275463,2009-01-30,13:23:55
22.8179166666667,108.323455,0,0,39843.5583333333,2009-01-30,13:24:00
22.8179566666667,108.323361666667,0,0,39843.5583912037,2009-01-30,13:24:05
22.8180083333333,108.32318,0,0,39843.5584490741,2009-01-30,13:24:10
22.81803,108.322986666667,0,0,39843.5585069444,2009-01-30,13:24:15
22.8180533333333,108.322903333333,0,0,39843.5585648148,2009-01-30,13:24:20
22.8181183333333,108.322848333333,0,0,39843.5586226852,2009-01-30,13:24:25
22.8181583333333,108.32289,0,0,39843.5586805556,2009-01-30,13:24:30
22.8181683333333,108.3229,0,0,39843.5587384259,2009-01-30,13:24:35
22.818175,108.322861666667,0,0,39843.5587962963,2009-01-30,13:24:40
22.8181716666667,108.322723333333,0,0,39843.5588541667,2009-01-30,13:24:45
22.8182133333333,108.322551666667,0,0,39843.558912037,2009-01-30,13:24:50
22.8182133333333,108.32251,0,0,39843.5589699074,2009-01-30,13:24:55
22.8181266666667,108.322605,0,0,39843.5590277778,2009-01-30,13:25:00
22.8180416666667,108.322726666667,0,0,39843.5590856481,2009-01-30,13:25:05
22.8179466666667,108.3228,0,0,39843.5591435185,2009-01-30,13:25:10
22.81783,108.32281,0,0,39843.5592013889,2009-01-30,13:25:15
22.8177633333333,108.322816666667,0,0,39843.5592592593,2009-01-30,13:25:20
22.8177333333333,108.32285,0,0,39843.5593171296,2009-01-30,13:25:25
22.8177333333333,108.322898333333,0,0,39843.559375,2009-01-30,13:25:30
22.81771,108.322903333333,0,0,39843.5594328704,2009-01-30,13:25:35
22.81768,108.322951666667,0,0,39843.5594907407,2009-01-30,13:25:40
22.8177016666667,108.322978333333,0,0,39843.5595486111,2009-01-30,13:25:45
22.8176883333333,108.322978333333,0,0,39843.5596064815,2009-01-30,13:25:50
22.8177066666667,108.323043333333,0,0,39843.5596643519,2009-01-30,13:25:55
22.8178233333333,108.323083333333,0,0,39843.5597222222,2009-01-30,13:26:00
22.817845,108.323135,0,0,39843.5597800926,2009-01-30,13:26:05
22.8178366666667,108.323186666667,0,0,39843.559837963,2009-01-30,13:26:10
22.8178116666667,108.323218333333,0,0,39843.5598958333,2009-01-30,13:26:15
22.817805,108.3232,0,0,39843.5599537037,2009-01-30,13:26:20
22.8178233333333,108.32315,0,0,39843.5600115741,2009-01-30,13:26:25
22.817875,108.323101666667,0,0,39843.5600694444,2009-01-30,13:26:30
22.8179233333333,108.323091666667,0,0,39843.5601273148,2009-01-30,13:26:35
22.81795,108.323101666667,0,0,39843.5601851852,2009-01-30,13:26:40
22.8179716666667,108.3231,0,0,39843.5602430556,2009-01-30,13:26:45
22.818,108.3231,0,0,39843.5603009259,2009-01-30,13:26:50
22.8180233333333,108.323055,0,0,39843.5603587963,2009-01-30,13:26:55
22.8179983333333,108.323038333333,0,0,39843.5604166667,2009-01-30,13:27:00
22.81798,108.323021666667,0,0,39843.560474537,2009-01-30,13:27:05
22.8179933333333,108.323006666667,0,0,39843.5605324074,2009-01-30,13:27:10
22.81802,108.322998333333,0,0,39843.5605902778,2009-01-30,13:27:15
22.8180416666667,108.322998333333,0,0,39843.5606481481,2009-01-30,13:27:20
22.8180366666667,108.323,0,0,39843.5607060185,2009-01-30,13:27:25
22.8180366666667,108.323,0,0,39843.5607407407,2009-01-30,13:27:28
22.8180333333333,108.322993333333,0,0,39843.5607638889,2009-01-30,13:27:30
22.81808,108.32293,0,0,39843.5608217593,2009-01-30,13:27:35
22.8180566666667,108.32295,0,0,39843.5608796296,2009-01-30,13:27:40
22.8180416666667,108.322991666667,0,0,39843.5609375,2009-01-30,13:27:45
22.8180383333333,108.323005,0,0,39843.5609953704,2009-01-30,13:27:50
22.8180233333333,108.323035,0,0,39843.5610532407,2009-01-30,13:27:55
22.8180233333333,108.323126666667,0,0,39843.5611111111,2009-01-30,13:28:00
22.8180066666667,108.323145,0,0,39843.5611689815,2009-01-30,13:28:05
22.81794,108.323266666667,0,0,39843.5612268519,2009-01-30,13:28:10
22.817925,108.323341666667,0,0,39843.5612847222,2009-01-30,13:28:15
22.817925,108.32332,0,0,39843.5613425926,2009-01-30,13:28:20
22.817945,108.323296666667,0,0,39843.561400463,2009-01-30,13:28:25
22.817945,108.323296666667,0,0,39843.5614351852,2009-01-30,13:28:28
22.8179533333333,108.323295,0,0,39843.5614583333,2009-01-30,13:28:30
22.8179683333333,108.323246666667,0,0,39843.5615162037,2009-01-30,13:28:35
22.8179566666667,108.323276666667,0,0,39843.5615740741,2009-01-30,13:28:40
22.8179466666667,108.32327,0,0,39843.5616319444,2009-01-30,13:28:45
22.8179716666667,108.323236666667,0,0,39843.5616898148,2009-01-30,13:28:50
22.817995,108.323243333333,0,0,39843.5617476852,2009-01-30,13:28:55
22.818005,108.323241666667,0,0,39843.5618055556,2009-01-30,13:29:00
22.817995,108.323211666667,0,0,39843.5618634259,2009-01-30,13:29:05
22.8179916666667,108.3232,0,0,39843.5619212963,2009-01-30,13:29:10
22.8179983333333,108.3232,0,0,39843.5619791667,2009-01-30,13:29:15
22.8180016666667,108.323196666667,0,0,39843.562037037,2009-01-30,13:29:20
22.8180016666667,108.323196666667,0,0,39843.5620717593,2009-01-30,13:29:23
22.8180033333333,108.323195,0,0,39843.5620949074,2009-01-30,13:29:25
22.8180133333333,108.323186666667,0,0,39843.5621527778,2009-01-30,13:29:30
22.8180183333333,108.323173333333,0,0,39843.5622106481,2009-01-30,13:29:35
22.8180216666667,108.323173333333,0,0,39843.5622685185,2009-01-30,13:29:40
22.818015,108.323171666667,0,0,39843.5623263889,2009-01-30,13:29:45
22.8180216666667,108.323171666667,0,0,39843.5623842593,2009-01-30,13:29:50
22.8180266666667,108.323166666667,0,0,39843.5624421296,2009-01-30,13:29:55
22.8180266666667,108.323166666667,0,0,39843.5624768519,2009-01-30,13:29:58
22.818035,108.323166666667,0,0,39843.5625,2009-01-30,13:30:00
22.8180733333333,108.323128333333,0,0,39843.5625578704,2009-01-30,13:30:05
22.8180933333333,108.323078333333,0,0,39843.5626157407,2009-01-30,13:30:10
22.81806,108.32311,0,0,39843.5626736111,2009-01-30,13:30:15
22.818035,108.323091666667,0,0,39843.5627314815,2009-01-30,13:30:20
22.8180266666667,108.32312,0,0,39843.5627893518,2009-01-30,13:30:25
22.8180316666667,108.323121666667,0,0,39843.5628472222,2009-01-30,13:30:30
22.8180316666667,108.323121666667,0,0,39843.5628819444,2009-01-30,13:30:33
22.81804,108.323123333333,0,0,39843.5629050926,2009-01-30,13:30:35
22.81806,108.323161666667,0,0,39843.562962963,2009-01-30,13:30:40
22.8180633333333,108.323193333333,0,0,39843.5630208333,2009-01-30,13:30:45
22.8180366666667,108.32324,0,0,39843.5630787037,2009-01-30,13:30:50
22.8180166666667,108.323226666667,0,0,39843.5631365741,2009-01-30,13:30:55
22.817995,108.323158333333,0,0,39843.5631944444,2009-01-30,13:31:00
22.8179683333333,108.323043333333,0,0,39843.5632523148,2009-01-30,13:31:05
22.8179516666667,108.322953333333,0,0,39843.5633101852,2009-01-30,13:31:10
22.81796,108.322816666667,0,0,39843.5633680556,2009-01-30,13:31:15
22.8179833333333,108.322751666667,0,0,39843.5634259259,2009-01-30,13:31:20
22.8180133333333,108.322718333333,0,0,39843.5634837963,2009-01-30,13:31:25
22.81806,108.322703333333,0,0,39843.5635416667,2009-01-30,13:31:30
22.818105,108.322745,0,0,39843.563599537,2009-01-30,13:31:35
22.8180933333333,108.322803333333,0,0,39843.5636574074,2009-01-30,13:31:40
22.818095,108.322845,0,0,39843.5637152778,2009-01-30,13:31:45
22.818055,108.322951666667,0,0,39843.5637731481,2009-01-30,13:31:50
22.817995,108.323088333333,0,0,39843.5638310185,2009-01-30,13:31:55
22.8179466666667,108.323203333333,0,0,39843.5638888889,2009-01-30,13:32:00
22.8178833333333,108.323306666667,0,0,39843.5639467593,2009-01-30,13:32:05
22.8178483333333,108.32337,0,0,39843.5640046296,2009-01-30,13:32:10
22.8178516666667,108.323353333333,0,0,39843.5640625,2009-01-30,13:32:15
22.8178566666667,108.32333,0,0,39843.5641203704,2009-01-30,13:32:20
22.817915,108.323121666667,0,0,39843.5641782407,2009-01-30,13:32:25
22.817975,108.322993333333,0,0,39843.5642361111,2009-01-30,13:32:30
22.8179866666667,108.323006666667,0,0,39843.5642939815,2009-01-30,13:32:35
22.8179733333333,108.323075,0,0,39843.5643518518,2009-01-30,13:32:40
22.8179833333333,108.323108333333,0,0,39843.5644097222,2009-01-30,13:32:45
22.8180233333333,108.32313,0,0,39843.5644675926,2009-01-30,13:32:50
22.8180566666667,108.323166666667,0,0,39843.564525463,2009-01-30,13:32:55
22.818105,108.323166666667,0,0,39843.5645833333,2009-01-30,13:33:00
22.818105,108.323166666667,0,0,39843.5646180556,2009-01-30,13:33:03
22.8181066666667,108.323165,0,0,39843.5646412037,2009-01-30,13:33:05
22.8180866666667,108.32317,0,0,39843.5646990741,2009-01-30,13:33:10
22.81809,108.323185,0,0,39843.5647569444,2009-01-30,13:33:15
22.8181016666667,108.323196666667,0,0,39843.5648148148,2009-01-30,13:33:20
22.8181116666667,108.323193333333,0,0,39843.5648726852,2009-01-30,13:33:25
22.8181066666667,108.323178333333,0,0,39843.5649305556,2009-01-30,13:33:30
22.8180233333333,108.323106666667,0,0,39843.5649884259,2009-01-30,13:33:35
22.8179533333333,108.323101666667,0,0,39843.5650462963,2009-01-30,13:33:40
22.8179166666667,108.323041666667,0,0,39843.5651041667,2009-01-30,13:33:45
22.8178983333333,108.323036666667,0,0,39843.565162037,2009-01-30,13:33:50
22.8179216666667,108.32301,0,0,39843.5652199074,2009-01-30,13:33:55
22.8179583333333,108.322955,0,0,39843.5652777778,2009-01-30,13:34:00
22.8180016666667,108.322846666667,0,0,39843.5653356481,2009-01-30,13:34:05
22.81807,108.322716666667,0,0,39843.5653935185,2009-01-30,13:34:10
22.8181233333333,108.322651666667,0,0,39843.5654513889,2009-01-30,13:34:15
22.8181433333333,108.322708333333,0,0,39843.5655092593,2009-01-30,13:34:20
22.8181233333333,108.322778333333,0,0,39843.5655671296,2009-01-30,13:34:25
22.8180833333333,108.322843333333,0,0,39843.565625,2009-01-30,13:34:30
22.8180033333333,108.323041666667,0,0,39843.5656828704,2009-01-30,13:34:35
22.8179483333333,108.32314,0,0,39843.5657407407,2009-01-30,13:34:40
22.8179266666667,108.323188333333,0,0,39843.5657986111,2009-01-30,13:34:45
22.81787,108.323245,0,0,39843.5658564815,2009-01-30,13:34:50
22.8178216666667,108.32326,0,0,39843.5659143519,2009-01-30,13:34:55
22.8177933333333,108.323261666667,0,0,39843.5659722222,2009-01-30,13:35:00
22.8178166666667,108.323225,0,0,39843.5660300926,2009-01-30,13:35:05
22.8178666666667,108.323215,0,0,39843.566087963,2009-01-30,13:35:10
22.8179183333333,108.323236666667,0,0,39843.5661458333,2009-01-30,13:35:15
22.8179616666667,108.323263333333,0,0,39843.5662037037,2009-01-30,13:35:20
22.817925,108.323245,0,0,39843.5662615741,2009-01-30,13:35:25
22.8178866666667,108.323201666667,0,0,39843.5663194444,2009-01-30,13:35:30
22.8179,108.323116666667,0,0,39843.5663773148,2009-01-30,13:35:35
22.8179083333333,108.323033333333,0,0,39843.5664351852,2009-01-30,13:35:40
22.8178916666667,108.32306,0,0,39843.5664930556,2009-01-30,13:35:45
22.8178716666667,108.32312,0,0,39843.5665509259,2009-01-30,13:35:50
22.8178516666667,108.323205,0,0,39843.5666087963,2009-01-30,13:35:55
22.8178466666667,108.323231666667,0,0,39843.5666666667,2009-01-30,13:36:00
22.81786,108.323243333333,0,0,39843.566724537,2009-01-30,13:36:05
22.8178516666667,108.323228333333,0,0,39843.5667824074,2009-01-30,13:36:10
22.817865,108.323196666667,0,0,39843.5668402778,2009-01-30,13:36:15
22.8178433333333,108.323206666667,0,0,39843.5668981481,2009-01-30,13:36:20
22.8178383333333,108.323216666667,0,0,39843.5669560185,2009-01-30,13:36:25
22.8178066666667,108.323211666667,0,0,39843.5670138889,2009-01-30,13:36:30
22.8177416666667,108.32328,0,0,39843.5670717593,2009-01-30,13:36:35
22.8176783333333,108.323366666667,0,0,39843.5671296296,2009-01-30,13:36:40
22.8176316666667,108.32331,0,0,39843.5671875,2009-01-30,13:36:45
22.8176166666667,108.323283333333,0,0,39843.5672453704,2009-01-30,13:36:50
22.8176033333333,108.323286666667,0,0,39843.5673032407,2009-01-30,13:36:55
22.8176,108.323296666667,0,0,39843.5673611111,2009-01-30,13:37:00
22.8176333333333,108.323338333333,0,0,39843.5674189815,2009-01-30,13:37:05
22.817725,108.323383333333,0,0,39843.5674768519,2009-01-30,13:37:10
22.8177283333333,108.323433333333,0,0,39843.5675347222,2009-01-30,13:37:15
22.8176966666667,108.323465,0,0,39843.5675925926,2009-01-30,13:37:20
22.817615,108.323476666667,0,0,39843.567650463,2009-01-30,13:37:25
22.8175766666667,108.32349,0,0,39843.5677083333,2009-01-30,13:37:30
22.8175583333333,108.323458333333,0,0,39843.5677662037,2009-01-30,13:37:35
22.817565,108.323398333333,0,0,39843.5678240741,2009-01-30,13:37:40
22.817625,108.323268333333,0,0,39843.5678819444,2009-01-30,13:37:45
22.817625,108.323268333333,0,0,39843.5679166667,2009-01-30,13:37:48
22.8176216666667,108.323263333333,0,0,39843.5679398148,2009-01-30,13:37:50
22.81764,108.323233333333,0,0,39843.5679976852,2009-01-30,13:37:55
22.81762,108.323186666667,0,0,39843.5680555556,2009-01-30,13:38:00
22.81762,108.323186666667,0,0,39843.5680902778,2009-01-30,13:38:03
22.8176283333333,108.323191666667,0,0,39843.5681134259,2009-01-30,13:38:05
22.81764,108.323198333333,0,0,39843.5681712963,2009-01-30,13:38:10
22.81763,108.323205,0,0,39843.5682291667,2009-01-30,13:38:15
22.817555,108.323123333333,0,0,39843.568287037,2009-01-30,13:38:20
22.817525,108.323078333333,0,0,39843.5683449074,2009-01-30,13:38:25
22.8175633333333,108.323025,0,0,39843.5684027778,2009-01-30,13:38:30
22.817605,108.323045,0,0,39843.5684606481,2009-01-30,13:38:35
22.8176883333333,108.323126666667,0,0,39843.5685185185,2009-01-30,13:38:40
22.8177716666667,108.323228333333,0,0,39843.5685763889,2009-01-30,13:38:45
22.8178866666667,108.323333333333,0,0,39843.5686342593,2009-01-30,13:38:50
22.817975,108.323431666667,0,0,39843.5686921296,2009-01-30,13:38:55
22.8180233333333,108.323493333333,0,0,39843.56875,2009-01-30,13:39:00
22.8180566666667,108.323531666667,0,0,39843.5688078704,2009-01-30,13:39:05
22.8180783333333,108.323586666667,0,0,39843.5688657407,2009-01-30,13:39:10
22.8180933333333,108.323616666667,0,0,39843.5689236111,2009-01-30,13:39:15
22.818115,108.323641666667,0,0,39843.5689814815,2009-01-30,13:39:20
22.81814,108.323653333333,0,0,39843.5690393519,2009-01-30,13:39:25
22.818145,108.32362,0,0,39843.5690972222,2009-01-30,13:39:30
22.81815,108.323608333333,0,0,39843.5691550926,2009-01-30,13:39:35
22.8181233333333,108.32362,0,0,39843.569212963,2009-01-30,13:39:40
22.8181133333333,108.323633333333,0,0,39843.5692708333,2009-01-30,13:39:45
22.8181016666667,108.323668333333,0,0,39843.5693287037,2009-01-30,13:39:50
22.8180616666667,108.323663333333,0,0,39843.5693865741,2009-01-30,13:39:55
22.81794,108.323536666667,0,0,39843.5694444444,2009-01-30,13:40:00
22.81789,108.323418333333,0,0,39843.5695023148,2009-01-30,13:40:05
22.8178633333333,108.323341666667,0,0,39843.5695601852,2009-01-30,13:40:10
22.8178083333333,108.323321666667,0,0,39843.5696180556,2009-01-30,13:40:15
22.8177433333333,108.323258333333,0,0,39843.5696759259,2009-01-30,13:40:20
22.8177066666667,108.323201666667,0,0,39843.5697337963,2009-01-30,13:40:25
22.8177066666667,108.323201666667,0,0,39843.5697685185,2009-01-30,13:40:28
22.8177033333333,108.323206666667,0,0,39843.5697916667,2009-01-30,13:40:30
22.8177283333333,108.323221666667,0,0,39843.569849537,2009-01-30,13:40:35
22.8177166666667,108.32315,0,0,39843.5699074074,2009-01-30,13:40:40
22.817685,108.323075,0,0,39843.5699652778,2009-01-30,13:40:45
22.8176716666667,108.323103333333,0,0,39843.5700231481,2009-01-30,13:40:50
22.817715,108.32313,0,0,39843.5700810185,2009-01-30,13:40:55
22.8177783333333,108.323133333333,0,0,39843.5701388889,2009-01-30,13:41:00
22.8178283333333,108.323141666667,0,0,39843.5701967593,2009-01-30,13:41:05
22.817885,108.323163333333,0,0,39843.5702546296,2009-01-30,13:41:10
22.81796,108.323115,0,0,39843.5703125,2009-01-30,13:41:15
22.8180116666667,108.323071666667,0,0,39843.5703703704,2009-01-30,13:41:20
22.8180133333333,108.323008333333,0,0,39843.5704282407,2009-01-30,13:41:25
22.8180333333333,108.322983333333,0,0,39843.5704861111,2009-01-30,13:41:30
22.81806,108.322986666667,0,0,39843.5705439815,2009-01-30,13:41:35
22.8180816666667,108.323023333333,0,0,39843.5706018518,2009-01-30,13:41:40
22.8181,108.323055,0,0,39843.5706597222,2009-01-30,13:41:45
22.8181,108.323055,0,0,39843.5706944444,2009-01-30,13:41:48
22.8180933333333,108.323063333333,0,0,39843.5707175926,2009-01-30,13:41:50
22.8180683333333,108.323048333333,0,0,39843.570775463,2009-01-30,13:41:55
22.8180516666667,108.323073333333,0,0,39843.5708333333,2009-01-30,13:42:00
22.818035,108.323068333333,0,0,39843.5708912037,2009-01-30,13:42:05
22.8180133333333,108.323038333333,0,0,39843.5709490741,2009-01-30,13:42:10
22.8180133333333,108.323038333333,0,0,39843.5709837963,2009-01-30,13:42:13
22.8180116666667,108.32304,0,0,39843.5710069444,2009-01-30,13:42:15
22.8179916666667,108.323066666667,0,0,39843.5710648148,2009-01-30,13:42:20
22.8179916666667,108.323048333333,0,0,39843.5711226852,2009-01-30,13:42:25
22.817975,108.323038333333,0,0,39843.5711805556,2009-01-30,13:42:30
22.81795,108.323021666667,0,0,39843.5712384259,2009-01-30,13:42:35
22.8179416666667,108.323011666667,0,0,39843.5712962963,2009-01-30,13:42:40
22.8179233333333,108.322978333333,0,0,39843.5713541667,2009-01-30,13:42:45
22.8179033333333,108.322935,0,0,39843.571412037,2009-01-30,13:42:50
22.8178783333333,108.322926666667,0,0,39843.5714699074,2009-01-30,13:42:55
22.8178766666667,108.322843333333,0,0,39843.5715277778,2009-01-30,13:43:00
22.8178183333333,108.322796666667,0,0,39843.5715856481,2009-01-30,13:43:05
22.817725,108.322858333333,0,0,39843.5716435185,2009-01-30,13:43:10
22.817755,108.322896666667,0,0,39843.5717013889,2009-01-30,13:43:15
22.8178566666667,108.322911666667,0,0,39843.5717592593,2009-01-30,13:43:20
22.817935,108.32291,0,0,39843.5718171296,2009-01-30,13:43:25
22.8180083333333,108.322905,0,0,39843.571875,2009-01-30,13:43:30
22.8180616666667,108.322925,0,0,39843.5719328704,2009-01-30,13:43:35
22.8181016666667,108.322981666667,0,0,39843.5719907407,2009-01-30,13:43:40
22.81803,108.323141666667,0,0,39843.5720486111,2009-01-30,13:43:45
22.8179833333333,108.323171666667,0,0,39843.5721064815,2009-01-30,13:43:50
22.8179833333333,108.323171666667,0,0,39843.5721412037,2009-01-30,13:43:53
22.8179766666667,108.323176666667,0,0,39843.5721643518,2009-01-30,13:43:55
22.817915,108.32315,0,0,39843.5722222222,2009-01-30,13:44:00
22.8178966666667,108.323135,0,0,39843.5722800926,2009-01-30,13:44:05
22.8179,108.323141666667,0,0,39843.572337963,2009-01-30,13:44:10
22.8179083333333,108.323143333333,0,0,39843.5723958333,2009-01-30,13:44:15
22.8179083333333,108.323143333333,0,0,39843.5724305556,2009-01-30,13:44:18
22.8179133333333,108.323143333333,0,0,39843.5724537037,2009-01-30,13:44:20
22.81792,108.32313,0,0,39843.5725115741,2009-01-30,13:44:25
22.8179233333333,108.323126666667,0,0,39843.5725694444,2009-01-30,13:44:30
22.8179233333333,108.32313,0,0,39843.5726273148,2009-01-30,13:44:35
22.8179166666667,108.323131666667,0,0,39843.5726851852,2009-01-30,13:44:40
22.8179166666667,108.323131666667,0,0,39843.5727199074,2009-01-30,13:44:43
22.81791,108.32313,0,0,39843.5727430556,2009-01-30,13:44:45
22.8179083333333,108.323088333333,0,0,39843.5728009259,2009-01-30,13:44:50
22.8178816666667,108.323081666667,0,0,39843.5728587963,2009-01-30,13:44:55
22.8178333333333,108.323096666667,0,0,39843.5729166667,2009-01-30,13:45:00
22.8177883333333,108.323051666667,0,0,39843.572974537,2009-01-30,13:45:05
22.8177083333333,108.32308,0,0,39843.5730324074,2009-01-30,13:45:10
22.81761,108.323146666667,0,0,39843.5730902778,2009-01-30,13:45:15
22.8175216666667,108.323213333333,0,0,39843.5731481481,2009-01-30,13:45:20
22.8174966666667,108.32327,0,0,39843.5732060185,2009-01-30,13:45:25
22.8174816666667,108.323286666667,0,0,39843.5732638889,2009-01-30,13:45:30
22.8174716666667,108.323296666667,0,0,39843.5733217593,2009-01-30,13:45:35
22.8174766666667,108.323316666667,0,0,39843.5733796296,2009-01-30,13:45:40
22.81747,108.323283333333,0,0,39843.5734375,2009-01-30,13:45:45
22.81746,108.323275,0,0,39843.5734953704,2009-01-30,13:45:50
22.8175316666667,108.323225,0,0,39843.5735532407,2009-01-30,13:45:55
22.8176316666667,108.323173333333,0,0,39843.5736111111,2009-01-30,13:46:00
22.8176933333333,108.323156666667,0,0,39843.5736689815,2009-01-30,13:46:05
22.8177666666667,108.323151666667,0,0,39843.5737268519,2009-01-30,13:46:10
22.8178316666667,108.323155,0,0,39843.5737847222,2009-01-30,13:46:15
22.8178883333333,108.323155,0,0,39843.5738425926,2009-01-30,13:46:20
22.8179233333333,108.323173333333,0,0,39843.573900463,2009-01-30,13:46:25
22.8179416666667,108.3232,0,0,39843.5739583333,2009-01-30,13:46:30
22.8179616666667,108.323205,0,0,39843.5740162037,2009-01-30,13:46:35
22.817945,108.323243333333,0,0,39843.5740740741,2009-01-30,13:46:40
22.8179333333333,108.323225,0,0,39843.5741319444,2009-01-30,13:46:45
22.8179133333333,108.323225,0,0,39843.5741898148,2009-01-30,13:46:50
22.8178683333333,108.323211666667,0,0,39843.5742476852,2009-01-30,13:46:55
22.8178683333333,108.323211666667,0,0,39843.5742824074,2009-01-30,13:46:58
22.81786,108.323216666667,0,0,39843.5743055556,2009-01-30,13:47:00
22.817795,108.323216666667,0,0,39843.5743634259,2009-01-30,13:47:05
22.81768,108.323146666667,0,0,39843.5744212963,2009-01-30,13:47:10
22.8175533333333,108.323071666667,0,0,39843.5744791667,2009-01-30,13:47:15
22.8174383333333,108.322996666667,0,0,39843.574537037,2009-01-30,13:47:20
22.8175,108.323015,0,0,39843.5745949074,2009-01-30,13:47:25
22.8175533333333,108.32302,0,0,39843.5746527778,2009-01-30,13:47:30
22.81756,108.323045,0,0,39843.5747106481,2009-01-30,13:47:35
22.8175433333333,108.323058333333,0,0,39843.5747685185,2009-01-30,13:47:40
22.81756,108.32306,0,0,39843.5748263889,2009-01-30,13:47:45
22.8175866666667,108.32306,0,0,39843.5748842593,2009-01-30,13:47:50
22.8176116666667,108.323055,0,0,39843.5749421296,2009-01-30,13:47:55
22.8175883333333,108.323058333333,0,0,39843.575,2009-01-30,13:48:00
22.8175766666667,108.323051666667,0,0,39843.5750578704,2009-01-30,13:48:05
22.8175316666667,108.323008333333,0,0,39843.5751157407,2009-01-30,13:48:10
22.8175283333333,108.322983333333,0,0,39843.5751736111,2009-01-30,13:48:15
22.8175633333333,108.322995,0,0,39843.5752314815,2009-01-30,13:48:20
22.8176533333333,108.323041666667,0,0,39843.5752893519,2009-01-30,13:48:25
22.817705,108.323073333333,0,0,39843.5753472222,2009-01-30,13:48:30
22.8177066666667,108.323125,0,0,39843.5754050926,2009-01-30,13:48:35
22.8177166666667,108.323178333333,0,0,39843.575462963,2009-01-30,13:48:40
22.8177516666667,108.323195,0,0,39843.5755208333,2009-01-30,13:48:45
22.8177783333333,108.323193333333,0,0,39843.5755787037,2009-01-30,13:48:50
22.8177716666667,108.323206666667,0,0,39843.5756365741,2009-01-30,13:48:55
22.8177616666667,108.323181666667,0,0,39843.5756944444,2009-01-30,13:49:00
22.8177316666667,108.323176666667,0,0,39843.5757523148,2009-01-30,13:49:05
22.817675,108.32317,0,0,39843.5758101852,2009-01-30,13:49:10
22.8177133333333,108.323135,0,0,39843.5758680556,2009-01-30,13:49:15
22.817765,108.323145,0,0,39843.5759259259,2009-01-30,13:49:20
22.8177866666667,108.323186666667,0,0,39843.5759837963,2009-01-30,13:49:25
22.8178083333333,108.323176666667,0,0,39843.5760416667,2009-01-30,13:49:30
22.817655,108.32307,0,0,39843.578587963,2009-01-30,13:53:10
22.817575,108.32303,0,0,39843.5786458333,2009-01-30,13:53:15
22.8175166666667,108.323038333333,0,0,39843.5787037037,2009-01-30,13:53:20
22.81748,108.323045,0,0,39843.5787615741,2009-01-30,13:53:25
22.8173916666667,108.323026666667,0,0,39843.5788194444,2009-01-30,13:53:30
22.8172483333333,108.32302,0,0,39843.5788773148,2009-01-30,13:53:35
22.8170333333333,108.32297,0,0,39843.5789351852,2009-01-30,13:53:40
22.8169666666667,108.322906666667,0,0,39843.5789930556,2009-01-30,13:53:45
22.8170366666667,108.322835,0,0,39843.5790509259,2009-01-30,13:53:50
22.81721,108.322841666667,0,0,39843.5791087963,2009-01-30,13:53:55
22.8173066666667,108.322836666667,0,0,39843.5791666667,2009-01-30,13:54:00
22.8173233333333,108.322875,0,0,39843.579224537,2009-01-30,13:54:05
22.817385,108.322911666667,0,0,39843.5792824074,2009-01-30,13:54:10
22.817465,108.3229,0,0,39843.5793402778,2009-01-30,13:54:15
22.81754,108.322918333333,0,0,39843.5793981481,2009-01-30,13:54:20
22.8175566666667,108.322935,0,0,39843.5794560185,2009-01-30,13:54:25
22.8175583333333,108.32295,0,0,39843.5795138889,2009-01-30,13:54:30
22.817545,108.322943333333,0,0,39843.5795717593,2009-01-30,13:54:35
22.8174866666667,108.322918333333,0,0,39843.5796296296,2009-01-30,13:54:40
22.8174716666667,108.32291,0,0,39843.5796875,2009-01-30,13:54:45
22.8174533333333,108.32293,0,0,39843.5797453704,2009-01-30,13:54:50
22.8173983333333,108.32289,0,0,39843.5798032407,2009-01-30,13:54:55
22.8173366666667,108.322836666667,0,0,39843.5798611111,2009-01-30,13:55:00
22.817275,108.322773333333,0,0,39843.5799189815,2009-01-30,13:55:05
22.8172483333333,108.32278,0,0,39843.5799768518,2009-01-30,13:55:10
22.817315,108.32279,0,0,39843.5800347222,2009-01-30,13:55:15
22.8173683333333,108.32284,0,0,39843.5800925926,2009-01-30,13:55:20
22.8174133333333,108.322871666667,0,0,39843.580150463,2009-01-30,13:55:25
22.8174533333333,108.322923333333,0,0,39843.5802083333,2009-01-30,13:55:30
22.8174666666667,108.322923333333,0,0,39843.5802662037,2009-01-30,13:55:35
22.817445,108.322901666667,0,0,39843.5803240741,2009-01-30,13:55:40
22.81741,108.322886666667,0,0,39843.5803819444,2009-01-30,13:55:45
22.817385,108.322885,0,0,39843.5804398148,2009-01-30,13:55:50
22.817385,108.322885,0,0,39843.580474537,2009-01-30,13:55:53
22.8173883333333,108.322885,0,0,39843.5804976852,2009-01-30,13:55:55
22.817495,108.322855,0,0,39843.5805555556,2009-01-30,13:56:00
22.8175733333333,108.322881666667,0,0,39843.5806134259,2009-01-30,13:56:05
22.817495,108.322943333333,0,0,39843.5806712963,2009-01-30,13:56:10
22.8173516666667,108.323001666667,0,0,39843.5807291667,2009-01-30,13:56:15
22.8172216666667,108.323025,0,0,39843.580787037,2009-01-30,13:56:20
22.8171366666667,108.322993333333,0,0,39843.5808449074,2009-01-30,13:56:25
22.8171266666667,108.322936666667,0,0,39843.5809027778,2009-01-30,13:56:30
22.8171316666667,108.322903333333,0,0,39843.5809606481,2009-01-30,13:56:35
22.8171683333333,108.322855,0,0,39843.5810185185,2009-01-30,13:56:40
22.817275,108.322835,0,0,39843.5810763889,2009-01-30,13:56:45
22.8173966666667,108.322801666667,0,0,39843.5811342593,2009-01-30,13:56:50
22.8175616666667,108.322795,0,0,39843.5811921296,2009-01-30,13:56:55
22.8176316666667,108.322818333333,0,0,39843.58125,2009-01-30,13:57:00
22.8176416666667,108.322853333333,0,0,39843.5813078704,2009-01-30,13:57:05
22.8176416666667,108.322853333333,0,0,39843.5813425926,2009-01-30,13:57:08
22.8176333333333,108.322846666667,0,0,39843.5813657407,2009-01-30,13:57:10
22.8176216666667,108.322855,0,0,39843.5814236111,2009-01-30,13:57:15
22.8176316666667,108.322855,0,0,39843.5814814815,2009-01-30,13:57:20
22.817645,108.322878333333,0,0,39843.5815393519,2009-01-30,13:57:25
22.817665,108.32294,0,0,39843.5815972222,2009-01-30,13:57:30
22.81765,108.323011666667,0,0,39843.5816550926,2009-01-30,13:57:35
22.8176183333333,108.322996666667,0,0,39843.581712963,2009-01-30,13:57:40
22.8175566666667,108.322933333333,0,0,39843.5817708333,2009-01-30,13:57:45
22.8175233333333,108.322895,0,0,39843.5818287037,2009-01-30,13:57:50
22.8175033333333,108.322851666667,0,0,39843.5818865741,2009-01-30,13:57:55
22.8174683333333,108.322788333333,0,0,39843.5819444444,2009-01-30,13:58:00
22.81745,108.32275,0,0,39843.5820023148,2009-01-30,13:58:05
22.8174483333333,108.322766666667,0,0,39843.5820601852,2009-01-30,13:58:10
22.81744,108.322731666667,0,0,39843.5821180556,2009-01-30,13:58:15
22.81741,108.322703333333,0,0,39843.5821759259,2009-01-30,13:58:20
22.817385,108.32265,0,0,39843.5822337963,2009-01-30,13:58:25
22.8173383333333,108.32261,0,0,39843.5822916667,2009-01-30,13:58:30
22.81731,108.322541666667,0,0,39843.582349537,2009-01-30,13:58:35
22.81731,108.322541666667,0,0,39843.5823842593,2009-01-30,13:58:38
22.817315,108.322533333333,0,0,39843.5824074074,2009-01-30,13:58:40
22.8173233333333,108.32252,0,0,39843.5824652778,2009-01-30,13:58:45
22.817275,108.322511666667,0,0,39843.5825231481,2009-01-30,13:58:50
22.8172283333333,108.32248,0,0,39843.5825810185,2009-01-30,13:58:55
22.81722,108.322498333333,0,0,39843.5826388889,2009-01-30,13:59:00
22.8171883333333,108.322556666667,0,0,39843.5826967593,2009-01-30,13:59:05
22.8171616666667,108.322603333333,0,0,39843.5827546296,2009-01-30,13:59:10
22.8171283333333,108.32259,0,0,39843.5828125,2009-01-30,13:59:15
22.8171283333333,108.32259,0,0,39843.5828472222,2009-01-30,13:59:18
22.8171216666667,108.322585,0,0,39843.5828703704,2009-01-30,13:59:20
22.8171583333333,108.32259,0,0,39843.5829282407,2009-01-30,13:59:25
22.8171933333333,108.322565,0,0,39843.5829861111,2009-01-30,13:59:30
22.8171916666667,108.322548333333,0,0,39843.5830439815,2009-01-30,13:59:35
22.8171916666667,108.322548333333,0,0,39843.5830787037,2009-01-30,13:59:38
22.8171833333333,108.32254,0,0,39843.5831018519,2009-01-30,13:59:40
22.81715,108.322518333333,0,0,39843.5831597222,2009-01-30,13:59:45
22.8171383333333,108.322518333333,0,0,39843.5832175926,2009-01-30,13:59:50
22.817205,108.3226,0,0,39843.583275463,2009-01-30,13:59:55
22.8174283333333,108.32281,0,0,39843.5833333333,2009-01-30,14:00:00
22.81764,108.32298,0,0,39843.5833912037,2009-01-30,14:00:05
22.81796,108.323108333333,0,0,39843.5834490741,2009-01-30,14:00:10
22.81824,108.323273333333,0,0,39843.5835069444,2009-01-30,14:00:15
22.8184433333333,108.323391666667,0,0,39843.5835648148,2009-01-30,14:00:20
22.81842,108.323438333333,0,0,39843.5836226852,2009-01-30,14:00:25
22.81842,108.323438333333,0,0,39843.5836574074,2009-01-30,14:00:28
22.8184183333333,108.323435,0,0,39843.5836805556,2009-01-30,14:00:30
22.8184433333333,108.323453333333,0,0,39843.5837384259,2009-01-30,14:00:35
22.818445,108.323466666667,0,0,39843.5837962963,2009-01-30,14:00:40
22.8183266666667,108.323443333333,0,0,39843.5838541667,2009-01-30,14:00:45
22.8180366666667,108.323405,0,0,39843.583912037,2009-01-30,14:00:50
22.81787,108.323371666667,0,0,39843.5839699074,2009-01-30,14:00:55
22.8178116666667,108.323356666667,0,0,39843.5840277778,2009-01-30,14:01:00
22.8176766666667,108.32324,0,0,39843.5840856481,2009-01-30,14:01:05
22.8175966666667,108.323155,0,0,39843.5841435185,2009-01-30,14:01:10
22.8175733333333,108.323115,0,0,39843.5842013889,2009-01-30,14:01:15
22.817555,108.32311,0,0,39843.5842592593,2009-01-30,14:01:20
22.8175416666667,108.32306,0,0,39843.5843171296,2009-01-30,14:01:25
22.81751,108.32302,0,0,39843.584375,2009-01-30,14:01:30
22.817505,108.323003333333,0,0,39843.5844328704,2009-01-30,14:01:35
22.8172683333333,108.32289,0,0,39843.588599537,2009-01-30,14:07:35
22.8172183333333,108.322971666667,0,0,39843.5886574074,2009-01-30,14:07:40
22.8172416666667,108.322956666667,0,0,39843.5887152778,2009-01-30,14:07:45
22.8172683333333,108.322911666667,0,0,39843.5887731481,2009-01-30,14:07:50
22.8173066666667,108.322896666667,0,0,39843.5888310185,2009-01-30,14:07:55
22.8172933333333,108.32283,0,0,39843.5888888889,2009-01-30,14:08:00
22.8172966666667,108.322761666667,0,0,39843.5889467593,2009-01-30,14:08:05
22.817325,108.322781666667,0,0,39843.5890046296,2009-01-30,14:08:10
22.8173833333333,108.322888333333,0,0,39843.5890625,2009-01-30,14:08:15
22.8174783333333,108.322925,0,0,39843.5891203704,2009-01-30,14:08:20
22.81752,108.32289,0,0,39843.5891782407,2009-01-30,14:08:25
22.81746,108.322888333333,0,0,39843.5892361111,2009-01-30,14:08:30
22.81741,108.322875,0,0,39843.5892939815,2009-01-30,14:08:35
22.8173366666667,108.322843333333,0,0,39843.5893518519,2009-01-30,14:08:40
22.8171516666667,108.322931666667,0,0,39843.5894097222,2009-01-30,14:08:45
22.8171666666667,108.323035,0,0,39843.5894675926,2009-01-30,14:08:50
22.8173066666667,108.323076666667,0,0,39843.589525463,2009-01-30,14:08:55
22.817425,108.32308,0,0,39843.5895833333,2009-01-30,14:09:00
22.8174483333333,108.323045,0,0,39843.5896412037,2009-01-30,14:09:05
22.8174916666667,108.323046666667,0,0,39843.5896990741,2009-01-30,14:09:10
22.817525,108.32305,0,0,39843.5897569444,2009-01-30,14:09:15
22.817515,108.323036666667,0,0,39843.5898148148,2009-01-30,14:09:20
22.817505,108.323026666667,0,0,39843.5898726852,2009-01-30,14:09:25
22.8174916666667,108.323026666667,0,0,39843.5899305556,2009-01-30,14:09:30
22.8174683333333,108.323006666667,0,0,39843.5899884259,2009-01-30,14:09:35
22.8174666666667,108.323025,0,0,39843.5900462963,2009-01-30,14:09:40
22.8174783333333,108.323025,0,0,39843.5901041667,2009-01-30,14:09:45
22.81747,108.323048333333,0,0,39843.590162037,2009-01-30,14:09:50
22.8175166666667,108.323055,0,0,39843.5902199074,2009-01-30,14:09:55
22.8175383333333,108.323078333333,0,0,39843.5902777778,2009-01-30,14:10:00
22.8175533333333,108.323083333333,0,0,39843.5903356481,2009-01-30,14:10:05
22.8175316666667,108.323106666667,0,0,39843.5903935185,2009-01-30,14:10:10
22.817455,108.323173333333,0,0,39843.5904513889,2009-01-30,14:10:15
22.8174016666667,108.3232,0,0,39843.5905092593,2009-01-30,14:10:20
22.8173416666667,108.323196666667,0,0,39843.5905671296,2009-01-30,14:10:25
22.8173216666667,108.323188333333,0,0,39843.590625,2009-01-30,14:10:30
22.8172933333333,108.32318,0,0,39843.5906828704,2009-01-30,14:10:35
22.8172933333333,108.32318,0,0,39843.5907175926,2009-01-30,14:10:38
22.8172933333333,108.323176666667,0,0,39843.5907407407,2009-01-30,14:10:40
22.8173716666667,108.323178333333,0,0,39843.5907986111,2009-01-30,14:10:45
22.8174233333333,108.323158333333,0,0,39843.5908564815,2009-01-30,14:10:50
22.8174483333333,108.323085,0,0,39843.5909143519,2009-01-30,14:10:55
22.817445,108.323041666667,0,0,39843.5909722222,2009-01-30,14:11:00
22.8174783333333,108.323003333333,0,0,39843.5910300926,2009-01-30,14:11:05
22.8175633333333,108.322936666667,0,0,39843.591087963,2009-01-30,14:11:10
22.817615,108.322943333333,0,0,39843.5911458333,2009-01-30,14:11:15
22.8176966666667,108.322941666667,0,0,39843.5912037037,2009-01-30,14:11:20
22.817765,108.322966666667,0,0,39843.5912615741,2009-01-30,14:11:25
22.81778,108.322966666667,0,0,39843.5913194444,2009-01-30,14:11:30
22.8177466666667,108.32289,0,0,39843.5913773148,2009-01-30,14:11:35
22.8176866666667,108.3229,0,0,39843.5914351852,2009-01-30,14:11:40
22.8176416666667,108.322953333333,0,0,39843.5914930556,2009-01-30,14:11:45
22.817655,108.322948333333,0,0,39843.5915509259,2009-01-30,14:11:50
22.8177233333333,108.322921666667,0,0,39843.5916087963,2009-01-30,14:11:55
22.817785,108.322891666667,0,0,39843.5916666667,2009-01-30,14:12:00
22.8178516666667,108.322823333333,0,0,39843.591724537,2009-01-30,14:12:05
22.8179266666667,108.322825,0,0,39843.5917824074,2009-01-30,14:12:10
22.81797,108.32286,0,0,39843.5918402778,2009-01-30,14:12:15
22.8179116666667,108.322925,0,0,39843.5918981481,2009-01-30,14:12:20
22.817885,108.322953333333,0,0,39843.5919560185,2009-01-30,14:12:25
22.8178233333333,108.322993333333,0,0,39843.5920138889,2009-01-30,14:12:30
22.8177233333333,108.323036666667,0,0,39843.5920717593,2009-01-30,14:12:35
22.8177016666667,108.323051666667,0,0,39843.5921296296,2009-01-30,14:12:40
22.8177016666667,108.323051666667,0,0,39843.5921643519,2009-01-30,14:12:43
22.8177016666667,108.323058333333,0,0,39843.5921875,2009-01-30,14:12:45
22.81771,108.323076666667,0,0,39843.5922453704,2009-01-30,14:12:50
22.8176983333333,108.323108333333,0,0,39843.5923032407,2009-01-30,14:12:55
22.8176733333333,108.323126666667,0,0,39843.5923611111,2009-01-30,14:13:00
22.8176683333333,108.323108333333,0,0,39843.5924189815,2009-01-30,14:13:05
22.8177083333333,108.32304,0,0,39843.5924768519,2009-01-30,14:13:10
22.81767,108.323041666667,0,0,39843.5925347222,2009-01-30,14:13:15
22.8176466666667,108.323036666667,0,0,39843.5925925926,2009-01-30,14:13:20
22.81765,108.323031666667,0,0,39843.592650463,2009-01-30,14:13:25
22.81765,108.323031666667,0,0,39843.5926851852,2009-01-30,14:13:28
22.8176433333333,108.323038333333,0,0,39843.5927083333,2009-01-30,14:13:30
22.8176883333333,108.323028333333,0,0,39843.5927662037,2009-01-30,14:13:35
22.8176,108.32305,0,0,39843.5928240741,2009-01-30,14:13:40
22.8175833333333,108.323005,0,0,39843.5928819444,2009-01-30,14:13:45
22.8175833333333,108.323005,0,0,39843.5929166667,2009-01-30,14:13:48
22.8175866666667,108.322996666667,0,0,39843.5929398148,2009-01-30,14:13:50
22.8175916666667,108.323023333333,0,0,39843.5929976852,2009-01-30,14:13:55
22.81775,108.322981666667,0,0,39843.5930555556,2009-01-30,14:14:00
22.8179166666667,108.322896666667,0,0,39843.5931134259,2009-01-30,14:14:05
22.8180366666667,108.322861666667,0,0,39843.5931712963,2009-01-30,14:14:10
22.81819,108.322861666667,0,0,39843.5932291667,2009-01-30,14:14:15
22.8183266666667,108.322811666667,0,0,39843.593287037,2009-01-30,14:14:20
22.8182483333333,108.322851666667,0,0,39843.5933449074,2009-01-30,14:14:25
22.8182166666667,108.32289,0,0,39843.5934027778,2009-01-30,14:14:30
22.8182166666667,108.32289,0,0,39843.5934375,2009-01-30,14:14:33
22.8182116666667,108.322896666667,0,0,39843.5934606481,2009-01-30,14:14:35
22.8181216666667,108.322905,0,0,39843.5935185185,2009-01-30,14:14:40
22.8179533333333,108.323016666667,0,0,39843.5935763889,2009-01-30,14:14:45
22.8177766666667,108.323115,0,0,39843.5936342593,2009-01-30,14:14:50
22.81758,108.323221666667,0,0,39843.5936921296,2009-01-30,14:14:55
22.817305,108.323303333333,0,0,39843.59375,2009-01-30,14:15:00
22.8170166666667,108.323308333333,0,0,39843.5938078704,2009-01-30,14:15:05
22.817235,108.322985,0,0,39843.5938657407,2009-01-30,14:15:10
22.81754,108.323006666667,0,0,39843.5939236111,2009-01-30,14:15:15
22.8177416666667,108.322985,0,0,39843.5939814815,2009-01-30,14:15:20
22.8178083333333,108.323048333333,0,0,39843.5940393518,2009-01-30,14:15:25
22.81792,108.323086666667,0,0,39843.5940972222,2009-01-30,14:15:30
22.81804,108.323125,0,0,39843.5941550926,2009-01-30,14:15:35
22.8180483333333,108.323156666667,0,0,39843.594212963,2009-01-30,14:15:40
22.8180116666667,108.323131666667,0,0,39843.5942708333,2009-01-30,14:15:45
22.8179733333333,108.323141666667,0,0,39843.5943287037,2009-01-30,14:15:50
22.8179483333333,108.323141666667,0,0,39843.5943865741,2009-01-30,14:15:55
22.81789,108.32307,0,0,39843.5944444444,2009-01-30,14:16:00
22.8177316666667,108.323,0,0,39843.5945023148,2009-01-30,14:16:05
22.8175266666667,108.322996666667,0,0,39843.5945601852,2009-01-30,14:16:10
22.817345,108.323015,0,0,39843.5946180556,2009-01-30,14:16:15
22.817335,108.323016666667,0,0,39843.5946759259,2009-01-30,14:16:20
22.8174466666667,108.322946666667,0,0,39843.5947337963,2009-01-30,14:16:25
22.817515,108.32294,0,0,39843.5947916667,2009-01-30,14:16:30
22.8175033333333,108.322955,0,0,39843.594849537,2009-01-30,14:16:35
22.8174933333333,108.32294,0,0,39843.5949074074,2009-01-30,14:16:40
22.8174733333333,108.322966666667,0,0,39843.5949652778,2009-01-30,14:16:45
22.8175,108.322965,0,0,39843.5950231481,2009-01-30,14:16:50
22.8175216666667,108.322995,0,0,39843.5950810185,2009-01-30,14:16:55
22.81748,108.32303,0,0,39843.5951388889,2009-01-30,14:17:00
22.8174633333333,108.323043333333,0,0,39843.5951967593,2009-01-30,14:17:05
22.81746,108.32312,0,0,39843.5952546296,2009-01-30,14:17:10
22.8174283333333,108.32318,0,0,39843.5953125,2009-01-30,14:17:15
22.81743,108.323206666667,0,0,39843.5953703704,2009-01-30,14:17:20
22.8174666666667,108.323195,0,0,39843.5954282407,2009-01-30,14:17:25
22.8175216666667,108.323225,0,0,39843.5954861111,2009-01-30,14:17:30
22.81756,108.323273333333,0,0,39843.5955439815,2009-01-30,14:17:35
22.8175933333333,108.323306666667,0,0,39843.5956018518,2009-01-30,14:17:40
22.8175933333333,108.323306666667,0,0,39843.5956365741,2009-01-30,14:17:43
22.8175966666667,108.3233,0,0,39843.5956597222,2009-01-30,14:17:45
22.81753,108.3232,0,0,39843.5957175926,2009-01-30,14:17:50
22.81746,108.323158333333,0,0,39843.595775463,2009-01-30,14:17:55
22.8173783333333,108.323131666667,0,0,39843.5958333333,2009-01-30,14:18:00
22.81731,108.323126666667,0,0,39843.5958912037,2009-01-30,14:18:05
22.817335,108.323108333333,0,0,39843.5959490741,2009-01-30,14:18:10
22.8173833333333,108.323133333333,0,0,39843.5960069444,2009-01-30,14:18:15
22.8174333333333,108.323215,0,0,39843.5960648148,2009-01-30,14:18:20
22.81748,108.323226666667,0,0,39843.5961226852,2009-01-30,14:18:25
22.8175,108.323193333333,0,0,39843.5961805556,2009-01-30,14:18:30
22.8175083333333,108.32318,0,0,39843.5962384259,2009-01-30,14:18:35
22.8175233333333,108.323108333333,0,0,39843.5962962963,2009-01-30,14:18:40
22.8174366666667,108.323086666667,0,0,39843.5963541667,2009-01-30,14:18:45
22.8173616666667,108.322975,0,0,39843.596412037,2009-01-30,14:18:50
22.8173583333333,108.322985,0,0,39843.5964699074,2009-01-30,14:18:55
22.817425,108.323003333333,0,0,39843.5965277778,2009-01-30,14:19:00
22.8175166666667,108.322995,0,0,39843.5965856481,2009-01-30,14:19:05
22.81756,108.323001666667,0,0,39843.5966319444,2009-01-30,14:19:09
22.8175733333333,108.323025,0,0,39843.5966898148,2009-01-30,14:19:14
22.81753,108.32307,0,0,39843.5967476852,2009-01-30,14:19:19
22.8175116666667,108.323065,0,0,39843.5968055556,2009-01-30,14:19:24
22.81749,108.323055,0,0,39843.5968634259,2009-01-30,14:19:29
22.8174783333333,108.322998333333,0,0,39843.5969212963,2009-01-30,14:19:34
22.81743,108.322943333333,0,0,39843.5969791667,2009-01-30,14:19:39
22.81733,108.32293,0,0,39843.597037037,2009-01-30,14:19:44
22.8172783333333,108.322916666667,0,0,39843.5970949074,2009-01-30,14:19:49
22.8172566666667,108.322895,0,0,39843.5971527778,2009-01-30,14:19:54
22.8173016666667,108.322855,0,0,39843.5972106481,2009-01-30,14:19:59
22.8173016666667,108.322855,0,0,39843.5972453704,2009-01-30,14:20:02
22.81731,108.322853333333,0,0,39843.5972685185,2009-01-30,14:20:04
22.8173316666667,108.32285,0,0,39843.5973263889,2009-01-30,14:20:09
22.817415,108.322878333333,0,0,39843.5973842593,2009-01-30,14:20:14
22.817425,108.322918333333,0,0,39843.5974421296,2009-01-30,14:20:19
22.8173133333333,108.322971666667,0,0,39843.5975,2009-01-30,14:20:24
22.8172266666667,108.322986666667,0,0,39843.5975347222,2009-01-30,14:20:27
22.8171083333333,108.322935,0,0,39843.5975925926,2009-01-30,14:20:32
22.8170516666667,108.322881666667,0,0,39843.597650463,2009-01-30,14:20:37
22.8170483333333,108.322856666667,0,0,39843.5977083333,2009-01-30,14:20:42
22.8170716666667,108.322886666667,0,0,39843.5977662037,2009-01-30,14:20:47
22.8171516666667,108.322888333333,0,0,39843.5978240741,2009-01-30,14:20:52
22.8171383333333,108.322866666667,0,0,39843.5978819444,2009-01-30,14:20:57
22.8171316666667,108.322835,0,0,39843.5979398148,2009-01-30,14:21:02
22.8171266666667,108.322848333333,0,0,39843.5979976852,2009-01-30,14:21:07
22.8171266666667,108.322848333333,0,0,39843.5980324074,2009-01-30,14:21:10
22.817125,108.322855,0,0,39843.5980555556,2009-01-30,14:21:12
22.8172,108.322768333333,0,0,39843.5981134259,2009-01-30,14:21:17
22.81726,108.322705,0,0,39843.5981712963,2009-01-30,14:21:22
22.817315,108.322651666667,0,0,39843.5982291667,2009-01-30,14:21:27
22.8173066666667,108.322663333333,0,0,39843.598287037,2009-01-30,14:21:32
22.8172666666667,108.32272,0,0,39843.5983449074,2009-01-30,14:21:37
22.817215,108.322773333333,0,0,39843.5984027778,2009-01-30,14:21:42
22.8171816666667,108.322738333333,0,0,39843.5984606481,2009-01-30,14:21:47
22.8172033333333,108.322686666667,0,0,39843.5985185185,2009-01-30,14:21:52
22.81733,108.322648333333,0,0,39843.5985763889,2009-01-30,14:21:57
22.8174716666667,108.322686666667,0,0,39843.5986342593,2009-01-30,14:22:02
22.8174966666667,108.322761666667,0,0,39843.5986921296,2009-01-30,14:22:07
22.8175833333333,108.322775,0,0,39843.59875,2009-01-30,14:22:12
22.8175233333333,108.322823333333,0,0,39843.5988078704,2009-01-30,14:22:17
22.8175233333333,108.322823333333,0,0,39843.5988425926,2009-01-30,14:22:20
22.8175233333333,108.322816666667,0,0,39843.5988657407,2009-01-30,14:22:22
22.81744,108.322796666667,0,0,39843.5989236111,2009-01-30,14:22:27
22.8172866666667,108.322808333333,0,0,39843.5989814815,2009-01-30,14:22:32
22.81719,108.322813333333,0,0,39843.5990393519,2009-01-30,14:22:37
22.817165,108.32281,0,0,39843.5990972222,2009-01-30,14:22:42
22.8171483333333,108.322798333333,0,0,39843.5991550926,2009-01-30,14:22:47
22.8171483333333,108.322798333333,0,0,39843.5991898148,2009-01-30,14:22:50
22.8171533333333,108.322805,0,0,39843.599212963,2009-01-30,14:22:52
22.8172033333333,108.322785,0,0,39843.5992708333,2009-01-30,14:22:57
22.81727,108.322775,0,0,39843.5993287037,2009-01-30,14:23:02
22.81728,108.32279,0,0,39843.5993865741,2009-01-30,14:23:07
22.8172383333333,108.322825,0,0,39843.5994444444,2009-01-30,14:23:12
22.81726,108.322828333333,0,0,39843.5995023148,2009-01-30,14:23:17
22.8172683333333,108.322816666667,0,0,39843.5995601852,2009-01-30,14:23:22
22.8172383333333,108.322853333333,0,0,39843.5996180556,2009-01-30,14:23:27
22.8171916666667,108.322863333333,0,0,39843.5996759259,2009-01-30,14:23:32
22.817225,108.322813333333,0,0,39843.5997337963,2009-01-30,14:23:37
22.8172566666667,108.322788333333,0,0,39843.5997916667,2009-01-30,14:23:42
22.8172333333333,108.322795,0,0,39843.599849537,2009-01-30,14:23:47
22.81724,108.322808333333,0,0,39843.5999074074,2009-01-30,14:23:52
22.817315,108.322795,0,0,39843.5999652778,2009-01-30,14:23:57
22.817375,108.322781666667,0,0,39843.6000231481,2009-01-30,14:24:02
22.8173516666667,108.322766666667,0,0,39843.6000810185,2009-01-30,14:24:07
22.8173316666667,108.32275,0,0,39843.6001388889,2009-01-30,14:24:12
22.81731,108.322746666667,0,0,39843.6001967593,2009-01-30,14:24:17
22.8172833333333,108.322761666667,0,0,39843.6002546296,2009-01-30,14:24:22
22.8172516666667,108.322796666667,0,0,39843.6003125,2009-01-30,14:24:27
22.8172933333333,108.322846666667,0,0,39843.6003703704,2009-01-30,14:24:32
22.81741,108.322878333333,0,0,39843.6004282407,2009-01-30,14:24:37
22.8174616666667,108.32292,0,0,39843.6004861111,2009-01-30,14:24:42
22.81746,108.322958333333,0,0,39843.6005439815,2009-01-30,14:24:47
22.8174783333333,108.32298,0,0,39843.6006018519,2009-01-30,14:24:52
22.8174783333333,108.32298,0,0,39843.6006365741,2009-01-30,14:24:55
22.81747,108.322976666667,0,0,39843.6006597222,2009-01-30,14:24:57
22.81745,108.322965,0,0,39843.6007175926,2009-01-30,14:25:02
22.8175,108.322953333333,0,0,39843.600775463,2009-01-30,14:25:07
22.8175366666667,108.322911666667,0,0,39843.6008333333,2009-01-30,14:25:12
22.81752,108.322893333333,0,0,39843.6008912037,2009-01-30,14:25:17
22.817485,108.322873333333,0,0,39843.6009490741,2009-01-30,14:25:22
22.8174216666667,108.322893333333,0,0,39843.6010069444,2009-01-30,14:25:27
22.8174216666667,108.322893333333,0,0,39843.6010416667,2009-01-30,14:25:30
22.8174166666667,108.322898333333,0,0,39843.6010648148,2009-01-30,14:25:32
22.817375,108.322885,0,0,39843.6011226852,2009-01-30,14:25:37
22.8173366666667,108.322905,0,0,39843.6011805556,2009-01-30,14:25:42
22.8173566666667,108.322871666667,0,0,39843.6012384259,2009-01-30,14:25:47
22.817375,108.322851666667,0,0,39843.6012962963,2009-01-30,14:25:52
22.81739,108.322841666667,0,0,39843.6013541667,2009-01-30,14:25:57
22.81746,108.322811666667,0,0,39843.601412037,2009-01-30,14:26:02
22.817545,108.322826666667,0,0,39843.6014699074,2009-01-30,14:26:07
22.8175516666667,108.322886666667,0,0,39843.6015277778,2009-01-30,14:26:12
22.81753,108.322913333333,0,0,39843.6015856481,2009-01-30,14:26:17
22.8175133333333,108.322903333333,0,0,39843.6016435185,2009-01-30,14:26:22
22.8175166666667,108.322883333333,0,0,39843.6017013889,2009-01-30,14:26:27
22.8175283333333,108.322883333333,0,0,39843.6017592593,2009-01-30,14:26:32
22.8175733333333,108.322893333333,0,0,39843.6018171296,2009-01-30,14:26:37
22.8176,108.322925,0,0,39843.601875,2009-01-30,14:26:42
22.8175633333333,108.322925,0,0,39843.6019328704,2009-01-30,14:26:47
22.81757,108.322885,0,0,39843.6019907407,2009-01-30,14:26:52
22.8176266666667,108.322908333333,0,0,39843.6020486111,2009-01-30,14:26:57
22.8176083333333,108.322908333333,0,0,39843.6021064815,2009-01-30,14:27:02
22.8175883333333,108.322918333333,0,0,39843.6021643518,2009-01-30,14:27:07
22.8177016666667,108.322891666667,0,0,39843.6022222222,2009-01-30,14:27:12
22.8175866666667,108.323105,0,0,39843.6022800926,2009-01-30,14:27:17
22.8175033333333,108.323385,0,0,39843.602337963,2009-01-30,14:27:22
22.81762,108.323443333333,0,0,39843.6023958333,2009-01-30,14:27:27
22.8178583333333,108.323385,0,0,39843.6024537037,2009-01-30,14:27:32
22.8180016666667,108.323343333333,0,0,39843.6025115741,2009-01-30,14:27:37
22.8181416666667,108.323403333333,0,0,39843.6025694444,2009-01-30,14:27:42
22.818255,108.3235,0,0,39843.6026273148,2009-01-30,14:27:47
22.8183583333333,108.323588333333,0,0,39843.6026851852,2009-01-30,14:27:52
22.8184766666667,108.323636666667,0,0,39843.6027430556,2009-01-30,14:27:57
22.8185383333333,108.323721666667,0,0,39843.6028009259,2009-01-30,14:28:02
22.8185483333333,108.32393,0,0,39843.6028587963,2009-01-30,14:28:07
22.8184966666667,108.324195,0,0,39843.6029166667,2009-01-30,14:28:12
22.8183666666667,108.324486666667,0,0,39843.602974537,2009-01-30,14:28:17
22.8182566666667,108.324781666667,0,0,39843.6030324074,2009-01-30,14:28:22
22.8181083333333,108.325108333333,0,0,39843.6030902778,2009-01-30,14:28:27
22.817985,108.325438333333,0,0,39843.6031481481,2009-01-30,14:28:32
22.81776,108.325956666667,0,0,39843.6032060185,2009-01-30,14:28:37
22.817345,108.325921666667,0,0,39843.6032638889,2009-01-30,14:28:42
22.8176,108.32487,0,0,39843.6033217593,2009-01-30,14:28:47
22.8176683333333,108.324853333333,0,0,39843.6033796296,2009-01-30,14:28:52
22.8178266666667,108.324268333333,0,0,39843.6034375,2009-01-30,14:28:57
22.8178366666667,108.324155,0,0,39843.6034953704,2009-01-30,14:29:02
22.8178133333333,108.324021666667,0,0,39843.6035532407,2009-01-30,14:29:07
22.817825,108.323926666667,0,0,39843.6036111111,2009-01-30,14:29:12
22.8178483333333,108.323866666667,0,0,39843.6036689815,2009-01-30,14:29:17
22.817865,108.323733333333,0,0,39843.6037268518,2009-01-30,14:29:22
22.8178766666667,108.323753333333,0,0,39843.6037847222,2009-01-30,14:29:27
22.8178766666667,108.323753333333,0,0,39843.6038194444,2009-01-30,14:29:30
22.81788,108.32375,0,0,39843.6038425926,2009-01-30,14:29:32
22.8178333333333,108.323681666667,0,0,39843.603900463,2009-01-30,14:29:37
22.8178116666667,108.323693333333,0,0,39843.6039583333,2009-01-30,14:29:42
22.81778,108.323691666667,0,0,39843.6040162037,2009-01-30,14:29:47
22.8177466666667,108.323686666667,0,0,39843.6040740741,2009-01-30,14:29:52
22.8177466666667,108.323648333333,0,0,39843.6041319444,2009-01-30,14:29:57
22.8177733333333,108.323611666667,0,0,39843.6041898148,2009-01-30,14:30:02
22.8176366666667,108.323335,0,0,39843.6042476852,2009-01-30,14:30:07
22.8176316666667,108.323321666667,0,0,39843.6043055556,2009-01-30,14:30:12
22.81766,108.323286666667,0,0,39843.6043634259,2009-01-30,14:30:17
22.8176933333333,108.323238333333,0,0,39843.6044212963,2009-01-30,14:30:22
22.8176933333333,108.323238333333,0,0,39843.6044560185,2009-01-30,14:30:25
22.81769,108.32323,0,0,39843.6044791667,2009-01-30,14:30:27
22.8176516666667,108.323228333333,0,0,39843.604537037,2009-01-30,14:30:32
22.8176316666667,108.323268333333,0,0,39843.6045949074,2009-01-30,14:30:37
22.8176316666667,108.323341666667,0,0,39843.6046527778,2009-01-30,14:30:42
22.8176383333333,108.323381666667,0,0,39843.6047106481,2009-01-30,14:30:47
22.8176333333333,108.3234,0,0,39843.6047685185,2009-01-30,14:30:52
22.8176333333333,108.3234,0,0,39843.6048032407,2009-01-30,14:30:55
22.81764,108.3234,0,0,39843.6048263889,2009-01-30,14:30:57
22.81765,108.323345,0,0,39843.6048842593,2009-01-30,14:31:02
22.8176766666667,108.323325,0,0,39843.6049421296,2009-01-30,14:31:07
22.8176966666667,108.3233,0,0,39843.605,2009-01-30,14:31:12
22.8177316666667,108.323261666667,0,0,39843.6050578704,2009-01-30,14:31:17
22.8177333333333,108.32323,0,0,39843.6051157407,2009-01-30,14:31:22
22.8177016666667,108.32313,0,0,39843.6051736111,2009-01-30,14:31:27
22.8177133333333,108.323055,0,0,39843.6052314815,2009-01-30,14:31:32
22.817725,108.322963333333,0,0,39843.6052893519,2009-01-30,14:31:37
22.81772,108.322898333333,0,0,39843.6053472222,2009-01-30,14:31:42
22.817705,108.322835,0,0,39843.6054050926,2009-01-30,14:31:47
22.81767,108.322786666667,0,0,39843.605462963,2009-01-30,14:31:52
22.8176766666667,108.322813333333,0,0,39843.6055208333,2009-01-30,14:31:57
22.8176716666667,108.322901666667,0,0,39843.6055787037,2009-01-30,14:32:02
22.8176366666667,108.322935,0,0,39843.6056365741,2009-01-30,14:32:07
22.8176183333333,108.322951666667,0,0,39843.6056944444,2009-01-30,14:32:12
22.817555,108.322951666667,0,0,39843.6057523148,2009-01-30,14:32:17
22.8174533333333,108.32293,0,0,39843.6058101852,2009-01-30,14:32:22
22.8173733333333,108.322915,0,0,39843.6058680556,2009-01-30,14:32:27
22.8173733333333,108.322915,0,0,39843.6059027778,2009-01-30,14:32:30
22.8173783333333,108.322921666667,0,0,39843.6059259259,2009-01-30,14:32:32
22.8173516666667,108.322966666667,0,0,39843.6059837963,2009-01-30,14:32:37
22.8172833333333,108.322971666667,0,0,39843.6060416667,2009-01-30,14:32:42
22.8172983333333,108.322966666667,0,0,39843.606099537,2009-01-30,14:32:47
22.8173166666667,108.32295,0,0,39843.6061574074,2009-01-30,14:32:52
22.81734,108.322938333333,0,0,39843.6062152778,2009-01-30,14:32:57
22.817405,108.322786666667,0,0,39843.6062731481,2009-01-30,14:33:02
22.8176616666667,108.322493333333,0,0,39843.6063310185,2009-01-30,14:33:07
22.8178166666667,108.322341666667,0,0,39843.6063888889,2009-01-30,14:33:12
22.8179366666667,108.322236666667,0,0,39843.6064467593,2009-01-30,14:33:17
22.8179866666667,108.32209,0,0,39843.6065046296,2009-01-30,14:33:22
22.81798,108.322123333333,0,0,39843.6065625,2009-01-30,14:33:27
22.8179533333333,108.322323333333,0,0,39843.6066203704,2009-01-30,14:33:32
22.81791,108.322388333333,0,0,39843.6066782407,2009-01-30,14:33:37
22.8178233333333,108.322505,0,0,39843.6067361111,2009-01-30,14:33:42
22.817755,108.322676666667,0,0,39843.6067939815,2009-01-30,14:33:47
22.81772,108.322715,0,0,39843.6068518519,2009-01-30,14:33:52
22.8176966666667,108.322738333333,0,0,39843.6069097222,2009-01-30,14:33:57
22.8176916666667,108.322728333333,0,0,39843.6069675926,2009-01-30,14:34:02
22.8176833333333,108.322703333333,0,0,39843.6070138889,2009-01-30,14:34:06
22.8176116666667,108.322746666667,0,0,39843.6070717593,2009-01-30,14:34:11
22.81749,108.322896666667,0,0,39843.6071296296,2009-01-30,14:34:16
22.8173683333333,108.323135,0,0,39843.6071875,2009-01-30,14:34:21
22.8173666666667,108.323281666667,0,0,39843.6072453704,2009-01-30,14:34:26
22.8173416666667,108.323506666667,0,0,39843.6073032407,2009-01-30,14:34:31
22.8172266666667,108.323788333333,0,0,39843.607349537,2009-01-30,14:34:35
22.8173133333333,108.323661666667,0,0,39843.6074074074,2009-01-30,14:34:40
22.817385,108.323456666667,0,0,39843.6074652778,2009-01-30,14:34:45
22.8174616666667,108.323151666667,0,0,39843.6075231481,2009-01-30,14:34:50
22.81749,108.322896666667,0,0,39843.6075810185,2009-01-30,14:34:55
22.8174516666667,108.322808333333,0,0,39843.6076388889,2009-01-30,14:35:00
22.8173216666667,108.322938333333,0,0,39843.6076967593,2009-01-30,14:35:05
22.8172566666667,108.322986666667,0,0,39843.6077546296,2009-01-30,14:35:10
22.8172483333333,108.322945,0,0,39843.6078125,2009-01-30,14:35:15
22.8172116666667,108.32291,0,0,39843.6078703704,2009-01-30,14:35:20
22.8172016666667,108.32291,0,0,39843.6079282407,2009-01-30,14:35:25
22.81723,108.322986666667,0,0,39843.6079861111,2009-01-30,14:35:30
22.8173283333333,108.323008333333,0,0,39843.6080439815,2009-01-30,14:35:35
22.8174,108.323073333333,0,0,39843.6081018519,2009-01-30,14:35:40
22.8175116666667,108.323031666667,0,0,39843.6081597222,2009-01-30,14:35:45
22.8175933333333,108.323011666667,0,0,39843.6082175926,2009-01-30,14:35:50
22.8176316666667,108.323148333333,0,0,39843.608275463,2009-01-30,14:35:55
22.8176333333333,108.323218333333,0,0,39843.6083333333,2009-01-30,14:36:00
22.81759,108.323271666667,0,0,39843.6083912037,2009-01-30,14:36:05
22.8175966666667,108.323285,0,0,39843.6084490741,2009-01-30,14:36:10
22.8176233333333,108.323246666667,0,0,39843.6085069444,2009-01-30,14:36:15
22.8176466666667,108.323181666667,0,0,39843.6085648148,2009-01-30,14:36:20
22.81765,108.323081666667,0,0,39843.6086226852,2009-01-30,14:36:25
22.817605,108.323036666667,0,0,39843.6086805556,2009-01-30,14:36:30
22.817585,108.322978333333,0,0,39843.6087384259,2009-01-30,14:36:35
22.81757,108.322963333333,0,0,39843.6087962963,2009-01-30,14:36:40
22.81757,108.322963333333,0,0,39843.6088310185,2009-01-30,14:36:43
22.8175666666667,108.322956666667,0,0,39843.6088541667,2009-01-30,14:36:45
22.8175583333333,108.322946666667,0,0,39843.608912037,2009-01-30,14:36:50
22.817505,108.322921666667,0,0,39843.6089699074,2009-01-30,14:36:55
22.8173383333333,108.322931666667,0,0,39843.6090277778,2009-01-30,14:37:00
22.8171766666667,108.322963333333,0,0,39843.6090856481,2009-01-30,14:37:05
22.81709,108.323013333333,0,0,39843.6091435185,2009-01-30,14:37:10
22.8170466666667,108.322963333333,0,0,39843.6092013889,2009-01-30,14:37:15
22.8168933333333,108.322993333333,0,0,39843.6092592593,2009-01-30,14:37:20
22.8168066666667,108.32304,0,0,39843.6093171296,2009-01-30,14:37:25
22.8167783333333,108.323051666667,0,0,39843.609375,2009-01-30,14:37:30
22.81681,108.323073333333,0,0,39843.6094328704,2009-01-30,14:37:35
22.81688,108.323163333333,0,0,39843.6094907407,2009-01-30,14:37:40
22.817005,108.323246666667,0,0,39843.6095486111,2009-01-30,14:37:45
22.8171683333333,108.323295,0,0,39843.6096064815,2009-01-30,14:37:50
22.817205,108.323386666667,0,0,39843.6096643518,2009-01-30,14:37:55
22.817275,108.32342,0,0,39843.6097222222,2009-01-30,14:38:00
22.8174133333333,108.323406666667,0,0,39843.6097800926,2009-01-30,14:38:05
22.8174883333333,108.323425,0,0,39843.609837963,2009-01-30,14:38:10
22.8175183333333,108.32335,0,0,39843.6098958333,2009-01-30,14:38:15
22.81755,108.323303333333,0,0,39843.6099537037,2009-01-30,14:38:20
22.8175783333333,108.323213333333,0,0,39843.6100115741,2009-01-30,14:38:25
22.81747,108.323066666667,0,0,39843.6100694444,2009-01-30,14:38:30
22.81745,108.323068333333,0,0,39843.6101273148,2009-01-30,14:38:35
22.8172766666667,108.322998333333,0,0,39843.6101851852,2009-01-30,14:38:40
22.8172833333333,108.323033333333,0,0,39843.6102430556,2009-01-30,14:38:45
22.81734,108.323,0,0,39843.6103009259,2009-01-30,14:38:50
22.81737,108.32298,0,0,39843.6103587963,2009-01-30,14:38:55
22.817325,108.322905,0,0,39843.6104166667,2009-01-30,14:39:00
22.8172983333333,108.322826666667,0,0,39843.610474537,2009-01-30,14:39:05
22.8172583333333,108.322773333333,0,0,39843.6105324074,2009-01-30,14:39:10
22.8171766666667,108.322766666667,0,0,39843.6105902778,2009-01-30,14:39:15
22.8170716666667,108.32275,0,0,39843.6106481481,2009-01-30,14:39:20
22.81697,108.32271,0,0,39843.6107060185,2009-01-30,14:39:25
22.8169116666667,108.322678333333,0,0,39843.6107638889,2009-01-30,14:39:30
22.8167466666667,108.322685,0,0,39843.6108217593,2009-01-30,14:39:35
22.8167166666667,108.32272,0,0,39843.6108796296,2009-01-30,14:39:40
22.8166266666667,108.32272,0,0,39843.6109375,2009-01-30,14:39:45
22.816555,108.322758333333,0,0,39843.6109953704,2009-01-30,14:39:50
22.8164466666667,108.322808333333,0,0,39843.6110532407,2009-01-30,14:39:55
22.8164116666667,108.32279,0,0,39843.6111111111,2009-01-30,14:40:00
22.8162966666667,108.322896666667,0,0,39843.6111689815,2009-01-30,14:40:05
22.8162033333333,108.322975,0,0,39843.6112268518,2009-01-30,14:40:10
22.8159966666667,108.323031666667,0,0,39843.6112847222,2009-01-30,14:40:15
22.8160366666667,108.322948333333,0,0,39843.6113425926,2009-01-30,14:40:20
22.8160466666667,108.322895,0,0,39843.611400463,2009-01-30,14:40:25
22.8160433333333,108.32292,0,0,39843.6114583333,2009-01-30,14:40:30
22.8160533333333,108.323026666667,0,0,39843.6115162037,2009-01-30,14:40:35
22.8160783333333,108.323066666667,0,0,39843.6115740741,2009-01-30,14:40:40
22.8160783333333,108.323066666667,0,0,39843.6116087963,2009-01-30,14:40:43
22.816085,108.323058333333,0,0,39843.6116319444,2009-01-30,14:40:45
22.816115,108.323053333333,0,0,39843.6116898148,2009-01-30,14:40:50
22.816175,108.323045,0,0,39843.6117476852,2009-01-30,14:40:55
22.81614,108.32306,0,0,39843.6118055556,2009-01-30,14:41:00
22.8160316666667,108.323086666667,0,0,39843.6118634259,2009-01-30,14:41:05
22.8159533333333,108.323105,0,0,39843.6119212963,2009-01-30,14:41:10
22.81593,108.323101666667,0,0,39843.6119791667,2009-01-30,14:41:15
22.8159116666667,108.323118333333,0,0,39843.612037037,2009-01-30,14:41:20
22.8159683333333,108.323096666667,0,0,39843.6120949074,2009-01-30,14:41:25
22.8160333333333,108.323053333333,0,0,39843.6121527778,2009-01-30,14:41:30
22.81622,108.322975,0,0,39843.6122106481,2009-01-30,14:41:35
22.8164266666667,108.322871666667,0,0,39843.6122685185,2009-01-30,14:41:40
22.8165383333333,108.322845,0,0,39843.6123263889,2009-01-30,14:41:45
22.8167033333333,108.322811666667,0,0,39843.6123842593,2009-01-30,14:41:50
22.8168133333333,108.322773333333,0,0,39843.6124421296,2009-01-30,14:41:55
22.8168683333333,108.322761666667,0,0,39843.6125,2009-01-30,14:42:00
22.8169366666667,108.322765,0,0,39843.6125578704,2009-01-30,14:42:05
22.8169716666667,108.322773333333,0,0,39843.6126157407,2009-01-30,14:42:10
22.81706,108.32278,0,0,39843.6126736111,2009-01-30,14:42:15
22.817115,108.322836666667,0,0,39843.6127314815,2009-01-30,14:42:20
22.81711,108.322863333333,0,0,39843.6127893519,2009-01-30,14:42:25
22.8171633333333,108.322916666667,0,0,39843.6128472222,2009-01-30,14:42:30
22.8172583333333,108.322986666667,0,0,39843.6129050926,2009-01-30,14:42:35
22.81734,108.32309,0,0,39843.612962963,2009-01-30,14:42:40
22.8174233333333,108.323168333333,0,0,39843.6130208333,2009-01-30,14:42:45
22.8173966666667,108.323246666667,0,0,39843.6130787037,2009-01-30,14:42:50
22.8173316666667,108.323326666667,0,0,39843.6131365741,2009-01-30,14:42:55
22.8172,108.323323333333,0,0,39843.6131944444,2009-01-30,14:43:00
22.8171333333333,108.323176666667,0,0,39843.6132523148,2009-01-30,14:43:05
22.8172066666667,108.322976666667,0,0,39843.6133101852,2009-01-30,14:43:10
22.8172783333333,108.322836666667,0,0,39843.6133680556,2009-01-30,14:43:15
22.8172883333333,108.3228,0,0,39843.6134259259,2009-01-30,14:43:20
22.8173316666667,108.322786666667,0,0,39843.6134837963,2009-01-30,14:43:25
22.8173316666667,108.322786666667,0,0,39843.6135185185,2009-01-30,14:43:28
22.8173333333333,108.322786666667,0,0,39843.6135416667,2009-01-30,14:43:30
22.8173133333333,108.322765,0,0,39843.613599537,2009-01-30,14:43:35
22.818035,108.322963333333,0,0,39843.6142939815,2009-01-30,14:44:35
22.8179583333333,108.322846666667,0,0,39843.6143518519,2009-01-30,14:44:40
22.817945,108.32304,0,0,39843.6144097222,2009-01-30,14:44:45
22.817935,108.323336666667,0,0,39843.6144675926,2009-01-30,14:44:50
22.8177966666667,108.323118333333,0,0,39843.616724537,2009-01-30,14:48:05
22.8177266666667,108.323138333333,0,0,39843.6167824074,2009-01-30,14:48:10
22.8177416666667,108.32313,0,0,39843.6168402778,2009-01-30,14:48:15
22.817755,108.323106666667,0,0,39843.6168981481,2009-01-30,14:48:20
22.81776,108.323108333333,0,0,39843.6169560185,2009-01-30,14:48:25
22.8177633333333,108.323108333333,0,0,39843.6170138889,2009-01-30,14:48:30
22.8177633333333,108.323108333333,0,0,39843.6170486111,2009-01-30,14:48:33
22.817755,108.323106666667,0,0,39843.6170717593,2009-01-30,14:48:35
22.8177433333333,108.323103333333,0,0,39843.6171296296,2009-01-30,14:48:40
22.8176583333333,108.323068333333,0,0,39843.6171875,2009-01-30,14:48:45
22.8176133333333,108.323086666667,0,0,39843.6172453704,2009-01-30,14:48:50
22.8175666666667,108.323106666667,0,0,39843.6173032407,2009-01-30,14:48:55
22.81757,108.32309,0,0,39843.6173611111,2009-01-30,14:49:00
22.81757,108.323078333333,0,0,39843.6174189815,2009-01-30,14:49:05
22.8175116666667,108.323071666667,0,0,39843.6174768518,2009-01-30,14:49:10
22.817475,108.323111666667,0,0,39843.6175347222,2009-01-30,14:49:15
22.8175233333333,108.32306,0,0,39843.6175925926,2009-01-30,14:49:20
22.8175666666667,108.323038333333,0,0,39843.617650463,2009-01-30,14:49:25
22.8176133333333,108.323071666667,0,0,39843.6177083333,2009-01-30,14:49:30
22.8176,108.323126666667,0,0,39843.6177662037,2009-01-30,14:49:35
22.817555,108.323153333333,0,0,39843.6178240741,2009-01-30,14:49:40
22.81752,108.32315,0,0,39843.6178819444,2009-01-30,14:49:45
22.8175083333333,108.323116666667,0,0,39843.6179398148,2009-01-30,14:49:50
22.8174983333333,108.323105,0,0,39843.6179976852,2009-01-30,14:49:55
22.8174916666667,108.323091666667,0,0,39843.6180555556,2009-01-30,14:50:00
22.8174916666667,108.323091666667,0,0,39843.6180902778,2009-01-30,14:50:03
22.8174833333333,108.323085,0,0,39843.6181134259,2009-01-30,14:50:05
22.8174716666667,108.323088333333,0,0,39843.6181712963,2009-01-30,14:50:10
22.8174716666667,108.323088333333,0,0,39843.6182060185,2009-01-30,14:50:13
22.8174666666667,108.323086666667,0,0,39843.6182291667,2009-01-30,14:50:15
22.8174816666667,108.323066666667,0,0,39843.618287037,2009-01-30,14:50:20
22.8175133333333,108.32304,0,0,39843.6183449074,2009-01-30,14:50:25
22.8175916666667,108.32301,0,0,39843.6184027778,2009-01-30,14:50:30
22.8176083333333,108.323013333333,0,0,39843.6184606481,2009-01-30,14:50:35
22.8176066666667,108.323011666667,0,0,39843.6185185185,2009-01-30,14:50:40
22.8176016666667,108.32301,0,0,39843.6185763889,2009-01-30,14:50:45
22.8175983333333,108.323008333333,0,0,39843.6186342593,2009-01-30,14:50:50
22.8175983333333,108.323008333333,0,0,39843.6186689815,2009-01-30,14:50:53
22.817595,108.323008333333,0,0,39843.6186921296,2009-01-30,14:50:55
22.817605,108.323006666667,0,0,39843.61875,2009-01-30,14:51:00
22.8176116666667,108.323006666667,0,0,39843.6188078704,2009-01-30,14:51:05
22.81761,108.323005,0,0,39843.6188657407,2009-01-30,14:51:10
22.81761,108.323005,0,0,39843.618900463,2009-01-30,14:51:13
22.8176066666667,108.323005,0,0,39843.6189236111,2009-01-30,14:51:15
22.8176266666667,108.323016666667,0,0,39843.6189814815,2009-01-30,14:51:20
22.8175616666667,108.323011666667,0,0,39843.6190393518,2009-01-30,14:51:25
22.8175416666667,108.323011666667,0,0,39843.6190972222,2009-01-30,14:51:30
22.8175266666667,108.323006666667,0,0,39843.6191550926,2009-01-30,14:51:35
22.8175566666667,108.323008333333,0,0,39843.619212963,2009-01-30,14:51:40
22.8175866666667,108.322996666667,0,0,39843.6192708333,2009-01-30,14:51:45
22.8176283333333,108.323033333333,0,0,39843.6193287037,2009-01-30,14:51:50
22.8176583333333,108.323041666667,0,0,39843.6193865741,2009-01-30,14:51:55
22.8176616666667,108.323083333333,0,0,39843.6194444444,2009-01-30,14:52:00
22.8176616666667,108.323083333333,0,0,39843.6194791667,2009-01-30,14:52:03
22.8176533333333,108.32309,0,0,39843.6195023148,2009-01-30,14:52:05
22.8176183333333,108.323136666667,0,0,39843.6195601852,2009-01-30,14:52:10
22.8176166666667,108.323148333333,0,0,39843.6196180556,2009-01-30,14:52:15
22.8176266666667,108.323155,0,0,39843.6196759259,2009-01-30,14:52:20
22.817615,108.323155,0,0,39843.6197337963,2009-01-30,14:52:25
22.817555,108.323111666667,0,0,39843.6197916667,2009-01-30,14:52:30
22.8175083333333,108.323125,0,0,39843.619849537,2009-01-30,14:52:35
22.81746,108.323111666667,0,0,39843.6199074074,2009-01-30,14:52:40
22.8174383333333,108.323103333333,0,0,39843.6199652778,2009-01-30,14:52:45
22.8174766666667,108.32311,0,0,39843.6200231481,2009-01-30,14:52:50
22.8174916666667,108.323088333333,0,0,39843.6200810185,2009-01-30,14:52:55
22.8174916666667,108.323088333333,0,0,39843.6201157407,2009-01-30,14:52:58
22.8174916666667,108.323086666667,0,0,39843.6201388889,2009-01-30,14:53:00
22.8175083333333,108.32308,0,0,39843.6201967593,2009-01-30,14:53:05
22.8175766666667,108.323035,0,0,39843.6202546296,2009-01-30,14:53:10
22.8176283333333,108.323008333333,0,0,39843.6203125,2009-01-30,14:53:15
22.8176283333333,108.322996666667,0,0,39843.6203703704,2009-01-30,14:53:20
22.817625,108.322996666667,0,0,39843.6204282407,2009-01-30,14:53:25
22.8176333333333,108.322996666667,0,0,39843.6204861111,2009-01-30,14:53:30
22.8176383333333,108.322998333333,0,0,39843.6205439815,2009-01-30,14:53:35
22.8176366666667,108.323,0,0,39843.6206018519,2009-01-30,14:53:40
22.8176383333333,108.323,0,0,39843.6206597222,2009-01-30,14:53:45
22.8176383333333,108.323,0,0,39843.6206944444,2009-01-30,14:53:48
22.8176416666667,108.322998333333,0,0,39843.6207175926,2009-01-30,14:53:50
22.8176566666667,108.322923333333,0,0,39843.620775463,2009-01-30,14:53:55
22.8176883333333,108.322886666667,0,0,39843.6208333333,2009-01-30,14:54:00
22.817705,108.32288,0,0,39843.6208912037,2009-01-30,14:54:05
22.817705,108.32288,0,0,39843.6209259259,2009-01-30,14:54:08
22.8177133333333,108.32288,0,0,39843.6209490741,2009-01-30,14:54:10
22.8177833333333,108.32288,0,0,39843.6210069444,2009-01-30,14:54:15
22.8178333333333,108.322873333333,0,0,39843.6210648148,2009-01-30,14:54:20
22.8176383333333,108.323063333333,0,0,39843.6235532407,2009-01-30,14:57:55
22.8176333333333,108.323115,0,0,39843.6236111111,2009-01-30,14:58:00
22.8176566666667,108.323146666667,0,0,39843.6236689815,2009-01-30,14:58:05
22.8176916666667,108.323151666667,0,0,39843.6237268519,2009-01-30,14:58:10
22.8176916666667,108.323151666667,0,0,39843.6237615741,2009-01-30,14:58:13
22.8176916666667,108.323158333333,0,0,39843.6237847222,2009-01-30,14:58:15
22.8176783333333,108.323103333333,0,0,39843.6238425926,2009-01-30,14:58:20
22.8176933333333,108.32306,0,0,39843.623900463,2009-01-30,14:58:25
22.8176966666667,108.323013333333,0,0,39843.6239583333,2009-01-30,14:58:30
22.81772,108.322971666667,0,0,39843.6240162037,2009-01-30,14:58:35
22.81772,108.322971666667,0,0,39843.6240509259,2009-01-30,14:58:38
22.8177183333333,108.322968333333,0,0,39843.6240740741,2009-01-30,14:58:40
22.81774,108.323003333333,0,0,39843.6241319444,2009-01-30,14:58:45
22.8177666666667,108.323035,0,0,39843.6241898148,2009-01-30,14:58:50
22.8178033333333,108.323018333333,0,0,39843.6242476852,2009-01-30,14:58:55
22.8178233333333,108.32301,0,0,39843.6243055556,2009-01-30,14:59:00
22.8178083333333,108.323041666667,0,0,39843.6243634259,2009-01-30,14:59:05
22.8177916666667,108.323071666667,0,0,39843.6244212963,2009-01-30,14:59:10
22.81778,108.323098333333,0,0,39843.6244791667,2009-01-30,14:59:15
22.817775,108.323126666667,0,0,39843.624537037,2009-01-30,14:59:20
22.8177783333333,108.323108333333,0,0,39843.6245949074,2009-01-30,14:59:25
22.8178016666667,108.323121666667,0,0,39843.6246527778,2009-01-30,14:59:30
22.8178383333333,108.323151666667,0,0,39843.6247106481,2009-01-30,14:59:35
22.817905,108.323096666667,0,0,39843.6247685185,2009-01-30,14:59:40
22.817885,108.322981666667,0,0,39843.6248263889,2009-01-30,14:59:45
22.817825,108.322931666667,0,0,39843.6248842593,2009-01-30,14:59:50
22.81784,108.322886666667,0,0,39843.6249421296,2009-01-30,14:59:55
22.8178133333333,108.322878333333,0,0,39843.625,2009-01-30,15:00:00
22.8178083333333,108.322893333333,0,0,39843.6250578704,2009-01-30,15:00:05
22.81785,108.322888333333,0,0,39843.6251157407,2009-01-30,15:00:10
22.8178733333333,108.322885,0,0,39843.6251736111,2009-01-30,15:00:15
22.8179033333333,108.32289,0,0,39843.6252314815,2009-01-30,15:00:20
22.8179216666667,108.322891666667,0,0,39843.6252893518,2009-01-30,15:00:25
22.8178916666667,108.322868333333,0,0,39843.6253472222,2009-01-30,15:00:30
22.8178316666667,108.32283,0,0,39843.6254050926,2009-01-30,15:00:35
22.8178083333333,108.322735,0,0,39843.625462963,2009-01-30,15:00:40
22.817805,108.322636666667,0,0,39843.6255208333,2009-01-30,15:00:45
22.81777,108.322568333333,0,0,39843.6255787037,2009-01-30,15:00:50
22.8177933333333,108.322441666667,0,0,39843.6256365741,2009-01-30,15:00:55
22.8178433333333,108.322263333333,0,0,39843.6256944444,2009-01-30,15:01:00
22.8179033333333,108.32212,0,0,39843.6257523148,2009-01-30,15:01:05
22.817945,108.322005,0,0,39843.6258101852,2009-01-30,15:01:10
22.8179616666667,108.32208,0,0,39843.6258680556,2009-01-30,15:01:15
22.81796,108.322211666667,0,0,39843.6259259259,2009-01-30,15:01:20
22.817965,108.322255,0,0,39843.6259837963,2009-01-30,15:01:25
22.8180083333333,108.322271666667,0,0,39843.6260416667,2009-01-30,15:01:30
22.8180266666667,108.322335,0,0,39843.626099537,2009-01-30,15:01:35
22.8180283333333,108.322406666667,0,0,39843.6261574074,2009-01-30,15:01:40
22.817995,108.322468333333,0,0,39843.6262152778,2009-01-30,15:01:45
22.8179216666667,108.322535,0,0,39843.6262731481,2009-01-30,15:01:50
22.8178933333333,108.322563333333,0,0,39843.6263310185,2009-01-30,15:01:55
22.817855,108.322598333333,0,0,39843.6263888889,2009-01-30,15:02:00
22.8178016666667,108.322628333333,0,0,39843.6264467593,2009-01-30,15:02:05
22.8177366666667,108.32264,0,0,39843.6265046296,2009-01-30,15:02:10
22.8176416666667,108.322645,0,0,39843.6265625,2009-01-30,15:02:15
22.8175233333333,108.322648333333,0,0,39843.6266203704,2009-01-30,15:02:20
22.8173666666667,108.322631666667,0,0,39843.6266782407,2009-01-30,15:02:25
22.8172866666667,108.322631666667,0,0,39843.6267361111,2009-01-30,15:02:30
22.8172866666667,108.322631666667,0,0,39843.6267708333,2009-01-30,15:02:33
22.8172783333333,108.322628333333,0,0,39843.6267939815,2009-01-30,15:02:35
22.8172733333333,108.322645,0,0,39843.6268518518,2009-01-30,15:02:40
22.8172533333333,108.322706666667,0,0,39843.6269097222,2009-01-30,15:02:45
22.817215,108.322746666667,0,0,39843.6269675926,2009-01-30,15:02:50
22.817285,108.322778333333,0,0,39843.627025463,2009-01-30,15:02:55
22.8173766666667,108.32281,0,0,39843.6270833333,2009-01-30,15:03:00
22.8174516666667,108.322813333333,0,0,39843.6271412037,2009-01-30,15:03:05
22.817505,108.322828333333,0,0,39843.6271990741,2009-01-30,15:03:10
22.81759,108.32285,0,0,39843.6272569444,2009-01-30,15:03:15
22.81766,108.322881666667,0,0,39843.6273148148,2009-01-30,15:03:20
22.8177066666667,108.322876666667,0,0,39843.6273726852,2009-01-30,15:03:25
22.8177383333333,108.322886666667,0,0,39843.6274305556,2009-01-30,15:03:30
22.8177383333333,108.322886666667,0,0,39843.6274652778,2009-01-30,15:03:33
22.8177416666667,108.32289,0,0,39843.6274884259,2009-01-30,15:03:35
22.8177383333333,108.322873333333,0,0,39843.6275462963,2009-01-30,15:03:40
22.8177533333333,108.322845,0,0,39843.6276041667,2009-01-30,15:03:45
22.817755,108.322771666667,0,0,39843.627662037,2009-01-30,15:03:50
22.8178083333333,108.322708333333,0,0,39843.6277199074,2009-01-30,15:03:55
22.81776,108.322728333333,0,0,39843.6277777778,2009-01-30,15:04:00
22.8178316666667,108.322713333333,0,0,39843.6278356481,2009-01-30,15:04:05
22.817905,108.322673333333,0,0,39843.6278935185,2009-01-30,15:04:10
22.8179566666667,108.322631666667,0,0,39843.6279513889,2009-01-30,15:04:15
22.81798,108.322686666667,0,0,39843.6280092593,2009-01-30,15:04:20
22.8180133333333,108.322718333333,0,0,39843.6280671296,2009-01-30,15:04:25
22.8180133333333,108.322755,0,0,39843.628125,2009-01-30,15:04:30
22.818015,108.322755,0,0,39843.6281828704,2009-01-30,15:04:35
22.818015,108.322755,0,0,39843.6282175926,2009-01-30,15:04:38
22.8180183333333,108.322753333333,0,0,39843.6282407407,2009-01-30,15:04:40
22.8180633333333,108.322791666667,0,0,39843.6282986111,2009-01-30,15:04:45
22.818135,108.322843333333,0,0,39843.6283564815,2009-01-30,15:04:50
22.8181633333333,108.322861666667,0,0,39843.6284143519,2009-01-30,15:04:55
22.818135,108.322868333333,0,0,39843.6284722222,2009-01-30,15:05:00
22.81811,108.322856666667,0,0,39843.6285300926,2009-01-30,15:05:05
22.817985,108.322871666667,0,0,39843.628587963,2009-01-30,15:05:10
22.8178066666667,108.322851666667,0,0,39843.6286458333,2009-01-30,15:05:15
22.8176883333333,108.322851666667,0,0,39843.6287037037,2009-01-30,15:05:20
22.8176866666667,108.322815,0,0,39843.6287615741,2009-01-30,15:05:25
22.8175833333333,108.322816666667,0,0,39843.6288194444,2009-01-30,15:05:30
22.8175816666667,108.322853333333,0,0,39843.6288773148,2009-01-30,15:05:35
22.817635,108.322855,0,0,39843.6289351852,2009-01-30,15:05:40
22.817695,108.322896666667,0,0,39843.6289930556,2009-01-30,15:05:45
22.8177083333333,108.322923333333,0,0,39843.6290509259,2009-01-30,15:05:50
22.8176833333333,108.322908333333,0,0,39843.6291087963,2009-01-30,15:05:55
22.8177533333333,108.32284,0,0,39843.6291666667,2009-01-30,15:06:00
22.8178733333333,108.322715,0,0,39843.629224537,2009-01-30,15:06:05
22.81792,108.322575,0,0,39843.6292824074,2009-01-30,15:06:10
22.8179733333333,108.32244,0,0,39843.6293402778,2009-01-30,15:06:15
22.81794,108.322408333333,0,0,39843.6293981481,2009-01-30,15:06:20
22.81797,108.322345,0,0,39843.6294560185,2009-01-30,15:06:25
22.8179916666667,108.322313333333,0,0,39843.6295138889,2009-01-30,15:06:30
22.81802,108.322295,0,0,39843.6295717593,2009-01-30,15:06:35
22.8179916666667,108.322376666667,0,0,39843.6296296296,2009-01-30,15:06:40
22.8179683333333,108.322531666667,0,0,39843.6296875,2009-01-30,15:06:45
22.817925,108.322631666667,0,0,39843.6297453704,2009-01-30,15:06:50
22.8179116666667,108.322726666667,0,0,39843.6298032407,2009-01-30,15:06:55
22.8179,108.32277,0,0,39843.6298611111,2009-01-30,15:07:00
22.8178733333333,108.322761666667,0,0,39843.6299189815,2009-01-30,15:07:05
22.8179066666667,108.322763333333,0,0,39843.6299768519,2009-01-30,15:07:10
22.817905,108.322768333333,0,0,39843.6300347222,2009-01-30,15:07:15
22.817905,108.322768333333,0,0,39843.6300694444,2009-01-30,15:07:18
22.8179033333333,108.322768333333,0,0,39843.6300925926,2009-01-30,15:07:20
22.8179433333333,108.32276,0,0,39843.630150463,2009-01-30,15:07:25
22.817955,108.322766666667,0,0,39843.6302083333,2009-01-30,15:07:30
22.8179516666667,108.322768333333,0,0,39843.6302662037,2009-01-30,15:07:35
22.8179433333333,108.322768333333,0,0,39843.6303240741,2009-01-30,15:07:40
22.8179433333333,108.322768333333,0,0,39843.6303587963,2009-01-30,15:07:43
22.8179383333333,108.32277,0,0,39843.6303819444,2009-01-30,15:07:45
22.81799,108.322798333333,0,0,39843.6304398148,2009-01-30,15:07:50
22.8180266666667,108.322833333333,0,0,39843.6304976852,2009-01-30,15:07:55
22.8180266666667,108.322833333333,0,0,39843.6305324074,2009-01-30,15:07:58
22.8180233333333,108.322831666667,0,0,39843.6305555556,2009-01-30,15:08:00
22.81801,108.322826666667,0,0,39843.6306134259,2009-01-30,15:08:05
22.8180133333333,108.322813333333,0,0,39843.6306712963,2009-01-30,15:08:10
22.8180066666667,108.32283,0,0,39843.6307291667,2009-01-30,15:08:15
22.8179833333333,108.322843333333,0,0,39843.630787037,2009-01-30,15:08:20
22.8179616666667,108.322851666667,0,0,39843.6308449074,2009-01-30,15:08:25
22.8179583333333,108.322883333333,0,0,39843.6309027778,2009-01-30,15:08:30
22.8179416666667,108.322848333333,0,0,39843.6309606481,2009-01-30,15:08:35
22.8179883333333,108.32285,0,0,39843.6310185185,2009-01-30,15:08:40
22.81803,108.322871666667,0,0,39843.6310763889,2009-01-30,15:08:45
22.81806,108.32285,0,0,39843.6311342593,2009-01-30,15:08:50
22.8180683333333,108.322833333333,0,0,39843.6311921296,2009-01-30,15:08:55
22.8180766666667,108.322831666667,0,0,39843.63125,2009-01-30,15:09:00
22.81808,108.322831666667,0,0,39843.6313078704,2009-01-30,15:09:05
22.81808,108.322831666667,0,0,39843.6313657407,2009-01-30,15:09:10
22.81808,108.322831666667,0,0,39843.631400463,2009-01-30,15:09:13
22.8180816666667,108.322831666667,0,0,39843.6314236111,2009-01-30,15:09:15
22.8180883333333,108.322813333333,0,0,39843.6314814815,2009-01-30,15:09:20
22.8180933333333,108.322781666667,0,0,39843.6315393519,2009-01-30,15:09:25
22.818095,108.322723333333,0,0,39843.6315972222,2009-01-30,15:09:30
22.8180883333333,108.322646666667,0,0,39843.6316550926,2009-01-30,15:09:35
22.8180883333333,108.3225,0,0,39843.631712963,2009-01-30,15:09:40
22.818095,108.322338333333,0,0,39843.6317708333,2009-01-30,15:09:45
22.8180966666667,108.322246666667,0,0,39843.6318287037,2009-01-30,15:09:50
22.8180916666667,108.322151666667,0,0,39843.6318865741,2009-01-30,15:09:55
22.81811,108.322228333333,0,0,39843.6319444444,2009-01-30,15:10:00
22.81813,108.322336666667,0,0,39843.6320023148,2009-01-30,15:10:05
22.8181416666667,108.322366666667,0,0,39843.6320601852,2009-01-30,15:10:10
22.8181366666667,108.322391666667,0,0,39843.6321180556,2009-01-30,15:10:15
22.8181366666667,108.322413333333,0,0,39843.6321759259,2009-01-30,15:10:20
22.81814,108.322511666667,0,0,39843.6322337963,2009-01-30,15:10:25
22.8181116666667,108.322566666667,0,0,39843.6322916667,2009-01-30,15:10:30
22.8181,108.322611666667,0,0,39843.632349537,2009-01-30,15:10:35
22.8180833333333,108.322668333333,0,0,39843.6324074074,2009-01-30,15:10:40
22.8180933333333,108.322715,0,0,39843.6324652778,2009-01-30,15:10:45
22.8181233333333,108.32276,0,0,39843.6325231481,2009-01-30,15:10:50
22.81815,108.32278,0,0,39843.6325810185,2009-01-30,15:10:55
22.818185,108.322808333333,0,0,39843.6326388889,2009-01-30,15:11:00
22.81817,108.322848333333,0,0,39843.6326967593,2009-01-30,15:11:05
22.8181566666667,108.322856666667,0,0,39843.6327546296,2009-01-30,15:11:10
22.8181366666667,108.322903333333,0,0,39843.6328125,2009-01-30,15:11:15
22.8181366666667,108.322926666667,0,0,39843.6328703704,2009-01-30,15:11:20
22.818115,108.322918333333,0,0,39843.6329282407,2009-01-30,15:11:25
22.818095,108.322911666667,0,0,39843.6329861111,2009-01-30,15:11:30
22.8180983333333,108.32286,0,0,39843.6330439815,2009-01-30,15:11:35
22.8181033333333,108.322801666667,0,0,39843.6331018518,2009-01-30,15:11:40
22.8180933333333,108.322813333333,0,0,39843.6331597222,2009-01-30,15:11:45
22.8180633333333,108.322866666667,0,0,39843.6332175926,2009-01-30,15:11:50
22.8180283333333,108.322911666667,0,0,39843.633275463,2009-01-30,15:11:55
22.8180133333333,108.32292,0,0,39843.6333333333,2009-01-30,15:12:00
22.8179783333333,108.322936666667,0,0,39843.6333912037,2009-01-30,15:12:05
22.817945,108.32294,0,0,39843.6334490741,2009-01-30,15:12:10
22.817935,108.322931666667,0,0,39843.6335069444,2009-01-30,15:12:15
22.8179366666667,108.32295,0,0,39843.6335648148,2009-01-30,15:12:20
22.8179366666667,108.32295,0,0,39843.633599537,2009-01-30,15:12:23
22.8179366666667,108.322951666667,0,0,39843.6336226852,2009-01-30,15:12:25
22.8179466666667,108.32297,0,0,39843.6336805556,2009-01-30,15:12:30
22.8179783333333,108.322968333333,0,0,39843.6337384259,2009-01-30,15:12:35
22.81801,108.32293,0,0,39843.6337962963,2009-01-30,15:12:40
22.81801,108.322901666667,0,0,39843.6338541667,2009-01-30,15:12:45
22.818,108.3229,0,0,39843.633912037,2009-01-30,15:12:50
22.81801,108.3229,0,0,39843.6339699074,2009-01-30,15:12:55
22.8180416666667,108.322905,0,0,39843.6340277778,2009-01-30,15:13:00
22.8180816666667,108.322938333333,0,0,39843.6340856481,2009-01-30,15:13:05
22.8181066666667,108.322915,0,0,39843.6341435185,2009-01-30,15:13:10
22.8181066666667,108.322915,0,0,39843.6341782407,2009-01-30,15:13:13
22.8181116666667,108.322906666667,0,0,39843.6342013889,2009-01-30,15:13:15
22.818095,108.322933333333,0,0,39843.6342592593,2009-01-30,15:13:20
22.8180783333333,108.322956666667,0,0,39843.6343171296,2009-01-30,15:13:25
22.8180633333333,108.322951666667,0,0,39843.634375,2009-01-30,15:13:30
22.8180666666667,108.32295,0,0,39843.6344328704,2009-01-30,15:13:35
22.8180666666667,108.32295,0,0,39843.6344675926,2009-01-30,15:13:38
22.8180633333333,108.322953333333,0,0,39843.6344907407,2009-01-30,15:13:40
22.818055,108.322941666667,0,0,39843.6345486111,2009-01-30,15:13:45
22.8180716666667,108.322951666667,0,0,39843.6346064815,2009-01-30,15:13:50
22.8181483333333,108.322971666667,0,0,39843.6346643518,2009-01-30,15:13:55
22.818195,108.323048333333,0,0,39843.6347222222,2009-01-30,15:14:00
22.8181933333333,108.323071666667,0,0,39843.6347800926,2009-01-30,15:14:05
22.8181733333333,108.323083333333,0,0,39843.634837963,2009-01-30,15:14:10
22.8181133333333,108.323075,0,0,39843.6348958333,2009-01-30,15:14:15
22.81804,108.323086666667,0,0,39843.6349537037,2009-01-30,15:14:20
22.8179983333333,108.323103333333,0,0,39843.6350115741,2009-01-30,15:14:25
22.817985,108.323068333333,0,0,39843.6350694444,2009-01-30,15:14:30
22.8180483333333,108.323011666667,0,0,39843.6351273148,2009-01-30,15:14:35
22.81812,108.323,0,0,39843.6351851852,2009-01-30,15:14:40
22.8181716666667,108.323035,0,0,39843.6352430556,2009-01-30,15:14:45
22.8181416666667,108.32307,0,0,39843.6353009259,2009-01-30,15:14:50
22.8180916666667,108.32309,0,0,39843.6353587963,2009-01-30,15:14:55
22.8180616666667,108.323108333333,0,0,39843.6354166667,2009-01-30,15:15:00
22.8180616666667,108.323108333333,0,0,39843.6354513889,2009-01-30,15:15:03
22.8180616666667,108.323113333333,0,0,39843.635474537,2009-01-30,15:15:05
22.818065,108.323138333333,0,0,39843.6355324074,2009-01-30,15:15:10
22.8180716666667,108.32316,0,0,39843.6355902778,2009-01-30,15:15:15
22.818065,108.32319,0,0,39843.6356481481,2009-01-30,15:15:20
22.8180566666667,108.3232,0,0,39843.6357060185,2009-01-30,15:15:25
22.8180566666667,108.3232,0,0,39843.6357407407,2009-01-30,15:15:28
22.81806,108.323205,0,0,39843.6357638889,2009-01-30,15:15:30
22.81805,108.323203333333,0,0,39843.6358217593,2009-01-30,15:15:35
22.8180766666667,108.323203333333,0,0,39843.6358796296,2009-01-30,15:15:40
22.81807,108.323218333333,0,0,39843.6359375,2009-01-30,15:15:45
22.8180766666667,108.32323,0,0,39843.6359953704,2009-01-30,15:15:50
22.818085,108.323216666667,0,0,39843.6360532407,2009-01-30,15:15:55
22.8180816666667,108.323218333333,0,0,39843.6361111111,2009-01-30,15:16:00
22.8180883333333,108.323216666667,0,0,39843.6361689815,2009-01-30,15:16:05
22.8180883333333,108.323216666667,0,0,39843.6362037037,2009-01-30,15:16:08
22.8180966666667,108.323216666667,0,0,39843.6362268519,2009-01-30,15:16:10
22.818125,108.323186666667,0,0,39843.6362847222,2009-01-30,15:16:15
22.8181433333333,108.323176666667,0,0,39843.6363425926,2009-01-30,15:16:20
22.818075,108.32319,0,0,39843.636400463,2009-01-30,15:16:25
22.817935,108.323228333333,0,0,39843.6364583333,2009-01-30,15:16:30
22.81782,108.323271666667,0,0,39843.6365162037,2009-01-30,15:16:35
22.81775,108.32331,0,0,39843.6365740741,2009-01-30,15:16:40
22.817685,108.323325,0,0,39843.6366319444,2009-01-30,15:16:45
22.8176366666667,108.323323333333,0,0,39843.6366898148,2009-01-30,15:16:50
22.81759,108.3233,0,0,39843.6367476852,2009-01-30,15:16:55
22.8175483333333,108.323276666667,0,0,39843.6368055556,2009-01-30,15:17:00
22.8174766666667,108.323255,0,0,39843.6368634259,2009-01-30,15:17:05
22.8174283333333,108.323223333333,0,0,39843.6369212963,2009-01-30,15:17:10
22.8174133333333,108.323195,0,0,39843.6369791667,2009-01-30,15:17:15
22.81742,108.323158333333,0,0,39843.637037037,2009-01-30,15:17:20
22.817485,108.323116666667,0,0,39843.6370949074,2009-01-30,15:17:25
22.817555,108.323053333333,0,0,39843.6371527778,2009-01-30,15:17:30
22.8176833333333,108.322975,0,0,39843.6372106481,2009-01-30,15:17:35
22.8177783333333,108.322891666667,0,0,39843.6372685185,2009-01-30,15:17:40
22.8177666666667,108.322873333333,0,0,39843.6373263889,2009-01-30,15:17:45
22.81775,108.322913333333,0,0,39843.6373842593,2009-01-30,15:17:50
22.8177833333333,108.32292,0,0,39843.6374421296,2009-01-30,15:17:55
22.81784,108.322955,0,0,39843.6375,2009-01-30,15:18:00
22.8178733333333,108.322993333333,0,0,39843.6375578704,2009-01-30,15:18:05
22.8179016666667,108.323008333333,0,0,39843.6376157407,2009-01-30,15:18:10
22.8179183333333,108.323033333333,0,0,39843.6376736111,2009-01-30,15:18:15
22.817925,108.323055,0,0,39843.6377314815,2009-01-30,15:18:20
22.81797,108.323053333333,0,0,39843.6377893519,2009-01-30,15:18:25
22.8180066666667,108.323053333333,0,0,39843.6378472222,2009-01-30,15:18:30
22.8180066666667,108.323053333333,0,0,39843.6378819444,2009-01-30,15:18:33
22.818015,108.32305,0,0,39843.6379050926,2009-01-30,15:18:35
22.818015,108.32304,0,0,39843.637962963,2009-01-30,15:18:40
22.8180116666667,108.323025,0,0,39843.6380208333,2009-01-30,15:18:45
22.818025,108.323021666667,0,0,39843.6380787037,2009-01-30,15:18:50
22.81804,108.323013333333,0,0,39843.6381365741,2009-01-30,15:18:55
22.81804,108.323013333333,0,0,39843.6381712963,2009-01-30,15:18:58
22.8180483333333,108.323015,0,0,39843.6381944444,2009-01-30,15:19:00
22.818085,108.323025,0,0,39843.6382523148,2009-01-30,15:19:05
22.8180983333333,108.323016666667,0,0,39843.6383101852,2009-01-30,15:19:10
22.8180733333333,108.323056666667,0,0,39843.6383680556,2009-01-30,15:19:15
22.8180433333333,108.323116666667,0,0,39843.6384259259,2009-01-30,15:19:20
22.8179266666667,108.323115,0,0,39843.6384837963,2009-01-30,15:19:25
22.8178466666667,108.323105,0,0,39843.6385416667,2009-01-30,15:19:30
22.81777,108.323095,0,0,39843.638599537,2009-01-30,15:19:35
22.8177,108.323126666667,0,0,39843.6386574074,2009-01-30,15:19:40
22.8176733333333,108.323098333333,0,0,39843.6387152778,2009-01-30,15:19:45
22.817605,108.323068333333,0,0,39843.6387731481,2009-01-30,15:19:50
22.8175216666667,108.323008333333,0,0,39843.6388310185,2009-01-30,15:19:55
22.8174733333333,108.322943333333,0,0,39843.6388888889,2009-01-30,15:20:00
22.8174483333333,108.322896666667,0,0,39843.6389467593,2009-01-30,15:20:05
22.81746,108.322831666667,0,0,39843.6390046296,2009-01-30,15:20:10
22.8174066666667,108.322835,0,0,39843.6390625,2009-01-30,15:20:15
22.8173033333333,108.322835,0,0,39843.6391203704,2009-01-30,15:20:20
22.8172516666667,108.322853333333,0,0,39843.6391782407,2009-01-30,15:20:25
22.81723,108.322835,0,0,39843.6392361111,2009-01-30,15:20:30
22.817155,108.322818333333,0,0,39843.6392939815,2009-01-30,15:20:35
22.8170316666667,108.322835,0,0,39843.6393518519,2009-01-30,15:20:40
22.8169133333333,108.322911666667,0,0,39843.6394097222,2009-01-30,15:20:45
22.8170866666667,108.322976666667,0,0,39843.6394675926,2009-01-30,15:20:50
22.8171933333333,108.323041666667,0,0,39843.639525463,2009-01-30,15:20:55
22.81731,108.323095,0,0,39843.6395833333,2009-01-30,15:21:00
22.81746,108.32316,0,0,39843.6396412037,2009-01-30,15:21:05
22.8177,108.32323,0,0,39843.6397569444,2009-01-30,15:21:15
22.817815,108.323171666667,0,0,39843.6398148148,2009-01-30,15:21:20
22.817855,108.323126666667,0,0,39843.6398726852,2009-01-30,15:21:25
22.8177966666667,108.323113333333,0,0,39843.6399305556,2009-01-30,15:21:30
22.817765,108.323088333333,0,0,39843.6399884259,2009-01-30,15:21:35
22.8177733333333,108.3231,0,0,39843.6400462963,2009-01-30,15:21:40
22.8177116666667,108.323041666667,0,0,39843.6401041667,2009-01-30,15:21:45
22.8176133333333,108.322978333333,0,0,39843.640162037,2009-01-30,15:21:50
22.81756,108.322925,0,0,39843.6402199074,2009-01-30,15:21:55
22.8175216666667,108.322861666667,0,0,39843.6402777778,2009-01-30,15:22:00
22.8174533333333,108.322856666667,0,0,39843.6403356481,2009-01-30,15:22:05
22.817375,108.322835,0,0,39843.6403935185,2009-01-30,15:22:10
22.81734,108.322813333333,0,0,39843.6404513889,2009-01-30,15:22:15
22.81731,108.322823333333,0,0,39843.6405092593,2009-01-30,15:22:20
22.8172666666667,108.32282,0,0,39843.6405671296,2009-01-30,15:22:25
22.817175,108.322818333333,0,0,39843.640625,2009-01-30,15:22:30
22.81711,108.322818333333,0,0,39843.6406828704,2009-01-30,15:22:35
22.81716,108.322846666667,0,0,39843.6407407407,2009-01-30,15:22:40
22.817145,108.322856666667,0,0,39843.6407986111,2009-01-30,15:22:45
22.8171166666667,108.322858333333,0,0,39843.6408564815,2009-01-30,15:22:50
22.8171166666667,108.322858333333,0,0,39843.6408912037,2009-01-30,15:22:53
22.8171133333333,108.322855,0,0,39843.6409143518,2009-01-30,15:22:55
22.817135,108.322858333333,0,0,39843.6409722222,2009-01-30,15:23:00
22.8171733333333,108.322911666667,0,0,39843.6410300926,2009-01-30,15:23:05
22.8173983333333,108.322923333333,0,0,39843.641087963,2009-01-30,15:23:10
22.8175783333333,108.323085,0,0,39843.6411458333,2009-01-30,15:23:15
22.81766,108.323076666667,0,0,39843.6412037037,2009-01-30,15:23:20
22.81766,108.323076666667,0,0,39843.6412384259,2009-01-30,15:23:23
22.8176633333333,108.323071666667,0,0,39843.6412615741,2009-01-30,15:23:25
22.8176333333333,108.323108333333,0,0,39843.6413194444,2009-01-30,15:23:30
22.8176333333333,108.323108333333,0,0,39843.6413541667,2009-01-30,15:23:33
22.8176316666667,108.323105,0,0,39843.6413773148,2009-01-30,15:23:35
22.817665,108.323118333333,0,0,39843.6414351852,2009-01-30,15:23:40
22.8176583333333,108.323128333333,0,0,39843.6414930556,2009-01-30,15:23:45
22.8176433333333,108.323118333333,0,0,39843.6415509259,2009-01-30,15:23:50
22.8176433333333,108.3231,0,0,39843.6416087963,2009-01-30,15:23:55
22.8176966666667,108.323055,0,0,39843.6416666667,2009-01-30,15:24:00
22.81772,108.322955,0,0,39843.641724537,2009-01-30,15:24:05
22.8178416666667,108.3228,0,0,39843.6417824074,2009-01-30,15:24:10
22.8180033333333,108.322618333333,0,0,39843.6418402778,2009-01-30,15:24:15
22.8181466666667,108.32249,0,0,39843.6418981481,2009-01-30,15:24:20
22.8183033333333,108.322283333333,0,0,39843.6419560185,2009-01-30,15:24:25
22.818335,108.322265,0,0,39843.6420138889,2009-01-30,15:24:30
22.818305,108.322401666667,0,0,39843.6420717593,2009-01-30,15:24:35
22.8182916666667,108.322473333333,0,0,39843.6421296296,2009-01-30,15:24:40
22.8182483333333,108.322573333333,0,0,39843.6421875,2009-01-30,15:24:45
22.81819,108.322735,0,0,39843.6422453704,2009-01-30,15:24:50
22.81812,108.322788333333,0,0,39843.6423032407,2009-01-30,15:24:55
22.818055,108.322841666667,0,0,39843.6423611111,2009-01-30,15:25:00
22.81801,108.322858333333,0,0,39843.6424189815,2009-01-30,15:25:05
22.81801,108.322858333333,0,0,39843.6424537037,2009-01-30,15:25:08
22.8180083333333,108.322858333333,0,0,39843.6424768518,2009-01-30,15:25:10
22.8179983333333,108.322858333333,0,0,39843.6425347222,2009-01-30,15:25:15
22.8178816666667,108.32289,0,0,39843.6425925926,2009-01-30,15:25:20
22.8178416666667,108.322846666667,0,0,39843.642650463,2009-01-30,15:25:25
22.8178566666667,108.32287,0,0,39843.6427083333,2009-01-30,15:25:30
22.81784,108.322883333333,0,0,39843.6427662037,2009-01-30,15:25:35
22.817785,108.322913333333,0,0,39843.6428240741,2009-01-30,15:25:40
22.8177816666667,108.32297,0,0,39843.6428819444,2009-01-30,15:25:45
22.8177666666667,108.323068333333,0,0,39843.6429398148,2009-01-30,15:25:50
22.8177216666667,108.323125,0,0,39843.6429976852,2009-01-30,15:25:55
22.8176866666667,108.32317,0,0,39843.6430555556,2009-01-30,15:26:00
22.8176866666667,108.32317,0,0,39843.6430902778,2009-01-30,15:26:03
22.817685,108.323166666667,0,0,39843.6431134259,2009-01-30,15:26:05
22.81765,108.3232,0,0,39843.6431712963,2009-01-30,15:26:10
22.81765,108.323175,0,0,39843.6432291667,2009-01-30,15:26:15
22.81764,108.323128333333,0,0,39843.643287037,2009-01-30,15:26:20
22.81764,108.323128333333,0,0,39843.6433217593,2009-01-30,15:26:23
22.8176316666667,108.323131666667,0,0,39843.6433449074,2009-01-30,15:26:25
22.8176,108.323043333333,0,0,39843.6434027778,2009-01-30,15:26:30
22.8175333333333,108.322981666667,0,0,39843.6434606481,2009-01-30,15:26:35
22.8175116666667,108.322938333333,0,0,39843.6435185185,2009-01-30,15:26:40
22.8175233333333,108.322948333333,0,0,39843.6435763889,2009-01-30,15:26:45
22.8175066666667,108.322995,0,0,39843.6436342593,2009-01-30,15:26:50
22.81748,108.323028333333,0,0,39843.6436921296,2009-01-30,15:26:55
22.8174633333333,108.322996666667,0,0,39843.64375,2009-01-30,15:27:00
22.8174366666667,108.323001666667,0,0,39843.6438078704,2009-01-30,15:27:05
22.81746,108.323013333333,0,0,39843.6438657407,2009-01-30,15:27:10
22.817645,108.323035,0,0,39843.6439236111,2009-01-30,15:27:15
22.8179866666667,108.32309,0,0,39843.6439814815,2009-01-30,15:27:20
22.81819,108.323095,0,0,39843.6440393519,2009-01-30,15:27:25
22.8184333333333,108.323111666667,0,0,39843.6440972222,2009-01-30,15:27:30
22.818575,108.323091666667,0,0,39843.6441550926,2009-01-30,15:27:35
22.8187483333333,108.32306,0,0,39843.644212963,2009-01-30,15:27:40
22.8189333333333,108.323096666667,0,0,39843.6442708333,2009-01-30,15:27:45
22.8190783333333,108.32315,0,0,39843.6443287037,2009-01-30,15:27:50
22.81881,108.323205,0,0,39843.6443865741,2009-01-30,15:27:55
22.8187216666667,108.32326,0,0,39843.6444444444,2009-01-30,15:28:00
22.818475,108.323278333333,0,0,39843.6445023148,2009-01-30,15:28:05
22.8182616666667,108.323195,0,0,39843.6445601852,2009-01-30,15:28:10
22.818055,108.323106666667,0,0,39843.6446180556,2009-01-30,15:28:15
22.8179533333333,108.323095,0,0,39843.6446759259,2009-01-30,15:28:20
22.8179783333333,108.323151666667,0,0,39843.6447337963,2009-01-30,15:28:25
22.8179733333333,108.323191666667,0,0,39843.6447916667,2009-01-30,15:28:30
22.81796,108.323155,0,0,39843.644849537,2009-01-30,15:28:35
22.817935,108.323141666667,0,0,39843.6449074074,2009-01-30,15:28:40
22.8179116666667,108.32313,0,0,39843.6449652778,2009-01-30,15:28:45
22.817895,108.323103333333,0,0,39843.6450231481,2009-01-30,15:28:50
22.8178466666667,108.32307,0,0,39843.6450810185,2009-01-30,15:28:55
22.8177766666667,108.323028333333,0,0,39843.6451388889,2009-01-30,15:29:00
22.817725,108.32298,0,0,39843.6451967593,2009-01-30,15:29:05
22.8176566666667,108.322951666667,0,0,39843.6452546296,2009-01-30,15:29:10
22.8175966666667,108.322961666667,0,0,39843.6453125,2009-01-30,15:29:15
22.81752,108.323028333333,0,0,39843.6453703704,2009-01-30,15:29:20
22.8174566666667,108.323043333333,0,0,39843.6454282407,2009-01-30,15:29:25
22.8173966666667,108.322995,0,0,39843.6454861111,2009-01-30,15:29:30
22.817385,108.322916666667,0,0,39843.6455439815,2009-01-30,15:29:35
22.817425,108.322801666667,0,0,39843.6456018519,2009-01-30,15:29:40
22.8174716666667,108.322818333333,0,0,39843.6456597222,2009-01-30,15:29:45
22.8175183333333,108.32289,0,0,39843.6457175926,2009-01-30,15:29:50
22.8175483333333,108.322976666667,0,0,39843.645775463,2009-01-30,15:29:55
22.8175416666667,108.323006666667,0,0,39843.6458333333,2009-01-30,15:30:00
22.8176166666667,108.323066666667,0,0,39843.6458912037,2009-01-30,15:30:05
22.8177383333333,108.323066666667,0,0,39843.6459490741,2009-01-30,15:30:10
22.817845,108.323188333333,0,0,39843.6460069444,2009-01-30,15:30:15
22.8179516666667,108.32345,0,0,39843.6460648148,2009-01-30,15:30:20
22.8180566666667,108.32359,0,0,39843.6461226852,2009-01-30,15:30:25
22.8181733333333,108.323446666667,0,0,39843.6461805556,2009-01-30,15:30:30
22.8181733333333,108.323503333333,0,0,39843.6462384259,2009-01-30,15:30:35
22.8182116666667,108.323226666667,0,0,39843.6462962963,2009-01-30,15:30:40
22.8182216666667,108.3232,0,0,39843.6463541667,2009-01-30,15:30:45
22.818255,108.323303333333,0,0,39843.646412037,2009-01-30,15:30:50
22.8183066666667,108.32341,0,0,39843.6464699074,2009-01-30,15:30:55
22.8183383333333,108.323493333333,0,0,39843.6465277778,2009-01-30,15:31:00
22.8183266666667,108.323648333333,0,0,39843.6465856481,2009-01-30,15:31:05
22.8183533333333,108.323705,0,0,39843.6466435185,2009-01-30,15:31:10
22.8183566666667,108.323726666667,0,0,39843.6467013889,2009-01-30,15:31:15
22.8183566666667,108.323726666667,0,0,39843.6467361111,2009-01-30,15:31:18
22.8183633333333,108.323726666667,0,0,39843.6467592593,2009-01-30,15:31:20
22.8183683333333,108.323748333333,0,0,39843.6468171296,2009-01-30,15:31:25
22.8183116666667,108.323596666667,0,0,39843.646875,2009-01-30,15:31:30
22.8182466666667,108.323461666667,0,0,39843.6469328704,2009-01-30,15:31:35
22.818175,108.323435,0,0,39843.6469907407,2009-01-30,15:31:40
22.81808,108.323373333333,0,0,39843.6470486111,2009-01-30,15:31:45
22.81793,108.323286666667,0,0,39843.6471064815,2009-01-30,15:31:50
22.8178233333333,108.323231666667,0,0,39843.6471643519,2009-01-30,15:31:55
22.81774,108.32316,0,0,39843.6472222222,2009-01-30,15:32:00
22.8177383333333,108.323081666667,0,0,39843.6472800926,2009-01-30,15:32:05
22.8177766666667,108.323021666667,0,0,39843.647337963,2009-01-30,15:32:10
22.8177983333333,108.322941666667,0,0,39843.6473958333,2009-01-30,15:32:15
22.8178033333333,108.322925,0,0,39843.6474537037,2009-01-30,15:32:20
22.817825,108.322995,0,0,39843.6475115741,2009-01-30,15:32:25
22.8177983333333,108.323013333333,0,0,39843.6475694444,2009-01-30,15:32:30
22.81775,108.32303,0,0,39843.6476273148,2009-01-30,15:32:35
22.8176733333333,108.323073333333,0,0,39843.6476851852,2009-01-30,15:32:40
22.8176066666667,108.32318,0,0,39843.6477430556,2009-01-30,15:32:45
22.817545,108.323211666667,0,0,39843.6478009259,2009-01-30,15:32:50
22.817535,108.323196666667,0,0,39843.6478587963,2009-01-30,15:32:55
22.81755,108.323198333333,0,0,39843.6479166667,2009-01-30,15:33:00
22.81755,108.323198333333,0,0,39843.6479513889,2009-01-30,15:33:03
22.8175433333333,108.323196666667,0,0,39843.647974537,2009-01-30,15:33:05
22.8175633333333,108.323185,0,0,39843.6480324074,2009-01-30,15:33:10
22.817575,108.323181666667,0,0,39843.6480902778,2009-01-30,15:33:15
22.81756,108.323206666667,0,0,39843.6481481481,2009-01-30,15:33:20
22.8175816666667,108.323151666667,0,0,39843.6482060185,2009-01-30,15:33:25
22.8176216666667,108.323106666667,0,0,39843.6482638889,2009-01-30,15:33:30
22.81769,108.323078333333,0,0,39843.6483217593,2009-01-30,15:33:35
22.8177083333333,108.323073333333,0,0,39843.6483796296,2009-01-30,15:33:40
22.8176666666667,108.323048333333,0,0,39843.6484375,2009-01-30,15:33:45
22.8176516666667,108.323045,0,0,39843.6484953704,2009-01-30,15:33:50
22.8176683333333,108.323041666667,0,0,39843.6485532407,2009-01-30,15:33:55
22.8176566666667,108.323068333333,0,0,39843.6486111111,2009-01-30,15:34:00
22.8175566666667,108.323003333333,0,0,39843.6486689815,2009-01-30,15:34:05
22.8174716666667,108.322866666667,0,0,39843.6487268518,2009-01-30,15:34:10
22.8174833333333,108.32287,0,0,39843.6487847222,2009-01-30,15:34:15
22.817435,108.322875,0,0,39843.6488425926,2009-01-30,15:34:20
22.8173616666667,108.322911666667,0,0,39843.648900463,2009-01-30,15:34:25
22.8173233333333,108.322891666667,0,0,39843.6489583333,2009-01-30,15:34:30
22.8173366666667,108.322851666667,0,0,39843.6490162037,2009-01-30,15:34:35
22.817315,108.322806666667,0,0,39843.6490740741,2009-01-30,15:34:40
22.817285,108.322765,0,0,39843.6491319444,2009-01-30,15:34:45
22.8172383333333,108.322708333333,0,0,39843.6491898148,2009-01-30,15:34:50
22.8172133333333,108.322683333333,0,0,39843.6492476852,2009-01-30,15:34:55
22.81721,108.322616666667,0,0,39843.6493055556,2009-01-30,15:35:00
22.8174966666667,108.322633333333,0,0,39843.6493634259,2009-01-30,15:35:05
22.817555,108.322635,0,0,39843.6494212963,2009-01-30,15:35:10
22.8175816666667,108.322603333333,0,0,39843.6494791667,2009-01-30,15:35:15
22.817615,108.322646666667,0,0,39843.649537037,2009-01-30,15:35:20
22.817645,108.32269,0,0,39843.6495949074,2009-01-30,15:35:25
22.817705,108.32271,0,0,39843.6496527778,2009-01-30,15:35:30
22.8176516666667,108.322743333333,0,0,39843.6497106481,2009-01-30,15:35:35
22.817595,108.32275,0,0,39843.6497685185,2009-01-30,15:35:40
22.8175766666667,108.322741666667,0,0,39843.6498263889,2009-01-30,15:35:45
22.817535,108.322745,0,0,39843.6498842593,2009-01-30,15:35:50
22.817715,108.322715,0,0,39843.6499421296,2009-01-30,15:35:55
22.8177416666667,108.322755,0,0,39843.65,2009-01-30,15:36:00
22.8177483333333,108.322786666667,0,0,39843.6500578704,2009-01-30,15:36:05
22.8177183333333,108.322903333333,0,0,39843.6501157407,2009-01-30,15:36:10
22.8177316666667,108.322961666667,0,0,39843.6501736111,2009-01-30,15:36:15
22.81773,108.322981666667,0,0,39843.6502314815,2009-01-30,15:36:20
22.8177583333333,108.322995,0,0,39843.6502893518,2009-01-30,15:36:25
22.8177966666667,108.322966666667,0,0,39843.6503472222,2009-01-30,15:36:30
22.8177883333333,108.32295,0,0,39843.6504050926,2009-01-30,15:36:35
22.817785,108.322921666667,0,0,39843.650462963,2009-01-30,15:36:40
22.8178166666667,108.322948333333,0,0,39843.6505208333,2009-01-30,15:36:45
22.8178433333333,108.323021666667,0,0,39843.6505787037,2009-01-30,15:36:50
22.8178333333333,108.32305,0,0,39843.6506365741,2009-01-30,15:36:55
22.81779,108.323021666667,0,0,39843.6506944444,2009-01-30,15:37:00
22.8177383333333,108.323008333333,0,0,39843.6507523148,2009-01-30,15:37:05
22.81766,108.322976666667,0,0,39843.6508101852,2009-01-30,15:37:10
22.8176016666667,108.322941666667,0,0,39843.6508680556,2009-01-30,15:37:15
22.817625,108.32291,0,0,39843.6509259259,2009-01-30,15:37:20
22.8176733333333,108.322915,0,0,39843.6509837963,2009-01-30,15:37:25
22.8177166666667,108.322895,0,0,39843.6510416667,2009-01-30,15:37:30
22.8176783333333,108.322888333333,0,0,39843.651099537,2009-01-30,15:37:35
22.8176866666667,108.322891666667,0,0,39843.6511574074,2009-01-30,15:37:40
22.8176866666667,108.322891666667,0,0,39843.6511921296,2009-01-30,15:37:43
22.8176933333333,108.322895,0,0,39843.6512152778,2009-01-30,15:37:45
22.8177083333333,108.322886666667,0,0,39843.6512731481,2009-01-30,15:37:50
22.81767,108.322881666667,0,0,39843.6513310185,2009-01-30,15:37:55
22.8176433333333,108.322865,0,0,39843.6513888889,2009-01-30,15:38:00
22.8176666666667,108.322886666667,0,0,39843.6514467593,2009-01-30,15:38:05
22.8176666666667,108.322886666667,0,0,39843.6514814815,2009-01-30,15:38:08
22.8176716666667,108.322878333333,0,0,39843.6515046296,2009-01-30,15:38:10
22.8176583333333,108.322876666667,0,0,39843.6515625,2009-01-30,15:38:15
22.8176466666667,108.322885,0,0,39843.6516203704,2009-01-30,15:38:20
22.8176466666667,108.322885,0,0,39843.6516550926,2009-01-30,15:38:23
22.8176416666667,108.322881666667,0,0,39843.6516782407,2009-01-30,15:38:25
22.8175783333333,108.322893333333,0,0,39843.6517361111,2009-01-30,15:38:30
22.817515,108.322931666667,0,0,39843.6517939815,2009-01-30,15:38:35
22.8174333333333,108.322963333333,0,0,39843.6518518519,2009-01-30,15:38:40
22.817395,108.322958333333,0,0,39843.6519097222,2009-01-30,15:38:45
22.817345,108.32295,0,0,39843.6519675926,2009-01-30,15:38:50
22.8172616666667,108.322988333333,0,0,39843.652025463,2009-01-30,15:38:55
22.8172783333333,108.32303,0,0,39843.6520833333,2009-01-30,15:39:00
22.8173466666667,108.323031666667,0,0,39843.6521412037,2009-01-30,15:39:05
22.8173816666667,108.323015,0,0,39843.6521990741,2009-01-30,15:39:10
22.8174066666667,108.322981666667,0,0,39843.6522569444,2009-01-30,15:39:15
22.8173733333333,108.32298,0,0,39843.6523148148,2009-01-30,15:39:20
22.8174916666667,108.322966666667,0,0,39843.6523726852,2009-01-30,15:39:25
22.8176383333333,108.322958333333,0,0,39843.6524305556,2009-01-30,15:39:30
22.8176133333333,108.322958333333,0,0,39843.6524884259,2009-01-30,15:39:35
22.817605,108.322956666667,0,0,39843.6525462963,2009-01-30,15:39:40
22.817605,108.322956666667,0,0,39843.6525810185,2009-01-30,15:39:43
22.8176066666667,108.32296,0,0,39843.6526041667,2009-01-30,15:39:45
22.81763,108.322948333333,0,0,39843.652662037,2009-01-30,15:39:50
22.81764,108.322948333333,0,0,39843.6527199074,2009-01-30,15:39:55
22.817685,108.323005,0,0,39843.6527777778,2009-01-30,15:40:00
22.8177483333333,108.323068333333,0,0,39843.6528356481,2009-01-30,15:40:05
22.8177916666667,108.32307,0,0,39843.6528935185,2009-01-30,15:40:10
22.81779,108.323101666667,0,0,39843.6529513889,2009-01-30,15:40:15
22.8178016666667,108.323135,0,0,39843.6530092593,2009-01-30,15:40:20
22.8177766666667,108.323125,0,0,39843.6530671296,2009-01-30,15:40:25
22.8177766666667,108.323125,0,0,39843.6531018519,2009-01-30,15:40:28
22.81778,108.323131666667,0,0,39843.653125,2009-01-30,15:40:30
22.8177816666667,108.323155,0,0,39843.6531828704,2009-01-30,15:40:35
22.8177816666667,108.323155,0,0,39843.6532175926,2009-01-30,15:40:38
22.8177816666667,108.323146666667,0,0,39843.6532407407,2009-01-30,15:40:40
22.8177883333333,108.323173333333,0,0,39843.6532986111,2009-01-30,15:40:45
22.8177683333333,108.323175,0,0,39843.6533564815,2009-01-30,15:40:50
22.8177683333333,108.323175,0,0,39843.6533912037,2009-01-30,15:40:53
22.8177766666667,108.323176666667,0,0,39843.6534143519,2009-01-30,15:40:55
22.8178283333333,108.323145,0,0,39843.6534722222,2009-01-30,15:41:00
22.817885,108.323113333333,0,0,39843.6535300926,2009-01-30,15:41:05
22.8179133333333,108.323106666667,0,0,39843.653587963,2009-01-30,15:41:10
22.8179316666667,108.32312,0,0,39843.6536458333,2009-01-30,15:41:15
22.817865,108.323118333333,0,0,39843.6537037037,2009-01-30,15:41:20
22.817685,108.323178333333,0,0,39843.6537615741,2009-01-30,15:41:25
22.81749,108.323013333333,0,0,39843.6541666667,2009-01-30,15:42:00
22.8178733333333,108.322961666667,0,0,39843.654224537,2009-01-30,15:42:05
22.8178733333333,108.322961666667,0,0,39843.6542592593,2009-01-30,15:42:08
22.817865,108.322965,0,0,39843.6542824074,2009-01-30,15:42:10
22.8178683333333,108.322946666667,0,0,39843.6543402778,2009-01-30,15:42:15
22.8178633333333,108.322933333333,0,0,39843.6543981481,2009-01-30,15:42:20
22.8178,108.322966666667,0,0,39843.6544560185,2009-01-30,15:42:25
22.8176983333333,108.323013333333,0,0,39843.6545138889,2009-01-30,15:42:30
22.8175683333333,108.323088333333,0,0,39843.6545717593,2009-01-30,15:42:35
22.8176466666667,108.323128333333,0,0,39843.6546296296,2009-01-30,15:42:40
22.8176333333333,108.323126666667,0,0,39843.6546875,2009-01-30,15:42:45
22.81768,108.323041666667,0,0,39843.6547453704,2009-01-30,15:42:50
22.8178666666667,108.323016666667,0,0,39843.6548032407,2009-01-30,15:42:55
22.8178683333333,108.322946666667,0,0,39843.6548611111,2009-01-30,15:43:00
22.81794,108.322915,0,0,39843.6549189815,2009-01-30,15:43:05
22.8179983333333,108.322926666667,0,0,39843.6549768519,2009-01-30,15:43:10
22.818005,108.322973333333,0,0,39843.6550347222,2009-01-30,15:43:15
22.8179666666667,108.322996666667,0,0,39843.6550925926,2009-01-30,15:43:20
22.8179133333333,108.323003333333,0,0,39843.655150463,2009-01-30,15:43:25
22.8178566666667,108.322948333333,0,0,39843.6552083333,2009-01-30,15:43:30
22.8178033333333,108.322906666667,0,0,39843.6552662037,2009-01-30,15:43:35
22.8178166666667,108.322888333333,0,0,39843.6553240741,2009-01-30,15:43:40
22.817855,108.322881666667,0,0,39843.6553819444,2009-01-30,15:43:45
22.8178933333333,108.322923333333,0,0,39843.6554398148,2009-01-30,15:43:50
22.8179433333333,108.322955,0,0,39843.6554976852,2009-01-30,15:43:55
22.8179733333333,108.323,0,0,39843.6555555556,2009-01-30,15:44:00
22.8179866666667,108.322985,0,0,39843.6556134259,2009-01-30,15:44:05
22.8179366666667,108.322998333333,0,0,39843.6556712963,2009-01-30,15:44:10
22.8179016666667,108.32302,0,0,39843.6557291667,2009-01-30,15:44:15
22.8180133333333,108.323021666667,0,0,39843.655787037,2009-01-30,15:44:20
22.8181066666667,108.32304,0,0,39843.6558449074,2009-01-30,15:44:25
22.8180116666667,108.323106666667,0,0,39843.6559027778,2009-01-30,15:44:30
22.8179533333333,108.323093333333,0,0,39843.6559606481,2009-01-30,15:44:35
22.8178666666667,108.323053333333,0,0,39843.6560185185,2009-01-30,15:44:40
22.8178683333333,108.323033333333,0,0,39843.6560763889,2009-01-30,15:44:45
22.81788,108.323043333333,0,0,39843.6561342593,2009-01-30,15:44:50
22.8179083333333,108.32309,0,0,39843.6561921296,2009-01-30,15:44:55
22.8179016666667,108.323148333333,0,0,39843.65625,2009-01-30,15:45:00
22.81787,108.323138333333,0,0,39843.6563078704,2009-01-30,15:45:05
22.8178333333333,108.32312,0,0,39843.6563657407,2009-01-30,15:45:10
22.8177916666667,108.323086666667,0,0,39843.6564236111,2009-01-30,15:45:15
22.8177816666667,108.323113333333,0,0,39843.6564814815,2009-01-30,15:45:20
22.8177866666667,108.32322,0,0,39843.6565393518,2009-01-30,15:45:25
22.8178666666667,108.32325,0,0,39843.6565972222,2009-01-30,15:45:30
22.81804,108.323285,0,0,39843.656712963,2009-01-30,15:45:40
22.8181683333333,108.323248333333,0,0,39843.6567708333,2009-01-30,15:45:45
22.818255,108.323126666667,0,0,39843.6568287037,2009-01-30,15:45:50
22.8181733333333,108.323111666667,0,0,39843.6568865741,2009-01-30,15:45:55
22.8181533333333,108.323101666667,0,0,39843.6569444444,2009-01-30,15:46:00
22.81813,108.323075,0,0,39843.6570023148,2009-01-30,15:46:05
22.8180433333333,108.322983333333,0,0,39843.6570601852,2009-01-30,15:46:10
22.8179516666667,108.322951666667,0,0,39843.6571180556,2009-01-30,15:46:15
22.8179133333333,108.322903333333,0,0,39843.6571759259,2009-01-30,15:46:20
22.8178816666667,108.32288,0,0,39843.6572337963,2009-01-30,15:46:25
22.8178533333333,108.322878333333,0,0,39843.6572916667,2009-01-30,15:46:30
22.8178866666667,108.322873333333,0,0,39843.657349537,2009-01-30,15:46:35
22.8179383333333,108.322841666667,0,0,39843.6574074074,2009-01-30,15:46:40
22.8179533333333,108.322805,0,0,39843.6574652778,2009-01-30,15:46:45
22.8179733333333,108.322778333333,0,0,39843.6575231481,2009-01-30,15:46:50
22.8179766666667,108.32281,0,0,39843.6575810185,2009-01-30,15:46:55
22.8179633333333,108.32284,0,0,39843.6576388889,2009-01-30,15:47:00
22.8179633333333,108.32284,0,0,39843.6576736111,2009-01-30,15:47:03
22.817955,108.322846666667,0,0,39843.6576967593,2009-01-30,15:47:05
22.8179716666667,108.322863333333,0,0,39843.6577546296,2009-01-30,15:47:10
22.818,108.322921666667,0,0,39843.6578125,2009-01-30,15:47:15
22.8179566666667,108.32296,0,0,39843.6578703704,2009-01-30,15:47:20
22.81788,108.322981666667,0,0,39843.6579282407,2009-01-30,15:47:25
22.8177716666667,108.323,0,0,39843.6579861111,2009-01-30,15:47:30
22.8177333333333,108.323061666667,0,0,39843.6580439815,2009-01-30,15:47:35
22.8178066666667,108.323091666667,0,0,39843.6581018518,2009-01-30,15:47:40
22.8179083333333,108.323141666667,0,0,39843.6581597222,2009-01-30,15:47:45
22.8179766666667,108.323188333333,0,0,39843.6582175926,2009-01-30,15:47:50
22.8179683333333,108.323238333333,0,0,39843.658275463,2009-01-30,15:47:55
22.8178633333333,108.323228333333,0,0,39843.6583333333,2009-01-30,15:48:00
22.8177416666667,108.323193333333,0,0,39843.6583912037,2009-01-30,15:48:05
22.8177466666667,108.323181666667,0,0,39843.6584490741,2009-01-30,15:48:10
22.8178633333333,108.323133333333,0,0,39843.6585069444,2009-01-30,15:48:15
22.8180566666667,108.323118333333,0,0,39843.6585648148,2009-01-30,15:48:20
22.8168633333333,108.323196666667,0,0,39843.6587962963,2009-01-30,15:48:40
22.8176866666667,108.322968333333,0,0,39843.6588541667,2009-01-30,15:48:45
22.8177233333333,108.322941666667,0,0,39843.658912037,2009-01-30,15:48:50
22.8177833333333,108.32292,0,0,39843.6589699074,2009-01-30,15:48:55
22.8178216666667,108.322908333333,0,0,39843.6590277778,2009-01-30,15:49:00
22.8177833333333,108.32288,0,0,39843.6590856481,2009-01-30,15:49:05
22.817785,108.322866666667,0,0,39843.6591435185,2009-01-30,15:49:10
22.8177716666667,108.32281,0,0,39843.6592013889,2009-01-30,15:49:15
22.8177183333333,108.322738333333,0,0,39843.6592592593,2009-01-30,15:49:20
22.8176666666667,108.322683333333,0,0,39843.6593171296,2009-01-30,15:49:25
22.81772,108.32276,0,0,39843.659375,2009-01-30,15:49:30
22.8177833333333,108.322823333333,0,0,39843.6594328704,2009-01-30,15:49:35
22.8177483333333,108.322851666667,0,0,39843.6594907407,2009-01-30,15:49:40
22.817725,108.32287,0,0,39843.6595486111,2009-01-30,15:49:45
22.8177533333333,108.322911666667,0,0,39843.6596064815,2009-01-30,15:49:50
22.8177966666667,108.322956666667,0,0,39843.6596643519,2009-01-30,15:49:55
22.8178066666667,108.323018333333,0,0,39843.6597222222,2009-01-30,15:50:00
22.8178133333333,108.32309,0,0,39843.6597800926,2009-01-30,15:50:05
22.8178083333333,108.323176666667,0,0,39843.659837963,2009-01-30,15:50:10
22.817795,108.323185,0,0,39843.6598958333,2009-01-30,15:50:15
22.8177683333333,108.323145,0,0,39843.6599537037,2009-01-30,15:50:20
22.81775,108.323091666667,0,0,39843.6600115741,2009-01-30,15:50:25
22.817765,108.32303,0,0,39843.6600694444,2009-01-30,15:50:30
22.8178533333333,108.323016666667,0,0,39843.6601273148,2009-01-30,15:50:35
22.8178833333333,108.322988333333,0,0,39843.6601851852,2009-01-30,15:50:40
22.8177483333333,108.322953333333,0,0,39843.6602430556,2009-01-30,15:50:45
22.817625,108.322921666667,0,0,39843.6603009259,2009-01-30,15:50:50
22.8175716666667,108.32289,0,0,39843.6603587963,2009-01-30,15:50:55
22.8175933333333,108.32284,0,0,39843.6604166667,2009-01-30,15:51:00
22.8175933333333,108.32284,0,0,39843.6604513889,2009-01-30,15:51:03
22.8175983333333,108.32284,0,0,39843.660474537,2009-01-30,15:51:05
22.8174933333333,108.322875,0,0,39843.6605324074,2009-01-30,15:51:10
22.8172883333333,108.322896666667,0,0,39843.6605902778,2009-01-30,15:51:15
22.817245,108.322923333333,0,0,39843.6606481481,2009-01-30,15:51:20
22.8172466666667,108.322953333333,0,0,39843.6607060185,2009-01-30,15:51:25
22.81727,108.32291,0,0,39843.6607638889,2009-01-30,15:51:30
22.8172883333333,108.322838333333,0,0,39843.6608217593,2009-01-30,15:51:35
22.8173483333333,108.32283,0,0,39843.6608796296,2009-01-30,15:51:40
22.81745,108.32284,0,0,39843.6609375,2009-01-30,15:51:45
22.8175783333333,108.322876666667,0,0,39843.6609953704,2009-01-30,15:51:50
22.81761,108.322851666667,0,0,39843.6610532407,2009-01-30,15:51:55
22.817715,108.322895,0,0,39843.6611111111,2009-01-30,15:52:00
22.8176933333333,108.322871666667,0,0,39843.6611689815,2009-01-30,15:52:05
22.8176616666667,108.322858333333,0,0,39843.6612268519,2009-01-30,15:52:10
22.8176816666667,108.322851666667,0,0,39843.6612847222,2009-01-30,15:52:15
22.8177183333333,108.32279,0,0,39843.6613425926,2009-01-30,15:52:20
22.8177983333333,108.322798333333,0,0,39843.661400463,2009-01-30,15:52:25
22.8178866666667,108.322828333333,0,0,39843.6614583333,2009-01-30,15:52:30
22.817885,108.322931666667,0,0,39843.6615162037,2009-01-30,15:52:35
22.8178516666667,108.322985,0,0,39843.6615740741,2009-01-30,15:52:40
22.8178466666667,108.323006666667,0,0,39843.6616319444,2009-01-30,15:52:45
22.8179583333333,108.323041666667,0,0,39843.6616898148,2009-01-30,15:52:50
22.8180316666667,108.323065,0,0,39843.6617476852,2009-01-30,15:52:55
22.8181283333333,108.323113333333,0,0,39843.6618055556,2009-01-30,15:53:00
22.8182316666667,108.323241666667,0,0,39843.6618634259,2009-01-30,15:53:05
22.81832,108.323411666667,0,0,39843.6619212963,2009-01-30,15:53:10
22.8184766666667,108.323471666667,0,0,39843.6619791667,2009-01-30,15:53:15
22.81858,108.323475,0,0,39843.662037037,2009-01-30,15:53:20
22.818525,108.323248333333,0,0,39843.6620949074,2009-01-30,15:53:25
22.8183566666667,108.323148333333,0,0,39843.6621527778,2009-01-30,15:53:30
22.81832,108.323071666667,0,0,39843.6622106481,2009-01-30,15:53:35
22.818255,108.323011666667,0,0,39843.6622685185,2009-01-30,15:53:40
22.8181483333333,108.32299,0,0,39843.6623263889,2009-01-30,15:53:45
22.8181183333333,108.322988333333,0,0,39843.6623842593,2009-01-30,15:53:50
22.8181066666667,108.322995,0,0,39843.6624421296,2009-01-30,15:53:55
22.8181066666667,108.323083333333,0,0,39843.6625,2009-01-30,15:54:00
22.8180983333333,108.323133333333,0,0,39843.6625578704,2009-01-30,15:54:05
22.8181733333333,108.323266666667,0,0,39843.6626157407,2009-01-30,15:54:10
22.8182566666667,108.323376666667,0,0,39843.6626736111,2009-01-30,15:54:15
22.8181833333333,108.32346,0,0,39843.6627314815,2009-01-30,15:54:20
22.8181283333333,108.323491666667,0,0,39843.6627893519,2009-01-30,15:54:25
22.8181966666667,108.323543333333,0,0,39843.6628472222,2009-01-30,15:54:30
22.8182066666667,108.32356,0,0,39843.6629050926,2009-01-30,15:54:35
22.8182066666667,108.32356,0,0,39843.6629398148,2009-01-30,15:54:38
22.8182033333333,108.323561666667,0,0,39843.662962963,2009-01-30,15:54:40
22.8182133333333,108.323561666667,0,0,39843.6630208333,2009-01-30,15:54:45
22.8182133333333,108.323561666667,0,0,39843.6630555556,2009-01-30,15:54:48
22.818215,108.323563333333,0,0,39843.6630787037,2009-01-30,15:54:50
22.8181916666667,108.32357,0,0,39843.6631365741,2009-01-30,15:54:55
22.81816,108.32359,0,0,39843.6631944444,2009-01-30,15:55:00
22.8181333333333,108.323591666667,0,0,39843.6632523148,2009-01-30,15:55:05
22.81812,108.323591666667,0,0,39843.6633101852,2009-01-30,15:55:10
22.8181116666667,108.323591666667,0,0,39843.6633680556,2009-01-30,15:55:15
22.818105,108.323591666667,0,0,39843.6634259259,2009-01-30,15:55:20
22.8181066666667,108.323591666667,0,0,39843.6634837963,2009-01-30,15:55:25
22.8181066666667,108.323591666667,0,0,39843.6635416667,2009-01-30,15:55:30
22.8181066666667,108.323591666667,0,0,39843.663599537,2009-01-30,15:55:35
22.8181066666667,108.323593333333,0,0,39843.6636574074,2009-01-30,15:55:40
22.8180983333333,108.323595,0,0,39843.6637152778,2009-01-30,15:55:45
22.8180983333333,108.323595,0,0,39843.66375,2009-01-30,15:55:48
22.8180933333333,108.323596666667,0,0,39843.6637731481,2009-01-30,15:55:50
22.8180716666667,108.323598333333,0,0,39843.6638310185,2009-01-30,15:55:55
22.8180166666667,108.323625,0,0,39843.6638888889,2009-01-30,15:56:00
22.8179716666667,108.32365,0,0,39843.6639467593,2009-01-30,15:56:05
22.8179133333333,108.323723333333,0,0,39843.6640046296,2009-01-30,15:56:10
22.81785,108.323775,0,0,39843.6640625,2009-01-30,15:56:15
22.8178283333333,108.323763333333,0,0,39843.6641203704,2009-01-30,15:56:20
22.8178283333333,108.323763333333,0,0,39843.6641550926,2009-01-30,15:56:23
22.8178283333333,108.323763333333,0,0,39843.6641782407,2009-01-30,15:56:25
22.81786,108.323785,0,0,39843.6642361111,2009-01-30,15:56:30
22.817895,108.323823333333,0,0,39843.6642939815,2009-01-30,15:56:35
22.8179616666667,108.323843333333,0,0,39843.6643518518,2009-01-30,15:56:40
22.818085,108.323785,0,0,39843.6644097222,2009-01-30,15:56:45
22.8181416666667,108.323798333333,0,0,39843.6644675926,2009-01-30,15:56:50
22.8181183333333,108.323921666667,0,0,39843.664525463,2009-01-30,15:56:55
22.81812,108.324,0,0,39843.6645833333,2009-01-30,15:57:00
22.8181216666667,108.32403,0,0,39843.6646412037,2009-01-30,15:57:05
22.818075,108.323781666667,0,0,39843.6646990741,2009-01-30,15:57:10
22.81808,108.323761666667,0,0,39843.6647569444,2009-01-30,15:57:15
22.8180666666667,108.323746666667,0,0,39843.6648148148,2009-01-30,15:57:20
22.8180483333333,108.323733333333,0,0,39843.6648726852,2009-01-30,15:57:25
22.8180533333333,108.323723333333,0,0,39843.6649305556,2009-01-30,15:57:30
22.8179666666667,108.323648333333,0,0,39843.6649884259,2009-01-30,15:57:35
22.8178083333333,108.323586666667,0,0,39843.6650462963,2009-01-30,15:57:40
22.817555,108.323563333333,0,0,39843.6651041667,2009-01-30,15:57:45
22.8172583333333,108.323675,0,0,39843.665162037,2009-01-30,15:57:50
22.8171066666667,108.323751666667,0,0,39843.6652199074,2009-01-30,15:57:55
22.8170166666667,108.323663333333,0,0,39843.6652777778,2009-01-30,15:58:00
22.8169783333333,108.32361,0,0,39843.6653356481,2009-01-30,15:58:05
22.8168216666667,108.323643333333,0,0,39843.6653935185,2009-01-30,15:58:10
22.816665,108.323691666667,0,0,39843.6654513889,2009-01-30,15:58:15
22.816585,108.323701666667,0,0,39843.6655092593,2009-01-30,15:58:20
22.8165583333333,108.323668333333,0,0,39843.6655671296,2009-01-30,15:58:25
22.81662,108.323525,0,0,39843.665625,2009-01-30,15:58:30
22.816795,108.323438333333,0,0,39843.6656828704,2009-01-30,15:58:35
22.8169766666667,108.323338333333,0,0,39843.6657407407,2009-01-30,15:58:40
22.8169366666667,108.323283333333,0,0,39843.6657986111,2009-01-30,15:58:45
22.8170133333333,108.323201666667,0,0,39843.6658564815,2009-01-30,15:58:50
22.81723,108.323121666667,0,0,39843.6659143518,2009-01-30,15:58:55
22.8173566666667,108.323055,0,0,39843.6659722222,2009-01-30,15:59:00
22.8173833333333,108.323015,0,0,39843.6660300926,2009-01-30,15:59:05
22.8173833333333,108.323015,0,0,39843.6660648148,2009-01-30,15:59:08
22.81739,108.323015,0,0,39843.666087963,2009-01-30,15:59:10
22.817425,108.323015,0,0,39843.6661458333,2009-01-30,15:59:15
22.81761,108.323093333333,0,0,39843.6662037037,2009-01-30,15:59:20
22.8177466666667,108.323168333333,0,0,39843.6662615741,2009-01-30,15:59:25
22.817925,108.3233,0,0,39843.6663194444,2009-01-30,15:59:30
22.818175,108.32348,0,0,39843.6663773148,2009-01-30,15:59:35
22.818365,108.323615,0,0,39843.6664351852,2009-01-30,15:59:40
22.8184533333333,108.32371,0,0,39843.6664930556,2009-01-30,15:59:45
22.818285,108.323531666667,0,0,39843.6665509259,2009-01-30,15:59:50
22.818105,108.32345,0,0,39843.6666087963,2009-01-30,15:59:55
22.8180466666667,108.323405,0,0,39843.6666666667,2009-01-30,16:00:00
22.81802,108.323406666667,0,0,39843.666724537,2009-01-30,16:00:05
22.81801,108.323405,0,0,39843.6667824074,2009-01-30,16:00:10
22.81801,108.323405,0,0,39843.6668171296,2009-01-30,16:00:13
22.81801,108.323396666667,0,0,39843.6668402778,2009-01-30,16:00:15
22.8180016666667,108.323368333333,0,0,39843.6668981481,2009-01-30,16:00:20
22.81799,108.323365,0,0,39843.6669560185,2009-01-30,16:00:25
22.8180583333333,108.323296666667,0,0,39843.6670138889,2009-01-30,16:00:30
22.818095,108.323233333333,0,0,39843.6670717593,2009-01-30,16:00:35
22.8179783333333,108.323195,0,0,39843.6671296296,2009-01-30,16:00:40
22.8178583333333,108.32316,0,0,39843.6671875,2009-01-30,16:00:45
22.8178866666667,108.323153333333,0,0,39843.6672453704,2009-01-30,16:00:50
22.81791,108.32317,0,0,39843.6673032407,2009-01-30,16:00:55
22.817945,108.323168333333,0,0,39843.6673611111,2009-01-30,16:01:00
22.8180533333333,108.323191666667,0,0,39843.6674189815,2009-01-30,16:01:05
22.81803,108.32317,0,0,39843.6674768519,2009-01-30,16:01:10
22.8179983333333,108.323115,0,0,39843.6675347222,2009-01-30,16:01:15
22.8179616666667,108.323043333333,0,0,39843.6675925926,2009-01-30,16:01:20
22.8179483333333,108.323043333333,0,0,39843.667650463,2009-01-30,16:01:25
22.817895,108.323076666667,0,0,39843.6677083333,2009-01-30,16:01:30
22.81787,108.323085,0,0,39843.6677662037,2009-01-30,16:01:35
22.817825,108.323108333333,0,0,39843.6678240741,2009-01-30,16:01:40
22.817785,108.323098333333,0,0,39843.6678819444,2009-01-30,16:01:45
22.8177466666667,108.323071666667,0,0,39843.6679398148,2009-01-30,16:01:50
22.8177633333333,108.32307,0,0,39843.6679976852,2009-01-30,16:01:55
22.8177633333333,108.32307,0,0,39843.6680324074,2009-01-30,16:01:58
22.81777,108.323078333333,0,0,39843.6680555556,2009-01-30,16:02:00
22.81777,108.32309,0,0,39843.6681134259,2009-01-30,16:02:05
22.8177683333333,108.32309,0,0,39843.6681712963,2009-01-30,16:02:10
22.8177683333333,108.32309,0,0,39843.6682060185,2009-01-30,16:02:13
22.8177766666667,108.323091666667,0,0,39843.6682291667,2009-01-30,16:02:15
22.8178483333333,108.32313,0,0,39843.668287037,2009-01-30,16:02:20
22.8179316666667,108.323168333333,0,0,39843.6683449074,2009-01-30,16:02:25
22.8179883333333,108.323175,0,0,39843.6684027778,2009-01-30,16:02:30
22.81801,108.323151666667,0,0,39843.6684606481,2009-01-30,16:02:35
22.8180233333333,108.323151666667,0,0,39843.6685185185,2009-01-30,16:02:40
22.8180183333333,108.323191666667,0,0,39843.6685763889,2009-01-30,16:02:45
22.8180133333333,108.323221666667,0,0,39843.6686342593,2009-01-30,16:02:50
22.8180116666667,108.323221666667,0,0,39843.6686921296,2009-01-30,16:02:55
22.818005,108.32322,0,0,39843.66875,2009-01-30,16:03:00
22.818005,108.32322,0,0,39843.6687847222,2009-01-30,16:03:03
22.8180083333333,108.32322,0,0,39843.6688078704,2009-01-30,16:03:05
22.8180116666667,108.323176666667,0,0,39843.6688657407,2009-01-30,16:03:10
22.8179933333333,108.323186666667,0,0,39843.6689236111,2009-01-30,16:03:15
22.8179933333333,108.323186666667,0,0,39843.6689583333,2009-01-30,16:03:18
22.8179966666667,108.323186666667,0,0,39843.6689814815,2009-01-30,16:03:20
22.817905,108.323103333333,0,0,39843.6690393519,2009-01-30,16:03:25
22.81777,108.323073333333,0,0,39843.6690972222,2009-01-30,16:03:30
22.8175916666667,108.323051666667,0,0,39843.6691550926,2009-01-30,16:03:35
22.8174866666667,108.323005,0,0,39843.669212963,2009-01-30,16:03:40
22.8174,108.322978333333,0,0,39843.6692708333,2009-01-30,16:03:45
22.8173866666667,108.32298,0,0,39843.6693287037,2009-01-30,16:03:50
22.8174116666667,108.322983333333,0,0,39843.6693865741,2009-01-30,16:03:55
22.8174316666667,108.32298,0,0,39843.6694444444,2009-01-30,16:04:00
22.8174766666667,108.322995,0,0,39843.6695023148,2009-01-30,16:04:05
22.8175033333333,108.32301,0,0,39843.6695601852,2009-01-30,16:04:10
22.81752,108.323015,0,0,39843.6696180556,2009-01-30,16:04:15
22.8175516666667,108.322991666667,0,0,39843.6696759259,2009-01-30,16:04:20
22.8175366666667,108.323008333333,0,0,39843.6697337963,2009-01-30,16:04:25
22.817505,108.323053333333,0,0,39843.6697916667,2009-01-30,16:04:30
22.8175,108.323105,0,0,39843.669849537,2009-01-30,16:04:35
22.817545,108.323091666667,0,0,39843.6699074074,2009-01-30,16:04:40
22.817625,108.323045,0,0,39843.6699652778,2009-01-30,16:04:45
22.8176716666667,108.322986666667,0,0,39843.6700231481,2009-01-30,16:04:50
22.8176833333333,108.322993333333,0,0,39843.6700810185,2009-01-30,16:04:55
22.8176733333333,108.32299,0,0,39843.6701388889,2009-01-30,16:05:00
22.8177116666667,108.322936666667,0,0,39843.6701967593,2009-01-30,16:05:05
22.8177016666667,108.322925,0,0,39843.6702546296,2009-01-30,16:05:10
22.8177533333333,108.322918333333,0,0,39843.6703125,2009-01-30,16:05:15
22.8177333333333,108.322923333333,0,0,39843.6703703704,2009-01-30,16:05:20
22.8177366666667,108.322963333333,0,0,39843.6704282407,2009-01-30,16:05:25
22.8177233333333,108.322961666667,0,0,39843.6704861111,2009-01-30,16:05:30
22.8177333333333,108.322965,0,0,39843.6705439815,2009-01-30,16:05:35
22.8177466666667,108.322958333333,0,0,39843.6706018519,2009-01-30,16:05:40
22.8177733333333,108.322921666667,0,0,39843.6706597222,2009-01-30,16:05:45
22.8177733333333,108.322921666667,0,0,39843.6706944444,2009-01-30,16:05:48
22.81778,108.322918333333,0,0,39843.6707175926,2009-01-30,16:05:50
22.8178083333333,108.322951666667,0,0,39843.670775463,2009-01-30,16:05:55
22.8178283333333,108.322996666667,0,0,39843.6708333333,2009-01-30,16:06:00
22.8178766666667,108.322966666667,0,0,39843.6708912037,2009-01-30,16:06:05
22.8179266666667,108.322956666667,0,0,39843.6709490741,2009-01-30,16:06:10
22.818025,108.32291,0,0,39843.6710069444,2009-01-30,16:06:15
22.81809,108.32295,0,0,39843.6710648148,2009-01-30,16:06:20
22.8181483333333,108.322988333333,0,0,39843.6711226852,2009-01-30,16:06:25
22.8180183333333,108.323071666667,0,0,39843.6711805556,2009-01-30,16:06:30
22.8179383333333,108.323115,0,0,39843.6712384259,2009-01-30,16:06:35
22.8178883333333,108.323108333333,0,0,39843.6712962963,2009-01-30,16:06:40
22.8177816666667,108.323086666667,0,0,39843.6713541667,2009-01-30,16:06:45
22.817625,108.323048333333,0,0,39843.671412037,2009-01-30,16:06:50
22.8176433333333,108.323003333333,0,0,39843.6714699074,2009-01-30,16:06:55
22.8176133333333,108.322961666667,0,0,39843.6715277778,2009-01-30,16:07:00
22.817595,108.322933333333,0,0,39843.6715856481,2009-01-30,16:07:05
22.8175833333333,108.322905,0,0,39843.6716435185,2009-01-30,16:07:10
22.8175516666667,108.322886666667,0,0,39843.6717013889,2009-01-30,16:07:15
22.8175216666667,108.322865,0,0,39843.6717592593,2009-01-30,16:07:20
22.8175133333333,108.322865,0,0,39843.6718171296,2009-01-30,16:07:25
22.8175133333333,108.322865,0,0,39843.6718518519,2009-01-30,16:07:28
22.8175083333333,108.322865,0,0,39843.671875,2009-01-30,16:07:30
22.8175183333333,108.322865,0,0,39843.6719328704,2009-01-30,16:07:35
22.8175383333333,108.32287,0,0,39843.6719907407,2009-01-30,16:07:40
22.8175783333333,108.322883333333,0,0,39843.6720486111,2009-01-30,16:07:45
22.8176233333333,108.322898333333,0,0,39843.6721064815,2009-01-30,16:07:50
22.8176633333333,108.322908333333,0,0,39843.6721643518,2009-01-30,16:07:55
22.8176933333333,108.322915,0,0,39843.6722222222,2009-01-30,16:08:00
22.8177016666667,108.322953333333,0,0,39843.6722800926,2009-01-30,16:08:05
22.8177533333333,108.322845,0,0,39843.672337963,2009-01-30,16:08:10
22.8177883333333,108.32278,0,0,39843.6723958333,2009-01-30,16:08:15
22.817785,108.322746666667,0,0,39843.6724537037,2009-01-30,16:08:20
22.8177683333333,108.32275,0,0,39843.6725115741,2009-01-30,16:08:25
22.8177266666667,108.322766666667,0,0,39843.6725694444,2009-01-30,16:08:30
22.8177916666667,108.32269,0,0,39843.6726273148,2009-01-30,16:08:35
22.81788,108.322618333333,0,0,39843.6726851852,2009-01-30,16:08:40
22.8179466666667,108.32259,0,0,39843.6727430556,2009-01-30,16:08:45
22.8179583333333,108.322588333333,0,0,39843.6728009259,2009-01-30,16:08:50
22.8179316666667,108.322591666667,0,0,39843.6728587963,2009-01-30,16:08:55
22.8179,108.322631666667,0,0,39843.6729166667,2009-01-30,16:09:00
22.8178916666667,108.32262,0,0,39843.672974537,2009-01-30,16:09:05
22.81787,108.322601666667,0,0,39843.6730324074,2009-01-30,16:09:10
22.8178666666667,108.322623333333,0,0,39843.6730902778,2009-01-30,16:09:15
22.8178783333333,108.322635,0,0,39843.6731481481,2009-01-30,16:09:20
22.8179083333333,108.322628333333,0,0,39843.6732060185,2009-01-30,16:09:25
22.8179683333333,108.322673333333,0,0,39843.6732638889,2009-01-30,16:09:30
22.81804,108.322726666667,0,0,39843.6733217593,2009-01-30,16:09:35
22.8180633333333,108.32281,0,0,39843.6733796296,2009-01-30,16:09:40
22.818045,108.322868333333,0,0,39843.6734375,2009-01-30,16:09:45
22.8179733333333,108.322868333333,0,0,39843.6734953704,2009-01-30,16:09:50
22.8178783333333,108.322881666667,0,0,39843.6735532407,2009-01-30,16:09:55
22.8177183333333,108.322931666667,0,0,39843.6736111111,2009-01-30,16:10:00
22.8176183333333,108.322953333333,0,0,39843.6736689815,2009-01-30,16:10:05
22.8175566666667,108.32295,0,0,39843.6737268518,2009-01-30,16:10:10
22.8177066666667,108.32291,0,0,39843.6737847222,2009-01-30,16:10:15
22.8177683333333,108.322911666667,0,0,39843.6738425926,2009-01-30,16:10:20
22.8177683333333,108.322911666667,0,0,39843.6738773148,2009-01-30,16:10:23
22.8177666666667,108.322915,0,0,39843.673900463,2009-01-30,16:10:25
22.8177916666667,108.322911666667,0,0,39843.6739583333,2009-01-30,16:10:30
22.81781,108.32292,0,0,39843.6740162037,2009-01-30,16:10:35
22.8178316666667,108.322928333333,0,0,39843.6740740741,2009-01-30,16:10:40
22.8178333333333,108.322916666667,0,0,39843.6741319444,2009-01-30,16:10:45
22.8178883333333,108.322968333333,0,0,39843.6741898148,2009-01-30,16:10:50
22.8179583333333,108.323031666667,0,0,39843.6742476852,2009-01-30,16:10:55
22.8179733333333,108.323053333333,0,0,39843.6743055556,2009-01-30,16:11:00
22.8179416666667,108.323061666667,0,0,39843.6743634259,2009-01-30,16:11:05
22.8178866666667,108.32304,0,0,39843.6744212963,2009-01-30,16:11:10
22.817835,108.323046666667,0,0,39843.6744791667,2009-01-30,16:11:15
22.817815,108.323031666667,0,0,39843.674537037,2009-01-30,16:11:20
22.81781,108.323045,0,0,39843.6745949074,2009-01-30,16:11:25
22.8178016666667,108.323055,0,0,39843.6746527778,2009-01-30,16:11:30
22.817795,108.323075,0,0,39843.6747106481,2009-01-30,16:11:35
22.8177833333333,108.323061666667,0,0,39843.6747685185,2009-01-30,16:11:40
22.8177783333333,108.32306,0,0,39843.6748263889,2009-01-30,16:11:45
22.8177783333333,108.32306,0,0,39843.6748611111,2009-01-30,16:11:48
22.8177833333333,108.323063333333,0,0,39843.6748842593,2009-01-30,16:11:50
22.8177833333333,108.323085,0,0,39843.6749421296,2009-01-30,16:11:55
22.8177933333333,108.323125,0,0,39843.675,2009-01-30,16:12:00
22.8178533333333,108.32316,0,0,39843.6750578704,2009-01-30,16:12:05
22.8178883333333,108.323221666667,0,0,39843.6751157407,2009-01-30,16:12:10
22.81785,108.323285,0,0,39843.6751736111,2009-01-30,16:12:15
22.81778,108.323285,0,0,39843.6752314815,2009-01-30,16:12:20
22.8177683333333,108.32326,0,0,39843.6752893519,2009-01-30,16:12:25
22.8178333333333,108.32326,0,0,39843.6753472222,2009-01-30,16:12:30
22.8178833333333,108.323251666667,0,0,39843.6754050926,2009-01-30,16:12:35
22.8179083333333,108.323286666667,0,0,39843.675462963,2009-01-30,16:12:40
22.8179316666667,108.323271666667,0,0,39843.6755208333,2009-01-30,16:12:45
22.8179633333333,108.32325,0,0,39843.6755787037,2009-01-30,16:12:50
22.8179633333333,108.32325,0,0,39843.6756134259,2009-01-30,16:12:53
22.8179666666667,108.32325,0,0,39843.6756365741,2009-01-30,16:12:55
22.8180233333333,108.323218333333,0,0,39843.6756944444,2009-01-30,16:13:00
22.8180633333333,108.323188333333,0,0,39843.6757523148,2009-01-30,16:13:05
22.8180733333333,108.323148333333,0,0,39843.6758101852,2009-01-30,16:13:10
22.8180733333333,108.323148333333,0,0,39843.6758449074,2009-01-30,16:13:13
22.8180733333333,108.323155,0,0,39843.6758680556,2009-01-30,16:13:15
22.8180616666667,108.323138333333,0,0,39843.6759259259,2009-01-30,16:13:20
22.8180716666667,108.323128333333,0,0,39843.6759837963,2009-01-30,16:13:25
22.8180183333333,108.323135,0,0,39843.6760416667,2009-01-30,16:13:30
22.8180116666667,108.323186666667,0,0,39843.676099537,2009-01-30,16:13:35
22.8180216666667,108.323198333333,0,0,39843.6761574074,2009-01-30,16:13:40
22.8180233333333,108.3232,0,0,39843.6762152778,2009-01-30,16:13:45
22.8180233333333,108.323198333333,0,0,39843.6762731481,2009-01-30,16:13:50
22.8180283333333,108.323198333333,0,0,39843.6763310185,2009-01-30,16:13:55
22.8180233333333,108.323196666667,0,0,39843.6763888889,2009-01-30,16:14:00
22.8180233333333,108.323196666667,0,0,39843.6764236111,2009-01-30,16:14:03
22.8180183333333,108.323195,0,0,39843.6764467593,2009-01-30,16:14:05
22.8179816666667,108.323118333333,0,0,39843.6765046296,2009-01-30,16:14:10
22.817945,108.323058333333,0,0,39843.6765625,2009-01-30,16:14:15
22.8179166666667,108.323055,0,0,39843.6766203704,2009-01-30,16:14:20
22.8179166666667,108.323055,0,0,39843.6766550926,2009-01-30,16:14:23
22.8179133333333,108.323061666667,0,0,39843.6766782407,2009-01-30,16:14:25
22.8179,108.32319,0,0,39843.6767361111,2009-01-30,16:14:30
22.817905,108.323223333333,0,0,39843.6767939815,2009-01-30,16:14:35
22.8179116666667,108.323228333333,0,0,39843.6768518519,2009-01-30,16:14:40
22.8179083333333,108.323223333333,0,0,39843.6769097222,2009-01-30,16:14:45
22.8179083333333,108.323223333333,0,0,39843.6769444444,2009-01-30,16:14:48
22.8179,108.323221666667,0,0,39843.6769675926,2009-01-30,16:14:50
22.8178983333333,108.323208333333,0,0,39843.677025463,2009-01-30,16:14:55
22.817905,108.323196666667,0,0,39843.6770833333,2009-01-30,16:15:00
22.817905,108.323196666667,0,0,39843.6771180556,2009-01-30,16:15:03
22.8179083333333,108.323188333333,0,0,39843.6771412037,2009-01-30,16:15:05
22.817945,108.323185,0,0,39843.6771990741,2009-01-30,16:15:10
22.8179616666667,108.323191666667,0,0,39843.6772569444,2009-01-30,16:15:15
22.8179816666667,108.32318,0,0,39843.6773148148,2009-01-30,16:15:20
22.8179133333333,108.323203333333,0,0,39843.6773726852,2009-01-30,16:15:25
22.8178133333333,108.323221666667,0,0,39843.6774305556,2009-01-30,16:15:30
22.81775,108.32305,0,0,39843.6774884259,2009-01-30,16:15:35
22.81774,108.322878333333,0,0,39843.6775462963,2009-01-30,16:15:40
22.8177366666667,108.322855,0,0,39843.6776041667,2009-01-30,16:15:45
22.81776,108.322838333333,0,0,39843.677662037,2009-01-30,16:15:50
22.8177566666667,108.322833333333,0,0,39843.6777199074,2009-01-30,16:15:55
22.81776,108.322833333333,0,0,39843.6777777778,2009-01-30,16:16:00
22.817755,108.322833333333,0,0,39843.6778356481,2009-01-30,16:16:05
22.817755,108.322833333333,0,0,39843.6778703704,2009-01-30,16:16:08
22.8177516666667,108.322833333333,0,0,39843.6778935185,2009-01-30,16:16:10
22.8177683333333,108.322821666667,0,0,39843.6779513889,2009-01-30,16:16:15
22.8177783333333,108.322798333333,0,0,39843.6780092593,2009-01-30,16:16:20
22.8177783333333,108.322798333333,0,0,39843.6780439815,2009-01-30,16:16:23
22.8177833333333,108.322796666667,0,0,39843.6780671296,2009-01-30,16:16:25
22.8177933333333,108.322791666667,0,0,39843.678125,2009-01-30,16:16:30
22.8178583333333,108.322788333333,0,0,39843.6781828704,2009-01-30,16:16:35
22.8178833333333,108.322755,0,0,39843.6782407407,2009-01-30,16:16:40
22.8178366666667,108.322708333333,0,0,39843.6782986111,2009-01-30,16:16:45
22.8178116666667,108.322718333333,0,0,39843.6783564815,2009-01-30,16:16:50
22.8178133333333,108.32272,0,0,39843.6784143519,2009-01-30,16:16:55
22.8178133333333,108.32272,0,0,39843.6784490741,2009-01-30,16:16:58
22.817805,108.32272,0,0,39843.6784722222,2009-01-30,16:17:00
22.817795,108.32272,0,0,39843.6785300926,2009-01-30,16:17:05
22.8177883333333,108.32272,0,0,39843.678587963,2009-01-30,16:17:10
22.817785,108.322721666667,0,0,39843.6786458333,2009-01-30,16:17:15
22.8177783333333,108.322721666667,0,0,39843.6787037037,2009-01-30,16:17:20
22.8177783333333,108.322721666667,0,0,39843.6787384259,2009-01-30,16:17:23
22.8177716666667,108.322723333333,0,0,39843.6787615741,2009-01-30,16:17:25
22.8177616666667,108.322723333333,0,0,39843.6788194444,2009-01-30,16:17:30
22.817755,108.322725,0,0,39843.6788773148,2009-01-30,16:17:35
22.8177483333333,108.322726666667,0,0,39843.6789351852,2009-01-30,16:17:40
22.8177483333333,108.322726666667,0,0,39843.6789699074,2009-01-30,16:17:43
22.8177466666667,108.322726666667,0,0,39843.6789930556,2009-01-30,16:17:45
22.8177333333333,108.32274,0,0,39843.6790509259,2009-01-30,16:17:50
22.8177466666667,108.322758333333,0,0,39843.6791087963,2009-01-30,16:17:55
22.8177266666667,108.32275,0,0,39843.6791666667,2009-01-30,16:18:00
22.8177066666667,108.32273,0,0,39843.679224537,2009-01-30,16:18:05
22.8177066666667,108.32273,0,0,39843.6792592593,2009-01-30,16:18:08
22.8176983333333,108.322728333333,0,0,39843.6792824074,2009-01-30,16:18:10
22.8176766666667,108.322716666667,0,0,39843.6793402778,2009-01-30,16:18:15
22.81766,108.322708333333,0,0,39843.6793981481,2009-01-30,16:18:20
22.8176516666667,108.322708333333,0,0,39843.6794560185,2009-01-30,16:18:25
22.8176516666667,108.322708333333,0,0,39843.6794907407,2009-01-30,16:18:28
22.8176433333333,108.32271,0,0,39843.6795138889,2009-01-30,16:18:30
22.8176083333333,108.322705,0,0,39843.6795717593,2009-01-30,16:18:35
22.8175933333333,108.322721666667,0,0,39843.6796296296,2009-01-30,16:18:40
22.8176216666667,108.322735,0,0,39843.6796875,2009-01-30,16:18:45
22.817655,108.322756666667,0,0,39843.6797453704,2009-01-30,16:18:50
22.8177216666667,108.32281,0,0,39843.6798032407,2009-01-30,16:18:55
22.8177583333333,108.322816666667,0,0,39843.6798611111,2009-01-30,16:19:00
22.8178,108.32284,0,0,39843.6799189815,2009-01-30,16:19:05
22.8178,108.32284,0,0,39843.6799537037,2009-01-30,16:19:08
22.8178033333333,108.32284,0,0,39843.6799768518,2009-01-30,16:19:10
22.8178183333333,108.322841666667,0,0,39843.6800347222,2009-01-30,16:19:15
22.8178316666667,108.32285,0,0,39843.6800925926,2009-01-30,16:19:20
22.8178383333333,108.322883333333,0,0,39843.680150463,2009-01-30,16:19:25
22.818025,108.322718333333,0,0,39843.6851273148,2009-01-30,16:26:35
22.8180333333333,108.322668333333,0,0,39843.6851851852,2009-01-30,16:26:40
22.8180216666667,108.32262,0,0,39843.6852430556,2009-01-30,16:26:45
22.8180033333333,108.32267,0,0,39843.6853009259,2009-01-30,16:26:50
22.8180066666667,108.32267,0,0,39843.6853587963,2009-01-30,16:26:55
22.8180066666667,108.32267,0,0,39843.6853935185,2009-01-30,16:26:58
22.8180116666667,108.322671666667,0,0,39843.6854166667,2009-01-30,16:27:00
22.8180216666667,108.322673333333,0,0,39843.685474537,2009-01-30,16:27:05
22.818025,108.322675,0,0,39843.6855324074,2009-01-30,16:27:10
22.818025,108.322676666667,0,0,39843.6855902778,2009-01-30,16:27:15
22.818025,108.322678333333,0,0,39843.6856481481,2009-01-30,16:27:20
22.818025,108.322678333333,0,0,39843.6856828704,2009-01-30,16:27:23
22.8180216666667,108.322678333333,0,0,39843.6857060185,2009-01-30,16:27:25
22.8180033333333,108.32269,0,0,39843.6857638889,2009-01-30,16:27:30
22.817995,108.322761666667,0,0,39843.6858217593,2009-01-30,16:27:35
22.8179833333333,108.322808333333,0,0,39843.6858796296,2009-01-30,16:27:40
22.8179583333333,108.322835,0,0,39843.6859375,2009-01-30,16:27:45
22.8179566666667,108.322825,0,0,39843.6859953704,2009-01-30,16:27:50
22.8179583333333,108.32278,0,0,39843.6860532407,2009-01-30,16:27:55
22.8179716666667,108.322676666667,0,0,39843.6861111111,2009-01-30,16:28:00
22.8179816666667,108.322586666667,0,0,39843.6861689815,2009-01-30,16:28:05
22.8179816666667,108.322586666667,0,0,39843.6862037037,2009-01-30,16:28:08
22.817985,108.322588333333,0,0,39843.6862268519,2009-01-30,16:28:10
22.8179866666667,108.32255,0,0,39843.6862847222,2009-01-30,16:28:15
22.8179983333333,108.32244,0,0,39843.6863425926,2009-01-30,16:28:20
22.817995,108.32242,0,0,39843.686400463,2009-01-30,16:28:25
22.8179933333333,108.322458333333,0,0,39843.6864583333,2009-01-30,16:28:30
22.8180016666667,108.32256,0,0,39843.6865162037,2009-01-30,16:28:35
22.8180116666667,108.322691666667,0,0,39843.6865740741,2009-01-30,16:28:40
22.817995,108.322826666667,0,0,39843.6866319444,2009-01-30,16:28:45
22.817975,108.322981666667,0,0,39843.6866898148,2009-01-30,16:28:50
22.8179883333333,108.323051666667,0,0,39843.6867476852,2009-01-30,16:28:55
22.8180033333333,108.323045,0,0,39843.6868055556,2009-01-30,16:29:00
22.8180183333333,108.322953333333,0,0,39843.6868634259,2009-01-30,16:29:05
22.8180366666667,108.322973333333,0,0,39843.6869212963,2009-01-30,16:29:10
22.8180466666667,108.323,0,0,39843.6869791667,2009-01-30,16:29:15
22.818065,108.32301,0,0,39843.687037037,2009-01-30,16:29:20
22.818065,108.32301,0,0,39843.6870717593,2009-01-30,16:29:23
22.8180733333333,108.32301,0,0,39843.6870949074,2009-01-30,16:29:25
22.81806,108.323008333333,0,0,39843.6871527778,2009-01-30,16:29:30
22.81804,108.323006666667,0,0,39843.6872106481,2009-01-30,16:29:35
22.8180233333333,108.323006666667,0,0,39843.6872685185,2009-01-30,16:29:40
22.81801,108.323006666667,0,0,39843.6873263889,2009-01-30,16:29:45
22.818,108.323006666667,0,0,39843.6873842593,2009-01-30,16:29:50
22.8179933333333,108.323006666667,0,0,39843.6874421296,2009-01-30,16:29:55
22.8179933333333,108.323006666667,0,0,39843.6874768519,2009-01-30,16:29:58
22.8179983333333,108.323006666667,0,0,39843.6875,2009-01-30,16:30:00
22.8180133333333,108.323008333333,0,0,39843.6875578704,2009-01-30,16:30:05
22.818025,108.32301,0,0,39843.6876157407,2009-01-30,16:30:10
22.8180266666667,108.323033333333,0,0,39843.6876736111,2009-01-30,16:30:15
22.8180233333333,108.323053333333,0,0,39843.6877314815,2009-01-30,16:30:20
22.8180233333333,108.323053333333,0,0,39843.6877662037,2009-01-30,16:30:23
22.818015,108.323053333333,0,0,39843.6877893518,2009-01-30,16:30:25
22.818005,108.323056666667,0,0,39843.6878472222,2009-01-30,16:30:30
22.8179833333333,108.323091666667,0,0,39843.6879050926,2009-01-30,16:30:35
22.8179083333333,108.323095,0,0,39843.687962963,2009-01-30,16:30:40
22.817885,108.32305,0,0,39843.6880208333,2009-01-30,16:30:45
22.8178666666667,108.32298,0,0,39843.6880787037,2009-01-30,16:30:50
22.8178566666667,108.322873333333,0,0,39843.6881365741,2009-01-30,16:30:55
22.81784,108.322863333333,0,0,39843.6881944444,2009-01-30,16:31:00
22.8178283333333,108.322848333333,0,0,39843.6882523148,2009-01-30,16:31:05
22.8178,108.322816666667,0,0,39843.6883101852,2009-01-30,16:31:10
22.817795,108.322793333333,0,0,39843.6883680556,2009-01-30,16:31:15
22.8177933333333,108.322785,0,0,39843.6884259259,2009-01-30,16:31:20
22.8177983333333,108.322785,0,0,39843.6884837963,2009-01-30,16:31:25
22.8177983333333,108.322785,0,0,39843.6885185185,2009-01-30,16:31:28
22.8178033333333,108.322786666667,0,0,39843.6885416667,2009-01-30,16:31:30
22.8178133333333,108.322786666667,0,0,39843.6886574074,2009-01-30,16:31:40
22.8178066666667,108.322786666667,0,0,39843.6887152778,2009-01-30,16:31:45
22.8178083333333,108.32279,0,0,39843.6887731481,2009-01-30,16:31:50
22.8178066666667,108.322791666667,0,0,39843.6888310185,2009-01-30,16:31:55
22.8178066666667,108.322791666667,0,0,39843.6888657407,2009-01-30,16:31:58
22.8178116666667,108.322795,0,0,39843.6888888889,2009-01-30,16:32:00
22.817825,108.322796666667,0,0,39843.6889467593,2009-01-30,16:32:05
22.817825,108.322796666667,0,0,39843.6889814815,2009-01-30,16:32:08
22.81783,108.322798333333,0,0,39843.6890046296,2009-01-30,16:32:10
22.81784,108.3228,0,0,39843.6890625,2009-01-30,16:32:15
22.8178316666667,108.322798333333,0,0,39843.6891203704,2009-01-30,16:32:20
22.8178283333333,108.322796666667,0,0,39843.6891782407,2009-01-30,16:32:25
22.8178266666667,108.322795,0,0,39843.6892361111,2009-01-30,16:32:30
22.817825,108.322791666667,0,0,39843.6892939815,2009-01-30,16:32:35
22.8178266666667,108.32279,0,0,39843.6893518518,2009-01-30,16:32:40
22.8178333333333,108.32279,0,0,39843.6894097222,2009-01-30,16:32:45
22.8178333333333,108.32279,0,0,39843.6894675926,2009-01-30,16:32:50
22.8178266666667,108.32279,0,0,39843.689525463,2009-01-30,16:32:55
22.8178216666667,108.32279,0,0,39843.6895833333,2009-01-30,16:33:00
22.8178233333333,108.32279,0,0,39843.6896412037,2009-01-30,16:33:05
22.8178233333333,108.32279,0,0,39843.6896759259,2009-01-30,16:33:08
22.817825,108.322788333333,0,0,39843.6896990741,2009-01-30,16:33:10
22.81784,108.322733333333,0,0,39843.6898148148,2009-01-30,16:33:20
22.817855,108.322721666667,0,0,39843.6898726852,2009-01-30,16:33:25
22.81783,108.322723333333,0,0,39843.6899305556,2009-01-30,16:33:30
22.81782,108.322703333333,0,0,39843.6899884259,2009-01-30,16:33:35
22.8178283333333,108.322725,0,0,39843.6900462963,2009-01-30,16:33:40
22.81785,108.322818333333,0,0,39843.6901041667,2009-01-30,16:33:45
22.817845,108.32295,0,0,39843.690162037,2009-01-30,16:33:50
22.8178416666667,108.323148333333,0,0,39843.6902199074,2009-01-30,16:33:55
22.8178466666667,108.32344,0,0,39843.6902777778,2009-01-30,16:34:00
22.817835,108.323528333333,0,0,39843.6903356481,2009-01-30,16:34:05
22.8178333333333,108.323378333333,0,0,39843.6903935185,2009-01-30,16:34:10
22.81783,108.323376666667,0,0,39843.6904513889,2009-01-30,16:34:15
22.81783,108.323376666667,0,0,39843.6904861111,2009-01-30,16:34:18
22.8178216666667,108.323368333333,0,0,39843.6905092593,2009-01-30,16:34:20
22.8178133333333,108.323326666667,0,0,39843.6905671296,2009-01-30,16:34:25
22.81779,108.323321666667,0,0,39843.690625,2009-01-30,16:34:30
22.8178433333333,108.322655,0,0,39843.6909143519,2009-01-30,16:34:55
22.81787,108.322745,0,0,39843.6909722222,2009-01-30,16:35:00
22.8178783333333,108.322786666667,0,0,39843.6910300926,2009-01-30,16:35:05
22.8178916666667,108.322803333333,0,0,39843.691087963,2009-01-30,16:35:10
22.8178733333333,108.322741666667,0,0,39843.6911458333,2009-01-30,16:35:15
22.8178633333333,108.322681666667,0,0,39843.6912037037,2009-01-30,16:35:20
22.81784,108.322663333333,0,0,39843.6912615741,2009-01-30,16:35:25
22.8177966666667,108.322601666667,0,0,39843.6913194444,2009-01-30,16:35:30
22.8177816666667,108.322573333333,0,0,39843.6913773148,2009-01-30,16:35:35
22.817855,108.32264,0,0,39843.6914351852,2009-01-30,16:35:40
22.8179183333333,108.32262,0,0,39843.6914930556,2009-01-30,16:35:45
22.8180266666667,108.322618333333,0,0,39843.6915509259,2009-01-30,16:35:50
22.8180616666667,108.322628333333,0,0,39843.6916087963,2009-01-30,16:35:55
22.8180733333333,108.322731666667,0,0,39843.6916666667,2009-01-30,16:36:00
22.8180916666667,108.322788333333,0,0,39843.691724537,2009-01-30,16:36:05
22.8180266666667,108.322916666667,0,0,39843.6917824074,2009-01-30,16:36:10
22.8180283333333,108.322943333333,0,0,39843.6918402778,2009-01-30,16:36:15
22.818005,108.322895,0,0,39843.6918981481,2009-01-30,16:36:20
22.8180383333333,108.322881666667,0,0,39843.6919560185,2009-01-30,16:36:25
22.81803,108.322848333333,0,0,39843.6920138889,2009-01-30,16:36:30
22.81801,108.322815,0,0,39843.6920717593,2009-01-30,16:36:35
22.81801,108.322815,0,0,39843.6921064815,2009-01-30,16:36:38
22.8180133333333,108.322808333333,0,0,39843.6921296296,2009-01-30,16:36:40
22.8180283333333,108.322853333333,0,0,39843.6921875,2009-01-30,16:36:45
22.81795,108.32295,0,0,39843.6922453704,2009-01-30,16:36:50
22.81791,108.323045,0,0,39843.6923032407,2009-01-30,16:36:55
22.8178716666667,108.323046666667,0,0,39843.6923611111,2009-01-30,16:37:00
22.8178566666667,108.323043333333,0,0,39843.6924189815,2009-01-30,16:37:05
22.8178416666667,108.323036666667,0,0,39843.6924768519,2009-01-30,16:37:10
22.8178783333333,108.322991666667,0,0,39843.6925347222,2009-01-30,16:37:15
22.81789,108.322968333333,0,0,39843.6925925926,2009-01-30,16:37:20
22.8178716666667,108.32293,0,0,39843.692650463,2009-01-30,16:37:25
22.8178883333333,108.322981666667,0,0,39843.6927083333,2009-01-30,16:37:30
22.8178833333333,108.323031666667,0,0,39843.6927662037,2009-01-30,16:37:35
22.8178433333333,108.323046666667,0,0,39843.6928240741,2009-01-30,16:37:40
22.81779,108.32306,0,0,39843.6928819444,2009-01-30,16:37:45
22.8177066666667,108.323123333333,0,0,39843.6929398148,2009-01-30,16:37:50
22.8176283333333,108.323186666667,0,0,39843.6929976852,2009-01-30,16:37:55
22.8175866666667,108.323296666667,0,0,39843.6930555556,2009-01-30,16:38:00
22.8175366666667,108.323398333333,0,0,39843.6931134259,2009-01-30,16:38:05
22.81747,108.323503333333,0,0,39843.6931712963,2009-01-30,16:38:10
22.8174633333333,108.3236,0,0,39843.6932291667,2009-01-30,16:38:15
22.8174733333333,108.323528333333,0,0,39843.693287037,2009-01-30,16:38:20
22.8175216666667,108.323516666667,0,0,39843.6933449074,2009-01-30,16:38:25
22.81755,108.323536666667,0,0,39843.6934027778,2009-01-30,16:38:30
22.8175833333333,108.323548333333,0,0,39843.6934606481,2009-01-30,16:38:35
22.8176083333333,108.323465,0,0,39843.6935185185,2009-01-30,16:38:40
22.817625,108.323376666667,0,0,39843.6935763889,2009-01-30,16:38:45
22.8176533333333,108.323361666667,0,0,39843.6936342593,2009-01-30,16:38:50
22.81767,108.323353333333,0,0,39843.6936921296,2009-01-30,16:38:55
22.8177366666667,108.323345,0,0,39843.69375,2009-01-30,16:39:00
22.81776,108.323401666667,0,0,39843.6938078704,2009-01-30,16:39:05
22.8177833333333,108.323403333333,0,0,39843.6938657407,2009-01-30,16:39:10
22.81783,108.323191666667,0,0,39843.6939236111,2009-01-30,16:39:15
22.817875,108.32306,0,0,39843.6939814815,2009-01-30,16:39:20
22.8178733333333,108.323078333333,0,0,39843.6940393519,2009-01-30,16:39:25
22.81785,108.323033333333,0,0,39843.6940972222,2009-01-30,16:39:30
22.8178,108.322996666667,0,0,39843.6941550926,2009-01-30,16:39:35
22.817765,108.322938333333,0,0,39843.694212963,2009-01-30,16:39:40
22.8176966666667,108.322841666667,0,0,39843.6942708333,2009-01-30,16:39:45
22.817655,108.322736666667,0,0,39843.6943287037,2009-01-30,16:39:50
22.8176666666667,108.322691666667,0,0,39843.6943865741,2009-01-30,16:39:55
22.8177466666667,108.322725,0,0,39843.6944444444,2009-01-30,16:40:00
22.81778,108.322721666667,0,0,39843.6945023148,2009-01-30,16:40:05
22.8177566666667,108.322586666667,0,0,39843.6945601852,2009-01-30,16:40:10
22.81781,108.322536666667,0,0,39843.6946180556,2009-01-30,16:40:15
22.8178366666667,108.322491666667,0,0,39843.6946759259,2009-01-30,16:40:20
22.8178533333333,108.322481666667,0,0,39843.6947337963,2009-01-30,16:40:25
22.8178316666667,108.322468333333,0,0,39843.6947916667,2009-01-30,16:40:30
22.8178816666667,108.322508333333,0,0,39843.694849537,2009-01-30,16:40:35
22.8178333333333,108.322403333333,0,0,39843.6949074074,2009-01-30,16:40:40
22.8178083333333,108.32236,0,0,39843.6949652778,2009-01-30,16:40:45
22.8179183333333,108.322381666667,0,0,39843.6950231481,2009-01-30,16:40:50
22.8181216666667,108.32236,0,0,39843.6950810185,2009-01-30,16:40:55
22.818095,108.32242,0,0,39843.6954861111,2009-01-30,16:41:30
22.818095,108.32242,0,0,39843.6960416667,2009-01-30,16:42:18
22.8180883333333,108.322426666667,0,0,39843.6960648148,2009-01-30,16:42:20
22.8181,108.322403333333,0,0,39843.6962384259,2009-01-30,16:42:35
22.818185,108.32231,0,0,39843.6963541667,2009-01-30,16:42:45
22.8180666666667,108.3224,0,0,39843.696412037,2009-01-30,16:42:50
22.8177083333333,108.322478333333,0,0,39843.6964699074,2009-01-30,16:42:55
22.8175366666667,108.322501666667,0,0,39843.6965277778,2009-01-30,16:43:00
22.8174066666667,108.32252,0,0,39843.6965856481,2009-01-30,16:43:05
22.8173533333333,108.322675,0,0,39843.6966435185,2009-01-30,16:43:10
22.8174366666667,108.322711666667,0,0,39843.6967013889,2009-01-30,16:43:15
22.8174716666667,108.322763333333,0,0,39843.6967592593,2009-01-30,16:43:20
22.8175,108.322783333333,0,0,39843.696875,2009-01-30,16:43:30
22.8175116666667,108.32278,0,0,39843.6969328704,2009-01-30,16:43:35
22.8175116666667,108.32278,0,0,39843.6969675926,2009-01-30,16:43:38
22.8175183333333,108.322775,0,0,39843.6969907407,2009-01-30,16:43:40
22.82677,108.317566666667,0,0,39843.6990740741,2009-01-30,16:46:40
22.81871,108.322423333333,0,0,39843.6991319444,2009-01-30,16:46:45
22.8179566666667,108.322806666667,0,0,39843.6991898148,2009-01-30,16:46:50
22.81794,108.3228,0,0,39843.6992476852,2009-01-30,16:46:55
22.817855,108.322783333333,0,0,39843.6994791667,2009-01-30,16:47:15
22.8177816666667,108.322823333333,0,0,39843.6996527778,2009-01-30,16:47:30
22.8177616666667,108.322826666667,0,0,39843.6997106481,2009-01-30,16:47:35
22.8177316666667,108.32277,0,0,39843.6999421296,2009-01-30,16:47:55
22.8238133333333,108.320575,0,0,39843.7032986111,2009-01-30,16:52:45
22.8180066666667,108.322571666667,0,0,39843.7035300926,2009-01-30,16:53:05
22.8180116666667,108.32258,0,0,39843.703587963,2009-01-30,16:53:10
22.8180116666667,108.32258,0,0,39843.7036226852,2009-01-30,16:53:13
22.8180083333333,108.322581666667,0,0,39843.7036458333,2009-01-30,16:53:15
22.8178916666667,108.322618333333,0,0,39843.7037037037,2009-01-30,16:53:20
22.817865,108.322645,0,0,39843.7037615741,2009-01-30,16:53:25
22.8176966666667,108.322618333333,0,0,39843.7038194444,2009-01-30,16:53:30
22.8176716666667,108.322625,0,0,39843.7038773148,2009-01-30,16:53:35
22.8176216666667,108.322661666667,0,0,39843.7039351852,2009-01-30,16:53:40
22.8175916666667,108.322773333333,0,0,39843.7039930556,2009-01-30,16:53:45
22.8175633333333,108.32286,0,0,39843.7040509259,2009-01-30,16:53:50
22.817535,108.322866666667,0,0,39843.7041087963,2009-01-30,16:53:55
22.817535,108.322866666667,0,0,39843.7041435185,2009-01-30,16:53:58
22.8175416666667,108.322868333333,0,0,39843.7041666667,2009-01-30,16:54:00
22.8175816666667,108.322773333333,0,0,39843.704224537,2009-01-30,16:54:05
22.817635,108.322741666667,0,0,39843.7042824074,2009-01-30,16:54:10
22.8176516666667,108.322745,0,0,39843.7043402778,2009-01-30,16:54:15
22.8176716666667,108.322775,0,0,39843.7043981481,2009-01-30,16:54:20
22.8176983333333,108.322823333333,0,0,39843.7044560185,2009-01-30,16:54:25
22.81769,108.322855,0,0,39843.7045138889,2009-01-30,16:54:30
22.8176816666667,108.322845,0,0,39843.7045717593,2009-01-30,16:54:35
22.81766,108.322798333333,0,0,39843.7046296296,2009-01-30,16:54:40
22.817675,108.322766666667,0,0,39843.7046875,2009-01-30,16:54:45
22.817685,108.322751666667,0,0,39843.7047453704,2009-01-30,16:54:50
22.8177166666667,108.322721666667,0,0,39843.7048032407,2009-01-30,16:54:55
22.81772,108.322715,0,0,39843.7048611111,2009-01-30,16:55:00
22.81772,108.322715,0,0,39843.7048958333,2009-01-30,16:55:03
22.81772,108.322706666667,0,0,39843.7049189815,2009-01-30,16:55:05
22.8176983333333,108.322665,0,0,39843.7049768518,2009-01-30,16:55:10
22.8176983333333,108.322665,0,0,39843.7050115741,2009-01-30,16:55:13
22.8176916666667,108.322663333333,0,0,39843.7050347222,2009-01-30,16:55:15
22.81768,108.322663333333,0,0,39843.7050925926,2009-01-30,16:55:20
22.8176916666667,108.322653333333,0,0,39843.705150463,2009-01-30,16:55:25
22.81772,108.322641666667,0,0,39843.7052083333,2009-01-30,16:55:30
22.8177366666667,108.322611666667,0,0,39843.7052662037,2009-01-30,16:55:35
22.8177416666667,108.322581666667,0,0,39843.7053240741,2009-01-30,16:55:40
22.8177216666667,108.322533333333,0,0,39843.7053819444,2009-01-30,16:55:45
22.8177216666667,108.322533333333,0,0,39843.7054166667,2009-01-30,16:55:48
22.8177133333333,108.322526666667,0,0,39843.7054398148,2009-01-30,16:55:50
22.8176233333333,108.322478333333,0,0,39843.7054976852,2009-01-30,16:55:55
22.8177166666667,108.322471666667,0,0,39843.7055555556,2009-01-30,16:56:00
22.8176966666667,108.322481666667,0,0,39843.7056134259,2009-01-30,16:56:05
22.8176966666667,108.322481666667,0,0,39843.7056481481,2009-01-30,16:56:08
22.8177033333333,108.32249,0,0,39843.7056712963,2009-01-30,16:56:10
22.8176633333333,108.322515,0,0,39843.7057291667,2009-01-30,16:56:15
22.81769,108.322508333333,0,0,39843.705787037,2009-01-30,16:56:20
22.817705,108.322533333333,0,0,39843.7058449074,2009-01-30,16:56:25
22.8176983333333,108.322555,0,0,39843.7059027778,2009-01-30,16:56:30
22.8177,108.322578333333,0,0,39843.7059606481,2009-01-30,16:56:35
22.8177083333333,108.32256,0,0,39843.7060185185,2009-01-30,16:56:40
22.8176933333333,108.322538333333,0,0,39843.7060763889,2009-01-30,16:56:45
22.8176883333333,108.322521666667,0,0,39843.7061342593,2009-01-30,16:56:50
22.8177466666667,108.322483333333,0,0,39843.7061921296,2009-01-30,16:56:55
22.8178666666667,108.322466666667,0,0,39843.70625,2009-01-30,16:57:00
22.81792,108.32241,0,0,39843.7063078704,2009-01-30,16:57:05
22.8179516666667,108.322383333333,0,0,39843.7063657407,2009-01-30,16:57:10
22.8179366666667,108.322386666667,0,0,39843.7064236111,2009-01-30,16:57:15
22.817975,108.32239,0,0,39843.7064814815,2009-01-30,16:57:20
22.8179916666667,108.322403333333,0,0,39843.7065393519,2009-01-30,16:57:25
22.8179866666667,108.322426666667,0,0,39843.7065972222,2009-01-30,16:57:30
22.8179866666667,108.322426666667,0,0,39843.7066319444,2009-01-30,16:57:33
22.8179866666667,108.322431666667,0,0,39843.7066550926,2009-01-30,16:57:35
22.8179216666667,108.32249,0,0,39843.706712963,2009-01-30,16:57:40
22.8179283333333,108.322538333333,0,0,39843.7067708333,2009-01-30,16:57:45
22.8178,108.322608333333,0,0,39843.7068287037,2009-01-30,16:57:50
22.817725,108.32266,0,0,39843.7068865741,2009-01-30,16:57:55
22.8176883333333,108.322715,0,0,39843.7069444444,2009-01-30,16:58:00
22.8176716666667,108.322813333333,0,0,39843.7070023148,2009-01-30,16:58:05
22.8176716666667,108.322888333333,0,0,39843.7070601852,2009-01-30,16:58:10
22.8176983333333,108.322906666667,0,0,39843.7071180556,2009-01-30,16:58:15
22.8176866666667,108.323015,0,0,39843.7071759259,2009-01-30,16:58:20
22.8177033333333,108.32304,0,0,39843.7072337963,2009-01-30,16:58:25
22.81772,108.323091666667,0,0,39843.7072916667,2009-01-30,16:58:30
22.8177483333333,108.32315,0,0,39843.707349537,2009-01-30,16:58:35
22.8178433333333,108.323213333333,0,0,39843.7074074074,2009-01-30,16:58:40
22.8178433333333,108.323261666667,0,0,39843.7074652778,2009-01-30,16:58:45
22.8178833333333,108.323301666667,0,0,39843.7075231481,2009-01-30,16:58:50
22.8179316666667,108.323351666667,0,0,39843.7075810185,2009-01-30,16:58:55
22.8179883333333,108.3234,0,0,39843.7076388889,2009-01-30,16:59:00
22.8180466666667,108.32344,0,0,39843.7076967593,2009-01-30,16:59:05
22.818105,108.323498333333,0,0,39843.7077546296,2009-01-30,16:59:10
22.8181883333333,108.32354,0,0,39843.7078125,2009-01-30,16:59:15
22.8182583333333,108.32358,0,0,39843.7078703704,2009-01-30,16:59:20
22.8182216666667,108.32368,0,0,39843.7079282407,2009-01-30,16:59:25
22.8182183333333,108.323745,0,0,39843.7079861111,2009-01-30,16:59:30
22.8182283333333,108.323833333333,0,0,39843.7080439815,2009-01-30,16:59:35
22.8182516666667,108.323846666667,0,0,39843.7081018519,2009-01-30,16:59:40
22.818275,108.323853333333,0,0,39843.7081597222,2009-01-30,16:59:45
22.8182516666667,108.32386,0,0,39843.7082175926,2009-01-30,16:59:50
22.8182516666667,108.32386,0,0,39843.7082523148,2009-01-30,16:59:53
22.8182516666667,108.32386,0,0,39843.708275463,2009-01-30,16:59:55
22.8182683333333,108.323875,0,0,39843.7083333333,2009-01-30,17:00:00
22.81827,108.323908333333,0,0,39843.7083912037,2009-01-30,17:00:05
22.818255,108.323965,0,0,39843.7084490741,2009-01-30,17:00:10
22.818245,108.32401,0,0,39843.7085069444,2009-01-30,17:00:15
22.8181733333333,108.32405,0,0,39843.7085648148,2009-01-30,17:00:20
22.8181166666667,108.324096666667,0,0,39843.7086226852,2009-01-30,17:00:25
22.8180916666667,108.324148333333,0,0,39843.7086805556,2009-01-30,17:00:30
22.818075,108.324201666667,0,0,39843.7087384259,2009-01-30,17:00:35
22.817845,108.32436,0,0,39843.7087962963,2009-01-30,17:00:40
22.8177916666667,108.324386666667,0,0,39843.7088541667,2009-01-30,17:00:45
22.81776,108.324401666667,0,0,39843.708912037,2009-01-30,17:00:50
22.8177516666667,108.324445,0,0,39843.7089699074,2009-01-30,17:00:55
22.8177466666667,108.324501666667,0,0,39843.7090277778,2009-01-30,17:01:00
22.8177433333333,108.324563333333,0,0,39843.7090856481,2009-01-30,17:01:05
22.81775,108.324616666667,0,0,39843.7091435185,2009-01-30,17:01:10
22.8177483333333,108.324686666667,0,0,39843.7092013889,2009-01-30,17:01:15
22.8177683333333,108.324721666667,0,0,39843.7092592593,2009-01-30,17:01:20
22.8176383333333,108.324901666667,0,0,39843.7093171296,2009-01-30,17:01:25
22.8178466666667,108.324925,0,0,39843.709375,2009-01-30,17:01:30
22.8178483333333,108.324955,0,0,39843.7094328704,2009-01-30,17:01:35
22.817825,108.324981666667,0,0,39843.7094907407,2009-01-30,17:01:40
22.8179033333333,108.324978333333,0,0,39843.7095486111,2009-01-30,17:01:45
22.8180183333333,108.324988333333,0,0,39843.7096064815,2009-01-30,17:01:50
22.81807,108.324966666667,0,0,39843.7096643519,2009-01-30,17:01:55
22.8182233333333,108.324943333333,0,0,39843.7097222222,2009-01-30,17:02:00
22.8182883333333,108.32496,0,0,39843.7097800926,2009-01-30,17:02:05
22.8183466666667,108.32496,0,0,39843.709837963,2009-01-30,17:02:10
22.81841,108.324931666667,0,0,39843.7098958333,2009-01-30,17:02:15
22.8184383333333,108.324923333333,0,0,39843.7099537037,2009-01-30,17:02:20
22.8184566666667,108.324911666667,0,0,39843.7100115741,2009-01-30,17:02:25
22.81848,108.324918333333,0,0,39843.7100694444,2009-01-30,17:02:30
22.81846,108.324915,0,0,39843.7101273148,2009-01-30,17:02:35
22.81848,108.32491,0,0,39843.7101851852,2009-01-30,17:02:40
22.8185066666667,108.324891666667,0,0,39843.7102430556,2009-01-30,17:02:45
22.818525,108.324885,0,0,39843.7103009259,2009-01-30,17:02:50
22.8185066666667,108.324843333333,0,0,39843.7103587963,2009-01-30,17:02:55
22.8185066666667,108.324843333333,0,0,39843.7103935185,2009-01-30,17:02:58
22.8185016666667,108.32485,0,0,39843.7104166667,2009-01-30,17:03:00
22.8184716666667,108.324858333333,0,0,39843.710474537,2009-01-30,17:03:05
22.8184566666667,108.324878333333,0,0,39843.7105324074,2009-01-30,17:03:10
22.8184366666667,108.324876666667,0,0,39843.7105902778,2009-01-30,17:03:15
22.8184366666667,108.324876666667,0,0,39843.710625,2009-01-30,17:03:18
22.81843,108.324885,0,0,39843.7106481481,2009-01-30,17:03:20
22.818445,108.324883333333,0,0,39843.7107060185,2009-01-30,17:03:25
22.818345,108.324998333333,0,0,39843.7107638889,2009-01-30,17:03:30
22.8184066666667,108.325018333333,0,0,39843.7108217593,2009-01-30,17:03:35
22.81843,108.325026666667,0,0,39843.7108796296,2009-01-30,17:03:40
22.8184216666667,108.325036666667,0,0,39843.7109375,2009-01-30,17:03:45
22.8184516666667,108.325051666667,0,0,39843.7109953704,2009-01-30,17:03:50
22.8184766666667,108.32505,0,0,39843.7110532407,2009-01-30,17:03:55
22.8184966666667,108.325025,0,0,39843.7111111111,2009-01-30,17:04:00
22.81851,108.32501,0,0,39843.7111689815,2009-01-30,17:04:05
22.8184933333333,108.325008333333,0,0,39843.7112268518,2009-01-30,17:04:10
22.8184833333333,108.324986666667,0,0,39843.7112847222,2009-01-30,17:04:15
22.8184533333333,108.324953333333,0,0,39843.7113425926,2009-01-30,17:04:20
22.8184283333333,108.324945,0,0,39843.711400463,2009-01-30,17:04:25
22.8183866666667,108.324988333333,0,0,39843.7114583333,2009-01-30,17:04:30
22.8183483333333,108.325056666667,0,0,39843.7115162037,2009-01-30,17:04:35
22.818305,108.325103333333,0,0,39843.7115740741,2009-01-30,17:04:40
22.8182683333333,108.325166666667,0,0,39843.7116319444,2009-01-30,17:04:45
22.818245,108.325211666667,0,0,39843.7116898148,2009-01-30,17:04:50
22.8182133333333,108.325238333333,0,0,39843.7117476852,2009-01-30,17:04:55
22.8181933333333,108.325268333333,0,0,39843.7118055556,2009-01-30,17:05:00
22.81817,108.325308333333,0,0,39843.7118634259,2009-01-30,17:05:05
22.81808,108.325375,0,0,39843.7119212963,2009-01-30,17:05:10
22.8180733333333,108.325418333333,0,0,39843.7119791667,2009-01-30,17:05:15
22.8180516666667,108.325471666667,0,0,39843.712037037,2009-01-30,17:05:20
22.8180383333333,108.325523333333,0,0,39843.7120949074,2009-01-30,17:05:25
22.818045,108.325575,0,0,39843.7121527778,2009-01-30,17:05:30
22.8180583333333,108.325605,0,0,39843.7122106481,2009-01-30,17:05:35
22.818055,108.32563,0,0,39843.7122685185,2009-01-30,17:05:40
22.8180283333333,108.325676666667,0,0,39843.7123263889,2009-01-30,17:05:45
22.8180166666667,108.325723333333,0,0,39843.7123842593,2009-01-30,17:05:50
22.81802,108.325771666667,0,0,39843.7124421296,2009-01-30,17:05:55
22.8180333333333,108.325805,0,0,39843.7125,2009-01-30,17:06:00
22.8180216666667,108.325863333333,0,0,39843.7125578704,2009-01-30,17:06:05
22.818005,108.325913333333,0,0,39843.7126157407,2009-01-30,17:06:10
22.81799,108.325961666667,0,0,39843.7126736111,2009-01-30,17:06:15
22.8179966666667,108.325988333333,0,0,39843.7127314815,2009-01-30,17:06:20
22.8179983333333,108.326008333333,0,0,39843.7127893518,2009-01-30,17:06:25
22.8179983333333,108.326008333333,0,0,39843.7128240741,2009-01-30,17:06:28
22.818005,108.326011666667,0,0,39843.7128472222,2009-01-30,17:06:30
22.8180283333333,108.326035,0,0,39843.7129050926,2009-01-30,17:06:35
22.8180583333333,108.326036666667,0,0,39843.712962963,2009-01-30,17:06:40
22.8181566666667,108.326145,0,0,39843.7130208333,2009-01-30,17:06:45
22.818245,108.326206666667,0,0,39843.7130787037,2009-01-30,17:06:50
22.81827,108.326268333333,0,0,39843.7131365741,2009-01-30,17:06:55
22.81823,108.326295,0,0,39843.7131944444,2009-01-30,17:07:00
22.8182266666667,108.326318333333,0,0,39843.7132523148,2009-01-30,17:07:05
22.81821,108.326355,0,0,39843.7133101852,2009-01-30,17:07:10
22.818205,108.326411666667,0,0,39843.7133680556,2009-01-30,17:07:15
22.8182016666667,108.326446666667,0,0,39843.7134259259,2009-01-30,17:07:20
22.8181,108.326518333333,0,0,39843.7134837963,2009-01-30,17:07:25
22.8180683333333,108.32657,0,0,39843.7135416667,2009-01-30,17:07:30
22.817965,108.326691666667,0,0,39843.713599537,2009-01-30,17:07:35
22.8179166666667,108.326796666667,0,0,39843.7136574074,2009-01-30,17:07:40
22.817915,108.326868333333,0,0,39843.7137152778,2009-01-30,17:07:45
22.817925,108.326915,0,0,39843.7137731481,2009-01-30,17:07:50
22.817945,108.326971666667,0,0,39843.7138310185,2009-01-30,17:07:55
22.8179366666667,108.327005,0,0,39843.7138888889,2009-01-30,17:08:00
22.8179316666667,108.327061666667,0,0,39843.7139467593,2009-01-30,17:08:05
22.817935,108.327101666667,0,0,39843.7140046296,2009-01-30,17:08:10
22.81793,108.327155,0,0,39843.7140625,2009-01-30,17:08:15
22.817925,108.32722,0,0,39843.7141203704,2009-01-30,17:08:20
22.8179283333333,108.327266666667,0,0,39843.7141782407,2009-01-30,17:08:25
22.8179233333333,108.327283333333,0,0,39843.7142361111,2009-01-30,17:08:30
22.81792,108.327315,0,0,39843.7142939815,2009-01-30,17:08:35
22.8179366666667,108.32739,0,0,39843.7143518519,2009-01-30,17:08:40
22.8179283333333,108.327418333333,0,0,39843.7144097222,2009-01-30,17:08:45
22.8179116666667,108.327465,0,0,39843.7144675926,2009-01-30,17:08:50
22.817915,108.327496666667,0,0,39843.714525463,2009-01-30,17:08:55
22.8179083333333,108.327573333333,0,0,39843.7145833333,2009-01-30,17:09:00
22.8179033333333,108.32763,0,0,39843.7146412037,2009-01-30,17:09:05
22.8179266666667,108.327693333333,0,0,39843.7146990741,2009-01-30,17:09:10
22.81792,108.32776,0,0,39843.7147569444,2009-01-30,17:09:15
22.8179266666667,108.327803333333,0,0,39843.7148148148,2009-01-30,17:09:20
22.8179516666667,108.327853333333,0,0,39843.7148726852,2009-01-30,17:09:25
22.8179483333333,108.327893333333,0,0,39843.7149305556,2009-01-30,17:09:30
22.81797,108.327943333333,0,0,39843.7149884259,2009-01-30,17:09:35
22.8179483333333,108.327995,0,0,39843.7150462963,2009-01-30,17:09:40
22.81796,108.328065,0,0,39843.7151041667,2009-01-30,17:09:45
22.8179533333333,108.328105,0,0,39843.715162037,2009-01-30,17:09:50
22.8179883333333,108.328193333333,0,0,39843.7152199074,2009-01-30,17:09:55
22.8180266666667,108.328233333333,0,0,39843.7152777778,2009-01-30,17:10:00
22.8180366666667,108.328285,0,0,39843.7153356481,2009-01-30,17:10:05
22.8180433333333,108.328326666667,0,0,39843.7153935185,2009-01-30,17:10:10
22.818045,108.32838,0,0,39843.7154513889,2009-01-30,17:10:15
22.81805,108.32839,0,0,39843.7155092593,2009-01-30,17:10:20
22.8180866666667,108.32844,0,0,39843.7155671296,2009-01-30,17:10:25
22.8181033333333,108.328483333333,0,0,39843.715625,2009-01-30,17:10:30
22.818115,108.328515,0,0,39843.7156828704,2009-01-30,17:10:35
22.81816,108.328556666667,0,0,39843.7157407407,2009-01-30,17:10:40
22.8181866666667,108.328586666667,0,0,39843.7157986111,2009-01-30,17:10:45
22.81823,108.328615,0,0,39843.7158564815,2009-01-30,17:10:50
22.8182633333333,108.328685,0,0,39843.7159143519,2009-01-30,17:10:55
22.8182866666667,108.328801666667,0,0,39843.7159722222,2009-01-30,17:11:00
22.8182883333333,108.328836666667,0,0,39843.7160300926,2009-01-30,17:11:05
22.8182733333333,108.32884,0,0,39843.716087963,2009-01-30,17:11:10
22.818285,108.328898333333,0,0,39843.7161458333,2009-01-30,17:11:15
22.8182766666667,108.328935,0,0,39843.7162037037,2009-01-30,17:11:20
22.8182983333333,108.32894,0,0,39843.7162615741,2009-01-30,17:11:25
22.81834,108.328955,0,0,39843.7163194444,2009-01-30,17:11:30
22.81838,108.328971666667,0,0,39843.7163773148,2009-01-30,17:11:35
22.81838,108.32906,0,0,39843.7164351852,2009-01-30,17:11:40
22.8184466666667,108.32909,0,0,39843.7164930556,2009-01-30,17:11:45
22.8184716666667,108.329098333333,0,0,39843.7165509259,2009-01-30,17:11:50
22.8183983333333,108.329171666667,0,0,39843.7166087963,2009-01-30,17:11:55
22.8182766666667,108.329241666667,0,0,39843.7166666667,2009-01-30,17:12:00
22.8182566666667,108.329301666667,0,0,39843.716724537,2009-01-30,17:12:05
22.818245,108.329356666667,0,0,39843.7167824074,2009-01-30,17:12:10
22.8182183333333,108.32946,0,0,39843.7168402778,2009-01-30,17:12:15
22.8182733333333,108.329498333333,0,0,39843.7168981481,2009-01-30,17:12:20
22.818305,108.32955,0,0,39843.7169560185,2009-01-30,17:12:25
22.8183616666667,108.329546666667,0,0,39843.7170138889,2009-01-30,17:12:30
22.8184266666667,108.329566666667,0,0,39843.7170717593,2009-01-30,17:12:35
22.81841,108.329626666667,0,0,39843.7171296296,2009-01-30,17:12:40
22.8184733333333,108.329653333333,0,0,39843.7171875,2009-01-30,17:12:45
22.81852,108.329683333333,0,0,39843.7172453704,2009-01-30,17:12:50
22.81851,108.329715,0,0,39843.7173032407,2009-01-30,17:12:55
22.818635,108.329716666667,0,0,39843.7173611111,2009-01-30,17:13:00
22.8187116666667,108.32974,0,0,39843.7174189815,2009-01-30,17:13:05
22.8187616666667,108.329756666667,0,0,39843.7174768519,2009-01-30,17:13:10
22.8187733333333,108.329808333333,0,0,39843.7175347222,2009-01-30,17:13:15
22.8187666666667,108.32986,0,0,39843.7175925926,2009-01-30,17:13:20
22.8188066666667,108.329956666667,0,0,39843.717650463,2009-01-30,17:13:25
22.8188166666667,108.330033333333,0,0,39843.7177083333,2009-01-30,17:13:30
22.818765,108.330133333333,0,0,39843.7177662037,2009-01-30,17:13:35
22.8187366666667,108.330148333333,0,0,39843.7178240741,2009-01-30,17:13:40
22.818595,108.330213333333,0,0,39843.7178819444,2009-01-30,17:13:45
22.8185983333333,108.33024,0,0,39843.7179398148,2009-01-30,17:13:50
22.8183833333333,108.330388333333,0,0,39843.7179976852,2009-01-30,17:13:55
22.8184016666667,108.330373333333,0,0,39843.7180555556,2009-01-30,17:14:00
22.818355,108.330451666667,0,0,39843.7181134259,2009-01-30,17:14:05
22.8182933333333,108.330495,0,0,39843.7181712963,2009-01-30,17:14:10
22.8182966666667,108.330526666667,0,0,39843.7182291667,2009-01-30,17:14:15
22.81833,108.330563333333,0,0,39843.718287037,2009-01-30,17:14:20
22.8183366666667,108.330601666667,0,0,39843.7183449074,2009-01-30,17:14:25
22.818335,108.33063,0,0,39843.7184027778,2009-01-30,17:14:30
22.8183583333333,108.330676666667,0,0,39843.7184606481,2009-01-30,17:14:35
22.8184233333333,108.330708333333,0,0,39843.7185185185,2009-01-30,17:14:40
22.8185016666667,108.33072,0,0,39843.7185763889,2009-01-30,17:14:45
22.818585,108.330746666667,0,0,39843.7186342593,2009-01-30,17:14:50
22.8186616666667,108.330751666667,0,0,39843.7186921296,2009-01-30,17:14:55
22.8186816666667,108.330795,0,0,39843.71875,2009-01-30,17:15:00
22.8186716666667,108.330828333333,0,0,39843.7188078704,2009-01-30,17:15:05
22.81867,108.330861666667,0,0,39843.7188657407,2009-01-30,17:15:10
22.8186983333333,108.33092,0,0,39843.7189236111,2009-01-30,17:15:15
22.8186816666667,108.330986666667,0,0,39843.7189814815,2009-01-30,17:15:20
22.818675,108.33103,0,0,39843.7190393518,2009-01-30,17:15:25
22.81872,108.33108,0,0,39843.7190972222,2009-01-30,17:15:30
22.8187616666667,108.33117,0,0,39843.7191550926,2009-01-30,17:15:35
22.81891,108.33116,0,0,39843.719212963,2009-01-30,17:15:40
22.8190066666667,108.331148333333,0,0,39843.7192708333,2009-01-30,17:15:45
22.81908,108.331153333333,0,0,39843.7193287037,2009-01-30,17:15:50
22.8190933333333,108.331178333333,0,0,39843.7193865741,2009-01-30,17:15:55
22.8190933333333,108.331196666667,0,0,39843.7194444444,2009-01-30,17:16:00
22.8190883333333,108.331218333333,0,0,39843.7195023148,2009-01-30,17:16:05
22.81909,108.331235,0,0,39843.7195601852,2009-01-30,17:16:10
22.8190933333333,108.331238333333,0,0,39843.7196180556,2009-01-30,17:16:15
22.8190933333333,108.331238333333,0,0,39843.7196527778,2009-01-30,17:16:18
22.8190966666667,108.331238333333,0,0,39843.7196759259,2009-01-30,17:16:20
22.8191033333333,108.331248333333,0,0,39843.7197337963,2009-01-30,17:16:25
22.8191933333333,108.331278333333,0,0,39843.7197916667,2009-01-30,17:16:30
22.8193366666667,108.331353333333,0,0,39843.719849537,2009-01-30,17:16:35
22.8194433333333,108.33141,0,0,39843.7199074074,2009-01-30,17:16:40
22.8194366666667,108.331471666667,0,0,39843.7199652778,2009-01-30,17:16:45
22.8194366666667,108.331471666667,0,0,39843.72,2009-01-30,17:16:48
22.8194433333333,108.33147,0,0,39843.7200231481,2009-01-30,17:16:50
22.8193466666667,108.331541666667,0,0,39843.7200810185,2009-01-30,17:16:55
22.8192733333333,108.33161,0,0,39843.7201388889,2009-01-30,17:17:00
22.8191566666667,108.331683333333,0,0,39843.7201967593,2009-01-30,17:17:05
22.8191033333333,108.331801666667,0,0,39843.7202546296,2009-01-30,17:17:10
22.8190083333333,108.331903333333,0,0,39843.7203125,2009-01-30,17:17:15
22.81898,108.33199,0,0,39843.7203703704,2009-01-30,17:17:20
22.819005,108.332028333333,0,0,39843.7204282407,2009-01-30,17:17:25
22.8190366666667,108.332015,0,0,39843.7204861111,2009-01-30,17:17:30
22.81902,108.332025,0,0,39843.7205439815,2009-01-30,17:17:35
22.8190016666667,108.33205,0,0,39843.7206018518,2009-01-30,17:17:40
22.8190033333333,108.332118333333,0,0,39843.7206597222,2009-01-30,17:17:45
22.81901,108.332165,0,0,39843.7207175926,2009-01-30,17:17:50
22.8189883333333,108.332178333333,0,0,39843.720775463,2009-01-30,17:17:55
22.8189866666667,108.332175,0,0,39843.7208333333,2009-01-30,17:18:00
22.8189866666667,108.332175,0,0,39843.7208680556,2009-01-30,17:18:03
22.8189866666667,108.332171666667,0,0,39843.7208912037,2009-01-30,17:18:05
22.8189533333333,108.332166666667,0,0,39843.7209490741,2009-01-30,17:18:10
22.8187933333333,108.332178333333,0,0,39843.7210069444,2009-01-30,17:18:15
22.8186533333333,108.332236666667,0,0,39843.7210648148,2009-01-30,17:18:20
22.8186183333333,108.332221666667,0,0,39843.7211226852,2009-01-30,17:18:25
22.8185833333333,108.332221666667,0,0,39843.7211805556,2009-01-30,17:18:30
22.8186233333333,108.332188333333,0,0,39843.7212384259,2009-01-30,17:18:35
22.818615,108.332103333333,0,0,39843.7212962963,2009-01-30,17:18:40
22.8186266666667,108.332085,0,0,39843.7213541667,2009-01-30,17:18:45
22.8186233333333,108.3321,0,0,39843.721412037,2009-01-30,17:18:50
22.8186233333333,108.3321,0,0,39843.7214467593,2009-01-30,17:18:53
22.8186216666667,108.332101666667,0,0,39843.7214699074,2009-01-30,17:18:55
22.8186033333333,108.332105,0,0,39843.7215277778,2009-01-30,17:19:00
22.8185166666667,108.332143333333,0,0,39843.7215856481,2009-01-30,17:19:05
22.8184416666667,108.332171666667,0,0,39843.7216435185,2009-01-30,17:19:10
22.81838,108.33217,0,0,39843.7217013889,2009-01-30,17:19:15
22.8182733333333,108.332173333333,0,0,39843.7217592593,2009-01-30,17:19:20
22.818225,108.332188333333,0,0,39843.7218171296,2009-01-30,17:19:25
22.818185,108.332208333333,0,0,39843.721875,2009-01-30,17:19:30
22.8181283333333,108.332218333333,0,0,39843.7219328704,2009-01-30,17:19:35
22.8180783333333,108.332286666667,0,0,39843.7219907407,2009-01-30,17:19:40
22.81809,108.332305,0,0,39843.7220486111,2009-01-30,17:19:45
22.8180783333333,108.332331666667,0,0,39843.7221064815,2009-01-30,17:19:50
22.8180466666667,108.332345,0,0,39843.7221643519,2009-01-30,17:19:55
22.8180316666667,108.332376666667,0,0,39843.7222222222,2009-01-30,17:20:00
22.8180533333333,108.332425,0,0,39843.7222800926,2009-01-30,17:20:05
22.818045,108.33248,0,0,39843.722337963,2009-01-30,17:20:10
22.8180033333333,108.332483333333,0,0,39843.7223958333,2009-01-30,17:20:15
22.8179983333333,108.332471666667,0,0,39843.7224537037,2009-01-30,17:20:20
22.81798,108.332433333333,0,0,39843.7225115741,2009-01-30,17:20:25
22.8179766666667,108.332401666667,0,0,39843.7225694444,2009-01-30,17:20:30
22.8179883333333,108.332345,0,0,39843.7226273148,2009-01-30,17:20:35
22.817985,108.332275,0,0,39843.7226851852,2009-01-30,17:20:40
22.81798,108.332258333333,0,0,39843.7227430556,2009-01-30,17:20:45
22.8179966666667,108.332336666667,0,0,39843.7228009259,2009-01-30,17:20:50
22.818,108.332356666667,0,0,39843.7228587963,2009-01-30,17:20:55
22.8180333333333,108.332346666667,0,0,39843.7229166667,2009-01-30,17:21:00
22.8180283333333,108.332405,0,0,39843.722974537,2009-01-30,17:21:05
22.8179883333333,108.332476666667,0,0,39843.7230324074,2009-01-30,17:21:10
22.8179883333333,108.332476666667,0,0,39843.7230671296,2009-01-30,17:21:13
22.817985,108.332478333333,0,0,39843.7230902778,2009-01-30,17:21:15
22.8179533333333,108.332401666667,0,0,39843.7231481481,2009-01-30,17:21:20
22.81795,108.332368333333,0,0,39843.7232060185,2009-01-30,17:21:25
22.81793,108.332388333333,0,0,39843.7232638889,2009-01-30,17:21:30
22.81801,108.332478333333,0,0,39843.7233217593,2009-01-30,17:21:35
22.8180216666667,108.332376666667,0,0,39843.7233796296,2009-01-30,17:21:40
22.8179966666667,108.332396666667,0,0,39843.7234375,2009-01-30,17:21:45
22.81798,108.332393333333,0,0,39843.7234953704,2009-01-30,17:21:50
22.8179683333333,108.332393333333,0,0,39843.7235532407,2009-01-30,17:21:55
22.817935,108.3324,0,0,39843.7236111111,2009-01-30,17:22:00
22.8179066666667,108.332383333333,0,0,39843.7236689815,2009-01-30,17:22:05
22.8178583333333,108.33236,0,0,39843.7237268519,2009-01-30,17:22:10
22.8178283333333,108.332346666667,0,0,39843.7237847222,2009-01-30,17:22:15
22.81777,108.332335,0,0,39843.7238425926,2009-01-30,17:22:20
22.817705,108.332318333333,0,0,39843.723900463,2009-01-30,17:22:25
22.81766,108.332345,0,0,39843.7239583333,2009-01-30,17:22:30
22.8176016666667,108.332321666667,0,0,39843.7240162037,2009-01-30,17:22:35
22.8175433333333,108.332298333333,0,0,39843.7240740741,2009-01-30,17:22:40
22.8174933333333,108.332291666667,0,0,39843.7241319444,2009-01-30,17:22:45
22.81746,108.332346666667,0,0,39843.7241898148,2009-01-30,17:22:50
22.8174516666667,108.332386666667,0,0,39843.7242476852,2009-01-30,17:22:55
22.817465,108.332426666667,0,0,39843.7243055556,2009-01-30,17:23:00
22.8174233333333,108.332421666667,0,0,39843.7243634259,2009-01-30,17:23:05
22.81738,108.332406666667,0,0,39843.7244212963,2009-01-30,17:23:10
22.8173316666667,108.332365,0,0,39843.7244791667,2009-01-30,17:23:15
22.81726,108.332356666667,0,0,39843.724537037,2009-01-30,17:23:20
22.817235,108.332365,0,0,39843.7245949074,2009-01-30,17:23:25
22.817185,108.332343333333,0,0,39843.7246527778,2009-01-30,17:23:30
22.8172066666667,108.332321666667,0,0,39843.7247106481,2009-01-30,17:23:35
22.8171816666667,108.332335,0,0,39843.7247685185,2009-01-30,17:23:40
22.817135,108.33233,0,0,39843.7248263889,2009-01-30,17:23:45
22.817105,108.332346666667,0,0,39843.7248842593,2009-01-30,17:23:50
22.8170683333333,108.332341666667,0,0,39843.7249421296,2009-01-30,17:23:55
22.817035,108.332345,0,0,39843.725,2009-01-30,17:24:00
22.817005,108.332385,0,0,39843.7250578704,2009-01-30,17:24:05
22.8169733333333,108.33235,0,0,39843.7251157407,2009-01-30,17:24:10
22.8169416666667,108.332225,0,0,39843.7251736111,2009-01-30,17:24:15
22.8167266666667,108.33215,0,0,39843.7252314815,2009-01-30,17:24:20
22.8165983333333,108.332131666667,0,0,39843.7252893519,2009-01-30,17:24:25
22.8165366666667,108.33216,0,0,39843.7253472222,2009-01-30,17:24:30
22.8164583333333,108.33217,0,0,39843.7254050926,2009-01-30,17:24:35
22.8163983333333,108.332181666667,0,0,39843.725462963,2009-01-30,17:24:40
22.8163916666667,108.332215,0,0,39843.7255208333,2009-01-30,17:24:45
22.8163766666667,108.33223,0,0,39843.7255787037,2009-01-30,17:24:50
22.81634,108.332235,0,0,39843.7256365741,2009-01-30,17:24:55
22.8163183333333,108.33223,0,0,39843.7256944444,2009-01-30,17:25:00
22.8163066666667,108.332231666667,0,0,39843.7257523148,2009-01-30,17:25:05
22.816305,108.332233333333,0,0,39843.7258101852,2009-01-30,17:25:10
22.8163116666667,108.33224,0,0,39843.7258680556,2009-01-30,17:25:15
22.8163116666667,108.33224,0,0,39843.7259027778,2009-01-30,17:25:18
22.8163033333333,108.332233333333,0,0,39843.7259259259,2009-01-30,17:25:20
22.8162233333333,108.33227,0,0,39843.7259837963,2009-01-30,17:25:25
22.8161666666667,108.33225,0,0,39843.7260416667,2009-01-30,17:25:30
22.81613,108.332258333333,0,0,39843.726099537,2009-01-30,17:25:35
22.816105,108.33225,0,0,39843.7261574074,2009-01-30,17:25:40
22.816075,108.332245,0,0,39843.7262152778,2009-01-30,17:25:45
22.81604,108.332221666667,0,0,39843.7262731481,2009-01-30,17:25:50
22.8160216666667,108.332215,0,0,39843.7263310185,2009-01-30,17:25:55
22.8159733333333,108.33222,0,0,39843.7263888889,2009-01-30,17:26:00
22.8159316666667,108.332238333333,0,0,39843.7264467593,2009-01-30,17:26:05
22.815935,108.332301666667,0,0,39843.7265046296,2009-01-30,17:26:10
22.81595,108.332366666667,0,0,39843.7265625,2009-01-30,17:26:15
22.8159433333333,108.332408333333,0,0,39843.7266203704,2009-01-30,17:26:20
22.8159266666667,108.332426666667,0,0,39843.7266782407,2009-01-30,17:26:25
22.8159066666667,108.33243,0,0,39843.7267361111,2009-01-30,17:26:30
22.81587,108.332433333333,0,0,39843.7267939815,2009-01-30,17:26:35
22.8158366666667,108.332421666667,0,0,39843.7268518518,2009-01-30,17:26:40
22.8158266666667,108.332408333333,0,0,39843.7269097222,2009-01-30,17:26:45
22.8158316666667,108.332403333333,0,0,39843.7269675926,2009-01-30,17:26:50
22.8158316666667,108.332403333333,0,0,39843.7270023148,2009-01-30,17:26:53
22.815835,108.332406666667,0,0,39843.727025463,2009-01-30,17:26:55
22.8158566666667,108.332435,0,0,39843.7270833333,2009-01-30,17:27:00
22.8158566666667,108.332465,0,0,39843.7271412037,2009-01-30,17:27:05
22.8158566666667,108.332465,0,0,39843.7271759259,2009-01-30,17:27:08
22.8158516666667,108.33247,0,0,39843.7271990741,2009-01-30,17:27:10
22.8158333333333,108.33247,0,0,39843.7272569444,2009-01-30,17:27:15
22.8158033333333,108.33247,0,0,39843.7273148148,2009-01-30,17:27:20
22.815765,108.332473333333,0,0,39843.7273726852,2009-01-30,17:27:25
22.8157333333333,108.332475,0,0,39843.7274305556,2009-01-30,17:27:30
22.81571,108.332476666667,0,0,39843.7274884259,2009-01-30,17:27:35
22.8156616666667,108.332475,0,0,39843.7275462963,2009-01-30,17:27:40
22.81562,108.332476666667,0,0,39843.7276041667,2009-01-30,17:27:45
22.815605,108.33247,0,0,39843.727662037,2009-01-30,17:27:50
22.81557,108.332463333333,0,0,39843.7277199074,2009-01-30,17:27:55
22.81553,108.33245,0,0,39843.7277777778,2009-01-30,17:28:00
22.8154883333333,108.332451666667,0,0,39843.7278356481,2009-01-30,17:28:05
22.815435,108.332443333333,0,0,39843.7278935185,2009-01-30,17:28:10
22.8154,108.332456666667,0,0,39843.7279513889,2009-01-30,17:28:15
22.8153433333333,108.332425,0,0,39843.7280092593,2009-01-30,17:28:20
22.8153066666667,108.332416666667,0,0,39843.7280671296,2009-01-30,17:28:25
22.8152616666667,108.332405,0,0,39843.728125,2009-01-30,17:28:30
22.81522,108.332393333333,0,0,39843.7281828704,2009-01-30,17:28:35
22.8151933333333,108.332393333333,0,0,39843.7282407407,2009-01-30,17:28:40
22.8151766666667,108.332406666667,0,0,39843.7282986111,2009-01-30,17:28:45
22.815145,108.332408333333,0,0,39843.7283564815,2009-01-30,17:28:50
22.8151183333333,108.332411666667,0,0,39843.7284143518,2009-01-30,17:28:55
22.815085,108.332405,0,0,39843.7284722222,2009-01-30,17:29:00
22.8150716666667,108.332411666667,0,0,39843.7285300926,2009-01-30,17:29:05
22.8150433333333,108.332413333333,0,0,39843.728587963,2009-01-30,17:29:10
22.815005,108.332408333333,0,0,39843.7286458333,2009-01-30,17:29:15
22.8149733333333,108.332416666667,0,0,39843.7287037037,2009-01-30,17:29:20
22.81494,108.332413333333,0,0,39843.7287615741,2009-01-30,17:29:25
22.8149033333333,108.332411666667,0,0,39843.7288194444,2009-01-30,17:29:30
22.814875,108.332418333333,0,0,39843.7288773148,2009-01-30,17:29:35
22.814825,108.332431666667,0,0,39843.7289351852,2009-01-30,17:29:40
22.8147883333333,108.33241,0,0,39843.7289930556,2009-01-30,17:29:45
22.81475,108.332391666667,0,0,39843.7290509259,2009-01-30,17:29:50
22.8147116666667,108.33237,0,0,39843.7291087963,2009-01-30,17:29:55
22.81467,108.33236,0,0,39843.7291666667,2009-01-30,17:30:00
22.81463,108.33235,0,0,39843.729224537,2009-01-30,17:30:05
22.8145816666667,108.332351666667,0,0,39843.7292824074,2009-01-30,17:30:10
22.8145383333333,108.332335,0,0,39843.7293402778,2009-01-30,17:30:15
22.8145166666667,108.33234,0,0,39843.7293981481,2009-01-30,17:30:20
22.814475,108.332348333333,0,0,39843.7294560185,2009-01-30,17:30:25
22.8144416666667,108.332343333333,0,0,39843.7295138889,2009-01-30,17:30:30
22.814415,108.332376666667,0,0,39843.7295717593,2009-01-30,17:30:35
22.81438,108.332375,0,0,39843.7296296296,2009-01-30,17:30:40
22.81433,108.332378333333,0,0,39843.7296875,2009-01-30,17:30:45
22.8143016666667,108.332383333333,0,0,39843.7297453704,2009-01-30,17:30:50
22.8142616666667,108.332401666667,0,0,39843.7298032407,2009-01-30,17:30:55
22.8142333333333,108.332398333333,0,0,39843.7298611111,2009-01-30,17:31:00
22.8141933333333,108.332376666667,0,0,39843.7299189815,2009-01-30,17:31:05
22.8141583333333,108.332383333333,0,0,39843.7299768519,2009-01-30,17:31:10
22.8141183333333,108.332375,0,0,39843.7300347222,2009-01-30,17:31:15
22.8140933333333,108.332383333333,0,0,39843.7300925926,2009-01-30,17:31:20
22.8140633333333,108.332373333333,0,0,39843.730150463,2009-01-30,17:31:25
22.8140216666667,108.332391666667,0,0,39843.7302083333,2009-01-30,17:31:30
22.81398,108.332378333333,0,0,39843.7302662037,2009-01-30,17:31:35
22.8139416666667,108.332391666667,0,0,39843.7303240741,2009-01-30,17:31:40
22.8139066666667,108.332395,0,0,39843.7303819444,2009-01-30,17:31:45
22.813885,108.332411666667,0,0,39843.7304398148,2009-01-30,17:31:50
22.8138566666667,108.3324,0,0,39843.7304976852,2009-01-30,17:31:55
22.8138283333333,108.332391666667,0,0,39843.7305555556,2009-01-30,17:32:00
22.8137933333333,108.332388333333,0,0,39843.7306134259,2009-01-30,17:32:05
22.8137616666667,108.332378333333,0,0,39843.7306712963,2009-01-30,17:32:10
22.8137183333333,108.332373333333,0,0,39843.7307291667,2009-01-30,17:32:15
22.8136833333333,108.332405,0,0,39843.730787037,2009-01-30,17:32:20
22.8136783333333,108.332406666667,0,0,39843.7308449074,2009-01-30,17:32:25
22.8136816666667,108.332405,0,0,39843.7309027778,2009-01-30,17:32:30
22.8136833333333,108.332403333333,0,0,39843.7309606481,2009-01-30,17:32:35
22.8136833333333,108.332403333333,0,0,39843.7310185185,2009-01-30,17:32:40
22.813685,108.332401666667,0,0,39843.7310763889,2009-01-30,17:32:45
22.813685,108.332401666667,0,0,39843.7311342593,2009-01-30,17:32:50
22.8136866666667,108.3324,0,0,39843.7311921296,2009-01-30,17:32:55
22.8136883333333,108.3324,0,0,39843.73125,2009-01-30,17:33:00
22.81369,108.3324,0,0,39843.7313078704,2009-01-30,17:33:05
22.81369,108.332398333333,0,0,39843.7313657407,2009-01-30,17:33:10
22.81369,108.332398333333,0,0,39843.7314236111,2009-01-30,17:33:15
22.81369,108.332398333333,0,0,39843.7314814815,2009-01-30,17:33:20
22.8136916666667,108.332398333333,0,0,39843.7315393519,2009-01-30,17:33:25
22.8136916666667,108.332401666667,0,0,39843.7315972222,2009-01-30,17:33:30
22.81369,108.332405,0,0,39843.7316550926,2009-01-30,17:33:35
22.8136883333333,108.332405,0,0,39843.731712963,2009-01-30,17:33:40
22.81369,108.332405,0,0,39843.7317708333,2009-01-30,17:33:45
22.8136983333333,108.332406666667,0,0,39843.7318287037,2009-01-30,17:33:50
22.8137033333333,108.332406666667,0,0,39843.7318865741,2009-01-30,17:33:55
22.8137083333333,108.332408333333,0,0,39843.7319444444,2009-01-30,17:34:00
22.8137083333333,108.33241,0,0,39843.7320023148,2009-01-30,17:34:05
22.8137083333333,108.33241,0,0,39843.732037037,2009-01-30,17:34:08
22.8137083333333,108.332413333333,0,0,39843.7320601852,2009-01-30,17:34:10
22.8136966666667,108.332451666667,0,0,39843.7321180556,2009-01-30,17:34:15
22.8136966666667,108.332496666667,0,0,39843.7321759259,2009-01-30,17:34:20
22.8136916666667,108.33254,0,0,39843.7322337963,2009-01-30,17:34:25
22.8136833333333,108.33257,0,0,39843.7322916667,2009-01-30,17:34:30
22.813615,108.332616666667,0,0,39843.732349537,2009-01-30,17:34:35
22.8136316666667,108.332658333333,0,0,39843.7324074074,2009-01-30,17:34:40
22.813715,108.33264,0,0,39843.7324652778,2009-01-30,17:34:45
22.813725,108.33274,0,0,39843.7325231481,2009-01-30,17:34:50
22.813725,108.332781666667,0,0,39843.7325810185,2009-01-30,17:34:55
22.813685,108.332865,0,0,39843.7326388889,2009-01-30,17:35:00
22.8136533333333,108.332923333333,0,0,39843.7326967593,2009-01-30,17:35:05
22.8136166666667,108.332985,0,0,39843.7327546296,2009-01-30,17:35:10
22.8135683333333,108.33307,0,0,39843.7328125,2009-01-30,17:35:15
22.81355,108.333136666667,0,0,39843.7328703704,2009-01-30,17:35:20
22.8135316666667,108.3332,0,0,39843.7329282407,2009-01-30,17:35:25
22.8135116666667,108.33326,0,0,39843.7329861111,2009-01-30,17:35:30
22.81349,108.333285,0,0,39843.7330439815,2009-01-30,17:35:35
22.813485,108.333295,0,0,39843.7331018519,2009-01-30,17:35:40
22.8134266666667,108.333365,0,0,39843.7331597222,2009-01-30,17:35:45
22.813385,108.333426666667,0,0,39843.7332175926,2009-01-30,17:35:50
22.8133716666667,108.333483333333,0,0,39843.733275463,2009-01-30,17:35:55
22.8133883333333,108.33355,0,0,39843.7333333333,2009-01-30,17:36:00
22.8134333333333,108.33358,0,0,39843.7333912037,2009-01-30,17:36:05
22.8135,108.333596666667,0,0,39843.7334490741,2009-01-30,17:36:10
22.8135033333333,108.33361,0,0,39843.7335069444,2009-01-30,17:36:15
22.8135233333333,108.333666666667,0,0,39843.7335648148,2009-01-30,17:36:20
22.8135316666667,108.33378,0,0,39843.7336226852,2009-01-30,17:36:25
22.8135233333333,108.333851666667,0,0,39843.7336805556,2009-01-30,17:36:30
22.8135316666667,108.33393,0,0,39843.7337384259,2009-01-30,17:36:35
22.81352,108.333963333333,0,0,39843.7337962963,2009-01-30,17:36:40
22.8135216666667,108.333986666667,0,0,39843.7338541667,2009-01-30,17:36:45
22.813505,108.334003333333,0,0,39843.733912037,2009-01-30,17:36:50
22.813505,108.334003333333,0,0,39843.7339467593,2009-01-30,17:36:53
22.8134966666667,108.334008333333,0,0,39843.7339699074,2009-01-30,17:36:55
22.81355,108.33406,0,0,39843.7340277778,2009-01-30,17:37:00
22.8135583333333,108.334071666667,0,0,39843.7340856481,2009-01-30,17:37:05
22.8135583333333,108.334071666667,0,0,39843.7341203704,2009-01-30,17:37:08
22.8135566666667,108.334068333333,0,0,39843.7341435185,2009-01-30,17:37:10
22.8135416666667,108.334035,0,0,39843.7342013889,2009-01-30,17:37:15
22.8135433333333,108.333985,0,0,39843.7342592593,2009-01-30,17:37:20
22.81353,108.33395,0,0,39843.7343171296,2009-01-30,17:37:25
22.81353,108.33395,0,0,39843.7343518519,2009-01-30,17:37:28
22.81353,108.333948333333,0,0,39843.734375,2009-01-30,17:37:30
