# Supplementary material for: Research on differential privacy protection method based on user tendency
Source: PLoS One. 2023 Oct 26;18(10):e0288823. doi: 10.1371/journal.pone.0288823 (PMC10602288; doi:10.1371/journal.pone.0288823)
Supplement: S2 Data — (ZIP) [file pone.0288823.s002.zip › Data 5-2/023/Trajectory/20090130182324.plt]

Geolife trajectory
WGS 84
Altitude is in Feet
Reserved 3
0,2,255,My Track,0,0,2,8421376
0
22.814337,108.332282,0,486.68813976378,39843.76625,2009-01-30,18:23:24
22.814289,108.332256,0,467.944107611549,39843.7663078704,2009-01-30,18:23:29
22.814321,108.332259,0,452.855830052493,39843.7663657407,2009-01-30,18:23:34
22.814323,108.332237,0,440.50061351706,39843.7664236111,2009-01-30,18:23:39
22.814362,108.3322,0,418.602424540682,39843.7664814815,2009-01-30,18:23:44
22.814363,108.332179,0,407.663480971129,39843.7665393518,2009-01-30,18:23:49
22.814599,108.332408,0,528.404957349081,39843.7665972222,2009-01-30,18:23:54
22.814599,108.332408,0,528.404957349081,39843.7666319444,2009-01-30,18:23:57
22.814591,108.332407,0,529.183215223097,39843.7666550926,2009-01-30,18:23:59
22.814588,108.332387,0,524.810078740157,39843.766712963,2009-01-30,18:24:04
22.814591,108.332365,0,520.287660761155,39843.7667708333,2009-01-30,18:24:09
22.814604,108.332342,0,516.087539370079,39843.7668287037,2009-01-30,18:24:14
22.814609,108.33233,0,513.10937335958,39843.7668865741,2009-01-30,18:24:19
22.814607,108.332329,0,512.262680446194,39843.7669444444,2009-01-30,18:24:24
22.814603,108.332334,0,511.779734251968,39843.7670023148,2009-01-30,18:24:29
22.814603,108.332334,0,511.779734251968,39843.767037037,2009-01-30,18:24:32
22.814596,108.332336,0,511.516312335958,39843.7670601852,2009-01-30,18:24:34
22.814569,108.3323,0,508.746801181102,39843.7671180556,2009-01-30,18:24:39
22.814535,108.332261,0,504.657316272966,39843.7671759259,2009-01-30,18:24:44
22.814551,108.332314,0,499.845337926509,39843.7672337963,2009-01-30,18:24:49
22.814586,108.33233,0,491.915022965879,39843.7672916667,2009-01-30,18:24:54
22.814594,108.332339,0,490.383989501312,39843.767349537,2009-01-30,18:24:59
22.81464,108.332327,0,489.610085301837,39843.7674074074,2009-01-30,18:25:04
22.814467,108.332354,0,479.616230314961,39843.7674652778,2009-01-30,18:25:09
22.814387,108.332362,0,463.942529527559,39843.7675231481,2009-01-30,18:25:14
22.814426,108.332354,0,469.796938976378,39843.7675810185,2009-01-30,18:25:19
22.814238,108.332283,0,443.760577427822,39843.7676388889,2009-01-30,18:25:24
22.813969,108.332232,0,423.043667979003,39843.7676967593,2009-01-30,18:25:29
22.813621,108.332104,0,398.832057086614,39843.7677546296,2009-01-30,18:25:34
22.813293,108.332088,0,375.933510498688,39843.7678125,2009-01-30,18:25:39
22.812954,108.332148,0,361.931794619423,39843.7678703704,2009-01-30,18:25:44
22.812577,108.332213,0,356.303238188976,39843.7679282407,2009-01-30,18:25:49
22.8122,108.332169,0,348.138057742782,39843.7679861111,2009-01-30,18:25:54
22.811775,108.332187,0,339.386607611549,39843.7680439815,2009-01-30,18:25:59
22.811452,108.332203,0,333.490898950131,39843.7681018518,2009-01-30,18:26:04
22.811125,108.332213,0,331.60344816273,39843.7681597222,2009-01-30,18:26:09
22.81083,108.332213,0,327.453389107612,39843.7682175926,2009-01-30,18:26:14
22.810547,108.332167,0,315.409583333333,39843.768275463,2009-01-30,18:26:19
22.810234,108.332054,0,303.143930446194,39843.7683333333,2009-01-30,18:26:24
22.809937,108.331973,0,292.136824146982,39843.7683912037,2009-01-30,18:26:29
22.809751,108.332082,0,276.171391076115,39843.7684490741,2009-01-30,18:26:34
22.809527,108.331935,0,238.897267060367,39843.7685069444,2009-01-30,18:26:39
22.809269,108.331714,0,193.56531167979,39843.7685648148,2009-01-30,18:26:44
22.809206,108.331475,0,175.197342519685,39843.7686226852,2009-01-30,18:26:49
22.809283,108.331119,0,161.129858923885,39843.7686805556,2009-01-30,18:26:54
22.809416,108.330708,0,145.837089895013,39843.7687384259,2009-01-30,18:26:59
22.809482,108.330304,0,130.909507874016,39843.7687962963,2009-01-30,18:27:04
22.809552,108.32999,0,120.33124671916,39843.7688541667,2009-01-30,18:27:09
22.809582,108.329728,0,112.685042650919,39843.768912037,2009-01-30,18:27:14
22.809767,108.329462,0,127.234570209974,39843.7689699074,2009-01-30,18:27:19
22.809882,108.329193,0,120.190285433071,39843.7690277778,2009-01-30,18:27:24
22.809995,108.328816,0,128.393287401575,39843.7690856481,2009-01-30,18:27:29
22.810161,108.328424,0,126.763992782152,39843.7691435185,2009-01-30,18:27:34
22.810307,108.327991,0,117.598316929134,39843.7692013889,2009-01-30,18:27:39
22.810444,108.327645,0,110.744140419948,39843.7692592593,2009-01-30,18:27:44
22.810558,108.327317,0,98.83406167979,39843.7693171296,2009-01-30,18:27:49
22.810621,108.32699,0,102.96217847769,39843.769375,2009-01-30,18:27:54
22.810719,108.326682,0,103.295167322835,39843.7694328704,2009-01-30,18:27:59
22.810766,108.326416,0,97.1332874015748,39843.7694907407,2009-01-30,18:28:04
22.810844,108.326185,0,105.092381889764,39843.7695486111,2009-01-30,18:28:09
22.810913,108.325989,0,99.9045669291339,39843.7696064815,2009-01-30,18:28:14
22.810979,108.325807,0,98.224530839895,39843.7696643519,2009-01-30,18:28:19
22.811131,108.325523,0,96.7033562992126,39843.7697222222,2009-01-30,18:28:24
22.811176,108.325394,0,98.6645341207349,39843.7697800926,2009-01-30,18:28:29
22.811197,108.325251,0,100.79094160105,39843.769837963,2009-01-30,18:28:34
22.811327,108.325107,0,107.727890419948,39843.7698958333,2009-01-30,18:28:39
22.811465,108.32493,0,125.93468503937,39843.7699537037,2009-01-30,18:28:44
22.811489,108.324876,0,131.0168667979,39843.7700115741,2009-01-30,18:28:49
22.811501,108.324839,0,133.525554461942,39843.7700694444,2009-01-30,18:28:54
22.811548,108.324798,0,145.109107611549,39843.7701273148,2009-01-30,18:28:59
22.811538,108.324802,0,149.746778215223,39843.7701851852,2009-01-30,18:29:04
22.811549,108.324778,0,158.570793963255,39843.7702430556,2009-01-30,18:29:09
22.81156,108.324731,0,159.40469816273,39843.7703009259,2009-01-30,18:29:14
22.811562,108.324721,0,159.692014435696,39843.7703587963,2009-01-30,18:29:19
22.811556,108.32472,0,159.865439632546,39843.7704166667,2009-01-30,18:29:24
22.811556,108.32472,0,159.865439632546,39843.7704513889,2009-01-30,18:29:27
22.81155,108.324717,0,159.885866141732,39843.770474537,2009-01-30,18:29:29
22.811547,108.324655,0,170.895459317585,39843.7705324074,2009-01-30,18:29:34
22.81151,108.324664,0,185.094904855643,39843.7705902778,2009-01-30,18:29:39
22.811509,108.324711,0,200.485068897638,39843.7706481481,2009-01-30,18:29:44
22.811493,108.324771,0,206.597007874016,39843.7707060185,2009-01-30,18:29:49
22.811556,108.32483,0,209.285767716535,39843.7707638889,2009-01-30,18:29:54
22.811606,108.324818,0,256.196069553806,39843.7708217593,2009-01-30,18:29:59
22.811577,108.324794,0,268.469005905512,39843.7708796296,2009-01-30,18:30:04
22.811442,108.324647,0,250.021492782152,39843.7709375,2009-01-30,18:30:09
22.811437,108.324633,0,248.495036089239,39843.7709953704,2009-01-30,18:30:14
22.8115,108.324825,0,217.341676509186,39843.7710532407,2009-01-30,18:30:19
22.811552,108.324751,0,212.625643044619,39843.7711111111,2009-01-30,18:30:24
22.811622,108.324706,0,208.464156824147,39843.7711689815,2009-01-30,18:30:29
22.811647,108.324745,0,201.417778871391,39843.7712268519,2009-01-30,18:30:34
22.811688,108.324778,0,201.721978346457,39843.7712847222,2009-01-30,18:30:39
22.811745,108.324881,0,185.440029527559,39843.7713425926,2009-01-30,18:30:44
22.811824,108.324948,0,171.533458005249,39843.771400463,2009-01-30,18:30:49
22.811825,108.325015,0,156.348507217848,39843.7714583333,2009-01-30,18:30:54
22.811938,108.325082,0,142.369507874016,39843.7715162037,2009-01-30,18:30:59
22.812038,108.325007,0,139.802860892388,39843.7715740741,2009-01-30,18:31:04
22.812075,108.324911,0,144.376453412073,39843.7716319444,2009-01-30,18:31:09
22.812074,108.324831,0,145.998900918635,39843.7716898148,2009-01-30,18:31:14
22.812071,108.324786,0,147.459137139108,39843.7717476852,2009-01-30,18:31:19
22.812077,108.324731,0,148.935869422572,39843.7718055556,2009-01-30,18:31:24
22.81208,108.324715,0,147.886689632546,39843.7718634259,2009-01-30,18:31:29
22.812087,108.324685,0,150.337769028871,39843.7719212963,2009-01-30,18:31:34
22.812089,108.324608,0,155.608061023622,39843.7719791667,2009-01-30,18:31:39
22.81205,108.324596,0,168.10155511811,39843.772037037,2009-01-30,18:31:44
22.812011,108.324602,0,192.163097112861,39843.7720949074,2009-01-30,18:31:49
22.811966,108.324564,0,204.829832677165,39843.7721527778,2009-01-30,18:31:54
22.811942,108.324536,0,211.40186023622,39843.7722106481,2009-01-30,18:31:59
22.811723,108.324475,0,264.717837926509,39843.7746412037,2009-01-30,18:35:29
22.811677,108.324435,0,277.666282808399,39843.7746990741,2009-01-30,18:35:34
22.811654,108.324441,0,290.811519028871,39843.7747569444,2009-01-30,18:35:39
22.811628,108.324402,0,294.780531496063,39843.7748148148,2009-01-30,18:35:44
22.811626,108.324391,0,297.05375656168,39843.7748726852,2009-01-30,18:35:49
22.811627,108.324381,0,298.146325459318,39843.7749305556,2009-01-30,18:35:54
22.811635,108.324374,0,298.500337926509,39843.7749884259,2009-01-30,18:35:59
22.81164,108.32437,0,298.570646325459,39843.7750462963,2009-01-30,18:36:04
22.81164,108.32437,0,298.570646325459,39843.7750810185,2009-01-30,18:36:07
22.811638,108.324368,0,298.713021653543,39843.7751041667,2009-01-30,18:36:09
22.811671,108.324374,0,300.488533464567,39843.775162037,2009-01-30,18:36:14
22.811687,108.324378,0,295.218769685039,39843.7752199074,2009-01-30,18:36:19
22.81171,108.324429,0,292.153395669291,39843.7752777778,2009-01-30,18:36:24
22.811742,108.324491,0,289.848182414698,39843.7753356481,2009-01-30,18:36:29
22.81176,108.324555,0,287.414235564304,39843.7753935185,2009-01-30,18:36:34
22.811809,108.324661,0,284.071745406824,39843.7754513889,2009-01-30,18:36:39
22.811796,108.324866,0,300.007591863517,39843.7755092593,2009-01-30,18:36:44
22.81185,108.324989,0,306.574704724409,39843.7755671296,2009-01-30,18:36:49
22.811914,108.325067,0,312.101410761155,39843.775625,2009-01-30,18:36:54
22.811947,108.325135,0,308.035803805774,39843.7756828704,2009-01-30,18:36:59
22.811988,108.325213,0,304.181358267717,39843.7757407407,2009-01-30,18:37:04
22.811978,108.325294,0,310.691899606299,39843.7757986111,2009-01-30,18:37:09
22.811966,108.325383,0,314.475731627297,39843.7758564815,2009-01-30,18:37:14
22.811781,108.326276,0,331.938835301837,39843.7759143518,2009-01-30,18:37:19
22.811766,108.326296,0,332.643330052493,39843.7759722222,2009-01-30,18:37:24
22.811781,108.326277,0,333.831190944882,39843.7760300926,2009-01-30,18:37:29
22.811648,108.32636,0,342.359819553806,39843.776087963,2009-01-30,18:37:34
22.811598,108.326579,0,368.336653543307,39843.7761458333,2009-01-30,18:37:39
22.811581,108.326685,0,397.268881233596,39843.7762037037,2009-01-30,18:37:44
22.81163,108.326644,0,423.474550524934,39843.7762615741,2009-01-30,18:37:49
22.811684,108.326531,0,440.030436351706,39843.7763194444,2009-01-30,18:37:54
22.811746,108.32645,0,447.59124671916,39843.7763773148,2009-01-30,18:37:59
22.811872,108.326472,0,448.669222440945,39843.7764351852,2009-01-30,18:38:04
22.811919,108.326538,0,451.20219160105,39843.7764930556,2009-01-30,18:38:09
22.812006,108.326604,0,454.04469160105,39843.7765509259,2009-01-30,18:38:14
22.812028,108.32657,0,456.193238188976,39843.7766087963,2009-01-30,18:38:19
22.812039,108.326553,0,455.040718503937,39843.7766666667,2009-01-30,18:38:24
22.812051,108.326567,0,453.622221128609,39843.776724537,2009-01-30,18:38:29
22.812158,108.326485,0,452.462444225722,39843.7767824074,2009-01-30,18:38:34
22.812014,108.326154,0,456.896354986877,39843.7768402778,2009-01-30,18:38:39
22.811972,108.326055,0,459.059616141732,39843.7768981481,2009-01-30,18:38:44
22.811874,108.325798,0,462.307017716535,39843.7769560185,2009-01-30,18:38:49
22.811864,108.325704,0,465.840518372703,39843.7770138889,2009-01-30,18:38:54
22.811887,108.32565,0,468.989796587926,39843.7770717593,2009-01-30,18:38:59
22.811934,108.325654,0,472.066935695538,39843.7771296296,2009-01-30,18:39:04
22.81196,108.325643,0,470.742303149606,39843.7771875,2009-01-30,18:39:09
22.811942,108.325581,0,468.800662729659,39843.7772453704,2009-01-30,18:39:14
22.811946,108.325538,0,460.450029527559,39843.7773032407,2009-01-30,18:39:19
22.811969,108.325534,0,448.934501312336,39843.7773611111,2009-01-30,18:39:24
22.812025,108.325485,0,434.527408136483,39843.7774189815,2009-01-30,18:39:29
22.812059,108.325441,0,428.595154199475,39843.7774768519,2009-01-30,18:39:34
22.812147,108.325372,0,417.100249343832,39843.7775347222,2009-01-30,18:39:39
22.812163,108.325328,0,409.343772965879,39843.7775925926,2009-01-30,18:39:44
22.812216,108.325302,0,376.295780839895,39843.777650463,2009-01-30,18:39:49
22.812195,108.325109,0,374.111440288714,39843.7777083333,2009-01-30,18:39:54
22.812164,108.325135,0,401.383248031496,39843.7777662037,2009-01-30,18:39:59
22.81215,108.325147,0,406.577444225722,39843.7778240741,2009-01-30,18:40:04
22.812215,108.325289,0,406.483277559055,39843.7778819444,2009-01-30,18:40:09
22.812277,108.32538,0,381.49593503937,39843.7779398148,2009-01-30,18:40:14
22.812287,108.325417,0,355.108517060367,39843.7779976852,2009-01-30,18:40:19
22.812278,108.325376,0,344.071774934383,39843.7780555556,2009-01-30,18:40:24
22.812274,108.325348,0,340.656971784777,39843.7780671296,2009-01-30,18:40:25
22.81217,108.325123,0,323.243254593176,39843.778125,2009-01-30,18:40:30
22.812329,108.325877,0,453.461473097113,39843.7781828704,2009-01-30,18:40:35
22.81228,108.325629,0,446.311719160105,39843.7782407407,2009-01-30,18:40:40
22.812239,108.325522,0,449.356020341207,39843.7782986111,2009-01-30,18:40:45
22.812216,108.325389,0,450.312598425197,39843.7783564815,2009-01-30,18:40:50
22.812199,108.325307,0,415.518651574803,39843.7784143519,2009-01-30,18:40:55
22.812208,108.325357,0,397.969393044619,39843.7784722222,2009-01-30,18:41:00
22.81224,108.325362,0,380.384566929134,39843.7785300926,2009-01-30,18:41:05
22.812261,108.325357,0,369.658080708661,39843.778587963,2009-01-30,18:41:10
22.812271,108.325348,0,365.345072178478,39843.7786458333,2009-01-30,18:41:15
22.812316,108.325355,0,362.618887795276,39843.7787037037,2009-01-30,18:41:20
22.812267,108.32535,0,360.075682414698,39843.7787615741,2009-01-30,18:41:25
22.812269,108.325355,0,357.582788713911,39843.7788194444,2009-01-30,18:41:30
22.812269,108.325355,0,357.582788713911,39843.7788541667,2009-01-30,18:41:33
22.812267,108.325359,0,355.844648950131,39843.7788773148,2009-01-30,18:41:35
22.812267,108.325339,0,352.981220472441,39843.7789351852,2009-01-30,18:41:40
22.812261,108.325315,0,350.650652887139,39843.7789930556,2009-01-30,18:41:45
22.812256,108.325302,0,350.761387795276,39843.7790509259,2009-01-30,18:41:50
22.812258,108.325253,0,344.679225721785,39843.7791087963,2009-01-30,18:41:55
22.812266,108.325267,0,343.756187664042,39843.7791666667,2009-01-30,18:42:00
22.812222,108.325235,0,343.918914041995,39843.779224537,2009-01-30,18:42:05
22.812207,108.325177,0,341.247749343832,39843.7792824074,2009-01-30,18:42:10
22.812207,108.325177,0,341.247749343832,39843.7793171296,2009-01-30,18:42:13
22.81221,108.325174,0,338.671427165354,39843.7793402778,2009-01-30,18:42:15
22.812197,108.325186,0,336.592240813648,39843.7793981481,2009-01-30,18:42:20
22.812182,108.325178,0,334.464596456693,39843.7794560185,2009-01-30,18:42:25
22.812194,108.325214,0,331.224232283465,39843.7795138889,2009-01-30,18:42:30
22.812226,108.325276,0,332.36062992126,39843.7795717593,2009-01-30,18:42:35
22.812266,108.32536,0,319.949973753281,39843.7796296296,2009-01-30,18:42:40
22.812303,108.325388,0,310.957726377953,39843.7796875,2009-01-30,18:42:45
22.81231,108.325397,0,305.664783464567,39843.7797453704,2009-01-30,18:42:50
22.812329,108.325498,0,297.710039370079,39843.7798032407,2009-01-30,18:42:55
22.812216,108.325274,0,266.386492782152,39843.7827546296,2009-01-30,18:47:10
22.812193,108.325221,0,271.052263779528,39843.7828125,2009-01-30,18:47:15
22.812172,108.325205,0,271.932421259843,39843.7828703704,2009-01-30,18:47:20
22.812152,108.325181,0,273.622352362205,39843.7829282407,2009-01-30,18:47:25
22.812152,108.325172,0,273.748057742782,39843.7829861111,2009-01-30,18:47:30
22.812152,108.325172,0,273.748057742782,39843.7830208333,2009-01-30,18:47:33
22.812155,108.325177,0,274.134356955381,39843.7830439815,2009-01-30,18:47:35
22.812177,108.325226,0,282.465492125984,39843.7831018518,2009-01-30,18:47:40
22.812175,108.325214,0,290.285997375328,39843.7831597222,2009-01-30,18:47:45
22.812175,108.325214,0,290.285997375328,39843.7831944444,2009-01-30,18:47:48
22.812177,108.325217,0,290.778503937008,39843.7832175926,2009-01-30,18:47:50
22.812223,108.325348,0,298.13250984252,39843.783275463,2009-01-30,18:47:55
22.812243,108.325413,0,302.430849737533,39843.7833333333,2009-01-30,18:48:00
22.812256,108.32542,0,303.904842519685,39843.7833912037,2009-01-30,18:48:05
22.812266,108.325431,0,304.429839238845,39843.7834490741,2009-01-30,18:48:10
22.812296,108.325512,0,312.866125328084,39843.7835069444,2009-01-30,18:48:15
22.812302,108.325524,0,312.302080052493,39843.7835648148,2009-01-30,18:48:20
22.812296,108.325513,0,311.247158792651,39843.7836226852,2009-01-30,18:48:25
22.812299,108.325502,0,310.592975721785,39843.7836805556,2009-01-30,18:48:30
22.812255,108.32542,0,313.084320866142,39843.7837384259,2009-01-30,18:48:35
22.812248,108.325388,0,316.602352362205,39843.7837962963,2009-01-30,18:48:40
22.812276,108.325359,0,319.874904855643,39843.7838541667,2009-01-30,18:48:45
22.812296,108.325366,0,321.396479658793,39843.783912037,2009-01-30,18:48:50
22.812304,108.325367,0,321.912765748031,39843.7839699074,2009-01-30,18:48:55
22.812308,108.325366,0,321.654248687664,39843.7840277778,2009-01-30,18:49:00
22.812308,108.325371,0,321.162440944882,39843.7840856481,2009-01-30,18:49:05
22.812305,108.325372,0,320.924124015748,39843.7841435185,2009-01-30,18:49:10
22.812306,108.325371,0,320.771309055118,39843.7842013889,2009-01-30,18:49:15
22.812306,108.325371,0,320.771309055118,39843.7842361111,2009-01-30,18:49:18
22.812309,108.325366,0,320.443881233596,39843.7842592593,2009-01-30,18:49:20
22.812296,108.325339,0,320.177828083989,39843.7843171296,2009-01-30,18:49:25
22.812282,108.325326,0,320.492342519685,39843.784375,2009-01-30,18:49:30
22.812273,108.325306,0,320.322208005249,39843.7844328704,2009-01-30,18:49:35
22.812264,108.325308,0,322.178917322835,39843.7844907407,2009-01-30,18:49:40
22.812236,108.325291,0,321.201115485564,39843.7845486111,2009-01-30,18:49:45
22.812215,108.32526,0,317.726309055118,39843.7846064815,2009-01-30,18:49:50
22.812212,108.32526,0,318.294809711286,39843.7846643519,2009-01-30,18:49:55
22.812212,108.32526,0,318.294809711286,39843.7846990741,2009-01-30,18:49:58
22.81221,108.325262,0,318.138267716535,39843.7847222222,2009-01-30,18:50:00
22.812216,108.325284,0,317.912565616798,39843.7847800926,2009-01-30,18:50:05
22.812226,108.325356,0,317.452647637795,39843.784837963,2009-01-30,18:50:10
22.812275,108.325406,0,311.476138451444,39843.7848958333,2009-01-30,18:50:15
22.812264,108.325366,0,295.793202099738,39843.7849537037,2009-01-30,18:50:20
22.812269,108.325351,0,289.243638451444,39843.7850115741,2009-01-30,18:50:25
22.812264,108.325355,0,287.598412073491,39843.7850694444,2009-01-30,18:50:30
22.812264,108.325355,0,287.598412073491,39843.7851041667,2009-01-30,18:50:33
22.812258,108.325349,0,287.654455380577,39843.7851273148,2009-01-30,18:50:35
22.812247,108.325323,0,287.850721784777,39843.7851851852,2009-01-30,18:50:40
22.812239,108.325308,0,290.526443569554,39843.7852430556,2009-01-30,18:50:45
22.812239,108.325308,0,290.526443569554,39843.7852777778,2009-01-30,18:50:48
22.812234,108.325312,0,293.085167322835,39843.7853009259,2009-01-30,18:50:50
22.812218,108.325324,0,293.154153543307,39843.7853587963,2009-01-30,18:50:55
22.812229,108.325346,0,304.158303805774,39843.7854166667,2009-01-30,18:51:00
22.812196,108.32534,0,322.66126312336,39843.785474537,2009-01-30,18:51:05
22.812196,108.32534,0,322.66126312336,39843.7855092593,2009-01-30,18:51:08
22.812191,108.32534,0,333.626364829396,39843.7855324074,2009-01-30,18:51:10
22.812144,108.325287,0,347.620196850394,39843.7855902778,2009-01-30,18:51:15
22.81214,108.325226,0,352.03157808399,39843.7856481481,2009-01-30,18:51:20
22.81214,108.325226,0,352.03157808399,39843.7856828704,2009-01-30,18:51:23
22.812351,108.325366,0,308.953408792651,39843.8082175926,2009-01-30,19:23:50
22.812438,108.325401,0,311.416466535433,39843.808275463,2009-01-30,19:23:55
22.812394,108.32535,0,317.852290026247,39843.8083333333,2009-01-30,19:24:00
22.812374,108.325325,0,317.703658136483,39843.8083912037,2009-01-30,19:24:05
22.812356,108.32533,0,319.338546587926,39843.8084490741,2009-01-30,19:24:10
22.812346,108.325271,0,317.122867454068,39843.8085069444,2009-01-30,19:24:15
22.812331,108.32526,0,313.61657480315,39843.8085648148,2009-01-30,19:24:20
22.812339,108.325287,0,313.3581332021,39843.8086226852,2009-01-30,19:24:25
22.812348,108.325288,0,313.586414041995,39843.8086805556,2009-01-30,19:24:30
22.81235,108.325308,0,313.31125,39843.8087384259,2009-01-30,19:24:35
22.81235,108.325339,0,315.290987532808,39843.8087962963,2009-01-30,19:24:40
22.81232,108.325335,0,320.620574146982,39843.8088541667,2009-01-30,19:24:45
22.812326,108.325315,0,321.827011154856,39843.808912037,2009-01-30,19:24:50
22.812317,108.325276,0,323.838011811024,39843.8089699074,2009-01-30,19:24:55
22.81234,108.325236,0,328.744803149606,39843.8090277778,2009-01-30,19:25:00
22.812349,108.325209,0,333.142644356955,39843.8090856481,2009-01-30,19:25:05
22.812337,108.325198,0,333.829790026247,39843.8091435185,2009-01-30,19:25:10
22.812318,108.325186,0,335.251916010499,39843.8092013889,2009-01-30,19:25:15
22.812318,108.325186,0,335.251916010499,39843.8092361111,2009-01-30,19:25:18
22.812325,108.325179,0,335.600820209974,39843.8092592593,2009-01-30,19:25:20
22.812338,108.32527,0,335.618841863517,39843.8093171296,2009-01-30,19:25:25
22.812299,108.325312,0,335.873907480315,39843.809375,2009-01-30,19:25:30
22.812287,108.325305,0,335.862693569554,39843.8094328704,2009-01-30,19:25:35
22.812287,108.325305,0,335.862693569554,39843.8094675926,2009-01-30,19:25:38
22.812292,108.32531,0,336.457900262467,39843.8094907407,2009-01-30,19:25:40
22.812271,108.325281,0,339.655738188976,39843.8095486111,2009-01-30,19:25:45
22.812262,108.325275,0,343.882217847769,39843.8096064815,2009-01-30,19:25:50
22.812262,108.325261,0,344.523907480315,39843.8096643519,2009-01-30,19:25:55
22.812235,108.325274,0,341.224645669291,39843.8097222222,2009-01-30,19:26:00
22.812233,108.325272,0,339.220351049869,39843.8097800926,2009-01-30,19:26:05
22.812233,108.325272,0,339.220351049869,39843.8098148148,2009-01-30,19:26:08
22.812234,108.325264,0,330.505597112861,39843.809837963,2009-01-30,19:26:10
22.812251,108.325288,0,324.667883858268,39843.8098958333,2009-01-30,19:26:15
22.812277,108.325319,0,320.578323490814,39843.8099537037,2009-01-30,19:26:20
22.812283,108.32533,0,318.156089238845,39843.8100115741,2009-01-30,19:26:25
22.812292,108.325326,0,319.760039370079,39843.8100694444,2009-01-30,19:26:30
22.812314,108.325316,0,319.131942257218,39843.8101273148,2009-01-30,19:26:35
22.812309,108.325278,0,318.100170603674,39843.8101851852,2009-01-30,19:26:40
22.812282,108.325191,0,315.836056430446,39843.8102430556,2009-01-30,19:26:45
22.812297,108.325143,0,316.980666010499,39843.8103009259,2009-01-30,19:26:50
22.812297,108.325143,0,316.980666010499,39843.8103356481,2009-01-30,19:26:53
22.8123,108.325142,0,318.547772309711,39843.8103587963,2009-01-30,19:26:55
22.812277,108.325143,0,323.859087926509,39843.8104166667,2009-01-30,19:27:00
22.812275,108.325171,0,326.230557742782,39843.810474537,2009-01-30,19:27:05
22.812261,108.325186,0,328.216026902887,39843.8105324074,2009-01-30,19:27:10
22.812261,108.325186,0,328.216026902887,39843.8105671296,2009-01-30,19:27:13
22.812261,108.32518,0,328.164087926509,39843.8105902778,2009-01-30,19:27:15
22.812255,108.325202,0,325.923854986877,39843.8106481481,2009-01-30,19:27:20
22.81226,108.325207,0,325.378257874016,39843.8107060185,2009-01-30,19:27:25
22.812254,108.325211,0,325.514550524934,39843.8107638889,2009-01-30,19:27:30
22.812254,108.325216,0,325.645462598425,39843.8108217593,2009-01-30,19:27:35
22.812253,108.325221,0,325.592345800525,39843.8108796296,2009-01-30,19:27:40
22.812253,108.325221,0,325.592345800525,39843.8109143519,2009-01-30,19:27:43
22.812251,108.325219,0,325.805708661417,39843.8109375,2009-01-30,19:27:45
22.812202,108.325196,0,327.743618766404,39843.8109953704,2009-01-30,19:27:50
22.812168,108.325137,0,329.616102362205,39843.8110532407,2009-01-30,19:27:55
22.812155,108.32511,0,335.822795275591,39843.8111111111,2009-01-30,19:28:00
22.812116,108.325033,0,338.515459317585,39843.8111689815,2009-01-30,19:28:05
22.812111,108.325017,0,340.711938976378,39843.8112268519,2009-01-30,19:28:10
22.812085,108.325007,0,341.836948818898,39843.8112847222,2009-01-30,19:28:15
22.812028,108.324981,0,344.402985564304,39843.8113425926,2009-01-30,19:28:20
22.81206,108.325045,0,348.794340551181,39843.811400463,2009-01-30,19:28:25
22.812069,108.325095,0,350.212211286089,39843.8114583333,2009-01-30,19:28:30
22.812115,108.325155,0,350.568602362205,39843.8115162037,2009-01-30,19:28:35
22.812146,108.325183,0,346.879232283465,39843.8115740741,2009-01-30,19:28:40
22.812195,108.325209,0,342.07311351706,39843.8116319444,2009-01-30,19:28:45
22.812204,108.325188,0,342.949094488189,39843.8116898148,2009-01-30,19:28:50
22.812217,108.325208,0,342.355964566929,39843.8117476852,2009-01-30,19:28:55
22.812208,108.325201,0,345.424767060367,39843.8118055556,2009-01-30,19:29:00
22.812203,108.325191,0,347.830656167979,39843.8118634259,2009-01-30,19:29:05
22.812198,108.325185,0,347.395820209974,39843.8119212963,2009-01-30,19:29:10
22.812198,108.325185,0,347.395820209974,39843.8119560185,2009-01-30,19:29:13
22.812202,108.325178,0,345.543713910761,39843.8119791667,2009-01-30,19:29:15
22.81221,108.325191,0,345.715049212598,39843.812037037,2009-01-30,19:29:20
22.812195,108.325211,0,350.135918635171,39843.8120949074,2009-01-30,19:29:25
22.812196,108.325225,0,351.369012467192,39843.8121527778,2009-01-30,19:29:30
22.812222,108.325243,0,352.142263779528,39843.8122106481,2009-01-30,19:29:35
22.812209,108.325303,0,352.625583989501,39843.8122685185,2009-01-30,19:29:40
22.812209,108.325303,0,352.625583989501,39843.8123032407,2009-01-30,19:29:43
22.812212,108.325307,0,354.306102362205,39843.8123263889,2009-01-30,19:29:45
22.812209,108.325284,0,355.834511154856,39843.8123842593,2009-01-30,19:29:50
22.812234,108.325239,0,356.642680446194,39843.8124421296,2009-01-30,19:29:55
22.812239,108.325198,0,353.798402230971,39843.8125,2009-01-30,19:30:00
22.812256,108.325212,0,349.397585301837,39843.8125578704,2009-01-30,19:30:05
22.812256,108.325234,0,348.500203412074,39843.8126157407,2009-01-30,19:30:10
22.81225,108.32526,0,351.665,39843.8126736111,2009-01-30,19:30:15
22.812269,108.325234,0,346.902860892388,39843.8127314815,2009-01-30,19:30:20
22.812261,108.325279,0,347.205134514436,39843.8127893518,2009-01-30,19:30:25
22.812252,108.325305,0,345.995971128609,39843.8128472222,2009-01-30,19:30:30
22.812217,108.325309,0,349.707391732283,39843.8129050926,2009-01-30,19:30:35
22.812254,108.325291,0,351.789553805774,39843.812962963,2009-01-30,19:30:40
22.812255,108.325284,0,350.601341863517,39843.8130208333,2009-01-30,19:30:45
22.812254,108.325285,0,349.834898293963,39843.8130787037,2009-01-30,19:30:50
22.812248,108.325281,0,349.258589238845,39843.8131365741,2009-01-30,19:30:55
22.812243,108.325289,0,348.482381889764,39843.8131944444,2009-01-30,19:31:00
22.812243,108.325289,0,348.482381889764,39843.8132291667,2009-01-30,19:31:03
22.812243,108.325295,0,347.769629265092,39843.8132523148,2009-01-30,19:31:05
22.812242,108.325319,0,346.430406824147,39843.8133101852,2009-01-30,19:31:10
22.812241,108.325324,0,346.327880577428,39843.8133680556,2009-01-30,19:31:15
22.812241,108.325324,0,346.327880577428,39843.8134027778,2009-01-30,19:31:18
22.812238,108.32533,0,346.359819553806,39843.8134259259,2009-01-30,19:31:20
22.812232,108.32536,0,346.362322834646,39843.8134837963,2009-01-30,19:31:25
22.812234,108.325375,0,346.399717847769,39843.8135416667,2009-01-30,19:31:30
22.812219,108.32536,0,343.932027559055,39843.813599537,2009-01-30,19:31:35
22.812259,108.325499,0,345.583989501312,39843.8136574074,2009-01-30,19:31:40
22.812279,108.325575,0,347.395019685039,39843.8137152778,2009-01-30,19:31:45
22.812293,108.325587,0,348.204140419947,39843.8137731481,2009-01-30,19:31:50
22.812284,108.325604,0,347.918011811024,39843.8138310185,2009-01-30,19:31:55
22.812284,108.325604,0,347.918011811024,39843.8138657407,2009-01-30,19:31:58
22.812283,108.325609,0,353.474954068241,39843.8138888889,2009-01-30,19:32:00
22.812287,108.325628,0,353.373356299213,39843.8139467593,2009-01-30,19:32:05
22.81228,108.325598,0,354.885843175853,39843.8140046296,2009-01-30,19:32:10
22.812266,108.325462,0,353.508070866142,39843.8140625,2009-01-30,19:32:15
22.812272,108.325393,0,350.317867454068,39843.8141203704,2009-01-30,19:32:20
22.812266,108.325384,0,349.12750328084,39843.8141782407,2009-01-30,19:32:25
22.812261,108.325383,0,348.478100393701,39843.8142361111,2009-01-30,19:32:30
22.812254,108.32538,0,348.366640419947,39843.8142939815,2009-01-30,19:32:35
22.812253,108.325376,0,348.66187992126,39843.8143518518,2009-01-30,19:32:40
22.812251,108.325369,0,348.806079396325,39843.8144097222,2009-01-30,19:32:45
22.812251,108.325369,0,348.806079396325,39843.8144444444,2009-01-30,19:32:48
22.812249,108.325365,0,348.594045275591,39843.8144675926,2009-01-30,19:32:50
22.812212,108.325344,0,348.78750656168,39843.814525463,2009-01-30,19:32:55
22.812213,108.325342,0,348.768385826772,39843.8145833333,2009-01-30,19:33:00
22.812216,108.325349,0,348.986902887139,39843.8146412037,2009-01-30,19:33:05
22.812213,108.325354,0,349.307447506562,39843.8146990741,2009-01-30,19:33:10
22.812213,108.325354,0,349.307447506562,39843.8147337963,2009-01-30,19:33:13
22.812212,108.325355,0,349.578231627297,39843.8147569444,2009-01-30,19:33:15
22.812176,108.325363,0,348.925101706037,39843.8148148148,2009-01-30,19:33:20
22.812136,108.325366,0,352.961473097113,39843.8148726852,2009-01-30,19:33:25
22.812171,108.325345,0,359.737040682415,39843.8149305556,2009-01-30,19:33:30
22.812213,108.325333,0,356.71562007874,39843.8149884259,2009-01-30,19:33:35
22.81222,108.325312,0,360.438730314961,39843.8150462963,2009-01-30,19:33:40
22.812252,108.325299,0,356.839196194226,39843.8151041667,2009-01-30,19:33:45
22.812247,108.325295,0,354.566499343832,39843.815162037,2009-01-30,19:33:50
22.812247,108.325295,0,354.566499343832,39843.8151967593,2009-01-30,19:33:53
22.812248,108.3253,0,355.480173884514,39843.8152199074,2009-01-30,19:33:55
22.812197,108.325266,0,353.22937664042,39843.8152777778,2009-01-30,19:34:00
22.812127,108.325221,0,352.799747375328,39843.8153356481,2009-01-30,19:34:05
22.812068,108.325183,0,356.021489501312,39843.8153935185,2009-01-30,19:34:10
22.812034,108.325164,0,357.999101049869,39843.8154513889,2009-01-30,19:34:15
22.812034,108.325164,0,357.999101049869,39843.8154861111,2009-01-30,19:34:18
22.812027,108.325168,0,358.203927165354,39843.8155092593,2009-01-30,19:34:20
22.812031,108.325153,0,353.35876312336,39843.8155671296,2009-01-30,19:34:25
22.812036,108.325166,0,352.560879265092,39843.815625,2009-01-30,19:34:30
22.812026,108.325161,0,349.289750656168,39843.8156828704,2009-01-30,19:34:35
22.812044,108.325193,0,342.859960629921,39843.8157407407,2009-01-30,19:34:40
22.812068,108.325168,0,332.953585958005,39843.8157986111,2009-01-30,19:34:45
22.812084,108.325163,0,328.00969816273,39843.8158564815,2009-01-30,19:34:50
22.812084,108.325163,0,328.00969816273,39843.8158912037,2009-01-30,19:34:53
22.812085,108.325166,0,325.756948818898,39843.8159143519,2009-01-30,19:34:55
22.812103,108.325172,0,323.035521653543,39843.8159722222,2009-01-30,19:35:00
22.812176,108.325273,0,313.632946194226,39843.8160300926,2009-01-30,19:35:05
22.812196,108.325289,0,311.831125328084,39843.816087963,2009-01-30,19:35:10
22.812204,108.325306,0,301.234803149606,39843.8161458333,2009-01-30,19:35:15
22.812205,108.325324,0,295.911975065617,39843.8162037037,2009-01-30,19:35:20
22.812237,108.325374,0,292.71906824147,39843.8162615741,2009-01-30,19:35:25
22.81225,108.325412,0,288.589232283465,39843.8163194444,2009-01-30,19:35:30
22.812233,108.325399,0,280.766473097113,39843.8163773148,2009-01-30,19:35:35
22.812212,108.325355,0,273.59031167979,39843.8164351852,2009-01-30,19:35:40
22.812201,108.32535,0,271.221220472441,39843.8164930556,2009-01-30,19:35:45
22.8122,108.325353,0,269.825275590551,39843.8165509259,2009-01-30,19:35:50
22.812207,108.325354,0,268.645124671916,39843.8166087963,2009-01-30,19:35:55
22.812207,108.325354,0,268.645124671916,39843.8166435185,2009-01-30,19:35:58
22.812208,108.325359,0,267.400715223097,39843.8166666667,2009-01-30,19:36:00
22.812213,108.325344,0,265.601374671916,39843.816724537,2009-01-30,19:36:05
22.812239,108.325313,0,262.928986220472,39843.8167824074,2009-01-30,19:36:10
22.812243,108.325281,0,259.21781496063,39843.8168402778,2009-01-30,19:36:15
22.812232,108.325275,0,258.366115485564,39843.8168981481,2009-01-30,19:36:20
22.812211,108.325287,0,258.026374671916,39843.8169560185,2009-01-30,19:36:25
22.812203,108.325283,0,257.138805774278,39843.8170138889,2009-01-30,19:36:30
22.812203,108.325283,0,257.138805774278,39843.8170486111,2009-01-30,19:36:33
22.812205,108.325281,0,255.539511154856,39843.8170717593,2009-01-30,19:36:35
22.812231,108.325275,0,254.197034120735,39843.8171296296,2009-01-30,19:36:40
22.812231,108.325259,0,257.017956036745,39843.8171875,2009-01-30,19:36:45
22.812231,108.325259,0,258.257483595801,39843.8172453704,2009-01-30,19:36:50
22.812231,108.325259,0,258.257483595801,39843.8172800926,2009-01-30,19:36:53
22.812227,108.325252,0,257.329163385827,39843.8173032407,2009-01-30,19:36:55
22.812226,108.325268,0,260.246131889764,39843.8173611111,2009-01-30,19:37:00
22.812245,108.325261,0,263.340141076115,39843.8174189815,2009-01-30,19:37:05
22.812245,108.325261,0,263.340141076115,39843.8174537037,2009-01-30,19:37:08
22.812244,108.325267,0,265.49469488189,39843.8174768519,2009-01-30,19:37:10
22.812235,108.32527,0,266.454750656168,39843.8175347222,2009-01-30,19:37:15
22.812235,108.32527,0,266.454750656168,39843.8175694444,2009-01-30,19:37:18
22.81223,108.325276,0,266.941174540682,39843.8175925926,2009-01-30,19:37:20
22.812236,108.325301,0,268.128989501312,39843.817650463,2009-01-30,19:37:25
22.812236,108.325301,0,268.128989501312,39843.8176851852,2009-01-30,19:37:28
22.81223,108.325306,0,269.488487532808,39843.8177083333,2009-01-30,19:37:30
22.812236,108.325294,0,269.670462598425,39843.8177662037,2009-01-30,19:37:35
22.812238,108.325298,0,269.847103018373,39843.8178240741,2009-01-30,19:37:40
22.812241,108.325306,0,269.908353018373,39843.8178819444,2009-01-30,19:37:45
22.812242,108.325307,0,270.025725065617,39843.8179398148,2009-01-30,19:37:50
22.812242,108.325307,0,270.025725065617,39843.817974537,2009-01-30,19:37:53
22.812239,108.325307,0,270.078287401575,39843.8179976852,2009-01-30,19:37:55
22.812238,108.325316,0,270.038162729659,39843.8180555556,2009-01-30,19:38:00
22.812233,108.325325,0,270.136433727034,39843.8181134259,2009-01-30,19:38:05
22.812223,108.325344,0,269.763024934383,39843.8181712963,2009-01-30,19:38:10
22.812195,108.325349,0,268.090141076115,39843.8182291667,2009-01-30,19:38:15
22.812159,108.325346,0,267.037844488189,39843.818287037,2009-01-30,19:38:20
22.812151,108.325369,0,266.410446194226,39843.8183449074,2009-01-30,19:38:25
22.812139,108.325352,0,266.454225721785,39843.8184027778,2009-01-30,19:38:30
22.812135,108.325353,0,266.754570209974,39843.8184606481,2009-01-30,19:38:35
22.812131,108.325349,0,266.676650262467,39843.8185185185,2009-01-30,19:38:40
22.812131,108.325349,0,266.676650262467,39843.8185532407,2009-01-30,19:38:43
22.812139,108.325344,0,266.337732939633,39843.8185763889,2009-01-30,19:38:45
22.812155,108.32535,0,263.190108267716,39843.8186342593,2009-01-30,19:38:50
22.812144,108.325342,0,261.767030839895,39843.8186921296,2009-01-30,19:38:55
22.812158,108.325338,0,260.262027559055,39843.81875,2009-01-30,19:39:00
22.812182,108.325323,0,259.82624015748,39843.8188078704,2009-01-30,19:39:05
22.812207,108.325341,0,258.474599737533,39843.8188657407,2009-01-30,19:39:10
22.8122,108.325376,0,257.394268372703,39843.8189236111,2009-01-30,19:39:15
22.812204,108.325347,0,249.170016404199,39843.8189814815,2009-01-30,19:39:20
22.812231,108.325369,0,243.841732283465,39843.8190393519,2009-01-30,19:39:25
22.812216,108.325337,0,241.646929133858,39843.8190972222,2009-01-30,19:39:30
22.812214,108.325299,0,240.262273622047,39843.8191550926,2009-01-30,19:39:35
22.812206,108.325287,0,237.648080708661,39843.819212963,2009-01-30,19:39:40
22.812206,108.325328,0,235.661309055118,39843.8192708333,2009-01-30,19:39:45
22.812206,108.325328,0,235.661309055118,39843.8193055556,2009-01-30,19:39:48
22.812201,108.325333,0,234.704330708661,39843.8193287037,2009-01-30,19:39:50
22.812171,108.325335,0,233.004235564304,39843.8193865741,2009-01-30,19:39:55
22.812194,108.325358,0,231.660833333333,39843.8194444444,2009-01-30,19:40:00
22.812203,108.325349,0,230.441154855643,39843.8195023148,2009-01-30,19:40:05
22.812203,108.325349,0,230.441154855643,39843.819537037,2009-01-30,19:40:08
22.812203,108.325352,0,231.175334645669,39843.8195601852,2009-01-30,19:40:10
22.8122,108.325342,0,231.140541338583,39843.8196180556,2009-01-30,19:40:15
22.812207,108.325325,0,225.998937007874,39843.8196759259,2009-01-30,19:40:20
22.812211,108.325304,0,223.244019028871,39843.8197337963,2009-01-30,19:40:25
22.81222,108.325266,0,221.509858923885,39843.8197916667,2009-01-30,19:40:30
22.812227,108.325245,0,220.075793963255,39843.819849537,2009-01-30,19:40:35
22.812218,108.32526,0,217.887349081365,39843.8199074074,2009-01-30,19:40:40
22.812235,108.325298,0,215.860200131234,39843.8199652778,2009-01-30,19:40:45
22.812227,108.325319,0,215.438080708661,39843.8200231481,2009-01-30,19:40:50
22.812227,108.325319,0,215.438080708661,39843.8200578704,2009-01-30,19:40:53
22.812231,108.325319,0,215.038841863517,39843.8200810185,2009-01-30,19:40:55
22.812216,108.325298,0,213.239724409449,39843.8201388889,2009-01-30,19:41:00
22.812209,108.325307,0,210.356450131234,39843.8201967593,2009-01-30,19:41:05
22.812211,108.325308,0,210.608310367454,39843.8202546296,2009-01-30,19:41:10
22.812214,108.325304,0,210.755741469816,39843.8203125,2009-01-30,19:41:15
22.812214,108.325304,0,210.755741469816,39843.8203472222,2009-01-30,19:41:18
22.812212,108.325312,0,209.721781496063,39843.8203703704,2009-01-30,19:41:20
22.812205,108.325352,0,205.581532152231,39843.8204282407,2009-01-30,19:41:25
22.812222,108.325361,0,207.456715879265,39843.8204861111,2009-01-30,19:41:30
22.812231,108.32533,0,204.817641076115,39843.8205439815,2009-01-30,19:41:35
22.812214,108.3253,0,203.676148293963,39843.8206018518,2009-01-30,19:41:40
22.812184,108.325299,0,204.208592519685,39843.8206597222,2009-01-30,19:41:45
22.812179,108.325332,0,200.556020341207,39843.8207175926,2009-01-30,19:41:50
22.812194,108.325338,0,192.788280839895,39843.820775463,2009-01-30,19:41:55
22.812187,108.325317,0,190.290577427822,39843.8208333333,2009-01-30,19:42:00
22.812204,108.325321,0,190.172595144357,39843.8208912037,2009-01-30,19:42:05
22.812228,108.325339,0,188.325134514436,39843.8209490741,2009-01-30,19:42:10
22.812255,108.325369,0,185.358467847769,39843.8210069444,2009-01-30,19:42:15
22.812231,108.325367,0,183.259970472441,39843.8210648148,2009-01-30,19:42:20
22.812144,108.325297,0,176.976482939633,39843.8211226852,2009-01-30,19:42:25
22.812096,108.325236,0,152.454238845144,39843.8211805556,2009-01-30,19:42:30
22.812145,108.325218,0,133.585541338583,39843.8212384259,2009-01-30,19:42:35
22.812176,108.325234,0,118.922460629921,39843.8212962963,2009-01-30,19:42:40
22.812164,108.325244,0,115.561033464567,39843.8213541667,2009-01-30,19:42:45
22.812187,108.325286,0,119.890479002625,39843.821412037,2009-01-30,19:42:50
22.812232,108.325295,0,112.441407480315,39843.8214699074,2009-01-30,19:42:55
22.812251,108.325324,0,115.275708661417,39843.8215277778,2009-01-30,19:43:00
22.812273,108.325312,0,113.847024278215,39843.8215856481,2009-01-30,19:43:05
22.812278,108.325284,0,111.794422572178,39843.8216435185,2009-01-30,19:43:10
22.812243,108.325276,0,111.718202099738,39843.8217013889,2009-01-30,19:43:15
22.812243,108.325276,0,111.718202099738,39843.8217361111,2009-01-30,19:43:18
22.812235,108.325274,0,112.07937335958,39843.8217592593,2009-01-30,19:43:20
22.812227,108.325293,0,111.969924540682,39843.8218171296,2009-01-30,19:43:25
22.812235,108.32531,0,113.695360892388,39843.821875,2009-01-30,19:43:30
22.812244,108.325336,0,112.855154199475,39843.8219328704,2009-01-30,19:43:35
22.812197,108.325343,0,117.264406167979,39843.8219907407,2009-01-30,19:43:40
22.812182,108.325351,0,118.915190288714,39843.8220486111,2009-01-30,19:43:45
22.812204,108.32532,0,122.265252624672,39843.8221064815,2009-01-30,19:43:50
22.812186,108.325302,0,126.18093503937,39843.8221643518,2009-01-30,19:43:55
22.812178,108.325283,0,124.918782808399,39843.8222222222,2009-01-30,19:44:00
22.81219,108.325288,0,124.510190288714,39843.8222800926,2009-01-30,19:44:05
22.81219,108.325288,0,124.510190288714,39843.8223148148,2009-01-30,19:44:08
22.812186,108.325283,0,123.563402230971,39843.822337963,2009-01-30,19:44:10
22.812173,108.325301,0,122.93969488189,39843.8223958333,2009-01-30,19:44:15
22.812164,108.325307,0,122.757257217848,39843.8224537037,2009-01-30,19:44:20
22.812164,108.325315,0,122.409028871391,39843.8225115741,2009-01-30,19:44:25
22.812167,108.32532,0,121.754337270341,39843.8225694444,2009-01-30,19:44:30
22.812169,108.325319,0,121.120193569554,39843.8226273148,2009-01-30,19:44:35
22.812172,108.325316,0,120.631466535433,39843.8226851852,2009-01-30,19:44:40
22.812178,108.325317,0,120.41623687664,39843.8227430556,2009-01-30,19:44:45
22.812178,108.325317,0,120.41623687664,39843.8227777778,2009-01-30,19:44:48
22.812178,108.325312,0,120.821601049869,39843.8228009259,2009-01-30,19:44:50
22.812163,108.325299,0,123.649032152231,39843.8228587963,2009-01-30,19:44:55
22.812152,108.325273,0,129.951929133858,39843.8229166667,2009-01-30,19:45:00
22.812168,108.325286,0,131.024087926509,39843.822974537,2009-01-30,19:45:05
22.812205,108.325299,0,131.56592847769,39843.8230324074,2009-01-30,19:45:10
22.812237,108.325298,0,136.337667322835,39843.8230902778,2009-01-30,19:45:15
22.812201,108.325285,0,140.603520341207,39843.8231481481,2009-01-30,19:45:20
22.812192,108.325277,0,143.249517716535,39843.8232060185,2009-01-30,19:45:25
22.812191,108.325274,0,143.287477034121,39843.8232638889,2009-01-30,19:45:30
22.812191,108.325274,0,143.287477034121,39843.8232986111,2009-01-30,19:45:33
22.812186,108.325272,0,143.885688976378,39843.8233217593,2009-01-30,19:45:35
22.812189,108.325289,0,145.132972440945,39843.8233796296,2009-01-30,19:45:40
22.812182,108.325306,0,153.304110892388,39843.8234375,2009-01-30,19:45:45
22.812191,108.325325,0,154.62561351706,39843.8234953704,2009-01-30,19:45:50
22.812191,108.325325,0,154.62561351706,39843.8235300926,2009-01-30,19:45:53
22.812188,108.325328,0,156.997972440945,39843.8235532407,2009-01-30,19:45:55
22.812188,108.325317,0,156.943592519685,39843.8236111111,2009-01-30,19:46:00
22.812188,108.325317,0,156.943592519685,39843.8236458333,2009-01-30,19:46:03
22.812184,108.325315,0,156.757762467192,39843.8236689815,2009-01-30,19:46:05
22.812166,108.325311,0,158.359747375328,39843.8237268519,2009-01-30,19:46:10
22.812148,108.325334,0,163.995200131234,39843.8237847222,2009-01-30,19:46:15
22.812142,108.325317,0,169.038723753281,39843.8238425926,2009-01-30,19:46:20
22.812151,108.325283,0,177.160587270341,39843.823900463,2009-01-30,19:46:25
22.812151,108.325283,0,177.160587270341,39843.8239351852,2009-01-30,19:46:28
22.812154,108.325279,0,186.463992782152,39843.8239583333,2009-01-30,19:46:30
22.812173,108.325285,0,192.398349737533,39843.8240162037,2009-01-30,19:46:35
22.812186,108.325289,0,194.918100393701,39843.8240740741,2009-01-30,19:46:40
22.812176,108.325308,0,198.308927165354,39843.8241319444,2009-01-30,19:46:45
22.812167,108.325296,0,197.650866141732,39843.8241898148,2009-01-30,19:46:50
22.81217,108.325285,0,196.793687664042,39843.8242476852,2009-01-30,19:46:55
22.812169,108.325306,0,197.588202099738,39843.8243055556,2009-01-30,19:47:00
22.812177,108.325318,0,196.898727034121,39843.8243634259,2009-01-30,19:47:05
22.812178,108.325315,0,196.833648293963,39843.8244212963,2009-01-30,19:47:10
22.812182,108.325318,0,196.267939632546,39843.8244791667,2009-01-30,19:47:15
22.812186,108.325323,0,195.815682414698,39843.824537037,2009-01-30,19:47:20
22.812184,108.325322,0,195.523408792651,39843.8245949074,2009-01-30,19:47:25
22.812184,108.325322,0,195.523408792651,39843.8246296296,2009-01-30,19:47:28
22.812177,108.325322,0,196.30717519685,39843.8246527778,2009-01-30,19:47:30
22.812163,108.325309,0,196.898490813648,39843.8247106481,2009-01-30,19:47:35
22.812161,108.325274,0,197.732654199475,39843.8247685185,2009-01-30,19:47:40
22.812154,108.325257,0,201.707988845144,39843.8248263889,2009-01-30,19:47:45
22.81216,108.325267,0,203.298507217848,39843.8248842593,2009-01-30,19:47:50
22.812156,108.325262,0,204.889481627297,39843.8249421296,2009-01-30,19:47:55
22.81215,108.325259,0,205.65467191601,39843.825,2009-01-30,19:48:00
22.81215,108.325259,0,205.65467191601,39843.8250347222,2009-01-30,19:48:03
22.812149,108.325259,0,206.6643667979,39843.8250578704,2009-01-30,19:48:05
22.81216,108.325261,0,203.984878608924,39843.8251157407,2009-01-30,19:48:10
22.81216,108.325261,0,203.984878608924,39843.825150463,2009-01-30,19:48:13
22.812159,108.325259,0,203.783956692913,39843.8251736111,2009-01-30,19:48:15
22.81219,108.325277,0,199.851627296588,39843.8252314815,2009-01-30,19:48:20
22.812178,108.325269,0,198.182896981627,39843.8252893519,2009-01-30,19:48:25
22.812199,108.325283,0,196.8618832021,39843.8253472222,2009-01-30,19:48:30
22.812199,108.325283,0,196.8618832021,39843.8253819444,2009-01-30,19:48:33
22.812203,108.325284,0,195.959898293963,39843.8254050926,2009-01-30,19:48:35
22.812223,108.325289,0,194.70157152231,39843.825462963,2009-01-30,19:48:40
22.812233,108.325278,0,192.276512467192,39843.8255208333,2009-01-30,19:48:45
22.812228,108.325279,0,191.005784120735,39843.8255787037,2009-01-30,19:48:50
22.812228,108.325279,0,191.005784120735,39843.8256134259,2009-01-30,19:48:53
22.812232,108.325275,0,189.583631889764,39843.8256365741,2009-01-30,19:48:55
22.812227,108.325266,0,189.338720472441,39843.8256944444,2009-01-30,19:49:00
22.812213,108.325268,0,186.001971784777,39843.8257523148,2009-01-30,19:49:05
22.812203,108.325267,0,189.324350393701,39843.8258101852,2009-01-30,19:49:10
22.8122,108.325252,0,194.623576115486,39843.8258680556,2009-01-30,19:49:15
22.812206,108.325262,0,197.450282152231,39843.8259259259,2009-01-30,19:49:20
22.812186,108.325266,0,199.486338582677,39843.8259837963,2009-01-30,19:49:25
22.812186,108.325266,0,199.486338582677,39843.8260185185,2009-01-30,19:49:28
22.812184,108.325261,0,199.815269028871,39843.8260416667,2009-01-30,19:49:30
22.81216,108.325271,0,198.916299212598,39843.826099537,2009-01-30,19:49:35
22.812129,108.325255,0,200.964022309711,39843.8261574074,2009-01-30,19:49:40
22.812128,108.325265,0,199.437217847769,39843.8262152778,2009-01-30,19:49:45
22.812128,108.325262,0,199.187158792651,39843.8262731481,2009-01-30,19:49:50
22.81213,108.325265,0,198.000436351706,39843.8263310185,2009-01-30,19:49:55
22.812135,108.325268,0,197.684957349081,39843.8263888889,2009-01-30,19:50:00
22.812142,108.325266,0,197.496125328084,39843.8264467593,2009-01-30,19:50:05
22.812142,108.325266,0,197.496125328084,39843.8264814815,2009-01-30,19:50:08
22.812142,108.325259,0,197.87874671916,39843.8265046296,2009-01-30,19:50:10
22.81216,108.325251,0,199.707086614173,39843.8265625,2009-01-30,19:50:15
22.812144,108.325248,0,201.651594488189,39843.8266203704,2009-01-30,19:50:20
22.81214,108.325242,0,202.119931102362,39843.8266782407,2009-01-30,19:50:25
22.81214,108.325242,0,202.119931102362,39843.826712963,2009-01-30,19:50:28
22.81214,108.325245,0,202.30592519685,39843.8267361111,2009-01-30,19:50:30
22.812154,108.325255,0,205.721528871391,39843.8267939815,2009-01-30,19:50:35
22.812154,108.325255,0,205.721528871391,39843.8268287037,2009-01-30,19:50:38
22.81215,108.325256,0,207.168687664042,39843.8268518519,2009-01-30,19:50:40
22.812163,108.325272,0,209.540731627297,39843.8269097222,2009-01-30,19:50:45
22.812145,108.325216,0,217.514963910761,39843.8269675926,2009-01-30,19:50:50
22.812148,108.325198,0,220.895853018373,39843.827025463,2009-01-30,19:50:55
22.812107,108.325218,0,223.185246062992,39843.8270833333,2009-01-30,19:51:00
22.812113,108.325241,0,226.985777559055,39843.8271412037,2009-01-30,19:51:05
22.812152,108.325262,0,230.144540682415,39843.8271990741,2009-01-30,19:51:10
22.812142,108.325245,0,229.896233595801,39843.8272569444,2009-01-30,19:51:15
22.812142,108.325245,0,229.896233595801,39843.8272916667,2009-01-30,19:51:18
22.812145,108.325253,0,233.180603674541,39843.8273148148,2009-01-30,19:51:20
22.812165,108.325244,0,234.015807086614,39843.8273726852,2009-01-30,19:51:25
22.812171,108.325245,0,235.776174540682,39843.8274305556,2009-01-30,19:51:30
22.812171,108.325245,0,235.976620734908,39843.8274884259,2009-01-30,19:51:35
22.812177,108.325252,0,235.564740813648,39843.8275462963,2009-01-30,19:51:40
22.812177,108.325252,0,235.564740813648,39843.8275810185,2009-01-30,19:51:43
22.812178,108.325258,0,235.584465223097,39843.8276041667,2009-01-30,19:51:45
22.812196,108.325266,0,240.783690944882,39843.827662037,2009-01-30,19:51:50
22.812201,108.32526,0,241.534140419948,39843.8277199074,2009-01-30,19:51:55
22.812202,108.325254,0,242.979471784777,39843.8277777778,2009-01-30,19:52:00
22.812202,108.325254,0,242.979471784777,39843.8278125,2009-01-30,19:52:03
22.812206,108.325246,0,247.524642388451,39843.8278356481,2009-01-30,19:52:05
22.812204,108.325234,0,250.286167979003,39843.8278935185,2009-01-30,19:52:10
22.812201,108.325256,0,249.915410104987,39843.8279513889,2009-01-30,19:52:15
22.812208,108.325271,0,250.345164041995,39843.8280092593,2009-01-30,19:52:20
22.81223,108.325303,0,251.124350393701,39843.8280671296,2009-01-30,19:52:25
22.812243,108.325311,0,249.788654855643,39843.828125,2009-01-30,19:52:30
22.81224,108.325295,0,247.179616141732,39843.8281828704,2009-01-30,19:52:35
22.812235,108.325304,0,246.961272965879,39843.8282407407,2009-01-30,19:52:40
22.812212,108.325295,0,248.333562992126,39843.8282986111,2009-01-30,19:52:45
22.812208,108.325282,0,249.006190944882,39843.8283564815,2009-01-30,19:52:50
22.812205,108.325276,0,250.449143700787,39843.8284143518,2009-01-30,19:52:55
22.812205,108.325276,0,250.449143700787,39843.8284490741,2009-01-30,19:52:58
22.812204,108.325269,0,251.901305774278,39843.8284722222,2009-01-30,19:53:00
22.812206,108.325258,0,252.194393044619,39843.8285300926,2009-01-30,19:53:05
22.812217,108.325232,0,254.017260498688,39843.828587963,2009-01-30,19:53:10
22.812234,108.325208,0,257.498697506562,39843.8286458333,2009-01-30,19:53:15
22.812248,108.325185,0,265.550288713911,39843.8287037037,2009-01-30,19:53:20
22.81227,108.325192,0,267.058845144357,39843.8287615741,2009-01-30,19:53:25
22.812257,108.325196,0,269.350741469816,39843.8288194444,2009-01-30,19:53:30
22.812269,108.325198,0,270.710442913386,39843.8288773148,2009-01-30,19:53:35
22.812277,108.325183,0,271.575833333333,39843.8289351852,2009-01-30,19:53:40
22.81224,108.325184,0,271.67187664042,39843.8289930556,2009-01-30,19:53:45
22.812169,108.325144,0,269.993608923884,39843.8290509259,2009-01-30,19:53:50
22.812189,108.325176,0,257.255475721785,39843.8291087963,2009-01-30,19:53:55
22.812247,108.325174,0,242.915039370079,39843.8291666667,2009-01-30,19:54:00
22.812281,108.325193,0,241.964494750656,39843.829224537,2009-01-30,19:54:05
22.812309,108.325191,0,243.594852362205,39843.8292824074,2009-01-30,19:54:10
22.812309,108.325191,0,243.594852362205,39843.8293171296,2009-01-30,19:54:13
22.812314,108.325192,0,241.994005905512,39843.8293402778,2009-01-30,19:54:15
22.812283,108.325209,0,240.267457349081,39843.8293981481,2009-01-30,19:54:20
22.81222,108.325216,0,240.710501968504,39843.8294560185,2009-01-30,19:54:25
22.812216,108.325242,0,235.72906824147,39843.8295138889,2009-01-30,19:54:30
22.812246,108.325259,0,233.757290026247,39843.8295717593,2009-01-30,19:54:35
22.812247,108.325239,0,233.099353674541,39843.8296296296,2009-01-30,19:54:40
22.812243,108.325238,0,232.693303805774,39843.8296875,2009-01-30,19:54:45
22.812243,108.325238,0,232.693303805774,39843.8297222222,2009-01-30,19:54:48
22.812242,108.325238,0,232.616433727034,39843.8297453704,2009-01-30,19:54:50
22.812225,108.325228,0,233.488707349081,39843.8298032407,2009-01-30,19:54:55
22.812235,108.325244,0,235.743635170604,39843.8298611111,2009-01-30,19:55:00
22.812226,108.325247,0,237.506407480315,39843.8299189815,2009-01-30,19:55:05
22.812226,108.325247,0,237.506407480315,39843.8299537037,2009-01-30,19:55:08
22.81222,108.325244,0,238.562306430446,39843.8299768518,2009-01-30,19:55:10
22.812196,108.325252,0,238.519176509186,39843.8300347222,2009-01-30,19:55:15
22.812196,108.325252,0,238.519176509186,39843.8300694444,2009-01-30,19:55:18
22.812196,108.325255,0,238.544609580053,39843.8300925926,2009-01-30,19:55:20
22.812218,108.325271,0,237.45063648294,39843.830150463,2009-01-30,19:55:25
22.812243,108.325291,0,234.235754593176,39843.8302083333,2009-01-30,19:55:30
22.812242,108.325319,0,232.517286745407,39843.8302662037,2009-01-30,19:55:35
22.812238,108.325325,0,230.217253937008,39843.8303240741,2009-01-30,19:55:40
22.812238,108.325325,0,230.217253937008,39843.8303587963,2009-01-30,19:55:43
22.812235,108.325317,0,228.600866141732,39843.8303819444,2009-01-30,19:55:45
22.812228,108.325308,0,228.471154855643,39843.8304398148,2009-01-30,19:55:50
22.812224,108.325307,0,228.4475,39843.8304976852,2009-01-30,19:55:55
22.812223,108.325313,0,227.874543963255,39843.8305555556,2009-01-30,19:56:00
22.812221,108.325314,0,227.057240813648,39843.8306134259,2009-01-30,19:56:05
22.812221,108.325314,0,227.057240813648,39843.8306481481,2009-01-30,19:56:08
22.812222,108.325317,0,226.515045931759,39843.8306712963,2009-01-30,19:56:10
22.812218,108.325302,0,226.711614173228,39843.8307291667,2009-01-30,19:56:15
22.81222,108.325294,0,226.296276246719,39843.830787037,2009-01-30,19:56:20
22.812224,108.325292,0,226.926053149606,39843.8308449074,2009-01-30,19:56:25
22.812357,108.325049,0,116.166804461942,39843.8594328704,2009-01-30,20:37:35
22.812391,108.325003,0,104.580725065617,39843.8594907407,2009-01-30,20:37:40
22.812428,108.324967,0,92.7362598425197,39843.8595486111,2009-01-30,20:37:45
22.81244,108.325208,0,86.5106332020997,39843.8596064815,2009-01-30,20:37:50
22.812394,108.325296,0,92.5165912073491,39843.8596643518,2009-01-30,20:37:55
22.812397,108.325295,0,88.6939501312336,39843.8597222222,2009-01-30,20:38:00
22.812397,108.325295,0,88.6939501312336,39843.8597569444,2009-01-30,20:38:03
22.812397,108.3253,0,87.5919619422572,39843.8597800926,2009-01-30,20:38:05
22.812401,108.325279,0,86.0715846456693,39843.859837963,2009-01-30,20:38:10
22.81241,108.325258,0,83.2536712598425,39843.8598958333,2009-01-30,20:38:15
22.812432,108.325243,0,79.2013188976378,39843.8599537037,2009-01-30,20:38:20
22.812448,108.325227,0,74.3540879265092,39843.8600115741,2009-01-30,20:38:25
22.812456,108.325214,0,70.8894389763779,39843.8600694444,2009-01-30,20:38:30
22.812452,108.325188,0,67.6193832020997,39843.8601273148,2009-01-30,20:38:35
22.812452,108.325188,0,67.6193832020997,39843.860162037,2009-01-30,20:38:38
22.812447,108.325187,0,65.2218110236221,39843.8601851852,2009-01-30,20:38:40
22.812444,108.325211,0,64.967404855643,39843.8602430556,2009-01-30,20:38:45
22.812438,108.325328,0,77.6309087926509,39843.8603009259,2009-01-30,20:38:50
22.812409,108.325434,0,97.1113549868766,39843.8603587963,2009-01-30,20:38:55
22.812349,108.325459,0,115.647027559055,39843.8604166667,2009-01-30,20:39:00
22.812359,108.325456,0,130.654333989501,39843.860474537,2009-01-30,20:39:05
22.812372,108.325461,0,141.551925853018,39843.8605324074,2009-01-30,20:39:10
22.812374,108.325487,0,144.614484908136,39843.8605902778,2009-01-30,20:39:15
22.812365,108.325499,0,147.972683727034,39843.8606481481,2009-01-30,20:39:20
22.812367,108.325478,0,155.032477034121,39843.8607060185,2009-01-30,20:39:25
22.812328,108.325428,0,163.074603018373,39843.8607638889,2009-01-30,20:39:30
22.812281,108.325378,0,168.862454068241,39843.8608217593,2009-01-30,20:39:35
22.812286,108.325369,0,173.993848425197,39843.8608796296,2009-01-30,20:39:40
22.812313,108.32537,0,174.675124671916,39843.8609375,2009-01-30,20:39:45
22.812291,108.325419,0,181.943838582677,39843.8609953704,2009-01-30,20:39:50
22.812292,108.32542,0,181.612929790026,39843.8610532407,2009-01-30,20:39:55
22.812292,108.32542,0,181.612929790026,39843.861087963,2009-01-30,20:39:58
22.81229,108.325426,0,181.607988845144,39843.8611111111,2009-01-30,20:40:00
22.812277,108.325486,0,180.646515748032,39843.8611689815,2009-01-30,20:40:05
22.812217,108.325531,0,183.566059711286,39843.8612268518,2009-01-30,20:40:10
22.812232,108.325558,0,196.956187664042,39843.8612847222,2009-01-30,20:40:15
22.812274,108.325394,0,199.054406167979,39843.8613425926,2009-01-30,20:40:20
22.812276,108.325374,0,200.562063648294,39843.861400463,2009-01-30,20:40:25
22.812235,108.325324,0,209.031817585302,39843.8614583333,2009-01-30,20:40:30
22.812217,108.325347,0,209.257608267717,39843.8615162037,2009-01-30,20:40:35
22.812217,108.325346,0,210.563553149606,39843.8615740741,2009-01-30,20:40:40
22.812217,108.325346,0,210.563553149606,39843.8616087963,2009-01-30,20:40:43
22.812223,108.325346,0,211.121217191601,39843.8616319444,2009-01-30,20:40:45
22.812233,108.325367,0,210.495695538058,39843.8616898148,2009-01-30,20:40:50
22.812201,108.325415,0,220.107755905512,39843.8617476852,2009-01-30,20:40:55
22.812231,108.325413,0,222.527611548556,39843.8618055556,2009-01-30,20:41:00
22.812244,108.32546,0,225.015426509186,39843.8618634259,2009-01-30,20:41:05
22.812248,108.325437,0,228.103503937008,39843.8619212963,2009-01-30,20:41:10
22.812249,108.325433,0,230.354124015748,39843.8619791667,2009-01-30,20:41:15
22.812251,108.325425,0,230.399629265092,39843.862037037,2009-01-30,20:41:20
22.812246,108.325418,0,229.95125328084,39843.8620949074,2009-01-30,20:41:25
22.812242,108.325416,0,229.702247375328,39843.8621527778,2009-01-30,20:41:30
22.812244,108.325412,0,230.426387795276,39843.8622106481,2009-01-30,20:41:35
22.812244,108.325412,0,230.426387795276,39843.8622453704,2009-01-30,20:41:38
22.812249,108.325419,0,230.242962598425,39843.8622685185,2009-01-30,20:41:40
22.812238,108.325466,0,224.491955380577,39843.8623263889,2009-01-30,20:41:45
22.812227,108.325498,0,225.186984908136,39843.8623842593,2009-01-30,20:41:50
22.812219,108.325436,0,230.168418635171,39843.8624421296,2009-01-30,20:41:55
22.812205,108.325428,0,232.14125,39843.8625,2009-01-30,20:42:00
22.812207,108.325417,0,236.308982939633,39843.8625578704,2009-01-30,20:42:05
22.812217,108.325421,0,236.714130577428,39843.8626157407,2009-01-30,20:42:10
22.812253,108.325442,0,237.112670603675,39843.8626736111,2009-01-30,20:42:15
22.812248,108.325438,0,238.053553149606,39843.8627314815,2009-01-30,20:42:20
22.812252,108.325431,0,238.717096456693,39843.8627893519,2009-01-30,20:42:25
22.812252,108.325425,0,238.901998031496,39843.8628472222,2009-01-30,20:42:30
22.812252,108.325425,0,238.901998031496,39843.8628819444,2009-01-30,20:42:33
22.812246,108.325425,0,237.825098425197,39843.8629050926,2009-01-30,20:42:35
22.812256,108.325429,0,236.280121391076,39843.862962963,2009-01-30,20:42:40
22.812249,108.325457,0,236.984186351706,39843.8630208333,2009-01-30,20:42:45
22.812257,108.32548,0,237.565777559055,39843.8630787037,2009-01-30,20:42:50
22.812257,108.32548,0,237.565777559055,39843.8631134259,2009-01-30,20:42:53
22.812249,108.325474,0,236.199045275591,39843.8631365741,2009-01-30,20:42:55
22.812235,108.325451,0,238.300682414698,39843.8631944444,2009-01-30,20:43:00
22.81223,108.325451,0,237.93030183727,39843.8632523148,2009-01-30,20:43:05
22.81223,108.325451,0,237.93030183727,39843.863287037,2009-01-30,20:43:08
22.812235,108.325458,0,237.691984908136,39843.8633101852,2009-01-30,20:43:10
22.812264,108.325424,0,237.51343832021,39843.8633680556,2009-01-30,20:43:15
22.812272,108.32544,0,236.449478346457,39843.8634259259,2009-01-30,20:43:20
22.812251,108.325445,0,237.836312335958,39843.8634837963,2009-01-30,20:43:25
22.812241,108.325446,0,238.175078740157,39843.8635416667,2009-01-30,20:43:30
22.81225,108.325439,0,240.056820866142,39843.863599537,2009-01-30,20:43:35
22.812213,108.325384,0,241.897312992126,39843.8636574074,2009-01-30,20:43:40
22.812212,108.325372,0,241.530360892388,39843.8637152778,2009-01-30,20:43:45
22.81221,108.325362,0,241.308087270341,39843.8637731481,2009-01-30,20:43:50
22.81221,108.325362,0,241.308087270341,39843.8638078704,2009-01-30,20:43:53
22.812215,108.325366,0,240.667096456693,39843.8638310185,2009-01-30,20:43:55
22.812255,108.325388,0,236.550252624672,39843.8638888889,2009-01-30,20:44:00
22.812302,108.325414,0,235.241266404199,39843.8639467593,2009-01-30,20:44:05
22.812321,108.325421,0,234.923874671916,39843.8640046296,2009-01-30,20:44:10
22.812321,108.325433,0,233.990377296588,39843.8640625,2009-01-30,20:44:15
22.812346,108.32548,0,231.683861548556,39843.8641203704,2009-01-30,20:44:20
22.812361,108.325485,0,230.210570866142,39843.8641782407,2009-01-30,20:44:25
22.812394,108.325526,0,229.157775590551,39843.8642361111,2009-01-30,20:44:30
22.812415,108.325519,0,228.027434383202,39843.8642939815,2009-01-30,20:44:35
22.812427,108.325548,0,227.326945538058,39843.8643518519,2009-01-30,20:44:40
22.812413,108.325533,0,228.208782808399,39843.8644097222,2009-01-30,20:44:45
22.812406,108.32552,0,224.950793963255,39843.8644675926,2009-01-30,20:44:50
22.812399,108.325475,0,224.226929133858,39843.864525463,2009-01-30,20:44:55
22.812396,108.325466,0,223.801856955381,39843.8645833333,2009-01-30,20:45:00
22.812396,108.325466,0,223.801856955381,39843.8646180556,2009-01-30,20:45:03
22.812389,108.32546,0,223.872591863517,39843.8646412037,2009-01-30,20:45:05
22.812345,108.325423,0,224.306929133858,39843.8646990741,2009-01-30,20:45:10
22.812309,108.325416,0,226.67562007874,39843.8647569444,2009-01-30,20:45:15
22.812311,108.325414,0,223.712696850394,39843.8648148148,2009-01-30,20:45:20
22.812308,108.325415,0,222.376650262467,39843.8648726852,2009-01-30,20:45:25
22.8123,108.325423,0,222.151099081365,39843.8649305556,2009-01-30,20:45:30
22.8123,108.325423,0,222.151099081365,39843.8649652778,2009-01-30,20:45:33
22.812295,108.325422,0,220.340892388451,39843.8649884259,2009-01-30,20:45:35
22.812249,108.325393,0,220.01844816273,39843.8650462963,2009-01-30,20:45:40
22.81225,108.325413,0,218.115229658793,39843.8651041667,2009-01-30,20:45:45
22.812229,108.325387,0,215.767713254593,39843.865162037,2009-01-30,20:45:50
22.812217,108.325373,0,215.925757874016,39843.8652199074,2009-01-30,20:45:55
22.812203,108.325377,0,215.843881233596,39843.8652777778,2009-01-30,20:46:00
22.812163,108.3254,0,215.429022309711,39843.8653356481,2009-01-30,20:46:05
22.812151,108.32546,0,215.880675853018,39843.8653935185,2009-01-30,20:46:10
22.812149,108.325491,0,217.580695538058,39843.8654513889,2009-01-30,20:46:15
22.812113,108.325485,0,225.011519028871,39843.8655092593,2009-01-30,20:46:20
22.812042,108.325491,0,237.876085958005,39843.8655671296,2009-01-30,20:46:25
22.811963,108.325591,0,248.379668635171,39843.865625,2009-01-30,20:46:30
22.811925,108.325623,0,264.735984251968,39843.8656828704,2009-01-30,20:46:35
22.811884,108.325614,0,277.713589238845,39843.8657407407,2009-01-30,20:46:40
22.81193,108.325622,0,274.697276902887,39843.8657986111,2009-01-30,20:46:45
22.811946,108.325632,0,276.11654855643,39843.8658564815,2009-01-30,20:46:50
22.811941,108.325654,0,278.62280839895,39843.8659143519,2009-01-30,20:46:55
22.811731,108.325636,0,281.319606299213,39843.8659722222,2009-01-30,20:47:00
22.811671,108.325659,0,290.170554461942,39843.8660300926,2009-01-30,20:47:05
22.811696,108.325638,0,298.812221128609,39843.866087963,2009-01-30,20:47:10
22.811583,108.325837,0,310.766440288714,39843.8661458333,2009-01-30,20:47:15
22.810396,108.327753,0,1773.25812007874,39843.8663194444,2009-01-30,20:47:30
22.811878,108.325816,0,313.636801181102,39843.8663773148,2009-01-30,20:47:35
22.811741,108.326157,0,338.454609580052,39843.8664351852,2009-01-30,20:47:40
22.811769,108.326357,0,339.784947506562,39843.8664930556,2009-01-30,20:47:45
22.81143,108.326026,0,408.111230314961,39843.8665509259,2009-01-30,20:47:50
22.811541,108.326278,0,415.203215223097,39843.8666087963,2009-01-30,20:47:55
22.811546,108.326352,0,447.343891076115,39843.8666666667,2009-01-30,20:48:00
22.811843,108.32607,0,407.730511811024,39843.866724537,2009-01-30,20:48:05
22.811826,108.32603,0,457.466305774278,39843.8667824074,2009-01-30,20:48:10
22.811842,108.326016,0,480.577864173228,39843.8668402778,2009-01-30,20:48:15
22.811842,108.326016,0,480.577864173228,39843.866875,2009-01-30,20:48:18
22.811849,108.326021,0,465.914107611549,39843.8668981481,2009-01-30,20:48:20
22.811951,108.325942,0,450.852312992126,39843.8669560185,2009-01-30,20:48:25
22.811977,108.325904,0,457.93343175853,39843.8670138889,2009-01-30,20:48:30
22.811986,108.32582,0,459.208051181102,39843.8670717593,2009-01-30,20:48:35
22.812007,108.325729,0,459.029931102362,39843.8671296296,2009-01-30,20:48:40
22.81202,108.325667,0,458.779120734908,39843.8671875,2009-01-30,20:48:45
22.811945,108.325559,0,455.990187007874,39843.8672453704,2009-01-30,20:48:50
22.811897,108.325441,0,459.158087270341,39843.8673032407,2009-01-30,20:48:55
22.811879,108.325362,0,470.697096456693,39843.8673611111,2009-01-30,20:49:00
22.811943,108.325216,0,405.55561023622,39843.8674189815,2009-01-30,20:49:05
22.811952,108.325114,0,402.297847769029,39843.8674768518,2009-01-30,20:49:10
22.811959,108.325044,0,415.737696850394,39843.8675347222,2009-01-30,20:49:15
22.811978,108.324998,0,412.122847769029,39843.8675925926,2009-01-30,20:49:20
22.811981,108.324981,0,411.932260498688,39843.867650463,2009-01-30,20:49:25
22.811979,108.324958,0,412.039517716535,39843.8677083333,2009-01-30,20:49:30
22.811974,108.324906,0,411.805429790026,39843.8677662037,2009-01-30,20:49:35
22.81196,108.324841,0,406.864721128609,39843.8678240741,2009-01-30,20:49:40
22.811952,108.324819,0,402.960337926509,39843.8678819444,2009-01-30,20:49:45
22.811938,108.324795,0,403.264537401575,39843.8679398148,2009-01-30,20:49:50
22.811938,108.324791,0,403.777244094488,39843.8679976852,2009-01-30,20:49:55
22.81194,108.324788,0,404.001620734908,39843.8680555556,2009-01-30,20:50:00
22.81194,108.324788,0,404.001620734908,39843.8680902778,2009-01-30,20:50:03
22.811943,108.324791,0,404.124648950131,39843.8681134259,2009-01-30,20:50:05
22.811925,108.324807,0,403.206919291339,39843.8681712963,2009-01-30,20:50:10
22.811927,108.324822,0,401.431381233596,39843.8682291667,2009-01-30,20:50:15
22.811927,108.324822,0,401.431381233596,39843.8682638889,2009-01-30,20:50:18
22.811933,108.324825,0,402.698717191601,39843.868287037,2009-01-30,20:50:20
22.811945,108.324833,0,406.958612204724,39843.8683449074,2009-01-30,20:50:25
22.81195,108.324821,0,415.676722440945,39843.8684027778,2009-01-30,20:50:30
22.811938,108.324822,0,419.696847112861,39843.8684606481,2009-01-30,20:50:35
22.811938,108.324822,0,419.696847112861,39843.8684953704,2009-01-30,20:50:38
22.811936,108.324826,0,420.518861548556,39843.8685185185,2009-01-30,20:50:40
22.811904,108.324791,0,422.323782808399,39843.8685763889,2009-01-30,20:50:45
22.811882,108.324748,0,424.522139107612,39843.8686342593,2009-01-30,20:50:50
22.811879,108.324749,0,424.188979658793,39843.8686921296,2009-01-30,20:50:55
22.811879,108.324749,0,424.188979658793,39843.8687268518,2009-01-30,20:50:58
22.811871,108.324749,0,424.106827427822,39843.86875,2009-01-30,20:51:00
22.811783,108.324739,0,424.561387795276,39843.8688078704,2009-01-30,20:51:05
22.811854,108.324716,0,429.745921916011,39843.8688657407,2009-01-30,20:51:10
22.811827,108.324689,0,434.209517716535,39843.8689236111,2009-01-30,20:51:15
22.811859,108.324708,0,423.273251312336,39843.8689814815,2009-01-30,20:51:20
22.81183,108.32468,0,421.540367454068,39843.8690393518,2009-01-30,20:51:25
22.811828,108.324664,0,412.432552493438,39843.8690972222,2009-01-30,20:51:30
22.811848,108.324671,0,405.898205380577,39843.8691550926,2009-01-30,20:51:35
22.81178,108.32466,0,399.764179790026,39843.869212963,2009-01-30,20:51:40
22.811726,108.324672,0,393.063326771654,39843.8692708333,2009-01-30,20:51:45
22.811657,108.324674,0,384.571522309711,39843.8693287037,2009-01-30,20:51:50
22.811624,108.324719,0,395.144616141732,39843.8693865741,2009-01-30,20:51:55
22.811711,108.324915,0,354.177119422572,39843.8694444444,2009-01-30,20:52:00
22.811814,108.324988,0,343.626351706037,39843.8695023148,2009-01-30,20:52:05
22.812022,108.325077,0,340.389566929134,39843.8695601852,2009-01-30,20:52:10
22.812396,108.324932,0,339.447782152231,39843.8696180556,2009-01-30,20:52:15
22.812895,108.324876,0,343.669406167979,39843.8696759259,2009-01-30,20:52:20
22.813473,108.324868,0,348.500104986877,39843.8697337963,2009-01-30,20:52:25
22.813972,108.324809,0,357.153585958005,39843.8697916667,2009-01-30,20:52:30
22.814456,108.324808,0,373.961305774278,39843.869849537,2009-01-30,20:52:35
22.815052,108.324851,0,381.483316929134,39843.8699074074,2009-01-30,20:52:40
22.815729,108.324808,0,387.180583989501,39843.8699652778,2009-01-30,20:52:45
22.816294,108.324737,0,394.993103674541,39843.8700231481,2009-01-30,20:52:50
22.816639,108.324665,0,405.717260498688,39843.8700810185,2009-01-30,20:52:55
22.816748,108.324618,0,408.925383858268,39843.8701388889,2009-01-30,20:53:00
22.816721,108.324599,0,422.484881889764,39843.8701967593,2009-01-30,20:53:05
22.816701,108.324594,0,434.622427821522,39843.8702546296,2009-01-30,20:53:10
22.816692,108.324617,0,436.07907152231,39843.8703125,2009-01-30,20:53:15
22.816917,108.324667,0,430.307463910761,39843.8703703704,2009-01-30,20:53:20
22.817308,108.324641,0,435.290547900262,39843.8704282407,2009-01-30,20:53:25
22.817707,108.324528,0,426.240856299213,39843.8704861111,2009-01-30,20:53:30
22.817874,108.324228,0,420.062998687664,39843.8705439815,2009-01-30,20:53:35
22.817854,108.323809,0,414.756040026247,39843.8706018519,2009-01-30,20:53:40
22.817842,108.323352,0,413.297116141732,39843.8706597222,2009-01-30,20:53:45
22.817849,108.322949,0,410.813284120735,39843.8707175926,2009-01-30,20:53:50
22.81785,108.322813,0,404.26875,39843.870775463,2009-01-30,20:53:55
22.817859,108.322788,0,402.252240813648,39843.8708333333,2009-01-30,20:54:00
22.817826,108.322765,0,397.429655511811,39843.8708912037,2009-01-30,20:54:05
22.817774,108.322856,0,398.271840551181,39843.8709490741,2009-01-30,20:54:10
22.817642,108.322835,0,395.866804461942,39843.8710069444,2009-01-30,20:54:15
22.817644,108.322801,0,385.965688976378,39843.8710648148,2009-01-30,20:54:20
22.817642,108.322736,0,364.229347112861,39843.8711226852,2009-01-30,20:54:25
22.817609,108.322787,0,371.392542650919,39843.8711805556,2009-01-30,20:54:30
22.817597,108.322765,0,365.451076115486,39843.8712384259,2009-01-30,20:54:35
22.817592,108.322743,0,359.999238845144,39843.8712962963,2009-01-30,20:54:40
22.81765,108.322741,0,357.591397637795,39843.8713541667,2009-01-30,20:54:45
22.817682,108.322809,0,362.044281496063,39843.871412037,2009-01-30,20:54:50
22.81779,108.322693,0,386.959511154856,39843.8714699074,2009-01-30,20:54:55
22.817821,108.322637,0,392.349498031496,39843.8715277778,2009-01-30,20:55:00
22.817842,108.322609,0,380.076912729659,39843.8715856481,2009-01-30,20:55:05
22.817848,108.32263,0,379.917890419948,39843.8716435185,2009-01-30,20:55:10
22.817862,108.322651,0,380.400485564304,39843.8717013889,2009-01-30,20:55:15
22.817894,108.322652,0,386.528854986877,39843.8717592593,2009-01-30,20:55:20
22.817928,108.322659,0,393.487050524934,39843.8718171296,2009-01-30,20:55:25
22.817959,108.32266,0,400.725085301837,39843.871875,2009-01-30,20:55:30
22.818045,108.32272,0,407.946902887139,39843.8719328704,2009-01-30,20:55:35
22.818113,108.322845,0,416.374081364829,39843.8719907407,2009-01-30,20:55:40
22.818126,108.322945,0,426.628933727034,39843.8720486111,2009-01-30,20:55:45
22.818135,108.323016,0,438.304311023622,39843.8721064815,2009-01-30,20:55:50
22.818139,108.323034,0,451.254655511811,39843.8721643519,2009-01-30,20:55:55
22.818157,108.323071,0,464.503221784777,39843.8722222222,2009-01-30,20:56:00
22.818139,108.323154,0,478.942349081365,39843.8722800926,2009-01-30,20:56:05
22.818103,108.323218,0,495.398211942257,39843.872337963,2009-01-30,20:56:10
22.818057,108.323321,0,505.761925853018,39843.8723958333,2009-01-30,20:56:15
22.818076,108.323447,0,520.615114829396,39843.8724537037,2009-01-30,20:56:20
22.81822,108.323547,0,533.48436023622,39843.8725115741,2009-01-30,20:56:25
22.818309,108.323587,0,547.56469816273,39843.8725694444,2009-01-30,20:56:30
22.818269,108.32361,0,559.446030183727,39843.8726273148,2009-01-30,20:56:35
22.818185,108.32355,0,571.45967191601,39843.8726851852,2009-01-30,20:56:40
22.81819,108.32354,0,580.486988188976,39843.8727430556,2009-01-30,20:56:45
22.81819,108.32354,0,580.486988188976,39843.8727777778,2009-01-30,20:56:48
22.818186,108.32354,0,591.80842847769,39843.8728009259,2009-01-30,20:56:50
22.818018,108.3235,0,599.699845800525,39843.8728587963,2009-01-30,20:56:55
22.8179,108.323492,0,601.333608923885,39843.8729166667,2009-01-30,20:57:00
22.817846,108.323432,0,601.719333989501,39843.872974537,2009-01-30,20:57:05
22.817894,108.323368,0,603.483907480315,39843.8730324074,2009-01-30,20:57:10
22.817957,108.323361,0,601.416761811024,39843.8730902778,2009-01-30,20:57:15
22.817932,108.323193,0,598.724543963255,39843.8731481481,2009-01-30,20:57:20
22.817941,108.323065,0,589.143346456693,39843.8732060185,2009-01-30,20:57:25
22.817976,108.322913,0,573.672296587926,39843.8732638889,2009-01-30,20:57:30
22.818001,108.322917,0,560.235,39843.8733217593,2009-01-30,20:57:35
22.817999,108.322938,0,541.741128608924,39843.8733796296,2009-01-30,20:57:40
22.817999,108.322938,0,541.741128608924,39843.8734143519,2009-01-30,20:57:43
22.817999,108.322931,0,530.504891732283,39843.8734375,2009-01-30,20:57:45
22.818012,108.322964,0,518.98906167979,39843.8734953704,2009-01-30,20:57:50
22.81802,108.322994,0,505.830157480315,39843.8735532407,2009-01-30,20:57:55
22.818011,108.323054,0,494.195183727034,39843.8736111111,2009-01-30,20:58:00
22.81801,108.323114,0,489.491689632546,39843.8736689815,2009-01-30,20:58:05
22.818047,108.323203,0,484.998809055118,39843.8737268519,2009-01-30,20:58:10
22.81804,108.323231,0,483.688093832021,39843.8737847222,2009-01-30,20:58:15
22.818013,108.323225,0,483.713825459318,39843.8738425926,2009-01-30,20:58:20
22.817976,108.323178,0,485.297024278215,39843.873900463,2009-01-30,20:58:25
22.817926,108.323129,0,484.150462598425,39843.8739583333,2009-01-30,20:58:30
22.817966,108.323104,0,488.533959973753,39843.8740162037,2009-01-30,20:58:35
22.818033,108.323139,0,487.98748687664,39843.8740740741,2009-01-30,20:58:40
22.818052,108.323201,0,487.866187664042,39843.8741319444,2009-01-30,20:58:45
22.817994,108.323238,0,486.0606167979,39843.8741898148,2009-01-30,20:58:50
22.817974,108.323245,0,480.980961286089,39843.8742476852,2009-01-30,20:58:55
22.817956,108.323225,0,471.138940288714,39843.8743055556,2009-01-30,20:59:00
22.817931,108.323195,0,461.464780183727,39843.8743634259,2009-01-30,20:59:05
22.818014,108.323232,0,453.862267060367,39843.8744212963,2009-01-30,20:59:10
22.818277,108.323302,0,446.707408136483,39843.8744791667,2009-01-30,20:59:15
22.818538,108.323391,0,449.078175853018,39843.874537037,2009-01-30,20:59:20
22.818605,108.323548,0,454.629812992126,39843.8745949074,2009-01-30,20:59:25
22.81824,108.323586,0,450.686656824147,39843.8746527778,2009-01-30,20:59:30
22.818185,108.323567,0,457.698592519685,39843.8747106481,2009-01-30,20:59:35
22.818175,108.323503,0,468.127582020997,39843.8747685185,2009-01-30,20:59:40
22.818063,108.323359,0,459.325246062992,39843.8748263889,2009-01-30,20:59:45
22.817924,108.323126,0,438.908953412073,39843.8748842593,2009-01-30,20:59:50
22.817884,108.32294,0,422.93093175853,39843.8749421296,2009-01-30,20:59:55
22.81785,108.322875,0,415.381033464567,39843.875,2009-01-30,21:00:00
22.81779,108.322852,0,404.896174540682,39843.8750578704,2009-01-30,21:00:05
22.817737,108.322848,0,394.847122703412,39843.8751157407,2009-01-30,21:00:10
22.817742,108.322815,0,383.727057086614,39843.8751736111,2009-01-30,21:00:15
22.817742,108.322815,0,383.727057086614,39843.8752083333,2009-01-30,21:00:18
22.817748,108.32282,0,374.296492782152,39843.8752314815,2009-01-30,21:00:20
22.817744,108.322831,0,369.745964566929,39843.8752893518,2009-01-30,21:00:25
22.817727,108.322824,0,363.725501968504,39843.8753472222,2009-01-30,21:00:30
22.817722,108.322854,0,355.263106955381,39843.8754050926,2009-01-30,21:00:35
22.817707,108.322923,0,346.882411417323,39843.875462963,2009-01-30,21:00:40
22.817675,108.322929,0,340.703677821522,39843.8755208333,2009-01-30,21:00:45
22.817644,108.322898,0,334.88906824147,39843.8755787037,2009-01-30,21:00:50
22.817628,108.322873,0,325.847309711286,39843.8756365741,2009-01-30,21:00:55
22.817637,108.322859,0,311.059852362205,39843.8756944444,2009-01-30,21:01:00
22.817637,108.322859,0,311.059852362205,39843.8757291667,2009-01-30,21:01:03
22.817641,108.322865,0,299.04468175853,39843.8757523148,2009-01-30,21:01:05
22.817638,108.322915,0,292.139580052493,39843.8758101852,2009-01-30,21:01:10
22.817618,108.322955,0,291.515912073491,39843.8758680556,2009-01-30,21:01:15
22.817622,108.322978,0,289.40311023622,39843.8759259259,2009-01-30,21:01:20
22.817634,108.323007,0,291.192713254593,39843.8759837963,2009-01-30,21:01:25
22.817603,108.323034,0,295.886118766404,39843.8760416667,2009-01-30,21:01:30
22.817537,108.323057,0,298.629494750656,39843.876099537,2009-01-30,21:01:35
22.817529,108.323048,0,296.596017060367,39843.8761574074,2009-01-30,21:01:40
22.817515,108.323082,0,281.078333333333,39843.8762152778,2009-01-30,21:01:45
22.817536,108.323102,0,279.948241469816,39843.8762731481,2009-01-30,21:01:50
22.81756,108.323099,0,278.22124015748,39843.8763310185,2009-01-30,21:01:55
22.817611,108.323105,0,278.215757874016,39843.8763888889,2009-01-30,21:02:00
22.817627,108.323141,0,279.845164041995,39843.8764467593,2009-01-30,21:02:05
22.817596,108.323162,0,281.522454068241,39843.8765046296,2009-01-30,21:02:10
22.817551,108.323179,0,280.254868766404,39843.8765625,2009-01-30,21:02:15
22.817503,108.32322,0,278.356207349081,39843.8766203704,2009-01-30,21:02:20
22.817473,108.323202,0,277.944097769029,39843.8766782407,2009-01-30,21:02:25
22.817405,108.323155,0,269.891184383202,39843.8767361111,2009-01-30,21:02:30
22.817379,108.322989,0,237.722470472441,39843.8767939815,2009-01-30,21:02:35
22.817554,108.32299,0,235.763408792651,39843.8768518518,2009-01-30,21:02:40
22.817608,108.322987,0,231.751368110236,39843.8769097222,2009-01-30,21:02:45
22.817594,108.322954,0,219.315357611549,39843.8769675926,2009-01-30,21:02:50
22.817662,108.322931,0,214.138156167979,39843.877025463,2009-01-30,21:02:55
22.817737,108.322937,0,219.976043307087,39843.8770833333,2009-01-30,21:03:00
22.817794,108.322991,0,237.101433727034,39843.8771412037,2009-01-30,21:03:05
22.817848,108.32304,0,252.867244094488,39843.8771990741,2009-01-30,21:03:10
22.817894,108.323048,0,261.145915354331,39843.8772569444,2009-01-30,21:03:15
22.817894,108.323048,0,261.145915354331,39843.8772916667,2009-01-30,21:03:18
22.817891,108.323044,0,266.164445538058,39843.8773148148,2009-01-30,21:03:20
22.817896,108.323035,0,268.796210629921,39843.8773726852,2009-01-30,21:03:25
22.817927,108.323001,0,271.118218503937,39843.8774305556,2009-01-30,21:03:30
22.817964,108.322972,0,276.488858267717,39843.8774884259,2009-01-30,21:03:35
22.817954,108.322973,0,279.820583989501,39843.8775462963,2009-01-30,21:03:40
22.817952,108.322974,0,280.129816272966,39843.8776041667,2009-01-30,21:03:45
22.817944,108.322977,0,280.573562992126,39843.877662037,2009-01-30,21:03:50
22.817944,108.322977,0,280.573562992126,39843.8776967593,2009-01-30,21:03:53
22.817947,108.322979,0,281.253723753281,39843.8777199074,2009-01-30,21:03:55
22.817924,108.32298,0,283.174340551181,39843.8777777778,2009-01-30,21:04:00
22.817816,108.322996,0,288.450062335958,39843.8778356481,2009-01-30,21:04:05
22.81772,108.323068,0,290.253458005249,39843.8778935185,2009-01-30,21:04:10
22.817661,108.323077,0,288.98749671916,39843.8779513889,2009-01-30,21:04:15
22.817694,108.323077,0,285.873589238845,39843.8780092593,2009-01-30,21:04:20
22.817719,108.323098,0,284.677667322835,39843.8780671296,2009-01-30,21:04:25
22.817717,108.323135,0,285.159307742782,39843.878125,2009-01-30,21:04:30
22.817717,108.323135,0,285.159307742782,39843.8781597222,2009-01-30,21:04:33
22.817709,108.32314,0,291.679862204724,39843.8781828704,2009-01-30,21:04:35
22.81769,108.323171,0,296.111919291339,39843.8782407407,2009-01-30,21:04:40
22.817695,108.323164,0,298.959977034121,39843.8782986111,2009-01-30,21:04:45
22.817695,108.323164,0,298.959977034121,39843.8783333333,2009-01-30,21:04:48
22.817693,108.323163,0,298.680459317585,39843.8783564815,2009-01-30,21:04:50
22.817695,108.323137,0,301.110902230971,39843.8784143519,2009-01-30,21:04:55
22.817682,108.323095,0,302.157539370079,39843.8784722222,2009-01-30,21:05:00
22.817659,108.323005,0,302.796751968504,39843.8785300926,2009-01-30,21:05:05
22.817661,108.322929,0,300.677641076115,39843.878587963,2009-01-30,21:05:10
22.817668,108.322875,0,297.050150918635,39843.8786458333,2009-01-30,21:05:15
22.817634,108.322852,0,292.672234251968,39843.8787037037,2009-01-30,21:05:20
22.817596,108.322889,0,284.171843832021,39843.8787615741,2009-01-30,21:05:25
22.817658,108.322947,0,277.155679133858,39843.8788194444,2009-01-30,21:05:30
22.817704,108.322985,0,273.990154199475,39843.8788773148,2009-01-30,21:05:35
22.817723,108.322989,0,273.542903543307,39843.8789351852,2009-01-30,21:05:40
22.817715,108.323015,0,269.225688976378,39843.8789930556,2009-01-30,21:05:45
22.817711,108.323033,0,264.697112860892,39843.8790509259,2009-01-30,21:05:50
22.817697,108.32304,0,260.937132545932,39843.8791087963,2009-01-30,21:05:55
22.817718,108.323043,0,262.682657480315,39843.8791666667,2009-01-30,21:06:00
22.817718,108.323043,0,262.682657480315,39843.8792013889,2009-01-30,21:06:03
22.817724,108.32305,0,262.878572834646,39843.879224537,2009-01-30,21:06:05
22.817733,108.323048,0,264.089865485564,39843.8792824074,2009-01-30,21:06:10
22.817774,108.323033,0,260.856833989501,39843.8793402778,2009-01-30,21:06:15
22.817994,108.323122,0,294.308398950131,39843.8793981481,2009-01-30,21:06:20
22.818071,108.323188,0,310.602788713911,39843.8794560185,2009-01-30,21:06:25
22.818063,108.323208,0,323.897634514436,39843.8795138889,2009-01-30,21:06:30
22.818052,108.323138,0,328.96905511811,39843.8795717593,2009-01-30,21:06:35
22.818029,108.323063,0,338.908267716535,39843.8796296296,2009-01-30,21:06:40
22.817975,108.323025,0,336.243661417323,39843.8796875,2009-01-30,21:06:45
22.817978,108.323048,0,330.276315616798,39843.8797453704,2009-01-30,21:06:50
22.817978,108.323063,0,330.121975065617,39843.8798032407,2009-01-30,21:06:55
22.817978,108.323063,0,330.121975065617,39843.879837963,2009-01-30,21:06:58
22.817984,108.323064,0,333.671519028871,39843.8798611111,2009-01-30,21:07:00
22.818018,108.323088,0,347.070367454068,39843.8799189815,2009-01-30,21:07:05
22.818044,108.323111,0,357.294258530184,39843.8799768519,2009-01-30,21:07:10
22.818038,108.323133,0,365.940203412073,39843.8800347222,2009-01-30,21:07:15
22.81806,108.323159,0,371.629760498688,39843.8800925926,2009-01-30,21:07:20
22.81805,108.323142,0,375.205262467192,39843.880150463,2009-01-30,21:07:25
22.81804,108.323128,0,376.34063648294,39843.8802083333,2009-01-30,21:07:30
22.81804,108.323128,0,376.34063648294,39843.8802430556,2009-01-30,21:07:33
22.818033,108.323128,0,376.78999015748,39843.8802662037,2009-01-30,21:07:35
22.818042,108.323134,0,378.290410104987,39843.8803240741,2009-01-30,21:07:40
22.818074,108.323158,0,384.885531496063,39843.8803819444,2009-01-30,21:07:45
22.818095,108.3232,0,392.45655511811,39843.8804398148,2009-01-30,21:07:50
22.818124,108.323257,0,400.807086614173,39843.8804976852,2009-01-30,21:07:55
22.818156,108.32324,0,411.125567585302,39843.8805555556,2009-01-30,21:08:00
22.818145,108.323277,0,419.057562335958,39843.8806134259,2009-01-30,21:08:05
22.818145,108.323295,0,424.31969160105,39843.8806712963,2009-01-30,21:08:10
22.818131,108.323273,0,427.64999015748,39843.8807291667,2009-01-30,21:08:15
22.818077,108.323264,0,431.100889107612,39843.880787037,2009-01-30,21:08:20
22.817955,108.323216,0,433.89718503937,39843.8808449074,2009-01-30,21:08:25
22.817989,108.323184,0,437.916381233596,39843.8809027778,2009-01-30,21:08:30
22.818033,108.323156,0,436.63780839895,39843.8809606481,2009-01-30,21:08:35
22.818044,108.323153,0,436.546145013123,39843.8810185185,2009-01-30,21:08:40
22.81803,108.323169,0,435.659753937008,39843.8810763889,2009-01-30,21:08:45
22.818009,108.323171,0,433.405177165354,39843.8811342593,2009-01-30,21:08:50
22.817941,108.323146,0,434.545082020997,39843.8811921296,2009-01-30,21:08:55
22.817927,108.323128,0,433.944940944882,39843.88125,2009-01-30,21:09:00
22.817911,108.323108,0,428.987788713911,39843.8813078704,2009-01-30,21:09:05
22.817877,108.323068,0,420.827690288714,39843.8813657407,2009-01-30,21:09:10
22.81787,108.323052,0,410.030068897638,39843.8814236111,2009-01-30,21:09:15
22.817852,108.323065,0,397.495334645669,39843.8814814815,2009-01-30,21:09:20
22.817833,108.323106,0,387.927729658793,39843.8815393519,2009-01-30,21:09:25
22.817831,108.323181,0,381.177417979003,39843.8815972222,2009-01-30,21:09:30
22.817879,108.323336,0,384.292152230971,39843.8816550926,2009-01-30,21:09:35
22.817885,108.32352,0,391.734041994751,39843.881712963,2009-01-30,21:09:40
22.817897,108.323648,0,400.022545931759,39843.8817708333,2009-01-30,21:09:45
22.817909,108.323769,0,417.600816929134,39843.8818287037,2009-01-30,21:09:50
22.818047,108.323733,0,435.836020341207,39843.8818865741,2009-01-30,21:09:55
22.818101,108.323615,0,448.147782152231,39843.8819444444,2009-01-30,21:10:00
22.818098,108.323485,0,465.929225721785,39843.8820023148,2009-01-30,21:10:05
22.81806,108.323447,0,472.527552493438,39843.8820601852,2009-01-30,21:10:10
22.818002,108.323402,0,474.328520341207,39843.8821180556,2009-01-30,21:10:15
22.817971,108.32341,0,483.419563648294,39843.8821759259,2009-01-30,21:10:20
22.817952,108.32339,0,490.712742782152,39843.8822337963,2009-01-30,21:10:25
22.817892,108.323328,0,495.336036745407,39843.8822916667,2009-01-30,21:10:30
22.817859,108.323363,0,504.005912073491,39843.882349537,2009-01-30,21:10:35
22.817817,108.323359,0,513.111676509186,39843.8824074074,2009-01-30,21:10:40
22.817765,108.323353,0,523.432985564304,39843.8824652778,2009-01-30,21:10:45
22.81774,108.323372,0,534.342568897638,39843.8825231481,2009-01-30,21:10:50
22.817798,108.323351,0,540.906699475066,39843.8825810185,2009-01-30,21:10:55
22.81787,108.323337,0,545.334803149606,39843.8826388889,2009-01-30,21:11:00
22.817958,108.323284,0,547.279599737533,39843.8826967593,2009-01-30,21:11:05
22.817979,108.323271,0,544.058280839895,39843.8827546296,2009-01-30,21:11:10
22.817978,108.3233,0,546.041624015748,39843.8828125,2009-01-30,21:11:15
22.817988,108.323313,0,552.461377952756,39843.8828703704,2009-01-30,21:11:20
22.817977,108.323326,0,556.453293963255,39843.8829282407,2009-01-30,21:11:25
22.81796,108.323345,0,559.00343503937,39843.8829861111,2009-01-30,21:11:30
22.817944,108.323344,0,555.157549212598,39843.8830439815,2009-01-30,21:11:35
22.817923,108.323347,0,551.681469816273,39843.8831018518,2009-01-30,21:11:40
22.817933,108.323349,0,547.302726377953,39843.8831597222,2009-01-30,21:11:45
22.817941,108.323267,0,546.387549212598,39843.8832175926,2009-01-30,21:11:50
22.817981,108.323223,0,541.284465223097,39843.883275463,2009-01-30,21:11:55
22.817991,108.323186,0,535.070715223097,39843.8833333333,2009-01-30,21:12:00
22.817969,108.323168,0,527.787946194226,39843.8833912037,2009-01-30,21:12:05
22.817952,108.323138,0,519.774330708661,39843.8834490741,2009-01-30,21:12:10
22.817911,108.323139,0,497.667358923884,39843.8835069444,2009-01-30,21:12:15
22.817906,108.323122,0,470.505410104987,39843.8835648148,2009-01-30,21:12:20
22.817914,108.32312,0,469.390587270341,39843.8836226852,2009-01-30,21:12:25
22.817914,108.32312,0,469.390587270341,39843.8836574074,2009-01-30,21:12:28
22.817921,108.323119,0,463.484665354331,39843.8836805556,2009-01-30,21:12:30
22.817972,108.32319,0,451.524137139108,39843.8837384259,2009-01-30,21:12:35
22.818091,108.32332,0,448.165853018373,39843.8837962963,2009-01-30,21:12:40
22.81823,108.323436,0,459.258713910761,39843.8838541667,2009-01-30,21:12:45
22.818315,108.323475,0,480.72219160105,39843.883912037,2009-01-30,21:12:50
22.818104,108.323384,0,469.386633858268,39843.8839699074,2009-01-30,21:12:55
22.818052,108.323342,0,475.251804461942,39843.8840277778,2009-01-30,21:13:00
22.818039,108.323312,0,482.511394356955,39843.8840856481,2009-01-30,21:13:05
22.818037,108.32323,0,481.940643044619,39843.8841435185,2009-01-30,21:13:10
22.818032,108.323214,0,480.4993667979,39843.8842013889,2009-01-30,21:13:15
22.818049,108.323219,0,478.882975721785,39843.8842592593,2009-01-30,21:13:20
22.818071,108.323213,0,476.16217847769,39843.8843171296,2009-01-30,21:13:25
22.81805,108.323182,0,471.428697506562,39843.884375,2009-01-30,21:13:30
22.817991,108.323203,0,469.09968175853,39843.8844328704,2009-01-30,21:13:35
22.817951,108.323284,0,468.861738845144,39843.8844907407,2009-01-30,21:13:40
22.817914,108.323336,0,468.316066272966,39843.8845486111,2009-01-30,21:13:45
22.8179,108.323394,0,469.392742782152,39843.8846064815,2009-01-30,21:13:50
22.81797,108.323406,0,473.010344488189,39843.8846643518,2009-01-30,21:13:55
22.817966,108.323346,0,476.343500656168,39843.8847222222,2009-01-30,21:14:00
22.817976,108.32331,0,470.584858923885,39843.8847800926,2009-01-30,21:14:05
22.818002,108.323289,0,467.575452755905,39843.884837963,2009-01-30,21:14:10
22.818018,108.323264,0,458.533671259842,39843.8848958333,2009-01-30,21:14:15
22.81803,108.323196,0,456.552480314961,39843.8849537037,2009-01-30,21:14:20
22.818033,108.323137,0,453.686200787402,39843.8850115741,2009-01-30,21:14:25
22.818005,108.323101,0,452.360269028871,39843.8850694444,2009-01-30,21:14:30
22.817972,108.323119,0,452.282473753281,39843.8851273148,2009-01-30,21:14:35
22.817945,108.3231,0,452.601916010499,39843.8851851852,2009-01-30,21:14:40
22.817994,108.323089,0,455.797050524934,39843.8852430556,2009-01-30,21:14:45
22.818011,108.323103,0,460.164878608924,39843.8853009259,2009-01-30,21:14:50
22.817989,108.323107,0,462.18907152231,39843.8853587963,2009-01-30,21:14:55
22.817989,108.323107,0,462.18907152231,39843.8853935185,2009-01-30,21:14:58
22.817985,108.323107,0,462.175905511811,39843.8854166667,2009-01-30,21:15:00
22.817988,108.323142,0,462.548914041995,39843.885474537,2009-01-30,21:15:05
22.81796,108.323233,0,465.562375328084,39843.8855324074,2009-01-30,21:15:10
22.817934,108.323357,0,472.181174540682,39843.8855902778,2009-01-30,21:15:15
22.817927,108.323442,0,483.469625984252,39843.8856481481,2009-01-30,21:15:20
22.817959,108.323457,0,498.645213254593,39843.8857060185,2009-01-30,21:15:25
22.817973,108.32344,0,499.978353018373,39843.8857638889,2009-01-30,21:15:30
22.817979,108.323364,0,499.459816272966,39843.8858217593,2009-01-30,21:15:35
22.818004,108.323284,0,502.794320866142,39843.8858796296,2009-01-30,21:15:40
22.818021,108.323237,0,504.671482939633,39843.8859375,2009-01-30,21:15:45
22.818048,108.323173,0,499.434183070866,39843.8859953704,2009-01-30,21:15:50
22.818048,108.323173,0,499.434183070866,39843.8860300926,2009-01-30,21:15:53
22.818052,108.323179,0,494.372650918635,39843.8860532407,2009-01-30,21:15:55
22.818048,108.323165,0,493.516095800525,39843.8861111111,2009-01-30,21:16:00
22.818067,108.32317,0,489.883874671916,39843.8861689815,2009-01-30,21:16:05
22.818103,108.323204,0,486.232276902887,39843.8862268519,2009-01-30,21:16:10
22.818102,108.323261,0,486.73624671916,39843.8862847222,2009-01-30,21:16:15
22.81808,108.323319,0,488.644648950131,39843.8863425926,2009-01-30,21:16:20
22.818071,108.32334,0,491.858956692913,39843.886400463,2009-01-30,21:16:25
22.818066,108.323355,0,494.763533464567,39843.8864583333,2009-01-30,21:16:30
22.818047,108.323286,0,492.090439632546,39843.8865162037,2009-01-30,21:16:35
22.81806,108.323158,0,474.921499343832,39843.8865740741,2009-01-30,21:16:40
22.818058,108.323089,0,449.272565616798,39843.8866319444,2009-01-30,21:16:45
22.818058,108.32307,0,431.337831364829,39843.8866898148,2009-01-30,21:16:50
22.818058,108.32307,0,431.337831364829,39843.886724537,2009-01-30,21:16:53
22.818059,108.323072,0,411.929209317585,39843.8867476852,2009-01-30,21:16:55
22.818031,108.323049,0,392.644212598425,39843.8868055556,2009-01-30,21:17:00
22.817962,108.32301,0,375.370291994751,39843.8868634259,2009-01-30,21:17:05
22.817899,108.32293,0,353.689770341207,39843.8869212963,2009-01-30,21:17:10
22.817826,108.322901,0,329.832568897638,39843.8869791667,2009-01-30,21:17:15
22.817817,108.322849,0,311.415390419947,39843.887037037,2009-01-30,21:17:20
22.817853,108.322931,0,297.978418635171,39843.8870949074,2009-01-30,21:17:25
22.817903,108.323009,0,287.231935695538,39843.8871527778,2009-01-30,21:17:30
22.81792,108.323101,0,284.254045275591,39843.8872106481,2009-01-30,21:17:35
22.817935,108.323199,0,287.397539370079,39843.8872685185,2009-01-30,21:17:40
22.817997,108.323282,0,297.703303805774,39843.8873263889,2009-01-30,21:17:45
22.818081,108.323323,0,318.453654855643,39843.8873842593,2009-01-30,21:17:50
22.818116,108.323356,0,343.831404199475,39843.8874421296,2009-01-30,21:17:55
22.81813,108.323473,0,365.000898950131,39843.8875,2009-01-30,21:18:00
22.81811,108.3235,0,384.107726377953,39843.8875578704,2009-01-30,21:18:05
22.81808,108.323465,0,397.30875656168,39843.8876157407,2009-01-30,21:18:10
22.81806,108.323267,0,400.713198818898,39843.8876736111,2009-01-30,21:18:15
22.818047,108.323106,0,402.357372047244,39843.8877314815,2009-01-30,21:18:20
22.818033,108.322981,0,402.670958005249,39843.8877893519,2009-01-30,21:18:25
22.817996,108.322881,0,389.174888451444,39843.8878472222,2009-01-30,21:18:30
22.817886,108.322977,0,357.397910104987,39843.8879050926,2009-01-30,21:18:35
22.817861,108.322924,0,336.816643700787,39843.887962963,2009-01-30,21:18:40
22.817923,108.322943,0,349.579885170604,39843.8880208333,2009-01-30,21:18:45
22.818006,108.322976,0,364.345915354331,39843.8880787037,2009-01-30,21:18:50
22.818026,108.323002,0,364.220912073491,39843.8881365741,2009-01-30,21:18:55
22.818046,108.322992,0,362.011466535433,39843.8881944444,2009-01-30,21:19:00
22.818053,108.322974,0,356.194179790026,39843.8882523148,2009-01-30,21:19:05
22.81805,108.322923,0,348.4575,39843.8883101852,2009-01-30,21:19:10
22.818046,108.322851,0,338.271607611549,39843.8883680556,2009-01-30,21:19:15
22.818035,108.322817,0,330.434458661417,39843.8884259259,2009-01-30,21:19:20
22.818036,108.322773,0,327.654461942257,39843.8884837963,2009-01-30,21:19:25
22.818053,108.322735,0,337.052083333333,39843.8885416667,2009-01-30,21:19:30
22.818095,108.322742,0,337.731719160105,39843.888599537,2009-01-30,21:19:35
22.818102,108.322779,0,341.064324146982,39843.8886574074,2009-01-30,21:19:40
22.818057,108.322891,0,360.277306430446,39843.8887152778,2009-01-30,21:19:45
22.818039,108.322999,0,382.286207349081,39843.8887731481,2009-01-30,21:19:50
22.818039,108.323085,0,399.412972440945,39843.8888310185,2009-01-30,21:19:55
22.818054,108.323138,0,415.707335958005,39843.8888888889,2009-01-30,21:20:00
22.818033,108.323199,0,435.514425853018,39843.8889467593,2009-01-30,21:20:05
22.81802,108.32322,0,444.742837926509,39843.8890046296,2009-01-30,21:20:10
22.818051,108.323239,0,461.44280183727,39843.8890625,2009-01-30,21:20:15
22.818107,108.323279,0,492.093845144357,39843.8891203704,2009-01-30,21:20:20
22.818117,108.323321,0,498.245820209974,39843.8891782407,2009-01-30,21:20:25
22.818169,108.323381,0,517.762303149606,39843.8892361111,2009-01-30,21:20:30
22.818166,108.323499,0,543.713507217848,39843.8892939815,2009-01-30,21:20:35
22.818121,108.323547,0,550.662214566929,39843.8893518519,2009-01-30,21:20:40
22.818081,108.32354,0,556.085643044619,39843.8894097222,2009-01-30,21:20:45
22.818044,108.323514,0,557.374478346457,39843.8894675926,2009-01-30,21:20:50
22.818012,108.323492,0,553.809639107611,39843.889525463,2009-01-30,21:20:55
22.818011,108.323491,0,556.86470144357,39843.8895833333,2009-01-30,21:21:00
22.818011,108.323491,0,556.86470144357,39843.8896180556,2009-01-30,21:21:03
22.818014,108.323492,0,558.957979002625,39843.8896412037,2009-01-30,21:21:05
22.818003,108.32346,0,553.085045931758,39843.8896990741,2009-01-30,21:21:10
22.817978,108.323433,0,546.370229658793,39843.8897569444,2009-01-30,21:21:15
22.81795,108.323415,0,540.324534120735,39843.8898148148,2009-01-30,21:21:20
22.817915,108.323383,0,530.221692913386,39843.8898726852,2009-01-30,21:21:25
22.817913,108.323334,0,523.01937664042,39843.8899305556,2009-01-30,21:21:30
22.817913,108.323311,0,521.474622703412,39843.8899884259,2009-01-30,21:21:35
22.817905,108.323296,0,520.076049868766,39843.8900462963,2009-01-30,21:21:40
22.817905,108.323296,0,520.076049868766,39843.8900810185,2009-01-30,21:21:43
22.817901,108.323293,0,520.176272965879,39843.8901041667,2009-01-30,21:21:45
22.817888,108.323262,0,518.787112860892,39843.890162037,2009-01-30,21:21:50
22.81786,108.323205,0,515.985964566929,39843.8902199074,2009-01-30,21:21:55
22.817841,108.323151,0,512.1306167979,39843.8902777778,2009-01-30,21:22:00
22.817851,108.323054,0,501.235400262467,39843.8903356481,2009-01-30,21:22:05
22.817883,108.322967,0,488.347132545932,39843.8903935185,2009-01-30,21:22:10
22.81792,108.322924,0,469.846200787402,39843.8904513889,2009-01-30,21:22:15
22.817925,108.322934,0,444.873349737533,39843.8905092593,2009-01-30,21:22:20
22.817947,108.322932,0,428.659133858268,39843.8905671296,2009-01-30,21:22:25
22.817995,108.322942,0,419.611768372703,39843.890625,2009-01-30,21:22:30
22.818034,108.322959,0,408.078717191601,39843.8906828704,2009-01-30,21:22:35
22.817945,108.322993,0,402.248789370079,39843.8907407407,2009-01-30,21:22:40
22.81787,108.323075,0,393.938103674541,39843.8907986111,2009-01-30,21:22:45
22.817835,108.323179,0,388.509396325459,39843.8908564815,2009-01-30,21:22:50
22.817827,108.323238,0,383.528034776903,39843.8909143518,2009-01-30,21:22:55
22.817854,108.323224,0,382.715259186352,39843.8909722222,2009-01-30,21:23:00
22.817871,108.323222,0,382.824645669291,39843.8910300926,2009-01-30,21:23:05
22.817893,108.323241,0,384.243467847769,39843.891087963,2009-01-30,21:23:10
22.817919,108.323313,0,391.402782152231,39843.8911458333,2009-01-30,21:23:15
22.81791,108.323386,0,406.210666010499,39843.8912037037,2009-01-30,21:23:20
22.817892,108.323429,0,424.373156167979,39843.8912615741,2009-01-30,21:23:25
22.817869,108.323507,0,432.06467847769,39843.8913194444,2009-01-30,21:23:30
22.817848,108.323589,0,436.428349737533,39843.8913773148,2009-01-30,21:23:35
22.817818,108.323645,0,439.948083989501,39843.8914351852,2009-01-30,21:23:40
22.817814,108.323635,0,436.658234908136,39843.8914930556,2009-01-30,21:23:45
22.817886,108.323534,0,424.662060367454,39843.8915509259,2009-01-30,21:23:50
22.8179,108.32349,0,417.026735564304,39843.8916087963,2009-01-30,21:23:55
22.817916,108.323456,0,418.322706692913,39843.8916666667,2009-01-30,21:24:00
22.817956,108.323362,0,412.505643044619,39843.891724537,2009-01-30,21:24:05
22.818009,108.32318,0,406.946522309711,39843.8917824074,2009-01-30,21:24:10
22.81803,108.322987,0,402.757690288714,39843.8918402778,2009-01-30,21:24:15
22.818053,108.322903,0,396.410200131234,39843.8918981481,2009-01-30,21:24:20
22.818118,108.322848,0,382.467306430446,39843.8919560185,2009-01-30,21:24:25
22.818158,108.32289,0,366.268684383202,39843.8920138889,2009-01-30,21:24:30
22.818168,108.322899,0,360.864980314961,39843.8920717593,2009-01-30,21:24:35
22.818175,108.322862,0,359.476896325459,39843.8921296296,2009-01-30,21:24:40
22.818171,108.322724,0,360.469917979003,39843.8921875,2009-01-30,21:24:45
22.818213,108.322551,0,357.862457349081,39843.8922453704,2009-01-30,21:24:50
22.818213,108.32251,0,355.657168635171,39843.8923032407,2009-01-30,21:24:55
22.818126,108.322605,0,348.675695538058,39843.8923611111,2009-01-30,21:25:00
22.818041,108.322726,0,342.686194225722,39843.8924189815,2009-01-30,21:25:05
22.817947,108.322799,0,328.448038057743,39843.8924768518,2009-01-30,21:25:10
22.81783,108.32281,0,310.948789370079,39843.8925347222,2009-01-30,21:25:15
22.817763,108.322816,0,294.257460629921,39843.8925925926,2009-01-30,21:25:20
22.817733,108.322851,0,283.053389107612,39843.892650463,2009-01-30,21:25:25
22.817733,108.322899,0,275.470101706037,39843.8927083333,2009-01-30,21:25:30
22.81771,108.322903,0,271.043175853018,39843.8927662037,2009-01-30,21:25:35
22.817679,108.322952,0,267.648996062992,39843.8928240741,2009-01-30,21:25:40
22.817702,108.322978,0,268.09845144357,39843.8928819444,2009-01-30,21:25:45
22.817688,108.322979,0,270.192427821522,39843.8929398148,2009-01-30,21:25:50
22.817707,108.323043,0,281.92344816273,39843.8929976852,2009-01-30,21:25:55
22.817823,108.323083,0,307.976479658793,39843.8930555556,2009-01-30,21:26:00
22.817845,108.323134,0,324.62968503937,39843.8931134259,2009-01-30,21:26:05
22.817837,108.323186,0,341.395154199475,39843.8931712963,2009-01-30,21:26:10
22.817811,108.323218,0,358.149409448819,39843.8932291667,2009-01-30,21:26:15
22.817804,108.323199,0,371.710561023622,39843.893287037,2009-01-30,21:26:20
22.817823,108.323151,0,370.141476377953,39843.8933449074,2009-01-30,21:26:25
22.817875,108.323101,0,365.913622047244,39843.8934027778,2009-01-30,21:26:30
22.817924,108.323091,0,363.939166666667,39843.8934606481,2009-01-30,21:26:35
22.81795,108.323101,0,368.865357611549,39843.8935185185,2009-01-30,21:26:40
22.817972,108.3231,0,376.352624671916,39843.8935763889,2009-01-30,21:26:45
22.817999,108.323099,0,381.490826771654,39843.8936342593,2009-01-30,21:26:50
22.818023,108.323054,0,387.081912729659,39843.8936921296,2009-01-30,21:26:55
22.817999,108.323039,0,388.360236220472,39843.89375,2009-01-30,21:27:00
22.817979,108.323022,0,389.533707349081,39843.8938078704,2009-01-30,21:27:05
22.817994,108.323007,0,388.011181102362,39843.8938657407,2009-01-30,21:27:10
22.818019,108.322998,0,387.947601706037,39843.8939236111,2009-01-30,21:27:15
22.818041,108.322999,0,387.9381167979,39843.8939814815,2009-01-30,21:27:20
22.818036,108.322999,0,389.736906167979,39843.8940393519,2009-01-30,21:27:25
22.818036,108.322999,0,389.736906167979,39843.8940740741,2009-01-30,21:27:28
22.818033,108.322993,0,392.909412729659,39843.8940972222,2009-01-30,21:27:30
22.818081,108.32293,0,392.544261811024,39843.8941550926,2009-01-30,21:27:35
22.818057,108.322949,0,387.059960629921,39843.894212963,2009-01-30,21:27:40
22.818042,108.322992,0,381.158667979003,39843.8942708333,2009-01-30,21:27:45
22.818038,108.323004,0,379.651486220472,39843.8943287037,2009-01-30,21:27:50
22.818023,108.323035,0,381.368553149606,39843.8943865741,2009-01-30,21:27:55
22.818023,108.323127,0,387.383658136483,39843.8944444444,2009-01-30,21:28:00
22.818007,108.323145,0,390.583723753281,39843.8945023148,2009-01-30,21:28:05
22.81794,108.323267,0,403.816141732283,39843.8945601852,2009-01-30,21:28:10
22.817925,108.323342,0,418.949527559055,39843.8946180556,2009-01-30,21:28:15
22.817925,108.32332,0,434.885150918635,39843.8946759259,2009-01-30,21:28:20
22.817945,108.323296,0,449.709904855643,39843.8947337963,2009-01-30,21:28:25
22.817945,108.323296,0,449.709904855643,39843.8947685185,2009-01-30,21:28:28
22.817953,108.323294,0,458.116505905512,39843.8947916667,2009-01-30,21:28:30
22.817968,108.323246,0,457.23717519685,39843.894849537,2009-01-30,21:28:35
22.817957,108.323276,0,454.513218503937,39843.8949074074,2009-01-30,21:28:40
22.817947,108.32327,0,455.597355643045,39843.8949652778,2009-01-30,21:28:45
22.817971,108.323237,0,456.240597112861,39843.8950231481,2009-01-30,21:28:50
22.817994,108.323244,0,454.167644356955,39843.8950810185,2009-01-30,21:28:55
22.818005,108.323242,0,449.612083333333,39843.8951388889,2009-01-30,21:29:00
22.817995,108.323211,0,446.537447506562,39843.8951967593,2009-01-30,21:29:05
22.817991,108.3232,0,443.874117454068,39843.8952546296,2009-01-30,21:29:10
22.817998,108.323199,0,441.381450131234,39843.8953125,2009-01-30,21:29:15
22.818001,108.323197,0,438.249793307087,39843.8953703704,2009-01-30,21:29:20
22.818001,108.323197,0,438.249793307087,39843.8954050926,2009-01-30,21:29:23
22.818003,108.323195,0,436.387650918635,39843.8954282407,2009-01-30,21:29:25
22.818013,108.323187,0,431.57532480315,39843.8954861111,2009-01-30,21:29:30
22.818019,108.323174,0,425.740590551181,39843.8955439815,2009-01-30,21:29:35
22.818022,108.323173,0,422.287388451444,39843.8956018519,2009-01-30,21:29:40
22.818016,108.323172,0,421.072391732283,39843.8956597222,2009-01-30,21:29:45
22.818021,108.323172,0,420.251230314961,39843.8957175926,2009-01-30,21:29:50
22.818027,108.323167,0,418.516594488189,39843.895775463,2009-01-30,21:29:55
22.818027,108.323167,0,418.516594488189,39843.8958101852,2009-01-30,21:29:58
22.818035,108.323166,0,418.078356299213,39843.8958333333,2009-01-30,21:30:00
22.818074,108.323128,0,419.993362860892,39843.8958912037,2009-01-30,21:30:05
22.818094,108.323078,0,423.03906496063,39843.8959490741,2009-01-30,21:30:10
22.81806,108.32311,0,426.89311023622,39843.8960069444,2009-01-30,21:30:15
22.818034,108.323092,0,427.506164698163,39843.8960648148,2009-01-30,21:30:20
22.818026,108.323121,0,425.751053149606,39843.8961226852,2009-01-30,21:30:25
22.818032,108.323121,0,426.880593832021,39843.8961805556,2009-01-30,21:30:30
22.818032,108.323121,0,426.880593832021,39843.8962152778,2009-01-30,21:30:33
22.81804,108.323123,0,428.382693569554,39843.8962384259,2009-01-30,21:30:35
22.81806,108.323161,0,434.157555774278,39843.8962962963,2009-01-30,21:30:40
22.818064,108.323194,0,444.183398950131,39843.8963541667,2009-01-30,21:30:45
22.818037,108.323239,0,451.9118667979,39843.896412037,2009-01-30,21:30:50
22.818017,108.323227,0,457.73468503937,39843.8964699074,2009-01-30,21:30:55
22.817995,108.323158,0,459.003398950131,39843.8965277778,2009-01-30,21:31:00
22.817969,108.323043,0,457.681118766404,39843.8965856481,2009-01-30,21:31:05
22.817952,108.322953,0,451.099767060367,39843.8966435185,2009-01-30,21:31:10
22.817961,108.322817,0,442.929557086614,39843.8967013889,2009-01-30,21:31:15
22.817984,108.322751,0,431.906581364829,39843.8967592593,2009-01-30,21:31:20
22.818014,108.322719,0,424.882234251969,39843.8968171296,2009-01-30,21:31:25
22.81806,108.322704,0,423.207070209974,39843.896875,2009-01-30,21:31:30
22.818105,108.322744,0,420.608270997375,39843.8969328704,2009-01-30,21:31:35
22.818094,108.322803,0,407.884753937008,39843.8969907407,2009-01-30,21:31:40
22.818095,108.322846,0,405.353812335958,39843.8970486111,2009-01-30,21:31:45
22.818056,108.322951,0,413.078648293963,39843.8971064815,2009-01-30,21:31:50
22.817995,108.323089,0,429.396341863517,39843.8971643519,2009-01-30,21:31:55
22.817947,108.323203,0,447.615026246719,39843.8972222222,2009-01-30,21:32:00
22.817883,108.323306,0,470.649537401575,39843.8972800926,2009-01-30,21:32:05
22.817848,108.323371,0,477.18093175853,39843.897337963,2009-01-30,21:32:10
22.817851,108.323353,0,475.988362860892,39843.8973958333,2009-01-30,21:32:15
22.817857,108.32333,0,477.893208661417,39843.8974537037,2009-01-30,21:32:20
22.817915,108.323122,0,477.502677165354,39843.8975115741,2009-01-30,21:32:25
22.817975,108.322993,0,472.127959317585,39843.8975694444,2009-01-30,21:32:30
22.817987,108.323007,0,462.534898293963,39843.8976273148,2009-01-30,21:32:35
22.817973,108.323076,0,455.895672572178,39843.8976851852,2009-01-30,21:32:40
22.817983,108.323108,0,452.954150262467,39843.8977430556,2009-01-30,21:32:45
22.818024,108.32313,0,453.866522309711,39843.8978009259,2009-01-30,21:32:50
22.818056,108.323167,0,458.649511154856,39843.8978587963,2009-01-30,21:32:55
22.818105,108.323166,0,468.099498031496,39843.8979166667,2009-01-30,21:33:00
22.818105,108.323166,0,468.099498031496,39843.8979513889,2009-01-30,21:33:03
22.818107,108.323165,0,481.323333333333,39843.897974537,2009-01-30,21:33:05
22.818087,108.323171,0,491.178067585302,39843.8980324074,2009-01-30,21:33:10
22.81809,108.323185,0,506.487568897638,39843.8980902778,2009-01-30,21:33:15
22.818102,108.323197,0,521.658248031496,39843.8981481481,2009-01-30,21:33:20
22.818112,108.323194,0,537.301811023622,39843.8982060185,2009-01-30,21:33:25
22.818107,108.323179,0,544.725452755906,39843.8982638889,2009-01-30,21:33:30
22.818024,108.323106,0,533.224891732283,39843.8983217593,2009-01-30,21:33:35
22.817953,108.323102,0,525.881748687664,39843.8983796296,2009-01-30,21:33:40
22.817916,108.323042,0,517.672142388451,39843.8984375,2009-01-30,21:33:45
22.817899,108.323036,0,516.771630577428,39843.8984953704,2009-01-30,21:33:50
22.817922,108.323009,0,515.549527559055,39843.8985532407,2009-01-30,21:33:55
22.817958,108.322955,0,516.806824146982,39843.8986111111,2009-01-30,21:34:00
22.818002,108.322847,0,517.148044619423,39843.8986689815,2009-01-30,21:34:05
22.81807,108.322717,0,516.946397637795,39843.8987268518,2009-01-30,21:34:10
22.818123,108.322652,0,516.368835301837,39843.8987847222,2009-01-30,21:34:15
22.818143,108.322709,0,517.588336614173,39843.8988425926,2009-01-30,21:34:20
22.818123,108.322779,0,512.382076771653,39843.898900463,2009-01-30,21:34:25
22.818083,108.322843,0,511.297240813648,39843.8989583333,2009-01-30,21:34:30
22.818004,108.323041,0,511.939432414698,39843.8990162037,2009-01-30,21:34:35
22.817948,108.32314,0,516.637667322835,39843.8990740741,2009-01-30,21:34:40
22.817927,108.323189,0,521.079337270341,39843.8991319444,2009-01-30,21:34:45
22.817869,108.323245,0,526.908562992126,39843.8991898148,2009-01-30,21:34:50
22.817822,108.32326,0,535.063907480315,39843.8992476852,2009-01-30,21:34:55
22.817793,108.323261,0,544.346935695538,39843.8993055556,2009-01-30,21:35:00
22.817816,108.323225,0,549.649265091864,39843.8993634259,2009-01-30,21:35:05
22.817866,108.323215,0,560.726354986877,39843.8994212963,2009-01-30,21:35:10
22.817918,108.323236,0,572.496601049869,39843.8994791667,2009-01-30,21:35:15
22.817961,108.323264,0,582.238195538058,39843.899537037,2009-01-30,21:35:20
22.817925,108.323246,0,585.121394356955,39843.8995949074,2009-01-30,21:35:25
22.817887,108.323201,0,578.922913385827,39843.8996527778,2009-01-30,21:35:30
22.8179,108.323117,0,581.989639107612,39843.8997106481,2009-01-30,21:35:35
22.817908,108.323034,0,582.535209973753,39843.8997685185,2009-01-30,21:35:40
22.817891,108.323061,0,565.678353018373,39843.8998263889,2009-01-30,21:35:45
22.817872,108.32312,0,547.324104330709,39843.8998842593,2009-01-30,21:35:50
22.817851,108.323205,0,536.808704068241,39843.8999421296,2009-01-30,21:35:55
22.817847,108.323232,0,535.345902230971,39843.9,2009-01-30,21:36:00
22.817861,108.323243,0,532.138704068241,39843.9000578704,2009-01-30,21:36:05
22.817852,108.323229,0,534.425521653543,39843.9001157407,2009-01-30,21:36:10
22.817866,108.323196,0,542.49781167979,39843.9001736111,2009-01-30,21:36:15
22.817843,108.323206,0,552.647057086614,39843.9002314815,2009-01-30,21:36:20
22.817838,108.323217,0,563.608405511811,39843.9002893518,2009-01-30,21:36:25
22.817806,108.323212,0,579.531610892388,39843.9003472222,2009-01-30,21:36:30
22.817741,108.323279,0,591.176702755905,39843.9004050926,2009-01-30,21:36:35
22.817678,108.323366,0,608.906833989501,39843.900462963,2009-01-30,21:36:40
22.817631,108.323311,0,623.577047244094,39843.9005208333,2009-01-30,21:36:45
22.817617,108.323283,0,638.28405839895,39843.9005787037,2009-01-30,21:36:50
22.817604,108.323287,0,649.005810367454,39843.9006365741,2009-01-30,21:36:55
22.817601,108.323296,0,651.97000984252,39843.9006944444,2009-01-30,21:37:00
22.817634,108.323338,0,651.190951443569,39843.9007523148,2009-01-30,21:37:05
22.817724,108.323383,0,649.781062992126,39843.9008101852,2009-01-30,21:37:10
22.817728,108.323433,0,650.763723753281,39843.9008680556,2009-01-30,21:37:15
22.817696,108.323464,0,653.000830052493,39843.9009259259,2009-01-30,21:37:20
22.817616,108.323477,0,657.226833989501,39843.9009837963,2009-01-30,21:37:25
22.817576,108.323491,0,662.437749343832,39843.9010416667,2009-01-30,21:37:30
22.817559,108.323459,0,667.756450131234,39843.901099537,2009-01-30,21:37:35
22.817566,108.323399,0,675.503038057743,39843.9011574074,2009-01-30,21:37:40
22.817625,108.323269,0,684.321545275591,39843.9012152778,2009-01-30,21:37:45
22.817625,108.323269,0,684.321545275591,39843.90125,2009-01-30,21:37:48
22.817622,108.323264,0,689.615465879265,39843.9012731481,2009-01-30,21:37:50
22.817639,108.323233,0,689.471286089239,39843.9013310185,2009-01-30,21:37:55
22.817621,108.323187,0,689.248812335958,39843.9013888889,2009-01-30,21:38:00
22.817621,108.323187,0,689.248812335958,39843.9014236111,2009-01-30,21:38:03
22.817629,108.323191,0,691.620183727034,39843.9014467593,2009-01-30,21:38:05
22.81764,108.323198,0,691.509245406824,39843.9015046296,2009-01-30,21:38:10
22.81763,108.323204,0,693.200229658793,39843.9015625,2009-01-30,21:38:15
22.817555,108.323123,0,695.065977690289,39843.9016203704,2009-01-30,21:38:20
22.817526,108.323078,0,697.555994094488,39843.9016782407,2009-01-30,21:38:25
22.817564,108.323026,0,698.569540682415,39843.9017361111,2009-01-30,21:38:30
22.817605,108.323045,0,696.212588582677,39843.9017939815,2009-01-30,21:38:35
22.817688,108.323127,0,695.557933070866,39843.9018518519,2009-01-30,21:38:40
22.817771,108.323229,0,688.918658136483,39843.9019097222,2009-01-30,21:38:45
22.817887,108.323333,0,680.854278215223,39843.9019675926,2009-01-30,21:38:50
22.817975,108.323431,0,674.521427165354,39843.902025463,2009-01-30,21:38:55
22.818023,108.323494,0,665.79873687664,39843.9020833333,2009-01-30,21:39:00
22.818057,108.323532,0,659.821676509186,39843.9021412037,2009-01-30,21:39:05
22.818078,108.323587,0,657.374465223097,39843.9021990741,2009-01-30,21:39:10
22.818093,108.323617,0,654.165111548556,39843.9022569444,2009-01-30,21:39:15
22.818115,108.323642,0,656.426148293963,39843.9023148148,2009-01-30,21:39:20
22.818141,108.323653,0,659.471797900262,39843.9023726852,2009-01-30,21:39:25
22.818145,108.32362,0,655.906158136483,39843.9024305556,2009-01-30,21:39:30
22.81815,108.323609,0,661.513211942257,39843.9024884259,2009-01-30,21:39:35
22.818124,108.32362,0,667.859924540682,39843.9025462963,2009-01-30,21:39:40
22.818113,108.323633,0,675.340836614173,39843.9026041667,2009-01-30,21:39:45
22.818101,108.323669,0,682.849583333333,39843.902662037,2009-01-30,21:39:50
22.818062,108.323664,0,684.91843175853,39843.9027199074,2009-01-30,21:39:55
22.817941,108.323537,0,654.409163385827,39843.9027777778,2009-01-30,21:40:00
22.81789,108.323419,0,632.596502624672,39843.9028356481,2009-01-30,21:40:05
22.817864,108.323342,0,622.842591863517,39843.9028935185,2009-01-30,21:40:10
22.817809,108.323321,0,617.241646981627,39843.9029513889,2009-01-30,21:40:15
22.817744,108.323259,0,614.627276902887,39843.9030092593,2009-01-30,21:40:20
22.817706,108.323202,0,614.056725721785,39843.9030671296,2009-01-30,21:40:25
22.817706,108.323202,0,614.056725721785,39843.9031018519,2009-01-30,21:40:28
22.817703,108.323206,0,611.726856955381,39843.903125,2009-01-30,21:40:30
22.817728,108.323221,0,609.340118110236,39843.9031828704,2009-01-30,21:40:35
22.817717,108.32315,0,595.396948818898,39843.9032407407,2009-01-30,21:40:40
22.817686,108.323076,0,570.010787401575,39843.9032986111,2009-01-30,21:40:45
22.817671,108.323103,0,534.524491469816,39843.9033564815,2009-01-30,21:40:50
22.817714,108.323131,0,508.764022309711,39843.9034143519,2009-01-30,21:40:55
22.817778,108.323133,0,488.207608267717,39843.9034722222,2009-01-30,21:41:00
22.817829,108.323142,0,472.07124015748,39843.9035300926,2009-01-30,21:41:05
22.817885,108.323163,0,458.407214566929,39843.903587963,2009-01-30,21:41:10
22.81796,108.323115,0,447.14719816273,39843.9036458333,2009-01-30,21:41:15
22.818011,108.323071,0,434.975511811024,39843.9037037037,2009-01-30,21:41:20
22.818014,108.323009,0,419.549891732283,39843.9037615741,2009-01-30,21:41:25
22.818034,108.322984,0,401.003254593176,39843.9038194444,2009-01-30,21:41:30
22.818061,108.322986,0,383.815364173228,39843.9038773148,2009-01-30,21:41:35
22.818082,108.323023,0,368.286768372703,39843.9039351852,2009-01-30,21:41:40
22.8181,108.323055,0,356.781102362205,39843.9039930556,2009-01-30,21:41:45
22.8181,108.323055,0,356.781102362205,39843.9040277778,2009-01-30,21:41:48
22.818093,108.323063,0,350.124153543307,39843.9040509259,2009-01-30,21:41:50
22.818068,108.323048,0,346.290659448819,39843.9041087963,2009-01-30,21:41:55
22.818051,108.323073,0,341.205695538058,39843.9041666667,2009-01-30,21:42:00
22.818034,108.323068,0,339.133270997375,39843.904224537,2009-01-30,21:42:05
22.818014,108.323038,0,341.055813648294,39843.9042824074,2009-01-30,21:42:10
22.818014,108.323038,0,341.055813648294,39843.9043171296,2009-01-30,21:42:13
22.818012,108.323039,0,340.627611548556,39843.9043402778,2009-01-30,21:42:15
22.817992,108.323066,0,336.891184383202,39843.9043981481,2009-01-30,21:42:20
22.817991,108.323048,0,334.409527559055,39843.9044560185,2009-01-30,21:42:25
22.817975,108.323038,0,335.132595144357,39843.9045138889,2009-01-30,21:42:30
22.81795,108.323021,0,341.173658136483,39843.9045717593,2009-01-30,21:42:35
22.817941,108.323012,0,351.217851049869,39843.9046296296,2009-01-30,21:42:40
22.817923,108.322978,0,363.281404199475,39843.9046875,2009-01-30,21:42:45
22.817903,108.322934,0,379.686981627297,39843.9047453704,2009-01-30,21:42:50
22.817878,108.322927,0,394.207460629921,39843.9048032407,2009-01-30,21:42:55
22.817876,108.322844,0,406.866023622047,39843.9048611111,2009-01-30,21:43:00
22.817819,108.322797,0,406.77813976378,39843.9049189815,2009-01-30,21:43:05
22.817725,108.322858,0,395.976013779528,39843.9049768519,2009-01-30,21:43:10
22.817755,108.322897,0,382.267083333333,39843.9050347222,2009-01-30,21:43:15
22.817856,108.322911,0,369.601938976378,39843.9050925926,2009-01-30,21:43:20
22.817936,108.322909,0,352.286768372703,39843.905150463,2009-01-30,21:43:25
22.818009,108.322906,0,330.818106955381,39843.9052083333,2009-01-30,21:43:30
22.818062,108.322925,0,295.617162073491,39843.9052662037,2009-01-30,21:43:35
22.818102,108.322982,0,273.91688976378,39843.9053240741,2009-01-30,21:43:40
22.81803,108.323141,0,254.368996062992,39843.9053819444,2009-01-30,21:43:45
22.817984,108.323172,0,257.455419947507,39843.9054398148,2009-01-30,21:43:50
22.817984,108.323172,0,257.455419947507,39843.905474537,2009-01-30,21:43:53
22.817977,108.323177,0,260.350859580052,39843.9054976852,2009-01-30,21:43:55
22.817914,108.32315,0,299.886292650919,39843.9055555556,2009-01-30,21:44:00
22.817897,108.323136,0,325.534750656168,39843.9056134259,2009-01-30,21:44:05
22.8179,108.323142,0,334.345574146982,39843.9056712963,2009-01-30,21:44:10
22.817908,108.323143,0,340.719448818898,39843.9057291667,2009-01-30,21:44:15
22.817908,108.323143,0,340.719448818898,39843.9057638889,2009-01-30,21:44:18
22.817913,108.323144,0,348.772139107612,39843.905787037,2009-01-30,21:44:20
22.81792,108.32313,0,361.743061023622,39843.9058449074,2009-01-30,21:44:25
22.817924,108.323127,0,373.952995406824,39843.9059027778,2009-01-30,21:44:30
22.817924,108.323129,0,382.46592847769,39843.9059606481,2009-01-30,21:44:35
22.817917,108.323132,0,384.358208661417,39843.9060185185,2009-01-30,21:44:40
22.817917,108.323132,0,384.358208661417,39843.9060532407,2009-01-30,21:44:43
22.817909,108.32313,0,386.174419291339,39843.9060763889,2009-01-30,21:44:45
22.817908,108.323089,0,388.651794619423,39843.9061342593,2009-01-30,21:44:50
22.817882,108.323082,0,389.472230971129,39843.9061921296,2009-01-30,21:44:55
22.817834,108.323097,0,387.947253937008,39843.90625,2009-01-30,21:45:00
22.817789,108.323052,0,382.30936023622,39843.9063078704,2009-01-30,21:45:05
22.817709,108.32308,0,378.96374015748,39843.9063657407,2009-01-30,21:45:10
22.817611,108.323146,0,377.316814304462,39843.9064236111,2009-01-30,21:45:15
22.817521,108.323214,0,375.748982939633,39843.9064814815,2009-01-30,21:45:20
22.817496,108.32327,0,374.082680446194,39843.9065393518,2009-01-30,21:45:25
22.817481,108.323287,0,373.37938976378,39843.9065972222,2009-01-30,21:45:30
22.817472,108.323297,0,372.135255905512,39843.9066550926,2009-01-30,21:45:35
22.817476,108.323317,0,368.621003937008,39843.906712963,2009-01-30,21:45:40
22.817471,108.323284,0,362.243700787402,39843.9067708333,2009-01-30,21:45:45
22.817461,108.323275,0,360.003392388451,39843.9068287037,2009-01-30,21:45:50
22.817531,108.323225,0,351.66217191601,39843.9068865741,2009-01-30,21:45:55
22.817631,108.323173,0,349.44123687664,39843.9069444444,2009-01-30,21:46:00
22.817693,108.323157,0,355.143684383202,39843.9070023148,2009-01-30,21:46:05
22.817767,108.323151,0,371.322204724409,39843.9070601852,2009-01-30,21:46:10
22.817831,108.323155,0,385.818631889764,39843.9071180556,2009-01-30,21:46:15
22.817889,108.323155,0,396.97124015748,39843.9071759259,2009-01-30,21:46:20
22.817924,108.323173,0,411.661377952756,39843.9072337963,2009-01-30,21:46:25
22.817942,108.323201,0,422.742148950131,39843.9072916667,2009-01-30,21:46:30
22.817962,108.323205,0,429.461069553806,39843.907349537,2009-01-30,21:46:35
22.817944,108.323243,0,436.532979002625,39843.9074074074,2009-01-30,21:46:40
22.817933,108.323225,0,441.452936351706,39843.9074652778,2009-01-30,21:46:45
22.817913,108.323225,0,444.600164041995,39843.9075231481,2009-01-30,21:46:50
22.817868,108.323212,0,449.762119422572,39843.9075810185,2009-01-30,21:46:55
22.817868,108.323212,0,449.762119422572,39843.9076157407,2009-01-30,21:46:58
22.81786,108.323217,0,457.536292650919,39843.9076388889,2009-01-30,21:47:00
22.817795,108.323216,0,463.487969160105,39843.9076967593,2009-01-30,21:47:05
22.81768,108.323146,0,465.024763779528,39843.9077546296,2009-01-30,21:47:10
22.817553,108.323071,0,457.693336614173,39843.9078125,2009-01-30,21:47:15
22.817439,108.322996,0,441.907896981627,39843.9078703704,2009-01-30,21:47:20
22.817501,108.323016,0,424.160495406824,39843.9079282407,2009-01-30,21:47:25
22.817553,108.32302,0,401.716282808399,39843.9079861111,2009-01-30,21:47:30
22.81756,108.323045,0,384.750967847769,39843.9080439815,2009-01-30,21:47:35
22.817543,108.323058,0,370.632057086614,39843.9081018518,2009-01-30,21:47:40
22.817561,108.323059,0,362.498339895013,39843.9081597222,2009-01-30,21:47:45
22.817586,108.32306,0,356.77874671916,39843.9082175926,2009-01-30,21:47:50
22.817611,108.323055,0,353.800206692913,39843.908275463,2009-01-30,21:47:55
22.817588,108.323058,0,352.082063648294,39843.9083333333,2009-01-30,21:48:00
22.817577,108.323052,0,350.671853674541,39843.9083912037,2009-01-30,21:48:05
22.817532,108.323009,0,348.782775590551,39843.9084490741,2009-01-30,21:48:10
22.817528,108.322984,0,345.882204724409,39843.9085069444,2009-01-30,21:48:15
22.817564,108.322996,0,342.550554461942,39843.9085648148,2009-01-30,21:48:20
22.817654,108.323042,0,344.214452099738,39843.9086226852,2009-01-30,21:48:25
22.817706,108.323074,0,350.486925853018,39843.9086805556,2009-01-30,21:48:30
22.817706,108.323124,0,359.267463910761,39843.9087384259,2009-01-30,21:48:35
22.817716,108.323178,0,374.887896981627,39843.9087962963,2009-01-30,21:48:40
22.817751,108.323194,0,391.847378608924,39843.9088541667,2009-01-30,21:48:45
22.817778,108.323193,0,409.814353674541,39843.908912037,2009-01-30,21:48:50
22.817772,108.323206,0,420.615830052493,39843.9089699074,2009-01-30,21:48:55
22.817761,108.323181,0,432.19343503937,39843.9090277778,2009-01-30,21:49:00
22.817732,108.323176,0,444.165528215223,39843.9090856481,2009-01-30,21:49:05
22.817675,108.323171,0,457.775036089239,39843.9091435185,2009-01-30,21:49:10
22.817714,108.323136,0,473.925423228346,39843.9092013889,2009-01-30,21:49:15
22.817765,108.323144,0,494.109576771654,39843.9092592593,2009-01-30,21:49:20
22.817786,108.323187,0,512.713684383202,39843.9093171296,2009-01-30,21:49:25
22.817809,108.323176,0,516.683973097113,39843.909375,2009-01-30,21:49:30
22.817575,108.323031,0,482.787985564304,39843.9119791667,2009-01-30,21:53:15
22.817517,108.323038,0,490.275055774278,39843.912037037,2009-01-30,21:53:20
22.81748,108.323046,0,493.265889107612,39843.9120949074,2009-01-30,21:53:25
22.817391,108.323026,0,491.220518372703,39843.9121527778,2009-01-30,21:53:30
22.817248,108.323019,0,478.490144356955,39843.9122106481,2009-01-30,21:53:35
22.817033,108.32297,0,451.075836614173,39843.9122685185,2009-01-30,21:53:40
22.816966,108.322907,0,422.604727690289,39843.9123263889,2009-01-30,21:53:45
22.817037,108.322835,0,400.768366141732,39843.9123842593,2009-01-30,21:53:50
22.81721,108.322842,0,386.020807086614,39843.9124421296,2009-01-30,21:53:55
22.817307,108.322837,0,363.804950787402,39843.9125,2009-01-30,21:54:00
22.817323,108.322876,0,352.983700787402,39843.9125578704,2009-01-30,21:54:05
22.817385,108.322912,0,339.482749343832,39843.9126157407,2009-01-30,21:54:10
22.817465,108.322899,0,323.707001312336,39843.9126736111,2009-01-30,21:54:15
22.817541,108.322918,0,314.103900918635,39843.9127314815,2009-01-30,21:54:20
22.817557,108.322935,0,307.717910104987,39843.9127893519,2009-01-30,21:54:25
22.817558,108.32295,0,302.254258530184,39843.9128472222,2009-01-30,21:54:30
22.817545,108.322943,0,301.022093175853,39843.9129050926,2009-01-30,21:54:35
22.817486,108.322918,0,300.12623687664,39843.912962963,2009-01-30,21:54:40
22.817472,108.32291,0,296.2031332021,39843.9130208333,2009-01-30,21:54:45
22.817453,108.32293,0,294.65094488189,39843.9130787037,2009-01-30,21:54:50
22.817398,108.322891,0,287.48842519685,39843.9131365741,2009-01-30,21:54:55
22.817337,108.322837,0,272.304530839895,39843.9131944444,2009-01-30,21:55:00
22.817274,108.322773,0,257.990879265092,39843.9132523148,2009-01-30,21:55:05
22.817248,108.322779,0,237.154573490814,39843.9133101852,2009-01-30,21:55:10
22.817315,108.322789,0,230.113851706037,39843.9133680556,2009-01-30,21:55:15
22.817368,108.32284,0,223.269124015748,39843.9134259259,2009-01-30,21:55:20
22.817414,108.322872,0,217.762293307087,39843.9134837963,2009-01-30,21:55:25
22.817453,108.322923,0,217.722621391076,39843.9135416667,2009-01-30,21:55:30
22.817467,108.322923,0,211.747388451444,39843.913599537,2009-01-30,21:55:35
22.817445,108.322902,0,201.116722440945,39843.9136574074,2009-01-30,21:55:40
22.817409,108.322887,0,195.080875984252,39843.9137152778,2009-01-30,21:55:45
22.817386,108.322885,0,189.917582020997,39843.9137731481,2009-01-30,21:55:50
22.817386,108.322885,0,189.917582020997,39843.9138078704,2009-01-30,21:55:53
22.817388,108.322884,0,186.291929133858,39843.9138310185,2009-01-30,21:55:55
22.817495,108.322855,0,187.271811023622,39843.9138888889,2009-01-30,21:56:00
22.817573,108.322882,0,189.369107611549,39843.9139467593,2009-01-30,21:56:05
22.817496,108.322944,0,193.584471784777,39843.9140046296,2009-01-30,21:56:10
22.817352,108.323001,0,194.302017716535,39843.9140625,2009-01-30,21:56:15
22.817221,108.323025,0,185.008225065617,39843.9141203704,2009-01-30,21:56:20
22.817137,108.322994,0,170.560997375328,39843.9141782407,2009-01-30,21:56:25
22.817126,108.322937,0,148.815521653543,39843.9142361111,2009-01-30,21:56:30
22.817132,108.322904,0,130.444173228346,39843.9142939815,2009-01-30,21:56:35
22.817169,108.322855,0,107.915695538058,39843.9143518518,2009-01-30,21:56:40
22.817275,108.322836,0,100.254635826772,39843.9144097222,2009-01-30,21:56:45
22.817397,108.322801,0,90.5475328083989,39843.9144675926,2009-01-30,21:56:50
22.817562,108.322794,0,88.3068503937008,39843.914525463,2009-01-30,21:56:55
22.817631,108.322818,0,95.5727034120735,39843.9145833333,2009-01-30,21:57:00
22.817642,108.322853,0,105.017477034121,39843.9146412037,2009-01-30,21:57:05
22.817633,108.322847,0,112.452030839895,39843.9146990741,2009-01-30,21:57:10
22.817622,108.322855,0,116.853188976378,39843.9147569444,2009-01-30,21:57:15
22.817632,108.322856,0,120.504146981627,39843.9148148148,2009-01-30,21:57:20
22.817645,108.322878,0,125.203884514436,39843.9148726852,2009-01-30,21:57:25
22.817665,108.322939,0,134.595597112861,39843.9149305556,2009-01-30,21:57:30
22.81765,108.323012,0,150.034960629921,39843.9149884259,2009-01-30,21:57:35
22.817618,108.322997,0,159.589799868766,39843.9150462963,2009-01-30,21:57:40
22.817557,108.322934,0,158.842316272966,39843.9151041667,2009-01-30,21:57:45
22.817524,108.322896,0,151.883372703412,39843.915162037,2009-01-30,21:57:50
22.817503,108.322851,0,141.703789370079,39843.9152199074,2009-01-30,21:57:55
22.817469,108.322788,0,134.641092519685,39843.9152777778,2009-01-30,21:58:00
22.81745,108.32275,0,120.445561023622,39843.9153356481,2009-01-30,21:58:05
22.817448,108.322766,0,118.281998031496,39843.9153935185,2009-01-30,21:58:10
22.817439,108.322731,0,108.985387139108,39843.9154513889,2009-01-30,21:58:15
22.81741,108.322703,0,94.0457742782152,39843.9155092593,2009-01-30,21:58:20
22.817386,108.32265,0,74.3367552493438,39843.9155671296,2009-01-30,21:58:25
22.817339,108.322609,0,61.7843864829396,39843.915625,2009-01-30,21:58:30
22.81731,108.322542,0,45.7647408136483,39843.9156828704,2009-01-30,21:58:35
22.817315,108.322533,0,37.5341994750656,39843.9157407407,2009-01-30,21:58:40
22.817324,108.32252,0,33.0324704724409,39843.9157986111,2009-01-30,21:58:45
22.817274,108.322512,0,28.315656167979,39843.9158564815,2009-01-30,21:58:50
22.817228,108.322481,0,22.8860990813648,39843.9159143518,2009-01-30,21:58:55
22.817221,108.322498,0,18.6689402887139,39843.9159722222,2009-01-30,21:59:00
22.817188,108.322557,0,18.5009087926509,39843.9160300926,2009-01-30,21:59:05
22.817161,108.322604,0,14.8517979002625,39843.916087963,2009-01-30,21:59:10
22.817128,108.322589,0,8.45635170603675,39843.9161458333,2009-01-30,21:59:15
22.817128,108.322589,0,8.45635170603675,39843.9161805556,2009-01-30,21:59:18
22.817122,108.322585,0,0.308540026246719,39843.9162037037,2009-01-30,21:59:20
22.817159,108.32259,0,-7.7239501312336,39843.9162615741,2009-01-30,21:59:25
22.817193,108.322566,0,-11.209248687664,39843.9163194444,2009-01-30,21:59:30
22.817192,108.322548,0,-10.2756692913386,39843.9163773148,2009-01-30,21:59:35
22.817192,108.322548,0,-10.2756692913386,39843.916412037,2009-01-30,21:59:38
22.817184,108.32254,0,-9.78083989501312,39843.9164351852,2009-01-30,21:59:40
22.817151,108.322519,0,-10.1328608923885,39843.9164930556,2009-01-30,21:59:45
22.817139,108.322518,0,-11.6270144356955,39843.9165509259,2009-01-30,21:59:50
22.817205,108.3226,0,-14.9087565616798,39843.9166087963,2009-01-30,21:59:55
22.817429,108.32281,0,63.1777952755906,39843.9166666667,2009-01-30,22:00:00
22.81764,108.32298,0,131.53904855643,39843.916724537,2009-01-30,22:00:05
22.81796,108.323108,0,168.848198818898,39843.9167824074,2009-01-30,22:00:10
22.818239,108.323274,0,176.767214566929,39843.9168402778,2009-01-30,22:00:15
22.818443,108.323392,0,186.905498687664,39843.9168981481,2009-01-30,22:00:20
22.81842,108.323438,0,200.016017060367,39843.9169560185,2009-01-30,22:00:25
22.81842,108.323438,0,200.016017060367,39843.9169907407,2009-01-30,22:00:28
22.818418,108.323436,0,217.956807742782,39843.9170138889,2009-01-30,22:00:30
22.818443,108.323453,0,235.169904855643,39843.9170717593,2009-01-30,22:00:35
22.818445,108.323466,0,258.59657480315,39843.9171296296,2009-01-30,22:00:40
22.818327,108.323444,0,275.492230971129,39843.9171875,2009-01-30,22:00:45
22.818037,108.323405,0,286.701158136483,39843.9172453704,2009-01-30,22:00:50
22.817871,108.323371,0,303.552155511811,39843.9173032407,2009-01-30,22:00:55
22.817811,108.323356,0,320.15875656168,39843.9173611111,2009-01-30,22:01:00
22.817676,108.32324,0,325.856820866142,39843.9174189815,2009-01-30,22:01:05
22.817597,108.323156,0,336.606607611549,39843.9174768519,2009-01-30,22:01:10
22.817573,108.323115,0,344.111725721785,39843.9175347222,2009-01-30,22:01:15
22.817554,108.32311,0,354.893877952756,39843.9175925926,2009-01-30,22:01:20
22.817542,108.323061,0,359.185485564304,39843.917650463,2009-01-30,22:01:25
22.81751,108.32302,0,350.516062992126,39843.9177083333,2009-01-30,22:01:30
22.817506,108.323004,0,340.983172572178,39843.9177662037,2009-01-30,22:01:35
22.817268,108.32289,0,247.99594816273,39843.9219328704,2009-01-30,22:07:35
22.817218,108.322971,0,244.31969488189,39843.9219907407,2009-01-30,22:07:40
22.817242,108.322957,0,237.545528215223,39843.9220486111,2009-01-30,22:07:45
22.817268,108.322912,0,229.181453412073,39843.9221064815,2009-01-30,22:07:50
22.817306,108.322897,0,222.025918635171,39843.9221643518,2009-01-30,22:07:55
22.817294,108.32283,0,215.917270341207,39843.9222222222,2009-01-30,22:08:00
22.817297,108.322761,0,212.048031496063,39843.9222800926,2009-01-30,22:08:05
22.817325,108.322782,0,210.585656167979,39843.922337963,2009-01-30,22:08:10
22.817383,108.322888,0,208.089143700787,39843.9223958333,2009-01-30,22:08:15
22.817479,108.322924,0,204.315561023622,39843.9224537037,2009-01-30,22:08:20
22.817521,108.32289,0,204.760232939633,39843.9225115741,2009-01-30,22:08:25
22.81746,108.322889,0,206.315662729659,39843.9225694444,2009-01-30,22:08:30
22.817411,108.322876,0,211.785659448819,39843.9226273148,2009-01-30,22:08:35
22.817336,108.322843,0,220.798809055118,39843.9226851852,2009-01-30,22:08:40
22.817151,108.322931,0,222.932660761155,39843.9227430556,2009-01-30,22:08:45
22.817166,108.323036,0,234.433221784777,39843.9228009259,2009-01-30,22:08:50
22.817306,108.323076,0,248.381046587926,39843.9228587963,2009-01-30,22:08:55
22.817425,108.323079,0,275.404596456693,39843.9229166667,2009-01-30,22:09:00
22.817448,108.323046,0,303.903589238845,39843.922974537,2009-01-30,22:09:05
22.817491,108.323046,0,317.862778871391,39843.9230324074,2009-01-30,22:09:10
22.817525,108.32305,0,329.521335301837,39843.9230902778,2009-01-30,22:09:15
22.817516,108.323037,0,339.222378608924,39843.9231481481,2009-01-30,22:09:20
22.817506,108.323026,0,346.20282480315,39843.9232060185,2009-01-30,22:09:25
22.817492,108.323027,0,347.621397637795,39843.9232638889,2009-01-30,22:09:30
22.817468,108.323006,0,346.842286745407,39843.9233217593,2009-01-30,22:09:35
22.817467,108.323025,0,341.845032808399,39843.9233796296,2009-01-30,22:09:40
22.817478,108.323025,0,332.694517716535,39843.9234375,2009-01-30,22:09:45
22.81747,108.323048,0,324.440501968504,39843.9234953704,2009-01-30,22:09:50
22.817516,108.323055,0,322.238615485564,39843.9235532407,2009-01-30,22:09:55
22.817538,108.323078,0,319.514087926509,39843.9236111111,2009-01-30,22:10:00
22.817554,108.323083,0,318.470101706037,39843.9236689815,2009-01-30,22:10:05
22.817532,108.323107,0,320.559350393701,39843.9237268518,2009-01-30,22:10:10
22.817456,108.323173,0,320.690583989501,39843.9237847222,2009-01-30,22:10:15
22.817402,108.3232,0,326.065554461942,39843.9238425926,2009-01-30,22:10:20
22.817341,108.323197,0,325.728064304462,39843.923900463,2009-01-30,22:10:25
22.817322,108.323188,0,324.372568897638,39843.9239583333,2009-01-30,22:10:30
22.817293,108.323179,0,321.436804461942,39843.9240162037,2009-01-30,22:10:35
22.817293,108.323179,0,321.436804461942,39843.9240509259,2009-01-30,22:10:38
22.817293,108.323177,0,321.782680446194,39843.9240740741,2009-01-30,22:10:40
22.817371,108.323178,0,320.135977690289,39843.9241319444,2009-01-30,22:10:45
22.817423,108.323159,0,313.671017060367,39843.9241898148,2009-01-30,22:10:50
22.817449,108.323085,0,296.750656167979,39843.9242476852,2009-01-30,22:10:55
22.817444,108.323041,0,284.453090551181,39843.9243055556,2009-01-30,22:11:00
22.817479,108.323003,0,275.5356332021,39843.9243634259,2009-01-30,22:11:05
22.817563,108.322936,0,263.500715223097,39843.9244212963,2009-01-30,22:11:10
22.817616,108.322943,0,253.465833333333,39843.9244791667,2009-01-30,22:11:15
22.817697,108.322942,0,250.398779527559,39843.924537037,2009-01-30,22:11:20
22.817766,108.322967,0,255.326272965879,39843.9245949074,2009-01-30,22:11:25
22.81778,108.322966,0,259.569622703412,39843.9246527778,2009-01-30,22:11:30
22.817747,108.32289,0,262.039563648294,39843.9247106481,2009-01-30,22:11:35
22.817687,108.322901,0,260.128162729659,39843.9247685185,2009-01-30,22:11:40
22.817642,108.322953,0,255.368251312336,39843.9248263889,2009-01-30,22:11:45
22.817654,108.322949,0,251.565065616798,39843.9248842593,2009-01-30,22:11:50
22.817724,108.322921,0,247.756653543307,39843.9249421296,2009-01-30,22:11:55
22.817785,108.322892,0,245.349812992126,39843.925,2009-01-30,22:12:00
22.817851,108.322823,0,252.585374015748,39843.9250578704,2009-01-30,22:12:05
22.817927,108.322825,0,269.65186351706,39843.9251157407,2009-01-30,22:12:10
22.817969,108.322859,0,292.924419291339,39843.9251736111,2009-01-30,22:12:15
22.817911,108.322926,0,307.624396325459,39843.9252314815,2009-01-30,22:12:20
22.817886,108.322954,0,318.33030511811,39843.9252893519,2009-01-30,22:12:25
22.817823,108.322993,0,328.798218503937,39843.9253472222,2009-01-30,22:12:30
22.817724,108.323037,0,336.876017060367,39843.9254050926,2009-01-30,22:12:35
22.817701,108.323052,0,346.777030839895,39843.925462963,2009-01-30,22:12:40
22.817701,108.323052,0,346.777030839895,39843.9254976852,2009-01-30,22:12:43
22.817701,108.323059,0,354.679314304462,39843.9255208333,2009-01-30,22:12:45
22.81771,108.323077,0,363.78157152231,39843.9255787037,2009-01-30,22:12:50
22.817699,108.323109,0,369.679356955381,39843.9256365741,2009-01-30,22:12:55
22.817674,108.323126,0,371.443054461942,39843.9256944444,2009-01-30,22:13:00
22.817668,108.323109,0,372.785131233596,39843.9257523148,2009-01-30,22:13:05
22.817708,108.32304,0,373.92844160105,39843.9258101852,2009-01-30,22:13:10
22.817671,108.323041,0,370.473910761155,39843.9258680556,2009-01-30,22:13:15
22.817647,108.323036,0,368.017411417323,39843.9259259259,2009-01-30,22:13:20
22.81765,108.323032,0,367.519973753281,39843.9259837963,2009-01-30,22:13:25
22.81765,108.323032,0,367.519973753281,39843.9260185185,2009-01-30,22:13:28
22.817643,108.323038,0,367.130994094488,39843.9260416667,2009-01-30,22:13:30
22.817688,108.323029,0,364.103343175853,39843.926099537,2009-01-30,22:13:35
22.8176,108.323049,0,354.125554461942,39843.9261574074,2009-01-30,22:13:40
22.817583,108.323004,0,346.430154199475,39843.9262152778,2009-01-30,22:13:45
22.817583,108.323004,0,346.430154199475,39843.92625,2009-01-30,22:13:48
22.817586,108.322997,0,344.182411417323,39843.9262731481,2009-01-30,22:13:50
22.817592,108.323023,0,344.1587335958,39843.9263310185,2009-01-30,22:13:55
22.81775,108.322981,0,343.174271653543,39843.9263888889,2009-01-30,22:14:00
22.817916,108.322897,0,348.37279855643,39843.9264467593,2009-01-30,22:14:05
22.818037,108.322861,0,352.904501312336,39843.9265046296,2009-01-30,22:14:10
22.81819,108.322861,0,360.901325459318,39843.9265625,2009-01-30,22:14:15
22.818327,108.322812,0,373.954547244095,39843.9266203704,2009-01-30,22:14:20
22.818248,108.322851,0,394.0631332021,39843.9266782407,2009-01-30,22:14:25
22.818217,108.32289,0,403.639475065617,39843.9267361111,2009-01-30,22:14:30
22.818217,108.32289,0,403.639475065617,39843.9267708333,2009-01-30,22:14:33
22.818212,108.322896,0,416.125702099738,39843.9267939815,2009-01-30,22:14:35
22.818121,108.322904,0,417.877158792651,39843.9268518519,2009-01-30,22:14:40
22.817953,108.323017,0,400.412726377953,39843.9269097222,2009-01-30,22:14:45
22.817777,108.323115,0,391.270269028871,39843.9269675926,2009-01-30,22:14:50
22.817579,108.323221,0,390.14375656168,39843.927025463,2009-01-30,22:14:55
22.817305,108.323303,0,394.463976377953,39843.9270833333,2009-01-30,22:15:00
22.817017,108.323308,0,390.628730314961,39843.9271412037,2009-01-30,22:15:05
22.817235,108.322985,0,335.58467519685,39843.9271990741,2009-01-30,22:15:10
22.81754,108.323007,0,316.198277559055,39843.9272569444,2009-01-30,22:15:15
22.817742,108.322986,0,325.964002624672,39843.9273148148,2009-01-30,22:15:20
22.817809,108.323049,0,333.067851049869,39843.9273726852,2009-01-30,22:15:25
22.81792,108.323087,0,338.576758530184,39843.9274305556,2009-01-30,22:15:30
22.818039,108.323125,0,344.034406167979,39843.9274884259,2009-01-30,22:15:35
22.818048,108.323156,0,352.153953412073,39843.9275462963,2009-01-30,22:15:40
22.818012,108.323132,0,363.243608923884,39843.9276041667,2009-01-30,22:15:45
22.817973,108.323141,0,378.865370734908,39843.927662037,2009-01-30,22:15:50
22.817949,108.323142,0,391.61344160105,39843.9277199074,2009-01-30,22:15:55
22.817889,108.32307,0,405.343398950131,39843.9277777778,2009-01-30,22:16:00
22.817731,108.323,0,416.872568897638,39843.9278356481,2009-01-30,22:16:05
22.817526,108.322996,0,424.722936351706,39843.9278935185,2009-01-30,22:16:10
22.817345,108.323015,0,425.723618766404,39843.9279513889,2009-01-30,22:16:15
22.817335,108.323017,0,421.293162729659,39843.9280092593,2009-01-30,22:16:20
22.817446,108.322947,0,410.006715879265,39843.9280671296,2009-01-30,22:16:25
22.817515,108.32294,0,395.68375328084,39843.928125,2009-01-30,22:16:30
22.817504,108.322954,0,381.035341207349,39843.9281828704,2009-01-30,22:16:35
22.817494,108.322941,0,363.251118766404,39843.9282407407,2009-01-30,22:16:40
22.817473,108.322967,0,342.583792650919,39843.9282986111,2009-01-30,22:16:45
22.8175,108.322965,0,336.604708005249,39843.9283564815,2009-01-30,22:16:50
22.817521,108.322994,0,326.165275590551,39843.9284143519,2009-01-30,22:16:55
22.817481,108.32303,0,314.795652887139,39843.9284722222,2009-01-30,22:17:00
22.817463,108.323043,0,305.915518372703,39843.9285300926,2009-01-30,22:17:05
22.81746,108.32312,0,301.209596456693,39843.928587963,2009-01-30,22:17:10
22.817428,108.32318,0,296.660446194226,39843.9286458333,2009-01-30,22:17:15
22.817431,108.323206,0,293.62968832021,39843.9287037037,2009-01-30,22:17:20
22.817466,108.323195,0,288.488307086614,39843.9287615741,2009-01-30,22:17:25
22.817521,108.323225,0,286.377732939632,39843.9288194444,2009-01-30,22:17:30
22.81756,108.323273,0,286.254832677165,39843.9288773148,2009-01-30,22:17:35
22.817594,108.323307,0,284.440347769029,39843.9289351852,2009-01-30,22:17:40
22.817594,108.323307,0,284.440347769029,39843.9289699074,2009-01-30,22:17:43
22.817597,108.3233,0,281.503858267717,39843.9289930556,2009-01-30,22:17:45
22.817529,108.3232,0,278.838300524934,39843.9290509259,2009-01-30,22:17:50
22.81746,108.323158,0,278.038264435696,39843.9291087963,2009-01-30,22:17:55
22.817379,108.323132,0,274.167847769029,39843.9291666667,2009-01-30,22:18:00
22.817309,108.323126,0,264.814183070866,39843.929224537,2009-01-30,22:18:05
22.817336,108.323108,0,259.563490813648,39843.9292824074,2009-01-30,22:18:10
22.817384,108.323134,0,255.911269685039,39843.9293402778,2009-01-30,22:18:15
22.817433,108.323215,0,252.229960629921,39843.9293981481,2009-01-30,22:18:20
22.81748,108.323227,0,255.0893832021,39843.9294560185,2009-01-30,22:18:25
22.8175,108.323193,0,264.421299212598,39843.9295138889,2009-01-30,22:18:30
22.817509,108.323179,0,270.976092519685,39843.9295717593,2009-01-30,22:18:35
22.817523,108.323108,0,279.773976377953,39843.9296296296,2009-01-30,22:18:40
22.817437,108.323086,0,279.444471784777,39843.9296875,2009-01-30,22:18:45
22.817361,108.322975,0,279.717132545932,39843.9297453704,2009-01-30,22:18:50
22.817358,108.322985,0,279.830223097113,39843.9298032407,2009-01-30,22:18:55
22.817425,108.323004,0,285.170170603674,39843.9298611111,2009-01-30,22:19:00
22.817517,108.322995,0,295.729799868766,39843.9299189815,2009-01-30,22:19:05
22.81756,108.323001,0,309.177385170604,39843.9299652778,2009-01-30,22:19:09
22.817573,108.323024,0,317.851138451444,39843.9300231481,2009-01-30,22:19:14
22.81753,108.323069,0,323.969822834646,39843.9300810185,2009-01-30,22:19:19
22.817512,108.323065,0,314.195337926509,39843.9301388889,2009-01-30,22:19:24
22.817491,108.323055,0,304.159530839895,39843.9301967593,2009-01-30,22:19:29
22.817478,108.322999,0,289.439304461942,39843.9302546296,2009-01-30,22:19:34
22.81743,108.322943,0,266.840826771654,39843.9303125,2009-01-30,22:19:39
22.817331,108.32293,0,242.827106299213,39843.9303703704,2009-01-30,22:19:44
22.817278,108.322917,0,219.018891076115,39843.9304282407,2009-01-30,22:19:49
22.817256,108.322894,0,201.105370734908,39843.9304861111,2009-01-30,22:19:54
22.817301,108.322854,0,184.461538713911,39843.9305439815,2009-01-30,22:19:59
22.81731,108.322853,0,175.777568897638,39843.9306018518,2009-01-30,22:20:04
22.817332,108.32285,0,172.957696850394,39843.9306597222,2009-01-30,22:20:09
22.817415,108.322879,0,180.59157480315,39843.9307175926,2009-01-30,22:20:14
22.817425,108.322919,0,182.095774278215,39843.930775463,2009-01-30,22:20:19
22.817314,108.322972,0,180.109304461942,39843.9308333333,2009-01-30,22:20:24
22.817226,108.322986,0,177.306528871391,39843.9308680556,2009-01-30,22:20:27
22.817109,108.322935,0,167.085154199475,39843.9309259259,2009-01-30,22:20:32
22.817052,108.322882,0,161.373221784777,39843.9309837963,2009-01-30,22:20:37
22.817049,108.322857,0,150.687388451444,39843.9310416667,2009-01-30,22:20:42
22.817071,108.322887,0,136.610580708661,39843.931099537,2009-01-30,22:20:47
22.817151,108.322888,0,119.695800524934,39843.9311574074,2009-01-30,22:20:52
22.817139,108.322867,0,108.701738845144,39843.9312152778,2009-01-30,22:20:57
22.817132,108.322835,0,99.8354330708661,39843.9312731481,2009-01-30,22:21:02
22.817127,108.322848,0,87.3828182414698,39843.9313310185,2009-01-30,22:21:07
22.817127,108.322848,0,87.3828182414698,39843.9313657407,2009-01-30,22:21:10
22.817125,108.322855,0,69.5780446194226,39843.9313888889,2009-01-30,22:21:12
22.8172,108.322768,0,62.9934973753281,39843.9314467593,2009-01-30,22:21:17
22.81726,108.322705,0,57.2958595800525,39843.9315046296,2009-01-30,22:21:22
22.817316,108.322652,0,56.2920472440945,39843.9315625,2009-01-30,22:21:27
22.817307,108.322663,0,56.5303838582677,39843.9316203704,2009-01-30,22:21:32
22.817267,108.32272,0,58.7986975065617,39843.9316782407,2009-01-30,22:21:37
22.817215,108.322773,0,57.4402657480315,39843.9317361111,2009-01-30,22:21:42
22.817181,108.322738,0,47.0236745406824,39843.9317939815,2009-01-30,22:21:47
22.817204,108.322687,0,39.1822473753281,39843.9318518518,2009-01-30,22:21:52
22.817329,108.322649,0,30.2037303149606,39843.9319097222,2009-01-30,22:21:57
22.817472,108.322686,0,28.3320603674541,39843.9319675926,2009-01-30,22:22:02
22.817497,108.322762,0,30.8917847769029,39843.932025463,2009-01-30,22:22:07
22.817583,108.322774,0,41.9511089238845,39843.9320833333,2009-01-30,22:22:12
22.817524,108.322823,0,61.8957152230971,39843.9321412037,2009-01-30,22:22:17
22.817524,108.322823,0,61.8957152230971,39843.9321759259,2009-01-30,22:22:20
22.817523,108.322816,0,83.8057381889764,39843.9321990741,2009-01-30,22:22:22
22.817439,108.322797,0,101.672670603675,39843.9322569444,2009-01-30,22:22:27
22.817287,108.322809,0,113.584212598425,39843.9323148148,2009-01-30,22:22:32
22.817189,108.322813,0,112.420718503937,39843.9323726852,2009-01-30,22:22:37
22.817164,108.32281,0,104.100652887139,39843.9324305556,2009-01-30,22:22:42
22.817148,108.322798,0,91.4499770341207,39843.9324884259,2009-01-30,22:22:47
22.817148,108.322798,0,91.4499770341207,39843.9325231481,2009-01-30,22:22:50
22.817153,108.322805,0,75.8896227034121,39843.9325462963,2009-01-30,22:22:52
22.817203,108.322785,0,61.1663812335958,39843.9326041667,2009-01-30,22:22:57
22.817271,108.322775,0,50.8942158792651,39843.932662037,2009-01-30,22:23:02
22.817279,108.322789,0,45.4231528871391,39843.9327199074,2009-01-30,22:23:07
22.817239,108.322825,0,38.3779724409449,39843.9327777778,2009-01-30,22:23:12
22.81726,108.322828,0,29.2912335958005,39843.9328356481,2009-01-30,22:23:17
22.817268,108.322817,0,29.7880774278215,39843.9328935185,2009-01-30,22:23:22
22.817239,108.322853,0,33.9778346456693,39843.9329513889,2009-01-30,22:23:27
22.817191,108.322864,0,29.7673195538058,39843.9330092593,2009-01-30,22:23:32
22.817226,108.322813,0,24.0586417322835,39843.9330671296,2009-01-30,22:23:37
22.817257,108.322788,0,20.3487303149606,39843.933125,2009-01-30,22:23:42
22.817233,108.322794,0,24.5064337270341,39843.9331828704,2009-01-30,22:23:47
22.81724,108.322808,0,21.7234022309711,39843.9332407407,2009-01-30,22:23:52
22.817315,108.322794,0,27.4796227034121,39843.9332986111,2009-01-30,22:23:57
22.817375,108.322782,0,37.4671161417323,39843.9333564815,2009-01-30,22:24:02
22.817352,108.322767,0,44.5399868766404,39843.9334143519,2009-01-30,22:24:07
22.817331,108.322749,0,46.9275328083989,39843.9334722222,2009-01-30,22:24:12
22.81731,108.322747,0,49.1697342519685,39843.9335300926,2009-01-30,22:24:17
22.817284,108.322762,0,49.3204757217848,39843.933587963,2009-01-30,22:24:22
22.817251,108.322797,0,44.3122047244094,39843.9336458333,2009-01-30,22:24:27
22.817293,108.322847,0,45.5182874015748,39843.9337037037,2009-01-30,22:24:32
22.81741,108.322879,0,55.2778280839895,39843.9337615741,2009-01-30,22:24:37
22.817461,108.32292,0,72.6794258530184,39843.9338194444,2009-01-30,22:24:42
22.81746,108.322958,0,94.3803772965879,39843.9338773148,2009-01-30,22:24:47
22.817479,108.32298,0,114.460203412073,39843.9339351852,2009-01-30,22:24:52
22.817479,108.32298,0,114.460203412073,39843.9339699074,2009-01-30,22:24:55
22.817471,108.322976,0,117.281404199475,39843.9339930556,2009-01-30,22:24:57
22.81745,108.322965,0,119.417234251968,39843.9340509259,2009-01-30,22:25:02
22.8175,108.322953,0,123.842244094488,39843.9341087963,2009-01-30,22:25:07
22.817536,108.322912,0,123.225209973753,39843.9341666667,2009-01-30,22:25:12
22.817521,108.322893,0,122.760374015748,39843.934224537,2009-01-30,22:25:17
22.817485,108.322873,0,120.43217191601,39843.9342824074,2009-01-30,22:25:22
22.817422,108.322893,0,120.399215879265,39843.9343402778,2009-01-30,22:25:27
22.817422,108.322893,0,120.399215879265,39843.934375,2009-01-30,22:25:30
22.817417,108.322898,0,120.192335958005,39843.9343981481,2009-01-30,22:25:32
22.817374,108.322886,0,125.594540682415,39843.9344560185,2009-01-30,22:25:37
22.817336,108.322904,0,126.471768372703,39843.9345138889,2009-01-30,22:25:42
22.817357,108.322872,0,129.195223097113,39843.9345717593,2009-01-30,22:25:47
22.817375,108.322852,0,135.060971128609,39843.9346296296,2009-01-30,22:25:52
22.817389,108.322842,0,144.75718503937,39843.9346875,2009-01-30,22:25:57
22.817459,108.322812,0,157.219019028871,39843.9347453704,2009-01-30,22:26:02
22.817544,108.322827,0,180.088805774278,39843.9348032407,2009-01-30,22:26:07
22.817551,108.322887,0,202.282969160105,39843.9348611111,2009-01-30,22:26:12
22.81753,108.322914,0,217.945042650919,39843.9349189815,2009-01-30,22:26:17
22.817514,108.322904,0,226.140987532808,39843.9349768519,2009-01-30,22:26:22
22.817517,108.322884,0,233.376446850394,39843.9350347222,2009-01-30,22:26:27
22.817528,108.322883,0,238.035433070866,39843.9350925926,2009-01-30,22:26:32
22.817573,108.322893,0,232.580741469816,39843.935150463,2009-01-30,22:26:37
22.817601,108.322924,0,236.759137139108,39843.9352083333,2009-01-30,22:26:42
22.817563,108.322925,0,247.325219816273,39843.9352662037,2009-01-30,22:26:47
22.817569,108.322884,0,254.90750656168,39843.9353240741,2009-01-30,22:26:52
22.817626,108.322909,0,261.795288713911,39843.9353819444,2009-01-30,22:26:57
22.817609,108.322908,0,269.861322178478,39843.9354398148,2009-01-30,22:27:02
22.817589,108.322918,0,276.38625656168,39843.9354976852,2009-01-30,22:27:07
22.817702,108.322892,0,283.840383858268,39843.9355555556,2009-01-30,22:27:12
22.817586,108.323105,0,299.820761154856,39843.9356134259,2009-01-30,22:27:17
22.817504,108.323385,0,312.964796587927,39843.9356712963,2009-01-30,22:27:22
22.817619,108.323444,0,330.374235564304,39843.9357291667,2009-01-30,22:27:27
22.817858,108.323386,0,351.458546587926,39843.935787037,2009-01-30,22:27:32
22.818002,108.323344,0,375.923622047244,39843.9358449074,2009-01-30,22:27:37
22.818142,108.323403,0,387.071499343832,39843.9359027778,2009-01-30,22:27:42
22.818254,108.323499,0,408.978674540682,39843.9359606481,2009-01-30,22:27:47
22.818358,108.323588,0,432.009560367454,39843.9360185185,2009-01-30,22:27:52
22.818476,108.323637,0,443.867411417323,39843.9360763889,2009-01-30,22:27:57
22.818538,108.323721,0,464.820111548556,39843.9361342593,2009-01-30,22:28:02
22.818548,108.32393,0,472.627473753281,39843.9361921296,2009-01-30,22:28:07
22.818497,108.324194,0,484.999409448819,39843.93625,2009-01-30,22:28:12
22.818367,108.324487,0,494.993966535433,39843.9363078704,2009-01-30,22:28:17
22.818256,108.324782,0,505.771535433071,39843.9363657407,2009-01-30,22:28:22
22.818108,108.325108,0,515.297165354331,39843.9364236111,2009-01-30,22:28:27
22.817984,108.325438,0,522.957047244095,39843.9364814815,2009-01-30,22:28:32
22.817759,108.325957,0,531.26687992126,39843.9365393519,2009-01-30,22:28:37
22.817345,108.325922,0,540.043038057743,39843.9365972222,2009-01-30,22:28:42
22.8176,108.32487,0,562.284773622047,39843.9366550926,2009-01-30,22:28:47
22.817669,108.324853,0,582.700515091863,39843.936712963,2009-01-30,22:28:52
22.817827,108.324269,0,591.515669291339,39843.9367708333,2009-01-30,22:28:57
22.817837,108.324155,0,594.544799868766,39843.9368287037,2009-01-30,22:29:02
22.817813,108.324022,0,591.73093503937,39843.9368865741,2009-01-30,22:29:07
22.817825,108.323927,0,597.036368110236,39843.9369444444,2009-01-30,22:29:12
22.817849,108.323867,0,602.321272965879,39843.9370023148,2009-01-30,22:29:17
22.817865,108.323733,0,611.779822834646,39843.9370601852,2009-01-30,22:29:22
22.817877,108.323753,0,627.549238845144,39843.9371180556,2009-01-30,22:29:27
22.817877,108.323753,0,627.549238845144,39843.9371527778,2009-01-30,22:29:30
22.81788,108.32375,0,639.549914698163,39843.9371759259,2009-01-30,22:29:32
22.817833,108.323682,0,635.333523622047,39843.9372337963,2009-01-30,22:29:37
22.817811,108.323694,0,634.97217847769,39843.9372916667,2009-01-30,22:29:42
22.817779,108.323691,0,632.13718832021,39843.937349537,2009-01-30,22:29:47
22.817747,108.323687,0,628.629721128609,39843.9374074074,2009-01-30,22:29:52
22.817747,108.323649,0,623.803877952756,39843.9374652778,2009-01-30,22:29:57
22.817773,108.323611,0,618.764471784777,39843.9375231481,2009-01-30,22:30:02
22.817636,108.323334,0,598.422572178478,39843.9375810185,2009-01-30,22:30:07
22.817631,108.323321,0,596.361335301837,39843.9376388889,2009-01-30,22:30:12
22.81766,108.323287,0,577.19623687664,39843.9376967593,2009-01-30,22:30:17
22.817693,108.323238,0,552.122362204724,39843.9377546296,2009-01-30,22:30:22
22.817693,108.323238,0,552.122362204724,39843.9377893518,2009-01-30,22:30:25
22.81769,108.32323,0,533.148897637795,39843.9378125,2009-01-30,22:30:27
22.817652,108.323228,0,510.600433070866,39843.9378703704,2009-01-30,22:30:32
22.817631,108.323269,0,494.124196194226,39843.9379282407,2009-01-30,22:30:37
22.817632,108.323342,0,483.469875328084,39843.9379861111,2009-01-30,22:30:42
22.817638,108.323381,0,475.72999343832,39843.9380439815,2009-01-30,22:30:47
22.817634,108.323401,0,473.741646981627,39843.9381018518,2009-01-30,22:30:52
22.817634,108.323401,0,473.741646981627,39843.9381365741,2009-01-30,22:30:55
22.81764,108.3234,0,472.608202099738,39843.9381597222,2009-01-30,22:30:57
22.817649,108.323346,0,475.367847769029,39843.9382175926,2009-01-30,22:31:02
22.817677,108.323325,0,479.556706036745,39843.938275463,2009-01-30,22:31:07
22.817697,108.3233,0,489.061108923884,39843.9383333333,2009-01-30,22:31:12
22.817732,108.323262,0,494.164045275591,39843.9383912037,2009-01-30,22:31:17
22.817733,108.32323,0,494.692595144357,39843.9384490741,2009-01-30,22:31:22
22.817702,108.32313,0,485.933559711286,39843.9385069444,2009-01-30,22:31:27
22.817713,108.323055,0,479.783887795276,39843.9385648148,2009-01-30,22:31:32
22.817725,108.322963,0,473.977385170604,39843.9386226852,2009-01-30,22:31:37
22.81772,108.322898,0,464.741814304462,39843.9386805556,2009-01-30,22:31:42
22.817706,108.322834,0,450.250721784777,39843.9387384259,2009-01-30,22:31:47
22.81767,108.322787,0,432.050810367454,39843.9387962963,2009-01-30,22:31:52
22.817676,108.322814,0,422.259402887139,39843.9388541667,2009-01-30,22:31:57
22.817671,108.322902,0,420.314156824147,39843.938912037,2009-01-30,22:32:02
22.817636,108.322934,0,413.688323490814,39843.9389699074,2009-01-30,22:32:07
22.817619,108.322952,0,407.640501968504,39843.9390277778,2009-01-30,22:32:12
22.817555,108.322952,0,395.390492125984,39843.9390856481,2009-01-30,22:32:17
22.817454,108.322931,0,373.919330708661,39843.9391435185,2009-01-30,22:32:22
22.817373,108.322916,0,343.164835958005,39843.9392013889,2009-01-30,22:32:27
22.817373,108.322916,0,343.164835958005,39843.9392361111,2009-01-30,22:32:30
22.817378,108.322922,0,313.017011154856,39843.9392592593,2009-01-30,22:32:32
22.817351,108.322967,0,297.70968832021,39843.9393171296,2009-01-30,22:32:37
22.817284,108.322971,0,261.586932414698,39843.939375,2009-01-30,22:32:42
22.817299,108.322967,0,240.803015091864,39843.9394328704,2009-01-30,22:32:47
22.817317,108.32295,0,222.436650262467,39843.9394907407,2009-01-30,22:32:52
22.81734,108.322938,0,211.470646325459,39843.9395486111,2009-01-30,22:32:57
22.817404,108.322786,0,203.070265748031,39843.9396064815,2009-01-30,22:33:02
22.817661,108.322494,0,227.982427821522,39843.9396643518,2009-01-30,22:33:07
22.817816,108.322342,0,243.18437335958,39843.9397222222,2009-01-30,22:33:12
22.817936,108.322236,0,248.374589895013,39843.9397800926,2009-01-30,22:33:17
22.817987,108.32209,0,237.931479658793,39843.939837963,2009-01-30,22:33:22
22.81798,108.322124,0,229.988950131234,39843.9398958333,2009-01-30,22:33:27
22.817953,108.322324,0,238.427040682415,39843.9399537037,2009-01-30,22:33:32
22.817911,108.322388,0,226.377601706037,39843.9400115741,2009-01-30,22:33:37
22.817824,108.322505,0,217.088015091864,39843.9400694444,2009-01-30,22:33:42
22.817755,108.322677,0,209.187447506562,39843.9401273148,2009-01-30,22:33:47
22.817721,108.322716,0,196.185022965879,39843.9401851852,2009-01-30,22:33:52
22.817696,108.322738,0,184.782896981627,39843.9402430556,2009-01-30,22:33:57
22.817691,108.322729,0,179.883464566929,39843.9403009259,2009-01-30,22:34:02
22.817683,108.322704,0,174.909612860892,39843.9403472222,2009-01-30,22:34:06
22.817611,108.322746,0,169.224238845144,39843.9404050926,2009-01-30,22:34:11
22.81749,108.322897,0,165.728671259843,39843.940462963,2009-01-30,22:34:16
22.817368,108.323136,0,173.675082020997,39843.9405208333,2009-01-30,22:34:21
22.817367,108.323282,0,205.70156824147,39843.9405787037,2009-01-30,22:34:26
22.817342,108.323507,0,228.978254593176,39843.9406365741,2009-01-30,22:34:31
22.817227,108.323788,0,235.433802493438,39843.9406828704,2009-01-30,22:34:35
22.817314,108.323661,0,249.291391076115,39843.9407407407,2009-01-30,22:34:40
22.817384,108.323456,0,263.970843175853,39843.9407986111,2009-01-30,22:34:45
22.817462,108.323152,0,275.955374015748,39843.9408564815,2009-01-30,22:34:50
22.81749,108.322897,0,281.446312335958,39843.9409143519,2009-01-30,22:34:55
22.817452,108.322808,0,280.614087926509,39843.9409722222,2009-01-30,22:35:00
22.817322,108.322938,0,278.68969160105,39843.9410300926,2009-01-30,22:35:05
22.817256,108.322987,0,270.43687992126,39843.941087963,2009-01-30,22:35:10
22.817249,108.322945,0,253.920416666667,39843.9411458333,2009-01-30,22:35:15
22.817212,108.322911,0,232.536059711286,39843.9412037037,2009-01-30,22:35:20
22.817202,108.32291,0,220.795278871391,39843.9412615741,2009-01-30,22:35:25
22.81723,108.322987,0,211.552522965879,39843.9413194444,2009-01-30,22:35:30
22.817328,108.323008,0,205.841351706037,39843.9413773148,2009-01-30,22:35:35
22.8174,108.323073,0,210.24343503937,39843.9414351852,2009-01-30,22:35:40
22.817511,108.323032,0,223.385518372703,39843.9414930556,2009-01-30,22:35:45
22.817593,108.323012,0,242.865029527559,39843.9415509259,2009-01-30,22:35:50
22.817631,108.323148,0,272.073018372703,39843.9416087963,2009-01-30,22:35:55
22.817634,108.323219,0,297.827582020997,39843.9416666667,2009-01-30,22:36:00
22.81759,108.323272,0,310.580761154856,39843.941724537,2009-01-30,22:36:05
22.817597,108.323285,0,317.319983595801,39843.9417824074,2009-01-30,22:36:10
22.817623,108.323247,0,320.919944225722,39843.9418402778,2009-01-30,22:36:15
22.817647,108.323182,0,320.826676509186,39843.9418981481,2009-01-30,22:36:20
22.81765,108.323082,0,311.068461286089,39843.9419560185,2009-01-30,22:36:25
22.817604,108.323037,0,298.853622047244,39843.9420138889,2009-01-30,22:36:30
22.817586,108.322979,0,285.478651574803,39843.9420717593,2009-01-30,22:36:35
22.81757,108.322964,0,267.827267060367,39843.9421296296,2009-01-30,22:36:40
22.81757,108.322964,0,267.827267060367,39843.9421643519,2009-01-30,22:36:43
22.817567,108.322956,0,248.305777559055,39843.9421875,2009-01-30,22:36:45
22.817559,108.322946,0,236.283474409449,39843.9422453704,2009-01-30,22:36:50
22.817505,108.322921,0,225.025436351706,39843.9423032407,2009-01-30,22:36:55
22.817338,108.322931,0,209.966968503937,39843.9423611111,2009-01-30,22:37:00
22.817177,108.322963,0,200.393667979003,39843.9424189815,2009-01-30,22:37:05
22.817089,108.323013,0,190.253658136483,39843.9424768519,2009-01-30,22:37:10
22.817047,108.322963,0,177.969219160105,39843.9425347222,2009-01-30,22:37:15
22.816893,108.322994,0,166.43248687664,39843.9425925926,2009-01-30,22:37:20
22.816807,108.323039,0,154.166847112861,39843.942650463,2009-01-30,22:37:25
22.816778,108.323052,0,143.250980971129,39843.9427083333,2009-01-30,22:37:30
22.81681,108.323073,0,130.991748687664,39843.9427662037,2009-01-30,22:37:35
22.81688,108.323164,0,122.966515748031,39843.9428240741,2009-01-30,22:37:40
22.817006,108.323246,0,121.483513779528,39843.9428819444,2009-01-30,22:37:45
22.817168,108.323295,0,122.989468503937,39843.9429398148,2009-01-30,22:37:50
22.817205,108.323386,0,124.99125984252,39843.9429976852,2009-01-30,22:37:55
22.817275,108.323421,0,124.718185695538,39843.9430555556,2009-01-30,22:38:00
22.817413,108.323407,0,124.632680446194,39843.9431134259,2009-01-30,22:38:05
22.817488,108.323425,0,124.196341863517,39843.9431712963,2009-01-30,22:38:10
22.817518,108.323351,0,124.384097769029,39843.9432291667,2009-01-30,22:38:15
22.817551,108.323303,0,125.693225065617,39843.943287037,2009-01-30,22:38:20
22.817579,108.323214,0,127.338385826772,39843.9433449074,2009-01-30,22:38:25
22.81747,108.323067,0,128.518513779528,39843.9434027778,2009-01-30,22:38:30
22.817451,108.323068,0,131.36437007874,39843.9434606481,2009-01-30,22:38:35
22.817276,108.322999,0,130.862601706037,39843.9435185185,2009-01-30,22:38:40
22.817283,108.323034,0,128.960721784777,39843.9435763889,2009-01-30,22:38:45
22.817339,108.322999,0,126.384963910761,39843.9436342593,2009-01-30,22:38:50
22.817369,108.32298,0,121.116912729659,39843.9436921296,2009-01-30,22:38:55
22.817325,108.322906,0,123.406545275591,39843.94375,2009-01-30,22:39:00
22.817298,108.322827,0,120.14157480315,39843.9438078704,2009-01-30,22:39:05
22.817259,108.322774,0,113.211968503937,39843.9438657407,2009-01-30,22:39:10
22.817176,108.322767,0,93.8396391076115,39843.9439236111,2009-01-30,22:39:15
22.817072,108.32275,0,75.1789041994751,39843.9439814815,2009-01-30,22:39:20
22.81697,108.32271,0,51.0954232283465,39843.9440393519,2009-01-30,22:39:25
22.816911,108.322678,0,53.2423851706037,39843.9440972222,2009-01-30,22:39:30
22.816747,108.322685,0,32.6780511811024,39843.9441550926,2009-01-30,22:39:35
22.816717,108.32272,0,41.7869717847769,39843.944212963,2009-01-30,22:39:40
22.816627,108.32272,0,31.2217421259843,39843.9442708333,2009-01-30,22:39:45
22.816556,108.322759,0,20.4590387139108,39843.9443287037,2009-01-30,22:39:50
22.816447,108.322809,0,21.9233038057743,39843.9443865741,2009-01-30,22:39:55
22.816411,108.322791,0,8.10474737532808,39843.9444444444,2009-01-30,22:40:00
22.816297,108.322896,0,0.339350393700787,39843.9445023148,2009-01-30,22:40:05
22.816203,108.322976,0,-3.84985236220472,39843.9445601852,2009-01-30,22:40:10
22.815997,108.323032,0,-17.4836646981627,39843.9446180556,2009-01-30,22:40:15
22.816037,108.322948,0,-27.1156430446194,39843.9446759259,2009-01-30,22:40:20
22.816046,108.322895,0,-40.7625590551181,39843.9447337963,2009-01-30,22:40:25
22.816043,108.32292,0,-54.4494356955381,39843.9447916667,2009-01-30,22:40:30
22.816054,108.323027,0,-58.3571653543307,39843.944849537,2009-01-30,22:40:35
22.816079,108.323067,0,-52.4908530183727,39843.9449074074,2009-01-30,22:40:40
22.816085,108.323058,0,-49.9985203412073,39843.9449652778,2009-01-30,22:40:45
22.816116,108.323054,0,-45.9592125984252,39843.9450231481,2009-01-30,22:40:50
22.816175,108.323046,0,-39.4681069553806,39843.9450810185,2009-01-30,22:40:55
22.81614,108.323059,0,-40.1401804461942,39843.9451388889,2009-01-30,22:41:00
22.816032,108.323087,0,-39.0534612860892,39843.9451967593,2009-01-30,22:41:05
22.815954,108.323104,0,-41.2648622047244,39843.9452546296,2009-01-30,22:41:10
22.81593,108.323101,0,-41.675780839895,39843.9453125,2009-01-30,22:41:15
22.815911,108.323118,0,-40.5975032808399,39843.9453703704,2009-01-30,22:41:20
22.815968,108.323097,0,-40.817998687664,39843.9454282407,2009-01-30,22:41:25
22.816034,108.323053,0,-42.1631988188976,39843.9454861111,2009-01-30,22:41:30
22.81622,108.322974,0,-52.6309645669291,39843.9455439815,2009-01-30,22:41:35
22.816427,108.322872,0,-63.8756233595801,39843.9456018518,2009-01-30,22:41:40
22.816538,108.322846,0,-76.5244291338583,39843.9456597222,2009-01-30,22:41:45
22.816703,108.322812,0,-67.1474311023622,39843.9457175926,2009-01-30,22:41:50
22.816814,108.322774,0,-72.1417650918635,39843.945775463,2009-01-30,22:41:55
22.816868,108.322761,0,-70.6314468503937,39843.9458333333,2009-01-30,22:42:00
22.816937,108.322765,0,-51.982001312336,39843.9458912037,2009-01-30,22:42:05
22.816971,108.322773,0,-45.080124671916,39843.9459490741,2009-01-30,22:42:10
22.81706,108.32278,0,-40.7301345144357,39843.9460069444,2009-01-30,22:42:15
22.817115,108.322837,0,-38.2475885826772,39843.9460648148,2009-01-30,22:42:20
22.817109,108.322864,0,-35.8569914698163,39843.9461226852,2009-01-30,22:42:25
22.817164,108.322917,0,-33.9602165354331,39843.9461805556,2009-01-30,22:42:30
22.817259,108.322987,0,-17.7287139107612,39843.9462384259,2009-01-30,22:42:35
22.81734,108.32309,0,14.7683562992126,39843.9462962963,2009-01-30,22:42:40
22.817423,108.323169,0,46.0279790026247,39843.9463541667,2009-01-30,22:42:45
22.817397,108.323247,0,73.982437664042,39843.946412037,2009-01-30,22:42:50
22.817331,108.323327,0,107.147762467192,39843.9464699074,2009-01-30,22:42:55
22.817201,108.323324,0,135.105249343832,39843.9465277778,2009-01-30,22:43:00
22.817133,108.323176,0,156.797286745407,39843.9465856481,2009-01-30,22:43:05
22.817207,108.322976,0,172.991400918635,39843.9466435185,2009-01-30,22:43:10
22.817278,108.322837,0,182.598720472441,39843.9467013889,2009-01-30,22:43:15
22.817289,108.322799,0,177.175830052493,39843.9467592593,2009-01-30,22:43:20
22.817331,108.322786,0,168.103559711286,39843.9468171296,2009-01-30,22:43:25
22.817331,108.322786,0,168.103559711286,39843.9468518518,2009-01-30,22:43:28
22.817333,108.322786,0,167.542230971129,39843.946875,2009-01-30,22:43:30
22.817313,108.322764,0,168.855459317585,39843.9469328704,2009-01-30,22:43:35
22.818035,108.322964,0,611.795839895013,39843.9476273148,2009-01-30,22:44:35
22.817958,108.322847,0,507.145229658793,39843.9476851852,2009-01-30,22:44:40
22.817945,108.32304,0,573.827887139108,39843.9477430556,2009-01-30,22:44:45
22.817935,108.323336,0,596.72813648294,39843.9478009259,2009-01-30,22:44:50
22.817797,108.323118,0,391.59657152231,39843.9500578704,2009-01-30,22:48:05
22.817726,108.323139,0,382.0918667979,39843.9501157407,2009-01-30,22:48:10
22.817741,108.32313,0,375.205062335958,39843.9501736111,2009-01-30,22:48:15
22.817755,108.323107,0,368.667086614173,39843.9502314815,2009-01-30,22:48:20
22.817761,108.323108,0,369.53157480315,39843.9502893519,2009-01-30,22:48:25
22.817763,108.323109,0,369.916925853018,39843.9503472222,2009-01-30,22:48:30
22.817763,108.323109,0,369.916925853018,39843.9503819444,2009-01-30,22:48:33
22.817755,108.323107,0,370.171538713911,39843.9504050926,2009-01-30,22:48:35
22.817743,108.323104,0,370.014196194226,39843.950462963,2009-01-30,22:48:40
22.817659,108.323069,0,358.844041994751,39843.9505208333,2009-01-30,22:48:45
22.817614,108.323087,0,353.956624015748,39843.9505787037,2009-01-30,22:48:50
22.817566,108.323107,0,348.693392388451,39843.9506365741,2009-01-30,22:48:55
22.817569,108.32309,0,341.665987532808,39843.9506944444,2009-01-30,22:49:00
22.817569,108.323078,0,340.10031167979,39843.9507523148,2009-01-30,22:49:05
22.817511,108.323072,0,330.9281167979,39843.9508101852,2009-01-30,22:49:10
22.817476,108.323111,0,316.294097769029,39843.9508680556,2009-01-30,22:49:15
22.817523,108.32306,0,307.995026246719,39843.9509259259,2009-01-30,22:49:20
22.817567,108.323039,0,303.102329396325,39843.9509837963,2009-01-30,22:49:25
22.817613,108.323071,0,304.704901574803,39843.9510416667,2009-01-30,22:49:30
22.8176,108.323127,0,305.567864173228,39843.951099537,2009-01-30,22:49:35
22.817554,108.323153,0,311.310583989501,39843.9511574074,2009-01-30,22:49:40
22.81752,108.32315,0,320.086115485564,39843.9512152778,2009-01-30,22:49:45
22.817508,108.323116,0,322.999478346457,39843.9512731481,2009-01-30,22:49:50
22.817498,108.323106,0,325.025196850394,39843.9513310185,2009-01-30,22:49:55
22.817492,108.323091,0,327.716135170604,39843.9513888889,2009-01-30,22:50:00
22.817492,108.323091,0,327.716135170604,39843.9514236111,2009-01-30,22:50:03
22.817484,108.323085,0,327.283303805774,39843.9514467593,2009-01-30,22:50:05
22.817472,108.323088,0,325.845534776903,39843.9515046296,2009-01-30,22:50:10
22.817472,108.323088,0,325.845534776903,39843.9515393519,2009-01-30,22:50:13
22.817467,108.323087,0,325.809465223097,39843.9515625,2009-01-30,22:50:15
22.817482,108.323067,0,328.436023622047,39843.9516203704,2009-01-30,22:50:20
22.817513,108.32304,0,333.264642388451,39843.9516782407,2009-01-30,22:50:25
22.817592,108.32301,0,341.846535433071,39843.9517361111,2009-01-30,22:50:30
22.817609,108.323014,0,346.455160761155,39843.9517939815,2009-01-30,22:50:35
22.817607,108.323011,0,349.06407480315,39843.9518518519,2009-01-30,22:50:40
22.817602,108.323009,0,349.100068897638,39843.9519097222,2009-01-30,22:50:45
22.817599,108.323009,0,348.730987532808,39843.9519675926,2009-01-30,22:50:50
22.817599,108.323009,0,348.730987532808,39843.9520023148,2009-01-30,22:50:53
22.817595,108.323008,0,348.237253937008,39843.952025463,2009-01-30,22:50:55
22.817604,108.323007,0,347.765075459318,39843.9520833333,2009-01-30,22:51:00
22.817611,108.323006,0,346.687673884514,39843.9521412037,2009-01-30,22:51:05
22.81761,108.323005,0,345.702260498688,39843.9521990741,2009-01-30,22:51:10
22.81761,108.323005,0,345.702260498688,39843.9522337963,2009-01-30,22:51:13
22.817607,108.323005,0,345.572122703412,39843.9522569444,2009-01-30,22:51:15
22.817627,108.323016,0,343.998959973753,39843.9523148148,2009-01-30,22:51:20
22.817562,108.323011,0,348.258530183727,39843.9523726852,2009-01-30,22:51:25
22.817541,108.323011,0,349.619934383202,39843.9524305556,2009-01-30,22:51:30
22.817527,108.323007,0,351.94374343832,39843.9524884259,2009-01-30,22:51:35
22.817557,108.323008,0,352.472043963255,39843.9525462963,2009-01-30,22:51:40
22.817587,108.322997,0,355.265334645669,39843.9526041667,2009-01-30,22:51:45
22.817629,108.323033,0,361.005226377953,39843.952662037,2009-01-30,22:51:50
22.817658,108.323041,0,368.658576115486,39843.9527199074,2009-01-30,22:51:55
22.817661,108.323084,0,367.979238845144,39843.9527777778,2009-01-30,22:52:00
22.817661,108.323084,0,367.979238845144,39843.9528125,2009-01-30,22:52:03
22.817653,108.323091,0,365.725488845144,39843.9528356481,2009-01-30,22:52:05
22.817619,108.323137,0,357.249353674541,39843.9528935185,2009-01-30,22:52:10
22.817617,108.323148,0,353.670721784777,39843.9529513889,2009-01-30,22:52:15
22.817627,108.323155,0,353.963307086614,39843.9530092593,2009-01-30,22:52:20
22.817616,108.323156,0,353.653248031496,39843.9530671296,2009-01-30,22:52:25
22.817555,108.323112,0,350.313412073491,39843.953125,2009-01-30,22:52:30
22.817509,108.323126,0,349.061847112861,39843.9531828704,2009-01-30,22:52:35
22.817461,108.323111,0,347.232591863517,39843.9532407407,2009-01-30,22:52:40
22.817438,108.323104,0,345.585666010499,39843.9532986111,2009-01-30,22:52:45
22.817477,108.323111,0,341.412227690289,39843.9533564815,2009-01-30,22:52:50
22.817492,108.323088,0,344.153526902887,39843.9534143518,2009-01-30,22:52:55
22.817492,108.323088,0,344.153526902887,39843.9534490741,2009-01-30,22:52:58
22.817491,108.323087,0,344.7274835958,39843.9534722222,2009-01-30,22:53:00
22.817508,108.32308,0,347.014648950131,39843.9535300926,2009-01-30,22:53:05
22.817577,108.323034,0,356.819747375328,39843.953587963,2009-01-30,22:53:10
22.817629,108.323008,0,363.124488188976,39843.9536458333,2009-01-30,22:53:15
22.817629,108.322997,0,365.086177821522,39843.9537037037,2009-01-30,22:53:20
22.817625,108.322996,0,365.210278871391,39843.9537615741,2009-01-30,22:53:25
22.817633,108.322997,0,365.007529527559,39843.9538194444,2009-01-30,22:53:30
22.817639,108.322998,0,365.858930446194,39843.9538773148,2009-01-30,22:53:35
22.817637,108.323,0,368.144317585302,39843.9539351852,2009-01-30,22:53:40
22.817639,108.323001,0,369.80498687664,39843.9539930556,2009-01-30,22:53:45
22.817639,108.323001,0,369.80498687664,39843.9540277778,2009-01-30,22:53:48
22.817642,108.322998,0,370.751003937008,39843.9540509259,2009-01-30,22:53:50
22.817657,108.322924,0,371.201732283465,39843.9541087963,2009-01-30,22:53:55
22.817688,108.322886,0,362.863717191601,39843.9541666667,2009-01-30,22:54:00
22.817704,108.322881,0,361.868989501312,39843.954224537,2009-01-30,22:54:05
22.817713,108.322881,0,360.850413385827,39843.9542824074,2009-01-30,22:54:10
22.817783,108.32288,0,362.159822834646,39843.9543402778,2009-01-30,22:54:15
22.817833,108.322873,0,362.609429133858,39843.9543981481,2009-01-30,22:54:20
22.817639,108.323063,0,346.995226377953,39843.9568865741,2009-01-30,22:57:55
22.817633,108.323116,0,341.872618110236,39843.9569444444,2009-01-30,22:58:00
22.817656,108.323146,0,340.82875656168,39843.9570023148,2009-01-30,22:58:05
22.817692,108.323152,0,344.320255905512,39843.9570601852,2009-01-30,22:58:10
22.817692,108.323152,0,344.320255905512,39843.9570949074,2009-01-30,22:58:13
22.817692,108.323158,0,342.375587270341,39843.9571180556,2009-01-30,22:58:15
22.817679,108.323103,0,344.449589895013,39843.9571759259,2009-01-30,22:58:20
22.817693,108.32306,0,339.600770997375,39843.9572337963,2009-01-30,22:58:25
22.817696,108.323014,0,323.859261811024,39843.9572916667,2009-01-30,22:58:30
22.81772,108.322972,0,302.190255905512,39843.957349537,2009-01-30,22:58:35
22.81772,108.322972,0,302.190255905512,39843.9573842593,2009-01-30,22:58:38
22.817718,108.322968,0,304.703300524934,39843.9574074074,2009-01-30,22:58:40
22.81774,108.323003,0,301.040413385827,39843.9574652778,2009-01-30,22:58:45
22.817767,108.323034,0,301.396400918635,39843.9575231481,2009-01-30,22:58:50
22.817803,108.323018,0,319.728602362205,39843.9575810185,2009-01-30,22:58:55
22.817823,108.32301,0,332.760147637795,39843.9576388889,2009-01-30,22:59:00
22.817809,108.323041,0,335.754609580052,39843.9576967593,2009-01-30,22:59:05
22.817792,108.323071,0,342.88468832021,39843.9577546296,2009-01-30,22:59:10
22.817779,108.323098,0,347.457244094488,39843.9578125,2009-01-30,22:59:15
22.817775,108.323127,0,347.787076771654,39843.9578703704,2009-01-30,22:59:20
22.817778,108.323109,0,346.316364829396,39843.9579282407,2009-01-30,22:59:25
22.817802,108.323122,0,347.432339238845,39843.9579861111,2009-01-30,22:59:30
22.817838,108.323152,0,348.92687992126,39843.9580439815,2009-01-30,22:59:35
22.817904,108.323097,0,348.843828740158,39843.9581018519,2009-01-30,22:59:40
22.817885,108.322982,0,336.454094488189,39843.9581597222,2009-01-30,22:59:45
22.817825,108.322932,0,310.197312992126,39843.9582175926,2009-01-30,22:59:50
22.81784,108.322887,0,294.380337926509,39843.958275463,2009-01-30,22:59:55
22.817813,108.322878,0,278.864934383202,39843.9583333333,2009-01-30,23:00:00
22.817808,108.322893,0,271.515859580052,39843.9583912037,2009-01-30,23:00:05
22.81785,108.322888,0,264.474589895013,39843.9584490741,2009-01-30,23:00:10
22.817874,108.322886,0,259.036017060367,39843.9585069444,2009-01-30,23:00:15
22.817903,108.32289,0,253.036430446194,39843.9585648148,2009-01-30,23:00:20
22.817921,108.322891,0,250.805055774278,39843.9586226852,2009-01-30,23:00:25
22.817891,108.322868,0,249.594767060367,39843.9586805556,2009-01-30,23:00:30
22.817832,108.322829,0,246.410019685039,39843.9587384259,2009-01-30,23:00:35
22.817809,108.322735,0,240.751653543307,39843.9587962963,2009-01-30,23:00:40
22.817806,108.322636,0,226.028523622047,39843.9588541667,2009-01-30,23:00:45
22.817771,108.322569,0,210.953533464567,39843.958912037,2009-01-30,23:00:50
22.817794,108.322442,0,194.051971784777,39843.9589699074,2009-01-30,23:00:55
22.817844,108.322263,0,177.6756332021,39843.9590277778,2009-01-30,23:01:00
22.817904,108.32212,0,167.548047900262,39843.9590856481,2009-01-30,23:01:05
22.817945,108.322004,0,152.517240813648,39843.9591435185,2009-01-30,23:01:10
22.817961,108.322079,0,137.093772965879,39843.9592013889,2009-01-30,23:01:15
22.817961,108.322211,0,130.771538713911,39843.9592592593,2009-01-30,23:01:20
22.817965,108.322255,0,115.811630577428,39843.9593171296,2009-01-30,23:01:25
22.818009,108.322272,0,102.511853674541,39843.959375,2009-01-30,23:01:30
22.818027,108.322335,0,97.9882775590551,39843.9594328704,2009-01-30,23:01:35
22.818028,108.322407,0,95.6139599737533,39843.9594907407,2009-01-30,23:01:40
22.817995,108.322468,0,94.6554429133858,39843.9595486111,2009-01-30,23:01:45
22.817922,108.322534,0,99.4284186351706,39843.9596064815,2009-01-30,23:01:50
22.817894,108.322563,0,104.77655511811,39843.9596643519,2009-01-30,23:01:55
22.817855,108.322598,0,111.151755249344,39843.9597222222,2009-01-30,23:02:00
22.817801,108.322629,0,115.032421259843,39843.9597800926,2009-01-30,23:02:05
22.817737,108.32264,0,119.183871391076,39843.959837963,2009-01-30,23:02:10
22.817641,108.322645,0,124.872263779528,39843.9598958333,2009-01-30,23:02:15
22.817523,108.322648,0,128.498727034121,39843.9599537037,2009-01-30,23:02:20
22.817367,108.322631,0,131.050731627297,39843.9600115741,2009-01-30,23:02:25
22.817286,108.322632,0,124.565961286089,39843.9600694444,2009-01-30,23:02:30
22.817286,108.322632,0,124.565961286089,39843.9601041667,2009-01-30,23:02:33
22.817278,108.322629,0,116.333074146982,39843.9601273148,2009-01-30,23:02:35
22.817273,108.322645,0,108.756906167979,39843.9601851852,2009-01-30,23:02:40
22.817253,108.322706,0,103.305229658793,39843.9602430556,2009-01-30,23:02:45
22.817215,108.322746,0,93.5110597112861,39843.9603009259,2009-01-30,23:02:50
22.817285,108.322779,0,88.6263320209974,39843.9603587963,2009-01-30,23:02:55
22.817377,108.32281,0,83.3934940944882,39843.9604166667,2009-01-30,23:03:00
22.817451,108.322813,0,86.561312335958,39843.960474537,2009-01-30,23:03:05
22.817506,108.322828,0,102.991305774278,39843.9605324074,2009-01-30,23:03:10
22.81759,108.32285,0,135.545229658793,39843.9605902778,2009-01-30,23:03:15
22.81766,108.322881,0,149.665216535433,39843.9606481481,2009-01-30,23:03:20
22.817707,108.322877,0,176.215498687664,39843.9607060185,2009-01-30,23:03:25
22.817738,108.322887,0,193.461184383202,39843.9607638889,2009-01-30,23:03:30
22.817738,108.322887,0,193.461184383202,39843.9607986111,2009-01-30,23:03:33
22.817742,108.32289,0,203.338969816273,39843.9608217593,2009-01-30,23:03:35
22.817738,108.322873,0,231.349724409449,39843.9608796296,2009-01-30,23:03:40
22.817754,108.322846,0,246.522959317585,39843.9609375,2009-01-30,23:03:45
22.817754,108.322772,0,251.636154855643,39843.9609953704,2009-01-30,23:03:50
22.817809,108.322709,0,267.413982939633,39843.9610532407,2009-01-30,23:03:55
22.81776,108.322729,0,283.151686351706,39843.9611111111,2009-01-30,23:04:00
22.817832,108.322713,0,300.664927821522,39843.9611689815,2009-01-30,23:04:05
22.817905,108.322674,0,301.797545931759,39843.9612268518,2009-01-30,23:04:10
22.817957,108.322632,0,294.152483595801,39843.9612847222,2009-01-30,23:04:15
22.81798,108.322686,0,292.412690288714,39843.9613425926,2009-01-30,23:04:20
22.818014,108.322718,0,283.225101706037,39843.961400463,2009-01-30,23:04:25
22.818013,108.322755,0,289.918494094488,39843.9614583333,2009-01-30,23:04:30
22.818016,108.322755,0,289.483559711286,39843.9615162037,2009-01-30,23:04:35
22.818016,108.322755,0,289.483559711286,39843.9615509259,2009-01-30,23:04:38
22.818018,108.322754,0,289.301282808399,39843.9615740741,2009-01-30,23:04:40
22.818064,108.322792,0,290.86436023622,39843.9616319444,2009-01-30,23:04:45
22.818136,108.322843,0,296.673238188976,39843.9616898148,2009-01-30,23:04:50
22.818163,108.322861,0,310.142171916011,39843.9617476852,2009-01-30,23:04:55
22.818136,108.322869,0,318.526020341207,39843.9618055556,2009-01-30,23:05:00
22.81811,108.322857,0,326.324849081365,39843.9618634259,2009-01-30,23:05:05
22.817984,108.322871,0,320.365912073491,39843.9619212963,2009-01-30,23:05:10
22.817807,108.322851,0,300.930328083989,39843.9619791667,2009-01-30,23:05:15
22.817689,108.322852,0,265.240180446194,39843.962037037,2009-01-30,23:05:20
22.817687,108.322815,0,254.533297244094,39843.9620949074,2009-01-30,23:05:25
22.817583,108.322817,0,233.32843503937,39843.9621527778,2009-01-30,23:05:30
22.817582,108.322853,0,217.729202755906,39843.9622106481,2009-01-30,23:05:35
22.817636,108.322855,0,203.993064304462,39843.9622685185,2009-01-30,23:05:40
22.817695,108.322897,0,192.831007217848,39843.9623263889,2009-01-30,23:05:45
22.817709,108.322924,0,189.177919947507,39843.9623842593,2009-01-30,23:05:50
22.817683,108.322908,0,186.584878608924,39843.9624421296,2009-01-30,23:05:55
22.817753,108.32284,0,196.255698818898,39843.9625,2009-01-30,23:06:00
22.817874,108.322714,0,211.164192913386,39843.9625578704,2009-01-30,23:06:05
22.81792,108.322575,0,217.457893700787,39843.9626157407,2009-01-30,23:06:10
22.817973,108.322441,0,220.98125656168,39843.9626736111,2009-01-30,23:06:15
22.81794,108.322409,0,221.502949475066,39843.9627314815,2009-01-30,23:06:20
22.817971,108.322345,0,225.04593832021,39843.9627893518,2009-01-30,23:06:25
22.817991,108.322313,0,228.422919947507,39843.9628472222,2009-01-30,23:06:30
22.818019,108.322295,0,222.543631889764,39843.9629050926,2009-01-30,23:06:35
22.817992,108.322377,0,220.583316929134,39843.962962963,2009-01-30,23:06:40
22.817969,108.322531,0,225.953156167979,39843.9630208333,2009-01-30,23:06:45
22.817926,108.322632,0,225.913556430446,39843.9630787037,2009-01-30,23:06:50
22.817912,108.322726,0,230.232949475066,39843.9631365741,2009-01-30,23:06:55
22.817899,108.32277,0,232.716207349081,39843.9631944444,2009-01-30,23:07:00
22.817873,108.322762,0,230.85812007874,39843.9632523148,2009-01-30,23:07:05
22.817907,108.322764,0,228.608776246719,39843.9633101852,2009-01-30,23:07:10
22.817905,108.322769,0,226.117906824147,39843.9633680556,2009-01-30,23:07:15
22.817905,108.322769,0,226.117906824147,39843.9634027778,2009-01-30,23:07:18
22.817903,108.322769,0,224.030285433071,39843.9634259259,2009-01-30,23:07:20
22.817943,108.322759,0,229.846797900262,39843.9634837963,2009-01-30,23:07:25
22.817956,108.322767,0,231.787988845144,39843.9635416667,2009-01-30,23:07:30
22.817951,108.322768,0,231.192831364829,39843.963599537,2009-01-30,23:07:35
22.817943,108.322769,0,231.120718503937,39843.9636574074,2009-01-30,23:07:40
22.817943,108.322769,0,231.120718503937,39843.9636921296,2009-01-30,23:07:43
22.817939,108.322769,0,231.211128608924,39843.9637152778,2009-01-30,23:07:45
22.81799,108.322798,0,233.621473097113,39843.9637731481,2009-01-30,23:07:50
22.818027,108.322833,0,243.045501968504,39843.9638310185,2009-01-30,23:07:55
22.818027,108.322833,0,243.045501968504,39843.9638657407,2009-01-30,23:07:58
22.818024,108.322832,0,247.376709317585,39843.9638888889,2009-01-30,23:08:00
22.81801,108.322826,0,248.976154855643,39843.9639467593,2009-01-30,23:08:05
22.818014,108.322814,0,251.373054461942,39843.9640046296,2009-01-30,23:08:10
22.818006,108.32283,0,253.477621391076,39843.9640625,2009-01-30,23:08:15
22.817983,108.322843,0,256.672532808399,39843.9641203704,2009-01-30,23:08:20
22.817961,108.322851,0,260.772555774278,39843.9641782407,2009-01-30,23:08:25
22.817958,108.322884,0,265.314671916011,39843.9642361111,2009-01-30,23:08:30
22.817941,108.322849,0,266.675173884514,39843.9642939815,2009-01-30,23:08:35
22.817988,108.32285,0,267.224826115486,39843.9643518519,2009-01-30,23:08:40
22.81803,108.322872,0,267.258540026247,39843.9644097222,2009-01-30,23:08:45
22.81806,108.322851,0,274.246945538058,39843.9644675926,2009-01-30,23:08:50
22.818068,108.322833,0,279.458815616798,39843.964525463,2009-01-30,23:08:55
22.818077,108.322832,0,278.64311023622,39843.9645833333,2009-01-30,23:09:00
22.81808,108.322831,0,277.339229002625,39843.9646412037,2009-01-30,23:09:05
22.81808,108.322832,0,277.007372047244,39843.9646990741,2009-01-30,23:09:10
22.81808,108.322832,0,277.007372047244,39843.9647337963,2009-01-30,23:09:13
22.818081,108.322832,0,276.765374015748,39843.9647569444,2009-01-30,23:09:15
22.818088,108.322814,0,274.98718175853,39843.9648148148,2009-01-30,23:09:20
22.818093,108.322782,0,273.947552493438,39843.9648726852,2009-01-30,23:09:25
22.818094,108.322723,0,274.129753937008,39843.9649305556,2009-01-30,23:09:30
22.818089,108.322647,0,273.101761811024,39843.9649884259,2009-01-30,23:09:35
22.818088,108.3225,0,262.019816272966,39843.9650462963,2009-01-30,23:09:40
22.818094,108.322338,0,239.871643700787,39843.9651041667,2009-01-30,23:09:45
22.818097,108.322246,0,221.32095144357,39843.965162037,2009-01-30,23:09:50
22.818091,108.322152,0,196.82468832021,39843.9652199074,2009-01-30,23:09:55
22.818109,108.322229,0,196.429087926509,39843.9652777778,2009-01-30,23:10:00
22.81813,108.322337,0,188.401502624672,39843.9653356481,2009-01-30,23:10:05
22.818142,108.322366,0,184.563001968504,39843.9653935185,2009-01-30,23:10:10
22.818136,108.322392,0,183.905741469816,39843.9654513889,2009-01-30,23:10:15
22.818136,108.322413,0,184.529458661417,39843.9655092593,2009-01-30,23:10:20
22.818139,108.322512,0,183.606272965879,39843.9655671296,2009-01-30,23:10:25
22.818111,108.322567,0,192.342168635171,39843.965625,2009-01-30,23:10:30
22.8181,108.322612,0,204.690823490814,39843.9656828704,2009-01-30,23:10:35
22.818084,108.322668,0,212.450728346457,39843.9657407407,2009-01-30,23:10:40
22.818093,108.322715,0,217.309511154856,39843.9657986111,2009-01-30,23:10:45
22.818124,108.322759,0,222.388615485564,39843.9658564815,2009-01-30,23:10:50
22.81815,108.32278,0,227.52563976378,39843.9659143519,2009-01-30,23:10:55
22.818186,108.322808,0,235.087703412073,39843.9659722222,2009-01-30,23:11:00
22.818171,108.322848,0,251.373930446194,39843.9660300926,2009-01-30,23:11:05
22.818157,108.322857,0,258.284416010499,39843.966087963,2009-01-30,23:11:10
22.818136,108.322903,0,266.754970472441,39843.9661458333,2009-01-30,23:11:15
22.818136,108.322927,0,272.487431102362,39843.9662037037,2009-01-30,23:11:20
22.818116,108.322918,0,274.560032808399,39843.9662615741,2009-01-30,23:11:25
22.818094,108.322911,0,275.056341863517,39843.9663194444,2009-01-30,23:11:30
22.818099,108.322861,0,276.108339895013,39843.9663773148,2009-01-30,23:11:35
22.818103,108.322801,0,277.751686351706,39843.9664351852,2009-01-30,23:11:40
22.818093,108.322813,0,276.545377296588,39843.9664930556,2009-01-30,23:11:45
22.818064,108.322867,0,271.015518372703,39843.9665509259,2009-01-30,23:11:50
22.818028,108.322911,0,270.283290682415,39843.9666087963,2009-01-30,23:11:55
22.818013,108.32292,0,270.850137795276,39843.9666666667,2009-01-30,23:12:00
22.817978,108.322937,0,270.51437664042,39843.966724537,2009-01-30,23:12:05
22.818076,108.323204,0,383.997437664042,39843.969212963,2009-01-30,23:15:40
22.81807,108.323219,0,385.271984908136,39843.9692708333,2009-01-30,23:15:45
22.818077,108.323229,0,384.498805774278,39843.9693287037,2009-01-30,23:15:50
22.818085,108.323217,0,378.524173228346,39843.9693865741,2009-01-30,23:15:55
22.818082,108.323218,0,378.937785433071,39843.9694444444,2009-01-30,23:16:00
22.818082,108.323218,0,378.937785433071,39843.9694791667,2009-01-30,23:16:03
22.818088,108.323217,0,379.432867454068,39843.9695023148,2009-01-30,23:16:05
22.818097,108.323217,0,381.067532808399,39843.9695601852,2009-01-30,23:16:10
22.818124,108.323186,0,383.04156167979,39843.9696180556,2009-01-30,23:16:15
22.818144,108.323176,0,387.376223753281,39843.9696759259,2009-01-30,23:16:20
22.818075,108.32319,0,390.597267060367,39843.9697337963,2009-01-30,23:16:25
22.817936,108.323228,0,389.834150262467,39843.9697916667,2009-01-30,23:16:30
22.81782,108.323272,0,394.195045931759,39843.969849537,2009-01-30,23:16:35
22.81775,108.32331,0,398.569557086614,39843.9699074074,2009-01-30,23:16:40
22.817685,108.323326,0,403.178782808399,39843.9699652778,2009-01-30,23:16:45
22.817636,108.323324,0,406.913205380577,39843.9700231481,2009-01-30,23:16:50
22.81759,108.3233,0,410.230016404199,39843.9700810185,2009-01-30,23:16:55
22.817548,108.323276,0,412.596906167979,39843.9701388889,2009-01-30,23:17:00
22.817476,108.323255,0,410.502775590551,39843.9701967593,2009-01-30,23:17:05
22.817429,108.323224,0,396.923330052493,39843.9702546296,2009-01-30,23:17:10
22.817414,108.323196,0,383.163661417323,39843.9703125,2009-01-30,23:17:15
22.81742,108.323159,0,368.148874671916,39843.9703703704,2009-01-30,23:17:20
22.817485,108.323116,0,355.48342847769,39843.9704282407,2009-01-30,23:17:25
22.817555,108.323054,0,345.800055774278,39843.9704861111,2009-01-30,23:17:30
22.817684,108.322975,0,342.448228346457,39843.9705439815,2009-01-30,23:17:35
22.817778,108.322891,0,340.712040682415,39843.9706018518,2009-01-30,23:17:40
22.817767,108.322874,0,328.044514435696,39843.9706597222,2009-01-30,23:17:45
22.817749,108.322913,0,326.93344816273,39843.9707175926,2009-01-30,23:17:50
22.817784,108.32292,0,325.686161417323,39843.970775463,2009-01-30,23:17:55
22.81784,108.322955,0,333.857224409449,39843.9708333333,2009-01-30,23:18:00
22.817874,108.322993,0,349.251955380577,39843.9708912037,2009-01-30,23:18:05
22.817902,108.323009,0,368.398382545932,39843.9709490741,2009-01-30,23:18:10
22.817918,108.323034,0,382.306407480315,39843.9710069444,2009-01-30,23:18:15
22.817925,108.323055,0,393.319291338583,39843.9710648148,2009-01-30,23:18:20
22.81797,108.323053,0,395.01938648294,39843.9711226852,2009-01-30,23:18:25
22.818007,108.323054,0,396.788562992126,39843.9711805556,2009-01-30,23:18:30
22.818007,108.323054,0,396.788562992126,39843.9712152778,2009-01-30,23:18:33
22.818015,108.323051,0,398.078103674541,39843.9712384259,2009-01-30,23:18:35
22.818016,108.32304,0,400.94593503937,39843.9712962963,2009-01-30,23:18:40
22.818011,108.323026,0,403.8625,39843.9713541667,2009-01-30,23:18:45
22.818026,108.323021,0,402.348359580052,39843.971412037,2009-01-30,23:18:50
22.818039,108.323013,0,402.398599081365,39843.9714699074,2009-01-30,23:18:55
22.818048,108.323015,0,404.327047244094,39843.9715277778,2009-01-30,23:19:00
22.818085,108.323025,0,405.091637139108,39843.9715856481,2009-01-30,23:19:05
22.818099,108.323017,0,406.452037401575,39843.9716435185,2009-01-30,23:19:10
22.818074,108.323056,0,407.128671259843,39843.9717013889,2009-01-30,23:19:15
22.818043,108.323117,0,406.929750656168,39843.9717592593,2009-01-30,23:19:20
22.817927,108.323115,0,408.154960629921,39843.9718171296,2009-01-30,23:19:25
22.817846,108.323104,0,407.235528215223,39843.971875,2009-01-30,23:19:30
22.81777,108.323094,0,404.05624015748,39843.9719328704,2009-01-30,23:19:35
22.817701,108.323127,0,401.429753937008,39843.9719907407,2009-01-30,23:19:40
22.817673,108.323098,0,397.699560367454,39843.9720486111,2009-01-30,23:19:45
22.817606,108.323068,0,391.351420603675,39843.9721064815,2009-01-30,23:19:50
22.817522,108.323009,0,383.528710629921,39843.9721643519,2009-01-30,23:19:55
22.817474,108.322943,0,376.406692913386,39843.9722222222,2009-01-30,23:20:00
22.817449,108.322897,0,365.172109580052,39843.9722800926,2009-01-30,23:20:05
22.81746,108.322831,0,347.266686351706,39843.972337963,2009-01-30,23:20:10
22.817406,108.322835,0,330.127529527559,39843.9723958333,2009-01-30,23:20:15
22.817304,108.322835,0,313.022217847769,39843.9724537037,2009-01-30,23:20:20
22.817251,108.322853,0,295.470180446194,39843.9725115741,2009-01-30,23:20:25
22.81723,108.322835,0,279.420816929134,39843.9725694444,2009-01-30,23:20:30
22.817155,108.322819,0,265.815564304462,39843.9726273148,2009-01-30,23:20:35
22.817032,108.322836,0,262.379032152231,39843.9726851852,2009-01-30,23:20:40
22.816914,108.322912,0,263.370879265092,39843.9727430556,2009-01-30,23:20:45
22.817086,108.322976,0,258.805032808399,39843.9728009259,2009-01-30,23:20:50
22.817193,108.323041,0,256.848897637795,39843.9728587963,2009-01-30,23:20:55
22.81731,108.323094,0,257.138480971129,39843.9729166667,2009-01-30,23:21:00
22.81746,108.32316,0,258.62405839895,39843.972974537,2009-01-30,23:21:05
22.8177,108.32323,0,284.319573490814,39843.9730902778,2009-01-30,23:21:15
22.817815,108.323171,0,299.206932414698,39843.9731481481,2009-01-30,23:21:20
22.817855,108.323126,0,311.967368766404,39843.9732060185,2009-01-30,23:21:25
22.817796,108.323113,0,318.209904855643,39843.9732638889,2009-01-30,23:21:30
22.817764,108.323088,0,324.342959317585,39843.9733217593,2009-01-30,23:21:35
22.817773,108.3231,0,329.506315616798,39843.9733796296,2009-01-30,23:21:40
22.817712,108.323042,0,329.326620734908,39843.9734375,2009-01-30,23:21:45
22.817613,108.322979,0,325.711167979003,39843.9734953704,2009-01-30,23:21:50
22.81756,108.322924,0,316.844524278215,39843.9735532407,2009-01-30,23:21:55
22.817522,108.322862,0,303.803615485564,39843.9736111111,2009-01-30,23:22:00
22.817454,108.322856,0,280.845295275591,39843.9736689815,2009-01-30,23:22:05
22.817375,108.322835,0,255.369950787402,39843.9737268519,2009-01-30,23:22:10
22.81734,108.322813,0,242.032654199475,39843.9737847222,2009-01-30,23:22:15
22.81731,108.322824,0,223.992565616798,39843.9738425926,2009-01-30,23:22:20
22.817266,108.322819,0,210.240980971129,39843.973900463,2009-01-30,23:22:25
22.817175,108.322819,0,189.128874671916,39843.9739583333,2009-01-30,23:22:30
22.81711,108.322819,0,170.179189632546,39843.9740162037,2009-01-30,23:22:35
22.81716,108.322847,0,166.618379265092,39843.9740740741,2009-01-30,23:22:40
22.817144,108.322856,0,155.998802493438,39843.9741319444,2009-01-30,23:22:45
22.817116,108.322859,0,151.540813648294,39843.9741898148,2009-01-30,23:22:50
22.817116,108.322859,0,151.540813648294,39843.974224537,2009-01-30,23:22:53
22.817113,108.322856,0,146.126473097113,39843.9742476852,2009-01-30,23:22:55
22.817134,108.322859,0,146.942276902887,39843.9743055556,2009-01-30,23:23:00
22.817174,108.322912,0,156.996482939633,39843.9743634259,2009-01-30,23:23:05
22.817398,108.322924,0,168.693234908136,39843.9744212963,2009-01-30,23:23:10
22.817578,108.323084,0,186.45280183727,39843.9744791667,2009-01-30,23:23:15
22.81766,108.323077,0,195.319947506562,39843.974537037,2009-01-30,23:23:20
22.81766,108.323077,0,195.319947506562,39843.9745717593,2009-01-30,23:23:23
22.817664,108.323071,0,204.490052493438,39843.9745949074,2009-01-30,23:23:25
22.817634,108.323108,0,210.364160104987,39843.9746527778,2009-01-30,23:23:30
22.817634,108.323108,0,210.364160104987,39843.9746875,2009-01-30,23:23:33
22.817632,108.323105,0,208.516482939633,39843.9747106481,2009-01-30,23:23:35
22.817665,108.323119,0,209.087975721785,39843.9747685185,2009-01-30,23:23:40
22.817658,108.323128,0,211.156958661417,39843.9748263889,2009-01-30,23:23:45
22.817643,108.323118,0,214.803349737533,39843.9748842593,2009-01-30,23:23:50
22.817644,108.3231,0,215.959475065617,39843.9749421296,2009-01-30,23:23:55
22.817696,108.323056,0,218.776368110236,39843.975,2009-01-30,23:24:00
22.81772,108.322954,0,215.877847769029,39843.9750578704,2009-01-30,23:24:05
22.817842,108.322801,0,211.315856299213,39843.9751157407,2009-01-30,23:24:10
22.818003,108.322618,0,207.372112860892,39843.9751736111,2009-01-30,23:24:15
22.818147,108.32249,0,205.091040026247,39843.9752314815,2009-01-30,23:24:20
22.818303,108.322283,0,204.371791338583,39843.9752893519,2009-01-30,23:24:25
22.818335,108.322265,0,209.754520997375,39843.9753472222,2009-01-30,23:24:30
22.818306,108.322402,0,216.587998687664,39843.9754050926,2009-01-30,23:24:35
22.818291,108.322474,0,228.701640419947,39843.975462963,2009-01-30,23:24:40
22.818248,108.322574,0,245.387283464567,39843.9755208333,2009-01-30,23:24:45
22.818191,108.322735,0,264.607103018373,39843.9755787037,2009-01-30,23:24:50
22.81812,108.322789,0,283.096492782152,39843.9756365741,2009-01-30,23:24:55
22.818055,108.322842,0,300.248487532808,39843.9756944444,2009-01-30,23:25:00
22.81801,108.322859,0,317.32469160105,39843.9757523148,2009-01-30,23:25:05
22.81801,108.322859,0,317.32469160105,39843.975787037,2009-01-30,23:25:08
22.818008,108.322858,0,320.932132545932,39843.9758101852,2009-01-30,23:25:10
22.817998,108.322858,0,318.816076115486,39843.9758680556,2009-01-30,23:25:15
22.817881,108.322889,0,311.704570209974,39843.9759259259,2009-01-30,23:25:20
22.817842,108.322847,0,297.636624015748,39843.9759837963,2009-01-30,23:25:25
22.817856,108.32287,0,300.098979658793,39843.9760416667,2009-01-30,23:25:30
22.817839,108.322884,0,301.834540682415,39843.976099537,2009-01-30,23:25:35
22.817784,108.322914,0,294.740055774278,39843.9761574074,2009-01-30,23:25:40
22.817781,108.322971,0,290.257460629921,39843.9762152778,2009-01-30,23:25:45
22.817767,108.323068,0,289.63562007874,39843.9762731481,2009-01-30,23:25:50
22.817722,108.323124,0,278.637529527559,39843.9763310185,2009-01-30,23:25:55
22.817687,108.32317,0,265.074878608924,39843.9763888889,2009-01-30,23:26:00
22.817687,108.32317,0,265.074878608924,39843.9764236111,2009-01-30,23:26:03
22.817685,108.323167,0,248.926594488189,39843.9764467593,2009-01-30,23:26:05
22.81765,108.323201,0,233.84312007874,39843.9765046296,2009-01-30,23:26:10
22.817651,108.323174,0,219.559081364829,39843.9765625,2009-01-30,23:26:15
22.81764,108.323128,0,205.790764435696,39843.9766203704,2009-01-30,23:26:20
22.81764,108.323128,0,205.790764435696,39843.9766550926,2009-01-30,23:26:23
22.817632,108.323132,0,195.894803149606,39843.9766782407,2009-01-30,23:26:25
22.817601,108.323043,0,183.023303805774,39843.9767361111,2009-01-30,23:26:30
22.817534,108.322981,0,173.667709973753,39843.9767939815,2009-01-30,23:26:35
22.817512,108.322938,0,161.332270341207,39843.9768518518,2009-01-30,23:26:40
22.817523,108.322949,0,156.304530839895,39843.9769097222,2009-01-30,23:26:45
22.817507,108.322995,0,153.527834645669,39843.9769675926,2009-01-30,23:26:50
22.817481,108.323028,0,143.13750328084,39843.977025463,2009-01-30,23:26:55
22.817463,108.322997,0,129.939327427822,39843.9770833333,2009-01-30,23:27:00
22.817437,108.323001,0,117.330551181102,39843.9771412037,2009-01-30,23:27:05
22.817459,108.323014,0,111.23968832021,39843.9771990741,2009-01-30,23:27:10
22.817645,108.323035,0,111.346709317585,39843.9772569444,2009-01-30,23:27:15
22.817986,108.32309,0,121.470423228346,39843.9773148148,2009-01-30,23:27:20
22.818189,108.323094,0,159.848054461942,39843.9773726852,2009-01-30,23:27:25
22.818433,108.323111,0,205.410334645669,39843.9774305556,2009-01-30,23:27:30
22.818576,108.323092,0,256.025534776903,39843.9774884259,2009-01-30,23:27:35
22.818749,108.323061,0,294.20967847769,39843.9775462963,2009-01-30,23:27:40
22.818933,108.323096,0,329.99186351706,39843.9776041667,2009-01-30,23:27:45
22.819078,108.32315,0,393.20470144357,39843.977662037,2009-01-30,23:27:50
22.818809,108.323204,0,340.153024934383,39843.9777199074,2009-01-30,23:27:55
22.818721,108.323261,0,358.646473097113,39843.9777777778,2009-01-30,23:28:00
22.818475,108.323278,0,374.57593832021,39843.9778356481,2009-01-30,23:28:05
22.818262,108.323194,0,371.558946850394,39843.9778935185,2009-01-30,23:28:10
22.818054,108.323106,0,369.114212598425,39843.9779513889,2009-01-30,23:28:15
22.817954,108.323095,0,366.483274278215,39843.9780092593,2009-01-30,23:28:20
22.817978,108.323151,0,380.485715223097,39843.9780671296,2009-01-30,23:28:25
22.817974,108.323192,0,388.443011811024,39843.978125,2009-01-30,23:28:30
22.817959,108.323155,0,400.154534120735,39843.9781828704,2009-01-30,23:28:35
22.817936,108.323141,0,407.633920603675,39843.9782407407,2009-01-30,23:28:40
22.817911,108.32313,0,409.914078083989,39843.9782986111,2009-01-30,23:28:45
22.817895,108.323103,0,408.676128608924,39843.9783564815,2009-01-30,23:28:50
22.817846,108.32307,0,410.552339238845,39843.9784143518,2009-01-30,23:28:55
22.817776,108.323029,0,401.339917979003,39843.9784722222,2009-01-30,23:29:00
22.817726,108.32298,0,399.261984908136,39843.9785300926,2009-01-30,23:29:05
22.817657,108.322952,0,395.300180446194,39843.978587963,2009-01-30,23:29:10
22.817597,108.322962,0,385.073989501312,39843.9786458333,2009-01-30,23:29:15
22.81752,108.323028,0,371.02531496063,39843.9787037037,2009-01-30,23:29:20
22.817456,108.323043,0,353.754274934383,39843.9787615741,2009-01-30,23:29:25
22.817396,108.322996,0,335.891528871391,39843.9788194444,2009-01-30,23:29:30
22.817386,108.322916,0,305.315328083989,39843.9788773148,2009-01-30,23:29:35
22.817425,108.322802,0,279.964563648294,39843.9789351852,2009-01-30,23:29:40
22.817472,108.322819,0,258.904406167979,39843.9789930556,2009-01-30,23:29:45
22.817519,108.322889,0,234.51592191601,39843.9790509259,2009-01-30,23:29:50
22.817549,108.322977,0,211.44406496063,39843.9791087963,2009-01-30,23:29:55
22.817542,108.323007,0,192.340465879265,39843.9791666667,2009-01-30,23:30:00
22.817616,108.323067,0,178.286624015748,39843.979224537,2009-01-30,23:30:05
22.817738,108.323066,0,165.722601706037,39843.9792824074,2009-01-30,23:30:10
22.817845,108.323189,0,155.17311023622,39843.9793402778,2009-01-30,23:30:15
22.817951,108.32345,0,145.047893700787,39843.9793981481,2009-01-30,23:30:20
22.818057,108.323589,0,134.279520997375,39843.9794560185,2009-01-30,23:30:25
22.818174,108.323446,0,129.310590551181,39843.9795138889,2009-01-30,23:30:30
22.818173,108.323503,0,130.901023622047,39843.9795717593,2009-01-30,23:30:35
22.818212,108.323227,0,137.544491469816,39843.9796296296,2009-01-30,23:30:40
22.818222,108.3232,0,146.445275590551,39843.9796875,2009-01-30,23:30:45
22.818254,108.323303,0,148.967319553806,39843.9797453704,2009-01-30,23:30:50
22.818306,108.32341,0,151.939117454068,39843.9798032407,2009-01-30,23:30:55
22.818339,108.323493,0,152.771830708661,39843.9798611111,2009-01-30,23:31:00
22.818326,108.323649,0,150.953152887139,39843.9799189815,2009-01-30,23:31:05
22.818353,108.323705,0,147.205551181102,39843.9799768519,2009-01-30,23:31:10
22.818356,108.323726,0,143.675541338583,39843.9800347222,2009-01-30,23:31:15
22.818356,108.323726,0,143.675541338583,39843.9800694444,2009-01-30,23:31:18
22.818364,108.323727,0,139.035541338583,39843.9800925926,2009-01-30,23:31:20
22.818369,108.323749,0,132.576673228346,39843.980150463,2009-01-30,23:31:25
22.818311,108.323596,0,118.324826115486,39843.9802083333,2009-01-30,23:31:30
22.818246,108.323462,0,105.718914041995,39843.9802662037,2009-01-30,23:31:35
22.818175,108.323434,0,98.3488976377953,39843.9803240741,2009-01-30,23:31:40
22.818081,108.323374,0,97.3849212598425,39843.9803819444,2009-01-30,23:31:45
22.817931,108.323286,0,110.365173884514,39843.9804398148,2009-01-30,23:31:50
22.817824,108.323232,0,110.730147637795,39843.9804976852,2009-01-30,23:31:55
22.81774,108.323161,0,109.482073490814,39843.9805555556,2009-01-30,23:32:00
22.817739,108.323082,0,105.735036089239,39843.9806134259,2009-01-30,23:32:05
22.817777,108.323022,0,108.757519685039,39843.9806712963,2009-01-30,23:32:10
22.817798,108.322941,0,105.263418635171,39843.9807291667,2009-01-30,23:32:15
22.817803,108.322925,0,104.341469816273,39843.980787037,2009-01-30,23:32:20
22.817824,108.322996,0,103.146522309711,39843.9808449074,2009-01-30,23:32:25
22.817798,108.323013,0,104.265344488189,39843.9809027778,2009-01-30,23:32:30
22.81775,108.323031,0,102.62218832021,39843.9809606481,2009-01-30,23:32:35
22.817674,108.323074,0,104.326545275591,39843.9810185185,2009-01-30,23:32:40
22.817606,108.32318,0,106.573841863517,39843.9810763889,2009-01-30,23:32:45
22.817544,108.323212,0,115.468359580052,39843.9811342593,2009-01-30,23:32:50
22.817535,108.323197,0,120.545160761155,39843.9811921296,2009-01-30,23:32:55
22.81755,108.323198,0,123.671709317585,39843.98125,2009-01-30,23:33:00
22.81755,108.323198,0,123.671709317585,39843.9812847222,2009-01-30,23:33:03
22.817543,108.323197,0,126.368969816273,39843.9813078704,2009-01-30,23:33:05
22.817563,108.323185,0,128.360331364829,39843.9813657407,2009-01-30,23:33:10
22.817575,108.323181,0,132.416715879265,39843.9814236111,2009-01-30,23:33:15
22.81756,108.323207,0,137.69157152231,39843.9814814815,2009-01-30,23:33:20
22.817582,108.323152,0,144.793618766404,39843.9815393519,2009-01-30,23:33:25
22.817622,108.323106,0,152.471397637795,39843.9815972222,2009-01-30,23:33:30
22.817689,108.323078,0,160.019041994751,39843.9816550926,2009-01-30,23:33:35
22.817708,108.323073,0,164.793507217848,39843.981712963,2009-01-30,23:33:40
22.817666,108.323049,0,169.992559055118,39843.9817708333,2009-01-30,23:33:45
22.817651,108.323046,0,172.223982939633,39843.9818287037,2009-01-30,23:33:50
22.817668,108.323041,0,171.978828740157,39843.9818865741,2009-01-30,23:33:55
22.817657,108.323069,0,170.107926509186,39843.9819444444,2009-01-30,23:34:00
22.817557,108.323003,0,165.108959973753,39843.9820023148,2009-01-30,23:34:05
22.817471,108.322866,0,160.36342847769,39843.9820601852,2009-01-30,23:34:10
22.817483,108.322869,0,151.88532480315,39843.9821180556,2009-01-30,23:34:15
22.817436,108.322875,0,145.322644356955,39843.9821759259,2009-01-30,23:34:20
22.817362,108.322911,0,138.770501968504,39843.9822337963,2009-01-30,23:34:25
22.817323,108.322891,0,128.713080708661,39843.9822916667,2009-01-30,23:34:30
22.817336,108.322852,0,118.829333989501,39843.982349537,2009-01-30,23:34:35
22.817314,108.322806,0,110.664619422572,39843.9824074074,2009-01-30,23:34:40
22.817286,108.322766,0,101.771729002625,39843.9824652778,2009-01-30,23:34:45
22.817239,108.322709,0,91.6605807086614,39843.9825231481,2009-01-30,23:34:50
22.817214,108.322684,0,78.6965288713911,39843.9825810185,2009-01-30,23:34:55
22.817209,108.322617,0,67.8922112860892,39843.9826388889,2009-01-30,23:35:00
22.817497,108.322634,0,79.6711154855643,39843.9826967593,2009-01-30,23:35:05
22.817555,108.322635,0,67.5947276902887,39843.9827546296,2009-01-30,23:35:10
22.817581,108.322603,0,68.7465780839895,39843.9828125,2009-01-30,23:35:15
22.817615,108.322646,0,68.73531167979,39843.9828703704,2009-01-30,23:35:20
22.817645,108.322691,0,70.8552788713911,39843.9829282407,2009-01-30,23:35:25
22.817705,108.32271,0,78.4359448818898,39843.9829861111,2009-01-30,23:35:30
22.817651,108.322743,0,83.2095866141732,39843.9830439815,2009-01-30,23:35:35
22.817595,108.322749,0,86.7405839895013,39843.9831018519,2009-01-30,23:35:40
22.817576,108.322741,0,89.4828412073491,39843.9831597222,2009-01-30,23:35:45
22.817536,108.322746,0,91.5189927821522,39843.9832175926,2009-01-30,23:35:50
22.817715,108.322715,0,106.974110892388,39843.983275463,2009-01-30,23:35:55
22.817742,108.322756,0,117.513602362205,39843.9833333333,2009-01-30,23:36:00
22.817749,108.322787,0,124.739186351706,39843.9833912037,2009-01-30,23:36:05
22.817718,108.322904,0,135.03875656168,39843.9834490741,2009-01-30,23:36:10
22.817732,108.322962,0,146.953166010499,39843.9835069444,2009-01-30,23:36:15
22.81773,108.322981,0,160.473625328084,39843.9835648148,2009-01-30,23:36:20
22.817759,108.322994,0,169.108582677165,39843.9836226852,2009-01-30,23:36:25
22.817797,108.322966,0,178.685977690289,39843.9836805556,2009-01-30,23:36:30
22.817788,108.32295,0,185.085570866142,39843.9837384259,2009-01-30,23:36:35
22.817785,108.322922,0,184.669819553806,39843.9837962963,2009-01-30,23:36:40
22.817817,108.322948,0,181.910370734908,39843.9838541667,2009-01-30,23:36:45
22.817843,108.323021,0,179.206755249344,39843.983912037,2009-01-30,23:36:50
22.817833,108.323051,0,180.46844816273,39843.9839699074,2009-01-30,23:36:55
22.81779,108.323022,0,183.263162729659,39843.9840277778,2009-01-30,23:37:00
22.817739,108.323009,0,182.898238188976,39843.9840856481,2009-01-30,23:37:05
22.817661,108.322977,0,180.865587270341,39843.9841435185,2009-01-30,23:37:10
22.817601,108.322942,0,176.525892388451,39843.9842013889,2009-01-30,23:37:15
22.817625,108.32291,0,173.423822178478,39843.9842592593,2009-01-30,23:37:20
22.817673,108.322914,0,173.789560367454,39843.9843171296,2009-01-30,23:37:25
22.817716,108.322895,0,181.65,39843.984375,2009-01-30,23:37:30
22.817678,108.322888,0,198.575980971129,39843.9844328704,2009-01-30,23:37:35
22.817687,108.322892,0,209.409107611549,39843.9844907407,2009-01-30,23:37:40
22.817687,108.322892,0,209.409107611549,39843.984525463,2009-01-30,23:37:43
22.817693,108.322894,0,216.564094488189,39843.9845486111,2009-01-30,23:37:45
22.817708,108.322886,0,218.629888451444,39843.9846064815,2009-01-30,23:37:50
22.817669,108.322881,0,221.768300524934,39843.9846643518,2009-01-30,23:37:55
22.817643,108.322865,0,226.130721784777,39843.9847222222,2009-01-30,23:38:00
22.817667,108.322886,0,239.007454068241,39843.9847800926,2009-01-30,23:38:05
22.817667,108.322886,0,239.007454068241,39843.9848148148,2009-01-30,23:38:08
22.817672,108.322879,0,282.028028215223,39843.984837963,2009-01-30,23:38:10
22.817658,108.322876,0,308.236975065617,39843.9848958333,2009-01-30,23:38:15
22.817647,108.322885,0,322.133162729659,39843.9849537037,2009-01-30,23:38:20
22.817647,108.322885,0,322.133162729659,39843.9849884259,2009-01-30,23:38:23
22.817642,108.322882,0,319.199173228346,39843.9850115741,2009-01-30,23:38:25
22.817579,108.322894,0,313.065446194226,39843.9850694444,2009-01-30,23:38:30
22.817516,108.322931,0,310.464944225722,39843.9851273148,2009-01-30,23:38:35
22.817433,108.322963,0,296.619245406824,39843.9851851852,2009-01-30,23:38:40
22.817395,108.322958,0,265.991755249344,39843.9852430556,2009-01-30,23:38:45
22.817345,108.322951,0,235.164320866142,39843.9853009259,2009-01-30,23:38:50
22.817262,108.322989,0,210.432417979003,39843.9853587963,2009-01-30,23:38:55
22.817278,108.323029,0,203.405577427822,39843.9854166667,2009-01-30,23:39:00
22.817347,108.323032,0,209.129025590551,39843.985474537,2009-01-30,23:39:05
22.817382,108.323014,0,217.993828740157,39843.9855324074,2009-01-30,23:39:10
22.817406,108.322981,0,232.688523622047,39843.9855902778,2009-01-30,23:39:15
22.817373,108.32298,0,244.369307742782,39843.9856481481,2009-01-30,23:39:20
22.817492,108.322967,0,257.537946194226,39843.9857060185,2009-01-30,23:39:25
22.817638,108.322959,0,268.126108923885,39843.9857638889,2009-01-30,23:39:30
22.817613,108.322959,0,267.762237532808,39843.9858217593,2009-01-30,23:39:35
22.817604,108.322957,0,268.667001312336,39843.9858796296,2009-01-30,23:39:40
22.817604,108.322957,0,268.667001312336,39843.9859143518,2009-01-30,23:39:43
22.817607,108.32296,0,268.043284120735,39843.9859375,2009-01-30,23:39:45
22.81763,108.322948,0,263.480262467192,39843.9859953704,2009-01-30,23:39:50
22.817641,108.322949,0,263.894150262467,39843.9860532407,2009-01-30,23:39:55
22.817685,108.323006,0,264.372762467192,39843.9861111111,2009-01-30,23:40:00
22.817748,108.323069,0,264.917309711286,39843.9861689815,2009-01-30,23:40:05
22.817792,108.32307,0,269.173874671916,39843.9862268518,2009-01-30,23:40:10
22.81779,108.323102,0,271.726669947507,39843.9862847222,2009-01-30,23:40:15
22.817801,108.323134,0,276.093018372703,39843.9863425926,2009-01-30,23:40:20
22.817777,108.323124,0,280.855708661417,39843.986400463,2009-01-30,23:40:25
22.817777,108.323124,0,280.855708661417,39843.9864351852,2009-01-30,23:40:28
22.81778,108.323131,0,285.083415354331,39843.9864583333,2009-01-30,23:40:30
22.817782,108.323155,0,288.863044619423,39843.9865162037,2009-01-30,23:40:35
22.817782,108.323155,0,288.863044619423,39843.9865509259,2009-01-30,23:40:38
22.817781,108.323147,0,290.884507874016,39843.9865740741,2009-01-30,23:40:40
22.817788,108.323174,0,288.754760498688,39843.9866319444,2009-01-30,23:40:45
22.817768,108.323176,0,286.2356332021,39843.9866898148,2009-01-30,23:40:50
22.817768,108.323176,0,286.2356332021,39843.986724537,2009-01-30,23:40:53
22.817776,108.323177,0,285.260032808399,39843.9867476852,2009-01-30,23:40:55
22.817828,108.323144,0,285.552667322835,39843.9868055556,2009-01-30,23:41:00
22.817885,108.323114,0,289.497677165354,39843.9868634259,2009-01-30,23:41:05
22.817914,108.323107,0,294.198238188976,39843.9869212963,2009-01-30,23:41:10
22.817932,108.32312,0,305.186443569554,39843.9869791667,2009-01-30,23:41:15
22.817866,108.323119,0,314.628195538058,39843.987037037,2009-01-30,23:41:20
22.817685,108.323178,0,324.281833989501,39843.9870949074,2009-01-30,23:41:25
22.81749,108.323014,0,294.143920603675,39843.9875,2009-01-30,23:42:00
22.817873,108.322962,0,275.242723097113,39843.9875578704,2009-01-30,23:42:05
22.817873,108.322962,0,275.242723097113,39843.9875925926,2009-01-30,23:42:08
22.817865,108.322964,0,272.454416010499,39843.9876157407,2009-01-30,23:42:10
22.817868,108.322947,0,269.129396325459,39843.9876736111,2009-01-30,23:42:15
22.817863,108.322934,0,263.944586614173,39843.9877314815,2009-01-30,23:42:20
22.817799,108.322967,0,261.74530183727,39843.9877893519,2009-01-30,23:42:25
22.817699,108.323013,0,260.631332020997,39843.9878472222,2009-01-30,23:42:30
22.817568,108.323089,0,256.215367454068,39843.9879050926,2009-01-30,23:42:35
22.817646,108.323129,0,250.481433727034,39843.987962963,2009-01-30,23:42:40
22.817633,108.323126,0,238.973412073491,39843.9880208333,2009-01-30,23:42:45
22.81768,108.323042,0,222.28406167979,39843.9880787037,2009-01-30,23:42:50
22.817867,108.323016,0,217.738540026247,39843.9881365741,2009-01-30,23:42:55
22.817868,108.322946,0,213.482874015748,39843.9881944444,2009-01-30,23:43:00
22.81794,108.322915,0,215.323641732283,39843.9882523148,2009-01-30,23:43:05
22.817998,108.322927,0,221.032795275591,39843.9883101852,2009-01-30,23:43:10
22.818005,108.322974,0,228.846968503937,39843.9883680556,2009-01-30,23:43:15
22.817966,108.322997,0,233.47000984252,39843.9884259259,2009-01-30,23:43:20
22.817914,108.323003,0,235.289327427822,39843.9884837963,2009-01-30,23:43:25
22.817856,108.322949,0,233.982690288714,39843.9885416667,2009-01-30,23:43:30
22.817803,108.322906,0,230.199156824147,39843.988599537,2009-01-30,23:43:35
22.817817,108.322888,0,228.159671916011,39843.9886574074,2009-01-30,23:43:40
22.817856,108.322881,0,225.786423884514,39843.9887152778,2009-01-30,23:43:45
22.817893,108.322923,0,225.925695538058,39843.9887731481,2009-01-30,23:43:50
22.817944,108.322954,0,225.204107611549,39843.9888310185,2009-01-30,23:43:55
22.817973,108.323,0,223.886335301837,39843.9888888889,2009-01-30,23:44:00
22.817987,108.322985,0,222.318477690289,39843.9889467593,2009-01-30,23:44:05
22.817936,108.322998,0,222.414573490814,39843.9890046296,2009-01-30,23:44:10
22.817902,108.323021,0,222.412093175853,39843.9890625,2009-01-30,23:44:15
22.818013,108.323022,0,220.647670603675,39843.9891203704,2009-01-30,23:44:20
22.818106,108.323039,0,225.128038057743,39843.9891782407,2009-01-30,23:44:25
22.818011,108.323107,0,243.992618110236,39843.9892361111,2009-01-30,23:44:30
22.817954,108.323093,0,260.482896981627,39843.9892939815,2009-01-30,23:44:35
22.817867,108.323053,0,268.381699475066,39843.9893518519,2009-01-30,23:44:40
22.817868,108.323033,0,274.881627296588,39843.9894097222,2009-01-30,23:44:45
22.81788,108.323043,0,282.208927165354,39843.9894675926,2009-01-30,23:44:50
22.817908,108.323089,0,289.046919291339,39843.989525463,2009-01-30,23:44:55
22.817902,108.323148,0,298.337135826772,39843.9895833333,2009-01-30,23:45:00
22.81787,108.323139,0,308.525780839895,39843.9896412037,2009-01-30,23:45:05
22.817833,108.32312,0,315.853152887139,39843.9896990741,2009-01-30,23:45:10
22.817792,108.323087,0,318.244747375328,39843.9897569444,2009-01-30,23:45:15
22.817781,108.323113,0,316.944471784777,39843.9898148148,2009-01-30,23:45:20
22.817786,108.323219,0,316.277903543307,39843.9898726852,2009-01-30,23:45:25
22.817866,108.32325,0,317.87594488189,39843.9899305556,2009-01-30,23:45:30
22.818041,108.323284,0,326.906040026247,39843.9900462963,2009-01-30,23:45:40
22.818168,108.323249,0,336.489940944882,39843.9901041667,2009-01-30,23:45:45
22.818255,108.323127,0,343.934708005249,39843.990162037,2009-01-30,23:45:50
22.818173,108.323112,0,362.27061023622,39843.9902199074,2009-01-30,23:45:55
22.818153,108.323102,0,373.409274934383,39843.9902777778,2009-01-30,23:46:00
22.818129,108.323075,0,375.747529527559,39843.9903356481,2009-01-30,23:46:05
22.818044,108.322983,0,371.13375,39843.9903935185,2009-01-30,23:46:10
22.817951,108.322951,0,353.233031496063,39843.9904513889,2009-01-30,23:46:15
22.817913,108.322904,0,317.902926509186,39843.9905092593,2009-01-30,23:46:20
22.817881,108.32288,0,308.157903543307,39843.9905671296,2009-01-30,23:46:25
22.817853,108.322879,0,290.741433727034,39843.990625,2009-01-30,23:46:30
22.817886,108.322874,0,267.701361548556,39843.9906828704,2009-01-30,23:46:35
22.817938,108.322842,0,250.606512467192,39843.9907407407,2009-01-30,23:46:40
22.817954,108.322805,0,237.052421259843,39843.9907986111,2009-01-30,23:46:45
22.817974,108.322778,0,223.060167322835,39843.9908564815,2009-01-30,23:46:50
22.817977,108.322809,0,211.482637795276,39843.9909143519,2009-01-30,23:46:55
22.817964,108.32284,0,210.348238188976,39843.9909722222,2009-01-30,23:47:00
22.817954,108.322846,0,212.527349081365,39843.9910300926,2009-01-30,23:47:05
22.817972,108.322864,0,215.534750656168,39843.991087963,2009-01-30,23:47:10
22.818,108.322922,0,229.882043963255,39843.9911458333,2009-01-30,23:47:15
22.817957,108.32296,0,253.363681102362,39843.9912037037,2009-01-30,23:47:20
22.81788,108.322981,0,267.091761811024,39843.9912615741,2009-01-30,23:47:25
22.817772,108.323,0,278.867211286089,39843.9913194444,2009-01-30,23:47:30
22.817734,108.323062,0,288.336295931759,39843.9913773148,2009-01-30,23:47:35
22.817806,108.323092,0,298.561935695538,39843.9914351852,2009-01-30,23:47:40
22.817909,108.323141,0,308.633464566929,39843.9914930556,2009-01-30,23:47:45
22.817977,108.323189,0,326.909668635171,39843.9915509259,2009-01-30,23:47:50
22.817968,108.323239,0,341.189127296588,39843.9916087963,2009-01-30,23:47:55
22.817864,108.323229,0,355.95125328084,39843.9916666667,2009-01-30,23:48:00
22.817742,108.323193,0,366.370659448819,39843.991724537,2009-01-30,23:48:05
22.817746,108.323182,0,372.598628608924,39843.9917824074,2009-01-30,23:48:10
22.817864,108.323134,0,374.98469160105,39843.9918402778,2009-01-30,23:48:15
22.818056,108.323119,0,375.244009186352,39843.9918981481,2009-01-30,23:48:20
22.816864,108.323197,0,326.010334645669,39843.9921296296,2009-01-30,23:48:40
22.817686,108.322968,0,316.051322178478,39843.9921875,2009-01-30,23:48:45
22.817724,108.322942,0,319.484950787402,39843.9922453704,2009-01-30,23:48:50
22.817784,108.322921,0,321.121541994751,39843.9923032407,2009-01-30,23:48:55
22.817822,108.322909,0,324.046443569554,39843.9923611111,2009-01-30,23:49:00
22.817784,108.32288,0,318.933172572178,39843.9924189815,2009-01-30,23:49:05
22.817784,108.322867,0,317.922677165354,39843.9924768518,2009-01-30,23:49:10
22.817772,108.32281,0,299.567050524934,39843.9925347222,2009-01-30,23:49:15
22.817718,108.322739,0,290.507969160105,39843.9925925926,2009-01-30,23:49:20
22.817666,108.322683,0,272.668553149606,39843.992650463,2009-01-30,23:49:25
22.81772,108.322761,0,262.982624671916,39843.9927083333,2009-01-30,23:49:30
22.817784,108.322823,0,262.322614829396,39843.9927662037,2009-01-30,23:49:35
22.817748,108.322851,0,261.925698818898,39843.9928240741,2009-01-30,23:49:40
22.817725,108.322869,0,262.357782152231,39843.9928819444,2009-01-30,23:49:45
22.817753,108.322911,0,258.835446194226,39843.9929398148,2009-01-30,23:49:50
22.817796,108.322956,0,259.567572178478,39843.9929976852,2009-01-30,23:49:55
22.817807,108.323019,0,260.016072834646,39843.9930555556,2009-01-30,23:50:00
22.817813,108.32309,0,260.389809711286,39843.9931134259,2009-01-30,23:50:05
22.817808,108.323177,0,254.796322178478,39843.9931712963,2009-01-30,23:50:10
22.817794,108.323185,0,243.620383858268,39843.9932291667,2009-01-30,23:50:15
22.817768,108.323145,0,236.335915354331,39843.993287037,2009-01-30,23:50:20
22.81775,108.323091,0,232.73217847769,39843.9933449074,2009-01-30,23:50:25
22.817766,108.32303,0,239.361942257218,39843.9934027778,2009-01-30,23:50:30
22.817854,108.323017,0,247.177139107612,39843.9934606481,2009-01-30,23:50:35
22.817884,108.322988,0,256.780190288714,39843.9935185185,2009-01-30,23:50:40
22.817748,108.322953,0,264.793382545932,39843.9935763889,2009-01-30,23:50:45
22.817626,108.322922,0,270.997096456693,39843.9936342593,2009-01-30,23:50:50
22.817572,108.32289,0,278.577152230971,39843.9936921296,2009-01-30,23:50:55
22.817593,108.32284,0,291.488077427822,39843.99375,2009-01-30,23:51:00
22.817593,108.32284,0,291.488077427822,39843.9937847222,2009-01-30,23:51:03
22.817599,108.32284,0,307.438566272966,39843.9938078704,2009-01-30,23:51:05
22.817494,108.322874,0,323.350862860892,39843.9938657407,2009-01-30,23:51:10
22.817289,108.322897,0,339.424954068241,39843.9939236111,2009-01-30,23:51:15
22.817245,108.322924,0,346.832851049869,39843.9939814815,2009-01-30,23:51:20
22.817246,108.322954,0,349.251630577428,39843.9940393518,2009-01-30,23:51:25
22.817269,108.322911,0,350.719662073491,39843.9940972222,2009-01-30,23:51:30
22.817288,108.322839,0,353.477582020997,39843.9941550926,2009-01-30,23:51:35
22.817348,108.322829,0,349.804484908136,39843.994212963,2009-01-30,23:51:40
22.81745,108.32284,0,346.547299868766,39843.9942708333,2009-01-30,23:51:45
22.817578,108.322877,0,345.351049868766,39843.9943287037,2009-01-30,23:51:50
22.81761,108.322852,0,353.007604986877,39843.9943865741,2009-01-30,23:51:55
22.817715,108.322894,0,359.122683727034,39843.9944444444,2009-01-30,23:52:00
22.817693,108.322872,0,360.956791338583,39843.9945023148,2009-01-30,23:52:05
22.817661,108.322859,0,360.637322834646,39843.9945601852,2009-01-30,23:52:10
22.817681,108.322852,0,352.391322178478,39843.9946180556,2009-01-30,23:52:15
22.817719,108.32279,0,342.672053805774,39843.9946759259,2009-01-30,23:52:20
22.817798,108.322799,0,324.803950131234,39843.9947337963,2009-01-30,23:52:25
22.817887,108.322828,0,321.52030839895,39843.9947916667,2009-01-30,23:52:30
22.817885,108.322932,0,321.073605643045,39843.994849537,2009-01-30,23:52:35
22.817852,108.322985,0,312.236774934383,39843.9949074074,2009-01-30,23:52:40
22.817847,108.323007,0,310.31436023622,39843.9949652778,2009-01-30,23:52:45
22.817959,108.323041,0,313.418280839895,39843.9950231481,2009-01-30,23:52:50
22.818032,108.323065,0,317.189799868766,39843.9950810185,2009-01-30,23:52:55
22.818129,108.323114,0,323.997857611549,39843.9951388889,2009-01-30,23:53:00
22.818232,108.323241,0,331.748477690289,39843.9951967593,2009-01-30,23:53:05
22.818319,108.323412,0,343.629806430446,39843.9952546296,2009-01-30,23:53:10
22.818477,108.323471,0,354.332709973753,39843.9953125,2009-01-30,23:53:15
22.81858,108.323475,0,363.71468832021,39843.9953703704,2009-01-30,23:53:20
22.818525,108.323248,0,381.41530839895,39843.9954282407,2009-01-30,23:53:25
22.818357,108.323149,0,400.152906824147,39843.9954861111,2009-01-30,23:53:30
22.81832,108.323072,0,414.680272309711,39843.9955439815,2009-01-30,23:53:35
22.818255,108.323012,0,427.481984908136,39843.9956018519,2009-01-30,23:53:40
22.818149,108.322989,0,436.765715223097,39843.9956597222,2009-01-30,23:53:45
22.818118,108.322988,0,443.174757217848,39843.9957175926,2009-01-30,23:53:50
22.818107,108.322996,0,456.168106955381,39843.995775463,2009-01-30,23:53:55
22.818106,108.323083,0,471.97907480315,39843.9958333333,2009-01-30,23:54:00
22.818099,108.323134,0,491.04625328084,39843.9958912037,2009-01-30,23:54:05
22.818174,108.323266,0,513.134652230971,39843.9959490741,2009-01-30,23:54:10
22.818257,108.323377,0,538.849717847769,39843.9960069444,2009-01-30,23:54:15
22.818183,108.323461,0,547.08000328084,39843.9960648148,2009-01-30,23:54:20
22.818129,108.323492,0,546.434708005249,39843.9961226852,2009-01-30,23:54:25
22.818196,108.323544,0,551.958057742782,39843.9961805556,2009-01-30,23:54:30
22.818206,108.32356,0,558.074790026247,39843.9962384259,2009-01-30,23:54:35
22.818206,108.32356,0,558.074790026247,39843.9962731482,2009-01-30,23:54:38
22.818204,108.323561,0,559.923418635171,39843.9962962963,2009-01-30,23:54:40
22.818214,108.323562,0,560.332572178478,39843.9963541667,2009-01-30,23:54:45
22.818214,108.323562,0,560.332572178478,39843.9963888889,2009-01-30,23:54:48
22.818214,108.323563,0,560.675692257218,39843.996412037,2009-01-30,23:54:50
22.818191,108.32357,0,560.459977034121,39843.9964699074,2009-01-30,23:54:55
22.81816,108.32359,0,559.80031496063,39843.9965277778,2009-01-30,23:55:00
22.818134,108.323592,0,558.777204724409,39843.9965856481,2009-01-30,23:55:05
22.818119,108.323592,0,557.712644356955,39843.9966435185,2009-01-30,23:55:10
22.818112,108.323591,0,557.196059711286,39843.9967013889,2009-01-30,23:55:15
22.818105,108.323591,0,556.906053149606,39843.9967592593,2009-01-30,23:55:20
22.818107,108.323592,0,556.748608923884,39843.9968171296,2009-01-30,23:55:25
22.818107,108.323591,0,556.661499343832,39843.996875,2009-01-30,23:55:30
22.818106,108.323592,0,556.620649606299,39843.9969328704,2009-01-30,23:55:35
22.818106,108.323594,0,556.613943569554,39843.9969907407,2009-01-30,23:55:40
22.818098,108.323596,0,556.473018372703,39843.9970486111,2009-01-30,23:55:45
22.818098,108.323596,0,556.473018372703,39843.9970833333,2009-01-30,23:55:48
22.818093,108.323597,0,556.374796587926,39843.9971064815,2009-01-30,23:55:50
22.818072,108.323599,0,556.322834645669,39843.9971643519,2009-01-30,23:55:55
22.818017,108.323625,0,556.08248687664,39843.9972222222,2009-01-30,23:56:00
22.817971,108.323649,0,555.809652230971,39843.9972800926,2009-01-30,23:56:05
22.817913,108.323724,0,555.373215223097,39843.997337963,2009-01-30,23:56:10
22.81785,108.323774,0,555.159803149606,39843.9973958333,2009-01-30,23:56:15
22.817828,108.323763,0,555.272139107612,39843.9974537037,2009-01-30,23:56:20
22.817828,108.323763,0,555.272139107612,39843.9974884259,2009-01-30,23:56:23
22.817829,108.323763,0,555.46812992126,39843.9975115741,2009-01-30,23:56:25
22.817859,108.323784,0,556.653792650919,39843.9975694444,2009-01-30,23:56:30
22.817894,108.323824,0,559.440374015748,39843.9976273148,2009-01-30,23:56:35
22.817961,108.323843,0,562.169632545932,39843.9976851852,2009-01-30,23:56:40
22.818085,108.323786,0,568.213225065617,39843.9977430556,2009-01-30,23:56:45
22.818142,108.323799,0,576.620226377953,39843.9978009259,2009-01-30,23:56:50
22.818119,108.323921,0,577.025777559055,39843.9978587963,2009-01-30,23:56:55
22.81812,108.324,0,576.421030183727,39843.9979166667,2009-01-30,23:57:00
22.818122,108.32403,0,576.431545275591,39843.997974537,2009-01-30,23:57:05
22.818076,108.323782,0,578.532132545932,39843.9980324074,2009-01-30,23:57:10
22.81808,108.323762,0,580.515823490814,39843.9980902778,2009-01-30,23:57:15
22.818066,108.323746,0,583.915810367454,39843.9981481481,2009-01-30,23:57:20
22.818048,108.323733,0,585.069330708661,39843.9982060185,2009-01-30,23:57:25
22.818053,108.323723,0,581.428346456693,39843.9982638889,2009-01-30,23:57:30
22.817967,108.323649,0,568.191847112861,39843.9983217593,2009-01-30,23:57:35
22.817809,108.323586,0,545.201689632546,39843.9983796296,2009-01-30,23:57:40
22.817554,108.323563,0,524.35001312336,39843.9984375,2009-01-30,23:57:45
22.817258,108.323676,0,508.104458661417,39843.9984953704,2009-01-30,23:57:50
22.817106,108.323752,0,496.926194225722,39843.9985532407,2009-01-30,23:57:55
22.817017,108.323664,0,468.20968503937,39843.9986111111,2009-01-30,23:58:00
22.816978,108.323611,0,440.344222440945,39843.9986689815,2009-01-30,23:58:05
22.816821,108.323644,0,424.221368110236,39843.9987268519,2009-01-30,23:58:10
22.816665,108.323692,0,409.768822178478,39843.9987847222,2009-01-30,23:58:15
22.816584,108.323702,0,395.778320209974,39843.9988425926,2009-01-30,23:58:20
22.816559,108.323669,0,374.196496062992,39843.998900463,2009-01-30,23:58:25
22.81662,108.323526,0,338.448300524934,39843.9989583333,2009-01-30,23:58:30
22.816796,108.323439,0,325.483385826772,39843.9990162037,2009-01-30,23:58:35
22.816977,108.323338,0,301.376853674541,39843.9990740741,2009-01-30,23:58:40
22.816936,108.323284,0,285.395698818898,39843.9991319444,2009-01-30,23:58:45
22.817013,108.323201,0,267.027208005249,39843.9991898148,2009-01-30,23:58:50
22.81723,108.323121,0,248.021702755905,39843.9992476852,2009-01-30,23:58:55
22.817357,108.323054,0,232.966289370079,39843.9993055556,2009-01-30,23:59:00
22.817383,108.323014,0,222.905351049869,39843.9993634259,2009-01-30,23:59:05
22.817383,108.323014,0,222.905351049869,39843.9993981481,2009-01-30,23:59:08
22.817391,108.323015,0,215.358658136483,39843.9994212963,2009-01-30,23:59:10
22.817424,108.323014,0,210.555593832021,39843.9994791667,2009-01-30,23:59:15
22.817609,108.323094,0,217.980538057743,39843.999537037,2009-01-30,23:59:20
22.817746,108.323168,0,229.874658792651,39843.9995949074,2009-01-30,23:59:25
22.817925,108.3233,0,244.803166010499,39843.9996527778,2009-01-30,23:59:30
22.818175,108.32348,0,261.462654199475,39843.9997106481,2009-01-30,23:59:35
22.818365,108.323615,0,280.084760498688,39843.9997685185,2009-01-30,23:59:40
22.818454,108.323709,0,295.262700131234,39843.9998263889,2009-01-30,23:59:45
22.818285,108.323532,0,300.546230314961,39843.9998842593,2009-01-30,23:59:50
22.818105,108.323451,0,305.946328740157,39843.9999421296,2009-01-30,23:59:55
22.818046,108.323405,0,312.351315616798,39844,2009-01-31,00:00:00
22.818019,108.323407,0,318.250905511811,39844.0000578704,2009-01-31,00:00:05
22.818019,108.323407,0,318.250905511811,39844.0000925926,2009-01-31,00:00:08
22.818011,108.323406,0,318.88624015748,39844.0001157407,2009-01-31,00:00:10
22.818009,108.323397,0,320.209767060367,39844.0001736111,2009-01-31,00:00:15
22.818001,108.323368,0,326.409078083989,39844.0002314815,2009-01-31,00:00:20
22.81799,108.323366,0,334.212260498688,39844.0002893518,2009-01-31,00:00:25
22.818058,108.323296,0,346.294714566929,39844.0003472222,2009-01-31,00:00:30
22.818094,108.323234,0,375.153772965879,39844.0004050926,2009-01-31,00:00:35
22.817978,108.323195,0,420.347247375328,39844.000462963,2009-01-31,00:00:40
22.817859,108.323159,0,405.550429790026,39844.0005208333,2009-01-31,00:00:45
22.817887,108.323154,0,414.555141076115,39844.0005787037,2009-01-31,00:00:50
22.81791,108.323169,0,418.352391732283,39844.0006365741,2009-01-31,00:00:55
22.817945,108.323169,0,412.804261811024,39844.0006944444,2009-01-31,00:01:00
22.818054,108.323192,0,403.510291994751,39844.0007523148,2009-01-31,00:01:05
22.818031,108.32317,0,404.155485564304,39844.0008101852,2009-01-31,00:01:10
22.817998,108.323115,0,394.790252624672,39844.0008680556,2009-01-31,00:01:15
22.817961,108.323044,0,375.739721128609,39844.0009259259,2009-01-31,00:01:20
22.817948,108.323043,0,362.299970472441,39844.0009837963,2009-01-31,00:01:25
22.817896,108.323077,0,348.283989501312,39844.0010416667,2009-01-31,00:01:30
22.81787,108.323085,0,338.106131889764,39844.001099537,2009-01-31,00:01:35
22.817824,108.323109,0,331.510357611549,39844.0011574074,2009-01-31,00:01:40
22.817785,108.323099,0,322.952296587927,39844.0012152778,2009-01-31,00:01:45
22.817747,108.323071,0,316.934261811024,39844.0012731481,2009-01-31,00:01:50
22.817763,108.32307,0,310.554954068241,39844.0013310185,2009-01-31,00:01:55
22.817763,108.32307,0,310.554954068241,39844.0013657407,2009-01-31,00:01:58
22.81777,108.323078,0,310.34657480315,39844.0013888889,2009-01-31,00:02:00
22.81777,108.323089,0,308.061784776903,39844.0014467593,2009-01-31,00:02:05
22.817768,108.32309,0,307.273589238845,39844.0015046296,2009-01-31,00:02:10
22.817768,108.32309,0,307.273589238845,39844.0015393518,2009-01-31,00:02:13
22.817776,108.323091,0,306.849868766404,39844.0015625,2009-01-31,00:02:15
22.817849,108.32313,0,308.548159448819,39844.0016203704,2009-01-31,00:02:20
22.817932,108.323169,0,312.730134514436,39844.0016782407,2009-01-31,00:02:25
22.817988,108.323175,0,320.566056430446,39844.0017361111,2009-01-31,00:02:30
22.818009,108.323152,0,323.464750656168,39844.0017939815,2009-01-31,00:02:35
22.818023,108.323151,0,327.784347112861,39844.0018518518,2009-01-31,00:02:40
22.818018,108.323191,0,327.622923228346,39844.0019097222,2009-01-31,00:02:45
22.818014,108.323222,0,328.708307086614,39844.0019675926,2009-01-31,00:02:50
22.818012,108.323221,0,328.854812992126,39844.002025463,2009-01-31,00:02:55
22.818006,108.323221,0,328.996614173228,39844.0020833333,2009-01-31,00:03:00
22.818006,108.323221,0,328.996614173228,39844.0021180556,2009-01-31,00:03:03
22.818008,108.323219,0,329.045547900262,39844.0021412037,2009-01-31,00:03:05
22.818011,108.323177,0,332.372969160105,39844.0021990741,2009-01-31,00:03:10
22.817993,108.323187,0,336.056407480315,39844.0022569444,2009-01-31,00:03:15
22.817993,108.323187,0,336.056407480315,39844.0022916667,2009-01-31,00:03:18
22.817997,108.323186,0,338.656709317585,39844.0023148148,2009-01-31,00:03:20
22.817904,108.323103,0,341.420209973753,39844.0023726852,2009-01-31,00:03:25
22.81777,108.323074,0,338.242998687664,39844.0024305556,2009-01-31,00:03:30
22.817592,108.323052,0,318.124550524934,39844.0024884259,2009-01-31,00:03:35
22.817487,108.323005,0,299.964639107612,39844.0025462963,2009-01-31,00:03:40
22.8174,108.322978,0,282.321715879265,39844.0026041667,2009-01-31,00:03:45
22.817387,108.322979,0,271.023576115486,39844.002662037,2009-01-31,00:03:50
22.817411,108.322984,0,257.242483595801,39844.0027199074,2009-01-31,00:03:55
22.817432,108.32298,0,240.507575459318,39844.0027777778,2009-01-31,00:04:00
22.817476,108.322994,0,230.858395669291,39844.0028356481,2009-01-31,00:04:05
22.817503,108.323011,0,226.978690944882,39844.0028935185,2009-01-31,00:04:10
22.817519,108.323015,0,229.57000984252,39844.0029513889,2009-01-31,00:04:15
22.817552,108.322992,0,235.090104986877,39844.0030092593,2009-01-31,00:04:20
22.817537,108.323009,0,239.201118766404,39844.0030671296,2009-01-31,00:04:25
22.817504,108.323054,0,239.547893700787,39844.003125,2009-01-31,00:04:30
22.817499,108.323105,0,232.176942257218,39844.0031828704,2009-01-31,00:04:35
22.817545,108.323091,0,229.77938976378,39844.0032407407,2009-01-31,00:04:40
22.817625,108.323044,0,232.081751968504,39844.0032986111,2009-01-31,00:04:45
22.817671,108.322987,0,236.965741469816,39844.0033564815,2009-01-31,00:04:50
22.817683,108.322994,0,237.943418635171,39844.0034143519,2009-01-31,00:04:55
22.817674,108.322989,0,243.557982283465,39844.0034722222,2009-01-31,00:05:00
22.817711,108.322937,0,247.770518372703,39844.0035300926,2009-01-31,00:05:05
22.817701,108.322925,0,246.052880577428,39844.003587963,2009-01-31,00:05:10
22.817754,108.322919,0,244.844891732283,39844.0036458333,2009-01-31,00:05:15
22.817733,108.322924,0,244.330557742782,39844.0037037037,2009-01-31,00:05:20
22.817737,108.322963,0,243.154635826772,39844.0037615741,2009-01-31,00:05:25
22.817724,108.322962,0,242.565734908136,39844.0038194444,2009-01-31,00:05:30
22.817733,108.322965,0,242.206843832021,39844.0038773148,2009-01-31,00:05:35
22.817747,108.322959,0,242.285541338583,39844.0039351852,2009-01-31,00:05:40
22.817773,108.322922,0,243.352529527559,39844.0039930556,2009-01-31,00:05:45
22.817773,108.322922,0,243.352529527559,39844.0040277778,2009-01-31,00:05:48
22.817781,108.322919,0,244.459967191601,39844.0040509259,2009-01-31,00:05:50
22.817808,108.322951,0,245.972956036745,39844.0041087963,2009-01-31,00:05:55
22.817828,108.322997,0,247.415757874016,39844.0041666667,2009-01-31,00:06:00
22.817877,108.322966,0,249.643051181102,39844.004224537,2009-01-31,00:06:05
22.817926,108.322957,0,252.519642388451,39844.0042824074,2009-01-31,00:06:10
22.818024,108.32291,0,257.144035433071,39844.0043402778,2009-01-31,00:06:15
22.818089,108.32295,0,258.886056430446,39844.0043981481,2009-01-31,00:06:20
22.818148,108.322988,0,260.431335301837,39844.0044560185,2009-01-31,00:06:25
22.818018,108.323071,0,261.612664041995,39844.0045138889,2009-01-31,00:06:30
22.817938,108.323114,0,266.351525590551,39844.0045717593,2009-01-31,00:06:35
22.817889,108.323109,0,265.776968503937,39844.0046296296,2009-01-31,00:06:40
22.817781,108.323087,0,255.192434383202,39844.0046875,2009-01-31,00:06:45
22.817625,108.323048,0,241.928549868766,39844.0047453704,2009-01-31,00:06:50
22.817644,108.323003,0,230.453697506562,39844.0048032407,2009-01-31,00:06:55
22.817613,108.322962,0,218.268841863517,39844.0048611111,2009-01-31,00:07:00
22.817594,108.322933,0,202.941056430446,39844.0049189815,2009-01-31,00:07:05
22.817583,108.322905,0,184.708517060367,39844.0049768519,2009-01-31,00:07:10
22.817551,108.322887,0,173.919583333333,39844.0050347222,2009-01-31,00:07:15
22.817521,108.322865,0,167.943385826772,39844.0050925926,2009-01-31,00:07:20
22.817513,108.322864,0,163.806368110236,39844.005150463,2009-01-31,00:07:25
22.817513,108.322864,0,163.806368110236,39844.0051851852,2009-01-31,00:07:28
22.817509,108.322865,0,162.188349737533,39844.0052083333,2009-01-31,00:07:30
22.817518,108.322866,0,161.521653543307,39844.0052662037,2009-01-31,00:07:35
22.817539,108.322871,0,162.05593832021,39844.0053240741,2009-01-31,00:07:40
22.817579,108.322884,0,163.744527559055,39844.0053819444,2009-01-31,00:07:45
22.817623,108.322899,0,165.69531824147,39844.0054398148,2009-01-31,00:07:50
22.817663,108.322908,0,167.918943569554,39844.0054976852,2009-01-31,00:07:55
22.817693,108.322915,0,169.340567585302,39844.0055555556,2009-01-31,00:08:00
22.817702,108.322953,0,161.424635826772,39844.0056134259,2009-01-31,00:08:05
22.817753,108.322845,0,146.536640419948,39844.0056712963,2009-01-31,00:08:10
22.817789,108.322779,0,137.839278215223,39844.0057291667,2009-01-31,00:08:15
22.817784,108.322747,0,132.433474409449,39844.005787037,2009-01-31,00:08:20
22.817768,108.32275,0,126.234501312336,39844.0058449074,2009-01-31,00:08:25
22.817727,108.322767,0,117.542900262467,39844.0059027778,2009-01-31,00:08:30
22.817792,108.32269,0,110.976302493438,39844.0059606481,2009-01-31,00:08:35
22.817881,108.322619,0,104.100479002625,39844.0060185185,2009-01-31,00:08:40
22.817946,108.322591,0,103.234639107612,39844.0060763889,2009-01-31,00:08:45
22.817958,108.322589,0,108.111210629921,39844.0061342593,2009-01-31,00:08:50
22.817931,108.322592,0,117.786450131234,39844.0061921296,2009-01-31,00:08:55
22.817901,108.322631,0,123.971066272966,39844.00625,2009-01-31,00:09:00
22.817891,108.32262,0,119.93781167979,39844.0063078704,2009-01-31,00:09:05
22.81787,108.322602,0,112.871122047244,39844.0063657407,2009-01-31,00:09:10
22.817867,108.322624,0,118.87967191601,39844.0064236111,2009-01-31,00:09:15
22.817878,108.322635,0,130.093077427822,39844.0064814815,2009-01-31,00:09:20
22.817908,108.322629,0,146.093956692913,39844.0065393519,2009-01-31,00:09:25
22.817968,108.322674,0,161.440741469816,39844.0065972222,2009-01-31,00:09:30
22.81804,108.322726,0,175.08093832021,39844.0066550926,2009-01-31,00:09:35
22.818063,108.322811,0,188.268264435696,39844.006712963,2009-01-31,00:09:40
22.818044,108.322869,0,207.222316272966,39844.0067708333,2009-01-31,00:09:45
22.817974,108.322868,0,218.308290682415,39844.0068287037,2009-01-31,00:09:50
22.817878,108.322882,0,225.288211942257,39844.0068865741,2009-01-31,00:09:55
22.817718,108.322932,0,225.842942913386,39844.0069444444,2009-01-31,00:10:00
22.817619,108.322954,0,224.428976377953,39844.0070023148,2009-01-31,00:10:05
22.817557,108.32295,0,226.0043667979,39844.0070601852,2009-01-31,00:10:10
22.817706,108.32291,0,235.084799868766,39844.0071180556,2009-01-31,00:10:15
22.817769,108.322912,0,238.207719816273,39844.0071759259,2009-01-31,00:10:20
22.817769,108.322912,0,238.207719816273,39844.0072106481,2009-01-31,00:10:23
22.817767,108.322915,0,234.67188976378,39844.0072337963,2009-01-31,00:10:25
22.817792,108.322912,0,226.946076115486,39844.0072916667,2009-01-31,00:10:30
22.817811,108.32292,0,222.689960629921,39844.007349537,2009-01-31,00:10:35
22.817832,108.322928,0,217.181702755906,39844.0074074074,2009-01-31,00:10:40
22.817834,108.322917,0,212.719032152231,39844.0074652778,2009-01-31,00:10:45
22.817889,108.322969,0,216.804314304462,39844.0075231481,2009-01-31,00:10:50
22.817958,108.323032,0,244.626824146982,39844.0075810185,2009-01-31,00:10:55
22.817974,108.323053,0,258.699652230971,39844.0076388889,2009-01-31,00:11:00
22.817942,108.323062,0,263.433254593176,39844.0076967593,2009-01-31,00:11:05
22.817887,108.323041,0,263.36875328084,39844.0077546296,2009-01-31,00:11:10
22.817836,108.323046,0,267.266174540682,39844.0078125,2009-01-31,00:11:15
22.817815,108.323032,0,275.560590551181,39844.0078703704,2009-01-31,00:11:20
22.817811,108.323044,0,281.904324146982,39844.0079282407,2009-01-31,00:11:25
22.817801,108.323055,0,284.909301181102,39844.0079861111,2009-01-31,00:11:30
22.817795,108.323075,0,285.993536745407,39844.0080439815,2009-01-31,00:11:35
22.817783,108.323062,0,286.604288057743,39844.0081018518,2009-01-31,00:11:40
22.817778,108.32306,0,286.759753937008,39844.0081597222,2009-01-31,00:11:45
22.817778,108.32306,0,286.759753937008,39844.0081944444,2009-01-31,00:11:48
22.817784,108.323064,0,287.450127952756,39844.0082175926,2009-01-31,00:11:50
22.817784,108.323085,0,288.586102362205,39844.008275463,2009-01-31,00:11:55
22.817794,108.323125,0,289.577522965879,39844.0083333333,2009-01-31,00:12:00
22.817853,108.32316,0,292.746276246719,39844.0083912037,2009-01-31,00:12:05
22.817888,108.323222,0,295.696758530184,39844.0084490741,2009-01-31,00:12:10
22.81785,108.323285,0,298.504665354331,39844.0085069444,2009-01-31,00:12:15
22.817779,108.323285,0,297.998517060367,39844.0085648148,2009-01-31,00:12:20
22.817769,108.323259,0,291.267129265092,39844.0086226852,2009-01-31,00:12:25
22.817833,108.323259,0,284.339849081365,39844.0086805556,2009-01-31,00:12:30
22.817883,108.323251,0,281.619025590551,39844.0087384259,2009-01-31,00:12:35
22.817909,108.323287,0,280.76717519685,39844.0087962963,2009-01-31,00:12:40
22.817932,108.323272,0,282.400711942257,39844.0088541667,2009-01-31,00:12:45
22.817964,108.323251,0,283.340242782152,39844.008912037,2009-01-31,00:12:50
22.817964,108.323251,0,283.340242782152,39844.0089467593,2009-01-31,00:12:53
22.817967,108.32325,0,282.880853018373,39844.0089699074,2009-01-31,00:12:55
22.818023,108.323218,0,284.054222440945,39844.0090277778,2009-01-31,00:13:00
22.818064,108.323189,0,289.568664698163,39844.0090856481,2009-01-31,00:13:05
22.818074,108.323148,0,305.196181102362,39844.0091435185,2009-01-31,00:13:10
22.818074,108.323148,0,305.196181102362,39844.0091782407,2009-01-31,00:13:13
22.818073,108.323155,0,317.951187664042,39844.0092013889,2009-01-31,00:13:15
22.818061,108.323139,0,323.297421259843,39844.0092592593,2009-01-31,00:13:20
22.818071,108.323128,0,330.357713254593,39844.0093171296,2009-01-31,00:13:25
22.818019,108.323134,0,332.113402230971,39844.009375,2009-01-31,00:13:30
22.818012,108.323186,0,331.068215223097,39844.0094328704,2009-01-31,00:13:35
22.818022,108.323199,0,332.141509186352,39844.0094907407,2009-01-31,00:13:40
22.818024,108.323199,0,333.164970472441,39844.0095486111,2009-01-31,00:13:45
22.818024,108.323198,0,333.753320209974,39844.0096064815,2009-01-31,00:13:50
22.818028,108.323198,0,333.668592519685,39844.0096643518,2009-01-31,00:13:55
22.818023,108.323196,0,333.466968503937,39844.0097222222,2009-01-31,00:14:00
22.818023,108.323196,0,333.466968503937,39844.0097569444,2009-01-31,00:14:03
22.818019,108.323195,0,333.548769685039,39844.0097800926,2009-01-31,00:14:05
22.817982,108.323119,0,333.620357611549,39844.009837963,2009-01-31,00:14:10
22.817946,108.323058,0,335.821968503937,39844.0098958333,2009-01-31,00:14:15
22.817917,108.323055,0,340.313897637795,39844.0099537037,2009-01-31,00:14:20
22.817917,108.323055,0,340.313897637795,39844.0099884259,2009-01-31,00:14:23
22.817913,108.323062,0,341.657752624672,39844.0100115741,2009-01-31,00:14:25
22.8179,108.323191,0,358.33248687664,39844.0100694444,2009-01-31,00:14:30
22.817905,108.323224,0,367.303008530184,39844.0101273148,2009-01-31,00:14:35
22.817911,108.323229,0,370.64845144357,39844.0101851852,2009-01-31,00:14:40
22.817908,108.323223,0,372.134307742782,39844.0102430556,2009-01-31,00:14:45
22.817908,108.323223,0,372.134307742782,39844.0102777778,2009-01-31,00:14:48
22.8179,108.323222,0,372.211125328084,39844.0103009259,2009-01-31,00:14:50
22.817899,108.323208,0,372.180337926509,39844.0103587963,2009-01-31,00:14:55
22.817904,108.323196,0,375.035029527559,39844.0104166667,2009-01-31,00:15:00
22.817904,108.323196,0,375.035029527559,39844.0104513889,2009-01-31,00:15:03
22.817909,108.323188,0,378.282952755906,39844.010474537,2009-01-31,00:15:05
22.817945,108.323186,0,384.43470144357,39844.0105324074,2009-01-31,00:15:10
22.817961,108.323192,0,392.897723097113,39844.0105902778,2009-01-31,00:15:15
22.817981,108.32318,0,411.511092519685,39844.0106481481,2009-01-31,00:15:20
22.817914,108.323204,0,422.410889107612,39844.0107060185,2009-01-31,00:15:25
22.817813,108.323221,0,426.762549212598,39844.0107638889,2009-01-31,00:15:30
22.817751,108.32305,0,398.590583989501,39844.0108217593,2009-01-31,00:15:35
22.81774,108.322878,0,354.963812335958,39844.0108796296,2009-01-31,00:15:40
22.817736,108.322856,0,329.494927821522,39844.0109375,2009-01-31,00:15:45
22.81776,108.322838,0,326.027155511811,39844.0109953704,2009-01-31,00:15:50
22.817757,108.322834,0,322.522965879265,39844.0110532407,2009-01-31,00:15:55
22.81776,108.322833,0,321.105672572178,39844.0111111111,2009-01-31,00:16:00
22.817756,108.322834,0,320.105390419947,39844.0111689815,2009-01-31,00:16:05
22.817756,108.322834,0,320.105390419947,39844.0112037037,2009-01-31,00:16:08
22.817752,108.322834,0,319.701942257218,39844.0112268519,2009-01-31,00:16:10
22.817769,108.322821,0,317.899547244094,39844.0112847222,2009-01-31,00:16:15
22.817779,108.322798,0,317.037611548556,39844.0113425926,2009-01-31,00:16:20
22.817779,108.322798,0,317.037611548556,39844.0113773148,2009-01-31,00:16:23
22.817783,108.322796,0,317.103845144357,39844.011400463,2009-01-31,00:16:25
22.817793,108.322791,0,315.61563648294,39844.0114583333,2009-01-31,00:16:30
22.817858,108.322788,0,314.816601049869,39844.0115162037,2009-01-31,00:16:35
22.817883,108.322756,0,318.931794619423,39844.0115740741,2009-01-31,00:16:40
22.817837,108.322709,0,325.553897637795,39844.0116319444,2009-01-31,00:16:45
22.817812,108.322719,0,340.5175,39844.0116898148,2009-01-31,00:16:50
22.817813,108.32272,0,356.366689632546,39844.0117476852,2009-01-31,00:16:55
22.817813,108.32272,0,356.366689632546,39844.0117824074,2009-01-31,00:16:58
22.817805,108.32272,0,360.45875328084,39844.0118055556,2009-01-31,00:17:00
22.817794,108.32272,0,361.064776902887,39844.0118634259,2009-01-31,00:17:05
22.817788,108.32272,0,360.898920603675,39844.0119212963,2009-01-31,00:17:10
22.817786,108.322721,0,360.714419291339,39844.0119791667,2009-01-31,00:17:15
22.817779,108.322721,0,360.819622703412,39844.012037037,2009-01-31,00:17:20
22.817779,108.322721,0,360.819622703412,39844.0120717593,2009-01-31,00:17:23
22.817772,108.322723,0,361.039120734908,39844.0120949074,2009-01-31,00:17:25
22.817761,108.322724,0,361.237539370079,39844.0121527778,2009-01-31,00:17:30
22.817755,108.322725,0,361.369501312336,39844.0122106481,2009-01-31,00:17:35
22.817749,108.322726,0,361.418835301837,39844.0122685185,2009-01-31,00:17:40
22.817749,108.322726,0,361.418835301837,39844.0123032407,2009-01-31,00:17:43
22.817746,108.322726,0,361.652024278215,39844.0123263889,2009-01-31,00:17:45
22.817733,108.32274,0,361.774248687664,39844.0123842593,2009-01-31,00:17:50
22.817747,108.322758,0,361.580561023622,39844.0124421296,2009-01-31,00:17:55
22.817727,108.32275,0,360.050475721785,39844.0125,2009-01-31,00:18:00
22.817707,108.322731,0,359.892483595801,39844.0125578704,2009-01-31,00:18:05
22.817698,108.322729,0,360.087171916011,39844.0126157407,2009-01-31,00:18:10
22.817677,108.322717,0,360.152877296588,39844.0126736111,2009-01-31,00:18:15
22.81766,108.322708,0,359.742322834646,39844.0127314815,2009-01-31,00:18:20
22.817652,108.322708,0,359.77438648294,39844.0127893519,2009-01-31,00:18:25
22.817652,108.322708,0,359.77438648294,39844.0128240741,2009-01-31,00:18:28
22.817644,108.32271,0,359.627582020997,39844.0128472222,2009-01-31,00:18:30
22.817608,108.322705,0,359.227687007874,39844.0129050926,2009-01-31,00:18:35
22.817594,108.322721,0,358.758484251968,39844.012962963,2009-01-31,00:18:40
22.817621,108.322735,0,359.018530183727,39844.0130208333,2009-01-31,00:18:45
22.817655,108.322757,0,360.852913385827,39844.0130787037,2009-01-31,00:18:50
22.817721,108.32281,0,363.319954068241,39844.0131365741,2009-01-31,00:18:55
22.817759,108.322817,0,360.130173884514,39844.0131944444,2009-01-31,00:19:00
22.817799,108.322839,0,355.619872047244,39844.0132523148,2009-01-31,00:19:05
22.817799,108.322839,0,355.619872047244,39844.013287037,2009-01-31,00:19:08
22.817803,108.32284,0,360.116509186352,39844.0133101852,2009-01-31,00:19:10
22.817818,108.322842,0,362.467477034121,39844.0133680556,2009-01-31,00:19:15
22.817832,108.32285,0,362.494261811024,39844.0134259259,2009-01-31,00:19:20
22.817839,108.322884,0,352.054957349081,39844.0134837963,2009-01-31,00:19:25
22.818025,108.322718,0,346.345150918635,39844.0184606481,2009-01-31,00:26:35
22.818034,108.322668,0,344.133651574803,39844.0185185185,2009-01-31,00:26:40
22.818022,108.32262,0,333.407844488189,39844.0185763889,2009-01-31,00:26:45
22.818004,108.322669,0,326.235662729659,39844.0186342593,2009-01-31,00:26:50
22.818006,108.32267,0,322.892946194226,39844.0186921296,2009-01-31,00:26:55
22.818006,108.32267,0,322.892946194226,39844.0187268518,2009-01-31,00:26:58
22.818012,108.322671,0,319.506827427822,39844.01875,2009-01-31,00:27:00
22.818022,108.322673,0,316.524206036745,39844.0188078704,2009-01-31,00:27:05
22.818025,108.322674,0,312.055679133858,39844.0188657407,2009-01-31,00:27:10
22.818026,108.322676,0,307.303776246719,39844.0189236111,2009-01-31,00:27:15
22.818026,108.322678,0,305.960498687664,39844.0189814815,2009-01-31,00:27:20
22.818026,108.322678,0,305.960498687664,39844.0190162037,2009-01-31,00:27:23
22.818022,108.322679,0,305.286043307087,39844.0190393519,2009-01-31,00:27:25
22.818003,108.322691,0,304.214796587927,39844.0190972222,2009-01-31,00:27:30
22.817994,108.322762,0,305.53562335958,39844.0191550926,2009-01-31,00:27:35
22.817983,108.322809,0,308.044412729659,39844.019212963,2009-01-31,00:27:40
22.817958,108.322834,0,311.564146981627,39844.0192708333,2009-01-31,00:27:45
22.817957,108.322825,0,312.289340551181,39844.0193287037,2009-01-31,00:27:50
22.817958,108.32278,0,312.004914698163,39844.0193865741,2009-01-31,00:27:55
22.817972,108.322677,0,306.755177165354,39844.0194444444,2009-01-31,00:28:00
22.817981,108.322586,0,290.886010498688,39844.0195023148,2009-01-31,00:28:05
22.817981,108.322586,0,290.886010498688,39844.019537037,2009-01-31,00:28:08
22.817985,108.322588,0,280.348835301837,39844.0195601852,2009-01-31,00:28:10
22.817987,108.32255,0,272.105285433071,39844.0196180556,2009-01-31,00:28:15
22.817999,108.32244,0,266.623608923884,39844.0196759259,2009-01-31,00:28:20
22.817994,108.32242,0,266.857047244094,39844.0197337963,2009-01-31,00:28:25
22.817994,108.322459,0,270.87031496063,39844.0197916667,2009-01-31,00:28:30
22.818001,108.322559,0,278.459107611549,39844.019849537,2009-01-31,00:28:35
22.818012,108.322691,0,287.193713910761,39844.0199074074,2009-01-31,00:28:40
22.817995,108.322826,0,297.986955380577,39844.0199652778,2009-01-31,00:28:45
22.817975,108.322981,0,310.909767060367,39844.0200231481,2009-01-31,00:28:50
22.817988,108.323052,0,322.61157480315,39844.0200810185,2009-01-31,00:28:55
22.818004,108.323045,0,332.82407480315,39844.0201388889,2009-01-31,00:29:00
22.818018,108.322953,0,339.906496062992,39844.0201967593,2009-01-31,00:29:05
22.818037,108.322974,0,354.97780511811,39844.0202546296,2009-01-31,00:29:10
22.818047,108.323,0,363.16155839895,39844.0203125,2009-01-31,00:29:15
22.818065,108.32301,0,368.672919947507,39844.0203703704,2009-01-31,00:29:20
22.818074,108.32301,0,374.758536745407,39844.0204282407,2009-01-31,00:29:25
22.81806,108.323008,0,377.518461286089,39844.0204861111,2009-01-31,00:29:30
22.81804,108.323007,0,379.167089895013,39844.0205439815,2009-01-31,00:29:35
22.818024,108.323006,0,380.351824146982,39844.0206018519,2009-01-31,00:29:40
22.818009,108.323006,0,380.862280183727,39844.0206597222,2009-01-31,00:29:45
22.818,108.323006,0,381.00092519685,39844.0207175926,2009-01-31,00:29:50
22.817993,108.323007,0,380.782454068241,39844.020775463,2009-01-31,00:29:55
22.817993,108.323007,0,380.782454068241,39844.0208101852,2009-01-31,00:29:58
22.817999,108.323007,0,380.770915354331,39844.0208333333,2009-01-31,00:30:00
22.818013,108.323008,0,381.704865485564,39844.0208912037,2009-01-31,00:30:05
22.818025,108.32301,0,384.235856299213,39844.0209490741,2009-01-31,00:30:10
22.818026,108.323033,0,386.797011154856,39844.0210069444,2009-01-31,00:30:15
22.818023,108.323053,0,388.501961942257,39844.0210648148,2009-01-31,00:30:20
22.818023,108.323053,0,388.501961942257,39844.021099537,2009-01-31,00:30:23
22.818015,108.323053,0,389.174465223097,39844.0211226852,2009-01-31,00:30:25
22.818005,108.323056,0,389.429927821522,39844.0211805556,2009-01-31,00:30:30
22.817983,108.323092,0,389.990767716535,39844.0212384259,2009-01-31,00:30:35
22.817908,108.323096,0,390.270337926509,39844.0212962963,2009-01-31,00:30:40
22.817885,108.323051,0,392.639179790026,39844.0213541667,2009-01-31,00:30:45
22.817867,108.322979,0,398.029317585302,39844.021412037,2009-01-31,00:30:50
22.817857,108.322874,0,407.515872703412,39844.0214699074,2009-01-31,00:30:55
22.817839,108.322864,0,414.559898293963,39844.0215277778,2009-01-31,00:31:00
22.817829,108.322849,0,421.457965879265,39844.0215856481,2009-01-31,00:31:05
22.8178,108.322817,0,429.492158792651,39844.0216435185,2009-01-31,00:31:10
22.817795,108.322793,0,433.380748031496,39844.0217013889,2009-01-31,00:31:15
22.817794,108.322785,0,435.493398950131,39844.0217592593,2009-01-31,00:31:20
22.817798,108.322786,0,436.80531496063,39844.0218171296,2009-01-31,00:31:25
22.817798,108.322786,0,436.80531496063,39844.0218518519,2009-01-31,00:31:28
22.817804,108.322786,0,437.637388451444,39844.021875,2009-01-31,00:31:30
22.817813,108.322787,0,438.681223753281,39844.0219907407,2009-01-31,00:31:40
22.817807,108.322787,0,438.925275590551,39844.0220486111,2009-01-31,00:31:45
22.817808,108.32279,0,439.11405839895,39844.0221064815,2009-01-31,00:31:50
22.817806,108.322792,0,439.287319553806,39844.0221643519,2009-01-31,00:31:55
22.817806,108.322792,0,439.287319553806,39844.0221990741,2009-01-31,00:31:58
22.817812,108.322795,0,439.466640419948,39844.0222222222,2009-01-31,00:32:00
22.817824,108.322796,0,439.71124343832,39844.0222800926,2009-01-31,00:32:05
22.817824,108.322796,0,439.71124343832,39844.0223148148,2009-01-31,00:32:08
22.81783,108.322798,0,440.232536089239,39844.022337963,2009-01-31,00:32:10
22.817839,108.3228,0,440.949767060367,39844.0223958333,2009-01-31,00:32:15
22.817832,108.322799,0,441.489534120735,39844.0224537037,2009-01-31,00:32:20
22.817828,108.322797,0,441.654333989501,39844.0225115741,2009-01-31,00:32:25
22.817827,108.322795,0,441.562122703412,39844.0225694444,2009-01-31,00:32:30
22.817825,108.322792,0,441.087536089239,39844.0226273148,2009-01-31,00:32:35
22.817826,108.322791,0,440.400442913386,39844.0226851852,2009-01-31,00:32:40
22.817833,108.32279,0,439.96,39844.0227430556,2009-01-31,00:32:45
22.817834,108.32279,0,440.111535433071,39844.0228009259,2009-01-31,00:32:50
22.817826,108.32279,0,440.525597112861,39844.0228587963,2009-01-31,00:32:55
22.817822,108.322791,0,440.980354330709,39844.0229166667,2009-01-31,00:33:00
22.817823,108.32279,0,441.362975721785,39844.022974537,2009-01-31,00:33:05
22.817823,108.32279,0,441.362975721785,39844.0230092593,2009-01-31,00:33:08
22.817826,108.322789,0,441.746797900262,39844.0230324074,2009-01-31,00:33:10
22.817841,108.322733,0,443.700104986877,39844.0231481481,2009-01-31,00:33:20
22.817854,108.322721,0,445.519543963255,39844.0232060185,2009-01-31,00:33:25
22.81783,108.322723,0,445.456115485564,39844.0232638889,2009-01-31,00:33:30
22.817821,108.322703,0,445.901115485564,39844.0233217593,2009-01-31,00:33:35
22.817828,108.322725,0,445.36125,39844.0233796296,2009-01-31,00:33:40
22.81785,108.322819,0,446.48218175853,39844.0234375,2009-01-31,00:33:45
22.817845,108.32295,0,448.744416010499,39844.0234953704,2009-01-31,00:33:50
22.817842,108.323149,0,451.559032152231,39844.0235532407,2009-01-31,00:33:55
22.817846,108.323439,0,455.179639107612,39844.0236111111,2009-01-31,00:34:00
22.817836,108.323528,0,459.368097112861,39844.0236689815,2009-01-31,00:34:05
22.817833,108.323378,0,462.913464566929,39844.0237268518,2009-01-31,00:34:10
22.81783,108.323377,0,463.367673884514,39844.0237847222,2009-01-31,00:34:15
22.81783,108.323377,0,463.367673884514,39844.0238194444,2009-01-31,00:34:18
22.817822,108.323369,0,462.428215223097,39844.0238425926,2009-01-31,00:34:20
22.817813,108.323326,0,460.215790682415,39844.023900463,2009-01-31,00:34:25
22.817791,108.323322,0,458.459127296588,39844.0239583333,2009-01-31,00:34:30
22.817843,108.322656,0,448.90186023622,39844.0242476852,2009-01-31,00:34:55
22.81787,108.322745,0,441.596765091863,39844.0243055556,2009-01-31,00:35:00
22.817878,108.322787,0,437.816158136483,39844.0243634259,2009-01-31,00:35:05
22.817891,108.322803,0,432.389527559055,39844.0244212963,2009-01-31,00:35:10
22.817874,108.322741,0,426.542677165354,39844.0244791667,2009-01-31,00:35:15
22.817863,108.322682,0,425.670101706037,39844.024537037,2009-01-31,00:35:20
22.81784,108.322663,0,426.727555774278,39844.0245949074,2009-01-31,00:35:25
22.817796,108.322602,0,428.149708005249,39844.0246527778,2009-01-31,00:35:30
22.817782,108.322573,0,429.353589238845,39844.0247106481,2009-01-31,00:35:35
22.817855,108.322639,0,431.786833989501,39844.0247685185,2009-01-31,00:35:40
22.817918,108.32262,0,435.659304461942,39844.0248263889,2009-01-31,00:35:45
22.818027,108.322618,0,446.087444225722,39844.0248842593,2009-01-31,00:35:50
22.818061,108.322628,0,465.184960629921,39844.0249421296,2009-01-31,00:35:55
22.818073,108.322732,0,483.138966535433,39844.025,2009-01-31,00:36:00
22.818092,108.322788,0,495.29718832021,39844.0250578704,2009-01-31,00:36:05
22.818026,108.322917,0,508.366781496063,39844.0251157407,2009-01-31,00:36:10
22.818028,108.322944,0,515.927391732283,39844.0251736111,2009-01-31,00:36:15
22.818005,108.322894,0,525.457276902887,39844.0252314815,2009-01-31,00:36:20
22.818038,108.322882,0,527.963464566929,39844.0252893518,2009-01-31,00:36:25
22.818031,108.322848,0,536.580524934383,39844.0253472222,2009-01-31,00:36:30
22.81801,108.322815,0,543.573333333333,39844.0254050926,2009-01-31,00:36:35
22.81801,108.322815,0,543.573333333333,39844.0254398148,2009-01-31,00:36:38
22.818013,108.322808,0,543.989498031496,39844.025462963,2009-01-31,00:36:40
22.818029,108.322853,0,541.358057742782,39844.0255208333,2009-01-31,00:36:45
22.81795,108.322949,0,539.849550524934,39844.0255787037,2009-01-31,00:36:50
22.81791,108.323045,0,546.653228346457,39844.0256365741,2009-01-31,00:36:55
22.817871,108.323046,0,553.008001968504,39844.0256944444,2009-01-31,00:37:00
22.817856,108.323044,0,555.738415354331,39844.0257523148,2009-01-31,00:37:05
22.817841,108.323037,0,550.483494094488,39844.0258101852,2009-01-31,00:37:10
22.817878,108.322992,0,536.410666010499,39844.0258680556,2009-01-31,00:37:15
22.817889,108.322968,0,522.015839895013,39844.0259259259,2009-01-31,00:37:20
22.817872,108.322931,0,516.058704068241,39844.0259837963,2009-01-31,00:37:25
22.817888,108.322982,0,513.713015091863,39844.0260416667,2009-01-31,00:37:30
22.817884,108.323031,0,502.545564304462,39844.026099537,2009-01-31,00:37:35
22.817843,108.323047,0,494.876371391076,39844.0261574074,2009-01-31,00:37:40
22.81779,108.323059,0,491.536709317585,39844.0262152778,2009-01-31,00:37:45
22.817706,108.323124,0,493.428087270341,39844.0262731481,2009-01-31,00:37:50
22.817628,108.323187,0,499.333809055118,39844.0263310185,2009-01-31,00:37:55
22.817586,108.323297,0,508.495039370079,39844.0263888889,2009-01-31,00:38:00
22.817537,108.323399,0,520.754035433071,39844.0264467593,2009-01-31,00:38:05
22.81747,108.323503,0,534.120695538058,39844.0265046296,2009-01-31,00:38:10
22.817464,108.323601,0,547.203956692913,39844.0265625,2009-01-31,00:38:15
22.817474,108.323529,0,552.574019028871,39844.0266203704,2009-01-31,00:38:20
22.817522,108.323517,0,557.425242782152,39844.0266782407,2009-01-31,00:38:25
22.81755,108.323537,0,561.374353674541,39844.0267361111,2009-01-31,00:38:30
22.817583,108.323549,0,562.367877296588,39844.0267939815,2009-01-31,00:38:35
22.817609,108.323465,0,562.278667979003,39844.0268518519,2009-01-31,00:38:40
22.817624,108.323377,0,562.468051181102,39844.0269097222,2009-01-31,00:38:45
22.817653,108.323361,0,562.470905511811,39844.0269675926,2009-01-31,00:38:50
22.817671,108.323354,0,562.932522965879,39844.027025463,2009-01-31,00:38:55
22.817736,108.323346,0,561.326896325459,39844.0270833333,2009-01-31,00:39:00
22.817759,108.323402,0,560.331020341207,39844.0271412037,2009-01-31,00:39:05
22.817783,108.323404,0,564.613543307087,39844.0271990741,2009-01-31,00:39:10
22.81783,108.323192,0,573.549146981627,39844.0272569444,2009-01-31,00:39:15
22.817875,108.32306,0,581.985534776903,39844.0273148148,2009-01-31,00:39:20
22.817873,108.323079,0,591.898690944882,39844.0273726852,2009-01-31,00:39:25
22.817849,108.323033,0,601.469924540682,39844.0274305556,2009-01-31,00:39:30
22.8178,108.322997,0,605.448674540682,39844.0274884259,2009-01-31,00:39:35
22.817765,108.322939,0,607.383356299213,39844.0275462963,2009-01-31,00:39:40
22.817697,108.322841,0,614.879888451444,39844.0276041667,2009-01-31,00:39:45
22.817655,108.322737,0,621.124429133858,39844.027662037,2009-01-31,00:39:50
22.817667,108.322691,0,625.589176509186,39844.0277199074,2009-01-31,00:39:55
22.817747,108.322726,0,627.625531496063,39844.0277777778,2009-01-31,00:40:00
22.81778,108.322722,0,627.589137139107,39844.0278356481,2009-01-31,00:40:05
22.817757,108.322587,0,607.657746062992,39844.0278935185,2009-01-31,00:40:10
22.817809,108.322536,0,591.009747375328,39844.0279513889,2009-01-31,00:40:15
22.817836,108.322491,0,580.352421259842,39844.0280092593,2009-01-31,00:40:20
22.817853,108.322482,0,567.113320209974,39844.0280671296,2009-01-31,00:40:25
22.817831,108.322468,0,538.555154199475,39844.028125,2009-01-31,00:40:30
22.817881,108.322508,0,515.800836614173,39844.0281828704,2009-01-31,00:40:35
22.817833,108.322403,0,501.866627296588,39844.0282407407,2009-01-31,00:40:40
22.817808,108.322359,0,488.784819553806,39844.0282986111,2009-01-31,00:40:45
22.817918,108.322381,0,480.436338582677,39844.0283564815,2009-01-31,00:40:50
22.818121,108.322359,0,479.880456036745,39844.0284143519,2009-01-31,00:40:55
22.818095,108.322419,0,483.760734908137,39844.0288194444,2009-01-31,00:41:30
22.818095,108.322419,0,483.760734908137,39844.029375,2009-01-31,00:42:18
22.818089,108.322426,0,483.304222440945,39844.0293981481,2009-01-31,00:42:20
22.8181,108.322404,0,482.560856299213,39844.0295717593,2009-01-31,00:42:35
22.818185,108.322309,0,479.211082677165,39844.0296875,2009-01-31,00:42:45
22.818067,108.3224,0,475.368300524934,39844.0297453704,2009-01-31,00:42:50
22.817708,108.322479,0,467.602887139108,39844.0298032407,2009-01-31,00:42:55
22.817537,108.322502,0,456.037545931759,39844.0298611111,2009-01-31,00:43:00
22.817406,108.322519,0,444.420042650919,39844.0299189815,2009-01-31,00:43:05
22.817354,108.322674,0,440.960180446194,39844.0299768519,2009-01-31,00:43:10
22.817437,108.322712,0,440.380416666667,39844.0300347222,2009-01-31,00:43:15
22.817471,108.322763,0,441.438320209974,39844.0300925926,2009-01-31,00:43:20
22.817501,108.322784,0,441.639868766404,39844.0302083333,2009-01-31,00:43:30
22.817511,108.32278,0,441.67311023622,39844.0302662037,2009-01-31,00:43:35
22.817511,108.32278,0,441.67311023622,39844.0303009259,2009-01-31,00:43:38
22.817518,108.322775,0,441.730429790026,39844.0303240741,2009-01-31,00:43:40
22.826771,108.317567,0,94.3811909448819,39844.0324074074,2009-01-31,00:46:40
22.81871,108.322423,0,721.166515748031,39844.0324652778,2009-01-31,00:46:45
22.817956,108.322807,0,580.822299868766,39844.0325231481,2009-01-31,00:46:50
22.817941,108.322799,0,551.372388451444,39844.0325810185,2009-01-31,00:46:55
22.817855,108.322784,0,500.427004593176,39844.0328125,2009-01-31,00:47:15
22.817782,108.322823,0,477.471338582677,39844.0329861111,2009-01-31,00:47:30
22.817762,108.322827,0,472.638389107612,39844.0330439815,2009-01-31,00:47:35
22.817732,108.32277,0,470.366289370079,39844.033275463,2009-01-31,00:47:55
22.823814,108.320575,0,2608.9455511811,39844.0366319444,2009-01-31,00:52:45
22.818007,108.322572,0,586.890672572178,39844.0368634259,2009-01-31,00:53:05
22.818011,108.322581,0,598.034596456693,39844.0369212963,2009-01-31,00:53:10
22.818011,108.322581,0,598.034596456693,39844.0369560185,2009-01-31,00:53:13
22.818009,108.322582,0,600.290173884514,39844.0369791667,2009-01-31,00:53:15
22.817891,108.322618,0,594.148661417323,39844.037037037,2009-01-31,00:53:20
22.817865,108.322645,0,592.396102362205,39844.0370949074,2009-01-31,00:53:25
22.817697,108.322618,0,566.887844488189,39844.0371527778,2009-01-31,00:53:30
22.817672,108.322625,0,557.32061351706,39844.0372106481,2009-01-31,00:53:35
22.817622,108.322661,0,544.167267060367,39844.0372685185,2009-01-31,00:53:40
22.817592,108.322774,0,528.826174540682,39844.0373263889,2009-01-31,00:53:45
22.817564,108.32286,0,522.566368110236,39844.0373842593,2009-01-31,00:53:50
22.817535,108.322867,0,520.98281824147,39844.0374421296,2009-01-31,00:53:55
22.817535,108.322867,0,520.98281824147,39844.0374768519,2009-01-31,00:53:58
22.817542,108.322868,0,523.568500656168,39844.0375,2009-01-31,00:54:00
22.817582,108.322774,0,519.141148293963,39844.0375578704,2009-01-31,00:54:05
22.817635,108.322742,0,521.011453412073,39844.0376157407,2009-01-31,00:54:10
22.817652,108.322745,0,528.092122703412,39844.0376736111,2009-01-31,00:54:15
22.817672,108.322774,0,539.923389107611,39844.0377314815,2009-01-31,00:54:20
22.817698,108.322823,0,554.79094816273,39844.0377893519,2009-01-31,00:54:25
22.81769,108.322855,0,566.777057086614,39844.0378472222,2009-01-31,00:54:30
22.817681,108.322844,0,578.375337926509,39844.0379050926,2009-01-31,00:54:35
22.817659,108.322798,0,575.79125656168,39844.037962963,2009-01-31,00:54:40
22.817675,108.322766,0,573.38249015748,39844.0380208333,2009-01-31,00:54:45
22.817685,108.322752,0,575.431161417323,39844.0380787037,2009-01-31,00:54:50
22.817716,108.322722,0,574.405751312336,39844.0381365741,2009-01-31,00:54:55
22.817721,108.322714,0,567.441525590551,39844.0381944444,2009-01-31,00:55:00
22.817721,108.322714,0,567.441525590551,39844.0382291667,2009-01-31,00:55:03
22.817721,108.322706,0,567.904944225722,39844.0382523148,2009-01-31,00:55:05
22.817699,108.322665,0,561.086400918635,39844.0383101852,2009-01-31,00:55:10
22.817699,108.322665,0,561.086400918635,39844.0383449074,2009-01-31,00:55:13
22.817691,108.322663,0,562.599311023622,39844.0383680556,2009-01-31,00:55:15
22.817679,108.322663,0,562.943986220472,39844.0384259259,2009-01-31,00:55:20
22.817691,108.322653,0,555.54562664042,39844.0384837963,2009-01-31,00:55:25
22.81772,108.322642,0,551.249284776903,39844.0385416667,2009-01-31,00:55:30
22.817737,108.322612,0,544.626781496063,39844.038599537,2009-01-31,00:55:35
22.817741,108.322582,0,539.012168635171,39844.0386574074,2009-01-31,00:55:40
22.817722,108.322534,0,533.282713254593,39844.0387152778,2009-01-31,00:55:45
22.817713,108.322527,0,522.80561351706,39844.0387731481,2009-01-31,00:55:50
22.817624,108.322479,0,522.354908136483,39844.0388310185,2009-01-31,00:55:55
22.817716,108.322471,0,532.879317585302,39844.0388888889,2009-01-31,00:56:00
22.817697,108.322482,0,493.610662729659,39844.0389467593,2009-01-31,00:56:05
22.817697,108.322482,0,493.610662729659,39844.0389814815,2009-01-31,00:56:08
22.817703,108.32249,0,460.855377296588,39844.0390046296,2009-01-31,00:56:10
22.817663,108.322515,0,459.98811023622,39844.0390625,2009-01-31,00:56:15
22.81769,108.322509,0,467.346371391076,39844.0391203704,2009-01-31,00:56:20
22.817704,108.322533,0,474.798346456693,39844.0391782407,2009-01-31,00:56:25
22.817698,108.322554,0,478.621204068241,39844.0392361111,2009-01-31,00:56:30
22.817701,108.322578,0,463.630246062992,39844.0392939815,2009-01-31,00:56:35
22.817708,108.322559,0,426.804648950131,39844.0393518518,2009-01-31,00:56:40
22.817693,108.322538,0,401.848894356955,39844.0394097222,2009-01-31,00:56:45
22.817688,108.322522,0,397.622467191601,39844.0394675926,2009-01-31,00:56:50
22.817747,108.322483,0,405.396062992126,39844.039525463,2009-01-31,00:56:55
22.817867,108.322467,0,396.846935695538,39844.0395833333,2009-01-31,00:57:00
22.817919,108.32241,0,397.211984908136,39844.0396412037,2009-01-31,00:57:05
22.817952,108.322383,0,400.462690288714,39844.0396990741,2009-01-31,00:57:10
22.817937,108.322386,0,398.871479658793,39844.0397569444,2009-01-31,00:57:15
22.817974,108.322391,0,401.426374671916,39844.0398148148,2009-01-31,00:57:20
22.817991,108.322404,0,399.550515091863,39844.0398726852,2009-01-31,00:57:25
22.817987,108.322427,0,398.724222440945,39844.0399305556,2009-01-31,00:57:30
22.817987,108.322427,0,398.724222440945,39844.0399652778,2009-01-31,00:57:33
22.817986,108.322431,0,398.622772309711,39844.0399884259,2009-01-31,00:57:35
22.817921,108.32249,0,399.498349737533,39844.0400462963,2009-01-31,00:57:40
22.817928,108.322539,0,402.492263779528,39844.0401041667,2009-01-31,00:57:45
22.8178,108.322608,0,401.19781824147,39844.040162037,2009-01-31,00:57:50
22.817724,108.322659,0,402.054724409449,39844.0402199074,2009-01-31,00:57:55
22.817688,108.322715,0,403.879970472441,39844.0402777778,2009-01-31,00:58:00
22.817672,108.322813,0,402.226184383202,39844.0403356481,2009-01-31,00:58:05
22.817671,108.322889,0,392.967985564304,39844.0403935185,2009-01-31,00:58:10
22.817698,108.322906,0,378.105810367454,39844.0404513889,2009-01-31,00:58:15
22.817687,108.323014,0,345.201742125984,39844.0405092593,2009-01-31,00:58:20
22.817703,108.323041,0,331.860964566929,39844.0405671296,2009-01-31,00:58:25
22.81772,108.323091,0,320.91280839895,39844.040625,2009-01-31,00:58:30
22.817748,108.323149,0,304.615239501312,39844.0406828704,2009-01-31,00:58:35
22.817843,108.323213,0,297.941046587927,39844.0407407407,2009-01-31,00:58:40
22.817843,108.323262,0,308.770406824147,39844.0407986111,2009-01-31,00:58:45
22.817883,108.323301,0,298.388198818898,39844.0408564815,2009-01-31,00:58:50
22.817932,108.323352,0,296.090695538058,39844.0409143518,2009-01-31,00:58:55
22.817988,108.3234,0,300.956535433071,39844.0409722222,2009-01-31,00:59:00
22.818047,108.323441,0,310.795600393701,39844.0410300926,2009-01-31,00:59:05
22.818106,108.323499,0,322.700383858268,39844.041087963,2009-01-31,00:59:10
22.818189,108.32354,0,333.631519028871,39844.0411458333,2009-01-31,00:59:15
22.818259,108.323581,0,343.880016404199,39844.0412037037,2009-01-31,00:59:20
22.818221,108.32368,0,310.90718832021,39844.0412615741,2009-01-31,00:59:25
22.818218,108.323744,0,308.246637139108,39844.0413194444,2009-01-31,00:59:30
22.818229,108.323833,0,297.869658792651,39844.0413773148,2009-01-31,00:59:35
22.818251,108.323846,0,288.155396981627,39844.0414351852,2009-01-31,00:59:40
22.818276,108.323853,0,283.753277559055,39844.0414930556,2009-01-31,00:59:45
22.818252,108.32386,0,265.030423228346,39844.0415509259,2009-01-31,00:59:50
22.818252,108.32386,0,265.030423228346,39844.0415856481,2009-01-31,00:59:53
22.818251,108.32386,0,262.665685695538,39844.0416087963,2009-01-31,00:59:55
22.818268,108.323875,0,260.362148950131,39844.0416666667,2009-01-31,01:00:00
22.81827,108.323908,0,255.684238845144,39844.041724537,2009-01-31,01:00:05
22.818256,108.323964,0,248.003382545932,39844.0417824074,2009-01-31,01:00:10
22.818245,108.324011,0,245.101607611549,39844.0418402778,2009-01-31,01:00:15
22.818174,108.324051,0,246.964278215223,39844.0418981481,2009-01-31,01:00:20
22.818117,108.324096,0,248.880538057743,39844.0419560185,2009-01-31,01:00:25
22.818092,108.324149,0,247.801207349081,39844.0420138889,2009-01-31,01:00:30
22.818076,108.324202,0,251.196312335958,39844.0420717593,2009-01-31,01:00:35
22.817844,108.324361,0,263.911420603675,39844.0421296296,2009-01-31,01:00:40
22.817792,108.324387,0,265.077480314961,39844.0421875,2009-01-31,01:00:45
22.81776,108.324402,0,270.927358923885,39844.0422453704,2009-01-31,01:00:50
22.817751,108.324445,0,275.284498031496,39844.0423032407,2009-01-31,01:00:55
22.817747,108.324501,0,280.169816272966,39844.0423611111,2009-01-31,01:01:00
22.817743,108.324564,0,287.287480314961,39844.0424189815,2009-01-31,01:01:05
22.81775,108.324616,0,292.884094488189,39844.0424768519,2009-01-31,01:01:10
22.817748,108.324687,0,293.188244750656,39844.0425347222,2009-01-31,01:01:15
22.817769,108.324722,0,292.613287401575,39844.0425925926,2009-01-31,01:01:20
22.817638,108.324902,0,293.073730314961,39844.042650463,2009-01-31,01:01:25
22.817847,108.324926,0,272.807975721785,39844.0427083333,2009-01-31,01:01:30
22.817848,108.324954,0,268.913254593176,39844.0427662037,2009-01-31,01:01:35
22.817826,108.324982,0,264.096922572178,39844.0428240741,2009-01-31,01:01:40
22.817903,108.324979,0,261.622477034121,39844.0428819444,2009-01-31,01:01:45
22.818018,108.324988,0,253.251643700787,39844.0429398148,2009-01-31,01:01:50
22.81807,108.324966,0,244.811827427822,39844.0429976852,2009-01-31,01:01:55
22.818223,108.324943,0,231.147024278215,39844.0430555556,2009-01-31,01:02:00
22.818289,108.324959,0,238.161338582677,39844.0431134259,2009-01-31,01:02:05
22.818347,108.32496,0,259.346122047244,39844.0431712963,2009-01-31,01:02:10
22.81841,108.324932,0,263.264898293963,39844.0432291667,2009-01-31,01:02:15
22.818438,108.324924,0,263.554931102362,39844.043287037,2009-01-31,01:02:20
22.818457,108.324912,0,269.625282152231,39844.0433449074,2009-01-31,01:02:25
22.81848,108.324918,0,267.969491469816,39844.0434027778,2009-01-31,01:02:30
22.81846,108.324915,0,242.31154855643,39844.0434606481,2009-01-31,01:02:35
22.81848,108.32491,0,245.880793963255,39844.0435185185,2009-01-31,01:02:40
22.818506,108.324891,0,248.558313648294,39844.0435763889,2009-01-31,01:02:45
22.818525,108.324885,0,257.652263779528,39844.0436342593,2009-01-31,01:02:50
22.818507,108.324844,0,273.688510498688,39844.0436921296,2009-01-31,01:02:55
22.818507,108.324844,0,273.688510498688,39844.0437268519,2009-01-31,01:02:58
22.818502,108.324851,0,261.217654199475,39844.04375,2009-01-31,01:03:00
22.818472,108.324859,0,250.024143700787,39844.0438078704,2009-01-31,01:03:05
22.818457,108.324878,0,242.555721784777,39844.0438657407,2009-01-31,01:03:10
22.818436,108.324876,0,244.268907480315,39844.0439236111,2009-01-31,01:03:15
22.818431,108.324886,0,250.072854330709,39844.0439814815,2009-01-31,01:03:20
22.818446,108.324884,0,253.324209317585,39844.0440393519,2009-01-31,01:03:25
22.818344,108.324998,0,267.711499343832,39844.0440972222,2009-01-31,01:03:30
22.818406,108.325019,0,282.148024934383,39844.0441550926,2009-01-31,01:03:35
22.81843,108.325026,0,293.348766404199,39844.044212963,2009-01-31,01:03:40
22.818422,108.325036,0,298.943480971129,39844.0442708333,2009-01-31,01:03:45
22.818452,108.325052,0,311.202726377953,39844.0443287037,2009-01-31,01:03:50
22.818477,108.325049,0,330.985761154856,39844.0443865741,2009-01-31,01:03:55
22.818497,108.325025,0,347.569432414698,39844.0444444444,2009-01-31,01:04:00
22.81851,108.325011,0,347.334094488189,39844.0445023148,2009-01-31,01:04:05
22.818493,108.325008,0,352.524635826772,39844.0445601852,2009-01-31,01:04:10
22.818483,108.324987,0,369.122296587926,39844.0446180556,2009-01-31,01:04:15
22.818453,108.324953,0,369.240843175853,39844.0446759259,2009-01-31,01:04:20
22.818429,108.324945,0,369.903809055118,39844.0447337963,2009-01-31,01:04:25
22.818387,108.324989,0,367.396322178478,39844.0447916667,2009-01-31,01:04:30
22.818348,108.325056,0,359.970977690289,39844.044849537,2009-01-31,01:04:35
22.818304,108.325103,0,334.663792650919,39844.0449074074,2009-01-31,01:04:40
22.818269,108.325167,0,316.496145013123,39844.0449652778,2009-01-31,01:04:45
22.818244,108.325211,0,305.259560367454,39844.0450231481,2009-01-31,01:04:50
22.818213,108.325239,0,290.949163385827,39844.0450810185,2009-01-31,01:04:55
22.818193,108.325268,0,275.885190288714,39844.0451388889,2009-01-31,01:05:00
22.818171,108.325308,0,264.883943569554,39844.0451967593,2009-01-31,01:05:05
22.818079,108.325376,0,252.047437664042,39844.0452546296,2009-01-31,01:05:10
22.818074,108.325419,0,242.110150918635,39844.0453125,2009-01-31,01:05:15
22.818051,108.325472,0,237.742572178478,39844.0453703704,2009-01-31,01:05:20
22.818038,108.325524,0,230.718047900262,39844.0454282407,2009-01-31,01:05:25
22.818045,108.325575,0,228.958904199475,39844.0454861111,2009-01-31,01:05:30
22.818059,108.325606,0,229.924520997375,39844.0455439815,2009-01-31,01:05:35
22.818055,108.32563,0,232.1743667979,39844.0456018519,2009-01-31,01:05:40
22.818028,108.325676,0,238.577749343832,39844.0456597222,2009-01-31,01:05:45
22.818017,108.325724,0,245.488057742782,39844.0457175926,2009-01-31,01:05:50
22.818021,108.325771,0,247.885912073491,39844.045775463,2009-01-31,01:05:55
22.818033,108.325806,0,249.870131233596,39844.0458333333,2009-01-31,01:06:00
22.818021,108.325864,0,252.297444225722,39844.0458912037,2009-01-31,01:06:05
22.818005,108.325913,0,254.848937007874,39844.0459490741,2009-01-31,01:06:10
22.81799,108.325961,0,259.895075459318,39844.0460069444,2009-01-31,01:06:15
22.817996,108.325988,0,263.851797900262,39844.0460648148,2009-01-31,01:06:20
22.817998,108.326008,0,267.501341863517,39844.0461226852,2009-01-31,01:06:25
22.817998,108.326008,0,267.501341863517,39844.0461574074,2009-01-31,01:06:28
22.818005,108.326012,0,270.029603018373,39844.0461805556,2009-01-31,01:06:30
22.818029,108.326035,0,274.076463254593,39844.0462384259,2009-01-31,01:06:35
22.818058,108.326037,0,276.91530839895,39844.0462962963,2009-01-31,01:06:40
22.818156,108.326145,0,289.921748687664,39844.0463541667,2009-01-31,01:06:45
22.818244,108.326207,0,299.622719816273,39844.046412037,2009-01-31,01:06:50
22.818269,108.326268,0,308.200505249344,39844.0464699074,2009-01-31,01:06:55
22.81823,108.326295,0,306.131932414698,39844.0465277778,2009-01-31,01:07:00
22.818226,108.326319,0,306.114288057743,39844.0465856481,2009-01-31,01:07:05
22.818209,108.326355,0,307.066833989501,39844.0466435185,2009-01-31,01:07:10
22.818205,108.326412,0,308.577644356955,39844.0467013889,2009-01-31,01:07:15
22.818202,108.326447,0,309.862778871391,39844.0467592593,2009-01-31,01:07:20
22.818101,108.326518,0,310.229878608924,39844.0468171296,2009-01-31,01:07:25
22.818069,108.326571,0,311.508779527559,39844.046875,2009-01-31,01:07:30
22.817965,108.326692,0,315.270961286089,39844.0469328704,2009-01-31,01:07:35
22.817917,108.326796,0,313.667962598425,39844.0469907407,2009-01-31,01:07:40
22.817916,108.326868,0,310.243221784777,39844.0470486111,2009-01-31,01:07:45
22.817925,108.326915,0,300.06844160105,39844.0471064815,2009-01-31,01:07:50
22.817944,108.326971,0,262.723933727034,39844.0471643518,2009-01-31,01:07:55
22.817937,108.327005,0,250.945252624672,39844.0472222222,2009-01-31,01:08:00
22.817931,108.327061,0,244.268005249344,39844.0472800926,2009-01-31,01:08:05
22.817935,108.327102,0,253.376371391076,39844.047337963,2009-01-31,01:08:10
22.81793,108.327155,0,239.964783464567,39844.0473958333,2009-01-31,01:08:15
22.817926,108.32722,0,237.462303149606,39844.0474537037,2009-01-31,01:08:20
22.817928,108.327267,0,240.825269028871,39844.0475115741,2009-01-31,01:08:25
22.817924,108.327284,0,230.355,39844.0475694444,2009-01-31,01:08:30
22.817921,108.327314,0,233.758641732283,39844.0476273148,2009-01-31,01:08:35
22.817937,108.32739,0,239.86843832021,39844.0476851852,2009-01-31,01:08:40
22.817928,108.327419,0,250.453648293963,39844.0477430556,2009-01-31,01:08:45
22.817912,108.327464,0,264.66907808399,39844.0478009259,2009-01-31,01:08:50
22.817916,108.327497,0,272.970351049869,39844.0478587963,2009-01-31,01:08:55
22.817909,108.327574,0,292.945196850394,39844.0479166667,2009-01-31,01:09:00
22.817904,108.327631,0,305.360232939633,39844.047974537,2009-01-31,01:09:05
22.817926,108.327694,0,319.531758530184,39844.0480324074,2009-01-31,01:09:10
22.817921,108.32776,0,333.40248687664,39844.0480902778,2009-01-31,01:09:15
22.817927,108.327803,0,341.524140419948,39844.0481481481,2009-01-31,01:09:20
22.817951,108.327853,0,350.764140419947,39844.0482060185,2009-01-31,01:09:25
22.817948,108.327894,0,359.408034776903,39844.0482638889,2009-01-31,01:09:30
22.817969,108.327943,0,371.227440944882,39844.0483217593,2009-01-31,01:09:35
22.817949,108.327996,0,374.17904855643,39844.0483796296,2009-01-31,01:09:40
22.81796,108.328065,0,380.784258530184,39844.0484375,2009-01-31,01:09:45
22.817953,108.328106,0,381.557283464567,39844.0484953704,2009-01-31,01:09:50
22.817988,108.328194,0,390.863618766404,39844.0485532407,2009-01-31,01:09:55
22.818027,108.328233,0,399.030974409449,39844.0486111111,2009-01-31,01:10:00
22.818036,108.328285,0,402.962089895013,39844.0486689815,2009-01-31,01:10:05
22.818043,108.328327,0,405.048284120735,39844.0487268518,2009-01-31,01:10:10
22.818045,108.328381,0,407.485885826772,39844.0487847222,2009-01-31,01:10:15
22.81805,108.32839,0,412.930465879265,39844.0488425926,2009-01-31,01:10:20
22.818086,108.32844,0,404.687591863517,39844.048900463,2009-01-31,01:10:25
22.818103,108.328483,0,392.749767060367,39844.0489583333,2009-01-31,01:10:30
22.818115,108.328515,0,384.096312335958,39844.0490162037,2009-01-31,01:10:35
22.81816,108.328557,0,377.3593667979,39844.0490740741,2009-01-31,01:10:40
22.818187,108.328586,0,371.320505249344,39844.0491319444,2009-01-31,01:10:45
22.818231,108.328616,0,362.546023622047,39844.0491898148,2009-01-31,01:10:50
22.818264,108.328685,0,351.893907480315,39844.0492476852,2009-01-31,01:10:55
22.818287,108.328801,0,333.037765748031,39844.0493055556,2009-01-31,01:11:00
22.818288,108.328837,0,321.866509186352,39844.0493634259,2009-01-31,01:11:05
22.818273,108.32884,0,307.681341863517,39844.0494212963,2009-01-31,01:11:10
22.818285,108.328899,0,298.218290682415,39844.0494791667,2009-01-31,01:11:15
22.818276,108.328935,0,286.561459973753,39844.049537037,2009-01-31,01:11:20
22.818298,108.32894,0,280.246811023622,39844.0495949074,2009-01-31,01:11:25
22.81834,108.328956,0,272.203707349081,39844.0496527778,2009-01-31,01:11:30
22.81838,108.328972,0,266.151377952756,39844.0497106481,2009-01-31,01:11:35
22.81838,108.329059,0,264.351036745407,39844.0497685185,2009-01-31,01:11:40
22.818447,108.32909,0,271.534583333333,39844.0498263889,2009-01-31,01:11:45
22.818472,108.329099,0,289.961348425197,39844.0498842593,2009-01-31,01:11:50
22.818399,108.329171,0,274.873293963255,39844.0499421296,2009-01-31,01:11:55
22.818276,108.329242,0,261.086440288714,39844.05,2009-01-31,01:12:00
22.818257,108.329302,0,255.963156167979,39844.0500578704,2009-01-31,01:12:05
22.818245,108.329356,0,254.341161417323,39844.0501157407,2009-01-31,01:12:10
22.818219,108.329461,0,243.922332677165,39844.0501736111,2009-01-31,01:12:15
22.818274,108.329499,0,239.835823490814,39844.0502314815,2009-01-31,01:12:20
22.818304,108.329551,0,251.29561023622,39844.0502893519,2009-01-31,01:12:25
22.818362,108.329547,0,255.337086614173,39844.0503472222,2009-01-31,01:12:30
22.818426,108.329567,0,270.087424540682,39844.0504050926,2009-01-31,01:12:35
22.81841,108.329627,0,313.247696850394,39844.050462963,2009-01-31,01:12:40
22.818474,108.329654,0,292.229563648294,39844.0505208333,2009-01-31,01:12:45
22.81852,108.329683,0,295.822788713911,39844.0505787037,2009-01-31,01:12:50
22.818511,108.329716,0,291.476410761155,39844.0506365741,2009-01-31,01:12:55
22.818635,108.329717,0,304.640823490814,39844.0506944444,2009-01-31,01:13:00
22.818712,108.329739,0,294.679783464567,39844.0507523148,2009-01-31,01:13:05
22.818761,108.329757,0,283.667621391076,39844.0508101852,2009-01-31,01:13:10
22.818773,108.329808,0,276.725022965879,39844.0508680556,2009-01-31,01:13:15
22.818767,108.32986,0,272.293192257218,39844.0509259259,2009-01-31,01:13:20
22.818807,108.329957,0,272.022358923885,39844.0509837963,2009-01-31,01:13:25
22.818816,108.330034,0,297.223264435696,39844.0510416667,2009-01-31,01:13:30
22.818766,108.330133,0,283.829570209974,39844.051099537,2009-01-31,01:13:35
22.818737,108.330148,0,289.924350393701,39844.0511574074,2009-01-31,01:13:40
22.818595,108.330213,0,282.588894356955,39844.0512152778,2009-01-31,01:13:45
22.818599,108.330241,0,288.268513779528,39844.0512731481,2009-01-31,01:13:50
22.818383,108.330389,0,264.083106955381,39844.0513310185,2009-01-31,01:13:55
22.818402,108.330373,0,248.759012467192,39844.0513888889,2009-01-31,01:14:00
22.818356,108.330452,0,254.734343832021,39844.0514467593,2009-01-31,01:14:05
22.818294,108.330496,0,247.760357611549,39844.0515046296,2009-01-31,01:14:10
22.818297,108.330527,0,224.96281167979,39844.0515625,2009-01-31,01:14:15
22.81833,108.330563,0,200.798005249344,39844.0516203704,2009-01-31,01:14:20
22.818336,108.330602,0,191.964225721785,39844.0516782407,2009-01-31,01:14:25
22.818335,108.330631,0,188.234721128609,39844.0517361111,2009-01-31,01:14:30
22.818358,108.330677,0,183.256515748031,39844.0517939815,2009-01-31,01:14:35
22.818424,108.330708,0,179.165180446194,39844.0518518519,2009-01-31,01:14:40
22.818502,108.330721,0,181.156381233596,39844.0519097222,2009-01-31,01:14:45
22.818585,108.330746,0,197.911276246719,39844.0519675926,2009-01-31,01:14:50
22.818662,108.330752,0,214.264963910761,39844.052025463,2009-01-31,01:14:55
22.818681,108.330795,0,214.373297244094,39844.0520833333,2009-01-31,01:15:00
22.818671,108.330828,0,211.437982283465,39844.0521412037,2009-01-31,01:15:05
22.81867,108.330862,0,213.252539370079,39844.0521990741,2009-01-31,01:15:10
22.818698,108.330919,0,220.365600393701,39844.0522569444,2009-01-31,01:15:15
22.818681,108.330987,0,224.121673228346,39844.0523148148,2009-01-31,01:15:20
22.818676,108.331031,0,231.1275,39844.0523726852,2009-01-31,01:15:25
22.818719,108.33108,0,236.226906167979,39844.0524305556,2009-01-31,01:15:30
22.818762,108.331171,0,244.836056430446,39844.0524884259,2009-01-31,01:15:35
22.81891,108.331161,0,268.464327427822,39844.0525462963,2009-01-31,01:15:40
22.819006,108.331149,0,302.573402230971,39844.0526041667,2009-01-31,01:15:45
22.819081,108.331153,0,327.34998687664,39844.052662037,2009-01-31,01:15:50
22.819094,108.331178,0,336.539274934383,39844.0527199074,2009-01-31,01:15:55
22.819093,108.331196,0,342.335813648294,39844.0527777778,2009-01-31,01:16:00
22.819089,108.331218,0,346.139921259843,39844.0528356481,2009-01-31,01:16:05
22.81909,108.331236,0,349.887335958005,39844.0528935185,2009-01-31,01:16:10
22.819094,108.331238,0,352.494596456693,39844.0529513889,2009-01-31,01:16:15
22.819094,108.331238,0,352.494596456693,39844.0529861111,2009-01-31,01:16:18
22.819097,108.331239,0,353.60311351706,39844.0530092593,2009-01-31,01:16:20
22.819104,108.331248,0,354.111663385827,39844.0530671296,2009-01-31,01:16:25
22.819193,108.331278,0,357.427447506562,39844.053125,2009-01-31,01:16:30
22.819337,108.331353,0,365.711797900262,39844.0531828704,2009-01-31,01:16:35
22.819443,108.33141,0,387.304560367454,39844.0532407407,2009-01-31,01:16:40
22.819437,108.331471,0,401.384724409449,39844.0532986111,2009-01-31,01:16:45
22.819437,108.331471,0,401.384724409449,39844.0533333333,2009-01-31,01:16:48
22.819443,108.331471,0,413.411932414698,39844.0533564815,2009-01-31,01:16:50
22.819346,108.331542,0,413.90844488189,39844.0534143519,2009-01-31,01:16:55
22.819273,108.331609,0,413.860334645669,39844.0534722222,2009-01-31,01:17:00
22.819157,108.331684,0,412.550147637795,39844.0535300926,2009-01-31,01:17:05
22.819103,108.331801,0,414.594491469816,39844.053587963,2009-01-31,01:17:10
22.819009,108.331904,0,432.531801181102,39844.0536458333,2009-01-31,01:17:15
22.81898,108.33199,0,441.488982939633,39844.0537037037,2009-01-31,01:17:20
22.819006,108.332029,0,428.11436351706,39844.0537615741,2009-01-31,01:17:25
22.819037,108.332015,0,416.782959317585,39844.0538194444,2009-01-31,01:17:30
22.81902,108.332026,0,407.290570866142,39844.0538773148,2009-01-31,01:17:35
22.819002,108.33205,0,398.230288713911,39844.0539351852,2009-01-31,01:17:40
22.819003,108.332118,0,395.190495406824,39844.0539930556,2009-01-31,01:17:45
22.81901,108.332165,0,385.500990813648,39844.0540509259,2009-01-31,01:17:50
22.818989,108.332179,0,382.356341863517,39844.0541087963,2009-01-31,01:17:55
22.818987,108.332175,0,381.298517060367,39844.0541666667,2009-01-31,01:18:00
22.818987,108.332175,0,381.298517060367,39844.0542013889,2009-01-31,01:18:03
22.818986,108.332172,0,380.666788057743,39844.054224537,2009-01-31,01:18:05
22.818953,108.332167,0,378.013369422572,39844.0542824074,2009-01-31,01:18:10
22.818794,108.332178,0,373.639658792651,39844.0543402778,2009-01-31,01:18:15
22.818653,108.332236,0,368.910787401575,39844.0543981481,2009-01-31,01:18:20
22.818618,108.332222,0,376.962152230971,39844.0544560185,2009-01-31,01:18:25
22.818583,108.332222,0,368.743930446194,39844.0545138889,2009-01-31,01:18:30
22.818623,108.332188,0,369.532050524934,39844.0545717593,2009-01-31,01:18:35
22.818614,108.332104,0,341.855823490814,39844.0546296296,2009-01-31,01:18:40
22.818626,108.332085,0,329.643408792651,39844.0546875,2009-01-31,01:18:45
22.818624,108.3321,0,312.523179133858,39844.0547453704,2009-01-31,01:18:50
22.818624,108.3321,0,312.523179133858,39844.0547800926,2009-01-31,01:18:53
22.818622,108.332101,0,308.603526902887,39844.0548032407,2009-01-31,01:18:55
22.818603,108.332105,0,306.857076771654,39844.0548611111,2009-01-31,01:19:00
22.818517,108.332143,0,301.17375328084,39844.0549189815,2009-01-31,01:19:05
22.818441,108.332172,0,294.371102362205,39844.0549768518,2009-01-31,01:19:10
22.81838,108.33217,0,286.601082677165,39844.0550347222,2009-01-31,01:19:15
22.818273,108.332174,0,275.320643044619,39844.0550925926,2009-01-31,01:19:20
22.818226,108.332188,0,270.34126312336,39844.055150463,2009-01-31,01:19:25
22.818185,108.332208,0,268.22593175853,39844.0552083333,2009-01-31,01:19:30
22.818129,108.332219,0,268.143507217848,39844.0552662037,2009-01-31,01:19:35
22.818078,108.332287,0,272.091417322835,39844.0553240741,2009-01-31,01:19:40
22.81809,108.332305,0,273.318579396325,39844.0553819444,2009-01-31,01:19:45
22.818078,108.332331,0,269.680374015748,39844.0554398148,2009-01-31,01:19:50
22.818047,108.332345,0,267.291056430446,39844.0554976852,2009-01-31,01:19:55
22.818032,108.332377,0,266.705859580052,39844.0555555556,2009-01-31,01:20:00
22.818054,108.332425,0,257.192572178478,39844.0556134259,2009-01-31,01:20:05
22.818044,108.332479,0,249.421227034121,39844.0556712963,2009-01-31,01:20:10
22.818004,108.332483,0,236.137946194226,39844.0557291667,2009-01-31,01:20:15
22.817999,108.332471,0,225.385505249344,39844.055787037,2009-01-31,01:20:20
22.81798,108.332434,0,221.974855643045,39844.0558449074,2009-01-31,01:20:25
22.817976,108.332401,0,220.546322178478,39844.0559027778,2009-01-31,01:20:30
22.817988,108.332345,0,219.280964566929,39844.0559606481,2009-01-31,01:20:35
22.817985,108.332275,0,218.410216535433,39844.0560185185,2009-01-31,01:20:40
22.81798,108.332259,0,217.968198818898,39844.0560763889,2009-01-31,01:20:45
22.817997,108.332337,0,216.279967191601,39844.0561342593,2009-01-31,01:20:50
22.818001,108.332356,0,211.39625328084,39844.0561921296,2009-01-31,01:20:55
22.818033,108.332347,0,200.098779527559,39844.05625,2009-01-31,01:21:00
22.818028,108.332405,0,186.965908792651,39844.0563078704,2009-01-31,01:21:05
22.817989,108.332477,0,169.488976377953,39844.0563657407,2009-01-31,01:21:10
22.817989,108.332477,0,169.488976377953,39844.056400463,2009-01-31,01:21:13
22.817985,108.332479,0,157.307641076115,39844.0564236111,2009-01-31,01:21:15
22.817953,108.332402,0,144.573270997375,39844.0564814815,2009-01-31,01:21:20
22.817949,108.332368,0,128.47437335958,39844.0565393518,2009-01-31,01:21:25
22.817929,108.332388,0,116.931522309711,39844.0565972222,2009-01-31,01:21:30
22.81801,108.332479,0,105.006601049869,39844.0566550926,2009-01-31,01:21:35
22.818021,108.332376,0,103.246082677165,39844.056712963,2009-01-31,01:21:40
22.817996,108.332396,0,101.586984908136,39844.0567708333,2009-01-31,01:21:45
22.817979,108.332393,0,98.1567027559055,39844.0568287037,2009-01-31,01:21:50
22.817968,108.332393,0,95.9662696850394,39844.0568865741,2009-01-31,01:21:55
22.817935,108.332401,0,93.98562335958,39844.0569444444,2009-01-31,01:22:00
22.817906,108.332384,0,92.6003379265092,39844.0570023148,2009-01-31,01:22:05
22.817859,108.332361,0,92.8970341207349,39844.0570601852,2009-01-31,01:22:10
22.817828,108.332346,0,94.3280577427822,39844.0571180556,2009-01-31,01:22:15
22.81777,108.332335,0,98.7876115485564,39844.0571759259,2009-01-31,01:22:20
22.817706,108.332318,0,99.3602559055118,39844.0572337963,2009-01-31,01:22:25
22.81766,108.332345,0,116.541466535433,39844.0572916667,2009-01-31,01:22:30
22.817602,108.332321,0,129.541072834646,39844.057349537,2009-01-31,01:22:35
22.817543,108.332298,0,141.359714566929,39844.0574074074,2009-01-31,01:22:40
22.817493,108.332292,0,153.940895669291,39844.0574652778,2009-01-31,01:22:45
22.81746,108.332347,0,160.448920603675,39844.0575231481,2009-01-31,01:22:50
22.817451,108.332386,0,158.63467519685,39844.0575810185,2009-01-31,01:22:55
22.817464,108.332427,0,150.556463254593,39844.0576388889,2009-01-31,01:23:00
22.817423,108.332421,0,141.838290682415,39844.0576967593,2009-01-31,01:23:05
22.81738,108.332406,0,137.297050524934,39844.0577546296,2009-01-31,01:23:10
22.817331,108.332366,0,136.422959317585,39844.0578125,2009-01-31,01:23:15
22.81726,108.332356,0,136.376177821522,39844.0578703704,2009-01-31,01:23:20
22.817235,108.332365,0,136.144104330709,39844.0579282407,2009-01-31,01:23:25
22.817186,108.332343,0,140.298684383202,39844.0579861111,2009-01-31,01:23:30
22.817207,108.332321,0,147.384658792651,39844.0580439815,2009-01-31,01:23:35
22.817182,108.332335,0,155.612240813648,39844.0581018519,2009-01-31,01:23:40
22.817135,108.33233,0,157.78844488189,39844.0581597222,2009-01-31,01:23:45
22.817105,108.332346,0,157.485885826772,39844.0582175926,2009-01-31,01:23:50
22.817069,108.332341,0,157.906276246719,39844.058275463,2009-01-31,01:23:55
22.817034,108.332346,0,157.33093175853,39844.0583333333,2009-01-31,01:24:00
22.817005,108.332385,0,154.289960629921,39844.0583912037,2009-01-31,01:24:05
22.816974,108.332349,0,155.12969488189,39844.0584490741,2009-01-31,01:24:10
22.816941,108.332225,0,165.298517060367,39844.0585069444,2009-01-31,01:24:15
22.816727,108.33215,0,181.212401574803,39844.0585648148,2009-01-31,01:24:20
22.816598,108.332132,0,194.633677821522,39844.0586226852,2009-01-31,01:24:25
22.816536,108.332159,0,206.9993667979,39844.0586805556,2009-01-31,01:24:30
22.816458,108.33217,0,219.582083333333,39844.0587384259,2009-01-31,01:24:35
22.816399,108.332181,0,236.656210629921,39844.0587962963,2009-01-31,01:24:40
22.816391,108.332215,0,253.696066272966,39844.0588541667,2009-01-31,01:24:45
22.816377,108.33223,0,265.936689632546,39844.058912037,2009-01-31,01:24:50
22.81634,108.332235,0,274.64623687664,39844.0589699074,2009-01-31,01:24:55
22.816319,108.332229,0,277.854665354331,39844.0590277778,2009-01-31,01:25:00
22.816306,108.332232,0,281.32656496063,39844.0590856481,2009-01-31,01:25:05
22.816306,108.332233,0,282.463015091864,39844.0591435185,2009-01-31,01:25:10
22.816306,108.332233,0,282.463015091864,39844.0591782407,2009-01-31,01:25:13
22.816312,108.332239,0,282.678828740157,39844.0592013889,2009-01-31,01:25:15
22.816303,108.332234,0,282.592424540682,39844.0592592593,2009-01-31,01:25:20
22.816223,108.33227,0,281.563106955381,39844.0593171296,2009-01-31,01:25:25
22.816167,108.33225,0,277.862398293963,39844.059375,2009-01-31,01:25:30
22.816131,108.332259,0,278.116761811024,39844.0594328704,2009-01-31,01:25:35
22.816106,108.332251,0,279.700561023622,39844.0594907407,2009-01-31,01:25:40
22.816075,108.332244,0,280.107562335958,39844.0595486111,2009-01-31,01:25:45
22.81604,108.332222,0,281.266289370079,39844.0596064815,2009-01-31,01:25:50
22.816021,108.332214,0,275.816853674541,39844.0596643519,2009-01-31,01:25:55
22.815973,108.33222,0,267.26720144357,39844.0597222222,2009-01-31,01:26:00
22.815932,108.332239,0,260.507103018373,39844.0597800926,2009-01-31,01:26:05
22.815935,108.332302,0,253.236601049869,39844.059837963,2009-01-31,01:26:10
22.81595,108.332366,0,245.135698818898,39844.0598958333,2009-01-31,01:26:15
22.815943,108.332408,0,233.205685695538,39844.0599537037,2009-01-31,01:26:20
22.815927,108.332426,0,227.273303805774,39844.0600115741,2009-01-31,01:26:25
22.815907,108.332429,0,225.144507874016,39844.0600694444,2009-01-31,01:26:30
22.815871,108.332433,0,234.223389107612,39844.0601273148,2009-01-31,01:26:35
22.815836,108.332421,0,237.00563976378,39844.0601851852,2009-01-31,01:26:40
22.815827,108.332408,0,241.239002624672,39844.0602430556,2009-01-31,01:26:45
22.815832,108.332404,0,252.544622703412,39844.0603009259,2009-01-31,01:26:50
22.815832,108.332404,0,252.544622703412,39844.0603356481,2009-01-31,01:26:53
22.815835,108.332407,0,252.589002624672,39844.0603587963,2009-01-31,01:26:55
22.815857,108.332436,0,239.613326771654,39844.0604166667,2009-01-31,01:27:00
22.815856,108.332465,0,232.49405839895,39844.060474537,2009-01-31,01:27:05
22.815856,108.332465,0,232.49405839895,39844.0605092593,2009-01-31,01:27:08
22.815852,108.33247,0,224.374235564304,39844.0605324074,2009-01-31,01:27:10
22.815834,108.332469,0,217.966896325459,39844.0605902778,2009-01-31,01:27:15
22.815804,108.332469,0,204.401430446194,39844.0606481481,2009-01-31,01:27:20
22.815765,108.332473,0,201.902778871391,39844.0607060185,2009-01-31,01:27:25
22.815734,108.332475,0,200.649721128609,39844.0607638889,2009-01-31,01:27:30
22.81571,108.332477,0,197.806046587926,39844.0608217593,2009-01-31,01:27:35
22.815662,108.332475,0,194.10436351706,39844.0608796296,2009-01-31,01:27:40
22.81562,108.332477,0,193.487929790026,39844.0609375,2009-01-31,01:27:45
22.815605,108.33247,0,193.679301181102,39844.0609953704,2009-01-31,01:27:50
22.81557,108.332463,0,191.904704724409,39844.0610532407,2009-01-31,01:27:55
22.815531,108.332451,0,193.301072834646,39844.0611111111,2009-01-31,01:28:00
22.815489,108.332451,0,194.816112204724,39844.0611689815,2009-01-31,01:28:05
22.815436,108.332443,0,198.958188976378,39844.0612268519,2009-01-31,01:28:10
22.8154,108.332457,0,198.018605643045,39844.0612847222,2009-01-31,01:28:15
22.815344,108.332425,0,198.805026246719,39844.0613425926,2009-01-31,01:28:20
22.815307,108.332416,0,203.109199475066,39844.061400463,2009-01-31,01:28:25
22.815261,108.332406,0,208.709209317585,39844.0614583333,2009-01-31,01:28:30
22.81522,108.332393,0,213.765521653543,39844.0615162037,2009-01-31,01:28:35
22.815193,108.332394,0,218.965849737533,39844.0615740741,2009-01-31,01:28:40
22.815177,108.332407,0,222.126466535433,39844.0616319444,2009-01-31,01:28:45
22.815145,108.332408,0,222.562654199475,39844.0616898148,2009-01-31,01:28:50
22.815118,108.332411,0,225.717565616798,39844.0617476852,2009-01-31,01:28:55
22.815084,108.332406,0,226.406663385827,39844.0618055556,2009-01-31,01:29:00
22.815072,108.332412,0,227.260488845144,39844.0618634259,2009-01-31,01:29:05
22.815043,108.332413,0,228.329229002625,39844.0619212963,2009-01-31,01:29:10
22.815006,108.332408,0,229.441148293963,39844.0619791667,2009-01-31,01:29:15
22.814974,108.332416,0,230.518677821522,39844.062037037,2009-01-31,01:29:20
22.814941,108.332414,0,227.394455380577,39844.0620949074,2009-01-31,01:29:25
22.814904,108.332412,0,230.623054461942,39844.0621527778,2009-01-31,01:29:30
22.814875,108.332418,0,233.410187007874,39844.0622106481,2009-01-31,01:29:35
22.814824,108.332431,0,233.441850393701,39844.0622685185,2009-01-31,01:29:40
22.814789,108.332409,0,222.858943569554,39844.0623263889,2009-01-31,01:29:45
22.81475,108.332392,0,209.593461286089,39844.0623842593,2009-01-31,01:29:50
22.814712,108.332371,0,198.151958661417,39844.0624421296,2009-01-31,01:29:55
22.814671,108.33236,0,189.544786745407,39844.0625,2009-01-31,01:30:00
22.81463,108.332351,0,181.507112860892,39844.0625578704,2009-01-31,01:30:05
22.814582,108.332352,0,174.166135170604,39844.0626157407,2009-01-31,01:30:10
22.814539,108.332334,0,174.394406167979,39844.0626736111,2009-01-31,01:30:15
22.814517,108.332341,0,180.872969160105,39844.0627314815,2009-01-31,01:30:20
22.814474,108.332349,0,180.900065616798,39844.0627893518,2009-01-31,01:30:25
22.814441,108.332344,0,180.194622703412,39844.0628472222,2009-01-31,01:30:30
22.814415,108.332376,0,179.428192257218,39844.0629050926,2009-01-31,01:30:35
22.814381,108.332376,0,174.138366141732,39844.062962963,2009-01-31,01:30:40
22.81433,108.332378,0,169.122864173228,39844.0630208333,2009-01-31,01:30:45
22.814302,108.332384,0,161.06874671916,39844.0630787037,2009-01-31,01:30:50
22.814262,108.332402,0,157.389140419947,39844.0631365741,2009-01-31,01:30:55
22.814233,108.332398,0,152.697588582677,39844.0631944444,2009-01-31,01:31:00
22.814194,108.332377,0,152.144232283465,39844.0632523148,2009-01-31,01:31:05
22.814158,108.332384,0,150.962903543307,39844.0633101852,2009-01-31,01:31:10
22.814118,108.332375,0,151.554104330709,39844.0633680556,2009-01-31,01:31:15
22.814093,108.332384,0,151.930544619423,39844.0634259259,2009-01-31,01:31:20
22.814063,108.332373,0,153.63313976378,39844.0634837963,2009-01-31,01:31:25
22.814022,108.332391,0,152.493723753281,39844.0635416667,2009-01-31,01:31:30
22.81398,108.332378,0,154.329235564304,39844.063599537,2009-01-31,01:31:35
22.813941,108.332392,0,156.495190288714,39844.0636574074,2009-01-31,01:31:40
22.813907,108.332396,0,166.519445538058,39844.0637152778,2009-01-31,01:31:45
22.813885,108.332412,0,169.782526246719,39844.0637731481,2009-01-31,01:31:50
22.813856,108.3324,0,175.47500984252,39844.0638310185,2009-01-31,01:31:55
22.813828,108.332391,0,176.854560367454,39844.0638888889,2009-01-31,01:32:00
22.813794,108.332388,0,175.641076115486,39844.0639467593,2009-01-31,01:32:05
22.813762,108.332379,0,177.039711286089,39844.0640046296,2009-01-31,01:32:10
22.813718,108.332374,0,177.437526246719,39844.0640625,2009-01-31,01:32:15
22.813683,108.332406,0,180.105049212598,39844.0641203704,2009-01-31,01:32:20
22.813679,108.332407,0,180.103585958005,39844.0641782407,2009-01-31,01:32:25
22.813682,108.332404,0,180.818015091864,39844.0642361111,2009-01-31,01:32:30
22.813683,108.332404,0,181.263874671916,39844.0642939815,2009-01-31,01:32:35
22.813684,108.332403,0,181.604156824147,39844.0643518518,2009-01-31,01:32:40
22.813685,108.332402,0,181.786732283465,39844.0644097222,2009-01-31,01:32:45
22.813684,108.332402,0,182.044724409449,39844.0644675926,2009-01-31,01:32:50
22.813687,108.332401,0,182.298047900262,39844.064525463,2009-01-31,01:32:55
22.813688,108.3324,0,182.448284120735,39844.0645833333,2009-01-31,01:33:00
22.813689,108.332399,0,182.531049868766,39844.0646412037,2009-01-31,01:33:05
22.81369,108.332399,0,182.56061023622,39844.0646990741,2009-01-31,01:33:10
22.81369,108.332399,0,182.51969816273,39844.0647569444,2009-01-31,01:33:15
22.813691,108.332399,0,182.525803805774,39844.0648148148,2009-01-31,01:33:20
22.813691,108.332399,0,182.594002624672,39844.0648726852,2009-01-31,01:33:25
22.813692,108.332401,0,182.723061023622,39844.0649305556,2009-01-31,01:33:30
22.81369,108.332404,0,182.900803805774,39844.0649884259,2009-01-31,01:33:35
22.813688,108.332405,0,183.01781167979,39844.0650462963,2009-01-31,01:33:40
22.813691,108.332406,0,182.894422572178,39844.0651041667,2009-01-31,01:33:45
22.813698,108.332406,0,182.368848425197,39844.065162037,2009-01-31,01:33:50
22.813704,108.332407,0,181.508553149606,39844.0652199074,2009-01-31,01:33:55
22.813708,108.332408,0,180.325459317585,39844.0652777778,2009-01-31,01:34:00
22.813708,108.33241,0,179.03906167979,39844.0653356481,2009-01-31,01:34:05
22.813708,108.33241,0,179.03906167979,39844.0653703704,2009-01-31,01:34:08
22.813708,108.332413,0,177.661627296588,39844.0653935185,2009-01-31,01:34:10
22.813696,108.332451,0,177.808421916011,39844.0654513889,2009-01-31,01:34:15
22.813696,108.332496,0,172.876610892388,39844.0655092593,2009-01-31,01:34:20
22.813692,108.33254,0,162.243805774278,39844.0655671296,2009-01-31,01:34:25
22.813684,108.33257,0,159.266302493438,39844.065625,2009-01-31,01:34:30
22.813614,108.332616,0,153.753526902887,39844.0656828704,2009-01-31,01:34:35
22.813632,108.332659,0,132.825167322835,39844.0657407407,2009-01-31,01:34:40
22.813714,108.332641,0,120.77499343832,39844.0657986111,2009-01-31,01:34:45
22.813725,108.33274,0,123.730406824147,39844.0658564815,2009-01-31,01:34:50
22.813725,108.332781,0,117.052372047244,39844.0659143519,2009-01-31,01:34:55
22.813685,108.332866,0,117.27970144357,39844.0659722222,2009-01-31,01:35:00
22.813654,108.332924,0,124.015193569554,39844.0660300926,2009-01-31,01:35:05
22.813616,108.332985,0,128.537975721785,39844.066087963,2009-01-31,01:35:10
22.813569,108.33307,0,125.220967847769,39844.0661458333,2009-01-31,01:35:15
22.81355,108.333137,0,124.814566929134,39844.0662037037,2009-01-31,01:35:20
22.813531,108.3332,0,126.448917322835,39844.0662615741,2009-01-31,01:35:25
22.813511,108.33326,0,127.629419291339,39844.0663194444,2009-01-31,01:35:30
22.813491,108.333286,0,128.106069553806,39844.0663773148,2009-01-31,01:35:35
22.813485,108.333295,0,128.407103018373,39844.0664351852,2009-01-31,01:35:40
22.813427,108.333366,0,127.00187335958,39844.0664930556,2009-01-31,01:35:45
22.813385,108.333426,0,133.865147637795,39844.0665509259,2009-01-31,01:35:50
22.813371,108.333484,0,143.924534120735,39844.0666087963,2009-01-31,01:35:55
22.813388,108.333549,0,154.778398950131,39844.0666666667,2009-01-31,01:36:00
22.813434,108.33358,0,165.343835301837,39844.066724537,2009-01-31,01:36:05
22.8135,108.333597,0,177.736833989501,39844.0667824074,2009-01-31,01:36:10
22.813504,108.333609,0,175.415449475066,39844.0668402778,2009-01-31,01:36:15
22.813523,108.333667,0,174.02436023622,39844.0668981481,2009-01-31,01:36:20
22.813531,108.33378,0,176.010895669291,39844.0669560185,2009-01-31,01:36:25
22.813524,108.333852,0,178.016778215223,39844.0670138889,2009-01-31,01:36:30
22.813532,108.333929,0,180.066351706037,39844.0670717593,2009-01-31,01:36:35
22.81352,108.333963,0,181.420029527559,39844.0671296296,2009-01-31,01:36:40
22.813521,108.333986,0,182.846686351706,39844.0671875,2009-01-31,01:36:45
22.813505,108.334004,0,183.79467847769,39844.0672453704,2009-01-31,01:36:50
22.813505,108.334004,0,183.79467847769,39844.0672800926,2009-01-31,01:36:53
22.813497,108.334008,0,184.443103674541,39844.0673032407,2009-01-31,01:36:55
22.813551,108.334061,0,193.26248687664,39844.0673611111,2009-01-31,01:37:00
22.813559,108.334071,0,197.564662073491,39844.0674189815,2009-01-31,01:37:05
22.813559,108.334071,0,197.564662073491,39844.0674537037,2009-01-31,01:37:08
22.813557,108.334069,0,199.663182414698,39844.0674768519,2009-01-31,01:37:10
22.813542,108.334035,0,203.325580708661,39844.0675347222,2009-01-31,01:37:15
22.813543,108.333985,0,205.193956692913,39844.0675925926,2009-01-31,01:37:20
22.813531,108.33395,0,206.719796587927,39844.067650463,2009-01-31,01:37:25
22.813531,108.33395,0,206.719796587927,39844.0676851852,2009-01-31,01:37:28
22.81353,108.333949,0,207.020180446194,39844.0677083333,2009-01-31,01:37:30
