# Supplementary material for: Research on differential privacy protection method based on user tendency
Source: PLoS One. 2023 Oct 26;18(10):e0288823. doi: 10.1371/journal.pone.0288823 (PMC10602288; doi:10.1371/journal.pone.0288823)
Supplement: S2 Data — (ZIP) [file pone.0288823.s002.zip › Data 5-2/023/Trajectory/20090201061708.plt]

Geolife trajectory
WGS 84
Altitude is in Feet
Reserved 3
0,2,255,My Track,0,0,2,8421376
0
22.8137116666667,108.334093333333,0,0,39845.2618981482,2009-02-01,06:17:08
22.813675,108.334101666667,0,0,39845.2619560185,2009-02-01,06:17:13
22.8135533333333,108.333958333333,0,0,39845.2642708333,2009-02-01,06:20:33
22.8133433333333,108.333913333333,0,0,39845.2643287037,2009-02-01,06:20:38
22.8134416666667,108.334026666667,0,0,39845.2643865741,2009-02-01,06:20:43
22.8136166666667,108.334131666667,0,0,39845.2644444444,2009-02-01,06:20:48
22.81359,108.334188333333,0,0,39845.2645023148,2009-02-01,06:20:53
22.8136266666667,108.33423,0,0,39845.2645601852,2009-02-01,06:20:58
22.8137383333333,108.334308333333,0,0,39845.2646180556,2009-02-01,06:21:03
22.8138283333333,108.33428,0,0,39845.2646759259,2009-02-01,06:21:08
22.813885,108.334188333333,0,0,39845.2647337963,2009-02-01,06:21:13
22.813895,108.33416,0,0,39845.2647916667,2009-02-01,06:21:18
22.814,108.332956666667,0,0,39845.2651388889,2009-02-01,06:21:48
22.8138283333333,108.333563333333,0,0,39845.2651967593,2009-02-01,06:21:53
22.8139933333333,108.333296666667,0,0,39845.2652546296,2009-02-01,06:21:58
22.81396,108.333216666667,0,0,39845.2653125,2009-02-01,06:22:03
22.8138133333333,108.333688333333,0,0,39845.2653703704,2009-02-01,06:22:08
22.813795,108.333881666667,0,0,39845.2654282407,2009-02-01,06:22:13
22.81377,108.333888333333,0,0,39845.2654861111,2009-02-01,06:22:18
22.813735,108.333885,0,0,39845.2655439815,2009-02-01,06:22:23
22.8136283333333,108.333976666667,0,0,39845.2656018519,2009-02-01,06:22:28
22.8132066666667,108.333881666667,0,0,39845.2656597222,2009-02-01,06:22:33
22.813155,108.333761666667,0,0,39845.2657175926,2009-02-01,06:22:38
22.8132583333333,108.33372,0,0,39845.265775463,2009-02-01,06:22:43
22.81335,108.333701666667,0,0,39845.2658333333,2009-02-01,06:22:48
22.8134316666667,108.333705,0,0,39845.2658912037,2009-02-01,06:22:53
22.8135283333333,108.333726666667,0,0,39845.2659490741,2009-02-01,06:22:58
22.8134966666667,108.333751666667,0,0,39845.2660069444,2009-02-01,06:23:03
22.8134483333333,108.333715,0,0,39845.2660648148,2009-02-01,06:23:08
22.8134083333333,108.333681666667,0,0,39845.2661226852,2009-02-01,06:23:13
22.813445,108.333636666667,0,0,39845.2661805556,2009-02-01,06:23:18
22.8134466666667,108.333626666667,0,0,39845.2662384259,2009-02-01,06:23:23
22.8134466666667,108.333626666667,0,0,39845.2662731481,2009-02-01,06:23:26
22.8134433333333,108.333618333333,0,0,39845.2662962963,2009-02-01,06:23:28
22.8134683333333,108.333575,0,0,39845.2663541667,2009-02-01,06:23:33
22.8135116666667,108.333421666667,0,0,39845.266412037,2009-02-01,06:23:38
22.8135266666667,108.333281666667,0,0,39845.2664699074,2009-02-01,06:23:43
22.813525,108.333126666667,0,0,39845.2665277778,2009-02-01,06:23:48
22.8135633333333,108.333005,0,0,39845.2665856481,2009-02-01,06:23:53
22.813585,108.332926666667,0,0,39845.2666435185,2009-02-01,06:23:58
22.8136033333333,108.33283,0,0,39845.2667013889,2009-02-01,06:24:03
22.81361,108.332738333333,0,0,39845.2667592593,2009-02-01,06:24:08
22.8136433333333,108.332668333333,0,0,39845.2668171296,2009-02-01,06:24:13
22.8136683333333,108.33259,0,0,39845.266875,2009-02-01,06:24:18
22.8136983333333,108.332531666667,0,0,39845.2669328704,2009-02-01,06:24:23
22.8137133333333,108.3325,0,0,39845.2669907407,2009-02-01,06:24:28
22.81373,108.332455,0,0,39845.2670486111,2009-02-01,06:24:33
22.813745,108.332405,0,0,39845.2671064815,2009-02-01,06:24:38
22.8137483333333,108.332405,0,0,39845.2671643518,2009-02-01,06:24:43
22.8137466666667,108.332398333333,0,0,39845.2672222222,2009-02-01,06:24:48
22.8137466666667,108.332398333333,0,0,39845.2672569444,2009-02-01,06:24:51
22.8137483333333,108.332393333333,0,0,39845.2672800926,2009-02-01,06:24:53
22.8137583333333,108.332406666667,0,0,39845.267337963,2009-02-01,06:24:58
22.8137383333333,108.332411666667,0,0,39845.2673958333,2009-02-01,06:25:03
22.8137366666667,108.33237,0,0,39845.2674537037,2009-02-01,06:25:08
22.8137066666667,108.332328333333,0,0,39845.2675115741,2009-02-01,06:25:13
22.813735,108.332236666667,0,0,39845.2675694444,2009-02-01,06:25:18
22.8137333333333,108.332221666667,0,0,39845.2676273148,2009-02-01,06:25:23
22.8137333333333,108.33222,0,0,39845.2676851852,2009-02-01,06:25:28
22.8137333333333,108.33222,0,0,39845.2677199074,2009-02-01,06:25:31
22.81374,108.332225,0,0,39845.2677430556,2009-02-01,06:25:33
22.81383,108.332313333333,0,0,39845.2678009259,2009-02-01,06:25:38
22.81409,108.332368333333,0,0,39845.2678587963,2009-02-01,06:25:43
22.8144933333333,108.332406666667,0,0,39845.2679166667,2009-02-01,06:25:48
22.814875,108.33242,0,0,39845.267974537,2009-02-01,06:25:53
22.8152833333333,108.332423333333,0,0,39845.2680324074,2009-02-01,06:25:58
22.8154816666667,108.332431666667,0,0,39845.2680902778,2009-02-01,06:26:03
22.81549,108.33242,0,0,39845.2681481481,2009-02-01,06:26:08
22.8154833333333,108.332431666667,0,0,39845.2682060185,2009-02-01,06:26:13
22.8154833333333,108.332431666667,0,0,39845.2682407407,2009-02-01,06:26:16
22.8154766666667,108.332433333333,0,0,39845.2682638889,2009-02-01,06:26:18
22.8154933333333,108.33241,0,0,39845.2683217593,2009-02-01,06:26:23
22.8154933333333,108.33241,0,0,39845.2683564815,2009-02-01,06:26:26
22.8154866666667,108.332406666667,0,0,39845.2683796296,2009-02-01,06:26:28
22.8154483333333,108.332395,0,0,39845.2684375,2009-02-01,06:26:33
22.815435,108.332383333333,0,0,39845.2684953704,2009-02-01,06:26:38
22.8154066666667,108.332336666667,0,0,39845.2685532407,2009-02-01,06:26:43
22.8153883333333,108.332325,0,0,39845.2686111111,2009-02-01,06:26:48
22.8153666666667,108.332316666667,0,0,39845.2686689815,2009-02-01,06:26:53
22.8153533333333,108.332296666667,0,0,39845.2687268518,2009-02-01,06:26:58
22.8153666666667,108.332308333333,0,0,39845.2687847222,2009-02-01,06:27:03
22.8154216666667,108.332355,0,0,39845.2688425926,2009-02-01,06:27:08
22.8154683333333,108.332465,0,0,39845.268900463,2009-02-01,06:27:13
22.815485,108.332536666667,0,0,39845.2689583333,2009-02-01,06:27:18
22.8154883333333,108.332561666667,0,0,39845.2690162037,2009-02-01,06:27:23
22.8154966666667,108.33255,0,0,39845.2690740741,2009-02-01,06:27:28
22.8154883333333,108.332528333333,0,0,39845.2691319444,2009-02-01,06:27:33
22.8154766666667,108.332493333333,0,0,39845.2691898148,2009-02-01,06:27:38
22.8154683333333,108.332473333333,0,0,39845.2692476852,2009-02-01,06:27:43
22.8154683333333,108.332473333333,0,0,39845.2693055556,2009-02-01,06:27:48
22.8154683333333,108.332473333333,0,0,39845.2693634259,2009-02-01,06:27:53
22.8154683333333,108.332475,0,0,39845.2694212963,2009-02-01,06:27:58
22.8154666666667,108.332475,0,0,39845.2694791667,2009-02-01,06:28:03
22.8154683333333,108.332476666667,0,0,39845.269537037,2009-02-01,06:28:08
22.815465,108.332475,0,0,39845.2695949074,2009-02-01,06:28:13
22.8154666666667,108.332476666667,0,0,39845.2696527778,2009-02-01,06:28:18
22.8154666666667,108.332476666667,0,0,39845.2697106482,2009-02-01,06:28:23
22.8154666666667,108.332476666667,0,0,39845.2697453704,2009-02-01,06:28:26
22.815465,108.332473333333,0,0,39845.2697685185,2009-02-01,06:28:28
22.815485,108.332476666667,0,0,39845.2698263889,2009-02-01,06:28:33
22.815655,108.332348333333,0,0,39845.2698842593,2009-02-01,06:28:38
22.8157266666667,108.33207,0,0,39845.2699421296,2009-02-01,06:28:43
22.815735,108.331496666667,0,0,39845.27,2009-02-01,06:28:48
22.8157833333333,108.330823333333,0,0,39845.2700578704,2009-02-01,06:28:53
22.8157633333333,108.33003,0,0,39845.2701157407,2009-02-01,06:28:58
22.8157733333333,108.329231666667,0,0,39845.2701736111,2009-02-01,06:29:03
22.8158,108.328485,0,0,39845.2702314815,2009-02-01,06:29:08
22.8158033333333,108.327828333333,0,0,39845.2702893519,2009-02-01,06:29:13
22.815795,108.327531666667,0,0,39845.2703472222,2009-02-01,06:29:18
22.8158183333333,108.327373333333,0,0,39845.2704050926,2009-02-01,06:29:23
22.81582,108.327105,0,0,39845.270462963,2009-02-01,06:29:28
22.8158283333333,108.326736666667,0,0,39845.2705208333,2009-02-01,06:29:33
22.8158383333333,108.326243333333,0,0,39845.2705787037,2009-02-01,06:29:38
22.8158533333333,108.325645,0,0,39845.2706365741,2009-02-01,06:29:43
22.8158533333333,108.324926666667,0,0,39845.2706944444,2009-02-01,06:29:48
22.81584,108.324171666667,0,0,39845.2707523148,2009-02-01,06:29:53
22.81582,108.323335,0,0,39845.2708101852,2009-02-01,06:29:58
22.815795,108.322508333333,0,0,39845.2708680556,2009-02-01,06:30:03
22.8157766666667,108.321751666667,0,0,39845.2709259259,2009-02-01,06:30:08
22.815745,108.321038333333,0,0,39845.2709837963,2009-02-01,06:30:13
22.8157266666667,108.320486666667,0,0,39845.2710416667,2009-02-01,06:30:18
22.8156983333333,108.31999,0,0,39845.271099537,2009-02-01,06:30:23
22.815765,108.31957,0,0,39845.2711574074,2009-02-01,06:30:28
22.8159166666667,108.3193,0,0,39845.2712152778,2009-02-01,06:30:33
22.8160033333333,108.319201666667,0,0,39845.2712731481,2009-02-01,06:30:38
22.8161716666667,108.31922,0,0,39845.2713310185,2009-02-01,06:30:43
22.816305,108.319298333333,0,0,39845.2713888889,2009-02-01,06:30:48
22.8163016666667,108.319335,0,0,39845.2714467593,2009-02-01,06:30:53
22.8163116666667,108.3194,0,0,39845.2715046296,2009-02-01,06:30:58
22.81631,108.319401666667,0,0,39845.2715625,2009-02-01,06:31:03
22.8163116666667,108.3194,0,0,39845.2716203704,2009-02-01,06:31:08
22.816315,108.319401666667,0,0,39845.2716782407,2009-02-01,06:31:13
22.816315,108.319401666667,0,0,39845.271712963,2009-02-01,06:31:16
22.8163216666667,108.3194,0,0,39845.2717361111,2009-02-01,06:31:18
22.81609,108.319065,0,0,39845.2717939815,2009-02-01,06:31:23
22.8162416666667,108.318998333333,0,0,39845.2718518519,2009-02-01,06:31:28
22.816395,108.319176666667,0,0,39845.2719097222,2009-02-01,06:31:33
22.8164266666667,108.319303333333,0,0,39845.2719675926,2009-02-01,06:31:38
22.8164033333333,108.31936,0,0,39845.272025463,2009-02-01,06:31:43
22.8164466666667,108.319265,0,0,39845.2720833333,2009-02-01,06:31:48
22.8165333333333,108.319271666667,0,0,39845.2721412037,2009-02-01,06:31:53
22.8166016666667,108.319275,0,0,39845.2721990741,2009-02-01,06:31:58
22.8166633333333,108.31928,0,0,39845.2722569444,2009-02-01,06:32:03
22.81671,108.319276666667,0,0,39845.2723148148,2009-02-01,06:32:08
22.816735,108.319266666667,0,0,39845.2723726852,2009-02-01,06:32:13
22.8168166666667,108.319255,0,0,39845.2724305556,2009-02-01,06:32:18
22.8170083333333,108.319185,0,0,39845.2724884259,2009-02-01,06:32:23
22.8171,108.319161666667,0,0,39845.2725462963,2009-02-01,06:32:28
22.81713,108.319095,0,0,39845.2726041667,2009-02-01,06:32:33
22.8171766666667,108.319101666667,0,0,39845.272662037,2009-02-01,06:32:38
22.8172583333333,108.319045,0,0,39845.2727199074,2009-02-01,06:32:43
22.8173416666667,108.319066666667,0,0,39845.2727777778,2009-02-01,06:32:48
22.8174633333333,108.319035,0,0,39845.2728356481,2009-02-01,06:32:53
22.8175783333333,108.318896666667,0,0,39845.2728935185,2009-02-01,06:32:58
22.8176083333333,108.31881,0,0,39845.2729513889,2009-02-01,06:33:03
22.81765,108.318808333333,0,0,39845.2730092593,2009-02-01,06:33:08
22.8176983333333,108.318833333333,0,0,39845.2730671296,2009-02-01,06:33:13
22.81771,108.31891,0,0,39845.273125,2009-02-01,06:33:18
22.8176683333333,108.318963333333,0,0,39845.2731828704,2009-02-01,06:33:23
22.8176433333333,108.318988333333,0,0,39845.2732407407,2009-02-01,06:33:28
22.8176366666667,108.318983333333,0,0,39845.2732986111,2009-02-01,06:33:33
22.8176366666667,108.318983333333,0,0,39845.2733333333,2009-02-01,06:33:36
22.81763,108.318985,0,0,39845.2733564815,2009-02-01,06:33:38
22.81762,108.318986666667,0,0,39845.2734143519,2009-02-01,06:33:43
22.8176,108.318998333333,0,0,39845.2734722222,2009-02-01,06:33:48
22.8175783333333,108.319033333333,0,0,39845.2735300926,2009-02-01,06:33:53
22.81754,108.319088333333,0,0,39845.273587963,2009-02-01,06:33:58
22.817705,108.319438333333,0,0,39845.275150463,2009-02-01,06:36:13
22.8175733333333,108.318943333333,0,0,39845.2752083333,2009-02-01,06:36:18
22.8177216666667,108.319435,0,0,39845.2752662037,2009-02-01,06:36:23
22.8177466666667,108.319448333333,0,0,39845.2753240741,2009-02-01,06:36:28
22.8177833333333,108.319505,0,0,39845.2753819444,2009-02-01,06:36:33
22.8177783333333,108.319483333333,0,0,39845.2754398148,2009-02-01,06:36:38
22.8177716666667,108.31947,0,0,39845.2754976852,2009-02-01,06:36:43
22.8177716666667,108.31947,0,0,39845.2755555556,2009-02-01,06:36:48
22.81777,108.31947,0,0,39845.2756134259,2009-02-01,06:36:53
22.8177616666667,108.319471666667,0,0,39845.2756712963,2009-02-01,06:36:58
22.81776,108.319473333333,0,0,39845.2757291667,2009-02-01,06:37:03
22.81776,108.319473333333,0,0,39845.2757638889,2009-02-01,06:37:06
22.81776,108.319475,0,0,39845.275787037,2009-02-01,06:37:08
22.8177233333333,108.319543333333,0,0,39845.2758449074,2009-02-01,06:37:13
22.81768,108.319616666667,0,0,39845.2759027778,2009-02-01,06:37:18
22.817655,108.319651666667,0,0,39845.2759606481,2009-02-01,06:37:23
22.81768,108.319635,0,0,39845.2760185185,2009-02-01,06:37:28
22.817835,108.3196,0,0,39845.2760763889,2009-02-01,06:37:33
22.8180233333333,108.319566666667,0,0,39845.2761342593,2009-02-01,06:37:38
22.81775,108.319618333333,0,0,39845.2761921296,2009-02-01,06:37:43
22.8176883333333,108.319645,0,0,39845.27625,2009-02-01,06:37:48
22.8176883333333,108.319645,0,0,39845.2762847222,2009-02-01,06:37:51
22.817695,108.319645,0,0,39845.2763078704,2009-02-01,06:37:53
22.8176133333333,108.319658333333,0,0,39845.2763657407,2009-02-01,06:37:58
22.8175466666667,108.319695,0,0,39845.2764236111,2009-02-01,06:38:03
22.8175633333333,108.319661666667,0,0,39845.2764814815,2009-02-01,06:38:08
22.81759,108.319658333333,0,0,39845.2765393518,2009-02-01,06:38:13
22.8174916666667,108.31964,0,0,39845.2765972222,2009-02-01,06:38:18
22.81749,108.319656666667,0,0,39845.2766550926,2009-02-01,06:38:23
22.8175533333333,108.319598333333,0,0,39845.276712963,2009-02-01,06:38:28
22.8176016666667,108.31951,0,0,39845.2767708333,2009-02-01,06:38:33
22.8175966666667,108.319406666667,0,0,39845.2768287037,2009-02-01,06:38:38
22.8175983333333,108.319341666667,0,0,39845.2768865741,2009-02-01,06:38:43
22.8176,108.319318333333,0,0,39845.2769444444,2009-02-01,06:38:48
22.8175983333333,108.319273333333,0,0,39845.2770023148,2009-02-01,06:38:53
22.8175733333333,108.31924,0,0,39845.2770601852,2009-02-01,06:38:58
22.8175533333333,108.319215,0,0,39845.2771180556,2009-02-01,06:39:03
22.8175283333333,108.319166666667,0,0,39845.2771759259,2009-02-01,06:39:08
22.817505,108.319123333333,0,0,39845.2772337963,2009-02-01,06:39:13
22.8174416666667,108.319088333333,0,0,39845.2772916667,2009-02-01,06:39:18
22.8173666666667,108.318998333333,0,0,39845.277349537,2009-02-01,06:39:23
22.8173566666667,108.318905,0,0,39845.2774074074,2009-02-01,06:39:28
22.8173866666667,108.31884,0,0,39845.2774652778,2009-02-01,06:39:33
22.8174833333333,108.31878,0,0,39845.2775231482,2009-02-01,06:39:38
22.8174666666667,108.31871,0,0,39845.2775810185,2009-02-01,06:39:43
22.8174716666667,108.318666666667,0,0,39845.2776388889,2009-02-01,06:39:48
22.817495,108.318573333333,0,0,39845.2776967593,2009-02-01,06:39:53
22.8175166666667,108.31848,0,0,39845.2777546296,2009-02-01,06:39:58
22.8175516666667,108.31841,0,0,39845.2778125,2009-02-01,06:40:03
22.817515,108.318341666667,0,0,39845.2778703704,2009-02-01,06:40:08
22.8174533333333,108.318255,0,0,39845.2779282407,2009-02-01,06:40:13
22.8173733333333,108.318193333333,0,0,39845.2779861111,2009-02-01,06:40:18
22.817265,108.318168333333,0,0,39845.2780439815,2009-02-01,06:40:23
22.817195,108.318163333333,0,0,39845.2781018519,2009-02-01,06:40:28
22.8171816666667,108.318163333333,0,0,39845.2781597222,2009-02-01,06:40:33
22.8171816666667,108.318163333333,0,0,39845.2781944444,2009-02-01,06:40:36
22.817175,108.318168333333,0,0,39845.2782175926,2009-02-01,06:40:38
22.81719,108.318123333333,0,0,39845.278275463,2009-02-01,06:40:43
22.81718,108.318026666667,0,0,39845.2783333333,2009-02-01,06:40:48
22.8171966666667,108.317996666667,0,0,39845.2783912037,2009-02-01,06:40:53
22.8172216666667,108.318003333333,0,0,39845.2784490741,2009-02-01,06:40:58
22.8172583333333,108.317975,0,0,39845.2785069444,2009-02-01,06:41:03
22.8172966666667,108.317983333333,0,0,39845.2785648148,2009-02-01,06:41:08
22.8173066666667,108.318001666667,0,0,39845.2786226852,2009-02-01,06:41:13
22.8173766666667,108.318135,0,0,39845.2786805556,2009-02-01,06:41:18
22.817565,108.318325,0,0,39845.2787384259,2009-02-01,06:41:23
22.8176316666667,108.318375,0,0,39845.2787962963,2009-02-01,06:41:28
22.8176266666667,108.318448333333,0,0,39845.2788541667,2009-02-01,06:41:33
22.8176433333333,108.318493333333,0,0,39845.278912037,2009-02-01,06:41:38
22.81766,108.318536666667,0,0,39845.2789699074,2009-02-01,06:41:43
22.8176816666667,108.31856,0,0,39845.2790277778,2009-02-01,06:41:48
22.8176966666667,108.3186,0,0,39845.2790856481,2009-02-01,06:41:53
22.817675,108.318636666667,0,0,39845.2791435185,2009-02-01,06:41:58
22.817645,108.318658333333,0,0,39845.2792013889,2009-02-01,06:42:03
22.8176233333333,108.318678333333,0,0,39845.2792592593,2009-02-01,06:42:08
22.8176216666667,108.318715,0,0,39845.2793171296,2009-02-01,06:42:13
22.817655,108.31873,0,0,39845.279375,2009-02-01,06:42:18
22.8176916666667,108.31873,0,0,39845.2794328704,2009-02-01,06:42:23
22.8177866666667,108.318711666667,0,0,39845.2794907407,2009-02-01,06:42:28
22.8178816666667,108.318706666667,0,0,39845.2795486111,2009-02-01,06:42:33
22.8177366666667,108.318835,0,0,39845.2796064815,2009-02-01,06:42:38
22.8176816666667,108.318881666667,0,0,39845.2796643519,2009-02-01,06:42:43
22.8176916666667,108.31892,0,0,39845.2797222222,2009-02-01,06:42:48
22.8177016666667,108.318918333333,0,0,39845.2797800926,2009-02-01,06:42:53
22.817715,108.318926666667,0,0,39845.279837963,2009-02-01,06:42:58
22.81786,108.318971666667,0,0,39845.2798958333,2009-02-01,06:43:03
22.8178733333333,108.319073333333,0,0,39845.2799537037,2009-02-01,06:43:08
22.817885,108.319103333333,0,0,39845.2800115741,2009-02-01,06:43:13
22.81789,108.319155,0,0,39845.2800694444,2009-02-01,06:43:18
22.8179033333333,108.31915,0,0,39845.2801273148,2009-02-01,06:43:23
22.81787,108.319151666667,0,0,39845.2801851852,2009-02-01,06:43:28
22.8178433333333,108.319093333333,0,0,39845.2802430556,2009-02-01,06:43:33
22.817815,108.31899,0,0,39845.2803009259,2009-02-01,06:43:38
22.8178,108.318866666667,0,0,39845.2803587963,2009-02-01,06:43:43
22.8176866666667,108.319631666667,0,0,39845.2877662037,2009-02-01,06:54:23
22.8176066666667,108.319758333333,0,0,39845.2878240741,2009-02-01,06:54:28
22.817675,108.319665,0,0,39845.2878819444,2009-02-01,06:54:33
22.81765,108.31959,0,0,39845.2879398148,2009-02-01,06:54:38
22.8174183333333,108.319625,0,0,39845.2879976852,2009-02-01,06:54:43
22.8172933333333,108.319721666667,0,0,39845.2880555556,2009-02-01,06:54:48
22.8171633333333,108.319723333333,0,0,39845.2881134259,2009-02-01,06:54:53
22.8168833333333,108.319731666667,0,0,39845.2881712963,2009-02-01,06:54:58
22.816565,108.31972,0,0,39845.2882291667,2009-02-01,06:55:03
22.8163016666667,108.319686666667,0,0,39845.288287037,2009-02-01,06:55:08
22.81621,108.319573333333,0,0,39845.2883449074,2009-02-01,06:55:13
22.81657,108.31994,0,0,39845.2884027778,2009-02-01,06:55:18
22.81655,108.319795,0,0,39845.2884606481,2009-02-01,06:55:23
22.817635,108.319235,0,0,39845.2885185185,2009-02-01,06:55:28
22.8176716666667,108.319188333333,0,0,39845.2885763889,2009-02-01,06:55:33
22.8176983333333,108.319126666667,0,0,39845.2886342593,2009-02-01,06:55:38
22.81772,108.3191,0,0,39845.2886921296,2009-02-01,06:55:43
22.8177116666667,108.319075,0,0,39845.28875,2009-02-01,06:55:48
22.8177116666667,108.319075,0,0,39845.2887847222,2009-02-01,06:55:51
22.817705,108.31907,0,0,39845.2888078704,2009-02-01,06:55:53
22.817685,108.319026666667,0,0,39845.2888657407,2009-02-01,06:55:58
22.8176866666667,108.318998333333,0,0,39845.2889236111,2009-02-01,06:56:03
22.81767,108.319003333333,0,0,39845.2889814815,2009-02-01,06:56:08
22.8176683333333,108.318976666667,0,0,39845.2890393519,2009-02-01,06:56:13
22.8176683333333,108.318938333333,0,0,39845.2890972222,2009-02-01,06:56:18
22.8176816666667,108.31891,0,0,39845.2891550926,2009-02-01,06:56:23
22.81771,108.31888,0,0,39845.289212963,2009-02-01,06:56:28
22.8178983333333,108.318768333333,0,0,39845.2892708333,2009-02-01,06:56:33
22.8177533333333,108.318691666667,0,0,39845.2893287037,2009-02-01,06:56:38
22.8177083333333,108.318741666667,0,0,39845.2893865741,2009-02-01,06:56:43
22.8176883333333,108.318721666667,0,0,39845.2894444444,2009-02-01,06:56:48
22.8176366666667,108.31873,0,0,39845.2895023148,2009-02-01,06:56:53
22.8176166666667,108.318776666667,0,0,39845.2895601852,2009-02-01,06:56:58
22.8175666666667,108.318813333333,0,0,39845.2896180556,2009-02-01,06:57:03
22.8175366666667,108.318843333333,0,0,39845.2896759259,2009-02-01,06:57:08
22.817525,108.318843333333,0,0,39845.2897337963,2009-02-01,06:57:13
22.817505,108.318845,0,0,39845.2897916667,2009-02-01,06:57:18
22.8175516666667,108.318831666667,0,0,39845.289849537,2009-02-01,06:57:23
22.8175716666667,108.318825,0,0,39845.2899074074,2009-02-01,06:57:28
22.8175883333333,108.318843333333,0,0,39845.2899652778,2009-02-01,06:57:33
22.8175883333333,108.318843333333,0,0,39845.29,2009-02-01,06:57:36
22.8175883333333,108.318843333333,0,0,39845.2900231481,2009-02-01,06:57:38
22.8176133333333,108.31881,0,0,39845.2900810185,2009-02-01,06:57:43
22.8176216666667,108.318825,0,0,39845.2901388889,2009-02-01,06:57:48
22.8176216666667,108.318825,0,0,39845.2901736111,2009-02-01,06:57:51
22.81762,108.318831666667,0,0,39845.2901967593,2009-02-01,06:57:53
22.8176083333333,108.318975,0,0,39845.2902546296,2009-02-01,06:57:58
22.8176133333333,108.319005,0,0,39845.2903125,2009-02-01,06:58:03
22.8176833333333,108.319138333333,0,0,39845.2903703704,2009-02-01,06:58:08
22.8176633333333,108.319186666667,0,0,39845.2904282407,2009-02-01,06:58:13
22.8176733333333,108.319293333333,0,0,39845.2904861111,2009-02-01,06:58:18
22.817765,108.319478333333,0,0,39845.2905439815,2009-02-01,06:58:23
22.8178,108.31954,0,0,39845.2906018518,2009-02-01,06:58:28
22.8178033333333,108.31958,0,0,39845.2906597222,2009-02-01,06:58:33
22.8178566666667,108.319563333333,0,0,39845.2907175926,2009-02-01,06:58:38
22.8178666666667,108.319581666667,0,0,39845.290775463,2009-02-01,06:58:43
22.817875,108.319588333333,0,0,39845.2908333333,2009-02-01,06:58:48
22.817875,108.319588333333,0,0,39845.2908680556,2009-02-01,06:58:51
22.8178716666667,108.31959,0,0,39845.2908912037,2009-02-01,06:58:53
22.8178683333333,108.319636666667,0,0,39845.2909490741,2009-02-01,06:58:58
22.817925,108.319648333333,0,0,39845.2910069444,2009-02-01,06:59:03
22.817975,108.319685,0,0,39845.2910648148,2009-02-01,06:59:08
22.818,108.319718333333,0,0,39845.2911226852,2009-02-01,06:59:13
22.8179716666667,108.319761666667,0,0,39845.2911805556,2009-02-01,06:59:18
22.8179466666667,108.319816666667,0,0,39845.2912384259,2009-02-01,06:59:23
22.817905,108.319848333333,0,0,39845.2912962963,2009-02-01,06:59:28
22.8179316666667,108.319876666667,0,0,39845.2913541667,2009-02-01,06:59:33
22.817925,108.319865,0,0,39845.291412037,2009-02-01,06:59:38
22.8179483333333,108.319858333333,0,0,39845.2914699074,2009-02-01,06:59:43
22.8179483333333,108.319858333333,0,0,39845.2915046296,2009-02-01,06:59:46
22.817945,108.31986,0,0,39845.2915277778,2009-02-01,06:59:48
22.817965,108.319885,0,0,39845.2915856481,2009-02-01,06:59:53
22.8179783333333,108.319936666667,0,0,39845.2916435185,2009-02-01,06:59:58
22.8179633333333,108.319993333333,0,0,39845.2917013889,2009-02-01,07:00:03
22.8180116666667,108.320081666667,0,0,39845.2917592593,2009-02-01,07:00:08
22.8180766666667,108.320218333333,0,0,39845.2918171296,2009-02-01,07:00:13
22.8180666666667,108.320291666667,0,0,39845.291875,2009-02-01,07:00:18
22.8180783333333,108.320366666667,0,0,39845.2919328704,2009-02-01,07:00:23
22.818095,108.320418333333,0,0,39845.2919907407,2009-02-01,07:00:28
22.8181233333333,108.320445,0,0,39845.2920486111,2009-02-01,07:00:33
22.81812,108.320486666667,0,0,39845.2921064815,2009-02-01,07:00:38
22.8181016666667,108.320496666667,0,0,39845.2921643518,2009-02-01,07:00:43
22.8180716666667,108.32048,0,0,39845.2922222222,2009-02-01,07:00:48
22.8180583333333,108.320481666667,0,0,39845.2922800926,2009-02-01,07:00:53
22.818035,108.32047,0,0,39845.292337963,2009-02-01,07:00:58
22.8180116666667,108.320458333333,0,0,39845.2923958333,2009-02-01,07:01:03
22.8181066666667,108.320323333333,0,0,39845.2924537037,2009-02-01,07:01:08
22.818265,108.32037,0,0,39845.2925115741,2009-02-01,07:01:13
22.8183033333333,108.320455,0,0,39845.2925694444,2009-02-01,07:01:18
22.81835,108.320576666667,0,0,39845.2926273148,2009-02-01,07:01:23
22.81842,108.320773333333,0,0,39845.2926851852,2009-02-01,07:01:28
22.818365,108.320821666667,0,0,39845.2927430556,2009-02-01,07:01:33
22.818345,108.320838333333,0,0,39845.2928009259,2009-02-01,07:01:38
22.818345,108.320838333333,0,0,39845.2928356482,2009-02-01,07:01:41
22.8183433333333,108.32084,0,0,39845.2928587963,2009-02-01,07:01:43
22.8183333333333,108.320845,0,0,39845.2929166667,2009-02-01,07:01:48
22.818335,108.320848333333,0,0,39845.292974537,2009-02-01,07:01:53
22.818335,108.320848333333,0,0,39845.2930092593,2009-02-01,07:01:56
22.8183383333333,108.320848333333,0,0,39845.2930324074,2009-02-01,07:01:58
22.818315,108.320893333333,0,0,39845.2930902778,2009-02-01,07:02:03
22.8182966666667,108.320938333333,0,0,39845.2931481482,2009-02-01,07:02:08
22.81828,108.320968333333,0,0,39845.2932060185,2009-02-01,07:02:13
22.8182733333333,108.321008333333,0,0,39845.2932638889,2009-02-01,07:02:18
22.8182316666667,108.321018333333,0,0,39845.2933217593,2009-02-01,07:02:23
22.818315,108.321178333333,0,0,39845.2933796296,2009-02-01,07:02:28
22.818315,108.321178333333,0,0,39845.2934143519,2009-02-01,07:02:31
22.8183066666667,108.32117,0,0,39845.2934375,2009-02-01,07:02:33
22.8183083333333,108.321158333333,0,0,39845.2934953704,2009-02-01,07:02:38
22.8182983333333,108.321156666667,0,0,39845.2935532407,2009-02-01,07:02:43
22.8183166666667,108.32116,0,0,39845.2936111111,2009-02-01,07:02:48
22.8183,108.321171666667,0,0,39845.2936689815,2009-02-01,07:02:53
22.8182333333333,108.32113,0,0,39845.2937268519,2009-02-01,07:02:58
22.8182066666667,108.321098333333,0,0,39845.2937847222,2009-02-01,07:03:03
22.81818,108.321071666667,0,0,39845.2938425926,2009-02-01,07:03:08
22.8181266666667,108.321033333333,0,0,39845.293900463,2009-02-01,07:03:13
22.81812,108.321031666667,0,0,39845.2939583333,2009-02-01,07:03:18
22.818115,108.321026666667,0,0,39845.2940162037,2009-02-01,07:03:23
22.818115,108.321026666667,0,0,39845.2940509259,2009-02-01,07:03:26
22.8181083333333,108.321028333333,0,0,39845.2940740741,2009-02-01,07:03:28
22.81809,108.32103,0,0,39845.2941319444,2009-02-01,07:03:33
22.8180466666667,108.320933333333,0,0,39845.2941898148,2009-02-01,07:03:38
22.8180516666667,108.320923333333,0,0,39845.2942476852,2009-02-01,07:03:43
22.818065,108.320846666667,0,0,39845.2943055556,2009-02-01,07:03:48
22.818045,108.32079,0,0,39845.2943634259,2009-02-01,07:03:53
22.8179666666667,108.320766666667,0,0,39845.2944212963,2009-02-01,07:03:58
22.8179233333333,108.32073,0,0,39845.2944791667,2009-02-01,07:04:03
22.8178833333333,108.320696666667,0,0,39845.294537037,2009-02-01,07:04:08
22.8178716666667,108.320705,0,0,39845.2945949074,2009-02-01,07:04:13
22.8178616666667,108.320701666667,0,0,39845.2946527778,2009-02-01,07:04:18
22.8178583333333,108.320695,0,0,39845.2947106481,2009-02-01,07:04:23
22.8178533333333,108.320696666667,0,0,39845.2947685185,2009-02-01,07:04:28
22.8178466666667,108.320698333333,0,0,39845.2948263889,2009-02-01,07:04:33
22.8178466666667,108.320698333333,0,0,39845.2948611111,2009-02-01,07:04:36
22.8178433333333,108.3207,0,0,39845.2948842593,2009-02-01,07:04:38
22.81741,108.321136666667,0,0,39845.2959259259,2009-02-01,07:06:08
22.8178216666667,108.320411666667,0,0,39845.2959837963,2009-02-01,07:06:13
22.8178716666667,108.320505,0,0,39845.2960416667,2009-02-01,07:06:18
22.8178783333333,108.32053,0,0,39845.296099537,2009-02-01,07:06:23
22.8178566666667,108.320461666667,0,0,39845.2961574074,2009-02-01,07:06:28
22.8178416666667,108.320466666667,0,0,39845.2962152778,2009-02-01,07:06:33
22.8178833333333,108.320448333333,0,0,39845.2962731481,2009-02-01,07:06:38
22.8180066666667,108.320391666667,0,0,39845.2963310185,2009-02-01,07:06:43
22.818085,108.320285,0,0,39845.2963888889,2009-02-01,07:06:48
22.8181783333333,108.32027,0,0,39845.2964467593,2009-02-01,07:06:53
22.8181433333333,108.32032,0,0,39845.2965046296,2009-02-01,07:06:58
22.81814,108.320331666667,0,0,39845.2965625,2009-02-01,07:07:03
22.818135,108.320351666667,0,0,39845.2966203704,2009-02-01,07:07:08
22.8181183333333,108.320356666667,0,0,39845.2966782407,2009-02-01,07:07:13
22.8180966666667,108.320386666667,0,0,39845.2967361111,2009-02-01,07:07:18
22.818035,108.32042,0,0,39845.2967939815,2009-02-01,07:07:23
22.8180116666667,108.320411666667,0,0,39845.2968518519,2009-02-01,07:07:28
22.8179516666667,108.320398333333,0,0,39845.2969097222,2009-02-01,07:07:33
22.8178766666667,108.320415,0,0,39845.2969675926,2009-02-01,07:07:38
22.8178133333333,108.320418333333,0,0,39845.297025463,2009-02-01,07:07:43
22.8177383333333,108.320408333333,0,0,39845.2970833333,2009-02-01,07:07:48
22.8177716666667,108.320485,0,0,39845.2971412037,2009-02-01,07:07:53
22.8178366666667,108.320648333333,0,0,39845.2971990741,2009-02-01,07:07:58
22.8178366666667,108.320648333333,0,0,39845.2972337963,2009-02-01,07:08:01
22.8178416666667,108.320648333333,0,0,39845.2972569444,2009-02-01,07:08:03
22.8178816666667,108.32052,0,0,39845.2973148148,2009-02-01,07:08:08
22.8179,108.320516666667,0,0,39845.2973726852,2009-02-01,07:08:13
22.8178733333333,108.32055,0,0,39845.2974305556,2009-02-01,07:08:18
22.8178166666667,108.320596666667,0,0,39845.2974884259,2009-02-01,07:08:23
22.817795,108.320726666667,0,0,39845.2975462963,2009-02-01,07:08:28
22.8179766666667,108.320896666667,0,0,39845.2996875,2009-02-01,07:11:33
22.8180333333333,108.320866666667,0,0,39845.2997453704,2009-02-01,07:11:38
22.81806,108.320851666667,0,0,39845.2998032407,2009-02-01,07:11:43
22.8180583333333,108.320836666667,0,0,39845.2998611111,2009-02-01,07:11:48
22.8180433333333,108.320815,0,0,39845.2999189815,2009-02-01,07:11:53
22.8180183333333,108.320795,0,0,39845.2999768518,2009-02-01,07:11:58
22.8179816666667,108.320788333333,0,0,39845.3000347222,2009-02-01,07:12:03
22.8179433333333,108.320771666667,0,0,39845.3000925926,2009-02-01,07:12:08
22.8179016666667,108.320733333333,0,0,39845.300150463,2009-02-01,07:12:13
22.8179016666667,108.320733333333,0,0,39845.3001851852,2009-02-01,07:12:16
22.81791,108.32074,0,0,39845.3002083333,2009-02-01,07:12:18
22.8179116666667,108.320753333333,0,0,39845.3002662037,2009-02-01,07:12:23
22.8179433333333,108.320756666667,0,0,39845.3003240741,2009-02-01,07:12:28
22.8179433333333,108.32081,0,0,39845.3003819444,2009-02-01,07:12:33
22.81796,108.320828333333,0,0,39845.3004398148,2009-02-01,07:12:38
22.81797,108.320856666667,0,0,39845.3004976852,2009-02-01,07:12:43
22.8175966666667,108.320288333333,0,0,39845.3005555556,2009-02-01,07:12:48
22.8177416666667,108.320411666667,0,0,39845.3006134259,2009-02-01,07:12:53
22.8177283333333,108.320471666667,0,0,39845.3006712963,2009-02-01,07:12:58
22.8177116666667,108.320536666667,0,0,39845.3007291667,2009-02-01,07:13:03
22.817715,108.320546666667,0,0,39845.300787037,2009-02-01,07:13:08
22.817735,108.32057,0,0,39845.3008449074,2009-02-01,07:13:13
22.81775,108.320581666667,0,0,39845.3009027778,2009-02-01,07:13:18
22.8178383333333,108.32068,0,0,39845.3009606482,2009-02-01,07:13:23
22.8178816666667,108.32078,0,0,39845.3010185185,2009-02-01,07:13:28
22.8178816666667,108.32078,0,0,39845.3010532407,2009-02-01,07:13:31
22.8178766666667,108.320778333333,0,0,39845.3010763889,2009-02-01,07:13:33
22.8179116666667,108.320776666667,0,0,39845.3011342593,2009-02-01,07:13:38
22.8179283333333,108.32076,0,0,39845.3011921296,2009-02-01,07:13:43
22.817915,108.320738333333,0,0,39845.30125,2009-02-01,07:13:48
22.817895,108.320758333333,0,0,39845.3013078704,2009-02-01,07:13:53
22.8178816666667,108.320728333333,0,0,39845.3013657407,2009-02-01,07:13:58
22.817865,108.320691666667,0,0,39845.3014236111,2009-02-01,07:14:03
22.8178683333333,108.320691666667,0,0,39845.3014814815,2009-02-01,07:14:08
22.8178716666667,108.320691666667,0,0,39845.3015393519,2009-02-01,07:14:13
22.8178716666667,108.320691666667,0,0,39845.3015740741,2009-02-01,07:14:16
22.817875,108.320698333333,0,0,39845.3015972222,2009-02-01,07:14:18
22.81789,108.320671666667,0,0,39845.3016550926,2009-02-01,07:14:23
22.8178816666667,108.320671666667,0,0,39845.301712963,2009-02-01,07:14:28
22.8178816666667,108.320671666667,0,0,39845.3017476852,2009-02-01,07:14:31
22.817885,108.32067,0,0,39845.3017708333,2009-02-01,07:14:33
22.8179,108.320685,0,0,39845.3018287037,2009-02-01,07:14:38
22.81789,108.320695,0,0,39845.3018865741,2009-02-01,07:14:43
22.818015,108.32069,0,0,39845.3039699074,2009-02-01,07:17:43
22.81815,108.320791666667,0,0,39845.3040277778,2009-02-01,07:17:48
22.8183316666667,108.321,0,0,39845.3040856481,2009-02-01,07:17:53
22.8184466666667,108.321175,0,0,39845.3041435185,2009-02-01,07:17:58
22.818685,108.321115,0,0,39845.3042013889,2009-02-01,07:18:03
22.8191483333333,108.32113,0,0,39845.3042592593,2009-02-01,07:18:08
22.81918,108.321101666667,0,0,39845.3043171296,2009-02-01,07:18:13
22.81907,108.321126666667,0,0,39845.304375,2009-02-01,07:18:18
22.8189583333333,108.32082,0,0,39845.3044328704,2009-02-01,07:18:23
22.818955,108.32076,0,0,39845.3044907407,2009-02-01,07:18:28
22.818945,108.320763333333,0,0,39845.3045486111,2009-02-01,07:18:33
22.818925,108.320761666667,0,0,39845.3046064815,2009-02-01,07:18:38
22.818925,108.320761666667,0,0,39845.3046412037,2009-02-01,07:18:41
22.818925,108.320756666667,0,0,39845.3046643519,2009-02-01,07:18:43
22.8188783333333,108.320713333333,0,0,39845.3047222222,2009-02-01,07:18:48
22.8187416666667,108.32049,0,0,39845.3047800926,2009-02-01,07:18:53
22.8186866666667,108.320348333333,0,0,39845.304837963,2009-02-01,07:18:58
22.8185983333333,108.320308333333,0,0,39845.3048958333,2009-02-01,07:19:03
22.8185333333333,108.320288333333,0,0,39845.3049537037,2009-02-01,07:19:08
22.81855,108.320241666667,0,0,39845.3050115741,2009-02-01,07:19:13
22.8182916666667,108.320115,0,0,39845.3050694444,2009-02-01,07:19:18
22.8181966666667,108.320103333333,0,0,39845.3051273148,2009-02-01,07:19:23
22.8181483333333,108.320121666667,0,0,39845.3051851852,2009-02-01,07:19:28
22.81812,108.32008,0,0,39845.3052430556,2009-02-01,07:19:33
22.8180466666667,108.320058333333,0,0,39845.3053009259,2009-02-01,07:19:38
22.8180333333333,108.320058333333,0,0,39845.3053587963,2009-02-01,07:19:43
22.8179833333333,108.32009,0,0,39845.3054166667,2009-02-01,07:19:48
22.8178716666667,108.320165,0,0,39845.305474537,2009-02-01,07:19:53
22.8175,108.319966666667,0,0,39845.3055324074,2009-02-01,07:19:58
22.8173616666667,108.320046666667,0,0,39845.3055902778,2009-02-01,07:20:03
22.8173583333333,108.319981666667,0,0,39845.3056481481,2009-02-01,07:20:08
22.81739,108.320048333333,0,0,39845.3057060185,2009-02-01,07:20:13
22.8174416666667,108.320118333333,0,0,39845.3057638889,2009-02-01,07:20:18
22.8174583333333,108.320143333333,0,0,39845.3058217593,2009-02-01,07:20:23
22.8175066666667,108.320165,0,0,39845.3058796296,2009-02-01,07:20:28
22.8176216666667,108.32024,0,0,39845.3059375,2009-02-01,07:20:33
22.8179716666667,108.320256666667,0,0,39845.3069212963,2009-02-01,07:21:58
22.8179216666667,108.320196666667,0,0,39845.3069791667,2009-02-01,07:22:03
22.8178633333333,108.32023,0,0,39845.307037037,2009-02-01,07:22:08
22.8176433333333,108.320358333333,0,0,39845.3070949074,2009-02-01,07:22:13
22.8175716666667,108.320491666667,0,0,39845.3071527778,2009-02-01,07:22:18
22.817495,108.320393333333,0,0,39845.3072106481,2009-02-01,07:22:23
22.817405,108.320368333333,0,0,39845.3072685185,2009-02-01,07:22:28
22.8173733333333,108.320423333333,0,0,39845.3073263889,2009-02-01,07:22:33
22.817475,108.32042,0,0,39845.3073842593,2009-02-01,07:22:38
22.8174166666667,108.320388333333,0,0,39845.3074421296,2009-02-01,07:22:43
22.8173583333333,108.320263333333,0,0,39845.3075,2009-02-01,07:22:48
22.8174083333333,108.320248333333,0,0,39845.3075578704,2009-02-01,07:22:53
22.8173916666667,108.320178333333,0,0,39845.3076157407,2009-02-01,07:22:58
22.8173716666667,108.320043333333,0,0,39845.3076736111,2009-02-01,07:23:03
22.8173683333333,108.319988333333,0,0,39845.3077314815,2009-02-01,07:23:08
22.8173683333333,108.319988333333,0,0,39845.3077662037,2009-02-01,07:23:11
22.81737,108.31999,0,0,39845.3077893518,2009-02-01,07:23:13
22.817345,108.319996666667,0,0,39845.3078472222,2009-02-01,07:23:18
22.817315,108.320028333333,0,0,39845.3079050926,2009-02-01,07:23:23
22.8172333333333,108.32002,0,0,39845.307962963,2009-02-01,07:23:28
22.8171766666667,108.320118333333,0,0,39845.3080208333,2009-02-01,07:23:33
22.817125,108.32016,0,0,39845.3080787037,2009-02-01,07:23:38
22.817055,108.320176666667,0,0,39845.3081365741,2009-02-01,07:23:43
22.8170066666667,108.320105,0,0,39845.3081944444,2009-02-01,07:23:48
22.81696,108.320101666667,0,0,39845.3082523148,2009-02-01,07:23:53
22.81691,108.32009,0,0,39845.3083101852,2009-02-01,07:23:58
22.81683,108.32007,0,0,39845.3083680556,2009-02-01,07:24:03
22.8168083333333,108.320035,0,0,39845.3084259259,2009-02-01,07:24:08
22.8167683333333,108.319986666667,0,0,39845.3084837963,2009-02-01,07:24:13
22.8167066666667,108.31997,0,0,39845.3085416667,2009-02-01,07:24:18
22.816655,108.319946666667,0,0,39845.308599537,2009-02-01,07:24:23
22.81664,108.319901666667,0,0,39845.3086574074,2009-02-01,07:24:28
22.8166633333333,108.319883333333,0,0,39845.3087152778,2009-02-01,07:24:33
22.8166416666667,108.319871666667,0,0,39845.3087731482,2009-02-01,07:24:38
22.81662,108.319811666667,0,0,39845.3088310185,2009-02-01,07:24:43
22.8165816666667,108.319775,0,0,39845.3088888889,2009-02-01,07:24:48
22.8165216666667,108.319725,0,0,39845.3089467593,2009-02-01,07:24:53
22.8164883333333,108.319681666667,0,0,39845.3090046296,2009-02-01,07:24:58
22.8164716666667,108.319615,0,0,39845.3090625,2009-02-01,07:25:03
22.8164366666667,108.319593333333,0,0,39845.3091203704,2009-02-01,07:25:08
22.816395,108.319585,0,0,39845.3091782407,2009-02-01,07:25:13
22.8163766666667,108.319575,0,0,39845.3092361111,2009-02-01,07:25:18
22.8163216666667,108.319616666667,0,0,39845.3092939815,2009-02-01,07:25:23
22.8162316666667,108.31965,0,0,39845.3093518519,2009-02-01,07:25:28
22.8161933333333,108.31962,0,0,39845.3094097222,2009-02-01,07:25:33
22.816175,108.319555,0,0,39845.3094675926,2009-02-01,07:25:38
22.8162416666667,108.319398333333,0,0,39845.309525463,2009-02-01,07:25:43
22.8162266666667,108.319346666667,0,0,39845.3095833333,2009-02-01,07:25:48
22.8162016666667,108.319275,0,0,39845.3096412037,2009-02-01,07:25:53
22.8162716666667,108.319235,0,0,39845.3096990741,2009-02-01,07:25:58
22.8162333333333,108.319253333333,0,0,39845.3097569444,2009-02-01,07:26:03
22.816185,108.319271666667,0,0,39845.3098148148,2009-02-01,07:26:08
22.8161416666667,108.319228333333,0,0,39845.3098726852,2009-02-01,07:26:13
22.8161366666667,108.319155,0,0,39845.3099305556,2009-02-01,07:26:18
22.816125,108.319101666667,0,0,39845.3099884259,2009-02-01,07:26:23
22.81609,108.319063333333,0,0,39845.3100462963,2009-02-01,07:26:28
22.816125,108.31908,0,0,39845.3101041667,2009-02-01,07:26:33
22.8161066666667,108.31909,0,0,39845.310162037,2009-02-01,07:26:38
22.8160966666667,108.31906,0,0,39845.3102199074,2009-02-01,07:26:43
22.8160516666667,108.318983333333,0,0,39845.3102777778,2009-02-01,07:26:48
22.8160216666667,108.318943333333,0,0,39845.3103356481,2009-02-01,07:26:53
22.8160183333333,108.3189,0,0,39845.3103935185,2009-02-01,07:26:58
22.8160133333333,108.318851666667,0,0,39845.3104513889,2009-02-01,07:27:03
22.8160233333333,108.31882,0,0,39845.3105092593,2009-02-01,07:27:08
22.81604,108.318771666667,0,0,39845.3105671296,2009-02-01,07:27:13
22.81604,108.318723333333,0,0,39845.310625,2009-02-01,07:27:18
22.8160283333333,108.318683333333,0,0,39845.3106828704,2009-02-01,07:27:23
22.8160466666667,108.318646666667,0,0,39845.3107407407,2009-02-01,07:27:28
22.8160383333333,108.318606666667,0,0,39845.3107986111,2009-02-01,07:27:33
22.8160666666667,108.318548333333,0,0,39845.3108564815,2009-02-01,07:27:38
22.816045,108.31851,0,0,39845.3109143519,2009-02-01,07:27:43
22.8160566666667,108.318463333333,0,0,39845.3109722222,2009-02-01,07:27:48
22.8160616666667,108.31843,0,0,39845.3110300926,2009-02-01,07:27:53
22.8160466666667,108.318461666667,0,0,39845.311087963,2009-02-01,07:27:58
22.8160366666667,108.318438333333,0,0,39845.3111458333,2009-02-01,07:28:03
22.8160416666667,108.318428333333,0,0,39845.3112037037,2009-02-01,07:28:08
22.8160266666667,108.31842,0,0,39845.3112615741,2009-02-01,07:28:13
22.8160133333333,108.318433333333,0,0,39845.3113194444,2009-02-01,07:28:18
22.8160066666667,108.318445,0,0,39845.3113773148,2009-02-01,07:28:23
22.8159666666667,108.318426666667,0,0,39845.3114351852,2009-02-01,07:28:28
22.8159516666667,108.318416666667,0,0,39845.3114930556,2009-02-01,07:28:33
22.8159533333333,108.318408333333,0,0,39845.3115509259,2009-02-01,07:28:38
22.8159533333333,108.318408333333,0,0,39845.3115856481,2009-02-01,07:28:41
22.8159583333333,108.318408333333,0,0,39845.3116087963,2009-02-01,07:28:43
22.8159866666667,108.318435,0,0,39845.3116666667,2009-02-01,07:28:48
22.815995,108.318446666667,0,0,39845.311724537,2009-02-01,07:28:53
22.8159966666667,108.318445,0,0,39845.3117824074,2009-02-01,07:28:58
22.8159966666667,108.318445,0,0,39845.3118171296,2009-02-01,07:29:01
22.8159933333333,108.318443333333,0,0,39845.3118402778,2009-02-01,07:29:03
22.8159416666667,108.318423333333,0,0,39845.3118981481,2009-02-01,07:29:08
22.815895,108.318411666667,0,0,39845.3119560185,2009-02-01,07:29:13
22.815835,108.318405,0,0,39845.3120138889,2009-02-01,07:29:18
22.81578,108.318396666667,0,0,39845.3120717593,2009-02-01,07:29:23
22.8157366666667,108.318393333333,0,0,39845.3121296296,2009-02-01,07:29:28
22.8156833333333,108.318405,0,0,39845.3121875,2009-02-01,07:29:33
22.8156316666667,108.318433333333,0,0,39845.3122453704,2009-02-01,07:29:38
22.8155966666667,108.318448333333,0,0,39845.3123032407,2009-02-01,07:29:43
22.8155666666667,108.318483333333,0,0,39845.3123611111,2009-02-01,07:29:48
22.815555,108.318495,0,0,39845.3124189815,2009-02-01,07:29:53
22.8154966666667,108.318495,0,0,39845.3124768519,2009-02-01,07:29:58
22.815465,108.318515,0,0,39845.3125347222,2009-02-01,07:30:03
22.8154483333333,108.318556666667,0,0,39845.3125925926,2009-02-01,07:30:08
22.8154266666667,108.318603333333,0,0,39845.312650463,2009-02-01,07:30:13
22.8153983333333,108.318603333333,0,0,39845.3127083333,2009-02-01,07:30:18
22.815365,108.318628333333,0,0,39845.3127662037,2009-02-01,07:30:23
22.81536,108.31866,0,0,39845.3128240741,2009-02-01,07:30:28
22.8153616666667,108.318696666667,0,0,39845.3128819444,2009-02-01,07:30:33
22.8153866666667,108.318735,0,0,39845.3129398148,2009-02-01,07:30:38
22.8154016666667,108.318783333333,0,0,39845.3129976852,2009-02-01,07:30:43
22.8154033333333,108.318831666667,0,0,39845.3130555556,2009-02-01,07:30:48
22.81541,108.318866666667,0,0,39845.3131134259,2009-02-01,07:30:53
22.8154066666667,108.318898333333,0,0,39845.3131712963,2009-02-01,07:30:58
22.8154033333333,108.318935,0,0,39845.3132291667,2009-02-01,07:31:03
22.8154,108.318975,0,0,39845.313287037,2009-02-01,07:31:08
22.8154083333333,108.31902,0,0,39845.3133449074,2009-02-01,07:31:13
22.815405,108.319053333333,0,0,39845.3134027778,2009-02-01,07:31:18
22.815395,108.319093333333,0,0,39845.3134606481,2009-02-01,07:31:23
22.8153983333333,108.319131666667,0,0,39845.3135185185,2009-02-01,07:31:28
22.81539,108.31915,0,0,39845.3135763889,2009-02-01,07:31:33
22.8153916666667,108.31918,0,0,39845.3136342593,2009-02-01,07:31:38
22.815365,108.319215,0,0,39845.3136921296,2009-02-01,07:31:43
22.815395,108.319263333333,0,0,39845.31375,2009-02-01,07:31:48
22.81539,108.319306666667,0,0,39845.3138078704,2009-02-01,07:31:53
22.8153733333333,108.319335,0,0,39845.3138657407,2009-02-01,07:31:58
22.8154166666667,108.319365,0,0,39845.3139236111,2009-02-01,07:32:03
22.815415,108.319408333333,0,0,39845.3139814815,2009-02-01,07:32:08
22.8154516666667,108.319436666667,0,0,39845.3140393518,2009-02-01,07:32:13
22.8154516666667,108.319471666667,0,0,39845.3140972222,2009-02-01,07:32:18
22.815435,108.319495,0,0,39845.3141550926,2009-02-01,07:32:23
22.815495,108.31955,0,0,39845.314212963,2009-02-01,07:32:28
22.81548,108.319563333333,0,0,39845.3142708333,2009-02-01,07:32:33
22.815445,108.319608333333,0,0,39845.3143287037,2009-02-01,07:32:38
22.8154783333333,108.319661666667,0,0,39845.3143865741,2009-02-01,07:32:43
22.815475,108.319695,0,0,39845.3144444444,2009-02-01,07:32:48
22.8154416666667,108.319716666667,0,0,39845.3145023148,2009-02-01,07:32:53
22.8154133333333,108.31975,0,0,39845.3145601852,2009-02-01,07:32:58
22.8153716666667,108.319771666667,0,0,39845.3146180556,2009-02-01,07:33:03
22.8153616666667,108.319798333333,0,0,39845.3146759259,2009-02-01,07:33:08
22.81537,108.319823333333,0,0,39845.3147337963,2009-02-01,07:33:13
22.8153266666667,108.319861666667,0,0,39845.3147916667,2009-02-01,07:33:18
22.815325,108.31991,0,0,39845.314849537,2009-02-01,07:33:23
22.815295,108.319951666667,0,0,39845.3149074074,2009-02-01,07:33:28
22.8153066666667,108.31998,0,0,39845.3149652778,2009-02-01,07:33:33
22.8153016666667,108.319993333333,0,0,39845.3150231481,2009-02-01,07:33:38
22.8152883333333,108.320005,0,0,39845.3150810185,2009-02-01,07:33:43
22.81529,108.320033333333,0,0,39845.3151388889,2009-02-01,07:33:48
22.8153116666667,108.320063333333,0,0,39845.3151967593,2009-02-01,07:33:53
22.8153116666667,108.320063333333,0,0,39845.3152314815,2009-02-01,07:33:56
22.815305,108.320066666667,0,0,39845.3152546296,2009-02-01,07:33:58
22.8153516666667,108.320093333333,0,0,39845.3153125,2009-02-01,07:34:03
22.8154083333333,108.320168333333,0,0,39845.3153703704,2009-02-01,07:34:08
22.8154316666667,108.320223333333,0,0,39845.3154282407,2009-02-01,07:34:13
22.8154383333333,108.320321666667,0,0,39845.3154861111,2009-02-01,07:34:18
22.8154666666667,108.320415,0,0,39845.3155439815,2009-02-01,07:34:23
22.8154783333333,108.320461666667,0,0,39845.3156018518,2009-02-01,07:34:28
22.8155,108.320526666667,0,0,39845.3156597222,2009-02-01,07:34:33
22.8155083333333,108.320581666667,0,0,39845.3157175926,2009-02-01,07:34:38
22.8155316666667,108.320595,0,0,39845.315775463,2009-02-01,07:34:43
22.815555,108.320593333333,0,0,39845.3158333333,2009-02-01,07:34:48
22.8155866666667,108.320626666667,0,0,39845.3158912037,2009-02-01,07:34:53
22.81561,108.32066,0,0,39845.3159490741,2009-02-01,07:34:58
22.8156083333333,108.3207,0,0,39845.3160069444,2009-02-01,07:35:03
22.8155883333333,108.320733333333,0,0,39845.3160648148,2009-02-01,07:35:08
22.815605,108.320786666667,0,0,39845.3161226852,2009-02-01,07:35:13
22.8156133333333,108.320776666667,0,0,39845.3161805556,2009-02-01,07:35:18
22.8156233333333,108.320753333333,0,0,39845.3162384259,2009-02-01,07:35:23
22.815615,108.320743333333,0,0,39845.3162962963,2009-02-01,07:35:28
22.8156766666667,108.320723333333,0,0,39845.3163541667,2009-02-01,07:35:33
22.8156566666667,108.32075,0,0,39845.316412037,2009-02-01,07:35:38
22.8156466666667,108.320748333333,0,0,39845.3164699074,2009-02-01,07:35:43
22.81566,108.320758333333,0,0,39845.3165277778,2009-02-01,07:35:48
22.81566,108.320758333333,0,0,39845.3165625,2009-02-01,07:35:51
22.8156633333333,108.320758333333,0,0,39845.3165856482,2009-02-01,07:35:53
22.8156983333333,108.32074,0,0,39845.3166435185,2009-02-01,07:35:58
22.8157233333333,108.320731666667,0,0,39845.3167013889,2009-02-01,07:36:03
22.81568,108.320705,0,0,39845.3167592593,2009-02-01,07:36:08
22.8156633333333,108.320696666667,0,0,39845.3168171296,2009-02-01,07:36:13
22.81563,108.3207,0,0,39845.316875,2009-02-01,07:36:18
22.8156816666667,108.320686666667,0,0,39845.3169328704,2009-02-01,07:36:23
22.8156816666667,108.320686666667,0,0,39845.3169675926,2009-02-01,07:36:26
22.8156783333333,108.320681666667,0,0,39845.3169907407,2009-02-01,07:36:28
22.8156783333333,108.320646666667,0,0,39845.3170486111,2009-02-01,07:36:33
22.8156783333333,108.320595,0,0,39845.3171064815,2009-02-01,07:36:38
22.8156783333333,108.320595,0,0,39845.3171412037,2009-02-01,07:36:41
22.81568,108.320601666667,0,0,39845.3171643519,2009-02-01,07:36:43
22.81567,108.320618333333,0,0,39845.3172222222,2009-02-01,07:36:48
22.8156216666667,108.320575,0,0,39845.3172800926,2009-02-01,07:36:53
22.81557,108.320626666667,0,0,39845.317337963,2009-02-01,07:36:58
22.8155183333333,108.320771666667,0,0,39845.3173958333,2009-02-01,07:37:03
22.8153916666667,108.320966666667,0,0,39845.3174537037,2009-02-01,07:37:08
22.81531,108.321308333333,0,0,39845.3175115741,2009-02-01,07:37:13
22.815305,108.321895,0,0,39845.3175694444,2009-02-01,07:37:18
22.81538,108.322625,0,0,39845.3176273148,2009-02-01,07:37:23
22.8154316666667,108.323313333333,0,0,39845.3176851852,2009-02-01,07:37:28
22.8154633333333,108.32394,0,0,39845.3177430556,2009-02-01,07:37:33
22.8154816666667,108.32455,0,0,39845.3178009259,2009-02-01,07:37:38
22.815595,108.32516,0,0,39845.3178587963,2009-02-01,07:37:43
22.815725,108.325711666667,0,0,39845.3179166667,2009-02-01,07:37:48
22.81579,108.326146666667,0,0,39845.317974537,2009-02-01,07:37:53
22.81595,108.32651,0,0,39845.3180324074,2009-02-01,07:37:58
22.8160166666667,108.32677,0,0,39845.3180902778,2009-02-01,07:38:03
22.8159983333333,108.326883333333,0,0,39845.3181481481,2009-02-01,07:38:08
22.8160366666667,108.326935,0,0,39845.3182060185,2009-02-01,07:38:13
22.8161083333333,108.326978333333,0,0,39845.3182638889,2009-02-01,07:38:18
22.8160666666667,108.327,0,0,39845.3183217593,2009-02-01,07:38:23
22.8160016666667,108.32707,0,0,39845.3183796296,2009-02-01,07:38:28
22.815895,108.327326666667,0,0,39845.3184375,2009-02-01,07:38:33
22.8158066666667,108.327656666667,0,0,39845.3184953704,2009-02-01,07:38:38
22.81574,108.328,0,0,39845.3185532407,2009-02-01,07:38:43
22.81568,108.328356666667,0,0,39845.3186111111,2009-02-01,07:38:48
22.8156583333333,108.328818333333,0,0,39845.3186689815,2009-02-01,07:38:53
22.8156583333333,108.329355,0,0,39845.3187268519,2009-02-01,07:38:58
22.815655,108.329895,0,0,39845.3187847222,2009-02-01,07:39:03
22.8156983333333,108.330413333333,0,0,39845.3188425926,2009-02-01,07:39:08
22.8156916666667,108.330865,0,0,39845.318900463,2009-02-01,07:39:13
22.8156383333333,108.331226666667,0,0,39845.3189583333,2009-02-01,07:39:18
22.8155916666667,108.331506666667,0,0,39845.3190162037,2009-02-01,07:39:23
22.815545,108.331703333333,0,0,39845.3190740741,2009-02-01,07:39:28
22.8154683333333,108.331853333333,0,0,39845.3191319444,2009-02-01,07:39:33
22.8152883333333,108.332016666667,0,0,39845.3191898148,2009-02-01,07:39:38
22.815075,108.332106666667,0,0,39845.3192476852,2009-02-01,07:39:43
22.8146116666667,108.332118333333,0,0,39845.3193055556,2009-02-01,07:39:48
22.814375,108.332111666667,0,0,39845.3193634259,2009-02-01,07:39:53
22.8143283333333,108.332156666667,0,0,39845.3194212963,2009-02-01,07:39:58
22.8143116666667,108.332155,0,0,39845.3194791667,2009-02-01,07:40:03
22.814235,108.332165,0,0,39845.319537037,2009-02-01,07:40:08
22.8142116666667,108.332125,0,0,39845.3195949074,2009-02-01,07:40:13
22.8141916666667,108.33213,0,0,39845.3196527778,2009-02-01,07:40:18
22.8142066666667,108.33212,0,0,39845.3197106481,2009-02-01,07:40:23
22.8142066666667,108.33212,0,0,39845.3197453704,2009-02-01,07:40:26
22.81421,108.332121666667,0,0,39845.3197685185,2009-02-01,07:40:28
22.81422,108.332121666667,0,0,39845.3198263889,2009-02-01,07:40:33
22.8142283333333,108.332121666667,0,0,39845.3198842593,2009-02-01,07:40:38
22.8142283333333,108.332121666667,0,0,39845.3199189815,2009-02-01,07:40:41
22.8142266666667,108.332125,0,0,39845.3199421296,2009-02-01,07:40:43
22.8141266666667,108.332165,0,0,39845.32,2009-02-01,07:40:48
22.81377,108.332301666667,0,0,39845.3200578704,2009-02-01,07:40:53
22.8134633333333,108.332323333333,0,0,39845.3201157407,2009-02-01,07:40:58
22.8131116666667,108.332341666667,0,0,39845.3201736111,2009-02-01,07:41:03
22.8126533333333,108.332286666667,0,0,39845.3202314815,2009-02-01,07:41:08
22.8121666666667,108.332233333333,0,0,39845.3202893519,2009-02-01,07:41:13
22.81169,108.332226666667,0,0,39845.3203472222,2009-02-01,07:41:18
22.8112533333333,108.332221666667,0,0,39845.3204050926,2009-02-01,07:41:23
22.81092,108.332148333333,0,0,39845.320462963,2009-02-01,07:41:28
22.8106616666667,108.332086666667,0,0,39845.3205208333,2009-02-01,07:41:33
22.8104833333333,108.332038333333,0,0,39845.3205787037,2009-02-01,07:41:38
22.8103633333333,108.331995,0,0,39845.3206365741,2009-02-01,07:41:43
22.810335,108.331978333333,0,0,39845.3206944444,2009-02-01,07:41:48
22.81027,108.331971666667,0,0,39845.3207523148,2009-02-01,07:41:53
22.8102566666667,108.332031666667,0,0,39845.3208101852,2009-02-01,07:41:58
22.8102333333333,108.332083333333,0,0,39845.3208680556,2009-02-01,07:42:03
22.8101566666667,108.332115,0,0,39845.3209259259,2009-02-01,07:42:08
22.8101533333333,108.332133333333,0,0,39845.3209837963,2009-02-01,07:42:13
22.8101166666667,108.332111666667,0,0,39845.3210416667,2009-02-01,07:42:18
22.8101616666667,108.332045,0,0,39845.321099537,2009-02-01,07:42:23
22.8101816666667,108.332016666667,0,0,39845.3211574074,2009-02-01,07:42:28
22.8102033333333,108.331965,0,0,39845.3212152778,2009-02-01,07:42:33
22.8102133333333,108.331923333333,0,0,39845.3212731481,2009-02-01,07:42:38
22.8102,108.331861666667,0,0,39845.3213310185,2009-02-01,07:42:43
22.8101616666667,108.331803333333,0,0,39845.3213888889,2009-02-01,07:42:48
22.810145,108.331743333333,0,0,39845.3214467593,2009-02-01,07:42:53
22.8101283333333,108.331716666667,0,0,39845.3215046296,2009-02-01,07:42:58
22.8101366666667,108.331685,0,0,39845.3215625,2009-02-01,07:43:03
22.8101333333333,108.331656666667,0,0,39845.3216203704,2009-02-01,07:43:08
22.810155,108.331641666667,0,0,39845.3216782407,2009-02-01,07:43:13
22.8101166666667,108.331615,0,0,39845.3217361111,2009-02-01,07:43:18
22.8101066666667,108.33158,0,0,39845.3217939815,2009-02-01,07:43:23
22.8101033333333,108.331551666667,0,0,39845.3218518518,2009-02-01,07:43:28
22.8101033333333,108.331551666667,0,0,39845.3218865741,2009-02-01,07:43:31
22.8100966666667,108.33155,0,0,39845.3219097222,2009-02-01,07:43:33
22.8100883333333,108.331525,0,0,39845.3219675926,2009-02-01,07:43:38
22.8100683333333,108.331531666667,0,0,39845.322025463,2009-02-01,07:43:43
22.810065,108.331521666667,0,0,39845.3220833333,2009-02-01,07:43:48
22.81007,108.331495,0,0,39845.3221412037,2009-02-01,07:43:53
22.8100483333333,108.331453333333,0,0,39845.3221990741,2009-02-01,07:43:58
22.8100383333333,108.331376666667,0,0,39845.3222569444,2009-02-01,07:44:03
22.810125,108.331365,0,0,39845.3223148148,2009-02-01,07:44:08
22.8101316666667,108.331385,0,0,39845.3223726852,2009-02-01,07:44:13
22.8101016666667,108.331428333333,0,0,39845.3224305556,2009-02-01,07:44:18
22.8100366666667,108.331458333333,0,0,39845.3224884259,2009-02-01,07:44:23
22.8100016666667,108.331501666667,0,0,39845.3225462963,2009-02-01,07:44:28
22.8099533333333,108.331513333333,0,0,39845.3226041667,2009-02-01,07:44:33
22.8099783333333,108.331563333333,0,0,39845.322662037,2009-02-01,07:44:38
22.81,108.33162,0,0,39845.3227199074,2009-02-01,07:44:43
22.809975,108.33162,0,0,39845.3227777778,2009-02-01,07:44:48
22.80995,108.331615,0,0,39845.3228356481,2009-02-01,07:44:53
22.8099033333333,108.331608333333,0,0,39845.3228935185,2009-02-01,07:44:58
22.809875,108.331596666667,0,0,39845.3229513889,2009-02-01,07:45:03
22.8098433333333,108.331556666667,0,0,39845.3230092593,2009-02-01,07:45:08
22.8098133333333,108.331555,0,0,39845.3230671296,2009-02-01,07:45:13
22.8097683333333,108.331586666667,0,0,39845.323125,2009-02-01,07:45:18
22.8097416666667,108.331633333333,0,0,39845.3231828704,2009-02-01,07:45:23
22.8097033333333,108.33166,0,0,39845.3232407407,2009-02-01,07:45:28
22.80967,108.331675,0,0,39845.3232986111,2009-02-01,07:45:33
22.8096133333333,108.331671666667,0,0,39845.3233564815,2009-02-01,07:45:38
22.8096116666667,108.331683333333,0,0,39845.3234143518,2009-02-01,07:45:43
22.8096016666667,108.331681666667,0,0,39845.3234722222,2009-02-01,07:45:48
22.8095733333333,108.331678333333,0,0,39845.3235300926,2009-02-01,07:45:53
22.8095383333333,108.331646666667,0,0,39845.323587963,2009-02-01,07:45:58
22.8094533333333,108.331603333333,0,0,39845.3236458333,2009-02-01,07:46:03
22.8093766666667,108.331521666667,0,0,39845.3237037037,2009-02-01,07:46:08
22.80936,108.331561666667,0,0,39845.3237615741,2009-02-01,07:46:13
22.8094316666667,108.331625,0,0,39845.3238194444,2009-02-01,07:46:18
22.8094133333333,108.331685,0,0,39845.3238773148,2009-02-01,07:46:23
22.8094116666667,108.331668333333,0,0,39845.3239351852,2009-02-01,07:46:28
22.8093316666667,108.331588333333,0,0,39845.3239930556,2009-02-01,07:46:33
22.80934,108.331605,0,0,39845.3240509259,2009-02-01,07:46:38
22.80935,108.331605,0,0,39845.3241087963,2009-02-01,07:46:43
22.8093483333333,108.331595,0,0,39845.3241666667,2009-02-01,07:46:48
22.8092433333333,108.331476666667,0,0,39845.324224537,2009-02-01,07:46:53
22.8093333333333,108.33141,0,0,39845.3242824074,2009-02-01,07:46:58
22.8092816666667,108.331358333333,0,0,39845.3243402778,2009-02-01,07:47:03
22.8092733333333,108.331303333333,0,0,39845.3243981482,2009-02-01,07:47:08
22.8092566666667,108.331243333333,0,0,39845.3244560185,2009-02-01,07:47:13
22.8091983333333,108.331111666667,0,0,39845.3245138889,2009-02-01,07:47:18
22.8092133333333,108.33108,0,0,39845.3245717593,2009-02-01,07:47:23
22.8092033333333,108.33103,0,0,39845.3246296296,2009-02-01,07:47:28
22.8092716666667,108.330973333333,0,0,39845.3246875,2009-02-01,07:47:33
22.8092916666667,108.330935,0,0,39845.3247453704,2009-02-01,07:47:38
22.80931,108.330903333333,0,0,39845.3248032407,2009-02-01,07:47:43
22.8093266666667,108.330861666667,0,0,39845.3248611111,2009-02-01,07:47:48
22.8093166666667,108.330791666667,0,0,39845.3249189815,2009-02-01,07:47:53
22.8093366666667,108.330781666667,0,0,39845.3249768519,2009-02-01,07:47:58
22.8093633333333,108.330745,0,0,39845.3250347222,2009-02-01,07:48:03
22.809385,108.330698333333,0,0,39845.3250925926,2009-02-01,07:48:08
22.809355,108.33061,0,0,39845.325150463,2009-02-01,07:48:13
22.8093933333333,108.330586666667,0,0,39845.3252083333,2009-02-01,07:48:18
22.8093833333333,108.330536666667,0,0,39845.3252662037,2009-02-01,07:48:23
22.8094083333333,108.330506666667,0,0,39845.3253240741,2009-02-01,07:48:28
22.80943,108.330461666667,0,0,39845.3253819444,2009-02-01,07:48:33
22.80941,108.330423333333,0,0,39845.3254398148,2009-02-01,07:48:38
22.8094116666667,108.3304,0,0,39845.3254976852,2009-02-01,07:48:43
22.8094316666667,108.33035,0,0,39845.3255555556,2009-02-01,07:48:48
22.8094366666667,108.330316666667,0,0,39845.3256134259,2009-02-01,07:48:53
22.8094316666667,108.33028,0,0,39845.3256712963,2009-02-01,07:48:58
22.80944,108.330255,0,0,39845.3257291667,2009-02-01,07:49:03
22.8094283333333,108.330191666667,0,0,39845.325787037,2009-02-01,07:49:08
22.8094383333333,108.330133333333,0,0,39845.3258449074,2009-02-01,07:49:13
22.8094683333333,108.330135,0,0,39845.3259027778,2009-02-01,07:49:18
22.80947,108.330135,0,0,39845.3259606481,2009-02-01,07:49:23
22.80947,108.330135,0,0,39845.3259953704,2009-02-01,07:49:26
22.8094783333333,108.330128333333,0,0,39845.3260185185,2009-02-01,07:49:28
22.8094883333333,108.330115,0,0,39845.3260763889,2009-02-01,07:49:33
22.8094766666667,108.330115,0,0,39845.3261342593,2009-02-01,07:49:38
22.8094766666667,108.330115,0,0,39845.3261689815,2009-02-01,07:49:41
22.809475,108.330113333333,0,0,39845.3261921296,2009-02-01,07:49:43
22.809535,108.330055,0,0,39845.32625,2009-02-01,07:49:48
22.80959,108.32996,0,0,39845.3263078704,2009-02-01,07:49:53
22.8095966666667,108.329875,0,0,39845.3263657407,2009-02-01,07:49:58
22.809615,108.329855,0,0,39845.3264236111,2009-02-01,07:50:03
22.8095833333333,108.329878333333,0,0,39845.3264814815,2009-02-01,07:50:08
22.8096166666667,108.329818333333,0,0,39845.3265393519,2009-02-01,07:50:13
22.809595,108.329755,0,0,39845.3265972222,2009-02-01,07:50:18
22.8096,108.329696666667,0,0,39845.3266550926,2009-02-01,07:50:23
22.809625,108.329673333333,0,0,39845.326712963,2009-02-01,07:50:28
22.8096166666667,108.329656666667,0,0,39845.3267708333,2009-02-01,07:50:33
22.8096166666667,108.329656666667,0,0,39845.3268055556,2009-02-01,07:50:36
22.8096216666667,108.329651666667,0,0,39845.3268287037,2009-02-01,07:50:38
22.8096083333333,108.329578333333,0,0,39845.3268865741,2009-02-01,07:50:43
22.8096266666667,108.329533333333,0,0,39845.3269444444,2009-02-01,07:50:48
22.8096266666667,108.329533333333,0,0,39845.3269791667,2009-02-01,07:50:51
22.8096283333333,108.329525,0,0,39845.3270023148,2009-02-01,07:50:53
22.8096116666667,108.329486666667,0,0,39845.3270601852,2009-02-01,07:50:58
22.8096416666667,108.329465,0,0,39845.3271180556,2009-02-01,07:51:03
22.8096533333333,108.329423333333,0,0,39845.3271759259,2009-02-01,07:51:08
22.80967,108.32941,0,0,39845.3272337963,2009-02-01,07:51:13
22.8096633333333,108.329358333333,0,0,39845.3272916667,2009-02-01,07:51:18
22.80972,108.329305,0,0,39845.327349537,2009-02-01,07:51:23
22.8097533333333,108.329276666667,0,0,39845.3274074074,2009-02-01,07:51:28
22.8097533333333,108.329231666667,0,0,39845.3274652778,2009-02-01,07:51:33
22.8097716666667,108.3292,0,0,39845.3275231481,2009-02-01,07:51:38
22.8098166666667,108.329161666667,0,0,39845.3275810185,2009-02-01,07:51:43
22.8098333333333,108.329141666667,0,0,39845.3276388889,2009-02-01,07:51:48
22.809795,108.329123333333,0,0,39845.3276967593,2009-02-01,07:51:53
22.8098,108.329105,0,0,39845.3277546296,2009-02-01,07:51:58
22.8098183333333,108.329053333333,0,0,39845.3278125,2009-02-01,07:52:03
22.8098433333333,108.329048333333,0,0,39845.3278703704,2009-02-01,07:52:08
22.8098483333333,108.328986666667,0,0,39845.3279282407,2009-02-01,07:52:13
22.8099283333333,108.328943333333,0,0,39845.3279861111,2009-02-01,07:52:18
22.8099216666667,108.328916666667,0,0,39845.3280439815,2009-02-01,07:52:23
22.809915,108.328911666667,0,0,39845.3281018519,2009-02-01,07:52:28
22.809915,108.328911666667,0,0,39845.3281365741,2009-02-01,07:52:31
22.80992,108.328913333333,0,0,39845.3281597222,2009-02-01,07:52:33
22.80993,108.328835,0,0,39845.3282175926,2009-02-01,07:52:38
22.80992,108.328816666667,0,0,39845.328275463,2009-02-01,07:52:43
22.80993,108.32879,0,0,39845.3283333333,2009-02-01,07:52:48
22.80994,108.328726666667,0,0,39845.3283912037,2009-02-01,07:52:53
22.80993,108.32868,0,0,39845.3284490741,2009-02-01,07:52:58
22.809965,108.328651666667,0,0,39845.3285069444,2009-02-01,07:53:03
22.8099733333333,108.328635,0,0,39845.3285648148,2009-02-01,07:53:08
22.8099333333333,108.328566666667,0,0,39845.3286226852,2009-02-01,07:53:13
22.8099116666667,108.328516666667,0,0,39845.3286805556,2009-02-01,07:53:18
22.8099166666667,108.328488333333,0,0,39845.3287384259,2009-02-01,07:53:23
22.8099383333333,108.328456666667,0,0,39845.3287962963,2009-02-01,07:53:28
22.8099783333333,108.328438333333,0,0,39845.3288541667,2009-02-01,07:53:33
22.810005,108.32841,0,0,39845.328912037,2009-02-01,07:53:38
22.810005,108.32841,0,0,39845.3289467593,2009-02-01,07:53:41
22.810005,108.32841,0,0,39845.3289699074,2009-02-01,07:53:43
22.8100533333333,108.32836,0,0,39845.3290277778,2009-02-01,07:53:48
22.8100566666667,108.3283,0,0,39845.3290856481,2009-02-01,07:53:53
22.8100633333333,108.328273333333,0,0,39845.3291435185,2009-02-01,07:53:58
22.8101216666667,108.328298333333,0,0,39845.3292013889,2009-02-01,07:54:03
22.810145,108.328241666667,0,0,39845.3292592593,2009-02-01,07:54:08
22.81018,108.328225,0,0,39845.3293171296,2009-02-01,07:54:13
22.8101783333333,108.32817,0,0,39845.329375,2009-02-01,07:54:18
22.81017,108.32812,0,0,39845.3294328704,2009-02-01,07:54:23
22.81017,108.328078333333,0,0,39845.3294907407,2009-02-01,07:54:28
22.81017,108.328078333333,0,0,39845.329525463,2009-02-01,07:54:31
22.8101716666667,108.328075,0,0,39845.3295486111,2009-02-01,07:54:33
22.8101866666667,108.328048333333,0,0,39845.3296064815,2009-02-01,07:54:38
22.8101766666667,108.32801,0,0,39845.3296643518,2009-02-01,07:54:43
22.8101816666667,108.327973333333,0,0,39845.3297222222,2009-02-01,07:54:48
22.8102083333333,108.327913333333,0,0,39845.3297800926,2009-02-01,07:54:53
22.8102066666667,108.327856666667,0,0,39845.329837963,2009-02-01,07:54:58
22.810205,108.327815,0,0,39845.3298958333,2009-02-01,07:55:03
22.8102016666667,108.327753333333,0,0,39845.3299537037,2009-02-01,07:55:08
22.8102216666667,108.327725,0,0,39845.3300115741,2009-02-01,07:55:13
22.81023,108.327696666667,0,0,39845.3300694444,2009-02-01,07:55:18
22.81023,108.327696666667,0,0,39845.3301041667,2009-02-01,07:55:21
22.81023,108.327688333333,0,0,39845.3301273148,2009-02-01,07:55:23
22.8102466666667,108.32765,0,0,39845.3301851852,2009-02-01,07:55:28
22.8102516666667,108.327628333333,0,0,39845.3302430556,2009-02-01,07:55:33
22.8102583333333,108.327626666667,0,0,39845.3303009259,2009-02-01,07:55:38
22.8102583333333,108.327626666667,0,0,39845.3303356481,2009-02-01,07:55:41
22.810265,108.327625,0,0,39845.3303587963,2009-02-01,07:55:43
22.8102533333333,108.327621666667,0,0,39845.3304166667,2009-02-01,07:55:48
22.8102533333333,108.327621666667,0,0,39845.3304513889,2009-02-01,07:55:51
22.81026,108.32762,0,0,39845.330474537,2009-02-01,07:55:53
22.8102916666667,108.32756,0,0,39845.3305324074,2009-02-01,07:55:58
22.8103,108.327541666667,0,0,39845.3305902778,2009-02-01,07:56:03
22.8103,108.327541666667,0,0,39845.330625,2009-02-01,07:56:06
22.810305,108.32754,0,0,39845.3306481481,2009-02-01,07:56:08
22.8103116666667,108.327523333333,0,0,39845.3307060185,2009-02-01,07:56:13
22.81036,108.327453333333,0,0,39845.3307638889,2009-02-01,07:56:18
22.8103616666667,108.327338333333,0,0,39845.3308217593,2009-02-01,07:56:23
22.810375,108.327315,0,0,39845.3308796296,2009-02-01,07:56:28
22.8103783333333,108.32725,0,0,39845.3309375,2009-02-01,07:56:33
22.8103833333333,108.327223333333,0,0,39845.3309953704,2009-02-01,07:56:38
22.8103816666667,108.327188333333,0,0,39845.3310532407,2009-02-01,07:56:43
22.8104033333333,108.32714,0,0,39845.3311111111,2009-02-01,07:56:48
22.81043,108.327108333333,0,0,39845.3311689815,2009-02-01,07:56:53
22.81044,108.327068333333,0,0,39845.3312268518,2009-02-01,07:56:58
22.8104816666667,108.327011666667,0,0,39845.3312847222,2009-02-01,07:57:03
22.8104733333333,108.32694,0,0,39845.3313425926,2009-02-01,07:57:08
22.8104716666667,108.32691,0,0,39845.331400463,2009-02-01,07:57:13
22.810485,108.326913333333,0,0,39845.3314583333,2009-02-01,07:57:18
22.810485,108.326913333333,0,0,39845.3314930556,2009-02-01,07:57:21
22.81049,108.326911666667,0,0,39845.3315162037,2009-02-01,07:57:23
22.8104916666667,108.326813333333,0,0,39845.3315740741,2009-02-01,07:57:28
22.8105083333333,108.326793333333,0,0,39845.3316319444,2009-02-01,07:57:33
22.8105333333333,108.326768333333,0,0,39845.3316898148,2009-02-01,07:57:38
22.8105333333333,108.326758333333,0,0,39845.3317476852,2009-02-01,07:57:43
22.8105366666667,108.326723333333,0,0,39845.3318055556,2009-02-01,07:57:48
22.8105483333333,108.326716666667,0,0,39845.3318634259,2009-02-01,07:57:53
22.8105433333333,108.326703333333,0,0,39845.3319212963,2009-02-01,07:57:58
22.8105566666667,108.326705,0,0,39845.3319791667,2009-02-01,07:58:03
22.8105833333333,108.326703333333,0,0,39845.332037037,2009-02-01,07:58:08
22.8105583333333,108.326688333333,0,0,39845.3320949074,2009-02-01,07:58:13
22.8105616666667,108.326648333333,0,0,39845.3321527778,2009-02-01,07:58:18
22.8105666666667,108.326638333333,0,0,39845.3322106482,2009-02-01,07:58:23
22.8106183333333,108.326668333333,0,0,39845.3322685185,2009-02-01,07:58:28
22.810665,108.326663333333,0,0,39845.3323263889,2009-02-01,07:58:33
22.810665,108.326663333333,0,0,39845.3323611111,2009-02-01,07:58:36
22.810665,108.326663333333,0,0,39845.3323842593,2009-02-01,07:58:38
22.8106883333333,108.326698333333,0,0,39845.3324421296,2009-02-01,07:58:43
22.81069,108.326733333333,0,0,39845.3325,2009-02-01,07:58:48
22.810695,108.32677,0,0,39845.3325578704,2009-02-01,07:58:53
22.8107183333333,108.326803333333,0,0,39845.3326157407,2009-02-01,07:58:58
22.8107216666667,108.32683,0,0,39845.3326736111,2009-02-01,07:59:03
22.8106516666667,108.326878333333,0,0,39845.3327314815,2009-02-01,07:59:08
22.8106466666667,108.326895,0,0,39845.3327893519,2009-02-01,07:59:13
22.8106466666667,108.326895,0,0,39845.3328240741,2009-02-01,07:59:16
22.8106416666667,108.326903333333,0,0,39845.3328472222,2009-02-01,07:59:18
22.810625,108.326923333333,0,0,39845.3329050926,2009-02-01,07:59:23
22.8105833333333,108.326966666667,0,0,39845.332962963,2009-02-01,07:59:28
22.8105133333333,108.327071666667,0,0,39845.3330208333,2009-02-01,07:59:33
22.8104783333333,108.32714,0,0,39845.3330787037,2009-02-01,07:59:38
22.8104833333333,108.327171666667,0,0,39845.3331365741,2009-02-01,07:59:43
22.8104066666667,108.327236666667,0,0,39845.3331944444,2009-02-01,07:59:48
22.8103583333333,108.327288333333,0,0,39845.3332523148,2009-02-01,07:59:53
22.810315,108.327315,0,0,39845.3333101852,2009-02-01,07:59:58
22.810275,108.327331666667,0,0,39845.3333680556,2009-02-01,08:00:03
22.8102616666667,108.327395,0,0,39845.3334259259,2009-02-01,08:00:08
22.8102316666667,108.327398333333,0,0,39845.3334837963,2009-02-01,08:00:13
22.8102316666667,108.327398333333,0,0,39845.3335185185,2009-02-01,08:00:16
22.8102283333333,108.327405,0,0,39845.3335416667,2009-02-01,08:00:18
22.8102283333333,108.327421666667,0,0,39845.333599537,2009-02-01,08:00:23
22.8102083333333,108.327435,0,0,39845.3336574074,2009-02-01,08:00:28
22.8102083333333,108.327435,0,0,39845.3336921296,2009-02-01,08:00:31
22.8102066666667,108.327438333333,0,0,39845.3337152778,2009-02-01,08:00:33
22.8101983333333,108.327426666667,0,0,39845.3337731481,2009-02-01,08:00:38
22.8102216666667,108.327395,0,0,39845.3338310185,2009-02-01,08:00:43
22.8102216666667,108.327395,0,0,39845.3338657407,2009-02-01,08:00:46
22.81023,108.327398333333,0,0,39845.3338888889,2009-02-01,08:00:48
22.81027,108.32739,0,0,39845.3339467593,2009-02-01,08:00:53
22.8103183333333,108.327355,0,0,39845.3340046296,2009-02-01,08:00:58
22.810395,108.32733,0,0,39845.3340625,2009-02-01,08:01:03
22.8104983333333,108.3273,0,0,39845.3341203704,2009-02-01,08:01:08
22.8105933333333,108.327265,0,0,39845.3341782407,2009-02-01,08:01:13
22.8106566666667,108.327188333333,0,0,39845.3342361111,2009-02-01,08:01:18
22.8107333333333,108.327111666667,0,0,39845.3342939815,2009-02-01,08:01:23
22.8107333333333,108.327111666667,0,0,39845.3343287037,2009-02-01,08:01:26
22.810735,108.327105,0,0,39845.3343518519,2009-02-01,08:01:28
22.8105566666667,108.327301666667,0,0,39845.3344097222,2009-02-01,08:01:33
22.8105666666667,108.3273,0,0,39845.3344675926,2009-02-01,08:01:38
22.8105533333333,108.327323333333,0,0,39845.334525463,2009-02-01,08:01:43
22.8105483333333,108.32736,0,0,39845.3345833333,2009-02-01,08:01:48
22.8105416666667,108.327375,0,0,39845.3346412037,2009-02-01,08:01:53
22.8105216666667,108.327406666667,0,0,39845.3346990741,2009-02-01,08:01:58
22.8104816666667,108.327426666667,0,0,39845.3347569444,2009-02-01,08:02:03
22.8104666666667,108.327403333333,0,0,39845.3348148148,2009-02-01,08:02:08
22.8104716666667,108.327346666667,0,0,39845.3348726852,2009-02-01,08:02:13
22.8104666666667,108.327273333333,0,0,39845.3349305556,2009-02-01,08:02:18
22.810485,108.327231666667,0,0,39845.3349884259,2009-02-01,08:02:23
22.810535,108.32719,0,0,39845.3350462963,2009-02-01,08:02:28
22.8105566666667,108.327115,0,0,39845.3351041667,2009-02-01,08:02:33
22.810545,108.327135,0,0,39845.335162037,2009-02-01,08:02:38
22.8105133333333,108.327135,0,0,39845.3352199074,2009-02-01,08:02:43
22.8104633333333,108.32716,0,0,39845.3352777778,2009-02-01,08:02:48
22.8104483333333,108.32712,0,0,39845.3353356481,2009-02-01,08:02:53
22.8104616666667,108.32703,0,0,39845.3353935185,2009-02-01,08:02:58
22.810485,108.327106666667,0,0,39845.3354513889,2009-02-01,08:03:03
22.810485,108.327106666667,0,0,39845.3354861111,2009-02-01,08:03:06
22.8104933333333,108.327101666667,0,0,39845.3355092593,2009-02-01,08:03:08
22.8105016666667,108.327071666667,0,0,39845.3355671296,2009-02-01,08:03:13
22.8104966666667,108.32704,0,0,39845.335625,2009-02-01,08:03:18
22.8105133333333,108.327013333333,0,0,39845.3356828704,2009-02-01,08:03:23
22.8104983333333,108.327015,0,0,39845.3357407407,2009-02-01,08:03:28
22.8105133333333,108.327033333333,0,0,39845.3357986111,2009-02-01,08:03:33
22.8105616666667,108.327011666667,0,0,39845.3358564815,2009-02-01,08:03:38
22.8106133333333,108.327011666667,0,0,39845.3359143519,2009-02-01,08:03:43
22.81063,108.326975,0,0,39845.3359722222,2009-02-01,08:03:48
22.8106333333333,108.327036666667,0,0,39845.3360300926,2009-02-01,08:03:53
22.8106266666667,108.327055,0,0,39845.336087963,2009-02-01,08:03:58
22.8106433333333,108.327028333333,0,0,39845.3361458333,2009-02-01,08:04:03
22.8106566666667,108.326966666667,0,0,39845.3362037037,2009-02-01,08:04:08
22.8106766666667,108.326861666667,0,0,39845.3362615741,2009-02-01,08:04:13
22.8106966666667,108.326885,0,0,39845.3363194444,2009-02-01,08:04:18
22.8107366666667,108.326903333333,0,0,39845.3363773148,2009-02-01,08:04:23
22.8107616666667,108.326918333333,0,0,39845.3364351852,2009-02-01,08:04:28
22.8107816666667,108.326893333333,0,0,39845.3364930556,2009-02-01,08:04:33
22.810725,108.32686,0,0,39845.3365509259,2009-02-01,08:04:38
22.810695,108.326833333333,0,0,39845.3366087963,2009-02-01,08:04:43
22.8106483333333,108.326788333333,0,0,39845.3366666667,2009-02-01,08:04:48
22.8106466666667,108.326736666667,0,0,39845.336724537,2009-02-01,08:04:53
22.810615,108.32668,0,0,39845.3367824074,2009-02-01,08:04:58
22.81059,108.326663333333,0,0,39845.3368402778,2009-02-01,08:05:03
22.8105616666667,108.326646666667,0,0,39845.3368981481,2009-02-01,08:05:08
22.8105716666667,108.32673,0,0,39845.3369560185,2009-02-01,08:05:13
22.8105466666667,108.326736666667,0,0,39845.3370138889,2009-02-01,08:05:18
22.81054,108.326718333333,0,0,39845.3370717593,2009-02-01,08:05:23
22.810485,108.326745,0,0,39845.3371296296,2009-02-01,08:05:28
22.810435,108.326781666667,0,0,39845.3371875,2009-02-01,08:05:33
22.8104266666667,108.326831666667,0,0,39845.3372453704,2009-02-01,08:05:38
22.8104716666667,108.326865,0,0,39845.3373032407,2009-02-01,08:05:43
22.8104716666667,108.326865,0,0,39845.337337963,2009-02-01,08:05:46
22.8104633333333,108.326865,0,0,39845.3373611111,2009-02-01,08:05:48
22.810475,108.326756666667,0,0,39845.3374189815,2009-02-01,08:05:53
22.81046,108.326735,0,0,39845.3374768518,2009-02-01,08:05:58
22.810465,108.326803333333,0,0,39845.3375347222,2009-02-01,08:06:03
22.810475,108.326938333333,0,0,39845.3375925926,2009-02-01,08:06:08
22.810495,108.32701,0,0,39845.337650463,2009-02-01,08:06:13
22.8105666666667,108.326808333333,0,0,39845.3377083333,2009-02-01,08:06:18
22.8105616666667,108.32677,0,0,39845.3377662037,2009-02-01,08:06:23
22.8105616666667,108.32677,0,0,39845.3378009259,2009-02-01,08:06:26
22.8105666666667,108.32677,0,0,39845.3378240741,2009-02-01,08:06:28
22.81059,108.326835,0,0,39845.3378819444,2009-02-01,08:06:33
22.8106733333333,108.327003333333,0,0,39845.3379398148,2009-02-01,08:06:38
22.81069,108.327121666667,0,0,39845.3379976852,2009-02-01,08:06:43
22.810645,108.327146666667,0,0,39845.3380555556,2009-02-01,08:06:48
22.8106066666667,108.327145,0,0,39845.3381134259,2009-02-01,08:06:53
22.81058,108.327141666667,0,0,39845.3381712963,2009-02-01,08:06:58
22.8105683333333,108.327166666667,0,0,39845.3382291667,2009-02-01,08:07:03
22.8105483333333,108.327203333333,0,0,39845.338287037,2009-02-01,08:07:08
22.8105616666667,108.327248333333,0,0,39845.3383449074,2009-02-01,08:07:13
22.8105466666667,108.327245,0,0,39845.3384027778,2009-02-01,08:07:18
22.8105333333333,108.327246666667,0,0,39845.3384606481,2009-02-01,08:07:23
22.8105516666667,108.32728,0,0,39845.3385185185,2009-02-01,08:07:28
22.8105666666667,108.327298333333,0,0,39845.3385763889,2009-02-01,08:07:33
22.8105683333333,108.327295,0,0,39845.3386342593,2009-02-01,08:07:38
22.8105683333333,108.327295,0,0,39845.3386689815,2009-02-01,08:07:41
22.8105766666667,108.327298333333,0,0,39845.3386921296,2009-02-01,08:07:43
22.8106033333333,108.327316666667,0,0,39845.33875,2009-02-01,08:07:48
22.8106,108.327336666667,0,0,39845.3388078704,2009-02-01,08:07:53
22.810595,108.32744,0,0,39845.3388657407,2009-02-01,08:07:58
22.8105883333333,108.327458333333,0,0,39845.3389236111,2009-02-01,08:08:03
22.810645,108.327473333333,0,0,39845.3389814815,2009-02-01,08:08:08
22.8106766666667,108.327483333333,0,0,39845.3390393518,2009-02-01,08:08:13
22.8106966666667,108.327503333333,0,0,39845.3390972222,2009-02-01,08:08:18
22.810645,108.327416666667,0,0,39845.3391550926,2009-02-01,08:08:23
22.8106233333333,108.327411666667,0,0,39845.339212963,2009-02-01,08:08:28
22.8106816666667,108.327411666667,0,0,39845.3392708333,2009-02-01,08:08:33
22.8107983333333,108.327488333333,0,0,39845.3393287037,2009-02-01,08:08:38
22.811015,108.32757,0,0,39845.3393865741,2009-02-01,08:08:43
22.8112716666667,108.327618333333,0,0,39845.3394444444,2009-02-01,08:08:48
22.81135,108.327598333333,0,0,39845.3395023148,2009-02-01,08:08:53
22.811085,108.327528333333,0,0,39845.3395601852,2009-02-01,08:08:58
22.811025,108.327501666667,0,0,39845.3396180556,2009-02-01,08:09:03
22.811025,108.327501666667,0,0,39845.3396527778,2009-02-01,08:09:06
22.81103,108.327493333333,0,0,39845.3396759259,2009-02-01,08:09:08
22.8110416666667,108.327493333333,0,0,39845.3397337963,2009-02-01,08:09:13
22.8110416666667,108.327493333333,0,0,39845.3397685185,2009-02-01,08:09:16
22.81104,108.327488333333,0,0,39845.3397916667,2009-02-01,08:09:18
22.8110683333333,108.327516666667,0,0,39845.339849537,2009-02-01,08:09:23
22.8110533333333,108.32753,0,0,39845.3399074074,2009-02-01,08:09:28
22.8099983333333,108.327863333333,0,0,39845.3400810185,2009-02-01,08:09:43
22.8101816666667,108.327826666667,0,0,39845.3401388889,2009-02-01,08:09:48
22.8101083333333,108.32788,0,0,39845.3401967593,2009-02-01,08:09:53
22.810185,108.327831666667,0,0,39845.3402546296,2009-02-01,08:09:58
22.8104366666667,108.327805,0,0,39845.3403125,2009-02-01,08:10:03
22.81042,108.327718333333,0,0,39845.3403703704,2009-02-01,08:10:08
22.810395,108.327696666667,0,0,39845.3404282407,2009-02-01,08:10:13
22.810395,108.327696666667,0,0,39845.340462963,2009-02-01,08:10:16
22.8104033333333,108.327701666667,0,0,39845.3404861111,2009-02-01,08:10:18
22.810455,108.327633333333,0,0,39845.3405439815,2009-02-01,08:10:23
22.8105566666667,108.32758,0,0,39845.3406018519,2009-02-01,08:10:28
22.8106166666667,108.327573333333,0,0,39845.3406597222,2009-02-01,08:10:33
22.8105966666667,108.327516666667,0,0,39845.3407175926,2009-02-01,08:10:38
22.8105,108.327475,0,0,39845.340775463,2009-02-01,08:10:43
22.8105083333333,108.327523333333,0,0,39845.3408333333,2009-02-01,08:10:48
22.8105233333333,108.327488333333,0,0,39845.3408912037,2009-02-01,08:10:53
22.810525,108.327461666667,0,0,39845.3409490741,2009-02-01,08:10:58
22.8105116666667,108.327448333333,0,0,39845.3410069444,2009-02-01,08:11:03
22.8104566666667,108.327425,0,0,39845.3410648148,2009-02-01,08:11:08
22.8104366666667,108.327433333333,0,0,39845.3411226852,2009-02-01,08:11:13
22.81044,108.327433333333,0,0,39845.3411805556,2009-02-01,08:11:18
22.81044,108.327433333333,0,0,39845.3412152778,2009-02-01,08:11:21
22.8104483333333,108.32744,0,0,39845.3412384259,2009-02-01,08:11:23
22.810465,108.327428333333,0,0,39845.3412962963,2009-02-01,08:11:28
22.810405,108.327411666667,0,0,39845.3413541667,2009-02-01,08:11:33
22.810365,108.327365,0,0,39845.341412037,2009-02-01,08:11:38
22.810125,108.327433333333,0,0,39845.3460416667,2009-02-01,08:18:18
22.8100933333333,108.32745,0,0,39845.346099537,2009-02-01,08:18:23
22.8100716666667,108.327448333333,0,0,39845.3461574074,2009-02-01,08:18:28
22.81008,108.327463333333,0,0,39845.3462152778,2009-02-01,08:18:33
22.8100966666667,108.327445,0,0,39845.3462731481,2009-02-01,08:18:38
22.8100983333333,108.327443333333,0,0,39845.3463310185,2009-02-01,08:18:43
22.8101016666667,108.32744,0,0,39845.3463888889,2009-02-01,08:18:48
22.8101083333333,108.32744,0,0,39845.3464467593,2009-02-01,08:18:53
22.8101083333333,108.32744,0,0,39845.3464814815,2009-02-01,08:18:56
22.8101066666667,108.327438333333,0,0,39845.3465046296,2009-02-01,08:18:58
22.8101183333333,108.327433333333,0,0,39845.3465625,2009-02-01,08:19:03
22.8101116666667,108.327458333333,0,0,39845.3466203704,2009-02-01,08:19:08
22.8101116666667,108.327458333333,0,0,39845.3466550926,2009-02-01,08:19:11
22.8101166666667,108.327458333333,0,0,39845.3466782407,2009-02-01,08:19:13
22.8101266666667,108.327458333333,0,0,39845.3467361111,2009-02-01,08:19:18
22.8102166666667,108.327486666667,0,0,39845.3467939815,2009-02-01,08:19:23
22.8103416666667,108.327506666667,0,0,39845.3468518518,2009-02-01,08:19:28
22.8104383333333,108.327526666667,0,0,39845.3469097222,2009-02-01,08:19:33
22.8104716666667,108.327515,0,0,39845.3469675926,2009-02-01,08:19:38
22.81047,108.327503333333,0,0,39845.347025463,2009-02-01,08:19:43
22.810465,108.327503333333,0,0,39845.3470833333,2009-02-01,08:19:48
22.8104616666667,108.327501666667,0,0,39845.3471412037,2009-02-01,08:19:53
22.8104616666667,108.327501666667,0,0,39845.3471759259,2009-02-01,08:19:56
22.81046,108.32751,0,0,39845.3471990741,2009-02-01,08:19:58
22.81045,108.327511666667,0,0,39845.3472569444,2009-02-01,08:20:03
22.8104766666667,108.327496666667,0,0,39845.3473148148,2009-02-01,08:20:08
22.81047,108.327486666667,0,0,39845.3473726852,2009-02-01,08:20:13
22.81049,108.32748,0,0,39845.3474305556,2009-02-01,08:20:18
22.81051,108.327475,0,0,39845.3474884259,2009-02-01,08:20:23
22.810505,108.32747,0,0,39845.3475462963,2009-02-01,08:20:28
22.8105083333333,108.32747,0,0,39845.3476041667,2009-02-01,08:20:33
22.8105083333333,108.32747,0,0,39845.3476388889,2009-02-01,08:20:36
22.8105066666667,108.32747,0,0,39845.347662037,2009-02-01,08:20:38
22.810525,108.327468333333,0,0,39845.3477199074,2009-02-01,08:20:43
22.8105866666667,108.32746,0,0,39845.3477777778,2009-02-01,08:20:48
22.8106333333333,108.327456666667,0,0,39845.3478356482,2009-02-01,08:20:53
22.8106566666667,108.327448333333,0,0,39845.3478935185,2009-02-01,08:20:58
22.81065,108.327451666667,0,0,39845.3479513889,2009-02-01,08:21:03
22.81065,108.327451666667,0,0,39845.3479861111,2009-02-01,08:21:06
22.810655,108.327448333333,0,0,39845.3480092593,2009-02-01,08:21:08
22.8105683333333,108.32724,0,0,39845.3481828704,2009-02-01,08:21:23
22.81033,108.327353333333,0,0,39845.3482407407,2009-02-01,08:21:28
22.810345,108.327345,0,0,39845.3482986111,2009-02-01,08:21:33
22.8103766666667,108.327358333333,0,0,39845.3483564815,2009-02-01,08:21:38
22.8104116666667,108.3274,0,0,39845.3484143519,2009-02-01,08:21:43
22.8104116666667,108.3274,0,0,39845.3484490741,2009-02-01,08:21:46
22.8104066666667,108.327393333333,0,0,39845.3484722222,2009-02-01,08:21:48
22.8104166666667,108.327395,0,0,39845.3485300926,2009-02-01,08:21:53
22.8104233333333,108.32741,0,0,39845.348587963,2009-02-01,08:21:58
22.8104233333333,108.327401666667,0,0,39845.3486458333,2009-02-01,08:22:03
22.8104233333333,108.327401666667,0,0,39845.3487037037,2009-02-01,08:22:08
22.8104166666667,108.327401666667,0,0,39845.3487615741,2009-02-01,08:22:13
22.8104166666667,108.327401666667,0,0,39845.3487962963,2009-02-01,08:22:16
22.8104133333333,108.327401666667,0,0,39845.3488194444,2009-02-01,08:22:18
22.8104266666667,108.327403333333,0,0,39845.3488773148,2009-02-01,08:22:23
22.8104666666667,108.327436666667,0,0,39845.3489351852,2009-02-01,08:22:28
22.8105266666667,108.32746,0,0,39845.3489930556,2009-02-01,08:22:33
22.81054,108.327481666667,0,0,39845.3490509259,2009-02-01,08:22:38
22.8105716666667,108.327513333333,0,0,39845.3491087963,2009-02-01,08:22:43
22.8105716666667,108.327513333333,0,0,39845.3491435185,2009-02-01,08:22:46
22.8105716666667,108.327505,0,0,39845.3491666667,2009-02-01,08:22:48
22.8105733333333,108.327465,0,0,39845.349224537,2009-02-01,08:22:53
22.81059,108.32745,0,0,39845.3492824074,2009-02-01,08:22:58
22.81059,108.32745,0,0,39845.3493171296,2009-02-01,08:23:01
22.8105933333333,108.327448333333,0,0,39845.3493402778,2009-02-01,08:23:03
22.8105583333333,108.327466666667,0,0,39845.3493981481,2009-02-01,08:23:08
22.8105933333333,108.327471666667,0,0,39845.3494560185,2009-02-01,08:23:13
22.8105933333333,108.327471666667,0,0,39845.3494907407,2009-02-01,08:23:16
22.8105966666667,108.327475,0,0,39845.3495138889,2009-02-01,08:23:18
22.8106283333333,108.327466666667,0,0,39845.3495717593,2009-02-01,08:23:23
22.81063,108.327453333333,0,0,39845.3496296296,2009-02-01,08:23:28
22.810635,108.327435,0,0,39845.3496875,2009-02-01,08:23:33
22.8106333333333,108.327436666667,0,0,39845.3497453704,2009-02-01,08:23:38
22.8106316666667,108.32743,0,0,39845.3498032407,2009-02-01,08:23:43
22.8106316666667,108.32743,0,0,39845.349837963,2009-02-01,08:23:46
22.8106333333333,108.327423333333,0,0,39845.3498611111,2009-02-01,08:23:48
22.81065,108.327433333333,0,0,39845.3499189815,2009-02-01,08:23:53
22.8106866666667,108.327458333333,0,0,39845.3499768519,2009-02-01,08:23:58
22.81064,108.327496666667,0,0,39845.3500347222,2009-02-01,08:24:03
22.8106316666667,108.327521666667,0,0,39845.3500925926,2009-02-01,08:24:08
22.8106533333333,108.32751,0,0,39845.350150463,2009-02-01,08:24:13
22.8106533333333,108.32751,0,0,39845.3501851852,2009-02-01,08:24:16
22.810655,108.327501666667,0,0,39845.3502083333,2009-02-01,08:24:18
22.810615,108.327443333333,0,0,39845.3502662037,2009-02-01,08:24:23
22.810625,108.327413333333,0,0,39845.3503240741,2009-02-01,08:24:28
22.8106416666667,108.327415,0,0,39845.3503819444,2009-02-01,08:24:33
22.8106933333333,108.32745,0,0,39845.3504398148,2009-02-01,08:24:38
22.81069,108.32745,0,0,39845.3504976852,2009-02-01,08:24:43
22.810695,108.327451666667,0,0,39845.3505555556,2009-02-01,08:24:48
22.810695,108.327451666667,0,0,39845.3505902778,2009-02-01,08:24:51
22.8107033333333,108.327453333333,0,0,39845.3506134259,2009-02-01,08:24:53
22.8106683333333,108.32746,0,0,39845.3506712963,2009-02-01,08:24:58
22.8106416666667,108.327485,0,0,39845.3507291667,2009-02-01,08:25:03
22.8106216666667,108.327525,0,0,39845.350787037,2009-02-01,08:25:08
22.8106083333333,108.327521666667,0,0,39845.3508449074,2009-02-01,08:25:13
22.81061,108.327493333333,0,0,39845.3509027778,2009-02-01,08:25:18
22.81061,108.327493333333,0,0,39845.3509375,2009-02-01,08:25:21
22.810605,108.327493333333,0,0,39845.3509606481,2009-02-01,08:25:23
22.8105516666667,108.327496666667,0,0,39845.3510185185,2009-02-01,08:25:28
22.8104816666667,108.32747,0,0,39845.3510763889,2009-02-01,08:25:33
22.8104283333333,108.327438333333,0,0,39845.3511342593,2009-02-01,08:25:38
22.8104416666667,108.327468333333,0,0,39845.3511921296,2009-02-01,08:25:43
22.8104633333333,108.327475,0,0,39845.35125,2009-02-01,08:25:48
22.8104983333333,108.327508333333,0,0,39845.3513078704,2009-02-01,08:25:53
22.8104966666667,108.327555,0,0,39845.3513657407,2009-02-01,08:25:58
22.810455,108.327543333333,0,0,39845.3514236111,2009-02-01,08:26:03
22.8104266666667,108.327533333333,0,0,39845.3514814815,2009-02-01,08:26:08
22.8104066666667,108.327275,0,0,39845.3536805556,2009-02-01,08:29:18
22.8104233333333,108.327226666667,0,0,39845.3537384259,2009-02-01,08:29:23
22.8104683333333,108.327155,0,0,39845.3537962963,2009-02-01,08:29:28
22.8104666666667,108.327135,0,0,39845.3538541667,2009-02-01,08:29:33
22.8104583333333,108.327088333333,0,0,39845.353912037,2009-02-01,08:29:38
22.810445,108.327051666667,0,0,39845.3539699074,2009-02-01,08:29:43
22.8104516666667,108.327041666667,0,0,39845.3540277778,2009-02-01,08:29:48
22.8105083333333,108.32703,0,0,39845.3540856481,2009-02-01,08:29:53
22.8105966666667,108.326948333333,0,0,39845.3541435185,2009-02-01,08:29:58
22.81059,108.326901666667,0,0,39845.3542013889,2009-02-01,08:30:03
22.8106033333333,108.326851666667,0,0,39845.3542592593,2009-02-01,08:30:08
22.8106483333333,108.326821666667,0,0,39845.3543171296,2009-02-01,08:30:13
22.8106666666667,108.326773333333,0,0,39845.354375,2009-02-01,08:30:18
22.8106833333333,108.326768333333,0,0,39845.3544328704,2009-02-01,08:30:23
22.8106866666667,108.326755,0,0,39845.3544907407,2009-02-01,08:30:28
22.8106983333333,108.326745,0,0,39845.3545486111,2009-02-01,08:30:33
22.8107183333333,108.326718333333,0,0,39845.3546064815,2009-02-01,08:30:38
22.8107533333333,108.326705,0,0,39845.3546643518,2009-02-01,08:30:43
22.8107383333333,108.326606666667,0,0,39845.3547222222,2009-02-01,08:30:48
22.8107216666667,108.326548333333,0,0,39845.3547800926,2009-02-01,08:30:53
22.81075,108.326483333333,0,0,39845.354837963,2009-02-01,08:30:58
22.8107583333333,108.326446666667,0,0,39845.3548958333,2009-02-01,08:31:03
22.81076,108.326438333333,0,0,39845.3549537037,2009-02-01,08:31:08
22.81076,108.326438333333,0,0,39845.3549884259,2009-02-01,08:31:11
22.8107583333333,108.326436666667,0,0,39845.3550115741,2009-02-01,08:31:13
22.8107666666667,108.326423333333,0,0,39845.3550694444,2009-02-01,08:31:18
22.8107666666667,108.326423333333,0,0,39845.3551041667,2009-02-01,08:31:21
22.8107666666667,108.326415,0,0,39845.3551273148,2009-02-01,08:31:23
22.8107916666667,108.32627,0,0,39845.3551851852,2009-02-01,08:31:28
22.8109483333333,108.326165,0,0,39845.3552430556,2009-02-01,08:31:33
22.8109233333333,108.326156666667,0,0,39845.3553009259,2009-02-01,08:31:38
22.8108816666667,108.326075,0,0,39845.3553587963,2009-02-01,08:31:43
22.81087,108.326046666667,0,0,39845.3554166667,2009-02-01,08:31:48
22.81087,108.326046666667,0,0,39845.3554513889,2009-02-01,08:31:51
22.81087,108.326045,0,0,39845.355474537,2009-02-01,08:31:53
22.8109166666667,108.325976666667,0,0,39845.3555324074,2009-02-01,08:31:58
22.8109816666667,108.325885,0,0,39845.3555902778,2009-02-01,08:32:03
22.8109833333333,108.325856666667,0,0,39845.3556481482,2009-02-01,08:32:08
22.8109766666667,108.325835,0,0,39845.3557060185,2009-02-01,08:32:13
22.8110033333333,108.325785,0,0,39845.3557638889,2009-02-01,08:32:18
22.8110066666667,108.325728333333,0,0,39845.3558217593,2009-02-01,08:32:23
22.81101,108.32566,0,0,39845.3558796296,2009-02-01,08:32:28
22.811065,108.325635,0,0,39845.3559375,2009-02-01,08:32:33
22.8110783333333,108.325613333333,0,0,39845.3559953704,2009-02-01,08:32:38
22.8111366666667,108.325615,0,0,39845.3560532407,2009-02-01,08:32:43
22.811145,108.325591666667,0,0,39845.3561111111,2009-02-01,08:32:48
22.8111233333333,108.325526666667,0,0,39845.3561689815,2009-02-01,08:32:53
22.8111366666667,108.325461666667,0,0,39845.3562268519,2009-02-01,08:32:58
22.8109316666667,108.32531,0,0,39845.3562847222,2009-02-01,08:33:03
22.811045,108.325243333333,0,0,39845.3563425926,2009-02-01,08:33:08
22.8110983333333,108.325266666667,0,0,39845.356400463,2009-02-01,08:33:13
22.8110966666667,108.325255,0,0,39845.3564583333,2009-02-01,08:33:18
22.8111216666667,108.325218333333,0,0,39845.3565162037,2009-02-01,08:33:23
22.8111416666667,108.325216666667,0,0,39845.3565740741,2009-02-01,08:33:28
22.8111666666667,108.325196666667,0,0,39845.3566319444,2009-02-01,08:33:33
22.8112,108.325155,0,0,39845.3566898148,2009-02-01,08:33:38
22.8112133333333,108.325126666667,0,0,39845.3567476852,2009-02-01,08:33:43
22.8112183333333,108.325101666667,0,0,39845.3568055556,2009-02-01,08:33:48
22.811225,108.325085,0,0,39845.3568634259,2009-02-01,08:33:53
22.811225,108.325085,0,0,39845.3568981481,2009-02-01,08:33:56
22.811225,108.325081666667,0,0,39845.3569212963,2009-02-01,08:33:58
22.81122,108.325071666667,0,0,39845.3569791667,2009-02-01,08:34:03
22.8112416666667,108.325081666667,0,0,39845.357037037,2009-02-01,08:34:08
22.8112666666667,108.325106666667,0,0,39845.3570949074,2009-02-01,08:34:13
22.811275,108.325131666667,0,0,39845.3571527778,2009-02-01,08:34:18
22.811195,108.325043333333,0,0,39845.3572106481,2009-02-01,08:34:23
22.8112,108.324921666667,0,0,39845.3572685185,2009-02-01,08:34:28
22.81119,108.324871666667,0,0,39845.3573263889,2009-02-01,08:34:33
22.8111983333333,108.324851666667,0,0,39845.3573842593,2009-02-01,08:34:38
22.81113,108.32478,0,0,39845.3574421296,2009-02-01,08:34:43
22.8111483333333,108.324751666667,0,0,39845.3575,2009-02-01,08:34:48
22.8111933333333,108.324721666667,0,0,39845.3575578704,2009-02-01,08:34:53
22.81124,108.324691666667,0,0,39845.3576157407,2009-02-01,08:34:58
22.811245,108.324645,0,0,39845.3576736111,2009-02-01,08:35:03
22.8112933333333,108.324613333333,0,0,39845.3577314815,2009-02-01,08:35:08
22.81132,108.324575,0,0,39845.3577893519,2009-02-01,08:35:13
22.8113683333333,108.324551666667,0,0,39845.3578472222,2009-02-01,08:35:18
22.8113766666667,108.324518333333,0,0,39845.3579050926,2009-02-01,08:35:23
22.8113966666667,108.324498333333,0,0,39845.357962963,2009-02-01,08:35:28
22.8113816666667,108.324426666667,0,0,39845.3580208333,2009-02-01,08:35:33
22.81138,108.324368333333,0,0,39845.3580787037,2009-02-01,08:35:38
22.8114,108.324306666667,0,0,39845.3581365741,2009-02-01,08:35:43
22.811365,108.3243,0,0,39845.3581944444,2009-02-01,08:35:48
22.8113333333333,108.324265,0,0,39845.3582523148,2009-02-01,08:35:53
22.8113766666667,108.32424,0,0,39845.3583101852,2009-02-01,08:35:58
22.8114016666667,108.324206666667,0,0,39845.3583680556,2009-02-01,08:36:03
22.8113933333333,108.32417,0,0,39845.3584259259,2009-02-01,08:36:08
22.8114166666667,108.324145,0,0,39845.3584837963,2009-02-01,08:36:13
22.811405,108.32414,0,0,39845.3585416667,2009-02-01,08:36:18
22.8114233333333,108.324105,0,0,39845.358599537,2009-02-01,08:36:23
22.8114666666667,108.32405,0,0,39845.3586574074,2009-02-01,08:36:28
22.8115183333333,108.323995,0,0,39845.3587152778,2009-02-01,08:36:33
22.8114983333333,108.323976666667,0,0,39845.3587731481,2009-02-01,08:36:38
22.8114633333333,108.323975,0,0,39845.3588310185,2009-02-01,08:36:43
22.8114683333333,108.32396,0,0,39845.3588888889,2009-02-01,08:36:48
22.8114833333333,108.323893333333,0,0,39845.3589467593,2009-02-01,08:36:53
22.8115066666667,108.323828333333,0,0,39845.3590046296,2009-02-01,08:36:58
22.811545,108.323783333333,0,0,39845.3590625,2009-02-01,08:37:03
22.8115466666667,108.323726666667,0,0,39845.3591203704,2009-02-01,08:37:08
22.81157,108.323686666667,0,0,39845.3591782407,2009-02-01,08:37:13
22.811585,108.323656666667,0,0,39845.3592361111,2009-02-01,08:37:18
22.8116133333333,108.323568333333,0,0,39845.3592939815,2009-02-01,08:37:23
22.8116433333333,108.32352,0,0,39845.3593518519,2009-02-01,08:37:28
22.811625,108.323518333333,0,0,39845.3594097222,2009-02-01,08:37:33
22.8115883333333,108.323523333333,0,0,39845.3594675926,2009-02-01,08:37:38
22.8115516666667,108.32354,0,0,39845.359525463,2009-02-01,08:37:43
22.811555,108.323553333333,0,0,39845.3595833333,2009-02-01,08:37:48
22.8116183333333,108.32356,0,0,39845.3596412037,2009-02-01,08:37:53
22.811635,108.32354,0,0,39845.3596990741,2009-02-01,08:37:58
22.81163,108.323485,0,0,39845.3597569444,2009-02-01,08:38:03
22.81163,108.323405,0,0,39845.3598148148,2009-02-01,08:38:08
22.81159,108.323296666667,0,0,39845.3598726852,2009-02-01,08:38:13
22.8115766666667,108.323233333333,0,0,39845.3599305556,2009-02-01,08:38:18
22.811615,108.323255,0,0,39845.3599884259,2009-02-01,08:38:23
22.8116283333333,108.323243333333,0,0,39845.3600462963,2009-02-01,08:38:28
22.811655,108.323245,0,0,39845.3601041667,2009-02-01,08:38:33
22.8116766666667,108.323226666667,0,0,39845.360162037,2009-02-01,08:38:38
22.8117016666667,108.32318,0,0,39845.3602199074,2009-02-01,08:38:43
22.8117383333333,108.323153333333,0,0,39845.3602777778,2009-02-01,08:38:48
22.8117666666667,108.323121666667,0,0,39845.3603356481,2009-02-01,08:38:53
22.8117316666667,108.323008333333,0,0,39845.3603935185,2009-02-01,08:38:58
22.8117433333333,108.32298,0,0,39845.3604513889,2009-02-01,08:39:03
22.8117683333333,108.322933333333,0,0,39845.3605092593,2009-02-01,08:39:08
22.8117916666667,108.322925,0,0,39845.3605671296,2009-02-01,08:39:13
22.8117783333333,108.3229,0,0,39845.360625,2009-02-01,08:39:18
22.811785,108.322861666667,0,0,39845.3606828704,2009-02-01,08:39:23
22.8117916666667,108.32282,0,0,39845.3607407407,2009-02-01,08:39:28
22.8117866666667,108.3228,0,0,39845.3607986111,2009-02-01,08:39:33
22.81179,108.322758333333,0,0,39845.3608564815,2009-02-01,08:39:38
22.8118083333333,108.322716666667,0,0,39845.3609143518,2009-02-01,08:39:43
22.8118283333333,108.322698333333,0,0,39845.3609722222,2009-02-01,08:39:48
22.81186,108.322648333333,0,0,39845.3610300926,2009-02-01,08:39:53
22.8118733333333,108.322615,0,0,39845.361087963,2009-02-01,08:39:58
22.811875,108.322585,0,0,39845.3611458333,2009-02-01,08:40:03
22.8119133333333,108.322543333333,0,0,39845.3612037037,2009-02-01,08:40:08
22.8119133333333,108.322543333333,0,0,39845.3612384259,2009-02-01,08:40:11
22.8119216666667,108.322538333333,0,0,39845.3612615741,2009-02-01,08:40:13
22.8119166666667,108.32251,0,0,39845.3613194444,2009-02-01,08:40:18
22.8119316666667,108.322495,0,0,39845.3613773148,2009-02-01,08:40:23
22.8119916666667,108.322468333333,0,0,39845.3614351852,2009-02-01,08:40:28
22.8120066666667,108.322436666667,0,0,39845.3614930556,2009-02-01,08:40:33
22.812025,108.322336666667,0,0,39845.3615509259,2009-02-01,08:40:38
22.81201,108.32229,0,0,39845.3616087963,2009-02-01,08:40:43
22.8119633333333,108.322218333333,0,0,39845.3616666667,2009-02-01,08:40:48
22.81194,108.322253333333,0,0,39845.361724537,2009-02-01,08:40:53
22.8119433333333,108.322263333333,0,0,39845.3617824074,2009-02-01,08:40:58
22.8119366666667,108.322245,0,0,39845.3618402778,2009-02-01,08:41:03
22.8119516666667,108.322175,0,0,39845.3618981481,2009-02-01,08:41:08
22.811975,108.322166666667,0,0,39845.3619560185,2009-02-01,08:41:13
22.81202,108.322138333333,0,0,39845.3620138889,2009-02-01,08:41:18
22.8120633333333,108.322095,0,0,39845.3620717593,2009-02-01,08:41:23
22.812065,108.322046666667,0,0,39845.3621296296,2009-02-01,08:41:28
22.8120516666667,108.322005,0,0,39845.3621875,2009-02-01,08:41:33
22.8121,108.322023333333,0,0,39845.3622453704,2009-02-01,08:41:38
22.8121283333333,108.321965,0,0,39845.3623032407,2009-02-01,08:41:43
22.81211,108.321908333333,0,0,39845.3623611111,2009-02-01,08:41:48
22.8121133333333,108.321861666667,0,0,39845.3624189815,2009-02-01,08:41:53
22.8120883333333,108.321881666667,0,0,39845.3624768518,2009-02-01,08:41:58
22.8120966666667,108.321863333333,0,0,39845.3625347222,2009-02-01,08:42:03
22.8121083333333,108.321858333333,0,0,39845.3625925926,2009-02-01,08:42:08
22.8121116666667,108.321848333333,0,0,39845.362650463,2009-02-01,08:42:13
22.8121116666667,108.321848333333,0,0,39845.3626851852,2009-02-01,08:42:16
22.81211,108.321845,0,0,39845.3627083333,2009-02-01,08:42:18
22.8120933333333,108.321813333333,0,0,39845.3627662037,2009-02-01,08:42:23
22.8120683333333,108.32182,0,0,39845.3628240741,2009-02-01,08:42:28
22.8120683333333,108.32182,0,0,39845.3628587963,2009-02-01,08:42:31
22.812065,108.321813333333,0,0,39845.3628819444,2009-02-01,08:42:33
22.81208,108.32183,0,0,39845.3629398148,2009-02-01,08:42:38
22.8120883333333,108.32183,0,0,39845.3629976852,2009-02-01,08:42:43
22.8120883333333,108.32183,0,0,39845.3630324074,2009-02-01,08:42:46
22.812085,108.321823333333,0,0,39845.3630555556,2009-02-01,08:42:48
22.81208,108.321813333333,0,0,39845.3631134259,2009-02-01,08:42:53
22.812075,108.321805,0,0,39845.3631712963,2009-02-01,08:42:58
22.812075,108.321805,0,0,39845.3632060185,2009-02-01,08:43:01
22.8120766666667,108.321808333333,0,0,39845.3632291667,2009-02-01,08:43:03
22.8120683333333,108.321861666667,0,0,39845.363287037,2009-02-01,08:43:08
22.81207,108.321906666667,0,0,39845.3633449074,2009-02-01,08:43:13
22.81207,108.321906666667,0,0,39845.3633796296,2009-02-01,08:43:16
22.812075,108.321905,0,0,39845.3634027778,2009-02-01,08:43:18
22.81211,108.321898333333,0,0,39845.3634606482,2009-02-01,08:43:23
22.812125,108.321898333333,0,0,39845.3635185185,2009-02-01,08:43:28
22.812135,108.32189,0,0,39845.3635763889,2009-02-01,08:43:33
22.8121333333333,108.321885,0,0,39845.3636342593,2009-02-01,08:43:38
22.8121316666667,108.32188,0,0,39845.3636921296,2009-02-01,08:43:43
22.8121316666667,108.32188,0,0,39845.3637268519,2009-02-01,08:43:46
22.8121283333333,108.321876666667,0,0,39845.36375,2009-02-01,08:43:48
22.812115,108.321835,0,0,39845.3638078704,2009-02-01,08:43:53
22.812065,108.321761666667,0,0,39845.3638657407,2009-02-01,08:43:58
22.812025,108.321726666667,0,0,39845.3639236111,2009-02-01,08:44:03
22.8119966666667,108.321651666667,0,0,39845.3639814815,2009-02-01,08:44:08
22.8119733333333,108.321595,0,0,39845.3640393519,2009-02-01,08:44:13
22.8119983333333,108.321586666667,0,0,39845.3640972222,2009-02-01,08:44:18
22.8120283333333,108.321553333333,0,0,39845.3641550926,2009-02-01,08:44:23
22.8120983333333,108.321596666667,0,0,39845.364212963,2009-02-01,08:44:28
22.8121483333333,108.3217,0,0,39845.3642708333,2009-02-01,08:44:33
22.812155,108.321745,0,0,39845.3643287037,2009-02-01,08:44:38
22.8121516666667,108.321738333333,0,0,39845.3643865741,2009-02-01,08:44:43
22.8121483333333,108.321733333333,0,0,39845.3644444444,2009-02-01,08:44:48
22.8121483333333,108.321733333333,0,0,39845.3644791667,2009-02-01,08:44:51
22.81215,108.32174,0,0,39845.3645023148,2009-02-01,08:44:53
22.81212,108.321796666667,0,0,39845.3645601852,2009-02-01,08:44:58
22.81212,108.321796666667,0,0,39845.3645949074,2009-02-01,08:45:01
22.8121116666667,108.321791666667,0,0,39845.3646180556,2009-02-01,08:45:03
22.8121216666667,108.32181,0,0,39845.3646759259,2009-02-01,08:45:08
22.8121383333333,108.321791666667,0,0,39845.3647337963,2009-02-01,08:45:13
22.8121583333333,108.321771666667,0,0,39845.3647916667,2009-02-01,08:45:18
22.8121716666667,108.321778333333,0,0,39845.364849537,2009-02-01,08:45:23
22.8121816666667,108.321796666667,0,0,39845.3649074074,2009-02-01,08:45:28
22.8119533333333,108.321726666667,0,0,39845.3683796296,2009-02-01,08:50:28
22.81189,108.32179,0,0,39845.3684375,2009-02-01,08:50:33
22.8118616666667,108.321831666667,0,0,39845.3684953704,2009-02-01,08:50:38
22.8117666666667,108.321725,0,0,39845.3685532407,2009-02-01,08:50:43
22.8117416666667,108.32169,0,0,39845.3686111111,2009-02-01,08:50:48
22.8116666666667,108.321596666667,0,0,39845.3686689815,2009-02-01,08:50:53
22.81168,108.321581666667,0,0,39845.3687268518,2009-02-01,08:50:58
22.8118383333333,108.321665,0,0,39845.3687847222,2009-02-01,08:51:03
22.8119433333333,108.321733333333,0,0,39845.3688425926,2009-02-01,08:51:08
22.8120333333333,108.321785,0,0,39845.368900463,2009-02-01,08:51:13
22.8121216666667,108.321808333333,0,0,39845.3689583333,2009-02-01,08:51:18
22.812205,108.321761666667,0,0,39845.3690162037,2009-02-01,08:51:23
22.8122433333333,108.321743333333,0,0,39845.3690740741,2009-02-01,08:51:28
22.8122833333333,108.321695,0,0,39845.3691319444,2009-02-01,08:51:33
22.8122866666667,108.321676666667,0,0,39845.3691898148,2009-02-01,08:51:38
22.8122933333333,108.321658333333,0,0,39845.3692476852,2009-02-01,08:51:43
22.81226,108.321645,0,0,39845.3693055556,2009-02-01,08:51:48
22.812215,108.321615,0,0,39845.3693634259,2009-02-01,08:51:53
22.812205,108.321613333333,0,0,39845.3694212963,2009-02-01,08:51:58
22.812195,108.321623333333,0,0,39845.3694791667,2009-02-01,08:52:03
22.81216,108.321621666667,0,0,39845.369537037,2009-02-01,08:52:08
22.81214,108.321631666667,0,0,39845.3695949074,2009-02-01,08:52:13
22.812125,108.321641666667,0,0,39845.3696527778,2009-02-01,08:52:18
22.81214,108.321638333333,0,0,39845.3697106481,2009-02-01,08:52:23
22.8121933333333,108.32161,0,0,39845.3697685185,2009-02-01,08:52:28
22.8122033333333,108.32159,0,0,39845.3698263889,2009-02-01,08:52:33
22.81222,108.321588333333,0,0,39845.3698842593,2009-02-01,08:52:38
22.8122533333333,108.321653333333,0,0,39845.3699421296,2009-02-01,08:52:43
22.8122683333333,108.321693333333,0,0,39845.37,2009-02-01,08:52:48
22.8122283333333,108.321736666667,0,0,39845.3700578704,2009-02-01,08:52:53
22.8121883333333,108.321793333333,0,0,39845.3701157407,2009-02-01,08:52:58
22.8121483333333,108.32187,0,0,39845.3701736111,2009-02-01,08:53:03
22.8120883333333,108.32195,0,0,39845.3702314815,2009-02-01,08:53:08
22.812125,108.321956666667,0,0,39845.3702893518,2009-02-01,08:53:13
22.81215,108.321878333333,0,0,39845.3703472222,2009-02-01,08:53:18
22.8121933333333,108.321873333333,0,0,39845.3704050926,2009-02-01,08:53:23
22.8122216666667,108.321841666667,0,0,39845.370462963,2009-02-01,08:53:28
22.8122266666667,108.321811666667,0,0,39845.3705208333,2009-02-01,08:53:33
22.8122316666667,108.321775,0,0,39845.3705787037,2009-02-01,08:53:38
22.8122416666667,108.321723333333,0,0,39845.3706365741,2009-02-01,08:53:43
22.8122616666667,108.321691666667,0,0,39845.3706944444,2009-02-01,08:53:48
22.812275,108.321646666667,0,0,39845.3707523148,2009-02-01,08:53:53
22.8123216666667,108.321526666667,0,0,39845.3708101852,2009-02-01,08:53:58
22.8123583333333,108.32137,0,0,39845.3708680556,2009-02-01,08:54:03
22.8123633333333,108.32126,0,0,39845.3709259259,2009-02-01,08:54:08
22.812355,108.321203333333,0,0,39845.3709837963,2009-02-01,08:54:13
22.8123566666667,108.321223333333,0,0,39845.3710416667,2009-02-01,08:54:18
22.8123516666667,108.321261666667,0,0,39845.371099537,2009-02-01,08:54:23
22.8123516666667,108.321261666667,0,0,39845.3711342593,2009-02-01,08:54:26
22.81235,108.321258333333,0,0,39845.3711574074,2009-02-01,08:54:28
22.8123416666667,108.321245,0,0,39845.3712152778,2009-02-01,08:54:33
22.8123416666667,108.321245,0,0,39845.37125,2009-02-01,08:54:36
22.81234,108.321251666667,0,0,39845.3712731482,2009-02-01,08:54:38
22.8123383333333,108.321283333333,0,0,39845.3713310185,2009-02-01,08:54:43
22.8123083333333,108.321438333333,0,0,39845.3713888889,2009-02-01,08:54:48
22.8123116666667,108.321555,0,0,39845.3714467593,2009-02-01,08:54:53
22.8122966666667,108.32166,0,0,39845.3715046296,2009-02-01,08:54:58
22.8122683333333,108.321731666667,0,0,39845.3715625,2009-02-01,08:55:03
22.8122616666667,108.321766666667,0,0,39845.3716203704,2009-02-01,08:55:08
22.8122716666667,108.321821666667,0,0,39845.3716782407,2009-02-01,08:55:13
22.812265,108.32184,0,0,39845.3717361111,2009-02-01,08:55:18
22.81225,108.32185,0,0,39845.3717939815,2009-02-01,08:55:23
22.812215,108.321893333333,0,0,39845.3718518519,2009-02-01,08:55:28
22.8121416666667,108.321846666667,0,0,39845.3719097222,2009-02-01,08:55:33
22.8121316666667,108.321805,0,0,39845.3719675926,2009-02-01,08:55:38
22.8121583333333,108.321805,0,0,39845.372025463,2009-02-01,08:55:43
22.8121733333333,108.32179,0,0,39845.3720833333,2009-02-01,08:55:48
22.81217,108.321733333333,0,0,39845.3721412037,2009-02-01,08:55:53
22.8120933333333,108.321528333333,0,0,39845.375150463,2009-02-01,09:00:13
22.812015,108.321413333333,0,0,39845.3752083333,2009-02-01,09:00:18
22.8120083333333,108.321371666667,0,0,39845.3752662037,2009-02-01,09:00:23
22.8119983333333,108.32137,0,0,39845.3753240741,2009-02-01,09:00:28
22.8120283333333,108.321476666667,0,0,39845.3753819444,2009-02-01,09:00:33
22.8121133333333,108.321611666667,0,0,39845.3754398148,2009-02-01,09:00:38
22.8121316666667,108.321648333333,0,0,39845.3754976852,2009-02-01,09:00:43
22.8121416666667,108.321646666667,0,0,39845.3755555556,2009-02-01,09:00:48
22.8121566666667,108.321668333333,0,0,39845.3756134259,2009-02-01,09:00:53
22.8121566666667,108.321668333333,0,0,39845.3756712963,2009-02-01,09:00:58
22.8121566666667,108.321668333333,0,0,39845.3757291667,2009-02-01,09:01:03
22.8121533333333,108.321663333333,0,0,39845.375787037,2009-02-01,09:01:08
22.8121516666667,108.321661666667,0,0,39845.3758449074,2009-02-01,09:01:13
22.8121516666667,108.32166,0,0,39845.3759027778,2009-02-01,09:01:18
22.8121483333333,108.321655,0,0,39845.3759606481,2009-02-01,09:01:23
22.8121483333333,108.321655,0,0,39845.3759953704,2009-02-01,09:01:26
22.81215,108.321658333333,0,0,39845.3760185185,2009-02-01,09:01:28
22.8121633333333,108.321665,0,0,39845.3760763889,2009-02-01,09:01:33
22.8121733333333,108.32167,0,0,39845.3761342593,2009-02-01,09:01:38
22.8121733333333,108.32167,0,0,39845.3761689815,2009-02-01,09:01:41
22.8121783333333,108.321678333333,0,0,39845.3761921296,2009-02-01,09:01:43
22.8121833333333,108.321688333333,0,0,39845.37625,2009-02-01,09:01:48
22.812215,108.321743333333,0,0,39845.3763078704,2009-02-01,09:01:53
22.812275,108.321793333333,0,0,39845.3763657407,2009-02-01,09:01:58
22.8123566666667,108.32181,0,0,39845.3764236111,2009-02-01,09:02:03
22.812435,108.321808333333,0,0,39845.3764814815,2009-02-01,09:02:08
22.812475,108.321788333333,0,0,39845.3765393518,2009-02-01,09:02:13
22.8124733333333,108.32177,0,0,39845.3765972222,2009-02-01,09:02:18
22.8124466666667,108.321815,0,0,39845.3766550926,2009-02-01,09:02:23
22.8124416666667,108.321825,0,0,39845.376712963,2009-02-01,09:02:28
22.8124433333333,108.321828333333,0,0,39845.3767708333,2009-02-01,09:02:33
22.8124433333333,108.321833333333,0,0,39845.3768287037,2009-02-01,09:02:38
22.8124433333333,108.321833333333,0,0,39845.3768634259,2009-02-01,09:02:41
22.81244,108.321828333333,0,0,39845.3768865741,2009-02-01,09:02:43
22.8123833333333,108.321788333333,0,0,39845.3769444444,2009-02-01,09:02:48
22.81236,108.321781666667,0,0,39845.3770023148,2009-02-01,09:02:53
22.81234,108.321761666667,0,0,39845.3770601852,2009-02-01,09:02:58
22.81234,108.321761666667,0,0,39845.3770949074,2009-02-01,09:03:01
22.8123366666667,108.321755,0,0,39845.3771180556,2009-02-01,09:03:03
22.8123416666667,108.321765,0,0,39845.3771759259,2009-02-01,09:03:08
22.8123233333333,108.32176,0,0,39845.3772337963,2009-02-01,09:03:13
22.8122616666667,108.321746666667,0,0,39845.3772916667,2009-02-01,09:03:18
22.812255,108.321733333333,0,0,39845.377349537,2009-02-01,09:03:23
22.8122366666667,108.321703333333,0,0,39845.3774074074,2009-02-01,09:03:28
22.812245,108.321643333333,0,0,39845.3774652778,2009-02-01,09:03:33
22.812255,108.321545,0,0,39845.3775231481,2009-02-01,09:03:38
22.8122766666667,108.321523333333,0,0,39845.3775810185,2009-02-01,09:03:43
22.8123266666667,108.321515,0,0,39845.3776388889,2009-02-01,09:03:48
22.8123716666667,108.32151,0,0,39845.3776967593,2009-02-01,09:03:53
22.8124133333333,108.321555,0,0,39845.3777546296,2009-02-01,09:03:58
22.81247,108.32159,0,0,39845.3778125,2009-02-01,09:04:03
22.812505,108.321588333333,0,0,39845.3778703704,2009-02-01,09:04:08
22.8125316666667,108.321553333333,0,0,39845.3779282407,2009-02-01,09:04:13
22.8125966666667,108.321578333333,0,0,39845.3779861111,2009-02-01,09:04:18
22.8126666666667,108.321576666667,0,0,39845.3780439815,2009-02-01,09:04:23
22.8127516666667,108.321573333333,0,0,39845.3781018518,2009-02-01,09:04:28
22.8128116666667,108.321555,0,0,39845.3781597222,2009-02-01,09:04:33
22.8128933333333,108.321538333333,0,0,39845.3782175926,2009-02-01,09:04:38
22.8129533333333,108.32155,0,0,39845.378275463,2009-02-01,09:04:43
22.813005,108.321518333333,0,0,39845.3783333333,2009-02-01,09:04:48
22.8131316666667,108.321526666667,0,0,39845.3783912037,2009-02-01,09:04:53
22.8132683333333,108.321656666667,0,0,39845.3784490741,2009-02-01,09:04:58
22.813325,108.321631666667,0,0,39845.3785069444,2009-02-01,09:05:03
22.813325,108.321631666667,0,0,39845.3785416667,2009-02-01,09:05:06
22.8133266666667,108.32163,0,0,39845.3785648148,2009-02-01,09:05:08
22.8133316666667,108.32164,0,0,39845.3786226852,2009-02-01,09:05:13
22.8133066666667,108.321648333333,0,0,39845.3786805556,2009-02-01,09:05:18
22.8133133333333,108.321658333333,0,0,39845.3787384259,2009-02-01,09:05:23
22.813395,108.321753333333,0,0,39845.3787962963,2009-02-01,09:05:28
22.813495,108.321881666667,0,0,39845.3788541667,2009-02-01,09:05:33
22.8135333333333,108.321901666667,0,0,39845.378912037,2009-02-01,09:05:38
22.8135516666667,108.321911666667,0,0,39845.3789699074,2009-02-01,09:05:43
22.8135783333333,108.32192,0,0,39845.3790277778,2009-02-01,09:05:48
22.81364,108.321865,0,0,39845.3790856482,2009-02-01,09:05:53
22.8136783333333,108.321851666667,0,0,39845.3791435185,2009-02-01,09:05:58
22.813685,108.321903333333,0,0,39845.3792013889,2009-02-01,09:06:03
22.8137366666667,108.321968333333,0,0,39845.3792592593,2009-02-01,09:06:08
22.8138333333333,108.321986666667,0,0,39845.3793171296,2009-02-01,09:06:13
22.8138383333333,108.321891666667,0,0,39845.379375,2009-02-01,09:06:18
22.813845,108.321903333333,0,0,39845.3794328704,2009-02-01,09:06:23
22.8138483333333,108.32191,0,0,39845.3794907407,2009-02-01,09:06:28
22.8138483333333,108.32191,0,0,39845.379525463,2009-02-01,09:06:31
22.813855,108.321918333333,0,0,39845.3795486111,2009-02-01,09:06:33
22.8138616666667,108.32193,0,0,39845.3796064815,2009-02-01,09:06:38
22.813905,108.321908333333,0,0,39845.3796643519,2009-02-01,09:06:43
22.8139266666667,108.321875,0,0,39845.3797222222,2009-02-01,09:06:48
22.814,108.321873333333,0,0,39845.3797800926,2009-02-01,09:06:53
22.8139866666667,108.321856666667,0,0,39845.379837963,2009-02-01,09:06:58
22.8140216666667,108.321891666667,0,0,39845.3798958333,2009-02-01,09:07:03
22.814055,108.321945,0,0,39845.3799537037,2009-02-01,09:07:08
22.8141166666667,108.322031666667,0,0,39845.3800115741,2009-02-01,09:07:13
22.814155,108.322115,0,0,39845.3800694444,2009-02-01,09:07:18
22.814175,108.322223333333,0,0,39845.3801273148,2009-02-01,09:07:23
22.8141683333333,108.322286666667,0,0,39845.3801851852,2009-02-01,09:07:28
22.8141466666667,108.322355,0,0,39845.3802430556,2009-02-01,09:07:33
22.814135,108.3224,0,0,39845.3803009259,2009-02-01,09:07:38
22.8141466666667,108.322431666667,0,0,39845.3803587963,2009-02-01,09:07:43
22.814075,108.322458333333,0,0,39845.3804166667,2009-02-01,09:07:48
22.8140866666667,108.322491666667,0,0,39845.380474537,2009-02-01,09:07:53
22.81411,108.322515,0,0,39845.3805324074,2009-02-01,09:07:58
22.8141266666667,108.322566666667,0,0,39845.3805902778,2009-02-01,09:08:03
22.8141216666667,108.322586666667,0,0,39845.3806481481,2009-02-01,09:08:08
22.8141016666667,108.322595,0,0,39845.3807060185,2009-02-01,09:08:13
22.8141066666667,108.322623333333,0,0,39845.3807638889,2009-02-01,09:08:18
22.8141216666667,108.322633333333,0,0,39845.3808217593,2009-02-01,09:08:23
22.8141716666667,108.322645,0,0,39845.3808796296,2009-02-01,09:08:28
22.814215,108.322665,0,0,39845.3809375,2009-02-01,09:08:33
22.814215,108.322695,0,0,39845.3809953704,2009-02-01,09:08:38
22.814205,108.32275,0,0,39845.3810532407,2009-02-01,09:08:43
22.8142,108.322811666667,0,0,39845.3811111111,2009-02-01,09:08:48
22.8141883333333,108.322928333333,0,0,39845.3811689815,2009-02-01,09:08:53
22.8141416666667,108.32306,0,0,39845.3812268519,2009-02-01,09:08:58
22.8140883333333,108.323083333333,0,0,39845.3812847222,2009-02-01,09:09:03
22.8140333333333,108.323085,0,0,39845.3813425926,2009-02-01,09:09:08
22.81401,108.32309,0,0,39845.381400463,2009-02-01,09:09:13
22.81401,108.323106666667,0,0,39845.3814583333,2009-02-01,09:09:18
22.813995,108.323176666667,0,0,39845.3815162037,2009-02-01,09:09:23
22.813995,108.323255,0,0,39845.3815740741,2009-02-01,09:09:28
22.813995,108.323265,0,0,39845.3816319444,2009-02-01,09:09:33
22.81399,108.323225,0,0,39845.3816898148,2009-02-01,09:09:38
22.8139766666667,108.323123333333,0,0,39845.3817476852,2009-02-01,09:09:43
22.81403,108.323148333333,0,0,39845.3818055556,2009-02-01,09:09:48
22.8140233333333,108.323173333333,0,0,39845.3818634259,2009-02-01,09:09:53
22.8140216666667,108.323148333333,0,0,39845.3819212963,2009-02-01,09:09:58
22.8139916666667,108.323088333333,0,0,39845.3819791667,2009-02-01,09:10:03
22.8140083333333,108.323085,0,0,39845.382037037,2009-02-01,09:10:08
22.81399,108.32312,0,0,39845.3820949074,2009-02-01,09:10:13
22.81399,108.32312,0,0,39845.3821296296,2009-02-01,09:10:16
22.813995,108.323126666667,0,0,39845.3821527778,2009-02-01,09:10:18
22.8140033333333,108.323151666667,0,0,39845.3822106481,2009-02-01,09:10:23
22.8140033333333,108.323151666667,0,0,39845.3822453704,2009-02-01,09:10:26
22.8140116666667,108.323155,0,0,39845.3822685185,2009-02-01,09:10:28
22.8139866666667,108.323178333333,0,0,39845.3823263889,2009-02-01,09:10:33
22.8140483333333,108.323125,0,0,39845.3823842593,2009-02-01,09:10:38
22.8141133333333,108.323086666667,0,0,39845.3824421296,2009-02-01,09:10:43
22.8140233333333,108.323193333333,0,0,39845.3825,2009-02-01,09:10:48
22.8139383333333,108.323353333333,0,0,39845.3825578704,2009-02-01,09:10:53
22.8139133333333,108.323496666667,0,0,39845.3826157407,2009-02-01,09:10:58
22.8140483333333,108.323505,0,0,39845.3826736111,2009-02-01,09:11:03
22.8140916666667,108.323533333333,0,0,39845.3827314815,2009-02-01,09:11:08
22.814115,108.323551666667,0,0,39845.3827893519,2009-02-01,09:11:13
22.814125,108.323563333333,0,0,39845.3828472222,2009-02-01,09:11:18
22.81411,108.323575,0,0,39845.3829050926,2009-02-01,09:11:23
22.8140783333333,108.323575,0,0,39845.382962963,2009-02-01,09:11:28
22.81402,108.323571666667,0,0,39845.3830208333,2009-02-01,09:11:33
22.813925,108.323565,0,0,39845.3830787037,2009-02-01,09:11:38
22.8138933333333,108.323578333333,0,0,39845.3831365741,2009-02-01,09:11:43
22.8138233333333,108.323586666667,0,0,39845.3831944444,2009-02-01,09:11:48
22.8137683333333,108.323636666667,0,0,39845.3832523148,2009-02-01,09:11:53
22.8137316666667,108.323573333333,0,0,39845.3833101852,2009-02-01,09:11:58
22.8137833333333,108.323611666667,0,0,39845.3833680556,2009-02-01,09:12:03
22.8138716666667,108.323561666667,0,0,39845.3834259259,2009-02-01,09:12:08
22.8139166666667,108.323538333333,0,0,39845.3834837963,2009-02-01,09:12:13
22.8139733333333,108.323506666667,0,0,39845.3835416667,2009-02-01,09:12:18
22.81397,108.323535,0,0,39845.383599537,2009-02-01,09:12:23
22.81397,108.32356,0,0,39845.3836574074,2009-02-01,09:12:28
22.8139966666667,108.323575,0,0,39845.3837152778,2009-02-01,09:12:33
22.8139966666667,108.323575,0,0,39845.38375,2009-02-01,09:12:36
22.8139916666667,108.32358,0,0,39845.3837731481,2009-02-01,09:12:38
22.8139816666667,108.323583333333,0,0,39845.3838310185,2009-02-01,09:12:43
22.8139816666667,108.323583333333,0,0,39845.3838657407,2009-02-01,09:12:46
22.8139816666667,108.323583333333,0,0,39845.3838888889,2009-02-01,09:12:48
22.8140116666667,108.323573333333,0,0,39845.3839467593,2009-02-01,09:12:53
22.8140366666667,108.323568333333,0,0,39845.3840046296,2009-02-01,09:12:58
22.8140366666667,108.323568333333,0,0,39845.3840393518,2009-02-01,09:13:01
22.81403,108.323566666667,0,0,39845.3840625,2009-02-01,09:13:03
22.8140416666667,108.323565,0,0,39845.3841203704,2009-02-01,09:13:08
22.8140666666667,108.323556666667,0,0,39845.3841782407,2009-02-01,09:13:13
22.8140966666667,108.323543333333,0,0,39845.3842361111,2009-02-01,09:13:18
22.8140966666667,108.323543333333,0,0,39845.3842708333,2009-02-01,09:13:21
22.8141016666667,108.323536666667,0,0,39845.3842939815,2009-02-01,09:13:23
22.814085,108.323558333333,0,0,39845.3843518518,2009-02-01,09:13:28
22.8140466666667,108.32357,0,0,39845.3844097222,2009-02-01,09:13:33
22.8139816666667,108.323571666667,0,0,39845.3844675926,2009-02-01,09:13:38
22.81393,108.323578333333,0,0,39845.384525463,2009-02-01,09:13:43
22.8138683333333,108.323596666667,0,0,39845.3845833333,2009-02-01,09:13:48
22.8138583333333,108.323598333333,0,0,39845.3846412037,2009-02-01,09:13:53
22.8138516666667,108.32361,0,0,39845.3846990741,2009-02-01,09:13:58
22.8138216666667,108.323623333333,0,0,39845.3847569444,2009-02-01,09:14:03
22.813785,108.323631666667,0,0,39845.3848148148,2009-02-01,09:14:08
22.8137583333333,108.323628333333,0,0,39845.3848726852,2009-02-01,09:14:13
22.8137866666667,108.323633333333,0,0,39845.3849305556,2009-02-01,09:14:18
22.8137866666667,108.323633333333,0,0,39845.3849652778,2009-02-01,09:14:21
22.8137833333333,108.323633333333,0,0,39845.3849884259,2009-02-01,09:14:23
22.8137966666667,108.323621666667,0,0,39845.3850462963,2009-02-01,09:14:28
22.8139116666667,108.323611666667,0,0,39845.3851041667,2009-02-01,09:14:33
22.81397,108.323591666667,0,0,39845.385162037,2009-02-01,09:14:38
22.8139633333333,108.323608333333,0,0,39845.3852199074,2009-02-01,09:14:43
22.8139633333333,108.323608333333,0,0,39845.3852546296,2009-02-01,09:14:46
22.813965,108.32361,0,0,39845.3852777778,2009-02-01,09:14:48
22.8139533333333,108.323595,0,0,39845.3853356481,2009-02-01,09:14:53
22.8139183333333,108.323583333333,0,0,39845.3853935185,2009-02-01,09:14:58
22.8138516666667,108.323576666667,0,0,39845.3854513889,2009-02-01,09:15:03
22.8138366666667,108.323585,0,0,39845.3855092593,2009-02-01,09:15:08
22.8137966666667,108.323558333333,0,0,39845.3855671296,2009-02-01,09:15:13
22.8138116666667,108.323548333333,0,0,39845.385625,2009-02-01,09:15:18
22.81384,108.323516666667,0,0,39845.3856828704,2009-02-01,09:15:23
22.813915,108.3235,0,0,39845.3857407407,2009-02-01,09:15:28
22.813995,108.323475,0,0,39845.3857986111,2009-02-01,09:15:33
22.8140716666667,108.323443333333,0,0,39845.3858564815,2009-02-01,09:15:38
22.8141166666667,108.323395,0,0,39845.3859143518,2009-02-01,09:15:43
22.8140716666667,108.323388333333,0,0,39845.3859722222,2009-02-01,09:15:48
22.8140866666667,108.323355,0,0,39845.3860300926,2009-02-01,09:15:53
22.8140816666667,108.323395,0,0,39845.386087963,2009-02-01,09:15:58
22.8140166666667,108.32337,0,0,39845.3861458333,2009-02-01,09:16:03
22.8139716666667,108.323425,0,0,39845.3862037037,2009-02-01,09:16:08
22.813935,108.323463333333,0,0,39845.3862615741,2009-02-01,09:16:13
22.81394,108.32342,0,0,39845.3863194444,2009-02-01,09:16:18
22.8139516666667,108.32338,0,0,39845.3863773148,2009-02-01,09:16:23
22.8139833333333,108.323323333333,0,0,39845.3864351852,2009-02-01,09:16:28
22.8140116666667,108.323231666667,0,0,39845.3864930556,2009-02-01,09:16:33
22.8140566666667,108.323225,0,0,39845.3865509259,2009-02-01,09:16:38
22.8141116666667,108.323215,0,0,39845.3866087963,2009-02-01,09:16:43
22.8140983333333,108.323231666667,0,0,39845.3866666667,2009-02-01,09:16:48
22.8140983333333,108.323231666667,0,0,39845.3867013889,2009-02-01,09:16:51
22.8140983333333,108.323236666667,0,0,39845.386724537,2009-02-01,09:16:53
22.814115,108.323245,0,0,39845.3867824074,2009-02-01,09:16:58
22.8141333333333,108.323228333333,0,0,39845.3868402778,2009-02-01,09:17:03
22.814115,108.323205,0,0,39845.3868981482,2009-02-01,09:17:08
22.8141,108.323173333333,0,0,39845.3869560185,2009-02-01,09:17:13
22.8140316666667,108.323126666667,0,0,39845.3870138889,2009-02-01,09:17:18
22.81405,108.323098333333,0,0,39845.3870717593,2009-02-01,09:17:23
22.8140333333333,108.323066666667,0,0,39845.3871296296,2009-02-01,09:17:28
22.81406,108.323051666667,0,0,39845.3871875,2009-02-01,09:17:33
22.8140883333333,108.323016666667,0,0,39845.3872453704,2009-02-01,09:17:38
22.8141033333333,108.323096666667,0,0,39845.3873032407,2009-02-01,09:17:43
22.81409,108.323146666667,0,0,39845.3873611111,2009-02-01,09:17:48
22.8141183333333,108.323151666667,0,0,39845.3874189815,2009-02-01,09:17:53
22.81416,108.323143333333,0,0,39845.3874768519,2009-02-01,09:17:58
22.81421,108.323126666667,0,0,39845.3875347222,2009-02-01,09:18:03
22.81419,108.323165,0,0,39845.3875925926,2009-02-01,09:18:08
22.8141566666667,108.323181666667,0,0,39845.387650463,2009-02-01,09:18:13
22.8141216666667,108.323215,0,0,39845.3877083333,2009-02-01,09:18:18
22.81411,108.323176666667,0,0,39845.3877662037,2009-02-01,09:18:23
22.8141283333333,108.323163333333,0,0,39845.3878240741,2009-02-01,09:18:28
22.8141566666667,108.32317,0,0,39845.3878819444,2009-02-01,09:18:33
22.8141466666667,108.323173333333,0,0,39845.3879398148,2009-02-01,09:18:38
22.8141483333333,108.323173333333,0,0,39845.3879976852,2009-02-01,09:18:43
22.81415,108.323175,0,0,39845.3880555556,2009-02-01,09:18:48
22.81415,108.323175,0,0,39845.3881134259,2009-02-01,09:18:53
22.8141516666667,108.323175,0,0,39845.3881712963,2009-02-01,09:18:58
22.814155,108.323175,0,0,39845.3882291667,2009-02-01,09:19:03
22.81416,108.323175,0,0,39845.388287037,2009-02-01,09:19:08
22.81416,108.323175,0,0,39845.3883217593,2009-02-01,09:19:11
22.814155,108.323175,0,0,39845.3883449074,2009-02-01,09:19:13
22.8140883333333,108.323166666667,0,0,39845.3884027778,2009-02-01,09:19:18
22.814,108.323125,0,0,39845.3884606481,2009-02-01,09:19:23
22.8139633333333,108.323091666667,0,0,39845.3885185185,2009-02-01,09:19:28
22.8139916666667,108.323073333333,0,0,39845.3885763889,2009-02-01,09:19:33
22.813945,108.323086666667,0,0,39845.3886342593,2009-02-01,09:19:38
22.8138783333333,108.32313,0,0,39845.3886921296,2009-02-01,09:19:43
22.8138233333333,108.323153333333,0,0,39845.38875,2009-02-01,09:19:48
22.8139016666667,108.323126666667,0,0,39845.3888078704,2009-02-01,09:19:53
22.8139466666667,108.323116666667,0,0,39845.3888657407,2009-02-01,09:19:58
22.81393,108.323118333333,0,0,39845.3889236111,2009-02-01,09:20:03
22.8140433333333,108.323033333333,0,0,39845.3889814815,2009-02-01,09:20:08
22.8140916666667,108.322905,0,0,39845.3890393519,2009-02-01,09:20:13
22.8140766666667,108.322911666667,0,0,39845.3890972222,2009-02-01,09:20:18
22.813975,108.32305,0,0,39845.3891550926,2009-02-01,09:20:23
22.8140066666667,108.323186666667,0,0,39845.389212963,2009-02-01,09:20:28
22.814035,108.323285,0,0,39845.3892708333,2009-02-01,09:20:33
22.8142016666667,108.323383333333,0,0,39845.3893287037,2009-02-01,09:20:38
22.8143166666667,108.32346,0,0,39845.3893865741,2009-02-01,09:20:43
22.8142966666667,108.323561666667,0,0,39845.3894444444,2009-02-01,09:20:48
22.8142716666667,108.32362,0,0,39845.3895023148,2009-02-01,09:20:53
22.8142316666667,108.323575,0,0,39845.3895601852,2009-02-01,09:20:58
22.8142266666667,108.323558333333,0,0,39845.3896180556,2009-02-01,09:21:03
22.81423,108.323536666667,0,0,39845.3896759259,2009-02-01,09:21:08
22.81423,108.323536666667,0,0,39845.3897106481,2009-02-01,09:21:11
22.8142366666667,108.323545,0,0,39845.3897337963,2009-02-01,09:21:13
22.814225,108.323576666667,0,0,39845.3897916667,2009-02-01,09:21:18
22.8141266666667,108.323681666667,0,0,39845.389849537,2009-02-01,09:21:23
22.8141066666667,108.323725,0,0,39845.3899074074,2009-02-01,09:21:28
22.814095,108.323746666667,0,0,39845.3899652778,2009-02-01,09:21:33
22.8141,108.323868333333,0,0,39845.3900231481,2009-02-01,09:21:38
22.81411,108.323881666667,0,0,39845.3900810185,2009-02-01,09:21:43
22.814125,108.32391,0,0,39845.3901388889,2009-02-01,09:21:48
22.8140983333333,108.324033333333,0,0,39845.3901967593,2009-02-01,09:21:53
22.8140433333333,108.324186666667,0,0,39845.3902546296,2009-02-01,09:21:58
22.8140483333333,108.324301666667,0,0,39845.3903125,2009-02-01,09:22:03
22.81407,108.324391666667,0,0,39845.3903703704,2009-02-01,09:22:08
22.81409,108.324428333333,0,0,39845.3904282407,2009-02-01,09:22:13
22.814125,108.324443333333,0,0,39845.3904861111,2009-02-01,09:22:18
22.8141483333333,108.324455,0,0,39845.3905439815,2009-02-01,09:22:23
22.8141383333333,108.324476666667,0,0,39845.3906018519,2009-02-01,09:22:28
22.8141216666667,108.324496666667,0,0,39845.3906597222,2009-02-01,09:22:33
22.8141,108.324521666667,0,0,39845.3907175926,2009-02-01,09:22:38
22.8141183333333,108.32451,0,0,39845.390775463,2009-02-01,09:22:43
22.8141083333333,108.324515,0,0,39845.3908333333,2009-02-01,09:22:48
22.81412,108.32447,0,0,39845.3908912037,2009-02-01,09:22:53
22.8141366666667,108.32448,0,0,39845.3909490741,2009-02-01,09:22:58
22.8141366666667,108.32448,0,0,39845.3909837963,2009-02-01,09:23:01
22.8141433333333,108.324478333333,0,0,39845.3910069444,2009-02-01,09:23:03
22.81413,108.32447,0,0,39845.3910648148,2009-02-01,09:23:08
22.8140733333333,108.324493333333,0,0,39845.3911226852,2009-02-01,09:23:13
22.8140183333333,108.324518333333,0,0,39845.3911805556,2009-02-01,09:23:18
22.8139816666667,108.324483333333,0,0,39845.3912384259,2009-02-01,09:23:23
22.8139633333333,108.324465,0,0,39845.3912962963,2009-02-01,09:23:28
22.8139366666667,108.324431666667,0,0,39845.3913541667,2009-02-01,09:23:33
22.8139033333333,108.32441,0,0,39845.391412037,2009-02-01,09:23:38
22.8138883333333,108.324396666667,0,0,39845.3914699074,2009-02-01,09:23:43
22.81389,108.324385,0,0,39845.3915277778,2009-02-01,09:23:48
22.813885,108.324373333333,0,0,39845.3915856481,2009-02-01,09:23:53
22.8138833333333,108.324356666667,0,0,39845.3916435185,2009-02-01,09:23:58
22.8138833333333,108.324356666667,0,0,39845.3916782407,2009-02-01,09:24:01
22.8138833333333,108.324356666667,0,0,39845.3917013889,2009-02-01,09:24:03
22.8138916666667,108.324381666667,0,0,39845.3917592593,2009-02-01,09:24:08
22.8138783333333,108.324393333333,0,0,39845.3918171296,2009-02-01,09:24:13
22.8138566666667,108.32437,0,0,39845.391875,2009-02-01,09:24:18
22.8138566666667,108.32437,0,0,39845.3919097222,2009-02-01,09:24:21
22.8138633333333,108.324361666667,0,0,39845.3919328704,2009-02-01,09:24:23
22.8138666666667,108.324385,0,0,39845.3919907407,2009-02-01,09:24:28
22.81382,108.324403333333,0,0,39845.3920486111,2009-02-01,09:24:33
22.81376,108.324396666667,0,0,39845.3921064815,2009-02-01,09:24:38
22.8137233333333,108.324383333333,0,0,39845.3921643518,2009-02-01,09:24:43
22.8137233333333,108.324383333333,0,0,39845.3921990741,2009-02-01,09:24:46
22.8137283333333,108.324388333333,0,0,39845.3922222222,2009-02-01,09:24:48
22.8137583333333,108.324413333333,0,0,39845.3922800926,2009-02-01,09:24:53
22.813795,108.324433333333,0,0,39845.392337963,2009-02-01,09:24:58
22.813795,108.324433333333,0,0,39845.3923726852,2009-02-01,09:25:01
22.813795,108.324436666667,0,0,39845.3923958333,2009-02-01,09:25:03
22.8137866666667,108.324413333333,0,0,39845.3924537037,2009-02-01,09:25:08
22.8138116666667,108.324466666667,0,0,39845.3925115741,2009-02-01,09:25:13
22.8138733333333,108.324536666667,0,0,39845.3925694444,2009-02-01,09:25:18
22.8137316666667,108.32461,0,0,39845.3926273148,2009-02-01,09:25:23
22.8137516666667,108.324666666667,0,0,39845.3926851852,2009-02-01,09:25:28
22.813785,108.324775,0,0,39845.3927430556,2009-02-01,09:25:33
22.8137533333333,108.324778333333,0,0,39845.3928009259,2009-02-01,09:25:38
22.8137166666667,108.32483,0,0,39845.3928587963,2009-02-01,09:25:43
22.813695,108.324856666667,0,0,39845.3929166667,2009-02-01,09:25:48
22.813695,108.324856666667,0,0,39845.3929513889,2009-02-01,09:25:51
22.813695,108.324858333333,0,0,39845.392974537,2009-02-01,09:25:53
22.81366,108.32485,0,0,39845.3930324074,2009-02-01,09:25:58
22.8135983333333,108.324853333333,0,0,39845.3930902778,2009-02-01,09:26:03
22.8135516666667,108.324841666667,0,0,39845.3931481481,2009-02-01,09:26:08
22.8134866666667,108.324851666667,0,0,39845.3932060185,2009-02-01,09:26:13
22.8134266666667,108.324855,0,0,39845.3932638889,2009-02-01,09:26:18
22.8133716666667,108.324861666667,0,0,39845.3933217593,2009-02-01,09:26:23
22.8133,108.32488,0,0,39845.3933796296,2009-02-01,09:26:28
22.8132666666667,108.324858333333,0,0,39845.3934375,2009-02-01,09:26:33
22.8132916666667,108.324843333333,0,0,39845.3934953704,2009-02-01,09:26:38
22.81326,108.32483,0,0,39845.3935532407,2009-02-01,09:26:43
22.813225,108.324813333333,0,0,39845.3936111111,2009-02-01,09:26:48
22.813175,108.32483,0,0,39845.3936689815,2009-02-01,09:26:53
22.8131266666667,108.324846666667,0,0,39845.3937268518,2009-02-01,09:26:58
22.81307,108.324853333333,0,0,39845.3937847222,2009-02-01,09:27:03
22.8130266666667,108.324891666667,0,0,39845.3938425926,2009-02-01,09:27:08
22.8129933333333,108.324928333333,0,0,39845.393900463,2009-02-01,09:27:13
22.8129466666667,108.324978333333,0,0,39845.3939583333,2009-02-01,09:27:18
22.812895,108.325018333333,0,0,39845.3940162037,2009-02-01,09:27:23
22.812865,108.325043333333,0,0,39845.3940740741,2009-02-01,09:27:28
22.81281,108.325035,0,0,39845.3941319444,2009-02-01,09:27:33
22.8127516666667,108.325023333333,0,0,39845.3941898148,2009-02-01,09:27:38
22.8127133333333,108.324983333333,0,0,39845.3942476852,2009-02-01,09:27:43
22.812685,108.32495,0,0,39845.3943055556,2009-02-01,09:27:48
22.8126,108.324931666667,0,0,39845.3943634259,2009-02-01,09:27:53
22.812515,108.324973333333,0,0,39845.3944212963,2009-02-01,09:27:58
22.81246,108.324983333333,0,0,39845.3944791667,2009-02-01,09:28:03
22.8124316666667,108.324948333333,0,0,39845.394537037,2009-02-01,09:28:08
22.8123783333333,108.324871666667,0,0,39845.3945949074,2009-02-01,09:28:13
22.812305,108.324805,0,0,39845.3946527778,2009-02-01,09:28:18
22.8122583333333,108.324723333333,0,0,39845.3947106482,2009-02-01,09:28:23
22.8122183333333,108.324811666667,0,0,39845.3947685185,2009-02-01,09:28:28
22.8121633333333,108.324916666667,0,0,39845.3948263889,2009-02-01,09:28:33
22.8121033333333,108.324908333333,0,0,39845.3948842593,2009-02-01,09:28:38
22.8120916666667,108.324986666667,0,0,39845.3949421296,2009-02-01,09:28:43
22.812035,108.324996666667,0,0,39845.395,2009-02-01,09:28:48
22.81202,108.32494,0,0,39845.3950578704,2009-02-01,09:28:53
22.8120833333333,108.324925,0,0,39845.3951157407,2009-02-01,09:28:58
22.8121116666667,108.324935,0,0,39845.3951736111,2009-02-01,09:29:03
22.8120733333333,108.325021666667,0,0,39845.3952314815,2009-02-01,09:29:08
22.8119883333333,108.325165,0,0,39845.3952893519,2009-02-01,09:29:13
22.8119533333333,108.32529,0,0,39845.3953472222,2009-02-01,09:29:18
22.81188,108.325388333333,0,0,39845.3954050926,2009-02-01,09:29:23
22.8118183333333,108.325361666667,0,0,39845.395462963,2009-02-01,09:29:28
22.8117833333333,108.325315,0,0,39845.3955208333,2009-02-01,09:29:33
22.81176,108.325221666667,0,0,39845.3955787037,2009-02-01,09:29:38
22.8117116666667,108.325116666667,0,0,39845.3956365741,2009-02-01,09:29:43
22.8116983333333,108.324993333333,0,0,39845.3956944444,2009-02-01,09:29:48
22.81165,108.32506,0,0,39845.3957523148,2009-02-01,09:29:53
22.8115816666667,108.325148333333,0,0,39845.3958101852,2009-02-01,09:29:58
22.8115483333333,108.325168333333,0,0,39845.3958680556,2009-02-01,09:30:03
22.8115383333333,108.325178333333,0,0,39845.3959259259,2009-02-01,09:30:08
22.8114916666667,108.32524,0,0,39845.3959837963,2009-02-01,09:30:13
22.8114916666667,108.32524,0,0,39845.3960185185,2009-02-01,09:30:16
22.81149,108.325241666667,0,0,39845.3960416667,2009-02-01,09:30:18
22.81151,108.325225,0,0,39845.396099537,2009-02-01,09:30:23
22.8115883333333,108.325205,0,0,39845.3961574074,2009-02-01,09:30:28
22.8116466666667,108.325156666667,0,0,39845.3962152778,2009-02-01,09:30:33
22.8116883333333,108.325095,0,0,39845.3962731481,2009-02-01,09:30:38
22.811715,108.325076666667,0,0,39845.3963310185,2009-02-01,09:30:43
22.8117316666667,108.325055,0,0,39845.3963888889,2009-02-01,09:30:48
22.8117566666667,108.32504,0,0,39845.3964467593,2009-02-01,09:30:53
22.8117466666667,108.325058333333,0,0,39845.3965046296,2009-02-01,09:30:58
22.8117333333333,108.32506,0,0,39845.3965625,2009-02-01,09:31:03
22.8116983333333,108.32502,0,0,39845.3966203704,2009-02-01,09:31:08
22.8116633333333,108.325021666667,0,0,39845.3966782407,2009-02-01,09:31:13
22.8116033333333,108.32503,0,0,39845.3967361111,2009-02-01,09:31:18
22.8114266666667,108.325045,0,0,39845.3967939815,2009-02-01,09:31:23
22.81141,108.325058333333,0,0,39845.3968518519,2009-02-01,09:31:28
22.81133,108.325025,0,0,39845.3969097222,2009-02-01,09:31:33
22.8113166666667,108.32505,0,0,39845.3969675926,2009-02-01,09:31:38
22.81131,108.32508,0,0,39845.397025463,2009-02-01,09:31:43
22.8113233333333,108.325105,0,0,39845.3970833333,2009-02-01,09:31:48
22.81132,108.325158333333,0,0,39845.3971412037,2009-02-01,09:31:53
22.8112733333333,108.325288333333,0,0,39845.3971990741,2009-02-01,09:31:58
22.811195,108.325316666667,0,0,39845.3972569444,2009-02-01,09:32:03
22.8112016666667,108.325501666667,0,0,39845.3973148148,2009-02-01,09:32:08
22.8112866666667,108.32589,0,0,39845.3973726852,2009-02-01,09:32:13
22.8113283333333,108.326211666667,0,0,39845.3974305556,2009-02-01,09:32:18
22.8112483333333,108.326311666667,0,0,39845.3974884259,2009-02-01,09:32:23
22.8111933333333,108.326333333333,0,0,39845.3975462963,2009-02-01,09:32:28
22.811145,108.326151666667,0,0,39845.3976041667,2009-02-01,09:32:33
22.8110966666667,108.326116666667,0,0,39845.397662037,2009-02-01,09:32:38
22.8110516666667,108.325933333333,0,0,39845.3977199074,2009-02-01,09:32:43
22.8110466666667,108.325706666667,0,0,39845.3977777778,2009-02-01,09:32:48
22.81103,108.325428333333,0,0,39845.3978356481,2009-02-01,09:32:53
22.811075,108.325215,0,0,39845.3978935185,2009-02-01,09:32:58
22.8111616666667,108.325115,0,0,39845.3979513889,2009-02-01,09:33:03
22.8112483333333,108.325173333333,0,0,39845.3980092593,2009-02-01,09:33:08
22.8112666666667,108.32526,0,0,39845.3980671296,2009-02-01,09:33:13
22.81134,108.325545,0,0,39845.398125,2009-02-01,09:33:18
22.8113783333333,108.325761666667,0,0,39845.3981828704,2009-02-01,09:33:23
22.8113983333333,108.325968333333,0,0,39845.3982407407,2009-02-01,09:33:28
22.8114616666667,108.32625,0,0,39845.3982986111,2009-02-01,09:33:33
22.8112783333333,108.326451666667,0,0,39845.3983564815,2009-02-01,09:33:38
22.8113483333333,108.32664,0,0,39845.3984143519,2009-02-01,09:33:43
22.81143,108.326236666667,0,0,39845.3984722222,2009-02-01,09:33:48
22.81138,108.326036666667,0,0,39845.3985300926,2009-02-01,09:33:53
22.811285,108.325973333333,0,0,39845.398587963,2009-02-01,09:33:58
22.8112733333333,108.32632,0,0,39845.3986458333,2009-02-01,09:34:03
22.81117,108.326405,0,0,39845.3987037037,2009-02-01,09:34:08
22.811155,108.325901666667,0,0,39845.3987615741,2009-02-01,09:34:13
22.8109666666667,108.325485,0,0,39845.3988194444,2009-02-01,09:34:18
22.8109816666667,108.325466666667,0,0,39845.3988773148,2009-02-01,09:34:23
22.811055,108.325323333333,0,0,39845.3989351852,2009-02-01,09:34:28
22.8111166666667,108.325188333333,0,0,39845.3989930556,2009-02-01,09:34:33
22.8111516666667,108.325086666667,0,0,39845.3990509259,2009-02-01,09:34:38
22.8111283333333,108.32495,0,0,39845.3991087963,2009-02-01,09:34:43
22.811125,108.324775,0,0,39845.3991666667,2009-02-01,09:34:48
22.811125,108.324681666667,0,0,39845.399224537,2009-02-01,09:34:53
22.8111116666667,108.324675,0,0,39845.3992824074,2009-02-01,09:34:58
22.811085,108.324671666667,0,0,39845.3993402778,2009-02-01,09:35:03
22.8110733333333,108.3247,0,0,39845.3993981481,2009-02-01,09:35:08
22.8111083333333,108.324806666667,0,0,39845.3994560185,2009-02-01,09:35:13
22.8111116666667,108.324925,0,0,39845.3995138889,2009-02-01,09:35:18
22.8111566666667,108.32509,0,0,39845.3995717593,2009-02-01,09:35:23
22.8111783333333,108.325248333333,0,0,39845.3996296296,2009-02-01,09:35:28
22.811155,108.325366666667,0,0,39845.3996875,2009-02-01,09:35:33
22.8111633333333,108.325425,0,0,39845.3997453704,2009-02-01,09:35:38
22.8111383333333,108.325431666667,0,0,39845.3998032407,2009-02-01,09:35:43
22.81113,108.325451666667,0,0,39845.3998611111,2009-02-01,09:35:48
22.81114,108.325458333333,0,0,39845.3999189815,2009-02-01,09:35:53
22.8111533333333,108.325465,0,0,39845.3999768518,2009-02-01,09:35:58
22.811175,108.32548,0,0,39845.4000347222,2009-02-01,09:36:03
22.811195,108.325478333333,0,0,39845.4000925926,2009-02-01,09:36:08
22.811145,108.325378333333,0,0,39845.400150463,2009-02-01,09:36:13
22.8108033333333,108.324991666667,0,0,39845.4002083333,2009-02-01,09:36:18
22.810665,108.325006666667,0,0,39845.4002662037,2009-02-01,09:36:23
22.810655,108.325105,0,0,39845.4003240741,2009-02-01,09:36:28
22.8107033333333,108.325261666667,0,0,39845.4003819444,2009-02-01,09:36:33
22.8107316666667,108.325313333333,0,0,39845.4004398148,2009-02-01,09:36:38
22.810755,108.325351666667,0,0,39845.4004976852,2009-02-01,09:36:43
22.81082,108.325366666667,0,0,39845.4005555556,2009-02-01,09:36:48
22.81098,108.32536,0,0,39845.4006134259,2009-02-01,09:36:53
22.810985,108.325285,0,0,39845.4006712963,2009-02-01,09:36:58
22.81096,108.325228333333,0,0,39845.4007291667,2009-02-01,09:37:03
22.81098,108.325221666667,0,0,39845.400787037,2009-02-01,09:37:08
22.8109966666667,108.32518,0,0,39845.4008449074,2009-02-01,09:37:13
22.81095,108.325111666667,0,0,39845.4009027778,2009-02-01,09:37:18
22.8109516666667,108.325043333333,0,0,39845.4009606481,2009-02-01,09:37:23
22.8109166666667,108.325048333333,0,0,39845.4010185185,2009-02-01,09:37:28
22.8108916666667,108.325056666667,0,0,39845.4010763889,2009-02-01,09:37:33
22.8109183333333,108.325086666667,0,0,39845.4011342593,2009-02-01,09:37:38
22.8109166666667,108.325115,0,0,39845.4011921296,2009-02-01,09:37:43
22.8107183333333,108.324878333333,0,0,39845.40125,2009-02-01,09:37:48
22.8103166666667,108.325001666667,0,0,39845.4013078704,2009-02-01,09:37:53
22.8101383333333,108.325023333333,0,0,39845.4013657407,2009-02-01,09:37:58
22.810545,108.324708333333,0,0,39845.4014236111,2009-02-01,09:38:03
22.8106533333333,108.324606666667,0,0,39845.4014814815,2009-02-01,09:38:08
22.8109366666667,108.324665,0,0,39845.4015393518,2009-02-01,09:38:13
22.8109316666667,108.32478,0,0,39845.4015972222,2009-02-01,09:38:18
22.8109683333333,108.324981666667,0,0,39845.4016550926,2009-02-01,09:38:23
22.8109866666667,108.325268333333,0,0,39845.401712963,2009-02-01,09:38:28
22.8109766666667,108.325331666667,0,0,39845.4017708333,2009-02-01,09:38:33
22.8110366666667,108.325246666667,0,0,39845.4018287037,2009-02-01,09:38:38
22.8110583333333,108.325153333333,0,0,39845.4018865741,2009-02-01,09:38:43
22.8110133333333,108.324965,0,0,39845.4019444444,2009-02-01,09:38:48
22.8110583333333,108.324931666667,0,0,39845.4020023148,2009-02-01,09:38:53
22.8110983333333,108.324973333333,0,0,39845.4020601852,2009-02-01,09:38:58
22.811085,108.325085,0,0,39845.4021180556,2009-02-01,09:39:03
22.81102,108.32516,0,0,39845.4021759259,2009-02-01,09:39:08
22.8110316666667,108.325201666667,0,0,39845.4022337963,2009-02-01,09:39:13
22.81106,108.325186666667,0,0,39845.4022916667,2009-02-01,09:39:18
22.8110466666667,108.325143333333,0,0,39845.402349537,2009-02-01,09:39:23
22.8110383333333,108.32509,0,0,39845.4024074074,2009-02-01,09:39:28
22.81104,108.325065,0,0,39845.4024652778,2009-02-01,09:39:33
22.811035,108.325068333333,0,0,39845.4025231482,2009-02-01,09:39:38
22.811035,108.325068333333,0,0,39845.4025578704,2009-02-01,09:39:41
22.81104,108.325068333333,0,0,39845.4025810185,2009-02-01,09:39:43
22.8110016666667,108.325,0,0,39845.4026388889,2009-02-01,09:39:48
22.8110933333333,108.325003333333,0,0,39845.4026967593,2009-02-01,09:39:53
22.81107,108.324958333333,0,0,39845.4027546296,2009-02-01,09:39:58
22.8110516666667,108.324985,0,0,39845.4028125,2009-02-01,09:40:03
22.81106,108.325108333333,0,0,39845.4028703704,2009-02-01,09:40:08
22.8110683333333,108.325278333333,0,0,39845.4029282407,2009-02-01,09:40:13
22.8110266666667,108.325355,0,0,39845.4029861111,2009-02-01,09:40:18
22.8109316666667,108.325331666667,0,0,39845.4030439815,2009-02-01,09:40:23
22.8108933333333,108.325305,0,0,39845.4031018519,2009-02-01,09:40:28
22.810845,108.325193333333,0,0,39845.4031597222,2009-02-01,09:40:33
22.8108216666667,108.325076666667,0,0,39845.4032175926,2009-02-01,09:40:38
22.8108083333333,108.324966666667,0,0,39845.403275463,2009-02-01,09:40:43
22.8107733333333,108.324863333333,0,0,39845.4033333333,2009-02-01,09:40:48
22.81074,108.324805,0,0,39845.4033912037,2009-02-01,09:40:53
22.810665,108.324841666667,0,0,39845.4034490741,2009-02-01,09:40:58
22.8105633333333,108.32497,0,0,39845.4035069444,2009-02-01,09:41:03
22.8105833333333,108.325005,0,0,39845.4035648148,2009-02-01,09:41:08
22.8106583333333,108.325025,0,0,39845.4036226852,2009-02-01,09:41:13
22.8107516666667,108.325066666667,0,0,39845.4036805556,2009-02-01,09:41:18
22.8109133333333,108.325036666667,0,0,39845.4037384259,2009-02-01,09:41:23
22.81089,108.324776666667,0,0,39845.4061111111,2009-02-01,09:44:48
22.8108816666667,108.324743333333,0,0,39845.4061689815,2009-02-01,09:44:53
22.8108566666667,108.324741666667,0,0,39845.4062268519,2009-02-01,09:44:58
22.8108716666667,108.324695,0,0,39845.4062847222,2009-02-01,09:45:03
22.8108766666667,108.324681666667,0,0,39845.4063425926,2009-02-01,09:45:08
22.8108766666667,108.324681666667,0,0,39845.4063773148,2009-02-01,09:45:11
22.81088,108.324675,0,0,39845.406400463,2009-02-01,09:45:13
22.8108816666667,108.32466,0,0,39845.4064583333,2009-02-01,09:45:18
22.81089,108.324698333333,0,0,39845.4065162037,2009-02-01,09:45:23
22.81087,108.3247,0,0,39845.4065740741,2009-02-01,09:45:28
22.8108183333333,108.324771666667,0,0,39845.4066319444,2009-02-01,09:45:33
22.8107983333333,108.324796666667,0,0,39845.4066898148,2009-02-01,09:45:38
22.8108233333333,108.324798333333,0,0,39845.4067476852,2009-02-01,09:45:43
22.8108066666667,108.324845,0,0,39845.4068055556,2009-02-01,09:45:48
22.8107916666667,108.324873333333,0,0,39845.4068634259,2009-02-01,09:45:53
22.810795,108.324876666667,0,0,39845.4069212963,2009-02-01,09:45:58
22.810795,108.324876666667,0,0,39845.4069560185,2009-02-01,09:46:01
22.810795,108.324878333333,0,0,39845.4069791667,2009-02-01,09:46:03
22.8107866666667,108.324926666667,0,0,39845.407037037,2009-02-01,09:46:08
22.810825,108.324951666667,0,0,39845.4070949074,2009-02-01,09:46:13
22.8108433333333,108.324986666667,0,0,39845.4071527778,2009-02-01,09:46:18
22.8108716666667,108.324988333333,0,0,39845.4072106481,2009-02-01,09:46:23
22.8108766666667,108.325001666667,0,0,39845.4072685185,2009-02-01,09:46:28
22.810895,108.324953333333,0,0,39845.4073263889,2009-02-01,09:46:33
22.81088,108.324913333333,0,0,39845.4073842593,2009-02-01,09:46:38
22.8108416666667,108.32489,0,0,39845.4074421296,2009-02-01,09:46:43
22.8108066666667,108.324893333333,0,0,39845.4075,2009-02-01,09:46:48
22.8108066666667,108.324893333333,0,0,39845.4075347222,2009-02-01,09:46:51
22.8108016666667,108.324886666667,0,0,39845.4075578704,2009-02-01,09:46:53
22.8107966666667,108.324843333333,0,0,39845.4076157407,2009-02-01,09:46:58
22.8107933333333,108.3248,0,0,39845.4076736111,2009-02-01,09:47:03
22.8108016666667,108.32483,0,0,39845.4077314815,2009-02-01,09:47:08
22.8108216666667,108.324883333333,0,0,39845.4077893518,2009-02-01,09:47:13
22.8108716666667,108.32488,0,0,39845.4078472222,2009-02-01,09:47:18
22.810875,108.32487,0,0,39845.4079050926,2009-02-01,09:47:23
22.8108233333333,108.324926666667,0,0,39845.407962963,2009-02-01,09:47:28
22.8107983333333,108.324983333333,0,0,39845.4080208333,2009-02-01,09:47:33
22.8108033333333,108.324953333333,0,0,39845.4080787037,2009-02-01,09:47:38
22.8108266666667,108.324856666667,0,0,39845.4081365741,2009-02-01,09:47:43
22.810885,108.324693333333,0,0,39845.4081944444,2009-02-01,09:47:48
22.8109183333333,108.32461,0,0,39845.4082523148,2009-02-01,09:47:53
22.8109116666667,108.324693333333,0,0,39845.4083101852,2009-02-01,09:47:58
22.8108733333333,108.324786666667,0,0,39845.4083680556,2009-02-01,09:48:03
22.8108383333333,108.324845,0,0,39845.4084259259,2009-02-01,09:48:08
22.8108083333333,108.324896666667,0,0,39845.4084837963,2009-02-01,09:48:13
22.810815,108.324881666667,0,0,39845.4085416667,2009-02-01,09:48:18
22.81075,108.325085,0,0,39845.4111458333,2009-02-01,09:52:03
22.81073,108.325283333333,0,0,39845.4112037037,2009-02-01,09:52:08
22.8107433333333,108.325326666667,0,0,39845.4112615741,2009-02-01,09:52:13
22.810805,108.325323333333,0,0,39845.4113194444,2009-02-01,09:52:18
22.8107533333333,108.32532,0,0,39845.4113773148,2009-02-01,09:52:23
22.8106633333333,108.325308333333,0,0,39845.4114351852,2009-02-01,09:52:28
22.81068,108.325258333333,0,0,39845.4114930556,2009-02-01,09:52:33
22.810735,108.325226666667,0,0,39845.4115509259,2009-02-01,09:52:38
22.8108066666667,108.325036666667,0,0,39845.4116087963,2009-02-01,09:52:43
22.81085,108.324953333333,0,0,39845.4116666667,2009-02-01,09:52:48
22.8108966666667,108.324908333333,0,0,39845.411724537,2009-02-01,09:52:53
22.8108666666667,108.324905,0,0,39845.4117824074,2009-02-01,09:52:58
22.81083,108.32491,0,0,39845.4118402778,2009-02-01,09:53:03
22.8108116666667,108.32484,0,0,39845.4118981481,2009-02-01,09:53:08
22.810805,108.324765,0,0,39845.4119560185,2009-02-01,09:53:13
22.810805,108.32473,0,0,39845.4120138889,2009-02-01,09:53:18
22.8108166666667,108.324745,0,0,39845.4120717593,2009-02-01,09:53:23
22.8108166666667,108.324745,0,0,39845.4121064815,2009-02-01,09:53:26
22.81082,108.324746666667,0,0,39845.4121296296,2009-02-01,09:53:28
22.8108716666667,108.32476,0,0,39845.4121875,2009-02-01,09:53:33
22.8109016666667,108.324796666667,0,0,39845.4122453704,2009-02-01,09:53:38
22.8109333333333,108.324823333333,0,0,39845.4123032407,2009-02-01,09:53:43
22.810925,108.324813333333,0,0,39845.4123611111,2009-02-01,09:53:48
22.8109233333333,108.324811666667,0,0,39845.4124189815,2009-02-01,09:53:53
22.8109233333333,108.324811666667,0,0,39845.4124537037,2009-02-01,09:53:56
22.81092,108.32481,0,0,39845.4124768519,2009-02-01,09:53:58
22.8108716666667,108.324898333333,0,0,39845.4125347222,2009-02-01,09:54:03
22.8108566666667,108.324903333333,0,0,39845.4125925926,2009-02-01,09:54:08
22.8108683333333,108.324936666667,0,0,39845.412650463,2009-02-01,09:54:13
22.81088,108.324953333333,0,0,39845.4127083333,2009-02-01,09:54:18
22.8108683333333,108.324961666667,0,0,39845.4127662037,2009-02-01,09:54:23
22.8108433333333,108.324956666667,0,0,39845.4128240741,2009-02-01,09:54:28
22.8108366666667,108.324911666667,0,0,39845.4128819444,2009-02-01,09:54:33
22.8108333333333,108.324925,0,0,39845.4129398148,2009-02-01,09:54:38
22.81083,108.324958333333,0,0,39845.4129976852,2009-02-01,09:54:43
22.8107883333333,108.32494,0,0,39845.4130555556,2009-02-01,09:54:48
22.8107966666667,108.324901666667,0,0,39845.4131134259,2009-02-01,09:54:53
22.8107933333333,108.324898333333,0,0,39845.4131712963,2009-02-01,09:54:58
22.81079,108.324896666667,0,0,39845.4132291667,2009-02-01,09:55:03
22.81079,108.324896666667,0,0,39845.4132638889,2009-02-01,09:55:06
22.810785,108.324893333333,0,0,39845.413287037,2009-02-01,09:55:08
22.8108083333333,108.324943333333,0,0,39845.4133449074,2009-02-01,09:55:13
22.8108416666667,108.324976666667,0,0,39845.4134027778,2009-02-01,09:55:18
22.81089,108.325028333333,0,0,39845.4134606481,2009-02-01,09:55:23
22.810915,108.325035,0,0,39845.4135185185,2009-02-01,09:55:28
22.8109133333333,108.325021666667,0,0,39845.4135763889,2009-02-01,09:55:33
22.8109,108.325038333333,0,0,39845.4136342593,2009-02-01,09:55:38
22.8109,108.325038333333,0,0,39845.4136689815,2009-02-01,09:55:41
22.810905,108.325043333333,0,0,39845.4136921296,2009-02-01,09:55:43
22.8109066666667,108.325,0,0,39845.41375,2009-02-01,09:55:48
22.81086,108.324916666667,0,0,39845.4138078704,2009-02-01,09:55:53
22.810815,108.324898333333,0,0,39845.4138657407,2009-02-01,09:55:58
22.8108116666667,108.324886666667,0,0,39845.4139236111,2009-02-01,09:56:03
22.8108283333333,108.324851666667,0,0,39845.4139814815,2009-02-01,09:56:08
22.810855,108.324793333333,0,0,39845.4140393519,2009-02-01,09:56:13
22.81092,108.324593333333,0,0,39845.4140972222,2009-02-01,09:56:18
22.81087,108.32458,0,0,39845.4141550926,2009-02-01,09:56:23
22.8108566666667,108.324591666667,0,0,39845.414212963,2009-02-01,09:56:28
22.8108716666667,108.32463,0,0,39845.4142708333,2009-02-01,09:56:33
22.810885,108.324705,0,0,39845.4143287037,2009-02-01,09:56:38
22.810895,108.324746666667,0,0,39845.4143865741,2009-02-01,09:56:43
22.8109,108.324816666667,0,0,39845.4144444444,2009-02-01,09:56:48
22.810885,108.324883333333,0,0,39845.4145023148,2009-02-01,09:56:53
22.8110716666667,108.325053333333,0,0,39845.4193055556,2009-02-01,10:03:48
22.8111266666667,108.325063333333,0,0,39845.4193634259,2009-02-01,10:03:53
22.81118,108.325053333333,0,0,39845.4194212963,2009-02-01,10:03:58
22.8112,108.325038333333,0,0,39845.4194791667,2009-02-01,10:04:03
22.811185,108.325003333333,0,0,39845.419537037,2009-02-01,10:04:08
22.811185,108.324981666667,0,0,39845.4195949074,2009-02-01,10:04:13
22.8111766666667,108.324958333333,0,0,39845.4196527778,2009-02-01,10:04:18
22.8111466666667,108.324953333333,0,0,39845.4197106481,2009-02-01,10:04:23
22.8111466666667,108.324953333333,0,0,39845.4197453704,2009-02-01,10:04:26
22.8111383333333,108.324946666667,0,0,39845.4197685185,2009-02-01,10:04:28
22.81108,108.324903333333,0,0,39845.4198263889,2009-02-01,10:04:33
22.8110183333333,108.324846666667,0,0,39845.4198842593,2009-02-01,10:04:38
22.8109733333333,108.324806666667,0,0,39845.4199421296,2009-02-01,10:04:43
22.8109716666667,108.324805,0,0,39845.42,2009-02-01,10:04:48
22.8109633333333,108.324798333333,0,0,39845.4200578704,2009-02-01,10:04:53
22.8109583333333,108.324795,0,0,39845.4201157407,2009-02-01,10:04:58
22.8109583333333,108.324795,0,0,39845.420150463,2009-02-01,10:05:01
22.8109566666667,108.324793333333,0,0,39845.4201736111,2009-02-01,10:05:03
22.8109666666667,108.324808333333,0,0,39845.4202314815,2009-02-01,10:05:08
22.8109316666667,108.324783333333,0,0,39845.4202893519,2009-02-01,10:05:13
22.8109183333333,108.324781666667,0,0,39845.4203472222,2009-02-01,10:05:18
22.81091,108.324776666667,0,0,39845.4204050926,2009-02-01,10:05:23
22.8109083333333,108.324776666667,0,0,39845.420462963,2009-02-01,10:05:28
22.8109116666667,108.324778333333,0,0,39845.4205208333,2009-02-01,10:05:33
22.8109116666667,108.324778333333,0,0,39845.4205555556,2009-02-01,10:05:36
22.8109183333333,108.324786666667,0,0,39845.4205787037,2009-02-01,10:05:38
22.8108883333333,108.324883333333,0,0,39845.4206365741,2009-02-01,10:05:43
22.810895,108.324908333333,0,0,39845.4206944444,2009-02-01,10:05:48
22.8108983333333,108.324911666667,0,0,39845.4207523148,2009-02-01,10:05:53
22.8108966666667,108.324913333333,0,0,39845.4208101852,2009-02-01,10:05:58
22.810895,108.324913333333,0,0,39845.4208680556,2009-02-01,10:06:03
22.8109033333333,108.32492,0,0,39845.4209259259,2009-02-01,10:06:08
22.810905,108.324921666667,0,0,39845.4209837963,2009-02-01,10:06:13
22.8109033333333,108.324923333333,0,0,39845.4210416667,2009-02-01,10:06:18
22.8109083333333,108.324928333333,0,0,39845.421099537,2009-02-01,10:06:23
22.8109083333333,108.324928333333,0,0,39845.4211342593,2009-02-01,10:06:26
22.8109,108.324923333333,0,0,39845.4211574074,2009-02-01,10:06:28
22.8108833333333,108.324916666667,0,0,39845.4212152778,2009-02-01,10:06:33
22.8108833333333,108.324916666667,0,0,39845.42125,2009-02-01,10:06:36
22.8108766666667,108.324921666667,0,0,39845.4212731481,2009-02-01,10:06:38
22.8109016666667,108.324978333333,0,0,39845.4213310185,2009-02-01,10:06:43
22.810915,108.325018333333,0,0,39845.4213888889,2009-02-01,10:06:48
22.810915,108.32508,0,0,39845.4214467593,2009-02-01,10:06:53
22.8109133333333,108.325081666667,0,0,39845.4215046296,2009-02-01,10:06:58
22.81092,108.325088333333,0,0,39845.4215625,2009-02-01,10:07:03
22.8109216666667,108.32509,0,0,39845.4216203704,2009-02-01,10:07:08
22.8109216666667,108.32509,0,0,39845.4216550926,2009-02-01,10:07:11
22.8109233333333,108.32509,0,0,39845.4216782407,2009-02-01,10:07:13
22.8109033333333,108.325046666667,0,0,39845.4217361111,2009-02-01,10:07:18
22.8108833333333,108.325011666667,0,0,39845.4217939815,2009-02-01,10:07:23
22.8108616666667,108.325008333333,0,0,39845.4218518519,2009-02-01,10:07:28
22.8108616666667,108.325008333333,0,0,39845.4218865741,2009-02-01,10:07:31
22.8108533333333,108.325001666667,0,0,39845.4219097222,2009-02-01,10:07:33
22.8108466666667,108.324991666667,0,0,39845.4219675926,2009-02-01,10:07:38
22.8108416666667,108.324985,0,0,39845.422025463,2009-02-01,10:07:43
22.8108416666667,108.324981666667,0,0,39845.4220833333,2009-02-01,10:07:48
22.8108416666667,108.324981666667,0,0,39845.4221180556,2009-02-01,10:07:51
22.8108466666667,108.324983333333,0,0,39845.4221412037,2009-02-01,10:07:53
22.8109166666667,108.324975,0,0,39845.4221990741,2009-02-01,10:07:58
22.8109566666667,108.324956666667,0,0,39845.4222569444,2009-02-01,10:08:03
22.810955,108.324978333333,0,0,39845.4223148148,2009-02-01,10:08:08
22.8109516666667,108.324978333333,0,0,39845.4223726852,2009-02-01,10:08:13
22.8109533333333,108.324981666667,0,0,39845.4224305556,2009-02-01,10:08:18
22.8109583333333,108.324986666667,0,0,39845.4224884259,2009-02-01,10:08:23
22.8109583333333,108.324986666667,0,0,39845.4225231481,2009-02-01,10:08:26
22.8109516666667,108.324988333333,0,0,39845.4225462963,2009-02-01,10:08:28
22.81094,108.324985,0,0,39845.4226041667,2009-02-01,10:08:33
22.8109383333333,108.324983333333,0,0,39845.422662037,2009-02-01,10:08:38
22.8109383333333,108.324983333333,0,0,39845.4226967593,2009-02-01,10:08:41
22.8109416666667,108.324985,0,0,39845.4227199074,2009-02-01,10:08:43
22.81095,108.325,0,0,39845.4227777778,2009-02-01,10:08:48
22.810975,108.32509,0,0,39845.4228356481,2009-02-01,10:08:53
22.8109933333333,108.325155,0,0,39845.4228935185,2009-02-01,10:08:58
22.8110116666667,108.325186666667,0,0,39845.4229513889,2009-02-01,10:09:03
22.810975,108.32514,0,0,39845.4230092593,2009-02-01,10:09:08
22.8109366666667,108.325071666667,0,0,39845.4230671296,2009-02-01,10:09:13
22.81088,108.325015,0,0,39845.423125,2009-02-01,10:09:18
22.81086,108.324786666667,0,0,39845.4231828704,2009-02-01,10:09:23
22.8109316666667,108.324716666667,0,0,39845.4232407407,2009-02-01,10:09:28
22.81095,108.324733333333,0,0,39845.4232986111,2009-02-01,10:09:33
22.81095,108.324735,0,0,39845.4233564815,2009-02-01,10:09:38
22.8109516666667,108.324735,0,0,39845.4234143518,2009-02-01,10:09:43
22.8109516666667,108.324735,0,0,39845.4234490741,2009-02-01,10:09:46
22.810945,108.32473,0,0,39845.4234722222,2009-02-01,10:09:48
22.8109266666667,108.32469,0,0,39845.4235300926,2009-02-01,10:09:53
22.8109133333333,108.32462,0,0,39845.423587963,2009-02-01,10:09:58
22.8108766666667,108.324556666667,0,0,39845.4236458333,2009-02-01,10:10:03
22.8108666666667,108.32456,0,0,39845.4237037037,2009-02-01,10:10:08
22.8108633333333,108.324556666667,0,0,39845.4237615741,2009-02-01,10:10:13
22.8108633333333,108.324556666667,0,0,39845.4237962963,2009-02-01,10:10:16
22.8108633333333,108.324556666667,0,0,39845.4238194444,2009-02-01,10:10:18
22.81085,108.324565,0,0,39845.4238773148,2009-02-01,10:10:23
22.8108083333333,108.32454,0,0,39845.4239351852,2009-02-01,10:10:28
22.810795,108.32455,0,0,39845.4239930556,2009-02-01,10:10:33
22.81081,108.324576666667,0,0,39845.4240509259,2009-02-01,10:10:38
22.81084,108.324651666667,0,0,39845.4241087963,2009-02-01,10:10:43
22.81089,108.324736666667,0,0,39845.4241666667,2009-02-01,10:10:48
22.8109066666667,108.324761666667,0,0,39845.424224537,2009-02-01,10:10:53
22.8109066666667,108.324761666667,0,0,39845.4242824074,2009-02-01,10:10:58
22.810905,108.324761666667,0,0,39845.4243402778,2009-02-01,10:11:03
22.8109033333333,108.324761666667,0,0,39845.4243981481,2009-02-01,10:11:08
22.8108983333333,108.324758333333,0,0,39845.4244560185,2009-02-01,10:11:13
22.8109016666667,108.32476,0,0,39845.4245138889,2009-02-01,10:11:18
22.8109033333333,108.32476,0,0,39845.4245717593,2009-02-01,10:11:23
22.8108966666667,108.324756666667,0,0,39845.4246296296,2009-02-01,10:11:28
22.8108966666667,108.324756666667,0,0,39845.4246643518,2009-02-01,10:11:31
22.810895,108.324758333333,0,0,39845.4246875,2009-02-01,10:11:33
22.8108783333333,108.324786666667,0,0,39845.4247453704,2009-02-01,10:11:38
22.8108266666667,108.324895,0,0,39845.4248032407,2009-02-01,10:11:43
22.810825,108.324895,0,0,39845.4248611111,2009-02-01,10:11:48
22.8108283333333,108.324898333333,0,0,39845.4249189815,2009-02-01,10:11:53
22.810825,108.324896666667,0,0,39845.4249768518,2009-02-01,10:11:58
22.810825,108.324896666667,0,0,39845.4250115741,2009-02-01,10:12:01
22.8108283333333,108.3249,0,0,39845.4250347222,2009-02-01,10:12:03
22.810825,108.324923333333,0,0,39845.4250925926,2009-02-01,10:12:08
22.810805,108.324935,0,0,39845.425150463,2009-02-01,10:12:13
22.810795,108.324966666667,0,0,39845.4252083333,2009-02-01,10:12:18
22.810805,108.325005,0,0,39845.4252662037,2009-02-01,10:12:23
22.8108366666667,108.325063333333,0,0,39845.4253240741,2009-02-01,10:12:28
22.810845,108.3248,0,0,39845.4285069444,2009-02-01,10:17:03
22.810855,108.324725,0,0,39845.4285648148,2009-02-01,10:17:08
22.81087,108.324741666667,0,0,39845.4286226852,2009-02-01,10:17:13
22.8109183333333,108.324816666667,0,0,39845.4286805556,2009-02-01,10:17:18
22.8109666666667,108.324898333333,0,0,39845.4287384259,2009-02-01,10:17:23
22.81101,108.324996666667,0,0,39845.4287962963,2009-02-01,10:17:28
22.8110133333333,108.325051666667,0,0,39845.4288541667,2009-02-01,10:17:33
22.8110266666667,108.325091666667,0,0,39845.428912037,2009-02-01,10:17:38
22.8110033333333,108.32512,0,0,39845.4289699074,2009-02-01,10:17:43
22.810975,108.325138333333,0,0,39845.4290277778,2009-02-01,10:17:48
22.8109183333333,108.325185,0,0,39845.4290856481,2009-02-01,10:17:53
22.8108683333333,108.325238333333,0,0,39845.4291435185,2009-02-01,10:17:58
22.8108516666667,108.325261666667,0,0,39845.4292013889,2009-02-01,10:18:03
22.8108733333333,108.325253333333,0,0,39845.4292592593,2009-02-01,10:18:08
22.8108733333333,108.325253333333,0,0,39845.4292939815,2009-02-01,10:18:11
22.8108716666667,108.325251666667,0,0,39845.4293171296,2009-02-01,10:18:13
22.8108716666667,108.325205,0,0,39845.429375,2009-02-01,10:18:18
22.8108666666667,108.32519,0,0,39845.4294328704,2009-02-01,10:18:23
22.8108466666667,108.325166666667,0,0,39845.4294907407,2009-02-01,10:18:28
22.81085,108.325176666667,0,0,39845.4295486111,2009-02-01,10:18:33
22.810845,108.32517,0,0,39845.4296064815,2009-02-01,10:18:38
22.81085,108.32517,0,0,39845.4296643519,2009-02-01,10:18:43
22.8108516666667,108.325166666667,0,0,39845.4297222222,2009-02-01,10:18:48
22.8108516666667,108.325166666667,0,0,39845.4297569444,2009-02-01,10:18:51
22.8108516666667,108.325165,0,0,39845.4297800926,2009-02-01,10:18:53
22.810845,108.325123333333,0,0,39845.429837963,2009-02-01,10:18:58
22.81084,108.325005,0,0,39845.4298958333,2009-02-01,10:19:03
22.81085,108.324955,0,0,39845.4299537037,2009-02-01,10:19:08
22.8108766666667,108.324996666667,0,0,39845.4300115741,2009-02-01,10:19:13
22.8108916666667,108.32505,0,0,39845.4300694444,2009-02-01,10:19:18
22.8108616666667,108.324971666667,0,0,39845.4301273148,2009-02-01,10:19:23
22.8108433333333,108.324898333333,0,0,39845.4301851852,2009-02-01,10:19:28
22.8108866666667,108.324878333333,0,0,39845.4302430556,2009-02-01,10:19:33
22.8108966666667,108.324845,0,0,39845.4303009259,2009-02-01,10:19:38
22.81089,108.324875,0,0,39845.4303587963,2009-02-01,10:19:43
22.810895,108.324918333333,0,0,39845.4304166667,2009-02-01,10:19:48
22.810955,108.325006666667,0,0,39845.430474537,2009-02-01,10:19:53
22.810955,108.325006666667,0,0,39845.4305092593,2009-02-01,10:19:56
22.8109616666667,108.325013333333,0,0,39845.4305324074,2009-02-01,10:19:58
22.81098,108.325043333333,0,0,39845.4305902778,2009-02-01,10:20:03
22.8109916666667,108.32505,0,0,39845.4306481481,2009-02-01,10:20:08
22.8109733333333,108.325038333333,0,0,39845.4307060185,2009-02-01,10:20:13
22.8109616666667,108.325028333333,0,0,39845.4307638889,2009-02-01,10:20:18
22.8109583333333,108.325026666667,0,0,39845.4308217593,2009-02-01,10:20:23
22.8109583333333,108.325026666667,0,0,39845.4308564815,2009-02-01,10:20:26
22.810965,108.325033333333,0,0,39845.4308796296,2009-02-01,10:20:28
22.8109566666667,108.325091666667,0,0,39845.4309375,2009-02-01,10:20:33
22.810935,108.325125,0,0,39845.4309953704,2009-02-01,10:20:38
22.8109266666667,108.325143333333,0,0,39845.4310532407,2009-02-01,10:20:43
22.8108933333333,108.325211666667,0,0,39845.4311111111,2009-02-01,10:20:48
22.8108483333333,108.325243333333,0,0,39845.4311689815,2009-02-01,10:20:53
22.8108483333333,108.325243333333,0,0,39845.4312037037,2009-02-01,10:20:56
22.8108433333333,108.325238333333,0,0,39845.4312268518,2009-02-01,10:20:58
22.8107833333333,108.325215,0,0,39845.4312847222,2009-02-01,10:21:03
22.8107266666667,108.32522,0,0,39845.4313425926,2009-02-01,10:21:08
22.8107083333333,108.325211666667,0,0,39845.431400463,2009-02-01,10:21:13
22.8107116666667,108.325211666667,0,0,39845.4314583333,2009-02-01,10:21:18
22.8107083333333,108.325208333333,0,0,39845.4315162037,2009-02-01,10:21:23
22.8107083333333,108.325208333333,0,0,39845.4315509259,2009-02-01,10:21:26
22.8107116666667,108.325211666667,0,0,39845.4315740741,2009-02-01,10:21:28
22.8107433333333,108.325168333333,0,0,39845.4316319444,2009-02-01,10:21:33
22.8108033333333,108.32505,0,0,39845.4316898148,2009-02-01,10:21:38
22.8108233333333,108.32506,0,0,39845.4317476852,2009-02-01,10:21:43
22.8108133333333,108.325081666667,0,0,39845.4318055556,2009-02-01,10:21:48
22.8106216666667,108.325285,0,0,39845.439212963,2009-02-01,10:32:28
22.810625,108.3253,0,0,39845.4392708333,2009-02-01,10:32:33
22.810625,108.3253,0,0,39845.4393055556,2009-02-01,10:32:36
22.8106266666667,108.325301666667,0,0,39845.4393287037,2009-02-01,10:32:38
22.810635,108.325318333333,0,0,39845.4393865741,2009-02-01,10:32:43
22.81062,108.325315,0,0,39845.4394444444,2009-02-01,10:32:48
22.81062,108.325313333333,0,0,39845.4395023148,2009-02-01,10:32:53
22.810615,108.325308333333,0,0,39845.4395601852,2009-02-01,10:32:58
22.810615,108.325308333333,0,0,39845.4395949074,2009-02-01,10:33:01
22.8106216666667,108.325305,0,0,39845.4396180556,2009-02-01,10:33:03
22.8106333333333,108.325301666667,0,0,39845.4396759259,2009-02-01,10:33:08
22.8106266666667,108.325281666667,0,0,39845.4397337963,2009-02-01,10:33:13
22.8106066666667,108.325251666667,0,0,39845.4397916667,2009-02-01,10:33:18
22.8105733333333,108.325186666667,0,0,39845.439849537,2009-02-01,10:33:23
22.8105883333333,108.32516,0,0,39845.4399074074,2009-02-01,10:33:28
22.8106116666667,108.325173333333,0,0,39845.4399652778,2009-02-01,10:33:33
22.8106116666667,108.325173333333,0,0,39845.44,2009-02-01,10:33:36
22.810615,108.325168333333,0,0,39845.4400231481,2009-02-01,10:33:38
22.8106,108.325151666667,0,0,39845.4400810185,2009-02-01,10:33:43
22.81057,108.325096666667,0,0,39845.4401388889,2009-02-01,10:33:48
22.810535,108.32504,0,0,39845.4401967593,2009-02-01,10:33:53
22.810535,108.324988333333,0,0,39845.4402546296,2009-02-01,10:33:58
22.810535,108.32496,0,0,39845.4403125,2009-02-01,10:34:03
22.810535,108.324958333333,0,0,39845.4403703704,2009-02-01,10:34:08
22.81054,108.32496,0,0,39845.4404282407,2009-02-01,10:34:13
22.81054,108.32496,0,0,39845.440462963,2009-02-01,10:34:16
22.8105333333333,108.324953333333,0,0,39845.4404861111,2009-02-01,10:34:18
22.8104966666667,108.324881666667,0,0,39845.4405439815,2009-02-01,10:34:23
22.8104783333333,108.324828333333,0,0,39845.4406018518,2009-02-01,10:34:28
22.81046,108.324791666667,0,0,39845.4406597222,2009-02-01,10:34:33
22.810465,108.324773333333,0,0,39845.4407175926,2009-02-01,10:34:38
22.8104583333333,108.324756666667,0,0,39845.440775463,2009-02-01,10:34:43
22.8104583333333,108.324756666667,0,0,39845.4408101852,2009-02-01,10:34:46
22.81046,108.324756666667,0,0,39845.4408333333,2009-02-01,10:34:48
22.81052,108.324858333333,0,0,39845.4408912037,2009-02-01,10:34:53
22.81061,108.325011666667,0,0,39845.4409490741,2009-02-01,10:34:58
22.8106666666667,108.325135,0,0,39845.4410069444,2009-02-01,10:35:03
22.8106783333333,108.325143333333,0,0,39845.4410648148,2009-02-01,10:35:08
22.81065,108.325116666667,0,0,39845.4411226852,2009-02-01,10:35:13
22.8105733333333,108.324991666667,0,0,39845.4411805556,2009-02-01,10:35:18
22.8105516666667,108.324888333333,0,0,39845.4412384259,2009-02-01,10:35:23
22.8105583333333,108.324825,0,0,39845.4412962963,2009-02-01,10:35:28
22.8105283333333,108.324775,0,0,39845.4413541667,2009-02-01,10:35:33
22.8105183333333,108.324745,0,0,39845.441412037,2009-02-01,10:35:38
22.8105616666667,108.32477,0,0,39845.4414699074,2009-02-01,10:35:43
22.8105866666667,108.324886666667,0,0,39845.4415277778,2009-02-01,10:35:48
22.8105566666667,108.324948333333,0,0,39845.4415856482,2009-02-01,10:35:53
22.8105,108.324891666667,0,0,39845.4416435185,2009-02-01,10:35:58
22.8105,108.324891666667,0,0,39845.4416782407,2009-02-01,10:36:01
22.810495,108.324888333333,0,0,39845.4417013889,2009-02-01,10:36:03
22.810475,108.324806666667,0,0,39845.4417592593,2009-02-01,10:36:08
22.810465,108.324751666667,0,0,39845.4418171296,2009-02-01,10:36:13
22.8104416666667,108.32469,0,0,39845.441875,2009-02-01,10:36:18
22.8104233333333,108.324641666667,0,0,39845.4419328704,2009-02-01,10:36:23
22.8104066666667,108.324546666667,0,0,39845.4419907407,2009-02-01,10:36:28
22.8104016666667,108.324513333333,0,0,39845.4420486111,2009-02-01,10:36:33
22.8104583333333,108.324586666667,0,0,39845.4421064815,2009-02-01,10:36:38
22.810455,108.324605,0,0,39845.4421643519,2009-02-01,10:36:43
22.8104683333333,108.32458,0,0,39845.4422222222,2009-02-01,10:36:48
22.8105083333333,108.324591666667,0,0,39845.4422800926,2009-02-01,10:36:53
22.81054,108.32466,0,0,39845.442337963,2009-02-01,10:36:58
22.8105466666667,108.324756666667,0,0,39845.4423958333,2009-02-01,10:37:03
22.810555,108.324796666667,0,0,39845.4424537037,2009-02-01,10:37:08
22.810555,108.324796666667,0,0,39845.4424884259,2009-02-01,10:37:11
22.8105616666667,108.324803333333,0,0,39845.4425115741,2009-02-01,10:37:13
22.8105783333333,108.324883333333,0,0,39845.4425694444,2009-02-01,10:37:18
22.81059,108.32492,0,0,39845.4426273148,2009-02-01,10:37:23
22.81061,108.324953333333,0,0,39845.4426851852,2009-02-01,10:37:28
22.8106683333333,108.325076666667,0,0,39845.4427430556,2009-02-01,10:37:33
22.8106983333333,108.325185,0,0,39845.4428009259,2009-02-01,10:37:38
22.8107133333333,108.325211666667,0,0,39845.4428587963,2009-02-01,10:37:43
22.8107133333333,108.325211666667,0,0,39845.4428935185,2009-02-01,10:37:46
22.8107166666667,108.325215,0,0,39845.4429166667,2009-02-01,10:37:48
22.8107666666667,108.325298333333,0,0,39845.442974537,2009-02-01,10:37:53
22.8107933333333,108.325336666667,0,0,39845.4430324074,2009-02-01,10:37:58
22.8108,108.325341666667,0,0,39845.4430902778,2009-02-01,10:38:03
22.8108,108.325341666667,0,0,39845.443125,2009-02-01,10:38:06
22.8108016666667,108.325343333333,0,0,39845.4431481481,2009-02-01,10:38:08
22.8107633333333,108.325303333333,0,0,39845.4432060185,2009-02-01,10:38:13
22.81073,108.325231666667,0,0,39845.4432638889,2009-02-01,10:38:18
22.810695,108.32515,0,0,39845.4433217593,2009-02-01,10:38:23
22.8107,108.325131666667,0,0,39845.4433796296,2009-02-01,10:38:28
22.8106916666667,108.325121666667,0,0,39845.4434375,2009-02-01,10:38:33
22.8106633333333,108.325098333333,0,0,39845.4434953704,2009-02-01,10:38:38
22.8106033333333,108.325061666667,0,0,39845.4435532407,2009-02-01,10:38:43
22.810585,108.325053333333,0,0,39845.4436111111,2009-02-01,10:38:48
22.810585,108.325053333333,0,0,39845.4436689815,2009-02-01,10:38:53
22.81058,108.325046666667,0,0,39845.4437268519,2009-02-01,10:38:58
22.8105733333333,108.325038333333,0,0,39845.4437847222,2009-02-01,10:39:03
22.8105733333333,108.325038333333,0,0,39845.4438194444,2009-02-01,10:39:06
22.81057,108.325033333333,0,0,39845.4438425926,2009-02-01,10:39:08
22.810545,108.324988333333,0,0,39845.443900463,2009-02-01,10:39:13
22.8104816666667,108.324855,0,0,39845.4439583333,2009-02-01,10:39:18
22.8104116666667,108.324715,0,0,39845.4440162037,2009-02-01,10:39:23
22.8103733333333,108.324641666667,0,0,39845.4440740741,2009-02-01,10:39:28
22.8103733333333,108.324628333333,0,0,39845.4441319444,2009-02-01,10:39:33
22.8103933333333,108.324616666667,0,0,39845.4441898148,2009-02-01,10:39:38
22.8104266666667,108.324625,0,0,39845.4442476852,2009-02-01,10:39:43
22.81048,108.324718333333,0,0,39845.4443055556,2009-02-01,10:39:48
22.8104866666667,108.32476,0,0,39845.4443634259,2009-02-01,10:39:53
22.8105,108.324808333333,0,0,39845.4444212963,2009-02-01,10:39:58
22.8105416666667,108.324893333333,0,0,39845.4444791667,2009-02-01,10:40:03
22.81055,108.324925,0,0,39845.444537037,2009-02-01,10:40:08
22.81058,108.32495,0,0,39845.4445949074,2009-02-01,10:40:13
22.8105816666667,108.324893333333,0,0,39845.4446527778,2009-02-01,10:40:18
22.8105766666667,108.324836666667,0,0,39845.4447106481,2009-02-01,10:40:23
22.8105566666667,108.324795,0,0,39845.4447685185,2009-02-01,10:40:28
22.8105566666667,108.324795,0,0,39845.4448032407,2009-02-01,10:40:31
22.8105533333333,108.324795,0,0,39845.4448263889,2009-02-01,10:40:33
22.8105483333333,108.324825,0,0,39845.4448842593,2009-02-01,10:40:38
22.810555,108.324881666667,0,0,39845.4449421296,2009-02-01,10:40:43
22.8105583333333,108.324918333333,0,0,39845.445,2009-02-01,10:40:48
22.81061,108.324973333333,0,0,39845.4450578704,2009-02-01,10:40:53
22.810675,108.325023333333,0,0,39845.4451157407,2009-02-01,10:40:58
22.8107333333333,108.32506,0,0,39845.4451736111,2009-02-01,10:41:03
22.81072,108.32501,0,0,39845.4452314815,2009-02-01,10:41:08
22.8106866666667,108.32495,0,0,39845.4452893519,2009-02-01,10:41:13
22.8107233333333,108.325,0,0,39845.4453472222,2009-02-01,10:41:18
22.8107233333333,108.325,0,0,39845.4453819444,2009-02-01,10:41:21
22.810715,108.325,0,0,39845.4454050926,2009-02-01,10:41:23
22.81059,108.324858333333,0,0,39845.445462963,2009-02-01,10:41:28
22.8105566666667,108.324825,0,0,39845.4455208333,2009-02-01,10:41:33
22.8105566666667,108.324825,0,0,39845.4455555556,2009-02-01,10:41:36
22.810555,108.32482,0,0,39845.4455787037,2009-02-01,10:41:38
22.8105833333333,108.324823333333,0,0,39845.4456365741,2009-02-01,10:41:43
22.8105933333333,108.324843333333,0,0,39845.4456944444,2009-02-01,10:41:48
22.8105933333333,108.324843333333,0,0,39845.4457291667,2009-02-01,10:41:51
22.810585,108.32485,0,0,39845.4457523148,2009-02-01,10:41:53
22.8105483333333,108.324841666667,0,0,39845.4458101852,2009-02-01,10:41:58
22.810615,108.32489,0,0,39845.4458680556,2009-02-01,10:42:03
22.810555,108.324806666667,0,0,39845.4459259259,2009-02-01,10:42:08
22.8104333333333,108.324681666667,0,0,39845.4459837963,2009-02-01,10:42:13
22.8104516666667,108.324721666667,0,0,39845.4460416667,2009-02-01,10:42:18
22.810475,108.324765,0,0,39845.446099537,2009-02-01,10:42:23
22.8105533333333,108.324853333333,0,0,39845.4461574074,2009-02-01,10:42:28
22.8106133333333,108.32491,0,0,39845.4462152778,2009-02-01,10:42:33
22.8106283333333,108.324916666667,0,0,39845.4462731481,2009-02-01,10:42:38
22.810635,108.324928333333,0,0,39845.4463310185,2009-02-01,10:42:43
22.8106616666667,108.32496,0,0,39845.4463888889,2009-02-01,10:42:48
22.81066,108.324945,0,0,39845.4464467593,2009-02-01,10:42:53
22.8106383333333,108.324908333333,0,0,39845.4465046296,2009-02-01,10:42:58
22.8106166666667,108.324896666667,0,0,39845.4465625,2009-02-01,10:43:03
22.810635,108.324953333333,0,0,39845.4466203704,2009-02-01,10:43:08
22.8106466666667,108.324968333333,0,0,39845.4466782407,2009-02-01,10:43:13
22.810645,108.324966666667,0,0,39845.4467361111,2009-02-01,10:43:18
22.810645,108.324966666667,0,0,39845.4467708333,2009-02-01,10:43:21
22.810645,108.324966666667,0,0,39845.4467939815,2009-02-01,10:43:23
22.8106333333333,108.324946666667,0,0,39845.4468518518,2009-02-01,10:43:28
22.810615,108.324916666667,0,0,39845.4469097222,2009-02-01,10:43:33
22.810615,108.324916666667,0,0,39845.4469444444,2009-02-01,10:43:36
22.8106183333333,108.324918333333,0,0,39845.4469675926,2009-02-01,10:43:38
22.8106666666667,108.324975,0,0,39845.447025463,2009-02-01,10:43:43
22.8107416666667,108.32508,0,0,39845.4470833333,2009-02-01,10:43:48
22.8108216666667,108.32521,0,0,39845.4471412037,2009-02-01,10:43:53
22.8108833333333,108.325285,0,0,39845.4471990741,2009-02-01,10:43:58
22.810915,108.325256666667,0,0,39845.4472569444,2009-02-01,10:44:03
22.810915,108.325208333333,0,0,39845.4473148148,2009-02-01,10:44:08
22.8109,108.32517,0,0,39845.4473726852,2009-02-01,10:44:13
22.81089,108.325131666667,0,0,39845.4474305556,2009-02-01,10:44:18
22.81087,108.32512,0,0,39845.4474884259,2009-02-01,10:44:23
22.8108316666667,108.325146666667,0,0,39845.4475462963,2009-02-01,10:44:28
22.8108266666667,108.325208333333,0,0,39845.4476041667,2009-02-01,10:44:33
22.8107816666667,108.325171666667,0,0,39845.447662037,2009-02-01,10:44:38
22.810725,108.325103333333,0,0,39845.4477199074,2009-02-01,10:44:43
22.8107333333333,108.325178333333,0,0,39845.4477777778,2009-02-01,10:44:48
22.8106933333333,108.325106666667,0,0,39845.4478356481,2009-02-01,10:44:53
22.8106816666667,108.324921666667,0,0,39845.4478935185,2009-02-01,10:44:58
22.8106883333333,108.324858333333,0,0,39845.4479513889,2009-02-01,10:45:03
22.8106166666667,108.324716666667,0,0,39845.4480092593,2009-02-01,10:45:08
22.8106033333333,108.324665,0,0,39845.4480671296,2009-02-01,10:45:13
22.810605,108.324666666667,0,0,39845.448125,2009-02-01,10:45:18
22.8106066666667,108.324668333333,0,0,39845.4481828704,2009-02-01,10:45:23
22.810605,108.324668333333,0,0,39845.4482407407,2009-02-01,10:45:28
22.810605,108.324668333333,0,0,39845.4482986111,2009-02-01,10:45:33
22.8106066666667,108.32467,0,0,39845.4483564815,2009-02-01,10:45:38
22.8106033333333,108.32467,0,0,39845.4484143518,2009-02-01,10:45:43
22.8106,108.32467,0,0,39845.4484722222,2009-02-01,10:45:48
22.8106,108.32467,0,0,39845.4485069444,2009-02-01,10:45:51
22.8106,108.324671666667,0,0,39845.4485300926,2009-02-01,10:45:53
22.8106166666667,108.32472,0,0,39845.448587963,2009-02-01,10:45:58
22.8106333333333,108.324816666667,0,0,39845.4486458333,2009-02-01,10:46:03
22.8106383333333,108.32484,0,0,39845.4487037037,2009-02-01,10:46:08
22.8106383333333,108.32484,0,0,39845.4487384259,2009-02-01,10:46:11
22.8106466666667,108.324845,0,0,39845.4487615741,2009-02-01,10:46:13
22.810685,108.324828333333,0,0,39845.4488194444,2009-02-01,10:46:18
22.810725,108.324796666667,0,0,39845.4488773148,2009-02-01,10:46:23
22.8107933333333,108.324826666667,0,0,39845.4489351852,2009-02-01,10:46:28
22.8107983333333,108.324846666667,0,0,39845.4489930556,2009-02-01,10:46:33
22.8107,108.324828333333,0,0,39845.4490509259,2009-02-01,10:46:38
22.8106183333333,108.324831666667,0,0,39845.4491087963,2009-02-01,10:46:43
22.810585,108.324941666667,0,0,39845.4491666667,2009-02-01,10:46:48
22.8105983333333,108.32504,0,0,39845.449224537,2009-02-01,10:46:53
22.8105966666667,108.325088333333,0,0,39845.4492824074,2009-02-01,10:46:58
22.8105883333333,108.325065,0,0,39845.4493402778,2009-02-01,10:47:03
22.8105933333333,108.325036666667,0,0,39845.4493981482,2009-02-01,10:47:08
22.8106,108.32504,0,0,39845.4494560185,2009-02-01,10:47:13
22.8106,108.32504,0,0,39845.4494907407,2009-02-01,10:47:16
22.8106066666667,108.32504,0,0,39845.4495138889,2009-02-01,10:47:18
22.8107133333333,108.325206666667,0,0,39845.4495717593,2009-02-01,10:47:23
22.81078,108.325253333333,0,0,39845.4496296296,2009-02-01,10:47:28
22.8108166666667,108.325321666667,0,0,39845.4496875,2009-02-01,10:47:33
22.8108616666667,108.325385,0,0,39845.4497453704,2009-02-01,10:47:38
22.8108616666667,108.325385,0,0,39845.4497800926,2009-02-01,10:47:41
22.8108566666667,108.325391666667,0,0,39845.4498032407,2009-02-01,10:47:43
22.810865,108.32544,0,0,39845.4498611111,2009-02-01,10:47:48
22.81088,108.325543333333,0,0,39845.4499189815,2009-02-01,10:47:53
22.8108733333333,108.325613333333,0,0,39845.4499768519,2009-02-01,10:47:58
22.8108433333333,108.325698333333,0,0,39845.4500347222,2009-02-01,10:48:03
22.8108283333333,108.325808333333,0,0,39845.4500925926,2009-02-01,10:48:08
22.8107533333333,108.325846666667,0,0,39845.450150463,2009-02-01,10:48:13
22.8106616666667,108.325933333333,0,0,39845.4502083333,2009-02-01,10:48:18
22.810545,108.326143333333,0,0,39845.4502662037,2009-02-01,10:48:23
22.8104183333333,108.3262,0,0,39845.4503240741,2009-02-01,10:48:28
22.8102966666667,108.326251666667,0,0,39845.4503819444,2009-02-01,10:48:33
22.8101133333333,108.326143333333,0,0,39845.4504398148,2009-02-01,10:48:38
22.80995,108.326051666667,0,0,39845.4504976852,2009-02-01,10:48:43
22.8097566666667,108.326133333333,0,0,39845.4505555556,2009-02-01,10:48:48
22.8096466666667,108.326171666667,0,0,39845.4506134259,2009-02-01,10:48:53
22.8097366666667,108.326255,0,0,39845.4506712963,2009-02-01,10:48:58
22.809665,108.326288333333,0,0,39845.4507291667,2009-02-01,10:49:03
22.8100483333333,108.32642,0,0,39845.450787037,2009-02-01,10:49:08
22.8103766666667,108.32662,0,0,39845.4508449074,2009-02-01,10:49:13
22.81049,108.326695,0,0,39845.4509027778,2009-02-01,10:49:18
22.8106233333333,108.326735,0,0,39845.4509606481,2009-02-01,10:49:23
22.8107216666667,108.326706666667,0,0,39845.4510185185,2009-02-01,10:49:28
22.8107483333333,108.326578333333,0,0,39845.4510763889,2009-02-01,10:49:33
22.8107,108.326618333333,0,0,39845.4511342593,2009-02-01,10:49:38
22.810675,108.326636666667,0,0,39845.4511921296,2009-02-01,10:49:43
22.810655,108.32676,0,0,39845.45125,2009-02-01,10:49:48
22.8106133333333,108.326758333333,0,0,39845.4513078704,2009-02-01,10:49:53
22.810635,108.326776666667,0,0,39845.4513657407,2009-02-01,10:49:58
22.810645,108.32679,0,0,39845.4514236111,2009-02-01,10:50:03
22.8106583333333,108.326736666667,0,0,39845.4514814815,2009-02-01,10:50:08
22.8106333333333,108.326673333333,0,0,39845.4515393519,2009-02-01,10:50:13
22.8105983333333,108.326696666667,0,0,39845.4515972222,2009-02-01,10:50:18
22.810585,108.326756666667,0,0,39845.4516550926,2009-02-01,10:50:23
22.8105683333333,108.326866666667,0,0,39845.451712963,2009-02-01,10:50:28
22.8105533333333,108.327006666667,0,0,39845.4517708333,2009-02-01,10:50:33
22.8105016666667,108.327085,0,0,39845.4518287037,2009-02-01,10:50:38
22.81047,108.327146666667,0,0,39845.4518865741,2009-02-01,10:50:43
22.8104166666667,108.327191666667,0,0,39845.4519444444,2009-02-01,10:50:48
22.8104116666667,108.327291666667,0,0,39845.4520023148,2009-02-01,10:50:53
22.8104116666667,108.327351666667,0,0,39845.4520601852,2009-02-01,10:50:58
22.81037,108.32744,0,0,39845.4521180556,2009-02-01,10:51:03
22.8103366666667,108.327556666667,0,0,39845.4521759259,2009-02-01,10:51:08
22.8103183333333,108.327638333333,0,0,39845.4522337963,2009-02-01,10:51:13
22.8103033333333,108.327736666667,0,0,39845.4522916667,2009-02-01,10:51:18
22.8102766666667,108.32776,0,0,39845.452349537,2009-02-01,10:51:23
22.81025,108.327798333333,0,0,39845.4524074074,2009-02-01,10:51:28
22.8102433333333,108.327818333333,0,0,39845.4524652778,2009-02-01,10:51:33
22.8102333333333,108.327836666667,0,0,39845.4525231481,2009-02-01,10:51:38
22.8102466666667,108.327901666667,0,0,39845.4525810185,2009-02-01,10:51:43
22.81028,108.327978333333,0,0,39845.4526388889,2009-02-01,10:51:48
22.8102916666667,108.328018333333,0,0,39845.4526967593,2009-02-01,10:51:53
22.8102583333333,108.328038333333,0,0,39845.4527546296,2009-02-01,10:51:58
22.810225,108.328065,0,0,39845.4528125,2009-02-01,10:52:03
22.810205,108.328118333333,0,0,39845.4528703704,2009-02-01,10:52:08
22.8101466666667,108.328176666667,0,0,39845.4529282407,2009-02-01,10:52:13
22.8101416666667,108.328306666667,0,0,39845.4529861111,2009-02-01,10:52:18
22.8101116666667,108.328351666667,0,0,39845.4530439815,2009-02-01,10:52:23
22.810095,108.328383333333,0,0,39845.4531018519,2009-02-01,10:52:28
22.8100816666667,108.328416666667,0,0,39845.4531597222,2009-02-01,10:52:33
22.8100966666667,108.328473333333,0,0,39845.4532175926,2009-02-01,10:52:38
22.8101566666667,108.328498333333,0,0,39845.453275463,2009-02-01,10:52:43
22.8101466666667,108.328546666667,0,0,39845.4533333333,2009-02-01,10:52:48
22.810165,108.328658333333,0,0,39845.4533912037,2009-02-01,10:52:53
22.8101516666667,108.328758333333,0,0,39845.4534490741,2009-02-01,10:52:58
22.8101666666667,108.328761666667,0,0,39845.4535069444,2009-02-01,10:53:03
22.8101683333333,108.328781666667,0,0,39845.4535648148,2009-02-01,10:53:08
22.8101716666667,108.32882,0,0,39845.4536226852,2009-02-01,10:53:13
22.81017,108.328843333333,0,0,39845.4536805556,2009-02-01,10:53:18
22.8101266666667,108.328911666667,0,0,39845.4537384259,2009-02-01,10:53:23
22.8100783333333,108.328935,0,0,39845.4537962963,2009-02-01,10:53:28
22.8100383333333,108.328981666667,0,0,39845.4538541667,2009-02-01,10:53:33
22.81006,108.329006666667,0,0,39845.453912037,2009-02-01,10:53:38
22.8100383333333,108.328986666667,0,0,39845.4539699074,2009-02-01,10:53:43
22.81001,108.329038333333,0,0,39845.4540277778,2009-02-01,10:53:48
22.809965,108.329098333333,0,0,39845.4540856481,2009-02-01,10:53:53
22.809935,108.3291,0,0,39845.4541435185,2009-02-01,10:53:58
22.8099266666667,108.329135,0,0,39845.4542013889,2009-02-01,10:54:03
22.8099116666667,108.329163333333,0,0,39845.4542592593,2009-02-01,10:54:08
22.8098666666667,108.329185,0,0,39845.4543171296,2009-02-01,10:54:13
22.8098633333333,108.329231666667,0,0,39845.454375,2009-02-01,10:54:18
22.8098566666667,108.329261666667,0,0,39845.4544328704,2009-02-01,10:54:23
22.80984,108.329288333333,0,0,39845.4544907407,2009-02-01,10:54:28
22.809835,108.329325,0,0,39845.4545486111,2009-02-01,10:54:33
22.8098266666667,108.32937,0,0,39845.4546064815,2009-02-01,10:54:38
22.8098033333333,108.329441666667,0,0,39845.4546643518,2009-02-01,10:54:43
22.8097983333333,108.32948,0,0,39845.4547222222,2009-02-01,10:54:48
22.8097733333333,108.329518333333,0,0,39845.4547800926,2009-02-01,10:54:53
22.809735,108.329603333333,0,0,39845.454837963,2009-02-01,10:54:58
22.8096516666667,108.329715,0,0,39845.4548958333,2009-02-01,10:55:03
22.8097,108.329758333333,0,0,39845.4549537037,2009-02-01,10:55:08
22.809685,108.329833333333,0,0,39845.4550115741,2009-02-01,10:55:13
22.80967,108.329863333333,0,0,39845.4550694444,2009-02-01,10:55:18
22.8096866666667,108.32988,0,0,39845.4551273148,2009-02-01,10:55:23
22.809685,108.329903333333,0,0,39845.4551851852,2009-02-01,10:55:28
22.80966,108.3299,0,0,39845.4552430556,2009-02-01,10:55:33
22.8096566666667,108.329941666667,0,0,39845.4553009259,2009-02-01,10:55:38
22.80964,108.329995,0,0,39845.4553587963,2009-02-01,10:55:43
22.8096383333333,108.330091666667,0,0,39845.4554166667,2009-02-01,10:55:48
22.8096233333333,108.330188333333,0,0,39845.455474537,2009-02-01,10:55:53
22.8095916666667,108.330248333333,0,0,39845.4555324074,2009-02-01,10:55:58
22.8095483333333,108.330271666667,0,0,39845.4555902778,2009-02-01,10:56:03
22.809535,108.330295,0,0,39845.4556481481,2009-02-01,10:56:08
22.80952,108.330335,0,0,39845.4557060185,2009-02-01,10:56:13
22.8095133333333,108.330416666667,0,0,39845.4557638889,2009-02-01,10:56:18
22.8094933333333,108.330433333333,0,0,39845.4558217593,2009-02-01,10:56:23
22.8094866666667,108.330515,0,0,39845.4558796296,2009-02-01,10:56:28
22.8095016666667,108.330561666667,0,0,39845.4559375,2009-02-01,10:56:33
22.8094966666667,108.330596666667,0,0,39845.4559953704,2009-02-01,10:56:38
22.8094733333333,108.330648333333,0,0,39845.4560532407,2009-02-01,10:56:43
22.8094716666667,108.330658333333,0,0,39845.4561111111,2009-02-01,10:56:48
22.8094716666667,108.33068,0,0,39845.4561689815,2009-02-01,10:56:53
22.809455,108.330736666667,0,0,39845.4562268518,2009-02-01,10:56:58
22.8094133333333,108.330801666667,0,0,39845.4562847222,2009-02-01,10:57:03
22.8093933333333,108.330863333333,0,0,39845.4563425926,2009-02-01,10:57:08
22.8093516666667,108.330946666667,0,0,39845.456400463,2009-02-01,10:57:13
22.80934,108.33101,0,0,39845.4564583333,2009-02-01,10:57:18
22.80933,108.331073333333,0,0,39845.4565162037,2009-02-01,10:57:23
22.8093083333333,108.331156666667,0,0,39845.4565740741,2009-02-01,10:57:28
22.8092916666667,108.331231666667,0,0,39845.4566319444,2009-02-01,10:57:33
22.809285,108.331243333333,0,0,39845.4566898148,2009-02-01,10:57:38
22.80927,108.331253333333,0,0,39845.4567476852,2009-02-01,10:57:43
22.80927,108.331253333333,0,0,39845.4567824074,2009-02-01,10:57:46
22.8092716666667,108.331255,0,0,39845.4568055556,2009-02-01,10:57:48
22.80933,108.331288333333,0,0,39845.4568634259,2009-02-01,10:57:53
22.8093766666667,108.331251666667,0,0,39845.4569212963,2009-02-01,10:57:58
22.809435,108.331245,0,0,39845.4569791667,2009-02-01,10:58:03
22.8094966666667,108.331268333333,0,0,39845.457037037,2009-02-01,10:58:08
22.8095833333333,108.331241666667,0,0,39845.4570949074,2009-02-01,10:58:13
22.8096266666667,108.331176666667,0,0,39845.4571527778,2009-02-01,10:58:18
22.8096666666667,108.331153333333,0,0,39845.4572106482,2009-02-01,10:58:23
22.809685,108.331113333333,0,0,39845.4572685185,2009-02-01,10:58:28
22.8097366666667,108.33109,0,0,39845.4573263889,2009-02-01,10:58:33
22.80975,108.331083333333,0,0,39845.4573842593,2009-02-01,10:58:38
22.8097916666667,108.331091666667,0,0,39845.4574421296,2009-02-01,10:58:43
22.8098133333333,108.331061666667,0,0,39845.4575,2009-02-01,10:58:48
22.8098516666667,108.33105,0,0,39845.4575578704,2009-02-01,10:58:53
22.8098766666667,108.331048333333,0,0,39845.4576157407,2009-02-01,10:58:58
22.809925,108.331043333333,0,0,39845.4576736111,2009-02-01,10:59:03
22.8100116666667,108.331168333333,0,0,39845.4577314815,2009-02-01,10:59:08
22.810065,108.331216666667,0,0,39845.4577893519,2009-02-01,10:59:13
22.8101066666667,108.331226666667,0,0,39845.4578472222,2009-02-01,10:59:18
22.8101316666667,108.331251666667,0,0,39845.4579050926,2009-02-01,10:59:23
22.81015,108.331318333333,0,0,39845.457962963,2009-02-01,10:59:28
22.81016,108.331388333333,0,0,39845.4580208333,2009-02-01,10:59:33
22.8101866666667,108.331423333333,0,0,39845.4580787037,2009-02-01,10:59:38
22.810215,108.331598333333,0,0,39845.4581365741,2009-02-01,10:59:43
22.8102583333333,108.33187,0,0,39845.4581944444,2009-02-01,10:59:48
22.810405,108.33193,0,0,39845.4582523148,2009-02-01,10:59:53
22.8102866666667,108.331658333333,0,0,39845.4583101852,2009-02-01,10:59:58
22.810305,108.331626666667,0,0,39845.4583680556,2009-02-01,11:00:03
22.8103133333333,108.3316,0,0,39845.4584259259,2009-02-01,11:00:08
22.8102983333333,108.331646666667,0,0,39845.4584837963,2009-02-01,11:00:13
22.8103633333333,108.331735,0,0,39845.4585416667,2009-02-01,11:00:18
22.8103166666667,108.331853333333,0,0,39845.458599537,2009-02-01,11:00:23
22.8103016666667,108.33194,0,0,39845.4586574074,2009-02-01,11:00:28
22.810295,108.332046666667,0,0,39845.4587152778,2009-02-01,11:00:33
22.810295,108.332046666667,0,0,39845.45875,2009-02-01,11:00:36
22.8102866666667,108.332038333333,0,0,39845.4587731481,2009-02-01,11:00:38
22.8103316666667,108.332013333333,0,0,39845.4588310185,2009-02-01,11:00:43
22.8103466666667,108.332043333333,0,0,39845.4588888889,2009-02-01,11:00:48
22.8103633333333,108.332023333333,0,0,39845.4589467593,2009-02-01,11:00:53
22.8103783333333,108.332025,0,0,39845.4590046296,2009-02-01,11:00:58
22.8104183333333,108.332056666667,0,0,39845.4590625,2009-02-01,11:01:03
22.8104566666667,108.332061666667,0,0,39845.4591203704,2009-02-01,11:01:08
22.810515,108.332071666667,0,0,39845.4591782407,2009-02-01,11:01:13
22.8105716666667,108.332123333333,0,0,39845.4592361111,2009-02-01,11:01:18
22.8106366666667,108.332126666667,0,0,39845.4592939815,2009-02-01,11:01:23
22.810695,108.332168333333,0,0,39845.4593518519,2009-02-01,11:01:28
22.810755,108.332205,0,0,39845.4594097222,2009-02-01,11:01:33
22.8108116666667,108.33222,0,0,39845.4594675926,2009-02-01,11:01:38
22.8108633333333,108.332223333333,0,0,39845.459525463,2009-02-01,11:01:43
22.81092,108.332176666667,0,0,39845.4595833333,2009-02-01,11:01:48
22.8109833333333,108.332158333333,0,0,39845.4596412037,2009-02-01,11:01:53
22.8110166666667,108.33216,0,0,39845.4596990741,2009-02-01,11:01:58
22.8110683333333,108.332156666667,0,0,39845.4597569444,2009-02-01,11:02:03
22.8111083333333,108.332155,0,0,39845.4598148148,2009-02-01,11:02:08
22.8111616666667,108.332126666667,0,0,39845.4598726852,2009-02-01,11:02:13
22.81118,108.332128333333,0,0,39845.4599305556,2009-02-01,11:02:18
22.811185,108.332113333333,0,0,39845.4599884259,2009-02-01,11:02:23
22.8111566666667,108.332105,0,0,39845.4600462963,2009-02-01,11:02:28
22.81115,108.332121666667,0,0,39845.4601041667,2009-02-01,11:02:33
22.81115,108.332126666667,0,0,39845.460162037,2009-02-01,11:02:38
22.81115,108.332126666667,0,0,39845.4601967593,2009-02-01,11:02:41
22.8111566666667,108.332135,0,0,39845.4602199074,2009-02-01,11:02:43
22.8111416666667,108.332113333333,0,0,39845.4602777778,2009-02-01,11:02:48
22.811175,108.33206,0,0,39845.4603356481,2009-02-01,11:02:53
22.8111683333333,108.332031666667,0,0,39845.4603935185,2009-02-01,11:02:58
22.8111416666667,108.332006666667,0,0,39845.4604513889,2009-02-01,11:03:03
22.8111233333333,108.331983333333,0,0,39845.4605092593,2009-02-01,11:03:08
22.8110916666667,108.331955,0,0,39845.4605671296,2009-02-01,11:03:13
22.811085,108.331975,0,0,39845.460625,2009-02-01,11:03:18
22.8111166666667,108.331946666667,0,0,39845.4606828704,2009-02-01,11:03:23
22.8110966666667,108.331885,0,0,39845.4607407407,2009-02-01,11:03:28
22.8110833333333,108.331918333333,0,0,39845.4607986111,2009-02-01,11:03:33
22.81108,108.331965,0,0,39845.4608564815,2009-02-01,11:03:38
22.8110783333333,108.331981666667,0,0,39845.4609143519,2009-02-01,11:03:43
22.8110416666667,108.33202,0,0,39845.4609722222,2009-02-01,11:03:48
22.8110333333333,108.332018333333,0,0,39845.4610300926,2009-02-01,11:03:53
22.8110333333333,108.332018333333,0,0,39845.4610648148,2009-02-01,11:03:56
22.8110316666667,108.332026666667,0,0,39845.461087963,2009-02-01,11:03:58
22.8110333333333,108.332001666667,0,0,39845.4611458333,2009-02-01,11:04:03
22.8110516666667,108.331946666667,0,0,39845.4612037037,2009-02-01,11:04:08
22.8110866666667,108.331793333333,0,0,39845.4612615741,2009-02-01,11:04:13
22.811145,108.331575,0,0,39845.4613194444,2009-02-01,11:04:18
22.8111966666667,108.331495,0,0,39845.4613773148,2009-02-01,11:04:23
22.8112483333333,108.331566666667,0,0,39845.4614351852,2009-02-01,11:04:28
22.8112366666667,108.331725,0,0,39845.4614930556,2009-02-01,11:04:33
22.811205,108.331775,0,0,39845.4615509259,2009-02-01,11:04:38
22.811205,108.331775,0,0,39845.4615856481,2009-02-01,11:04:41
22.8112033333333,108.33178,0,0,39845.4616087963,2009-02-01,11:04:43
22.8111983333333,108.331805,0,0,39845.4616666667,2009-02-01,11:04:48
22.8111933333333,108.331826666667,0,0,39845.461724537,2009-02-01,11:04:53
22.811175,108.331868333333,0,0,39845.4617824074,2009-02-01,11:04:58
22.81114,108.331958333333,0,0,39845.4618402778,2009-02-01,11:05:03
22.8111333333333,108.332068333333,0,0,39845.4618981481,2009-02-01,11:05:08
22.811135,108.332143333333,0,0,39845.4619560185,2009-02-01,11:05:13
22.811115,108.332303333333,0,0,39845.4620138889,2009-02-01,11:05:18
22.8110933333333,108.332398333333,0,0,39845.4620717593,2009-02-01,11:05:23
22.811085,108.33243,0,0,39845.4621296296,2009-02-01,11:05:28
22.8110833333333,108.33242,0,0,39845.4621875,2009-02-01,11:05:33
22.8111066666667,108.33245,0,0,39845.4622453704,2009-02-01,11:05:38
22.8111033333333,108.332465,0,0,39845.4623032407,2009-02-01,11:05:43
22.81111,108.332441666667,0,0,39845.4623611111,2009-02-01,11:05:48
22.8111183333333,108.33242,0,0,39845.4624189815,2009-02-01,11:05:53
22.811125,108.332363333333,0,0,39845.4624768518,2009-02-01,11:05:58
22.811105,108.3323,0,0,39845.4625347222,2009-02-01,11:06:03
22.8111433333333,108.332255,0,0,39845.4625925926,2009-02-01,11:06:08
22.811145,108.332173333333,0,0,39845.462650463,2009-02-01,11:06:13
22.81108,108.332035,0,0,39845.4627083333,2009-02-01,11:06:18
22.81102,108.331928333333,0,0,39845.4627662037,2009-02-01,11:06:23
22.8110316666667,108.331901666667,0,0,39845.4628240741,2009-02-01,11:06:28
22.81106,108.331836666667,0,0,39845.4628819444,2009-02-01,11:06:33
22.81108,108.331746666667,0,0,39845.4629398148,2009-02-01,11:06:38
22.8110966666667,108.331718333333,0,0,39845.4629976852,2009-02-01,11:06:43
22.8111033333333,108.3317,0,0,39845.4630555556,2009-02-01,11:06:48
22.8111066666667,108.33167,0,0,39845.4631134259,2009-02-01,11:06:53
22.81111,108.33164,0,0,39845.4631712963,2009-02-01,11:06:58
22.8111233333333,108.33161,0,0,39845.4632291667,2009-02-01,11:07:03
22.8111233333333,108.33161,0,0,39845.4632638889,2009-02-01,11:07:06
22.81113,108.331613333333,0,0,39845.463287037,2009-02-01,11:07:08
22.8111566666667,108.331621666667,0,0,39845.4633449074,2009-02-01,11:07:13
22.8111783333333,108.331636666667,0,0,39845.4634027778,2009-02-01,11:07:18
22.8111866666667,108.331675,0,0,39845.4634606481,2009-02-01,11:07:23
22.8112116666667,108.331648333333,0,0,39845.4635185185,2009-02-01,11:07:28
22.811195,108.3317,0,0,39845.4635763889,2009-02-01,11:07:33
22.8112083333333,108.331756666667,0,0,39845.4636342593,2009-02-01,11:07:38
22.8112266666667,108.331818333333,0,0,39845.4636921296,2009-02-01,11:07:43
22.81122,108.33189,0,0,39845.46375,2009-02-01,11:07:48
22.811225,108.331866666667,0,0,39845.4638078704,2009-02-01,11:07:53
22.811225,108.331845,0,0,39845.4638657407,2009-02-01,11:07:58
22.811215,108.331823333333,0,0,39845.4639236111,2009-02-01,11:08:03
22.8111933333333,108.331843333333,0,0,39845.4639814815,2009-02-01,11:08:08
22.8111533333333,108.331898333333,0,0,39845.4640393518,2009-02-01,11:08:13
22.8111516666667,108.331966666667,0,0,39845.4640972222,2009-02-01,11:08:18
22.8111483333333,108.332015,0,0,39845.4641550926,2009-02-01,11:08:23
22.81118,108.332085,0,0,39845.464212963,2009-02-01,11:08:28
22.81117,108.332173333333,0,0,39845.4642708333,2009-02-01,11:08:33
22.811135,108.332136666667,0,0,39845.4643287037,2009-02-01,11:08:38
22.8111283333333,108.332035,0,0,39845.4643865741,2009-02-01,11:08:43
22.8111383333333,108.331913333333,0,0,39845.4644444444,2009-02-01,11:08:48
22.8111433333333,108.331796666667,0,0,39845.4645023148,2009-02-01,11:08:53
22.81114,108.331695,0,0,39845.4645601852,2009-02-01,11:08:58
22.8111216666667,108.331565,0,0,39845.4646180556,2009-02-01,11:09:03
22.8111133333333,108.331546666667,0,0,39845.4646759259,2009-02-01,11:09:08
22.8111416666667,108.331598333333,0,0,39845.4647337963,2009-02-01,11:09:13
22.8111866666667,108.33172,0,0,39845.4647916667,2009-02-01,11:09:18
22.81121,108.331775,0,0,39845.464849537,2009-02-01,11:09:23
22.8111916666667,108.331743333333,0,0,39845.4649074074,2009-02-01,11:09:28
22.8111983333333,108.331728333333,0,0,39845.4649652778,2009-02-01,11:09:33
22.8111883333333,108.331761666667,0,0,39845.4650231482,2009-02-01,11:09:38
22.8111883333333,108.331778333333,0,0,39845.4650810185,2009-02-01,11:09:43
22.8111716666667,108.331833333333,0,0,39845.4651388889,2009-02-01,11:09:48
22.81115,108.331896666667,0,0,39845.4651967593,2009-02-01,11:09:53
22.811125,108.331941666667,0,0,39845.4652546296,2009-02-01,11:09:58
22.8110666666667,108.33206,0,0,39845.4653125,2009-02-01,11:10:03
22.810985,108.332355,0,0,39845.4653703704,2009-02-01,11:10:08
22.810855,108.332573333333,0,0,39845.4654282407,2009-02-01,11:10:13
22.8107666666667,108.332711666667,0,0,39845.4654861111,2009-02-01,11:10:18
22.8107116666667,108.332816666667,0,0,39845.4655439815,2009-02-01,11:10:23
22.8107716666667,108.333003333333,0,0,39845.4656018519,2009-02-01,11:10:28
22.8108766666667,108.333101666667,0,0,39845.4656597222,2009-02-01,11:10:33
22.8109216666667,108.333038333333,0,0,39845.4657175926,2009-02-01,11:10:38
22.8109716666667,108.332741666667,0,0,39845.465775463,2009-02-01,11:10:43
22.8110116666667,108.332433333333,0,0,39845.4658333333,2009-02-01,11:10:48
22.8110433333333,108.332203333333,0,0,39845.4658912037,2009-02-01,11:10:53
22.8111133333333,108.332016666667,0,0,39845.4659490741,2009-02-01,11:10:58
22.8112166666667,108.331791666667,0,0,39845.4660069444,2009-02-01,11:11:03
22.8112783333333,108.331606666667,0,0,39845.4660648148,2009-02-01,11:11:08
22.8113116666667,108.331345,0,0,39845.4661226852,2009-02-01,11:11:13
22.8113,108.331068333333,0,0,39845.4661805556,2009-02-01,11:11:18
22.81129,108.330871666667,0,0,39845.4662384259,2009-02-01,11:11:23
22.81129,108.330871666667,0,0,39845.4662731481,2009-02-01,11:11:26
22.8112866666667,108.330873333333,0,0,39845.4662962963,2009-02-01,11:11:28
22.8112433333333,108.33121,0,0,39845.4663541667,2009-02-01,11:11:33
22.81124,108.331358333333,0,0,39845.466412037,2009-02-01,11:11:38
22.8112416666667,108.331346666667,0,0,39845.4664699074,2009-02-01,11:11:43
22.811195,108.331315,0,0,39845.4665277778,2009-02-01,11:11:48
22.8111683333333,108.331433333333,0,0,39845.4665856481,2009-02-01,11:11:53
22.8112433333333,108.331383333333,0,0,39845.4666435185,2009-02-01,11:11:58
22.811195,108.331511666667,0,0,39845.4667013889,2009-02-01,11:12:03
22.811195,108.331485,0,0,39845.4667592593,2009-02-01,11:12:08
22.8111883333333,108.331455,0,0,39845.4668171296,2009-02-01,11:12:13
22.81112,108.331675,0,0,39845.466875,2009-02-01,11:12:18
22.8110716666667,108.331806666667,0,0,39845.4669328704,2009-02-01,11:12:23
22.8110383333333,108.332018333333,0,0,39845.4669907407,2009-02-01,11:12:28
22.8110683333333,108.332138333333,0,0,39845.4670486111,2009-02-01,11:12:33
22.8110533333333,108.332225,0,0,39845.4671064815,2009-02-01,11:12:38
22.811025,108.332225,0,0,39845.4671643519,2009-02-01,11:12:43
22.8110016666667,108.332268333333,0,0,39845.4672222222,2009-02-01,11:12:48
22.8109966666667,108.3323,0,0,39845.4672800926,2009-02-01,11:12:53
22.81099,108.332333333333,0,0,39845.467337963,2009-02-01,11:12:58
22.81099,108.332333333333,0,0,39845.4673726852,2009-02-01,11:13:01
22.81099,108.332328333333,0,0,39845.4673958333,2009-02-01,11:13:03
22.81099,108.332316666667,0,0,39845.4674537037,2009-02-01,11:13:08
22.8109916666667,108.332301666667,0,0,39845.4675115741,2009-02-01,11:13:13
22.810995,108.332291666667,0,0,39845.4675694444,2009-02-01,11:13:18
22.8110266666667,108.332243333333,0,0,39845.4676273148,2009-02-01,11:13:23
22.8110633333333,108.33214,0,0,39845.4676851852,2009-02-01,11:13:28
22.81109,108.331998333333,0,0,39845.4677430556,2009-02-01,11:13:33
22.8111033333333,108.331895,0,0,39845.4678009259,2009-02-01,11:13:38
22.8111016666667,108.331876666667,0,0,39845.4678587963,2009-02-01,11:13:43
22.8111016666667,108.331876666667,0,0,39845.4678935185,2009-02-01,11:13:46
22.8110966666667,108.33188,0,0,39845.4679166667,2009-02-01,11:13:48
22.8111033333333,108.331891666667,0,0,39845.467974537,2009-02-01,11:13:53
22.8111166666667,108.331863333333,0,0,39845.4680324074,2009-02-01,11:13:58
22.8111283333333,108.331875,0,0,39845.4680902778,2009-02-01,11:14:03
22.8111083333333,108.331935,0,0,39845.4681481481,2009-02-01,11:14:08
22.8111,108.331925,0,0,39845.4682060185,2009-02-01,11:14:13
22.8110733333333,108.331923333333,0,0,39845.4682638889,2009-02-01,11:14:18
22.8110666666667,108.33195,0,0,39845.4683217593,2009-02-01,11:14:23
22.81109,108.331996666667,0,0,39845.4683796296,2009-02-01,11:14:28
22.8111266666667,108.332058333333,0,0,39845.4684375,2009-02-01,11:14:33
22.8111183333333,108.332085,0,0,39845.4684953704,2009-02-01,11:14:38
22.8111116666667,108.332118333333,0,0,39845.4685532407,2009-02-01,11:14:43
22.811095,108.332133333333,0,0,39845.4686111111,2009-02-01,11:14:48
22.811095,108.332176666667,0,0,39845.4686689815,2009-02-01,11:14:53
22.8111233333333,108.332281666667,0,0,39845.4687268519,2009-02-01,11:14:58
22.8111233333333,108.332281666667,0,0,39845.4687615741,2009-02-01,11:15:01
22.8111183333333,108.332288333333,0,0,39845.4687847222,2009-02-01,11:15:03
22.811115,108.332273333333,0,0,39845.4688425926,2009-02-01,11:15:08
22.8111116666667,108.332245,0,0,39845.468900463,2009-02-01,11:15:13
22.8111183333333,108.332178333333,0,0,39845.4689583333,2009-02-01,11:15:18
22.81116,108.332136666667,0,0,39845.4690162037,2009-02-01,11:15:23
22.8111183333333,108.332111666667,0,0,39845.4690740741,2009-02-01,11:15:28
22.8110966666667,108.332166666667,0,0,39845.4691319444,2009-02-01,11:15:33
22.8110833333333,108.332225,0,0,39845.4691898148,2009-02-01,11:15:38
22.81109,108.332253333333,0,0,39845.4692476852,2009-02-01,11:15:43
22.8110833333333,108.33231,0,0,39845.4693055556,2009-02-01,11:15:48
22.8111016666667,108.33235,0,0,39845.4693634259,2009-02-01,11:15:53
22.8111383333333,108.3324,0,0,39845.4694212963,2009-02-01,11:15:58
22.8111433333333,108.332383333333,0,0,39845.4694791667,2009-02-01,11:16:03
22.8111266666667,108.332391666667,0,0,39845.469537037,2009-02-01,11:16:08
22.81113,108.332373333333,0,0,39845.4695949074,2009-02-01,11:16:13
22.8111483333333,108.33231,0,0,39845.4696527778,2009-02-01,11:16:18
22.811105,108.332208333333,0,0,39845.4697106481,2009-02-01,11:16:23
22.8110766666667,108.332161666667,0,0,39845.4697685185,2009-02-01,11:16:28
22.8111033333333,108.332123333333,0,0,39845.4698263889,2009-02-01,11:16:33
22.8111066666667,108.33208,0,0,39845.4698842593,2009-02-01,11:16:38
22.8110933333333,108.331988333333,0,0,39845.4699421296,2009-02-01,11:16:43
22.8109616666667,108.332208333333,0,0,39845.4737037037,2009-02-01,11:22:08
22.8109466666667,108.332238333333,0,0,39845.4737615741,2009-02-01,11:22:13
22.810975,108.332275,0,0,39845.4738194444,2009-02-01,11:22:18
22.8110016666667,108.332263333333,0,0,39845.4738773148,2009-02-01,11:22:23
22.811015,108.332183333333,0,0,39845.4739351852,2009-02-01,11:22:28
22.8110516666667,108.332153333333,0,0,39845.4739930556,2009-02-01,11:22:33
22.8110533333333,108.332141666667,0,0,39845.4740509259,2009-02-01,11:22:38
22.8110433333333,108.332128333333,0,0,39845.4741087963,2009-02-01,11:22:43
22.8110466666667,108.332158333333,0,0,39845.4741666667,2009-02-01,11:22:48
22.81105,108.332176666667,0,0,39845.474224537,2009-02-01,11:22:53
22.81105,108.332176666667,0,0,39845.4742592593,2009-02-01,11:22:56
22.81105,108.33218,0,0,39845.4742824074,2009-02-01,11:22:58
22.811045,108.332143333333,0,0,39845.4743402778,2009-02-01,11:23:03
22.8110483333333,108.33219,0,0,39845.4743981481,2009-02-01,11:23:08
22.8110366666667,108.332205,0,0,39845.4744560185,2009-02-01,11:23:13
22.81105,108.332201666667,0,0,39845.4745138889,2009-02-01,11:23:18
22.81105,108.332201666667,0,0,39845.4745486111,2009-02-01,11:23:21
22.811055,108.332205,0,0,39845.4745717593,2009-02-01,11:23:23
22.8109516666667,108.332285,0,0,39845.4746296296,2009-02-01,11:23:28
22.8108766666667,108.332413333333,0,0,39845.4746875,2009-02-01,11:23:33
22.810915,108.332438333333,0,0,39845.4747453704,2009-02-01,11:23:38
22.810955,108.33242,0,0,39845.4748032407,2009-02-01,11:23:43
22.810985,108.33243,0,0,39845.4748611111,2009-02-01,11:23:48
22.8109583333333,108.332575,0,0,39845.4749189815,2009-02-01,11:23:53
22.81091,108.332738333333,0,0,39845.4749768519,2009-02-01,11:23:58
22.810925,108.332811666667,0,0,39845.4750347222,2009-02-01,11:24:03
22.810945,108.332781666667,0,0,39845.4750925926,2009-02-01,11:24:08
22.8109916666667,108.332615,0,0,39845.475150463,2009-02-01,11:24:13
22.81105,108.33237,0,0,39845.4752083333,2009-02-01,11:24:18
22.81113,108.332153333333,0,0,39845.4752662037,2009-02-01,11:24:23
22.8111833333333,108.332055,0,0,39845.4753240741,2009-02-01,11:24:28
22.81122,108.331986666667,0,0,39845.4753819444,2009-02-01,11:24:33
22.8111316666667,108.332006666667,0,0,39845.4754398148,2009-02-01,11:24:38
22.8110216666667,108.332016666667,0,0,39845.4754976852,2009-02-01,11:24:43
22.8110066666667,108.332016666667,0,0,39845.4755555556,2009-02-01,11:24:48
22.811025,108.331973333333,0,0,39845.4756134259,2009-02-01,11:24:53
22.811045,108.331981666667,0,0,39845.4756712963,2009-02-01,11:24:58
22.8110883333333,108.332016666667,0,0,39845.4757291667,2009-02-01,11:25:03
22.8110716666667,108.332103333333,0,0,39845.475787037,2009-02-01,11:25:08
22.81107,108.33219,0,0,39845.4758449074,2009-02-01,11:25:13
22.8110733333333,108.332216666667,0,0,39845.4759027778,2009-02-01,11:25:18
22.8110433333333,108.332228333333,0,0,39845.4759606481,2009-02-01,11:25:23
22.8109683333333,108.332288333333,0,0,39845.4760185185,2009-02-01,11:25:28
22.8109316666667,108.332373333333,0,0,39845.4760763889,2009-02-01,11:25:33
22.8109266666667,108.332403333333,0,0,39845.4761342593,2009-02-01,11:25:38
22.81092,108.332415,0,0,39845.4761921296,2009-02-01,11:25:43
22.8109366666667,108.332403333333,0,0,39845.47625,2009-02-01,11:25:48
22.81095,108.33241,0,0,39845.4763078704,2009-02-01,11:25:53
22.8109283333333,108.332413333333,0,0,39845.4763657407,2009-02-01,11:25:58
22.8109066666667,108.33244,0,0,39845.4764236111,2009-02-01,11:26:03
22.8109233333333,108.332436666667,0,0,39845.4764814815,2009-02-01,11:26:08
22.81096,108.332418333333,0,0,39845.4765393519,2009-02-01,11:26:13
22.8109833333333,108.332421666667,0,0,39845.4765972222,2009-02-01,11:26:18
22.8110316666667,108.33248,0,0,39845.4766550926,2009-02-01,11:26:23
22.811045,108.332491666667,0,0,39845.476712963,2009-02-01,11:26:28
22.8110916666667,108.332416666667,0,0,39845.4767708333,2009-02-01,11:26:33
22.8111116666667,108.332346666667,0,0,39845.4768287037,2009-02-01,11:26:38
22.81109,108.332265,0,0,39845.4768865741,2009-02-01,11:26:43
22.8111116666667,108.332286666667,0,0,39845.4769444444,2009-02-01,11:26:48
22.811105,108.332256666667,0,0,39845.4770023148,2009-02-01,11:26:53
22.8110866666667,108.332198333333,0,0,39845.4770601852,2009-02-01,11:26:58
22.8110616666667,108.332153333333,0,0,39845.4771180556,2009-02-01,11:27:03
22.81106,108.332165,0,0,39845.4771759259,2009-02-01,11:27:08
22.8110533333333,108.332151666667,0,0,39845.4772337963,2009-02-01,11:27:13
22.81103,108.332166666667,0,0,39845.4772916667,2009-02-01,11:27:18
22.8109966666667,108.33221,0,0,39845.477349537,2009-02-01,11:27:23
22.810985,108.332215,0,0,39845.4774074074,2009-02-01,11:27:28
22.8109866666667,108.332203333333,0,0,39845.4774652778,2009-02-01,11:27:33
22.8109866666667,108.332185,0,0,39845.4775231481,2009-02-01,11:27:38
22.8110033333333,108.332165,0,0,39845.4775810185,2009-02-01,11:27:43
22.8110066666667,108.332165,0,0,39845.4776388889,2009-02-01,11:27:48
22.8110133333333,108.332166666667,0,0,39845.4776967593,2009-02-01,11:27:53
22.8110133333333,108.332166666667,0,0,39845.4777314815,2009-02-01,11:27:56
22.81102,108.33216,0,0,39845.4777546296,2009-02-01,11:27:58
22.8110516666667,108.332213333333,0,0,39845.4778125,2009-02-01,11:28:03
22.81107,108.33224,0,0,39845.4778703704,2009-02-01,11:28:08
22.81107,108.33224,0,0,39845.4779050926,2009-02-01,11:28:11
22.8110683333333,108.332243333333,0,0,39845.4779282407,2009-02-01,11:28:13
22.8110566666667,108.332273333333,0,0,39845.4779861111,2009-02-01,11:28:18
22.8110583333333,108.332283333333,0,0,39845.4780439815,2009-02-01,11:28:23
22.8110783333333,108.332291666667,0,0,39845.4781018518,2009-02-01,11:28:28
22.8110783333333,108.332291666667,0,0,39845.4781365741,2009-02-01,11:28:31
22.8110833333333,108.33229,0,0,39845.4781597222,2009-02-01,11:28:33
22.8111033333333,108.332253333333,0,0,39845.4782175926,2009-02-01,11:28:38
22.8111483333333,108.332233333333,0,0,39845.478275463,2009-02-01,11:28:43
22.8112233333333,108.332165,0,0,39845.4783333333,2009-02-01,11:28:48
22.8112416666667,108.33217,0,0,39845.4783912037,2009-02-01,11:28:53
22.811225,108.332193333333,0,0,39845.4784490741,2009-02-01,11:28:58
22.811235,108.332255,0,0,39845.4785069444,2009-02-01,11:29:03
22.811245,108.332323333333,0,0,39845.4785648148,2009-02-01,11:29:08
22.8112066666667,108.332303333333,0,0,39845.4786226852,2009-02-01,11:29:13
22.81121,108.332288333333,0,0,39845.4786805556,2009-02-01,11:29:18
22.81122,108.332255,0,0,39845.4787384259,2009-02-01,11:29:23
22.8112333333333,108.332251666667,0,0,39845.4787962963,2009-02-01,11:29:28
22.81123,108.332235,0,0,39845.4788541667,2009-02-01,11:29:33
22.8112416666667,108.332268333333,0,0,39845.478912037,2009-02-01,11:29:38
22.8112533333333,108.332283333333,0,0,39845.4789699074,2009-02-01,11:29:43
22.8112166666667,108.332328333333,0,0,39845.4790277778,2009-02-01,11:29:48
22.8111566666667,108.332365,0,0,39845.4790856481,2009-02-01,11:29:53
22.8110833333333,108.332381666667,0,0,39845.4791435185,2009-02-01,11:29:58
22.811015,108.332395,0,0,39845.4792013889,2009-02-01,11:30:03
22.811015,108.332395,0,0,39845.4792361111,2009-02-01,11:30:06
22.811015,108.332403333333,0,0,39845.4792592593,2009-02-01,11:30:08
22.811035,108.332385,0,0,39845.4793171296,2009-02-01,11:30:13
22.81106,108.3324,0,0,39845.479375,2009-02-01,11:30:18
22.8111,108.332423333333,0,0,39845.4794328704,2009-02-01,11:30:23
22.8111966666667,108.332431666667,0,0,39845.4794907407,2009-02-01,11:30:28
22.8111616666667,108.332385,0,0,39845.4795486111,2009-02-01,11:30:33
22.8111,108.33233,0,0,39845.4796064815,2009-02-01,11:30:38
22.8110666666667,108.3323,0,0,39845.4796643518,2009-02-01,11:30:43
22.81104,108.332286666667,0,0,39845.4797222222,2009-02-01,11:30:48
22.811055,108.332325,0,0,39845.4797800926,2009-02-01,11:30:53
22.811065,108.332346666667,0,0,39845.479837963,2009-02-01,11:30:58
22.8110066666667,108.332345,0,0,39845.4798958333,2009-02-01,11:31:03
22.81099,108.332391666667,0,0,39845.4799537037,2009-02-01,11:31:08
22.81096,108.332373333333,0,0,39845.4800115741,2009-02-01,11:31:13
22.8110066666667,108.33234,0,0,39845.4800694444,2009-02-01,11:31:18
22.8110416666667,108.332365,0,0,39845.4801273148,2009-02-01,11:31:23
22.8111233333333,108.332371666667,0,0,39845.4801851852,2009-02-01,11:31:28
22.8112116666667,108.332368333333,0,0,39845.4802430556,2009-02-01,11:31:33
22.811305,108.332358333333,0,0,39845.4803009259,2009-02-01,11:31:38
22.81135,108.332346666667,0,0,39845.4803587963,2009-02-01,11:31:43
22.8114,108.332306666667,0,0,39845.4804166667,2009-02-01,11:31:48
22.8114416666667,108.332313333333,0,0,39845.480474537,2009-02-01,11:31:53
22.8114716666667,108.332228333333,0,0,39845.4805324074,2009-02-01,11:31:58
22.8115116666667,108.332143333333,0,0,39845.4805902778,2009-02-01,11:32:03
22.8115466666667,108.332135,0,0,39845.4806481482,2009-02-01,11:32:08
22.8115466666667,108.332135,0,0,39845.4806828704,2009-02-01,11:32:11
22.8115483333333,108.332133333333,0,0,39845.4807060185,2009-02-01,11:32:13
22.811565,108.33216,0,0,39845.4807638889,2009-02-01,11:32:18
22.811565,108.33216,0,0,39845.4807986111,2009-02-01,11:32:21
22.8115733333333,108.332165,0,0,39845.4808217593,2009-02-01,11:32:23
22.8116083333333,108.332198333333,0,0,39845.4808796296,2009-02-01,11:32:28
22.81165,108.332235,0,0,39845.4809375,2009-02-01,11:32:33
22.8116316666667,108.332235,0,0,39845.4809953704,2009-02-01,11:32:38
22.811665,108.332208333333,0,0,39845.4810532407,2009-02-01,11:32:43
22.8117033333333,108.332183333333,0,0,39845.4811111111,2009-02-01,11:32:48
22.8117716666667,108.332133333333,0,0,39845.4811689815,2009-02-01,11:32:53
22.8118083333333,108.33207,0,0,39845.4812268519,2009-02-01,11:32:58
22.8118683333333,108.33202,0,0,39845.4812847222,2009-02-01,11:33:03
22.81192,108.33199,0,0,39845.4813425926,2009-02-01,11:33:08
22.8120016666667,108.332036666667,0,0,39845.481400463,2009-02-01,11:33:13
22.8120483333333,108.332045,0,0,39845.4814583333,2009-02-01,11:33:18
22.8120866666667,108.332053333333,0,0,39845.4815162037,2009-02-01,11:33:23
22.8120916666667,108.33203,0,0,39845.4815740741,2009-02-01,11:33:28
22.8120766666667,108.331995,0,0,39845.4816319444,2009-02-01,11:33:33
22.8120883333333,108.332023333333,0,0,39845.4816898148,2009-02-01,11:33:38
22.8120666666667,108.332011666667,0,0,39845.4817476852,2009-02-01,11:33:43
22.8120566666667,108.331988333333,0,0,39845.4818055556,2009-02-01,11:33:48
22.8120566666667,108.331988333333,0,0,39845.4818402778,2009-02-01,11:33:51
22.8120583333333,108.331988333333,0,0,39845.4818634259,2009-02-01,11:33:53
22.8120616666667,108.332063333333,0,0,39845.4819212963,2009-02-01,11:33:58
22.8120683333333,108.332131666667,0,0,39845.4819791667,2009-02-01,11:34:03
22.8120616666667,108.33222,0,0,39845.482037037,2009-02-01,11:34:08
22.8120283333333,108.332273333333,0,0,39845.4820949074,2009-02-01,11:34:13
22.81201,108.332111666667,0,0,39845.4821527778,2009-02-01,11:34:18
22.81206,108.331928333333,0,0,39845.4822106481,2009-02-01,11:34:23
22.8285716666667,108.327651666667,0,0,39845.4829050926,2009-02-01,11:35:23
22.8287316666667,108.32761,0,0,39845.482962963,2009-02-01,11:35:28
22.83246,108.326938333333,0,0,39845.4844675926,2009-02-01,11:37:38
22.8320683333333,108.327101666667,0,0,39845.484525463,2009-02-01,11:37:43
22.83151,108.327276666667,0,0,39845.4845833333,2009-02-01,11:37:48
22.8309483333333,108.32751,0,0,39845.4846412037,2009-02-01,11:37:53
22.8302066666667,108.327716666667,0,0,39845.4846990741,2009-02-01,11:37:58
22.8294683333333,108.327941666667,0,0,39845.4847569444,2009-02-01,11:38:03
22.812285,108.332875,0,0,39845.485162037,2009-02-01,11:38:38
22.812325,108.332343333333,0,0,39845.4852199074,2009-02-01,11:38:43
22.8120583333333,108.332303333333,0,0,39845.4852777778,2009-02-01,11:38:48
22.8119266666667,108.33238,0,0,39845.4853356481,2009-02-01,11:38:53
22.81188,108.332365,0,0,39845.4853935185,2009-02-01,11:38:58
22.8119566666667,108.332258333333,0,0,39845.4854513889,2009-02-01,11:39:03
22.8118683333333,108.332318333333,0,0,39845.4855092593,2009-02-01,11:39:08
22.8115866666667,108.33242,0,0,39845.4855671296,2009-02-01,11:39:13
22.81141,108.332491666667,0,0,39845.485625,2009-02-01,11:39:18
22.8113566666667,108.332623333333,0,0,39845.4856828704,2009-02-01,11:39:23
22.8112183333333,108.332611666667,0,0,39845.4857407407,2009-02-01,11:39:28
22.8113933333333,108.33257,0,0,39845.4857986111,2009-02-01,11:39:33
22.8113233333333,108.332648333333,0,0,39845.4858564815,2009-02-01,11:39:38
22.8115166666667,108.332506666667,0,0,39845.4859143518,2009-02-01,11:39:43
22.81171,108.332481666667,0,0,39845.4859722222,2009-02-01,11:39:48
22.811985,108.332638333333,0,0,39845.4860300926,2009-02-01,11:39:53
22.8121716666667,108.332871666667,0,0,39845.486087963,2009-02-01,11:39:58
22.812485,108.333208333333,0,0,39845.4861458333,2009-02-01,11:40:03
22.8127633333333,108.333663333333,0,0,39845.4862037037,2009-02-01,11:40:08
22.8128766666667,108.333968333333,0,0,39845.4862615741,2009-02-01,11:40:13
22.8128633333333,108.334346666667,0,0,39845.4863194444,2009-02-01,11:40:18
22.8128433333333,108.334275,0,0,39845.4863773148,2009-02-01,11:40:23
22.8128433333333,108.334275,0,0,39845.486412037,2009-02-01,11:40:26
22.8128383333333,108.334268333333,0,0,39845.4864351852,2009-02-01,11:40:28
22.812665,108.334013333333,0,0,39845.4864930556,2009-02-01,11:40:33
22.812645,108.333996666667,0,0,39845.4865509259,2009-02-01,11:40:38
22.8129866666667,108.331626666667,0,0,39845.4875925926,2009-02-01,11:42:08
22.813155,108.331573333333,0,0,39845.487650463,2009-02-01,11:42:13
22.8120633333333,108.332015,0,0,39845.4988773148,2009-02-01,11:58:23
22.8121066666667,108.332091666667,0,0,39845.4989351852,2009-02-01,11:58:28
22.8121616666667,108.332031666667,0,0,39845.4989930556,2009-02-01,11:58:33
22.8121783333333,108.331943333333,0,0,39845.4990509259,2009-02-01,11:58:38
22.8122383333333,108.33165,0,0,39845.4991087963,2009-02-01,11:58:43
22.8122716666667,108.331293333333,0,0,39845.4991666667,2009-02-01,11:58:48
22.812285,108.331383333333,0,0,39845.499224537,2009-02-01,11:58:53
22.8122966666667,108.331461666667,0,0,39845.4992824074,2009-02-01,11:58:58
22.812335,108.331706666667,0,0,39845.4993402778,2009-02-01,11:59:03
22.812395,108.331906666667,0,0,39845.4993981481,2009-02-01,11:59:08
22.8124233333333,108.331973333333,0,0,39845.4994560185,2009-02-01,11:59:13
22.8124466666667,108.331985,0,0,39845.4995138889,2009-02-01,11:59:18
22.812475,108.332018333333,0,0,39845.4995717593,2009-02-01,11:59:23
22.8124933333333,108.332058333333,0,0,39845.4996296296,2009-02-01,11:59:28
22.8125416666667,108.332088333333,0,0,39845.4996875,2009-02-01,11:59:33
22.8125816666667,108.332108333333,0,0,39845.4997453704,2009-02-01,11:59:38
22.812635,108.33214,0,0,39845.4998032407,2009-02-01,11:59:43
22.8126183333333,108.33214,0,0,39845.4998611111,2009-02-01,11:59:48
22.8125633333333,108.332136666667,0,0,39845.4999189815,2009-02-01,11:59:53
22.8125033333333,108.33212,0,0,39845.4999768519,2009-02-01,11:59:58
22.8124366666667,108.332105,0,0,39845.5000347222,2009-02-01,12:00:03
22.812375,108.332095,0,0,39845.5000925926,2009-02-01,12:00:08
22.8123533333333,108.332091666667,0,0,39845.500150463,2009-02-01,12:00:13
22.812305,108.332063333333,0,0,39845.5002083333,2009-02-01,12:00:18
22.812265,108.332058333333,0,0,39845.5002662037,2009-02-01,12:00:23
22.8122366666667,108.332071666667,0,0,39845.5003240741,2009-02-01,12:00:28
22.8121833333333,108.332081666667,0,0,39845.5003819444,2009-02-01,12:00:33
22.8121033333333,108.332046666667,0,0,39845.5004398148,2009-02-01,12:00:38
22.8120183333333,108.332026666667,0,0,39845.5004976852,2009-02-01,12:00:43
22.8119716666667,108.332011666667,0,0,39845.5005555556,2009-02-01,12:00:48
22.8119516666667,108.33204,0,0,39845.5006134259,2009-02-01,12:00:53
22.811975,108.332116666667,0,0,39845.5006712963,2009-02-01,12:00:58
22.8120483333333,108.33224,0,0,39845.5007291667,2009-02-01,12:01:03
22.812175,108.332435,0,0,39845.500787037,2009-02-01,12:01:08
22.812245,108.332735,0,0,39845.5008449074,2009-02-01,12:01:13
22.8122866666667,108.333021666667,0,0,39845.5009027778,2009-02-01,12:01:18
22.8123666666667,108.333308333333,0,0,39845.5009606481,2009-02-01,12:01:23
22.81245,108.333661666667,0,0,39845.5010185185,2009-02-01,12:01:28
22.81252,108.333945,0,0,39845.5010763889,2009-02-01,12:01:33
22.81261,108.334191666667,0,0,39845.5011342593,2009-02-01,12:01:38
22.8126133333333,108.333473333333,0,0,39845.5011921296,2009-02-01,12:01:43
22.8124266666667,108.332855,0,0,39845.50125,2009-02-01,12:01:48
22.812265,108.332916666667,0,0,39845.5013078704,2009-02-01,12:01:53
22.8122783333333,108.333148333333,0,0,39845.5013657407,2009-02-01,12:01:58
22.812395,108.333366666667,0,0,39845.5014236111,2009-02-01,12:02:03
22.8123983333333,108.333328333333,0,0,39845.5014814815,2009-02-01,12:02:08
22.812175,108.333013333333,0,0,39845.5015393518,2009-02-01,12:02:13
22.8121133333333,108.332985,0,0,39845.5015972222,2009-02-01,12:02:18
22.8121133333333,108.332985,0,0,39845.5016319444,2009-02-01,12:02:21
22.8121066666667,108.332983333333,0,0,39845.5016550926,2009-02-01,12:02:23
22.8121083333333,108.332958333333,0,0,39845.501712963,2009-02-01,12:02:28
22.812065,108.332863333333,0,0,39845.5017708333,2009-02-01,12:02:33
22.812045,108.332661666667,0,0,39845.5018287037,2009-02-01,12:02:38
22.812045,108.332396666667,0,0,39845.5018865741,2009-02-01,12:02:43
22.8120483333333,108.332275,0,0,39845.5019444444,2009-02-01,12:02:48
22.8120933333333,108.332248333333,0,0,39845.5020023148,2009-02-01,12:02:53
22.8121216666667,108.332196666667,0,0,39845.5020601852,2009-02-01,12:02:58
22.812155,108.332145,0,0,39845.5021180556,2009-02-01,12:03:03
22.8121866666667,108.332095,0,0,39845.5021759259,2009-02-01,12:03:08
22.8122266666667,108.332086666667,0,0,39845.5022337963,2009-02-01,12:03:13
22.8122583333333,108.332043333333,0,0,39845.5022916667,2009-02-01,12:03:18
22.8123333333333,108.332171666667,0,0,39845.502349537,2009-02-01,12:03:23
22.812365,108.33214,0,0,39845.5024074074,2009-02-01,12:03:28
22.81239,108.332125,0,0,39845.5024652778,2009-02-01,12:03:33
22.81242,108.332121666667,0,0,39845.5025231481,2009-02-01,12:03:38
22.8124383333333,108.332101666667,0,0,39845.5025810185,2009-02-01,12:03:43
22.8124933333333,108.332093333333,0,0,39845.5026388889,2009-02-01,12:03:48
22.81251,108.332086666667,0,0,39845.5026967593,2009-02-01,12:03:53
22.81255,108.332085,0,0,39845.5027546296,2009-02-01,12:03:58
22.81261,108.332108333333,0,0,39845.5028125,2009-02-01,12:04:03
22.8126683333333,108.332146666667,0,0,39845.5028703704,2009-02-01,12:04:08
22.8127333333333,108.332151666667,0,0,39845.5029282407,2009-02-01,12:04:13
22.8127633333333,108.332143333333,0,0,39845.5029861111,2009-02-01,12:04:18
22.8128416666667,108.332198333333,0,0,39845.5030439815,2009-02-01,12:04:23
22.8128416666667,108.332193333333,0,0,39845.5031018518,2009-02-01,12:04:28
22.8128416666667,108.332193333333,0,0,39845.5031365741,2009-02-01,12:04:31
22.8128416666667,108.332196666667,0,0,39845.5031597222,2009-02-01,12:04:33
22.8129083333333,108.332231666667,0,0,39845.5032175926,2009-02-01,12:04:38
22.8129566666667,108.332276666667,0,0,39845.503275463,2009-02-01,12:04:43
22.8129683333333,108.332273333333,0,0,39845.5033333333,2009-02-01,12:04:48
22.8129883333333,108.332253333333,0,0,39845.5033912037,2009-02-01,12:04:53
22.8130516666667,108.332218333333,0,0,39845.5034490741,2009-02-01,12:04:58
22.8131216666667,108.332206666667,0,0,39845.5035069444,2009-02-01,12:05:03
22.8131516666667,108.3322,0,0,39845.5035648148,2009-02-01,12:05:08
22.81319,108.332201666667,0,0,39845.5036226852,2009-02-01,12:05:13
22.8132466666667,108.332218333333,0,0,39845.5036805556,2009-02-01,12:05:18
22.81335,108.332196666667,0,0,39845.5037384259,2009-02-01,12:05:23
22.8133866666667,108.332178333333,0,0,39845.5037962963,2009-02-01,12:05:28
22.8134433333333,108.332211666667,0,0,39845.5038541667,2009-02-01,12:05:33
22.813485,108.332218333333,0,0,39845.503912037,2009-02-01,12:05:38
22.8135433333333,108.33222,0,0,39845.5039699074,2009-02-01,12:05:43
22.8136166666667,108.332236666667,0,0,39845.5040277778,2009-02-01,12:05:48
22.81366,108.332241666667,0,0,39845.5040856482,2009-02-01,12:05:53
22.8137166666667,108.332371666667,0,0,39845.5041435185,2009-02-01,12:05:58
22.8137766666667,108.33234,0,0,39845.5042013889,2009-02-01,12:06:03
22.813795,108.332336666667,0,0,39845.5042592593,2009-02-01,12:06:08
22.8138283333333,108.332335,0,0,39845.5043171296,2009-02-01,12:06:13
22.8138583333333,108.332331666667,0,0,39845.504375,2009-02-01,12:06:18
22.8139116666667,108.332281666667,0,0,39845.5044328704,2009-02-01,12:06:23
22.8139483333333,108.332255,0,0,39845.5044907407,2009-02-01,12:06:28
22.8140283333333,108.332245,0,0,39845.5045486111,2009-02-01,12:06:33
22.8140833333333,108.332235,0,0,39845.5046064815,2009-02-01,12:06:38
22.8141266666667,108.332228333333,0,0,39845.5046643519,2009-02-01,12:06:43
22.8141616666667,108.332198333333,0,0,39845.5047222222,2009-02-01,12:06:48
22.8142116666667,108.332201666667,0,0,39845.5047800926,2009-02-01,12:06:53
22.8142566666667,108.332246666667,0,0,39845.504837963,2009-02-01,12:06:58
22.8142916666667,108.332258333333,0,0,39845.5048958333,2009-02-01,12:07:03
22.8143366666667,108.332298333333,0,0,39845.5049537037,2009-02-01,12:07:08
22.8143866666667,108.332293333333,0,0,39845.5050115741,2009-02-01,12:07:13
22.8144233333333,108.332278333333,0,0,39845.5050694444,2009-02-01,12:07:18
22.8144583333333,108.332263333333,0,0,39845.5051273148,2009-02-01,12:07:23
22.8145066666667,108.332255,0,0,39845.5051851852,2009-02-01,12:07:28
22.8145383333333,108.33224,0,0,39845.5052430556,2009-02-01,12:07:33
22.81459,108.332226666667,0,0,39845.5053009259,2009-02-01,12:07:38
22.8146416666667,108.33224,0,0,39845.5053587963,2009-02-01,12:07:43
22.8147066666667,108.332236666667,0,0,39845.5054166667,2009-02-01,12:07:48
22.81475,108.332241666667,0,0,39845.505474537,2009-02-01,12:07:53
22.8147883333333,108.332233333333,0,0,39845.5055324074,2009-02-01,12:07:58
22.81486,108.332283333333,0,0,39845.5055902778,2009-02-01,12:08:03
22.8149033333333,108.332306666667,0,0,39845.5056481481,2009-02-01,12:08:08
22.81493,108.332318333333,0,0,39845.5057060185,2009-02-01,12:08:13
22.814935,108.332363333333,0,0,39845.5057638889,2009-02-01,12:08:18
22.8149516666667,108.332381666667,0,0,39845.5058217593,2009-02-01,12:08:23
22.8150083333333,108.332371666667,0,0,39845.5058796296,2009-02-01,12:08:28
22.8150583333333,108.332365,0,0,39845.5059375,2009-02-01,12:08:33
22.8151066666667,108.332356666667,0,0,39845.5059953704,2009-02-01,12:08:38
22.8151766666667,108.332383333333,0,0,39845.5060532407,2009-02-01,12:08:43
22.81523,108.332366666667,0,0,39845.5061111111,2009-02-01,12:08:48
22.8152983333333,108.332366666667,0,0,39845.5061689815,2009-02-01,12:08:53
22.8153383333333,108.332376666667,0,0,39845.5062268519,2009-02-01,12:08:58
22.815375,108.332386666667,0,0,39845.5062847222,2009-02-01,12:09:03
22.8154266666667,108.332415,0,0,39845.5063425926,2009-02-01,12:09:08
22.8154616666667,108.33244,0,0,39845.506400463,2009-02-01,12:09:13
22.8155016666667,108.332446666667,0,0,39845.5064583333,2009-02-01,12:09:18
22.8155416666667,108.332458333333,0,0,39845.5065162037,2009-02-01,12:09:23
22.8155533333333,108.332461666667,0,0,39845.5065740741,2009-02-01,12:09:28
22.8155533333333,108.332461666667,0,0,39845.5066087963,2009-02-01,12:09:31
22.8155466666667,108.332461666667,0,0,39845.5066319444,2009-02-01,12:09:33
22.8155583333333,108.332513333333,0,0,39845.5066898148,2009-02-01,12:09:38
22.8156033333333,108.332501666667,0,0,39845.5067476852,2009-02-01,12:09:43
22.8156616666667,108.332473333333,0,0,39845.5068055556,2009-02-01,12:09:48
22.8156883333333,108.332461666667,0,0,39845.5068634259,2009-02-01,12:09:53
22.8157183333333,108.332453333333,0,0,39845.5069212963,2009-02-01,12:09:58
22.815775,108.332443333333,0,0,39845.5069791667,2009-02-01,12:10:03
22.8158266666667,108.332423333333,0,0,39845.507037037,2009-02-01,12:10:08
22.8158616666667,108.332421666667,0,0,39845.5070949074,2009-02-01,12:10:13
22.8158933333333,108.332425,0,0,39845.5071527778,2009-02-01,12:10:18
22.8159033333333,108.332426666667,0,0,39845.5072106481,2009-02-01,12:10:23
22.8159283333333,108.332428333333,0,0,39845.5072685185,2009-02-01,12:10:28
22.8159333333333,108.332416666667,0,0,39845.5073263889,2009-02-01,12:10:33
22.8159233333333,108.33242,0,0,39845.5073842593,2009-02-01,12:10:38
22.81593,108.332431666667,0,0,39845.5074421296,2009-02-01,12:10:43
22.815925,108.332448333333,0,0,39845.5075,2009-02-01,12:10:48
22.815925,108.332448333333,0,0,39845.5075347222,2009-02-01,12:10:51
22.8159316666667,108.33244,0,0,39845.5075578704,2009-02-01,12:10:53
22.8159116666667,108.332425,0,0,39845.5076157407,2009-02-01,12:10:58
22.815925,108.332425,0,0,39845.5076736111,2009-02-01,12:11:03
22.8159516666667,108.332398333333,0,0,39845.5077314815,2009-02-01,12:11:08
22.8159583333333,108.332373333333,0,0,39845.5077893519,2009-02-01,12:11:13
22.8159633333333,108.332341666667,0,0,39845.5078472222,2009-02-01,12:11:18
22.81596,108.332293333333,0,0,39845.5079050926,2009-02-01,12:11:23
22.8159616666667,108.332258333333,0,0,39845.507962963,2009-02-01,12:11:28
22.81597,108.332213333333,0,0,39845.5080208333,2009-02-01,12:11:33
22.8159733333333,108.332163333333,0,0,39845.5080787037,2009-02-01,12:11:38
22.8159916666667,108.332128333333,0,0,39845.5081365741,2009-02-01,12:11:43
22.81601,108.332088333333,0,0,39845.5081944444,2009-02-01,12:11:48
22.8159966666667,108.332028333333,0,0,39845.5082523148,2009-02-01,12:11:53
22.8160083333333,108.331978333333,0,0,39845.5083101852,2009-02-01,12:11:58
22.815995,108.331923333333,0,0,39845.5083680556,2009-02-01,12:12:03
22.81599,108.331875,0,0,39845.5084259259,2009-02-01,12:12:08
22.8160066666667,108.331848333333,0,0,39845.5084837963,2009-02-01,12:12:13
22.8160033333333,108.331806666667,0,0,39845.5085416667,2009-02-01,12:12:18
22.8160016666667,108.331753333333,0,0,39845.508599537,2009-02-01,12:12:23
22.816,108.331703333333,0,0,39845.5086574074,2009-02-01,12:12:28
22.8160016666667,108.33165,0,0,39845.5087152778,2009-02-01,12:12:33
22.8159716666667,108.33161,0,0,39845.5087731481,2009-02-01,12:12:38
22.81591,108.331566666667,0,0,39845.5088310185,2009-02-01,12:12:43
22.81586,108.331511666667,0,0,39845.5088888889,2009-02-01,12:12:48
22.8158816666667,108.331456666667,0,0,39845.5089467593,2009-02-01,12:12:53
22.815925,108.331423333333,0,0,39845.5090046296,2009-02-01,12:12:58
22.81598,108.331365,0,0,39845.5090625,2009-02-01,12:13:03
22.8160483333333,108.331315,0,0,39845.5091203704,2009-02-01,12:13:08
22.8160416666667,108.33129,0,0,39845.5091782407,2009-02-01,12:13:13
22.8160466666667,108.331216666667,0,0,39845.5092361111,2009-02-01,12:13:18
22.81603,108.331148333333,0,0,39845.5092939815,2009-02-01,12:13:23
22.8160033333333,108.331078333333,0,0,39845.5093518518,2009-02-01,12:13:28
22.8160016666667,108.330993333333,0,0,39845.5094097222,2009-02-01,12:13:33
22.8159766666667,108.330936666667,0,0,39845.5094675926,2009-02-01,12:13:38
22.8159733333333,108.330906666667,0,0,39845.509525463,2009-02-01,12:13:43
22.8159766666667,108.330841666667,0,0,39845.5095833333,2009-02-01,12:13:48
22.8159683333333,108.330793333333,0,0,39845.5096412037,2009-02-01,12:13:53
22.81598,108.330748333333,0,0,39845.5096990741,2009-02-01,12:13:58
22.8159816666667,108.3307,0,0,39845.5097569444,2009-02-01,12:14:03
22.8159866666667,108.330651666667,0,0,39845.5098148148,2009-02-01,12:14:08
22.815965,108.330593333333,0,0,39845.5098726852,2009-02-01,12:14:13
22.81595,108.330548333333,0,0,39845.5099305556,2009-02-01,12:14:18
22.8159366666667,108.330523333333,0,0,39845.5099884259,2009-02-01,12:14:23
22.8158966666667,108.330495,0,0,39845.5100462963,2009-02-01,12:14:28
22.81587,108.330448333333,0,0,39845.5101041667,2009-02-01,12:14:33
22.81588,108.330396666667,0,0,39845.510162037,2009-02-01,12:14:38
22.81596,108.330665,0,0,39845.5134606481,2009-02-01,12:19:23
22.8159383333333,108.330698333333,0,0,39845.5135185185,2009-02-01,12:19:28
22.8159466666667,108.330745,0,0,39845.5135763889,2009-02-01,12:19:33
22.81597,108.330823333333,0,0,39845.5136342593,2009-02-01,12:19:38
22.8160183333333,108.330916666667,0,0,39845.5136921296,2009-02-01,12:19:43
22.8160483333333,108.330996666667,0,0,39845.51375,2009-02-01,12:19:48
22.816055,108.331055,0,0,39845.5138078704,2009-02-01,12:19:53
22.8160616666667,108.331111666667,0,0,39845.5138657407,2009-02-01,12:19:58
22.8160633333333,108.331176666667,0,0,39845.5139236111,2009-02-01,12:20:03
22.8160983333333,108.331236666667,0,0,39845.5139814815,2009-02-01,12:20:08
22.8161033333333,108.331295,0,0,39845.5140393519,2009-02-01,12:20:13
22.8160983333333,108.331356666667,0,0,39845.5140972222,2009-02-01,12:20:18
22.8160833333333,108.331423333333,0,0,39845.5141550926,2009-02-01,12:20:23
22.81611,108.331513333333,0,0,39845.514212963,2009-02-01,12:20:28
22.8160816666667,108.331586666667,0,0,39845.5142708333,2009-02-01,12:20:33
22.8160716666667,108.331675,0,0,39845.5143287037,2009-02-01,12:20:38
22.8160733333333,108.331751666667,0,0,39845.5143865741,2009-02-01,12:20:43
22.8160516666667,108.331813333333,0,0,39845.5144444444,2009-02-01,12:20:48
22.8160516666667,108.331878333333,0,0,39845.5145023148,2009-02-01,12:20:53
22.8160466666667,108.331915,0,0,39845.5145601852,2009-02-01,12:20:58
22.8160483333333,108.332003333333,0,0,39845.5146180556,2009-02-01,12:21:03
22.8160466666667,108.332061666667,0,0,39845.5146759259,2009-02-01,12:21:08
22.8160466666667,108.332098333333,0,0,39845.5147337963,2009-02-01,12:21:13
22.8160116666667,108.332125,0,0,39845.5147916667,2009-02-01,12:21:18
22.8159783333333,108.332191666667,0,0,39845.514849537,2009-02-01,12:21:23
22.8159983333333,108.332236666667,0,0,39845.5149074074,2009-02-01,12:21:28
22.8160033333333,108.3323,0,0,39845.5149652778,2009-02-01,12:21:33
22.8159866666667,108.332366666667,0,0,39845.5150231481,2009-02-01,12:21:38
22.8159716666667,108.332421666667,0,0,39845.5150810185,2009-02-01,12:21:43
22.8159233333333,108.332458333333,0,0,39845.5151388889,2009-02-01,12:21:48
22.8159133333333,108.332445,0,0,39845.5151967593,2009-02-01,12:21:53
22.8159133333333,108.332445,0,0,39845.5152314815,2009-02-01,12:21:56
22.8159133333333,108.332446666667,0,0,39845.5152546296,2009-02-01,12:21:58
22.8159216666667,108.332431666667,0,0,39845.5153125,2009-02-01,12:22:03
22.8159216666667,108.332433333333,0,0,39845.5153703704,2009-02-01,12:22:08
22.8159216666667,108.332433333333,0,0,39845.5154282407,2009-02-01,12:22:13
22.8159233333333,108.332431666667,0,0,39845.5154861111,2009-02-01,12:22:18
22.8159233333333,108.332431666667,0,0,39845.5155208333,2009-02-01,12:22:21
22.8159233333333,108.332431666667,0,0,39845.5155439815,2009-02-01,12:22:23
22.8159133333333,108.332426666667,0,0,39845.5156018519,2009-02-01,12:22:28
22.8158583333333,108.3324,0,0,39845.5156597222,2009-02-01,12:22:33
22.8157883333333,108.332388333333,0,0,39845.5157175926,2009-02-01,12:22:38
22.815735,108.332381666667,0,0,39845.515775463,2009-02-01,12:22:43
22.8156666666667,108.33238,0,0,39845.5158333333,2009-02-01,12:22:48
22.8156216666667,108.332378333333,0,0,39845.5158912037,2009-02-01,12:22:53
22.8155633333333,108.3324,0,0,39845.5159490741,2009-02-01,12:22:58
22.8155033333333,108.332416666667,0,0,39845.5160069444,2009-02-01,12:23:03
22.8155133333333,108.332243333333,0,0,39845.5160648148,2009-02-01,12:23:08
22.8154916666667,108.332278333333,0,0,39845.5161226852,2009-02-01,12:23:13
22.8154266666667,108.33227,0,0,39845.5161805556,2009-02-01,12:23:18
22.8153616666667,108.332271666667,0,0,39845.5162384259,2009-02-01,12:23:23
22.8152816666667,108.33224,0,0,39845.5162962963,2009-02-01,12:23:28
22.8152116666667,108.332266666667,0,0,39845.5163541667,2009-02-01,12:23:33
22.81515,108.332296666667,0,0,39845.516412037,2009-02-01,12:23:38
22.8150716666667,108.332305,0,0,39845.5164699074,2009-02-01,12:23:43
22.8150016666667,108.332321666667,0,0,39845.5165277778,2009-02-01,12:23:48
22.8149266666667,108.332325,0,0,39845.5165856481,2009-02-01,12:23:53
22.8148466666667,108.332326666667,0,0,39845.5166435185,2009-02-01,12:23:58
22.8148066666667,108.332305,0,0,39845.5167013889,2009-02-01,12:24:03
22.8147466666667,108.332293333333,0,0,39845.5167592593,2009-02-01,12:24:08
22.8146866666667,108.332278333333,0,0,39845.5168171296,2009-02-01,12:24:13
22.8146133333333,108.332258333333,0,0,39845.516875,2009-02-01,12:24:18
22.8145533333333,108.332268333333,0,0,39845.5169328704,2009-02-01,12:24:23
22.8145016666667,108.332266666667,0,0,39845.5169907407,2009-02-01,12:24:28
22.8144766666667,108.332263333333,0,0,39845.5170486111,2009-02-01,12:24:33
22.81443,108.332251666667,0,0,39845.5171064815,2009-02-01,12:24:38
22.8144166666667,108.33225,0,0,39845.5171643518,2009-02-01,12:24:43
22.81422,108.332266666667,0,0,39845.5172222222,2009-02-01,12:24:48
22.8140966666667,108.332216666667,0,0,39845.5172800926,2009-02-01,12:24:53
22.814,108.332153333333,0,0,39845.517337963,2009-02-01,12:24:58
22.8139683333333,108.332181666667,0,0,39845.5173958333,2009-02-01,12:25:03
22.813905,108.33216,0,0,39845.5174537037,2009-02-01,12:25:08
22.81385,108.332198333333,0,0,39845.5175115741,2009-02-01,12:25:13
22.81384,108.332201666667,0,0,39845.5175694444,2009-02-01,12:25:18
22.8138166666667,108.332201666667,0,0,39845.5176273148,2009-02-01,12:25:23
22.8137816666667,108.332256666667,0,0,39845.5176851852,2009-02-01,12:25:28
22.81376,108.332326666667,0,0,39845.5177430556,2009-02-01,12:25:33
22.8137183333333,108.332441666667,0,0,39845.5178009259,2009-02-01,12:25:38
22.81367,108.332551666667,0,0,39845.5178587963,2009-02-01,12:25:43
22.8136433333333,108.332623333333,0,0,39845.5179166667,2009-02-01,12:25:48
22.8136683333333,108.332713333333,0,0,39845.517974537,2009-02-01,12:25:53
22.813665,108.332813333333,0,0,39845.5180324074,2009-02-01,12:25:58
22.8136966666667,108.332903333333,0,0,39845.5180902778,2009-02-01,12:26:03
22.8136916666667,108.332955,0,0,39845.5181481481,2009-02-01,12:26:08
22.813665,108.333025,0,0,39845.5182060185,2009-02-01,12:26:13
22.8136333333333,108.33308,0,0,39845.5182638889,2009-02-01,12:26:18
22.8136166666667,108.333131666667,0,0,39845.5183217593,2009-02-01,12:26:23
22.8135766666667,108.333205,0,0,39845.5183796296,2009-02-01,12:26:28
22.8135283333333,108.333255,0,0,39845.5184375,2009-02-01,12:26:33
22.8135033333333,108.33332,0,0,39845.5184953704,2009-02-01,12:26:38
22.81347,108.33338,0,0,39845.5185532407,2009-02-01,12:26:43
22.8134366666667,108.333433333333,0,0,39845.5186111111,2009-02-01,12:26:48
22.813395,108.333476666667,0,0,39845.5186689815,2009-02-01,12:26:53
22.813385,108.333541666667,0,0,39845.5187268518,2009-02-01,12:26:58
22.8133783333333,108.333555,0,0,39845.5187847222,2009-02-01,12:27:03
22.8134183333333,108.333563333333,0,0,39845.5188425926,2009-02-01,12:27:08
22.8134466666667,108.333611666667,0,0,39845.518900463,2009-02-01,12:27:13
22.81351,108.33369,0,0,39845.5189583333,2009-02-01,12:27:18
22.8135116666667,108.33374,0,0,39845.5190162037,2009-02-01,12:27:23
22.8135083333333,108.3338,0,0,39845.5190740741,2009-02-01,12:27:28
22.813515,108.33383,0,0,39845.5191319444,2009-02-01,12:27:33
22.8135566666667,108.33389,0,0,39845.5191898148,2009-02-01,12:27:38
22.8135883333333,108.333943333333,0,0,39845.5192476852,2009-02-01,12:27:43
22.813595,108.334016666667,0,0,39845.5193055556,2009-02-01,12:27:48
22.8135433333333,108.33409,0,0,39845.5193634259,2009-02-01,12:27:53
22.8136333333333,108.334063333333,0,0,39845.5194212963,2009-02-01,12:27:58
22.8136933333333,108.334066666667,0,0,39845.5194791667,2009-02-01,12:28:03
22.8136883333333,108.334098333333,0,0,39845.519537037,2009-02-01,12:28:08
22.8136816666667,108.334095,0,0,39845.5195949074,2009-02-01,12:28:13
22.8136816666667,108.334095,0,0,39845.5196296296,2009-02-01,12:28:16
22.8136833333333,108.3341,0,0,39845.5196527778,2009-02-01,12:28:18
22.8136883333333,108.334088333333,0,0,39845.5197106482,2009-02-01,12:28:23
22.81369,108.334078333333,0,0,39845.5197685185,2009-02-01,12:28:28
22.81369,108.334078333333,0,0,39845.5198032407,2009-02-01,12:28:31
22.8136883333333,108.334078333333,0,0,39845.5198263889,2009-02-01,12:28:33
22.8136766666667,108.33408,0,0,39845.5198842593,2009-02-01,12:28:38
22.8136633333333,108.334091666667,0,0,39845.5199421296,2009-02-01,12:28:43
22.813655,108.334135,0,0,39845.52,2009-02-01,12:28:48
22.813635,108.334125,0,0,39845.5200578704,2009-02-01,12:28:53
22.8135766666667,108.334911666667,0,0,39845.5201157407,2009-02-01,12:28:58
22.8135483333333,108.334741666667,0,0,39845.5201736111,2009-02-01,12:29:03
22.8135483333333,108.3347,0,0,39845.5202314815,2009-02-01,12:29:08
22.8135616666667,108.3347,0,0,39845.5202893519,2009-02-01,12:29:13
22.8137716666667,108.334491666667,0,0,39845.5203472222,2009-02-01,12:29:18
22.8138483333333,108.334408333333,0,0,39845.5204050926,2009-02-01,12:29:23
22.8138766666667,108.334331666667,0,0,39845.520462963,2009-02-01,12:29:28
22.8138716666667,108.33433,0,0,39845.5205208333,2009-02-01,12:29:33
22.8138716666667,108.33433,0,0,39845.5205555556,2009-02-01,12:29:36
22.8138633333333,108.33433,0,0,39845.5205787037,2009-02-01,12:29:38
22.8138516666667,108.33433,0,0,39845.5206365741,2009-02-01,12:29:43
22.81382,108.334325,0,0,39845.5206944444,2009-02-01,12:29:48
22.8138033333333,108.334318333333,0,0,39845.5207523148,2009-02-01,12:29:53
22.8138116666667,108.334303333333,0,0,39845.5208101852,2009-02-01,12:29:58
22.8138183333333,108.3343,0,0,39845.5208680556,2009-02-01,12:30:03
22.8138183333333,108.3343,0,0,39845.5209027778,2009-02-01,12:30:06
22.8138116666667,108.334296666667,0,0,39845.5209259259,2009-02-01,12:30:08
22.8137666666667,108.334188333333,0,0,39845.5209837963,2009-02-01,12:30:13
22.8137183333333,108.334105,0,0,39845.5210416667,2009-02-01,12:30:18
22.8137766666667,108.334155,0,0,39845.521099537,2009-02-01,12:30:23
22.8138,108.33424,0,0,39845.5211574074,2009-02-01,12:30:28
22.8137983333333,108.334315,0,0,39845.5212152778,2009-02-01,12:30:33
22.8138366666667,108.334398333333,0,0,39845.5212731481,2009-02-01,12:30:38
22.813905,108.334428333333,0,0,39845.5213310185,2009-02-01,12:30:43
22.8140033333333,108.334256666667,0,0,39845.5213888889,2009-02-01,12:30:48
22.814055,108.334256666667,0,0,39845.5214467593,2009-02-01,12:30:53
22.8140533333333,108.334243333333,0,0,39845.5215046296,2009-02-01,12:30:58
22.8140483333333,108.33426,0,0,39845.5215625,2009-02-01,12:31:03
22.8140516666667,108.334266666667,0,0,39845.5216203704,2009-02-01,12:31:08
22.814055,108.334268333333,0,0,39845.5216782407,2009-02-01,12:31:13
22.814055,108.334268333333,0,0,39845.521712963,2009-02-01,12:31:16
22.8140516666667,108.33427,0,0,39845.5217361111,2009-02-01,12:31:18
22.81404,108.334306666667,0,0,39845.5217939815,2009-02-01,12:31:23
22.81402,108.334393333333,0,0,39845.5218518519,2009-02-01,12:31:28
22.814005,108.33454,0,0,39845.5219097222,2009-02-01,12:31:33
22.8139733333333,108.33464,0,0,39845.5219675926,2009-02-01,12:31:38
22.8138933333333,108.33465,0,0,39845.522025463,2009-02-01,12:31:43
22.8138733333333,108.334701666667,0,0,39845.5220833333,2009-02-01,12:31:48
22.8139183333333,108.334713333333,0,0,39845.5221412037,2009-02-01,12:31:53
22.8139716666667,108.33466,0,0,39845.5221990741,2009-02-01,12:31:58
22.8139866666667,108.334583333333,0,0,39845.5222569444,2009-02-01,12:32:03
22.8139983333333,108.334506666667,0,0,39845.5223148148,2009-02-01,12:32:08
22.81397,108.334096666667,0,0,39845.5223726852,2009-02-01,12:32:13
22.813995,108.333791666667,0,0,39845.5224305556,2009-02-01,12:32:18
22.8140166666667,108.333531666667,0,0,39845.5224884259,2009-02-01,12:32:23
22.8140333333333,108.33335,0,0,39845.5225462963,2009-02-01,12:32:28
22.8140083333333,108.333163333333,0,0,39845.5226041667,2009-02-01,12:32:33
22.8138583333333,108.333061666667,0,0,39845.522662037,2009-02-01,12:32:38
22.8137533333333,108.332905,0,0,39845.5227199074,2009-02-01,12:32:43
22.8150516666667,108.332211666667,0,0,39845.5229513889,2009-02-01,12:33:03
22.8149133333333,108.332311666667,0,0,39845.5230092593,2009-02-01,12:33:08
22.8148533333333,108.332176666667,0,0,39845.5230671296,2009-02-01,12:33:13
22.8147966666667,108.331966666667,0,0,39845.523125,2009-02-01,12:33:18
22.814645,108.33192,0,0,39845.5231828704,2009-02-01,12:33:23
22.8144283333333,108.331973333333,0,0,39845.5232407407,2009-02-01,12:33:28
22.814295,108.331841666667,0,0,39845.5232986111,2009-02-01,12:33:33
22.8142033333333,108.331596666667,0,0,39845.5233564815,2009-02-01,12:33:38
22.8141716666667,108.331331666667,0,0,39845.5234143519,2009-02-01,12:33:43
22.8142266666667,108.331071666667,0,0,39845.5234722222,2009-02-01,12:33:48
22.8144016666667,108.33114,0,0,39845.5235300926,2009-02-01,12:33:53
22.8144783333333,108.331215,0,0,39845.523587963,2009-02-01,12:33:58
22.8144733333333,108.331486666667,0,0,39845.5236458333,2009-02-01,12:34:03
22.81449,108.331508333333,0,0,39845.5237037037,2009-02-01,12:34:08
22.8145066666667,108.331528333333,0,0,39845.5237615741,2009-02-01,12:34:13
22.8145666666667,108.331831666667,0,0,39845.5238194444,2009-02-01,12:34:18
22.814655,108.332053333333,0,0,39845.5238773148,2009-02-01,12:34:23
22.8147583333333,108.332261666667,0,0,39845.5239351852,2009-02-01,12:34:28
22.814795,108.33238,0,0,39845.5239930556,2009-02-01,12:34:33
22.814795,108.332488333333,0,0,39845.5240509259,2009-02-01,12:34:38
22.814815,108.33251,0,0,39845.5241087963,2009-02-01,12:34:43
22.8148416666667,108.33252,0,0,39845.5241666667,2009-02-01,12:34:48
22.8148466666667,108.332558333333,0,0,39845.524224537,2009-02-01,12:34:53
22.8148633333333,108.332583333333,0,0,39845.5242824074,2009-02-01,12:34:58
22.8148883333333,108.332616666667,0,0,39845.5243402778,2009-02-01,12:35:03
22.81488,108.332895,0,0,39845.5243981481,2009-02-01,12:35:08
22.8148316666667,108.333118333333,0,0,39845.5244560185,2009-02-01,12:35:13
22.8147383333333,108.333415,0,0,39845.5245138889,2009-02-01,12:35:18
22.8146316666667,108.333536666667,0,0,39845.5245717593,2009-02-01,12:35:23
22.8145633333333,108.333611666667,0,0,39845.5246296296,2009-02-01,12:35:28
22.814585,108.333631666667,0,0,39845.5246875,2009-02-01,12:35:33
22.81461,108.333603333333,0,0,39845.5247453704,2009-02-01,12:35:38
22.8145866666667,108.33361,0,0,39845.5248032407,2009-02-01,12:35:43
22.814525,108.333678333333,0,0,39845.5248611111,2009-02-01,12:35:48
22.8144466666667,108.333771666667,0,0,39845.5249189815,2009-02-01,12:35:53
22.8143883333333,108.333838333333,0,0,39845.5249768518,2009-02-01,12:35:58
22.8143466666667,108.333876666667,0,0,39845.5250347222,2009-02-01,12:36:03
22.8143433333333,108.333893333333,0,0,39845.5250925926,2009-02-01,12:36:08
22.8143716666667,108.333866666667,0,0,39845.525150463,2009-02-01,12:36:13
22.814395,108.333815,0,0,39845.5252083333,2009-02-01,12:36:18
22.81441,108.333778333333,0,0,39845.5252662037,2009-02-01,12:36:23
22.8144,108.333778333333,0,0,39845.5253240741,2009-02-01,12:36:28
22.8143516666667,108.333815,0,0,39845.5253819444,2009-02-01,12:36:33
22.8143266666667,108.333815,0,0,39845.5254398148,2009-02-01,12:36:38
22.8143216666667,108.333785,0,0,39845.5254976852,2009-02-01,12:36:43
22.8143466666667,108.333795,0,0,39845.5255555556,2009-02-01,12:36:48
22.814375,108.333846666667,0,0,39845.5256134259,2009-02-01,12:36:53
22.8143666666667,108.333908333333,0,0,39845.5256712963,2009-02-01,12:36:58
22.8143783333333,108.333915,0,0,39845.5257291667,2009-02-01,12:37:03
22.8143916666667,108.333928333333,0,0,39845.525787037,2009-02-01,12:37:08
22.8143516666667,108.333968333333,0,0,39845.5258449074,2009-02-01,12:37:13
22.814325,108.334025,0,0,39845.5259027778,2009-02-01,12:37:18
22.81431,108.334058333333,0,0,39845.5259606481,2009-02-01,12:37:23
22.81426,108.334036666667,0,0,39845.5260185185,2009-02-01,12:37:28
22.8141233333333,108.334175,0,0,39845.5260763889,2009-02-01,12:37:33
22.8140416666667,108.334258333333,0,0,39845.5261342593,2009-02-01,12:37:38
22.8139483333333,108.334348333333,0,0,39845.5261921296,2009-02-01,12:37:43
22.8138833333333,108.334403333333,0,0,39845.52625,2009-02-01,12:37:48
22.813875,108.334405,0,0,39845.5263078704,2009-02-01,12:37:53
22.813875,108.334405,0,0,39845.5263425926,2009-02-01,12:37:56
22.81387,108.334403333333,0,0,39845.5263657407,2009-02-01,12:37:58
22.81384,108.33441,0,0,39845.5264236111,2009-02-01,12:38:03
22.81382,108.334403333333,0,0,39845.5264814815,2009-02-01,12:38:08
22.8138116666667,108.334375,0,0,39845.5265393518,2009-02-01,12:38:13
22.81384,108.334295,0,0,39845.5265972222,2009-02-01,12:38:18
22.8138883333333,108.334208333333,0,0,39845.5266550926,2009-02-01,12:38:23
22.8139416666667,108.33406,0,0,39845.526712963,2009-02-01,12:38:28
22.81398,108.333945,0,0,39845.5267708333,2009-02-01,12:38:33
22.8139816666667,108.333876666667,0,0,39845.5268287037,2009-02-01,12:38:38
22.81397,108.333871666667,0,0,39845.5268865741,2009-02-01,12:38:43
22.8139383333333,108.33391,0,0,39845.5269444444,2009-02-01,12:38:48
22.8139383333333,108.33391,0,0,39845.5269791667,2009-02-01,12:38:51
22.8139383333333,108.333911666667,0,0,39845.5270023148,2009-02-01,12:38:53
22.81388,108.333975,0,0,39845.5270601852,2009-02-01,12:38:58
22.8138066666667,108.334053333333,0,0,39845.5271180556,2009-02-01,12:39:03
22.8138933333333,108.33403,0,0,39845.5271759259,2009-02-01,12:39:08
22.81398,108.334008333333,0,0,39845.5272337963,2009-02-01,12:39:13
22.81402,108.334031666667,0,0,39845.5272916667,2009-02-01,12:39:18
22.8140133333333,108.334063333333,0,0,39845.527349537,2009-02-01,12:39:23
22.8139983333333,108.33411,0,0,39845.5274074074,2009-02-01,12:39:28
22.8140133333333,108.334225,0,0,39845.5274652778,2009-02-01,12:39:33
22.814035,108.334331666667,0,0,39845.5275231482,2009-02-01,12:39:38
22.8140416666667,108.334406666667,0,0,39845.5275810185,2009-02-01,12:39:43
22.8139,108.334645,0,0,39845.5297222222,2009-02-01,12:42:48
22.8138883333333,108.334698333333,0,0,39845.5297800926,2009-02-01,12:42:53
22.8138583333333,108.334743333333,0,0,39845.529837963,2009-02-01,12:42:58
22.8138366666667,108.334781666667,0,0,39845.5298958333,2009-02-01,12:43:03
22.8137883333333,108.334821666667,0,0,39845.5299537037,2009-02-01,12:43:08
22.81373,108.334841666667,0,0,39845.5300115741,2009-02-01,12:43:13
22.81366,108.334863333333,0,0,39845.5300694444,2009-02-01,12:43:18
22.8135916666667,108.33489,0,0,39845.5301273148,2009-02-01,12:43:23
22.8135216666667,108.334921666667,0,0,39845.5301851852,2009-02-01,12:43:28
22.8134733333333,108.33496,0,0,39845.5302430556,2009-02-01,12:43:33
22.8134116666667,108.334936666667,0,0,39845.5303009259,2009-02-01,12:43:38
22.81335,108.334941666667,0,0,39845.5303587963,2009-02-01,12:43:43
22.8132633333333,108.334961666667,0,0,39845.5304166667,2009-02-01,12:43:48
22.8132416666667,108.334921666667,0,0,39845.530474537,2009-02-01,12:43:53
22.81321,108.334871666667,0,0,39845.5305324074,2009-02-01,12:43:58
22.81315,108.334835,0,0,39845.5305902778,2009-02-01,12:44:03
22.8133083333333,108.334545,0,0,39845.5306481481,2009-02-01,12:44:08
22.8134066666667,108.334413333333,0,0,39845.5307060185,2009-02-01,12:44:13
22.8134883333333,108.334338333333,0,0,39845.5307638889,2009-02-01,12:44:18
22.8135233333333,108.334315,0,0,39845.5308217593,2009-02-01,12:44:23
22.8135216666667,108.334315,0,0,39845.5308796296,2009-02-01,12:44:28
22.8135216666667,108.334315,0,0,39845.5309143519,2009-02-01,12:44:31
22.813515,108.334313333333,0,0,39845.5309375,2009-02-01,12:44:33
22.8135366666667,108.334276666667,0,0,39845.5309953704,2009-02-01,12:44:38
22.81357,108.334233333333,0,0,39845.5310532407,2009-02-01,12:44:43
22.8135766666667,108.334223333333,0,0,39845.5311111111,2009-02-01,12:44:48
22.8135783333333,108.334223333333,0,0,39845.5311689815,2009-02-01,12:44:53
22.8135783333333,108.334223333333,0,0,39845.5312037037,2009-02-01,12:44:56
22.8135833333333,108.334221666667,0,0,39845.5312268519,2009-02-01,12:44:58
22.813605,108.334193333333,0,0,39845.5312847222,2009-02-01,12:45:03
22.813625,108.334143333333,0,0,39845.5313425926,2009-02-01,12:45:08
22.8136333333333,108.334135,0,0,39845.531400463,2009-02-01,12:45:13
22.813635,108.334135,0,0,39845.5314583333,2009-02-01,12:45:18
22.813635,108.334135,0,0,39845.5314930556,2009-02-01,12:45:21
22.81363,108.334138333333,0,0,39845.5315162037,2009-02-01,12:45:23
22.8136416666667,108.334158333333,0,0,39845.5315740741,2009-02-01,12:45:28
22.8136683333333,108.334198333333,0,0,39845.5316319444,2009-02-01,12:45:33
22.8136683333333,108.334198333333,0,0,39845.5316666667,2009-02-01,12:45:36
22.8136716666667,108.3342,0,0,39845.5316898148,2009-02-01,12:45:38
22.8136983333333,108.334218333333,0,0,39845.5317476852,2009-02-01,12:45:43
22.8137416666667,108.334255,0,0,39845.5318055556,2009-02-01,12:45:48
22.8137533333333,108.334291666667,0,0,39845.5318634259,2009-02-01,12:45:53
22.8137266666667,108.334296666667,0,0,39845.5319212963,2009-02-01,12:45:58
22.8136883333333,108.334303333333,0,0,39845.5319791667,2009-02-01,12:46:03
22.8136516666667,108.334308333333,0,0,39845.532037037,2009-02-01,12:46:08
22.8136466666667,108.334328333333,0,0,39845.5320949074,2009-02-01,12:46:13
22.8136433333333,108.334336666667,0,0,39845.5321527778,2009-02-01,12:46:18
22.8136433333333,108.334336666667,0,0,39845.5321875,2009-02-01,12:46:21
22.8136366666667,108.33434,0,0,39845.5322106481,2009-02-01,12:46:23
22.81363,108.334371666667,0,0,39845.5322685185,2009-02-01,12:46:28
22.813625,108.334426666667,0,0,39845.5323263889,2009-02-01,12:46:33
22.8135716666667,108.334461666667,0,0,39845.5323842593,2009-02-01,12:46:38
22.8135283333333,108.33451,0,0,39845.5324421296,2009-02-01,12:46:43
22.8135266666667,108.33454,0,0,39845.5325,2009-02-01,12:46:48
22.8135266666667,108.33454,0,0,39845.5325347222,2009-02-01,12:46:51
22.813535,108.33454,0,0,39845.5325578704,2009-02-01,12:46:53
22.8135233333333,108.334526666667,0,0,39845.5326157407,2009-02-01,12:46:58
22.81351,108.334571666667,0,0,39845.5326736111,2009-02-01,12:47:03
22.8135083333333,108.334633333333,0,0,39845.5327314815,2009-02-01,12:47:08
22.8135116666667,108.33468,0,0,39845.5327893518,2009-02-01,12:47:13
22.8134966666667,108.334716666667,0,0,39845.5328472222,2009-02-01,12:47:18
22.81347,108.33474,0,0,39845.5329050926,2009-02-01,12:47:23
22.8134533333333,108.334745,0,0,39845.532962963,2009-02-01,12:47:28
22.8134533333333,108.334753333333,0,0,39845.5330208333,2009-02-01,12:47:33
22.81345,108.334753333333,0,0,39845.5330787037,2009-02-01,12:47:38
22.81345,108.334753333333,0,0,39845.5331134259,2009-02-01,12:47:41
22.8134466666667,108.334756666667,0,0,39845.5331365741,2009-02-01,12:47:43
22.8134333333333,108.33475,0,0,39845.5331944444,2009-02-01,12:47:48
22.8134316666667,108.334728333333,0,0,39845.5332523148,2009-02-01,12:47:53
22.8134916666667,108.334675,0,0,39845.5333101852,2009-02-01,12:47:58
22.81362,108.33456,0,0,39845.5333680556,2009-02-01,12:48:03
22.81363,108.334523333333,0,0,39845.5334259259,2009-02-01,12:48:08
22.8135983333333,108.334495,0,0,39845.5334837963,2009-02-01,12:48:13
22.8135683333333,108.334475,0,0,39845.5335416667,2009-02-01,12:48:18
22.813525,108.334466666667,0,0,39845.533599537,2009-02-01,12:48:23
22.8135316666667,108.334421666667,0,0,39845.5336574074,2009-02-01,12:48:28
22.8135616666667,108.334351666667,0,0,39845.5337152778,2009-02-01,12:48:33
22.813605,108.334291666667,0,0,39845.5337731481,2009-02-01,12:48:38
22.81364,108.334018333333,0,0,39845.5370717593,2009-02-01,12:53:23
22.8137366666667,108.333706666667,0,0,39845.5371296296,2009-02-01,12:53:28
22.8136566666667,108.333703333333,0,0,39845.5371875,2009-02-01,12:53:33
22.8136033333333,108.333735,0,0,39845.5372453704,2009-02-01,12:53:38
22.8135716666667,108.333795,0,0,39845.5373032407,2009-02-01,12:53:43
22.81355,108.333903333333,0,0,39845.5373611111,2009-02-01,12:53:48
22.8135616666667,108.333981666667,0,0,39845.5374189815,2009-02-01,12:53:53
22.8135966666667,108.333993333333,0,0,39845.5374768519,2009-02-01,12:53:58
22.8135966666667,108.333993333333,0,0,39845.5375115741,2009-02-01,12:54:01
22.8136,108.333993333333,0,0,39845.5375347222,2009-02-01,12:54:03
22.8135966666667,108.334075,0,0,39845.5375925926,2009-02-01,12:54:08
22.81358,108.334158333333,0,0,39845.537650463,2009-02-01,12:54:13
22.8136066666667,108.334218333333,0,0,39845.5377083333,2009-02-01,12:54:18
22.8136483333333,108.334235,0,0,39845.5377662037,2009-02-01,12:54:23
22.8136616666667,108.334261666667,0,0,39845.5378240741,2009-02-01,12:54:28
22.8136683333333,108.334288333333,0,0,39845.5378819444,2009-02-01,12:54:33
22.81368,108.334231666667,0,0,39845.5379398148,2009-02-01,12:54:38
22.8137666666667,108.334066666667,0,0,39845.5379976852,2009-02-01,12:54:43
22.8136766666667,108.334025,0,0,39845.5380555556,2009-02-01,12:54:48
22.8136633333333,108.333903333333,0,0,39845.5381134259,2009-02-01,12:54:53
22.8137,108.33384,0,0,39845.5381712963,2009-02-01,12:54:58
22.8137116666667,108.333875,0,0,39845.5382291667,2009-02-01,12:55:03
22.8137416666667,108.333911666667,0,0,39845.538287037,2009-02-01,12:55:08
22.813865,108.333821666667,0,0,39845.5383449074,2009-02-01,12:55:13
22.8139133333333,108.333765,0,0,39845.5384027778,2009-02-01,12:55:18
22.8138866666667,108.333756666667,0,0,39845.5384606481,2009-02-01,12:55:23
22.8138716666667,108.333731666667,0,0,39845.5385185185,2009-02-01,12:55:28
22.8138716666667,108.333731666667,0,0,39845.5385532407,2009-02-01,12:55:31
22.81387,108.333733333333,0,0,39845.5385763889,2009-02-01,12:55:33
22.8138616666667,108.333766666667,0,0,39845.5386342593,2009-02-01,12:55:38
22.8138583333333,108.333751666667,0,0,39845.5386921296,2009-02-01,12:55:43
22.8139333333333,108.333703333333,0,0,39845.53875,2009-02-01,12:55:48
22.814005,108.333683333333,0,0,39845.5388078704,2009-02-01,12:55:53
22.813985,108.333726666667,0,0,39845.5388657407,2009-02-01,12:55:58
22.813925,108.333818333333,0,0,39845.5389236111,2009-02-01,12:56:03
22.813845,108.333868333333,0,0,39845.5389814815,2009-02-01,12:56:08
22.8137866666667,108.333886666667,0,0,39845.5390393519,2009-02-01,12:56:13
22.813765,108.333905,0,0,39845.5390972222,2009-02-01,12:56:18
22.8137966666667,108.333876666667,0,0,39845.5391550926,2009-02-01,12:56:23
22.81381,108.333861666667,0,0,39845.539212963,2009-02-01,12:56:28
22.813755,108.333885,0,0,39845.5392708333,2009-02-01,12:56:33
22.8137266666667,108.333933333333,0,0,39845.5393287037,2009-02-01,12:56:38
22.813715,108.333971666667,0,0,39845.5393865741,2009-02-01,12:56:43
22.8137516666667,108.333968333333,0,0,39845.5394444444,2009-02-01,12:56:48
22.8137716666667,108.333983333333,0,0,39845.5395023148,2009-02-01,12:56:53
22.8137683333333,108.334023333333,0,0,39845.5395601852,2009-02-01,12:56:58
22.8137483333333,108.33409,0,0,39845.5396180556,2009-02-01,12:57:03
22.8137,108.334171666667,0,0,39845.5396759259,2009-02-01,12:57:08
22.81369,108.334198333333,0,0,39845.5397337963,2009-02-01,12:57:13
22.813685,108.334215,0,0,39845.5397916667,2009-02-01,12:57:18
22.8136733333333,108.334201666667,0,0,39845.539849537,2009-02-01,12:57:23
22.8136966666667,108.334136666667,0,0,39845.5399074074,2009-02-01,12:57:28
22.8137283333333,108.334076666667,0,0,39845.5399652778,2009-02-01,12:57:33
22.813755,108.334046666667,0,0,39845.5400231481,2009-02-01,12:57:38
22.813775,108.334025,0,0,39845.5400810185,2009-02-01,12:57:43
22.81377,108.334026666667,0,0,39845.5401388889,2009-02-01,12:57:48
22.8137666666667,108.334026666667,0,0,39845.5401967593,2009-02-01,12:57:53
22.8137666666667,108.334026666667,0,0,39845.5402314815,2009-02-01,12:57:56
22.8137733333333,108.334023333333,0,0,39845.5402546296,2009-02-01,12:57:58
22.81381,108.333983333333,0,0,39845.5403125,2009-02-01,12:58:03
22.813835,108.33394,0,0,39845.5403703704,2009-02-01,12:58:08
22.81384,108.333916666667,0,0,39845.5404282407,2009-02-01,12:58:13
22.81385,108.333915,0,0,39845.5404861111,2009-02-01,12:58:18
22.8138716666667,108.333903333333,0,0,39845.5405439815,2009-02-01,12:58:23
22.81388,108.333903333333,0,0,39845.5406018518,2009-02-01,12:58:28
22.81388,108.333903333333,0,0,39845.5406365741,2009-02-01,12:58:31
22.813875,108.333903333333,0,0,39845.5406597222,2009-02-01,12:58:33
22.8138466666667,108.333896666667,0,0,39845.5407175926,2009-02-01,12:58:38
22.81382,108.333925,0,0,39845.540775463,2009-02-01,12:58:43
22.8137816666667,108.333946666667,0,0,39845.5408333333,2009-02-01,12:58:48
22.8137566666667,108.333976666667,0,0,39845.5408912037,2009-02-01,12:58:53
22.8137183333333,108.33406,0,0,39845.5409490741,2009-02-01,12:58:58
22.8136733333333,108.334131666667,0,0,39845.5410069444,2009-02-01,12:59:03
22.813535,108.33391,0,0,39845.5437847222,2009-02-01,13:03:03
22.8134333333333,108.333965,0,0,39845.5438425926,2009-02-01,13:03:08
22.8133066666667,108.334033333333,0,0,39845.543900463,2009-02-01,13:03:13
22.8131983333333,108.33412,0,0,39845.5439583333,2009-02-01,13:03:18
22.8130883333333,108.334183333333,0,0,39845.5440162037,2009-02-01,13:03:23
22.8130366666667,108.33421,0,0,39845.5440740741,2009-02-01,13:03:28
22.8130033333333,108.334245,0,0,39845.5441319444,2009-02-01,13:03:33
22.813005,108.33429,0,0,39845.5441898148,2009-02-01,13:03:38
22.81299,108.334313333333,0,0,39845.5442476852,2009-02-01,13:03:43
22.8129883333333,108.33439,0,0,39845.5443055556,2009-02-01,13:03:48
22.8130633333333,108.334495,0,0,39845.5443634259,2009-02-01,13:03:53
22.812995,108.334715,0,0,39845.5444212963,2009-02-01,13:03:58
22.8129416666667,108.334873333333,0,0,39845.5444791667,2009-02-01,13:04:03
22.8129116666667,108.334915,0,0,39845.544537037,2009-02-01,13:04:08
22.8129566666667,108.334866666667,0,0,39845.5445949074,2009-02-01,13:04:13
22.81314,108.334568333333,0,0,39845.5446527778,2009-02-01,13:04:18
22.8133233333333,108.334331666667,0,0,39845.5447106481,2009-02-01,13:04:23
22.8133716666667,108.334341666667,0,0,39845.5447685185,2009-02-01,13:04:28
22.8132916666667,108.334401666667,0,0,39845.5448263889,2009-02-01,13:04:33
22.813255,108.334283333333,0,0,39845.5448842593,2009-02-01,13:04:38
22.8131483333333,108.334263333333,0,0,39845.5449421296,2009-02-01,13:04:43
22.8130233333333,108.334286666667,0,0,39845.545,2009-02-01,13:04:48
22.8130083333333,108.334273333333,0,0,39845.5450578704,2009-02-01,13:04:53
22.8129916666667,108.334256666667,0,0,39845.5451157407,2009-02-01,13:04:58
22.8129983333333,108.33424,0,0,39845.5451736111,2009-02-01,13:05:03
22.8130116666667,108.33425,0,0,39845.5452314815,2009-02-01,13:05:08
22.8129683333333,108.334401666667,0,0,39845.5452893519,2009-02-01,13:05:13
22.8129283333333,108.3345,0,0,39845.5453472222,2009-02-01,13:05:18
22.813125,108.334448333333,0,0,39845.5454050926,2009-02-01,13:05:23
22.8131666666667,108.334463333333,0,0,39845.545462963,2009-02-01,13:05:28
22.813185,108.334511666667,0,0,39845.5455208333,2009-02-01,13:05:33
22.8131383333333,108.334623333333,0,0,39845.5455787037,2009-02-01,13:05:38
22.8131333333333,108.334708333333,0,0,39845.5456365741,2009-02-01,13:05:43
22.8132333333333,108.334463333333,0,0,39845.5457523148,2009-02-01,13:05:53
22.8132433333333,108.334701666667,0,0,39845.5458101852,2009-02-01,13:05:58
22.8132333333333,108.334865,0,0,39845.5458680556,2009-02-01,13:06:03
22.8132316666667,108.33491,0,0,39845.5459259259,2009-02-01,13:06:08
22.8133033333333,108.334715,0,0,39845.5459837963,2009-02-01,13:06:13
22.813365,108.334613333333,0,0,39845.5460416667,2009-02-01,13:06:18
22.8134183333333,108.334506666667,0,0,39845.546099537,2009-02-01,13:06:23
22.81347,108.334435,0,0,39845.5461574074,2009-02-01,13:06:28
22.8134833333333,108.33442,0,0,39845.5462152778,2009-02-01,13:06:33
22.8134333333333,108.334461666667,0,0,39845.5462731481,2009-02-01,13:06:38
22.8133483333333,108.334525,0,0,39845.5463310185,2009-02-01,13:06:43
22.81349,108.333811666667,0,0,39845.5465625,2009-02-01,13:07:03
22.813525,108.333761666667,0,0,39845.5466203704,2009-02-01,13:07:08
22.813525,108.333761666667,0,0,39845.5466550926,2009-02-01,13:07:11
22.8135233333333,108.33376,0,0,39845.5466782407,2009-02-01,13:07:13
22.8135483333333,108.333685,0,0,39845.5467361111,2009-02-01,13:07:18
22.8135866666667,108.33368,0,0,39845.5467939815,2009-02-01,13:07:23
22.8136366666667,108.333815,0,0,39845.5468518519,2009-02-01,13:07:28
22.8136616666667,108.333873333333,0,0,39845.5469097222,2009-02-01,13:07:33
22.8136783333333,108.333883333333,0,0,39845.5469675926,2009-02-01,13:07:38
22.8136716666667,108.3339,0,0,39845.547025463,2009-02-01,13:07:43
22.813655,108.333921666667,0,0,39845.5470833333,2009-02-01,13:07:48
22.8136416666667,108.333945,0,0,39845.5471412037,2009-02-01,13:07:53
22.813595,108.333995,0,0,39845.5471990741,2009-02-01,13:07:58
22.8134816666667,108.334061666667,0,0,39845.5472569444,2009-02-01,13:08:03
22.81338,108.334143333333,0,0,39845.5473148148,2009-02-01,13:08:08
22.8132483333333,108.334233333333,0,0,39845.5473726852,2009-02-01,13:08:13
22.8131533333333,108.334331666667,0,0,39845.5474305556,2009-02-01,13:08:18
22.81302,108.334423333333,0,0,39845.5474884259,2009-02-01,13:08:23
22.81293,108.334506666667,0,0,39845.5475462963,2009-02-01,13:08:28
22.8128716666667,108.334546666667,0,0,39845.5476041667,2009-02-01,13:08:33
22.81275,108.334626666667,0,0,39845.547662037,2009-02-01,13:08:38
22.81255,108.334775,0,0,39845.5477199074,2009-02-01,13:08:43
22.8123283333333,108.334958333333,0,0,39845.5477777778,2009-02-01,13:08:48
22.8128366666667,108.335665,0,0,39845.5491666667,2009-02-01,13:10:48
22.8131783333333,108.33445,0,0,39845.549224537,2009-02-01,13:10:53
22.813475,108.333643333333,0,0,39845.5492824074,2009-02-01,13:10:58
22.813645,108.33353,0,0,39845.5493402778,2009-02-01,13:11:03
22.8137883333333,108.333423333333,0,0,39845.5493981481,2009-02-01,13:11:08
22.8137783333333,108.333586666667,0,0,39845.5494560185,2009-02-01,13:11:13
22.8138133333333,108.333585,0,0,39845.5495138889,2009-02-01,13:11:18
22.813845,108.333588333333,0,0,39845.5495717593,2009-02-01,13:11:23
22.8138733333333,108.333576666667,0,0,39845.5496296296,2009-02-01,13:11:28
22.81387,108.333601666667,0,0,39845.5496875,2009-02-01,13:11:33
22.8138733333333,108.333671666667,0,0,39845.5497453704,2009-02-01,13:11:38
22.8139833333333,108.333533333333,0,0,39845.5498032407,2009-02-01,13:11:43
22.8140233333333,108.333485,0,0,39845.5498611111,2009-02-01,13:11:48
22.8139633333333,108.333526666667,0,0,39845.5499189815,2009-02-01,13:11:53
22.81388,108.333573333333,0,0,39845.5499768518,2009-02-01,13:11:58
22.8138066666667,108.333595,0,0,39845.5500347222,2009-02-01,13:12:03
22.8137783333333,108.333666666667,0,0,39845.5500925926,2009-02-01,13:12:08
22.8137266666667,108.333753333333,0,0,39845.550150463,2009-02-01,13:12:13
22.8136583333333,108.333841666667,0,0,39845.5502083333,2009-02-01,13:12:18
22.8135966666667,108.333918333333,0,0,39845.5502662037,2009-02-01,13:12:23
22.813535,108.333996666667,0,0,39845.5503240741,2009-02-01,13:12:28
22.81346,108.334076666667,0,0,39845.5503819444,2009-02-01,13:12:33
22.8133866666667,108.33416,0,0,39845.5504398148,2009-02-01,13:12:38
22.8133033333333,108.334266666667,0,0,39845.5504976852,2009-02-01,13:12:43
22.8132366666667,108.33439,0,0,39845.5505555556,2009-02-01,13:12:48
22.8132066666667,108.334465,0,0,39845.5506134259,2009-02-01,13:12:53
22.8131833333333,108.334528333333,0,0,39845.5506712963,2009-02-01,13:12:58
22.813185,108.334628333333,0,0,39845.5507291667,2009-02-01,13:13:03
22.8132033333333,108.334746666667,0,0,39845.550787037,2009-02-01,13:13:08
22.81323,108.334858333333,0,0,39845.5508449074,2009-02-01,13:13:13
22.8132666666667,108.334931666667,0,0,39845.5509027778,2009-02-01,13:13:18
22.8133066666667,108.334976666667,0,0,39845.5509606482,2009-02-01,13:13:23
22.8133483333333,108.334931666667,0,0,39845.5510185185,2009-02-01,13:13:28
22.8134633333333,108.333146666667,0,0,39845.5513078704,2009-02-01,13:13:53
22.8132566666667,108.333483333333,0,0,39845.5513657407,2009-02-01,13:13:58
22.8131316666667,108.333485,0,0,39845.5514236111,2009-02-01,13:14:03
22.8130566666667,108.333515,0,0,39845.5514814815,2009-02-01,13:14:08
22.8130483333333,108.333526666667,0,0,39845.5515393519,2009-02-01,13:14:13
22.813065,108.33355,0,0,39845.5515972222,2009-02-01,13:14:18
22.8130333333333,108.333543333333,0,0,39845.5516550926,2009-02-01,13:14:23
22.81301,108.333581666667,0,0,39845.551712963,2009-02-01,13:14:28
22.8130466666667,108.333605,0,0,39845.5517708333,2009-02-01,13:14:33
22.8130433333333,108.333616666667,0,0,39845.5518287037,2009-02-01,13:14:38
22.8131,108.333621666667,0,0,39845.5518865741,2009-02-01,13:14:43
22.8131116666667,108.333635,0,0,39845.5519444444,2009-02-01,13:14:48
22.81308,108.333653333333,0,0,39845.5520023148,2009-02-01,13:14:53
22.81297,108.333753333333,0,0,39845.5520601852,2009-02-01,13:14:58
22.8129483333333,108.333783333333,0,0,39845.5521180556,2009-02-01,13:15:03
22.8129516666667,108.333795,0,0,39845.5521759259,2009-02-01,13:15:08
22.8129483333333,108.333808333333,0,0,39845.5522337963,2009-02-01,13:15:13
22.8129966666667,108.333826666667,0,0,39845.5522916667,2009-02-01,13:15:18
22.8130966666667,108.333865,0,0,39845.552349537,2009-02-01,13:15:23
22.8140416666667,108.333956666667,0,0,39845.5524652778,2009-02-01,13:15:33
22.814035,108.333998333333,0,0,39845.5525231481,2009-02-01,13:15:38
22.8140266666667,108.334055,0,0,39845.5525810185,2009-02-01,13:15:43
22.8139916666667,108.334076666667,0,0,39845.5526388889,2009-02-01,13:15:48
22.8139766666667,108.334081666667,0,0,39845.5526967593,2009-02-01,13:15:53
22.8139766666667,108.334103333333,0,0,39845.5527546296,2009-02-01,13:15:58
22.81395,108.334111666667,0,0,39845.5528125,2009-02-01,13:16:03
22.8139133333333,108.334106666667,0,0,39845.5528703704,2009-02-01,13:16:08
22.8138583333333,108.3341,0,0,39845.5529282407,2009-02-01,13:16:13
22.8138183333333,108.334123333333,0,0,39845.5529861111,2009-02-01,13:16:18
22.813785,108.334166666667,0,0,39845.5530439815,2009-02-01,13:16:23
22.8137333333333,108.334215,0,0,39845.5531018519,2009-02-01,13:16:28
22.8136766666667,108.334248333333,0,0,39845.5531597222,2009-02-01,13:16:33
22.8136033333333,108.334303333333,0,0,39845.5532175926,2009-02-01,13:16:38
22.8135583333333,108.33437,0,0,39845.553275463,2009-02-01,13:16:43
22.8135766666667,108.334395,0,0,39845.5533333333,2009-02-01,13:16:48
22.8136016666667,108.33442,0,0,39845.5533912037,2009-02-01,13:16:53
22.8136,108.334433333333,0,0,39845.5534490741,2009-02-01,13:16:58
22.81354,108.334488333333,0,0,39845.5535069444,2009-02-01,13:17:03
22.81344,108.334506666667,0,0,39845.5535648148,2009-02-01,13:17:08
22.81338,108.334493333333,0,0,39845.5536226852,2009-02-01,13:17:13
22.8133516666667,108.334476666667,0,0,39845.5536805556,2009-02-01,13:17:18
22.813345,108.334443333333,0,0,39845.5537384259,2009-02-01,13:17:23
22.8128933333333,108.334438333333,0,0,39845.5540277778,2009-02-01,13:17:48
22.813035,108.334393333333,0,0,39845.5540856481,2009-02-01,13:17:53
22.81314,108.334368333333,0,0,39845.5541435185,2009-02-01,13:17:58
22.8132283333333,108.334335,0,0,39845.5542013889,2009-02-01,13:18:03
22.8133083333333,108.334308333333,0,0,39845.5542592593,2009-02-01,13:18:08
22.8132866666667,108.33433,0,0,39845.5543171296,2009-02-01,13:18:13
22.8132116666667,108.334338333333,0,0,39845.554375,2009-02-01,13:18:18
22.81249,108.334835,0,0,39845.5547222222,2009-02-01,13:18:48
22.8121783333333,108.33494,0,0,39845.5547800926,2009-02-01,13:18:53
22.8122933333333,108.334891666667,0,0,39845.554837963,2009-02-01,13:18:58
22.812615,108.334751666667,0,0,39845.5548958333,2009-02-01,13:19:03
22.8130416666667,108.334551666667,0,0,39845.5549537037,2009-02-01,13:19:08
22.813145,108.334516666667,0,0,39845.5550115741,2009-02-01,13:19:13
22.8131883333333,108.33452,0,0,39845.5550694444,2009-02-01,13:19:18
22.8132666666667,108.334538333333,0,0,39845.5551273148,2009-02-01,13:19:23
22.813315,108.334563333333,0,0,39845.5551851852,2009-02-01,13:19:28
22.8133766666667,108.334593333333,0,0,39845.5552430556,2009-02-01,13:19:33
22.813415,108.334616666667,0,0,39845.5553009259,2009-02-01,13:19:38
22.8134333333333,108.334655,0,0,39845.5553587963,2009-02-01,13:19:43
22.8134666666667,108.334666666667,0,0,39845.5554166667,2009-02-01,13:19:48
22.8134866666667,108.334621666667,0,0,39845.555474537,2009-02-01,13:19:53
22.8134466666667,108.334651666667,0,0,39845.5555324074,2009-02-01,13:19:58
22.8134383333333,108.334691666667,0,0,39845.5555902778,2009-02-01,13:20:03
22.8134416666667,108.334726666667,0,0,39845.5556481481,2009-02-01,13:20:08
22.81347,108.334761666667,0,0,39845.5557060185,2009-02-01,13:20:13
22.8134983333333,108.334786666667,0,0,39845.5557638889,2009-02-01,13:20:18
22.8134933333333,108.334843333333,0,0,39845.5558217593,2009-02-01,13:20:23
22.813475,108.334915,0,0,39845.5558796296,2009-02-01,13:20:28
22.8134016666667,108.334975,0,0,39845.5559375,2009-02-01,13:20:33
22.8133266666667,108.335023333333,0,0,39845.5559953704,2009-02-01,13:20:38
22.8132433333333,108.335083333333,0,0,39845.5560532407,2009-02-01,13:20:43
22.8132166666667,108.335156666667,0,0,39845.5561111111,2009-02-01,13:20:48
22.813215,108.335251666667,0,0,39845.5561689815,2009-02-01,13:20:53
22.8131983333333,108.335333333333,0,0,39845.5562268518,2009-02-01,13:20:58
22.8131433333333,108.335381666667,0,0,39845.5562847222,2009-02-01,13:21:03
22.8130916666667,108.335413333333,0,0,39845.5563425926,2009-02-01,13:21:08
22.8130616666667,108.335445,0,0,39845.556400463,2009-02-01,13:21:13
22.8130183333333,108.335478333333,0,0,39845.5564583333,2009-02-01,13:21:18
22.8130033333333,108.33549,0,0,39845.5565162037,2009-02-01,13:21:23
22.8129833333333,108.335516666667,0,0,39845.5565740741,2009-02-01,13:21:28
22.8129433333333,108.335563333333,0,0,39845.5566319444,2009-02-01,13:21:33
22.8128883333333,108.335605,0,0,39845.5566898148,2009-02-01,13:21:38
22.812835,108.335635,0,0,39845.5567476852,2009-02-01,13:21:43
22.81282,108.335661666667,0,0,39845.5568055556,2009-02-01,13:21:48
22.8128216666667,108.335703333333,0,0,39845.5568634259,2009-02-01,13:21:53
22.81283,108.335766666667,0,0,39845.5569212963,2009-02-01,13:21:58
22.8128766666667,108.335816666667,0,0,39845.5569791667,2009-02-01,13:22:03
22.8128783333333,108.334621666667,0,0,39845.5570949074,2009-02-01,13:22:13
22.8136833333333,108.334233333333,0,0,39845.5571527778,2009-02-01,13:22:18
22.8136666666667,108.334305,0,0,39845.5572106481,2009-02-01,13:22:23
22.8135783333333,108.334356666667,0,0,39845.5572685185,2009-02-01,13:22:28
22.8135466666667,108.33437,0,0,39845.5573263889,2009-02-01,13:22:33
22.81353,108.334361666667,0,0,39845.5573842593,2009-02-01,13:22:38
22.81349,108.334365,0,0,39845.5574421296,2009-02-01,13:22:43
22.813455,108.334346666667,0,0,39845.5575,2009-02-01,13:22:48
22.813445,108.334336666667,0,0,39845.5575578704,2009-02-01,13:22:53
22.8133916666667,108.334308333333,0,0,39845.5576157407,2009-02-01,13:22:58
22.8133066666667,108.33427,0,0,39845.5576736111,2009-02-01,13:23:03
22.81318,108.334296666667,0,0,39845.5577314815,2009-02-01,13:23:08
22.8130833333333,108.334315,0,0,39845.5577893518,2009-02-01,13:23:13
22.8129916666667,108.334283333333,0,0,39845.5578472222,2009-02-01,13:23:18
22.8129533333333,108.334193333333,0,0,39845.5579050926,2009-02-01,13:23:23
22.8129,108.334096666667,0,0,39845.557962963,2009-02-01,13:23:28
22.8128666666667,108.334038333333,0,0,39845.5580208333,2009-02-01,13:23:33
22.8129,108.333998333333,0,0,39845.5580787037,2009-02-01,13:23:38
22.8129366666667,108.333908333333,0,0,39845.5581365741,2009-02-01,13:23:43
22.8129633333333,108.333878333333,0,0,39845.5581944444,2009-02-01,13:23:48
22.8130033333333,108.333841666667,0,0,39845.5582523148,2009-02-01,13:23:53
22.8130183333333,108.333848333333,0,0,39845.5583101852,2009-02-01,13:23:58
22.813105,108.333916666667,0,0,39845.5583680556,2009-02-01,13:24:03
22.8130683333333,108.333931666667,0,0,39845.5584259259,2009-02-01,13:24:08
22.8129883333333,108.333973333333,0,0,39845.5584837963,2009-02-01,13:24:13
22.8129733333333,108.334113333333,0,0,39845.5585416667,2009-02-01,13:24:18
22.8128866666667,108.334128333333,0,0,39845.558599537,2009-02-01,13:24:23
22.8128166666667,108.334136666667,0,0,39845.5586574074,2009-02-01,13:24:28
22.8128016666667,108.334111666667,0,0,39845.5587152778,2009-02-01,13:24:33
22.8128283333333,108.334071666667,0,0,39845.5587731482,2009-02-01,13:24:38
22.8128216666667,108.334041666667,0,0,39845.5588310185,2009-02-01,13:24:43
22.812835,108.334035,0,0,39845.5588888889,2009-02-01,13:24:48
22.8129066666667,108.334078333333,0,0,39845.5589467593,2009-02-01,13:24:53
22.812835,108.334003333333,0,0,39845.5590046296,2009-02-01,13:24:58
22.8128033333333,108.334003333333,0,0,39845.5590625,2009-02-01,13:25:03
22.8128083333333,108.334046666667,0,0,39845.5591203704,2009-02-01,13:25:08
22.81279,108.334081666667,0,0,39845.5591782407,2009-02-01,13:25:13
22.8127333333333,108.334148333333,0,0,39845.5592361111,2009-02-01,13:25:18
22.8127666666667,108.334156666667,0,0,39845.5592939815,2009-02-01,13:25:23
22.81283,108.334226666667,0,0,39845.5593518519,2009-02-01,13:25:28
22.813035,108.334336666667,0,0,39845.5594097222,2009-02-01,13:25:33
22.8132416666667,108.334361666667,0,0,39845.5594675926,2009-02-01,13:25:38
22.81347,108.33429,0,0,39845.559525463,2009-02-01,13:25:43
22.81358,108.33428,0,0,39845.5595833333,2009-02-01,13:25:48
22.8136333333333,108.334315,0,0,39845.5596412037,2009-02-01,13:25:53
22.813715,108.3343,0,0,39845.5596990741,2009-02-01,13:25:58
22.813715,108.3343,0,0,39845.5597337963,2009-02-01,13:26:01
22.813715,108.3343,0,0,39845.5597569444,2009-02-01,13:26:03
22.8137416666667,108.334323333333,0,0,39845.5598148148,2009-02-01,13:26:08
22.8137066666667,108.33438,0,0,39845.5598726852,2009-02-01,13:26:13
22.8136233333333,108.334385,0,0,39845.5599305556,2009-02-01,13:26:18
22.8135316666667,108.334345,0,0,39845.5599884259,2009-02-01,13:26:23
22.8134716666667,108.334293333333,0,0,39845.5600462963,2009-02-01,13:26:28
22.81345,108.334276666667,0,0,39845.5601041667,2009-02-01,13:26:33
22.81339,108.334298333333,0,0,39845.560162037,2009-02-01,13:26:38
22.8132983333333,108.334311666667,0,0,39845.5602199074,2009-02-01,13:26:43
22.813275,108.33434,0,0,39845.5602777778,2009-02-01,13:26:48
22.8132866666667,108.334365,0,0,39845.5603356481,2009-02-01,13:26:53
22.8133183333333,108.334403333333,0,0,39845.5603935185,2009-02-01,13:26:58
22.81345,108.334375,0,0,39845.5604513889,2009-02-01,13:27:03
22.813715,108.334203333333,0,0,39845.5605092593,2009-02-01,13:27:08
22.813645,108.33424,0,0,39845.5605671296,2009-02-01,13:27:13
22.813715,108.334185,0,0,39845.560625,2009-02-01,13:27:18
22.8137066666667,108.33422,0,0,39845.5606828704,2009-02-01,13:27:23
22.8137183333333,108.334241666667,0,0,39845.5607407407,2009-02-01,13:27:28
22.8137416666667,108.334286666667,0,0,39845.5607986111,2009-02-01,13:27:33
22.8137616666667,108.334298333333,0,0,39845.5608564815,2009-02-01,13:27:38
22.8137316666667,108.334321666667,0,0,39845.5609143519,2009-02-01,13:27:43
22.8137,108.334351666667,0,0,39845.5609722222,2009-02-01,13:27:48
22.8136216666667,108.334396666667,0,0,39845.5610300926,2009-02-01,13:27:53
22.8135,108.334436666667,0,0,39845.561087963,2009-02-01,13:27:58
22.81344,108.3345,0,0,39845.5611458333,2009-02-01,13:28:03
22.8134666666667,108.334543333333,0,0,39845.5612037037,2009-02-01,13:28:08
22.81351,108.334588333333,0,0,39845.5612615741,2009-02-01,13:28:13
22.81359,108.334648333333,0,0,39845.5613194444,2009-02-01,13:28:18
22.8136016666667,108.334743333333,0,0,39845.5613773148,2009-02-01,13:28:23
22.8136033333333,108.334808333333,0,0,39845.5614351852,2009-02-01,13:28:28
22.8135583333333,108.33482,0,0,39845.5614930556,2009-02-01,13:28:33
22.8134683333333,108.33481,0,0,39845.5615509259,2009-02-01,13:28:38
22.8133266666667,108.334815,0,0,39845.5616087963,2009-02-01,13:28:43
22.813135,108.334868333333,0,0,39845.5616666667,2009-02-01,13:28:48
22.8132166666667,108.334731666667,0,0,39845.561724537,2009-02-01,13:28:53
22.8133883333333,108.334633333333,0,0,39845.5617824074,2009-02-01,13:28:58
22.813485,108.33454,0,0,39845.5618402778,2009-02-01,13:29:03
22.8135966666667,108.334431666667,0,0,39845.5618981481,2009-02-01,13:29:08
22.8136266666667,108.334393333333,0,0,39845.5619560185,2009-02-01,13:29:13
22.81365,108.334381666667,0,0,39845.5620138889,2009-02-01,13:29:18
22.81365,108.334381666667,0,0,39845.5620486111,2009-02-01,13:29:21
22.813655,108.334383333333,0,0,39845.5620717593,2009-02-01,13:29:23
22.8137916666667,108.334288333333,0,0,39845.5621296296,2009-02-01,13:29:28
22.8136083333333,108.334363333333,0,0,39845.5621875,2009-02-01,13:29:33
22.8133533333333,108.334491666667,0,0,39845.5622453704,2009-02-01,13:29:38
22.8133433333333,108.334503333333,0,0,39845.5623032407,2009-02-01,13:29:43
22.8134983333333,108.334401666667,0,0,39845.5623611111,2009-02-01,13:29:48
22.813525,108.334405,0,0,39845.5624189815,2009-02-01,13:29:53
22.8135366666667,108.334411666667,0,0,39845.5624768519,2009-02-01,13:29:58
22.8135466666667,108.334401666667,0,0,39845.5625347222,2009-02-01,13:30:03
22.813545,108.33442,0,0,39845.5625925926,2009-02-01,13:30:08
22.8135366666667,108.334451666667,0,0,39845.562650463,2009-02-01,13:30:13
22.81351,108.3345,0,0,39845.5627083333,2009-02-01,13:30:18
22.8134616666667,108.334528333333,0,0,39845.5627662037,2009-02-01,13:30:23
22.813425,108.33454,0,0,39845.5628240741,2009-02-01,13:30:28
22.8133983333333,108.334538333333,0,0,39845.5628819444,2009-02-01,13:30:33
22.8132716666667,108.33458,0,0,39845.5629398148,2009-02-01,13:30:38
22.8132066666667,108.3346,0,0,39845.5629976852,2009-02-01,13:30:43
22.81311,108.334655,0,0,39845.5630555556,2009-02-01,13:30:48
22.812995,108.334678333333,0,0,39845.5631134259,2009-02-01,13:30:53
22.8130533333333,108.334586666667,0,0,39845.5631712963,2009-02-01,13:30:58
22.8131516666667,108.334493333333,0,0,39845.5632291667,2009-02-01,13:31:03
22.8132216666667,108.334451666667,0,0,39845.563287037,2009-02-01,13:31:08
22.8132216666667,108.334451666667,0,0,39845.5633217593,2009-02-01,13:31:11
22.8132266666667,108.33445,0,0,39845.5633449074,2009-02-01,13:31:13
22.8132166666667,108.334448333333,0,0,39845.5634027778,2009-02-01,13:31:18
22.8132,108.33445,0,0,39845.5634606481,2009-02-01,13:31:23
22.8131683333333,108.334463333333,0,0,39845.5635185185,2009-02-01,13:31:28
22.813125,108.334435,0,0,39845.5635763889,2009-02-01,13:31:33
22.8130483333333,108.334375,0,0,39845.5636342593,2009-02-01,13:31:38
22.8129933333333,108.334316666667,0,0,39845.5636921296,2009-02-01,13:31:43
22.81292,108.334258333333,0,0,39845.56375,2009-02-01,13:31:48
22.8128716666667,108.334215,0,0,39845.5638078704,2009-02-01,13:31:53
22.8128533333333,108.334185,0,0,39845.5638657407,2009-02-01,13:31:58
22.8128316666667,108.334166666667,0,0,39845.5639236111,2009-02-01,13:32:03
22.8128166666667,108.334165,0,0,39845.5639814815,2009-02-01,13:32:08
22.8127233333333,108.334093333333,0,0,39845.5640393518,2009-02-01,13:32:13
22.8126266666667,108.334073333333,0,0,39845.5640972222,2009-02-01,13:32:18
22.81291,108.33415,0,0,39845.5641550926,2009-02-01,13:32:23
22.8129783333333,108.334221666667,0,0,39845.564212963,2009-02-01,13:32:28
22.8130633333333,108.334328333333,0,0,39845.5642708333,2009-02-01,13:32:33
22.8131616666667,108.334395,0,0,39845.5643287037,2009-02-01,13:32:38
22.8132116666667,108.334505,0,0,39845.5643865741,2009-02-01,13:32:43
22.813135,108.334691666667,0,0,39845.5644444444,2009-02-01,13:32:48
22.8131333333333,108.334671666667,0,0,39845.5645023148,2009-02-01,13:32:53
22.8136,108.33432,0,0,39845.5645601852,2009-02-01,13:32:58
22.813945,108.334,0,0,39845.5646180556,2009-02-01,13:33:03
22.81427,108.333668333333,0,0,39845.5646759259,2009-02-01,13:33:08
22.8147466666667,108.333343333333,0,0,39845.5647337963,2009-02-01,13:33:13
22.813965,108.333741666667,0,0,39845.5647916667,2009-02-01,13:33:18
22.8133566666667,108.334103333333,0,0,39845.564849537,2009-02-01,13:33:23
22.8131583333333,108.334365,0,0,39845.5649074074,2009-02-01,13:33:28
22.8131383333333,108.33442,0,0,39845.5649652778,2009-02-01,13:33:33
22.8132,108.334403333333,0,0,39845.5650231481,2009-02-01,13:33:38
22.8133233333333,108.334401666667,0,0,39845.5650810185,2009-02-01,13:33:43
22.8133533333333,108.334428333333,0,0,39845.5651388889,2009-02-01,13:33:48
22.8133666666667,108.334451666667,0,0,39845.5651967593,2009-02-01,13:33:53
22.8133666666667,108.334451666667,0,0,39845.5652314815,2009-02-01,13:33:56
22.8133733333333,108.334458333333,0,0,39845.5652546296,2009-02-01,13:33:58
22.8133766666667,108.334486666667,0,0,39845.5653125,2009-02-01,13:34:03
22.81336,108.334506666667,0,0,39845.5653703704,2009-02-01,13:34:08
22.8133166666667,108.334565,0,0,39845.5654282407,2009-02-01,13:34:13
22.81326,108.334635,0,0,39845.5654861111,2009-02-01,13:34:18
22.8132133333333,108.334761666667,0,0,39845.5655439815,2009-02-01,13:34:23
22.81311,108.334973333333,0,0,39845.5682638889,2009-02-01,13:38:18
22.8131116666667,108.335105,0,0,39845.5683217593,2009-02-01,13:38:23
22.8130383333333,108.335226666667,0,0,39845.5683796296,2009-02-01,13:38:28
22.81295,108.335315,0,0,39845.5684375,2009-02-01,13:38:33
22.8129033333333,108.335416666667,0,0,39845.5684953704,2009-02-01,13:38:38
22.812875,108.335491666667,0,0,39845.5685532407,2009-02-01,13:38:43
22.8128483333333,108.33547,0,0,39845.5686111111,2009-02-01,13:38:48
22.812845,108.335441666667,0,0,39845.5686689815,2009-02-01,13:38:53
22.8128716666667,108.335398333333,0,0,39845.5687268519,2009-02-01,13:38:58
22.8129366666667,108.335343333333,0,0,39845.5687847222,2009-02-01,13:39:03
22.81297,108.335306666667,0,0,39845.5688425926,2009-02-01,13:39:08
22.81297,108.335306666667,0,0,39845.5688773148,2009-02-01,13:39:11
22.8129716666667,108.335301666667,0,0,39845.568900463,2009-02-01,13:39:13
22.8129066666667,108.335316666667,0,0,39845.5689583333,2009-02-01,13:39:18
22.8131266666667,108.334865,0,0,39845.5690162037,2009-02-01,13:39:23
22.813185,108.33472,0,0,39845.5690740741,2009-02-01,13:39:28
22.8131716666667,108.334718333333,0,0,39845.5691319444,2009-02-01,13:39:33
22.8131716666667,108.334718333333,0,0,39845.5691666667,2009-02-01,13:39:36
22.8131666666667,108.334718333333,0,0,39845.5691898148,2009-02-01,13:39:38
22.8131516666667,108.334723333333,0,0,39845.5692476852,2009-02-01,13:39:43
22.81333,108.334616666667,0,0,39845.5693055556,2009-02-01,13:39:48
22.8134183333333,108.334568333333,0,0,39845.5693634259,2009-02-01,13:39:53
22.8134183333333,108.334568333333,0,0,39845.5693981481,2009-02-01,13:39:56
22.813415,108.33457,0,0,39845.5694212963,2009-02-01,13:39:58
22.813345,108.334608333333,0,0,39845.5694791667,2009-02-01,13:40:03
22.8132633333333,108.334628333333,0,0,39845.569537037,2009-02-01,13:40:08
22.8132216666667,108.334638333333,0,0,39845.5695949074,2009-02-01,13:40:13
22.813275,108.334635,0,0,39845.5696527778,2009-02-01,13:40:18
22.8132916666667,108.334623333333,0,0,39845.5697106481,2009-02-01,13:40:23
22.81327,108.334625,0,0,39845.5697685185,2009-02-01,13:40:28
22.81325,108.334635,0,0,39845.5698263889,2009-02-01,13:40:33
22.81325,108.334635,0,0,39845.5698611111,2009-02-01,13:40:36
22.8132466666667,108.334638333333,0,0,39845.5698842593,2009-02-01,13:40:38
22.81314,108.334655,0,0,39845.5699421296,2009-02-01,13:40:43
22.8130916666667,108.334665,0,0,39845.57,2009-02-01,13:40:48
22.8130316666667,108.334718333333,0,0,39845.5700578704,2009-02-01,13:40:53
22.8130216666667,108.334723333333,0,0,39845.5701157407,2009-02-01,13:40:58
22.8129966666667,108.334725,0,0,39845.5701736111,2009-02-01,13:41:03
22.8130116666667,108.334696666667,0,0,39845.5702314815,2009-02-01,13:41:08
22.813015,108.334685,0,0,39845.5702893519,2009-02-01,13:41:13
22.8130316666667,108.334605,0,0,39845.5703472222,2009-02-01,13:41:18
22.81307,108.33455,0,0,39845.5704050926,2009-02-01,13:41:23
22.813085,108.33454,0,0,39845.570462963,2009-02-01,13:41:28
22.8131,108.334551666667,0,0,39845.5705208333,2009-02-01,13:41:33
22.8130883333333,108.334555,0,0,39845.5705787037,2009-02-01,13:41:38
22.8130683333333,108.334558333333,0,0,39845.5706365741,2009-02-01,13:41:43
22.8130683333333,108.334558333333,0,0,39845.5706712963,2009-02-01,13:41:46
22.813065,108.334563333333,0,0,39845.5706944444,2009-02-01,13:41:48
22.81303,108.334605,0,0,39845.5707523148,2009-02-01,13:41:53
22.8130083333333,108.334675,0,0,39845.5708101852,2009-02-01,13:41:58
22.8130066666667,108.33475,0,0,39845.5708680556,2009-02-01,13:42:03
22.8130183333333,108.334846666667,0,0,39845.5709259259,2009-02-01,13:42:08
22.81302,108.334896666667,0,0,39845.5709837963,2009-02-01,13:42:13
22.81297,108.335176666667,0,0,39845.5737037037,2009-02-01,13:46:08
22.81296,108.335216666667,0,0,39845.5737615741,2009-02-01,13:46:13
22.8129416666667,108.335248333333,0,0,39845.5738194444,2009-02-01,13:46:18
22.8129133333333,108.335286666667,0,0,39845.5738773148,2009-02-01,13:46:23
22.81289,108.335351666667,0,0,39845.5739351852,2009-02-01,13:46:28
22.8128766666667,108.33541,0,0,39845.5739930556,2009-02-01,13:46:33
22.8128566666667,108.33544,0,0,39845.5740509259,2009-02-01,13:46:38
22.8128583333333,108.335448333333,0,0,39845.5741087963,2009-02-01,13:46:43
22.8128566666667,108.33545,0,0,39845.5741666667,2009-02-01,13:46:48
22.8128566666667,108.33545,0,0,39845.5742013889,2009-02-01,13:46:51
22.812855,108.335456666667,0,0,39845.574224537,2009-02-01,13:46:53
22.812875,108.335461666667,0,0,39845.5742824074,2009-02-01,13:46:58
22.8128983333333,108.335501666667,0,0,39845.5743402778,2009-02-01,13:47:03
22.8129566666667,108.335518333333,0,0,39845.5743981482,2009-02-01,13:47:08
22.8129783333333,108.335538333333,0,0,39845.5744560185,2009-02-01,13:47:13
22.81299,108.335561666667,0,0,39845.5745138889,2009-02-01,13:47:18
22.813,108.33557,0,0,39845.5745717593,2009-02-01,13:47:23
22.8130016666667,108.335583333333,0,0,39845.5746296296,2009-02-01,13:47:28
22.813035,108.335601666667,0,0,39845.5746875,2009-02-01,13:47:33
22.813075,108.335616666667,0,0,39845.5747453704,2009-02-01,13:47:38
22.8131183333333,108.335643333333,0,0,39845.5748032407,2009-02-01,13:47:43
22.81312,108.335663333333,0,0,39845.5748611111,2009-02-01,13:47:48
22.813085,108.335711666667,0,0,39845.5749189815,2009-02-01,13:47:53
22.8130583333333,108.33573,0,0,39845.5749768519,2009-02-01,13:47:58
22.8129816666667,108.335625,0,0,39845.5750347222,2009-02-01,13:48:03
22.812825,108.335296666667,0,0,39845.5750925926,2009-02-01,13:48:08
22.81305,108.335013333333,0,0,39845.575150463,2009-02-01,13:48:13
22.8132683333333,108.334955,0,0,39845.5752083333,2009-02-01,13:48:18
22.8135616666667,108.334818333333,0,0,39845.5752662037,2009-02-01,13:48:23
22.813575,108.334835,0,0,39845.5753240741,2009-02-01,13:48:28
22.8136066666667,108.334791666667,0,0,39845.5753819444,2009-02-01,13:48:33
22.8137133333333,108.334765,0,0,39845.5754398148,2009-02-01,13:48:38
22.8137783333333,108.334726666667,0,0,39845.5754976852,2009-02-01,13:48:43
22.813735,108.334741666667,0,0,39845.5755555556,2009-02-01,13:48:48
22.81357,108.334823333333,0,0,39845.5756134259,2009-02-01,13:48:53
22.8133366666667,108.334881666667,0,0,39845.5756712963,2009-02-01,13:48:58
22.8131766666667,108.334901666667,0,0,39845.5757291667,2009-02-01,13:49:03
22.8131983333333,108.334861666667,0,0,39845.575787037,2009-02-01,13:49:08
22.8133283333333,108.334785,0,0,39845.5758449074,2009-02-01,13:49:13
22.8133283333333,108.334785,0,0,39845.5758796296,2009-02-01,13:49:16
22.8133216666667,108.334781666667,0,0,39845.5759027778,2009-02-01,13:49:18
22.81335,108.334775,0,0,39845.5759606481,2009-02-01,13:49:23
22.8135816666667,108.334595,0,0,39845.5760185185,2009-02-01,13:49:28
22.813715,108.334531666667,0,0,39845.5760763889,2009-02-01,13:49:33
22.813855,108.334461666667,0,0,39845.5761342593,2009-02-01,13:49:38
22.8139766666667,108.334373333333,0,0,39845.5761921296,2009-02-01,13:49:43
22.814135,108.334256666667,0,0,39845.57625,2009-02-01,13:49:48
22.8141383333333,108.334268333333,0,0,39845.5763078704,2009-02-01,13:49:53
22.814235,108.334223333333,0,0,39845.5763657407,2009-02-01,13:49:58
22.81422,108.334256666667,0,0,39845.5764236111,2009-02-01,13:50:03
22.8140566666667,108.334371666667,0,0,39845.5764814815,2009-02-01,13:50:08
22.8138633333333,108.334558333333,0,0,39845.5770023148,2009-02-01,13:50:53
22.813825,108.334475,0,0,39845.5770601852,2009-02-01,13:50:58
22.8137283333333,108.334408333333,0,0,39845.5771180556,2009-02-01,13:51:03
22.8137866666667,108.334491666667,0,0,39845.5771759259,2009-02-01,13:51:08
22.8137516666667,108.334468333333,0,0,39845.5772337963,2009-02-01,13:51:13
22.81373,108.334428333333,0,0,39845.5772916667,2009-02-01,13:51:18
22.8136633333333,108.334391666667,0,0,39845.577349537,2009-02-01,13:51:23
22.8135533333333,108.334293333333,0,0,39845.5774074074,2009-02-01,13:51:28
22.8133983333333,108.334158333333,0,0,39845.5774652778,2009-02-01,13:51:33
22.8131833333333,108.334106666667,0,0,39845.5775231481,2009-02-01,13:51:38
22.8129666666667,108.334135,0,0,39845.5775810185,2009-02-01,13:51:43
22.8128266666667,108.334181666667,0,0,39845.5776388889,2009-02-01,13:51:48
22.8127566666667,108.334216666667,0,0,39845.5776967593,2009-02-01,13:51:53
22.81276,108.334233333333,0,0,39845.5777546296,2009-02-01,13:51:58
22.812805,108.33421,0,0,39845.5778125,2009-02-01,13:52:03
22.812815,108.334206666667,0,0,39845.5778703704,2009-02-01,13:52:08
22.81291,108.334156666667,0,0,39845.5779282407,2009-02-01,13:52:13
22.812915,108.334128333333,0,0,39845.5779861111,2009-02-01,13:52:18
22.812935,108.334173333333,0,0,39845.5780439815,2009-02-01,13:52:23
22.812975,108.334188333333,0,0,39845.5781018519,2009-02-01,13:52:28
22.8129083333333,108.334176666667,0,0,39845.5781597222,2009-02-01,13:52:33
22.8129766666667,108.33402,0,0,39845.5782175926,2009-02-01,13:52:38
22.8129633333333,108.333943333333,0,0,39845.578275463,2009-02-01,13:52:43
22.8129333333333,108.333936666667,0,0,39845.5783333333,2009-02-01,13:52:48
22.8129216666667,108.33389,0,0,39845.5783912037,2009-02-01,13:52:53
22.8129033333333,108.333798333333,0,0,39845.5784490741,2009-02-01,13:52:58
22.8128783333333,108.333741666667,0,0,39845.5785069444,2009-02-01,13:53:03
22.81286,108.333716666667,0,0,39845.5785648148,2009-02-01,13:53:08
22.812855,108.333701666667,0,0,39845.5786226852,2009-02-01,13:53:13
22.812815,108.333665,0,0,39845.5786805556,2009-02-01,13:53:18
22.81275,108.333641666667,0,0,39845.5787384259,2009-02-01,13:53:23
22.812705,108.333608333333,0,0,39845.5787962963,2009-02-01,13:53:28
22.8127033333333,108.333606666667,0,0,39845.5788541667,2009-02-01,13:53:33
22.8127033333333,108.333606666667,0,0,39845.5788888889,2009-02-01,13:53:36
22.8127016666667,108.333608333333,0,0,39845.578912037,2009-02-01,13:53:38
22.8126616666667,108.333691666667,0,0,39845.5789699074,2009-02-01,13:53:43
22.812635,108.333718333333,0,0,39845.5790277778,2009-02-01,13:53:48
22.8126083333333,108.333803333333,0,0,39845.5790856481,2009-02-01,13:53:53
22.812585,108.333906666667,0,0,39845.5791435185,2009-02-01,13:53:58
22.8125566666667,108.333935,0,0,39845.5792013889,2009-02-01,13:54:03
22.812495,108.333946666667,0,0,39845.5792592593,2009-02-01,13:54:08
22.8124166666667,108.333936666667,0,0,39845.5793171296,2009-02-01,13:54:13
22.81251,108.334081666667,0,0,39845.579375,2009-02-01,13:54:18
22.8124216666667,108.334185,0,0,39845.5794328704,2009-02-01,13:54:23
22.8123783333333,108.334333333333,0,0,39845.5794907407,2009-02-01,13:54:28
22.812405,108.334425,0,0,39845.5795486111,2009-02-01,13:54:33
22.81246,108.334435,0,0,39845.5796064815,2009-02-01,13:54:38
22.8124583333333,108.334423333333,0,0,39845.5796643518,2009-02-01,13:54:43
22.8124483333333,108.334423333333,0,0,39845.5797222222,2009-02-01,13:54:48
22.8124316666667,108.334378333333,0,0,39845.5797800926,2009-02-01,13:54:53
22.8123816666667,108.334321666667,0,0,39845.579837963,2009-02-01,13:54:58
22.8123383333333,108.33427,0,0,39845.5798958333,2009-02-01,13:55:03
22.8122566666667,108.334265,0,0,39845.5799537037,2009-02-01,13:55:08
22.8121666666667,108.33428,0,0,39845.5800115741,2009-02-01,13:55:13
22.8119933333333,108.334335,0,0,39845.5800694444,2009-02-01,13:55:18
22.8118316666667,108.334446666667,0,0,39845.5801273148,2009-02-01,13:55:23
22.8140933333333,108.334993333333,0,0,39845.5802430556,2009-02-01,13:55:33
22.814105,108.335513333333,0,0,39845.5803009259,2009-02-01,13:55:38
22.814085,108.335588333333,0,0,39845.5803587963,2009-02-01,13:55:43
22.814085,108.335588333333,0,0,39845.5803935185,2009-02-01,13:55:46
22.8140933333333,108.335593333333,0,0,39845.5804166667,2009-02-01,13:55:48
22.8140916666667,108.335541666667,0,0,39845.580474537,2009-02-01,13:55:53
22.8140066666667,108.335248333333,0,0,39845.5805324074,2009-02-01,13:55:58
22.8139083333333,108.33498,0,0,39845.5805902778,2009-02-01,13:56:03
22.8138033333333,108.334761666667,0,0,39845.5806481481,2009-02-01,13:56:08
22.8137166666667,108.334648333333,0,0,39845.5807060185,2009-02-01,13:56:13
22.8136333333333,108.334531666667,0,0,39845.5807638889,2009-02-01,13:56:18
22.813575,108.334413333333,0,0,39845.5808217593,2009-02-01,13:56:23
22.8135583333333,108.334313333333,0,0,39845.5808796296,2009-02-01,13:56:28
22.8135516666667,108.334243333333,0,0,39845.5809375,2009-02-01,13:56:33
22.81355,108.334208333333,0,0,39845.5809953704,2009-02-01,13:56:38
22.81355,108.334208333333,0,0,39845.5810300926,2009-02-01,13:56:41
22.8135533333333,108.334211666667,0,0,39845.5810532407,2009-02-01,13:56:43
22.8135683333333,108.334211666667,0,0,39845.5811111111,2009-02-01,13:56:48
22.813585,108.334236666667,0,0,39845.5811689815,2009-02-01,13:56:53
22.8135766666667,108.334263333333,0,0,39845.5812268518,2009-02-01,13:56:58
22.815615,108.333751666667,0,0,39845.5816319444,2009-02-01,13:57:33
22.8162683333333,108.333558333333,0,0,39845.5816898148,2009-02-01,13:57:38
22.8161283333333,108.33367,0,0,39845.5817476852,2009-02-01,13:57:43
22.8160166666667,108.333725,0,0,39845.5818055556,2009-02-01,13:57:48
22.8159333333333,108.333748333333,0,0,39845.5818634259,2009-02-01,13:57:53
22.81583,108.333748333333,0,0,39845.5819212963,2009-02-01,13:57:58
22.8157833333333,108.333753333333,0,0,39845.5819791667,2009-02-01,13:58:03
22.815775,108.333796666667,0,0,39845.582037037,2009-02-01,13:58:08
22.8157166666667,108.333845,0,0,39845.5820949074,2009-02-01,13:58:13
22.81559,108.333881666667,0,0,39845.5821527778,2009-02-01,13:58:18
22.815495,108.333886666667,0,0,39845.5822106482,2009-02-01,13:58:23
22.815405,108.33391,0,0,39845.5822685185,2009-02-01,13:58:28
22.8153233333333,108.333941666667,0,0,39845.5823263889,2009-02-01,13:58:33
22.8152683333333,108.333943333333,0,0,39845.5823842593,2009-02-01,13:58:38
22.8152066666667,108.333925,0,0,39845.5824421296,2009-02-01,13:58:43
22.8149133333333,108.333968333333,0,0,39845.5825,2009-02-01,13:58:48
22.81423,108.334066666667,0,0,39845.5825578704,2009-02-01,13:58:53
22.8141066666667,108.334145,0,0,39845.5826157407,2009-02-01,13:58:58
22.8140316666667,108.33409,0,0,39845.5826736111,2009-02-01,13:59:03
22.8139233333333,108.333946666667,0,0,39845.5827314815,2009-02-01,13:59:08
22.8138883333333,108.333885,0,0,39845.5827893519,2009-02-01,13:59:13
22.81386,108.333871666667,0,0,39845.5828472222,2009-02-01,13:59:18
22.8138033333333,108.333898333333,0,0,39845.5829050926,2009-02-01,13:59:23
22.8137116666667,108.333958333333,0,0,39845.582962963,2009-02-01,13:59:28
22.81362,108.334038333333,0,0,39845.5830208333,2009-02-01,13:59:33
22.8135733333333,108.33412,0,0,39845.5830787037,2009-02-01,13:59:38
22.8135116666667,108.334161666667,0,0,39845.5831365741,2009-02-01,13:59:43
22.8134733333333,108.334216666667,0,0,39845.5831944444,2009-02-01,13:59:48
22.81344,108.33429,0,0,39845.5832523148,2009-02-01,13:59:53
22.8134016666667,108.33435,0,0,39845.5833101852,2009-02-01,13:59:58
22.8134016666667,108.33435,0,0,39845.5833449074,2009-02-01,14:00:01
22.8134033333333,108.33435,0,0,39845.5833680556,2009-02-01,14:00:03
22.813365,108.334253333333,0,0,39845.5834259259,2009-02-01,14:00:08
22.8133766666667,108.334188333333,0,0,39845.5834837963,2009-02-01,14:00:13
22.813455,108.334166666667,0,0,39845.5835416667,2009-02-01,14:00:18
22.813545,108.33418,0,0,39845.583599537,2009-02-01,14:00:23
22.8136216666667,108.334213333333,0,0,39845.5836574074,2009-02-01,14:00:28
22.8131566666667,108.33417,0,0,39845.5838888889,2009-02-01,14:00:48
