# Supplementary material for: Research on differential privacy protection method based on user tendency
Source: PLoS One. 2023 Oct 26;18(10):e0288823. doi: 10.1371/journal.pone.0288823 (PMC10602288; doi:10.1371/journal.pone.0288823)
Supplement: S2 Data — (ZIP) [file pone.0288823.s002.zip › Data 5-2/023/Trajectory/20090201141708.plt]

Geolife trajectory
WGS 84
Altitude is in Feet
Reserved 3
0,2,255,My Track,0,0,2,8421376
0
22.813712,108.334093,0,46.9370570866142,39845.5952314815,2009-02-01,14:17:08
22.813674,108.334102,0,61.6353772965879,39845.5952893518,2009-02-01,14:17:13
22.813553,108.333958,0,102.560826771654,39845.5976041667,2009-02-01,14:20:33
22.813343,108.333914,0,114.975826771654,39845.597662037,2009-02-01,14:20:38
22.813442,108.334027,0,102.569406167979,39845.5977199074,2009-02-01,14:20:43
22.813617,108.334132,0,83.4329560367454,39845.5977777778,2009-02-01,14:20:48
22.81359,108.334189,0,74.8347047244094,39845.5978356482,2009-02-01,14:20:53
22.813627,108.33423,0,61.8123195538058,39845.5978935185,2009-02-01,14:20:58
22.813738,108.334309,0,46.021748687664,39845.5979513889,2009-02-01,14:21:03
22.813829,108.33428,0,40.5411843832021,39845.5980092593,2009-02-01,14:21:08
22.813884,108.334188,0,39.6080347769029,39845.5980671296,2009-02-01,14:21:13
22.813895,108.334161,0,43.0212664041995,39845.598125,2009-02-01,14:21:18
22.814,108.332957,0,506.505741469816,39845.5984722222,2009-02-01,14:21:48
22.813828,108.333564,0,122.388881233596,39845.5985300926,2009-02-01,14:21:53
22.813994,108.333297,0,145.093950131234,39845.598587963,2009-02-01,14:21:58
22.813959,108.333217,0,159.729911417323,39845.5986458333,2009-02-01,14:22:03
22.813814,108.333688,0,170.812893700787,39845.5987037037,2009-02-01,14:22:08
22.813795,108.333882,0,171.265337926509,39845.5987615741,2009-02-01,14:22:13
22.81377,108.333888,0,177.147933070866,39845.5988194444,2009-02-01,14:22:18
22.813734,108.333885,0,180.918651574803,39845.5988773148,2009-02-01,14:22:23
22.813629,108.333976,0,182.220790682415,39845.5989351852,2009-02-01,14:22:28
22.813207,108.333881,0,178.707654199475,39845.5989930556,2009-02-01,14:22:33
22.813154,108.333762,0,184.659419291339,39845.5990509259,2009-02-01,14:22:38
22.813258,108.33372,0,198.864737532808,39845.5991087963,2009-02-01,14:22:43
22.81335,108.333702,0,211.161364829396,39845.5991666667,2009-02-01,14:22:48
22.813432,108.333706,0,210.853986220472,39845.599224537,2009-02-01,14:22:53
22.813529,108.333727,0,188.868927165354,39845.5992824074,2009-02-01,14:22:58
22.813496,108.333752,0,179.159573490814,39845.5993402778,2009-02-01,14:23:03
22.813449,108.333715,0,170.798628608924,39845.5993981481,2009-02-01,14:23:08
22.813408,108.333681,0,163.679511154856,39845.5994560185,2009-02-01,14:23:13
22.813444,108.333636,0,158.361712598425,39845.5995138889,2009-02-01,14:23:18
22.813446,108.333627,0,153.91999343832,39845.5995717593,2009-02-01,14:23:23
22.813446,108.333627,0,153.91999343832,39845.5996064815,2009-02-01,14:23:26
22.813444,108.333619,0,151.452880577428,39845.5996296296,2009-02-01,14:23:28
22.813468,108.333575,0,148.940738188976,39845.5996875,2009-02-01,14:23:33
22.813511,108.333421,0,144.660216535433,39845.5997453704,2009-02-01,14:23:38
22.813526,108.333281,0,147.009885170604,39845.5998032407,2009-02-01,14:23:43
22.813525,108.333127,0,160.861627296588,39845.5998611111,2009-02-01,14:23:48
22.813563,108.333004,0,176.337158792651,39845.5999189815,2009-02-01,14:23:53
22.813585,108.332927,0,190.321768372703,39845.5999768519,2009-02-01,14:23:58
22.813604,108.33283,0,199.010652887139,39845.6000347222,2009-02-01,14:24:03
22.81361,108.332739,0,206.698795931759,39845.6000925926,2009-02-01,14:24:08
22.813644,108.332668,0,216.583166010499,39845.600150463,2009-02-01,14:24:13
22.813668,108.33259,0,223.197637795276,39845.6002083333,2009-02-01,14:24:18
22.813698,108.332532,0,218.322732939633,39845.6002662037,2009-02-01,14:24:23
22.813713,108.3325,0,209.214767060367,39845.6003240741,2009-02-01,14:24:28
22.81373,108.332455,0,200.519324146982,39845.6003819444,2009-02-01,14:24:33
22.813746,108.332405,0,197.874767060367,39845.6004398148,2009-02-01,14:24:38
22.813749,108.332405,0,193.621794619423,39845.6004976852,2009-02-01,14:24:43
22.813747,108.332399,0,191.560741469816,39845.6005555556,2009-02-01,14:24:48
22.813747,108.332399,0,191.560741469816,39845.6005902778,2009-02-01,14:24:51
22.813749,108.332394,0,189.587086614173,39845.6006134259,2009-02-01,14:24:53
22.813758,108.332406,0,189.032956036745,39845.6006712963,2009-02-01,14:24:58
22.813739,108.332412,0,185.72312992126,39845.6007291667,2009-02-01,14:25:03
22.813737,108.33237,0,187.881423884514,39845.600787037,2009-02-01,14:25:08
22.813707,108.332328,0,235.626341863517,39845.6008449074,2009-02-01,14:25:13
22.813735,108.332237,0,306.103398950131,39845.6009027778,2009-02-01,14:25:18
22.813733,108.332222,0,294.426945538058,39845.6009606481,2009-02-01,14:25:23
22.813733,108.33222,0,297.362211286089,39845.6010185185,2009-02-01,14:25:28
22.813733,108.33222,0,297.362211286089,39845.6010532407,2009-02-01,14:25:31
22.813741,108.332225,0,303.017122703412,39845.6010763889,2009-02-01,14:25:33
22.81383,108.332313,0,299.381397637795,39845.6011342593,2009-02-01,14:25:38
22.81409,108.332368,0,269.864524278215,39845.6011921296,2009-02-01,14:25:43
22.814493,108.332407,0,214.082286745407,39845.60125,2009-02-01,14:25:48
22.814875,108.332419,0,188.769393044619,39845.6013078704,2009-02-01,14:25:53
22.815284,108.332423,0,161.726141732283,39845.6013657407,2009-02-01,14:25:58
22.815481,108.332432,0,143.584730971129,39845.6014236111,2009-02-01,14:26:03
22.81549,108.332421,0,122.774041994751,39845.6014814815,2009-02-01,14:26:08
22.815483,108.332431,0,140.252014435696,39845.6015393519,2009-02-01,14:26:13
22.815483,108.332431,0,140.252014435696,39845.6015740741,2009-02-01,14:26:16
22.815477,108.332433,0,154.863618766404,39845.6015972222,2009-02-01,14:26:18
22.815493,108.33241,0,158.05218175853,39845.6016550926,2009-02-01,14:26:23
22.815493,108.33241,0,158.05218175853,39845.6016898148,2009-02-01,14:26:26
22.815487,108.332406,0,158.315078740157,39845.601712963,2009-02-01,14:26:28
22.815449,108.332395,0,159.060734908136,39845.6017708333,2009-02-01,14:26:33
22.815435,108.332383,0,163.836942257218,39845.6018287037,2009-02-01,14:26:38
22.815407,108.332337,0,163.353159448819,39845.6018865741,2009-02-01,14:26:43
22.815389,108.332326,0,171.909796587927,39845.6019444444,2009-02-01,14:26:48
22.815366,108.332317,0,191.26438976378,39845.6020023148,2009-02-01,14:26:53
22.815353,108.332297,0,201.816509186352,39845.6020601852,2009-02-01,14:26:58
22.815366,108.332309,0,205.949849081365,39845.6021180556,2009-02-01,14:27:03
22.815422,108.332355,0,186.130606955381,39845.6021759259,2009-02-01,14:27:08
22.815469,108.332464,0,145.188605643045,39845.6022337963,2009-02-01,14:27:13
22.815485,108.332536,0,90.7793011811024,39845.6022916667,2009-02-01,14:27:18
22.815488,108.332561,0,67.8751738845144,39845.602349537,2009-02-01,14:27:23
22.815496,108.33255,0,86.5520406824147,39845.6024074074,2009-02-01,14:27:28
22.815488,108.332528,0,87.2803937007874,39845.6024652778,2009-02-01,14:27:33
22.815477,108.332493,0,85.5247047244094,39845.6025231481,2009-02-01,14:27:38
22.815469,108.332473,0,84.9989402887139,39845.6025810185,2009-02-01,14:27:43
22.815469,108.332473,0,85.1015715223097,39845.6026388889,2009-02-01,14:27:48
22.815468,108.332473,0,85.5578576115486,39845.6026967593,2009-02-01,14:27:53
22.815468,108.332475,0,85.6564796587926,39845.6027546296,2009-02-01,14:27:58
22.815467,108.332475,0,85.4417093175853,39845.6028125,2009-02-01,14:28:03
22.815468,108.332477,0,85.1058333333333,39845.6028703704,2009-02-01,14:28:08
22.815465,108.332474,0,84.5124901574803,39845.6029282407,2009-02-01,14:28:13
22.815466,108.332476,0,83.9439730971129,39845.6029861111,2009-02-01,14:28:18
22.815467,108.332476,0,83.2138418635171,39845.6030439815,2009-02-01,14:28:23
22.815467,108.332476,0,83.2138418635171,39845.6030787037,2009-02-01,14:28:26
22.815465,108.332473,0,82.2441797900262,39845.6031018518,2009-02-01,14:28:28
22.815484,108.332477,0,81.6936056430446,39845.6031597222,2009-02-01,14:28:33
22.815654,108.332348,0,97.9844619422572,39845.6032175926,2009-02-01,14:28:38
22.815726,108.332071,0,94.9794553805774,39845.603275463,2009-02-01,14:28:43
22.815735,108.331497,0,97.2632086614173,39845.6033333333,2009-02-01,14:28:48
22.815783,108.330823,0,82.5500688976378,39845.6033912037,2009-02-01,14:28:53
22.815764,108.330029,0,73.505436351706,39845.6034490741,2009-02-01,14:28:58
22.815773,108.329232,0,72.5431003937008,39845.6035069444,2009-02-01,14:29:03
22.8158,108.328485,0,68.5999835958005,39845.6035648148,2009-02-01,14:29:08
22.815804,108.327829,0,89.3517290026247,39845.6036226852,2009-02-01,14:29:13
22.815796,108.327532,0,101.595557742782,39845.6036805556,2009-02-01,14:29:18
22.815818,108.327373,0,98.7686122047244,39845.6037384259,2009-02-01,14:29:23
22.81582,108.327105,0,118.980606955381,39845.6037962963,2009-02-01,14:29:28
22.815828,108.326737,0,123.019717847769,39845.6038541667,2009-02-01,14:29:33
22.815838,108.326244,0,126.781788057743,39845.603912037,2009-02-01,14:29:38
22.815854,108.325644,0,121.532749343832,39845.6039699074,2009-02-01,14:29:43
22.815853,108.324927,0,118.176768372703,39845.6040277778,2009-02-01,14:29:48
22.815841,108.324171,0,93.57812335958,39845.6040856481,2009-02-01,14:29:53
22.81582,108.323336,0,94.8577788713911,39845.6041435185,2009-02-01,14:29:58
22.815794,108.322509,0,92.4749901574803,39845.6042013889,2009-02-01,14:30:03
22.815777,108.321751,0,92.5131299212598,39845.6042592593,2009-02-01,14:30:08
22.815745,108.321039,0,82.1844849081365,39845.6043171296,2009-02-01,14:30:13
22.815727,108.320487,0,84.1684350393701,39845.604375,2009-02-01,14:30:18
22.815699,108.319989,0,87.2322637795276,39845.6044328704,2009-02-01,14:30:23
22.815765,108.319569,0,89.9555807086614,39845.6044907407,2009-02-01,14:30:28
22.815917,108.3193,0,128.146158136483,39845.6045486111,2009-02-01,14:30:33
22.816003,108.319201,0,133.410675853018,39845.6046064815,2009-02-01,14:30:38
22.816171,108.319221,0,145.242034120735,39845.6046643518,2009-02-01,14:30:43
22.816304,108.319298,0,153.864750656168,39845.6047222222,2009-02-01,14:30:48
22.816301,108.319335,0,167.898343175853,39845.6047800926,2009-02-01,14:30:53
22.816311,108.3194,0,169.690751312336,39845.604837963,2009-02-01,14:30:58
22.81631,108.319401,0,171.823064304462,39845.6048958333,2009-02-01,14:31:03
22.816312,108.319401,0,172.536092519685,39845.6049537037,2009-02-01,14:31:08
22.816316,108.319401,0,172.377519685039,39845.6050115741,2009-02-01,14:31:13
22.816316,108.319401,0,172.377519685039,39845.6050462963,2009-02-01,14:31:16
22.816322,108.3194,0,173.023366141732,39845.6050694444,2009-02-01,14:31:18
22.816091,108.319065,0,278.432099737533,39845.6051273148,2009-02-01,14:31:23
22.816242,108.318998,0,326.902208005249,39845.6051851852,2009-02-01,14:31:28
22.816394,108.319176,0,226.786955380577,39845.6052430556,2009-02-01,14:31:33
22.816426,108.319303,0,190.464041994751,39845.6053009259,2009-02-01,14:31:38
22.816403,108.319359,0,173.83500328084,39845.6053587963,2009-02-01,14:31:43
22.816447,108.319264,0,266.743631889764,39845.6054166667,2009-02-01,14:31:48
22.816534,108.319271,0,277.797919947507,39845.605474537,2009-02-01,14:31:53
22.816602,108.319276,0,265.626105643045,39845.6055324074,2009-02-01,14:31:58
22.816663,108.319279,0,264.375666010499,39845.6055902778,2009-02-01,14:32:03
22.81671,108.319277,0,256.623421916011,39845.6056481482,2009-02-01,14:32:08
22.816735,108.319266,0,251.146227034121,39845.6057060185,2009-02-01,14:32:13
22.816817,108.319255,0,245.931053149606,39845.6057638889,2009-02-01,14:32:18
22.817009,108.319186,0,241.68875656168,39845.6058217593,2009-02-01,14:32:23
22.817101,108.319162,0,244.186354986877,39845.6058796296,2009-02-01,14:32:28
22.81713,108.319094,0,250.867933070866,39845.6059375,2009-02-01,14:32:33
22.817177,108.319101,0,258.786207349081,39845.6059953704,2009-02-01,14:32:38
22.817258,108.319044,0,279.298717191601,39845.6060532407,2009-02-01,14:32:43
22.817341,108.319067,0,293.460807086614,39845.6061111111,2009-02-01,14:32:48
22.817463,108.319035,0,306.033887795276,39845.6061689815,2009-02-01,14:32:53
22.817578,108.318896,0,324.430091863517,39845.6062268519,2009-02-01,14:32:58
22.817609,108.31881,0,330.123300524934,39845.6062847222,2009-02-01,14:33:03
22.81765,108.318809,0,342.132637795276,39845.6063425926,2009-02-01,14:33:08
22.817698,108.318834,0,367.595767716535,39845.606400463,2009-02-01,14:33:13
22.81771,108.318911,0,365.730597112861,39845.6064583333,2009-02-01,14:33:18
22.817669,108.318964,0,371.579124015748,39845.6065162037,2009-02-01,14:33:23
22.817643,108.318988,0,372.044947506562,39845.6065740741,2009-02-01,14:33:28
22.817637,108.318983,0,372.282788713911,39845.6066319444,2009-02-01,14:33:33
22.817637,108.318983,0,372.282788713911,39845.6066666667,2009-02-01,14:33:36
22.817631,108.318984,0,373.904235564304,39845.6066898148,2009-02-01,14:33:38
22.81762,108.318986,0,374.521522309711,39845.6067476852,2009-02-01,14:33:43
22.817601,108.318998,0,374.756158136483,39845.6068055556,2009-02-01,14:33:48
22.817579,108.319033,0,375.025465879265,39845.6068634259,2009-02-01,14:33:53
22.81754,108.319089,0,375.238152887139,39845.6069212963,2009-02-01,14:33:58
22.817705,108.319438,0,319.001955380577,39845.6084837963,2009-02-01,14:36:13
22.817574,108.318943,0,339.558868110236,39845.6085416667,2009-02-01,14:36:18
22.817722,108.319435,0,280.064311023622,39845.608599537,2009-02-01,14:36:23
22.817747,108.319448,0,284.028290682415,39845.6086574074,2009-02-01,14:36:28
22.817783,108.319505,0,289.848533464567,39845.6087152778,2009-02-01,14:36:33
22.817778,108.319483,0,294.817099737533,39845.6087731481,2009-02-01,14:36:38
22.817772,108.319471,0,297.615721784777,39845.6088310185,2009-02-01,14:36:43
22.817771,108.319469,0,297.922050524934,39845.6088888889,2009-02-01,14:36:48
22.81777,108.31947,0,298.264845800525,39845.6089467593,2009-02-01,14:36:53
22.817762,108.319471,0,298.519658792651,39845.6090046296,2009-02-01,14:36:58
22.817761,108.319474,0,298.59470144357,39845.6090625,2009-02-01,14:37:03
22.817761,108.319474,0,298.59470144357,39845.6090972222,2009-02-01,14:37:06
22.81776,108.319475,0,298.782158792651,39845.6091203704,2009-02-01,14:37:08
22.817723,108.319544,0,298.128854986877,39845.6091782407,2009-02-01,14:37:13
22.81768,108.319617,0,308.679947506562,39845.6092361111,2009-02-01,14:37:18
22.817656,108.319652,0,310.166702755905,39845.6092939815,2009-02-01,14:37:23
22.81768,108.319635,0,312.877063648294,39845.6093518519,2009-02-01,14:37:28
22.817835,108.3196,0,317.559104330709,39845.6094097222,2009-02-01,14:37:33
22.818024,108.319567,0,357.949639107612,39845.6094675926,2009-02-01,14:37:38
22.81775,108.319618,0,321.391522309711,39845.609525463,2009-02-01,14:37:43
22.817688,108.319646,0,297.734117454068,39845.6095833333,2009-02-01,14:37:48
22.817688,108.319646,0,297.734117454068,39845.6096180556,2009-02-01,14:37:51
22.817695,108.319645,0,291.85592847769,39845.6096412037,2009-02-01,14:37:53
22.817613,108.319659,0,276.233366141732,39845.6096990741,2009-02-01,14:37:58
22.817546,108.319695,0,258.613720472441,39845.6097569444,2009-02-01,14:38:03
22.817564,108.319662,0,246.215803805774,39845.6098148148,2009-02-01,14:38:08
22.81759,108.319658,0,176.403917322835,39845.6098726852,2009-02-01,14:38:13
22.817492,108.31964,0,170.750380577428,39845.6099305556,2009-02-01,14:38:18
22.81749,108.319657,0,157.850682414698,39845.6099884259,2009-02-01,14:38:23
22.817554,108.319598,0,186.469435695538,39845.6100462963,2009-02-01,14:38:28
22.817602,108.31951,0,216.150659448819,39845.6101041667,2009-02-01,14:38:33
22.817597,108.319406,0,235.716076115486,39845.610162037,2009-02-01,14:38:38
22.817598,108.319342,0,251.811794619423,39845.6102199074,2009-02-01,14:38:43
22.8176,108.319319,0,258.125393700787,39845.6102777778,2009-02-01,14:38:48
22.817599,108.319274,0,258.805406824147,39845.6103356481,2009-02-01,14:38:53
22.817573,108.319239,0,252.510882545932,39845.6103935185,2009-02-01,14:38:58
22.817554,108.319215,0,252.219196194226,39845.6104513889,2009-02-01,14:39:03
22.817528,108.319167,0,250.088398950131,39845.6105092593,2009-02-01,14:39:08
22.817504,108.319123,0,246.517575459318,39845.6105671296,2009-02-01,14:39:13
22.817441,108.319088,0,246.271899606299,39845.610625,2009-02-01,14:39:18
22.817366,108.318999,0,252.450682414698,39845.6106828704,2009-02-01,14:39:23
22.817356,108.318905,0,274.869812992126,39845.6107407407,2009-02-01,14:39:28
22.817386,108.31884,0,308.124311023622,39845.6107986111,2009-02-01,14:39:33
22.817484,108.318779,0,300.921341863517,39845.6108564815,2009-02-01,14:39:38
22.817466,108.31871,0,317.083267716535,39845.6109143518,2009-02-01,14:39:43
22.817472,108.318667,0,330.310807086614,39845.6109722222,2009-02-01,14:39:48
22.817495,108.318573,0,326.435810367454,39845.6110300926,2009-02-01,14:39:53
22.817517,108.31848,0,313.531020341207,39845.611087963,2009-02-01,14:39:58
22.817552,108.31841,0,299.401171259843,39845.6111458333,2009-02-01,14:40:03
22.817515,108.318341,0,280.960738188976,39845.6112037037,2009-02-01,14:40:08
22.817454,108.318255,0,269.49001312336,39845.6112615741,2009-02-01,14:40:13
22.817373,108.318193,0,271.428100393701,39845.6113194444,2009-02-01,14:40:18
22.817265,108.318168,0,299.449904855643,39845.6113773148,2009-02-01,14:40:23
22.817194,108.318163,0,313.839399606299,39845.6114351852,2009-02-01,14:40:28
22.817181,108.318164,0,319.983589238845,39845.6114930556,2009-02-01,14:40:33
22.817181,108.318164,0,319.983589238845,39845.6115277778,2009-02-01,14:40:36
22.817175,108.318168,0,323.613359580052,39845.6115509259,2009-02-01,14:40:38
22.81719,108.318123,0,315.526778215223,39845.6116087963,2009-02-01,14:40:43
22.81718,108.318026,0,309.936194225722,39845.6116666667,2009-02-01,14:40:48
22.817197,108.317997,0,307.630104986877,39845.611724537,2009-02-01,14:40:53
22.817222,108.318003,0,305.192326115486,39845.6117824074,2009-02-01,14:40:58
22.817259,108.317975,0,304.731535433071,39845.6118402778,2009-02-01,14:41:03
22.817296,108.317984,0,303.26655511811,39845.6118981481,2009-02-01,14:41:08
22.817307,108.318002,0,300.020059055118,39845.6119560185,2009-02-01,14:41:13
22.817377,108.318135,0,289.049799868766,39845.6120138889,2009-02-01,14:41:18
22.817566,108.318325,0,282.562109580052,39845.6120717593,2009-02-01,14:41:23
22.817632,108.318375,0,284.955157480315,39845.6121296296,2009-02-01,14:41:28
22.817626,108.318449,0,277.754114173228,39845.6121875,2009-02-01,14:41:33
22.817643,108.318493,0,275.344498031496,39845.6122453704,2009-02-01,14:41:38
22.81766,108.318537,0,271.859708005249,39845.6123032407,2009-02-01,14:41:43
22.817682,108.318561,0,270.407293307087,39845.6123611111,2009-02-01,14:41:48
22.817696,108.318599,0,266.587463910761,39845.6124189815,2009-02-01,14:41:53
22.817676,108.318636,0,274.307447506562,39845.6124768518,2009-02-01,14:41:58
22.817645,108.318658,0,281.098809055118,39845.6125347222,2009-02-01,14:42:03
22.817623,108.318678,0,286.818900918635,39845.6125925926,2009-02-01,14:42:08
22.817622,108.318715,0,292.254445538058,39845.612650463,2009-02-01,14:42:13
22.817655,108.31873,0,295.869022309711,39845.6127083333,2009-02-01,14:42:18
22.817692,108.318731,0,302.089406167979,39845.6127662037,2009-02-01,14:42:23
22.817787,108.318712,0,307.861837270341,39845.6128240741,2009-02-01,14:42:28
22.817881,108.318706,0,313.116407480315,39845.6128819444,2009-02-01,14:42:33
22.817737,108.318836,0,311.373812335958,39845.6129398148,2009-02-01,14:42:38
22.817682,108.318881,0,310.295183727034,39845.6129976852,2009-02-01,14:42:43
22.817691,108.31892,0,315.368205380577,39845.6130555556,2009-02-01,14:42:48
22.817702,108.318918,0,319.162604986877,39845.6131134259,2009-02-01,14:42:53
22.817715,108.318926,0,320.829881889764,39845.6131712963,2009-02-01,14:42:58
22.81786,108.318972,0,306.289901574803,39845.6132291667,2009-02-01,14:43:03
22.817873,108.319074,0,300.097552493438,39845.613287037,2009-02-01,14:43:08
22.817884,108.319103,0,295.233087270341,39845.6133449074,2009-02-01,14:43:13
22.81789,108.319154,0,287.49748687664,39845.6134027778,2009-02-01,14:43:18
22.817903,108.31915,0,275.563494094488,39845.6134606482,2009-02-01,14:43:23
22.817869,108.319151,0,268.38029855643,39845.6135185185,2009-02-01,14:43:28
22.817843,108.319094,0,260.573684383202,39845.6135763889,2009-02-01,14:43:33
22.817814,108.31899,0,252.954353674541,39845.6136342593,2009-02-01,14:43:38
22.817801,108.318866,0,246.452647637795,39845.6136921296,2009-02-01,14:43:43
22.817686,108.319632,0,294.267749343832,39845.621099537,2009-02-01,14:54:23
22.817607,108.319758,0,299.86249015748,39845.6211574074,2009-02-01,14:54:28
22.817675,108.319665,0,346.878533464567,39845.6212152778,2009-02-01,14:54:33
22.81765,108.31959,0,357.475131233596,39845.6212731482,2009-02-01,14:54:38
22.817419,108.319626,0,372.952237532808,39845.6213310185,2009-02-01,14:54:43
22.817294,108.319722,0,390.104583333333,39845.6213888889,2009-02-01,14:54:48
22.817164,108.319724,0,396.754297900262,39845.6214467593,2009-02-01,14:54:53
22.816884,108.319731,0,405.274465223097,39845.6215046296,2009-02-01,14:54:58
22.816566,108.319719,0,419.883503937008,39845.6215625,2009-02-01,14:55:03
22.816301,108.319687,0,433.293139763779,39845.6216203704,2009-02-01,14:55:08
22.81621,108.319574,0,450.954337270341,39845.6216782407,2009-02-01,14:55:13
22.816569,108.31994,0,466.222037401575,39845.6217361111,2009-02-01,14:55:18
22.81655,108.319796,0,483.071535433071,39845.6217939815,2009-02-01,14:55:23
22.817634,108.319234,0,455.779429133858,39845.6218518519,2009-02-01,14:55:28
22.817672,108.319188,0,448.418215223097,39845.6219097222,2009-02-01,14:55:33
22.817699,108.319127,0,453.477542650919,39845.6219675926,2009-02-01,14:55:38
22.817721,108.3191,0,464.220170603674,39845.622025463,2009-02-01,14:55:43
22.817712,108.319075,0,472.491505905512,39845.6220833333,2009-02-01,14:55:48
22.817712,108.319075,0,472.491505905512,39845.6221180556,2009-02-01,14:55:51
22.817705,108.31907,0,478.925429790026,39845.6221412037,2009-02-01,14:55:53
22.817685,108.319027,0,476.784494750656,39845.6221990741,2009-02-01,14:55:58
22.817686,108.318999,0,478.873864829396,39845.6222569444,2009-02-01,14:56:03
22.817671,108.319003,0,480.989721128609,39845.6223148148,2009-02-01,14:56:08
22.817668,108.318976,0,482.523959973753,39845.6223726852,2009-02-01,14:56:13
22.817669,108.318939,0,484.473612204724,39845.6224305556,2009-02-01,14:56:18
22.817681,108.318909,0,486.88593175853,39845.6224884259,2009-02-01,14:56:23
22.817711,108.31888,0,489.386811023622,39845.6225462963,2009-02-01,14:56:28
22.817899,108.318768,0,490.690465879265,39845.6226041667,2009-02-01,14:56:33
22.817753,108.318692,0,469.706026902887,39845.622662037,2009-02-01,14:56:38
22.817709,108.318742,0,458.825127952756,39845.6227199074,2009-02-01,14:56:43
22.817688,108.318722,0,440.980255905512,39845.6227777778,2009-02-01,14:56:48
22.817637,108.31873,0,429.133868110236,39845.6228356481,2009-02-01,14:56:53
22.817617,108.318776,0,439.271302493438,39845.6228935185,2009-02-01,14:56:58
22.817566,108.318813,0,431.0531332021,39845.6229513889,2009-02-01,14:57:03
22.817537,108.318843,0,428.300692257218,39845.6230092593,2009-02-01,14:57:08
22.817525,108.318843,0,428.669396325459,39845.6230671296,2009-02-01,14:57:13
22.817505,108.318844,0,418.037729658793,39845.623125,2009-02-01,14:57:18
22.817551,108.318831,0,414.881745406824,39845.6231828704,2009-02-01,14:57:23
22.817571,108.318825,0,417.348631889764,39845.6232407407,2009-02-01,14:57:28
22.817588,108.318843,0,416.163595800525,39845.6232986111,2009-02-01,14:57:33
22.817588,108.318843,0,416.163595800525,39845.6233333333,2009-02-01,14:57:36
22.817588,108.318843,0,416.643487532808,39845.6233564815,2009-02-01,14:57:38
22.817613,108.31881,0,420.200469160105,39845.6234143519,2009-02-01,14:57:43
22.817622,108.318826,0,418.632611548556,39845.6234722222,2009-02-01,14:57:48
22.817622,108.318826,0,418.632611548556,39845.6235069444,2009-02-01,14:57:51
22.81762,108.318832,0,418.948825459318,39845.6235300926,2009-02-01,14:57:53
22.817609,108.318975,0,409.061929133858,39845.623587963,2009-02-01,14:57:58
22.817614,108.319005,0,406.927998687664,39845.6236458333,2009-02-01,14:58:03
22.817684,108.319139,0,416.464442257218,39845.6237037037,2009-02-01,14:58:08
22.817663,108.319186,0,417.40812992126,39845.6237615741,2009-02-01,14:58:13
22.817674,108.319294,0,413.053166010499,39845.6238194444,2009-02-01,14:58:18
22.817764,108.319478,0,412.583914041995,39845.6238773148,2009-02-01,14:58:23
22.817801,108.31954,0,409.559816272966,39845.6239351852,2009-02-01,14:58:28
22.817803,108.319581,0,396.756200787402,39845.6239930556,2009-02-01,14:58:33
22.817857,108.319564,0,392.012732939632,39845.6240509259,2009-02-01,14:58:38
22.817867,108.319582,0,399.063815616798,39845.6241087963,2009-02-01,14:58:43
22.817874,108.319588,0,404.27032808399,39845.6241666667,2009-02-01,14:58:48
22.817874,108.319588,0,404.27032808399,39845.6242013889,2009-02-01,14:58:51
22.817872,108.31959,0,405.014744094488,39845.624224537,2009-02-01,14:58:53
22.817869,108.319636,0,410.077001312336,39845.6242824074,2009-02-01,14:58:58
22.817925,108.319649,0,416.971541994751,39845.6243402778,2009-02-01,14:59:03
22.817975,108.319685,0,422.673362860892,39845.6243981481,2009-02-01,14:59:08
22.818,108.319719,0,428.183546587927,39845.6244560185,2009-02-01,14:59:13
22.817972,108.319762,0,433.701692913386,39845.6245138889,2009-02-01,14:59:18
22.817947,108.319817,0,440.635980971129,39845.6245717593,2009-02-01,14:59:23
22.817905,108.319849,0,443.96873687664,39845.6246296296,2009-02-01,14:59:28
22.817931,108.319877,0,446.801223753281,39845.6246875,2009-02-01,14:59:33
22.817925,108.319865,0,447.262890419948,39845.6247453704,2009-02-01,14:59:38
22.817948,108.319859,0,444.166427165354,39845.6248032407,2009-02-01,14:59:43
22.817948,108.319859,0,444.166427165354,39845.624837963,2009-02-01,14:59:46
22.817945,108.31986,0,443.847887139108,39845.6248611111,2009-02-01,14:59:48
22.817965,108.319885,0,441.748500656168,39845.6249189815,2009-02-01,14:59:53
22.817979,108.319937,0,439.135583989501,39845.6249768519,2009-02-01,14:59:58
22.817963,108.319993,0,433.653782808399,39845.6250347222,2009-02-01,15:00:03
22.818012,108.320082,0,427.92593175853,39845.6250925926,2009-02-01,15:00:08
22.818077,108.320218,0,444.170082020997,39845.625150463,2009-02-01,15:00:13
22.818066,108.320292,0,453.543375984252,39845.6252083333,2009-02-01,15:00:18
22.818079,108.320367,0,466.376827427822,39845.6252662037,2009-02-01,15:00:23
22.818095,108.320418,0,466.869084645669,39845.6253240741,2009-02-01,15:00:28
22.818123,108.320444,0,466.8693832021,39845.6253819444,2009-02-01,15:00:33
22.818119,108.320486,0,474.075908792651,39845.6254398148,2009-02-01,15:00:38
22.818102,108.320497,0,478.315777559055,39845.6254976852,2009-02-01,15:00:43
22.818072,108.320479,0,481.417900262467,39845.6255555556,2009-02-01,15:00:48
22.818058,108.320482,0,482.598001968504,39845.6256134259,2009-02-01,15:00:53
22.818036,108.32047,0,485.038257874016,39845.6256712963,2009-02-01,15:00:58
22.818012,108.320458,0,485.529560367454,39845.6257291667,2009-02-01,15:01:03
22.818107,108.320323,0,483.876978346457,39845.625787037,2009-02-01,15:01:08
22.818265,108.320369,0,477.393792650919,39845.6258449074,2009-02-01,15:01:13
22.818304,108.320454,0,466.212273622047,39845.6259027778,2009-02-01,15:01:18
22.81835,108.320577,0,465.703198818898,39845.6259606481,2009-02-01,15:01:23
22.818419,108.320773,0,459.794120734908,39845.6260185185,2009-02-01,15:01:28
22.818365,108.320822,0,460.263198818898,39845.6260763889,2009-02-01,15:01:33
22.818346,108.320838,0,459.629117454068,39845.6261342593,2009-02-01,15:01:38
22.818346,108.320838,0,459.629117454068,39845.6261689815,2009-02-01,15:01:41
22.818343,108.32084,0,458.610413385827,39845.6261921296,2009-02-01,15:01:43
22.818334,108.320846,0,458.01998687664,39845.62625,2009-02-01,15:01:48
22.818336,108.320848,0,457.380400262467,39845.6263078704,2009-02-01,15:01:53
22.818336,108.320848,0,457.380400262467,39845.6263425926,2009-02-01,15:01:56
22.818338,108.320849,0,456.307680446194,39845.6263657407,2009-02-01,15:01:58
22.818315,108.320893,0,453.985971128609,39845.6264236111,2009-02-01,15:02:03
22.818297,108.320938,0,452.589399606299,39845.6264814815,2009-02-01,15:02:08
22.81828,108.320968,0,450.060134514436,39845.6265393518,2009-02-01,15:02:13
22.818273,108.321008,0,447.48376312336,39845.6265972222,2009-02-01,15:02:18
22.818231,108.321018,0,444.180748031496,39845.6266550926,2009-02-01,15:02:23
22.818315,108.321178,0,384.255606955381,39845.626712963,2009-02-01,15:02:28
22.818306,108.32117,0,369.014114173228,39845.6267708333,2009-02-01,15:02:33
22.818309,108.321158,0,355.36437992126,39845.6268287037,2009-02-01,15:02:38
22.818299,108.321157,0,351.188162729659,39845.6268865741,2009-02-01,15:02:43
22.818316,108.321161,0,350.30405183727,39845.6269444444,2009-02-01,15:02:48
22.818301,108.321172,0,352.381459973753,39845.6270023148,2009-02-01,15:02:53
22.818233,108.32113,0,359.121158136483,39845.6270601852,2009-02-01,15:02:58
22.818207,108.321098,0,361.028205380577,39845.6271180556,2009-02-01,15:03:03
22.81818,108.321071,0,365.308149606299,39845.6271759259,2009-02-01,15:03:08
22.818127,108.321034,0,373.721660104987,39845.6272337963,2009-02-01,15:03:13
22.81812,108.321032,0,374.904642388451,39845.6272916667,2009-02-01,15:03:18
22.818114,108.321027,0,375.281131889764,39845.627349537,2009-02-01,15:03:23
22.818114,108.321027,0,375.281131889764,39845.6273842593,2009-02-01,15:03:26
22.818108,108.321028,0,375.289566929134,39845.6274074074,2009-02-01,15:03:28
22.81809,108.32103,0,377.691725721785,39845.6274652778,2009-02-01,15:03:33
22.818047,108.320933,0,400.808238188976,39845.6275231481,2009-02-01,15:03:38
22.818051,108.320923,0,406.721745406824,39845.6275810185,2009-02-01,15:03:43
22.818065,108.320847,0,410.610810367454,39845.6276388889,2009-02-01,15:03:48
22.818046,108.320791,0,406.162257217848,39845.6276967593,2009-02-01,15:03:53
22.817966,108.320767,0,397.142526246719,39845.6277546296,2009-02-01,15:03:58
22.817924,108.32073,0,388.580357611549,39845.6278125,2009-02-01,15:04:03
22.817883,108.320696,0,381.979255249344,39845.6278703704,2009-02-01,15:04:08
22.817872,108.320705,0,379.076030183727,39845.6279282407,2009-02-01,15:04:13
22.817861,108.320701,0,377.382217847769,39845.6279861111,2009-02-01,15:04:18
22.817859,108.320695,0,376.831466535433,39845.6280439815,2009-02-01,15:04:23
22.817854,108.320696,0,376.549619422572,39845.6281018518,2009-02-01,15:04:28
22.817846,108.320699,0,376.493874671916,39845.6281597222,2009-02-01,15:04:33
22.817846,108.320699,0,376.493874671916,39845.6281944444,2009-02-01,15:04:36
22.817844,108.3207,0,376.500183727034,39845.6282175926,2009-02-01,15:04:38
22.81741,108.321136,0,881.277870734908,39845.6292592593,2009-02-01,15:06:08
22.817822,108.320411,0,457.785400262467,39845.6293171296,2009-02-01,15:06:13
22.817872,108.320505,0,406.837286745407,39845.629375,2009-02-01,15:06:18
22.817879,108.32053,0,374.687125984252,39845.6294328704,2009-02-01,15:06:23
22.817857,108.320462,0,380.82405511811,39845.6294907407,2009-02-01,15:06:28
22.817842,108.320467,0,376.898874671916,39845.6295486111,2009-02-01,15:06:33
22.817883,108.320448,0,374.525725065617,39845.6296064815,2009-02-01,15:06:38
22.818007,108.320392,0,383.347713254593,39845.6296643519,2009-02-01,15:06:43
22.818085,108.320285,0,412.010482283465,39845.6297222222,2009-02-01,15:06:48
22.818178,108.320269,0,425.696184383202,39845.6297800926,2009-02-01,15:06:53
22.818143,108.320319,0,438.130045931759,39845.629837963,2009-02-01,15:06:58
22.81814,108.320332,0,442.319153543307,39845.6298958333,2009-02-01,15:07:03
22.818134,108.320351,0,446.629412729659,39845.6299537037,2009-02-01,15:07:08
22.818118,108.320356,0,450.571066272966,39845.6300115741,2009-02-01,15:07:13
22.818096,108.320386,0,451.606440288714,39845.6300694444,2009-02-01,15:07:18
22.818035,108.32042,0,452.942634514436,39845.6301273148,2009-02-01,15:07:23
22.818011,108.320412,0,454.369041994751,39845.6301851852,2009-02-01,15:07:28
22.817951,108.320398,0,455.798251312336,39845.6302430556,2009-02-01,15:07:33
22.817877,108.320415,0,456.675482283464,39845.6303009259,2009-02-01,15:07:38
22.817813,108.320418,0,457.47156167979,39845.6303587963,2009-02-01,15:07:43
22.817739,108.320409,0,458.223336614173,39845.6304166667,2009-02-01,15:07:48
22.817772,108.320485,0,458.78593175853,39845.630474537,2009-02-01,15:07:53
22.817836,108.320648,0,460.219796587926,39845.6305324074,2009-02-01,15:07:58
22.817836,108.320648,0,460.219796587926,39845.6305671296,2009-02-01,15:08:01
22.817842,108.320648,0,459.895196850394,39845.6305902778,2009-02-01,15:08:03
22.817882,108.32052,0,453.596942257218,39845.6306481481,2009-02-01,15:08:08
22.8179,108.320517,0,455.009980314961,39845.6307060185,2009-02-01,15:08:13
22.817873,108.320551,0,454.321833989501,39845.6307638889,2009-02-01,15:08:18
22.817816,108.320596,0,455.192404855643,39845.6308217593,2009-02-01,15:08:23
22.817796,108.320726,0,428.938175853018,39845.6308796296,2009-02-01,15:08:28
22.817976,108.320897,0,255.829268372703,39845.6330208333,2009-02-01,15:11:33
22.818034,108.320867,0,241.448310367454,39845.6330787037,2009-02-01,15:11:38
22.81806,108.320852,0,224.802463910761,39845.6331365741,2009-02-01,15:11:43
22.818059,108.320837,0,212.557283464567,39845.6331944444,2009-02-01,15:11:48
22.818044,108.320815,0,199.051466535433,39845.6332523148,2009-02-01,15:11:53
22.818019,108.320795,0,194.395659448819,39845.6333101852,2009-02-01,15:11:58
22.817982,108.320789,0,186.553077427822,39845.6333680556,2009-02-01,15:12:03
22.817943,108.320772,0,177.326089238845,39845.6334259259,2009-02-01,15:12:08
22.817902,108.320734,0,166.397857611549,39845.6334837963,2009-02-01,15:12:13
22.817902,108.320734,0,166.397857611549,39845.6335185185,2009-02-01,15:12:16
22.817909,108.320741,0,152.929337270341,39845.6335416667,2009-02-01,15:12:18
22.817912,108.320754,0,142.28531824147,39845.633599537,2009-02-01,15:12:23
22.817943,108.320756,0,131.066164698163,39845.6336574074,2009-02-01,15:12:28
22.817943,108.320809,0,118.764593175853,39845.6337152778,2009-02-01,15:12:33
22.817959,108.320828,0,104.47405183727,39845.6337731481,2009-02-01,15:12:38
22.817971,108.320857,0,86.2127657480315,39845.6338310185,2009-02-01,15:12:43
22.817597,108.320288,0,198.078005249344,39845.6338888889,2009-02-01,15:12:48
22.817742,108.320411,0,192.262395013123,39845.6339467593,2009-02-01,15:12:53
22.817728,108.320472,0,189.856758530184,39845.6340046296,2009-02-01,15:12:58
22.817712,108.320536,0,185.886141732283,39845.6340625,2009-02-01,15:13:03
22.817714,108.320546,0,183.91061023622,39845.6341203704,2009-02-01,15:13:08
22.817735,108.32057,0,184.438897637795,39845.6341782407,2009-02-01,15:13:13
22.817749,108.320581,0,182.870954724409,39845.6342361111,2009-02-01,15:13:18
22.817838,108.320681,0,190.826427165354,39845.6342939815,2009-02-01,15:13:23
22.817882,108.320781,0,212.798805774278,39845.6343518518,2009-02-01,15:13:28
22.817882,108.320781,0,212.798805774278,39845.6343865741,2009-02-01,15:13:31
22.817877,108.320779,0,232.833353018373,39845.6344097222,2009-02-01,15:13:33
22.817911,108.320777,0,248.82001312336,39845.6344675926,2009-02-01,15:13:38
22.817928,108.32076,0,270.824658792651,39845.634525463,2009-02-01,15:13:43
22.817915,108.320738,0,282.28904855643,39845.6345833333,2009-02-01,15:13:48
22.817895,108.320759,0,296.229091207349,39845.6346412037,2009-02-01,15:13:53
22.817882,108.320729,0,309.779173228346,39845.6346990741,2009-02-01,15:13:58
22.817866,108.320692,0,316.276076115486,39845.6347569444,2009-02-01,15:14:03
22.817869,108.320692,0,317.505439632546,39845.6348148148,2009-02-01,15:14:08
22.817872,108.320692,0,317.887132545932,39845.6348726852,2009-02-01,15:14:13
22.817872,108.320692,0,317.887132545932,39845.6349074074,2009-02-01,15:14:16
22.817875,108.320698,0,320.633339895013,39845.6349305556,2009-02-01,15:14:18
22.81789,108.320671,0,326.193287401575,39845.6349884259,2009-02-01,15:14:23
22.817882,108.320671,0,329.429294619423,39845.6350462963,2009-02-01,15:14:28
22.817882,108.320671,0,329.429294619423,39845.6350810185,2009-02-01,15:14:31
22.817885,108.32067,0,330.08220144357,39845.6351041667,2009-02-01,15:14:33
22.817901,108.320685,0,333.452575459318,39845.635162037,2009-02-01,15:14:38
22.81789,108.320696,0,338.583494094488,39845.6352199074,2009-02-01,15:14:43
22.818014,108.32069,0,432.179970472441,39845.6373032407,2009-02-01,15:17:43
22.818151,108.320791,0,445.91968832021,39845.6373611111,2009-02-01,15:17:48
22.818332,108.321001,0,466.558001968504,39845.6374189815,2009-02-01,15:17:53
22.818446,108.321174,0,490.703484251968,39845.6374768519,2009-02-01,15:17:58
22.818684,108.321115,0,504.757837926509,39845.6375347222,2009-02-01,15:18:03
22.819148,108.321131,0,522.159616141732,39845.6375925926,2009-02-01,15:18:08
22.81918,108.321102,0,535.390708661417,39845.637650463,2009-02-01,15:18:13
22.81907,108.321127,0,540.392867454068,39845.6377083333,2009-02-01,15:18:18
22.818959,108.32082,0,549.602959317585,39845.6377662037,2009-02-01,15:18:23
22.818954,108.32076,0,554.721663385827,39845.6378240741,2009-02-01,15:18:28
22.818945,108.320763,0,555.129514435695,39845.6378819444,2009-02-01,15:18:33
22.818925,108.320762,0,555.425229658793,39845.6379398148,2009-02-01,15:18:38
22.818925,108.320762,0,555.425229658793,39845.637974537,2009-02-01,15:18:41
22.818926,108.320757,0,555.142480314961,39845.6379976852,2009-02-01,15:18:43
22.818879,108.320714,0,556.008297244094,39845.6380555556,2009-02-01,15:18:48
22.818741,108.320489,0,541.580830052493,39845.6381134259,2009-02-01,15:18:53
22.818687,108.320349,0,536.785226377953,39845.6381712963,2009-02-01,15:18:58
22.818598,108.320309,0,515.914327427821,39845.6382291667,2009-02-01,15:19:03
22.818533,108.320289,0,492.613835301837,39845.638287037,2009-02-01,15:19:08
22.818549,108.320242,0,490.715547900262,39845.6383449074,2009-02-01,15:19:13
22.818291,108.320115,0,457.368635170604,39845.6384027778,2009-02-01,15:19:18
22.818197,108.320104,0,443.510820209974,39845.6384606481,2009-02-01,15:19:23
22.818148,108.320121,0,408.306971784777,39845.6385185185,2009-02-01,15:19:28
22.81812,108.32008,0,405.583520341207,39845.6385763889,2009-02-01,15:19:33
22.818047,108.320058,0,391.741699475066,39845.6386342593,2009-02-01,15:19:38
22.818034,108.320059,0,384.428244750656,39845.6386921296,2009-02-01,15:19:43
22.817984,108.32009,0,378.572834645669,39845.63875,2009-02-01,15:19:48
22.817872,108.320165,0,377.576456692913,39845.6388078704,2009-02-01,15:19:53
22.817501,108.319966,0,470.393021653543,39845.6388657407,2009-02-01,15:19:58
22.817361,108.320046,0,493.051673228346,39845.6389236111,2009-02-01,15:20:03
22.817358,108.319981,0,488.966043307087,39845.6389814815,2009-02-01,15:20:08
22.817389,108.320048,0,484.605072178478,39845.6390393519,2009-02-01,15:20:13
22.817441,108.320118,0,480.858661417323,39845.6390972222,2009-02-01,15:20:18
22.817458,108.320144,0,479.928464566929,39845.6391550926,2009-02-01,15:20:23
22.817507,108.320166,0,479.856827427821,39845.639212963,2009-02-01,15:20:28
22.817622,108.32024,0,480.170662729659,39845.6392708333,2009-02-01,15:20:33
22.817972,108.320256,0,274.276909448819,39845.6402546296,2009-02-01,15:21:58
22.817922,108.320197,0,264.018877952756,39845.6403125,2009-02-01,15:22:03
22.817864,108.32023,0,260.522070209974,39845.6403703704,2009-02-01,15:22:08
22.817643,108.320358,0,313.009176509186,39845.6404282407,2009-02-01,15:22:13
22.817571,108.320492,0,331.780990813648,39845.6404861111,2009-02-01,15:22:18
22.817495,108.320394,0,347.697667322835,39845.6405439815,2009-02-01,15:22:23
22.817405,108.320368,0,323.563097112861,39845.6406018519,2009-02-01,15:22:28
22.817373,108.320423,0,341.412125984252,39845.6406597222,2009-02-01,15:22:33
22.817476,108.32042,0,361.543566272966,39845.6407175926,2009-02-01,15:22:38
22.817417,108.320389,0,375.01187335958,39845.640775463,2009-02-01,15:22:43
22.817358,108.320263,0,379.166040026247,39845.6408333333,2009-02-01,15:22:48
22.817408,108.320249,0,392.545239501312,39845.6408912037,2009-02-01,15:22:53
22.817392,108.320178,0,401.997129265092,39845.6409490741,2009-02-01,15:22:58
22.817371,108.320043,0,401.081223753281,39845.6410069444,2009-02-01,15:23:03
22.817369,108.319989,0,395.313648293963,39845.6410648148,2009-02-01,15:23:08
22.817369,108.319989,0,395.313648293963,39845.641099537,2009-02-01,15:23:11
22.817369,108.319989,0,395.791988188976,39845.6411226852,2009-02-01,15:23:13
22.817345,108.319997,0,393.710675853018,39845.6411805556,2009-02-01,15:23:18
22.817315,108.320029,0,390.203179133858,39845.6412384259,2009-02-01,15:23:23
22.817234,108.32002,0,384.508694225722,39845.6412962963,2009-02-01,15:23:28
22.817177,108.320119,0,365.190656167979,39845.6413541667,2009-02-01,15:23:33
22.817124,108.32016,0,355.6293832021,39845.641412037,2009-02-01,15:23:38
22.817055,108.320176,0,361.71657808399,39845.6414699074,2009-02-01,15:23:43
22.817006,108.320105,0,356.464110892388,39845.6415277778,2009-02-01,15:23:48
22.816961,108.320102,0,364.363087270341,39845.6415856481,2009-02-01,15:23:53
22.816911,108.320089,0,374.288959973753,39845.6416435185,2009-02-01,15:23:58
22.816831,108.32007,0,374.457365485564,39845.6417013889,2009-02-01,15:24:03
22.816809,108.320035,0,374.225757874016,39845.6417592593,2009-02-01,15:24:08
22.816768,108.319987,0,366.415164041995,39845.6418171296,2009-02-01,15:24:13
22.816707,108.31997,0,355.700121391076,39845.641875,2009-02-01,15:24:18
22.816655,108.319947,0,353.442916666667,39845.6419328704,2009-02-01,15:24:23
22.81664,108.319901,0,346.682867454068,39845.6419907407,2009-02-01,15:24:28
22.816664,108.319883,0,342.93625328084,39845.6420486111,2009-02-01,15:24:33
22.816642,108.319871,0,334.416062992126,39845.6421064815,2009-02-01,15:24:38
22.816621,108.319811,0,313.084596456693,39845.6421643518,2009-02-01,15:24:43
22.816582,108.319775,0,290.220492125984,39845.6422222222,2009-02-01,15:24:48
22.816521,108.319726,0,268.943592519685,39845.6422800926,2009-02-01,15:24:53
22.816488,108.319682,0,257.447860892388,39845.642337963,2009-02-01,15:24:58
22.816472,108.319615,0,248.915479002625,39845.6423958333,2009-02-01,15:25:03
22.816437,108.319593,0,243.86688648294,39845.6424537037,2009-02-01,15:25:08
22.816395,108.319586,0,240.607851049869,39845.6425115741,2009-02-01,15:25:13
22.816377,108.319575,0,239.267250656168,39845.6425694444,2009-02-01,15:25:18
22.816322,108.319617,0,236.686945538058,39845.6426273148,2009-02-01,15:25:23
22.816232,108.31965,0,234.698497375328,39845.6426851852,2009-02-01,15:25:28
22.816193,108.31962,0,235.365971128609,39845.6427430556,2009-02-01,15:25:33
22.816176,108.319554,0,236.031965223097,39845.6428009259,2009-02-01,15:25:38
22.816242,108.319398,0,234.326414041995,39845.6428587963,2009-02-01,15:25:43
22.816226,108.319346,0,235.708267716535,39845.6429166667,2009-02-01,15:25:48
22.816202,108.319276,0,234.750111548556,39845.642974537,2009-02-01,15:25:53
22.816272,108.319235,0,227.741630577428,39845.6430324074,2009-02-01,15:25:58
22.816233,108.319253,0,220.081899606299,39845.6430902778,2009-02-01,15:26:03
22.816185,108.319272,0,215.407995406824,39845.6431481481,2009-02-01,15:26:08
22.816141,108.319228,0,212.610223097113,39845.6432060185,2009-02-01,15:26:13
22.816137,108.319156,0,214.34751312336,39845.6432638889,2009-02-01,15:26:18
22.816125,108.319101,0,217.405380577428,39845.6433217593,2009-02-01,15:26:23
22.81609,108.319063,0,221.404504593176,39845.6433796296,2009-02-01,15:26:28
22.816125,108.31908,0,217.985643044619,39845.6434375,2009-02-01,15:26:33
22.816107,108.319091,0,218.864475065617,39845.6434953704,2009-02-01,15:26:38
22.816096,108.319059,0,216.563166010499,39845.6435532407,2009-02-01,15:26:43
22.816052,108.318983,0,209.121640419948,39845.6436111111,2009-02-01,15:26:48
22.816021,108.318944,0,203.98126312336,39845.6436689815,2009-02-01,15:26:53
22.816019,108.3189,0,199.045597112861,39845.6437268518,2009-02-01,15:26:58
22.816014,108.318852,0,196.887739501312,39845.6437847222,2009-02-01,15:27:03
22.816023,108.318821,0,195.923300524934,39845.6438425926,2009-02-01,15:27:08
22.816041,108.318772,0,196.092687007874,39845.643900463,2009-02-01,15:27:13
22.816039,108.318723,0,196.008907480315,39845.6439583333,2009-02-01,15:27:18
22.816028,108.318684,0,196.482253937008,39845.6440162037,2009-02-01,15:27:23
22.816046,108.318647,0,197.266945538058,39845.6440740741,2009-02-01,15:27:28
22.816038,108.318607,0,198.492667322835,39845.6441319444,2009-02-01,15:27:33
22.816067,108.318549,0,194.880154199475,39845.6441898148,2009-02-01,15:27:38
22.816045,108.31851,0,194.717155511811,39845.6442476852,2009-02-01,15:27:43
22.816057,108.318464,0,193.753480971129,39845.6443055556,2009-02-01,15:27:48
22.816062,108.31843,0,193.461233595801,39845.6443634259,2009-02-01,15:27:53
22.816047,108.318462,0,191.390433070866,39845.6444212963,2009-02-01,15:27:58
22.816037,108.318438,0,188.50187664042,39845.6444791667,2009-02-01,15:28:03
22.816042,108.318429,0,187.518277559055,39845.644537037,2009-02-01,15:28:08
22.816027,108.31842,0,188.577782152231,39845.6445949074,2009-02-01,15:28:13
22.816014,108.318433,0,188.366633858268,39845.6446527778,2009-02-01,15:28:18
22.816007,108.318445,0,187.924553805774,39845.6447106482,2009-02-01,15:28:23
22.815967,108.318427,0,187.239858923885,39845.6447685185,2009-02-01,15:28:28
22.815951,108.318416,0,186.410262467192,39845.6448263889,2009-02-01,15:28:33
22.815954,108.318408,0,192.324947506562,39845.6448842593,2009-02-01,15:28:38
22.815954,108.318408,0,192.324947506562,39845.6449189815,2009-02-01,15:28:41
22.815959,108.318408,0,193.187257217848,39845.6449421296,2009-02-01,15:28:43
22.815986,108.318435,0,202.013887795276,39845.645,2009-02-01,15:28:48
22.815995,108.318447,0,205.324215879265,39845.6450578704,2009-02-01,15:28:53
22.815996,108.318446,0,205.56749015748,39845.6451157407,2009-02-01,15:28:58
22.815996,108.318446,0,205.56749015748,39845.645150463,2009-02-01,15:29:01
22.815993,108.318443,0,205.837972440945,39845.6451736111,2009-02-01,15:29:03
22.815941,108.318423,0,206.401653543307,39845.6452314815,2009-02-01,15:29:08
22.815895,108.318411,0,208.0825,39845.6452893519,2009-02-01,15:29:13
22.815836,108.318405,0,211.570068897638,39845.6453472222,2009-02-01,15:29:18
22.815779,108.318397,0,212.826040026247,39845.6454050926,2009-02-01,15:29:23
22.815736,108.318394,0,215.318910761155,39845.645462963,2009-02-01,15:29:28
22.815684,108.318405,0,215.102043963255,39845.6455208333,2009-02-01,15:29:33
22.815631,108.318433,0,214.938166010499,39845.6455787037,2009-02-01,15:29:38
22.815597,108.318448,0,214.840544619423,39845.6456365741,2009-02-01,15:29:43
22.815566,108.318484,0,214.990456036745,39845.6456944444,2009-02-01,15:29:48
22.815555,108.318495,0,215.114983595801,39845.6457523148,2009-02-01,15:29:53
22.815496,108.318495,0,209.935442913386,39845.6458101852,2009-02-01,15:29:58
22.815465,108.318515,0,208.979179790026,39845.6458680556,2009-02-01,15:30:03
22.815448,108.318556,0,206.90157152231,39845.6459259259,2009-02-01,15:30:08
22.815427,108.318603,0,201.753005249344,39845.6459837963,2009-02-01,15:30:13
22.815399,108.318604,0,197.445400262467,39845.6460416667,2009-02-01,15:30:18
22.815365,108.318629,0,195.144504593176,39845.646099537,2009-02-01,15:30:23
22.81536,108.31866,0,192.023251312336,39845.6461574074,2009-02-01,15:30:28
22.815362,108.318696,0,189.107736220472,39845.6462152778,2009-02-01,15:30:33
22.815386,108.318735,0,181.145479002625,39845.6462731481,2009-02-01,15:30:38
22.815401,108.318783,0,174.473064304462,39845.6463310185,2009-02-01,15:30:43
22.815404,108.318831,0,166.15375656168,39845.6463888889,2009-02-01,15:30:48
22.81541,108.318866,0,160.655036089239,39845.6464467593,2009-02-01,15:30:53
22.815407,108.318898,0,152.126446850394,39845.6465046296,2009-02-01,15:30:58
22.815404,108.318934,0,147.229504593176,39845.6465625,2009-02-01,15:31:03
22.8154,108.318975,0,143.167352362205,39845.6466203704,2009-02-01,15:31:08
22.815408,108.31902,0,149.426059711286,39845.6466782407,2009-02-01,15:31:13
22.815405,108.319053,0,155.775278871391,39845.6467361111,2009-02-01,15:31:18
22.815395,108.319093,0,163.109146981627,39845.6467939815,2009-02-01,15:31:23
22.815399,108.319132,0,165.165590551181,39845.6468518519,2009-02-01,15:31:28
22.81539,108.319149,0,162.678402230971,39845.6469097222,2009-02-01,15:31:33
22.815392,108.31918,0,159.95467519685,39845.6469675926,2009-02-01,15:31:38
22.815366,108.319216,0,158.257759186352,39845.647025463,2009-02-01,15:31:43
22.815395,108.319263,0,155.539337270341,39845.6470833333,2009-02-01,15:31:48
22.81539,108.319306,0,152.749402887139,39845.6471412037,2009-02-01,15:31:53
22.815373,108.319335,0,149.732926509186,39845.6471990741,2009-02-01,15:31:58
22.815416,108.319364,0,147.182772309711,39845.6472569444,2009-02-01,15:32:03
22.815414,108.319409,0,145.356774934383,39845.6473148148,2009-02-01,15:32:08
22.815452,108.319436,0,145.610725065617,39845.6473726852,2009-02-01,15:32:13
22.815452,108.319471,0,146.221049868766,39845.6474305556,2009-02-01,15:32:18
22.815435,108.319495,0,143.861446850394,39845.6474884259,2009-02-01,15:32:23
22.815495,108.319549,0,140.53218175853,39845.6475462963,2009-02-01,15:32:28
22.815479,108.319563,0,139.927162073491,39845.6476041667,2009-02-01,15:32:33
22.815445,108.319608,0,138.467890419948,39845.647662037,2009-02-01,15:32:38
22.815479,108.319661,0,141.605780839895,39845.6477199074,2009-02-01,15:32:43
22.815474,108.319695,0,143.755190288714,39845.6477777778,2009-02-01,15:32:48
22.815442,108.319717,0,145.653953412073,39845.6478356481,2009-02-01,15:32:53
22.815413,108.31975,0,148.055534776903,39845.6478935185,2009-02-01,15:32:58
22.815371,108.319771,0,150.032066929134,39845.6479513889,2009-02-01,15:33:03
22.815362,108.319798,0,151.083412073491,39845.6480092593,2009-02-01,15:33:08
22.81537,108.319824,0,152.111541994751,39845.6480671296,2009-02-01,15:33:13
22.815326,108.319862,0,153.228628608924,39845.648125,2009-02-01,15:33:18
22.815325,108.31991,0,155.450416666667,39845.6481828704,2009-02-01,15:33:23
22.815295,108.319951,0,159.691751968504,39845.6482407407,2009-02-01,15:33:28
22.815307,108.319981,0,159.963021653543,39845.6482986111,2009-02-01,15:33:33
22.815302,108.319993,0,157.899104330709,39845.6483564815,2009-02-01,15:33:38
22.815288,108.320005,0,157.54811023622,39845.6484143519,2009-02-01,15:33:43
22.815289,108.320033,0,152.951099081365,39845.6484722222,2009-02-01,15:33:48
22.815312,108.320063,0,146.981410761155,39845.6485300926,2009-02-01,15:33:53
22.815312,108.320063,0,146.981410761155,39845.6485648148,2009-02-01,15:33:56
22.815305,108.320066,0,144.935807086614,39845.648587963,2009-02-01,15:33:58
22.815352,108.320093,0,151.208818897638,39845.6486458333,2009-02-01,15:34:03
22.815408,108.320169,0,157.192572178478,39845.6487037037,2009-02-01,15:34:08
22.815431,108.320223,0,157.811397637795,39845.6487615741,2009-02-01,15:34:13
22.815439,108.320321,0,159.193710629921,39845.6488194444,2009-02-01,15:34:18
22.815466,108.320415,0,162.514225721785,39845.6488773148,2009-02-01,15:34:23
22.815478,108.320461,0,160.404904855643,39845.6489351852,2009-02-01,15:34:28
22.8155,108.320527,0,159.133864829396,39845.6489930556,2009-02-01,15:34:33
22.815509,108.320582,0,171.760810367454,39845.6490509259,2009-02-01,15:34:38
22.815531,108.320596,0,180.269625984252,39845.6491087963,2009-02-01,15:34:43
22.815555,108.320594,0,188.175987532808,39845.6491666667,2009-02-01,15:34:48
22.815587,108.320627,0,199.605423228346,39845.649224537,2009-02-01,15:34:53
22.815611,108.32066,0,206.349091207349,39845.6492824074,2009-02-01,15:34:58
22.815608,108.3207,0,210.826026902887,39845.6493402778,2009-02-01,15:35:03
22.815589,108.320734,0,212.568074146982,39845.6493981481,2009-02-01,15:35:08
22.815605,108.320786,0,210.596847112861,39845.6494560185,2009-02-01,15:35:13
22.815614,108.320777,0,217.097575459318,39845.6495138889,2009-02-01,15:35:18
22.815624,108.320753,0,218.947027559055,39845.6495717593,2009-02-01,15:35:23
22.815614,108.320743,0,221.809127296588,39845.6496296296,2009-02-01,15:35:28
22.815676,108.320723,0,223.681981627297,39845.6496875,2009-02-01,15:35:33
22.815657,108.32075,0,220.446223753281,39845.6497453704,2009-02-01,15:35:38
22.815647,108.320748,0,209.215406824147,39845.6498032407,2009-02-01,15:35:43
22.815661,108.320759,0,204.324983595801,39845.6498611111,2009-02-01,15:35:48
22.815661,108.320759,0,204.324983595801,39845.6498958333,2009-02-01,15:35:51
22.815663,108.320758,0,203.456414041995,39845.6499189815,2009-02-01,15:35:53
22.815699,108.320741,0,202.190180446194,39845.6499768518,2009-02-01,15:35:58
22.815724,108.320731,0,209.244931102362,39845.6500347222,2009-02-01,15:36:03
22.815681,108.320705,0,208.050423228346,39845.6500925926,2009-02-01,15:36:08
22.815663,108.320697,0,206.274773622047,39845.650150463,2009-02-01,15:36:13
22.81563,108.3207,0,207.426653543307,39845.6502083333,2009-02-01,15:36:18
22.815682,108.320686,0,210.46030183727,39845.6502662037,2009-02-01,15:36:23
22.815682,108.320686,0,210.46030183727,39845.6503009259,2009-02-01,15:36:26
22.815679,108.320682,0,215.601007217848,39845.6503240741,2009-02-01,15:36:28
22.815679,108.320646,0,214.730111548556,39845.6503819444,2009-02-01,15:36:33
22.815678,108.320596,0,215.120065616798,39845.6504398148,2009-02-01,15:36:38
22.815678,108.320596,0,215.120065616798,39845.650474537,2009-02-01,15:36:41
22.81568,108.320602,0,216.237089895013,39845.6504976852,2009-02-01,15:36:43
22.815669,108.320619,0,217.10000328084,39845.6505555556,2009-02-01,15:36:48
22.815621,108.320576,0,216.923687664042,39845.6506134259,2009-02-01,15:36:53
22.815569,108.320626,0,217.498494094488,39845.6506712963,2009-02-01,15:36:58
22.815518,108.320772,0,217.89282808399,39845.6507291667,2009-02-01,15:37:03
22.815391,108.320967,0,218.505757874016,39845.650787037,2009-02-01,15:37:08
22.81531,108.321309,0,215.959124015748,39845.6508449074,2009-02-01,15:37:13
22.815305,108.321896,0,211.260213254593,39845.6509027778,2009-02-01,15:37:18
22.81538,108.322624,0,206.254284776903,39845.6509606481,2009-02-01,15:37:23
22.815431,108.323314,0,202.401906167979,39845.6510185185,2009-02-01,15:37:28
22.815464,108.323939,0,197.883664698163,39845.6510763889,2009-02-01,15:37:33
22.815481,108.324551,0,193.139488188976,39845.6511342593,2009-02-01,15:37:38
22.815594,108.32516,0,189.967880577428,39845.6511921296,2009-02-01,15:37:43
22.815725,108.325712,0,189.578038057743,39845.65125,2009-02-01,15:37:48
22.81579,108.326146,0,191.019327427822,39845.6513078704,2009-02-01,15:37:53
22.815949,108.32651,0,195.820137795276,39845.6513657407,2009-02-01,15:37:58
22.816017,108.326769,0,207.382851049869,39845.6514236111,2009-02-01,15:38:03
22.815998,108.326884,0,223.479708005249,39845.6514814815,2009-02-01,15:38:08
22.816037,108.326935,0,236.16125,39845.6515393518,2009-02-01,15:38:13
22.816109,108.326978,0,250.228021653543,39845.6515972222,2009-02-01,15:38:18
22.816067,108.327,0,262.336079396325,39845.6516550926,2009-02-01,15:38:23
22.816001,108.327069,0,280.797864173228,39845.651712963,2009-02-01,15:38:28
22.815895,108.327327,0,283.155291994751,39845.6517708333,2009-02-01,15:38:33
22.815806,108.327656,0,280.485101706037,39845.6518287037,2009-02-01,15:38:38
22.81574,108.328,0,275.01842191601,39845.6518865741,2009-02-01,15:38:43
22.815679,108.328356,0,269.282007874016,39845.6519444444,2009-02-01,15:38:48
22.815659,108.328818,0,264.526578083989,39845.6520023148,2009-02-01,15:38:53
22.815659,108.329356,0,258.881076115486,39845.6520601852,2009-02-01,15:38:58
22.815654,108.329896,0,251.320892388451,39845.6521180556,2009-02-01,15:39:03
22.815698,108.330414,0,247.501013779528,39845.6521759259,2009-02-01,15:39:08
22.815691,108.330865,0,243.306975065617,39845.6522337963,2009-02-01,15:39:13
22.815638,108.331227,0,237.218477690289,39845.6522916667,2009-02-01,15:39:18
22.815591,108.331507,0,225.687378608924,39845.652349537,2009-02-01,15:39:23
22.815545,108.331704,0,212.218517060367,39845.6524074074,2009-02-01,15:39:28
22.815468,108.331854,0,194.434104330709,39845.6524652778,2009-02-01,15:39:33
22.815289,108.332017,0,179.482319553806,39845.6525231482,2009-02-01,15:39:38
22.815076,108.332106,0,160.560406824147,39845.6525810185,2009-02-01,15:39:43
22.814612,108.332118,0,146.682043963255,39845.6526388889,2009-02-01,15:39:48
22.814375,108.332112,0,146.458907480315,39845.6526967593,2009-02-01,15:39:53
22.814328,108.332157,0,133.846538713911,39845.6527546296,2009-02-01,15:39:58
22.814312,108.332155,0,122.844291338583,39845.6528125,2009-02-01,15:40:03
22.814235,108.332166,0,114.845341207349,39845.6528703704,2009-02-01,15:40:08
22.814212,108.332124,0,105.262690288714,39845.6529282407,2009-02-01,15:40:13
22.814191,108.33213,0,97.1098523622047,39845.6529861111,2009-02-01,15:40:18
22.814207,108.33212,0,92.3082906824147,39845.6530439815,2009-02-01,15:40:23
22.814207,108.33212,0,92.3082906824147,39845.6530787037,2009-02-01,15:40:26
22.81421,108.332122,0,90.4794816272966,39845.6531018519,2009-02-01,15:40:28
22.81422,108.332122,0,91.955,39845.6531597222,2009-02-01,15:40:33
22.814229,108.332122,0,92.8187926509186,39845.6532175926,2009-02-01,15:40:38
22.814229,108.332122,0,92.8187926509186,39845.6532523148,2009-02-01,15:40:41
22.814226,108.332126,0,93.5331988188976,39845.653275463,2009-02-01,15:40:43
22.814126,108.332166,0,99.8130741469816,39845.6533333333,2009-02-01,15:40:48
22.813771,108.332302,0,104.391450131234,39845.6533912037,2009-02-01,15:40:53
22.813463,108.332323,0,106.123976377953,39845.6534490741,2009-02-01,15:40:58
22.813112,108.332342,0,105.638454724409,39845.6535069444,2009-02-01,15:41:03
22.812654,108.332286,0,113.419747375328,39845.6535648148,2009-02-01,15:41:08
22.812167,108.332233,0,124.654481627297,39845.6536226852,2009-02-01,15:41:13
22.81169,108.332227,0,140.791227034121,39845.6536805556,2009-02-01,15:41:18
22.811253,108.332222,0,151.605830052493,39845.6537384259,2009-02-01,15:41:23
22.81092,108.332149,0,150.127549212598,39845.6537962963,2009-02-01,15:41:28
22.810662,108.332087,0,138.694947506562,39845.6538541667,2009-02-01,15:41:33
22.810483,108.332039,0,123.820393700787,39845.653912037,2009-02-01,15:41:38
22.810363,108.331995,0,108.264399606299,39845.6539699074,2009-02-01,15:41:43
22.810334,108.331978,0,96.4846391076115,39845.6540277778,2009-02-01,15:41:48
22.810271,108.331972,0,103.323792650919,39845.6540856481,2009-02-01,15:41:53
22.810257,108.332032,0,106.120561023622,39845.6541435185,2009-02-01,15:41:58
22.810233,108.332083,0,117.05343503937,39845.6542013889,2009-02-01,15:42:03
22.810157,108.332115,0,129.720456036745,39845.6542592593,2009-02-01,15:42:08
22.810154,108.332134,0,154.749816272966,39845.6543171296,2009-02-01,15:42:13
22.810116,108.332111,0,160.506853674541,39845.654375,2009-02-01,15:42:18
22.810161,108.332046,0,168.286935695538,39845.6544328704,2009-02-01,15:42:23
22.810181,108.332016,0,173.017598425197,39845.6544907407,2009-02-01,15:42:28
22.810204,108.331964,0,180.619081364829,39845.6545486111,2009-02-01,15:42:33
22.810213,108.331924,0,189.400019685039,39845.6546064815,2009-02-01,15:42:38
22.8102,108.331861,0,197.160912073491,39845.6546643519,2009-02-01,15:42:43
22.810161,108.331803,0,207.785557742782,39845.6547222222,2009-02-01,15:42:48
22.810145,108.331743,0,218.558074146982,39845.6547800926,2009-02-01,15:42:53
22.810128,108.331716,0,234.002890419948,39845.654837963,2009-02-01,15:42:58
22.810136,108.331685,0,254.001692913386,39845.6548958333,2009-02-01,15:43:03
22.810134,108.331656,0,254.875967847769,39845.6549537037,2009-02-01,15:43:08
22.810155,108.331642,0,260.016450131234,39845.6550115741,2009-02-01,15:43:13
22.810117,108.331615,0,267.866738845144,39845.6550694444,2009-02-01,15:43:18
22.810107,108.331581,0,278.80563648294,39845.6551273148,2009-02-01,15:43:23
22.810103,108.331551,0,282.102644356955,39845.6551851852,2009-02-01,15:43:28
22.810103,108.331551,0,282.102644356955,39845.6552199074,2009-02-01,15:43:31
22.810097,108.33155,0,283.136968503937,39845.6552430556,2009-02-01,15:43:33
22.810089,108.331526,0,283.866017060367,39845.6553009259,2009-02-01,15:43:38
22.810068,108.331531,0,287.854527559055,39845.6553587963,2009-02-01,15:43:43
22.810065,108.331522,0,286.800078740157,39845.6554166667,2009-02-01,15:43:48
22.810069,108.331495,0,285.72407808399,39845.655474537,2009-02-01,15:43:53
22.810049,108.331454,0,287.285475721785,39845.6555324074,2009-02-01,15:43:58
22.810038,108.331377,0,293.857244094488,39845.6555902778,2009-02-01,15:44:03
22.810125,108.331365,0,308.758218503937,39845.6556481481,2009-02-01,15:44:08
22.810131,108.331384,0,310.907263779528,39845.6557060185,2009-02-01,15:44:13
22.810102,108.331428,0,317.653520341207,39845.6557638889,2009-02-01,15:44:18
22.810037,108.331458,0,313.546712598425,39845.6558217593,2009-02-01,15:44:23
22.810001,108.331502,0,315.514763779528,39845.6558796296,2009-02-01,15:44:28
22.809953,108.331513,0,319.952650918635,39845.6559375,2009-02-01,15:44:33
22.809978,108.331564,0,330.504268372703,39845.6559953704,2009-02-01,15:44:38
22.81,108.331619,0,347.206935695538,39845.6560532407,2009-02-01,15:44:43
22.809975,108.33162,0,354.725744750656,39845.6561111111,2009-02-01,15:44:48
22.809951,108.331614,0,361.674750656168,39845.6561689815,2009-02-01,15:44:53
22.809904,108.331609,0,368.519780183727,39845.6562268519,2009-02-01,15:44:58
22.809874,108.331597,0,372.186669947507,39845.6562847222,2009-02-01,15:45:03
22.809843,108.331557,0,376.118412073491,39845.6563425926,2009-02-01,15:45:08
22.809813,108.331554,0,378.774481627297,39845.656400463,2009-02-01,15:45:13
22.809769,108.331587,0,379.204763779528,39845.6564583333,2009-02-01,15:45:18
22.809741,108.331633,0,378.893854986877,39845.6565162037,2009-02-01,15:45:23
22.809704,108.331661,0,376.866932414698,39845.6565740741,2009-02-01,15:45:28
22.80967,108.331675,0,375.921095800525,39845.6566319444,2009-02-01,15:45:33
22.809613,108.331671,0,374.358645013123,39845.6566898148,2009-02-01,15:45:38
22.809611,108.331683,0,372.748789370079,39845.6567476852,2009-02-01,15:45:43
22.809601,108.331682,0,370.345052493438,39845.6568055556,2009-02-01,15:45:48
22.809573,108.331679,0,368.743054461942,39845.6568634259,2009-02-01,15:45:53
22.809539,108.331647,0,366.02217847769,39845.6569212963,2009-02-01,15:45:58
22.809454,108.331603,0,363.410964566929,39845.6569791667,2009-02-01,15:46:03
22.809377,108.331522,0,355.739744094488,39845.657037037,2009-02-01,15:46:08
22.809361,108.331562,0,355.538795931759,39845.6570949074,2009-02-01,15:46:13
22.809431,108.331626,0,362.970446194226,39845.6571527778,2009-02-01,15:46:18
22.809414,108.331685,0,379.444156824147,39845.6572106481,2009-02-01,15:46:23
22.809411,108.331669,0,395.518175853018,39845.6572685185,2009-02-01,15:46:28
22.809331,108.331588,0,399.381482939633,39845.6573263889,2009-02-01,15:46:33
22.80934,108.331605,0,414.73313648294,39845.6573842593,2009-02-01,15:46:38
22.80935,108.331605,0,427.093605643045,39845.6574421296,2009-02-01,15:46:43
22.809348,108.331595,0,433.575488845144,39845.6575,2009-02-01,15:46:48
22.809243,108.331477,0,422.492290026247,39845.6575578704,2009-02-01,15:46:53
22.809334,108.33141,0,400.442237532808,39845.6576157407,2009-02-01,15:46:58
22.809281,108.331358,0,384.478982939633,39845.6576736111,2009-02-01,15:47:03
22.809274,108.331303,0,369.398562992126,39845.6577314815,2009-02-01,15:47:08
22.809257,108.331244,0,354.335213254593,39845.6577893518,2009-02-01,15:47:13
22.809199,108.331112,0,323.828372703412,39845.6578472222,2009-02-01,15:47:18
22.809213,108.33108,0,312.479173228346,39845.6579050926,2009-02-01,15:47:23
22.809203,108.33103,0,299.021751968504,39845.657962963,2009-02-01,15:47:28
22.809272,108.330973,0,289.230147637795,39845.6580208333,2009-02-01,15:47:33
22.809292,108.330935,0,280.272965879265,39845.6580787037,2009-02-01,15:47:38
22.80931,108.330903,0,271.361669947507,39845.6581365741,2009-02-01,15:47:43
22.809326,108.330861,0,262.342687007874,39845.6581944444,2009-02-01,15:47:48
22.809316,108.330792,0,257.404130577428,39845.6582523148,2009-02-01,15:47:53
22.809336,108.330782,0,253.684478346457,39845.6583101852,2009-02-01,15:47:58
22.809364,108.330745,0,250.116056430446,39845.6583680556,2009-02-01,15:48:03
22.809385,108.330698,0,247.596856955381,39845.6584259259,2009-02-01,15:48:08
22.809355,108.33061,0,245.911430446194,39845.6584837963,2009-02-01,15:48:13
22.809393,108.330586,0,237.534015748031,39845.6585416667,2009-02-01,15:48:18
22.809383,108.330536,0,233.66407480315,39845.658599537,2009-02-01,15:48:23
22.809408,108.330506,0,230.605859580053,39845.6586574074,2009-02-01,15:48:28
22.809431,108.330461,0,227.811341863517,39845.6587152778,2009-02-01,15:48:33
22.80941,108.330424,0,228.174639107612,39845.6587731481,2009-02-01,15:48:38
22.809411,108.3304,0,226.088070866142,39845.6588310185,2009-02-01,15:48:43
22.809431,108.330351,0,217.202329396325,39845.6588888889,2009-02-01,15:48:48
22.809436,108.330317,0,214.107995406824,39845.6589467593,2009-02-01,15:48:53
22.809432,108.33028,0,210.886427165354,39845.6590046296,2009-02-01,15:48:58
22.80944,108.330256,0,207.216984908136,39845.6590625,2009-02-01,15:49:03
22.809428,108.330192,0,201.035997375328,39845.6591203704,2009-02-01,15:49:08
22.809438,108.330134,0,204.173211942257,39845.6591782407,2009-02-01,15:49:13
22.809468,108.330135,0,211.986181102362,39845.6592361111,2009-02-01,15:49:18
22.809468,108.330135,0,211.986181102362,39845.6592708333,2009-02-01,15:49:21
22.809469,108.330134,0,217.779087926509,39845.6592939815,2009-02-01,15:49:23
22.809478,108.330128,0,218.398651574803,39845.6593518518,2009-02-01,15:49:28
22.809488,108.330116,0,218.030098425197,39845.6594097222,2009-02-01,15:49:33
22.809477,108.330115,0,218.017834645669,39845.6594675926,2009-02-01,15:49:38
22.809477,108.330115,0,218.017834645669,39845.6595023148,2009-02-01,15:49:41
22.809475,108.330114,0,218.042139107612,39845.659525463,2009-02-01,15:49:43
22.809534,108.330056,0,215.182716535433,39845.6595833333,2009-02-01,15:49:48
22.809589,108.32996,0,215.175659448819,39845.6596412037,2009-02-01,15:49:53
22.809597,108.329875,0,222.687709973753,39845.6596990741,2009-02-01,15:49:58
22.809616,108.329856,0,233.747703412073,39845.6597569444,2009-02-01,15:50:03
22.809583,108.329878,0,251.909665354331,39845.6598148148,2009-02-01,15:50:08
22.809616,108.329819,0,256.556587926509,39845.6598726852,2009-02-01,15:50:13
22.809595,108.329755,0,242.911610892388,39845.6599305556,2009-02-01,15:50:18
22.809601,108.329697,0,244.505022965879,39845.6599884259,2009-02-01,15:50:23
22.809624,108.329673,0,248.530354330709,39845.6600462963,2009-02-01,15:50:28
22.809617,108.329656,0,250.481433727034,39845.6601041667,2009-02-01,15:50:33
22.809617,108.329656,0,250.481433727034,39845.6601388889,2009-02-01,15:50:36
22.809621,108.329652,0,256.029714566929,39845.660162037,2009-02-01,15:50:38
22.809608,108.329578,0,260.550131233596,39845.6602199074,2009-02-01,15:50:43
22.809626,108.329534,0,264.055423228346,39845.6602777778,2009-02-01,15:50:48
22.809626,108.329534,0,264.055423228346,39845.6603125,2009-02-01,15:50:51
22.809628,108.329526,0,266.518579396325,39845.6603356482,2009-02-01,15:50:53
22.809612,108.329486,0,268.23969816273,39845.6603935185,2009-02-01,15:50:58
22.809641,108.329465,0,270.794396325459,39845.6604513889,2009-02-01,15:51:03
22.809653,108.329423,0,272.297795275591,39845.6605092593,2009-02-01,15:51:08
22.80967,108.329411,0,270.223218503937,39845.6605671296,2009-02-01,15:51:13
22.809663,108.329359,0,269.407887139108,39845.660625,2009-02-01,15:51:18
22.809719,108.329306,0,271.904261811024,39845.6606828704,2009-02-01,15:51:23
22.809753,108.329276,0,269.564179790026,39845.6607407407,2009-02-01,15:51:28
22.809754,108.329231,0,270.549242125984,39845.6607986111,2009-02-01,15:51:33
22.809772,108.3292,0,273.871909448819,39845.6608564815,2009-02-01,15:51:38
22.809816,108.329162,0,274.757299868766,39845.6609143519,2009-02-01,15:51:43
22.809833,108.329142,0,277.805954724409,39845.6609722222,2009-02-01,15:51:48
22.809795,108.329123,0,278.479908136483,39845.6610300926,2009-02-01,15:51:53
22.8098,108.329105,0,278.42406496063,39845.661087963,2009-02-01,15:51:58
22.809818,108.329053,0,278.243694225722,39845.6611458333,2009-02-01,15:52:03
22.809843,108.329048,0,273.555544619423,39845.6612037037,2009-02-01,15:52:08
22.809849,108.328987,0,270.46844488189,39845.6612615741,2009-02-01,15:52:13
22.809928,108.328943,0,266.482434383202,39845.6613194444,2009-02-01,15:52:18
22.809921,108.328916,0,263.15501312336,39845.6613773148,2009-02-01,15:52:23
22.809916,108.328912,0,261.729209317585,39845.6614351852,2009-02-01,15:52:28
22.809916,108.328912,0,261.729209317585,39845.6614699074,2009-02-01,15:52:31
22.809921,108.328913,0,261.674639107612,39845.6614930556,2009-02-01,15:52:33
22.80993,108.328836,0,264.991774934383,39845.6615509259,2009-02-01,15:52:38
22.80992,108.328817,0,270.241991469816,39845.6616087963,2009-02-01,15:52:43
22.809931,108.328791,0,273.805226377953,39845.6616666667,2009-02-01,15:52:48
22.809939,108.328727,0,277.582755905512,39845.661724537,2009-02-01,15:52:53
22.80993,108.328679,0,281.202687007874,39845.6617824074,2009-02-01,15:52:58
22.809964,108.328651,0,281.790534776903,39845.6618402778,2009-02-01,15:53:03
22.809973,108.328635,0,285.359881889764,39845.6618981481,2009-02-01,15:53:08
22.809933,108.328567,0,276.562398293963,39845.6619560185,2009-02-01,15:53:13
22.809911,108.328517,0,269.921994750656,39845.6620138889,2009-02-01,15:53:18
22.809917,108.328489,0,268.943517060367,39845.6620717593,2009-02-01,15:53:23
22.809939,108.328456,0,264.177896981627,39845.6621296296,2009-02-01,15:53:28
22.809978,108.328438,0,253.442529527559,39845.6621875,2009-02-01,15:53:33
22.810006,108.328411,0,249.667106299213,39845.6622453704,2009-02-01,15:53:38
22.810006,108.328411,0,249.667106299213,39845.6622800926,2009-02-01,15:53:41
22.810006,108.32841,0,245.964596456693,39845.6623032407,2009-02-01,15:53:43
22.810053,108.32836,0,243.474104330709,39845.6623611111,2009-02-01,15:53:48
22.810057,108.3283,0,239.985734908136,39845.6624189815,2009-02-01,15:53:53
22.810064,108.328273,0,237.481299212598,39845.6624768519,2009-02-01,15:53:58
22.810121,108.328298,0,236.558188976378,39845.6625347222,2009-02-01,15:54:03
22.810146,108.328242,0,239.308576115486,39845.6625925926,2009-02-01,15:54:08
22.81018,108.328226,0,245.303106955381,39845.662650463,2009-02-01,15:54:13
22.810178,108.328171,0,244.235666010499,39845.6627083333,2009-02-01,15:54:18
22.81017,108.328119,0,244.7768832021,39845.6627662037,2009-02-01,15:54:23
22.810171,108.328078,0,235.247700131234,39845.6628240741,2009-02-01,15:54:28
22.810171,108.328078,0,235.247700131234,39845.6628587963,2009-02-01,15:54:31
22.810171,108.328075,0,235.218188976378,39845.6628819444,2009-02-01,15:54:33
22.810186,108.328049,0,232.163602362205,39845.6629398148,2009-02-01,15:54:38
22.810177,108.328009,0,232.285351049869,39845.6629976852,2009-02-01,15:54:43
22.810181,108.327974,0,231.682834645669,39845.6630555556,2009-02-01,15:54:48
22.810208,108.327914,0,232.913900918635,39845.6631134259,2009-02-01,15:54:53
22.810206,108.327857,0,239.023225065617,39845.6631712963,2009-02-01,15:54:58
22.810204,108.327815,0,246.673720472441,39845.6632291667,2009-02-01,15:55:03
22.810202,108.327754,0,240.32375,39845.663287037,2009-02-01,15:55:08
22.810221,108.327725,0,240.481318897638,39845.6633449074,2009-02-01,15:55:13
22.810229,108.327697,0,243.639281496063,39845.6634027778,2009-02-01,15:55:18
22.810229,108.327688,0,244.808572834646,39845.6634606481,2009-02-01,15:55:23
22.810247,108.32765,0,243.872444225722,39845.6635185185,2009-02-01,15:55:28
22.810252,108.327628,0,236.484648950131,39845.6635763889,2009-02-01,15:55:33
22.810258,108.327626,0,236.425498687664,39845.6636342593,2009-02-01,15:55:38
22.810258,108.327626,0,236.425498687664,39845.6636689815,2009-02-01,15:55:41
22.810265,108.327625,0,235.264045275591,39845.6636921296,2009-02-01,15:55:43
22.810254,108.327622,0,234.078008530184,39845.66375,2009-02-01,15:55:48
22.810254,108.327622,0,234.078008530184,39845.6637847222,2009-02-01,15:55:51
22.81026,108.327621,0,232.430131233596,39845.6638078704,2009-02-01,15:55:53
22.810292,108.327561,0,231.56248687664,39845.6638657407,2009-02-01,15:55:58
22.8103,108.327542,0,226.28719160105,39845.6639236111,2009-02-01,15:56:03
22.8103,108.327542,0,226.28719160105,39845.6639583333,2009-02-01,15:56:06
22.810305,108.327539,0,224.588874671916,39845.6639814815,2009-02-01,15:56:08
22.810312,108.327523,0,222.67001312336,39845.6640393519,2009-02-01,15:56:13
22.810361,108.327453,0,226.167693569554,39845.6640972222,2009-02-01,15:56:18
22.810362,108.327339,0,224.447952755906,39845.6641550926,2009-02-01,15:56:23
22.810375,108.327315,0,220.458838582677,39845.664212963,2009-02-01,15:56:28
22.810378,108.327251,0,220.211459973753,39845.6642708333,2009-02-01,15:56:33
22.810383,108.327224,0,222.378979658793,39845.6643287037,2009-02-01,15:56:38
22.810382,108.327189,0,223.887762467192,39845.6643865741,2009-02-01,15:56:43
22.810403,108.327139,0,221.777739501312,39845.6644444444,2009-02-01,15:56:48
22.81043,108.327109,0,219.592221128609,39845.6645023148,2009-02-01,15:56:53
22.810441,108.327068,0,216.336761811024,39845.6645601852,2009-02-01,15:56:58
22.810482,108.327012,0,216.620836614173,39845.6646180556,2009-02-01,15:57:03
22.810474,108.326939,0,217.744347112861,39845.6646759259,2009-02-01,15:57:08
22.810471,108.326909,0,219.863556430446,39845.6647337963,2009-02-01,15:57:13
22.810484,108.326913,0,220.942109580052,39845.6647916667,2009-02-01,15:57:18
22.810484,108.326913,0,220.942109580052,39845.6648263889,2009-02-01,15:57:21
22.81049,108.326912,0,225.419520997375,39845.664849537,2009-02-01,15:57:23
22.810492,108.326813,0,222.095603674541,39845.6649074074,2009-02-01,15:57:28
22.810508,108.326793,0,219.609642388451,39845.6649652778,2009-02-01,15:57:33
22.810534,108.326769,0,219.977670603675,39845.6650231481,2009-02-01,15:57:38
22.810534,108.326759,0,216.999002624672,39845.6650810185,2009-02-01,15:57:43
22.810536,108.326723,0,208.485895669291,39845.6651388889,2009-02-01,15:57:48
22.810548,108.326717,0,207.998057742782,39845.6651967593,2009-02-01,15:57:53
22.810544,108.326703,0,207.067637795276,39845.6652546296,2009-02-01,15:57:58
22.810557,108.326704,0,205.901013779528,39845.6653125,2009-02-01,15:58:03
22.810583,108.326703,0,206.36656167979,39845.6653703704,2009-02-01,15:58:08
22.810559,108.326688,0,207.517614829396,39845.6654282407,2009-02-01,15:58:13
22.810561,108.326648,0,206.543517060367,39845.6654861111,2009-02-01,15:58:18
22.810567,108.326638,0,205.312214566929,39845.6655439815,2009-02-01,15:58:23
22.810618,108.326669,0,204.757168635171,39845.6656018518,2009-02-01,15:58:28
22.810664,108.326663,0,202.718257874016,39845.6656597222,2009-02-01,15:58:33
22.810664,108.326663,0,202.718257874016,39845.6656944444,2009-02-01,15:58:36
22.810665,108.326663,0,200.694940944882,39845.6657175926,2009-02-01,15:58:38
22.810688,108.326699,0,199.048175853018,39845.665775463,2009-02-01,15:58:43
22.810689,108.326733,0,198.576282808399,39845.6658333333,2009-02-01,15:58:48
22.810694,108.32677,0,198.115777559055,39845.6658912037,2009-02-01,15:58:53
22.810719,108.326803,0,198.667795275591,39845.6659490741,2009-02-01,15:58:58
22.810722,108.32683,0,199.286056430446,39845.6660069444,2009-02-01,15:59:03
22.810651,108.326879,0,198.266663385827,39845.6660648148,2009-02-01,15:59:08
22.810647,108.326896,0,198.756765091864,39845.6661226852,2009-02-01,15:59:13
22.810647,108.326896,0,198.756765091864,39845.6661574074,2009-02-01,15:59:16
22.810642,108.326904,0,198.937112860892,39845.6661805556,2009-02-01,15:59:18
22.810625,108.326924,0,198.930029527559,39845.6662384259,2009-02-01,15:59:23
22.810583,108.326967,0,198.961817585302,39845.6662962963,2009-02-01,15:59:28
22.810514,108.327072,0,200.064550524934,39845.6663541667,2009-02-01,15:59:33
22.810478,108.327141,0,208.005541338583,39845.666412037,2009-02-01,15:59:38
22.810484,108.327172,0,222.684881889764,39845.6664699074,2009-02-01,15:59:43
22.810407,108.327237,0,236.054468503937,39845.6665277778,2009-02-01,15:59:48
22.810359,108.327288,0,250.310272309711,39845.6665856481,2009-02-01,15:59:53
22.810314,108.327315,0,265.508861548556,39845.6666435185,2009-02-01,15:59:58
22.810275,108.327332,0,280.883316929134,39845.6667013889,2009-02-01,16:00:03
22.810262,108.327395,0,290.153106955381,39845.6667592593,2009-02-01,16:00:08
22.810232,108.327398,0,298.364793307087,39845.6668171296,2009-02-01,16:00:13
22.810232,108.327398,0,298.364793307087,39845.6668518518,2009-02-01,16:00:16
22.810229,108.327406,0,297.661003937008,39845.666875,2009-02-01,16:00:18
22.810229,108.327422,0,299.721614173228,39845.6669328704,2009-02-01,16:00:23
22.810209,108.327435,0,297.30218503937,39845.6669907407,2009-02-01,16:00:28
22.810209,108.327435,0,297.30218503937,39845.667025463,2009-02-01,16:00:31
22.810206,108.327438,0,293.964199475066,39845.6670486111,2009-02-01,16:00:33
22.810198,108.327427,0,291.524796587927,39845.6671064815,2009-02-01,16:00:38
22.810222,108.327395,0,286.905183727034,39845.6671643518,2009-02-01,16:00:43
22.810231,108.327398,0,281.066292650919,39845.6672222222,2009-02-01,16:00:48
22.81027,108.327389,0,270.939274934383,39845.6672800926,2009-02-01,16:00:53
22.810318,108.327355,0,258.163667979003,39845.667337963,2009-02-01,16:00:58
22.810394,108.32733,0,243.406322178478,39845.6673958333,2009-02-01,16:01:03
22.810498,108.3273,0,228.316013779528,39845.6674537037,2009-02-01,16:01:08
22.810594,108.327265,0,216.573028215223,39845.6675115741,2009-02-01,16:01:13
22.810657,108.327188,0,206.529199475066,39845.6675694444,2009-02-01,16:01:18
22.810734,108.327111,0,196.43156496063,39845.6676273148,2009-02-01,16:01:23
22.810734,108.327111,0,196.43156496063,39845.667662037,2009-02-01,16:01:26
22.810735,108.327106,0,183.694156824147,39845.6676851852,2009-02-01,16:01:28
22.810557,108.327301,0,189.08,39845.6677430556,2009-02-01,16:01:33
22.810567,108.327301,0,188.120344488189,39845.6678009259,2009-02-01,16:01:38
22.810554,108.327323,0,184.736952099738,39845.6678587963,2009-02-01,16:01:43
22.810548,108.327359,0,177.531604330709,39845.6679166667,2009-02-01,16:01:48
22.810542,108.327374,0,168.159865485564,39845.667974537,2009-02-01,16:01:53
22.810521,108.327407,0,156.83249343832,39845.6680324074,2009-02-01,16:01:58
22.810482,108.327427,0,149.676404199475,39845.6680902778,2009-02-01,16:02:03
22.810466,108.327403,0,138.074468503937,39845.6681481482,2009-02-01,16:02:08
22.810472,108.327347,0,124.085456036745,39845.6682060185,2009-02-01,16:02:13
22.810466,108.327274,0,109.003421916011,39845.6682638889,2009-02-01,16:02:18
22.810486,108.327232,0,93.5605708661417,39845.6683217593,2009-02-01,16:02:23
22.810535,108.32719,0,77.5901902887139,39845.6683796296,2009-02-01,16:02:28
22.810557,108.327115,0,64.206374671916,39845.6684375,2009-02-01,16:02:33
22.810545,108.327135,0,49.4178379265092,39845.6684953704,2009-02-01,16:02:38
22.810513,108.327136,0,35.7136023622047,39845.6685532407,2009-02-01,16:02:43
22.810464,108.32716,0,22.7108398950131,39845.6686111111,2009-02-01,16:02:48
22.810449,108.32712,0,9.48190288713911,39845.6686689815,2009-02-01,16:02:53
22.810461,108.32703,0,-4.92522965879265,39845.6687268519,2009-02-01,16:02:58
22.810485,108.327107,0,-20.5719488188976,39845.6687847222,2009-02-01,16:03:03
22.810485,108.327107,0,-20.5719488188976,39845.6688194444,2009-02-01,16:03:06
22.810493,108.327101,0,-35.1410367454068,39845.6688425926,2009-02-01,16:03:08
22.810501,108.327072,0,-51.0173195538058,39845.668900463,2009-02-01,16:03:13
22.810497,108.327041,0,-63.2624868766404,39845.6689583333,2009-02-01,16:03:18
22.810513,108.327013,0,-77.1544356955381,39845.6690162037,2009-02-01,16:03:23
22.810499,108.327015,0,-87.454812992126,39845.6690740741,2009-02-01,16:03:28
22.810514,108.327033,0,-92.2115091863517,39845.6691319444,2009-02-01,16:03:33
22.810561,108.327011,0,-96.3979494750656,39845.6691898148,2009-02-01,16:03:38
22.810613,108.327012,0,-100.619110892388,39845.6692476852,2009-02-01,16:03:43
22.810631,108.326975,0,-105.026925853018,39845.6693055556,2009-02-01,16:03:48
22.810633,108.327037,0,-110.224038713911,39845.6693634259,2009-02-01,16:03:53
22.810626,108.327054,0,-116.753940288714,39845.6694212963,2009-02-01,16:03:58
22.810643,108.327029,0,-126.470380577428,39845.6694791667,2009-02-01,16:04:03
22.810656,108.326967,0,-140.266768372703,39845.669537037,2009-02-01,16:04:08
22.810676,108.326862,0,-151.122962598425,39845.6695949074,2009-02-01,16:04:13
22.810696,108.326885,0,-161.349478346457,39845.6696527778,2009-02-01,16:04:18
22.810737,108.326903,0,-170.879475065617,39845.6697106481,2009-02-01,16:04:23
22.810761,108.326918,0,-180.846525590551,39845.6697685185,2009-02-01,16:04:28
22.810782,108.326893,0,-188.525554461942,39845.6698263889,2009-02-01,16:04:33
22.810725,108.32686,0,-193.926030183727,39845.6698842593,2009-02-01,16:04:38
22.810695,108.326833,0,-203.46844160105,39845.6699421296,2009-02-01,16:04:43
22.810648,108.326788,0,-208.255262467192,39845.67,2009-02-01,16:04:48
22.810647,108.326736,0,-209.683297244094,39845.6700578704,2009-02-01,16:04:53
22.810614,108.32668,0,-210.999465223097,39845.6701157407,2009-02-01,16:04:58
22.81059,108.326663,0,-214.295800524934,39845.6701736111,2009-02-01,16:05:03
22.810562,108.326647,0,-220.727995406824,39845.6702314815,2009-02-01,16:05:08
22.810571,108.326731,0,-222.555068897638,39845.6702893519,2009-02-01,16:05:13
22.810547,108.326736,0,-228.621089238845,39845.6703472222,2009-02-01,16:05:18
22.810541,108.326718,0,-238.334501312336,39845.6704050926,2009-02-01,16:05:23
22.810486,108.326745,0,-240.026384514436,39845.670462963,2009-02-01,16:05:28
22.810436,108.326782,0,-239.837601706037,39845.6705208333,2009-02-01,16:05:33
22.810427,108.326832,0,-235.009832677165,39845.6705787037,2009-02-01,16:05:38
22.810471,108.326864,0,-227.891266404199,39845.6706365741,2009-02-01,16:05:43
22.810471,108.326864,0,-227.891266404199,39845.6706712963,2009-02-01,16:05:46
22.810463,108.326865,0,-223.737926509186,39845.6706944444,2009-02-01,16:05:48
22.810476,108.326757,0,-224.42780183727,39845.6707523148,2009-02-01,16:05:53
22.81046,108.326735,0,-224.152286745407,39845.6708101852,2009-02-01,16:05:58
22.810465,108.326803,0,-203.895793963255,39845.6708680556,2009-02-01,16:06:03
22.810475,108.326938,0,-192.027667322835,39845.6709259259,2009-02-01,16:06:08
22.810496,108.327011,0,-197.618162729659,39845.6709837963,2009-02-01,16:06:13
22.810566,108.326808,0,-206.026830708661,39845.6710416667,2009-02-01,16:06:18
22.810561,108.326771,0,-196.486732283465,39845.671099537,2009-02-01,16:06:23
22.810561,108.326771,0,-196.486732283465,39845.6711342593,2009-02-01,16:06:26
22.810566,108.32677,0,-199.650603674541,39845.6711574074,2009-02-01,16:06:28
22.81059,108.326835,0,-199.376341863517,39845.6712152778,2009-02-01,16:06:33
22.810673,108.327003,0,-193.155580708661,39845.6712731481,2009-02-01,16:06:38
22.81069,108.327121,0,-149.886916010499,39845.6713310185,2009-02-01,16:06:43
22.810645,108.327146,0,-124.799471784777,39845.6713888889,2009-02-01,16:06:48
22.810607,108.327145,0,-101.957372047244,39845.6714467593,2009-02-01,16:06:53
22.81058,108.327142,0,-85.6532250656168,39845.6715046296,2009-02-01,16:06:58
22.810568,108.327167,0,-75.3989173228346,39845.6715625,2009-02-01,16:07:03
22.810548,108.327203,0,-66.1635662729659,39845.6716203704,2009-02-01,16:07:08
22.810562,108.327248,0,-53.9782349081365,39845.6716782407,2009-02-01,16:07:13
22.810547,108.327244,0,-60.8425557742782,39845.6717361111,2009-02-01,16:07:18
22.810533,108.327247,0,-65.4471653543307,39845.6717939815,2009-02-01,16:07:23
22.810551,108.327281,0,-59.0511318897638,39845.6718518519,2009-02-01,16:07:28
22.810567,108.327298,0,-44.6831003937008,39845.6719097222,2009-02-01,16:07:33
22.810567,108.327298,0,-44.6831003937008,39845.6719444444,2009-02-01,16:07:36
22.810568,108.327295,0,-24.1107611548556,39845.6719675926,2009-02-01,16:07:38
22.810577,108.327298,0,-15.5965223097113,39845.672025463,2009-02-01,16:07:43
22.810604,108.327316,0,7.2313845144357,39845.6720833333,2009-02-01,16:07:48
22.810601,108.327337,0,11.0795603674541,39845.6721412037,2009-02-01,16:07:53
22.810594,108.32744,0,19.5227395013123,39845.6721990741,2009-02-01,16:07:58
22.810588,108.327458,0,20.983812335958,39845.6722569444,2009-02-01,16:08:03
22.810644,108.327474,0,19.7291961942257,39845.6723148148,2009-02-01,16:08:08
22.810677,108.327483,0,16.5719094488189,39845.6723726852,2009-02-01,16:08:13
22.810696,108.327503,0,14.9799639107612,39845.6724305556,2009-02-01,16:08:18
22.810645,108.327417,0,25.4827559055118,39845.6724884259,2009-02-01,16:08:23
22.810624,108.327411,0,39.2326181102362,39845.6725462963,2009-02-01,16:08:28
22.810681,108.327412,0,49.6868044619423,39845.6726041667,2009-02-01,16:08:33
22.810798,108.327488,0,57.5144225721785,39845.672662037,2009-02-01,16:08:38
22.811015,108.32757,0,65.1397965879265,39845.6727199074,2009-02-01,16:08:43
22.811271,108.327619,0,64.963405511811,39845.6727777778,2009-02-01,16:08:48
22.81135,108.327598,0,55.150780839895,39845.6728356481,2009-02-01,16:08:53
22.811085,108.327529,0,32.6954035433071,39845.6728935185,2009-02-01,16:08:58
22.811025,108.327502,0,17.8958891076115,39845.6729513889,2009-02-01,16:09:03
22.811025,108.327502,0,17.8958891076115,39845.6729861111,2009-02-01,16:09:06
22.811031,108.327494,0,-2.25980971128609,39845.6730092593,2009-02-01,16:09:08
22.811041,108.327494,0,-9.24325459317585,39845.6730671296,2009-02-01,16:09:13
22.811041,108.327494,0,-9.24325459317585,39845.6731018518,2009-02-01,16:09:16
22.811039,108.327488,0,-12.1718077427822,39845.673125,2009-02-01,16:09:18
22.811068,108.327516,0,-14.279032152231,39845.6731828704,2009-02-01,16:09:23
22.811054,108.327531,0,-20.9113549868766,39845.6732407407,2009-02-01,16:09:28
22.809998,108.327863,0,56.3663451443569,39845.6734143518,2009-02-01,16:09:43
22.810181,108.327827,0,98.023031496063,39845.6734722222,2009-02-01,16:09:48
22.810109,108.32788,0,-17.2441929133858,39845.6735300926,2009-02-01,16:09:53
22.810185,108.327832,0,-25.5317322834646,39845.673587963,2009-02-01,16:09:58
22.810436,108.327806,0,-25.3024671916011,39845.6736458333,2009-02-01,16:10:03
22.81042,108.327719,0,-23.9049770341207,39845.6737037037,2009-02-01,16:10:08
22.810394,108.327697,0,-20.2152395013123,39845.6737615741,2009-02-01,16:10:13
22.810403,108.327702,0,-18.0126935695538,39845.6738194444,2009-02-01,16:10:18
22.810454,108.327633,0,-17.1632152230971,39845.6738773148,2009-02-01,16:10:23
22.810557,108.327581,0,32.0487467191601,39845.6739351852,2009-02-01,16:10:28
22.810616,108.327573,0,39.7445209973753,39845.6739930556,2009-02-01,16:10:33
22.810597,108.327517,0,32.6640780839895,39845.6740509259,2009-02-01,16:10:38
22.8105,108.327474,0,48.5894291338583,39845.6741087963,2009-02-01,16:10:43
22.810508,108.327524,0,81.053782808399,39845.6741666667,2009-02-01,16:10:48
22.810523,108.327489,0,97.404156824147,39845.674224537,2009-02-01,16:10:53
22.810525,108.327461,0,100.364084645669,39845.6742824074,2009-02-01,16:10:58
22.810511,108.327448,0,104.945557742782,39845.6743402778,2009-02-01,16:11:03
22.810456,108.327425,0,109.59187335958,39845.6743981481,2009-02-01,16:11:08
22.810437,108.327434,0,110.436538713911,39845.6744560185,2009-02-01,16:11:13
22.810437,108.327434,0,110.436538713911,39845.6744907407,2009-02-01,16:11:16
22.81044,108.327433,0,109.15499671916,39845.6745138889,2009-02-01,16:11:18
22.810449,108.32744,0,108.80343832021,39845.6745717593,2009-02-01,16:11:23
22.810464,108.327429,0,112.825577427822,39845.6746296296,2009-02-01,16:11:28
22.810405,108.327411,0,120.739622703412,39845.6746875,2009-02-01,16:11:33
22.810365,108.327364,0,125.970803805774,39845.6747453704,2009-02-01,16:11:38
22.810126,108.327433,0,267.083549868766,39845.679375,2009-02-01,16:18:18
22.810093,108.32745,0,275.200019685039,39845.6794328704,2009-02-01,16:18:23
22.810071,108.327449,0,276.940462598425,39845.6794907407,2009-02-01,16:18:28
22.81008,108.327463,0,273.474770341207,39845.6795486111,2009-02-01,16:18:33
22.810096,108.327445,0,275.752700131234,39845.6796064815,2009-02-01,16:18:38
22.810098,108.327444,0,275.599662073491,39845.6796643519,2009-02-01,16:18:43
22.810102,108.327441,0,276.194895013123,39845.6797222222,2009-02-01,16:18:48
22.810108,108.32744,0,276.437444225722,39845.6797800926,2009-02-01,16:18:53
22.810108,108.32744,0,276.437444225722,39845.6798148148,2009-02-01,16:18:56
22.810107,108.327439,0,276.826499343832,39845.679837963,2009-02-01,16:18:58
22.810118,108.327434,0,278.133858267717,39845.6798958333,2009-02-01,16:19:03
22.810112,108.327458,0,280.799767060367,39845.6799537037,2009-02-01,16:19:08
22.810112,108.327458,0,280.799767060367,39845.6799884259,2009-02-01,16:19:11
22.810117,108.327458,0,282.144196194226,39845.6800115741,2009-02-01,16:19:13
22.810127,108.327458,0,283.705469160105,39845.6800694444,2009-02-01,16:19:18
22.810217,108.327487,0,294.405843175853,39845.6801273148,2009-02-01,16:19:23
22.810341,108.327507,0,297.038835301837,39845.6801851852,2009-02-01,16:19:28
22.810439,108.327526,0,285.618172572178,39845.6802430556,2009-02-01,16:19:33
22.810472,108.327515,0,278.95594488189,39845.6803009259,2009-02-01,16:19:38
22.81047,108.327503,0,276.759914698163,39845.6803587963,2009-02-01,16:19:43
22.810465,108.327503,0,275.306801181102,39845.6804166667,2009-02-01,16:19:48
22.810462,108.327502,0,274.148526902887,39845.680474537,2009-02-01,16:19:53
22.810462,108.327502,0,274.148526902887,39845.6805092593,2009-02-01,16:19:56
22.81046,108.32751,0,263.928339895013,39845.6805324074,2009-02-01,16:19:58
22.81045,108.327511,0,253.246387795276,39845.6805902778,2009-02-01,16:20:03
22.810476,108.327496,0,245.636315616798,39845.6806481481,2009-02-01,16:20:08
22.810469,108.327487,0,239.91344488189,39845.6807060185,2009-02-01,16:20:13
22.81049,108.327481,0,237.871354986877,39845.6807638889,2009-02-01,16:20:18
22.81051,108.327474,0,237.424704724409,39845.6808217593,2009-02-01,16:20:23
22.810505,108.32747,0,236.554885170604,39845.6808796296,2009-02-01,16:20:28
22.810509,108.32747,0,235.225396981627,39845.6809375,2009-02-01,16:20:33
22.810509,108.32747,0,235.225396981627,39845.6809722222,2009-02-01,16:20:36
22.810506,108.32747,0,233.565702099738,39845.6809953704,2009-02-01,16:20:38
22.810525,108.327468,0,230.987053805774,39845.6810532407,2009-02-01,16:20:43
22.810587,108.327459,0,227.266371391076,39845.6811111111,2009-02-01,16:20:48
22.810634,108.327456,0,222.905,39845.6811689815,2009-02-01,16:20:53
22.810657,108.327449,0,214.521151574803,39845.6812268518,2009-02-01,16:20:58
22.810649,108.327452,0,206.534842519685,39845.6812847222,2009-02-01,16:21:03
22.810649,108.327452,0,206.534842519685,39845.6813194444,2009-02-01,16:21:06
22.810655,108.327448,0,201.101578083989,39845.6813425926,2009-02-01,16:21:08
22.810568,108.32724,0,166.803645013123,39845.6815162037,2009-02-01,16:21:23
22.81033,108.327354,0,201.507716535433,39845.6815740741,2009-02-01,16:21:28
22.810345,108.327346,0,201.060114829396,39845.6816319444,2009-02-01,16:21:33
22.810376,108.327358,0,212.571427165354,39845.6816898148,2009-02-01,16:21:38
22.810412,108.327399,0,227.143494094488,39845.6817476852,2009-02-01,16:21:43
22.810412,108.327399,0,227.143494094488,39845.6817824074,2009-02-01,16:21:46
22.810407,108.327394,0,224.727020997375,39845.6818055556,2009-02-01,16:21:48
22.810417,108.327396,0,217.246459973753,39845.6818634259,2009-02-01,16:21:53
22.810424,108.327411,0,206.661463254593,39845.6819212963,2009-02-01,16:21:58
22.810424,108.327401,0,196.655029527559,39845.6819791667,2009-02-01,16:22:03
22.810424,108.327402,0,195.647335958005,39845.682037037,2009-02-01,16:22:08
22.810416,108.327402,0,195.343149606299,39845.6820949074,2009-02-01,16:22:13
22.810416,108.327402,0,195.343149606299,39845.6821296296,2009-02-01,16:22:16
22.810413,108.327402,0,195.684583333333,39845.6821527778,2009-02-01,16:22:18
22.810426,108.327403,0,190.83374671916,39845.6822106481,2009-02-01,16:22:23
22.810467,108.327437,0,193.92061023622,39845.6822685185,2009-02-01,16:22:28
22.810527,108.32746,0,189.871338582677,39845.6823263889,2009-02-01,16:22:33
22.81054,108.327482,0,181.099875328084,39845.6823842593,2009-02-01,16:22:38
22.810572,108.327513,0,175.548602362205,39845.6824421296,2009-02-01,16:22:43
22.810572,108.327513,0,175.548602362205,39845.6824768518,2009-02-01,16:22:46
22.810572,108.327505,0,173.080561023622,39845.6825,2009-02-01,16:22:48
22.810574,108.327464,0,173.858143044619,39845.6825578704,2009-02-01,16:22:53
22.81059,108.32745,0,172.461801181102,39845.6826157407,2009-02-01,16:22:58
22.81059,108.32745,0,172.461801181102,39845.682650463,2009-02-01,16:23:01
22.810593,108.327448,0,168.215872703412,39845.6826736111,2009-02-01,16:23:03
22.810558,108.327467,0,162.357995406824,39845.6827314815,2009-02-01,16:23:08
22.810593,108.327471,0,158.719189632546,39845.6827893518,2009-02-01,16:23:13
22.810593,108.327471,0,158.719189632546,39845.6828240741,2009-02-01,16:23:16
22.810597,108.327475,0,153.516269685039,39845.6828472222,2009-02-01,16:23:18
22.810629,108.327466,0,148.072929790026,39845.6829050926,2009-02-01,16:23:23
22.81063,108.327454,0,142.679140419947,39845.682962963,2009-02-01,16:23:28
22.810635,108.327436,0,138.382424540682,39845.6830208333,2009-02-01,16:23:33
22.810634,108.327436,0,136.821289370079,39845.6830787037,2009-02-01,16:23:38
22.810632,108.32743,0,136.708789370079,39845.6831365741,2009-02-01,16:23:43
22.810632,108.32743,0,136.708789370079,39845.6831712963,2009-02-01,16:23:46
22.810633,108.327423,0,136.826896325459,39845.6831944444,2009-02-01,16:23:48
22.81065,108.327434,0,137.765052493438,39845.6832523148,2009-02-01,16:23:53
22.810686,108.327458,0,141.279816272966,39845.6833101852,2009-02-01,16:23:58
22.810641,108.327496,0,145.742749343832,39845.6833680556,2009-02-01,16:24:03
22.810631,108.327521,0,149.920531496063,39845.6834259259,2009-02-01,16:24:08
22.810653,108.327509,0,152.951049868766,39845.6834837963,2009-02-01,16:24:13
22.810653,108.327509,0,152.951049868766,39845.6835185185,2009-02-01,16:24:16
22.810655,108.327501,0,152.774232283465,39845.6835416667,2009-02-01,16:24:18
22.810615,108.327444,0,156.408582677165,39845.683599537,2009-02-01,16:24:23
22.810624,108.327414,0,159.582378608924,39845.6836574074,2009-02-01,16:24:28
22.810642,108.327414,0,163.421830708661,39845.6837152778,2009-02-01,16:24:33
22.810694,108.32745,0,165.370154199475,39845.6837731482,2009-02-01,16:24:38
22.810691,108.32745,0,166.360561023622,39845.6838310185,2009-02-01,16:24:43
22.810691,108.32745,0,166.360561023622,39845.6838657407,2009-02-01,16:24:46
22.810694,108.327452,0,167.210209973753,39845.6838888889,2009-02-01,16:24:48
22.810703,108.327453,0,168.506066272966,39845.6839467593,2009-02-01,16:24:53
22.810669,108.327461,0,171.307903543307,39845.6840046296,2009-02-01,16:24:58
22.810642,108.327486,0,173.157880577428,39845.6840625,2009-02-01,16:25:03
22.810621,108.327524,0,173.323159448819,39845.6841203704,2009-02-01,16:25:08
22.810609,108.327521,0,173.256755249344,39845.6841782407,2009-02-01,16:25:13
22.810611,108.327493,0,174.028592519685,39845.6842361111,2009-02-01,16:25:18
22.810611,108.327493,0,174.028592519685,39845.6842708333,2009-02-01,16:25:21
22.810606,108.327494,0,172.55187335958,39845.6842939815,2009-02-01,16:25:23
22.810552,108.327497,0,173.913963254593,39845.6843518519,2009-02-01,16:25:28
22.810482,108.32747,0,176.1731332021,39845.6844097222,2009-02-01,16:25:33
22.810428,108.327439,0,180.086125328084,39845.6844675926,2009-02-01,16:25:38
22.810442,108.327469,0,183.15344160105,39845.684525463,2009-02-01,16:25:43
22.810463,108.327475,0,183.65562007874,39845.6845833333,2009-02-01,16:25:48
22.810499,108.327508,0,186.31688648294,39845.6846412037,2009-02-01,16:25:53
22.810497,108.327554,0,190.183471128609,39845.6846990741,2009-02-01,16:25:58
22.810455,108.327543,0,192.508897637795,39845.6847569444,2009-02-01,16:26:03
22.810427,108.327534,0,195.258297244094,39845.6848148148,2009-02-01,16:26:08
22.810406,108.327274,0,166.660406824147,39845.6870138889,2009-02-01,16:29:18
22.810423,108.327227,0,166.413166010499,39845.6870717593,2009-02-01,16:29:23
22.810468,108.327156,0,166.35594488189,39845.6871296296,2009-02-01,16:29:28
22.810466,108.327135,0,160.167024278215,39845.6871875,2009-02-01,16:29:33
22.810458,108.327088,0,168.280777559055,39845.6872453704,2009-02-01,16:29:38
22.810446,108.327052,0,174.275121391076,39845.6873032407,2009-02-01,16:29:43
22.810452,108.327042,0,170.442063648294,39845.6873611111,2009-02-01,16:29:48
22.810508,108.327029,0,175.046118766404,39845.6874189815,2009-02-01,16:29:53
22.810597,108.326949,0,171.231486220472,39845.6874768519,2009-02-01,16:29:58
22.810589,108.326901,0,174.486141732283,39845.6875347222,2009-02-01,16:30:03
22.810603,108.326852,0,184.626968503937,39845.6875925926,2009-02-01,16:30:08
22.810649,108.326822,0,191.562857611549,39845.687650463,2009-02-01,16:30:13
22.810666,108.326774,0,196.812270341207,39845.6877083333,2009-02-01,16:30:18
22.810683,108.326769,0,200.194222440945,39845.6877662037,2009-02-01,16:30:23
22.810686,108.326755,0,200.143973097113,39845.6878240741,2009-02-01,16:30:28
22.810698,108.326744,0,200.909967191601,39845.6878819444,2009-02-01,16:30:33
22.810718,108.326718,0,202.941181102362,39845.6879398148,2009-02-01,16:30:38
22.810753,108.326705,0,209.360334645669,39845.6879976852,2009-02-01,16:30:43
22.810739,108.326607,0,216.089960629921,39845.6880555556,2009-02-01,16:30:48
22.810721,108.326548,0,221.788877952756,39845.6881134259,2009-02-01,16:30:53
22.81075,108.326483,0,219.755898950131,39845.6881712963,2009-02-01,16:30:58
22.810758,108.326447,0,224.893576115486,39845.6882291667,2009-02-01,16:31:03
22.810759,108.326439,0,226.441781496063,39845.688287037,2009-02-01,16:31:08
22.810759,108.326439,0,226.441781496063,39845.6883217593,2009-02-01,16:31:11
22.810758,108.326437,0,227.89437007874,39845.6883449074,2009-02-01,16:31:13
22.810767,108.326424,0,227.91281824147,39845.6884027778,2009-02-01,16:31:18
22.810767,108.326415,0,228.363146325459,39845.6884606481,2009-02-01,16:31:23
22.810792,108.326271,0,223.73156824147,39845.6885185185,2009-02-01,16:31:28
22.810948,108.326164,0,227.709917979003,39845.6885763889,2009-02-01,16:31:33
22.810923,108.326157,0,243.158166010499,39845.6886342593,2009-02-01,16:31:38
22.810881,108.326076,0,246.92875656168,39845.6886921296,2009-02-01,16:31:43
22.81087,108.326047,0,248.767171916011,39845.68875,2009-02-01,16:31:48
22.81087,108.326047,0,248.767171916011,39845.6887847222,2009-02-01,16:31:51
22.810869,108.326046,0,250.810987532808,39845.6888078704,2009-02-01,16:31:53
22.810917,108.325977,0,246.635370734908,39845.6888657407,2009-02-01,16:31:58
22.810982,108.325885,0,242.888707349081,39845.6889236111,2009-02-01,16:32:03
22.810983,108.325857,0,239.566391076115,39845.6889814815,2009-02-01,16:32:08
22.810976,108.325835,0,237.231043307087,39845.6890393518,2009-02-01,16:32:13
22.811004,108.325786,0,241.216148293963,39845.6890972222,2009-02-01,16:32:18
22.811006,108.325729,0,243.285770997375,39845.6891550926,2009-02-01,16:32:23
22.81101,108.32566,0,248.164904855643,39845.689212963,2009-02-01,16:32:28
22.811065,108.325634,0,249.345059055118,39845.6892708333,2009-02-01,16:32:33
22.811079,108.325613,0,244.211085958005,39845.6893287037,2009-02-01,16:32:38
22.811137,108.325614,0,239.253205380577,39845.6893865741,2009-02-01,16:32:43
22.811145,108.325591,0,223.014662073491,39845.6894444444,2009-02-01,16:32:48
22.811123,108.325527,0,209.550331364829,39845.6895023148,2009-02-01,16:32:53
22.811136,108.325461,0,201.888884514436,39845.6895601852,2009-02-01,16:32:58
22.810931,108.32531,0,188.768067585302,39845.6896180556,2009-02-01,16:33:03
22.811045,108.325244,0,172.059202755905,39845.6896759259,2009-02-01,16:33:08
22.811098,108.325267,0,166.26624671916,39845.6897337963,2009-02-01,16:33:13
22.811096,108.325254,0,157.981820866142,39845.6897916667,2009-02-01,16:33:18
22.811122,108.325218,0,163.548861548556,39845.689849537,2009-02-01,16:33:23
22.811141,108.325216,0,156.870101706037,39845.6899074074,2009-02-01,16:33:28
22.811167,108.325197,0,157.629786745407,39845.6899652778,2009-02-01,16:33:33
22.8112,108.325155,0,157.769409448819,39845.6900231481,2009-02-01,16:33:38
22.811213,108.325126,0,155.64500656168,39845.6900810185,2009-02-01,16:33:43
22.811218,108.325102,0,155.848943569554,39845.6901388889,2009-02-01,16:33:48
22.811226,108.325084,0,156.719954068241,39845.6901967593,2009-02-01,16:33:53
22.811226,108.325084,0,156.719954068241,39845.6902314815,2009-02-01,16:33:56
22.811225,108.325082,0,156.769940944882,39845.6902546296,2009-02-01,16:33:58
22.81122,108.325071,0,156.65312007874,39845.6903125,2009-02-01,16:34:03
22.811241,108.325082,0,154.691692913386,39845.6903703704,2009-02-01,16:34:08
22.811267,108.325107,0,152.843156167979,39845.6904282407,2009-02-01,16:34:13
22.811276,108.325132,0,153.991167979003,39845.6904861111,2009-02-01,16:34:18
22.811195,108.325043,0,157.768956692913,39845.6905439815,2009-02-01,16:34:23
22.811199,108.324921,0,154.99,39845.6906018518,2009-02-01,16:34:28
22.811189,108.324872,0,162.510971128609,39845.6906597222,2009-02-01,16:34:33
22.811198,108.324852,0,172.66124671916,39845.6907175926,2009-02-01,16:34:38
22.811131,108.32478,0,170.010994094488,39845.690775463,2009-02-01,16:34:43
22.811148,108.324751,0,169.658999343832,39845.6908333333,2009-02-01,16:34:48
22.811193,108.324722,0,167.625895669291,39845.6908912037,2009-02-01,16:34:53
22.81124,108.324691,0,166.72407152231,39845.6909490741,2009-02-01,16:34:58
22.811245,108.324645,0,167.901371391076,39845.6910069444,2009-02-01,16:35:03
22.811293,108.324614,0,163.016407480315,39845.6910648148,2009-02-01,16:35:08
22.81132,108.324575,0,161.726069553806,39845.6911226852,2009-02-01,16:35:13
22.811368,108.324552,0,159.821122047244,39845.6911805556,2009-02-01,16:35:18
22.811377,108.324518,0,162.887910104987,39845.6912384259,2009-02-01,16:35:23
22.811396,108.324498,0,166.919839238845,39845.6912962963,2009-02-01,16:35:28
22.811382,108.324427,0,171.267716535433,39845.6913541667,2009-02-01,16:35:33
22.811379,108.324368,0,173.669199475066,39845.691412037,2009-02-01,16:35:38
22.811399,108.324307,0,174.863907480315,39845.6914699074,2009-02-01,16:35:43
22.811364,108.3243,0,175.926377952756,39845.6915277778,2009-02-01,16:35:48
22.811333,108.324264,0,179.053530183727,39845.6915856482,2009-02-01,16:35:53
22.811376,108.32424,0,178.993917322835,39845.6916435185,2009-02-01,16:35:58
22.811401,108.324207,0,180.464816272966,39845.6917013889,2009-02-01,16:36:03
22.811393,108.324169,0,185.554747375328,39845.6917592593,2009-02-01,16:36:08
22.811417,108.324145,0,189.102240813648,39845.6918171296,2009-02-01,16:36:13
22.811405,108.32414,0,191.945954724409,39845.691875,2009-02-01,16:36:18
22.811423,108.324106,0,190.861719160105,39845.6919328704,2009-02-01,16:36:23
22.811467,108.32405,0,189.007598425197,39845.6919907407,2009-02-01,16:36:28
22.811518,108.323995,0,188.559107611549,39845.6920486111,2009-02-01,16:36:33
22.811498,108.323976,0,187.820475721785,39845.6921064815,2009-02-01,16:36:38
22.811464,108.323974,0,188.655488845144,39845.6921643519,2009-02-01,16:36:43
22.811468,108.32396,0,188.972995406824,39845.6922222222,2009-02-01,16:36:48
22.811483,108.323894,0,189.086646981627,39845.6922800926,2009-02-01,16:36:53
22.811507,108.323829,0,193.978618766404,39845.692337963,2009-02-01,16:36:58
22.811546,108.323784,0,206.516633858268,39845.6923958333,2009-02-01,16:37:03
22.811547,108.323726,0,224.365075459318,39845.6924537037,2009-02-01,16:37:08
22.81157,108.323686,0,239.038067585302,39845.6925115741,2009-02-01,16:37:13
22.811586,108.323656,0,252.903815616798,39845.6925694444,2009-02-01,16:37:18
22.811614,108.323568,0,265.266814304462,39845.6926273148,2009-02-01,16:37:23
22.811643,108.323521,0,275.873198818898,39845.6926851852,2009-02-01,16:37:28
22.811625,108.323518,0,277.810259186352,39845.6927430556,2009-02-01,16:37:33
22.811588,108.323523,0,275.381545275591,39845.6928009259,2009-02-01,16:37:38
22.811551,108.323541,0,271.839156824147,39845.6928587963,2009-02-01,16:37:43
22.811555,108.323553,0,274.204219160105,39845.6929166667,2009-02-01,16:37:48
22.811618,108.32356,0,263.688569553806,39845.692974537,2009-02-01,16:37:53
22.811635,108.323541,0,250.080564304462,39845.6930324074,2009-02-01,16:37:58
22.81163,108.323485,0,230.017109580053,39845.6930902778,2009-02-01,16:38:03
22.811629,108.323405,0,226.970157480315,39845.6931481481,2009-02-01,16:38:08
22.81159,108.323297,0,220.65375328084,39845.6932060185,2009-02-01,16:38:13
22.811577,108.323233,0,232.040524934383,39845.6932638889,2009-02-01,16:38:18
22.811615,108.323255,0,231.973343175853,39845.6933217593,2009-02-01,16:38:23
22.811629,108.323243,0,236.041801181102,39845.6933796296,2009-02-01,16:38:28
22.811656,108.323244,0,237.966597769029,39845.6934375,2009-02-01,16:38:33
22.811677,108.323227,0,231.931492782152,39845.6934953704,2009-02-01,16:38:38
22.811702,108.32318,0,215.860252624672,39845.6935532407,2009-02-01,16:38:43
22.811738,108.323153,0,213.630229658793,39845.6936111111,2009-02-01,16:38:48
22.811766,108.323122,0,205.999721128609,39845.6936689815,2009-02-01,16:38:53
22.811732,108.323009,0,163.28780511811,39845.6937268519,2009-02-01,16:38:58
22.811744,108.32298,0,171.953825459318,39845.6937847222,2009-02-01,16:39:03
22.811769,108.322933,0,188.771420603675,39845.6938425926,2009-02-01,16:39:08
22.811791,108.322924,0,207.224895013123,39845.693900463,2009-02-01,16:39:13
22.811778,108.322899,0,206.366486220472,39845.6939583333,2009-02-01,16:39:18
22.811785,108.322862,0,201.746210629921,39845.6940162037,2009-02-01,16:39:23
22.811792,108.322821,0,201.300711942257,39845.6940740741,2009-02-01,16:39:28
22.811787,108.3228,0,202.902421259843,39845.6941319444,2009-02-01,16:39:33
22.811791,108.322758,0,207.615400262467,39845.6941898148,2009-02-01,16:39:38
22.811808,108.322716,0,211.216660104987,39845.6942476852,2009-02-01,16:39:43
22.811829,108.322698,0,213.076998031496,39845.6943055556,2009-02-01,16:39:48
22.811859,108.322649,0,211.366318897638,39845.6943634259,2009-02-01,16:39:53
22.811874,108.322615,0,215.322263779528,39845.6944212963,2009-02-01,16:39:58
22.811876,108.322584,0,218.082237532808,39845.6944791667,2009-02-01,16:40:03
22.811913,108.322543,0,218.07217519685,39845.694537037,2009-02-01,16:40:08
22.811922,108.322538,0,218.802598425197,39845.6945949074,2009-02-01,16:40:13
22.811917,108.32251,0,219.770967847769,39845.6946527778,2009-02-01,16:40:18
22.811931,108.322495,0,219.262240813648,39845.6947106481,2009-02-01,16:40:23
22.811992,108.322468,0,218.825501968504,39845.6947685185,2009-02-01,16:40:28
22.812006,108.322436,0,209.112693569554,39845.6948263889,2009-02-01,16:40:33
22.812025,108.322337,0,211.099465223097,39845.6948842593,2009-02-01,16:40:38
22.812009,108.322291,0,212.001374671916,39845.6949421296,2009-02-01,16:40:43
22.811963,108.322219,0,217.446128608924,39845.695,2009-02-01,16:40:48
22.81194,108.322253,0,232.902660761155,39845.6950578704,2009-02-01,16:40:53
22.811943,108.322263,0,236.411056430446,39845.6951157407,2009-02-01,16:40:58
22.811937,108.322245,0,236.1881332021,39845.6951736111,2009-02-01,16:41:03
22.811951,108.322175,0,237.454940944882,39845.6952314815,2009-02-01,16:41:08
22.811975,108.322167,0,237.136076115486,39845.6952893519,2009-02-01,16:41:13
22.812019,108.322139,0,234.574419291339,39845.6953472222,2009-02-01,16:41:18
22.812064,108.322094,0,212.92125656168,39845.6954050926,2009-02-01,16:41:23
22.812065,108.322046,0,195.531505905512,39845.695462963,2009-02-01,16:41:28
22.812051,108.322005,0,182.046515748031,39845.6955208333,2009-02-01,16:41:33
22.8121,108.322023,0,174.291466535433,39845.6955787037,2009-02-01,16:41:38
22.812128,108.321965,0,170.18124343832,39845.6956365741,2009-02-01,16:41:43
22.81211,108.321908,0,164.570095144357,39845.6956944444,2009-02-01,16:41:48
22.812114,108.321862,0,162.018717191601,39845.6957523148,2009-02-01,16:41:53
22.812088,108.321882,0,166.499458661417,39845.6958101852,2009-02-01,16:41:58
22.812097,108.321863,0,164.248061023622,39845.6958680556,2009-02-01,16:42:03
22.812109,108.321859,0,167.824101049869,39845.6959259259,2009-02-01,16:42:08
22.812112,108.321849,0,168.878225065617,39845.6959837963,2009-02-01,16:42:13
22.812112,108.321849,0,168.878225065617,39845.6960185185,2009-02-01,16:42:16
22.812109,108.321845,0,169.828631889764,39845.6960416667,2009-02-01,16:42:18
22.812094,108.321814,0,170.449196194226,39845.696099537,2009-02-01,16:42:23
22.812068,108.32182,0,170.041469816273,39845.6961574074,2009-02-01,16:42:28
22.812068,108.32182,0,170.041469816273,39845.6961921296,2009-02-01,16:42:31
22.812064,108.321814,0,170.128152887139,39845.6962152778,2009-02-01,16:42:33
22.812079,108.321829,0,170.446906167979,39845.6962731481,2009-02-01,16:42:38
22.812088,108.32183,0,171.151361548556,39845.6963310185,2009-02-01,16:42:43
22.812088,108.32183,0,171.151361548556,39845.6963657407,2009-02-01,16:42:46
22.812085,108.321824,0,170.952103018373,39845.6963888889,2009-02-01,16:42:48
22.81208,108.321814,0,170.791656824147,39845.6964467593,2009-02-01,16:42:53
22.812075,108.321805,0,170.613474409449,39845.6965046296,2009-02-01,16:42:58
22.812075,108.321805,0,170.613474409449,39845.6965393518,2009-02-01,16:43:01
22.812076,108.321808,0,170.344566929134,39845.6965625,2009-02-01,16:43:03
22.812068,108.321862,0,169.798658136483,39845.6966203704,2009-02-01,16:43:08
22.812071,108.321907,0,168.926971784777,39845.6966782407,2009-02-01,16:43:13
22.812071,108.321907,0,168.926971784777,39845.696712963,2009-02-01,16:43:16
22.812075,108.321905,0,168.530472440945,39845.6967361111,2009-02-01,16:43:18
22.81211,108.321899,0,167.472332677165,39845.6967939815,2009-02-01,16:43:23
22.812126,108.321899,0,166.659868766404,39845.6968518518,2009-02-01,16:43:28
22.812136,108.321891,0,166.179652230971,39845.6969097222,2009-02-01,16:43:33
22.812133,108.321885,0,165.588848425197,39845.6969675926,2009-02-01,16:43:38
22.812131,108.32188,0,165.034242125984,39845.697025463,2009-02-01,16:43:43
22.812131,108.32188,0,165.034242125984,39845.6970601852,2009-02-01,16:43:46
22.812129,108.321876,0,164.40469160105,39845.6970833333,2009-02-01,16:43:48
22.812115,108.321835,0,165.011437007874,39845.6971412037,2009-02-01,16:43:53
22.812065,108.321761,0,166.035147637795,39845.6971990741,2009-02-01,16:43:58
22.812025,108.321727,0,164.936371391076,39845.6972569444,2009-02-01,16:44:03
22.811996,108.321652,0,160.218097112861,39845.6973148148,2009-02-01,16:44:08
22.811973,108.321595,0,149.74345144357,39845.6973726852,2009-02-01,16:44:13
22.811999,108.321586,0,134.164806430446,39845.6974305556,2009-02-01,16:44:18
22.812029,108.321554,0,118.75687007874,39845.6974884259,2009-02-01,16:44:23
22.812099,108.321597,0,107.862667322835,39845.6975462963,2009-02-01,16:44:28
22.812149,108.3217,0,95.1803248031496,39845.6976041667,2009-02-01,16:44:33
22.812155,108.321745,0,90.297719816273,39845.697662037,2009-02-01,16:44:38
22.812151,108.321739,0,86.975374015748,39845.6977199074,2009-02-01,16:44:43
22.812148,108.321733,0,85.3770866141732,39845.6977777778,2009-02-01,16:44:48
22.812148,108.321733,0,85.3770866141732,39845.6978125,2009-02-01,16:44:51
22.812149,108.32174,0,84.7629429133858,39845.6978356481,2009-02-01,16:44:53
22.812119,108.321796,0,100.140501968504,39845.6978935185,2009-02-01,16:44:58
22.812119,108.321796,0,100.140501968504,39845.6979282407,2009-02-01,16:45:01
22.812112,108.321792,0,110.188969816273,39845.6979513889,2009-02-01,16:45:03
22.812122,108.321809,0,114.503195538058,39845.6980092593,2009-02-01,16:45:08
22.812138,108.321791,0,116.40156824147,39845.6980671296,2009-02-01,16:45:13
22.812158,108.321771,0,119.08406167979,39845.698125,2009-02-01,16:45:18
22.812171,108.321779,0,121.919478346457,39845.6981828704,2009-02-01,16:45:23
22.812182,108.321797,0,122.331482939633,39845.6982407407,2009-02-01,16:45:28
22.811953,108.321727,0,125.698293963255,39845.701712963,2009-02-01,16:50:28
22.81189,108.321789,0,130.94937007874,39845.7017708333,2009-02-01,16:50:33
22.811861,108.321831,0,136.433323490814,39845.7018287037,2009-02-01,16:50:38
22.811767,108.321725,0,145.172447506562,39845.7018865741,2009-02-01,16:50:43
22.811742,108.321691,0,155.35032808399,39845.7019444444,2009-02-01,16:50:48
22.811667,108.321596,0,165.176279527559,39845.7020023148,2009-02-01,16:50:53
22.81168,108.321582,0,172.970501968504,39845.7020601852,2009-02-01,16:50:58
22.811838,108.321664,0,178.780882545932,39845.7021180556,2009-02-01,16:51:03
22.811943,108.321733,0,184.340728346457,39845.7021759259,2009-02-01,16:51:08
22.812034,108.321786,0,188.679557086614,39845.7022337963,2009-02-01,16:51:13
22.812121,108.321808,0,192.269704724409,39845.7022916667,2009-02-01,16:51:18
22.812204,108.321761,0,192.341853674541,39845.702349537,2009-02-01,16:51:23
22.812243,108.321743,0,187.890121391076,39845.7024074074,2009-02-01,16:51:28
22.812283,108.321696,0,183.81625656168,39845.7024652778,2009-02-01,16:51:33
22.812287,108.321676,0,180.921981627297,39845.7025231481,2009-02-01,16:51:38
22.812294,108.321658,0,178.408572834646,39845.7025810185,2009-02-01,16:51:43
22.81226,108.321645,0,177.790249343832,39845.7026388889,2009-02-01,16:51:48
22.812215,108.321616,0,178.788779527559,39845.7026967593,2009-02-01,16:51:53
22.812205,108.321614,0,180.60282480315,39845.7027546296,2009-02-01,16:51:58
22.812195,108.321623,0,179.122290026247,39845.7028125,2009-02-01,16:52:03
22.81216,108.321621,0,179.288192257218,39845.7028703704,2009-02-01,16:52:08
22.81214,108.321632,0,176.336358267717,39845.7029282407,2009-02-01,16:52:13
22.812125,108.321641,0,176.33970144357,39845.7029861111,2009-02-01,16:52:18
22.81214,108.321639,0,179.095354330709,39845.7030439815,2009-02-01,16:52:23
22.812193,108.32161,0,171.222109580052,39845.7031018519,2009-02-01,16:52:28
22.812203,108.32159,0,160.832093175853,39845.7031597222,2009-02-01,16:52:33
22.812219,108.321588,0,149.038845144357,39845.7032175926,2009-02-01,16:52:38
22.812254,108.321653,0,129.687467191601,39845.703275463,2009-02-01,16:52:43
22.812268,108.321694,0,115.833809055118,39845.7033333333,2009-02-01,16:52:48
22.812228,108.321736,0,101.054038713911,39845.7033912037,2009-02-01,16:52:53
22.812188,108.321793,0,91.9211745406824,39845.7034490741,2009-02-01,16:52:58
22.812148,108.32187,0,88.9013057742782,39845.7035069444,2009-02-01,16:53:03
22.812088,108.32195,0,92.5434416010499,39845.7035648148,2009-02-01,16:53:08
22.812124,108.321956,0,103.063651574803,39845.7036226852,2009-02-01,16:53:13
22.81215,108.321879,0,109.322103018373,39845.7036805556,2009-02-01,16:53:18
22.812194,108.321873,0,106.609612860892,39845.7037384259,2009-02-01,16:53:23
22.812222,108.321842,0,100.252585301837,39845.7037962963,2009-02-01,16:53:28
22.812227,108.321812,0,101.503054461942,39845.7038541667,2009-02-01,16:53:33
22.812232,108.321775,0,102.386049868766,39845.703912037,2009-02-01,16:53:38
22.812242,108.321724,0,101.998658136483,39845.7039699074,2009-02-01,16:53:43
22.812261,108.321692,0,98.2623950131234,39845.7040277778,2009-02-01,16:53:48
22.812275,108.321646,0,90.8119291338583,39845.7040856481,2009-02-01,16:53:53
22.812321,108.321527,0,80.7464041994751,39845.7041435185,2009-02-01,16:53:58
22.812359,108.32137,0,70.65343832021,39845.7042013889,2009-02-01,16:54:03
22.812363,108.32126,0,57.7147867454068,39845.7042592593,2009-02-01,16:54:08
22.812355,108.321203,0,45.5338845144357,39845.7043171296,2009-02-01,16:54:13
22.812356,108.321224,0,34.0666076115486,39845.704375,2009-02-01,16:54:18
22.812352,108.321262,0,28.1351837270341,39845.7044328704,2009-02-01,16:54:23
22.812352,108.321262,0,28.1351837270341,39845.7044675926,2009-02-01,16:54:26
22.81235,108.321258,0,25.4647834645669,39845.7044907407,2009-02-01,16:54:28
22.812342,108.321246,0,25.379717847769,39845.7045486111,2009-02-01,16:54:33
22.812342,108.321246,0,25.379717847769,39845.7045833333,2009-02-01,16:54:36
22.812341,108.321252,0,25.4764566929134,39845.7046064815,2009-02-01,16:54:38
22.812339,108.321284,0,25.1097900262467,39845.7046643518,2009-02-01,16:54:43
22.812308,108.321438,0,26.1993405511811,39845.7047222222,2009-02-01,16:54:48
22.812312,108.321555,0,25.0647637795276,39845.7047800926,2009-02-01,16:54:53
22.812296,108.32166,0,21.6057283464567,39845.704837963,2009-02-01,16:54:58
22.812269,108.321732,0,16.1952952755906,39845.7048958333,2009-02-01,16:55:03
22.812262,108.321767,0,5.27713910761155,39845.7049537037,2009-02-01,16:55:08
22.812271,108.321821,0,-7.21341535433071,39845.7050115741,2009-02-01,16:55:13
22.812266,108.32184,0,-17.0595964566929,39845.7050694444,2009-02-01,16:55:18
22.81225,108.32185,0,-25.4374934383202,39845.7051273148,2009-02-01,16:55:23
22.812215,108.321893,0,-34.7601017060367,39845.7051851852,2009-02-01,16:55:28
22.812142,108.321847,0,-32.9540485564304,39845.7052430556,2009-02-01,16:55:33
22.812132,108.321806,0,-33.5974278215223,39845.7053009259,2009-02-01,16:55:38
22.812158,108.321806,0,-28.971374671916,39845.7053587963,2009-02-01,16:55:43
22.812173,108.32179,0,-24.1957480314961,39845.7054166667,2009-02-01,16:55:48
22.81217,108.321734,0,-19.5245078740157,39845.705474537,2009-02-01,16:55:53
22.812093,108.321528,0,133.953720472441,39845.7084837963,2009-02-01,17:00:13
22.812015,108.321413,0,148.741640419948,39845.7085416667,2009-02-01,17:00:18
22.812009,108.321371,0,166.315357611549,39845.708599537,2009-02-01,17:00:23
22.811999,108.321371,0,182.327309711286,39845.7086574074,2009-02-01,17:00:28
22.812028,108.321477,0,192.865137795276,39845.7087152778,2009-02-01,17:00:33
22.812114,108.321612,0,202.638458005249,39845.7087731481,2009-02-01,17:00:38
22.812132,108.321649,0,203.681190944882,39845.7088310185,2009-02-01,17:00:43
22.812142,108.321647,0,206.753274278215,39845.7088888889,2009-02-01,17:00:48
22.812156,108.321669,0,205.980849737533,39845.7089467593,2009-02-01,17:00:53
22.812156,108.321669,0,206.998339895013,39845.7090046296,2009-02-01,17:00:58
22.812156,108.321669,0,207.322988845144,39845.7090625,2009-02-01,17:01:03
22.812154,108.321664,0,207.37687992126,39845.7091203704,2009-02-01,17:01:08
22.812152,108.321661,0,207.155544619423,39845.7091782407,2009-02-01,17:01:13
22.812152,108.32166,0,206.835239501312,39845.7092361111,2009-02-01,17:01:18
22.812148,108.321655,0,206.529737532808,39845.7092939815,2009-02-01,17:01:23
22.812148,108.321655,0,206.529737532808,39845.7093287037,2009-02-01,17:01:26
22.81215,108.321659,0,206.073625328084,39845.7093518519,2009-02-01,17:01:28
22.812164,108.321665,0,205.053969816273,39845.7094097222,2009-02-01,17:01:33
22.812174,108.321669,0,203.936145013123,39845.7094675926,2009-02-01,17:01:38
22.812178,108.321678,0,203.734169947507,39845.709525463,2009-02-01,17:01:43
22.812183,108.321689,0,203.703044619423,39845.7095833333,2009-02-01,17:01:48
22.812214,108.321743,0,205.281076115486,39845.7096412037,2009-02-01,17:01:53
22.812274,108.321793,0,206.028946850394,39845.7096990741,2009-02-01,17:01:58
22.812357,108.321809,0,206.04719488189,39845.7097569444,2009-02-01,17:02:03
22.812435,108.321808,0,205.499917979003,39845.7098148148,2009-02-01,17:02:08
22.812475,108.321788,0,201.954780183727,39845.7098726852,2009-02-01,17:02:13
22.812473,108.32177,0,197.096358267717,39845.7099305556,2009-02-01,17:02:18
22.812447,108.321816,0,194.266499343832,39845.7099884259,2009-02-01,17:02:23
22.812442,108.321825,0,193.487339238845,39845.7100462963,2009-02-01,17:02:28
22.812443,108.321828,0,192.595265748031,39845.7101041667,2009-02-01,17:02:33
22.812444,108.321833,0,192.243458005249,39845.710162037,2009-02-01,17:02:38
22.812444,108.321833,0,192.243458005249,39845.7101967593,2009-02-01,17:02:41
22.81244,108.321829,0,192.212634514436,39845.7102199074,2009-02-01,17:02:43
22.812384,108.321788,0,192.510813648294,39845.7102777778,2009-02-01,17:02:48
22.81236,108.321781,0,191.158835301837,39845.7103356481,2009-02-01,17:02:53
22.81234,108.321762,0,190.212332677165,39845.7103935185,2009-02-01,17:02:58
22.81234,108.321762,0,190.212332677165,39845.7104282407,2009-02-01,17:03:01
22.812337,108.321755,0,190.455593832021,39845.7104513889,2009-02-01,17:03:03
22.812342,108.321765,0,190.687280183727,39845.7105092593,2009-02-01,17:03:08
22.812324,108.32176,0,191.695672572178,39845.7105671296,2009-02-01,17:03:13
22.812262,108.321747,0,184.406371391076,39845.710625,2009-02-01,17:03:18
22.812255,108.321734,0,169.597335958005,39845.7106828704,2009-02-01,17:03:23
22.812237,108.321703,0,166.193592519685,39845.7107407407,2009-02-01,17:03:28
22.812244,108.321643,0,162.978198818898,39845.7107986111,2009-02-01,17:03:33
22.812255,108.321544,0,164.301978346457,39845.7108564815,2009-02-01,17:03:38
22.812277,108.321523,0,178.134872047244,39845.7109143519,2009-02-01,17:03:43
22.812326,108.321515,0,188.931266404199,39845.7109722222,2009-02-01,17:03:48
22.812372,108.32151,0,193.582070209974,39845.7110300926,2009-02-01,17:03:53
22.812414,108.321555,0,195.063480971129,39845.711087963,2009-02-01,17:03:58
22.81247,108.32159,0,195.096145013123,39845.7111458333,2009-02-01,17:04:03
22.812506,108.321588,0,193.30874671916,39845.7112037037,2009-02-01,17:04:08
22.812532,108.321553,0,193.406040026247,39845.7112615741,2009-02-01,17:04:13
22.812597,108.321578,0,197.339534120735,39845.7113194444,2009-02-01,17:04:18
22.812666,108.321576,0,210.936036745407,39845.7113773148,2009-02-01,17:04:23
22.812752,108.321574,0,224.097168635171,39845.7114351852,2009-02-01,17:04:28
22.812812,108.321556,0,237.348087270341,39845.7114930556,2009-02-01,17:04:33
22.812893,108.321539,0,253.494268372703,39845.7115509259,2009-02-01,17:04:38
22.812953,108.32155,0,281.951633858268,39845.7116087963,2009-02-01,17:04:43
22.813006,108.321519,0,291.936430446194,39845.7116666667,2009-02-01,17:04:48
22.813131,108.321526,0,307.61811351706,39845.711724537,2009-02-01,17:04:53
22.813269,108.321656,0,313.150200131234,39845.7117824074,2009-02-01,17:04:58
22.813326,108.321632,0,329.456105643045,39845.7118402778,2009-02-01,17:05:03
22.813326,108.321632,0,329.456105643045,39845.711875,2009-02-01,17:05:06
22.813327,108.32163,0,331.786423884514,39845.7118981481,2009-02-01,17:05:08
22.813332,108.32164,0,321.676400918635,39845.7119560185,2009-02-01,17:05:13
22.813307,108.321649,0,329.676174540682,39845.7120138889,2009-02-01,17:05:18
22.813313,108.321658,0,333.867536089239,39845.7120717593,2009-02-01,17:05:23
22.813396,108.321753,0,343.816938976378,39845.7121296296,2009-02-01,17:05:28
22.813495,108.321882,0,340.851361548556,39845.7121875,2009-02-01,17:05:33
22.813533,108.321901,0,349.166000656168,39845.7122453704,2009-02-01,17:05:38
22.813552,108.321911,0,349.853293963255,39845.7123032407,2009-02-01,17:05:43
22.813578,108.32192,0,331.970698818898,39845.7123611111,2009-02-01,17:05:48
22.81364,108.321865,0,313.313625328084,39845.7124189815,2009-02-01,17:05:53
22.813678,108.321851,0,317.516151574803,39845.7124768518,2009-02-01,17:05:58
22.813684,108.321904,0,324.385784120735,39845.7125347222,2009-02-01,17:06:03
22.813737,108.321969,0,330.109409448819,39845.7125925926,2009-02-01,17:06:08
22.813834,108.321986,0,339.915206692913,39845.712650463,2009-02-01,17:06:13
22.813839,108.321892,0,328.99311023622,39845.7127083333,2009-02-01,17:06:18
22.813845,108.321904,0,334.130761154856,39845.7127662037,2009-02-01,17:06:23
22.813848,108.321911,0,337.440685695538,39845.7128240741,2009-02-01,17:06:28
22.813848,108.321911,0,337.440685695538,39845.7128587963,2009-02-01,17:06:31
22.813854,108.321919,0,338.650249343832,39845.7128819444,2009-02-01,17:06:33
22.813862,108.321931,0,339.056774934383,39845.7129398148,2009-02-01,17:06:38
22.813905,108.321909,0,333.578005249344,39845.7129976852,2009-02-01,17:06:43
22.813927,108.321876,0,332.259005905512,39845.7130555556,2009-02-01,17:06:48
22.814001,108.321873,0,333.934819553806,39845.7131134259,2009-02-01,17:06:53
22.813986,108.321857,0,330.471630577428,39845.7131712963,2009-02-01,17:06:58
22.814022,108.321892,0,295.227906824147,39845.7132291667,2009-02-01,17:07:03
22.814055,108.321944,0,288.569983595801,39845.713287037,2009-02-01,17:07:08
22.814117,108.322031,0,280.6706332021,39845.7133449074,2009-02-01,17:07:13
22.814155,108.322115,0,279.619963910761,39845.7134027778,2009-02-01,17:07:18
22.814175,108.322224,0,289.151299212598,39845.7134606481,2009-02-01,17:07:23
22.814168,108.322287,0,295.535534776903,39845.7135185185,2009-02-01,17:07:28
22.814146,108.322356,0,291.384724409449,39845.7135763889,2009-02-01,17:07:33
22.814135,108.322399,0,291.600790682415,39845.7136342593,2009-02-01,17:07:38
22.814146,108.322432,0,282.989786745407,39845.7136921296,2009-02-01,17:07:43
22.814074,108.322458,0,280.055098425197,39845.71375,2009-02-01,17:07:48
22.814087,108.322492,0,278.294931102362,39845.7138078704,2009-02-01,17:07:53
22.814111,108.322516,0,280.272089895013,39845.7138657407,2009-02-01,17:07:58
22.814127,108.322567,0,271.910019685039,39845.7139236111,2009-02-01,17:08:03
22.814121,108.322587,0,271.841059711286,39845.7139814815,2009-02-01,17:08:08
22.814102,108.322595,0,272.308533464567,39845.7140393518,2009-02-01,17:08:13
22.814106,108.322624,0,276.537542650919,39845.7140972222,2009-02-01,17:08:18
22.814121,108.322634,0,282.731092519685,39845.7141550926,2009-02-01,17:08:23
22.814172,108.322645,0,291.205905511811,39845.714212963,2009-02-01,17:08:28
22.814215,108.322665,0,302.481463254593,39845.7142708333,2009-02-01,17:08:33
22.814214,108.322694,0,320.690561023622,39845.7143287037,2009-02-01,17:08:38
22.814205,108.322749,0,328.513467847769,39845.7143865741,2009-02-01,17:08:43
22.8142,108.322812,0,340.231095800525,39845.7144444444,2009-02-01,17:08:48
22.814188,108.322928,0,348.166794619423,39845.7145023148,2009-02-01,17:08:53
22.814141,108.323059,0,353.098592519685,39845.7145601852,2009-02-01,17:08:58
22.814089,108.323084,0,362.164130577428,39845.7146180556,2009-02-01,17:09:03
22.814034,108.323086,0,376.043569553806,39845.7146759259,2009-02-01,17:09:08
22.81401,108.32309,0,380.167122703412,39845.7147337963,2009-02-01,17:09:13
22.814009,108.323107,0,383.169094488189,39845.7147916667,2009-02-01,17:09:18
22.813994,108.323176,0,381.092388451444,39845.714849537,2009-02-01,17:09:23
22.813996,108.323254,0,376.158287401575,39845.7149074074,2009-02-01,17:09:28
22.813994,108.323266,0,366.173615485564,39845.7149652778,2009-02-01,17:09:33
22.813991,108.323226,0,357.844084645669,39845.7150231482,2009-02-01,17:09:38
22.813977,108.323123,0,350.167933070866,39845.7150810185,2009-02-01,17:09:43
22.814031,108.323149,0,351.608458005249,39845.7151388889,2009-02-01,17:09:48
22.814023,108.323174,0,355.546354986877,39845.7151967593,2009-02-01,17:09:53
22.814021,108.323148,0,360.537677165354,39845.7152546296,2009-02-01,17:09:58
22.813992,108.323089,0,361.733923884514,39845.7153125,2009-02-01,17:10:03
22.814008,108.323085,0,356.941223753281,39845.7153703704,2009-02-01,17:10:08
22.813989,108.32312,0,353.102020997375,39845.7154282407,2009-02-01,17:10:13
22.813989,108.32312,0,353.102020997375,39845.715462963,2009-02-01,17:10:16
22.813995,108.323127,0,346.205853018373,39845.7154861111,2009-02-01,17:10:18
22.814003,108.323152,0,342.622667322835,39845.7155439815,2009-02-01,17:10:23
22.814003,108.323152,0,342.622667322835,39845.7155787037,2009-02-01,17:10:26
22.814011,108.323154,0,338.037270341207,39845.7156018519,2009-02-01,17:10:28
22.813986,108.323178,0,319.702017716535,39845.7156597222,2009-02-01,17:10:33
22.814048,108.323126,0,306.069530839895,39845.7157175926,2009-02-01,17:10:38
22.814114,108.323086,0,287.447427821522,39845.715775463,2009-02-01,17:10:43
22.814024,108.323193,0,273.595695538058,39845.7158333333,2009-02-01,17:10:48
22.813939,108.323354,0,278.560659448819,39845.7158912037,2009-02-01,17:10:53
22.813913,108.323497,0,290.4993832021,39845.7159490741,2009-02-01,17:10:58
22.814049,108.323504,0,286.016364829396,39845.7160069444,2009-02-01,17:11:03
22.814092,108.323534,0,286.583336614173,39845.7160648148,2009-02-01,17:11:08
22.814116,108.323552,0,299.880134514436,39845.7161226852,2009-02-01,17:11:13
22.814125,108.323564,0,315.295141076115,39845.7161805556,2009-02-01,17:11:18
22.81411,108.323575,0,330.788996062992,39845.7162384259,2009-02-01,17:11:23
22.814078,108.323575,0,333.115436351706,39845.7162962963,2009-02-01,17:11:28
22.814019,108.323571,0,339.378999343832,39845.7163541667,2009-02-01,17:11:33
22.813926,108.323564,0,343.478244750656,39845.716412037,2009-02-01,17:11:38
22.813894,108.323578,0,343.730856299213,39845.7164699074,2009-02-01,17:11:43
22.813824,108.323587,0,341.463864829396,39845.7165277778,2009-02-01,17:11:48
22.813768,108.323637,0,321.689038713911,39845.7165856481,2009-02-01,17:11:53
22.813731,108.323574,0,307.783267716535,39845.7166435185,2009-02-01,17:11:58
22.813784,108.323612,0,296.60032152231,39845.7167013889,2009-02-01,17:12:03
22.813872,108.323562,0,289.218057742782,39845.7167592593,2009-02-01,17:12:08
22.813916,108.323538,0,278.688940288714,39845.7168171296,2009-02-01,17:12:13
22.813974,108.323507,0,275.59625984252,39845.716875,2009-02-01,17:12:18
22.81397,108.323535,0,265.489137139108,39845.7169328704,2009-02-01,17:12:23
22.81397,108.323561,0,255.878379265092,39845.7169907407,2009-02-01,17:12:28
22.813996,108.323574,0,238.252575459318,39845.7170486111,2009-02-01,17:12:33
22.813996,108.323574,0,238.252575459318,39845.7170833333,2009-02-01,17:12:36
22.813991,108.32358,0,236.841036745407,39845.7171064815,2009-02-01,17:12:38
22.813982,108.323584,0,236.304750656168,39845.7171643519,2009-02-01,17:12:43
22.813982,108.323584,0,236.304750656168,39845.7171990741,2009-02-01,17:12:46
22.813982,108.323583,0,238.114153543307,39845.7172222222,2009-02-01,17:12:48
22.814011,108.323573,0,239.837877296588,39845.7172800926,2009-02-01,17:12:53
22.814036,108.323568,0,241.877739501312,39845.717337963,2009-02-01,17:12:58
22.814036,108.323568,0,241.877739501312,39845.7173726852,2009-02-01,17:13:01
22.81403,108.323566,0,242.545862860892,39845.7173958333,2009-02-01,17:13:03
22.814042,108.323564,0,236.722240813648,39845.7174537037,2009-02-01,17:13:08
22.814066,108.323557,0,236.305751312336,39845.7175115741,2009-02-01,17:13:13
22.814097,108.323544,0,237.185787401575,39845.7175694444,2009-02-01,17:13:18
22.814097,108.323544,0,237.185787401575,39845.7176041667,2009-02-01,17:13:21
22.814102,108.323537,0,235.195711942257,39845.7176273148,2009-02-01,17:13:23
22.814085,108.323559,0,223.770918635171,39845.7176851852,2009-02-01,17:13:28
22.814047,108.323571,0,221.349537401575,39845.7177430556,2009-02-01,17:13:33
22.813982,108.323572,0,216.775127952756,39845.7178009259,2009-02-01,17:13:38
22.81393,108.323579,0,217.46530183727,39845.7178587963,2009-02-01,17:13:43
22.813869,108.323596,0,213.966069553806,39845.7179166667,2009-02-01,17:13:48
22.813859,108.323598,0,209.58407480315,39845.717974537,2009-02-01,17:13:53
22.813852,108.323609,0,207.344665354331,39845.7180324074,2009-02-01,17:13:58
22.813821,108.323624,0,207.003658136483,39845.7180902778,2009-02-01,17:14:03
22.813786,108.323631,0,202.324898293963,39845.7181481481,2009-02-01,17:14:08
22.813758,108.323628,0,194.986072834646,39845.7182060185,2009-02-01,17:14:13
22.813786,108.323633,0,194.436322178478,39845.7182638889,2009-02-01,17:14:18
22.813786,108.323633,0,194.436322178478,39845.7182986111,2009-02-01,17:14:21
22.813784,108.323634,0,192.790042650919,39845.7183217593,2009-02-01,17:14:23
22.813797,108.323622,0,191.612995406824,39845.7183796296,2009-02-01,17:14:28
22.813912,108.323611,0,192.043487532808,39845.7184375,2009-02-01,17:14:33
22.813969,108.323591,0,195.784442257218,39845.7184953704,2009-02-01,17:14:38
22.813964,108.323608,0,200.461916010499,39845.7185532407,2009-02-01,17:14:43
22.813964,108.323608,0,200.461916010499,39845.718587963,2009-02-01,17:14:46
22.813965,108.32361,0,200.724563648294,39845.7186111111,2009-02-01,17:14:48
22.813953,108.323595,0,203.254504593176,39845.7186689815,2009-02-01,17:14:53
22.813918,108.323583,0,205.652457349081,39845.7187268519,2009-02-01,17:14:58
22.813852,108.323576,0,207.595173884514,39845.7187847222,2009-02-01,17:15:03
22.813837,108.323586,0,209.596089238845,39845.7188425926,2009-02-01,17:15:08
22.813797,108.323558,0,210.331292650919,39845.718900463,2009-02-01,17:15:13
22.813812,108.323549,0,209.915055774278,39845.7189583333,2009-02-01,17:15:18
22.813841,108.323517,0,209.621820866142,39845.7190162037,2009-02-01,17:15:23
22.813914,108.323499,0,208.06062335958,39845.7190740741,2009-02-01,17:15:28
22.813996,108.323476,0,199.200751312336,39845.7191319444,2009-02-01,17:15:33
22.814072,108.323443,0,199.464238845144,39845.7191898148,2009-02-01,17:15:38
22.814117,108.323395,0,200.96437335958,39845.7192476852,2009-02-01,17:15:43
22.814072,108.323388,0,208.248891076115,39845.7193055556,2009-02-01,17:15:48
22.814087,108.323355,0,214.74220144357,39845.7193634259,2009-02-01,17:15:53
22.814082,108.323395,0,220.951771653543,39845.7194212963,2009-02-01,17:15:58
22.814016,108.323371,0,236.952874015748,39845.7194791667,2009-02-01,17:16:03
22.813971,108.323426,0,250.842276902887,39845.719537037,2009-02-01,17:16:08
22.813935,108.323464,0,265.003038057743,39845.7195949074,2009-02-01,17:16:13
22.81394,108.32342,0,268.461597769029,39845.7196527778,2009-02-01,17:16:18
22.813952,108.323379,0,270.151679790026,39845.7197106481,2009-02-01,17:16:23
22.813984,108.323324,0,267.759583333333,39845.7197685185,2009-02-01,17:16:28
22.814011,108.323232,0,258.544911417323,39845.7198263889,2009-02-01,17:16:33
22.814057,108.323225,0,249.544455380577,39845.7198842593,2009-02-01,17:16:38
22.814111,108.323216,0,248.303375984252,39845.7199421296,2009-02-01,17:16:43
22.814098,108.323231,0,244.193891076115,39845.72,2009-02-01,17:16:48
22.814098,108.323231,0,244.193891076115,39845.7200347222,2009-02-01,17:16:51
22.814098,108.323236,0,237.011696194226,39845.7200578704,2009-02-01,17:16:53
22.814115,108.323244,0,233.135347769029,39845.7201157407,2009-02-01,17:16:58
22.814134,108.323229,0,230.388392388451,39845.7201736111,2009-02-01,17:17:03
22.814114,108.323204,0,232.402670603675,39845.7202314815,2009-02-01,17:17:08
22.8141,108.323173,0,231.747365485564,39845.7202893518,2009-02-01,17:17:13
22.814032,108.323127,0,230.750036089239,39845.7203472222,2009-02-01,17:17:18
22.81405,108.323098,0,230.013228346457,39845.7204050926,2009-02-01,17:17:23
22.814033,108.323066,0,230.482933070866,39845.720462963,2009-02-01,17:17:28
22.81406,108.323052,0,232.20718175853,39845.7205208333,2009-02-01,17:17:33
22.814089,108.323017,0,237.465656167979,39845.7205787037,2009-02-01,17:17:38
22.814103,108.323096,0,240.173690944882,39845.7206365741,2009-02-01,17:17:43
22.81409,108.323146,0,230.462208005249,39845.7206944444,2009-02-01,17:17:48
22.814119,108.323151,0,230.683904199475,39845.7207523148,2009-02-01,17:17:53
22.81416,108.323143,0,234.331496062992,39845.7208101852,2009-02-01,17:17:58
22.81421,108.323126,0,242.608638451444,39845.7208680556,2009-02-01,17:18:03
22.81419,108.323164,0,238.828307086614,39845.7209259259,2009-02-01,17:18:08
22.814157,108.323182,0,240.241925853018,39845.7209837963,2009-02-01,17:18:13
22.814122,108.323215,0,244.081053149606,39845.7210416667,2009-02-01,17:18:18
22.814109,108.323177,0,233.271765091864,39845.721099537,2009-02-01,17:18:23
22.814128,108.323163,0,227.380360892388,39845.7211574074,2009-02-01,17:18:28
22.814156,108.32317,0,225.561473097113,39845.7212152778,2009-02-01,17:18:33
22.814147,108.323174,0,232.108733595801,39845.7212731481,2009-02-01,17:18:38
22.814149,108.323174,0,232.60657152231,39845.7213310185,2009-02-01,17:18:43
22.814151,108.323175,0,232.058372703412,39845.7213888889,2009-02-01,17:18:48
22.814149,108.323176,0,231.603812335958,39845.7214467593,2009-02-01,17:18:53
22.814152,108.323176,0,231.345170603675,39845.7215046296,2009-02-01,17:18:58
22.814155,108.323176,0,230.743553149606,39845.7215625,2009-02-01,17:19:03
22.81416,108.323175,0,229.9556332021,39845.7216203704,2009-02-01,17:19:08
22.81416,108.323175,0,229.9556332021,39845.7216550926,2009-02-01,17:19:11
22.814156,108.323176,0,229.817887139108,39845.7216782407,2009-02-01,17:19:13
22.814089,108.323167,0,229.735889107612,39845.7217361111,2009-02-01,17:19:18
22.813999,108.323125,0,231.231154855643,39845.7217939815,2009-02-01,17:19:23
22.813963,108.323091,0,231.768841863517,39845.7218518518,2009-02-01,17:19:28
22.813991,108.323073,0,227.773946850394,39845.7219097222,2009-02-01,17:19:33
22.813944,108.323087,0,217.43376312336,39845.7219675926,2009-02-01,17:19:38
22.813878,108.32313,0,205.791013779528,39845.722025463,2009-02-01,17:19:43
22.813824,108.323153,0,197.49124671916,39845.7220833333,2009-02-01,17:19:48
22.813902,108.323127,0,188.621036745407,39845.7221412037,2009-02-01,17:19:53
22.813947,108.323117,0,174.488244750656,39845.7221990741,2009-02-01,17:19:58
22.813931,108.323119,0,165.679537401575,39845.7222569444,2009-02-01,17:20:03
22.814044,108.323034,0,172.465078740157,39845.7223148148,2009-02-01,17:20:08
22.814091,108.322904,0,186.732772309711,39845.7223726852,2009-02-01,17:20:13
22.814077,108.322911,0,186.51251312336,39845.7224305556,2009-02-01,17:20:18
22.813975,108.323049,0,190.035777559055,39845.7224884259,2009-02-01,17:20:23
22.814007,108.323187,0,176.167450787402,39845.7225462963,2009-02-01,17:20:28
22.814034,108.323286,0,168.238487532808,39845.7226041667,2009-02-01,17:20:33
22.814202,108.323383,0,170.796085958005,39845.722662037,2009-02-01,17:20:38
22.814316,108.32346,0,196.376397637795,39845.7227199074,2009-02-01,17:20:43
22.814296,108.323561,0,211.128274278215,39845.7227777778,2009-02-01,17:20:48
22.814272,108.323619,0,220.890695538058,39845.7228356482,2009-02-01,17:20:53
22.814231,108.323574,0,227.561761811024,39845.7228935185,2009-02-01,17:20:58
22.814226,108.323559,0,235.204796587927,39845.7229513889,2009-02-01,17:21:03
22.81423,108.323537,0,242.595846456693,39845.7230092593,2009-02-01,17:21:08
22.81423,108.323537,0,242.595846456693,39845.7230439815,2009-02-01,17:21:11
22.814236,108.323545,0,246.818999343832,39845.7230671296,2009-02-01,17:21:13
22.814225,108.323577,0,250.142565616798,39845.723125,2009-02-01,17:21:18
22.814127,108.323682,0,251.151509186352,39845.7231828704,2009-02-01,17:21:23
22.814107,108.323724,0,257.699169947507,39845.7232407407,2009-02-01,17:21:28
22.814096,108.323746,0,260.972575459318,39845.7232986111,2009-02-01,17:21:33
22.8141,108.323868,0,267.998628608924,39845.7233564815,2009-02-01,17:21:38
22.81411,108.323882,0,271.34717519685,39845.7234143519,2009-02-01,17:21:43
22.814125,108.32391,0,275.261194225722,39845.7234722222,2009-02-01,17:21:48
22.814098,108.324034,0,270.81654855643,39845.7235300926,2009-02-01,17:21:53
22.814043,108.324187,0,274.001545275591,39845.723587963,2009-02-01,17:21:58
22.814049,108.324301,0,276.29469160105,39845.7236458333,2009-02-01,17:22:03
22.81407,108.324391,0,277.810534776903,39845.7237037037,2009-02-01,17:22:08
22.81409,108.324429,0,281.894261811024,39845.7237615741,2009-02-01,17:22:13
22.814125,108.324444,0,292.852007874016,39845.7238194444,2009-02-01,17:22:18
22.814149,108.324455,0,299.136295931759,39845.7238773148,2009-02-01,17:22:23
22.814139,108.324477,0,301.835593832021,39845.7239351852,2009-02-01,17:22:28
22.814122,108.324496,0,301.043166010499,39845.7239930556,2009-02-01,17:22:33
22.8141,108.324521,0,300.563100393701,39845.7240509259,2009-02-01,17:22:38
22.814118,108.324511,0,292.381151574803,39845.7241087963,2009-02-01,17:22:43
22.814108,108.324514,0,291.513284120735,39845.7241666667,2009-02-01,17:22:48
22.814121,108.32447,0,242.158959973753,39845.724224537,2009-02-01,17:22:53
22.814137,108.32448,0,221.421601049869,39845.7242824074,2009-02-01,17:22:58
22.814137,108.32448,0,221.421601049869,39845.7243171296,2009-02-01,17:23:01
22.814144,108.324479,0,217.548405511811,39845.7243402778,2009-02-01,17:23:03
22.81413,108.324469,0,213.852654199475,39845.7243981481,2009-02-01,17:23:08
22.814074,108.324494,0,213.900088582677,39845.7244560185,2009-02-01,17:23:13
22.814019,108.324519,0,215.937772309711,39845.7245138889,2009-02-01,17:23:18
22.813981,108.324484,0,217.172040682415,39845.7245717593,2009-02-01,17:23:23
22.813963,108.324465,0,217.639166666667,39845.7246296296,2009-02-01,17:23:28
22.813937,108.324431,0,217.295042650919,39845.7246875,2009-02-01,17:23:33
22.813903,108.32441,0,219.521286089239,39845.7247453704,2009-02-01,17:23:38
22.813889,108.324396,0,220.668546587926,39845.7248032407,2009-02-01,17:23:43
22.81389,108.324385,0,221.010442913386,39845.7248611111,2009-02-01,17:23:48
22.813886,108.324373,0,221.879639107612,39845.7249189815,2009-02-01,17:23:53
22.813883,108.324356,0,223.234130577428,39845.7249768519,2009-02-01,17:23:58
22.813883,108.324356,0,223.234130577428,39845.7250115741,2009-02-01,17:24:01
22.813883,108.324357,0,221.649829396325,39845.7250347222,2009-02-01,17:24:03
22.813891,108.324382,0,216.468100393701,39845.7250925926,2009-02-01,17:24:08
22.813879,108.324393,0,212.290029527559,39845.725150463,2009-02-01,17:24:13
22.813857,108.324369,0,210.144790026247,39845.7252083333,2009-02-01,17:24:18
22.813857,108.324369,0,210.144790026247,39845.7252430556,2009-02-01,17:24:21
22.813863,108.324361,0,209.786948818898,39845.7252662037,2009-02-01,17:24:23
22.813866,108.324386,0,212.681062992126,39845.7253240741,2009-02-01,17:24:28
22.81382,108.324403,0,219.527516404199,39845.7253819444,2009-02-01,17:24:33
22.81376,108.324397,0,223.656978346457,39845.7254398148,2009-02-01,17:24:38
22.813723,108.324383,0,229.855134514436,39845.7254976852,2009-02-01,17:24:43
22.813723,108.324383,0,229.855134514436,39845.7255324074,2009-02-01,17:24:46
22.813729,108.324388,0,237.747401574803,39845.7255555556,2009-02-01,17:24:48
22.813759,108.324414,0,241.592112860892,39845.7256134259,2009-02-01,17:24:53
22.813796,108.324433,0,246.269622703412,39845.7256712963,2009-02-01,17:24:58
22.813796,108.324433,0,246.269622703412,39845.7257060185,2009-02-01,17:25:01
22.813795,108.324437,0,249.713812335958,39845.7257291667,2009-02-01,17:25:03
22.813786,108.324414,0,252.559265091863,39845.725787037,2009-02-01,17:25:08
22.813811,108.324467,0,255.92468503937,39845.7258449074,2009-02-01,17:25:13
22.813873,108.324536,0,258.480606955381,39845.7259027778,2009-02-01,17:25:18
22.813732,108.32461,0,262.198786089239,39845.7259606481,2009-02-01,17:25:23
22.813752,108.324667,0,263.34124343832,39845.7260185185,2009-02-01,17:25:28
22.813785,108.324775,0,256.782217847769,39845.7260763889,2009-02-01,17:25:33
22.813754,108.324778,0,257.005167322835,39845.7261342593,2009-02-01,17:25:38
22.813717,108.324831,0,258.271925853018,39845.7261921296,2009-02-01,17:25:43
22.813695,108.324857,0,259.716929133858,39845.72625,2009-02-01,17:25:48
22.813695,108.324857,0,259.716929133858,39845.7262847222,2009-02-01,17:25:51
22.813696,108.324858,0,261.055954724409,39845.7263078704,2009-02-01,17:25:53
22.813659,108.324849,0,262.507467191601,39845.7263657407,2009-02-01,17:25:58
22.813598,108.324853,0,263.108907480315,39845.7264236111,2009-02-01,17:26:03
22.813552,108.324841,0,264.123405511811,39845.7264814815,2009-02-01,17:26:08
22.813487,108.324851,0,266.755147637795,39845.7265393519,2009-02-01,17:26:13
22.813427,108.324855,0,270.227673884514,39845.7265972222,2009-02-01,17:26:18
22.813371,108.324861,0,274.085974409449,39845.7266550926,2009-02-01,17:26:23
22.8133,108.32488,0,274.402286745407,39845.726712963,2009-02-01,17:26:28
22.813266,108.324858,0,278.241916010499,39845.7267708333,2009-02-01,17:26:33
22.813291,108.324843,0,282.124773622047,39845.7268287037,2009-02-01,17:26:38
22.81326,108.324829,0,283.189734251969,39845.7268865741,2009-02-01,17:26:43
22.813225,108.324813,0,286.286922572178,39845.7269444444,2009-02-01,17:26:48
22.813176,108.32483,0,289.473346456693,39845.7270023148,2009-02-01,17:26:53
22.813127,108.324847,0,292.414793307087,39845.7270601852,2009-02-01,17:26:58
22.813069,108.324854,0,296.034199475066,39845.7271180556,2009-02-01,17:27:03
22.813026,108.324892,0,298.320541338583,39845.7271759259,2009-02-01,17:27:08
22.812994,108.324929,0,301.847132545932,39845.7272337963,2009-02-01,17:27:13
22.812947,108.324979,0,300.794511154856,39845.7272916667,2009-02-01,17:27:18
22.812896,108.325018,0,303.464599737533,39845.727349537,2009-02-01,17:27:23
22.812864,108.325043,0,307.728923884514,39845.7274074074,2009-02-01,17:27:28
22.81281,108.325034,0,312.633989501312,39845.7274652778,2009-02-01,17:27:33
22.812752,108.325023,0,317.229124015748,39845.7275231481,2009-02-01,17:27:38
22.812713,108.324983,0,322.020022965879,39845.7275810185,2009-02-01,17:27:43
22.812685,108.32495,0,323.753458005249,39845.7276388889,2009-02-01,17:27:48
22.812601,108.324931,0,321.354101049869,39845.7276967593,2009-02-01,17:27:53
22.812514,108.324973,0,319.51656496063,39845.7277546296,2009-02-01,17:27:58
22.81246,108.324984,0,321.869235564304,39845.7278125,2009-02-01,17:28:03
22.812431,108.324949,0,320.572890419948,39845.7278703704,2009-02-01,17:28:08
22.812379,108.324872,0,308.256125328084,39845.7279282407,2009-02-01,17:28:13
22.812304,108.324805,0,301.63281824147,39845.7279861111,2009-02-01,17:28:18
22.812258,108.324724,0,299.40344816273,39845.7280439815,2009-02-01,17:28:23
22.812219,108.324811,0,294.168927165354,39845.7281018518,2009-02-01,17:28:28
22.812164,108.324916,0,298.530698818898,39845.7281597222,2009-02-01,17:28:33
22.812103,108.324908,0,310.874471784777,39845.7282175926,2009-02-01,17:28:38
22.812092,108.324987,0,313.463861548556,39845.728275463,2009-02-01,17:28:43
22.812034,108.324996,0,310.404143700787,39845.7283333333,2009-02-01,17:28:48
22.81202,108.32494,0,296.97968832021,39845.7283912037,2009-02-01,17:28:53
22.812083,108.324925,0,290.75249671916,39845.7284490741,2009-02-01,17:28:58
22.812112,108.324935,0,292.905971128609,39845.7285069444,2009-02-01,17:29:03
22.812074,108.325021,0,292.597942913386,39845.7285648148,2009-02-01,17:29:08
22.811988,108.325166,0,301.811840551181,39845.7286226852,2009-02-01,17:29:13
22.811954,108.32529,0,320.856640419948,39845.7286805556,2009-02-01,17:29:18
22.81188,108.325388,0,334.188382545932,39845.7287384259,2009-02-01,17:29:23
22.811819,108.325361,0,352.389294619423,39845.7287962963,2009-02-01,17:29:28
22.811784,108.325315,0,368.054005905512,39845.7288541667,2009-02-01,17:29:33
22.81176,108.325222,0,383.630160761155,39845.728912037,2009-02-01,17:29:38
22.811712,108.325117,0,393.011689632546,39845.7289699074,2009-02-01,17:29:43
22.811698,108.324994,0,407.711289370079,39845.7290277778,2009-02-01,17:29:48
22.81165,108.32506,0,399.716118766404,39845.7290856481,2009-02-01,17:29:53
22.811582,108.325148,0,393.883185695538,39845.7291435185,2009-02-01,17:29:58
22.811549,108.325168,0,377.97842847769,39845.7292013889,2009-02-01,17:30:03
22.811538,108.325179,0,376.365790682415,39845.7292592593,2009-02-01,17:30:08
22.811492,108.325241,0,373.954422572178,39845.7293171296,2009-02-01,17:30:13
22.811492,108.325241,0,373.954422572178,39845.7293518518,2009-02-01,17:30:16
22.811489,108.325241,0,392.721607611549,39845.729375,2009-02-01,17:30:18
22.811509,108.325224,0,408.613500656168,39845.7294328704,2009-02-01,17:30:23
22.811588,108.325206,0,423.848359580052,39845.7294907407,2009-02-01,17:30:28
22.811646,108.325156,0,438.199130577428,39845.7295486111,2009-02-01,17:30:33
22.811688,108.325094,0,457.632959317585,39845.7296064815,2009-02-01,17:30:38
22.811715,108.325077,0,475.953070866142,39845.7296643518,2009-02-01,17:30:43
22.811732,108.325056,0,477.229242125984,39845.7297222222,2009-02-01,17:30:48
22.811756,108.32504,0,479.068854986877,39845.7297800926,2009-02-01,17:30:53
22.811747,108.325059,0,482.194606299213,39845.729837963,2009-02-01,17:30:58
22.811733,108.32506,0,483.685291994751,39845.7298958333,2009-02-01,17:31:03
22.811698,108.32502,0,480.775456036745,39845.7299537037,2009-02-01,17:31:08
22.811663,108.325022,0,483.19343503937,39845.7300115741,2009-02-01,17:31:13
22.811603,108.32503,0,480.674484908136,39845.7300694444,2009-02-01,17:31:18
22.811427,108.325045,0,466.14188976378,39845.7301273148,2009-02-01,17:31:23
22.811409,108.325058,0,463.913595800525,39845.7301851852,2009-02-01,17:31:28
22.811331,108.325024,0,459.30657152231,39845.7302430556,2009-02-01,17:31:33
22.811316,108.325049,0,456.567099737533,39845.7303009259,2009-02-01,17:31:38
22.811309,108.32508,0,454.034580052493,39845.7303587963,2009-02-01,17:31:43
22.811323,108.325104,0,451.062919947507,39845.7304166667,2009-02-01,17:31:48
22.811321,108.325159,0,447.62218503937,39845.730474537,2009-02-01,17:31:53
22.811273,108.325289,0,443.523687664042,39845.7305324074,2009-02-01,17:31:58
22.811196,108.325316,0,437.21061351706,39845.7305902778,2009-02-01,17:32:03
22.811202,108.325502,0,428.776679790026,39845.7306481482,2009-02-01,17:32:08
22.811286,108.325889,0,419.629740813648,39845.7307060185,2009-02-01,17:32:13
22.811329,108.326212,0,409.473809055118,39845.7307638889,2009-02-01,17:32:18
22.811248,108.326312,0,398.893254593176,39845.7308217593,2009-02-01,17:32:23
22.811194,108.326334,0,388.450423228346,39845.7308796296,2009-02-01,17:32:28
22.811145,108.326152,0,377.079494750656,39845.7309375,2009-02-01,17:32:33
22.811097,108.326116,0,370.332135826772,39845.7309953704,2009-02-01,17:32:38
22.811052,108.325934,0,359.352293307087,39845.7310532407,2009-02-01,17:32:43
22.811047,108.325707,0,348.887582020997,39845.7311111111,2009-02-01,17:32:48
22.811029,108.325429,0,339.484753937008,39845.7311689815,2009-02-01,17:32:53
22.811075,108.325215,0,328.88282152231,39845.7312268519,2009-02-01,17:32:58
22.811161,108.325115,0,316.5474835958,39845.7312847222,2009-02-01,17:33:03
22.811249,108.325174,0,308.515091863517,39845.7313425926,2009-02-01,17:33:08
22.811267,108.32526,0,302.206450131234,39845.731400463,2009-02-01,17:33:13
22.811341,108.325545,0,292.937460629921,39845.7314583333,2009-02-01,17:33:18
22.811378,108.325762,0,281.257578740158,39845.7315162037,2009-02-01,17:33:23
22.811399,108.325968,0,271.010387139108,39845.7315740741,2009-02-01,17:33:28
22.811462,108.32625,0,261.171145013123,39845.7316319444,2009-02-01,17:33:33
22.811279,108.326452,0,248.573408792651,39845.7316898148,2009-02-01,17:33:38
22.811348,108.32664,0,238.828635170604,39845.7317476852,2009-02-01,17:33:43
22.811429,108.326237,0,229.453841863517,39845.7318055556,2009-02-01,17:33:48
22.81138,108.326037,0,223.346594488189,39845.7318634259,2009-02-01,17:33:53
22.811285,108.325973,0,219.753221784777,39845.7319212963,2009-02-01,17:33:58
22.811273,108.326319,0,210.568635170604,39845.7319791667,2009-02-01,17:34:03
22.81117,108.326405,0,201.145232939633,39845.732037037,2009-02-01,17:34:08
22.811155,108.325902,0,195.930121391076,39845.7320949074,2009-02-01,17:34:13
22.810966,108.325485,0,187.923789370079,39845.7321527778,2009-02-01,17:34:18
22.810982,108.325466,0,179.184940944882,39845.7322106481,2009-02-01,17:34:23
22.811055,108.325323,0,176.782007874016,39845.7322685185,2009-02-01,17:34:28
22.811116,108.325189,0,170.525465879265,39845.7323263889,2009-02-01,17:34:33
22.811152,108.325087,0,166.331502624672,39845.7323842593,2009-02-01,17:34:38
22.811129,108.32495,0,168.598530183727,39845.7324421296,2009-02-01,17:34:43
22.811124,108.324775,0,172.363553149606,39845.7325,2009-02-01,17:34:48
22.811125,108.324682,0,178.681433727034,39845.7325578704,2009-02-01,17:34:53
22.811111,108.324674,0,180.309914698163,39845.7326157407,2009-02-01,17:34:58
22.811084,108.324672,0,175.413021653543,39845.7326736111,2009-02-01,17:35:03
22.811074,108.3247,0,168.840977690289,39845.7327314815,2009-02-01,17:35:08
22.811108,108.324806,0,165.222985564304,39845.7327893519,2009-02-01,17:35:13
22.811111,108.324926,0,163.17968175853,39845.7328472222,2009-02-01,17:35:18
22.811157,108.325091,0,160.206158136483,39845.7329050926,2009-02-01,17:35:23
22.811179,108.325249,0,157.00938648294,39845.732962963,2009-02-01,17:35:28
22.811155,108.325366,0,154.455141076116,39845.7330208333,2009-02-01,17:35:33
22.811164,108.325424,0,152.566788057743,39845.7330787037,2009-02-01,17:35:38
22.811139,108.325432,0,150.103556430446,39845.7331365741,2009-02-01,17:35:43
22.81113,108.325451,0,139.527070209974,39845.7331944444,2009-02-01,17:35:48
22.811141,108.325458,0,133.441653543307,39845.7332523148,2009-02-01,17:35:53
22.811154,108.325465,0,128.013454724409,39845.7333101852,2009-02-01,17:35:58
22.811174,108.325481,0,123.383667979003,39845.7333680556,2009-02-01,17:36:03
22.811194,108.325478,0,132.485423228346,39845.7334259259,2009-02-01,17:36:08
22.811145,108.325378,0,140.023845144357,39845.7334837963,2009-02-01,17:36:13
22.810804,108.324991,0,149.697332677165,39845.7335416667,2009-02-01,17:36:18
22.810665,108.325007,0,154.28156496063,39845.733599537,2009-02-01,17:36:23
22.810654,108.325105,0,157.245787401575,39845.7336574074,2009-02-01,17:36:28
22.810703,108.325262,0,158.58842847769,39845.7337152778,2009-02-01,17:36:33
22.810731,108.325313,0,159.667559055118,39845.7337731481,2009-02-01,17:36:38
22.810756,108.325352,0,148.34187335958,39845.7338310185,2009-02-01,17:36:43
22.810819,108.325367,0,135.922893700787,39845.7338888889,2009-02-01,17:36:48
22.81098,108.32536,0,123.249163385827,39845.7339467593,2009-02-01,17:36:53
22.810984,108.325285,0,121.415967847769,39845.7340046296,2009-02-01,17:36:58
22.81096,108.325229,0,120.307880577428,39845.7340625,2009-02-01,17:37:03
22.81098,108.325221,0,118.41529855643,39845.7341203704,2009-02-01,17:37:08
22.810997,108.32518,0,113.054724409449,39845.7341782407,2009-02-01,17:37:13
22.810951,108.325111,0,110.427775590551,39845.7342361111,2009-02-01,17:37:18
22.810952,108.325043,0,113.100780839895,39845.7342939815,2009-02-01,17:37:23
22.810917,108.325048,0,107.548093832021,39845.7343518519,2009-02-01,17:37:28
22.810891,108.325057,0,101.923868110236,39845.7344097222,2009-02-01,17:37:33
22.810918,108.325086,0,95.1679560367454,39845.7344675926,2009-02-01,17:37:38
22.810916,108.325115,0,89.9694783464567,39845.734525463,2009-02-01,17:37:43
22.810719,108.324879,0,74.5894455380577,39845.7345833333,2009-02-01,17:37:48
22.810316,108.325002,0,68.6000787401575,39845.7346412037,2009-02-01,17:37:53
22.810139,108.325024,0,61.352001312336,39845.7346990741,2009-02-01,17:37:58
22.810544,108.324708,0,76.6807480314961,39845.7347569444,2009-02-01,17:38:03
22.810653,108.324607,0,83.8088615485564,39845.7348148148,2009-02-01,17:38:08
22.810937,108.324664,0,108.129885170604,39845.7348726852,2009-02-01,17:38:13
22.810932,108.32478,0,113.616715879265,39845.7349305556,2009-02-01,17:38:18
22.810968,108.324981,0,111.572522965879,39845.7349884259,2009-02-01,17:38:23
22.810987,108.325268,0,118.150334645669,39845.7350462963,2009-02-01,17:38:28
22.810976,108.325331,0,144.288973097113,39845.7351041667,2009-02-01,17:38:33
22.811036,108.325247,0,160.112395013123,39845.735162037,2009-02-01,17:38:38
22.811058,108.325154,0,162.277946194226,39845.7352199074,2009-02-01,17:38:43
22.811013,108.324964,0,146.822267060367,39845.7352777778,2009-02-01,17:38:48
22.811058,108.324931,0,115.765662729659,39845.7353356481,2009-02-01,17:38:53
22.811098,108.324973,0,104.289612860892,39845.7353935185,2009-02-01,17:38:58
22.811086,108.325086,0,108.461417322835,39845.7354513889,2009-02-01,17:39:03
22.81102,108.32516,0,98.593592519685,39845.7355092593,2009-02-01,17:39:08
22.811032,108.325201,0,96.0887270341207,39845.7355671296,2009-02-01,17:39:13
22.811061,108.325187,0,94.5841371391076,39845.735625,2009-02-01,17:39:18
22.811047,108.325143,0,86.4694881889764,39845.7356828704,2009-02-01,17:39:23
22.811039,108.325091,0,82.8328412073491,39845.7357407407,2009-02-01,17:39:28
22.81104,108.325065,0,76.4276771653543,39845.7357986111,2009-02-01,17:39:33
22.811035,108.325068,0,66.4576148293963,39845.7358564815,2009-02-01,17:39:38
22.811035,108.325068,0,66.4576148293963,39845.7358912037,2009-02-01,17:39:41
22.81104,108.325068,0,59.3883234908136,39845.7359143518,2009-02-01,17:39:43
22.811001,108.325,0,49.9557053805774,39845.7359722222,2009-02-01,17:39:48
22.811093,108.325003,0,41.9487959317585,39845.7360300926,2009-02-01,17:39:53
22.811069,108.324958,0,33.4870406824147,39845.736087963,2009-02-01,17:39:58
22.811051,108.324985,0,19.8516076115486,39845.7361458333,2009-02-01,17:40:03
22.81106,108.325108,0,13.1454560367454,39845.7362037037,2009-02-01,17:40:08
22.811068,108.325279,0,6.71773950131234,39845.7362615741,2009-02-01,17:40:13
22.811027,108.325356,0,-1.5030282152231,39845.7363194444,2009-02-01,17:40:18
22.810931,108.325332,0,-2.59361220472441,39845.7363773148,2009-02-01,17:40:23
22.810893,108.325305,0,4.2828969816273,39845.7364351852,2009-02-01,17:40:28
22.810844,108.325193,0,34.2810104986877,39845.7364930556,2009-02-01,17:40:33
22.810821,108.325077,0,71.2690026246719,39845.7365509259,2009-02-01,17:40:38
22.810808,108.324966,0,99.3353543307087,39845.7366087963,2009-02-01,17:40:43
22.810774,108.324863,0,126.919770341207,39845.7366666667,2009-02-01,17:40:48
22.810739,108.324806,0,172.37061351706,39845.736724537,2009-02-01,17:40:53
22.810665,108.324841,0,205.33969816273,39845.7367824074,2009-02-01,17:40:58
22.810563,108.32497,0,244.247608267717,39845.7368402778,2009-02-01,17:41:03
22.810584,108.325004,0,264.209311023622,39845.7368981481,2009-02-01,17:41:08
22.810659,108.325025,0,285.402759186352,39845.7369560185,2009-02-01,17:41:13
22.810752,108.325067,0,296.959665354331,39845.7370138889,2009-02-01,17:41:18
22.810913,108.325037,0,358.083480971129,39845.7370717593,2009-02-01,17:41:23
22.81089,108.324777,0,394.423402230971,39845.7394444444,2009-02-01,17:44:48
22.810882,108.324743,0,409.875954724409,39845.7395023148,2009-02-01,17:44:53
22.810857,108.324741,0,420.897024278215,39845.7395601852,2009-02-01,17:44:58
22.810872,108.324696,0,428.20842847769,39845.7396180556,2009-02-01,17:45:03
22.810877,108.324681,0,432.008707349081,39845.7396759259,2009-02-01,17:45:08
22.810877,108.324681,0,432.008707349081,39845.7397106481,2009-02-01,17:45:11
22.81088,108.324674,0,436.119970472441,39845.7397337963,2009-02-01,17:45:13
22.810881,108.32466,0,440.436085958005,39845.7397916667,2009-02-01,17:45:18
22.81089,108.324699,0,438.397224409449,39845.739849537,2009-02-01,17:45:23
22.810869,108.3247,0,441.005538057743,39845.7399074074,2009-02-01,17:45:28
22.810818,108.324772,0,450.42969160105,39845.7399652778,2009-02-01,17:45:33
22.810798,108.324796,0,458.746732283465,39845.7400231481,2009-02-01,17:45:38
22.810824,108.324798,0,467.90436023622,39845.7400810185,2009-02-01,17:45:43
22.810807,108.324846,0,467.723835301837,39845.7401388889,2009-02-01,17:45:48
22.810792,108.324874,0,467.869265091864,39845.7401967593,2009-02-01,17:45:53
22.810794,108.324877,0,469.27654855643,39845.7402546296,2009-02-01,17:45:58
22.810794,108.324877,0,469.27654855643,39845.7402893519,2009-02-01,17:46:01
22.810794,108.324878,0,469.823772965879,39845.7403125,2009-02-01,17:46:03
22.810787,108.324926,0,473.684225721785,39845.7403703704,2009-02-01,17:46:08
22.810825,108.324952,0,475.208402230971,39845.7404282407,2009-02-01,17:46:13
22.810844,108.324987,0,474.120462598425,39845.7404861111,2009-02-01,17:46:18
22.810872,108.324988,0,468.674005905512,39845.7405439815,2009-02-01,17:46:23
22.810877,108.325001,0,454.052552493438,39845.7406018519,2009-02-01,17:46:28
22.810895,108.324953,0,434.728956692913,39845.7406597222,2009-02-01,17:46:33
22.81088,108.324913,0,424.577007874016,39845.7407175926,2009-02-01,17:46:38
22.810842,108.32489,0,422.21469816273,39845.740775463,2009-02-01,17:46:43
22.810806,108.324893,0,425.244527559055,39845.7408333333,2009-02-01,17:46:48
22.810806,108.324893,0,425.244527559055,39845.7408680556,2009-02-01,17:46:51
22.810802,108.324886,0,425.428907480315,39845.7408912037,2009-02-01,17:46:53
22.810796,108.324843,0,423.646161417323,39845.7409490741,2009-02-01,17:46:58
22.810794,108.3248,0,425.270360892388,39845.7410069444,2009-02-01,17:47:03
22.810802,108.32483,0,426.764701443569,39845.7410648148,2009-02-01,17:47:08
22.810822,108.324884,0,427.457152230971,39845.7411226852,2009-02-01,17:47:13
22.810871,108.32488,0,429.735708661417,39845.7411805556,2009-02-01,17:47:18
22.810875,108.32487,0,431.817122703412,39845.7412384259,2009-02-01,17:47:23
22.810823,108.324927,0,431.362562335958,39845.7412962963,2009-02-01,17:47:28
22.810799,108.324984,0,423.330521653543,39845.7413541667,2009-02-01,17:47:33
22.810804,108.324954,0,425.247381889764,39845.741412037,2009-02-01,17:47:38
22.810826,108.324856,0,438.197378608924,39845.7414699074,2009-02-01,17:47:43
22.810885,108.324694,0,470.822903543307,39845.7415277778,2009-02-01,17:47:48
22.810919,108.324611,0,489.342257217848,39845.7415856481,2009-02-01,17:47:53
22.810911,108.324693,0,505.34000656168,39845.7416435185,2009-02-01,17:47:58
22.810874,108.324786,0,518.992916666667,39845.7417013889,2009-02-01,17:48:03
22.810839,108.324845,0,519.739786745407,39845.7417592593,2009-02-01,17:48:08
22.810809,108.324896,0,505.23032152231,39845.7418171296,2009-02-01,17:48:13
22.810749,108.325086,0,433.176797900262,39845.7444791667,2009-02-01,17:52:03
22.810729,108.325283,0,399.413546587926,39845.744537037,2009-02-01,17:52:08
22.810744,108.325327,0,377.148080708661,39845.7445949074,2009-02-01,17:52:13
22.810805,108.325323,0,350.862011154856,39845.7446527778,2009-02-01,17:52:18
22.810753,108.32532,0,343.120127952756,39845.7447106481,2009-02-01,17:52:23
22.810663,108.325308,0,327.301827427821,39845.7447685185,2009-02-01,17:52:28
22.81068,108.325259,0,306.638382545932,39845.7448263889,2009-02-01,17:52:33
22.810734,108.325227,0,289.373198818898,39845.7448842593,2009-02-01,17:52:38
22.810807,108.325037,0,302.902208005249,39845.7449421296,2009-02-01,17:52:43
22.81085,108.324954,0,321.861076115486,39845.745,2009-02-01,17:52:48
22.810896,108.324908,0,338.215915354331,39845.7450578704,2009-02-01,17:52:53
22.810866,108.324906,0,372.615974409449,39845.7451157407,2009-02-01,17:52:58
22.81083,108.32491,0,399.683077427822,39845.7451736111,2009-02-01,17:53:03
22.810812,108.32484,0,419.867457349081,39845.7452314815,2009-02-01,17:53:08
22.810805,108.324765,0,428.592152230971,39845.7452893518,2009-02-01,17:53:13
22.810805,108.32473,0,422.057053805774,39845.7453472222,2009-02-01,17:53:18
22.810817,108.324745,0,413.897657480315,39845.7454050926,2009-02-01,17:53:23
22.810817,108.324745,0,413.897657480315,39845.7454398148,2009-02-01,17:53:26
22.81082,108.324746,0,412.70000656168,39845.745462963,2009-02-01,17:53:28
22.810871,108.32476,0,414.289740813648,39845.7455208333,2009-02-01,17:53:33
22.810902,108.324796,0,411.772240813648,39845.7455787037,2009-02-01,17:53:38
22.810934,108.324824,0,407.66250328084,39845.7456365741,2009-02-01,17:53:43
22.810924,108.324813,0,406.006289370079,39845.7456944444,2009-02-01,17:53:48
22.810923,108.324811,0,406.415643044619,39845.7457523148,2009-02-01,17:53:53
22.810923,108.324811,0,406.415643044619,39845.745787037,2009-02-01,17:53:56
22.810919,108.32481,0,406.951804461942,39845.7458101852,2009-02-01,17:53:58
22.810871,108.324898,0,421.000354330709,39845.7458680556,2009-02-01,17:54:03
22.810857,108.324903,0,422.80532480315,39845.7459259259,2009-02-01,17:54:08
22.810868,108.324936,0,427.918320209974,39845.7459837963,2009-02-01,17:54:13
22.81088,108.324954,0,427.896092519685,39845.7460416667,2009-02-01,17:54:18
22.810868,108.324961,0,427.976341863517,39845.746099537,2009-02-01,17:54:23
22.810843,108.324956,0,430.303608923885,39845.7461574074,2009-02-01,17:54:28
22.810836,108.324912,0,432.614803149606,39845.7462152778,2009-02-01,17:54:33
22.810833,108.324925,0,436.375134514436,39845.7462731482,2009-02-01,17:54:38
22.810831,108.324959,0,442.73812007874,39845.7463310185,2009-02-01,17:54:43
22.810789,108.32494,0,448.385223097113,39845.7463888889,2009-02-01,17:54:48
22.810797,108.324902,0,452.105803805774,39845.7464467593,2009-02-01,17:54:53
22.810793,108.324899,0,452.183349737533,39845.7465046296,2009-02-01,17:54:58
22.81079,108.324896,0,451.964130577428,39845.7465625,2009-02-01,17:55:03
22.81079,108.324896,0,451.964130577428,39845.7465972222,2009-02-01,17:55:06
22.810785,108.324894,0,451.992014435696,39845.7466203704,2009-02-01,17:55:08
22.810808,108.324944,0,456.853651574803,39845.7466782407,2009-02-01,17:55:13
22.810841,108.324977,0,459.488395669291,39845.7467361111,2009-02-01,17:55:18
22.81089,108.325028,0,465.448385826772,39845.7467939815,2009-02-01,17:55:23
22.810915,108.325036,0,471.037965879265,39845.7468518519,2009-02-01,17:55:28
22.810914,108.325022,0,474.66187992126,39845.7469097222,2009-02-01,17:55:33
22.8109,108.325038,0,477.969553805774,39845.7469675926,2009-02-01,17:55:38
22.8109,108.325038,0,477.969553805774,39845.7470023148,2009-02-01,17:55:41
22.810905,108.325043,0,478.427867454068,39845.747025463,2009-02-01,17:55:43
22.810907,108.325,0,481.181607611549,39845.7470833333,2009-02-01,17:55:48
22.81086,108.324916,0,483.088507217848,39845.7471412037,2009-02-01,17:55:53
22.810815,108.324898,0,480.247906824147,39845.7471990741,2009-02-01,17:55:58
22.810811,108.324887,0,477.621473097113,39845.7472569444,2009-02-01,17:56:03
22.810829,108.324851,0,478.568090551181,39845.7473148148,2009-02-01,17:56:08
22.810855,108.324794,0,480.346230314961,39845.7473726852,2009-02-01,17:56:13
22.81092,108.324593,0,596.596125328084,39845.7474305556,2009-02-01,17:56:18
22.810871,108.324579,0,657.702667322835,39845.7474884259,2009-02-01,17:56:23
22.810857,108.324591,0,634.172145669291,39845.7475462963,2009-02-01,17:56:28
22.810872,108.324629,0,591.976935695538,39845.7476041667,2009-02-01,17:56:33
22.810885,108.324705,0,572.259957349081,39845.747662037,2009-02-01,17:56:38
22.810895,108.324747,0,562.295639763779,39845.7477199074,2009-02-01,17:56:43
22.8109,108.324817,0,548.861696194226,39845.7477777778,2009-02-01,17:56:48
22.810884,108.324883,0,515.765593832021,39845.7478356481,2009-02-01,17:56:53
22.811071,108.325054,0,590.782867454068,39845.7526388889,2009-02-01,18:03:48
22.811127,108.325063,0,603.907828083989,39845.7526967593,2009-02-01,18:03:53
22.81118,108.325054,0,603.360803805774,39845.7527546296,2009-02-01,18:03:58
22.811199,108.325038,0,602.894881889764,39845.7528125,2009-02-01,18:04:03
22.811185,108.325004,0,602.926919291339,39845.7528703704,2009-02-01,18:04:08
22.811184,108.324981,0,605.467700131234,39845.7529282407,2009-02-01,18:04:13
22.811177,108.324959,0,611.488661417323,39845.7529861111,2009-02-01,18:04:18
22.811146,108.324953,0,614.865872703412,39845.7530439815,2009-02-01,18:04:23
22.811146,108.324953,0,614.865872703412,39845.7530787037,2009-02-01,18:04:26
22.811138,108.324947,0,614.824219160105,39845.7531018518,2009-02-01,18:04:28
22.811081,108.324904,0,612.586164698163,39845.7531597222,2009-02-01,18:04:33
22.811018,108.324846,0,610.110016404199,39845.7532175926,2009-02-01,18:04:38
22.810974,108.324807,0,608.767913385827,39845.753275463,2009-02-01,18:04:43
22.810972,108.324805,0,608.338684383202,39845.7533333333,2009-02-01,18:04:48
22.810964,108.324799,0,607.937890419947,39845.7533912037,2009-02-01,18:04:53
22.810958,108.324795,0,607.779543963255,39845.7534490741,2009-02-01,18:04:58
22.810958,108.324795,0,607.779543963255,39845.7534837963,2009-02-01,18:05:01
22.810956,108.324794,0,607.787454068241,39845.7535069444,2009-02-01,18:05:03
22.810967,108.324808,0,605.067004593176,39845.7535648148,2009-02-01,18:05:08
22.810931,108.324784,0,601.220820209974,39845.7536226852,2009-02-01,18:05:13
22.810918,108.324782,0,600.929110892388,39845.7536805556,2009-02-01,18:05:18
22.81091,108.324777,0,600.616325459318,39845.7537384259,2009-02-01,18:05:23
22.810908,108.324776,0,600.523861548556,39845.7537962963,2009-02-01,18:05:28
22.810912,108.324779,0,600.522260498688,39845.7538541667,2009-02-01,18:05:33
22.810912,108.324779,0,600.522260498688,39845.7538888889,2009-02-01,18:05:36
22.810918,108.324786,0,600.59625,39845.753912037,2009-02-01,18:05:38
22.810889,108.324884,0,599.514317585302,39845.7539699074,2009-02-01,18:05:43
22.810895,108.324908,0,598.914530839895,39845.7540277778,2009-02-01,18:05:48
22.810898,108.324912,0,598.045557742782,39845.7540856482,2009-02-01,18:05:53
22.810897,108.324913,0,596.977595144357,39845.7541435185,2009-02-01,18:05:58
22.810896,108.324913,0,596.720826771653,39845.7542013889,2009-02-01,18:06:03
22.810903,108.32492,0,597.017893700787,39845.7542592593,2009-02-01,18:06:08
22.810904,108.324922,0,597.443868110236,39845.7543171296,2009-02-01,18:06:13
22.810904,108.324923,0,597.857326115486,39845.754375,2009-02-01,18:06:18
22.810904,108.324923,0,597.857326115486,39845.7544097222,2009-02-01,18:06:21
22.810909,108.324928,0,598.183028215223,39845.7544328704,2009-02-01,18:06:23
22.8109,108.324924,0,598.453710629921,39845.7544907407,2009-02-01,18:06:28
22.810883,108.324917,0,607.386361548556,39845.7545486111,2009-02-01,18:06:33
22.810883,108.324917,0,607.386361548556,39845.7545833333,2009-02-01,18:06:36
22.810877,108.324922,0,606.816309055118,39845.7546064815,2009-02-01,18:06:38
22.810901,108.324978,0,606.920088582677,39845.7546643519,2009-02-01,18:06:43
22.810915,108.325018,0,607.108218503937,39845.7547222222,2009-02-01,18:06:48
22.810915,108.32508,0,607.241131889764,39845.7547800926,2009-02-01,18:06:53
22.810913,108.325082,0,607.319179790026,39845.754837963,2009-02-01,18:06:58
22.810919,108.325089,0,607.59782152231,39845.7548958333,2009-02-01,18:07:03
22.810921,108.32509,0,607.552316272966,39845.7549537037,2009-02-01,18:07:08
22.810921,108.32509,0,607.552316272966,39845.7549884259,2009-02-01,18:07:11
22.810923,108.325091,0,607.192122703412,39845.7550115741,2009-02-01,18:07:13
22.810903,108.325047,0,603.695016404199,39845.7550694444,2009-02-01,18:07:18
22.810883,108.325012,0,596.767687007874,39845.7551273148,2009-02-01,18:07:23
22.810861,108.325009,0,592.449717847769,39845.7551851852,2009-02-01,18:07:28
22.810861,108.325009,0,592.449717847769,39845.7552199074,2009-02-01,18:07:31
22.810853,108.325001,0,591.056351706037,39845.7552430556,2009-02-01,18:07:33
22.810846,108.324991,0,591.28218175853,39845.7553009259,2009-02-01,18:07:38
22.810841,108.324985,0,590.983562992126,39845.7553587963,2009-02-01,18:07:43
22.810842,108.324982,0,590.606499343832,39845.7554166667,2009-02-01,18:07:48
22.810842,108.324982,0,590.606499343832,39845.7554513889,2009-02-01,18:07:51
22.810846,108.324983,0,590.268083989501,39845.755474537,2009-02-01,18:07:53
22.810917,108.324975,0,592.710190288714,39845.7555324074,2009-02-01,18:07:58
22.810956,108.324957,0,592.306190944882,39845.7555902778,2009-02-01,18:08:03
22.810954,108.324979,0,594.270259186352,39845.7556481481,2009-02-01,18:08:08
22.810952,108.324979,0,594.50029527559,39845.7557060185,2009-02-01,18:08:13
22.810953,108.324981,0,595.191745406824,39845.7557638889,2009-02-01,18:08:18
22.810958,108.324986,0,595.76344816273,39845.7558217593,2009-02-01,18:08:23
22.810958,108.324986,0,595.76344816273,39845.7558564815,2009-02-01,18:08:26
22.810952,108.324988,0,593.79062007874,39845.7558796296,2009-02-01,18:08:28
22.810939,108.324985,0,592.67249343832,39845.7559375,2009-02-01,18:08:33
22.810938,108.324983,0,592.396404199475,39845.7559953704,2009-02-01,18:08:38
22.810938,108.324983,0,592.396404199475,39845.7560300926,2009-02-01,18:08:41
22.810942,108.324985,0,592.061489501312,39845.7560532407,2009-02-01,18:08:43
22.810951,108.325,0,591.710557742782,39845.7561111111,2009-02-01,18:08:48
22.810975,108.32509,0,591.27937664042,39845.7561689815,2009-02-01,18:08:53
22.810994,108.325155,0,593.685492125984,39845.7562268519,2009-02-01,18:08:58
22.811012,108.325187,0,596.37905839895,39845.7562847222,2009-02-01,18:09:03
22.810974,108.32514,0,596.98154855643,39845.7563425926,2009-02-01,18:09:08
22.810936,108.325072,0,593.739858923885,39845.756400463,2009-02-01,18:09:13
22.81088,108.325015,0,588.237982283465,39845.7564583333,2009-02-01,18:09:18
22.81086,108.324787,0,578.382545931759,39845.7565162037,2009-02-01,18:09:23
22.810932,108.324716,0,569.782657480315,39845.7565740741,2009-02-01,18:09:28
22.810951,108.324734,0,563.020229658793,39845.7566319444,2009-02-01,18:09:33
22.81095,108.324734,0,562.669097769029,39845.7566898148,2009-02-01,18:09:38
22.810952,108.324736,0,562.561916010499,39845.7567476852,2009-02-01,18:09:43
22.810952,108.324736,0,562.561916010499,39845.7567824074,2009-02-01,18:09:46
22.810944,108.32473,0,559.935282152231,39845.7568055556,2009-02-01,18:09:48
22.810927,108.32469,0,553.978097112861,39845.7568634259,2009-02-01,18:09:53
22.810913,108.32462,0,555.554888451444,39845.7569212963,2009-02-01,18:09:58
22.810877,108.324556,0,558.323146325459,39845.7569791667,2009-02-01,18:10:03
22.810866,108.324559,0,555.596440288714,39845.757037037,2009-02-01,18:10:08
22.810864,108.324557,0,556.513467847769,39845.7570949074,2009-02-01,18:10:13
22.810864,108.324557,0,556.513467847769,39845.7571296296,2009-02-01,18:10:16
22.810863,108.324557,0,557.73407152231,39845.7571527778,2009-02-01,18:10:18
22.81085,108.324564,0,556.093500656168,39845.7572106481,2009-02-01,18:10:23
22.810809,108.32454,0,547.651955380577,39845.7572685185,2009-02-01,18:10:28
22.810795,108.32455,0,543.571381233596,39845.7573263889,2009-02-01,18:10:33
22.81081,108.324577,0,542.846489501312,39845.7573842593,2009-02-01,18:10:38
22.810841,108.324651,0,540.074826115486,39845.7574421296,2009-02-01,18:10:43
22.81089,108.324736,0,539.32219816273,39845.7575,2009-02-01,18:10:48
22.810906,108.324761,0,537.579202755906,39845.7575578704,2009-02-01,18:10:53
22.810907,108.324762,0,537.962224409449,39845.7576157407,2009-02-01,18:10:58
22.810905,108.324762,0,538.35936351706,39845.7576736111,2009-02-01,18:11:03
22.810904,108.324762,0,538.878001968504,39845.7577314815,2009-02-01,18:11:08
22.810899,108.324759,0,539.634084645669,39845.7577893519,2009-02-01,18:11:13
22.810901,108.324759,0,540.234622703412,39845.7578472222,2009-02-01,18:11:18
22.810903,108.32476,0,540.71436351706,39845.7579050926,2009-02-01,18:11:23
22.810897,108.324757,0,541.079012467192,39845.757962963,2009-02-01,18:11:28
22.810897,108.324757,0,541.079012467192,39845.7579976852,2009-02-01,18:11:31
22.810895,108.324758,0,541.276207349081,39845.7580208333,2009-02-01,18:11:33
22.810878,108.324786,0,539.982112860892,39845.7580787037,2009-02-01,18:11:38
22.810827,108.324896,0,539.180875984252,39845.7581365741,2009-02-01,18:11:43
22.810825,108.324895,0,538.757404855643,39845.7581944444,2009-02-01,18:11:48
22.810828,108.324898,0,538.675853018373,39845.7582523148,2009-02-01,18:11:53
22.810826,108.324897,0,538.629747375328,39845.7583101852,2009-02-01,18:11:58
22.810826,108.324897,0,538.629747375328,39845.7583449074,2009-02-01,18:12:01
22.810828,108.3249,0,538.261092519685,39845.7583680556,2009-02-01,18:12:03
22.810826,108.324923,0,538.255485564304,39845.7584259259,2009-02-01,18:12:08
22.810805,108.324935,0,537.989258530184,39845.7584837963,2009-02-01,18:12:13
22.810796,108.324966,0,537.08779855643,39845.7585416667,2009-02-01,18:12:18
22.810804,108.325005,0,536.161909448819,39845.758599537,2009-02-01,18:12:23
22.810837,108.325063,0,537.536702755905,39845.7586574074,2009-02-01,18:12:28
22.810845,108.324801,0,561.313628608924,39845.7618402778,2009-02-01,18:17:03
22.810855,108.324724,0,561.760879265092,39845.7618981482,2009-02-01,18:17:08
22.81087,108.324741,0,560.592641076115,39845.7619560185,2009-02-01,18:17:13
22.810919,108.324817,0,555.012020997375,39845.7620138889,2009-02-01,18:17:18
22.810966,108.324898,0,547.205456036745,39845.7620717593,2009-02-01,18:17:23
22.81101,108.324997,0,535.77342847769,39845.7621296296,2009-02-01,18:17:28
22.811014,108.325051,0,524.289438976378,39845.7621875,2009-02-01,18:17:33
22.811026,108.325091,0,520.930452755906,39845.7622453704,2009-02-01,18:17:38
22.811004,108.32512,0,513.531040026247,39845.7623032407,2009-02-01,18:17:43
22.810975,108.325138,0,511.777883858268,39845.7623611111,2009-02-01,18:17:48
22.810919,108.325184,0,512.585177165354,39845.7624189815,2009-02-01,18:17:53
22.810868,108.325239,0,524.090744750656,39845.7624768519,2009-02-01,18:17:58
22.810852,108.325262,0,541.298933727034,39845.7625347222,2009-02-01,18:18:03
22.810874,108.325253,0,541.461683070866,39845.7625925926,2009-02-01,18:18:08
22.810874,108.325253,0,541.461683070866,39845.7626273148,2009-02-01,18:18:11
22.810872,108.325252,0,543.78779855643,39845.762650463,2009-02-01,18:18:13
22.810871,108.325205,0,547.341174540682,39845.7627083333,2009-02-01,18:18:18
22.810866,108.32519,0,548.401528871391,39845.7627662037,2009-02-01,18:18:23
22.810847,108.325167,0,550.94501312336,39845.7628240741,2009-02-01,18:18:28
22.810849,108.325176,0,551.572234251968,39845.7628819444,2009-02-01,18:18:33
22.810845,108.325169,0,552.144137139108,39845.7629398148,2009-02-01,18:18:38
22.81085,108.32517,0,552.395196850394,39845.7629976852,2009-02-01,18:18:43
22.810852,108.325167,0,552.514593175853,39845.7630555556,2009-02-01,18:18:48
22.810852,108.325167,0,552.514593175853,39845.7630902778,2009-02-01,18:18:51
22.810852,108.325165,0,552.812162073491,39845.7631134259,2009-02-01,18:18:53
22.810846,108.325123,0,553.864855643045,39845.7631712963,2009-02-01,18:18:58
22.81084,108.325006,0,560.459225721785,39845.7632291667,2009-02-01,18:19:03
22.810849,108.324956,0,565.985232939633,39845.763287037,2009-02-01,18:19:08
22.810876,108.324997,0,565.378484251968,39845.7633449074,2009-02-01,18:19:13
22.810892,108.325051,0,567.923467847769,39845.7634027778,2009-02-01,18:19:18
22.810862,108.324971,0,569.106223753281,39845.7634606481,2009-02-01,18:19:23
22.810844,108.324899,0,569.455055774278,39845.7635185185,2009-02-01,18:19:28
22.810886,108.324878,0,569.902654199475,39845.7635763889,2009-02-01,18:19:33
22.810897,108.324845,0,569.642585301837,39845.7636342593,2009-02-01,18:19:38
22.81089,108.324875,0,568.931811023622,39845.7636921296,2009-02-01,18:19:43
22.810895,108.324918,0,567.603225065617,39845.76375,2009-02-01,18:19:48
22.810955,108.325007,0,567.721167979003,39845.7638078704,2009-02-01,18:19:53
22.810955,108.325007,0,567.721167979003,39845.7638425926,2009-02-01,18:19:56
22.810962,108.325013,0,567.950351049869,39845.7638657407,2009-02-01,18:19:58
22.81098,108.325044,0,572.275075459318,39845.7639236111,2009-02-01,18:20:03
22.810992,108.32505,0,574.060075459318,39845.7639814815,2009-02-01,18:20:08
22.810973,108.325038,0,584.967306430446,39845.7640393519,2009-02-01,18:20:13
22.810961,108.325028,0,588.140413385827,39845.7640972222,2009-02-01,18:20:18
22.810958,108.325026,0,588.730889107612,39845.7641550926,2009-02-01,18:20:23
22.810958,108.325026,0,588.730889107612,39845.7641898148,2009-02-01,18:20:26
22.810966,108.325034,0,589.030708661417,39845.764212963,2009-02-01,18:20:28
22.810957,108.325092,0,593.327851049869,39845.7642708333,2009-02-01,18:20:33
22.810936,108.325125,0,598.260272309711,39845.7643287037,2009-02-01,18:20:38
22.810927,108.325144,0,600.054632545932,39845.7643865741,2009-02-01,18:20:43
22.810893,108.325212,0,603.490764435696,39845.7644444444,2009-02-01,18:20:48
22.810848,108.325243,0,604.606187664042,39845.7645023148,2009-02-01,18:20:53
22.810848,108.325243,0,604.606187664042,39845.764537037,2009-02-01,18:20:56
22.810843,108.325238,0,604.401935695538,39845.7645601852,2009-02-01,18:20:58
22.810783,108.325215,0,602.344353674541,39845.7646180556,2009-02-01,18:21:03
22.810727,108.32522,0,590.526000656168,39845.7646759259,2009-02-01,18:21:08
22.810709,108.325211,0,584.755393700787,39845.7647337963,2009-02-01,18:21:13
22.810711,108.325212,0,581.224245406824,39845.7647916667,2009-02-01,18:21:18
22.810708,108.325209,0,579.791532152231,39845.764849537,2009-02-01,18:21:23
22.810708,108.325209,0,579.791532152231,39845.7648842593,2009-02-01,18:21:26
22.810712,108.325212,0,579.833484251968,39845.7649074074,2009-02-01,18:21:28
22.810744,108.325168,0,580.181663385827,39845.7649652778,2009-02-01,18:21:33
22.810803,108.325049,0,579.484104330709,39845.7650231481,2009-02-01,18:21:38
22.810823,108.32506,0,580.922975721785,39845.7650810185,2009-02-01,18:21:43
22.810813,108.325081,0,581.614425853018,39845.7651388889,2009-02-01,18:21:48
22.810621,108.325286,0,366.617063648294,39845.7725462963,2009-02-01,18:32:28
22.810625,108.3253,0,365.402316272966,39845.7726041667,2009-02-01,18:32:33
22.810625,108.3253,0,365.402316272966,39845.7726388889,2009-02-01,18:32:36
22.810627,108.325302,0,365.389977034121,39845.772662037,2009-02-01,18:32:38
22.810636,108.325319,0,363.263458005249,39845.7727199074,2009-02-01,18:32:43
22.810621,108.325315,0,360.930459317585,39845.7727777778,2009-02-01,18:32:48
22.81062,108.325313,0,360.934238845144,39845.7728356481,2009-02-01,18:32:53
22.810614,108.325308,0,360.701578083989,39845.7728935185,2009-02-01,18:32:58
22.810614,108.325308,0,360.701578083989,39845.7729282407,2009-02-01,18:33:01
22.810621,108.325305,0,358.422696850394,39845.7729513889,2009-02-01,18:33:03
22.810633,108.325302,0,350.458717191601,39845.7730092593,2009-02-01,18:33:08
22.810626,108.325282,0,349.160341207349,39845.7730671296,2009-02-01,18:33:13
22.810606,108.325251,0,348.614596456693,39845.773125,2009-02-01,18:33:18
22.810573,108.325186,0,346.22187335958,39845.7731828704,2009-02-01,18:33:23
22.810589,108.32516,0,346.395088582677,39845.7732407407,2009-02-01,18:33:28
22.810611,108.325174,0,346.788497375328,39845.7732986111,2009-02-01,18:33:33
22.810611,108.325174,0,346.788497375328,39845.7733333333,2009-02-01,18:33:36
22.810615,108.325169,0,347.817988845144,39845.7733564815,2009-02-01,18:33:38
22.810601,108.325151,0,348.177030839895,39845.7734143519,2009-02-01,18:33:43
22.81057,108.325097,0,349.226748687664,39845.7734722222,2009-02-01,18:33:48
22.810535,108.32504,0,350.958405511811,39845.7735300926,2009-02-01,18:33:53
22.810535,108.324988,0,354.212037401575,39845.773587963,2009-02-01,18:33:58
22.810535,108.324961,0,354.956279527559,39845.7736458333,2009-02-01,18:34:03
22.810535,108.324958,0,354.510403543307,39845.7737037037,2009-02-01,18:34:08
22.810539,108.32496,0,354.143001968504,39845.7737615741,2009-02-01,18:34:13
22.810539,108.32496,0,354.143001968504,39845.7737962963,2009-02-01,18:34:16
22.810534,108.324954,0,353.860456036745,39845.7738194444,2009-02-01,18:34:18
22.810497,108.324882,0,350.975403543307,39845.7738773148,2009-02-01,18:34:23
22.810479,108.324829,0,344.407139107612,39845.7739351852,2009-02-01,18:34:28
22.81046,108.324791,0,338.338215223097,39845.7739930556,2009-02-01,18:34:33
22.810465,108.324773,0,338.953999343832,39845.7740509259,2009-02-01,18:34:38
22.810458,108.324757,0,338.961935695538,39845.7741087963,2009-02-01,18:34:43
22.810458,108.324757,0,338.961935695538,39845.7741435185,2009-02-01,18:34:46
22.81046,108.324756,0,338.408602362205,39845.7741666667,2009-02-01,18:34:48
22.81052,108.324859,0,333.939173228346,39845.774224537,2009-02-01,18:34:53
22.81061,108.325012,0,322.959629265092,39845.7742824074,2009-02-01,18:34:58
22.810666,108.325135,0,315.771453412073,39845.7743402778,2009-02-01,18:35:03
22.810679,108.325143,0,313.830738188976,39845.7743981481,2009-02-01,18:35:08
22.81065,108.325116,0,314.425170603675,39845.7744560185,2009-02-01,18:35:13
22.810573,108.324992,0,318.951443569554,39845.7745138889,2009-02-01,18:35:18
22.810551,108.324888,0,323.591305774278,39845.7745717593,2009-02-01,18:35:23
22.810559,108.324824,0,327.405803805774,39845.7746296296,2009-02-01,18:35:28
22.810528,108.324776,0,326.065505249344,39845.7746875,2009-02-01,18:35:33
22.810518,108.324744,0,322.566794619423,39845.7747453704,2009-02-01,18:35:38
22.810561,108.32477,0,322.513832020997,39845.7748032407,2009-02-01,18:35:43
22.810587,108.324887,0,320.990905511811,39845.7748611111,2009-02-01,18:35:48
22.810556,108.324948,0,322.36031496063,39845.7749189815,2009-02-01,18:35:53
22.8105,108.324891,0,324.604179790026,39845.7749768518,2009-02-01,18:35:58
22.8105,108.324891,0,324.604179790026,39845.7750115741,2009-02-01,18:36:01
22.810495,108.324888,0,324.421404199475,39845.7750347222,2009-02-01,18:36:03
22.810476,108.324806,0,319.818612204724,39845.7750925926,2009-02-01,18:36:08
22.810466,108.324752,0,311.312913385827,39845.775150463,2009-02-01,18:36:13
22.810441,108.32469,0,299.177545931759,39845.7752083333,2009-02-01,18:36:18
22.810423,108.324642,0,293.101765091864,39845.7752662037,2009-02-01,18:36:23
22.810407,108.324546,0,289.372447506562,39845.7753240741,2009-02-01,18:36:28
22.810402,108.324513,0,273.980344488189,39845.7753819444,2009-02-01,18:36:33
22.810458,108.324587,0,270.979947506562,39845.7754398148,2009-02-01,18:36:38
22.810455,108.324605,0,269.731935695538,39845.7754976852,2009-02-01,18:36:43
22.810468,108.32458,0,268.664547244094,39845.7755555556,2009-02-01,18:36:48
22.810509,108.324591,0,273.908028215223,39845.7756134259,2009-02-01,18:36:53
22.81054,108.324661,0,277.620725065617,39845.7756712963,2009-02-01,18:36:58
22.810546,108.324757,0,276.452588582677,39845.7757291667,2009-02-01,18:37:03
22.810556,108.324797,0,276.037752624672,39845.775787037,2009-02-01,18:37:08
22.810556,108.324797,0,276.037752624672,39845.7758217593,2009-02-01,18:37:11
22.810561,108.324803,0,276.151617454068,39845.7758449074,2009-02-01,18:37:13
22.810578,108.324883,0,274.381738845144,39845.7759027778,2009-02-01,18:37:18
22.81059,108.324919,0,275.20437664042,39845.7759606481,2009-02-01,18:37:23
22.810611,108.324953,0,275.705816929134,39845.7760185185,2009-02-01,18:37:28
22.810668,108.325076,0,269.459002624672,39845.7760763889,2009-02-01,18:37:33
22.810698,108.325184,0,257.854235564304,39845.7761342593,2009-02-01,18:37:38
22.810713,108.325211,0,257.223310367454,39845.7761921296,2009-02-01,18:37:43
22.810713,108.325211,0,257.223310367454,39845.7762268518,2009-02-01,18:37:46
22.810717,108.325216,0,257.126289370079,39845.77625,2009-02-01,18:37:48
22.810767,108.325299,0,260.629104330709,39845.7763078704,2009-02-01,18:37:53
22.810794,108.325336,0,261.015505249344,39845.7763657407,2009-02-01,18:37:58
22.8108,108.325342,0,261.635793963255,39845.7764236111,2009-02-01,18:38:03
22.8108,108.325342,0,261.635793963255,39845.7764583333,2009-02-01,18:38:06
22.810802,108.325344,0,262.077362204724,39845.7764814815,2009-02-01,18:38:08
22.810764,108.325304,0,263.300341207349,39845.7765393518,2009-02-01,18:38:13
22.810729,108.325232,0,262.573248031496,39845.7765972222,2009-02-01,18:38:18
22.810695,108.32515,0,259.060019685039,39845.7766550926,2009-02-01,18:38:23
22.810701,108.325132,0,255.400839895013,39845.776712963,2009-02-01,18:38:28
22.810692,108.325122,0,253.894084645669,39845.7767708333,2009-02-01,18:38:33
22.810663,108.325099,0,251.984356955381,39845.7768287037,2009-02-01,18:38:38
22.810603,108.325061,0,253.017680446194,39845.7768865741,2009-02-01,18:38:43
22.810584,108.325053,0,254.419481627297,39845.7769444444,2009-02-01,18:38:48
22.810585,108.325053,0,254.631768372703,39845.7770023148,2009-02-01,18:38:53
22.81058,108.325046,0,254.755396981627,39845.7770601852,2009-02-01,18:38:58
22.810574,108.325039,0,254.775419947507,39845.7771180556,2009-02-01,18:39:03
22.810574,108.325039,0,254.775419947507,39845.7771527778,2009-02-01,18:39:06
22.81057,108.325033,0,254.645360892388,39845.7771759259,2009-02-01,18:39:08
22.810546,108.324988,0,251.521463254593,39845.7772337963,2009-02-01,18:39:13
22.810482,108.324855,0,246.744356955381,39845.7772916667,2009-02-01,18:39:18
22.810411,108.324715,0,242.495249343832,39845.777349537,2009-02-01,18:39:23
22.810373,108.324642,0,239.114484908136,39845.7774074074,2009-02-01,18:39:28
22.810373,108.324629,0,239.008231627297,39845.7774652778,2009-02-01,18:39:33
22.810393,108.324617,0,240.386578083989,39845.7775231482,2009-02-01,18:39:38
22.810427,108.324626,0,241.851181102362,39845.7775810185,2009-02-01,18:39:43
22.81048,108.324719,0,242.281010498688,39845.7776388889,2009-02-01,18:39:48
22.810486,108.32476,0,246.149498031496,39845.7776967593,2009-02-01,18:39:53
22.810499,108.324809,0,248.477992125984,39845.7777546296,2009-02-01,18:39:58
22.810542,108.324893,0,254.149274934383,39845.7778125,2009-02-01,18:40:03
22.81055,108.324925,0,260.417667322835,39845.7778703704,2009-02-01,18:40:08
22.81058,108.32495,0,265.171896325459,39845.7779282407,2009-02-01,18:40:13
22.810582,108.324893,0,266.291650262467,39845.7779861111,2009-02-01,18:40:18
22.810577,108.324836,0,263.268877952756,39845.7780439815,2009-02-01,18:40:23
22.810557,108.324795,0,258.798398950131,39845.7781018519,2009-02-01,18:40:28
22.810557,108.324795,0,258.798398950131,39845.7781365741,2009-02-01,18:40:31
22.810553,108.324796,0,255.707542650919,39845.7781597222,2009-02-01,18:40:33
22.810549,108.324825,0,254.901627296588,39845.7782175926,2009-02-01,18:40:38
22.810554,108.324882,0,249.199353674541,39845.778275463,2009-02-01,18:40:43
22.810558,108.324918,0,247.09438648294,39845.7783333333,2009-02-01,18:40:48
22.810609,108.324973,0,251.554455380577,39845.7783912037,2009-02-01,18:40:53
22.810674,108.325023,0,255.199668635171,39845.7784490741,2009-02-01,18:40:58
22.810733,108.325061,0,260.515088582677,39845.7785069444,2009-02-01,18:41:03
22.81072,108.32501,0,265.913910761155,39845.7785648148,2009-02-01,18:41:08
22.810687,108.32495,0,270.022470472441,39845.7786226852,2009-02-01,18:41:13
22.810723,108.325,0,270.638654855643,39845.7786805556,2009-02-01,18:41:18
22.810723,108.325,0,270.638654855643,39845.7787152778,2009-02-01,18:41:21
22.810715,108.325001,0,266.657601706037,39845.7787384259,2009-02-01,18:41:23
22.810591,108.324859,0,262.49687664042,39845.7787962963,2009-02-01,18:41:28
22.810556,108.324825,0,261.691961942257,39845.7788541667,2009-02-01,18:41:33
22.810556,108.324825,0,261.691961942257,39845.7788888889,2009-02-01,18:41:36
22.810555,108.32482,0,261.360879265092,39845.778912037,2009-02-01,18:41:38
22.810584,108.324824,0,259.019494750656,39845.7789699074,2009-02-01,18:41:43
22.810593,108.324844,0,256.660065616798,39845.7790277778,2009-02-01,18:41:48
22.810593,108.324844,0,256.660065616798,39845.7790625,2009-02-01,18:41:51
22.810585,108.324851,0,256.261925853018,39845.7790856481,2009-02-01,18:41:53
22.810548,108.324842,0,172.959448818898,39845.7791435185,2009-02-01,18:41:58
22.810616,108.32489,0,174.954005905512,39845.7792013889,2009-02-01,18:42:03
22.810555,108.324807,0,154.070177165354,39845.7792592593,2009-02-01,18:42:08
22.810433,108.324681,0,134.835869422572,39845.7793171296,2009-02-01,18:42:13
22.810452,108.324721,0,138.539117454068,39845.779375,2009-02-01,18:42:18
22.810475,108.324764,0,140.238182414698,39845.7794328704,2009-02-01,18:42:23
22.810553,108.324853,0,142.081128608924,39845.7794907407,2009-02-01,18:42:28
22.810614,108.324909,0,154.028602362205,39845.7795486111,2009-02-01,18:42:33
22.810628,108.324917,0,161.857693569554,39845.7796064815,2009-02-01,18:42:38
22.810635,108.324928,0,159.932621391076,39845.7796643519,2009-02-01,18:42:43
22.810662,108.32496,0,162.313064304462,39845.7797222222,2009-02-01,18:42:48
22.810661,108.324945,0,162.844796587927,39845.7797800926,2009-02-01,18:42:53
22.810638,108.324909,0,161.810984251969,39845.779837963,2009-02-01,18:42:58
22.810616,108.324896,0,166.157250656168,39845.7798958333,2009-02-01,18:43:03
22.810635,108.324953,0,172.596040026247,39845.7799537037,2009-02-01,18:43:08
22.810646,108.324968,0,175.37624015748,39845.7800115741,2009-02-01,18:43:13
22.810645,108.324967,0,175.83594160105,39845.7800694444,2009-02-01,18:43:18
22.810645,108.324967,0,175.83594160105,39845.7801041667,2009-02-01,18:43:21
22.810644,108.324966,0,176.23999015748,39845.7801273148,2009-02-01,18:43:23
22.810634,108.324946,0,180.90842519685,39845.7801851852,2009-02-01,18:43:28
22.810616,108.324916,0,198.841007217848,39845.7802430556,2009-02-01,18:43:33
22.810616,108.324916,0,198.841007217848,39845.7802777778,2009-02-01,18:43:36
22.810619,108.324918,0,202.837404855643,39845.7803009259,2009-02-01,18:43:38
22.810666,108.324975,0,213.309409448819,39845.7803587963,2009-02-01,18:43:43
22.810742,108.32508,0,223.429648950131,39845.7804166667,2009-02-01,18:43:48
22.810822,108.32521,0,233.681847112861,39845.780474537,2009-02-01,18:43:53
22.810883,108.325286,0,239.803408792651,39845.7805324074,2009-02-01,18:43:58
22.810915,108.325257,0,243.079619422572,39845.7805902778,2009-02-01,18:44:03
22.810915,108.325209,0,243.605741469816,39845.7806481481,2009-02-01,18:44:08
22.810899,108.32517,0,247.117791994751,39845.7807060185,2009-02-01,18:44:13
22.810891,108.325131,0,253.994232283465,39845.7807638889,2009-02-01,18:44:18
22.81087,108.32512,0,260.410708661417,39845.7808217593,2009-02-01,18:44:23
22.810832,108.325147,0,266.411824146982,39845.7808796296,2009-02-01,18:44:28
22.810827,108.325209,0,271.920731627297,39845.7809375,2009-02-01,18:44:33
22.810782,108.325172,0,279.008484251968,39845.7809953704,2009-02-01,18:44:38
22.810726,108.325103,0,287.05063648294,39845.7810532407,2009-02-01,18:44:43
22.810733,108.325178,0,296.71311023622,39845.7811111111,2009-02-01,18:44:48
22.810693,108.325107,0,307.313989501312,39845.7811689815,2009-02-01,18:44:53
22.810682,108.324922,0,310.371479658793,39845.7812268519,2009-02-01,18:44:58
22.810688,108.324858,0,314.294960629921,39845.7812847222,2009-02-01,18:45:03
22.810617,108.324717,0,327.006112204724,39845.7813425926,2009-02-01,18:45:08
22.810604,108.324665,0,333.985282152231,39845.781400463,2009-02-01,18:45:13
22.810604,108.324666,0,336.195403543307,39845.7814583333,2009-02-01,18:45:18
22.810607,108.324668,0,337.447995406824,39845.7815162037,2009-02-01,18:45:23
22.810605,108.324668,0,338.210757874016,39845.7815740741,2009-02-01,18:45:28
22.810605,108.324668,0,338.898907480315,39845.7816319444,2009-02-01,18:45:33
22.810606,108.32467,0,339.292791994751,39845.7816898148,2009-02-01,18:45:38
22.810604,108.324669,0,339.193244750656,39845.7817476852,2009-02-01,18:45:43
22.810601,108.324669,0,338.952723097113,39845.7818055556,2009-02-01,18:45:48
22.810601,108.324669,0,338.952723097113,39845.7818402778,2009-02-01,18:45:51
22.810601,108.324672,0,338.843389107612,39845.7818634259,2009-02-01,18:45:53
22.810617,108.32472,0,338.350331364829,39845.7819212963,2009-02-01,18:45:58
22.810634,108.324817,0,337.13436023622,39845.7819791667,2009-02-01,18:46:03
22.810639,108.32484,0,337.553047900262,39845.782037037,2009-02-01,18:46:08
22.810639,108.32484,0,337.553047900262,39845.7820717593,2009-02-01,18:46:11
22.810646,108.324845,0,337.776774934383,39845.7820949074,2009-02-01,18:46:13
22.810685,108.324828,0,338.596535433071,39845.7821527778,2009-02-01,18:46:18
22.810726,108.324796,0,338.299517716535,39845.7822106481,2009-02-01,18:46:23
22.810794,108.324827,0,333.988835301837,39845.7822685185,2009-02-01,18:46:28
22.810798,108.324846,0,318.053362860892,39845.7823263889,2009-02-01,18:46:33
22.8107,108.324828,0,310.47625656168,39845.7823842593,2009-02-01,18:46:38
22.810619,108.324832,0,309.397103018373,39845.7824421296,2009-02-01,18:46:43
22.810585,108.324942,0,312.173474409449,39845.7825,2009-02-01,18:46:48
22.810599,108.32504,0,312.850606955381,39845.7825578704,2009-02-01,18:46:53
22.810597,108.325088,0,310.814498031496,39845.7826157407,2009-02-01,18:46:58
22.810589,108.325065,0,311.57375984252,39845.7826736111,2009-02-01,18:47:03
22.810593,108.325037,0,310.997598425197,39845.7827314815,2009-02-01,18:47:08
22.810601,108.32504,0,311.17812335958,39845.7827893518,2009-02-01,18:47:13
22.810601,108.32504,0,311.17812335958,39845.7828240741,2009-02-01,18:47:16
22.810606,108.325039,0,311.258070866142,39845.7828472222,2009-02-01,18:47:18
22.810713,108.325207,0,290.882404855643,39845.7829050926,2009-02-01,18:47:23
22.81078,108.325254,0,275.083375984252,39845.782962963,2009-02-01,18:47:28
22.810816,108.325322,0,265.23875328084,39845.7830208333,2009-02-01,18:47:33
22.810862,108.325384,0,241.740646325459,39845.7830787037,2009-02-01,18:47:38
22.810862,108.325384,0,241.740646325459,39845.7831134259,2009-02-01,18:47:41
22.810856,108.325391,0,233.064235564304,39845.7831365741,2009-02-01,18:47:43
22.810864,108.32544,0,228.893549868766,39845.7831944444,2009-02-01,18:47:48
22.81088,108.325543,0,226.957467191601,39845.7832523148,2009-02-01,18:47:53
22.810874,108.325614,0,230.206715879265,39845.7833101852,2009-02-01,18:47:58
22.810844,108.325698,0,231.18907808399,39845.7833680556,2009-02-01,18:48:03
22.810828,108.325809,0,233.861368110236,39845.7834259259,2009-02-01,18:48:08
22.810754,108.325847,0,246.635570866142,39845.7834837963,2009-02-01,18:48:13
22.810662,108.325933,0,266.692618110236,39845.7835416667,2009-02-01,18:48:18
22.810545,108.326143,0,280.223582677165,39845.783599537,2009-02-01,18:48:23
22.810418,108.3262,0,309.881099081365,39845.7836574074,2009-02-01,18:48:28
22.810297,108.326252,0,329.046325459318,39845.7837152778,2009-02-01,18:48:33
22.810114,108.326144,0,338.19468832021,39845.7837731481,2009-02-01,18:48:38
22.80995,108.326052,0,347.0681167979,39845.7838310185,2009-02-01,18:48:43
22.809757,108.326134,0,357.387421259842,39845.7838888889,2009-02-01,18:48:48
22.809647,108.326171,0,364.728211942257,39845.7839467593,2009-02-01,18:48:53
22.809736,108.326254,0,367.471765091863,39845.7840046296,2009-02-01,18:48:58
22.809665,108.326289,0,379.727831364829,39845.7840625,2009-02-01,18:49:03
22.810048,108.326419,0,376.006325459318,39845.7841203704,2009-02-01,18:49:08
22.810376,108.32662,0,374.592358923884,39845.7841782407,2009-02-01,18:49:13
22.81049,108.326695,0,383.50125328084,39845.7842361111,2009-02-01,18:49:18
22.810624,108.326735,0,386.204255249344,39845.7842939815,2009-02-01,18:49:23
22.810722,108.326707,0,371.211620734908,39845.7843518518,2009-02-01,18:49:28
22.810748,108.326579,0,356.910334645669,39845.7844097222,2009-02-01,18:49:33
22.8107,108.326618,0,361.841381233596,39845.7844675926,2009-02-01,18:49:38
22.810675,108.326636,0,361.359412729659,39845.784525463,2009-02-01,18:49:43
22.810654,108.326759,0,373.163474409449,39845.7845833333,2009-02-01,18:49:48
22.810613,108.326759,0,375.487358923885,39845.7846412037,2009-02-01,18:49:53
22.810635,108.326777,0,378.981637139108,39845.7846990741,2009-02-01,18:49:58
22.810646,108.32679,0,382.008789370079,39845.7847569444,2009-02-01,18:50:03
22.810658,108.326736,0,373.982956036745,39845.7848148148,2009-02-01,18:50:08
22.810634,108.326674,0,358.581043307087,39845.7848726852,2009-02-01,18:50:13
22.810598,108.326697,0,338.432208005249,39845.7849305556,2009-02-01,18:50:18
22.810585,108.326756,0,329.088277559055,39845.7849884259,2009-02-01,18:50:23
22.810569,108.326867,0,320.231020341207,39845.7850462963,2009-02-01,18:50:28
22.810554,108.327006,0,315.204957349081,39845.7851041667,2009-02-01,18:50:33
22.810502,108.327085,0,310.761135170604,39845.785162037,2009-02-01,18:50:38
22.810469,108.327147,0,319.098225065617,39845.7852199074,2009-02-01,18:50:43
22.810417,108.327192,0,318.407322834646,39845.7852777778,2009-02-01,18:50:48
22.810411,108.327291,0,324.151948818898,39845.7853356482,2009-02-01,18:50:53
22.810412,108.327351,0,322.899406167979,39845.7853935185,2009-02-01,18:50:58
22.810371,108.327439,0,315.925843175853,39845.7854513889,2009-02-01,18:51:03
22.810336,108.327557,0,310.252431102362,39845.7855092593,2009-02-01,18:51:08
22.810319,108.327638,0,313.030426509186,39845.7855671296,2009-02-01,18:51:13
22.810304,108.327736,0,313.736998031496,39845.785625,2009-02-01,18:51:18
22.810277,108.32776,0,318.225124671916,39845.7856828704,2009-02-01,18:51:23
22.81025,108.327798,0,324.502004593176,39845.7857407407,2009-02-01,18:51:28
22.810243,108.327819,0,321.157736220472,39845.7857986111,2009-02-01,18:51:33
22.810233,108.327836,0,313.585337926509,39845.7858564815,2009-02-01,18:51:38
22.810246,108.327901,0,306.345095144357,39845.7859143519,2009-02-01,18:51:43
22.810279,108.327978,0,297.11938648294,39845.7859722222,2009-02-01,18:51:48
22.810292,108.328018,0,290.591148293963,39845.7860300926,2009-02-01,18:51:53
22.810258,108.328039,0,289.331194225722,39845.786087963,2009-02-01,18:51:58
22.810226,108.328064,0,288.711381233596,39845.7861458333,2009-02-01,18:52:03
22.810205,108.328119,0,288.679294619423,39845.7862037037,2009-02-01,18:52:08
22.810147,108.328176,0,292.656164698163,39845.7862615741,2009-02-01,18:52:13
22.810142,108.328307,0,290.50812007874,39845.7863194444,2009-02-01,18:52:18
22.810111,108.328351,0,291.792299868766,39845.7863773148,2009-02-01,18:52:23
22.810094,108.328384,0,291.504547244095,39845.7864351852,2009-02-01,18:52:28
22.810081,108.328416,0,297.176305774278,39845.7864930556,2009-02-01,18:52:33
22.810097,108.328474,0,291.6275,39845.7865509259,2009-02-01,18:52:38
22.810157,108.328498,0,287.936204068241,39845.7866087963,2009-02-01,18:52:43
22.810146,108.328547,0,283.264701443569,39845.7866666667,2009-02-01,18:52:48
22.810165,108.328659,0,273.682227690289,39845.786724537,2009-02-01,18:52:53
22.810152,108.328759,0,270.349022309711,39845.7867824074,2009-02-01,18:52:58
22.810166,108.328761,0,268.326482939633,39845.7868402778,2009-02-01,18:53:03
22.810168,108.328782,0,265.777791994751,39845.7868981481,2009-02-01,18:53:08
22.810172,108.32882,0,267.426722440945,39845.7869560185,2009-02-01,18:53:13
22.81017,108.328843,0,266.009028871391,39845.7870138889,2009-02-01,18:53:18
22.810126,108.328912,0,266.176384514436,39845.7870717593,2009-02-01,18:53:23
22.810079,108.328935,0,269.000711942257,39845.7871296296,2009-02-01,18:53:28
22.810038,108.328982,0,270.072381889764,39845.7871875,2009-02-01,18:53:33
22.810059,108.329007,0,272.517240813648,39845.7872453704,2009-02-01,18:53:38
22.810039,108.328987,0,283.028385826772,39845.7873032407,2009-02-01,18:53:43
22.81001,108.329038,0,278.358533464567,39845.7873611111,2009-02-01,18:53:48
22.809965,108.329098,0,274.237260498688,39845.7874189815,2009-02-01,18:53:53
22.809935,108.3291,0,273.921046587926,39845.7874768519,2009-02-01,18:53:58
22.809926,108.329135,0,274.701332020997,39845.7875347222,2009-02-01,18:54:03
22.809911,108.329164,0,275.583041338583,39845.7875925926,2009-02-01,18:54:08
22.809867,108.329185,0,277.326489501312,39845.787650463,2009-02-01,18:54:13
22.809864,108.329231,0,278.374429133858,39845.7877083333,2009-02-01,18:54:18
22.809857,108.329261,0,279.136919291339,39845.7877662037,2009-02-01,18:54:23
22.80984,108.329289,0,281.750912073491,39845.7878240741,2009-02-01,18:54:28
22.809835,108.329325,0,284.30095144357,39845.7878819444,2009-02-01,18:54:33
22.809827,108.32937,0,285.892411417323,39845.7879398148,2009-02-01,18:54:38
22.809804,108.329442,0,287.472883858268,39845.7879976852,2009-02-01,18:54:43
22.809799,108.329479,0,289.633667979003,39845.7880555556,2009-02-01,18:54:48
22.809773,108.329518,0,287.27248687664,39845.7881134259,2009-02-01,18:54:53
22.809734,108.329604,0,284.27624671916,39845.7881712963,2009-02-01,18:54:58
22.809652,108.329716,0,274.017864173228,39845.7882291667,2009-02-01,18:55:03
22.809699,108.329759,0,271.259744094488,39845.788287037,2009-02-01,18:55:08
22.809685,108.329833,0,269.253372703412,39845.7883449074,2009-02-01,18:55:13
22.809669,108.329864,0,265.427536089239,39845.7884027778,2009-02-01,18:55:18
22.809686,108.329881,0,259.061522309711,39845.7884606481,2009-02-01,18:55:23
22.809684,108.329904,0,250.235856299213,39845.7885185185,2009-02-01,18:55:28
22.80966,108.3299,0,249.704425853018,39845.7885763889,2009-02-01,18:55:33
22.809657,108.329942,0,246.604809711286,39845.7886342593,2009-02-01,18:55:38
22.80964,108.329996,0,245.637667322835,39845.7886921296,2009-02-01,18:55:43
22.809638,108.330091,0,247.45437992126,39845.78875,2009-02-01,18:55:48
22.809623,108.330188,0,247.504891732283,39845.7888078704,2009-02-01,18:55:53
22.809591,108.330249,0,247.302066929134,39845.7888657407,2009-02-01,18:55:58
22.809548,108.330272,0,251.719957349081,39845.7889236111,2009-02-01,18:56:03
22.809535,108.330295,0,254.776095800525,39845.7889814815,2009-02-01,18:56:08
22.80952,108.330334,0,252.087286745407,39845.7890393519,2009-02-01,18:56:13
22.809513,108.330416,0,250.20719488189,39845.7890972222,2009-02-01,18:56:18
22.809493,108.330433,0,247.355958005249,39845.7891550926,2009-02-01,18:56:23
22.809487,108.330515,0,244.71593503937,39845.789212963,2009-02-01,18:56:28
22.809502,108.330562,0,242.180410104987,39845.7892708333,2009-02-01,18:56:33
22.809496,108.330597,0,241.883769685039,39845.7893287037,2009-02-01,18:56:38
22.809473,108.330649,0,243.122670603675,39845.7893865741,2009-02-01,18:56:43
22.809472,108.330659,0,243.53437992126,39845.7894444444,2009-02-01,18:56:48
22.809471,108.33068,0,244.344950787402,39845.7895023148,2009-02-01,18:56:53
22.809455,108.330737,0,246.052303149606,39845.7895601852,2009-02-01,18:56:58
22.809413,108.330801,0,246.546637139108,39845.7896180556,2009-02-01,18:57:03
22.809393,108.330864,0,248.352536089239,39845.7896759259,2009-02-01,18:57:08
22.809352,108.330947,0,248.130187007874,39845.7897337963,2009-02-01,18:57:13
22.809339,108.33101,0,251.09688976378,39845.7897916667,2009-02-01,18:57:18
22.80933,108.331074,0,253.898015091864,39845.789849537,2009-02-01,18:57:23
22.809308,108.331157,0,254.720177165354,39845.7899074074,2009-02-01,18:57:28
22.809292,108.331231,0,258.818047900262,39845.7899652778,2009-02-01,18:57:33
22.809285,108.331244,0,257.999665354331,39845.7900231481,2009-02-01,18:57:38
22.80927,108.331254,0,256.690252624672,39845.7900810185,2009-02-01,18:57:43
22.80927,108.331254,0,256.690252624672,39845.7901157407,2009-02-01,18:57:46
22.809272,108.331256,0,256.623044619423,39845.7901388889,2009-02-01,18:57:48
22.80933,108.331289,0,254.056158136483,39845.7901967593,2009-02-01,18:57:53
22.809377,108.331252,0,256.735108267717,39845.7902546296,2009-02-01,18:57:58
22.809435,108.331244,0,257.48062664042,39845.7903125,2009-02-01,18:58:03
22.809496,108.331268,0,257.126814304462,39845.7903703704,2009-02-01,18:58:08
22.809583,108.331242,0,254.770715223097,39845.7904282407,2009-02-01,18:58:13
22.809626,108.331177,0,252.467076771654,39845.7904861111,2009-02-01,18:58:18
22.809667,108.331153,0,251.210406824147,39845.7905439815,2009-02-01,18:58:23
22.809685,108.331114,0,249.483477690289,39845.7906018518,2009-02-01,18:58:28
22.809736,108.33109,0,246.949258530184,39845.7906597222,2009-02-01,18:58:33
22.809749,108.331084,0,237.673011811024,39845.7907175926,2009-02-01,18:58:38
22.809792,108.331092,0,233.312516404199,39845.790775463,2009-02-01,18:58:43
22.809813,108.331061,0,229.294845800525,39845.7908333333,2009-02-01,18:58:48
22.809851,108.331051,0,223.864809711286,39845.7908912037,2009-02-01,18:58:53
22.809876,108.331048,0,219.487417979003,39845.7909490741,2009-02-01,18:58:58
22.809925,108.331044,0,214.693789370079,39845.7910069444,2009-02-01,18:59:03
22.810012,108.331169,0,207.911601049869,39845.7910648148,2009-02-01,18:59:08
22.810065,108.331216,0,201.232864173228,39845.7911226852,2009-02-01,18:59:13
22.810106,108.331226,0,196.758143044619,39845.7911805556,2009-02-01,18:59:18
22.810132,108.331252,0,190.712962598425,39845.7912384259,2009-02-01,18:59:23
22.810151,108.331318,0,187.349921259843,39845.7912962963,2009-02-01,18:59:28
22.81016,108.331389,0,189.000390419947,39845.7913541667,2009-02-01,18:59:33
22.810186,108.331424,0,190.583339895013,39845.791412037,2009-02-01,18:59:38
22.810215,108.331598,0,191.650341207349,39845.7914699074,2009-02-01,18:59:43
22.810259,108.331869,0,190.202244094488,39845.7915277778,2009-02-01,18:59:48
22.810405,108.33193,0,182.849803149606,39845.7915856481,2009-02-01,18:59:53
22.810287,108.331658,0,163.733690944882,39845.7916435185,2009-02-01,18:59:58
22.810305,108.331626,0,156.150777559055,39845.7917013889,2009-02-01,19:00:03
22.810314,108.331599,0,150.544199475066,39845.7917592593,2009-02-01,19:00:08
22.810298,108.331646,0,148.204530839895,39845.7918171296,2009-02-01,19:00:13
22.810363,108.331735,0,152.505515091863,39845.791875,2009-02-01,19:00:18
22.810316,108.331853,0,166.193681102362,39845.7919328704,2009-02-01,19:00:23
22.810301,108.331939,0,174.744609580053,39845.7919907407,2009-02-01,19:00:28
22.810295,108.332047,0,189.475173884514,39845.7920486111,2009-02-01,19:00:33
22.810287,108.332038,0,199.699927821522,39845.7921064815,2009-02-01,19:00:38
22.810332,108.332013,0,210.995738188976,39845.7921643518,2009-02-01,19:00:43
22.810346,108.332044,0,223.379560367454,39845.7922222222,2009-02-01,19:00:48
22.810363,108.332023,0,225.068789370079,39845.7922800926,2009-02-01,19:00:53
22.810379,108.332025,0,226.91376312336,39845.792337963,2009-02-01,19:00:58
22.810418,108.332056,0,229.480823490814,39845.7923958333,2009-02-01,19:01:03
22.810457,108.332062,0,229.882568897638,39845.7924537037,2009-02-01,19:01:08
22.810515,108.332072,0,229.610734908136,39845.7925115741,2009-02-01,19:01:13
22.810572,108.332123,0,223.510997375328,39845.7925694444,2009-02-01,19:01:18
22.810637,108.332127,0,226.127244094488,39845.7926273148,2009-02-01,19:01:23
22.810695,108.332169,0,231.213382545932,39845.7926851852,2009-02-01,19:01:28
22.810754,108.332205,0,240.929596456693,39845.7927430556,2009-02-01,19:01:33
22.810812,108.33222,0,249.674288057743,39845.7928009259,2009-02-01,19:01:38
22.810863,108.332223,0,259.278339895013,39845.7928587963,2009-02-01,19:01:43
22.81092,108.332177,0,247.90218175853,39845.7929166667,2009-02-01,19:01:48
22.810983,108.332158,0,247.074087926509,39845.792974537,2009-02-01,19:01:53
22.811017,108.332159,0,242.596272965879,39845.7930324074,2009-02-01,19:01:58
22.811069,108.332157,0,239.830393700787,39845.7930902778,2009-02-01,19:02:03
22.811108,108.332154,0,233.654261811024,39845.7931481482,2009-02-01,19:02:08
22.811162,108.332127,0,221.34936023622,39845.7932060185,2009-02-01,19:02:13
22.811181,108.332129,0,212.721512467192,39845.7932638889,2009-02-01,19:02:18
22.811185,108.332114,0,210.407388451444,39845.7933217593,2009-02-01,19:02:23
22.811157,108.332104,0,205.529780183727,39845.7933796296,2009-02-01,19:02:28
22.81115,108.332122,0,204.862408136483,39845.7934375,2009-02-01,19:02:33
22.811149,108.332127,0,203.568415354331,39845.7934953704,2009-02-01,19:02:38
22.811149,108.332127,0,203.568415354331,39845.7935300926,2009-02-01,19:02:41
22.811156,108.332134,0,203.186669947507,39845.7935532407,2009-02-01,19:02:43
22.811141,108.332113,0,200.450488845144,39845.7936111111,2009-02-01,19:02:48
22.811175,108.332059,0,191.769599737533,39845.7936689815,2009-02-01,19:02:53
22.811168,108.332032,0,172.086151574803,39845.7937268519,2009-02-01,19:02:58
22.811142,108.332006,0,155.265849737533,39845.7937847222,2009-02-01,19:03:03
22.811123,108.331983,0,138.368681102362,39845.7938425926,2009-02-01,19:03:08
22.811092,108.331955,0,125.990728346457,39845.793900463,2009-02-01,19:03:13
22.811086,108.331975,0,111.014560367454,39845.7939583333,2009-02-01,19:03:18
22.811117,108.331947,0,98.8327230971128,39845.7940162037,2009-02-01,19:03:23
22.811096,108.331886,0,82.5736154855643,39845.7940740741,2009-02-01,19:03:28
22.811083,108.331918,0,71.5425688976378,39845.7941319444,2009-02-01,19:03:33
22.81108,108.331966,0,54.4860236220472,39845.7941898148,2009-02-01,19:03:38
22.811078,108.331982,0,46.9869192913386,39845.7942476852,2009-02-01,19:03:43
22.811042,108.33202,0,45.6135137795276,39845.7943055556,2009-02-01,19:03:48
22.811033,108.332018,0,48.1717946194226,39845.7943634259,2009-02-01,19:03:53
22.811032,108.332027,0,48.9311712598425,39845.7944212963,2009-02-01,19:03:58
22.811033,108.332002,0,49.587562335958,39845.7944791667,2009-02-01,19:04:03
22.811052,108.331946,0,50.2764960629921,39845.794537037,2009-02-01,19:04:08
22.811087,108.331794,0,46.3576312335958,39845.7945949074,2009-02-01,19:04:13
22.811144,108.331575,0,37.465062335958,39845.7946527778,2009-02-01,19:04:18
22.811197,108.331496,0,26.6969914698163,39845.7947106481,2009-02-01,19:04:23
22.811248,108.331567,0,12.4350459317585,39845.7947685185,2009-02-01,19:04:28
22.811236,108.331726,0,2.07057414698163,39845.7948263889,2009-02-01,19:04:33
22.811205,108.331776,0,-5.93185367454068,39845.7948842593,2009-02-01,19:04:38
22.811205,108.331776,0,-5.93185367454068,39845.7949189815,2009-02-01,19:04:41
22.811204,108.33178,0,-9.53422900262467,39845.7949421296,2009-02-01,19:04:43
22.811199,108.331806,0,-10.3638779527559,39845.795,2009-02-01,19:04:48
22.811194,108.331827,0,-11.0236220472441,39845.7950578704,2009-02-01,19:04:53
22.811175,108.331868,0,-10.7997736220472,39845.7951157407,2009-02-01,19:04:58
22.81114,108.331959,0,-5.21443241469816,39845.7951736111,2009-02-01,19:05:03
22.811133,108.332068,0,-1.17448490813648,39845.7952314815,2009-02-01,19:05:08
22.811136,108.332144,0,2.40571522309711,39845.7952893519,2009-02-01,19:05:13
22.811115,108.332303,0,6.69912073490814,39845.7953472222,2009-02-01,19:05:18
22.811094,108.332398,0,14.9083562992126,39845.7954050926,2009-02-01,19:05:23
22.811084,108.332429,0,33.9806955380577,39845.795462963,2009-02-01,19:05:28
22.811083,108.33242,0,57.4024573490814,39845.7955208333,2009-02-01,19:05:33
22.811107,108.332449,0,71.5320242782152,39845.7955787037,2009-02-01,19:05:38
22.811104,108.332465,0,97.5341174540682,39845.7956365741,2009-02-01,19:05:43
22.811111,108.332442,0,104.948937007874,39845.7956944444,2009-02-01,19:05:48
22.811119,108.332421,0,109.678241469816,39845.7957523148,2009-02-01,19:05:53
22.811126,108.332364,0,116.812526246719,39845.7958101852,2009-02-01,19:05:58
22.811105,108.332301,0,126.753579396325,39845.7958680556,2009-02-01,19:06:03
22.811144,108.332255,0,129.132096456693,39845.7959259259,2009-02-01,19:06:08
22.811146,108.332173,0,123.367460629921,39845.7959837963,2009-02-01,19:06:13
22.81108,108.332036,0,110.227093175853,39845.7960416667,2009-02-01,19:06:18
22.811019,108.331929,0,95.2474573490814,39845.796099537,2009-02-01,19:06:23
22.811032,108.331901,0,84.5870374015748,39845.7961574074,2009-02-01,19:06:28
22.811059,108.331836,0,68.4886417322835,39845.7962152778,2009-02-01,19:06:33
22.811079,108.331747,0,61.9049475065617,39845.7962731481,2009-02-01,19:06:38
22.811097,108.331718,0,49.241125328084,39845.7963310185,2009-02-01,19:06:43
22.811103,108.331701,0,37.856030183727,39845.7963888889,2009-02-01,19:06:48
22.811106,108.331671,0,30.314406167979,39845.7964467593,2009-02-01,19:06:53
22.811111,108.331641,0,17.7572703412073,39845.7965046296,2009-02-01,19:06:58
22.811123,108.331611,0,6.42857939632546,39845.7965625,2009-02-01,19:07:03
22.811123,108.331611,0,6.42857939632546,39845.7965972222,2009-02-01,19:07:06
22.811131,108.331613,0,-1.4153969816273,39845.7966203704,2009-02-01,19:07:08
22.811157,108.331621,0,-3.0423031496063,39845.7966782407,2009-02-01,19:07:13
22.811178,108.331637,0,-13.943500656168,39845.7967361111,2009-02-01,19:07:18
22.811186,108.331675,0,-25.9832578740157,39845.7967939815,2009-02-01,19:07:23
22.811211,108.331648,0,-33.9356824146982,39845.7968518519,2009-02-01,19:07:28
22.811195,108.3317,0,-38.1460990813648,39845.7969097222,2009-02-01,19:07:33
22.811209,108.331757,0,-39.4679297900262,39845.7969675926,2009-02-01,19:07:38
22.811227,108.331818,0,-17.7117847769029,39845.797025463,2009-02-01,19:07:43
22.81122,108.33189,0,-1.77911745406824,39845.7970833333,2009-02-01,19:07:48
22.811225,108.331867,0,-7.86266404199475,39845.7971412037,2009-02-01,19:07:53
22.811224,108.331844,0,-13.3700393700787,39845.7971990741,2009-02-01,19:07:58
22.811215,108.331823,0,-17.388251312336,39845.7972569444,2009-02-01,19:08:03
22.811194,108.331844,0,-18.6217388451444,39845.7973148148,2009-02-01,19:08:08
22.811153,108.331899,0,-16.9649015748031,39845.7973726852,2009-02-01,19:08:13
22.811151,108.331967,0,-16.4012795275591,39845.7974305556,2009-02-01,19:08:18
22.811149,108.332015,0,-11.8692782152231,39845.7974884259,2009-02-01,19:08:23
22.81118,108.332084,0,-0.885036089238845,39845.7975462963,2009-02-01,19:08:28
22.811171,108.332173,0,8.12606627296588,39845.7976041667,2009-02-01,19:08:33
22.811135,108.332137,0,13.8631725721785,39845.797662037,2009-02-01,19:08:38
22.811128,108.332035,0,17.5289468503937,39845.7977199074,2009-02-01,19:08:43
22.811139,108.331913,0,20.1640026246719,39845.7977777778,2009-02-01,19:08:48
22.811143,108.331797,0,19.5281364829396,39845.7978356481,2009-02-01,19:08:53
22.811141,108.331695,0,10.7913484251968,39845.7978935185,2009-02-01,19:08:58
22.811122,108.331565,0,-1.49954396325459,39845.7979513889,2009-02-01,19:09:03
22.811113,108.331546,0,-18.5791371391076,39845.7980092593,2009-02-01,19:09:08
22.811141,108.331598,0,-47.6462598425197,39845.7980671296,2009-02-01,19:09:13
22.811187,108.331719,0,-53.2886351706037,39845.798125,2009-02-01,19:09:18
22.81121,108.331776,0,-64.8505282152231,39845.7981828704,2009-02-01,19:09:23
22.811191,108.331743,0,-64.9957709973753,39845.7982407407,2009-02-01,19:09:28
22.811198,108.331728,0,-70.4898162729659,39845.7982986111,2009-02-01,19:09:33
22.811188,108.331762,0,-73.6611023622047,39845.7983564815,2009-02-01,19:09:38
22.811189,108.331779,0,-76.5690649606299,39845.7984143518,2009-02-01,19:09:43
22.811171,108.331834,0,-69.5328018372703,39845.7984722222,2009-02-01,19:09:48
22.811149,108.331897,0,-63.6799311023622,39845.7985300926,2009-02-01,19:09:53
22.811124,108.331942,0,-63.0984776902887,39845.798587963,2009-02-01,19:09:58
22.811066,108.33206,0,-62.2855216535433,39845.7986458333,2009-02-01,19:10:03
22.810985,108.332355,0,-61.3849868766404,39845.7987037037,2009-02-01,19:10:08
22.810855,108.332573,0,-60.0732578740157,39845.7987615741,2009-02-01,19:10:13
22.810766,108.332712,0,-58.5747703412073,39845.7988194444,2009-02-01,19:10:18
22.810712,108.332817,0,-56.6458562992126,39845.7988773148,2009-02-01,19:10:23
22.810772,108.333003,0,-55.6476968503937,39845.7989351852,2009-02-01,19:10:28
22.810876,108.333102,0,-55.3735269028871,39845.7989930556,2009-02-01,19:10:33
22.810922,108.333038,0,-55.1634022309711,39845.7990509259,2009-02-01,19:10:38
22.810972,108.332741,0,-53.9842421259843,39845.7991087963,2009-02-01,19:10:43
22.811012,108.332434,0,-53.2053969816273,39845.7991666667,2009-02-01,19:10:48
22.811044,108.332204,0,-51.8768897637795,39845.799224537,2009-02-01,19:10:53
22.811113,108.332017,0,-50.4710104986877,39845.7992824074,2009-02-01,19:10:58
22.811217,108.331791,0,-49.2484186351706,39845.7993402778,2009-02-01,19:11:03
22.811279,108.331606,0,-48.8270439632546,39845.7993981481,2009-02-01,19:11:08
22.811311,108.331345,0,-48.7978674540682,39845.7994560185,2009-02-01,19:11:13
22.811299,108.331068,0,-48.7451082677165,39845.7995138889,2009-02-01,19:11:18
22.81129,108.330872,0,-50.4578510498688,39845.7995717593,2009-02-01,19:11:23
22.81129,108.330872,0,-50.4578510498688,39845.7996064815,2009-02-01,19:11:26
22.811286,108.330873,0,-53.6741601049869,39845.7996296296,2009-02-01,19:11:28
22.811243,108.33121,0,-53.8473622047244,39845.7996875,2009-02-01,19:11:33
22.81124,108.331359,0,-55.9106594488189,39845.7997453704,2009-02-01,19:11:38
22.811241,108.331347,0,-57.6037007874016,39845.7998032407,2009-02-01,19:11:43
22.811195,108.331315,0,-54.2854133858268,39845.7998611111,2009-02-01,19:11:48
22.811169,108.331433,0,-51.2829461942257,39845.7999189815,2009-02-01,19:11:53
22.811244,108.331383,0,-48.7799704724409,39845.7999768518,2009-02-01,19:11:58
22.811195,108.331512,0,-45.5013484251969,39845.8000347222,2009-02-01,19:12:03
22.811196,108.331485,0,-46.1029954068241,39845.8000925926,2009-02-01,19:12:08
22.811189,108.331455,0,-47.573812335958,39845.800150463,2009-02-01,19:12:13
22.811121,108.331676,0,-42.7580019685039,39845.8002083333,2009-02-01,19:12:18
22.811072,108.331806,0,-33.5073917322835,39845.8002662037,2009-02-01,19:12:23
22.811039,108.332018,0,-15.7087303149606,39845.8003240741,2009-02-01,19:12:28
22.811069,108.332138,0,46.103874671916,39845.8003819444,2009-02-01,19:12:33
22.811053,108.332225,0,90.3067880577428,39845.8004398148,2009-02-01,19:12:38
22.811025,108.332225,0,106.162398293963,39845.8004976852,2009-02-01,19:12:43
22.811001,108.332268,0,122.964589895013,39845.8005555556,2009-02-01,19:12:48
22.810997,108.332299,0,133.250114829396,39845.8006134259,2009-02-01,19:12:53
22.81099,108.332333,0,139.292080052493,39845.8006712963,2009-02-01,19:12:58
22.81099,108.332333,0,139.292080052493,39845.8007060185,2009-02-01,19:13:01
22.810989,108.332328,0,143.235475721785,39845.8007291667,2009-02-01,19:13:03
22.81099,108.332316,0,145.127627952756,39845.800787037,2009-02-01,19:13:08
22.810992,108.332301,0,146.127234251969,39845.8008449074,2009-02-01,19:13:13
22.810994,108.332291,0,147.10562664042,39845.8009027778,2009-02-01,19:13:18
22.811027,108.332243,0,145.809419291339,39845.8009606482,2009-02-01,19:13:23
22.811063,108.332141,0,133.936187664042,39845.8010185185,2009-02-01,19:13:28
22.811091,108.331998,0,119.076676509186,39845.8010763889,2009-02-01,19:13:33
22.811104,108.331894,0,105.371837270341,39845.8011342593,2009-02-01,19:13:38
22.811101,108.331876,0,90.0696128608924,39845.8011921296,2009-02-01,19:13:43
22.811101,108.331876,0,90.0696128608924,39845.8012268519,2009-02-01,19:13:46
22.811097,108.33188,0,85.6506036745407,39845.80125,2009-02-01,19:13:48
22.811104,108.331891,0,78.2344028871391,39845.8013078704,2009-02-01,19:13:53
22.811117,108.331863,0,64.3832677165354,39845.8013657407,2009-02-01,19:13:58
22.811129,108.331874,0,55.0879527559055,39845.8014236111,2009-02-01,19:14:03
22.811109,108.331934,0,48.6400557742782,39845.8014814815,2009-02-01,19:14:08
22.8111,108.331925,0,41.1918635170604,39845.8015393519,2009-02-01,19:14:13
22.811074,108.331923,0,35.656968503937,39845.8015972222,2009-02-01,19:14:18
22.811066,108.331949,0,30.6625885826772,39845.8016550926,2009-02-01,19:14:23
22.811089,108.331996,0,27.0779593175853,39845.801712963,2009-02-01,19:14:28
22.811126,108.332058,0,29.8089173228346,39845.8017708333,2009-02-01,19:14:33
22.811119,108.332085,0,32.7620078740158,39845.8018287037,2009-02-01,19:14:38
22.811112,108.332118,0,33.3866076115486,39845.8018865741,2009-02-01,19:14:43
22.811095,108.332134,0,36.4606003937008,39845.8019444444,2009-02-01,19:14:48
22.811095,108.332177,0,41.2037303149606,39845.8020023148,2009-02-01,19:14:53
22.811124,108.332281,0,72.709717847769,39845.8020601852,2009-02-01,19:14:58
22.811124,108.332281,0,72.709717847769,39845.8020949074,2009-02-01,19:15:01
22.811119,108.332289,0,91.7150590551181,39845.8021180556,2009-02-01,19:15:03
22.811115,108.332273,0,104.854314304462,39845.8021759259,2009-02-01,19:15:08
22.811112,108.332246,0,106.728284120735,39845.8022337963,2009-02-01,19:15:13
22.811118,108.332178,0,98.0303051181102,39845.8022916667,2009-02-01,19:15:18
22.811161,108.332136,0,75.3001968503937,39845.802349537,2009-02-01,19:15:23
22.811118,108.332112,0,85.5763385826772,39845.8024074074,2009-02-01,19:15:28
22.811097,108.332167,0,88.4413484251969,39845.8024652778,2009-02-01,19:15:33
22.811084,108.332226,0,99.1155479002625,39845.8025231481,2009-02-01,19:15:38
22.81109,108.332253,0,103.365029527559,39845.8025810185,2009-02-01,19:15:43
22.811083,108.332311,0,111.193057742782,39845.8026388889,2009-02-01,19:15:48
22.811102,108.33235,0,115.866624015748,39845.8026967593,2009-02-01,19:15:53
22.811138,108.3324,0,119.9043832021,39845.8027546296,2009-02-01,19:15:58
22.811143,108.332383,0,123.540859580052,39845.8028125,2009-02-01,19:16:03
22.811126,108.332392,0,127.713661417323,39845.8028703704,2009-02-01,19:16:08
22.811129,108.332373,0,131.535118110236,39845.8029282407,2009-02-01,19:16:13
22.811148,108.33231,0,133.897664041995,39845.8029861111,2009-02-01,19:16:18
22.811104,108.332208,0,128.207831364829,39845.8030439815,2009-02-01,19:16:23
22.811076,108.332161,0,120.120285433071,39845.8031018519,2009-02-01,19:16:28
22.811104,108.332124,0,111.849727690289,39845.8031597222,2009-02-01,19:16:33
22.811107,108.33208,0,100.956456692913,39845.8032175926,2009-02-01,19:16:38
22.811093,108.331989,0,84.8708202099737,39845.803275463,2009-02-01,19:16:43
22.810962,108.332208,0,157.895813648294,39845.807037037,2009-02-01,19:22:08
22.810946,108.332239,0,160.719041994751,39845.8070949074,2009-02-01,19:22:13
22.810976,108.332275,0,168.381538713911,39845.8071527778,2009-02-01,19:22:18
22.811002,108.332263,0,173.16157480315,39845.8072106481,2009-02-01,19:22:23
22.811016,108.332183,0,176.4343667979,39845.8072685185,2009-02-01,19:22:28
22.811051,108.332154,0,176.140255905512,39845.8073263889,2009-02-01,19:22:33
22.811054,108.332141,0,163.658786089239,39845.8073842593,2009-02-01,19:22:38
22.811043,108.332129,0,152.037112860892,39845.8074421296,2009-02-01,19:22:43
22.811046,108.332158,0,151.986486220472,39845.8075,2009-02-01,19:22:48
22.81105,108.332177,0,150.971988188976,39845.8075578704,2009-02-01,19:22:53
22.81105,108.332177,0,150.971988188976,39845.8075925926,2009-02-01,19:22:56
22.81105,108.332179,0,149.054215879265,39845.8076157407,2009-02-01,19:22:58
22.811044,108.332143,0,148.461758530184,39845.8076736111,2009-02-01,19:23:03
22.811048,108.33219,0,148.606161417323,39845.8077314815,2009-02-01,19:23:08
22.811036,108.332206,0,149.346925853018,39845.8077893518,2009-02-01,19:23:13
22.81105,108.332201,0,150.045485564304,39845.8078472222,2009-02-01,19:23:18
22.81105,108.332201,0,150.045485564304,39845.8078819444,2009-02-01,19:23:21
22.811055,108.332205,0,151.362782152231,39845.8079050926,2009-02-01,19:23:23
22.810951,108.332285,0,153.289153543307,39845.807962963,2009-02-01,19:23:28
22.810876,108.332414,0,162.853920603675,39845.8080208333,2009-02-01,19:23:33
22.810915,108.332439,0,177.395587270341,39845.8080787037,2009-02-01,19:23:38
22.810954,108.332421,0,191.320108267717,39845.8081365741,2009-02-01,19:23:43
22.810985,108.332429,0,212.189356955381,39845.8081944444,2009-02-01,19:23:48
22.810958,108.332575,0,240.021128608924,39845.8082523148,2009-02-01,19:23:53
22.81091,108.332739,0,259.936076115486,39845.8083101852,2009-02-01,19:23:58
22.810925,108.332811,0,281.907956036745,39845.8083680556,2009-02-01,19:24:03
22.810945,108.332782,0,299.147732939633,39845.8084259259,2009-02-01,19:24:08
22.810991,108.332615,0,305.875216535433,39845.8084837963,2009-02-01,19:24:13
22.81105,108.33237,0,302.122470472441,39845.8085416667,2009-02-01,19:24:18
22.81113,108.332154,0,284.285508530184,39845.808599537,2009-02-01,19:24:23
22.811183,108.332055,0,266.536377952756,39845.8086574074,2009-02-01,19:24:28
22.811221,108.331986,0,247.495958005249,39845.8087152778,2009-02-01,19:24:33
22.811131,108.332006,0,208.57969816273,39845.8087731482,2009-02-01,19:24:38
22.811022,108.332017,0,163.252936351706,39845.8088310185,2009-02-01,19:24:43
22.811006,108.332017,0,147.088556430446,39845.8088888889,2009-02-01,19:24:48
22.811025,108.331974,0,124.393510498688,39845.8089467593,2009-02-01,19:24:53
22.811044,108.331982,0,116.97282152231,39845.8090046296,2009-02-01,19:24:58
22.811088,108.332017,0,116.756381233596,39845.8090625,2009-02-01,19:25:03
22.811071,108.332104,0,124.230708661417,39845.8091203704,2009-02-01,19:25:08
22.81107,108.332191,0,127.897601706037,39845.8091782407,2009-02-01,19:25:13
22.811074,108.332217,0,128.037047244094,39845.8092361111,2009-02-01,19:25:18
22.811043,108.332229,0,135.432076771654,39845.8092939815,2009-02-01,19:25:23
22.810969,108.332288,0,154.597677165354,39845.8093518519,2009-02-01,19:25:28
22.810932,108.332373,0,167.930669291339,39845.8094097222,2009-02-01,19:25:33
22.810927,108.332403,0,179.394311023622,39845.8094675926,2009-02-01,19:25:38
22.810921,108.332415,0,184.23623687664,39845.809525463,2009-02-01,19:25:43
22.810936,108.332403,0,186.387260498688,39845.8095833333,2009-02-01,19:25:48
22.810949,108.332411,0,192.53405511811,39845.8096412037,2009-02-01,19:25:53
22.810928,108.332413,0,195.044143700787,39845.8096990741,2009-02-01,19:25:58
22.810907,108.33244,0,207.051955380577,39845.8097569444,2009-02-01,19:26:03
22.810924,108.332436,0,214.231269685039,39845.8098148148,2009-02-01,19:26:08
22.81096,108.332418,0,215.283841863517,39845.8098726852,2009-02-01,19:26:13
22.810984,108.332422,0,219.139038713911,39845.8099305556,2009-02-01,19:26:18
22.811031,108.33248,0,236.938031496063,39845.8099884259,2009-02-01,19:26:23
22.811044,108.332492,0,235.421437007874,39845.8100462963,2009-02-01,19:26:28
22.811092,108.332417,0,228.713454724409,39845.8101041667,2009-02-01,19:26:33
22.811112,108.332347,0,220.457211286089,39845.810162037,2009-02-01,19:26:38
22.811089,108.332266,0,208.072749343832,39845.8102199074,2009-02-01,19:26:43
22.811111,108.332287,0,204.469563648294,39845.8102777778,2009-02-01,19:26:48
22.811105,108.332257,0,201.268635170604,39845.8103356481,2009-02-01,19:26:53
22.811087,108.332199,0,198.687342519685,39845.8103935185,2009-02-01,19:26:58
22.811062,108.332154,0,195.749012467192,39845.8104513889,2009-02-01,19:27:03
22.81106,108.332164,0,193.450331364829,39845.8105092593,2009-02-01,19:27:08
22.811053,108.332152,0,191.965239501312,39845.8105671296,2009-02-01,19:27:13
22.81103,108.332167,0,190.230291994751,39845.810625,2009-02-01,19:27:18
22.810997,108.33221,0,190.687391732283,39845.8106828704,2009-02-01,19:27:23
22.810984,108.332216,0,191.679488188976,39845.8107407407,2009-02-01,19:27:28
22.810987,108.332203,0,193.418166010499,39845.8107986111,2009-02-01,19:27:33
22.810987,108.332185,0,195.925442913386,39845.8108564815,2009-02-01,19:27:38
22.811003,108.332164,0,195.335154199475,39845.8109143519,2009-02-01,19:27:43
22.811006,108.332165,0,192.774274934383,39845.8109722222,2009-02-01,19:27:48
22.811013,108.332166,0,194.132522965879,39845.8110300926,2009-02-01,19:27:53
22.811013,108.332166,0,194.132522965879,39845.8110648148,2009-02-01,19:27:56
22.81102,108.332159,0,194.919189632546,39845.811087963,2009-02-01,19:27:58
22.811051,108.332214,0,196.773310367454,39845.8111458333,2009-02-01,19:28:03
22.811069,108.33224,0,195.390744750656,39845.8112037037,2009-02-01,19:28:08
22.811069,108.33224,0,195.390744750656,39845.8112384259,2009-02-01,19:28:11
22.811068,108.332243,0,193.079176509186,39845.8112615741,2009-02-01,19:28:13
22.811057,108.332273,0,191.44626312336,39845.8113194444,2009-02-01,19:28:18
22.811059,108.332284,0,194.825711942257,39845.8113773148,2009-02-01,19:28:23
22.811079,108.332292,0,197.693795931759,39845.8114351852,2009-02-01,19:28:28
22.811079,108.332292,0,197.693795931759,39845.8114699074,2009-02-01,19:28:31
22.811084,108.33229,0,196.170869422572,39845.8114930556,2009-02-01,19:28:33
22.811103,108.332253,0,197.216394356955,39845.8115509259,2009-02-01,19:28:38
22.811148,108.332233,0,203.910898950131,39845.8116087963,2009-02-01,19:28:43
22.811224,108.332165,0,208.033077427822,39845.8116666667,2009-02-01,19:28:48
22.811241,108.33217,0,219.709140419948,39845.811724537,2009-02-01,19:28:53
22.811225,108.332194,0,233.818366141732,39845.8117824074,2009-02-01,19:28:58
22.811234,108.332256,0,239.167975721785,39845.8118402778,2009-02-01,19:29:03
22.811244,108.332323,0,239.089179790026,39845.8118981481,2009-02-01,19:29:08
22.811206,108.332303,0,238.490967847769,39845.8119560185,2009-02-01,19:29:13
22.81121,108.332288,0,235.89532152231,39845.8120138889,2009-02-01,19:29:18
22.811221,108.332255,0,231.095387139108,39845.8120717593,2009-02-01,19:29:23
22.811233,108.332251,0,226.842749343832,39845.8121296296,2009-02-01,19:29:28
22.81123,108.332234,0,224.098169291339,39845.8121875,2009-02-01,19:29:33
22.811241,108.332268,0,221.614586614173,39845.8122453704,2009-02-01,19:29:38
22.811254,108.332283,0,218.988028215223,39845.8123032407,2009-02-01,19:29:43
22.811217,108.332328,0,223.240738188976,39845.8123611111,2009-02-01,19:29:48
22.811157,108.332365,0,234.395702099738,39845.8124189815,2009-02-01,19:29:53
22.811083,108.332382,0,247.342591863517,39845.8124768519,2009-02-01,19:29:58
22.811016,108.332395,0,261.610036089239,39845.8125347222,2009-02-01,19:30:03
22.811015,108.332404,0,272.541322178478,39845.8125925926,2009-02-01,19:30:08
22.811035,108.332385,0,282.160692257218,39845.812650463,2009-02-01,19:30:13
22.811059,108.332399,0,282.11688648294,39845.8127083333,2009-02-01,19:30:18
22.811101,108.332423,0,294.74125656168,39845.8127662037,2009-02-01,19:30:23
22.811197,108.332431,0,301.408316929134,39845.8128240741,2009-02-01,19:30:28
22.811161,108.332384,0,295.55623687664,39845.8128819444,2009-02-01,19:30:33
22.811099,108.33233,0,297.810413385827,39845.8129398148,2009-02-01,19:30:38
22.811067,108.3323,0,304.060282152231,39845.8129976852,2009-02-01,19:30:43
22.811041,108.332287,0,311.340872703412,39845.8130555556,2009-02-01,19:30:48
22.811055,108.332325,0,314.486269685039,39845.8131134259,2009-02-01,19:30:53
22.811066,108.332346,0,317.341036745407,39845.8131712963,2009-02-01,19:30:58
22.811007,108.332346,0,330.324875328084,39845.8132291667,2009-02-01,19:31:03
22.81099,108.332392,0,340.365111548556,39845.813287037,2009-02-01,19:31:08
22.81096,108.332373,0,349.695577427821,39845.8133449074,2009-02-01,19:31:13
22.811007,108.33234,0,341.968261154856,39845.8134027778,2009-02-01,19:31:18
22.811041,108.332364,0,339.814432414698,39845.8134606481,2009-02-01,19:31:23
22.811124,108.332372,0,338.692477034121,39845.8135185185,2009-02-01,19:31:28
22.811211,108.332369,0,340.058733595801,39845.8135763889,2009-02-01,19:31:33
22.811305,108.332358,0,342.459215879265,39845.8136342593,2009-02-01,19:31:38
22.811351,108.332347,0,343.926322178478,39845.8136921296,2009-02-01,19:31:43
22.811399,108.332306,0,341.491322178478,39845.81375,2009-02-01,19:31:48
22.811442,108.332313,0,337.240265748032,39845.8138078704,2009-02-01,19:31:53
22.811472,108.332228,0,318.293408792651,39845.8138657407,2009-02-01,19:31:58
22.811512,108.332143,0,291.605219816273,39845.8139236111,2009-02-01,19:32:03
22.811547,108.332135,0,276.948572834646,39845.8139814815,2009-02-01,19:32:08
22.811547,108.332135,0,276.948572834646,39845.8140162037,2009-02-01,19:32:11
22.811548,108.332134,0,273.926000656168,39845.8140393518,2009-02-01,19:32:13
22.811565,108.332161,0,262.950160761155,39845.8140972222,2009-02-01,19:32:18
22.811565,108.332161,0,262.950160761155,39845.8141319444,2009-02-01,19:32:21
22.811573,108.332165,0,259.309704724409,39845.8141550926,2009-02-01,19:32:23
22.811608,108.332198,0,261.920869422572,39845.814212963,2009-02-01,19:32:28
22.81165,108.332236,0,266.638051181102,39845.8142708333,2009-02-01,19:32:33
22.811631,108.332235,0,264.655561023622,39845.8143287037,2009-02-01,19:32:38
22.811664,108.332209,0,261.212047244094,39845.8143865741,2009-02-01,19:32:43
22.811704,108.332183,0,263.129107611549,39845.8144444444,2009-02-01,19:32:48
22.811771,108.332133,0,264.857158792651,39845.8145023148,2009-02-01,19:32:53
22.811808,108.332069,0,268.265882545932,39845.8145601852,2009-02-01,19:32:58
22.811868,108.33202,0,269.746204068241,39845.8146180556,2009-02-01,19:33:03
22.81192,108.33199,0,274.202293307087,39845.8146759259,2009-02-01,19:33:08
22.812002,108.332036,0,283.866115485564,39845.8147337963,2009-02-01,19:33:13
22.812048,108.332045,0,295.453809055118,39845.8147916667,2009-02-01,19:33:18
22.812087,108.332053,0,300.806676509186,39845.814849537,2009-02-01,19:33:23
22.812092,108.332031,0,307.932224409449,39845.8149074074,2009-02-01,19:33:28
22.812077,108.331995,0,308.673664698163,39845.8149652778,2009-02-01,19:33:33
22.812088,108.332023,0,315.851351706037,39845.8150231481,2009-02-01,19:33:38
22.812067,108.332012,0,321.314028871391,39845.8150810185,2009-02-01,19:33:43
22.812057,108.331988,0,326.643290682415,39845.8151388889,2009-02-01,19:33:48
22.812057,108.331988,0,326.643290682415,39845.8151736111,2009-02-01,19:33:51
22.812058,108.331988,0,330.384721128609,39845.8151967593,2009-02-01,19:33:53
22.812061,108.332063,0,333.052559055118,39845.8152546296,2009-02-01,19:33:58
22.812068,108.332131,0,335.876335301837,39845.8153125,2009-02-01,19:34:03
22.812062,108.33222,0,338.691525590551,39845.8153703704,2009-02-01,19:34:08
22.812028,108.332273,0,341.521210629921,39845.8154282407,2009-02-01,19:34:13
22.81201,108.332111,0,342.814127296588,39845.8154861111,2009-02-01,19:34:18
22.81206,108.331928,0,344.502306430446,39845.8155439815,2009-02-01,19:34:23
22.828572,108.327652,0,325.242139107612,39845.8162384259,2009-02-01,19:35:23
22.828732,108.32761,0,322.995173884514,39845.8162962963,2009-02-01,19:35:28
22.832459,108.326938,0,635.090022965879,39845.8178009259,2009-02-01,19:37:38
22.832068,108.327102,0,633.49656167979,39845.8178587963,2009-02-01,19:37:43
22.831511,108.327276,0,634.324281496063,39845.8179166667,2009-02-01,19:37:48
22.830948,108.32751,0,637.534835958005,39845.817974537,2009-02-01,19:37:53
22.830207,108.327716,0,643.068549868766,39845.8180324074,2009-02-01,19:37:58
22.829468,108.327941,0,649.330561023622,39845.8180902778,2009-02-01,19:38:03
22.812286,108.332875,0,-109.016076115486,39845.8184953704,2009-02-01,19:38:38
22.812325,108.332343,0,411.425236220472,39845.8185532407,2009-02-01,19:38:43
22.812059,108.332304,0,480.481046587927,39845.8186111111,2009-02-01,19:38:48
22.811927,108.332379,0,480.160800524934,39845.8186689815,2009-02-01,19:38:53
22.811881,108.332365,0,478.756322178478,39845.8187268519,2009-02-01,19:38:58
22.811957,108.332258,0,475.088704068242,39845.8187847222,2009-02-01,19:39:03
22.811868,108.332318,0,466.828284120735,39845.8188425926,2009-02-01,19:39:08
22.811587,108.33242,0,458.339179790026,39845.818900463,2009-02-01,19:39:13
22.81141,108.332491,0,448.308779527559,39845.8189583333,2009-02-01,19:39:18
22.811357,108.332623,0,436.45688648294,39845.8190162037,2009-02-01,19:39:23
22.811218,108.332612,0,422.196476377953,39845.8190740741,2009-02-01,19:39:28
22.811394,108.33257,0,406.438546587927,39845.8191319444,2009-02-01,19:39:33
22.811324,108.332649,0,391.577598425197,39845.8191898148,2009-02-01,19:39:38
22.811517,108.332507,0,378.373339895013,39845.8192476852,2009-02-01,19:39:43
22.81171,108.332482,0,362.604297900262,39845.8193055556,2009-02-01,19:39:48
22.811985,108.332638,0,352.062063648294,39845.8193634259,2009-02-01,19:39:53
22.812172,108.332872,0,342.990170603675,39845.8194212963,2009-02-01,19:39:58
22.812485,108.333209,0,335.01562335958,39845.8194791667,2009-02-01,19:40:03
22.812763,108.333664,0,327.096072834646,39845.819537037,2009-02-01,19:40:08
22.812876,108.333969,0,321.202516404199,39845.8195949074,2009-02-01,19:40:13
22.812863,108.334347,0,318.401440288714,39845.8196527778,2009-02-01,19:40:18
22.812844,108.334276,0,316.497020997375,39845.8197106481,2009-02-01,19:40:23
22.812844,108.334276,0,316.497020997375,39845.8197453704,2009-02-01,19:40:26
22.812838,108.334268,0,316.524530839895,39845.8197685185,2009-02-01,19:40:28
22.812665,108.334013,0,316.603651574803,39845.8198263889,2009-02-01,19:40:33
22.812646,108.333996,0,314.580912073491,39845.8198842593,2009-02-01,19:40:38
22.812986,108.331627,0,39.8594750656168,39845.8209259259,2009-02-01,19:42:08
22.813155,108.331573,0,21.9102723097113,39845.8209837963,2009-02-01,19:42:13
22.812063,108.332016,0,522.944281496063,39845.8322106482,2009-02-01,19:58:23
22.812107,108.332092,0,533.065193569554,39845.8322685185,2009-02-01,19:58:28
22.812162,108.332032,0,559.669753937008,39845.8323263889,2009-02-01,19:58:33
22.812179,108.331944,0,597.386299212598,39845.8323842593,2009-02-01,19:58:38
22.812238,108.33165,0,591.367385170604,39845.8324421296,2009-02-01,19:58:43
22.812271,108.331293,0,607.954862204724,39845.8325,2009-02-01,19:58:48
22.812285,108.331383,0,582.554783464567,39845.8325578704,2009-02-01,19:58:53
22.812297,108.331462,0,544.079107611548,39845.8326157407,2009-02-01,19:58:58
22.812334,108.331707,0,496.892352362205,39845.8326736111,2009-02-01,19:59:03
22.812394,108.331907,0,480.807998687664,39845.8327314815,2009-02-01,19:59:08
22.812424,108.331973,0,484.236318897638,39845.8327893519,2009-02-01,19:59:13
22.812447,108.331986,0,483.67467847769,39845.8328472222,2009-02-01,19:59:18
22.812475,108.332018,0,468.861437007874,39845.8329050926,2009-02-01,19:59:23
22.812494,108.332059,0,459.158891076115,39845.832962963,2009-02-01,19:59:28
22.812541,108.332088,0,458.041715879265,39845.8330208333,2009-02-01,19:59:33
22.812581,108.332109,0,455.789842519685,39845.8330787037,2009-02-01,19:59:38
22.812635,108.332139,0,454.631315616798,39845.8331365741,2009-02-01,19:59:43
22.812619,108.33214,0,450.935862860892,39845.8331944444,2009-02-01,19:59:48
22.812563,108.332136,0,453.286909448819,39845.8332523148,2009-02-01,19:59:53
22.812503,108.33212,0,464.023930446194,39845.8333101852,2009-02-01,19:59:58
22.812436,108.332105,0,479.98718832021,39845.8333680556,2009-02-01,20:00:03
22.812375,108.332096,0,486.818697506562,39845.8334259259,2009-02-01,20:00:08
22.812354,108.332092,0,496.651154855643,39845.8334837963,2009-02-01,20:00:13
22.812305,108.332064,0,506.044924540682,39845.8335416667,2009-02-01,20:00:18
22.812266,108.332059,0,513.847880577428,39845.833599537,2009-02-01,20:00:23
22.812236,108.332072,0,516.459297900263,39845.8336574074,2009-02-01,20:00:28
22.812183,108.332082,0,517.288316929134,39845.8337152778,2009-02-01,20:00:33
22.812103,108.332047,0,524.348362860892,39845.8337731481,2009-02-01,20:00:38
22.812018,108.332027,0,533.100187007874,39845.8338310185,2009-02-01,20:00:43
22.811971,108.332012,0,542.426722440945,39845.8338888889,2009-02-01,20:00:48
22.811952,108.33204,0,553.923979658793,39845.8339467593,2009-02-01,20:00:53
22.811975,108.332116,0,559.393615485564,39845.8340046296,2009-02-01,20:00:58
22.812048,108.33224,0,569.047050524934,39845.8340625,2009-02-01,20:01:03
22.812176,108.332435,0,578.799809711286,39845.8341203704,2009-02-01,20:01:08
22.812244,108.332736,0,588.656499343832,39845.8341782407,2009-02-01,20:01:13
22.812286,108.333022,0,599.254396325459,39845.8342361111,2009-02-01,20:01:18
22.812366,108.333308,0,609.616456692913,39845.8342939815,2009-02-01,20:01:23
22.81245,108.333661,0,619.567011154856,39845.8343518519,2009-02-01,20:01:28
22.81252,108.333944,0,629.659586614173,39845.8344097222,2009-02-01,20:01:33
22.812609,108.334191,0,639.87251312336,39845.8344675926,2009-02-01,20:01:38
22.812613,108.333473,0,648.198766404199,39845.834525463,2009-02-01,20:01:43
22.812426,108.332855,0,657.13907480315,39845.8345833333,2009-02-01,20:01:48
22.812265,108.332917,0,666.736643700787,39845.8346412037,2009-02-01,20:01:53
22.812279,108.333149,0,676.877280183727,39845.8346990741,2009-02-01,20:01:58
22.812394,108.333367,0,687.406145013123,39845.8347569444,2009-02-01,20:02:03
22.812398,108.333329,0,698.888982939633,39845.8348148148,2009-02-01,20:02:08
22.812176,108.333014,0,707.947887139107,39845.8348726852,2009-02-01,20:02:13
22.812113,108.332984,0,715.423645013123,39845.8349305556,2009-02-01,20:02:18
22.812113,108.332984,0,715.423645013123,39845.8349652778,2009-02-01,20:02:21
22.812107,108.332983,0,722.539455380577,39845.8349884259,2009-02-01,20:02:23
22.812108,108.332959,0,725.371092519685,39845.8350462963,2009-02-01,20:02:28
22.812066,108.332864,0,726.399609580052,39845.8351041667,2009-02-01,20:02:33
22.812045,108.332662,0,725.097457349081,39845.835162037,2009-02-01,20:02:38
22.812044,108.332397,0,699.14750328084,39845.8352199074,2009-02-01,20:02:43
22.812048,108.332275,0,682.905751312336,39845.8352777778,2009-02-01,20:02:48
22.812093,108.332249,0,679.153080708661,39845.8353356481,2009-02-01,20:02:53
22.812121,108.332197,0,674.010049212598,39845.8353935185,2009-02-01,20:02:58
22.812155,108.332146,0,668.761637139108,39845.8354513889,2009-02-01,20:03:03
22.812187,108.332095,0,666.1325,39845.8355092593,2009-02-01,20:03:08
22.812226,108.332086,0,665.162204724409,39845.8355671296,2009-02-01,20:03:13
22.812258,108.332044,0,658.076177821522,39845.835625,2009-02-01,20:03:18
22.812334,108.332171,0,632.463589238845,39845.8356828704,2009-02-01,20:03:23
22.812364,108.33214,0,617.101725721785,39845.8357407407,2009-02-01,20:03:28
22.81239,108.332124,0,609.761784776903,39845.8357986111,2009-02-01,20:03:33
22.81242,108.332121,0,605.151958661417,39845.8358564815,2009-02-01,20:03:38
22.812438,108.332102,0,590.497316272966,39845.8359143519,2009-02-01,20:03:43
22.812494,108.332093,0,581.560659448819,39845.8359722222,2009-02-01,20:03:48
22.81251,108.332087,0,567.889625984252,39845.8360300926,2009-02-01,20:03:53
22.81255,108.332085,0,559.118877952756,39845.836087963,2009-02-01,20:03:58
22.81261,108.332108,0,531.991522309711,39845.8361458333,2009-02-01,20:04:03
22.812669,108.332146,0,522.445567585302,39845.8362037037,2009-02-01,20:04:08
22.812734,108.332151,0,508.437417979003,39845.8362615741,2009-02-01,20:04:13
22.812763,108.332144,0,498.204219160105,39845.8363194444,2009-02-01,20:04:18
22.812842,108.332198,0,481.527332677165,39845.8363773148,2009-02-01,20:04:23
22.812841,108.332193,0,474.291223753281,39845.8364351852,2009-02-01,20:04:28
22.812841,108.332193,0,474.291223753281,39845.8364699074,2009-02-01,20:04:31
22.812842,108.332196,0,474.008274278215,39845.8364930556,2009-02-01,20:04:33
22.812909,108.332232,0,466.196706036745,39845.8365509259,2009-02-01,20:04:38
22.812957,108.332277,0,452.209881889764,39845.8366087963,2009-02-01,20:04:43
22.812969,108.332274,0,442.166364829396,39845.8366666667,2009-02-01,20:04:48
22.812988,108.332253,0,440.607595144357,39845.836724537,2009-02-01,20:04:53
22.813052,108.332218,0,436.299491469816,39845.8367824074,2009-02-01,20:04:58
22.813122,108.332207,0,430.01655511811,39845.8368402778,2009-02-01,20:05:03
22.813152,108.332199,0,428.581138451444,39845.8368981481,2009-02-01,20:05:08
22.81319,108.332201,0,426.159655511811,39845.8369560185,2009-02-01,20:05:13
22.813247,108.332218,0,423.127122703412,39845.8370138889,2009-02-01,20:05:18
22.813351,108.332196,0,410.304232283465,39845.8370717593,2009-02-01,20:05:23
22.813387,108.332179,0,404.588320209974,39845.8371296296,2009-02-01,20:05:28
22.813443,108.332212,0,396.103270997375,39845.8371875,2009-02-01,20:05:33
22.813486,108.332218,0,387.274448818898,39845.8372453704,2009-02-01,20:05:38
22.813544,108.33222,0,374.092342519685,39845.8373032407,2009-02-01,20:05:43
22.813616,108.332237,0,348.387440944882,39845.8373611111,2009-02-01,20:05:48
22.81366,108.332241,0,338.321971784777,39845.8374189815,2009-02-01,20:05:53
22.813717,108.332372,0,238.586108923885,39845.8374768518,2009-02-01,20:05:58
22.813777,108.332341,0,251.422290026247,39845.8375347222,2009-02-01,20:06:03
22.813795,108.332336,0,243.508973097113,39845.8375925926,2009-02-01,20:06:08
22.813828,108.332335,0,229.911755249344,39845.837650463,2009-02-01,20:06:13
22.813859,108.332332,0,222.14406496063,39845.8377083333,2009-02-01,20:06:18
22.813911,108.332282,0,227.473526902887,39845.8377662037,2009-02-01,20:06:23
22.813949,108.332255,0,239.004124015748,39845.8378240741,2009-02-01,20:06:28
22.814029,108.332245,0,259.691650262467,39845.8378819444,2009-02-01,20:06:33
22.814084,108.332235,0,282.56093503937,39845.8379398148,2009-02-01,20:06:38
22.814127,108.332228,0,284.979662073491,39845.8379976852,2009-02-01,20:06:43
22.814162,108.332199,0,299.726220472441,39845.8380555556,2009-02-01,20:06:48
22.814212,108.332201,0,304.875538057743,39845.8381134259,2009-02-01,20:06:53
22.814257,108.332247,0,300.039730971129,39845.8381712963,2009-02-01,20:06:58
22.814291,108.332258,0,306.85374671916,39845.8382291667,2009-02-01,20:07:03
22.814336,108.332298,0,303.161525590551,39845.838287037,2009-02-01,20:07:08
22.814387,108.332293,0,307.562093175853,39845.8383449074,2009-02-01,20:07:13
22.814424,108.332279,0,316.693087270341,39845.8384027778,2009-02-01,20:07:18
22.814458,108.332263,0,325.317959317585,39845.8384606481,2009-02-01,20:07:23
22.814506,108.332255,0,319.151614173228,39845.8385185185,2009-02-01,20:07:28
22.814539,108.33224,0,320.820219816273,39845.8385763889,2009-02-01,20:07:33
22.814591,108.332227,0,324.255124671916,39845.8386342593,2009-02-01,20:07:38
22.814642,108.332241,0,329.209025590551,39845.8386921296,2009-02-01,20:07:43
22.814707,108.332237,0,328.657421259842,39845.83875,2009-02-01,20:07:48
22.81475,108.332242,0,333.036338582677,39845.8388078704,2009-02-01,20:07:53
22.814789,108.332234,0,340.240984251968,39845.8388657407,2009-02-01,20:07:58
22.81486,108.332283,0,337.130377296588,39845.8389236111,2009-02-01,20:08:03
22.814904,108.332306,0,327.617339238845,39845.8389814815,2009-02-01,20:08:08
22.81493,108.332319,0,317.565088582677,39845.8390393518,2009-02-01,20:08:13
22.814935,108.332363,0,295.037070209974,39845.8390972222,2009-02-01,20:08:18
22.814952,108.332382,0,286.331325459318,39845.8391550926,2009-02-01,20:08:23
22.815009,108.332371,0,280.653208661417,39845.839212963,2009-02-01,20:08:28
22.815059,108.332365,0,272.052017716535,39845.8392708333,2009-02-01,20:08:33
22.815107,108.332357,0,267.200144356955,39845.8393287037,2009-02-01,20:08:38
22.815177,108.332383,0,263.707995406824,39845.8393865741,2009-02-01,20:08:43
22.815231,108.332367,0,273.987427821522,39845.8394444444,2009-02-01,20:08:48
22.815298,108.332366,0,273.36468503937,39845.8395023148,2009-02-01,20:08:53
22.815338,108.332377,0,277.683202099738,39845.8395601852,2009-02-01,20:08:58
22.815374,108.332387,0,277.608937007874,39845.8396180556,2009-02-01,20:09:03
22.815426,108.332414,0,269.366361548556,39845.8396759259,2009-02-01,20:09:08
22.815462,108.33244,0,261.314520997375,39845.8397337963,2009-02-01,20:09:13
22.815502,108.332446,0,256.698264435696,39845.8397916667,2009-02-01,20:09:18
22.815542,108.332458,0,254.075482283465,39845.839849537,2009-02-01,20:09:23
22.815554,108.332462,0,254.826131889764,39845.8399074074,2009-02-01,20:09:28
22.815554,108.332462,0,254.826131889764,39845.8399421296,2009-02-01,20:09:31
22.815546,108.332461,0,254.871112204724,39845.8399652778,2009-02-01,20:09:33
22.815559,108.332513,0,255.733074146982,39845.8400231482,2009-02-01,20:09:38
22.815604,108.332501,0,247.661108923884,39845.8400810185,2009-02-01,20:09:43
22.815662,108.332473,0,242.357329396325,39845.8401388889,2009-02-01,20:09:48
22.815688,108.332461,0,243.738805774278,39845.8401967593,2009-02-01,20:09:53
22.815719,108.332453,0,251.019872047244,39845.8402546296,2009-02-01,20:09:58
22.815775,108.332443,0,241.455544619423,39845.8403125,2009-02-01,20:10:03
22.815827,108.332423,0,236.870997375328,39845.8403703704,2009-02-01,20:10:08
22.815862,108.332421,0,224.110236220472,39845.8404282407,2009-02-01,20:10:13
22.815893,108.332426,0,214.995662729659,39845.8404861111,2009-02-01,20:10:18
22.815903,108.332427,0,214.999416010499,39845.8405439815,2009-02-01,20:10:23
22.815928,108.332428,0,217.520695538058,39845.8406018519,2009-02-01,20:10:28
22.815933,108.332417,0,205.866696194226,39845.8406597222,2009-02-01,20:10:33
22.815924,108.332421,0,192.703248031496,39845.8407175926,2009-02-01,20:10:38
22.81593,108.332432,0,184.928001968504,39845.840775463,2009-02-01,20:10:43
22.815924,108.332448,0,181.057585301837,39845.8408333333,2009-02-01,20:10:48
22.815924,108.332448,0,181.057585301837,39845.8408680556,2009-02-01,20:10:51
22.815931,108.33244,0,173.925377296588,39845.8408912037,2009-02-01,20:10:53
22.815912,108.332425,0,168.510285433071,39845.8409490741,2009-02-01,20:10:58
22.815925,108.332425,0,165.277427821522,39845.8410069444,2009-02-01,20:11:03
22.815952,108.332399,0,166.021394356955,39845.8410648148,2009-02-01,20:11:08
22.815958,108.332373,0,166.082982283465,39845.8411226852,2009-02-01,20:11:13
22.815963,108.332342,0,167.270206692913,39845.8411805556,2009-02-01,20:11:18
22.81596,108.332293,0,166.295518372703,39845.8412384259,2009-02-01,20:11:23
22.815961,108.332258,0,159.790508530184,39845.8412962963,2009-02-01,20:11:28
22.815969,108.332213,0,157.548287401575,39845.8413541667,2009-02-01,20:11:33
22.815974,108.332164,0,161.801699475066,39845.841412037,2009-02-01,20:11:38
22.815992,108.332128,0,161.097982283465,39845.8414699074,2009-02-01,20:11:43
22.81601,108.332088,0,163.004744094488,39845.8415277778,2009-02-01,20:11:48
22.815996,108.332028,0,159.532956036745,39845.8415856481,2009-02-01,20:11:53
22.816008,108.331978,0,158.058690944882,39845.8416435185,2009-02-01,20:11:58
22.815995,108.331924,0,170.159553805774,39845.8417013889,2009-02-01,20:12:03
22.81599,108.331875,0,182.268300524934,39845.8417592593,2009-02-01,20:12:08
22.816006,108.331848,0,186.530347769029,39845.8418171296,2009-02-01,20:12:13
22.816004,108.331807,0,182.653261154856,39845.841875,2009-02-01,20:12:18
22.816001,108.331753,0,175.262598425197,39845.8419328704,2009-02-01,20:12:23
22.815999,108.331703,0,169.148280839895,39845.8419907407,2009-02-01,20:12:28
22.816002,108.331651,0,161.087417979003,39845.8420486111,2009-02-01,20:12:33
22.815972,108.33161,0,155.653566272966,39845.8421064815,2009-02-01,20:12:38
22.81591,108.331567,0,156.144481627297,39845.8421643519,2009-02-01,20:12:43
22.81586,108.331511,0,157.753188976378,39845.8422222222,2009-02-01,20:12:48
22.815881,108.331456,0,158.359898293963,39845.8422800926,2009-02-01,20:12:53
22.815925,108.331423,0,161.689635826772,39845.842337963,2009-02-01,20:12:58
22.815981,108.331366,0,162.07623687664,39845.8423958333,2009-02-01,20:13:03
22.816049,108.331316,0,163.413159448819,39845.8424537037,2009-02-01,20:13:08
22.816042,108.33129,0,166.423927165354,39845.8425115741,2009-02-01,20:13:13
22.816047,108.331216,0,161.418625328084,39845.8425694444,2009-02-01,20:13:18
22.81603,108.331149,0,158.275557742782,39845.8426273148,2009-02-01,20:13:23
22.816003,108.331078,0,156.447657480315,39845.8426851852,2009-02-01,20:13:28
22.816002,108.330993,0,161.276827427822,39845.8427430556,2009-02-01,20:13:33
22.815977,108.330937,0,171.591541994751,39845.8428009259,2009-02-01,20:13:38
22.815974,108.330907,0,189.489917979003,39845.8428587963,2009-02-01,20:13:43
22.815977,108.330841,0,194.782834645669,39845.8429166667,2009-02-01,20:13:48
22.815969,108.330794,0,202.940567585302,39845.842974537,2009-02-01,20:13:53
22.81598,108.330748,0,208.076341863517,39845.8430324074,2009-02-01,20:13:58
22.815982,108.3307,0,212.050534776903,39845.8430902778,2009-02-01,20:14:03
22.815986,108.330652,0,213.941663385827,39845.8431481481,2009-02-01,20:14:08
22.815964,108.330594,0,218.235075459318,39845.8432060185,2009-02-01,20:14:13
22.81595,108.330548,0,217.828776246719,39845.8432638889,2009-02-01,20:14:18
22.815937,108.330523,0,213.138851706037,39845.8433217593,2009-02-01,20:14:23
22.815896,108.330495,0,207.379258530184,39845.8433796296,2009-02-01,20:14:28
22.81587,108.330449,0,203.977670603675,39845.8434375,2009-02-01,20:14:33
22.815879,108.330397,0,189.465849737533,39845.8434953704,2009-02-01,20:14:38
22.81596,108.330666,0,230.174803149606,39845.8467939815,2009-02-01,20:19:23
22.815938,108.330698,0,231.299488188976,39845.8468518518,2009-02-01,20:19:28
22.815946,108.330746,0,225.284708005249,39845.8469097222,2009-02-01,20:19:33
22.815971,108.330824,0,212.03812007874,39845.8469675926,2009-02-01,20:19:38
22.816019,108.330917,0,197.754219160105,39845.847025463,2009-02-01,20:19:43
22.816049,108.330997,0,183.26125984252,39845.8470833333,2009-02-01,20:19:48
22.816055,108.331055,0,177.70967519685,39845.8471412037,2009-02-01,20:19:53
22.816062,108.331112,0,176.077739501312,39845.8471990741,2009-02-01,20:19:58
22.816064,108.331177,0,176.950377296588,39845.8472569444,2009-02-01,20:20:03
22.816098,108.331237,0,180.603687664042,39845.8473148148,2009-02-01,20:20:08
22.816104,108.331294,0,176.28061351706,39845.8473726852,2009-02-01,20:20:13
22.816098,108.331356,0,162.761328740157,39845.8474305556,2009-02-01,20:20:18
22.816083,108.331424,0,158.196122047244,39845.8474884259,2009-02-01,20:20:23
22.81611,108.331513,0,156.265744750656,39845.8475462963,2009-02-01,20:20:28
22.816082,108.331587,0,173.122250656168,39845.8476041667,2009-02-01,20:20:33
22.816072,108.331675,0,176.923031496063,39845.847662037,2009-02-01,20:20:38
22.816073,108.331751,0,180.339186351706,39845.8477199074,2009-02-01,20:20:43
22.816052,108.331814,0,189.104255249344,39845.8477777778,2009-02-01,20:20:48
22.816051,108.331879,0,193.127559055118,39845.8478356482,2009-02-01,20:20:53
22.816047,108.331915,0,195.730866141732,39845.8478935185,2009-02-01,20:20:58
22.816049,108.332003,0,211.848910761155,39845.8479513889,2009-02-01,20:21:03
22.816047,108.332062,0,211.817673884514,39845.8480092593,2009-02-01,20:21:08
22.816047,108.332099,0,220.157417979003,39845.8480671296,2009-02-01,20:21:13
22.816012,108.332125,0,216.563267716535,39845.848125,2009-02-01,20:21:18
22.815978,108.332192,0,218.202936351706,39845.8481828704,2009-02-01,20:21:23
22.815999,108.332236,0,226.298556430446,39845.8482407407,2009-02-01,20:21:28
22.816003,108.3323,0,225.741919291339,39845.8482986111,2009-02-01,20:21:33
22.815986,108.332367,0,221.922365485564,39845.8483564815,2009-02-01,20:21:38
22.815972,108.332421,0,231.471948818898,39845.8484143519,2009-02-01,20:21:43
22.815923,108.332458,0,236.255790682415,39845.8484722222,2009-02-01,20:21:48
22.815914,108.332445,0,229.133546587927,39845.8485300926,2009-02-01,20:21:53
22.815914,108.332445,0,229.133546587927,39845.8485648148,2009-02-01,20:21:56
22.815913,108.332447,0,231.813070866142,39845.848587963,2009-02-01,20:21:58
22.815922,108.332432,0,227.003822178478,39845.8486458333,2009-02-01,20:22:03
22.815922,108.332433,0,227.331325459318,39845.8487037037,2009-02-01,20:22:08
22.815922,108.332433,0,227.387545931759,39845.8487615741,2009-02-01,20:22:13
22.815923,108.332432,0,227.274957349081,39845.8488194444,2009-02-01,20:22:18
22.815923,108.332432,0,227.274957349081,39845.8488541667,2009-02-01,20:22:21
22.815923,108.332432,0,227.105774278215,39845.8488773148,2009-02-01,20:22:23
22.815913,108.332426,0,225.042559055118,39845.8489351852,2009-02-01,20:22:28
22.815858,108.3324,0,213.367582020997,39845.8489930556,2009-02-01,20:22:33
22.815789,108.332388,0,202.058231627297,39845.8490509259,2009-02-01,20:22:38
22.815734,108.332382,0,192.404268372703,39845.8491087963,2009-02-01,20:22:43
22.815667,108.33238,0,176.695475721785,39845.8491666667,2009-02-01,20:22:48
22.815622,108.332378,0,165.822998687664,39845.849224537,2009-02-01,20:22:53
22.815564,108.3324,0,158.145823490814,39845.8492824074,2009-02-01,20:22:58
22.815503,108.332417,0,153.254888451444,39845.8493402778,2009-02-01,20:23:03
22.815514,108.332243,0,149.342906824147,39845.8493981481,2009-02-01,20:23:08
22.815492,108.332278,0,135.163635170604,39845.8494560185,2009-02-01,20:23:13
22.815427,108.33227,0,130.67873687664,39845.8495138889,2009-02-01,20:23:18
22.815362,108.332272,0,124.25624015748,39845.8495717593,2009-02-01,20:23:23
22.815281,108.332241,0,123.826637139108,39845.8496296296,2009-02-01,20:23:28
22.815211,108.332266,0,122.150898950131,39845.8496875,2009-02-01,20:23:33
22.81515,108.332297,0,123.411738845144,39845.8497453704,2009-02-01,20:23:38
22.815071,108.332305,0,121.205672572178,39845.8498032407,2009-02-01,20:23:43
22.815002,108.332322,0,125.637568897638,39845.8498611111,2009-02-01,20:23:48
22.814927,108.332326,0,129.233507217848,39845.8499189815,2009-02-01,20:23:53
22.814846,108.332327,0,131.511827427822,39845.8499768519,2009-02-01,20:23:58
22.814807,108.332305,0,130.917106299213,39845.8500347222,2009-02-01,20:24:03
22.814746,108.332293,0,131.954347112861,39845.8500925926,2009-02-01,20:24:08
22.814687,108.332278,0,133.834885170604,39845.850150463,2009-02-01,20:24:13
22.814614,108.332258,0,138.529593175853,39845.8502083333,2009-02-01,20:24:18
22.814553,108.332268,0,142.96092519685,39845.8502662037,2009-02-01,20:24:23
22.814502,108.332267,0,145.793162729659,39845.8503240741,2009-02-01,20:24:28
22.814477,108.332264,0,148.080816929134,39845.8503819444,2009-02-01,20:24:33
22.814431,108.332252,0,149.195987532808,39845.8504398148,2009-02-01,20:24:38
22.814417,108.33225,0,148.459908136483,39845.8504976852,2009-02-01,20:24:43
22.814219,108.332267,0,143.266010498688,39845.8505555556,2009-02-01,20:24:48
22.814096,108.332217,0,157.25094488189,39845.8506134259,2009-02-01,20:24:53
22.814001,108.332153,0,198.932381889764,39845.8506712963,2009-02-01,20:24:58
22.813969,108.332182,0,207.740541338583,39845.8507291667,2009-02-01,20:25:03
22.813905,108.33216,0,221.048090551181,39845.850787037,2009-02-01,20:25:08
22.81385,108.332199,0,226.657647637795,39845.8508449074,2009-02-01,20:25:13
22.81384,108.332201,0,228.436512467192,39845.8509027778,2009-02-01,20:25:18
22.813816,108.332202,0,227.851443569554,39845.8509606481,2009-02-01,20:25:23
22.813781,108.332257,0,214.29467519685,39845.8510185185,2009-02-01,20:25:28
22.813761,108.332327,0,204.314107611549,39845.8510763889,2009-02-01,20:25:33
22.813719,108.332441,0,198.985472440945,39845.8511342593,2009-02-01,20:25:38
22.813671,108.332551,0,191.512647637795,39845.8511921296,2009-02-01,20:25:43
22.813644,108.332623,0,194.695826771654,39845.85125,2009-02-01,20:25:48
22.813669,108.332713,0,190.34781167979,39845.8513078704,2009-02-01,20:25:53
22.813665,108.332813,0,187.911988188976,39845.8513657407,2009-02-01,20:25:58
22.813697,108.332904,0,189.404173228346,39845.8514236111,2009-02-01,20:26:03
22.813691,108.332955,0,195.564872047244,39845.8514814815,2009-02-01,20:26:08
22.813665,108.333025,0,196.649307742782,39845.8515393519,2009-02-01,20:26:13
22.813634,108.333079,0,190.616167979003,39845.8515972222,2009-02-01,20:26:18
22.813617,108.333132,0,192.244921259843,39845.8516550926,2009-02-01,20:26:23
22.813577,108.333204,0,184.351916010499,39845.851712963,2009-02-01,20:26:28
22.813529,108.333255,0,180.879465223097,39845.8517708333,2009-02-01,20:26:33
22.813504,108.333319,0,179.728697506562,39845.8518287037,2009-02-01,20:26:38
22.813469,108.33338,0,179.770725065617,39845.8518865741,2009-02-01,20:26:43
22.813437,108.333434,0,178.500259186352,39845.8519444444,2009-02-01,20:26:48
22.813396,108.333477,0,177.862463910761,39845.8520023148,2009-02-01,20:26:53
22.813385,108.333542,0,179.00749671916,39845.8520601852,2009-02-01,20:26:58
22.813378,108.333555,0,177.836003937008,39845.8521180556,2009-02-01,20:27:03
22.813418,108.333564,0,179.701013779528,39845.8521759259,2009-02-01,20:27:08
22.813447,108.333611,0,184.069881889764,39845.8522337963,2009-02-01,20:27:13
22.81351,108.33369,0,186.501463254593,39845.8522916667,2009-02-01,20:27:18
22.813511,108.33374,0,186.54375328084,39845.852349537,2009-02-01,20:27:23
22.813508,108.3338,0,189.805091863517,39845.8524074074,2009-02-01,20:27:28
22.813514,108.33383,0,194.561112204724,39845.8524652778,2009-02-01,20:27:33
22.813557,108.333891,0,195.759763779528,39845.8525231481,2009-02-01,20:27:38
22.813588,108.333943,0,197.549931102362,39845.8525810185,2009-02-01,20:27:43
22.813595,108.334016,0,190.037467191601,39845.8526388889,2009-02-01,20:27:48
22.813543,108.33409,0,185.812250656168,39845.8526967593,2009-02-01,20:27:53
22.813633,108.334064,0,181.931486220472,39845.8527546296,2009-02-01,20:27:58
22.813693,108.334067,0,171.133628608924,39845.8528125,2009-02-01,20:28:03
22.813688,108.334099,0,161.763625328084,39845.8528703704,2009-02-01,20:28:08
22.813682,108.334095,0,153.478261154856,39845.8529282407,2009-02-01,20:28:13
22.813682,108.334095,0,153.478261154856,39845.852962963,2009-02-01,20:28:16
22.813684,108.334101,0,143.86529855643,39845.8529861111,2009-02-01,20:28:18
22.813688,108.334088,0,133.89718832021,39845.8530439815,2009-02-01,20:28:23
22.813691,108.334078,0,122.942047244094,39845.8531018518,2009-02-01,20:28:28
22.813691,108.334078,0,122.942047244094,39845.8531365741,2009-02-01,20:28:31
22.813688,108.334078,0,116.190984251968,39845.8531597222,2009-02-01,20:28:33
22.813677,108.334079,0,114.840859580052,39845.8532175926,2009-02-01,20:28:38
22.813663,108.334092,0,115.327385170604,39845.853275463,2009-02-01,20:28:43
22.813655,108.334135,0,116.789320866142,39845.8533333333,2009-02-01,20:28:48
22.813635,108.334124,0,115.907260498688,39845.8533912037,2009-02-01,20:28:53
22.813577,108.334912,0,158.099491469816,39845.8534490741,2009-02-01,20:28:58
22.813548,108.334742,0,161.815364173228,39845.8535069444,2009-02-01,20:29:03
22.813549,108.3347,0,160.430859580053,39845.8535648148,2009-02-01,20:29:08
22.813562,108.334699,0,160.531686351706,39845.8536226852,2009-02-01,20:29:13
22.813771,108.334491,0,173.229583333333,39845.8536805556,2009-02-01,20:29:18
22.813848,108.334408,0,176.463015091864,39845.8537384259,2009-02-01,20:29:23
22.813877,108.334331,0,176.522926509186,39845.8537962963,2009-02-01,20:29:28
22.813877,108.334331,0,176.522926509186,39845.8538310185,2009-02-01,20:29:31
22.813872,108.334329,0,175.914488188976,39845.8538541667,2009-02-01,20:29:33
22.813863,108.334329,0,175.731213910761,39845.853912037,2009-02-01,20:29:38
22.813852,108.33433,0,175.572480314961,39845.8539699074,2009-02-01,20:29:43
22.81382,108.334325,0,175.721525590551,39845.8540277778,2009-02-01,20:29:48
22.813803,108.334318,0,176.668103674541,39845.8540856481,2009-02-01,20:29:53
22.813812,108.334304,0,177.060751312336,39845.8541435185,2009-02-01,20:29:58
22.813819,108.3343,0,176.700531496063,39845.8542013889,2009-02-01,20:30:03
22.813819,108.3343,0,176.700531496063,39845.8542361111,2009-02-01,20:30:06
22.813811,108.334297,0,176.370236220472,39845.8542592593,2009-02-01,20:30:08
22.813766,108.334189,0,175.199019028871,39845.8543171296,2009-02-01,20:30:13
22.813718,108.334105,0,173.874914698163,39845.854375,2009-02-01,20:30:18
22.813777,108.334154,0,174.956433727034,39845.8544328704,2009-02-01,20:30:23
22.813799,108.33424,0,175.015042650919,39845.8544907407,2009-02-01,20:30:28
22.813798,108.334314,0,174.114448818898,39845.8545486111,2009-02-01,20:30:33
22.813836,108.334398,0,175.310469160105,39845.8546064815,2009-02-01,20:30:38
22.813905,108.334428,0,177.351407480315,39845.8546643518,2009-02-01,20:30:43
22.814004,108.334257,0,177.040738188976,39845.8547222222,2009-02-01,20:30:48
22.814055,108.334257,0,177.101414041995,39845.8547800926,2009-02-01,20:30:53
22.814054,108.334243,0,177.111699475066,39845.854837963,2009-02-01,20:30:58
22.814049,108.334259,0,176.919763779528,39845.8548958333,2009-02-01,20:31:03
22.814052,108.334267,0,176.630196850394,39845.8549537037,2009-02-01,20:31:08
22.814055,108.334268,0,176.41875984252,39845.8550115741,2009-02-01,20:31:13
22.814055,108.334268,0,176.41875984252,39845.8550462963,2009-02-01,20:31:16
22.814052,108.33427,0,176.502437664042,39845.8550694444,2009-02-01,20:31:18
22.814039,108.334307,0,176.388772965879,39845.8551273148,2009-02-01,20:31:23
22.81402,108.334394,0,176.630183727034,39845.8551851852,2009-02-01,20:31:28
22.814004,108.33454,0,178.297424540682,39845.8552430556,2009-02-01,20:31:33
22.813974,108.33464,0,180.830203412074,39845.8553009259,2009-02-01,20:31:38
22.813894,108.33465,0,186.191118766404,39845.8553587963,2009-02-01,20:31:43
22.813873,108.334702,0,195.929146981627,39845.8554166667,2009-02-01,20:31:48
22.813919,108.334713,0,208.525295275591,39845.855474537,2009-02-01,20:31:53
22.813971,108.33466,0,223.541961942257,39845.8555324074,2009-02-01,20:31:58
22.813987,108.334583,0,239.778704068241,39845.8555902778,2009-02-01,20:32:03
22.813998,108.334506,0,253.053149606299,39845.8556481482,2009-02-01,20:32:08
22.813969,108.334096,0,263.834124015748,39845.8557060185,2009-02-01,20:32:13
22.813996,108.333792,0,272.488658136483,39845.8557638889,2009-02-01,20:32:18
22.814017,108.333531,0,285.797519685039,39845.8558217593,2009-02-01,20:32:23
22.814033,108.33335,0,295.43498687664,39845.8558796296,2009-02-01,20:32:28
22.814009,108.333163,0,308.514166666667,39845.8559375,2009-02-01,20:32:33
22.813859,108.333062,0,321.434652230971,39845.8559953704,2009-02-01,20:32:38
22.813754,108.332904,0,333.943654855643,39845.8560532407,2009-02-01,20:32:43
22.815052,108.332212,0,334.633779527559,39845.8562847222,2009-02-01,20:33:03
22.814914,108.332312,0,333.441788057743,39845.8563425926,2009-02-01,20:33:08
22.814853,108.332176,0,334.817431102362,39845.856400463,2009-02-01,20:33:13
22.814796,108.331967,0,340.697647637795,39845.8564583333,2009-02-01,20:33:18
22.814646,108.331921,0,436.892372047244,39845.8565162037,2009-02-01,20:33:23
22.814428,108.331974,0,348.65844816273,39845.8565740741,2009-02-01,20:33:28
22.814296,108.331842,0,343.253920603675,39845.8566319444,2009-02-01,20:33:33
22.814203,108.331596,0,346.357290026247,39845.8566898148,2009-02-01,20:33:38
22.814172,108.331331,0,350.111663385827,39845.8567476852,2009-02-01,20:33:43
22.814227,108.331072,0,348.06969816273,39845.8568055556,2009-02-01,20:33:48
22.814402,108.33114,0,355.619019028871,39845.8568634259,2009-02-01,20:33:53
22.814478,108.331214,0,371.334022309711,39845.8569212963,2009-02-01,20:33:58
22.814473,108.331487,0,397.395761154856,39845.8569791667,2009-02-01,20:34:03
22.814491,108.331508,0,411.78468175853,39845.857037037,2009-02-01,20:34:08
22.814506,108.331529,0,427.82781167979,39845.8570949074,2009-02-01,20:34:13
22.814567,108.331832,0,433.700790682415,39845.8571527778,2009-02-01,20:34:18
22.814655,108.332053,0,406.063959973753,39845.8572106481,2009-02-01,20:34:23
22.814759,108.332261,0,353.417109580053,39845.8572685185,2009-02-01,20:34:28
22.814795,108.332379,0,329.380561023622,39845.8573263889,2009-02-01,20:34:33
22.814794,108.332488,0,311.377217847769,39845.8573842593,2009-02-01,20:34:38
22.814815,108.33251,0,290.13250656168,39845.8574421296,2009-02-01,20:34:43
22.814841,108.33252,0,268.378195538058,39845.8575,2009-02-01,20:34:48
22.814847,108.332558,0,251.700032808399,39845.8575578704,2009-02-01,20:34:53
22.814863,108.332584,0,249.02969488189,39845.8576157407,2009-02-01,20:34:58
22.814888,108.332616,0,245.143083989501,39845.8576736111,2009-02-01,20:35:03
22.81488,108.332895,0,253.571738845144,39845.8577314815,2009-02-01,20:35:08
22.814832,108.333118,0,262.008402230971,39845.8577893519,2009-02-01,20:35:13
22.814738,108.333415,0,277.743500656168,39845.8578472222,2009-02-01,20:35:18
22.814632,108.333536,0,287.929645669291,39845.8579050926,2009-02-01,20:35:23
22.814563,108.333611,0,294.656102362205,39845.857962963,2009-02-01,20:35:28
22.814585,108.333631,0,300.942119422572,39845.8580208333,2009-02-01,20:35:33
22.81461,108.333604,0,308.283907480315,39845.8580787037,2009-02-01,20:35:38
22.814587,108.33361,0,311.557463910761,39845.8581365741,2009-02-01,20:35:43
22.814525,108.333678,0,309.461607611549,39845.8581944444,2009-02-01,20:35:48
22.814446,108.333771,0,303.486925853018,39845.8582523148,2009-02-01,20:35:53
22.814389,108.333838,0,300.962769028871,39845.8583101852,2009-02-01,20:35:58
22.814347,108.333876,0,298.819753937008,39845.8583680556,2009-02-01,20:36:03
22.814343,108.333893,0,299.349330708661,39845.8584259259,2009-02-01,20:36:08
22.814372,108.333866,0,300.602299868766,39845.8584837963,2009-02-01,20:36:13
22.814396,108.333815,0,293.430091863517,39845.8585416667,2009-02-01,20:36:18
22.814409,108.333778,0,284.07031824147,39845.858599537,2009-02-01,20:36:23
22.8144,108.333778,0,285.053103674541,39845.8586574074,2009-02-01,20:36:28
22.814352,108.333815,0,285.314849081365,39845.8587152778,2009-02-01,20:36:33
22.814327,108.333815,0,280.438546587927,39845.8587731481,2009-02-01,20:36:38
22.814322,108.333786,0,279.29626312336,39845.8588310185,2009-02-01,20:36:43
22.814347,108.333795,0,285.136505905512,39845.8588888889,2009-02-01,20:36:48
22.814375,108.333847,0,291.877732939632,39845.8589467593,2009-02-01,20:36:53
22.814366,108.333909,0,294.066853674541,39845.8590046296,2009-02-01,20:36:58
22.814378,108.333915,0,289.123841863517,39845.8590625,2009-02-01,20:37:03
22.814392,108.333928,0,280.166535433071,39845.8591203704,2009-02-01,20:37:08
22.814352,108.333968,0,272.784845800525,39845.8591782407,2009-02-01,20:37:13
22.814325,108.334024,0,266.410347769029,39845.8592361111,2009-02-01,20:37:18
22.81431,108.334058,0,266.653772965879,39845.8592939815,2009-02-01,20:37:23
22.81426,108.334036,0,264.965269028871,39845.8593518519,2009-02-01,20:37:28
22.814123,108.334175,0,261.445059055118,39845.8594097222,2009-02-01,20:37:33
22.814042,108.334258,0,261.150521653543,39845.8594675926,2009-02-01,20:37:38
22.813948,108.334348,0,262.60000656168,39845.859525463,2009-02-01,20:37:43
22.813883,108.334403,0,266.005725065617,39845.8595833333,2009-02-01,20:37:48
22.813875,108.334404,0,270.168274278215,39845.8596412037,2009-02-01,20:37:53
22.813875,108.334404,0,270.168274278215,39845.8596759259,2009-02-01,20:37:56
22.81387,108.334403,0,271.623841863517,39845.8596990741,2009-02-01,20:37:58
22.813839,108.334409,0,273.101286089239,39845.8597569444,2009-02-01,20:38:03
22.81382,108.334403,0,274.066748687664,39845.8598148148,2009-02-01,20:38:08
22.813812,108.334375,0,274.504265091863,39845.8598726852,2009-02-01,20:38:13
22.813839,108.334295,0,275.021499343832,39845.8599305556,2009-02-01,20:38:18
22.813888,108.334208,0,275.707395013123,39845.8599884259,2009-02-01,20:38:23
22.813941,108.33406,0,274.418707349081,39845.8600462963,2009-02-01,20:38:28
22.81398,108.333945,0,273.564530839895,39845.8601041667,2009-02-01,20:38:33
22.813982,108.333877,0,273.437775590551,39845.860162037,2009-02-01,20:38:38
22.81397,108.333872,0,273.882723097113,39845.8602199074,2009-02-01,20:38:43
22.813939,108.33391,0,272.317395013123,39845.8602777778,2009-02-01,20:38:48
22.813939,108.33391,0,272.317395013123,39845.8603125,2009-02-01,20:38:51
22.813939,108.333911,0,271.811499343832,39845.8603356481,2009-02-01,20:38:53
22.81388,108.333975,0,260.193818897638,39845.8603935185,2009-02-01,20:38:58
22.813806,108.334053,0,244.415239501312,39845.8604513889,2009-02-01,20:39:03
22.813893,108.33403,0,242.979094488189,39845.8605092593,2009-02-01,20:39:08
22.81398,108.334009,0,250.479557086614,39845.8605671296,2009-02-01,20:39:13
22.81402,108.334031,0,261.446486220472,39845.860625,2009-02-01,20:39:18
22.814014,108.334064,0,274.523585958005,39845.8606828704,2009-02-01,20:39:23
22.813999,108.334109,0,291.861912729659,39845.8607407407,2009-02-01,20:39:28
22.814014,108.334224,0,314.704589895013,39845.8607986111,2009-02-01,20:39:33
22.814035,108.334331,0,334.12029855643,39845.8608564815,2009-02-01,20:39:38
22.814042,108.334407,0,348.806683070866,39845.8609143518,2009-02-01,20:39:43
22.813899,108.334646,0,358.220374015748,39845.8630555556,2009-02-01,20:42:48
22.813889,108.334698,0,358.645997375328,39845.8631134259,2009-02-01,20:42:53
22.813858,108.334743,0,358.897831364829,39845.8631712963,2009-02-01,20:42:58
22.813837,108.334781,0,359.670032808399,39845.8632291667,2009-02-01,20:43:03
22.813788,108.334822,0,361.343067585302,39845.863287037,2009-02-01,20:43:08
22.813729,108.334841,0,366.017148950131,39845.8633449074,2009-02-01,20:43:13
22.81366,108.334864,0,373.007057086614,39845.8634027778,2009-02-01,20:43:18
22.813591,108.33489,0,379.943648293963,39845.8634606482,2009-02-01,20:43:23
22.813522,108.334922,0,386.541197506562,39845.8635185185,2009-02-01,20:43:28
22.813473,108.334959,0,390.526302493438,39845.8635763889,2009-02-01,20:43:33
22.813412,108.334936,0,384.523687664042,39845.8636342593,2009-02-01,20:43:38
22.81335,108.334942,0,376.637952755906,39845.8636921296,2009-02-01,20:43:43
22.813264,108.334961,0,369.389603018373,39845.86375,2009-02-01,20:43:48
22.813242,108.334921,0,365.762135826772,39845.8638078704,2009-02-01,20:43:53
22.813209,108.334872,0,367.004140419948,39845.8638657407,2009-02-01,20:43:58
22.81315,108.334835,0,369.135062335958,39845.8639236111,2009-02-01,20:44:03
22.813309,108.334545,0,351.011046587927,39845.8639814815,2009-02-01,20:44:08
22.813407,108.334414,0,343.52687992126,39845.8640393519,2009-02-01,20:44:13
22.813488,108.334338,0,338.015767716535,39845.8640972222,2009-02-01,20:44:18
22.813523,108.334315,0,339.681519028871,39845.8641550926,2009-02-01,20:44:23
22.813521,108.334314,0,342.985413385827,39845.864212963,2009-02-01,20:44:28
22.813521,108.334314,0,342.985413385827,39845.8642476852,2009-02-01,20:44:31
22.813516,108.334314,0,343.459297900262,39845.8642708333,2009-02-01,20:44:33
22.813536,108.334277,0,338.447677165354,39845.8643287037,2009-02-01,20:44:38
22.81357,108.334234,0,333.863582677165,39845.8643865741,2009-02-01,20:44:43
22.813576,108.334224,0,333.353503937008,39845.8644444444,2009-02-01,20:44:48
22.813578,108.334223,0,333.838326771654,39845.8645023148,2009-02-01,20:44:53
22.813578,108.334223,0,333.838326771654,39845.864537037,2009-02-01,20:44:56
22.813583,108.334221,0,334.08094816273,39845.8645601852,2009-02-01,20:44:58
22.813604,108.334193,0,333.254832677165,39845.8646180556,2009-02-01,20:45:03
22.813625,108.334143,0,332.018008530184,39845.8646759259,2009-02-01,20:45:08
22.813633,108.334135,0,330.613979658793,39845.8647337963,2009-02-01,20:45:13
22.813635,108.334136,0,330.873349737533,39845.8647916667,2009-02-01,20:45:18
22.813635,108.334136,0,330.873349737533,39845.8648263889,2009-02-01,20:45:21
22.81363,108.334138,0,331.116797900263,39845.864849537,2009-02-01,20:45:23
22.813641,108.334158,0,331.024934383202,39845.8649074074,2009-02-01,20:45:28
22.813669,108.334198,0,329.587742782152,39845.8649652778,2009-02-01,20:45:33
22.813669,108.334198,0,329.587742782152,39845.865,2009-02-01,20:45:36
22.813671,108.3342,0,329.537529527559,39845.8650231481,2009-02-01,20:45:38
22.813699,108.334219,0,324.398024934383,39845.8650810185,2009-02-01,20:45:43
22.813742,108.334255,0,316.381003937008,39845.8651388889,2009-02-01,20:45:48
22.813754,108.334292,0,314.420164041995,39845.8651967593,2009-02-01,20:45:53
22.813726,108.334297,0,314.594803149606,39845.8652546296,2009-02-01,20:45:58
22.813688,108.334303,0,314.990465879265,39845.8653125,2009-02-01,20:46:03
22.813652,108.334308,0,315.248858267717,39845.8653703704,2009-02-01,20:46:08
22.813647,108.334328,0,314.433156167979,39845.8654282407,2009-02-01,20:46:13
22.813644,108.334337,0,312.179229002625,39845.8654861111,2009-02-01,20:46:18
22.813644,108.334337,0,312.179229002625,39845.8655208333,2009-02-01,20:46:21
22.813637,108.33434,0,311.987395013123,39845.8655439815,2009-02-01,20:46:23
22.81363,108.334372,0,309.431597769029,39845.8656018519,2009-02-01,20:46:28
22.813625,108.334427,0,305.93186351706,39845.8656597222,2009-02-01,20:46:33
22.813571,108.334461,0,303.696384514436,39845.8657175926,2009-02-01,20:46:38
22.813528,108.33451,0,302.308398950131,39845.865775463,2009-02-01,20:46:43
22.813526,108.334541,0,301.686010498688,39845.8658333333,2009-02-01,20:46:48
22.813526,108.334541,0,301.686010498688,39845.8658680556,2009-02-01,20:46:51
22.813534,108.334539,0,301.876092519685,39845.8658912037,2009-02-01,20:46:53
22.813523,108.334526,0,302.174160104987,39845.8659490741,2009-02-01,20:46:58
22.813509,108.334571,0,304.34000328084,39845.8660069444,2009-02-01,20:47:03
22.813508,108.334633,0,306.246473097113,39845.8660648148,2009-02-01,20:47:08
22.813511,108.33468,0,308.254573490814,39845.8661226852,2009-02-01,20:47:13
22.813497,108.334716,0,310.395958005249,39845.8661805556,2009-02-01,20:47:18
22.813471,108.33474,0,312.350416666667,39845.8662384259,2009-02-01,20:47:23
22.813453,108.334745,0,308.678267716535,39845.8662962963,2009-02-01,20:47:28
22.813453,108.334753,0,307.979333989501,39845.8663541667,2009-02-01,20:47:33
22.813449,108.334754,0,308.297601706037,39845.866412037,2009-02-01,20:47:38
22.813449,108.334754,0,308.297601706037,39845.8664467593,2009-02-01,20:47:41
22.813446,108.334756,0,308.415170603674,39845.8664699074,2009-02-01,20:47:43
22.813433,108.33475,0,307.80126312336,39845.8665277778,2009-02-01,20:47:48
22.813432,108.334728,0,314.340741469816,39845.8665856481,2009-02-01,20:47:53
22.813491,108.334676,0,317.986981627297,39845.8666435185,2009-02-01,20:47:58
22.81362,108.334561,0,320.98654855643,39845.8667013889,2009-02-01,20:48:03
22.81363,108.334523,0,321.33092519685,39845.8667592593,2009-02-01,20:48:08
22.813598,108.334496,0,319.282027559055,39845.8668171296,2009-02-01,20:48:13
22.813569,108.334476,0,318.991843832021,39845.866875,2009-02-01,20:48:18
22.813525,108.334467,0,319.484176509186,39845.8669328704,2009-02-01,20:48:23
22.813532,108.334421,0,317.545787401575,39845.8669907407,2009-02-01,20:48:28
22.813562,108.334351,0,315.919409448819,39845.8670486111,2009-02-01,20:48:33
22.813604,108.334291,0,315.168083989501,39845.8671064815,2009-02-01,20:48:38
22.81364,108.334018,0,125.086489501312,39845.8704050926,2009-02-01,20:53:23
22.813736,108.333707,0,147.275400262467,39845.870462963,2009-02-01,20:53:28
22.813657,108.333703,0,161.690262467192,39845.8705208333,2009-02-01,20:53:33
22.813603,108.333735,0,166.840915354331,39845.8705787037,2009-02-01,20:53:38
22.813572,108.333795,0,176.260839895013,39845.8706365741,2009-02-01,20:53:43
22.813551,108.333903,0,189.506952099738,39845.8706944444,2009-02-01,20:53:48
22.813561,108.333981,0,203.551482939633,39845.8707523148,2009-02-01,20:53:53
22.813597,108.333993,0,219.126397637795,39845.8708101852,2009-02-01,20:53:58
22.813597,108.333993,0,219.126397637795,39845.8708449074,2009-02-01,20:54:01
22.8136,108.333993,0,228.597536089239,39845.8708680556,2009-02-01,20:54:03
22.813597,108.334075,0,238.741377952756,39845.8709259259,2009-02-01,20:54:08
22.81358,108.334158,0,247.249603018373,39845.8709837963,2009-02-01,20:54:13
22.813607,108.334219,0,244.441145013123,39845.8710416667,2009-02-01,20:54:18
22.813648,108.334235,0,241.389963910761,39845.871099537,2009-02-01,20:54:23
22.813661,108.334261,0,240.079199475066,39845.8711574074,2009-02-01,20:54:28
22.813668,108.334288,0,239.567595144357,39845.8712152778,2009-02-01,20:54:33
22.813681,108.334232,0,237.645475721785,39845.8712731482,2009-02-01,20:54:38
22.813767,108.334067,0,244.958080708661,39845.8713310185,2009-02-01,20:54:43
22.813676,108.334024,0,247.445846456693,39845.8713888889,2009-02-01,20:54:48
22.813664,108.333904,0,250.416404199475,39845.8714467593,2009-02-01,20:54:53
22.813701,108.33384,0,251.200016404199,39845.8715046296,2009-02-01,20:54:58
22.813711,108.333875,0,256.43501312336,39845.8715625,2009-02-01,20:55:03
22.813741,108.333912,0,264.46595144357,39845.8716203704,2009-02-01,20:55:08
22.813865,108.333821,0,277.123087270341,39845.8716782407,2009-02-01,20:55:13
22.813913,108.333765,0,282.617378608924,39845.8717361111,2009-02-01,20:55:18
22.813886,108.333757,0,282.976945538058,39845.8717939815,2009-02-01,20:55:23
22.813871,108.333732,0,282.888362860892,39845.8718518519,2009-02-01,20:55:28
22.813871,108.333732,0,282.888362860892,39845.8718865741,2009-02-01,20:55:31
22.81387,108.333733,0,283.802437664042,39845.8719097222,2009-02-01,20:55:33
22.813861,108.333767,0,283.697785433071,39845.8719675926,2009-02-01,20:55:38
22.813858,108.333752,0,284.229038713911,39845.872025463,2009-02-01,20:55:43
22.813933,108.333703,0,293.736745406824,39845.8720833333,2009-02-01,20:55:48
22.814005,108.333683,0,305.353523622047,39845.8721412037,2009-02-01,20:55:53
22.813986,108.333726,0,309.896519028871,39845.8721990741,2009-02-01,20:55:58
22.813925,108.333819,0,311.998156167979,39845.8722569444,2009-02-01,20:56:03
22.813846,108.333868,0,309.072427821522,39845.8723148148,2009-02-01,20:56:08
22.813787,108.333886,0,304.557395013123,39845.8723726852,2009-02-01,20:56:13
22.813765,108.333905,0,298.060646325459,39845.8724305556,2009-02-01,20:56:18
22.813797,108.333877,0,293.585908792651,39845.8724884259,2009-02-01,20:56:23
22.81381,108.333862,0,293.97624015748,39845.8725462963,2009-02-01,20:56:28
22.813755,108.333885,0,290.78623687664,39845.8726041667,2009-02-01,20:56:33
22.813727,108.333933,0,291.354235564304,39845.872662037,2009-02-01,20:56:38
22.813714,108.333972,0,292.387434383202,39845.8727199074,2009-02-01,20:56:43
22.813752,108.333969,0,298.099543963255,39845.8727777778,2009-02-01,20:56:48
22.813772,108.333983,0,306.627395013123,39845.8728356481,2009-02-01,20:56:53
22.813768,108.334023,0,313.595124671916,39845.8728935185,2009-02-01,20:56:58
22.813748,108.33409,0,317.558402230971,39845.8729513889,2009-02-01,20:57:03
22.8137,108.334171,0,314.620436351706,39845.8730092593,2009-02-01,20:57:08
22.81369,108.334198,0,307.560065616798,39845.8730671296,2009-02-01,20:57:13
22.813685,108.334215,0,299.013894356955,39845.873125,2009-02-01,20:57:18
22.813673,108.334202,0,290.65249671916,39845.8731828704,2009-02-01,20:57:23
22.813696,108.334136,0,282.990889107612,39845.8732407407,2009-02-01,20:57:28
22.813729,108.334076,0,280.243205380577,39845.8732986111,2009-02-01,20:57:33
22.813755,108.334046,0,279.789422572178,39845.8733564815,2009-02-01,20:57:38
22.813775,108.334025,0,268.691630577428,39845.8734143519,2009-02-01,20:57:43
22.813769,108.334026,0,268.494314304462,39845.8734722222,2009-02-01,20:57:48
22.813766,108.334026,0,268.025285433071,39845.8735300926,2009-02-01,20:57:53
22.813766,108.334026,0,268.025285433071,39845.8735648148,2009-02-01,20:57:56
22.813773,108.334024,0,267.276036745407,39845.873587963,2009-02-01,20:57:58
22.813811,108.333983,0,253.555892388451,39845.8736458333,2009-02-01,20:58:03
22.813835,108.33394,0,237.069015748031,39845.8737037037,2009-02-01,20:58:08
22.81384,108.333917,0,226.407463910761,39845.8737615741,2009-02-01,20:58:13
22.81385,108.333914,0,222.844603018373,39845.8738194444,2009-02-01,20:58:18
22.813872,108.333903,0,208.286089238845,39845.8738773148,2009-02-01,20:58:23
22.81388,108.333903,0,198.033789370079,39845.8739351852,2009-02-01,20:58:28
22.81388,108.333903,0,198.033789370079,39845.8739699074,2009-02-01,20:58:31
22.813875,108.333904,0,196.483641732283,39845.8739930556,2009-02-01,20:58:33
22.813846,108.333897,0,185.322949475066,39845.8740509259,2009-02-01,20:58:38
22.81382,108.333925,0,172.428395669291,39845.8741087963,2009-02-01,20:58:43
22.813782,108.333947,0,162.096272965879,39845.8741666667,2009-02-01,20:58:48
22.813757,108.333977,0,152.331601049869,39845.874224537,2009-02-01,20:58:53
22.813718,108.334059,0,145.283333333333,39845.8742824074,2009-02-01,20:58:58
22.813674,108.334131,0,142.852253937008,39845.8743402778,2009-02-01,20:59:03
22.813535,108.333911,0,176.344908136483,39845.8771180556,2009-02-01,21:03:03
22.813433,108.333964,0,187.100964566929,39845.8771759259,2009-02-01,21:03:08
22.813307,108.334034,0,202.215022965879,39845.8772337963,2009-02-01,21:03:13
22.813198,108.33412,0,216.038595800525,39845.8772916667,2009-02-01,21:03:18
22.813088,108.334184,0,229.952355643045,39845.877349537,2009-02-01,21:03:23
22.813036,108.334211,0,243.09781496063,39845.8774074074,2009-02-01,21:03:28
22.813004,108.334245,0,256.452634514436,39845.8774652778,2009-02-01,21:03:33
22.813005,108.33429,0,271.173513779528,39845.8775231481,2009-02-01,21:03:38
22.81299,108.334313,0,286.042372047244,39845.8775810185,2009-02-01,21:03:43
22.812988,108.33439,0,300.547106299213,39845.8776388889,2009-02-01,21:03:48
22.813063,108.334494,0,300.27031496063,39845.8776967593,2009-02-01,21:03:53
22.812995,108.334715,0,297.079488188976,39845.8777546296,2009-02-01,21:03:58
22.812941,108.334873,0,294.698503937008,39845.8778125,2009-02-01,21:04:03
22.812912,108.334914,0,293.769537401575,39845.8778703704,2009-02-01,21:04:08
22.812957,108.334867,0,292.183658136483,39845.8779282407,2009-02-01,21:04:13
22.813139,108.334569,0,268.800213254593,39845.8779861111,2009-02-01,21:04:18
22.813323,108.334331,0,259.253986220472,39845.8780439815,2009-02-01,21:04:23
22.813372,108.334342,0,257.341604330709,39845.8781018518,2009-02-01,21:04:28
22.813291,108.334401,0,258.135508530184,39845.8781597222,2009-02-01,21:04:33
22.813255,108.334284,0,256.408454724409,39845.8782175926,2009-02-01,21:04:38
22.813148,108.334263,0,262.919475065617,39845.878275463,2009-02-01,21:04:43
22.813023,108.334287,0,275.274737532808,39845.8783333333,2009-02-01,21:04:48
22.813008,108.334274,0,288.606102362205,39845.8783912037,2009-02-01,21:04:53
22.812992,108.334257,0,304.465505249344,39845.8784490741,2009-02-01,21:04:58
22.812998,108.33424,0,313.891712598425,39845.8785069444,2009-02-01,21:05:03
22.813011,108.33425,0,322.103625328084,39845.8785648148,2009-02-01,21:05:08
22.812968,108.334402,0,335.833832020997,39845.8786226852,2009-02-01,21:05:13
22.812929,108.334501,0,349.960403543307,39845.8786805556,2009-02-01,21:05:18
22.813125,108.334448,0,361.633700787402,39845.8787384259,2009-02-01,21:05:23
22.813166,108.334463,0,372.143818897638,39845.8787962963,2009-02-01,21:05:28
22.813185,108.334512,0,383.114550524934,39845.8788541667,2009-02-01,21:05:33
22.813138,108.334623,0,392.357132545932,39845.878912037,2009-02-01,21:05:38
22.813133,108.334708,0,402.536768372703,39845.8789699074,2009-02-01,21:05:43
22.813233,108.334463,0,400.906361548556,39845.8790856482,2009-02-01,21:05:53
22.813243,108.334701,0,325.731190944882,39845.8791435185,2009-02-01,21:05:58
22.813233,108.334865,0,307.795180446194,39845.8792013889,2009-02-01,21:06:03
22.813231,108.334911,0,319.473087270341,39845.8792592593,2009-02-01,21:06:08
22.813303,108.334715,0,376.221916010499,39845.8793171296,2009-02-01,21:06:13
22.813365,108.334614,0,387.741948818898,39845.879375,2009-02-01,21:06:18
22.813419,108.334507,0,394.407083333333,39845.8794328704,2009-02-01,21:06:23
22.81347,108.334435,0,399.667785433071,39845.8794907407,2009-02-01,21:06:28
22.813483,108.33442,0,408.379537401575,39845.8795486111,2009-02-01,21:06:33
22.813434,108.334461,0,416.198766404199,39845.8796064815,2009-02-01,21:06:38
22.813348,108.334525,0,420.658480971129,39845.8796643519,2009-02-01,21:06:43
22.81349,108.333812,0,405.130236220472,39845.8798958333,2009-02-01,21:07:03
22.813525,108.333762,0,406.112844488189,39845.8799537037,2009-02-01,21:07:08
22.813525,108.333762,0,406.112844488189,39845.8799884259,2009-02-01,21:07:11
22.813524,108.33376,0,405.912299868766,39845.8800115741,2009-02-01,21:07:13
22.813549,108.333685,0,405.786794619423,39845.8800694444,2009-02-01,21:07:18
22.813587,108.33368,0,404.505190288714,39845.8801273148,2009-02-01,21:07:23
22.813637,108.333814,0,398.910052493438,39845.8801851852,2009-02-01,21:07:28
22.813661,108.333874,0,396.155160761155,39845.8802430556,2009-02-01,21:07:33
22.813678,108.333883,0,396.14625,39845.8803009259,2009-02-01,21:07:38
22.813672,108.3339,0,397.485872703412,39845.8803587963,2009-02-01,21:07:43
22.813655,108.333921,0,400.379862204724,39845.8804166667,2009-02-01,21:07:48
22.813641,108.333944,0,401.651929133858,39845.880474537,2009-02-01,21:07:53
22.813595,108.333995,0,398.680469160105,39845.8805324074,2009-02-01,21:07:58
22.813482,108.334061,0,393.414409448819,39845.8805902778,2009-02-01,21:08:03
22.813381,108.334144,0,390.772431102362,39845.8806481481,2009-02-01,21:08:08
22.813248,108.334234,0,388.026351706037,39845.8807060185,2009-02-01,21:08:13
22.813153,108.334332,0,387.964950787402,39845.8807638889,2009-02-01,21:08:18
22.813021,108.334423,0,388.166122047244,39845.8808217593,2009-02-01,21:08:23
22.812931,108.334506,0,391.39654855643,39845.8808796296,2009-02-01,21:08:28
22.812872,108.334547,0,394.90001312336,39845.8809375,2009-02-01,21:08:33
22.81275,108.334627,0,396.749140419947,39845.8809953704,2009-02-01,21:08:38
22.812549,108.334775,0,398.341427165354,39845.8810532407,2009-02-01,21:08:43
22.812328,108.334958,0,400.541509186352,39845.8811111111,2009-02-01,21:08:48
22.812836,108.335665,0,211.583083989501,39845.8825,2009-02-01,21:10:48
22.813178,108.33445,0,12.6816994750656,39845.8825578704,2009-02-01,21:10:53
22.813474,108.333643,0,325.207572178478,39845.8826157407,2009-02-01,21:10:58
22.813645,108.333531,0,331.684196194226,39845.8826736111,2009-02-01,21:11:03
22.813788,108.333423,0,340.349291338583,39845.8827314815,2009-02-01,21:11:08
22.813778,108.333587,0,296.997135826772,39845.8827893519,2009-02-01,21:11:13
22.813814,108.333585,0,293.429891732283,39845.8828472222,2009-02-01,21:11:18
22.813844,108.333588,0,291.867043963255,39845.8829050926,2009-02-01,21:11:23
22.813874,108.333577,0,291.387103018373,39845.882962963,2009-02-01,21:11:28
22.81387,108.333602,0,291.421496062992,39845.8830208333,2009-02-01,21:11:33
22.813874,108.333671,0,293.827257217848,39845.8830787037,2009-02-01,21:11:38
22.813983,108.333534,0,336.195101706037,39845.8831365741,2009-02-01,21:11:43
22.814023,108.333484,0,356.689639107612,39845.8831944444,2009-02-01,21:11:48
22.813964,108.333527,0,367.470337926509,39845.8832523148,2009-02-01,21:11:53
22.81388,108.333573,0,372.779251968504,39845.8833101852,2009-02-01,21:11:58
22.813807,108.333595,0,375.856916010499,39845.8833680556,2009-02-01,21:12:03
22.813778,108.333667,0,372.478280839895,39845.8834259259,2009-02-01,21:12:08
22.813727,108.333753,0,367.030971128609,39845.8834837963,2009-02-01,21:12:13
22.813658,108.333841,0,365.083198818898,39845.8835416667,2009-02-01,21:12:18
22.813597,108.333918,0,368.520082020997,39845.883599537,2009-02-01,21:12:23
22.813535,108.333997,0,377.439514435696,39845.8836574074,2009-02-01,21:12:28
22.81346,108.334076,0,390.476666666667,39845.8837152778,2009-02-01,21:12:33
22.813387,108.33416,0,405.707946194226,39845.8837731481,2009-02-01,21:12:38
22.813303,108.334266,0,424.407296587926,39845.8838310185,2009-02-01,21:12:43
22.813236,108.33439,0,447.526666666667,39845.8838888889,2009-02-01,21:12:48
22.813206,108.334465,0,467.049557086614,39845.8839467593,2009-02-01,21:12:53
22.813184,108.334529,0,478.957168635171,39845.8840046296,2009-02-01,21:12:58
22.813186,108.334628,0,488.942913385827,39845.8840625,2009-02-01,21:13:03
22.813204,108.334747,0,497.412043963255,39845.8841203704,2009-02-01,21:13:08
22.813229,108.334858,0,505.01375328084,39845.8841782407,2009-02-01,21:13:13
22.813266,108.334932,0,511.852024278215,39845.8842361111,2009-02-01,21:13:18
22.813307,108.334976,0,524.599471784777,39845.8842939815,2009-02-01,21:13:23
22.813349,108.334932,0,536.108894356955,39845.8843518518,2009-02-01,21:13:28
22.813463,108.333147,0,1128.72126312336,39845.8846412037,2009-02-01,21:13:53
22.813257,108.333484,0,596.530144356955,39845.8846990741,2009-02-01,21:13:58
22.813132,108.333486,0,552.693966535433,39845.8847569444,2009-02-01,21:14:03
22.813057,108.333515,0,548.404885170604,39845.8848148148,2009-02-01,21:14:08
22.813049,108.333527,0,560.988677821522,39845.8848726852,2009-02-01,21:14:13
22.813065,108.33355,0,570.426000656168,39845.8849305556,2009-02-01,21:14:18
22.813034,108.333543,0,572.193727034121,39845.8849884259,2009-02-01,21:14:23
22.81301,108.333581,0,571.368461286089,39845.8850462963,2009-02-01,21:14:28
22.813046,108.333606,0,570.98468832021,39845.8851041667,2009-02-01,21:14:33
22.813043,108.333617,0,573.258838582677,39845.885162037,2009-02-01,21:14:38
22.813101,108.333622,0,573.303041338583,39845.8852199074,2009-02-01,21:14:43
22.813111,108.333634,0,574.66592191601,39845.8852777778,2009-02-01,21:14:48
22.81308,108.333653,0,575.655590551181,39845.8853356481,2009-02-01,21:14:53
22.81297,108.333754,0,572.20123687664,39845.8853935185,2009-02-01,21:14:58
22.812949,108.333783,0,571.788326771653,39845.8854513889,2009-02-01,21:15:03
22.812951,108.333794,0,570.838956692913,39845.8855092593,2009-02-01,21:15:08
22.812949,108.333809,0,570.639963910761,39845.8855671296,2009-02-01,21:15:13
22.812996,108.333827,0,570.986591207349,39845.885625,2009-02-01,21:15:18
22.813097,108.333865,0,572.02657152231,39845.8856828704,2009-02-01,21:15:23
22.814041,108.333956,0,579.697867454068,39845.8857986111,2009-02-01,21:15:33
22.814035,108.333998,0,571.639593175853,39845.8858564815,2009-02-01,21:15:38
22.814026,108.334056,0,572.421607611549,39845.8859143518,2009-02-01,21:15:43
22.813991,108.334077,0,573.366171259843,39845.8859722222,2009-02-01,21:15:48
22.813977,108.334082,0,573.738179133858,39845.8860300926,2009-02-01,21:15:53
22.813977,108.334104,0,566.003254593176,39845.886087963,2009-02-01,21:15:58
22.81395,108.334112,0,553.531446850394,39845.8861458333,2009-02-01,21:16:03
22.813913,108.334107,0,538.034865485564,39845.8862037037,2009-02-01,21:16:08
22.813859,108.334099,0,525.283264435696,39845.8862615741,2009-02-01,21:16:13
22.813819,108.334124,0,520.063385826772,39845.8863194444,2009-02-01,21:16:18
22.813785,108.334167,0,518.018818897638,39845.8863773148,2009-02-01,21:16:23
22.813733,108.334215,0,518.512125984252,39845.8864351852,2009-02-01,21:16:28
22.813677,108.334248,0,525.729261811024,39845.8864930556,2009-02-01,21:16:33
22.813604,108.334303,0,532.835711942257,39845.8865509259,2009-02-01,21:16:38
22.813558,108.334371,0,550.548021653543,39845.8866087963,2009-02-01,21:16:43
22.813576,108.334396,0,576.001164698163,39845.8866666667,2009-02-01,21:16:48
22.813602,108.334421,0,598.669576771654,39845.886724537,2009-02-01,21:16:53
22.813601,108.334433,0,613.029311023622,39845.8867824074,2009-02-01,21:16:58
22.81354,108.334489,0,623.010351049869,39845.8868402778,2009-02-01,21:17:03
22.81344,108.334506,0,630.59373687664,39845.8868981482,2009-02-01,21:17:08
22.81338,108.334493,0,636.339163385827,39845.8869560185,2009-02-01,21:17:13
22.813351,108.334476,0,641.049461942257,39845.8870138889,2009-02-01,21:17:18
22.813345,108.334444,0,645.328031496063,39845.8870717593,2009-02-01,21:17:23
22.812894,108.334438,0,647.653395669291,39845.8873611111,2009-02-01,21:17:48
22.813035,108.334393,0,637.885567585302,39845.8874189815,2009-02-01,21:17:53
22.813141,108.334368,0,628.608392388451,39845.8874768519,2009-02-01,21:17:58
22.813228,108.334334,0,623.684481627297,39845.8875347222,2009-02-01,21:18:03
22.813309,108.334309,0,616.515150918635,39845.8875925926,2009-02-01,21:18:08
22.813286,108.33433,0,618.705898950131,39845.887650463,2009-02-01,21:18:13
22.813212,108.334339,0,629.631351706037,39845.8877083333,2009-02-01,21:18:18
22.812491,108.334835,0,521.736794619423,39845.8880555556,2009-02-01,21:18:48
22.812179,108.33494,0,359.365734908136,39845.8881134259,2009-02-01,21:18:53
22.812294,108.334891,0,316.866427165354,39845.8881712963,2009-02-01,21:18:58
22.812614,108.334752,0,263.571351706037,39845.8882291667,2009-02-01,21:19:03
22.813041,108.334551,0,220.841309055118,39845.888287037,2009-02-01,21:19:08
22.813146,108.334517,0,208.935711942257,39845.8883449074,2009-02-01,21:19:13
22.813189,108.33452,0,200.902007874016,39845.8884027778,2009-02-01,21:19:18
22.813266,108.334539,0,193.811978346457,39845.8884606481,2009-02-01,21:19:23
22.813316,108.334563,0,188.955583989501,39845.8885185185,2009-02-01,21:19:28
22.813376,108.334594,0,203.895557742782,39845.8885763889,2009-02-01,21:19:33
22.813415,108.334617,0,219.919101049869,39845.8886342593,2009-02-01,21:19:38
22.813434,108.334656,0,236.641141732283,39845.8886921296,2009-02-01,21:19:43
22.813466,108.334667,0,256.024983595801,39845.88875,2009-02-01,21:19:48
22.813487,108.334621,0,275.616384514436,39845.8888078704,2009-02-01,21:19:53
22.813447,108.334651,0,281.691338582677,39845.8888657407,2009-02-01,21:19:58
22.813438,108.334691,0,290.09593832021,39845.8889236111,2009-02-01,21:20:03
22.813441,108.334727,0,299.52687664042,39845.8889814815,2009-02-01,21:20:08
22.81347,108.334762,0,308.857463910761,39845.8890393519,2009-02-01,21:20:13
22.813498,108.334786,0,315.360672572178,39845.8890972222,2009-02-01,21:20:18
22.813493,108.334843,0,323.963215223097,39845.8891550926,2009-02-01,21:20:23
22.813475,108.334915,0,332.937667322835,39845.889212963,2009-02-01,21:20:28
22.813402,108.334975,0,342.398592519685,39845.8892708333,2009-02-01,21:20:33
22.813327,108.335023,0,352.577450787402,39845.8893287037,2009-02-01,21:20:38
22.813243,108.335083,0,362.703894356955,39845.8893865741,2009-02-01,21:20:43
22.813216,108.335157,0,371.509412729659,39845.8894444444,2009-02-01,21:20:48
22.813215,108.335251,0,441.810826771654,39845.8895023148,2009-02-01,21:20:53
22.813198,108.335333,0,489.969028871391,39845.8895601852,2009-02-01,21:20:58
22.813144,108.335382,0,520.224832677165,39845.8896180556,2009-02-01,21:21:03
22.813092,108.335414,0,541.30719488189,39845.8896759259,2009-02-01,21:21:08
22.813061,108.335445,0,556.658047900262,39845.8897337963,2009-02-01,21:21:13
22.813019,108.335478,0,565.206473097113,39845.8897916667,2009-02-01,21:21:18
22.813003,108.335491,0,571.606653543307,39845.889849537,2009-02-01,21:21:23
22.812984,108.335517,0,577.052660761155,39845.8899074074,2009-02-01,21:21:28
22.812944,108.335563,0,582.251961942257,39845.8899652778,2009-02-01,21:21:33
22.812889,108.335605,0,586.967618110236,39845.8900231481,2009-02-01,21:21:38
22.812836,108.335635,0,589.141446850394,39845.8900810185,2009-02-01,21:21:43
22.81282,108.335661,0,592.70968832021,39845.8901388889,2009-02-01,21:21:48
22.812822,108.335704,0,596.105469160105,39845.8901967593,2009-02-01,21:21:53
22.81283,108.335766,0,600.479957349081,39845.8902546296,2009-02-01,21:21:58
22.812877,108.335817,0,605.992844488189,39845.8903125,2009-02-01,21:22:03
22.812878,108.334622,0,572.704704724409,39845.8904282407,2009-02-01,21:22:13
22.813683,108.334233,0,581.943031496063,39845.8904861111,2009-02-01,21:22:18
22.813667,108.334305,0,574.886391076115,39845.8905439815,2009-02-01,21:22:23
22.813578,108.334357,0,583.761118766404,39845.8906018519,2009-02-01,21:22:28
22.813547,108.33437,0,594.441322178478,39845.8906597222,2009-02-01,21:22:33
22.813531,108.334361,0,606.786824146982,39845.8907175926,2009-02-01,21:22:38
22.813489,108.334365,0,620.154183070866,39845.890775463,2009-02-01,21:22:43
22.813455,108.334347,0,621.30625328084,39845.8908333333,2009-02-01,21:22:48
22.813445,108.334337,0,613.192358923884,39845.8908912037,2009-02-01,21:22:53
22.813392,108.334308,0,616.608966535433,39845.8909490741,2009-02-01,21:22:58
22.813307,108.33427,0,628.971541994751,39845.8910069444,2009-02-01,21:23:03
22.81318,108.334296,0,648.36406824147,39845.8910648148,2009-02-01,21:23:08
22.813084,108.334315,0,668.322595144357,39845.8911226852,2009-02-01,21:23:13
22.812991,108.334284,0,693.505754593176,39845.8911805556,2009-02-01,21:23:18
22.812953,108.334193,0,708.608602362205,39845.8912384259,2009-02-01,21:23:23
22.812899,108.334096,0,684.945813648294,39845.8912962963,2009-02-01,21:23:28
22.812867,108.334039,0,696.22750656168,39845.8913541667,2009-02-01,21:23:33
22.8129,108.333998,0,699.192559055118,39845.891412037,2009-02-01,21:23:38
22.812936,108.333908,0,691.473503937008,39845.8914699074,2009-02-01,21:23:43
22.812963,108.333878,0,685.888074146982,39845.8915277778,2009-02-01,21:23:48
22.813003,108.333842,0,671.991614173228,39845.8915856481,2009-02-01,21:23:53
22.813019,108.333848,0,663.03623687664,39845.8916435185,2009-02-01,21:23:58
22.813106,108.333916,0,677.800216535433,39845.8917013889,2009-02-01,21:24:03
22.813068,108.333932,0,670.938766404199,39845.8917592593,2009-02-01,21:24:08
22.812988,108.333973,0,670.778618766404,39845.8918171296,2009-02-01,21:24:13
22.812974,108.334113,0,711.68218832021,39845.891875,2009-02-01,21:24:18
22.812887,108.334128,0,724.974504593176,39845.8919328704,2009-02-01,21:24:23
22.812817,108.334137,0,736.760767716535,39845.8919907407,2009-02-01,21:24:28
22.812801,108.334112,0,747.849422572178,39845.8920486111,2009-02-01,21:24:33
22.812828,108.334072,0,749.106318897638,39845.8921064815,2009-02-01,21:24:38
22.812822,108.334041,0,744.6912335958,39845.8921643518,2009-02-01,21:24:43
22.812834,108.334035,0,752.750505249344,39845.8922222222,2009-02-01,21:24:48
22.812906,108.334079,0,773.535551181102,39845.8922800926,2009-02-01,21:24:53
22.812834,108.334003,0,773.821404199475,39845.892337963,2009-02-01,21:24:58
22.812803,108.334003,0,796.218480971129,39845.8923958333,2009-02-01,21:25:03
22.812808,108.334047,0,790.762312992126,39845.8924537037,2009-02-01,21:25:08
22.81279,108.334081,0,809.199566929134,39845.8925115741,2009-02-01,21:25:13
22.812734,108.334149,0,823.096177821522,39845.8925694444,2009-02-01,21:25:18
22.812767,108.334157,0,776.03562992126,39845.8926273148,2009-02-01,21:25:23
22.81283,108.334227,0,785.913290682415,39845.8926851852,2009-02-01,21:25:28
22.813035,108.334336,0,797.691794619423,39845.8927430556,2009-02-01,21:25:33
22.813242,108.334362,0,796.428090551181,39845.8928009259,2009-02-01,21:25:38
22.813469,108.334289,0,779.412335958005,39845.8928587963,2009-02-01,21:25:43
22.81358,108.33428,0,782.516309055118,39845.8929166667,2009-02-01,21:25:48
22.813633,108.334315,0,798.591151574803,39845.892974537,2009-02-01,21:25:53
22.813715,108.334301,0,766.036368110236,39845.8930324074,2009-02-01,21:25:58
22.813715,108.334301,0,766.036368110236,39845.8930671296,2009-02-01,21:26:01
22.813714,108.334299,0,783.183930446194,39845.8930902778,2009-02-01,21:26:03
22.813742,108.334323,0,796.666633858268,39845.8931481481,2009-02-01,21:26:08
22.813706,108.334381,0,812.019537401575,39845.8932060185,2009-02-01,21:26:13
22.813624,108.334385,0,819.887575459318,39845.8932638889,2009-02-01,21:26:18
22.813531,108.334344,0,832.567641076115,39845.8933217593,2009-02-01,21:26:23
22.813472,108.334293,0,840.277883858268,39845.8933796296,2009-02-01,21:26:28
22.81345,108.334276,0,848.612545931759,39845.8934375,2009-02-01,21:26:33
22.81339,108.334298,0,851.942749343832,39845.8934953704,2009-02-01,21:26:38
22.813298,108.334312,0,844.612621391076,39845.8935532407,2009-02-01,21:26:43
22.813275,108.33434,0,839.693064304462,39845.8936111111,2009-02-01,21:26:48
22.813287,108.334364,0,848.817598425197,39845.8936689815,2009-02-01,21:26:53
22.813318,108.334404,0,855.929858923885,39845.8937268518,2009-02-01,21:26:58
22.81345,108.334375,0,863.441305774278,39845.8937847222,2009-02-01,21:27:03
22.813716,108.334204,0,844.454025590551,39845.8938425926,2009-02-01,21:27:08
22.813645,108.334239,0,844.557253937008,39845.893900463,2009-02-01,21:27:13
22.813714,108.334185,0,853.383723753281,39845.8939583333,2009-02-01,21:27:18
22.813706,108.334219,0,865.631804461942,39845.8940162037,2009-02-01,21:27:23
22.813718,108.334242,0,876.086476377953,39845.8940740741,2009-02-01,21:27:28
22.813741,108.334286,0,885.509179790026,39845.8941319444,2009-02-01,21:27:33
22.813761,108.334298,0,894.868503937008,39845.8941898148,2009-02-01,21:27:38
22.813731,108.334321,0,903.837650918635,39845.8942476852,2009-02-01,21:27:43
22.8137,108.334352,0,912.999232283465,39845.8943055556,2009-02-01,21:27:48
22.813622,108.334397,0,921.001984908136,39845.8943634259,2009-02-01,21:27:53
22.813501,108.334437,0,924.591706036745,39845.8944212963,2009-02-01,21:27:58
22.81344,108.3345,0,910.97624015748,39845.8944791667,2009-02-01,21:28:03
22.813467,108.334543,0,929.319127296588,39845.894537037,2009-02-01,21:28:08
22.81351,108.334588,0,948.815734908136,39845.8945949074,2009-02-01,21:28:13
22.81359,108.334648,0,901.851604330709,39845.8946527778,2009-02-01,21:28:18
22.813602,108.334743,0,860.105098425197,39845.8947106482,2009-02-01,21:28:23
22.813603,108.334808,0,852.573024934383,39845.8947685185,2009-02-01,21:28:28
22.813558,108.33482,0,833.116666666667,39845.8948263889,2009-02-01,21:28:33
22.813468,108.33481,0,813.702060367454,39845.8948842593,2009-02-01,21:28:38
22.813326,108.334815,0,799.532463910761,39845.8949421296,2009-02-01,21:28:43
22.813136,108.334869,0,798.536735564304,39845.895,2009-02-01,21:28:48
22.813217,108.334732,0,776.88062007874,39845.8950578704,2009-02-01,21:28:53
22.813389,108.334633,0,765.122391732283,39845.8951157407,2009-02-01,21:28:58
22.813485,108.334539,0,758.029406167979,39845.8951736111,2009-02-01,21:29:03
22.813597,108.334431,0,749.443635170604,39845.8952314815,2009-02-01,21:29:08
22.813627,108.334394,0,745.473645013123,39845.8952893519,2009-02-01,21:29:13
22.81365,108.334382,0,724.551935695538,39845.8953472222,2009-02-01,21:29:18
22.81365,108.334382,0,724.551935695538,39845.8953819444,2009-02-01,21:29:21
22.813656,108.334384,0,690.115029527559,39845.8954050926,2009-02-01,21:29:23
22.813791,108.334288,0,676.860859580052,39845.895462963,2009-02-01,21:29:28
22.813608,108.334363,0,677.967621391076,39845.8955208333,2009-02-01,21:29:33
22.813354,108.334492,0,683.290528215223,39845.8955787037,2009-02-01,21:29:38
22.813343,108.334503,0,691.157112860892,39845.8956365741,2009-02-01,21:29:43
22.813499,108.334402,0,693.999763779527,39845.8956944444,2009-02-01,21:29:48
22.813525,108.334405,0,699.770118110236,39845.8957523148,2009-02-01,21:29:53
22.813537,108.334411,0,707.031059711286,39845.8958101852,2009-02-01,21:29:58
22.813547,108.334402,0,712.520367454068,39845.8958680556,2009-02-01,21:30:03
22.813545,108.33442,0,721.779619422572,39845.8959259259,2009-02-01,21:30:08
22.813537,108.334452,0,734.48656824147,39845.8959837963,2009-02-01,21:30:13
22.813511,108.3345,0,748.594288057743,39845.8960416667,2009-02-01,21:30:18
22.813462,108.334529,0,766.266348425197,39845.896099537,2009-02-01,21:30:23
22.813425,108.33454,0,782.802362204724,39845.8961574074,2009-02-01,21:30:28
22.813399,108.334538,0,797.012860892388,39845.8962152778,2009-02-01,21:30:33
22.813271,108.33458,0,807.777112860892,39845.8962731481,2009-02-01,21:30:38
22.813207,108.334601,0,813.836374671916,39845.8963310185,2009-02-01,21:30:43
22.813109,108.334654,0,823.435846456693,39845.8963888889,2009-02-01,21:30:48
22.812994,108.334679,0,835.797417979003,39845.8964467593,2009-02-01,21:30:53
22.813054,108.334587,0,856.199087926509,39845.8965046296,2009-02-01,21:30:58
22.813151,108.334494,0,871.161912729659,39845.8965625,2009-02-01,21:31:03
22.813221,108.334451,0,880.078192257218,39845.8966203704,2009-02-01,21:31:08
22.813221,108.334451,0,880.078192257218,39845.8966550926,2009-02-01,21:31:11
22.813226,108.33445,0,888.794225721785,39845.8966782407,2009-02-01,21:31:13
22.813217,108.334449,0,892.444320866142,39845.8967361111,2009-02-01,21:31:18
22.8132,108.334449,0,894.940393700787,39845.8967939815,2009-02-01,21:31:23
22.813169,108.334464,0,898.503280839895,39845.8968518519,2009-02-01,21:31:28
22.813125,108.334434,0,904.110583989501,39845.8969097222,2009-02-01,21:31:33
22.813048,108.334376,0,909.427030839895,39845.8969675926,2009-02-01,21:31:38
22.812994,108.334316,0,914.080360892388,39845.897025463,2009-02-01,21:31:43
22.81292,108.334258,0,901.378622047244,39845.8970833333,2009-02-01,21:31:48
22.812872,108.334215,0,893.545777559055,39845.8971412037,2009-02-01,21:31:53
22.812853,108.334185,0,894.785501968504,39845.8971990741,2009-02-01,21:31:58
22.812831,108.334167,0,871.735219816273,39845.8972569444,2009-02-01,21:32:03
22.812816,108.334164,0,849.368779527559,39845.8973148148,2009-02-01,21:32:08
22.812724,108.334093,0,825.700032808399,39845.8973726852,2009-02-01,21:32:13
22.812626,108.334073,0,814.025958005249,39845.8974305556,2009-02-01,21:32:18
22.812909,108.33415,0,785.672696850394,39845.8974884259,2009-02-01,21:32:23
22.812978,108.334222,0,768.565229658793,39845.8975462963,2009-02-01,21:32:28
22.813063,108.334328,0,746.558631889764,39845.8976041667,2009-02-01,21:32:33
22.813162,108.334394,0,723.109858923885,39845.897662037,2009-02-01,21:32:38
22.813212,108.334506,0,706.105469160105,39845.8977199074,2009-02-01,21:32:43
22.813134,108.334692,0,696.65343175853,39845.8977777778,2009-02-01,21:32:48
22.813133,108.334672,0,694.435351049869,39845.8978356481,2009-02-01,21:32:53
22.8136,108.334319,0,693.35657152231,39845.8978935185,2009-02-01,21:32:58
22.813945,108.334001,0,694.485711942257,39845.8979513889,2009-02-01,21:33:03
22.814271,108.333668,0,698.315879265092,39845.8980092593,2009-02-01,21:33:08
22.814746,108.333343,0,704.1662335958,39845.8980671296,2009-02-01,21:33:13
22.813965,108.333742,0,707.550249343832,39845.898125,2009-02-01,21:33:18
22.813357,108.334103,0,717.786404199475,39845.8981828704,2009-02-01,21:33:23
22.813159,108.334365,0,733.851384514436,39845.8982407407,2009-02-01,21:33:28
22.813139,108.33442,0,742.685862860892,39845.8982986111,2009-02-01,21:33:33
22.813199,108.334403,0,750.819327427821,39845.8983564815,2009-02-01,21:33:38
22.813323,108.334402,0,763.339196194226,39845.8984143519,2009-02-01,21:33:43
22.813353,108.334428,0,775.444350393701,39845.8984722222,2009-02-01,21:33:48
22.813366,108.334452,0,788.827129265092,39845.8985300926,2009-02-01,21:33:53
22.813366,108.334452,0,788.827129265092,39845.8985648148,2009-02-01,21:33:56
22.813373,108.334458,0,803.491387795276,39845.898587963,2009-02-01,21:33:58
22.813377,108.334487,0,814.25248687664,39845.8986458333,2009-02-01,21:34:03
22.813359,108.334507,0,824.383612204724,39845.8987037037,2009-02-01,21:34:08
22.813317,108.334565,0,835.038333333333,39845.8987615741,2009-02-01,21:34:13
22.813261,108.334635,0,848.344816272966,39845.8988194444,2009-02-01,21:34:18
22.813213,108.334762,0,864.556781496063,39845.8988773148,2009-02-01,21:34:23
22.81311,108.334973,0,1135.95787401575,39845.9015972222,2009-02-01,21:38:18
22.813111,108.335105,0,1109.48177165354,39845.9016550926,2009-02-01,21:38:23
22.813039,108.335226,0,1088.36236548556,39845.901712963,2009-02-01,21:38:28
22.81295,108.335315,0,1069.85817913386,39845.9017708333,2009-02-01,21:38:33
22.812903,108.335416,0,1052.75692257218,39845.9018287037,2009-02-01,21:38:38
22.812875,108.335492,0,1037.12557414698,39845.9018865741,2009-02-01,21:38:43
22.812848,108.33547,0,1020.66620734908,39845.9019444444,2009-02-01,21:38:48
22.812844,108.335441,0,1007.71265748032,39845.9020023148,2009-02-01,21:38:53
22.812872,108.335398,0,988.304760498688,39845.9020601852,2009-02-01,21:38:58
22.812936,108.335343,0,973.188645013123,39845.9021180556,2009-02-01,21:39:03
22.81297,108.335306,0,962.484563648294,39845.9021759259,2009-02-01,21:39:08
22.81297,108.335306,0,962.484563648294,39845.9022106482,2009-02-01,21:39:11
22.812971,108.335302,0,945.789107611549,39845.9022337963,2009-02-01,21:39:13
22.812907,108.335317,0,929.592063648294,39845.9022916667,2009-02-01,21:39:18
22.813126,108.334864,0,915.744511154856,39845.902349537,2009-02-01,21:39:23
22.813185,108.334721,0,901.312440944882,39845.9024074074,2009-02-01,21:39:28
22.813171,108.334718,0,888.07373687664,39845.9024652778,2009-02-01,21:39:33
22.813171,108.334718,0,888.07373687664,39845.9025,2009-02-01,21:39:36
22.813167,108.334718,0,876.341190944882,39845.9025231482,2009-02-01,21:39:38
22.813152,108.334723,0,871.260036089239,39845.9025810185,2009-02-01,21:39:43
22.81333,108.334617,0,850.480849737533,39845.9026388889,2009-02-01,21:39:48
22.813419,108.334569,0,839.711036745407,39845.9026967593,2009-02-01,21:39:53
22.813419,108.334569,0,839.711036745407,39845.9027314815,2009-02-01,21:39:56
22.813415,108.33457,0,835.039734251969,39845.9027546296,2009-02-01,21:39:58
22.813346,108.334608,0,831.388687664042,39845.9028125,2009-02-01,21:40:03
22.813263,108.334629,0,829.829819553806,39845.9028703704,2009-02-01,21:40:08
22.813221,108.334638,0,829.183674540682,39845.9029282407,2009-02-01,21:40:13
22.813275,108.334634,0,825.751597769029,39845.9029861111,2009-02-01,21:40:18
22.813291,108.334624,0,821.838877952756,39845.9030439815,2009-02-01,21:40:23
22.81327,108.334624,0,822.724419291339,39845.9031018519,2009-02-01,21:40:28
22.81325,108.334634,0,822.462749343832,39845.9031597222,2009-02-01,21:40:33
22.81325,108.334634,0,822.462749343832,39845.9031944444,2009-02-01,21:40:36
22.813247,108.334638,0,820.66688648294,39845.9032175926,2009-02-01,21:40:38
22.813141,108.334656,0,818.645045931758,39845.903275463,2009-02-01,21:40:43
22.813091,108.334665,0,818.467778871391,39845.9033333333,2009-02-01,21:40:48
22.813032,108.334719,0,818.673533464567,39845.9033912037,2009-02-01,21:40:53
22.813022,108.334723,0,817.298487532808,39845.9034490741,2009-02-01,21:40:58
22.812996,108.334725,0,814.759963910761,39845.9035069444,2009-02-01,21:41:03
22.813012,108.334697,0,816.475026246719,39845.9035648148,2009-02-01,21:41:08
22.813014,108.334684,0,814.704543963255,39845.9036226852,2009-02-01,21:41:13
22.813031,108.334605,0,816.978395669291,39845.9036805556,2009-02-01,21:41:18
22.81307,108.33455,0,821.134963910761,39845.9037384259,2009-02-01,21:41:23
22.813085,108.33454,0,821.199340551181,39845.9037962963,2009-02-01,21:41:28
22.813099,108.334552,0,821.448097112861,39845.9038541667,2009-02-01,21:41:33
22.813088,108.334556,0,821.965436351706,39845.903912037,2009-02-01,21:41:38
22.813068,108.334558,0,825.291181102362,39845.9039699074,2009-02-01,21:41:43
22.813068,108.334558,0,825.291181102362,39845.9040046296,2009-02-01,21:41:46
22.813065,108.334563,0,829.538310367454,39845.9040277778,2009-02-01,21:41:48
22.813031,108.334604,0,833.191509186352,39845.9040856481,2009-02-01,21:41:53
22.813008,108.334676,0,836.438658136483,39845.9041435185,2009-02-01,21:41:58
22.813007,108.33475,0,840.69219488189,39845.9042013889,2009-02-01,21:42:03
22.813019,108.334847,0,844.903280839895,39845.9042592593,2009-02-01,21:42:08
22.812968,108.335126,0,909.164209317585,39845.9069212963,2009-02-01,21:45:58
22.81297,108.335149,0,905.416692913386,39845.9069791667,2009-02-01,21:46:03
22.812969,108.335177,0,903.458382545932,39845.907037037,2009-02-01,21:46:08
22.81296,108.335217,0,900.798307086614,39845.9070949074,2009-02-01,21:46:13
22.812941,108.335248,0,899.628467847769,39845.9071527778,2009-02-01,21:46:18
22.812913,108.335287,0,899.330898950131,39845.9072106481,2009-02-01,21:46:23
22.812889,108.335352,0,900.546998031496,39845.9072685185,2009-02-01,21:46:28
22.812876,108.33541,0,901.556141732283,39845.9073263889,2009-02-01,21:46:33
22.812856,108.33544,0,910.882923228346,39845.9073842593,2009-02-01,21:46:38
22.812859,108.335448,0,918.67812335958,39845.9074421296,2009-02-01,21:46:43
22.812856,108.335449,0,920.236742125984,39845.9075,2009-02-01,21:46:48
22.812856,108.335449,0,920.236742125984,39845.9075347222,2009-02-01,21:46:51
22.812855,108.335457,0,920.791325459318,39845.9075578704,2009-02-01,21:46:53
22.812875,108.335461,0,919.979324146982,39845.9076157407,2009-02-01,21:46:58
22.812898,108.335501,0,931.439737532808,39845.9076736111,2009-02-01,21:47:03
22.812957,108.335518,0,944.509432414698,39845.9077314815,2009-02-01,21:47:08
22.812978,108.335538,0,953.42781167979,39845.9077893518,2009-02-01,21:47:13
22.812989,108.335561,0,960.524452099737,39845.9078472222,2009-02-01,21:47:18
22.812999,108.335569,0,966.023221784777,39845.9079050926,2009-02-01,21:47:23
22.813001,108.335584,0,974.015964566929,39845.907962963,2009-02-01,21:47:28
22.813036,108.335601,0,977.643930446194,39845.9080208333,2009-02-01,21:47:33
22.813074,108.335617,0,980.388011811024,39845.9080787037,2009-02-01,21:47:38
22.813118,108.335644,0,982.497910104987,39845.9081365741,2009-02-01,21:47:43
22.81312,108.335663,0,986.576430446194,39845.9081944444,2009-02-01,21:47:48
22.813085,108.335711,0,988.637168635171,39845.9082523148,2009-02-01,21:47:53
22.813059,108.335731,0,991.440521653543,39845.9083101852,2009-02-01,21:47:58
22.812982,108.335625,0,993.789412729659,39845.9083680556,2009-02-01,21:48:03
22.812826,108.335297,0,985.956666666667,39845.9084259259,2009-02-01,21:48:08
22.813051,108.335013,0,974.356482939633,39845.9084837963,2009-02-01,21:48:13
22.813269,108.334954,0,970.879301181102,39845.9085416667,2009-02-01,21:48:18
22.813562,108.334819,0,967.314812992126,39845.908599537,2009-02-01,21:48:23
22.813575,108.334835,0,966.051958661417,39845.9086574074,2009-02-01,21:48:28
22.813607,108.334792,0,959.575882545932,39845.9087152778,2009-02-01,21:48:33
22.813714,108.334764,0,948.813832020997,39845.9087731481,2009-02-01,21:48:38
22.813779,108.334727,0,935.167125984252,39845.9088310185,2009-02-01,21:48:43
22.813735,108.334741,0,916.455787401575,39845.9088888889,2009-02-01,21:48:48
22.81357,108.334823,0,893.018927165354,39845.9089467593,2009-02-01,21:48:53
22.813337,108.334881,0,872.187979002625,39845.9090046296,2009-02-01,21:48:58
22.813177,108.334902,0,843.00904855643,39845.9090625,2009-02-01,21:49:03
22.813198,108.334862,0,813.787916666667,39845.9091203704,2009-02-01,21:49:08
22.813328,108.334785,0,796.202713254593,39845.9091782407,2009-02-01,21:49:13
22.813328,108.334785,0,796.202713254593,39845.909212963,2009-02-01,21:49:16
22.813322,108.334782,0,794.479740813648,39845.9092361111,2009-02-01,21:49:18
22.81335,108.334775,0,795.701194225722,39845.9092939815,2009-02-01,21:49:23
22.813582,108.334595,0,798.032316272966,39845.9093518518,2009-02-01,21:49:28
22.813715,108.334532,0,813.216361548556,39845.9094097222,2009-02-01,21:49:33
22.813854,108.334462,0,827.52938648294,39845.9094675926,2009-02-01,21:49:38
22.813977,108.334374,0,839.197253937008,39845.909525463,2009-02-01,21:49:43
22.814135,108.334256,0,849.935275590551,39845.9095833333,2009-02-01,21:49:48
22.814138,108.334268,0,859.898543307087,39845.9096412037,2009-02-01,21:49:53
22.814236,108.334224,0,867.940147637795,39845.9096990741,2009-02-01,21:49:58
22.814219,108.334256,0,875.208595800525,39845.9097569444,2009-02-01,21:50:03
22.814056,108.334372,0,882.909780183727,39845.9098148148,2009-02-01,21:50:08
22.813864,108.334558,0,799.293868110236,39845.9103356482,2009-02-01,21:50:53
22.813826,108.334476,0,755.982385170604,39845.9103935185,2009-02-01,21:50:58
22.813729,108.334408,0,720.478717191601,39845.9104513889,2009-02-01,21:51:03
22.813787,108.334491,0,935.588346456693,39845.9105092593,2009-02-01,21:51:08
22.813752,108.334469,0,848.718979658793,39845.9105671296,2009-02-01,21:51:13
22.813731,108.334429,0,790.93407480315,39845.910625,2009-02-01,21:51:18
22.813663,108.334392,0,744.008392388451,39845.9106828704,2009-02-01,21:51:23
22.813553,108.334294,0,672.712152230971,39845.9107407407,2009-02-01,21:51:28
22.813399,108.334158,0,512.769803149606,39845.9107986111,2009-02-01,21:51:33
22.813183,108.334106,0,447.534625984252,39845.9108564815,2009-02-01,21:51:38
22.812967,108.334136,0,398.777463910761,39845.9109143519,2009-02-01,21:51:43
22.812826,108.334181,0,369.213684383202,39845.9109722222,2009-02-01,21:51:48
22.812757,108.334217,0,335.159025590551,39845.9110300926,2009-02-01,21:51:53
22.812761,108.334233,0,314.205374015748,39845.911087963,2009-02-01,21:51:58
22.812805,108.33421,0,297.676847112861,39845.9111458333,2009-02-01,21:52:03
22.812815,108.334207,0,292.301026902887,39845.9112037037,2009-02-01,21:52:08
22.81291,108.334157,0,276.683723753281,39845.9112615741,2009-02-01,21:52:13
22.812916,108.334129,0,273.069396325459,39845.9113194444,2009-02-01,21:52:18
22.812935,108.334174,0,277.797995406824,39845.9113773148,2009-02-01,21:52:23
22.812975,108.334188,0,257.535918635171,39845.9114351852,2009-02-01,21:52:28
22.812909,108.334177,0,252.810524934383,39845.9114930556,2009-02-01,21:52:33
22.812977,108.334021,0,195.168146325459,39845.9115509259,2009-02-01,21:52:38
22.812964,108.333943,0,169.702588582677,39845.9116087963,2009-02-01,21:52:43
22.812933,108.333937,0,172.29375656168,39845.9116666667,2009-02-01,21:52:48
22.812921,108.333891,0,172.916833989501,39845.911724537,2009-02-01,21:52:53
22.812904,108.333798,0,167.103700787402,39845.9117824074,2009-02-01,21:52:58
22.812878,108.333742,0,162.77218175853,39845.9118402778,2009-02-01,21:53:03
22.81286,108.333717,0,153.482480314961,39845.9118981481,2009-02-01,21:53:08
22.812855,108.333701,0,144.774494750656,39845.9119560185,2009-02-01,21:53:13
22.812815,108.333665,0,128.036020341207,39845.9120138889,2009-02-01,21:53:18
22.812751,108.333642,0,112.110472440945,39845.9120717593,2009-02-01,21:53:23
22.812704,108.333609,0,102.990744750656,39845.9121296296,2009-02-01,21:53:28
22.812704,108.333607,0,102.158930446194,39845.9121875,2009-02-01,21:53:33
22.812704,108.333607,0,102.158930446194,39845.9122222222,2009-02-01,21:53:36
22.812702,108.333609,0,103.174156824147,39845.9122453704,2009-02-01,21:53:38
22.812662,108.333692,0,179.479117454068,39845.9123032407,2009-02-01,21:53:43
22.812636,108.333719,0,170.430400262467,39845.9123611111,2009-02-01,21:53:48
22.812609,108.333803,0,239.025052493438,39845.9124189815,2009-02-01,21:53:53
22.812585,108.333907,0,328.108595800525,39845.9124768519,2009-02-01,21:53:58
22.812557,108.333934,0,330.908192257218,39845.9125347222,2009-02-01,21:54:03
22.812496,108.333946,0,335.633635170604,39845.9125925926,2009-02-01,21:54:08
22.812417,108.333937,0,339.36342847769,39845.912650463,2009-02-01,21:54:13
22.81251,108.334081,0,326.14812992126,39845.9127083333,2009-02-01,21:54:18
22.812421,108.334185,0,329.157562335958,39845.9127662037,2009-02-01,21:54:23
22.812379,108.334334,0,331.569855643045,39845.9128240741,2009-02-01,21:54:28
22.812406,108.334425,0,322.281496062992,39845.9128819444,2009-02-01,21:54:33
22.812459,108.334435,0,321.094957349081,39845.9129398148,2009-02-01,21:54:38
22.812459,108.334423,0,325.631719160105,39845.9129976852,2009-02-01,21:54:43
22.812448,108.334424,0,322.302421259843,39845.9130555556,2009-02-01,21:54:48
22.812431,108.334378,0,314.018720472441,39845.9131134259,2009-02-01,21:54:53
22.812381,108.334321,0,302.047404855643,39845.9131712963,2009-02-01,21:54:58
22.812339,108.33427,0,288.908326771654,39845.9132291667,2009-02-01,21:55:03
22.812256,108.334265,0,282.57968175853,39845.913287037,2009-02-01,21:55:08
22.812166,108.33428,0,350.261899606299,39845.9133449074,2009-02-01,21:55:13
22.811993,108.334335,0,430.970679133858,39845.9134027778,2009-02-01,21:55:18
22.811832,108.334447,0,497.756519028871,39845.9134606481,2009-02-01,21:55:23
22.814093,108.334993,0,430.777992125984,39845.9135763889,2009-02-01,21:55:33
22.814105,108.335513,0,1099.56295931759,39845.9136342593,2009-02-01,21:55:38
22.814085,108.335589,0,1063.89664041995,39845.9136921296,2009-02-01,21:55:43
22.814085,108.335589,0,1063.89664041995,39845.9137268519,2009-02-01,21:55:46
22.814093,108.335594,0,1057.68178805774,39845.91375,2009-02-01,21:55:48
22.814091,108.335542,0,988.617043963254,39845.9138078704,2009-02-01,21:55:53
22.814007,108.335248,0,819.956811023622,39845.9138657407,2009-02-01,21:55:58
22.813909,108.334979,0,692.521043307087,39845.9139236111,2009-02-01,21:56:03
22.813803,108.334762,0,619.998841863517,39845.9139814815,2009-02-01,21:56:08
22.813717,108.334648,0,595.243559711286,39845.9140393519,2009-02-01,21:56:13
22.813634,108.334531,0,574.11874671916,39845.9140972222,2009-02-01,21:56:18
22.813575,108.334414,0,546.208028215223,39845.9141550926,2009-02-01,21:56:23
22.813559,108.334313,0,521.143464566929,39845.914212963,2009-02-01,21:56:28
22.813551,108.334243,0,509.388841863517,39845.9142708333,2009-02-01,21:56:33
22.813549,108.334208,0,503.24092191601,39845.9143287037,2009-02-01,21:56:38
22.813549,108.334208,0,503.24092191601,39845.9143634259,2009-02-01,21:56:41
22.813553,108.334211,0,500.690029527559,39845.9143865741,2009-02-01,21:56:43
22.813568,108.334211,0,496.70937664042,39845.9144444444,2009-02-01,21:56:48
22.813585,108.334237,0,492.088287401575,39845.9145023148,2009-02-01,21:56:53
22.813577,108.334263,0,510.087401574803,39845.9145601852,2009-02-01,21:56:58
22.815615,108.333752,0,687.137014435696,39845.9149652778,2009-02-01,21:57:33
22.816269,108.333559,0,863.919494750656,39845.9150231481,2009-02-01,21:57:38
22.816128,108.33367,0,869.021479658793,39845.9150810185,2009-02-01,21:57:43
22.816017,108.333724,0,802.913576115486,39845.9151388889,2009-02-01,21:57:48
22.815933,108.333748,0,746.856148293963,39845.9151967593,2009-02-01,21:57:53
22.81583,108.333748,0,690.763077427821,39845.9152546296,2009-02-01,21:57:58
22.815783,108.333753,0,658.641725721785,39845.9153125,2009-02-01,21:58:03
22.815775,108.333797,0,634.709304461942,39845.9153703704,2009-02-01,21:58:08
22.815717,108.333844,0,599.580049212598,39845.9154282407,2009-02-01,21:58:13
22.815591,108.333881,0,542.197290026247,39845.9154861111,2009-02-01,21:58:18
22.815495,108.333887,0,505.722575459318,39845.9155439815,2009-02-01,21:58:23
22.815404,108.333911,0,503.293884514436,39845.9156018518,2009-02-01,21:58:28
22.815323,108.333941,0,505.821348425197,39845.9156597222,2009-02-01,21:58:33
22.815268,108.333944,0,500.651381233596,39845.9157175926,2009-02-01,21:58:38
22.815207,108.333925,0,474.345541338583,39845.915775463,2009-02-01,21:58:43
22.814913,108.333968,0,364.118910761155,39845.9158333333,2009-02-01,21:58:48
22.814231,108.334067,0,324.389639107612,39845.9158912037,2009-02-01,21:58:53
22.814107,108.334145,0,324.19595144357,39845.9159490741,2009-02-01,21:58:58
22.814032,108.33409,0,279.003953412073,39845.9160069444,2009-02-01,21:59:03
22.813923,108.333946,0,186.684737532808,39845.9160648148,2009-02-01,21:59:08
22.813889,108.333884,0,170.687116141732,39845.9161226852,2009-02-01,21:59:13
22.813861,108.333872,0,131.148766404199,39845.9161805556,2009-02-01,21:59:18
22.813804,108.333898,0,100.886942257218,39845.9162384259,2009-02-01,21:59:23
22.813712,108.333958,0,66.335219816273,39845.9162962963,2009-02-01,21:59:28
22.81362,108.334038,0,54.8937762467192,39845.9163541667,2009-02-01,21:59:33
22.813573,108.33412,0,41.511437007874,39845.916412037,2009-02-01,21:59:38
22.813511,108.334162,0,11.9674179790026,39845.9164699074,2009-02-01,21:59:43
22.813474,108.334217,0,-13.075,39845.9165277778,2009-02-01,21:59:48
22.813441,108.33429,0,-35.9805019685039,39845.9165856481,2009-02-01,21:59:53
22.813401,108.33435,0,-33.5385498687664,39845.9166435185,2009-02-01,21:59:58
22.813401,108.33435,0,-33.5385498687664,39845.9166782407,2009-02-01,22:00:01
22.813403,108.33435,0,-27.6915551181102,39845.9167013889,2009-02-01,22:00:03
22.813364,108.334254,0,-18.479248687664,39845.9167592593,2009-02-01,22:00:08
22.813377,108.334188,0,120.845866141732,39845.9168171296,2009-02-01,22:00:13
22.813454,108.334167,0,236.509727690289,39845.916875,2009-02-01,22:00:18
22.813545,108.334181,0,356.024668635171,39845.9169328704,2009-02-01,22:00:23
22.813621,108.334213,0,476.190813648294,39845.9169907407,2009-02-01,22:00:28
22.813157,108.334171,0,365.58907152231,39845.9172222222,2009-02-01,22:00:48
