# Supplementary material for: Research on differential privacy protection method based on user tendency
Source: PLoS One. 2023 Oct 26;18(10):e0288823. doi: 10.1371/journal.pone.0288823 (PMC10602288; doi:10.1371/journal.pone.0288823)
Supplement: S2 Data — (ZIP) [file pone.0288823.s002.zip › Data 5-2/023/Trajectory/20090202084759.plt]

Geolife trajectory
WGS 84
Altitude is in Feet
Reserved 3
0,2,255,My Track,0,0,2,8421376
0
22.8131083333333,108.331676666667,0,0,39846.3666550926,2009-02-02,08:47:59
22.8130316666667,108.331873333333,0,0,39846.366712963,2009-02-02,08:48:04
22.8130366666667,108.33208,0,0,39846.3667708333,2009-02-02,08:48:09
22.8131766666667,108.332363333333,0,0,39846.3668287037,2009-02-02,08:48:14
22.8132516666667,108.332421666667,0,0,39846.3668865741,2009-02-02,08:48:19
22.813305,108.332365,0,0,39846.3669444444,2009-02-02,08:48:24
22.8133816666667,108.332323333333,0,0,39846.3670023148,2009-02-02,08:48:29
22.8134016666667,108.332173333333,0,0,39846.3670601852,2009-02-02,08:48:34
22.8134216666667,108.332185,0,0,39846.3671180556,2009-02-02,08:48:39
22.8134216666667,108.332253333333,0,0,39846.3671759259,2009-02-02,08:48:44
22.8133983333333,108.33232,0,0,39846.3672337963,2009-02-02,08:48:49
22.813365,108.332425,0,0,39846.3672916667,2009-02-02,08:48:54
22.81326,108.332521666667,0,0,39846.367349537,2009-02-02,08:48:59
22.8132366666667,108.332605,0,0,39846.3674074074,2009-02-02,08:49:04
22.8132083333333,108.33271,0,0,39846.3674652778,2009-02-02,08:49:09
22.813175,108.332751666667,0,0,39846.3675231481,2009-02-02,08:49:14
22.813165,108.332826666667,0,0,39846.3675810185,2009-02-02,08:49:19
22.8131816666667,108.332881666667,0,0,39846.3676388889,2009-02-02,08:49:24
22.81326,108.3329,0,0,39846.3676967593,2009-02-02,08:49:29
22.8134916666667,108.332858333333,0,0,39846.3677546296,2009-02-02,08:49:34
22.8133466666667,108.332966666667,0,0,39846.3678125,2009-02-02,08:49:39
22.81328,108.333031666667,0,0,39846.3678703704,2009-02-02,08:49:44
22.813245,108.333095,0,0,39846.3679282407,2009-02-02,08:49:49
22.8132116666667,108.333171666667,0,0,39846.3679861111,2009-02-02,08:49:54
22.8131566666667,108.333216666667,0,0,39846.3680439815,2009-02-02,08:49:59
22.8131416666667,108.333276666667,0,0,39846.3681018518,2009-02-02,08:50:04
22.8131383333333,108.333346666667,0,0,39846.3681597222,2009-02-02,08:50:09
22.81313,108.333421666667,0,0,39846.3682175926,2009-02-02,08:50:14
22.8132816666667,108.333505,0,0,39846.368275463,2009-02-02,08:50:19
22.8134866666667,108.333526666667,0,0,39846.3683333333,2009-02-02,08:50:24
22.81353,108.333513333333,0,0,39846.3683912037,2009-02-02,08:50:29
22.8135383333333,108.333543333333,0,0,39846.3684490741,2009-02-02,08:50:34
22.81354,108.33357,0,0,39846.3685069444,2009-02-02,08:50:39
22.813515,108.333643333333,0,0,39846.3685648148,2009-02-02,08:50:44
22.813515,108.333723333333,0,0,39846.3686226852,2009-02-02,08:50:49
22.8132483333333,108.333783333333,0,0,39846.3686805556,2009-02-02,08:50:54
22.8132316666667,108.333958333333,0,0,39846.3687384259,2009-02-02,08:50:59
22.8132316666667,108.334118333333,0,0,39846.3687962963,2009-02-02,08:51:04
22.8132466666667,108.334161666667,0,0,39846.3688541667,2009-02-02,08:51:09
22.813265,108.334175,0,0,39846.368912037,2009-02-02,08:51:14
22.8133033333333,108.334148333333,0,0,39846.3689699074,2009-02-02,08:51:19
22.81344,108.334081666667,0,0,39846.3690277778,2009-02-02,08:51:24
22.8135283333333,108.334045,0,0,39846.3690856481,2009-02-02,08:51:29
22.8135416666667,108.334025,0,0,39846.3691435185,2009-02-02,08:51:34
22.8135066666667,108.334031666667,0,0,39846.3692013889,2009-02-02,08:51:39
22.813465,108.33408,0,0,39846.3692592593,2009-02-02,08:51:44
22.8134366666667,108.334106666667,0,0,39846.3693171296,2009-02-02,08:51:49
22.8133766666667,108.334101666667,0,0,39846.369375,2009-02-02,08:51:54
22.81359,108.334161666667,0,0,39846.3694328704,2009-02-02,08:51:59
22.8135566666667,108.334143333333,0,0,39846.3694907407,2009-02-02,08:52:04
22.8134683333333,108.334123333333,0,0,39846.3695486111,2009-02-02,08:52:09
22.813355,108.334126666667,0,0,39846.3696064815,2009-02-02,08:52:14
22.8132716666667,108.33414,0,0,39846.3696643518,2009-02-02,08:52:19
22.8132966666667,108.33414,0,0,39846.3697222222,2009-02-02,08:52:24
22.8132916666667,108.334163333333,0,0,39846.3697800926,2009-02-02,08:52:29
22.8133183333333,108.334185,0,0,39846.369837963,2009-02-02,08:52:34
22.813395,108.334213333333,0,0,39846.3698958333,2009-02-02,08:52:39
22.8134766666667,108.334216666667,0,0,39846.3699537037,2009-02-02,08:52:44
22.813565,108.334218333333,0,0,39846.3700115741,2009-02-02,08:52:49
22.813575,108.334201666667,0,0,39846.3700694444,2009-02-02,08:52:54
22.8135966666667,108.334195,0,0,39846.3701273148,2009-02-02,08:52:59
22.8135783333333,108.334156666667,0,0,39846.3701851852,2009-02-02,08:53:04
22.8135316666667,108.334206666667,0,0,39846.3702430556,2009-02-02,08:53:09
22.81352,108.334191666667,0,0,39846.3703009259,2009-02-02,08:53:14
22.8135133333333,108.334151666667,0,0,39846.3703587963,2009-02-02,08:53:19
22.8135216666667,108.334141666667,0,0,39846.3704166667,2009-02-02,08:53:24
22.8135166666667,108.334101666667,0,0,39846.370474537,2009-02-02,08:53:29
22.8135233333333,108.334081666667,0,0,39846.3705324074,2009-02-02,08:53:34
22.8135233333333,108.334081666667,0,0,39846.3705671296,2009-02-02,08:53:37
22.8135216666667,108.334078333333,0,0,39846.3705902778,2009-02-02,08:53:39
22.813595,108.334073333333,0,0,39846.3706481481,2009-02-02,08:53:44
22.8136366666667,108.334046666667,0,0,39846.3707060185,2009-02-02,08:53:49
22.8136816666667,108.334048333333,0,0,39846.3707638889,2009-02-02,08:53:54
22.8136816666667,108.334048333333,0,0,39846.3707986111,2009-02-02,08:53:57
22.8136766666667,108.334043333333,0,0,39846.3708217593,2009-02-02,08:53:59
22.8136533333333,108.334025,0,0,39846.3708796296,2009-02-02,08:54:04
22.8136416666667,108.334058333333,0,0,39846.3709375,2009-02-02,08:54:09
22.813645,108.334101666667,0,0,39846.3709953704,2009-02-02,08:54:14
22.8136783333333,108.33412,0,0,39846.3710532407,2009-02-02,08:54:19
22.813705,108.334106666667,0,0,39846.3711111111,2009-02-02,08:54:24
22.8137133333333,108.334096666667,0,0,39846.3711689815,2009-02-02,08:54:29
22.813685,108.33409,0,0,39846.3712268519,2009-02-02,08:54:34
22.8136216666667,108.334088333333,0,0,39846.3712847222,2009-02-02,08:54:39
22.81357,108.3341,0,0,39846.3713425926,2009-02-02,08:54:44
22.8135433333333,108.334106666667,0,0,39846.371400463,2009-02-02,08:54:49
22.8135633333333,108.334085,0,0,39846.3714583333,2009-02-02,08:54:54
22.8136166666667,108.334036666667,0,0,39846.3715162037,2009-02-02,08:54:59
22.8136583333333,108.334015,0,0,39846.3715740741,2009-02-02,08:55:04
22.813705,108.333995,0,0,39846.3716319444,2009-02-02,08:55:09
22.8137583333333,108.333783333333,0,0,39846.3716898148,2009-02-02,08:55:14
22.8137766666667,108.333803333333,0,0,39846.3717476852,2009-02-02,08:55:19
22.8137833333333,108.333853333333,0,0,39846.3718055556,2009-02-02,08:55:24
22.813865,108.333851666667,0,0,39846.3718634259,2009-02-02,08:55:29
22.8138883333333,108.333853333333,0,0,39846.3719212963,2009-02-02,08:55:34
22.8138533333333,108.333923333333,0,0,39846.3719791667,2009-02-02,08:55:39
22.8138016666667,108.33403,0,0,39846.372037037,2009-02-02,08:55:44
22.8137866666667,108.33406,0,0,39846.3720949074,2009-02-02,08:55:49
22.8137933333333,108.334088333333,0,0,39846.3721527778,2009-02-02,08:55:54
22.81375,108.334105,0,0,39846.3722106481,2009-02-02,08:55:59
22.813715,108.334123333333,0,0,39846.3722685185,2009-02-02,08:56:04
22.8137216666667,108.334098333333,0,0,39846.3723263889,2009-02-02,08:56:09
22.8138033333333,108.333966666667,0,0,39846.3723842593,2009-02-02,08:56:14
22.813845,108.333865,0,0,39846.3724421296,2009-02-02,08:56:19
22.8138016666667,108.33389,0,0,39846.3725,2009-02-02,08:56:24
22.81373,108.333945,0,0,39846.3725578704,2009-02-02,08:56:29
22.8136883333333,108.33398,0,0,39846.3726157407,2009-02-02,08:56:34
22.8137016666667,108.334013333333,0,0,39846.3726736111,2009-02-02,08:56:39
22.8137416666667,108.334025,0,0,39846.3727314815,2009-02-02,08:56:44
22.81377,108.334038333333,0,0,39846.3727893519,2009-02-02,08:56:49
22.8137533333333,108.334078333333,0,0,39846.3728472222,2009-02-02,08:56:54
22.81373,108.334065,0,0,39846.3729050926,2009-02-02,08:56:59
22.8137316666667,108.334023333333,0,0,39846.372962963,2009-02-02,08:57:04
22.813735,108.333981666667,0,0,39846.3730208333,2009-02-02,08:57:09
22.813745,108.333998333333,0,0,39846.3730787037,2009-02-02,08:57:14
22.8138033333333,108.33392,0,0,39846.3731365741,2009-02-02,08:57:19
22.8138683333333,108.333846666667,0,0,39846.3731944444,2009-02-02,08:57:24
22.8138883333333,108.333865,0,0,39846.3732523148,2009-02-02,08:57:29
22.813895,108.333888333333,0,0,39846.3733101852,2009-02-02,08:57:34
22.8138483333333,108.333915,0,0,39846.3733680556,2009-02-02,08:57:39
22.8137333333333,108.333936666667,0,0,39846.3734259259,2009-02-02,08:57:44
22.8135566666667,108.333976666667,0,0,39846.3734837963,2009-02-02,08:57:49
22.8134116666667,108.334025,0,0,39846.3735416667,2009-02-02,08:57:54
22.8135233333333,108.334086666667,0,0,39846.373599537,2009-02-02,08:57:59
22.8135666666667,108.334111666667,0,0,39846.3736574074,2009-02-02,08:58:04
22.81356,108.334126666667,0,0,39846.3737152778,2009-02-02,08:58:09
22.81356,108.334126666667,0,0,39846.37375,2009-02-02,08:58:12
22.8135633333333,108.33412,0,0,39846.3737731481,2009-02-02,08:58:14
22.813595,108.334108333333,0,0,39846.3738310185,2009-02-02,08:58:19
22.8136166666667,108.334135,0,0,39846.3738888889,2009-02-02,08:58:24
22.8136483333333,108.334115,0,0,39846.3739467593,2009-02-02,08:58:29
22.8136816666667,108.334076666667,0,0,39846.3740046296,2009-02-02,08:58:34
22.8136933333333,108.334053333333,0,0,39846.3740625,2009-02-02,08:58:39
22.8137133333333,108.334033333333,0,0,39846.3741203704,2009-02-02,08:58:44
22.81377,108.333961666667,0,0,39846.3741782407,2009-02-02,08:58:49
22.8138183333333,108.333908333333,0,0,39846.3742361111,2009-02-02,08:58:54
22.8138816666667,108.333866666667,0,0,39846.3742939815,2009-02-02,08:58:59
22.81393,108.333831666667,0,0,39846.3743518519,2009-02-02,08:59:04
22.8139366666667,108.333815,0,0,39846.3744097222,2009-02-02,08:59:09
22.8139116666667,108.33384,0,0,39846.3744675926,2009-02-02,08:59:14
22.8138683333333,108.33388,0,0,39846.374525463,2009-02-02,08:59:19
22.8138333333333,108.333921666667,0,0,39846.3745833333,2009-02-02,08:59:24
22.8137833333333,108.333963333333,0,0,39846.3746412037,2009-02-02,08:59:29
22.81378,108.33401,0,0,39846.3746990741,2009-02-02,08:59:34
22.8137766666667,108.334023333333,0,0,39846.3747569444,2009-02-02,08:59:39
22.8137933333333,108.334006666667,0,0,39846.3748148148,2009-02-02,08:59:44
22.8138,108.333981666667,0,0,39846.3748726852,2009-02-02,08:59:49
22.8138166666667,108.333976666667,0,0,39846.3749305556,2009-02-02,08:59:54
22.8138166666667,108.333976666667,0,0,39846.3749652778,2009-02-02,08:59:57
22.813825,108.333985,0,0,39846.3749884259,2009-02-02,08:59:59
22.813815,108.333995,0,0,39846.3750462963,2009-02-02,09:00:04
22.8137916666667,108.333998333333,0,0,39846.3751041667,2009-02-02,09:00:09
22.813765,108.334043333333,0,0,39846.375162037,2009-02-02,09:00:14
22.8137216666667,108.334093333333,0,0,39846.3752199074,2009-02-02,09:00:19
22.8137016666667,108.334165,0,0,39846.3752777778,2009-02-02,09:00:24
22.8135166666667,108.33398,0,0,39846.3785185185,2009-02-02,09:05:04
22.8134866666667,108.33393,0,0,39846.3785763889,2009-02-02,09:05:09
22.8135583333333,108.333881666667,0,0,39846.3786342593,2009-02-02,09:05:14
22.8136066666667,108.33392,0,0,39846.3786921296,2009-02-02,09:05:19
22.81357,108.333998333333,0,0,39846.37875,2009-02-02,09:05:24
22.8135516666667,108.33403,0,0,39846.3788078704,2009-02-02,09:05:29
22.81357,108.334031666667,0,0,39846.3788657407,2009-02-02,09:05:34
22.81357,108.334031666667,0,0,39846.378900463,2009-02-02,09:05:37
22.8135666666667,108.334038333333,0,0,39846.3789236111,2009-02-02,09:05:39
22.8136083333333,108.334013333333,0,0,39846.3789814815,2009-02-02,09:05:44
22.81371,108.333928333333,0,0,39846.3790393519,2009-02-02,09:05:49
22.8137716666667,108.333888333333,0,0,39846.3790972222,2009-02-02,09:05:54
22.8138583333333,108.333816666667,0,0,39846.3791550926,2009-02-02,09:05:59
22.8139483333333,108.333721666667,0,0,39846.379212963,2009-02-02,09:06:04
22.8140233333333,108.333661666667,0,0,39846.3792708333,2009-02-02,09:06:09
22.8141233333333,108.333595,0,0,39846.3793287037,2009-02-02,09:06:14
22.814195,108.333561666667,0,0,39846.3793865741,2009-02-02,09:06:19
22.8143166666667,108.333468333333,0,0,39846.3794444444,2009-02-02,09:06:24
22.8143916666667,108.333403333333,0,0,39846.3795023148,2009-02-02,09:06:29
22.814395,108.333371666667,0,0,39846.3795601852,2009-02-02,09:06:34
22.81435,108.333366666667,0,0,39846.3796180556,2009-02-02,09:06:39
22.8143333333333,108.333331666667,0,0,39846.3796759259,2009-02-02,09:06:44
22.814325,108.333308333333,0,0,39846.3797337963,2009-02-02,09:06:49
22.8143066666667,108.333345,0,0,39846.3797916667,2009-02-02,09:06:54
22.8142483333333,108.333416666667,0,0,39846.379849537,2009-02-02,09:06:59
22.813945,108.333713333333,0,0,39846.3799074074,2009-02-02,09:07:04
22.813915,108.333775,0,0,39846.3799652778,2009-02-02,09:07:09
22.81391,108.333886666667,0,0,39846.3800231481,2009-02-02,09:07:14
22.8137433333333,108.334085,0,0,39846.3800810185,2009-02-02,09:07:19
22.8136366666667,108.334123333333,0,0,39846.3801388889,2009-02-02,09:07:24
22.8136033333333,108.334115,0,0,39846.3801967593,2009-02-02,09:07:29
22.8135866666667,108.33408,0,0,39846.3802546296,2009-02-02,09:07:34
22.81355,108.33413,0,0,39846.3803125,2009-02-02,09:07:39
22.813515,108.33418,0,0,39846.3803703704,2009-02-02,09:07:44
22.81351,108.334128333333,0,0,39846.3804282407,2009-02-02,09:07:49
22.813535,108.334083333333,0,0,39846.3804861111,2009-02-02,09:07:54
22.8135466666667,108.334035,0,0,39846.3805439815,2009-02-02,09:07:59
22.81357,108.333958333333,0,0,39846.3806018519,2009-02-02,09:08:04
22.81357,108.333893333333,0,0,39846.3806597222,2009-02-02,09:08:09
22.8135283333333,108.333773333333,0,0,39846.3807175926,2009-02-02,09:08:14
22.8134583333333,108.333653333333,0,0,39846.380775463,2009-02-02,09:08:19
22.813405,108.33351,0,0,39846.3808333333,2009-02-02,09:08:24
22.8134066666667,108.333481666667,0,0,39846.3808912037,2009-02-02,09:08:29
22.813475,108.333783333333,0,0,39846.3809490741,2009-02-02,09:08:34
22.8135216666667,108.333966666667,0,0,39846.3810069444,2009-02-02,09:08:39
22.8135366666667,108.334031666667,0,0,39846.3810648148,2009-02-02,09:08:44
22.8134633333333,108.334146666667,0,0,39846.3811226852,2009-02-02,09:08:49
22.8134316666667,108.334171666667,0,0,39846.3811805556,2009-02-02,09:08:54
22.813405,108.334185,0,0,39846.3812384259,2009-02-02,09:08:59
22.8134,108.334203333333,0,0,39846.3812962963,2009-02-02,09:09:04
22.81342,108.334198333333,0,0,39846.3813541667,2009-02-02,09:09:09
22.8134366666667,108.334178333333,0,0,39846.381412037,2009-02-02,09:09:14
22.8135,108.33408,0,0,39846.3814699074,2009-02-02,09:09:19
22.81357,108.333975,0,0,39846.3815277778,2009-02-02,09:09:24
22.8136516666667,108.333921666667,0,0,39846.3815856481,2009-02-02,09:09:29
22.8137216666667,108.333913333333,0,0,39846.3816435185,2009-02-02,09:09:34
22.8137766666667,108.333925,0,0,39846.3817013889,2009-02-02,09:09:39
22.81384,108.333926666667,0,0,39846.3817592593,2009-02-02,09:09:44
22.81383,108.333901666667,0,0,39846.3818171296,2009-02-02,09:09:49
22.81373,108.333905,0,0,39846.381875,2009-02-02,09:09:54
22.8136683333333,108.333838333333,0,0,39846.3819328704,2009-02-02,09:09:59
22.8137016666667,108.33376,0,0,39846.3819907407,2009-02-02,09:10:04
22.81378,108.333715,0,0,39846.3820486111,2009-02-02,09:10:09
22.8138433333333,108.333731666667,0,0,39846.3821064815,2009-02-02,09:10:14
22.8139083333333,108.333731666667,0,0,39846.3821643519,2009-02-02,09:10:19
22.8139233333333,108.333755,0,0,39846.3822222222,2009-02-02,09:10:24
22.813915,108.333796666667,0,0,39846.3822800926,2009-02-02,09:10:29
22.81387,108.333803333333,0,0,39846.382337963,2009-02-02,09:10:34
22.813795,108.333781666667,0,0,39846.3823958333,2009-02-02,09:10:39
22.81366,108.333773333333,0,0,39846.3824537037,2009-02-02,09:10:44
22.813525,108.333765,0,0,39846.3825115741,2009-02-02,09:10:49
22.8133783333333,108.33378,0,0,39846.3825694444,2009-02-02,09:10:54
22.81342,108.333813333333,0,0,39846.3826273148,2009-02-02,09:10:59
22.8136666666667,108.333851666667,0,0,39846.3826851852,2009-02-02,09:11:04
22.813875,108.333871666667,0,0,39846.3827430556,2009-02-02,09:11:09
22.8139133333333,108.333901666667,0,0,39846.3828009259,2009-02-02,09:11:14
22.8139133333333,108.333901666667,0,0,39846.3828356481,2009-02-02,09:11:17
22.8139083333333,108.3339,0,0,39846.3828587963,2009-02-02,09:11:19
22.8138916666667,108.33391,0,0,39846.3829166667,2009-02-02,09:11:24
22.81386,108.33392,0,0,39846.382974537,2009-02-02,09:11:29
22.8138433333333,108.333913333333,0,0,39846.3830324074,2009-02-02,09:11:34
22.8138433333333,108.333913333333,0,0,39846.3830671296,2009-02-02,09:11:37
22.8138483333333,108.333916666667,0,0,39846.3830902778,2009-02-02,09:11:39
22.8139233333333,108.333986666667,0,0,39846.3831481481,2009-02-02,09:11:44
22.8140716666667,108.334093333333,0,0,39846.3832060185,2009-02-02,09:11:49
22.8143166666667,108.334223333333,0,0,39846.3832638889,2009-02-02,09:11:54
22.81465,108.33429,0,0,39846.3833217593,2009-02-02,09:11:59
22.8149383333333,108.334215,0,0,39846.3833796296,2009-02-02,09:12:04
22.81514,108.334131666667,0,0,39846.3834375,2009-02-02,09:12:09
22.81526,108.334075,0,0,39846.3834953704,2009-02-02,09:12:14
22.8152,108.334016666667,0,0,39846.3835532407,2009-02-02,09:12:19
22.8151633333333,108.333985,0,0,39846.3836111111,2009-02-02,09:12:24
22.8147233333333,108.333991666667,0,0,39846.3836689815,2009-02-02,09:12:29
22.81451,108.33405,0,0,39846.3837268518,2009-02-02,09:12:34
22.8144133333333,108.33405,0,0,39846.3837847222,2009-02-02,09:12:39
22.8143533333333,108.334016666667,0,0,39846.3838425926,2009-02-02,09:12:44
22.8143266666667,108.333998333333,0,0,39846.383900463,2009-02-02,09:12:49
22.8143716666667,108.33396,0,0,39846.3839583333,2009-02-02,09:12:54
22.8144133333333,108.33386,0,0,39846.3840162037,2009-02-02,09:12:59
22.8144116666667,108.333838333333,0,0,39846.3840740741,2009-02-02,09:13:04
22.8143966666667,108.333858333333,0,0,39846.3841319444,2009-02-02,09:13:09
22.8141516666667,108.33403,0,0,39846.3841898148,2009-02-02,09:13:14
22.8139216666667,108.334151666667,0,0,39846.3842476852,2009-02-02,09:13:19
22.8138016666667,108.334191666667,0,0,39846.3843055556,2009-02-02,09:13:24
22.8137666666667,108.334136666667,0,0,39846.3843634259,2009-02-02,09:13:29
22.8137416666667,108.334106666667,0,0,39846.3844212963,2009-02-02,09:13:34
22.8137283333333,108.334085,0,0,39846.3844791667,2009-02-02,09:13:39
22.8137316666667,108.334065,0,0,39846.384537037,2009-02-02,09:13:44
22.8137316666667,108.334065,0,0,39846.3845717593,2009-02-02,09:13:47
22.81373,108.334066666667,0,0,39846.3845949074,2009-02-02,09:13:49
22.8137066666667,108.334086666667,0,0,39846.3846527778,2009-02-02,09:13:54
22.81368,108.33411,0,0,39846.3847106481,2009-02-02,09:13:59
22.8136933333333,108.334088333333,0,0,39846.3847685185,2009-02-02,09:14:04
22.8136933333333,108.334088333333,0,0,39846.3848032407,2009-02-02,09:14:07
22.8136933333333,108.334088333333,0,0,39846.3848263889,2009-02-02,09:14:09
22.8136833333333,108.334071666667,0,0,39846.3848842593,2009-02-02,09:14:14
22.8136883333333,108.334028333333,0,0,39846.3849421296,2009-02-02,09:14:19
22.8137,108.334013333333,0,0,39846.385,2009-02-02,09:14:24
22.8137166666667,108.334,0,0,39846.3850578704,2009-02-02,09:14:29
22.8137316666667,108.334011666667,0,0,39846.3851157407,2009-02-02,09:14:34
22.81376,108.334025,0,0,39846.3851736111,2009-02-02,09:14:39
22.81376,108.334025,0,0,39846.3852083333,2009-02-02,09:14:42
22.813755,108.334028333333,0,0,39846.3852314815,2009-02-02,09:14:44
22.8137333333333,108.334021666667,0,0,39846.3852893518,2009-02-02,09:14:49
22.81371,108.334006666667,0,0,39846.3853472222,2009-02-02,09:14:54
22.81371,108.334006666667,0,0,39846.3853819444,2009-02-02,09:14:57
22.8137133333333,108.334008333333,0,0,39846.3854050926,2009-02-02,09:14:59
22.8137516666667,108.334023333333,0,0,39846.385462963,2009-02-02,09:15:04
22.8137766666667,108.334056666667,0,0,39846.3855208333,2009-02-02,09:15:09
22.8138166666667,108.334046666667,0,0,39846.3855787037,2009-02-02,09:15:14
22.8138683333333,108.334028333333,0,0,39846.3856365741,2009-02-02,09:15:19
22.813885,108.33403,0,0,39846.3856944444,2009-02-02,09:15:24
22.813885,108.334015,0,0,39846.3857523148,2009-02-02,09:15:29
22.8138783333333,108.333971666667,0,0,39846.3858101852,2009-02-02,09:15:34
22.813795,108.333936666667,0,0,39846.3858680556,2009-02-02,09:15:39
22.81364,108.333976666667,0,0,39846.3859259259,2009-02-02,09:15:44
22.81357,108.334028333333,0,0,39846.3859837963,2009-02-02,09:15:49
22.8136583333333,108.334103333333,0,0,39846.3860416667,2009-02-02,09:15:54
22.8138966666667,108.33412,0,0,39846.386099537,2009-02-02,09:15:59
22.81399,108.334131666667,0,0,39846.3861574074,2009-02-02,09:16:04
22.8139216666667,108.334123333333,0,0,39846.3862152778,2009-02-02,09:16:09
22.8139333333333,108.334113333333,0,0,39846.3862731481,2009-02-02,09:16:14
22.8138416666667,108.33416,0,0,39846.3863310185,2009-02-02,09:16:19
22.8137666666667,108.334188333333,0,0,39846.3863888889,2009-02-02,09:16:24
22.813795,108.3342,0,0,39846.3864467593,2009-02-02,09:16:29
22.813775,108.334231666667,0,0,39846.3865046296,2009-02-02,09:16:34
22.81374,108.334315,0,0,39846.3865625,2009-02-02,09:16:39
22.8137433333333,108.334381666667,0,0,39846.3866203704,2009-02-02,09:16:44
22.81375,108.334393333333,0,0,39846.3866782407,2009-02-02,09:16:49
22.8137083333333,108.33446,0,0,39846.3867361111,2009-02-02,09:16:54
22.8136033333333,108.334586666667,0,0,39846.3867939815,2009-02-02,09:16:59
22.81352,108.334706666667,0,0,39846.3868518519,2009-02-02,09:17:04
22.813405,108.334866666667,0,0,39846.3869097222,2009-02-02,09:17:09
22.8133716666667,108.334885,0,0,39846.3869675926,2009-02-02,09:17:14
22.8134133333333,108.334781666667,0,0,39846.387025463,2009-02-02,09:17:19
22.8134083333333,108.334621666667,0,0,39846.3870833333,2009-02-02,09:17:24
22.8133983333333,108.334461666667,0,0,39846.3871412037,2009-02-02,09:17:29
22.8134016666667,108.3343,0,0,39846.3871990741,2009-02-02,09:17:34
22.8135133333333,108.334233333333,0,0,39846.3872569444,2009-02-02,09:17:39
22.8137,108.334106666667,0,0,39846.3873148148,2009-02-02,09:17:44
22.8135533333333,108.333938333333,0,0,39846.3893981481,2009-02-02,09:20:44
22.81348,108.333858333333,0,0,39846.3894560185,2009-02-02,09:20:49
22.8134933333333,108.333791666667,0,0,39846.3895138889,2009-02-02,09:20:54
22.8135483333333,108.333735,0,0,39846.3895717593,2009-02-02,09:20:59
22.8136283333333,108.333696666667,0,0,39846.3896296296,2009-02-02,09:21:04
22.8137166666667,108.333708333333,0,0,39846.3896875,2009-02-02,09:21:09
22.8137816666667,108.333806666667,0,0,39846.3897453704,2009-02-02,09:21:14
22.8138033333333,108.333891666667,0,0,39846.3898032407,2009-02-02,09:21:19
22.8138033333333,108.333891666667,0,0,39846.389837963,2009-02-02,09:21:22
22.8137983333333,108.333891666667,0,0,39846.3898611111,2009-02-02,09:21:24
22.8137583333333,108.333936666667,0,0,39846.3899189815,2009-02-02,09:21:29
22.8137633333333,108.33395,0,0,39846.3899768519,2009-02-02,09:21:34
22.8137483333333,108.33394,0,0,39846.3900347222,2009-02-02,09:21:39
22.8137066666667,108.33396,0,0,39846.3900925926,2009-02-02,09:21:44
22.81366,108.333983333333,0,0,39846.390150463,2009-02-02,09:21:49
22.81365,108.33402,0,0,39846.3902083333,2009-02-02,09:21:54
22.8136616666667,108.334046666667,0,0,39846.3902662037,2009-02-02,09:21:59
22.8136766666667,108.334063333333,0,0,39846.3903240741,2009-02-02,09:22:04
22.8136883333333,108.334093333333,0,0,39846.3903819444,2009-02-02,09:22:09
22.813695,108.334156666667,0,0,39846.3904398148,2009-02-02,09:22:14
22.8136916666667,108.334215,0,0,39846.3904976852,2009-02-02,09:22:19
22.8136783333333,108.334205,0,0,39846.3905555556,2009-02-02,09:22:24
22.8136783333333,108.334205,0,0,39846.3905902778,2009-02-02,09:22:27
22.8136783333333,108.334206666667,0,0,39846.3906134259,2009-02-02,09:22:29
22.8136916666667,108.334236666667,0,0,39846.3906712963,2009-02-02,09:22:34
22.81368,108.334251666667,0,0,39846.3907291667,2009-02-02,09:22:39
22.81367,108.334248333333,0,0,39846.390787037,2009-02-02,09:22:44
22.81367,108.334248333333,0,0,39846.3908217593,2009-02-02,09:22:47
22.813665,108.334251666667,0,0,39846.3908449074,2009-02-02,09:22:49
22.81368,108.334216666667,0,0,39846.3909027778,2009-02-02,09:22:54
22.8137033333333,108.334183333333,0,0,39846.3909606481,2009-02-02,09:22:59
22.8137033333333,108.334161666667,0,0,39846.3910185185,2009-02-02,09:23:04
22.813715,108.334118333333,0,0,39846.3910763889,2009-02-02,09:23:09
22.81373,108.334105,0,0,39846.3911342593,2009-02-02,09:23:14
22.81371,108.3341,0,0,39846.3911921296,2009-02-02,09:23:19
22.8136633333333,108.334086666667,0,0,39846.39125,2009-02-02,09:23:24
22.813645,108.334085,0,0,39846.3913078704,2009-02-02,09:23:29
22.8135483333333,108.334078333333,0,0,39846.3913657407,2009-02-02,09:23:34
22.813525,108.334108333333,0,0,39846.3914236111,2009-02-02,09:23:39
22.81354,108.334118333333,0,0,39846.3914814815,2009-02-02,09:23:44
22.8135933333333,108.334101666667,0,0,39846.3915393518,2009-02-02,09:23:49
22.813785,108.334266666667,0,0,39846.3955324074,2009-02-02,09:29:34
22.8138416666667,108.334296666667,0,0,39846.3955902778,2009-02-02,09:29:39
22.8138783333333,108.334371666667,0,0,39846.3956481481,2009-02-02,09:29:44
22.8138783333333,108.334371666667,0,0,39846.3956828704,2009-02-02,09:29:47
22.8138766666667,108.334378333333,0,0,39846.3957060185,2009-02-02,09:29:49
22.8138283333333,108.334375,0,0,39846.3957638889,2009-02-02,09:29:54
22.8137716666667,108.334348333333,0,0,39846.3958217593,2009-02-02,09:29:59
22.81375,108.334305,0,0,39846.3958796296,2009-02-02,09:30:04
22.81375,108.334236666667,0,0,39846.3959375,2009-02-02,09:30:09
22.8137316666667,108.334175,0,0,39846.3959953704,2009-02-02,09:30:14
22.813705,108.334195,0,0,39846.3960532407,2009-02-02,09:30:19
22.8136416666667,108.3343,0,0,39846.3961111111,2009-02-02,09:30:24
22.813595,108.334396666667,0,0,39846.3961689815,2009-02-02,09:30:29
22.81359,108.33445,0,0,39846.3962268519,2009-02-02,09:30:34
22.8135883333333,108.334491666667,0,0,39846.3962847222,2009-02-02,09:30:39
22.813645,108.334436666667,0,0,39846.3963425926,2009-02-02,09:30:44
22.8136666666667,108.334386666667,0,0,39846.396400463,2009-02-02,09:30:49
22.8137016666667,108.334301666667,0,0,39846.3964583333,2009-02-02,09:30:54
22.8137633333333,108.334211666667,0,0,39846.3965162037,2009-02-02,09:30:59
22.8137783333333,108.334196666667,0,0,39846.3965740741,2009-02-02,09:31:04
22.8138,108.334211666667,0,0,39846.3966319444,2009-02-02,09:31:09
22.8138183333333,108.334213333333,0,0,39846.3966898148,2009-02-02,09:31:14
22.8138183333333,108.334213333333,0,0,39846.396724537,2009-02-02,09:31:17
22.813815,108.334211666667,0,0,39846.3967476852,2009-02-02,09:31:19
22.8138283333333,108.334188333333,0,0,39846.3968055556,2009-02-02,09:31:24
22.813875,108.334093333333,0,0,39846.3968634259,2009-02-02,09:31:29
22.8138633333333,108.334111666667,0,0,39846.3969212963,2009-02-02,09:31:34
22.8138166666667,108.33415,0,0,39846.3969791667,2009-02-02,09:31:39
22.8137566666667,108.334173333333,0,0,39846.397037037,2009-02-02,09:31:44
22.8137383333333,108.334203333333,0,0,39846.3970949074,2009-02-02,09:31:49
22.8137366666667,108.334255,0,0,39846.3971527778,2009-02-02,09:31:54
22.8137583333333,108.334295,0,0,39846.3972106481,2009-02-02,09:31:59
22.8137566666667,108.334345,0,0,39846.3972685185,2009-02-02,09:32:04
22.81374,108.334345,0,0,39846.3973263889,2009-02-02,09:32:09
22.81374,108.334328333333,0,0,39846.3973842593,2009-02-02,09:32:14
22.8137283333333,108.334313333333,0,0,39846.3974421296,2009-02-02,09:32:19
22.8137166666667,108.334325,0,0,39846.3975,2009-02-02,09:32:24
22.8137166666667,108.334335,0,0,39846.3975578704,2009-02-02,09:32:29
22.8137366666667,108.334315,0,0,39846.3976157407,2009-02-02,09:32:34
22.8137416666667,108.334348333333,0,0,39846.3976736111,2009-02-02,09:32:39
22.8137416666667,108.334348333333,0,0,39846.3977083333,2009-02-02,09:32:42
22.8137416666667,108.334353333333,0,0,39846.3977314815,2009-02-02,09:32:44
22.8137533333333,108.334348333333,0,0,39846.3977893519,2009-02-02,09:32:49
22.81377,108.334315,0,0,39846.3978472222,2009-02-02,09:32:54
22.8137766666667,108.334268333333,0,0,39846.3979050926,2009-02-02,09:32:59
22.81376,108.334253333333,0,0,39846.397962963,2009-02-02,09:33:04
22.8137166666667,108.334246666667,0,0,39846.3980208333,2009-02-02,09:33:09
22.8137016666667,108.334245,0,0,39846.3980787037,2009-02-02,09:33:14
22.81371,108.334248333333,0,0,39846.3981365741,2009-02-02,09:33:19
22.81371,108.334248333333,0,0,39846.3981712963,2009-02-02,09:33:22
22.8137183333333,108.334251666667,0,0,39846.3981944444,2009-02-02,09:33:24
22.8137083333333,108.334246666667,0,0,39846.3982523148,2009-02-02,09:33:29
22.8136966666667,108.33427,0,0,39846.3983101852,2009-02-02,09:33:34
22.8136966666667,108.33427,0,0,39846.3983449074,2009-02-02,09:33:37
22.8136933333333,108.334266666667,0,0,39846.3983680556,2009-02-02,09:33:39
22.8136883333333,108.334248333333,0,0,39846.3984259259,2009-02-02,09:33:44
22.8136666666667,108.334258333333,0,0,39846.3984837963,2009-02-02,09:33:49
22.8136666666667,108.33429,0,0,39846.3985416667,2009-02-02,09:33:54
22.81367,108.3343,0,0,39846.398599537,2009-02-02,09:33:59
22.8136866666667,108.334376666667,0,0,39846.3986574074,2009-02-02,09:34:04
22.813735,108.334446666667,0,0,39846.3987152778,2009-02-02,09:34:09
22.8137816666667,108.334478333333,0,0,39846.3987731481,2009-02-02,09:34:14
22.813805,108.33461,0,0,39846.3988310185,2009-02-02,09:34:19
22.813825,108.334718333333,0,0,39846.3988888889,2009-02-02,09:34:24
22.8138516666667,108.334783333333,0,0,39846.3989467593,2009-02-02,09:34:29
22.8138583333333,108.334826666667,0,0,39846.3990046296,2009-02-02,09:34:34
22.8138416666667,108.33496,0,0,39846.3990625,2009-02-02,09:34:39
22.813815,108.335231666667,0,0,39846.3991203704,2009-02-02,09:34:44
22.813795,108.335458333333,0,0,39846.3991782407,2009-02-02,09:34:49
22.8137783333333,108.335595,0,0,39846.3992361111,2009-02-02,09:34:54
22.81377,108.335585,0,0,39846.3992939815,2009-02-02,09:34:59
22.813765,108.335568333333,0,0,39846.3993518518,2009-02-02,09:35:04
22.813765,108.335568333333,0,0,39846.3993865741,2009-02-02,09:35:07
22.8137633333333,108.33557,0,0,39846.3994097222,2009-02-02,09:35:09
22.813765,108.3356,0,0,39846.3994675926,2009-02-02,09:35:14
22.8137666666667,108.335616666667,0,0,39846.399525463,2009-02-02,09:35:19
22.8137783333333,108.335635,0,0,39846.3995833333,2009-02-02,09:35:24
22.81378,108.335645,0,0,39846.3996412037,2009-02-02,09:35:29
22.8137766666667,108.335678333333,0,0,39846.3996990741,2009-02-02,09:35:34
22.8138033333333,108.335618333333,0,0,39846.3997569444,2009-02-02,09:35:39
22.8138233333333,108.335583333333,0,0,39846.3998148148,2009-02-02,09:35:44
22.81382,108.335615,0,0,39846.3998726852,2009-02-02,09:35:49
22.8138233333333,108.335661666667,0,0,39846.3999305556,2009-02-02,09:35:54
22.813825,108.335685,0,0,39846.3999884259,2009-02-02,09:35:59
22.8137966666667,108.335735,0,0,39846.4000462963,2009-02-02,09:36:04
22.8137966666667,108.335735,0,0,39846.4000810185,2009-02-02,09:36:07
22.8137983333333,108.33573,0,0,39846.4001041667,2009-02-02,09:36:09
22.8138366666667,108.335608333333,0,0,39846.400162037,2009-02-02,09:36:14
22.8138266666667,108.33562,0,0,39846.4002199074,2009-02-02,09:36:19
22.8138666666667,108.335495,0,0,39846.4002777778,2009-02-02,09:36:24
22.81392,108.334941666667,0,0,39846.4003356481,2009-02-02,09:36:29
22.8139283333333,108.33475,0,0,39846.4003935185,2009-02-02,09:36:34
22.8139466666667,108.33446,0,0,39846.4004513889,2009-02-02,09:36:39
22.8139316666667,108.334405,0,0,39846.4005092593,2009-02-02,09:36:44
22.81391,108.33439,0,0,39846.4005671296,2009-02-02,09:36:49
22.81392,108.33439,0,0,39846.400625,2009-02-02,09:36:54
22.8139133333333,108.33441,0,0,39846.4006828704,2009-02-02,09:36:59
22.8138866666667,108.33439,0,0,39846.4007407407,2009-02-02,09:37:04
22.8138866666667,108.33439,0,0,39846.400775463,2009-02-02,09:37:07
22.8138933333333,108.33439,0,0,39846.4007986111,2009-02-02,09:37:09
22.8138666666667,108.33437,0,0,39846.4008564815,2009-02-02,09:37:14
22.8138533333333,108.334336666667,0,0,39846.4009143518,2009-02-02,09:37:19
22.81382,108.334338333333,0,0,39846.4009722222,2009-02-02,09:37:24
22.8138083333333,108.334286666667,0,0,39846.4010300926,2009-02-02,09:37:29
22.8138083333333,108.334286666667,0,0,39846.4010648148,2009-02-02,09:37:32
22.813815,108.334283333333,0,0,39846.401087963,2009-02-02,09:37:34
22.8138383333333,108.33429,0,0,39846.4011458333,2009-02-02,09:37:39
22.81386,108.334326666667,0,0,39846.4012037037,2009-02-02,09:37:44
22.8138633333333,108.334311666667,0,0,39846.4012615741,2009-02-02,09:37:49
22.8138683333333,108.334356666667,0,0,39846.4013194444,2009-02-02,09:37:54
22.8138533333333,108.334371666667,0,0,39846.4013773148,2009-02-02,09:37:59
22.81384,108.334423333333,0,0,39846.4014351852,2009-02-02,09:38:04
22.8138416666667,108.334486666667,0,0,39846.4014930556,2009-02-02,09:38:09
22.8138766666667,108.334456666667,0,0,39846.4015509259,2009-02-02,09:38:14
22.8138883333333,108.334486666667,0,0,39846.4016087963,2009-02-02,09:38:19
22.8139316666667,108.33459,0,0,39846.4016666667,2009-02-02,09:38:24
22.8139166666667,108.334786666667,0,0,39846.401724537,2009-02-02,09:38:29
22.813895,108.334961666667,0,0,39846.4017824074,2009-02-02,09:38:34
22.81388,108.335078333333,0,0,39846.4018402778,2009-02-02,09:38:39
22.8138433333333,108.335166666667,0,0,39846.4018981481,2009-02-02,09:38:44
22.81389,108.335038333333,0,0,39846.4019560185,2009-02-02,09:38:49
22.8140383333333,108.334953333333,0,0,39846.4020138889,2009-02-02,09:38:54
22.8142066666667,108.335091666667,0,0,39846.4020717593,2009-02-02,09:38:59
22.81445,108.335201666667,0,0,39846.4021296296,2009-02-02,09:39:04
22.813855,108.333871666667,0,0,39846.4023032407,2009-02-02,09:39:19
22.813855,108.333503333333,0,0,39846.4023611111,2009-02-02,09:39:24
22.8138416666667,108.333205,0,0,39846.4024189815,2009-02-02,09:39:29
22.8139366666667,108.33295,0,0,39846.4024768519,2009-02-02,09:39:34
22.8140483333333,108.332796666667,0,0,39846.4025347222,2009-02-02,09:39:39
22.813965,108.332955,0,0,39846.4025925926,2009-02-02,09:39:44
22.8139616666667,108.332995,0,0,39846.402650463,2009-02-02,09:39:49
22.8139383333333,108.333135,0,0,39846.4027083333,2009-02-02,09:39:54
22.813765,108.33349,0,0,39846.4027662037,2009-02-02,09:39:59
22.8136816666667,108.333625,0,0,39846.4028240741,2009-02-02,09:40:04
22.81365,108.333638333333,0,0,39846.4028819444,2009-02-02,09:40:09
22.8136016666667,108.333705,0,0,39846.4029398148,2009-02-02,09:40:14
22.81359,108.333753333333,0,0,39846.4029976852,2009-02-02,09:40:19
22.8136016666667,108.333766666667,0,0,39846.4030555556,2009-02-02,09:40:24
22.8135733333333,108.333883333333,0,0,39846.4031134259,2009-02-02,09:40:29
22.813565,108.33394,0,0,39846.4031712963,2009-02-02,09:40:34
22.8135266666667,108.334006666667,0,0,39846.4032291667,2009-02-02,09:40:39
22.8135516666667,108.334133333333,0,0,39846.403287037,2009-02-02,09:40:44
22.8134766666667,108.334271666667,0,0,39846.4033449074,2009-02-02,09:40:49
22.8134616666667,108.334378333333,0,0,39846.4034027778,2009-02-02,09:40:54
22.8134616666667,108.334378333333,0,0,39846.4034375,2009-02-02,09:40:57
22.8134666666667,108.334385,0,0,39846.4034606481,2009-02-02,09:40:59
22.81347,108.334338333333,0,0,39846.4035185185,2009-02-02,09:41:04
22.8134483333333,108.334343333333,0,0,39846.4035763889,2009-02-02,09:41:09
22.813385,108.33437,0,0,39846.4036342593,2009-02-02,09:41:14
22.8136,108.33436,0,0,39846.4036921296,2009-02-02,09:41:19
22.8136183333333,108.334423333333,0,0,39846.40375,2009-02-02,09:41:24
22.8136183333333,108.334481666667,0,0,39846.4038078704,2009-02-02,09:41:29
22.8135883333333,108.334516666667,0,0,39846.4038657407,2009-02-02,09:41:34
22.8135433333333,108.334591666667,0,0,39846.4039236111,2009-02-02,09:41:39
22.8136283333333,108.334521666667,0,0,39846.4039814815,2009-02-02,09:41:44
22.813685,108.334498333333,0,0,39846.4040393519,2009-02-02,09:41:49
22.8138016666667,108.334456666667,0,0,39846.4040972222,2009-02-02,09:41:54
22.8139483333333,108.334465,0,0,39846.4041550926,2009-02-02,09:41:59
22.8141166666667,108.33445,0,0,39846.404212963,2009-02-02,09:42:04
22.8144083333333,108.33438,0,0,39846.4042708333,2009-02-02,09:42:09
22.8147433333333,108.334291666667,0,0,39846.4043287037,2009-02-02,09:42:14
22.8151666666667,108.334168333333,0,0,39846.4043865741,2009-02-02,09:42:19
22.8155666666667,108.333996666667,0,0,39846.4044444444,2009-02-02,09:42:24
22.8158,108.33385,0,0,39846.4045023148,2009-02-02,09:42:29
22.8159466666667,108.333755,0,0,39846.4045601852,2009-02-02,09:42:34
22.81607,108.333673333333,0,0,39846.4046180556,2009-02-02,09:42:39
22.816225,108.333585,0,0,39846.4046759259,2009-02-02,09:42:44
22.8163733333333,108.333491666667,0,0,39846.4047337963,2009-02-02,09:42:49
22.8147633333333,108.334083333333,0,0,39846.4053703704,2009-02-02,09:43:44
22.814965,108.334158333333,0,0,39846.4054282407,2009-02-02,09:43:49
22.8150466666667,108.334198333333,0,0,39846.4054861111,2009-02-02,09:43:54
22.8149583333333,108.33425,0,0,39846.4055439815,2009-02-02,09:43:59
22.8145916666667,108.334333333333,0,0,39846.4056018519,2009-02-02,09:44:04
22.814275,108.334373333333,0,0,39846.4056597222,2009-02-02,09:44:09
22.8141733333333,108.334373333333,0,0,39846.4057175926,2009-02-02,09:44:14
22.8140716666667,108.334385,0,0,39846.405775463,2009-02-02,09:44:19
22.8140516666667,108.334383333333,0,0,39846.4058333333,2009-02-02,09:44:24
22.81402,108.334386666667,0,0,39846.4058912037,2009-02-02,09:44:29
22.8139316666667,108.334388333333,0,0,39846.4059490741,2009-02-02,09:44:34
22.8138866666667,108.334395,0,0,39846.4060069444,2009-02-02,09:44:39
22.813865,108.334368333333,0,0,39846.4060648148,2009-02-02,09:44:44
22.8138183333333,108.334355,0,0,39846.4061226852,2009-02-02,09:44:49
22.8138166666667,108.334366666667,0,0,39846.4061805556,2009-02-02,09:44:54
22.8138516666667,108.334458333333,0,0,39846.4062384259,2009-02-02,09:44:59
22.8138866666667,108.334608333333,0,0,39846.4062962963,2009-02-02,09:45:04
22.8139033333333,108.334728333333,0,0,39846.4063541667,2009-02-02,09:45:09
22.8138766666667,108.334838333333,0,0,39846.406412037,2009-02-02,09:45:14
22.813845,108.33486,0,0,39846.4064699074,2009-02-02,09:45:19
22.8138583333333,108.33494,0,0,39846.4065277778,2009-02-02,09:45:24
22.8138483333333,108.335011666667,0,0,39846.4065856481,2009-02-02,09:45:29
22.8138283333333,108.335013333333,0,0,39846.4066435185,2009-02-02,09:45:34
22.8139066666667,108.335026666667,0,0,39846.4067013889,2009-02-02,09:45:39
22.81399,108.334983333333,0,0,39846.4067592593,2009-02-02,09:45:44
22.813995,108.33499,0,0,39846.4068171296,2009-02-02,09:45:49
22.8139966666667,108.334996666667,0,0,39846.406875,2009-02-02,09:45:54
22.8139966666667,108.334996666667,0,0,39846.4069097222,2009-02-02,09:45:57
22.814005,108.334988333333,0,0,39846.4069328704,2009-02-02,09:45:59
22.8140283333333,108.334988333333,0,0,39846.4069907407,2009-02-02,09:46:04
22.8140933333333,108.334921666667,0,0,39846.4070486111,2009-02-02,09:46:09
22.8141083333333,108.334881666667,0,0,39846.4071064815,2009-02-02,09:46:14
22.8141283333333,108.334825,0,0,39846.4071643518,2009-02-02,09:46:19
22.8141316666667,108.334753333333,0,0,39846.4072222222,2009-02-02,09:46:24
22.814055,108.334615,0,0,39846.4072800926,2009-02-02,09:46:29
22.8140083333333,108.334578333333,0,0,39846.407337963,2009-02-02,09:46:34
22.813925,108.334586666667,0,0,39846.4073958333,2009-02-02,09:46:39
22.813845,108.334613333333,0,0,39846.4074537037,2009-02-02,09:46:44
22.813785,108.334686666667,0,0,39846.4075115741,2009-02-02,09:46:49
22.8137716666667,108.33474,0,0,39846.4075694444,2009-02-02,09:46:54
22.8137583333333,108.334771666667,0,0,39846.4076273148,2009-02-02,09:46:59
22.8137516666667,108.334806666667,0,0,39846.4076851852,2009-02-02,09:47:04
22.8137383333333,108.334803333333,0,0,39846.4077430556,2009-02-02,09:47:09
22.8137183333333,108.334805,0,0,39846.4078009259,2009-02-02,09:47:14
22.8137183333333,108.334805,0,0,39846.4078356481,2009-02-02,09:47:17
22.81371,108.334806666667,0,0,39846.4078587963,2009-02-02,09:47:19
22.813735,108.334795,0,0,39846.4079166667,2009-02-02,09:47:24
22.8137616666667,108.334746666667,0,0,39846.407974537,2009-02-02,09:47:29
22.8137766666667,108.334721666667,0,0,39846.4080324074,2009-02-02,09:47:34
22.8137583333333,108.334706666667,0,0,39846.4080902778,2009-02-02,09:47:39
22.8137216666667,108.3347,0,0,39846.4081481481,2009-02-02,09:47:44
22.8136566666667,108.334696666667,0,0,39846.4082060185,2009-02-02,09:47:49
22.8136083333333,108.334721666667,0,0,39846.4082638889,2009-02-02,09:47:54
22.8135583333333,108.334766666667,0,0,39846.4083217593,2009-02-02,09:47:59
22.81352,108.33477,0,0,39846.4083796296,2009-02-02,09:48:04
22.81351,108.334748333333,0,0,39846.4084375,2009-02-02,09:48:09
22.8135466666667,108.334686666667,0,0,39846.4084953704,2009-02-02,09:48:14
22.8135816666667,108.334653333333,0,0,39846.4085532407,2009-02-02,09:48:19
22.8136266666667,108.334643333333,0,0,39846.4086111111,2009-02-02,09:48:24
22.8136833333333,108.334625,0,0,39846.4086689815,2009-02-02,09:48:29
22.8137,108.334571666667,0,0,39846.4087268518,2009-02-02,09:48:34
22.8136983333333,108.3345,0,0,39846.4087847222,2009-02-02,09:48:39
22.8136966666667,108.334431666667,0,0,39846.4088425926,2009-02-02,09:48:44
22.8137016666667,108.334416666667,0,0,39846.408900463,2009-02-02,09:48:49
22.8137166666667,108.334423333333,0,0,39846.4089583333,2009-02-02,09:48:54
22.81374,108.334365,0,0,39846.4090162037,2009-02-02,09:48:59
22.81373,108.33423,0,0,39846.4090740741,2009-02-02,09:49:04
22.813695,108.334166666667,0,0,39846.4091319444,2009-02-02,09:49:09
22.813695,108.334166666667,0,0,39846.4091666667,2009-02-02,09:49:12
22.8137016666667,108.334163333333,0,0,39846.4091898148,2009-02-02,09:49:14
22.813725,108.33414,0,0,39846.4092476852,2009-02-02,09:49:19
22.813735,108.33414,0,0,39846.4093055556,2009-02-02,09:49:24
22.8137266666667,108.334033333333,0,0,39846.4093634259,2009-02-02,09:49:29
22.813725,108.33395,0,0,39846.4094212963,2009-02-02,09:49:34
22.8136783333333,108.334013333333,0,0,39846.4094791667,2009-02-02,09:49:39
22.813605,108.334073333333,0,0,39846.409537037,2009-02-02,09:49:44
22.81353,108.334211666667,0,0,39846.4095949074,2009-02-02,09:49:49
22.813455,108.334381666667,0,0,39846.4096527778,2009-02-02,09:49:54
22.8133966666667,108.334538333333,0,0,39846.4097106481,2009-02-02,09:49:59
22.8134666666667,108.334478333333,0,0,39846.4097685185,2009-02-02,09:50:04
22.8135283333333,108.334396666667,0,0,39846.4098263889,2009-02-02,09:50:09
22.81359,108.334276666667,0,0,39846.4098842593,2009-02-02,09:50:14
22.8136266666667,108.334261666667,0,0,39846.4099421296,2009-02-02,09:50:19
22.8137066666667,108.334248333333,0,0,39846.41,2009-02-02,09:50:24
22.813775,108.334223333333,0,0,39846.4100578704,2009-02-02,09:50:29
22.813795,108.334295,0,0,39846.4101157407,2009-02-02,09:50:34
22.81385,108.33429,0,0,39846.4101736111,2009-02-02,09:50:39
22.8138633333333,108.334216666667,0,0,39846.4102314815,2009-02-02,09:50:44
22.8138133333333,108.334153333333,0,0,39846.4102893519,2009-02-02,09:50:49
22.81379,108.334113333333,0,0,39846.4103472222,2009-02-02,09:50:54
22.8138416666667,108.333993333333,0,0,39846.4104050926,2009-02-02,09:50:59
22.8138766666667,108.33391,0,0,39846.410462963,2009-02-02,09:51:04
22.813875,108.333926666667,0,0,39846.4105208333,2009-02-02,09:51:09
22.81387,108.333953333333,0,0,39846.4105787037,2009-02-02,09:51:14
22.81387,108.33403,0,0,39846.4106365741,2009-02-02,09:51:19
22.813865,108.334081666667,0,0,39846.4106944444,2009-02-02,09:51:24
22.8138233333333,108.334133333333,0,0,39846.4107523148,2009-02-02,09:51:29
22.81377,108.334151666667,0,0,39846.4108101852,2009-02-02,09:51:34
22.8137133333333,108.334165,0,0,39846.4108680556,2009-02-02,09:51:39
22.8136316666667,108.3342,0,0,39846.4109259259,2009-02-02,09:51:44
22.8134716666667,108.334191666667,0,0,39846.4109837963,2009-02-02,09:51:49
22.813225,108.334236666667,0,0,39846.4110416667,2009-02-02,09:51:54
22.812965,108.334265,0,0,39846.411099537,2009-02-02,09:51:59
22.8128466666667,108.334321666667,0,0,39846.4111574074,2009-02-02,09:52:04
22.8127983333333,108.334398333333,0,0,39846.4112152778,2009-02-02,09:52:09
22.8127283333333,108.334533333333,0,0,39846.4112731481,2009-02-02,09:52:14
22.8126433333333,108.334615,0,0,39846.4113310185,2009-02-02,09:52:19
22.8126183333333,108.334703333333,0,0,39846.4113888889,2009-02-02,09:52:24
22.8126166666667,108.334741666667,0,0,39846.4114467593,2009-02-02,09:52:29
22.8126283333333,108.334736666667,0,0,39846.4115046296,2009-02-02,09:52:34
22.81267,108.334775,0,0,39846.4115625,2009-02-02,09:52:39
22.8127066666667,108.334806666667,0,0,39846.4116203704,2009-02-02,09:52:44
22.81275,108.334826666667,0,0,39846.4116782407,2009-02-02,09:52:49
22.8127533333333,108.334841666667,0,0,39846.4117361111,2009-02-02,09:52:54
22.8127316666667,108.33482,0,0,39846.4117939815,2009-02-02,09:52:59
22.8127116666667,108.334856666667,0,0,39846.4118518519,2009-02-02,09:53:04
22.812665,108.33486,0,0,39846.4119097222,2009-02-02,09:53:09
22.8126383333333,108.334855,0,0,39846.4119675926,2009-02-02,09:53:14
22.8126233333333,108.334871666667,0,0,39846.412025463,2009-02-02,09:53:19
22.8131716666667,108.334715,0,0,39846.4120833333,2009-02-02,09:53:24
22.8135183333333,108.334595,0,0,39846.4121412037,2009-02-02,09:53:29
22.81371,108.334455,0,0,39846.4121990741,2009-02-02,09:53:34
22.8138133333333,108.334325,0,0,39846.4122569444,2009-02-02,09:53:39
22.813835,108.33413,0,0,39846.4123148148,2009-02-02,09:53:44
22.8138683333333,108.333933333333,0,0,39846.4123726852,2009-02-02,09:53:49
22.813895,108.333755,0,0,39846.4124305556,2009-02-02,09:53:54
22.8139683333333,108.333625,0,0,39846.4124884259,2009-02-02,09:53:59
22.81405,108.333411666667,0,0,39846.4125462963,2009-02-02,09:54:04
22.8141183333333,108.333161666667,0,0,39846.4126041667,2009-02-02,09:54:09
22.8142,108.332931666667,0,0,39846.412662037,2009-02-02,09:54:14
22.8142216666667,108.332936666667,0,0,39846.4127199074,2009-02-02,09:54:19
22.8141916666667,108.333058333333,0,0,39846.4127777778,2009-02-02,09:54:24
22.8141,108.333401666667,0,0,39846.4128356481,2009-02-02,09:54:29
22.8140666666667,108.333486666667,0,0,39846.4128935185,2009-02-02,09:54:34
22.8140316666667,108.33356,0,0,39846.4129513889,2009-02-02,09:54:39
22.8139683333333,108.33367,0,0,39846.4130092593,2009-02-02,09:54:44
22.8139166666667,108.333726666667,0,0,39846.4130671296,2009-02-02,09:54:49
22.8138616666667,108.333766666667,0,0,39846.413125,2009-02-02,09:54:54
22.8138483333333,108.333793333333,0,0,39846.4131828704,2009-02-02,09:54:59
22.8138216666667,108.333825,0,0,39846.4132407407,2009-02-02,09:55:04
22.8137666666667,108.333951666667,0,0,39846.4132986111,2009-02-02,09:55:09
22.813725,108.334063333333,0,0,39846.4133564815,2009-02-02,09:55:14
22.81372,108.334091666667,0,0,39846.4134143519,2009-02-02,09:55:19
22.8136683333333,108.334131666667,0,0,39846.4134722222,2009-02-02,09:55:24
22.8136333333333,108.333996666667,0,0,39846.4135300926,2009-02-02,09:55:29
22.8135883333333,108.333928333333,0,0,39846.413587963,2009-02-02,09:55:34
22.81358,108.33389,0,0,39846.4136458333,2009-02-02,09:55:39
22.813545,108.33397,0,0,39846.4137037037,2009-02-02,09:55:44
22.8135183333333,108.334008333333,0,0,39846.4137615741,2009-02-02,09:55:49
22.8135116666667,108.334018333333,0,0,39846.4138194444,2009-02-02,09:55:54
22.8135066666667,108.334111666667,0,0,39846.4138773148,2009-02-02,09:55:59
22.8134966666667,108.334168333333,0,0,39846.4139351852,2009-02-02,09:56:04
22.81349,108.334235,0,0,39846.4139930556,2009-02-02,09:56:09
22.8135016666667,108.334241666667,0,0,39846.4140509259,2009-02-02,09:56:14
22.8134933333333,108.334283333333,0,0,39846.4141087963,2009-02-02,09:56:19
22.8134466666667,108.334298333333,0,0,39846.4141666667,2009-02-02,09:56:24
22.81338,108.33428,0,0,39846.414224537,2009-02-02,09:56:29
22.8133633333333,108.334296666667,0,0,39846.4142824074,2009-02-02,09:56:34
22.8133783333333,108.334303333333,0,0,39846.4143402778,2009-02-02,09:56:39
22.813495,108.334258333333,0,0,39846.4143981481,2009-02-02,09:56:44
22.81356,108.334283333333,0,0,39846.4144560185,2009-02-02,09:56:49
22.8135966666667,108.334316666667,0,0,39846.4145138889,2009-02-02,09:56:54
22.813595,108.334358333333,0,0,39846.4145717593,2009-02-02,09:56:59
22.8136266666667,108.334375,0,0,39846.4146296296,2009-02-02,09:57:04
22.8136716666667,108.334386666667,0,0,39846.4146875,2009-02-02,09:57:09
22.81373,108.334353333333,0,0,39846.4147453704,2009-02-02,09:57:14
22.8137333333333,108.33427,0,0,39846.4148032407,2009-02-02,09:57:19
22.8136483333333,108.334175,0,0,39846.4148611111,2009-02-02,09:57:24
22.813535,108.334076666667,0,0,39846.4149189815,2009-02-02,09:57:29
22.8134233333333,108.334025,0,0,39846.4149768518,2009-02-02,09:57:34
22.81319,108.33407,0,0,39846.4150347222,2009-02-02,09:57:39
22.8129716666667,108.33416,0,0,39846.4150925926,2009-02-02,09:57:44
22.8127933333333,108.334246666667,0,0,39846.415150463,2009-02-02,09:57:49
22.8126566666667,108.334258333333,0,0,39846.4152083333,2009-02-02,09:57:54
22.8124816666667,108.334326666667,0,0,39846.4152662037,2009-02-02,09:57:59
22.8123533333333,108.334348333333,0,0,39846.4153240741,2009-02-02,09:58:04
22.8122383333333,108.33435,0,0,39846.4153819444,2009-02-02,09:58:09
22.8121983333333,108.33434,0,0,39846.4154398148,2009-02-02,09:58:14
22.81218,108.334316666667,0,0,39846.4154976852,2009-02-02,09:58:19
22.81217,108.334291666667,0,0,39846.4155555556,2009-02-02,09:58:24
22.812135,108.334243333333,0,0,39846.4156134259,2009-02-02,09:58:29
22.8121483333333,108.334211666667,0,0,39846.4156712963,2009-02-02,09:58:34
22.812355,108.334076666667,0,0,39846.4157291667,2009-02-02,09:58:39
22.8124116666667,108.334028333333,0,0,39846.415787037,2009-02-02,09:58:44
22.8125133333333,108.333985,0,0,39846.4158449074,2009-02-02,09:58:49
22.8125583333333,108.333956666667,0,0,39846.4159027778,2009-02-02,09:58:54
22.8125016666667,108.333983333333,0,0,39846.4159606481,2009-02-02,09:58:59
22.81248,108.333996666667,0,0,39846.4160185185,2009-02-02,09:59:04
22.812445,108.333976666667,0,0,39846.4160763889,2009-02-02,09:59:09
22.8125866666667,108.333948333333,0,0,39846.4161342593,2009-02-02,09:59:14
22.8125683333333,108.333996666667,0,0,39846.4161921296,2009-02-02,09:59:19
22.8125683333333,108.333996666667,0,0,39846.4162268518,2009-02-02,09:59:22
22.8125666666667,108.334005,0,0,39846.41625,2009-02-02,09:59:24
22.813165,108.334371666667,0,0,39846.4163078704,2009-02-02,09:59:29
22.8132066666667,108.334188333333,0,0,39846.4163657407,2009-02-02,09:59:34
22.81326,108.334113333333,0,0,39846.4164236111,2009-02-02,09:59:39
22.8136316666667,108.333998333333,0,0,39846.4164814815,2009-02-02,09:59:44
22.8137216666667,108.3339,0,0,39846.4165393518,2009-02-02,09:59:49
22.8137483333333,108.333825,0,0,39846.4165972222,2009-02-02,09:59:54
22.813795,108.333778333333,0,0,39846.4166550926,2009-02-02,09:59:59
22.8138383333333,108.333756666667,0,0,39846.416712963,2009-02-02,10:00:04
22.81382,108.333828333333,0,0,39846.4167708333,2009-02-02,10:00:09
22.8137916666667,108.33389,0,0,39846.4168287037,2009-02-02,10:00:14
22.8138866666667,108.33383,0,0,39846.4168865741,2009-02-02,10:00:19
22.814005,108.333743333333,0,0,39846.4169444444,2009-02-02,10:00:24
22.8140366666667,108.333821666667,0,0,39846.4170023148,2009-02-02,10:00:29
22.814105,108.333805,0,0,39846.4170601852,2009-02-02,10:00:34
22.81413,108.333773333333,0,0,39846.4171180556,2009-02-02,10:00:39
22.81413,108.333773333333,0,0,39846.4171527778,2009-02-02,10:00:42
22.8141216666667,108.333775,0,0,39846.4171759259,2009-02-02,10:00:44
22.814095,108.333788333333,0,0,39846.4172337963,2009-02-02,10:00:49
22.8137616666667,108.33407,0,0,39846.4172916667,2009-02-02,10:00:54
22.8136433333333,108.334061666667,0,0,39846.417349537,2009-02-02,10:00:59
22.8135666666667,108.334061666667,0,0,39846.4174074074,2009-02-02,10:01:04
22.813515,108.334071666667,0,0,39846.4174652778,2009-02-02,10:01:09
22.8134716666667,108.334091666667,0,0,39846.4175231481,2009-02-02,10:01:14
22.8134383333333,108.334073333333,0,0,39846.4175810185,2009-02-02,10:01:19
22.813415,108.33405,0,0,39846.4176388889,2009-02-02,10:01:24
22.8134233333333,108.333901666667,0,0,39846.4176967593,2009-02-02,10:01:29
22.8133966666667,108.333866666667,0,0,39846.4177546296,2009-02-02,10:01:34
22.8133483333333,108.33386,0,0,39846.4178125,2009-02-02,10:01:39
22.8133066666667,108.333935,0,0,39846.4178703704,2009-02-02,10:01:44
22.8133066666667,108.333935,0,0,39846.4179050926,2009-02-02,10:01:47
22.8133116666667,108.333938333333,0,0,39846.4179282407,2009-02-02,10:01:49
22.8133333333333,108.333965,0,0,39846.4179861111,2009-02-02,10:01:54
22.8133383333333,108.333983333333,0,0,39846.4180439815,2009-02-02,10:01:59
22.813315,108.333986666667,0,0,39846.4181018519,2009-02-02,10:02:04
22.8133033333333,108.334076666667,0,0,39846.4181597222,2009-02-02,10:02:09
22.8132783333333,108.334153333333,0,0,39846.4182175926,2009-02-02,10:02:14
22.813265,108.334211666667,0,0,39846.418275463,2009-02-02,10:02:19
22.8132583333333,108.334221666667,0,0,39846.4183333333,2009-02-02,10:02:24
22.813235,108.334228333333,0,0,39846.4183912037,2009-02-02,10:02:29
22.813235,108.334228333333,0,0,39846.4184259259,2009-02-02,10:02:32
22.8132283333333,108.334221666667,0,0,39846.4184490741,2009-02-02,10:02:34
22.8132533333333,108.334161666667,0,0,39846.4185069444,2009-02-02,10:02:39
22.81329,108.334065,0,0,39846.4185648148,2009-02-02,10:02:44
22.8133183333333,108.334031666667,0,0,39846.4186226852,2009-02-02,10:02:49
22.8133216666667,108.334021666667,0,0,39846.4186805556,2009-02-02,10:02:54
22.8133016666667,108.333966666667,0,0,39846.4187384259,2009-02-02,10:02:59
22.8132483333333,108.333925,0,0,39846.4187962963,2009-02-02,10:03:04
22.8132166666667,108.333871666667,0,0,39846.4188541667,2009-02-02,10:03:09
22.8132333333333,108.333835,0,0,39846.418912037,2009-02-02,10:03:14
22.8132566666667,108.333855,0,0,39846.4189699074,2009-02-02,10:03:19
22.8132966666667,108.3339,0,0,39846.4190277778,2009-02-02,10:03:24
22.813305,108.333925,0,0,39846.4190856481,2009-02-02,10:03:29
22.8133033333333,108.33391,0,0,39846.4191435185,2009-02-02,10:03:34
22.81331,108.333931666667,0,0,39846.4192013889,2009-02-02,10:03:39
22.8133416666667,108.333973333333,0,0,39846.4192592593,2009-02-02,10:03:44
22.8133533333333,108.333998333333,0,0,39846.4193171296,2009-02-02,10:03:49
22.813355,108.334003333333,0,0,39846.419375,2009-02-02,10:03:54
22.8133533333333,108.333996666667,0,0,39846.4194328704,2009-02-02,10:03:59
22.8133533333333,108.333996666667,0,0,39846.4194675926,2009-02-02,10:04:02
22.8133533333333,108.333998333333,0,0,39846.4194907407,2009-02-02,10:04:04
22.81334,108.334008333333,0,0,39846.4195486111,2009-02-02,10:04:09
22.8133433333333,108.334025,0,0,39846.4196064815,2009-02-02,10:04:14
22.8133266666667,108.334041666667,0,0,39846.4196643519,2009-02-02,10:04:19
22.813345,108.334083333333,0,0,39846.4197222222,2009-02-02,10:04:24
22.8133366666667,108.334098333333,0,0,39846.4197800926,2009-02-02,10:04:29
22.813345,108.334143333333,0,0,39846.419837963,2009-02-02,10:04:34
22.813345,108.334143333333,0,0,39846.4198726852,2009-02-02,10:04:37
22.8133416666667,108.334146666667,0,0,39846.4198958333,2009-02-02,10:04:39
22.8133416666667,108.334161666667,0,0,39846.4199537037,2009-02-02,10:04:44
22.81335,108.334211666667,0,0,39846.4200115741,2009-02-02,10:04:49
22.81337,108.334318333333,0,0,39846.4200694444,2009-02-02,10:04:54
22.813335,108.334328333333,0,0,39846.4201273148,2009-02-02,10:04:59
22.813345,108.33435,0,0,39846.4201851852,2009-02-02,10:05:04
22.8135083333333,108.334436666667,0,0,39846.4202430556,2009-02-02,10:05:09
22.8135883333333,108.334535,0,0,39846.4203009259,2009-02-02,10:05:14
22.81366,108.334598333333,0,0,39846.4203587963,2009-02-02,10:05:19
22.8136916666667,108.334551666667,0,0,39846.4204166667,2009-02-02,10:05:24
22.813665,108.334495,0,0,39846.420474537,2009-02-02,10:05:29
22.8136116666667,108.334433333333,0,0,39846.4205324074,2009-02-02,10:05:34
22.8135716666667,108.334408333333,0,0,39846.4205902778,2009-02-02,10:05:39
22.8135416666667,108.334373333333,0,0,39846.4206481481,2009-02-02,10:05:44
22.8135216666667,108.334311666667,0,0,39846.4207060185,2009-02-02,10:05:49
22.813505,108.334218333333,0,0,39846.4207638889,2009-02-02,10:05:54
22.8134983333333,108.334126666667,0,0,39846.4208217593,2009-02-02,10:05:59
22.8134766666667,108.334078333333,0,0,39846.4208796296,2009-02-02,10:06:04
22.813465,108.334081666667,0,0,39846.4209375,2009-02-02,10:06:09
22.81343,108.33407,0,0,39846.4209953704,2009-02-02,10:06:14
22.8134,108.334028333333,0,0,39846.4210532407,2009-02-02,10:06:19
22.8134033333333,108.333973333333,0,0,39846.4211111111,2009-02-02,10:06:24
22.8133933333333,108.333946666667,0,0,39846.4211689815,2009-02-02,10:06:29
22.8133733333333,108.333931666667,0,0,39846.4212268519,2009-02-02,10:06:34
22.8133616666667,108.333943333333,0,0,39846.4212847222,2009-02-02,10:06:39
22.813345,108.333933333333,0,0,39846.4213425926,2009-02-02,10:06:44
22.813405,108.334056666667,0,0,39846.421400463,2009-02-02,10:06:49
22.8133666666667,108.334088333333,0,0,39846.4214583333,2009-02-02,10:06:54
22.813315,108.333991666667,0,0,39846.4215162037,2009-02-02,10:06:59
22.8132866666667,108.333921666667,0,0,39846.4215740741,2009-02-02,10:07:04
22.8132566666667,108.333878333333,0,0,39846.4216319444,2009-02-02,10:07:09
22.8132466666667,108.33385,0,0,39846.4216898148,2009-02-02,10:07:14
22.8132516666667,108.33386,0,0,39846.4217476852,2009-02-02,10:07:19
22.81334,108.333821666667,0,0,39846.4218055556,2009-02-02,10:07:24
22.8134816666667,108.33385,0,0,39846.4218634259,2009-02-02,10:07:29
22.813555,108.333913333333,0,0,39846.4219212963,2009-02-02,10:07:34
22.81359,108.333918333333,0,0,39846.4219791667,2009-02-02,10:07:39
22.813625,108.333885,0,0,39846.422037037,2009-02-02,10:07:44
22.8136716666667,108.333971666667,0,0,39846.4220949074,2009-02-02,10:07:49
22.8137433333333,108.33401,0,0,39846.4221527778,2009-02-02,10:07:54
22.8137516666667,108.334005,0,0,39846.4222106481,2009-02-02,10:07:59
22.8137516666667,108.334005,0,0,39846.4222453704,2009-02-02,10:08:02
22.81375,108.334006666667,0,0,39846.4222685185,2009-02-02,10:08:04
22.81376,108.333996666667,0,0,39846.4223263889,2009-02-02,10:08:09
22.8137833333333,108.334043333333,0,0,39846.4223842593,2009-02-02,10:08:14
22.81374,108.33407,0,0,39846.4224421296,2009-02-02,10:08:19
22.8137766666667,108.334056666667,0,0,39846.4225,2009-02-02,10:08:24
22.8137933333333,108.33409,0,0,39846.4225578704,2009-02-02,10:08:29
22.8137933333333,108.33409,0,0,39846.4225925926,2009-02-02,10:08:32
22.8137883333333,108.33409,0,0,39846.4226157407,2009-02-02,10:08:34
22.8137983333333,108.334098333333,0,0,39846.4226736111,2009-02-02,10:08:39
22.8137066666667,108.334085,0,0,39846.4227314815,2009-02-02,10:08:44
22.813505,108.334063333333,0,0,39846.4227893518,2009-02-02,10:08:49
22.8133233333333,108.334031666667,0,0,39846.4228472222,2009-02-02,10:08:54
22.8132266666667,108.333995,0,0,39846.4229050926,2009-02-02,10:08:59
22.813175,108.333998333333,0,0,39846.422962963,2009-02-02,10:09:04
22.8131816666667,108.334025,0,0,39846.4230208333,2009-02-02,10:09:09
22.8132716666667,108.334063333333,0,0,39846.4230787037,2009-02-02,10:09:14
22.8133233333333,108.334106666667,0,0,39846.4231365741,2009-02-02,10:09:19
22.81335,108.334061666667,0,0,39846.4231944444,2009-02-02,10:09:24
22.8133533333333,108.334015,0,0,39846.4232523148,2009-02-02,10:09:29
22.8134066666667,108.33388,0,0,39846.4233101852,2009-02-02,10:09:34
22.813445,108.33387,0,0,39846.4233680556,2009-02-02,10:09:39
22.8134683333333,108.33397,0,0,39846.4234259259,2009-02-02,10:09:44
22.8135016666667,108.334005,0,0,39846.4234837963,2009-02-02,10:09:49
22.813535,108.334048333333,0,0,39846.4235416667,2009-02-02,10:09:54
22.81355,108.334065,0,0,39846.423599537,2009-02-02,10:09:59
22.8135866666667,108.334103333333,0,0,39846.4236574074,2009-02-02,10:10:04
22.8135816666667,108.334153333333,0,0,39846.4237152778,2009-02-02,10:10:09
22.81356,108.334185,0,0,39846.4237731481,2009-02-02,10:10:14
22.8135483333333,108.33419,0,0,39846.4238310185,2009-02-02,10:10:19
22.8135583333333,108.334193333333,0,0,39846.4238888889,2009-02-02,10:10:24
22.8135783333333,108.33422,0,0,39846.4239467593,2009-02-02,10:10:29
22.8135766666667,108.334235,0,0,39846.4240046296,2009-02-02,10:10:34
22.8135716666667,108.334246666667,0,0,39846.4240625,2009-02-02,10:10:39
22.813565,108.334271666667,0,0,39846.4241203704,2009-02-02,10:10:44
22.8135416666667,108.334283333333,0,0,39846.4241782407,2009-02-02,10:10:49
22.813535,108.334298333333,0,0,39846.4242361111,2009-02-02,10:10:54
22.8134983333333,108.334321666667,0,0,39846.4242939815,2009-02-02,10:10:59
22.8134366666667,108.334368333333,0,0,39846.4243518518,2009-02-02,10:11:04
22.813355,108.334486666667,0,0,39846.4244097222,2009-02-02,10:11:09
22.8132733333333,108.334613333333,0,0,39846.4244675926,2009-02-02,10:11:14
22.8132033333333,108.33494,0,0,39846.424525463,2009-02-02,10:11:19
22.8131616666667,108.335151666667,0,0,39846.4245833333,2009-02-02,10:11:24
22.8131633333333,108.33518,0,0,39846.4246412037,2009-02-02,10:11:29
22.8131883333333,108.335231666667,0,0,39846.4246990741,2009-02-02,10:11:34
22.8132116666667,108.335356666667,0,0,39846.4247569444,2009-02-02,10:11:39
22.8132666666667,108.335233333333,0,0,39846.4248148148,2009-02-02,10:11:44
22.81331,108.335171666667,0,0,39846.4248726852,2009-02-02,10:11:49
22.81337,108.335085,0,0,39846.4249305556,2009-02-02,10:11:54
22.8133816666667,108.335063333333,0,0,39846.4249884259,2009-02-02,10:11:59
22.8133816666667,108.335063333333,0,0,39846.4250231481,2009-02-02,10:12:02
22.8133833333333,108.33507,0,0,39846.4250462963,2009-02-02,10:12:04
22.8134266666667,108.33492,0,0,39846.4251041667,2009-02-02,10:12:09
22.8134533333333,108.334811666667,0,0,39846.425162037,2009-02-02,10:12:14
22.81351,108.334565,0,0,39846.4252199074,2009-02-02,10:12:19
22.8135633333333,108.334423333333,0,0,39846.4252777778,2009-02-02,10:12:24
22.813575,108.334325,0,0,39846.4253356481,2009-02-02,10:12:29
22.813575,108.334261666667,0,0,39846.4253935185,2009-02-02,10:12:34
22.8133383333333,108.334133333333,0,0,39846.4273032407,2009-02-02,10:15:19
22.8132783333333,108.334168333333,0,0,39846.4273611111,2009-02-02,10:15:24
22.8132466666667,108.334168333333,0,0,39846.4274189815,2009-02-02,10:15:29
22.8131783333333,108.334136666667,0,0,39846.4274768519,2009-02-02,10:15:34
22.8131733333333,108.334065,0,0,39846.4275347222,2009-02-02,10:15:39
22.81317,108.334,0,0,39846.4275925926,2009-02-02,10:15:44
22.8131883333333,108.333985,0,0,39846.427650463,2009-02-02,10:15:49
22.8131833333333,108.333961666667,0,0,39846.4277083333,2009-02-02,10:15:54
22.813185,108.333933333333,0,0,39846.4277662037,2009-02-02,10:15:59
22.8133416666667,108.333896666667,0,0,39846.4278240741,2009-02-02,10:16:04
22.8134383333333,108.333895,0,0,39846.4278819444,2009-02-02,10:16:09
22.8134883333333,108.333896666667,0,0,39846.4279398148,2009-02-02,10:16:14
22.8135183333333,108.333898333333,0,0,39846.4279976852,2009-02-02,10:16:19
22.81349,108.333928333333,0,0,39846.4280555556,2009-02-02,10:16:24
22.81349,108.333963333333,0,0,39846.4281134259,2009-02-02,10:16:29
22.81352,108.334036666667,0,0,39846.4281712963,2009-02-02,10:16:34
22.81354,108.334096666667,0,0,39846.4282291667,2009-02-02,10:16:39
22.81354,108.334096666667,0,0,39846.4282638889,2009-02-02,10:16:42
22.8135466666667,108.33409,0,0,39846.428287037,2009-02-02,10:16:44
22.8135783333333,108.334083333333,0,0,39846.4283449074,2009-02-02,10:16:49
22.8135766666667,108.334073333333,0,0,39846.4284027778,2009-02-02,10:16:54
22.8135066666667,108.334025,0,0,39846.4284606481,2009-02-02,10:16:59
22.8134283333333,108.33398,0,0,39846.4285185185,2009-02-02,10:17:04
22.81342,108.333948333333,0,0,39846.4285763889,2009-02-02,10:17:09
22.81342,108.333923333333,0,0,39846.4286342593,2009-02-02,10:17:14
22.8134333333333,108.33391,0,0,39846.4286921296,2009-02-02,10:17:19
22.813435,108.333876666667,0,0,39846.42875,2009-02-02,10:17:24
22.8133166666667,108.333858333333,0,0,39846.4288078704,2009-02-02,10:17:29
22.8131083333333,108.333811666667,0,0,39846.4288657407,2009-02-02,10:17:34
22.8129,108.333648333333,0,0,39846.4289236111,2009-02-02,10:17:39
22.8127633333333,108.333435,0,0,39846.4289814815,2009-02-02,10:17:44
22.8128166666667,108.333493333333,0,0,39846.4290393519,2009-02-02,10:17:49
22.8129216666667,108.333566666667,0,0,39846.4290972222,2009-02-02,10:17:54
22.813245,108.333761666667,0,0,39846.4291550926,2009-02-02,10:17:59
22.8131683333333,108.333815,0,0,39846.429212963,2009-02-02,10:18:04
22.81315,108.333718333333,0,0,39846.4292708333,2009-02-02,10:18:09
22.8131766666667,108.333536666667,0,0,39846.4293287037,2009-02-02,10:18:14
22.8131716666667,108.333476666667,0,0,39846.4293865741,2009-02-02,10:18:19
22.8131783333333,108.333443333333,0,0,39846.4294444444,2009-02-02,10:18:24
22.81322,108.333516666667,0,0,39846.4295023148,2009-02-02,10:18:29
22.8132433333333,108.333556666667,0,0,39846.4295601852,2009-02-02,10:18:34
22.8132766666667,108.333586666667,0,0,39846.4296180556,2009-02-02,10:18:39
22.8133083333333,108.333608333333,0,0,39846.4296759259,2009-02-02,10:18:44
22.8133466666667,108.333641666667,0,0,39846.4297337963,2009-02-02,10:18:49
22.813385,108.333661666667,0,0,39846.4297916667,2009-02-02,10:18:54
22.813425,108.333683333333,0,0,39846.429849537,2009-02-02,10:18:59
22.8135266666667,108.333791666667,0,0,39846.4299074074,2009-02-02,10:19:04
22.8135866666667,108.333855,0,0,39846.4299652778,2009-02-02,10:19:09
22.8136166666667,108.333878333333,0,0,39846.4300231481,2009-02-02,10:19:14
22.813645,108.333866666667,0,0,39846.4300810185,2009-02-02,10:19:19
22.8136366666667,108.333886666667,0,0,39846.4301388889,2009-02-02,10:19:24
22.8136216666667,108.333881666667,0,0,39846.4301967593,2009-02-02,10:19:29
22.81361,108.333891666667,0,0,39846.4302546296,2009-02-02,10:19:34
22.8135983333333,108.333908333333,0,0,39846.4303125,2009-02-02,10:19:39
22.81359,108.333893333333,0,0,39846.4303703704,2009-02-02,10:19:44
22.8135783333333,108.333896666667,0,0,39846.4304282407,2009-02-02,10:19:49
22.8135716666667,108.333893333333,0,0,39846.4304861111,2009-02-02,10:19:54
22.8135716666667,108.333893333333,0,0,39846.4305208333,2009-02-02,10:19:57
22.81357,108.333895,0,0,39846.4305439815,2009-02-02,10:19:59
22.8135316666667,108.33393,0,0,39846.4306018518,2009-02-02,10:20:04
22.81351,108.334005,0,0,39846.4306597222,2009-02-02,10:20:09
22.8135116666667,108.334076666667,0,0,39846.4307175926,2009-02-02,10:20:14
22.8135816666667,108.33411,0,0,39846.430775463,2009-02-02,10:20:19
22.813595,108.334183333333,0,0,39846.4308333333,2009-02-02,10:20:24
22.81367,108.334358333333,0,0,39846.4308912037,2009-02-02,10:20:29
22.8137616666667,108.334241666667,0,0,39846.4309490741,2009-02-02,10:20:34
22.8138266666667,108.334278333333,0,0,39846.4310069444,2009-02-02,10:20:39
22.8137616666667,108.334625,0,0,39846.4310648148,2009-02-02,10:20:44
22.8136933333333,108.334845,0,0,39846.4311226852,2009-02-02,10:20:49
22.813795,108.33473,0,0,39846.4311805556,2009-02-02,10:20:54
22.813845,108.334653333333,0,0,39846.4312384259,2009-02-02,10:20:59
22.8138533333333,108.33464,0,0,39846.4312962963,2009-02-02,10:21:04
22.813755,108.334795,0,0,39846.4313541667,2009-02-02,10:21:09
22.8136633333333,108.335008333333,0,0,39846.431412037,2009-02-02,10:21:14
22.8135783333333,108.335218333333,0,0,39846.4314699074,2009-02-02,10:21:19
22.8135233333333,108.335356666667,0,0,39846.4315277778,2009-02-02,10:21:24
22.81352,108.335448333333,0,0,39846.4315856481,2009-02-02,10:21:29
22.813485,108.335566666667,0,0,39846.4316435185,2009-02-02,10:21:34
22.81415,108.33429,0,0,39846.4317013889,2009-02-02,10:21:39
22.814205,108.334081666667,0,0,39846.4317592593,2009-02-02,10:21:44
22.8142233333333,108.334065,0,0,39846.4318171296,2009-02-02,10:21:49
22.8142283333333,108.334041666667,0,0,39846.431875,2009-02-02,10:21:54
22.81421,108.334008333333,0,0,39846.4319328704,2009-02-02,10:21:59
22.8141433333333,108.333985,0,0,39846.4319907407,2009-02-02,10:22:04
22.8141033333333,108.333963333333,0,0,39846.4320486111,2009-02-02,10:22:09
22.8139666666667,108.333893333333,0,0,39846.4321064815,2009-02-02,10:22:14
22.8139416666667,108.33394,0,0,39846.4321643518,2009-02-02,10:22:19
22.8139416666667,108.333953333333,0,0,39846.4322222222,2009-02-02,10:22:24
22.8139333333333,108.33394,0,0,39846.4322800926,2009-02-02,10:22:29
22.81391,108.333948333333,0,0,39846.432337963,2009-02-02,10:22:34
22.8138666666667,108.334008333333,0,0,39846.4323958333,2009-02-02,10:22:39
22.813855,108.334028333333,0,0,39846.4324537037,2009-02-02,10:22:44
22.8138416666667,108.334075,0,0,39846.4325115741,2009-02-02,10:22:49
22.8138233333333,108.334121666667,0,0,39846.4325694444,2009-02-02,10:22:54
22.8138183333333,108.334161666667,0,0,39846.4326273148,2009-02-02,10:22:59
22.8138433333333,108.334191666667,0,0,39846.4326851852,2009-02-02,10:23:04
22.8139216666667,108.33422,0,0,39846.4327430556,2009-02-02,10:23:09
22.81401,108.334135,0,0,39846.4328009259,2009-02-02,10:23:14
22.8139983333333,108.33399,0,0,39846.4328587963,2009-02-02,10:23:19
22.8139666666667,108.333908333333,0,0,39846.4329166667,2009-02-02,10:23:24
22.813975,108.333866666667,0,0,39846.432974537,2009-02-02,10:23:29
22.8140016666667,108.333836666667,0,0,39846.4330324074,2009-02-02,10:23:34
22.81401,108.333811666667,0,0,39846.4330902778,2009-02-02,10:23:39
22.8140266666667,108.333808333333,0,0,39846.4331481481,2009-02-02,10:23:44
22.8140466666667,108.333805,0,0,39846.4332060185,2009-02-02,10:23:49
22.8140616666667,108.333805,0,0,39846.4332638889,2009-02-02,10:23:54
22.81406,108.333793333333,0,0,39846.4333217593,2009-02-02,10:23:59
22.81406,108.333793333333,0,0,39846.4333564815,2009-02-02,10:24:02
22.814055,108.333786666667,0,0,39846.4333796296,2009-02-02,10:24:04
22.814065,108.333795,0,0,39846.4334375,2009-02-02,10:24:09
22.8140633333333,108.333805,0,0,39846.4334953704,2009-02-02,10:24:14
22.8140383333333,108.333838333333,0,0,39846.4335532407,2009-02-02,10:24:19
22.8140333333333,108.333856666667,0,0,39846.4336111111,2009-02-02,10:24:24
22.8141283333333,108.33389,0,0,39846.4336689815,2009-02-02,10:24:29
22.814205,108.333871666667,0,0,39846.4337268519,2009-02-02,10:24:34
22.8140533333333,108.333798333333,0,0,39846.4337847222,2009-02-02,10:24:39
22.8140766666667,108.333868333333,0,0,39846.4338425926,2009-02-02,10:24:44
22.814085,108.333883333333,0,0,39846.433900463,2009-02-02,10:24:49
22.814085,108.333883333333,0,0,39846.4339351852,2009-02-02,10:24:52
22.81409,108.333875,0,0,39846.4339583333,2009-02-02,10:24:54
22.814115,108.333828333333,0,0,39846.4340162037,2009-02-02,10:24:59
22.8141416666667,108.333786666667,0,0,39846.4340740741,2009-02-02,10:25:04
22.8141433333333,108.333773333333,0,0,39846.4341319444,2009-02-02,10:25:09
22.8141433333333,108.333796666667,0,0,39846.4341898148,2009-02-02,10:25:14
22.8141483333333,108.333863333333,0,0,39846.4342476852,2009-02-02,10:25:19
22.8141383333333,108.333913333333,0,0,39846.4343055556,2009-02-02,10:25:24
22.814115,108.33376,0,0,39846.4343634259,2009-02-02,10:25:29
22.8141333333333,108.33354,0,0,39846.4344212963,2009-02-02,10:25:34
22.814065,108.333513333333,0,0,39846.4344791667,2009-02-02,10:25:39
22.8139866666667,108.333546666667,0,0,39846.434537037,2009-02-02,10:25:44
22.8139583333333,108.333585,0,0,39846.4345949074,2009-02-02,10:25:49
22.8139133333333,108.333693333333,0,0,39846.4346527778,2009-02-02,10:25:54
22.8139166666667,108.333661666667,0,0,39846.4347106481,2009-02-02,10:25:59
22.8139216666667,108.33369,0,0,39846.4347685185,2009-02-02,10:26:04
22.81385,108.33389,0,0,39846.4348263889,2009-02-02,10:26:09
22.8138316666667,108.333921666667,0,0,39846.4348842593,2009-02-02,10:26:14
22.8137733333333,108.334061666667,0,0,39846.4349421296,2009-02-02,10:26:19
22.813775,108.334143333333,0,0,39846.435,2009-02-02,10:26:24
22.8138033333333,108.334301666667,0,0,39846.4350578704,2009-02-02,10:26:29
22.8138033333333,108.334465,0,0,39846.4351157407,2009-02-02,10:26:34
22.81377,108.334661666667,0,0,39846.4351736111,2009-02-02,10:26:39
22.8137116666667,108.334875,0,0,39846.4352314815,2009-02-02,10:26:44
22.8136533333333,108.334978333333,0,0,39846.4352893519,2009-02-02,10:26:49
22.8136666666667,108.334928333333,0,0,39846.4353472222,2009-02-02,10:26:54
22.813715,108.334863333333,0,0,39846.4354050926,2009-02-02,10:26:59
22.8137583333333,108.334801666667,0,0,39846.435462963,2009-02-02,10:27:04
22.81396,108.334525,0,0,39846.4355208333,2009-02-02,10:27:09
22.8139466666667,108.33444,0,0,39846.4355787037,2009-02-02,10:27:14
22.81391,108.334358333333,0,0,39846.4356365741,2009-02-02,10:27:19
22.8138833333333,108.33433,0,0,39846.4356944444,2009-02-02,10:27:24
22.8139166666667,108.334275,0,0,39846.4357523148,2009-02-02,10:27:29
22.814005,108.333953333333,0,0,39846.436099537,2009-02-02,10:27:59
22.8138166666667,108.334126666667,0,0,39846.4361574074,2009-02-02,10:28:04
22.81369,108.334415,0,0,39846.4362152778,2009-02-02,10:28:09
22.8135733333333,108.334385,0,0,39846.4362731481,2009-02-02,10:28:14
22.8135416666667,108.334338333333,0,0,39846.4363310185,2009-02-02,10:28:19
22.8135616666667,108.334311666667,0,0,39846.4363888889,2009-02-02,10:28:24
22.813595,108.33424,0,0,39846.4364467593,2009-02-02,10:28:29
22.8135716666667,108.334186666667,0,0,39846.4365046296,2009-02-02,10:28:34
22.8135566666667,108.334261666667,0,0,39846.4365625,2009-02-02,10:28:39
22.8135166666667,108.334355,0,0,39846.4366203704,2009-02-02,10:28:44
22.8134683333333,108.334423333333,0,0,39846.4366782407,2009-02-02,10:28:49
22.813395,108.33447,0,0,39846.4367361111,2009-02-02,10:28:54
22.813325,108.334511666667,0,0,39846.4367939815,2009-02-02,10:28:59
22.8133566666667,108.334508333333,0,0,39846.4368518519,2009-02-02,10:29:04
22.8135016666667,108.334493333333,0,0,39846.4369097222,2009-02-02,10:29:09
22.8135616666667,108.334513333333,0,0,39846.4369675926,2009-02-02,10:29:14
22.8135533333333,108.334498333333,0,0,39846.437025463,2009-02-02,10:29:19
22.8135533333333,108.334498333333,0,0,39846.4370601852,2009-02-02,10:29:22
22.8135583333333,108.334506666667,0,0,39846.4370833333,2009-02-02,10:29:24
22.8136333333333,108.334481666667,0,0,39846.4371412037,2009-02-02,10:29:29
22.813725,108.334446666667,0,0,39846.4371990741,2009-02-02,10:29:34
22.813775,108.334465,0,0,39846.4372569444,2009-02-02,10:29:39
22.8138166666667,108.334473333333,0,0,39846.4373148148,2009-02-02,10:29:44
22.8138366666667,108.334471666667,0,0,39846.4373726852,2009-02-02,10:29:49
22.81384,108.334483333333,0,0,39846.4374305556,2009-02-02,10:29:54
22.8138366666667,108.334515,0,0,39846.4374884259,2009-02-02,10:29:59
22.81381,108.334523333333,0,0,39846.4375462963,2009-02-02,10:30:04
22.8138233333333,108.334535,0,0,39846.4376041667,2009-02-02,10:30:09
22.8138316666667,108.334515,0,0,39846.437662037,2009-02-02,10:30:14
22.813835,108.334501666667,0,0,39846.4377199074,2009-02-02,10:30:19
22.8138716666667,108.334533333333,0,0,39846.4377777778,2009-02-02,10:30:24
22.8138683333333,108.334566666667,0,0,39846.4378356481,2009-02-02,10:30:29
22.8138416666667,108.33458,0,0,39846.4378935185,2009-02-02,10:30:34
22.8138116666667,108.334593333333,0,0,39846.4379513889,2009-02-02,10:30:39
22.8137916666667,108.33461,0,0,39846.4380092593,2009-02-02,10:30:44
22.8137783333333,108.334623333333,0,0,39846.4380671296,2009-02-02,10:30:49
22.813795,108.334626666667,0,0,39846.438125,2009-02-02,10:30:54
22.8138066666667,108.334626666667,0,0,39846.4381828704,2009-02-02,10:30:59
22.8138116666667,108.334643333333,0,0,39846.4382407407,2009-02-02,10:31:04
22.8138083333333,108.334581666667,0,0,39846.4382986111,2009-02-02,10:31:09
22.8138266666667,108.334556666667,0,0,39846.4383564815,2009-02-02,10:31:14
22.813835,108.334541666667,0,0,39846.4384143518,2009-02-02,10:31:19
22.813835,108.334541666667,0,0,39846.4384490741,2009-02-02,10:31:22
22.8138266666667,108.33455,0,0,39846.4384722222,2009-02-02,10:31:24
22.8138183333333,108.334563333333,0,0,39846.4385300926,2009-02-02,10:31:29
22.8138033333333,108.334568333333,0,0,39846.438587963,2009-02-02,10:31:34
22.813785,108.334558333333,0,0,39846.4386458333,2009-02-02,10:31:39
22.81377,108.334548333333,0,0,39846.4387037037,2009-02-02,10:31:44
22.81377,108.334548333333,0,0,39846.4387384259,2009-02-02,10:31:47
22.8137733333333,108.33455,0,0,39846.4387615741,2009-02-02,10:31:49
22.8137983333333,108.334556666667,0,0,39846.4388194444,2009-02-02,10:31:54
22.813815,108.334585,0,0,39846.4388773148,2009-02-02,10:31:59
22.813855,108.334625,0,0,39846.4389351852,2009-02-02,10:32:04
22.8138833333333,108.334656666667,0,0,39846.4389930556,2009-02-02,10:32:09
22.81389,108.334678333333,0,0,39846.4390509259,2009-02-02,10:32:14
22.813885,108.334695,0,0,39846.4391087963,2009-02-02,10:32:19
22.8138933333333,108.33471,0,0,39846.4391666667,2009-02-02,10:32:24
22.8138666666667,108.334726666667,0,0,39846.439224537,2009-02-02,10:32:29
22.8138333333333,108.334731666667,0,0,39846.4392824074,2009-02-02,10:32:34
22.8138066666667,108.334703333333,0,0,39846.4393402778,2009-02-02,10:32:39
22.8138133333333,108.334665,0,0,39846.4393981481,2009-02-02,10:32:44
22.8138266666667,108.334591666667,0,0,39846.4394560185,2009-02-02,10:32:49
22.8138383333333,108.334508333333,0,0,39846.4395138889,2009-02-02,10:32:54
22.8138683333333,108.334433333333,0,0,39846.4395717593,2009-02-02,10:32:59
22.8139,108.334391666667,0,0,39846.4396296296,2009-02-02,10:33:04
22.8139116666667,108.334433333333,0,0,39846.4396875,2009-02-02,10:33:09
22.813915,108.33449,0,0,39846.4397453704,2009-02-02,10:33:14
22.8139233333333,108.334511666667,0,0,39846.4398032407,2009-02-02,10:33:19
22.8139133333333,108.334548333333,0,0,39846.4398611111,2009-02-02,10:33:24
22.8139033333333,108.334596666667,0,0,39846.4399189815,2009-02-02,10:33:29
22.8138883333333,108.334643333333,0,0,39846.4399768518,2009-02-02,10:33:34
22.8138616666667,108.334691666667,0,0,39846.4400347222,2009-02-02,10:33:39
22.8138433333333,108.334701666667,0,0,39846.4400925926,2009-02-02,10:33:44
22.8137516666667,108.334658333333,0,0,39846.440150463,2009-02-02,10:33:49
22.8136133333333,108.334613333333,0,0,39846.4402083333,2009-02-02,10:33:54
22.8130816666667,108.334163333333,0,0,39846.4402662037,2009-02-02,10:33:59
22.81312,108.334326666667,0,0,39846.4403240741,2009-02-02,10:34:04
22.8132233333333,108.33442,0,0,39846.4403819444,2009-02-02,10:34:09
22.8133966666667,108.334405,0,0,39846.4404398148,2009-02-02,10:34:14
22.8135566666667,108.334473333333,0,0,39846.4404976852,2009-02-02,10:34:19
22.8136816666667,108.334793333333,0,0,39846.4405555556,2009-02-02,10:34:24
22.8138,108.334861666667,0,0,39846.4406134259,2009-02-02,10:34:29
22.8138083333333,108.334708333333,0,0,39846.4406712963,2009-02-02,10:34:34
22.8137933333333,108.334535,0,0,39846.4407291667,2009-02-02,10:34:39
22.8136966666667,108.334176666667,0,0,39846.440787037,2009-02-02,10:34:44
22.8136966666667,108.334061666667,0,0,39846.4408449074,2009-02-02,10:34:49
22.8137533333333,108.334343333333,0,0,39846.4409027778,2009-02-02,10:34:54
22.8138183333333,108.334493333333,0,0,39846.4409606481,2009-02-02,10:34:59
22.81389,108.334621666667,0,0,39846.4410185185,2009-02-02,10:35:04
22.8139816666667,108.334795,0,0,39846.4410763889,2009-02-02,10:35:09
22.8139866666667,108.334861666667,0,0,39846.4411342593,2009-02-02,10:35:14
22.8139733333333,108.334871666667,0,0,39846.4411921296,2009-02-02,10:35:19
22.8139633333333,108.334916666667,0,0,39846.44125,2009-02-02,10:35:24
22.81387,108.334818333333,0,0,39846.4413078704,2009-02-02,10:35:29
22.813745,108.334663333333,0,0,39846.4413657407,2009-02-02,10:35:34
22.813695,108.334688333333,0,0,39846.4414236111,2009-02-02,10:35:39
22.8137383333333,108.33484,0,0,39846.4414814815,2009-02-02,10:35:44
22.81374,108.334961666667,0,0,39846.4415393519,2009-02-02,10:35:49
22.813735,108.335035,0,0,39846.4415972222,2009-02-02,10:35:54
22.8137166666667,108.33506,0,0,39846.4416550926,2009-02-02,10:35:59
22.8137216666667,108.334953333333,0,0,39846.441712963,2009-02-02,10:36:04
22.8137583333333,108.334876666667,0,0,39846.4417708333,2009-02-02,10:36:09
22.8137516666667,108.334895,0,0,39846.4418287037,2009-02-02,10:36:14
22.8137516666667,108.334895,0,0,39846.4418634259,2009-02-02,10:36:17
22.81375,108.334901666667,0,0,39846.4418865741,2009-02-02,10:36:19
22.81377,108.33488,0,0,39846.4419444444,2009-02-02,10:36:24
22.81379,108.334875,0,0,39846.4420023148,2009-02-02,10:36:29
22.81381,108.334871666667,0,0,39846.4420601852,2009-02-02,10:36:34
22.813835,108.33488,0,0,39846.4421180556,2009-02-02,10:36:39
22.8138366666667,108.334863333333,0,0,39846.4421759259,2009-02-02,10:36:44
22.8138216666667,108.334843333333,0,0,39846.4422337963,2009-02-02,10:36:49
22.8138016666667,108.334806666667,0,0,39846.4422916667,2009-02-02,10:36:54
22.81378,108.334736666667,0,0,39846.442349537,2009-02-02,10:36:59
22.8137733333333,108.334688333333,0,0,39846.4424074074,2009-02-02,10:37:04
22.8137766666667,108.334628333333,0,0,39846.4424652778,2009-02-02,10:37:09
22.8137916666667,108.334656666667,0,0,39846.4425231481,2009-02-02,10:37:14
22.8138083333333,108.334698333333,0,0,39846.4425810185,2009-02-02,10:37:19
22.81384,108.334741666667,0,0,39846.4426388889,2009-02-02,10:37:24
22.8138766666667,108.334765,0,0,39846.4426967593,2009-02-02,10:37:29
22.8138933333333,108.33481,0,0,39846.4427546296,2009-02-02,10:37:34
22.8138916666667,108.33483,0,0,39846.4428125,2009-02-02,10:37:39
22.8138733333333,108.33484,0,0,39846.4428703704,2009-02-02,10:37:44
22.8138183333333,108.334851666667,0,0,39846.4429282407,2009-02-02,10:37:49
22.8136533333333,108.33482,0,0,39846.4429861111,2009-02-02,10:37:54
22.8135133333333,108.33481,0,0,39846.4430439815,2009-02-02,10:37:59
22.81337,108.334825,0,0,39846.4431018519,2009-02-02,10:38:04
22.8131966666667,108.334868333333,0,0,39846.4431597222,2009-02-02,10:38:09
22.813025,108.334901666667,0,0,39846.4432175926,2009-02-02,10:38:14
22.812855,108.334926666667,0,0,39846.443275463,2009-02-02,10:38:19
22.8126483333333,108.334928333333,0,0,39846.4433333333,2009-02-02,10:38:24
22.8123116666667,108.334703333333,0,0,39846.4433912037,2009-02-02,10:38:29
22.8135933333333,108.334915,0,0,39846.4435069444,2009-02-02,10:38:39
22.8138183333333,108.3343,0,0,39846.4435648148,2009-02-02,10:38:44
22.81395,108.334036666667,0,0,39846.4436226852,2009-02-02,10:38:49
22.81395,108.333708333333,0,0,39846.4436805556,2009-02-02,10:38:54
22.813885,108.333685,0,0,39846.4437384259,2009-02-02,10:38:59
22.8138183333333,108.333705,0,0,39846.4437962963,2009-02-02,10:39:04
22.8137966666667,108.33389,0,0,39846.4438541667,2009-02-02,10:39:09
22.8137216666667,108.334025,0,0,39846.443912037,2009-02-02,10:39:14
22.81365,108.334018333333,0,0,39846.4439699074,2009-02-02,10:39:19
22.81364,108.333988333333,0,0,39846.4440277778,2009-02-02,10:39:24
22.81364,108.333988333333,0,0,39846.4440625,2009-02-02,10:39:27
22.8136333333333,108.333986666667,0,0,39846.4440856481,2009-02-02,10:39:29
22.813645,108.334018333333,0,0,39846.4441435185,2009-02-02,10:39:34
22.8136633333333,108.334065,0,0,39846.4442013889,2009-02-02,10:39:39
22.8137,108.334056666667,0,0,39846.4442592593,2009-02-02,10:39:44
22.8137333333333,108.334045,0,0,39846.4443171296,2009-02-02,10:39:49
22.8137383333333,108.334035,0,0,39846.444375,2009-02-02,10:39:54
22.8137016666667,108.334021666667,0,0,39846.4444328704,2009-02-02,10:39:59
22.81368,108.334041666667,0,0,39846.4444907407,2009-02-02,10:40:04
22.8136383333333,108.33409,0,0,39846.4445486111,2009-02-02,10:40:09
22.8135466666667,108.334161666667,0,0,39846.4446064815,2009-02-02,10:40:14
22.8134133333333,108.334253333333,0,0,39846.4446643519,2009-02-02,10:40:19
22.8131633333333,108.334381666667,0,0,39846.4447222222,2009-02-02,10:40:24
22.812845,108.334461666667,0,0,39846.4447800926,2009-02-02,10:40:29
22.8126733333333,108.334471666667,0,0,39846.444837963,2009-02-02,10:40:34
22.8128316666667,108.334483333333,0,0,39846.4448958333,2009-02-02,10:40:39
22.8128416666667,108.334511666667,0,0,39846.4449537037,2009-02-02,10:40:44
22.81281,108.33452,0,0,39846.4450115741,2009-02-02,10:40:49
22.8127216666667,108.334561666667,0,0,39846.4450694444,2009-02-02,10:40:54
22.8131083333333,108.334545,0,0,39846.4451273148,2009-02-02,10:40:59
22.81327,108.334565,0,0,39846.4451851852,2009-02-02,10:41:04
22.8133483333333,108.334606666667,0,0,39846.4452430556,2009-02-02,10:41:09
22.8133616666667,108.334623333333,0,0,39846.4453009259,2009-02-02,10:41:14
22.813365,108.334651666667,0,0,39846.4453587963,2009-02-02,10:41:19
22.8133683333333,108.334756666667,0,0,39846.4454166667,2009-02-02,10:41:24
22.8133483333333,108.334795,0,0,39846.445474537,2009-02-02,10:41:29
22.8133266666667,108.334781666667,0,0,39846.4455324074,2009-02-02,10:41:34
22.8133283333333,108.334731666667,0,0,39846.4455902778,2009-02-02,10:41:39
22.8133283333333,108.334731666667,0,0,39846.445625,2009-02-02,10:41:42
22.8133366666667,108.334725,0,0,39846.4456481481,2009-02-02,10:41:44
22.8133833333333,108.334666666667,0,0,39846.4457060185,2009-02-02,10:41:49
22.8134466666667,108.334668333333,0,0,39846.4457638889,2009-02-02,10:41:54
22.8135,108.334673333333,0,0,39846.4458217593,2009-02-02,10:41:59
22.81353,108.33469,0,0,39846.4458796296,2009-02-02,10:42:04
22.8135466666667,108.334763333333,0,0,39846.4459375,2009-02-02,10:42:09
22.81357,108.334818333333,0,0,39846.4459953704,2009-02-02,10:42:14
22.8135766666667,108.334835,0,0,39846.4460532407,2009-02-02,10:42:19
22.813575,108.334855,0,0,39846.4461111111,2009-02-02,10:42:24
22.813575,108.334855,0,0,39846.4461458333,2009-02-02,10:42:27
22.813575,108.334855,0,0,39846.4461689815,2009-02-02,10:42:29
22.813595,108.334826666667,0,0,39846.4462268518,2009-02-02,10:42:34
22.8136233333333,108.334751666667,0,0,39846.4462847222,2009-02-02,10:42:39
22.8136566666667,108.334698333333,0,0,39846.4463425926,2009-02-02,10:42:44
22.8136833333333,108.334683333333,0,0,39846.446400463,2009-02-02,10:42:49
22.8137466666667,108.33464,0,0,39846.4464583333,2009-02-02,10:42:54
22.8138083333333,108.334585,0,0,39846.4465162037,2009-02-02,10:42:59
22.81384,108.334465,0,0,39846.4465740741,2009-02-02,10:43:04
22.8138616666667,108.334353333333,0,0,39846.4466319444,2009-02-02,10:43:09
22.8138083333333,108.334381666667,0,0,39846.4466898148,2009-02-02,10:43:14
22.8138216666667,108.334348333333,0,0,39846.4467476852,2009-02-02,10:43:19
22.81378,108.334485,0,0,39846.4468055556,2009-02-02,10:43:24
22.8137366666667,108.33462,0,0,39846.4468634259,2009-02-02,10:43:29
22.8136966666667,108.334678333333,0,0,39846.4469212963,2009-02-02,10:43:34
22.8137066666667,108.334665,0,0,39846.4469791667,2009-02-02,10:43:39
22.8137133333333,108.334618333333,0,0,39846.447037037,2009-02-02,10:43:44
22.81372,108.334603333333,0,0,39846.4470949074,2009-02-02,10:43:49
22.8137,108.334568333333,0,0,39846.4471527778,2009-02-02,10:43:54
22.8137016666667,108.33455,0,0,39846.4472106481,2009-02-02,10:43:59
22.8137233333333,108.334558333333,0,0,39846.4472685185,2009-02-02,10:44:04
22.8136483333333,108.334601666667,0,0,39846.4473263889,2009-02-02,10:44:09
22.813525,108.334611666667,0,0,39846.4473842593,2009-02-02,10:44:14
22.8134016666667,108.334671666667,0,0,39846.4474421296,2009-02-02,10:44:19
22.8134133333333,108.334621666667,0,0,39846.4475,2009-02-02,10:44:24
22.8134583333333,108.33458,0,0,39846.4475578704,2009-02-02,10:44:29
22.81351,108.334515,0,0,39846.4476157407,2009-02-02,10:44:34
22.8135716666667,108.33448,0,0,39846.4476736111,2009-02-02,10:44:39
22.8135833333333,108.334435,0,0,39846.4477314815,2009-02-02,10:44:44
22.813575,108.334375,0,0,39846.4477893518,2009-02-02,10:44:49
22.8135766666667,108.334303333333,0,0,39846.4478472222,2009-02-02,10:44:54
22.8135933333333,108.334245,0,0,39846.4479050926,2009-02-02,10:44:59
22.8135816666667,108.334203333333,0,0,39846.447962963,2009-02-02,10:45:04
22.8135766666667,108.334185,0,0,39846.4480208333,2009-02-02,10:45:09
22.8135616666667,108.334171666667,0,0,39846.4480787037,2009-02-02,10:45:14
22.8135683333333,108.334141666667,0,0,39846.4481365741,2009-02-02,10:45:19
22.8136083333333,108.334095,0,0,39846.4481944444,2009-02-02,10:45:24
22.8136466666667,108.334053333333,0,0,39846.4482523148,2009-02-02,10:45:29
22.81363,108.334,0,0,39846.4483101852,2009-02-02,10:45:34
22.8135916666667,108.333905,0,0,39846.4483680556,2009-02-02,10:45:39
22.81355,108.333885,0,0,39846.4484259259,2009-02-02,10:45:44
22.81354,108.333926666667,0,0,39846.4484837963,2009-02-02,10:45:49
22.81352,108.333971666667,0,0,39846.4485416667,2009-02-02,10:45:54
22.813485,108.334043333333,0,0,39846.448599537,2009-02-02,10:45:59
22.8134716666667,108.334116666667,0,0,39846.4486574074,2009-02-02,10:46:04
22.8134283333333,108.334185,0,0,39846.4487152778,2009-02-02,10:46:09
22.8133816666667,108.334263333333,0,0,39846.4487731481,2009-02-02,10:46:14
22.8133533333333,108.334346666667,0,0,39846.4488310185,2009-02-02,10:46:19
22.8133483333333,108.334406666667,0,0,39846.4488888889,2009-02-02,10:46:24
22.8133616666667,108.334456666667,0,0,39846.4489467593,2009-02-02,10:46:29
22.8133916666667,108.334516666667,0,0,39846.4490046296,2009-02-02,10:46:34
22.813405,108.334551666667,0,0,39846.4490625,2009-02-02,10:46:39
22.8134,108.334575,0,0,39846.4491203704,2009-02-02,10:46:44
22.81342,108.334603333333,0,0,39846.4491782407,2009-02-02,10:46:49
22.8134383333333,108.33456,0,0,39846.4492361111,2009-02-02,10:46:54
22.8134416666667,108.33449,0,0,39846.4492939815,2009-02-02,10:46:59
22.8134716666667,108.3345,0,0,39846.4493518519,2009-02-02,10:47:04
22.81349,108.334516666667,0,0,39846.4494097222,2009-02-02,10:47:09
22.8135316666667,108.334565,0,0,39846.4494675926,2009-02-02,10:47:14
22.81354,108.334596666667,0,0,39846.449525463,2009-02-02,10:47:19
22.81352,108.33462,0,0,39846.4495833333,2009-02-02,10:47:24
22.8135083333333,108.334655,0,0,39846.4496412037,2009-02-02,10:47:29
22.8135083333333,108.334655,0,0,39846.4496759259,2009-02-02,10:47:32
22.8135083333333,108.334658333333,0,0,39846.4496990741,2009-02-02,10:47:34
22.8135016666667,108.334641666667,0,0,39846.4497569444,2009-02-02,10:47:39
22.8134716666667,108.334615,0,0,39846.4498148148,2009-02-02,10:47:44
22.8133733333333,108.33458,0,0,39846.4498726852,2009-02-02,10:47:49
22.8133333333333,108.334503333333,0,0,39846.4499305556,2009-02-02,10:47:54
22.8133183333333,108.334428333333,0,0,39846.4499884259,2009-02-02,10:47:59
22.8132716666667,108.334346666667,0,0,39846.4500462963,2009-02-02,10:48:04
22.8132516666667,108.33435,0,0,39846.4501041667,2009-02-02,10:48:09
22.8132516666667,108.334403333333,0,0,39846.450162037,2009-02-02,10:48:14
22.81335,108.334546666667,0,0,39846.4502199074,2009-02-02,10:48:19
22.8134133333333,108.334626666667,0,0,39846.4502777778,2009-02-02,10:48:24
22.81343,108.334598333333,0,0,39846.4503356481,2009-02-02,10:48:29
22.81343,108.334695,0,0,39846.4503935185,2009-02-02,10:48:34
22.81332,108.334286666667,0,0,39846.4504513889,2009-02-02,10:48:39
22.8133283333333,108.33417,0,0,39846.4505092593,2009-02-02,10:48:44
22.8133716666667,108.33424,0,0,39846.4505671296,2009-02-02,10:48:49
22.8134083333333,108.33425,0,0,39846.450625,2009-02-02,10:48:54
22.813455,108.334271666667,0,0,39846.4506828704,2009-02-02,10:48:59
22.8135466666667,108.334301666667,0,0,39846.4507407407,2009-02-02,10:49:04
22.8135933333333,108.334348333333,0,0,39846.4507986111,2009-02-02,10:49:09
22.8135833333333,108.334306666667,0,0,39846.4508564815,2009-02-02,10:49:14
22.8135666666667,108.33428,0,0,39846.4509143519,2009-02-02,10:49:19
22.8135716666667,108.334263333333,0,0,39846.4509722222,2009-02-02,10:49:24
22.8135633333333,108.334238333333,0,0,39846.4510300926,2009-02-02,10:49:29
22.81339,108.334165,0,0,39846.451087963,2009-02-02,10:49:34
22.8132533333333,108.33416,0,0,39846.4511458333,2009-02-02,10:49:39
22.8131283333333,108.334211666667,0,0,39846.4512037037,2009-02-02,10:49:44
22.81305,108.334226666667,0,0,39846.4512615741,2009-02-02,10:49:49
22.8129933333333,108.334223333333,0,0,39846.4513194444,2009-02-02,10:49:54
22.8129516666667,108.334241666667,0,0,39846.4513773148,2009-02-02,10:49:59
22.8129416666667,108.334318333333,0,0,39846.4514351852,2009-02-02,10:50:04
22.8129416666667,108.334368333333,0,0,39846.4514930556,2009-02-02,10:50:09
22.8129516666667,108.334373333333,0,0,39846.4515509259,2009-02-02,10:50:14
22.8129516666667,108.334373333333,0,0,39846.4515856481,2009-02-02,10:50:17
22.8129466666667,108.334378333333,0,0,39846.4516087963,2009-02-02,10:50:19
22.8129166666667,108.33436,0,0,39846.4516666667,2009-02-02,10:50:24
22.8128866666667,108.334313333333,0,0,39846.451724537,2009-02-02,10:50:29
22.8128666666667,108.334266666667,0,0,39846.4517824074,2009-02-02,10:50:34
22.8128933333333,108.334221666667,0,0,39846.4518402778,2009-02-02,10:50:39
22.81285,108.334225,0,0,39846.4518981481,2009-02-02,10:50:44
22.81285,108.334225,0,0,39846.4519328704,2009-02-02,10:50:47
22.8128533333333,108.334223333333,0,0,39846.4519560185,2009-02-02,10:50:49
22.8128483333333,108.334248333333,0,0,39846.4520138889,2009-02-02,10:50:54
22.8128316666667,108.334243333333,0,0,39846.4520717593,2009-02-02,10:50:59
22.8129016666667,108.334188333333,0,0,39846.4521296296,2009-02-02,10:51:04
22.81297,108.334146666667,0,0,39846.4521875,2009-02-02,10:51:09
22.8133516666667,108.33394,0,0,39846.4522453704,2009-02-02,10:51:14
22.813395,108.33392,0,0,39846.4523032407,2009-02-02,10:51:19
22.8134733333333,108.333906666667,0,0,39846.4523611111,2009-02-02,10:51:24
22.8135416666667,108.333883333333,0,0,39846.4524189815,2009-02-02,10:51:29
22.8136116666667,108.333841666667,0,0,39846.4524768519,2009-02-02,10:51:34
22.8136416666667,108.333808333333,0,0,39846.4525347222,2009-02-02,10:51:39
22.81368,108.333761666667,0,0,39846.4525925926,2009-02-02,10:51:44
22.8137433333333,108.33371,0,0,39846.452650463,2009-02-02,10:51:49
22.813755,108.333691666667,0,0,39846.4527083333,2009-02-02,10:51:54
22.813765,108.333716666667,0,0,39846.4527662037,2009-02-02,10:51:59
22.8137816666667,108.333743333333,0,0,39846.4528240741,2009-02-02,10:52:04
22.8137666666667,108.333763333333,0,0,39846.4528819444,2009-02-02,10:52:09
22.8137433333333,108.333775,0,0,39846.4529398148,2009-02-02,10:52:14
22.81376,108.333771666667,0,0,39846.4529976852,2009-02-02,10:52:19
22.8137983333333,108.33378,0,0,39846.4530555556,2009-02-02,10:52:24
22.8137983333333,108.33378,0,0,39846.4530902778,2009-02-02,10:52:27
22.8138,108.33378,0,0,39846.4531134259,2009-02-02,10:52:29
22.8137866666667,108.333805,0,0,39846.4531712963,2009-02-02,10:52:34
22.813775,108.333785,0,0,39846.4532291667,2009-02-02,10:52:39
22.8137616666667,108.333788333333,0,0,39846.453287037,2009-02-02,10:52:44
22.8137166666667,108.333811666667,0,0,39846.4533449074,2009-02-02,10:52:49
22.8136816666667,108.333853333333,0,0,39846.4534027778,2009-02-02,10:52:54
22.813655,108.33388,0,0,39846.4534606481,2009-02-02,10:52:59
22.8136483333333,108.333895,0,0,39846.4535185185,2009-02-02,10:53:04
22.8136483333333,108.333895,0,0,39846.4535532407,2009-02-02,10:53:07
22.8136483333333,108.333896666667,0,0,39846.4535763889,2009-02-02,10:53:09
22.8136616666667,108.3339,0,0,39846.4536342593,2009-02-02,10:53:14
22.8136733333333,108.333898333333,0,0,39846.4536921296,2009-02-02,10:53:19
22.8136733333333,108.333898333333,0,0,39846.4537268518,2009-02-02,10:53:22
22.8136733333333,108.333893333333,0,0,39846.45375,2009-02-02,10:53:24
22.81365,108.333896666667,0,0,39846.4538078704,2009-02-02,10:53:29
22.8136266666667,108.333898333333,0,0,39846.4538657407,2009-02-02,10:53:34
22.8135733333333,108.333891666667,0,0,39846.4539236111,2009-02-02,10:53:39
22.8135083333333,108.333888333333,0,0,39846.4539814815,2009-02-02,10:53:44
22.8134483333333,108.33391,0,0,39846.4540393518,2009-02-02,10:53:49
22.8134766666667,108.333953333333,0,0,39846.4540972222,2009-02-02,10:53:54
22.8135866666667,108.33393,0,0,39846.4541550926,2009-02-02,10:53:59
22.81371,108.333876666667,0,0,39846.454212963,2009-02-02,10:54:04
22.8138066666667,108.333858333333,0,0,39846.4542708333,2009-02-02,10:54:09
22.8139066666667,108.333828333333,0,0,39846.4543287037,2009-02-02,10:54:14
22.8140516666667,108.333871666667,0,0,39846.4543865741,2009-02-02,10:54:19
22.814135,108.333883333333,0,0,39846.4544444444,2009-02-02,10:54:24
22.8140966666667,108.33388,0,0,39846.4545023148,2009-02-02,10:54:29
22.813885,108.33395,0,0,39846.4545601852,2009-02-02,10:54:34
22.8135816666667,108.333983333333,0,0,39846.4546180556,2009-02-02,10:54:39
22.8133583333333,108.33406,0,0,39846.4546759259,2009-02-02,10:54:44
22.8133833333333,108.33409,0,0,39846.4547337963,2009-02-02,10:54:49
22.8134316666667,108.334111666667,0,0,39846.4547916667,2009-02-02,10:54:54
22.8134383333333,108.334101666667,0,0,39846.454849537,2009-02-02,10:54:59
22.8134183333333,108.334121666667,0,0,39846.4549074074,2009-02-02,10:55:04
22.8134183333333,108.334146666667,0,0,39846.4549652778,2009-02-02,10:55:09
22.81342,108.334158333333,0,0,39846.4550231481,2009-02-02,10:55:14
22.8134483333333,108.33413,0,0,39846.4550810185,2009-02-02,10:55:19
22.8135333333333,108.334081666667,0,0,39846.4551388889,2009-02-02,10:55:24
22.8135916666667,108.334095,0,0,39846.4551967593,2009-02-02,10:55:29
22.8136866666667,108.334095,0,0,39846.4552546296,2009-02-02,10:55:34
22.8137583333333,108.334073333333,0,0,39846.4553125,2009-02-02,10:55:39
22.8138216666667,108.334043333333,0,0,39846.4553703704,2009-02-02,10:55:44
22.8138366666667,108.33404,0,0,39846.4554282407,2009-02-02,10:55:49
22.81381,108.33402,0,0,39846.4554861111,2009-02-02,10:55:54
22.813795,108.333995,0,0,39846.4555439815,2009-02-02,10:55:59
22.81376,108.334023333333,0,0,39846.4556018518,2009-02-02,10:56:04
22.8137316666667,108.334045,0,0,39846.4556597222,2009-02-02,10:56:09
22.813785,108.334005,0,0,39846.4557175926,2009-02-02,10:56:14
22.8137966666667,108.333968333333,0,0,39846.455775463,2009-02-02,10:56:19
22.81377,108.333951666667,0,0,39846.4558333333,2009-02-02,10:56:24
22.8136716666667,108.334026666667,0,0,39846.4558912037,2009-02-02,10:56:29
22.8135833333333,108.33408,0,0,39846.4559490741,2009-02-02,10:56:34
22.8135416666667,108.334126666667,0,0,39846.4560069444,2009-02-02,10:56:39
22.8135083333333,108.334135,0,0,39846.4560648148,2009-02-02,10:56:44
22.81347,108.334181666667,0,0,39846.4561226852,2009-02-02,10:56:49
22.8135433333333,108.334183333333,0,0,39846.4561805556,2009-02-02,10:56:54
22.8136233333333,108.334148333333,0,0,39846.4562384259,2009-02-02,10:56:59
22.8136533333333,108.334146666667,0,0,39846.4562962963,2009-02-02,10:57:04
22.8135966666667,108.334178333333,0,0,39846.4563541667,2009-02-02,10:57:09
22.81347,108.334205,0,0,39846.456412037,2009-02-02,10:57:14
22.8132883333333,108.334175,0,0,39846.4564699074,2009-02-02,10:57:19
22.8130483333333,108.334136666667,0,0,39846.4565277778,2009-02-02,10:57:24
22.8129116666667,108.334105,0,0,39846.4565856481,2009-02-02,10:57:29
22.812885,108.334096666667,0,0,39846.4566435185,2009-02-02,10:57:34
22.8128033333333,108.334141666667,0,0,39846.4567013889,2009-02-02,10:57:39
22.8128933333333,108.334156666667,0,0,39846.4567592593,2009-02-02,10:57:44
22.8129066666667,108.33417,0,0,39846.4568171296,2009-02-02,10:57:49
22.8130233333333,108.334121666667,0,0,39846.456875,2009-02-02,10:57:54
22.813025,108.334086666667,0,0,39846.4569328704,2009-02-02,10:57:59
22.813185,108.334046666667,0,0,39846.4569907407,2009-02-02,10:58:04
22.813275,108.334015,0,0,39846.4570486111,2009-02-02,10:58:09
22.81329,108.334005,0,0,39846.4571064815,2009-02-02,10:58:14
22.813315,108.333986666667,0,0,39846.4571643519,2009-02-02,10:58:19
22.8133216666667,108.334031666667,0,0,39846.4572222222,2009-02-02,10:58:24
22.8133616666667,108.33412,0,0,39846.4572800926,2009-02-02,10:58:29
22.8134,108.334145,0,0,39846.457337963,2009-02-02,10:58:34
22.813455,108.334133333333,0,0,39846.4573958333,2009-02-02,10:58:39
22.813485,108.33413,0,0,39846.4574537037,2009-02-02,10:58:44
22.8135016666667,108.33415,0,0,39846.4575115741,2009-02-02,10:58:49
22.8135016666667,108.33415,0,0,39846.4575462963,2009-02-02,10:58:52
22.81351,108.334155,0,0,39846.4575694444,2009-02-02,10:58:54
22.8135266666667,108.334108333333,0,0,39846.4576273148,2009-02-02,10:58:59
22.813495,108.334065,0,0,39846.4576851852,2009-02-02,10:59:04
22.8134516666667,108.334035,0,0,39846.4577430556,2009-02-02,10:59:09
22.8133883333333,108.334053333333,0,0,39846.4578009259,2009-02-02,10:59:14
22.8132383333333,108.334095,0,0,39846.4578587963,2009-02-02,10:59:19
22.8131316666667,108.33411,0,0,39846.4579166667,2009-02-02,10:59:24
22.8130733333333,108.334096666667,0,0,39846.457974537,2009-02-02,10:59:29
22.8130833333333,108.334041666667,0,0,39846.4580324074,2009-02-02,10:59:34
22.8130766666667,108.334013333333,0,0,39846.4580902778,2009-02-02,10:59:39
22.8130533333333,108.333991666667,0,0,39846.4581481481,2009-02-02,10:59:44
22.8130683333333,108.333945,0,0,39846.4582060185,2009-02-02,10:59:49
22.8130866666667,108.333895,0,0,39846.4582638889,2009-02-02,10:59:54
22.8130966666667,108.333861666667,0,0,39846.4583217593,2009-02-02,10:59:59
22.813205,108.333826666667,0,0,39846.4583796296,2009-02-02,11:00:04
22.8132833333333,108.33388,0,0,39846.4584375,2009-02-02,11:00:09
22.8133483333333,108.333941666667,0,0,39846.4584953704,2009-02-02,11:00:14
22.81345,108.333961666667,0,0,39846.4585532407,2009-02-02,11:00:19
22.813585,108.333985,0,0,39846.4586111111,2009-02-02,11:00:24
22.813675,108.333983333333,0,0,39846.4586689815,2009-02-02,11:00:29
22.813715,108.333985,0,0,39846.4587268519,2009-02-02,11:00:34
22.8137333333333,108.333991666667,0,0,39846.4587847222,2009-02-02,11:00:39
22.8138966666667,108.333793333333,0,0,39846.4619675926,2009-02-02,11:05:14
22.8139066666667,108.333741666667,0,0,39846.462025463,2009-02-02,11:05:19
22.813875,108.333773333333,0,0,39846.4620833333,2009-02-02,11:05:24
22.8138333333333,108.333805,0,0,39846.4621412037,2009-02-02,11:05:29
22.8138216666667,108.333805,0,0,39846.4621990741,2009-02-02,11:05:34
22.8138583333333,108.333783333333,0,0,39846.4622569444,2009-02-02,11:05:39
22.8139033333333,108.333733333333,0,0,39846.4623148148,2009-02-02,11:05:44
22.8139216666667,108.333696666667,0,0,39846.4623726852,2009-02-02,11:05:49
22.8138183333333,108.333623333333,0,0,39846.4624305556,2009-02-02,11:05:54
22.81376,108.333568333333,0,0,39846.4624884259,2009-02-02,11:05:59
22.813755,108.333538333333,0,0,39846.4625462963,2009-02-02,11:06:04
22.8137266666667,108.333535,0,0,39846.4626041667,2009-02-02,11:06:09
22.8136833333333,108.333491666667,0,0,39846.462662037,2009-02-02,11:06:14
22.81366,108.333473333333,0,0,39846.4627199074,2009-02-02,11:06:19
22.81365,108.33351,0,0,39846.4627777778,2009-02-02,11:06:24
22.8135983333333,108.333578333333,0,0,39846.4628356481,2009-02-02,11:06:29
22.8135583333333,108.333681666667,0,0,39846.4628935185,2009-02-02,11:06:34
22.8135616666667,108.333775,0,0,39846.4629513889,2009-02-02,11:06:39
22.813605,108.3338,0,0,39846.4630092593,2009-02-02,11:06:44
22.813665,108.33379,0,0,39846.4630671296,2009-02-02,11:06:49
22.8136716666667,108.333821666667,0,0,39846.463125,2009-02-02,11:06:54
22.81364,108.333891666667,0,0,39846.4631828704,2009-02-02,11:06:59
22.81359,108.333916666667,0,0,39846.4632407407,2009-02-02,11:07:04
22.8135733333333,108.333898333333,0,0,39846.4632986111,2009-02-02,11:07:09
22.8136266666667,108.333851666667,0,0,39846.4633564815,2009-02-02,11:07:14
22.81371,108.333828333333,0,0,39846.4634143518,2009-02-02,11:07:19
22.813775,108.333795,0,0,39846.4634722222,2009-02-02,11:07:24
22.8137833333333,108.333781666667,0,0,39846.4635300926,2009-02-02,11:07:29
22.81377,108.333801666667,0,0,39846.463587963,2009-02-02,11:07:34
22.813805,108.333835,0,0,39846.4636458333,2009-02-02,11:07:39
22.8138233333333,108.333855,0,0,39846.4637037037,2009-02-02,11:07:44
22.8138116666667,108.333865,0,0,39846.4637615741,2009-02-02,11:07:49
22.813785,108.33387,0,0,39846.4638194444,2009-02-02,11:07:54
22.8137416666667,108.333861666667,0,0,39846.4638773148,2009-02-02,11:07:59
22.8137433333333,108.333846666667,0,0,39846.4639351852,2009-02-02,11:08:04
22.8137516666667,108.333783333333,0,0,39846.4639930556,2009-02-02,11:08:09
22.8137816666667,108.333736666667,0,0,39846.4640509259,2009-02-02,11:08:14
22.81384,108.333711666667,0,0,39846.4641087963,2009-02-02,11:08:19
22.8138733333333,108.333705,0,0,39846.4641666667,2009-02-02,11:08:24
22.813845,108.333761666667,0,0,39846.464224537,2009-02-02,11:08:29
22.81383,108.333786666667,0,0,39846.4642824074,2009-02-02,11:08:34
22.8138616666667,108.333791666667,0,0,39846.4643402778,2009-02-02,11:08:39
22.8139166666667,108.333788333333,0,0,39846.4643981481,2009-02-02,11:08:44
22.8139966666667,108.333753333333,0,0,39846.4644560185,2009-02-02,11:08:49
22.814035,108.333738333333,0,0,39846.4645138889,2009-02-02,11:08:54
22.8140366666667,108.333775,0,0,39846.4645717593,2009-02-02,11:08:59
22.814025,108.333805,0,0,39846.4646296296,2009-02-02,11:09:04
22.8140233333333,108.33382,0,0,39846.4646875,2009-02-02,11:09:09
22.8140666666667,108.333793333333,0,0,39846.4647453704,2009-02-02,11:09:14
22.8140566666667,108.333798333333,0,0,39846.4648032407,2009-02-02,11:09:19
22.8140066666667,108.333825,0,0,39846.4648611111,2009-02-02,11:09:24
22.8139566666667,108.333895,0,0,39846.4649189815,2009-02-02,11:09:29
22.8139366666667,108.334043333333,0,0,39846.4649768519,2009-02-02,11:09:34
22.8139133333333,108.33422,0,0,39846.4650347222,2009-02-02,11:09:39
22.8139116666667,108.33424,0,0,39846.4650925926,2009-02-02,11:09:44
22.8139116666667,108.33424,0,0,39846.4651273148,2009-02-02,11:09:47
22.81392,108.334238333333,0,0,39846.465150463,2009-02-02,11:09:49
22.8138866666667,108.334345,0,0,39846.4652083333,2009-02-02,11:09:54
22.8138016666667,108.334468333333,0,0,39846.4652662037,2009-02-02,11:09:59
22.8136883333333,108.33458,0,0,39846.4653240741,2009-02-02,11:10:04
22.81365,108.334586666667,0,0,39846.4653819444,2009-02-02,11:10:09
22.8136166666667,108.334575,0,0,39846.4654398148,2009-02-02,11:10:14
22.8136133333333,108.334553333333,0,0,39846.4654976852,2009-02-02,11:10:19
22.8136016666667,108.334498333333,0,0,39846.4655555556,2009-02-02,11:10:24
22.813575,108.334451666667,0,0,39846.4656134259,2009-02-02,11:10:29
22.813575,108.334451666667,0,0,39846.4656481481,2009-02-02,11:10:32
22.8135666666667,108.334445,0,0,39846.4656712963,2009-02-02,11:10:34
22.813555,108.334415,0,0,39846.4657291667,2009-02-02,11:10:39
22.813545,108.33441,0,0,39846.465787037,2009-02-02,11:10:44
22.8135716666667,108.334386666667,0,0,39846.4658449074,2009-02-02,11:10:49
22.8136,108.334283333333,0,0,39846.4659027778,2009-02-02,11:10:54
22.8136616666667,108.33413,0,0,39846.4659606481,2009-02-02,11:10:59
22.8137633333333,108.333855,0,0,39846.4660185185,2009-02-02,11:11:04
22.8138266666667,108.333721666667,0,0,39846.4660763889,2009-02-02,11:11:09
22.8138833333333,108.333623333333,0,0,39846.4661342593,2009-02-02,11:11:14
22.8139333333333,108.33353,0,0,39846.4661921296,2009-02-02,11:11:19
22.8139833333333,108.333483333333,0,0,39846.46625,2009-02-02,11:11:24
22.8140116666667,108.333475,0,0,39846.4663078704,2009-02-02,11:11:29
22.8139783333333,108.333531666667,0,0,39846.4663657407,2009-02-02,11:11:34
22.8138466666667,108.333708333333,0,0,39846.4664236111,2009-02-02,11:11:39
22.8137266666667,108.33382,0,0,39846.4664814815,2009-02-02,11:11:44
22.81358,108.333968333333,0,0,39846.4665393519,2009-02-02,11:11:49
22.8135066666667,108.33401,0,0,39846.4665972222,2009-02-02,11:11:54
22.8135166666667,108.333988333333,0,0,39846.4666550926,2009-02-02,11:11:59
22.8135916666667,108.333998333333,0,0,39846.466712963,2009-02-02,11:12:04
22.8136083333333,108.334033333333,0,0,39846.4667708333,2009-02-02,11:12:09
22.8136083333333,108.334033333333,0,0,39846.4668055556,2009-02-02,11:12:12
22.8136083333333,108.334036666667,0,0,39846.4668287037,2009-02-02,11:12:14
22.8135833333333,108.334023333333,0,0,39846.4668865741,2009-02-02,11:12:19
22.81352,108.334043333333,0,0,39846.4669444444,2009-02-02,11:12:24
22.8135,108.33402,0,0,39846.4670023148,2009-02-02,11:12:29
22.8135583333333,108.333995,0,0,39846.4670601852,2009-02-02,11:12:34
22.8136133333333,108.334078333333,0,0,39846.4671180556,2009-02-02,11:12:39
22.8136266666667,108.334138333333,0,0,39846.4671759259,2009-02-02,11:12:44
22.81363,108.334151666667,0,0,39846.4672337963,2009-02-02,11:12:49
22.813655,108.334151666667,0,0,39846.4672916667,2009-02-02,11:12:54
22.8136466666667,108.33407,0,0,39846.467349537,2009-02-02,11:12:59
22.8136466666667,108.33407,0,0,39846.4673842593,2009-02-02,11:13:02
22.81364,108.334063333333,0,0,39846.4674074074,2009-02-02,11:13:04
22.8136116666667,108.334081666667,0,0,39846.4674652778,2009-02-02,11:13:09
22.8136033333333,108.334078333333,0,0,39846.4675231481,2009-02-02,11:13:14
22.8136033333333,108.334078333333,0,0,39846.4675578704,2009-02-02,11:13:17
22.813595,108.334076666667,0,0,39846.4675810185,2009-02-02,11:13:19
22.8135816666667,108.334085,0,0,39846.4676388889,2009-02-02,11:13:24
22.8135783333333,108.334075,0,0,39846.4676967593,2009-02-02,11:13:29
22.813625,108.333976666667,0,0,39846.4677546296,2009-02-02,11:13:34
22.8136766666667,108.3339,0,0,39846.4678125,2009-02-02,11:13:39
22.8137283333333,108.333868333333,0,0,39846.4678703704,2009-02-02,11:13:44
22.81375,108.333881666667,0,0,39846.4679282407,2009-02-02,11:13:49
22.813735,108.333896666667,0,0,39846.4679861111,2009-02-02,11:13:54
22.813735,108.333896666667,0,0,39846.4680208333,2009-02-02,11:13:57
22.8137333333333,108.333905,0,0,39846.4680439815,2009-02-02,11:13:59
22.8136966666667,108.333953333333,0,0,39846.4681018519,2009-02-02,11:14:04
22.8136933333333,108.333978333333,0,0,39846.4681597222,2009-02-02,11:14:09
22.8137416666667,108.33398,0,0,39846.4682175926,2009-02-02,11:14:14
22.8137516666667,108.33398,0,0,39846.468275463,2009-02-02,11:14:19
22.813745,108.333915,0,0,39846.4683333333,2009-02-02,11:14:24
22.8137416666667,108.33382,0,0,39846.4683912037,2009-02-02,11:14:29
22.81375,108.333733333333,0,0,39846.4684490741,2009-02-02,11:14:34
22.8137516666667,108.333703333333,0,0,39846.4685069444,2009-02-02,11:14:39
22.8137183333333,108.333678333333,0,0,39846.4685648148,2009-02-02,11:14:44
22.813685,108.333648333333,0,0,39846.4686226852,2009-02-02,11:14:49
22.8136233333333,108.333593333333,0,0,39846.4686805556,2009-02-02,11:14:54
22.81349,108.333575,0,0,39846.4687384259,2009-02-02,11:14:59
22.8132233333333,108.333595,0,0,39846.4687962963,2009-02-02,11:15:04
22.8129033333333,108.333658333333,0,0,39846.4688541667,2009-02-02,11:15:09
22.812535,108.333641666667,0,0,39846.468912037,2009-02-02,11:15:14
22.812195,108.333425,0,0,39846.4689699074,2009-02-02,11:15:19
22.8120083333333,108.333178333333,0,0,39846.4690277778,2009-02-02,11:15:24
22.8118616666667,108.332975,0,0,39846.4690856481,2009-02-02,11:15:29
22.8118966666667,108.332946666667,0,0,39846.4691435185,2009-02-02,11:15:34
22.8123566666667,108.333321666667,0,0,39846.4692013889,2009-02-02,11:15:39
22.8128833333333,108.333533333333,0,0,39846.4692592593,2009-02-02,11:15:44
22.8132133333333,108.333881666667,0,0,39846.4693171296,2009-02-02,11:15:49
22.8132333333333,108.333895,0,0,39846.469375,2009-02-02,11:15:54
22.813245,108.333921666667,0,0,39846.4694328704,2009-02-02,11:15:59
22.8132366666667,108.333966666667,0,0,39846.4694907407,2009-02-02,11:16:04
22.8132033333333,108.333993333333,0,0,39846.4695486111,2009-02-02,11:16:09
22.813215,108.333995,0,0,39846.4696064815,2009-02-02,11:16:14
22.81323,108.33396,0,0,39846.4696643518,2009-02-02,11:16:19
22.81336,108.333926666667,0,0,39846.4697222222,2009-02-02,11:16:24
22.8135083333333,108.333896666667,0,0,39846.4697800926,2009-02-02,11:16:29
22.8135816666667,108.33391,0,0,39846.469837963,2009-02-02,11:16:34
22.81363,108.333895,0,0,39846.4698958333,2009-02-02,11:16:39
22.8136583333333,108.333871666667,0,0,39846.4699537037,2009-02-02,11:16:44
22.81368,108.333883333333,0,0,39846.4700115741,2009-02-02,11:16:49
22.8137116666667,108.333876666667,0,0,39846.4700694444,2009-02-02,11:16:54
22.813695,108.33386,0,0,39846.4701273148,2009-02-02,11:16:59
22.8137016666667,108.333845,0,0,39846.4701851852,2009-02-02,11:17:04
22.8137083333333,108.333835,0,0,39846.4702430556,2009-02-02,11:17:09
22.8137233333333,108.333845,0,0,39846.4703009259,2009-02-02,11:17:14
22.8137583333333,108.333843333333,0,0,39846.4703587963,2009-02-02,11:17:19
22.8137433333333,108.333803333333,0,0,39846.4704166667,2009-02-02,11:17:24
22.8137316666667,108.33374,0,0,39846.470474537,2009-02-02,11:17:29
22.8136733333333,108.333695,0,0,39846.4705324074,2009-02-02,11:17:34
22.8136733333333,108.333695,0,0,39846.4705671296,2009-02-02,11:17:37
22.81368,108.333703333333,0,0,39846.4705902778,2009-02-02,11:17:39
22.81371,108.333706666667,0,0,39846.4706481481,2009-02-02,11:17:44
22.813705,108.333691666667,0,0,39846.4707060185,2009-02-02,11:17:49
22.81373,108.333693333333,0,0,39846.4707638889,2009-02-02,11:17:54
22.8137483333333,108.333675,0,0,39846.4708217593,2009-02-02,11:17:59
22.813765,108.333696666667,0,0,39846.4708796296,2009-02-02,11:18:04
22.813765,108.333696666667,0,0,39846.4709143518,2009-02-02,11:18:07
22.8137566666667,108.333705,0,0,39846.4709375,2009-02-02,11:18:09
22.8137466666667,108.333705,0,0,39846.4709953704,2009-02-02,11:18:14
22.8137316666667,108.333695,0,0,39846.4710532407,2009-02-02,11:18:19
22.81373,108.333656666667,0,0,39846.4711111111,2009-02-02,11:18:24
22.8137233333333,108.333656666667,0,0,39846.4711689815,2009-02-02,11:18:29
22.8137233333333,108.333656666667,0,0,39846.4712037037,2009-02-02,11:18:32
22.8137166666667,108.333661666667,0,0,39846.4712268518,2009-02-02,11:18:34
22.81374,108.333698333333,0,0,39846.4712847222,2009-02-02,11:18:39
22.813765,108.333738333333,0,0,39846.4713425926,2009-02-02,11:18:44
22.8137433333333,108.333756666667,0,0,39846.471400463,2009-02-02,11:18:49
22.8137216666667,108.333753333333,0,0,39846.4714583333,2009-02-02,11:18:54
22.8137316666667,108.333738333333,0,0,39846.4715162037,2009-02-02,11:18:59
22.813725,108.333718333333,0,0,39846.4715740741,2009-02-02,11:19:04
22.8137416666667,108.33371,0,0,39846.4716319444,2009-02-02,11:19:09
22.8137416666667,108.33371,0,0,39846.4716666667,2009-02-02,11:19:12
22.81375,108.333706666667,0,0,39846.4716898148,2009-02-02,11:19:14
22.81378,108.333716666667,0,0,39846.4717476852,2009-02-02,11:19:19
22.8138116666667,108.333721666667,0,0,39846.4718055556,2009-02-02,11:19:24
22.8138416666667,108.333691666667,0,0,39846.4718634259,2009-02-02,11:19:29
22.8138566666667,108.333643333333,0,0,39846.4719212963,2009-02-02,11:19:34
22.81384,108.333583333333,0,0,39846.4719791667,2009-02-02,11:19:39
22.8138416666667,108.333545,0,0,39846.472037037,2009-02-02,11:19:44
22.8138966666667,108.333523333333,0,0,39846.4720949074,2009-02-02,11:19:49
22.8139266666667,108.33349,0,0,39846.4721527778,2009-02-02,11:19:54
22.8139216666667,108.333523333333,0,0,39846.4722106481,2009-02-02,11:19:59
22.8139033333333,108.333561666667,0,0,39846.4722685185,2009-02-02,11:20:04
22.8139033333333,108.333561666667,0,0,39846.4723032407,2009-02-02,11:20:07
22.8139066666667,108.333561666667,0,0,39846.4723263889,2009-02-02,11:20:09
22.8138633333333,108.333596666667,0,0,39846.4723842593,2009-02-02,11:20:14
22.8138733333333,108.333603333333,0,0,39846.4724421296,2009-02-02,11:20:19
22.81389,108.333636666667,0,0,39846.4725,2009-02-02,11:20:24
22.8138733333333,108.333648333333,0,0,39846.4725578704,2009-02-02,11:20:29
22.8138383333333,108.33364,0,0,39846.4726157407,2009-02-02,11:20:34
22.813785,108.333645,0,0,39846.4726736111,2009-02-02,11:20:39
22.8137466666667,108.33365,0,0,39846.4727314815,2009-02-02,11:20:44
22.8136816666667,108.333648333333,0,0,39846.4727893519,2009-02-02,11:20:49
22.813645,108.333638333333,0,0,39846.4728472222,2009-02-02,11:20:54
22.8136716666667,108.333655,0,0,39846.4729050926,2009-02-02,11:20:59
22.813685,108.33372,0,0,39846.472962963,2009-02-02,11:21:04
22.8137083333333,108.33374,0,0,39846.4730208333,2009-02-02,11:21:09
22.8136983333333,108.333646666667,0,0,39846.4730787037,2009-02-02,11:21:14
22.8136716666667,108.333513333333,0,0,39846.4731365741,2009-02-02,11:21:19
22.8136366666667,108.333403333333,0,0,39846.4731944444,2009-02-02,11:21:24
22.8136416666667,108.333393333333,0,0,39846.4732523148,2009-02-02,11:21:29
22.8136483333333,108.333406666667,0,0,39846.4733101852,2009-02-02,11:21:34
22.81364,108.333371666667,0,0,39846.4733680556,2009-02-02,11:21:39
22.81364,108.333371666667,0,0,39846.4734027778,2009-02-02,11:21:42
22.813635,108.333366666667,0,0,39846.4734259259,2009-02-02,11:21:44
22.8136383333333,108.333346666667,0,0,39846.4734837963,2009-02-02,11:21:49
22.8136533333333,108.333333333333,0,0,39846.4735416667,2009-02-02,11:21:54
22.813675,108.333355,0,0,39846.473599537,2009-02-02,11:21:59
22.8136666666667,108.333373333333,0,0,39846.4736574074,2009-02-02,11:22:04
22.8136533333333,108.333438333333,0,0,39846.4737152778,2009-02-02,11:22:09
22.8136883333333,108.333545,0,0,39846.4737731481,2009-02-02,11:22:14
22.81368,108.333648333333,0,0,39846.4738310185,2009-02-02,11:22:19
22.8136366666667,108.333696666667,0,0,39846.4738888889,2009-02-02,11:22:24
22.813605,108.333706666667,0,0,39846.4739467593,2009-02-02,11:22:29
22.813575,108.333715,0,0,39846.4740046296,2009-02-02,11:22:34
22.813585,108.333733333333,0,0,39846.4740625,2009-02-02,11:22:39
22.8135666666667,108.333753333333,0,0,39846.4741203704,2009-02-02,11:22:44
22.8135566666667,108.333763333333,0,0,39846.4741782407,2009-02-02,11:22:49
22.8136,108.333768333333,0,0,39846.4742361111,2009-02-02,11:22:54
22.8138,108.334033333333,0,0,39846.4742939815,2009-02-02,11:22:59
22.813625,108.334221666667,0,0,39846.4743518519,2009-02-02,11:23:04
22.813625,108.334158333333,0,0,39846.4744097222,2009-02-02,11:23:09
22.8135966666667,108.334041666667,0,0,39846.4744675926,2009-02-02,11:23:14
22.8135666666667,108.334,0,0,39846.474525463,2009-02-02,11:23:19
22.8135466666667,108.334025,0,0,39846.4745833333,2009-02-02,11:23:24
22.8135433333333,108.334055,0,0,39846.4746412037,2009-02-02,11:23:29
22.8135516666667,108.334066666667,0,0,39846.4746990741,2009-02-02,11:23:34
22.8135966666667,108.334066666667,0,0,39846.4747569444,2009-02-02,11:23:39
22.8136083333333,108.334045,0,0,39846.4748148148,2009-02-02,11:23:44
22.8135916666667,108.334,0,0,39846.4748726852,2009-02-02,11:23:49
22.81358,108.333948333333,0,0,39846.4749305556,2009-02-02,11:23:54
22.8135766666667,108.333896666667,0,0,39846.4749884259,2009-02-02,11:23:59
22.8135733333333,108.333845,0,0,39846.4750462963,2009-02-02,11:24:04
22.8135866666667,108.333788333333,0,0,39846.4751041667,2009-02-02,11:24:09
22.8135633333333,108.333786666667,0,0,39846.475162037,2009-02-02,11:24:14
22.8135416666667,108.33378,0,0,39846.4752199074,2009-02-02,11:24:19
22.8135166666667,108.333781666667,0,0,39846.4752777778,2009-02-02,11:24:24
22.8134816666667,108.333768333333,0,0,39846.4753356481,2009-02-02,11:24:29
22.8134416666667,108.333766666667,0,0,39846.4753935185,2009-02-02,11:24:34
22.8134416666667,108.333766666667,0,0,39846.4754282407,2009-02-02,11:24:37
22.8134366666667,108.333775,0,0,39846.4754513889,2009-02-02,11:24:39
22.8134583333333,108.333793333333,0,0,39846.4755092593,2009-02-02,11:24:44
22.81346,108.333805,0,0,39846.4755671296,2009-02-02,11:24:49
22.81346,108.333805,0,0,39846.4756018519,2009-02-02,11:24:52
22.8134516666667,108.333808333333,0,0,39846.475625,2009-02-02,11:24:54
22.8133966666667,108.333801666667,0,0,39846.4756828704,2009-02-02,11:24:59
22.813345,108.333783333333,0,0,39846.4757407407,2009-02-02,11:25:04
22.813235,108.333735,0,0,39846.4757986111,2009-02-02,11:25:09
22.8130266666667,108.33363,0,0,39846.4758564815,2009-02-02,11:25:14
22.8128966666667,108.333518333333,0,0,39846.4759143519,2009-02-02,11:25:19
22.81295,108.333488333333,0,0,39846.4759722222,2009-02-02,11:25:24
22.813025,108.333461666667,0,0,39846.4760300926,2009-02-02,11:25:29
22.8130483333333,108.33346,0,0,39846.476087963,2009-02-02,11:25:34
22.813215,108.333575,0,0,39846.4761458333,2009-02-02,11:25:39
22.8133966666667,108.333645,0,0,39846.4762037037,2009-02-02,11:25:44
22.8135066666667,108.333715,0,0,39846.4762615741,2009-02-02,11:25:49
22.8135633333333,108.333753333333,0,0,39846.4763194444,2009-02-02,11:25:54
22.8135883333333,108.333756666667,0,0,39846.4763773148,2009-02-02,11:25:59
22.8135883333333,108.333756666667,0,0,39846.476412037,2009-02-02,11:26:02
22.8135966666667,108.333756666667,0,0,39846.4764351852,2009-02-02,11:26:04
22.8135816666667,108.333711666667,0,0,39846.4764930556,2009-02-02,11:26:09
22.8136183333333,108.33373,0,0,39846.4765509259,2009-02-02,11:26:14
22.813665,108.333801666667,0,0,39846.4766087963,2009-02-02,11:26:19
22.813695,108.33385,0,0,39846.4766666667,2009-02-02,11:26:24
22.81374,108.333846666667,0,0,39846.476724537,2009-02-02,11:26:29
22.81374,108.333846666667,0,0,39846.4767592593,2009-02-02,11:26:32
22.8137433333333,108.333851666667,0,0,39846.4767824074,2009-02-02,11:26:34
22.8137333333333,108.33386,0,0,39846.4768402778,2009-02-02,11:26:39
22.8137483333333,108.333893333333,0,0,39846.4768981481,2009-02-02,11:26:44
22.81365,108.334073333333,0,0,39846.4789814815,2009-02-02,11:29:44
22.8135816666667,108.334125,0,0,39846.4790393518,2009-02-02,11:29:49
22.813475,108.334236666667,0,0,39846.4790972222,2009-02-02,11:29:54
22.8132833333333,108.334325,0,0,39846.4791550926,2009-02-02,11:29:59
22.8131316666667,108.334361666667,0,0,39846.479212963,2009-02-02,11:30:04
22.8130183333333,108.334368333333,0,0,39846.4792708333,2009-02-02,11:30:09
22.812945,108.334368333333,0,0,39846.4793287037,2009-02-02,11:30:14
22.8130116666667,108.334383333333,0,0,39846.4793865741,2009-02-02,11:30:19
22.8130516666667,108.334391666667,0,0,39846.4794444444,2009-02-02,11:30:24
22.8130966666667,108.334395,0,0,39846.4795023148,2009-02-02,11:30:29
22.8130616666667,108.334385,0,0,39846.4795601852,2009-02-02,11:30:34
22.8130233333333,108.334385,0,0,39846.4796180556,2009-02-02,11:30:39
22.8130083333333,108.334391666667,0,0,39846.4796759259,2009-02-02,11:30:44
22.8132416666667,108.334193333333,0,0,39846.4797337963,2009-02-02,11:30:49
22.8133033333333,108.334146666667,0,0,39846.4797916667,2009-02-02,11:30:54
22.8133716666667,108.33413,0,0,39846.479849537,2009-02-02,11:30:59
22.8134433333333,108.334033333333,0,0,39846.4799074074,2009-02-02,11:31:04
22.8135183333333,108.333946666667,0,0,39846.4799652778,2009-02-02,11:31:09
22.8135466666667,108.333911666667,0,0,39846.4800231481,2009-02-02,11:31:14
22.813555,108.333793333333,0,0,39846.4800810185,2009-02-02,11:31:19
22.813525,108.3337,0,0,39846.4801388889,2009-02-02,11:31:24
22.8134583333333,108.333586666667,0,0,39846.4801967593,2009-02-02,11:31:29
22.8134716666667,108.33355,0,0,39846.4802546296,2009-02-02,11:31:34
22.8135283333333,108.333581666667,0,0,39846.4803125,2009-02-02,11:31:39
22.8135633333333,108.3336,0,0,39846.4803703704,2009-02-02,11:31:44
22.813565,108.333625,0,0,39846.4804282407,2009-02-02,11:31:49
22.813575,108.333646666667,0,0,39846.4804861111,2009-02-02,11:31:54
22.8135533333333,108.333641666667,0,0,39846.4805439815,2009-02-02,11:31:59
22.813635,108.333826666667,0,0,39846.4806018519,2009-02-02,11:32:04
22.813685,108.333838333333,0,0,39846.4806597222,2009-02-02,11:32:09
22.8137383333333,108.333811666667,0,0,39846.4807175926,2009-02-02,11:32:14
22.8137666666667,108.333836666667,0,0,39846.480775463,2009-02-02,11:32:19
22.8138183333333,108.333861666667,0,0,39846.4808333333,2009-02-02,11:32:24
22.8137983333333,108.333893333333,0,0,39846.4808912037,2009-02-02,11:32:29
22.813765,108.33391,0,0,39846.4809490741,2009-02-02,11:32:34
22.8137483333333,108.333913333333,0,0,39846.4810069444,2009-02-02,11:32:39
22.8137316666667,108.33388,0,0,39846.4810648148,2009-02-02,11:32:44
22.8137066666667,108.333928333333,0,0,39846.4811226852,2009-02-02,11:32:49
22.8136966666667,108.333998333333,0,0,39846.4811805556,2009-02-02,11:32:54
22.81371,108.334,0,0,39846.4812384259,2009-02-02,11:32:59
22.8137,108.334021666667,0,0,39846.4812962963,2009-02-02,11:33:04
22.81368,108.334058333333,0,0,39846.4813541667,2009-02-02,11:33:09
22.813655,108.334115,0,0,39846.481412037,2009-02-02,11:33:14
22.8136316666667,108.334151666667,0,0,39846.4814699074,2009-02-02,11:33:19
22.813615,108.334171666667,0,0,39846.4815277778,2009-02-02,11:33:24
22.8136283333333,108.334173333333,0,0,39846.4815856481,2009-02-02,11:33:29
22.8136033333333,108.334136666667,0,0,39846.4816435185,2009-02-02,11:33:34
22.8136033333333,108.334136666667,0,0,39846.4816782407,2009-02-02,11:33:37
22.8136,108.33414,0,0,39846.4817013889,2009-02-02,11:33:39
22.8136,108.334165,0,0,39846.4817592593,2009-02-02,11:33:44
22.813615,108.33428,0,0,39846.4818171296,2009-02-02,11:33:49
22.81363,108.334326666667,0,0,39846.481875,2009-02-02,11:33:54
22.8136166666667,108.334333333333,0,0,39846.4819328704,2009-02-02,11:33:59
22.813575,108.334373333333,0,0,39846.4819907407,2009-02-02,11:34:04
22.813555,108.334411666667,0,0,39846.4820486111,2009-02-02,11:34:09
22.8135533333333,108.334376666667,0,0,39846.4821064815,2009-02-02,11:34:14
22.81357,108.334308333333,0,0,39846.4821643519,2009-02-02,11:34:19
22.813575,108.33419,0,0,39846.4822222222,2009-02-02,11:34:24
22.8135883333333,108.334076666667,0,0,39846.4822800926,2009-02-02,11:34:29
22.8136,108.334001666667,0,0,39846.482337963,2009-02-02,11:34:34
22.8136033333333,108.333986666667,0,0,39846.4823958333,2009-02-02,11:34:39
22.81365,108.334043333333,0,0,39846.4824537037,2009-02-02,11:34:44
22.81378,108.334205,0,0,39846.4825115741,2009-02-02,11:34:49
22.8117316666667,108.333233333333,0,0,39846.482974537,2009-02-02,11:35:29
22.81165,108.333346666667,0,0,39846.4830324074,2009-02-02,11:35:34
22.8116966666667,108.333441666667,0,0,39846.4830902778,2009-02-02,11:35:39
22.8118716666667,108.33353,0,0,39846.4831481481,2009-02-02,11:35:44
22.8138833333333,108.33408,0,0,39846.4832060185,2009-02-02,11:35:49
22.8139033333333,108.33415,0,0,39846.4832638889,2009-02-02,11:35:54
22.8139033333333,108.334111666667,0,0,39846.4833217593,2009-02-02,11:35:59
22.8139183333333,108.334095,0,0,39846.4833796296,2009-02-02,11:36:04
22.8138933333333,108.334128333333,0,0,39846.4834375,2009-02-02,11:36:09
22.8138133333333,108.334188333333,0,0,39846.4834953704,2009-02-02,11:36:14
22.8136433333333,108.334196666667,0,0,39846.4835532407,2009-02-02,11:36:19
22.8133633333333,108.334141666667,0,0,39846.4836111111,2009-02-02,11:36:24
22.8126383333333,108.334046666667,0,0,39846.4836689815,2009-02-02,11:36:29
22.8118033333333,108.334078333333,0,0,39846.4837268519,2009-02-02,11:36:34
22.8105616666667,108.332826666667,0,0,39846.4837847222,2009-02-02,11:36:39
22.8098283333333,108.332815,0,0,39846.4838425926,2009-02-02,11:36:44
22.8091183333333,108.332876666667,0,0,39846.483900463,2009-02-02,11:36:49
22.8083216666667,108.333005,0,0,39846.4839583333,2009-02-02,11:36:54
22.8076083333333,108.333063333333,0,0,39846.4840162037,2009-02-02,11:36:59
22.80719,108.332906666667,0,0,39846.4840740741,2009-02-02,11:37:04
22.8066216666667,108.332936666667,0,0,39846.4841319444,2009-02-02,11:37:09
22.8060966666667,108.332966666667,0,0,39846.4841898148,2009-02-02,11:37:14
22.8058733333333,108.332888333333,0,0,39846.4842476852,2009-02-02,11:37:19
22.80697,108.332815,0,0,39846.4843055556,2009-02-02,11:37:24
22.81359,108.334036666667,0,0,39846.4844212963,2009-02-02,11:37:34
22.81359,108.334036666667,0,0,39846.4844560185,2009-02-02,11:37:37
22.813585,108.33403,0,0,39846.4844791667,2009-02-02,11:37:39
22.81359,108.333985,0,0,39846.484537037,2009-02-02,11:37:44
22.8136,108.333953333333,0,0,39846.4845949074,2009-02-02,11:37:49
22.813605,108.333935,0,0,39846.4846527778,2009-02-02,11:37:54
22.813605,108.333935,0,0,39846.4846875,2009-02-02,11:37:57
22.813605,108.333943333333,0,0,39846.4847106481,2009-02-02,11:37:59
22.8136166666667,108.333958333333,0,0,39846.4847685185,2009-02-02,11:38:04
22.8136183333333,108.333968333333,0,0,39846.4848263889,2009-02-02,11:38:09
22.813625,108.333978333333,0,0,39846.4848842593,2009-02-02,11:38:14
22.81363,108.333975,0,0,39846.4849421296,2009-02-02,11:38:19
22.81363,108.333975,0,0,39846.4849768518,2009-02-02,11:38:22
22.8136383333333,108.333968333333,0,0,39846.485,2009-02-02,11:38:24
22.81365,108.333955,0,0,39846.4850578704,2009-02-02,11:38:29
22.8136583333333,108.333911666667,0,0,39846.4851157407,2009-02-02,11:38:34
22.8135383333333,108.333863333333,0,0,39846.4851736111,2009-02-02,11:38:39
22.81351,108.333876666667,0,0,39846.4852314815,2009-02-02,11:38:44
22.81348,108.333896666667,0,0,39846.4852893518,2009-02-02,11:38:49
22.8134933333333,108.333935,0,0,39846.4853472222,2009-02-02,11:38:54
22.8135066666667,108.333958333333,0,0,39846.4854050926,2009-02-02,11:38:59
22.8135066666667,108.333958333333,0,0,39846.4854398148,2009-02-02,11:39:02
22.8135033333333,108.333963333333,0,0,39846.485462963,2009-02-02,11:39:04
22.8135216666667,108.333978333333,0,0,39846.4855208333,2009-02-02,11:39:09
22.813525,108.333986666667,0,0,39846.4855787037,2009-02-02,11:39:14
22.813525,108.333986666667,0,0,39846.4856134259,2009-02-02,11:39:17
22.8135333333333,108.33398,0,0,39846.4856365741,2009-02-02,11:39:19
22.81354,108.333958333333,0,0,39846.4856944444,2009-02-02,11:39:24
22.8135266666667,108.33393,0,0,39846.4857523148,2009-02-02,11:39:29
22.8135733333333,108.333971666667,0,0,39846.4858101852,2009-02-02,11:39:34
22.8135566666667,108.333978333333,0,0,39846.4858680556,2009-02-02,11:39:39
22.8135566666667,108.333978333333,0,0,39846.4859027778,2009-02-02,11:39:42
22.8135483333333,108.333981666667,0,0,39846.4859259259,2009-02-02,11:39:44
22.81351,108.333955,0,0,39846.4859837963,2009-02-02,11:39:49
22.8134116666667,108.333871666667,0,0,39846.4860416667,2009-02-02,11:39:54
22.81337,108.333838333333,0,0,39846.486099537,2009-02-02,11:39:59
22.8133166666667,108.333965,0,0,39846.4861574074,2009-02-02,11:40:04
22.8133966666667,108.33409,0,0,39846.4862152778,2009-02-02,11:40:09
22.8134566666667,108.334165,0,0,39846.4862731481,2009-02-02,11:40:14
22.8136,108.334128333333,0,0,39846.4863310185,2009-02-02,11:40:19
22.8136233333333,108.334106666667,0,0,39846.4863888889,2009-02-02,11:40:24
22.8135916666667,108.334126666667,0,0,39846.4864467593,2009-02-02,11:40:29
22.8136133333333,108.334216666667,0,0,39846.4865046296,2009-02-02,11:40:34
22.8135966666667,108.334218333333,0,0,39846.4865625,2009-02-02,11:40:39
22.81362,108.334181666667,0,0,39846.4866203704,2009-02-02,11:40:44
22.8136116666667,108.33417,0,0,39846.4866782407,2009-02-02,11:40:49
22.81362,108.33412,0,0,39846.4867361111,2009-02-02,11:40:54
22.813645,108.334048333333,0,0,39846.4867939815,2009-02-02,11:40:59
22.8136583333333,108.333985,0,0,39846.4868518518,2009-02-02,11:41:04
22.8136583333333,108.333951666667,0,0,39846.4869097222,2009-02-02,11:41:09
22.8136266666667,108.333971666667,0,0,39846.4869675926,2009-02-02,11:41:14
22.8135883333333,108.334065,0,0,39846.487025463,2009-02-02,11:41:19
22.8135833333333,108.334085,0,0,39846.4870833333,2009-02-02,11:41:24
22.813595,108.334098333333,0,0,39846.4871412037,2009-02-02,11:41:29
22.8136716666667,108.334066666667,0,0,39846.4871990741,2009-02-02,11:41:34
22.813415,108.333956666667,0,0,39846.4872569444,2009-02-02,11:41:39
22.8134316666667,108.334158333333,0,0,39846.4873148148,2009-02-02,11:41:44
22.81347,108.334203333333,0,0,39846.4873726852,2009-02-02,11:41:49
22.8134866666667,108.334201666667,0,0,39846.4874305556,2009-02-02,11:41:54
22.81353,108.334141666667,0,0,39846.4874884259,2009-02-02,11:41:59
22.8135383333333,108.3341,0,0,39846.4875462963,2009-02-02,11:42:04
22.8135866666667,108.334075,0,0,39846.4876041667,2009-02-02,11:42:09
22.81356,108.334003333333,0,0,39846.487662037,2009-02-02,11:42:14
22.8135033333333,108.333931666667,0,0,39846.4877199074,2009-02-02,11:42:19
22.8134883333333,108.333858333333,0,0,39846.4877777778,2009-02-02,11:42:24
22.8134766666667,108.333818333333,0,0,39846.4878356481,2009-02-02,11:42:29
22.8134916666667,108.333885,0,0,39846.4878935185,2009-02-02,11:42:34
22.8134866666667,108.333895,0,0,39846.4879513889,2009-02-02,11:42:39
22.8136016666667,108.333846666667,0,0,39846.4880092593,2009-02-02,11:42:44
22.813685,108.333835,0,0,39846.4880671296,2009-02-02,11:42:49
22.8135766666667,108.33403,0,0,39846.488125,2009-02-02,11:42:54
22.8135916666667,108.334016666667,0,0,39846.4881828704,2009-02-02,11:42:59
22.81361,108.333995,0,0,39846.4882407407,2009-02-02,11:43:04
22.8135983333333,108.33398,0,0,39846.4882986111,2009-02-02,11:43:09
22.8135983333333,108.334001666667,0,0,39846.4883564815,2009-02-02,11:43:14
22.813605,108.33402,0,0,39846.4884143519,2009-02-02,11:43:19
22.81362,108.334043333333,0,0,39846.4884722222,2009-02-02,11:43:24
22.813625,108.33409,0,0,39846.4885300926,2009-02-02,11:43:29
22.8136433333333,108.334088333333,0,0,39846.488587963,2009-02-02,11:43:34
22.81361,108.334051666667,0,0,39846.4886458333,2009-02-02,11:43:39
22.8135283333333,108.33402,0,0,39846.4887037037,2009-02-02,11:43:44
22.8133716666667,108.334003333333,0,0,39846.4887615741,2009-02-02,11:43:49
22.8133266666667,108.334026666667,0,0,39846.4888194444,2009-02-02,11:43:54
22.81335,108.33393,0,0,39846.4888773148,2009-02-02,11:43:59
22.8133333333333,108.333863333333,0,0,39846.4889351852,2009-02-02,11:44:04
22.8133516666667,108.33379,0,0,39846.4889930556,2009-02-02,11:44:09
22.813365,108.333736666667,0,0,39846.4890509259,2009-02-02,11:44:14
22.81339,108.333675,0,0,39846.4891087963,2009-02-02,11:44:19
22.8134383333333,108.33367,0,0,39846.4891666667,2009-02-02,11:44:24
22.81344,108.333643333333,0,0,39846.489224537,2009-02-02,11:44:29
22.8133883333333,108.333571666667,0,0,39846.4892824074,2009-02-02,11:44:34
22.8133733333333,108.333645,0,0,39846.4893402778,2009-02-02,11:44:39
22.8134416666667,108.333673333333,0,0,39846.4893981481,2009-02-02,11:44:44
22.8135083333333,108.333693333333,0,0,39846.4894560185,2009-02-02,11:44:49
22.8134983333333,108.333635,0,0,39846.4895138889,2009-02-02,11:44:54
22.813485,108.333598333333,0,0,39846.4895717593,2009-02-02,11:44:59
22.81345,108.333576666667,0,0,39846.4896296296,2009-02-02,11:45:04
22.8133733333333,108.333545,0,0,39846.4896875,2009-02-02,11:45:09
22.8134366666667,108.33345,0,0,39846.4897453704,2009-02-02,11:45:14
22.813465,108.33339,0,0,39846.4898032407,2009-02-02,11:45:19
22.8134883333333,108.333316666667,0,0,39846.4898611111,2009-02-02,11:45:24
22.8135116666667,108.333273333333,0,0,39846.4899189815,2009-02-02,11:45:29
22.8135483333333,108.333216666667,0,0,39846.4899768519,2009-02-02,11:45:34
22.8135666666667,108.333156666667,0,0,39846.4900347222,2009-02-02,11:45:39
22.8136016666667,108.333098333333,0,0,39846.4900925926,2009-02-02,11:45:44
22.8136416666667,108.333055,0,0,39846.490150463,2009-02-02,11:45:49
22.8136683333333,108.333021666667,0,0,39846.4902083333,2009-02-02,11:45:54
22.813675,108.332941666667,0,0,39846.4902662037,2009-02-02,11:45:59
22.8136816666667,108.332876666667,0,0,39846.4903240741,2009-02-02,11:46:04
22.813665,108.332795,0,0,39846.4903819444,2009-02-02,11:46:09
22.8136533333333,108.33272,0,0,39846.4904398148,2009-02-02,11:46:14
22.8136716666667,108.332643333333,0,0,39846.4904976852,2009-02-02,11:46:19
22.8136883333333,108.332578333333,0,0,39846.4905555556,2009-02-02,11:46:24
22.8137066666667,108.332496666667,0,0,39846.4906134259,2009-02-02,11:46:29
22.8137133333333,108.332408333333,0,0,39846.4906712963,2009-02-02,11:46:34
22.8136883333333,108.332353333333,0,0,39846.4907291667,2009-02-02,11:46:39
22.8136883333333,108.332395,0,0,39846.490787037,2009-02-02,11:46:44
22.8136883333333,108.332395,0,0,39846.4908217593,2009-02-02,11:46:47
22.81369,108.3324,0,0,39846.4908449074,2009-02-02,11:46:49
22.81365,108.332381666667,0,0,39846.4909027778,2009-02-02,11:46:54
22.8136483333333,108.332325,0,0,39846.4909606481,2009-02-02,11:46:59
22.8136483333333,108.332325,0,0,39846.4909953704,2009-02-02,11:47:02
22.81365,108.332325,0,0,39846.4910185185,2009-02-02,11:47:04
22.813635,108.332315,0,0,39846.4910763889,2009-02-02,11:47:09
22.8135316666667,108.332323333333,0,0,39846.4911342593,2009-02-02,11:47:14
22.8134266666667,108.332353333333,0,0,39846.4911921296,2009-02-02,11:47:19
22.813325,108.3323,0,0,39846.49125,2009-02-02,11:47:24
22.8132233333333,108.332263333333,0,0,39846.4913078704,2009-02-02,11:47:29
22.8131583333333,108.33227,0,0,39846.4913657407,2009-02-02,11:47:34
22.813075,108.332248333333,0,0,39846.4914236111,2009-02-02,11:47:39
22.81299,108.33224,0,0,39846.4914814815,2009-02-02,11:47:44
22.8129366666667,108.332226666667,0,0,39846.4915393519,2009-02-02,11:47:49
22.8128633333333,108.332243333333,0,0,39846.4915972222,2009-02-02,11:47:54
22.8127916666667,108.33225,0,0,39846.4916550926,2009-02-02,11:47:59
22.8128116666667,108.33224,0,0,39846.491712963,2009-02-02,11:48:04
22.8127966666667,108.33224,0,0,39846.4917708333,2009-02-02,11:48:09
22.8127533333333,108.33221,0,0,39846.4918287037,2009-02-02,11:48:14
22.8126966666667,108.332195,0,0,39846.4918865741,2009-02-02,11:48:19
22.8126416666667,108.332205,0,0,39846.4919444444,2009-02-02,11:48:24
22.81258,108.332205,0,0,39846.4920023148,2009-02-02,11:48:29
22.8125033333333,108.332198333333,0,0,39846.4920601852,2009-02-02,11:48:34
22.812445,108.332205,0,0,39846.4921180556,2009-02-02,11:48:39
22.81238,108.332201666667,0,0,39846.4921759259,2009-02-02,11:48:44
22.812315,108.33218,0,0,39846.4922337963,2009-02-02,11:48:49
22.81224,108.332175,0,0,39846.4922916667,2009-02-02,11:48:54
22.81218,108.332176666667,0,0,39846.492349537,2009-02-02,11:48:59
22.8121383333333,108.332171666667,0,0,39846.4924074074,2009-02-02,11:49:04
22.8120616666667,108.33218,0,0,39846.4924652778,2009-02-02,11:49:09
22.811995,108.332191666667,0,0,39846.4925231481,2009-02-02,11:49:14
22.8119416666667,108.332188333333,0,0,39846.4925810185,2009-02-02,11:49:19
22.8118833333333,108.332178333333,0,0,39846.4926388889,2009-02-02,11:49:24
22.8118216666667,108.332183333333,0,0,39846.4926967593,2009-02-02,11:49:29
22.8117683333333,108.332181666667,0,0,39846.4927546296,2009-02-02,11:49:34
22.811705,108.332188333333,0,0,39846.4928125,2009-02-02,11:49:39
22.811625,108.332168333333,0,0,39846.4928703704,2009-02-02,11:49:44
22.8115683333333,108.332155,0,0,39846.4929282407,2009-02-02,11:49:49
22.8115183333333,108.332153333333,0,0,39846.4929861111,2009-02-02,11:49:54
22.8114616666667,108.332143333333,0,0,39846.4930439815,2009-02-02,11:49:59
22.8113933333333,108.332143333333,0,0,39846.4931018518,2009-02-02,11:50:04
22.8113266666667,108.33214,0,0,39846.4931597222,2009-02-02,11:50:09
22.8112866666667,108.332153333333,0,0,39846.4932175926,2009-02-02,11:50:14
22.8112016666667,108.332141666667,0,0,39846.493275463,2009-02-02,11:50:19
22.811105,108.332133333333,0,0,39846.4933333333,2009-02-02,11:50:24
22.811045,108.332133333333,0,0,39846.4933912037,2009-02-02,11:50:29
22.810935,108.332168333333,0,0,39846.4934490741,2009-02-02,11:50:34
22.810855,108.33218,0,0,39846.4935069444,2009-02-02,11:50:39
22.8108083333333,108.33219,0,0,39846.4935648148,2009-02-02,11:50:44
22.8107516666667,108.332186666667,0,0,39846.4936226852,2009-02-02,11:50:49
22.810685,108.332181666667,0,0,39846.4936805556,2009-02-02,11:50:54
22.81062,108.332203333333,0,0,39846.4937384259,2009-02-02,11:50:59
22.8105533333333,108.332181666667,0,0,39846.4937962963,2009-02-02,11:51:04
22.81049,108.332155,0,0,39846.4938541667,2009-02-02,11:51:09
22.8104233333333,108.332148333333,0,0,39846.493912037,2009-02-02,11:51:14
22.8103266666667,108.33213,0,0,39846.4939699074,2009-02-02,11:51:19
22.8103,108.332078333333,0,0,39846.4940277778,2009-02-02,11:51:24
22.8102333333333,108.332061666667,0,0,39846.4940856481,2009-02-02,11:51:29
22.81017,108.332028333333,0,0,39846.4941435185,2009-02-02,11:51:34
22.8101133333333,108.332,0,0,39846.4942013889,2009-02-02,11:51:39
22.81013,108.331943333333,0,0,39846.4942592593,2009-02-02,11:51:44
22.81016,108.331861666667,0,0,39846.4943171296,2009-02-02,11:51:49
22.8101883333333,108.331726666667,0,0,39846.494375,2009-02-02,11:51:54
22.810145,108.331558333333,0,0,39846.4944328704,2009-02-02,11:51:59
22.8101,108.331371666667,0,0,39846.4944907407,2009-02-02,11:52:04
22.809955,108.331143333333,0,0,39846.4945486111,2009-02-02,11:52:09
22.8097583333333,108.330886666667,0,0,39846.4946064815,2009-02-02,11:52:14
22.81013,108.331798333333,0,0,39846.495474537,2009-02-02,11:53:29
22.8101233333333,108.33155,0,0,39846.4955324074,2009-02-02,11:53:34
22.8100416666667,108.332123333333,0,0,39846.4955902778,2009-02-02,11:53:39
22.809925,108.332048333333,0,0,39846.4956481481,2009-02-02,11:53:44
22.809855,108.332065,0,0,39846.4957060185,2009-02-02,11:53:49
22.8097333333333,108.332161666667,0,0,39846.4957638889,2009-02-02,11:53:54
22.8096416666667,108.33223,0,0,39846.4958217593,2009-02-02,11:53:59
22.8095333333333,108.332336666667,0,0,39846.4958796296,2009-02-02,11:54:04
22.8094666666667,108.332406666667,0,0,39846.4959375,2009-02-02,11:54:09
22.8094566666667,108.33249,0,0,39846.4959953704,2009-02-02,11:54:14
22.8094916666667,108.332536666667,0,0,39846.4960532407,2009-02-02,11:54:19
22.8094866666667,108.33255,0,0,39846.4961111111,2009-02-02,11:54:24
22.80952,108.332498333333,0,0,39846.4961689815,2009-02-02,11:54:29
22.8096133333333,108.332393333333,0,0,39846.4962268519,2009-02-02,11:54:34
22.8096916666667,108.33232,0,0,39846.4962847222,2009-02-02,11:54:39
22.8097033333333,108.332298333333,0,0,39846.4963425926,2009-02-02,11:54:44
22.8096916666667,108.332283333333,0,0,39846.496400463,2009-02-02,11:54:49
22.8096916666667,108.332283333333,0,0,39846.4964351852,2009-02-02,11:54:52
22.8096866666667,108.332275,0,0,39846.4964583333,2009-02-02,11:54:54
22.8097,108.332281666667,0,0,39846.4965162037,2009-02-02,11:54:59
22.8097166666667,108.33232,0,0,39846.4965740741,2009-02-02,11:55:04
22.8097666666667,108.332311666667,0,0,39846.4966319444,2009-02-02,11:55:09
22.80984,108.332303333333,0,0,39846.4966898148,2009-02-02,11:55:14
22.8098966666667,108.332293333333,0,0,39846.4967476852,2009-02-02,11:55:19
22.8099083333333,108.332268333333,0,0,39846.4968055556,2009-02-02,11:55:24
22.8098833333333,108.332263333333,0,0,39846.4968634259,2009-02-02,11:55:29
22.8098783333333,108.332298333333,0,0,39846.4969212963,2009-02-02,11:55:34
22.8098433333333,108.332305,0,0,39846.4969791667,2009-02-02,11:55:39
22.8098533333333,108.332245,0,0,39846.497037037,2009-02-02,11:55:44
22.8098116666667,108.33216,0,0,39846.4970949074,2009-02-02,11:55:49
22.8097733333333,108.332095,0,0,39846.4971527778,2009-02-02,11:55:54
22.8098016666667,108.33217,0,0,39846.4972106481,2009-02-02,11:55:59
22.8098033333333,108.332241666667,0,0,39846.4972685185,2009-02-02,11:56:04
22.8098133333333,108.332223333333,0,0,39846.4973263889,2009-02-02,11:56:09
22.8098383333333,108.332258333333,0,0,39846.4973842593,2009-02-02,11:56:14
22.80986,108.332271666667,0,0,39846.4974421296,2009-02-02,11:56:19
22.809865,108.332291666667,0,0,39846.4975,2009-02-02,11:56:24
22.809855,108.332313333333,0,0,39846.4975578704,2009-02-02,11:56:29
22.8098516666667,108.33233,0,0,39846.4976157407,2009-02-02,11:56:34
22.80985,108.332343333333,0,0,39846.4976736111,2009-02-02,11:56:39
22.80985,108.332343333333,0,0,39846.4977083333,2009-02-02,11:56:42
22.80985,108.332343333333,0,0,39846.4977314815,2009-02-02,11:56:44
22.809855,108.332331666667,0,0,39846.4977893519,2009-02-02,11:56:49
22.80987,108.332298333333,0,0,39846.4978472222,2009-02-02,11:56:54
22.8098783333333,108.332283333333,0,0,39846.4979050926,2009-02-02,11:56:59
22.80989,108.33226,0,0,39846.497962963,2009-02-02,11:57:04
22.8099033333333,108.332236666667,0,0,39846.4980208333,2009-02-02,11:57:09
22.8099166666667,108.332221666667,0,0,39846.4980787037,2009-02-02,11:57:14
22.8099283333333,108.332201666667,0,0,39846.4981365741,2009-02-02,11:57:19
22.8099383333333,108.332181666667,0,0,39846.4981944444,2009-02-02,11:57:24
22.8099516666667,108.332163333333,0,0,39846.4982523148,2009-02-02,11:57:29
22.81031,108.332068333333,0,0,39846.4983101852,2009-02-02,11:57:34
22.8104066666667,108.332096666667,0,0,39846.4983680556,2009-02-02,11:57:39
22.8104833333333,108.332081666667,0,0,39846.4984259259,2009-02-02,11:57:44
22.8104833333333,108.332081666667,0,0,39846.4984606481,2009-02-02,11:57:47
22.8104816666667,108.332081666667,0,0,39846.4984837963,2009-02-02,11:57:49
22.8105233333333,108.332115,0,0,39846.4985416667,2009-02-02,11:57:54
22.810535,108.332133333333,0,0,39846.498599537,2009-02-02,11:57:59
22.8105983333333,108.332151666667,0,0,39846.4986574074,2009-02-02,11:58:04
22.81065,108.332135,0,0,39846.4987152778,2009-02-02,11:58:09
22.8107033333333,108.332108333333,0,0,39846.4987731481,2009-02-02,11:58:14
22.810735,108.33212,0,0,39846.4988310185,2009-02-02,11:58:19
22.810755,108.332095,0,0,39846.4988888889,2009-02-02,11:58:24
22.8107883333333,108.33209,0,0,39846.4989467593,2009-02-02,11:58:29
22.8108933333333,108.332043333333,0,0,39846.4990046296,2009-02-02,11:58:34
22.81094,108.332068333333,0,0,39846.4990625,2009-02-02,11:58:39
22.8109766666667,108.332066666667,0,0,39846.4991203704,2009-02-02,11:58:44
22.8110083333333,108.332051666667,0,0,39846.4991782407,2009-02-02,11:58:49
22.811085,108.332043333333,0,0,39846.4992361111,2009-02-02,11:58:54
22.81118,108.332071666667,0,0,39846.4992939815,2009-02-02,11:58:59
22.8112583333333,108.332091666667,0,0,39846.4993518519,2009-02-02,11:59:04
22.811285,108.332085,0,0,39846.4994097222,2009-02-02,11:59:09
22.8113316666667,108.33212,0,0,39846.4994675926,2009-02-02,11:59:14
22.81144,108.332193333333,0,0,39846.499525463,2009-02-02,11:59:19
22.8114733333333,108.332186666667,0,0,39846.4995833333,2009-02-02,11:59:24
22.8114916666667,108.332246666667,0,0,39846.4996412037,2009-02-02,11:59:29
22.8115083333333,108.332303333333,0,0,39846.4996990741,2009-02-02,11:59:34
22.8115216666667,108.332355,0,0,39846.4997569444,2009-02-02,11:59:39
22.8115216666667,108.332355,0,0,39846.4997916667,2009-02-02,11:59:42
22.81153,108.33235,0,0,39846.4998148148,2009-02-02,11:59:44
22.81156,108.332336666667,0,0,39846.4998726852,2009-02-02,11:59:49
22.81163,108.332345,0,0,39846.4999305556,2009-02-02,11:59:54
22.8117233333333,108.332378333333,0,0,39846.4999884259,2009-02-02,11:59:59
22.811795,108.332356666667,0,0,39846.5000462963,2009-02-02,12:00:04
22.8118516666667,108.332361666667,0,0,39846.5001041667,2009-02-02,12:00:09
22.8119183333333,108.33236,0,0,39846.500162037,2009-02-02,12:00:14
22.8120116666667,108.332361666667,0,0,39846.5002199074,2009-02-02,12:00:19
22.812065,108.332338333333,0,0,39846.5002777778,2009-02-02,12:00:24
22.8121233333333,108.332331666667,0,0,39846.5003356481,2009-02-02,12:00:29
22.8121716666667,108.332333333333,0,0,39846.5003935185,2009-02-02,12:00:34
22.812235,108.33232,0,0,39846.5004513889,2009-02-02,12:00:39
22.8122816666667,108.332323333333,0,0,39846.5005092593,2009-02-02,12:00:44
22.8123566666667,108.332326666667,0,0,39846.5005671296,2009-02-02,12:00:49
22.8124466666667,108.332343333333,0,0,39846.500625,2009-02-02,12:00:54
22.8125216666667,108.33232,0,0,39846.5006828704,2009-02-02,12:00:59
22.8125916666667,108.332305,0,0,39846.5007407407,2009-02-02,12:01:04
22.812645,108.3323,0,0,39846.5007986111,2009-02-02,12:01:09
22.8127083333333,108.332315,0,0,39846.5008564815,2009-02-02,12:01:14
22.812785,108.332325,0,0,39846.5009143518,2009-02-02,12:01:19
22.8128583333333,108.332321666667,0,0,39846.5009722222,2009-02-02,12:01:24
22.81292,108.33234,0,0,39846.5010300926,2009-02-02,12:01:29
22.813,108.332373333333,0,0,39846.501087963,2009-02-02,12:01:34
22.8130466666667,108.332346666667,0,0,39846.5011458333,2009-02-02,12:01:39
22.81311,108.332345,0,0,39846.5012037037,2009-02-02,12:01:44
22.8131733333333,108.33236,0,0,39846.5012615741,2009-02-02,12:01:49
22.8132216666667,108.332371666667,0,0,39846.5013194444,2009-02-02,12:01:54
22.813275,108.332341666667,0,0,39846.5013773148,2009-02-02,12:01:59
22.8133383333333,108.332355,0,0,39846.5014351852,2009-02-02,12:02:04
22.8133616666667,108.332335,0,0,39846.5014930556,2009-02-02,12:02:09
22.8134033333333,108.332388333333,0,0,39846.5015509259,2009-02-02,12:02:14
22.81339,108.332425,0,0,39846.5016087963,2009-02-02,12:02:19
22.813375,108.332471666667,0,0,39846.5016666667,2009-02-02,12:02:24
22.813385,108.33255,0,0,39846.501724537,2009-02-02,12:02:29
22.813385,108.332655,0,0,39846.5017824074,2009-02-02,12:02:34
22.813375,108.33282,0,0,39846.5018402778,2009-02-02,12:02:39
22.8133616666667,108.332878333333,0,0,39846.5018981481,2009-02-02,12:02:44
22.8133583333333,108.333,0,0,39846.5019560185,2009-02-02,12:02:49
22.81333,108.333073333333,0,0,39846.5020138889,2009-02-02,12:02:54
22.81333,108.333073333333,0,0,39846.5020486111,2009-02-02,12:02:57
22.813325,108.333071666667,0,0,39846.5020717593,2009-02-02,12:02:59
22.8133266666667,108.333058333333,0,0,39846.5021296296,2009-02-02,12:03:04
22.8133566666667,108.333081666667,0,0,39846.5021875,2009-02-02,12:03:09
22.81354,108.333058333333,0,0,39846.5022453704,2009-02-02,12:03:14
22.8135383333333,108.333126666667,0,0,39846.5023032407,2009-02-02,12:03:19
22.8135266666667,108.333211666667,0,0,39846.5023611111,2009-02-02,12:03:24
22.8134883333333,108.333263333333,0,0,39846.5024189815,2009-02-02,12:03:29
22.8134633333333,108.333318333333,0,0,39846.5024768518,2009-02-02,12:03:34
22.8134333333333,108.33336,0,0,39846.5025347222,2009-02-02,12:03:39
22.8134066666667,108.333411666667,0,0,39846.5025925926,2009-02-02,12:03:44
22.813385,108.333463333333,0,0,39846.502650463,2009-02-02,12:03:49
22.8133816666667,108.333523333333,0,0,39846.5027083333,2009-02-02,12:03:54
22.8134,108.33359,0,0,39846.5027662037,2009-02-02,12:03:59
22.81347,108.333651666667,0,0,39846.5028240741,2009-02-02,12:04:04
22.8135316666667,108.333676666667,0,0,39846.5028819444,2009-02-02,12:04:09
22.813575,108.333731666667,0,0,39846.5029398148,2009-02-02,12:04:14
22.8135416666667,108.333808333333,0,0,39846.5029976852,2009-02-02,12:04:19
22.8135,108.333876666667,0,0,39846.5030555556,2009-02-02,12:04:24
22.8134833333333,108.33395,0,0,39846.5031134259,2009-02-02,12:04:29
22.8134733333333,108.334016666667,0,0,39846.5031712963,2009-02-02,12:04:34
22.8134633333333,108.3341,0,0,39846.5032291667,2009-02-02,12:04:39
22.8134283333333,108.33417,0,0,39846.503287037,2009-02-02,12:04:44
22.813395,108.334236666667,0,0,39846.5033449074,2009-02-02,12:04:49
22.8134166666667,108.334258333333,0,0,39846.5034027778,2009-02-02,12:04:54
22.8134916666667,108.334175,0,0,39846.5034606481,2009-02-02,12:04:59
22.813525,108.33415,0,0,39846.5035185185,2009-02-02,12:05:04
22.8135633333333,108.334111666667,0,0,39846.5035763889,2009-02-02,12:05:09
22.8135683333333,108.334086666667,0,0,39846.5036342593,2009-02-02,12:05:14
22.8135716666667,108.334086666667,0,0,39846.5036921296,2009-02-02,12:05:19
22.81358,108.334086666667,0,0,39846.50375,2009-02-02,12:05:24
22.8135883333333,108.334088333333,0,0,39846.5038078704,2009-02-02,12:05:29
22.8135966666667,108.33409,0,0,39846.5038657407,2009-02-02,12:05:34
22.8135966666667,108.33409,0,0,39846.503900463,2009-02-02,12:05:37
22.8135966666667,108.33409,0,0,39846.5039236111,2009-02-02,12:05:39
22.813605,108.334103333333,0,0,39846.5039814815,2009-02-02,12:05:44
22.813615,108.33411,0,0,39846.5040393519,2009-02-02,12:05:49
22.813615,108.33411,0,0,39846.5040740741,2009-02-02,12:05:52
22.8136083333333,108.334113333333,0,0,39846.5040972222,2009-02-02,12:05:54
22.8136133333333,108.334126666667,0,0,39846.5041550926,2009-02-02,12:05:59
22.8136116666667,108.334126666667,0,0,39846.504212963,2009-02-02,12:06:04
22.8136166666667,108.334126666667,0,0,39846.5042708333,2009-02-02,12:06:09
22.8136166666667,108.334126666667,0,0,39846.5043055556,2009-02-02,12:06:12
22.8136216666667,108.334126666667,0,0,39846.5043287037,2009-02-02,12:06:14
22.8137033333333,108.334145,0,0,39846.5043865741,2009-02-02,12:06:19
22.813795,108.334175,0,0,39846.5044444444,2009-02-02,12:06:24
22.8138333333333,108.33417,0,0,39846.5045023148,2009-02-02,12:06:29
22.8138716666667,108.33416,0,0,39846.5045601852,2009-02-02,12:06:34
22.8138916666667,108.33415,0,0,39846.5046180556,2009-02-02,12:06:39
22.8139016666667,108.334136666667,0,0,39846.5046759259,2009-02-02,12:06:44
22.813865,108.334103333333,0,0,39846.5047337963,2009-02-02,12:06:49
22.81379,108.334103333333,0,0,39846.5047916667,2009-02-02,12:06:54
22.8137866666667,108.334043333333,0,0,39846.504849537,2009-02-02,12:06:59
22.8138016666667,108.333923333333,0,0,39846.5049074074,2009-02-02,12:07:04
22.8137683333333,108.333763333333,0,0,39846.5049652778,2009-02-02,12:07:09
22.81373,108.333571666667,0,0,39846.5050231481,2009-02-02,12:07:14
22.8137233333333,108.333471666667,0,0,39846.5050810185,2009-02-02,12:07:19
22.813585,108.33385,0,0,39846.5051388889,2009-02-02,12:07:24
22.8135833333333,108.333985,0,0,39846.5051967593,2009-02-02,12:07:29
22.8136,108.334018333333,0,0,39846.5052546296,2009-02-02,12:07:34
22.8136283333333,108.334001666667,0,0,39846.5053125,2009-02-02,12:07:39
22.8136283333333,108.334001666667,0,0,39846.5053472222,2009-02-02,12:07:42
22.813635,108.334001666667,0,0,39846.5053703704,2009-02-02,12:07:44
22.8136616666667,108.333995,0,0,39846.5054282407,2009-02-02,12:07:49
22.8136683333333,108.333993333333,0,0,39846.5054861111,2009-02-02,12:07:54
22.8136766666667,108.333993333333,0,0,39846.5055439815,2009-02-02,12:07:59
22.8136766666667,108.333993333333,0,0,39846.5055787037,2009-02-02,12:08:02
22.8136816666667,108.333993333333,0,0,39846.5056018519,2009-02-02,12:08:04
22.8136916666667,108.333993333333,0,0,39846.5056597222,2009-02-02,12:08:09
22.8136916666667,108.333993333333,0,0,39846.5056944444,2009-02-02,12:08:12
22.8136866666667,108.333993333333,0,0,39846.5057175926,2009-02-02,12:08:14
22.8136283333333,108.334031666667,0,0,39846.505775463,2009-02-02,12:08:19
22.8136233333333,108.334131666667,0,0,39846.5058333333,2009-02-02,12:08:24
22.81358,108.334173333333,0,0,39846.5058912037,2009-02-02,12:08:29
22.8135733333333,108.334228333333,0,0,39846.5059490741,2009-02-02,12:08:34
22.81361,108.334268333333,0,0,39846.5060069444,2009-02-02,12:08:39
22.8136066666667,108.334315,0,0,39846.5060648148,2009-02-02,12:08:44
22.813615,108.33444,0,0,39846.5061226852,2009-02-02,12:08:49
22.8136033333333,108.334531666667,0,0,39846.5061805556,2009-02-02,12:08:54
22.81363,108.334568333333,0,0,39846.5062384259,2009-02-02,12:08:59
