# Supplementary material for: Research on differential privacy protection method based on user tendency
Source: PLoS One. 2023 Oct 26;18(10):e0288823. doi: 10.1371/journal.pone.0288823 (PMC10602288; doi:10.1371/journal.pone.0288823)
Supplement: S2 Data — (ZIP) [file pone.0288823.s002.zip › Data 5-2/023/Trajectory/20090202164759.plt]

Geolife trajectory
WGS 84
Altitude is in Feet
Reserved 3
0,2,255,My Track,0,0,2,8421376
0
22.813109,108.331677,0,492.126686351706,39846.6999884259,2009-02-02,16:47:59
22.813032,108.331874,0,482.655921916011,39846.7000462963,2009-02-02,16:48:04
22.813036,108.33208,0,467.883533464567,39846.7001041667,2009-02-02,16:48:09
22.813177,108.332363,0,459.904757217848,39846.700162037,2009-02-02,16:48:14
22.813251,108.332422,0,444.355360892388,39846.7002199074,2009-02-02,16:48:19
22.813305,108.332365,0,433.773382545932,39846.7002777778,2009-02-02,16:48:24
22.813381,108.332324,0,442.269593175853,39846.7003356481,2009-02-02,16:48:29
22.813401,108.332174,0,425.56592519685,39846.7003935185,2009-02-02,16:48:34
22.813422,108.332185,0,424.9918667979,39846.7004513889,2009-02-02,16:48:39
22.813422,108.332253,0,414.454268372703,39846.7005092593,2009-02-02,16:48:44
22.813398,108.332321,0,412.383218503937,39846.7005671296,2009-02-02,16:48:49
22.813365,108.332425,0,411.566459973753,39846.700625,2009-02-02,16:48:54
22.81326,108.332521,0,407.396751968504,39846.7006828704,2009-02-02,16:48:59
22.813237,108.332604,0,410.237375328084,39846.7007407407,2009-02-02,16:49:04
22.813208,108.332711,0,411.340682414698,39846.7007986111,2009-02-02,16:49:09
22.813175,108.332751,0,413.031942257218,39846.7008564815,2009-02-02,16:49:14
22.813165,108.332827,0,416.57625656168,39846.7009143519,2009-02-02,16:49:19
22.813182,108.332881,0,418.360577427822,39846.7009722222,2009-02-02,16:49:24
22.813259,108.3329,0,424.451853674541,39846.7010300926,2009-02-02,16:49:29
22.813491,108.332859,0,431.192053805774,39846.701087963,2009-02-02,16:49:34
22.813347,108.332966,0,436.198917322835,39846.7011458333,2009-02-02,16:49:39
22.81328,108.333032,0,430.700846456693,39846.7012037037,2009-02-02,16:49:44
22.813244,108.333094,0,427.133556430446,39846.7012615741,2009-02-02,16:49:49
22.813212,108.333172,0,421.018674540682,39846.7013194444,2009-02-02,16:49:54
22.813157,108.333217,0,411.582431102362,39846.7013773148,2009-02-02,16:49:59
22.813142,108.333277,0,400.728592519685,39846.7014351852,2009-02-02,16:50:04
22.813138,108.333347,0,388.250351049869,39846.7014930556,2009-02-02,16:50:09
22.81313,108.333422,0,380.344616141732,39846.7015509259,2009-02-02,16:50:14
22.813282,108.333505,0,353.456482939633,39846.7016087963,2009-02-02,16:50:19
22.813487,108.333526,0,337.516328740157,39846.7016666667,2009-02-02,16:50:24
22.81353,108.333513,0,354.791049868766,39846.701724537,2009-02-02,16:50:29
22.813538,108.333543,0,336.152122703412,39846.7017824074,2009-02-02,16:50:34
22.813541,108.33357,0,335.122057086614,39846.7018402778,2009-02-02,16:50:39
22.813516,108.333643,0,333.722132545932,39846.7018981481,2009-02-02,16:50:44
22.813516,108.333723,0,335.065111548556,39846.7019560185,2009-02-02,16:50:49
22.813248,108.333783,0,334.430528215223,39846.7020138889,2009-02-02,16:50:54
22.813232,108.333958,0,336.09968503937,39846.7020717593,2009-02-02,16:50:59
22.813232,108.334118,0,340.129471784777,39846.7021296296,2009-02-02,16:51:04
22.813246,108.334161,0,346.593930446194,39846.7021875,2009-02-02,16:51:09
22.813265,108.334175,0,349.587719816273,39846.7022453704,2009-02-02,16:51:14
22.813304,108.334149,0,351.344507874016,39846.7023032407,2009-02-02,16:51:19
22.81344,108.334082,0,351.833182414698,39846.7023611111,2009-02-02,16:51:24
22.813528,108.334045,0,353.152483595801,39846.7024189815,2009-02-02,16:51:29
22.813541,108.334024,0,355.303356299213,39846.7024768519,2009-02-02,16:51:34
22.813507,108.334031,0,356.907755905512,39846.7025347222,2009-02-02,16:51:39
22.813465,108.334081,0,358.212339238845,39846.7025925926,2009-02-02,16:51:44
22.813437,108.334107,0,359.566630577428,39846.702650463,2009-02-02,16:51:49
22.813376,108.334102,0,361.273280839895,39846.7027083333,2009-02-02,16:51:54
22.81359,108.334162,0,359.821719160105,39846.7027662037,2009-02-02,16:51:59
22.813556,108.334143,0,361.502890419948,39846.7028240741,2009-02-02,16:52:04
22.813469,108.334123,0,363.050121391076,39846.7028819444,2009-02-02,16:52:09
22.813355,108.334126,0,363.786902887139,39846.7029398148,2009-02-02,16:52:14
22.813271,108.33414,0,363.58125,39846.7029976852,2009-02-02,16:52:19
22.813297,108.334141,0,363.427910104987,39846.7030555556,2009-02-02,16:52:24
22.813291,108.334164,0,363.283608923884,39846.7031134259,2009-02-02,16:52:29
22.813318,108.334185,0,363.418799212598,39846.7031712963,2009-02-02,16:52:34
22.813395,108.334214,0,363.559947506562,39846.7032291667,2009-02-02,16:52:39
22.813477,108.334217,0,362.895505249344,39846.703287037,2009-02-02,16:52:44
22.813565,108.334218,0,361.496381233596,39846.7033449074,2009-02-02,16:52:49
22.813575,108.334202,0,359.37594488189,39846.7034027778,2009-02-02,16:52:54
22.813596,108.334196,0,356.868284120735,39846.7034606481,2009-02-02,16:52:59
22.813579,108.334157,0,352.455173884514,39846.7035185185,2009-02-02,16:53:04
22.813532,108.334207,0,350.21844488189,39846.7035763889,2009-02-02,16:53:09
22.81352,108.334191,0,347.266935695538,39846.7036342593,2009-02-02,16:53:14
22.813513,108.334152,0,337.039566929134,39846.7036921296,2009-02-02,16:53:19
22.813522,108.334141,0,332.026167979003,39846.70375,2009-02-02,16:53:24
22.813517,108.334101,0,338.215164041995,39846.7038078704,2009-02-02,16:53:29
22.813523,108.334082,0,341.080718503937,39846.7038657407,2009-02-02,16:53:34
22.813523,108.334082,0,341.080718503937,39846.703900463,2009-02-02,16:53:37
22.813521,108.334078,0,339.41281496063,39846.7039236111,2009-02-02,16:53:39
22.813596,108.334074,0,340.880971128609,39846.7039814815,2009-02-02,16:53:44
22.813637,108.334046,0,344.213300524934,39846.7040393518,2009-02-02,16:53:49
22.813681,108.334048,0,346.929921259843,39846.7040972222,2009-02-02,16:53:54
22.813681,108.334048,0,346.929921259843,39846.7041319444,2009-02-02,16:53:57
22.813676,108.334043,0,350.152063648294,39846.7041550926,2009-02-02,16:53:59
22.813653,108.334025,0,352.244288057743,39846.704212963,2009-02-02,16:54:04
22.813642,108.334059,0,351.600072178478,39846.7042708333,2009-02-02,16:54:09
22.813644,108.334102,0,350.022329396325,39846.7043287037,2009-02-02,16:54:14
22.813678,108.334121,0,348.165994094488,39846.7043865741,2009-02-02,16:54:19
22.813705,108.334106,0,345.840052493438,39846.7044444444,2009-02-02,16:54:24
22.813713,108.334097,0,343.696463254593,39846.7045023148,2009-02-02,16:54:29
22.813685,108.33409,0,340.079835958005,39846.7045601852,2009-02-02,16:54:34
22.813621,108.334088,0,336.838720472441,39846.7046180556,2009-02-02,16:54:39
22.81357,108.334101,0,335.279297900262,39846.7046759259,2009-02-02,16:54:44
22.813543,108.334107,0,333.286945538058,39846.7047337963,2009-02-02,16:54:49
22.813563,108.334085,0,332.071374671916,39846.7047916667,2009-02-02,16:54:54
22.813617,108.334037,0,331.018152887139,39846.704849537,2009-02-02,16:54:59
22.813659,108.334016,0,330.776581364829,39846.7049074074,2009-02-02,16:55:04
22.813704,108.333995,0,330.2781167979,39846.7049652778,2009-02-02,16:55:09
22.813759,108.333783,0,383.071272965879,39846.7050231481,2009-02-02,16:55:14
22.813777,108.333804,0,415.733766404199,39846.7050810185,2009-02-02,16:55:19
22.813784,108.333854,0,415.824478346457,39846.7051388889,2009-02-02,16:55:24
22.813865,108.333851,0,414.221105643045,39846.7051967593,2009-02-02,16:55:29
22.813889,108.333854,0,413.104530839895,39846.7052546296,2009-02-02,16:55:34
22.813853,108.333924,0,412.107877296588,39846.7053125,2009-02-02,16:55:39
22.813801,108.33403,0,411.756295931759,39846.7053703704,2009-02-02,16:55:44
22.813787,108.334059,0,411.944576771653,39846.7054282407,2009-02-02,16:55:49
22.813793,108.334088,0,411.800698818898,39846.7054861111,2009-02-02,16:55:54
22.813749,108.334104,0,411.68250328084,39846.7055439815,2009-02-02,16:55:59
22.813716,108.334123,0,411.8081332021,39846.7056018518,2009-02-02,16:56:04
22.813721,108.334099,0,411.897093175853,39846.7056597222,2009-02-02,16:56:09
22.813803,108.333967,0,411.390793963255,39846.7057175926,2009-02-02,16:56:14
22.813844,108.333866,0,410.123608923884,39846.705775463,2009-02-02,16:56:19
22.813802,108.33389,0,408.2825164042,39846.7058333333,2009-02-02,16:56:24
22.81373,108.333946,0,406.695964566929,39846.7058912037,2009-02-02,16:56:29
22.813688,108.333979,0,405.65873687664,39846.7059490741,2009-02-02,16:56:34
22.813701,108.334013,0,404.861955380577,39846.7060069444,2009-02-02,16:56:39
22.813742,108.334025,0,404.41280183727,39846.7060648148,2009-02-02,16:56:44
22.813771,108.334038,0,404.139291338583,39846.7061226852,2009-02-02,16:56:49
22.813754,108.334079,0,403.536797900262,39846.7061805556,2009-02-02,16:56:54
22.813731,108.334064,0,402.593087270341,39846.7062384259,2009-02-02,16:56:59
22.813731,108.334023,0,401.706519028871,39846.7062962963,2009-02-02,16:57:04
22.813736,108.333982,0,401.252211286089,39846.7063541667,2009-02-02,16:57:09
22.813745,108.333998,0,400.473152887139,39846.706412037,2009-02-02,16:57:14
22.813804,108.33392,0,398.847050524934,39846.7064699074,2009-02-02,16:57:19
22.813869,108.333847,0,397.927667322835,39846.7065277778,2009-02-02,16:57:24
22.813888,108.333865,0,397.692001312336,39846.7065856481,2009-02-02,16:57:29
22.813895,108.333889,0,397.080400262467,39846.7066435185,2009-02-02,16:57:34
22.813848,108.333915,0,395.273825459318,39846.7067013889,2009-02-02,16:57:39
22.813733,108.333936,0,393.363097112861,39846.7067592593,2009-02-02,16:57:44
22.813556,108.333977,0,388.105121391076,39846.7068171296,2009-02-02,16:57:49
22.813412,108.334024,0,379.689760498688,39846.706875,2009-02-02,16:57:54
22.813523,108.334087,0,364.820449475066,39846.7069328704,2009-02-02,16:57:59
22.813566,108.334112,0,346.722965879265,39846.7069907407,2009-02-02,16:58:04
22.81356,108.334126,0,326.732224409449,39846.7070486111,2009-02-02,16:58:09
22.81356,108.334126,0,326.732224409449,39846.7070833333,2009-02-02,16:58:12
22.813563,108.33412,0,318.380416666667,39846.7071064815,2009-02-02,16:58:14
22.813594,108.334109,0,316.353595800525,39846.7071643519,2009-02-02,16:58:19
22.813617,108.334136,0,321.488041338583,39846.7072222222,2009-02-02,16:58:24
22.813649,108.334115,0,329.952214566929,39846.7072800926,2009-02-02,16:58:29
22.813681,108.334077,0,333.609468503937,39846.707337963,2009-02-02,16:58:34
22.813693,108.334054,0,329.608415354331,39846.7073958333,2009-02-02,16:58:39
22.813713,108.334033,0,322.815652887139,39846.7074537037,2009-02-02,16:58:44
22.813771,108.333961,0,317.518503937008,39846.7075115741,2009-02-02,16:58:49
22.813818,108.333909,0,321.16687335958,39846.7075694444,2009-02-02,16:58:54
22.813881,108.333866,0,322.720285433071,39846.7076273148,2009-02-02,16:58:59
22.81393,108.333832,0,325.450770997375,39846.7076851852,2009-02-02,16:59:04
22.813937,108.333815,0,322.781010498688,39846.7077430556,2009-02-02,16:59:09
22.813911,108.33384,0,314.920354330709,39846.7078009259,2009-02-02,16:59:14
22.813869,108.33388,0,306.738556430446,39846.7078587963,2009-02-02,16:59:19
22.813833,108.333922,0,297.700675853018,39846.7079166667,2009-02-02,16:59:24
22.813784,108.333964,0,293.624757217848,39846.707974537,2009-02-02,16:59:29
22.81378,108.33401,0,294.183221784777,39846.7080324074,2009-02-02,16:59:34
22.813777,108.334023,0,296.584727690289,39846.7080902778,2009-02-02,16:59:39
22.813794,108.334007,0,297.35282480315,39846.7081481481,2009-02-02,16:59:44
22.8138,108.333982,0,301.732391732283,39846.7082060185,2009-02-02,16:59:49
22.813817,108.333976,0,303.683316929134,39846.7082638889,2009-02-02,16:59:54
22.813824,108.333985,0,304.589583333333,39846.7083217593,2009-02-02,16:59:59
22.813816,108.333995,0,304.760994094488,39846.7083796296,2009-02-02,17:00:04
22.813791,108.333999,0,307.163602362205,39846.7084375,2009-02-02,17:00:09
22.813765,108.334043,0,312.760121391076,39846.7084953704,2009-02-02,17:00:14
22.813722,108.334094,0,317.943103674541,39846.7085532407,2009-02-02,17:00:19
22.813702,108.334165,0,312.298100393701,39846.7086111111,2009-02-02,17:00:24
22.813517,108.33398,0,125.684826115486,39846.7118518518,2009-02-02,17:05:04
22.813487,108.33393,0,110.31219816273,39846.7119097222,2009-02-02,17:05:09
22.813559,108.333881,0,97.6489599737533,39846.7119675926,2009-02-02,17:05:14
22.813606,108.333921,0,87.8094127296588,39846.712025463,2009-02-02,17:05:19
22.81357,108.333998,0,94.4350459317585,39846.7120833333,2009-02-02,17:05:24
22.813551,108.33403,0,101.632614829396,39846.7121412037,2009-02-02,17:05:29
22.81357,108.334031,0,111.828838582677,39846.7121990741,2009-02-02,17:05:34
22.81357,108.334031,0,111.828838582677,39846.7122337963,2009-02-02,17:05:37
22.813567,108.334038,0,117.878225065617,39846.7122569444,2009-02-02,17:05:39
22.813609,108.334013,0,125.431850393701,39846.7123148148,2009-02-02,17:05:44
22.81371,108.333928,0,130.806420603675,39846.7123726852,2009-02-02,17:05:49
22.813771,108.333888,0,133.187526246719,39846.7124305556,2009-02-02,17:05:54
22.813859,108.333816,0,135.864124015748,39846.7124884259,2009-02-02,17:05:59
22.813948,108.333721,0,138.552933070866,39846.7125462963,2009-02-02,17:06:04
22.814024,108.333662,0,141.100721784777,39846.7126041667,2009-02-02,17:06:09
22.814123,108.333595,0,144.624022309711,39846.712662037,2009-02-02,17:06:14
22.814195,108.333561,0,146.08999015748,39846.7127199074,2009-02-02,17:06:19
22.814317,108.333469,0,146.120226377953,39846.7127777778,2009-02-02,17:06:24
22.814392,108.333403,0,146.289422572178,39846.7128356481,2009-02-02,17:06:29
22.814395,108.333372,0,143.888392388451,39846.7128935185,2009-02-02,17:06:34
22.81435,108.333367,0,143.660711942257,39846.7129513889,2009-02-02,17:06:39
22.814334,108.333332,0,143.655390419948,39846.7130092593,2009-02-02,17:06:44
22.814325,108.333309,0,143.912795275591,39846.7130671296,2009-02-02,17:06:49
22.814307,108.333344,0,144.306479658793,39846.713125,2009-02-02,17:06:54
22.814248,108.333417,0,144.975016404199,39846.7131828704,2009-02-02,17:06:59
22.813945,108.333713,0,157.325538057743,39846.7132407407,2009-02-02,17:07:04
22.813915,108.333775,0,152.560482283465,39846.7132986111,2009-02-02,17:07:09
22.813909,108.333886,0,143.555331364829,39846.7133564815,2009-02-02,17:07:14
22.813743,108.334084,0,130.399917979003,39846.7134143518,2009-02-02,17:07:19
22.813636,108.334124,0,130.813490813648,39846.7134722222,2009-02-02,17:07:24
22.813603,108.334116,0,120.502355643045,39846.7135300926,2009-02-02,17:07:29
22.813587,108.33408,0,108.689849081365,39846.713587963,2009-02-02,17:07:34
22.81355,108.33413,0,97.9881594488189,39846.7136458333,2009-02-02,17:07:39
22.813515,108.33418,0,91.9535137795276,39846.7137037037,2009-02-02,17:07:44
22.81351,108.334128,0,92.9986089238845,39846.7137615741,2009-02-02,17:07:49
22.813536,108.334084,0,99.3580216535433,39846.7138194444,2009-02-02,17:07:54
22.813546,108.334035,0,100.641807742782,39846.7138773148,2009-02-02,17:07:59
22.813569,108.333958,0,103.762719816273,39846.7139351852,2009-02-02,17:08:04
22.81357,108.333894,0,109.233530183727,39846.7139930556,2009-02-02,17:08:09
22.813529,108.333773,0,116.528526902887,39846.7140509259,2009-02-02,17:08:14
22.813458,108.333654,0,124.045793963255,39846.7141087963,2009-02-02,17:08:19
22.813405,108.33351,0,130.567086614173,39846.7141666667,2009-02-02,17:08:24
22.813407,108.333481,0,140.608914041995,39846.714224537,2009-02-02,17:08:29
22.813476,108.333783,0,154.478093832021,39846.7142824074,2009-02-02,17:08:34
22.813521,108.333967,0,159.872447506562,39846.7143402778,2009-02-02,17:08:39
22.813536,108.334031,0,154.948021653543,39846.7143981481,2009-02-02,17:08:44
22.813463,108.334147,0,154.840751312336,39846.7144560185,2009-02-02,17:08:49
22.813431,108.334172,0,151.309540682415,39846.7145138889,2009-02-02,17:08:54
22.813405,108.334185,0,146.153881233596,39846.7145717593,2009-02-02,17:08:59
22.8134,108.334204,0,141.971581364829,39846.7146296296,2009-02-02,17:09:04
22.81342,108.334199,0,141.028382545932,39846.7146875,2009-02-02,17:09:09
22.813437,108.334178,0,142.088149606299,39846.7147453704,2009-02-02,17:09:14
22.8135,108.334079,0,146.550469160105,39846.7148032407,2009-02-02,17:09:19
22.813569,108.333975,0,156.588530183727,39846.7148611111,2009-02-02,17:09:24
22.813651,108.333922,0,161.478976377953,39846.7149189815,2009-02-02,17:09:29
22.813721,108.333913,0,162.76343175853,39846.7149768519,2009-02-02,17:09:34
22.813777,108.333925,0,163.678195538058,39846.7150347222,2009-02-02,17:09:39
22.81384,108.333926,0,165.669137139108,39846.7150925926,2009-02-02,17:09:44
22.81383,108.333902,0,166.071545275591,39846.715150463,2009-02-02,17:09:49
22.813731,108.333904,0,162.54749343832,39846.7152083333,2009-02-02,17:09:54
22.813669,108.333839,0,148.245492125984,39846.7152662037,2009-02-02,17:09:59
22.813702,108.333761,0,126.399806430446,39846.7153240741,2009-02-02,17:10:04
22.81378,108.333716,0,111.862667322835,39846.7153819444,2009-02-02,17:10:09
22.813844,108.333731,0,100.112073490814,39846.7154398148,2009-02-02,17:10:14
22.813909,108.333731,0,87.1275492125984,39846.7154976852,2009-02-02,17:10:19
22.813923,108.333755,0,75.0962696850394,39846.7155555556,2009-02-02,17:10:24
22.813915,108.333796,0,63.3938057742782,39846.7156134259,2009-02-02,17:10:29
22.81387,108.333803,0,55.7956791338583,39846.7156712963,2009-02-02,17:10:34
22.813795,108.333782,0,45.7915846456693,39846.7157291667,2009-02-02,17:10:39
22.813661,108.333773,0,33.2979002624672,39846.715787037,2009-02-02,17:10:44
22.813526,108.333765,0,20.0861843832021,39846.7158449074,2009-02-02,17:10:49
22.813379,108.33378,0,11.7629757217848,39846.7159027778,2009-02-02,17:10:54
22.81342,108.333814,0,8.17698818897638,39846.7159606481,2009-02-02,17:10:59
22.813666,108.333852,0,13.9306955380577,39846.7160185185,2009-02-02,17:11:04
22.813876,108.333871,0,31.5744356955381,39846.7160763889,2009-02-02,17:11:09
22.813913,108.333902,0,64.1185400262467,39846.7161342593,2009-02-02,17:11:14
22.813913,108.333902,0,64.1185400262467,39846.7161689815,2009-02-02,17:11:17
22.813909,108.333899,0,66.0424475065617,39846.7161921296,2009-02-02,17:11:19
22.813892,108.33391,0,67.4724343832021,39846.71625,2009-02-02,17:11:24
22.813861,108.333919,0,68.7133792650919,39846.7163078704,2009-02-02,17:11:29
22.813844,108.333913,0,69.7618569553806,39846.7163657407,2009-02-02,17:11:34
22.813844,108.333913,0,69.7618569553806,39846.716400463,2009-02-02,17:11:37
22.813848,108.333917,0,70.3410597112861,39846.7164236111,2009-02-02,17:11:39
22.813923,108.333987,0,74.1324278215223,39846.7164814815,2009-02-02,17:11:44
22.814072,108.334093,0,80.8498293963255,39846.7165393519,2009-02-02,17:11:49
22.814317,108.334223,0,90.2923261154856,39846.7165972222,2009-02-02,17:11:54
22.814651,108.334289,0,100.920239501312,39846.7166550926,2009-02-02,17:11:59
22.814938,108.334215,0,108.828231627297,39846.716712963,2009-02-02,17:12:04
22.81514,108.334132,0,141.820731627297,39846.7167708333,2009-02-02,17:12:09
22.81526,108.334076,0,183.309832677165,39846.7168287037,2009-02-02,17:12:14
22.8152,108.334017,0,228.476938976378,39846.7168865741,2009-02-02,17:12:19
22.815163,108.333985,0,213.747775590551,39846.7169444444,2009-02-02,17:12:24
22.814723,108.333992,0,224.237916666667,39846.7170023148,2009-02-02,17:12:29
22.814511,108.33405,0,244.067910104987,39846.7170601852,2009-02-02,17:12:34
22.814413,108.33405,0,260.561771653543,39846.7171180556,2009-02-02,17:12:39
22.814353,108.334017,0,262.583786089239,39846.7171759259,2009-02-02,17:12:44
22.814327,108.333999,0,257.625456036745,39846.7172337963,2009-02-02,17:12:49
22.814371,108.333959,0,260.883615485564,39846.7172916667,2009-02-02,17:12:54
22.814414,108.33386,0,260.349734251968,39846.717349537,2009-02-02,17:12:59
22.814412,108.333838,0,280.770528215223,39846.7174074074,2009-02-02,17:13:04
22.814397,108.333859,0,289.644832677165,39846.7174652778,2009-02-02,17:13:09
22.814151,108.33403,0,283.239921259843,39846.7175231481,2009-02-02,17:13:14
22.813921,108.334151,0,259.237716535433,39846.7175810185,2009-02-02,17:13:19
22.813802,108.334191,0,233.30750984252,39846.7176388889,2009-02-02,17:13:24
22.813767,108.334137,0,209.873579396325,39846.7176967593,2009-02-02,17:13:29
22.813742,108.334107,0,192.819806430446,39846.7177546296,2009-02-02,17:13:34
22.813728,108.334084,0,184.879340551181,39846.7178125,2009-02-02,17:13:39
22.813731,108.334065,0,180.544465223097,39846.7178703704,2009-02-02,17:13:44
22.813731,108.334065,0,180.544465223097,39846.7179050926,2009-02-02,17:13:47
22.813729,108.334066,0,179.969530839895,39846.7179282407,2009-02-02,17:13:49
22.813706,108.334086,0,173.678474409449,39846.7179861111,2009-02-02,17:13:54
22.81368,108.33411,0,156.917122703412,39846.7180439815,2009-02-02,17:13:59
22.813694,108.334089,0,146.755583989501,39846.7181018519,2009-02-02,17:14:04
22.813694,108.334089,0,146.755583989501,39846.7181365741,2009-02-02,17:14:07
22.813694,108.334088,0,146.02843832021,39846.7181597222,2009-02-02,17:14:09
22.813684,108.334072,0,143.44749671916,39846.7182175926,2009-02-02,17:14:14
22.813689,108.334028,0,138.411171259843,39846.718275463,2009-02-02,17:14:19
22.8137,108.334013,0,135.742020997375,39846.7183333333,2009-02-02,17:14:24
22.813717,108.333999,0,137.522388451444,39846.7183912037,2009-02-02,17:14:29
22.813732,108.334011,0,141.403192257218,39846.7184490741,2009-02-02,17:14:34
22.81376,108.334025,0,143.015127952756,39846.7185069444,2009-02-02,17:14:39
22.81376,108.334025,0,143.015127952756,39846.7185416667,2009-02-02,17:14:42
22.813755,108.334028,0,141.139481627297,39846.7185648148,2009-02-02,17:14:44
22.813734,108.334022,0,138.919520997375,39846.7186226852,2009-02-02,17:14:49
22.813709,108.334007,0,137.98811351706,39846.7186805556,2009-02-02,17:14:54
22.813709,108.334007,0,137.98811351706,39846.7187152778,2009-02-02,17:14:57
22.813714,108.334009,0,135.809330708661,39846.7187384259,2009-02-02,17:14:59
22.813752,108.334024,0,131.979589895013,39846.7187962963,2009-02-02,17:15:04
22.813777,108.334057,0,128.41750328084,39846.7188541667,2009-02-02,17:15:09
22.813817,108.334047,0,128.162365485564,39846.718912037,2009-02-02,17:15:14
22.813868,108.334029,0,135.178628608924,39846.7189699074,2009-02-02,17:15:19
22.813885,108.33403,0,152.05718832021,39846.7190277778,2009-02-02,17:15:24
22.813885,108.334015,0,161.648884514436,39846.7190856481,2009-02-02,17:15:29
22.813878,108.333972,0,168.813645013123,39846.7191435185,2009-02-02,17:15:34
22.813794,108.333937,0,170.947985564304,39846.7192013889,2009-02-02,17:15:39
22.813641,108.333976,0,163.510403543307,39846.7192592593,2009-02-02,17:15:44
22.81357,108.334028,0,158.519520997375,39846.7193171296,2009-02-02,17:15:49
22.813658,108.334104,0,158.954242125984,39846.719375,2009-02-02,17:15:54
22.813897,108.33412,0,161.641076115486,39846.7194328704,2009-02-02,17:15:59
22.81399,108.334131,0,171.137093175853,39846.7194907407,2009-02-02,17:16:04
22.813922,108.334123,0,182.328385826772,39846.7195486111,2009-02-02,17:16:09
22.813933,108.334113,0,194.710396981627,39846.7196064815,2009-02-02,17:16:14
22.813841,108.334159,0,207.21220144357,39846.7196643518,2009-02-02,17:16:19
22.813767,108.334189,0,222.978467847769,39846.7197222222,2009-02-02,17:16:24
22.813795,108.334199,0,240.420843175853,39846.7197800926,2009-02-02,17:16:29
22.813775,108.334232,0,249.368011811024,39846.719837963,2009-02-02,17:16:34
22.81374,108.334315,0,256.879160104987,39846.7198958333,2009-02-02,17:16:39
22.813743,108.334381,0,263.3331332021,39846.7199537037,2009-02-02,17:16:44
22.813749,108.334394,0,267.074891732283,39846.7200115741,2009-02-02,17:16:49
22.813708,108.334459,0,274.500082020997,39846.7200694444,2009-02-02,17:16:54
22.813603,108.334587,0,297.496023622047,39846.7201273148,2009-02-02,17:16:59
22.81352,108.334706,0,314.532001312336,39846.7201851852,2009-02-02,17:17:04
22.813406,108.334867,0,328.37469816273,39846.7202430556,2009-02-02,17:17:09
22.813371,108.334885,0,334.705167322835,39846.7203009259,2009-02-02,17:17:14
22.813413,108.334781,0,311.921837270341,39846.7203587963,2009-02-02,17:17:19
22.813408,108.334622,0,267.558310367454,39846.7204166667,2009-02-02,17:17:24
22.813398,108.334461,0,222.574593175853,39846.720474537,2009-02-02,17:17:29
22.813402,108.3343,0,193.572293307087,39846.7205324074,2009-02-02,17:17:34
22.813513,108.334234,0,155.32404855643,39846.7205902778,2009-02-02,17:17:39
22.8137,108.334107,0,135.036440288714,39846.7206481481,2009-02-02,17:17:44
22.813554,108.333938,0,117.645652887139,39846.7227314815,2009-02-02,17:20:44
22.81348,108.333858,0,101.977841207349,39846.7227893519,2009-02-02,17:20:49
22.813494,108.333792,0,90.6296489501312,39846.7228472222,2009-02-02,17:20:54
22.813548,108.333735,0,75.4529593175853,39846.7229050926,2009-02-02,17:20:59
22.813628,108.333697,0,55.2400262467192,39846.722962963,2009-02-02,17:21:04
22.813717,108.333708,0,51.0598589238845,39846.7230208333,2009-02-02,17:21:09
22.813782,108.333807,0,54.6617585301837,39846.7230787037,2009-02-02,17:21:14
22.813803,108.333892,0,67.2284809711286,39846.7231365741,2009-02-02,17:21:19
22.813803,108.333892,0,67.2284809711286,39846.7231712963,2009-02-02,17:21:22
22.813798,108.333892,0,82.6238156167979,39846.7231944444,2009-02-02,17:21:24
22.813758,108.333936,0,107.809927821522,39846.7232523148,2009-02-02,17:21:29
22.813763,108.333949,0,124.952673884514,39846.7233101852,2009-02-02,17:21:34
22.813748,108.33394,0,130.536788057743,39846.7233680556,2009-02-02,17:21:39
22.813706,108.33396,0,150.358031496063,39846.7234259259,2009-02-02,17:21:44
22.813659,108.333983,0,164.228162729659,39846.7234837963,2009-02-02,17:21:49
22.81365,108.334021,0,168.234232283465,39846.7235416667,2009-02-02,17:21:54
22.813662,108.334046,0,173.621627296588,39846.723599537,2009-02-02,17:21:59
22.813677,108.334064,0,176.713884514436,39846.7236574074,2009-02-02,17:22:04
22.813689,108.334093,0,176.112719816273,39846.7237152778,2009-02-02,17:22:09
22.813695,108.334157,0,174.846450131234,39846.7237731481,2009-02-02,17:22:14
22.813692,108.334214,0,176.455065616798,39846.7238310185,2009-02-02,17:22:19
22.813679,108.334206,0,185.047772309711,39846.7238888889,2009-02-02,17:22:24
22.813679,108.334206,0,185.047772309711,39846.7239236111,2009-02-02,17:22:27
22.813679,108.334207,0,192.677391732283,39846.7239467593,2009-02-02,17:22:29
22.813692,108.334236,0,199.461584645669,39846.7240046296,2009-02-02,17:22:34
22.813681,108.334251,0,204.638244750656,39846.7240625,2009-02-02,17:22:39
22.81367,108.334248,0,207.588041338583,39846.7241203704,2009-02-02,17:22:44
22.81367,108.334248,0,207.588041338583,39846.7241550926,2009-02-02,17:22:47
22.813665,108.334251,0,207.952365485564,39846.7241782407,2009-02-02,17:22:49
22.813681,108.334217,0,209.01999015748,39846.7242361111,2009-02-02,17:22:54
22.813704,108.334183,0,208.435183727034,39846.7242939815,2009-02-02,17:22:59
22.813704,108.334162,0,209.778799212598,39846.7243518519,2009-02-02,17:23:04
22.813716,108.334118,0,212.259442257218,39846.7244097222,2009-02-02,17:23:09
22.81373,108.334106,0,214.961095800525,39846.7244675926,2009-02-02,17:23:14
22.81371,108.334099,0,221.133671259843,39846.724525463,2009-02-02,17:23:19
22.813664,108.334086,0,226.767857611549,39846.7245833333,2009-02-02,17:23:24
22.813645,108.334084,0,226.990531496063,39846.7246412037,2009-02-02,17:23:29
22.813548,108.334078,0,227.998047900262,39846.7246990741,2009-02-02,17:23:34
22.813525,108.334108,0,230.083540026247,39846.7247569444,2009-02-02,17:23:39
22.813539,108.334119,0,233.327785433071,39846.7248148148,2009-02-02,17:23:44
22.813593,108.334102,0,238.314101049869,39846.7248726852,2009-02-02,17:23:49
22.813785,108.334266,0,259.326374671916,39846.7288657407,2009-02-02,17:29:34
22.813842,108.334297,0,274.44749343832,39846.7289236111,2009-02-02,17:29:39
22.813879,108.334371,0,309.969432414698,39846.7289814815,2009-02-02,17:29:44
22.813879,108.334371,0,309.969432414698,39846.7290162037,2009-02-02,17:29:47
22.813877,108.334379,0,331.175121391076,39846.7290393518,2009-02-02,17:29:49
22.813829,108.334376,0,328.506210629921,39846.7290972222,2009-02-02,17:29:54
22.813771,108.334349,0,329.115908792651,39846.7291550926,2009-02-02,17:29:59
22.81375,108.334305,0,337.276984908136,39846.729212963,2009-02-02,17:30:04
22.813751,108.334237,0,342.261696194226,39846.7292708333,2009-02-02,17:30:09
22.813732,108.334174,0,345.323166010499,39846.7293287037,2009-02-02,17:30:14
22.813705,108.334195,0,347.407158792651,39846.7293865741,2009-02-02,17:30:19
22.813642,108.334299,0,348.353923884514,39846.7294444444,2009-02-02,17:30:24
22.813595,108.334396,0,366.449931102362,39846.7295023148,2009-02-02,17:30:29
22.81359,108.334451,0,380.249350393701,39846.7295601852,2009-02-02,17:30:34
22.813588,108.334492,0,389.038772965879,39846.7296180556,2009-02-02,17:30:39
22.813645,108.334437,0,393.430879265092,39846.7296759259,2009-02-02,17:30:44
22.813666,108.334387,0,399.194501312336,39846.7297337963,2009-02-02,17:30:49
22.813702,108.334301,0,406.204983595801,39846.7297916667,2009-02-02,17:30:54
22.813764,108.334212,0,413.570528215223,39846.729849537,2009-02-02,17:30:59
22.813778,108.334197,0,414.685577427822,39846.7299074074,2009-02-02,17:31:04
22.8138,108.334212,0,413.909973753281,39846.7299652778,2009-02-02,17:31:09
22.813818,108.334214,0,409.521617454068,39846.7300231481,2009-02-02,17:31:14
22.813818,108.334214,0,409.521617454068,39846.7300578704,2009-02-02,17:31:17
22.813815,108.334211,0,409.908244750656,39846.7300810185,2009-02-02,17:31:19
22.813828,108.334189,0,408.961302493438,39846.7301388889,2009-02-02,17:31:24
22.813875,108.334094,0,402.299475065617,39846.7301967593,2009-02-02,17:31:29
22.813863,108.334112,0,390.752782152231,39846.7302546296,2009-02-02,17:31:34
22.813817,108.334149,0,381.706519028871,39846.7303125,2009-02-02,17:31:39
22.813756,108.334174,0,371.825675853018,39846.7303703704,2009-02-02,17:31:44
22.813738,108.334204,0,359.672736220472,39846.7304282407,2009-02-02,17:31:49
22.813737,108.334256,0,356.278658136483,39846.7304861111,2009-02-02,17:31:54
22.813758,108.334295,0,347.866673228346,39846.7305439815,2009-02-02,17:31:59
22.813757,108.334344,0,333.743182414698,39846.7306018519,2009-02-02,17:32:04
22.81374,108.334344,0,322.790748031496,39846.7306597222,2009-02-02,17:32:09
22.813741,108.334329,0,312.351167979003,39846.7307175926,2009-02-02,17:32:14
22.813728,108.334314,0,305.206594488189,39846.730775463,2009-02-02,17:32:19
22.813717,108.334325,0,297.269921259843,39846.7308333333,2009-02-02,17:32:24
22.813717,108.334335,0,294.315383858268,39846.7308912037,2009-02-02,17:32:29
22.813736,108.334315,0,292.079304461942,39846.7309490741,2009-02-02,17:32:34
22.813741,108.334349,0,288.938887795276,39846.7310069444,2009-02-02,17:32:39
22.813741,108.334349,0,288.938887795276,39846.7310416667,2009-02-02,17:32:42
22.813742,108.334353,0,287.172335958005,39846.7310648148,2009-02-02,17:32:44
22.813753,108.334348,0,287.28187335958,39846.7311226852,2009-02-02,17:32:49
22.81377,108.334315,0,283.878106955381,39846.7311805556,2009-02-02,17:32:54
22.813777,108.334268,0,279.618159448819,39846.7312384259,2009-02-02,17:32:59
22.81376,108.334254,0,276.897460629921,39846.7312962963,2009-02-02,17:33:04
22.813717,108.334247,0,272.792106299213,39846.7313541667,2009-02-02,17:33:09
22.813702,108.334245,0,266.946781496063,39846.731412037,2009-02-02,17:33:14
22.81371,108.334248,0,262.454527559055,39846.7314699074,2009-02-02,17:33:19
22.81371,108.334248,0,262.454527559055,39846.7315046296,2009-02-02,17:33:22
22.813718,108.334251,0,259.7525,39846.7315277778,2009-02-02,17:33:24
22.813708,108.334247,0,258.125393700787,39846.7315856481,2009-02-02,17:33:29
22.813696,108.33427,0,255.723287401575,39846.7316435185,2009-02-02,17:33:34
22.813696,108.33427,0,255.723287401575,39846.7316782407,2009-02-02,17:33:37
22.813693,108.334267,0,253.25812664042,39846.7317013889,2009-02-02,17:33:39
22.813688,108.334249,0,251.145400262467,39846.7317592593,2009-02-02,17:33:44
22.813666,108.334258,0,247.809143700787,39846.7318171296,2009-02-02,17:33:49
22.813667,108.334291,0,244.885091863517,39846.731875,2009-02-02,17:33:54
22.813669,108.3343,0,244.120098425197,39846.7319328704,2009-02-02,17:33:59
22.813687,108.334376,0,239.919176509186,39846.7319907407,2009-02-02,17:34:04
22.813734,108.334447,0,237.895534776903,39846.7320486111,2009-02-02,17:34:09
22.813781,108.334479,0,239.277037401575,39846.7321064815,2009-02-02,17:34:14
22.813804,108.33461,0,254.40999671916,39846.7321643519,2009-02-02,17:34:19
22.813825,108.334719,0,282.040393700787,39846.7322222222,2009-02-02,17:34:24
22.813852,108.334784,0,290.263792650919,39846.7322800926,2009-02-02,17:34:29
22.813858,108.334826,0,317.470869422572,39846.732337963,2009-02-02,17:34:34
22.813841,108.33496,0,319.2956167979,39846.7323958333,2009-02-02,17:34:39
22.813814,108.335232,0,332.256502624672,39846.7324537037,2009-02-02,17:34:44
22.813795,108.335458,0,344.773589238845,39846.7325115741,2009-02-02,17:34:49
22.813779,108.335594,0,358.547624671916,39846.7325694444,2009-02-02,17:34:54
22.813771,108.335585,0,376.338858267716,39846.7326273148,2009-02-02,17:34:59
22.813764,108.335568,0,384.914970472441,39846.7326851852,2009-02-02,17:35:04
22.813764,108.335568,0,384.914970472441,39846.7327199074,2009-02-02,17:35:07
22.813764,108.33557,0,402.436692913386,39846.7327430556,2009-02-02,17:35:09
22.813766,108.3356,0,418.38,39846.7328009259,2009-02-02,17:35:14
22.813767,108.335617,0,434.723001968504,39846.7328587963,2009-02-02,17:35:19
22.813778,108.335634,0,446.820246062992,39846.7329166667,2009-02-02,17:35:24
22.813781,108.335644,0,458.006420603675,39846.732974537,2009-02-02,17:35:29
22.813776,108.335679,0,467.7893667979,39846.7330324074,2009-02-02,17:35:34
22.813804,108.335618,0,476.639416010499,39846.7330902778,2009-02-02,17:35:39
22.813823,108.335583,0,480.546627296588,39846.7331481481,2009-02-02,17:35:44
22.813821,108.335616,0,483.529799868766,39846.7332060185,2009-02-02,17:35:49
22.813823,108.335662,0,488.349333989501,39846.7332638889,2009-02-02,17:35:54
22.813825,108.335685,0,491.699209317585,39846.7333217593,2009-02-02,17:35:59
22.813796,108.335735,0,496.068487532808,39846.7333796296,2009-02-02,17:36:04
22.813796,108.335735,0,496.068487532808,39846.7334143519,2009-02-02,17:36:07
22.813798,108.33573,0,498.372877296588,39846.7334375,2009-02-02,17:36:09
22.813836,108.335608,0,504.400849737533,39846.7334953704,2009-02-02,17:36:14
22.813827,108.33562,0,510.227372047244,39846.7335532407,2009-02-02,17:36:19
22.813866,108.335496,0,514.87469488189,39846.7336111111,2009-02-02,17:36:24
22.813919,108.334942,0,485.713638451444,39846.7336689815,2009-02-02,17:36:29
22.813928,108.33475,0,461.518996062992,39846.7337268519,2009-02-02,17:36:34
22.813947,108.33446,0,446.796919291339,39846.7337847222,2009-02-02,17:36:39
22.813932,108.334405,0,429.370209973753,39846.7338425926,2009-02-02,17:36:44
22.81391,108.334389,0,420.477358923884,39846.733900463,2009-02-02,17:36:49
22.81392,108.33439,0,400.842355643045,39846.7339583333,2009-02-02,17:36:54
22.813913,108.33441,0,382.627227690289,39846.7340162037,2009-02-02,17:36:59
22.813887,108.33439,0,363.254822834646,39846.7340740741,2009-02-02,17:37:04
22.813887,108.33439,0,363.254822834646,39846.7341087963,2009-02-02,17:37:07
22.813894,108.33439,0,343.154022309711,39846.7341319444,2009-02-02,17:37:09
22.813867,108.33437,0,322.575882545932,39846.7341898148,2009-02-02,17:37:14
22.813853,108.334337,0,300.260830052493,39846.7342476852,2009-02-02,17:37:19
22.81382,108.334338,0,282.085098425197,39846.7343055556,2009-02-02,17:37:24
22.813808,108.334287,0,259.069858923885,39846.7343634259,2009-02-02,17:37:29
22.813808,108.334287,0,259.069858923885,39846.7343981481,2009-02-02,17:37:32
22.813814,108.334283,0,242.064294619423,39846.7344212963,2009-02-02,17:37:34
22.813838,108.334289,0,227.366269685039,39846.7344791667,2009-02-02,17:37:39
22.81386,108.334327,0,219.271676509186,39846.734537037,2009-02-02,17:37:44
22.813863,108.334311,0,214.899094488189,39846.7345949074,2009-02-02,17:37:49
22.813868,108.334357,0,231.201692913386,39846.7346527778,2009-02-02,17:37:54
22.813853,108.334372,0,245.708707349081,39846.7347106481,2009-02-02,17:37:59
22.813841,108.334423,0,249.053776246719,39846.7347685185,2009-02-02,17:38:04
22.813842,108.334486,0,263.082247375328,39846.7348263889,2009-02-02,17:38:09
22.813876,108.334456,0,275.119796587926,39846.7348842593,2009-02-02,17:38:14
22.813889,108.334486,0,282.982401574803,39846.7349421296,2009-02-02,17:38:19
22.813931,108.334589,0,289.966377952756,39846.735,2009-02-02,17:38:24
22.813916,108.334786,0,297.34501312336,39846.7350578704,2009-02-02,17:38:29
22.813896,108.334962,0,304.620498687664,39846.7351157407,2009-02-02,17:38:34
22.81388,108.335078,0,306.255912073491,39846.7351736111,2009-02-02,17:38:39
22.813844,108.335166,0,309.80062664042,39846.7352314815,2009-02-02,17:38:44
22.81389,108.335039,0,322.224448818898,39846.7352893518,2009-02-02,17:38:49
22.814038,108.334954,0,338.622290026247,39846.7353472222,2009-02-02,17:38:54
22.814207,108.335092,0,354.991771653543,39846.7354050926,2009-02-02,17:38:59
22.81445,108.335202,0,370.991325459318,39846.735462963,2009-02-02,17:39:04
22.813856,108.333872,0,450.163562992126,39846.7356365741,2009-02-02,17:39:19
22.813855,108.333503,0,487.473956692913,39846.7356944444,2009-02-02,17:39:24
22.813842,108.333205,0,483.558884514436,39846.7357523148,2009-02-02,17:39:29
22.813936,108.33295,0,451.751368110236,39846.7358101852,2009-02-02,17:39:34
22.814048,108.332796,0,404.588543307087,39846.7358680556,2009-02-02,17:39:39
22.813965,108.332955,0,389.38532480315,39846.7359259259,2009-02-02,17:39:44
22.813961,108.332995,0,377.548323490814,39846.7359837963,2009-02-02,17:39:49
22.813939,108.333135,0,353.611748687664,39846.7360416667,2009-02-02,17:39:54
22.813764,108.333491,0,344.682654199475,39846.736099537,2009-02-02,17:39:59
22.813681,108.333626,0,346.594583333333,39846.7361574074,2009-02-02,17:40:04
22.81365,108.333639,0,348.788234908136,39846.7362152778,2009-02-02,17:40:09
22.813601,108.333705,0,344.207043963255,39846.7362731481,2009-02-02,17:40:14
22.81359,108.333754,0,343.751181102362,39846.7363310185,2009-02-02,17:40:19
22.813601,108.333766,0,347.580770997375,39846.7363888889,2009-02-02,17:40:24
22.813573,108.333883,0,355.309488188976,39846.7364467593,2009-02-02,17:40:29
22.813565,108.33394,0,357.147427821522,39846.7365046296,2009-02-02,17:40:34
22.813527,108.334007,0,360.971512467192,39846.7365625,2009-02-02,17:40:39
22.813552,108.334133,0,365.95529855643,39846.7366203704,2009-02-02,17:40:44
22.813476,108.334271,0,363.53311351706,39846.7366782407,2009-02-02,17:40:49
22.813461,108.334378,0,355.665501968504,39846.7367361111,2009-02-02,17:40:54
22.813461,108.334378,0,355.665501968504,39846.7367708333,2009-02-02,17:40:57
22.813467,108.334385,0,342.633005249344,39846.7367939815,2009-02-02,17:40:59
22.813471,108.334338,0,325.51592847769,39846.7368518518,2009-02-02,17:41:04
22.813448,108.334343,0,316.704803149606,39846.7369097222,2009-02-02,17:41:09
22.813385,108.33437,0,309.975216535433,39846.7369675926,2009-02-02,17:41:14
22.813601,108.334359,0,289.330770997375,39846.737025463,2009-02-02,17:41:19
22.813619,108.334424,0,275.319767060367,39846.7370833333,2009-02-02,17:41:24
22.813619,108.334481,0,267.558937007874,39846.7371412037,2009-02-02,17:41:29
22.813588,108.334516,0,262.383812335958,39846.7371990741,2009-02-02,17:41:34
22.813543,108.334591,0,258.862877296588,39846.7372569444,2009-02-02,17:41:39
22.813629,108.334522,0,255.377060367454,39846.7373148148,2009-02-02,17:41:44
22.813686,108.334498,0,248.53626312336,39846.7373726852,2009-02-02,17:41:49
22.813802,108.334457,0,252.167585301837,39846.7374305556,2009-02-02,17:41:54
22.813948,108.334466,0,264.537641076115,39846.7374884259,2009-02-02,17:41:59
22.814117,108.334449,0,276.072995406824,39846.7375462963,2009-02-02,17:42:04
22.814409,108.33438,0,285.5506167979,39846.7376041667,2009-02-02,17:42:09
22.814743,108.334292,0,287.75811023622,39846.737662037,2009-02-02,17:42:14
22.815167,108.334169,0,306.736076115486,39846.7377199074,2009-02-02,17:42:19
22.815567,108.333996,0,311.878484251969,39846.7377777778,2009-02-02,17:42:24
22.815801,108.333849,0,328.557247375328,39846.7378356481,2009-02-02,17:42:29
22.815947,108.333756,0,344.494320866142,39846.7378935185,2009-02-02,17:42:34
22.816069,108.333673,0,357.777778871391,39846.7379513889,2009-02-02,17:42:39
22.816225,108.333585,0,367.387011154856,39846.7380092593,2009-02-02,17:42:44
22.816374,108.333492,0,377.763812335958,39846.7380671296,2009-02-02,17:42:49
22.814763,108.334084,0,238.328769685039,39846.7387037037,2009-02-02,17:43:44
22.814965,108.334159,0,357.057142388451,39846.7387615741,2009-02-02,17:43:49
22.815047,108.334198,0,386.244780183727,39846.7388194444,2009-02-02,17:43:54
22.814959,108.334251,0,394.744471784777,39846.7388773148,2009-02-02,17:43:59
22.814591,108.334334,0,381.192936351706,39846.7389351852,2009-02-02,17:44:04
22.814275,108.334374,0,380.888185695538,39846.7389930556,2009-02-02,17:44:09
22.814174,108.334374,0,376.880902230971,39846.7390509259,2009-02-02,17:44:14
22.814072,108.334384,0,366.006961942257,39846.7391087963,2009-02-02,17:44:19
22.814052,108.334384,0,367.422053805774,39846.7391666667,2009-02-02,17:44:24
22.81402,108.334387,0,361.513654855643,39846.739224537,2009-02-02,17:44:29
22.813932,108.334388,0,339.152093175853,39846.7392824074,2009-02-02,17:44:34
22.813886,108.334395,0,324.434645669291,39846.7393402778,2009-02-02,17:44:39
22.813865,108.334369,0,317.246469816273,39846.7393981481,2009-02-02,17:44:44
22.813819,108.334356,0,310.980377296588,39846.7394560185,2009-02-02,17:44:49
22.813817,108.334367,0,305.262539370079,39846.7395138889,2009-02-02,17:44:54
22.813852,108.334458,0,303.727673884514,39846.7395717593,2009-02-02,17:44:59
22.813887,108.334609,0,321.966305774278,39846.7396296296,2009-02-02,17:45:04
22.813904,108.334729,0,332.811961942257,39846.7396875,2009-02-02,17:45:09
22.813877,108.334838,0,347.066062992126,39846.7397453704,2009-02-02,17:45:14
22.813845,108.33486,0,323.59501312336,39846.7398032407,2009-02-02,17:45:19
22.813859,108.33494,0,319.512910104987,39846.7398611111,2009-02-02,17:45:24
22.813849,108.335012,0,320.660472440945,39846.7399189815,2009-02-02,17:45:29
22.813828,108.335014,0,296.334393044619,39846.7399768519,2009-02-02,17:45:34
22.813907,108.335027,0,300.274294619423,39846.7400347222,2009-02-02,17:45:39
22.81399,108.334983,0,268.922516404199,39846.7400925926,2009-02-02,17:45:44
22.813994,108.33499,0,223.894819553806,39846.740150463,2009-02-02,17:45:49
22.813997,108.334996,0,213.596640419948,39846.7402083333,2009-02-02,17:45:54
22.813997,108.334996,0,213.596640419948,39846.7402430556,2009-02-02,17:45:57
22.814004,108.334988,0,213.088313648294,39846.7402662037,2009-02-02,17:45:59
22.814028,108.334989,0,216.748093832021,39846.7403240741,2009-02-02,17:46:04
22.814093,108.334922,0,221.271738845144,39846.7403819444,2009-02-02,17:46:09
22.814108,108.334881,0,224.592956036745,39846.7404398148,2009-02-02,17:46:14
22.814128,108.334825,0,222.597020997375,39846.7404976852,2009-02-02,17:46:19
22.814132,108.334753,0,228.684744094488,39846.7405555556,2009-02-02,17:46:24
22.814054,108.334615,0,238.118559711286,39846.7406134259,2009-02-02,17:46:29
22.814008,108.334579,0,244.774304461942,39846.7406712963,2009-02-02,17:46:34
22.813926,108.334586,0,252.648802493438,39846.7407291667,2009-02-02,17:46:39
22.813846,108.334614,0,261.957988845144,39846.740787037,2009-02-02,17:46:44
22.813785,108.334686,0,274.860426509186,39846.7408449074,2009-02-02,17:46:49
22.813771,108.334739,0,289.698799212598,39846.7409027778,2009-02-02,17:46:54
22.813758,108.334771,0,303.572007874016,39846.7409606481,2009-02-02,17:46:59
22.813751,108.334806,0,311.959484908136,39846.7410185185,2009-02-02,17:47:04
22.813738,108.334803,0,317.154356955381,39846.7410763889,2009-02-02,17:47:09
22.813718,108.334805,0,320.032877296588,39846.7411342593,2009-02-02,17:47:14
22.813718,108.334805,0,320.032877296588,39846.7411689815,2009-02-02,17:47:17
22.81371,108.334807,0,323.027162073491,39846.7411921296,2009-02-02,17:47:19
22.813734,108.334796,0,318.48532152231,39846.74125,2009-02-02,17:47:24
22.813762,108.334747,0,312.244534120735,39846.7413078704,2009-02-02,17:47:29
22.813777,108.334721,0,308.590360892388,39846.7413657407,2009-02-02,17:47:34
22.813758,108.334706,0,298.498034776903,39846.7414236111,2009-02-02,17:47:39
22.813721,108.3347,0,286.66436351706,39846.7414814815,2009-02-02,17:47:44
22.813657,108.334697,0,270.563487532808,39846.7415393519,2009-02-02,17:47:49
22.813609,108.334722,0,255.129757217848,39846.7415972222,2009-02-02,17:47:54
22.813558,108.334767,0,244.692680446194,39846.7416550926,2009-02-02,17:47:59
22.81352,108.334769,0,240.391108923885,39846.741712963,2009-02-02,17:48:04
22.81351,108.334749,0,239.092959317585,39846.7417708333,2009-02-02,17:48:09
22.813547,108.334687,0,239.615226377953,39846.7418287037,2009-02-02,17:48:14
22.813582,108.334654,0,240.198244750656,39846.7418865741,2009-02-02,17:48:19
22.813627,108.334643,0,239.06062007874,39846.7419444444,2009-02-02,17:48:24
22.813683,108.334625,0,240.680915354331,39846.7420023148,2009-02-02,17:48:29
22.8137,108.334571,0,245.609658792651,39846.7420601852,2009-02-02,17:48:34
22.813698,108.334501,0,248.408979658793,39846.7421180556,2009-02-02,17:48:39
22.813697,108.334431,0,252.568503937008,39846.7421759259,2009-02-02,17:48:44
22.813701,108.334416,0,256.226607611549,39846.7422337963,2009-02-02,17:48:49
22.813716,108.334423,0,264.864393044619,39846.7422916667,2009-02-02,17:48:54
22.81374,108.334365,0,273.653992782152,39846.742349537,2009-02-02,17:48:59
22.813731,108.334231,0,271.649347112861,39846.7424074074,2009-02-02,17:49:04
22.813694,108.334166,0,262.011630577428,39846.7424652778,2009-02-02,17:49:09
22.813694,108.334166,0,262.011630577428,39846.7425,2009-02-02,17:49:12
22.813702,108.334164,0,253.664901574803,39846.7425231481,2009-02-02,17:49:14
22.813724,108.33414,0,248.606975065617,39846.7425810185,2009-02-02,17:49:19
22.813736,108.33414,0,242.269196194226,39846.7426388889,2009-02-02,17:49:24
22.813727,108.334034,0,237.314268372703,39846.7426967593,2009-02-02,17:49:29
22.813724,108.333949,0,228.796679790026,39846.7427546296,2009-02-02,17:49:34
22.813678,108.334014,0,220.959931102362,39846.7428125,2009-02-02,17:49:39
22.813606,108.334073,0,216.166902887139,39846.7428703704,2009-02-02,17:49:44
22.813531,108.334212,0,211.793018372703,39846.7429282407,2009-02-02,17:49:49
22.813454,108.334382,0,207.194980314961,39846.7429861111,2009-02-02,17:49:54
22.813397,108.334539,0,208.155715223097,39846.7430439815,2009-02-02,17:49:59
22.813467,108.334479,0,220.856479658793,39846.7431018518,2009-02-02,17:50:04
22.813528,108.334397,0,233.002260498688,39846.7431597222,2009-02-02,17:50:09
22.813591,108.334276,0,235.890816929134,39846.7432175926,2009-02-02,17:50:14
22.813627,108.334261,0,235.10031824147,39846.743275463,2009-02-02,17:50:19
22.813707,108.334248,0,238.779973753281,39846.7433333333,2009-02-02,17:50:24
22.813774,108.334223,0,248.337342519685,39846.7433912037,2009-02-02,17:50:29
22.813796,108.334295,0,257.33717519685,39846.7434490741,2009-02-02,17:50:34
22.81385,108.334291,0,265.332395013123,39846.7435069444,2009-02-02,17:50:39
22.813863,108.334216,0,275.583894356955,39846.7435648148,2009-02-02,17:50:44
22.813813,108.334153,0,287.212011154856,39846.7436226852,2009-02-02,17:50:49
22.813791,108.334113,0,299.190262467192,39846.7436805556,2009-02-02,17:50:54
22.813841,108.333993,0,312.470538057743,39846.7437384259,2009-02-02,17:50:59
22.813877,108.33391,0,315.71656167979,39846.7437962963,2009-02-02,17:51:04
22.813875,108.333926,0,313.538628608924,39846.7438541667,2009-02-02,17:51:09
22.81387,108.333954,0,311.207785433071,39846.743912037,2009-02-02,17:51:14
22.813871,108.33403,0,309.663658136483,39846.7439699074,2009-02-02,17:51:19
22.813865,108.334082,0,310.43655839895,39846.7440277778,2009-02-02,17:51:24
22.813823,108.334134,0,312.25655183727,39846.7440856481,2009-02-02,17:51:29
22.81377,108.334151,0,311.08,39846.7441435185,2009-02-02,17:51:34
22.813714,108.334164,0,302.79812992126,39846.7442013889,2009-02-02,17:51:39
22.813632,108.334199,0,280.763720472441,39846.7442592593,2009-02-02,17:51:44
22.813472,108.334191,0,265.124812992126,39846.7443171296,2009-02-02,17:51:49
22.813225,108.334237,0,250.26842191601,39846.744375,2009-02-02,17:51:54
22.812964,108.334266,0,240.373336614173,39846.7444328704,2009-02-02,17:51:59
22.812847,108.334321,0,226.326062992126,39846.7444907407,2009-02-02,17:52:04
22.812798,108.334398,0,210.561325459318,39846.7445486111,2009-02-02,17:52:09
22.812728,108.334533,0,198.686368110236,39846.7446064815,2009-02-02,17:52:14
22.812643,108.334616,0,193.897769028871,39846.7446643518,2009-02-02,17:52:19
22.812618,108.334703,0,188.019481627297,39846.7447222222,2009-02-02,17:52:24
22.812617,108.334742,0,185.436276246719,39846.7447800926,2009-02-02,17:52:29
22.812629,108.334737,0,187.786909448819,39846.744837963,2009-02-02,17:52:34
22.81267,108.334775,0,195.404799868766,39846.7448958333,2009-02-02,17:52:39
22.812707,108.334807,0,204.179980314961,39846.7449537037,2009-02-02,17:52:44
22.812751,108.334827,0,215.461961942257,39846.7450115741,2009-02-02,17:52:49
22.812753,108.334841,0,226.881722440945,39846.7450694444,2009-02-02,17:52:54
22.812732,108.334821,0,236.130511811024,39846.7451273148,2009-02-02,17:52:59
22.812712,108.334857,0,249.443280839895,39846.7451851852,2009-02-02,17:53:04
22.812665,108.33486,0,260.040501968504,39846.7452430556,2009-02-02,17:53:09
22.812639,108.334855,0,270.901853674541,39846.7453009259,2009-02-02,17:53:14
22.812623,108.334872,0,284.172093175853,39846.7453587963,2009-02-02,17:53:19
22.813172,108.334715,0,298.514353674541,39846.7454166667,2009-02-02,17:53:24
22.813518,108.334594,0,306.004402887139,39846.745474537,2009-02-02,17:53:29
22.81371,108.334455,0,311.154593175853,39846.7455324074,2009-02-02,17:53:34
22.813814,108.334326,0,318.631174540682,39846.7455902778,2009-02-02,17:53:39
22.813835,108.33413,0,325.401312335958,39846.7456481481,2009-02-02,17:53:44
22.813868,108.333933,0,325.554799868766,39846.7457060185,2009-02-02,17:53:49
22.813896,108.333755,0,324.872109580052,39846.7457638889,2009-02-02,17:53:54
22.813968,108.333626,0,320.943395669291,39846.7458217593,2009-02-02,17:53:59
22.81405,108.333412,0,321.508366141732,39846.7458796296,2009-02-02,17:54:04
22.814118,108.333162,0,323.695810367454,39846.7459375,2009-02-02,17:54:09
22.814199,108.332932,0,327.818185695538,39846.7459953704,2009-02-02,17:54:14
22.814222,108.332936,0,330.541689632546,39846.7460532407,2009-02-02,17:54:19
22.814192,108.333058,0,339.136899606299,39846.7461111111,2009-02-02,17:54:24
22.814101,108.333402,0,351.855259186352,39846.7461689815,2009-02-02,17:54:29
22.814066,108.333486,0,352.436276246719,39846.7462268519,2009-02-02,17:54:34
22.814031,108.33356,0,353.107152230971,39846.7462847222,2009-02-02,17:54:39
22.813968,108.333671,0,346.957155511811,39846.7463425926,2009-02-02,17:54:44
22.813917,108.333727,0,340.784251968504,39846.746400463,2009-02-02,17:54:49
22.813862,108.333767,0,330.711801181102,39846.7464583333,2009-02-02,17:54:54
22.813849,108.333794,0,326.411204068241,39846.7465162037,2009-02-02,17:54:59
22.813822,108.333825,0,319.752280183727,39846.7465740741,2009-02-02,17:55:04
22.813767,108.333952,0,305.36749343832,39846.7466319444,2009-02-02,17:55:09
22.813725,108.334063,0,291.941059711286,39846.7466898148,2009-02-02,17:55:14
22.81372,108.334092,0,270.385892388451,39846.7467476852,2009-02-02,17:55:19
22.813668,108.334131,0,233.597644356955,39846.7468055556,2009-02-02,17:55:24
22.813633,108.333997,0,204.188868110236,39846.7468634259,2009-02-02,17:55:29
22.813588,108.333928,0,172.36500656168,39846.7469212963,2009-02-02,17:55:34
22.813581,108.333889,0,158.073733595801,39846.7469791667,2009-02-02,17:55:39
22.813544,108.33397,0,145.661348425197,39846.747037037,2009-02-02,17:55:44
22.813519,108.334009,0,129.832910104987,39846.7470949074,2009-02-02,17:55:49
22.813511,108.334018,0,118.257969160105,39846.7471527778,2009-02-02,17:55:54
22.813506,108.334112,0,110.072112860892,39846.7472106481,2009-02-02,17:55:59
22.813496,108.334168,0,101.053553149606,39846.7472685185,2009-02-02,17:56:04
22.813491,108.334235,0,91.235780839895,39846.7473263889,2009-02-02,17:56:09
22.813502,108.334241,0,82.3835761154856,39846.7473842593,2009-02-02,17:56:14
22.813494,108.334284,0,70.6573490813648,39846.7474421296,2009-02-02,17:56:19
22.813447,108.334298,0,57.5479199475066,39846.7475,2009-02-02,17:56:24
22.81338,108.334279,0,42.3292552493438,39846.7475578704,2009-02-02,17:56:29
22.813363,108.334296,0,28.1619356955381,39846.7476157407,2009-02-02,17:56:34
22.813379,108.334303,0,20.633280839895,39846.7476736111,2009-02-02,17:56:39
22.813495,108.334259,0,21.7233497375328,39846.7477314815,2009-02-02,17:56:44
22.813561,108.334284,0,28.1549442257218,39846.7477893519,2009-02-02,17:56:49
22.813597,108.334316,0,41.3941961942257,39846.7478472222,2009-02-02,17:56:54
22.813595,108.334358,0,55.0037467191601,39846.7479050926,2009-02-02,17:56:59
22.813627,108.334374,0,68.6478937007874,39846.747962963,2009-02-02,17:57:04
22.813672,108.334387,0,85.870406824147,39846.7480208333,2009-02-02,17:57:09
22.81373,108.334354,0,99.5479855643045,39846.7480787037,2009-02-02,17:57:14
22.813734,108.334271,0,111.415869422572,39846.7481365741,2009-02-02,17:57:19
22.813648,108.334174,0,105.852568897638,39846.7481944444,2009-02-02,17:57:24
22.813535,108.334076,0,72.9927165354331,39846.7482523148,2009-02-02,17:57:29
22.813423,108.334025,0,43.4599901574803,39846.7483101852,2009-02-02,17:57:34
22.81319,108.33407,0,26.8195964566929,39846.7483680556,2009-02-02,17:57:39
22.812972,108.33416,0,11.6600164041995,39846.7484259259,2009-02-02,17:57:44
22.812794,108.334246,0,-5.7859186351706,39846.7484837963,2009-02-02,17:57:49
22.812656,108.334258,0,-22.4230971128609,39846.7485416667,2009-02-02,17:57:54
22.812482,108.334326,0,-38.037936351706,39846.748599537,2009-02-02,17:57:59
22.812354,108.334349,0,-54.7971194225722,39846.7486574074,2009-02-02,17:58:04
22.812238,108.334349,0,-73.9732742782152,39846.7487152778,2009-02-02,17:58:09
22.812199,108.33434,0,-94.9828969816273,39846.7487731481,2009-02-02,17:58:14
22.81218,108.334317,0,-116.769862204724,39846.7488310185,2009-02-02,17:58:19
22.81217,108.334291,0,-135.155173884514,39846.7488888889,2009-02-02,17:58:24
22.812135,108.334243,0,-149.843398950131,39846.7489467593,2009-02-02,17:58:29
22.812148,108.334211,0,-163.802237532808,39846.7490046296,2009-02-02,17:58:34
22.812356,108.334076,0,-167.031650262467,39846.7490625,2009-02-02,17:58:39
22.812411,108.334029,0,-169.267729658793,39846.7491203704,2009-02-02,17:58:44
22.812513,108.333986,0,-164.11468503937,39846.7491782407,2009-02-02,17:58:49
22.812558,108.333956,0,-170.550695538058,39846.7492361111,2009-02-02,17:58:54
22.812501,108.333984,0,-167.623543307087,39846.7492939815,2009-02-02,17:58:59
22.81248,108.333997,0,-163.445160761155,39846.7493518519,2009-02-02,17:59:04
22.812445,108.333977,0,-157.544192913386,39846.7494097222,2009-02-02,17:59:09
22.812586,108.333948,0,-153.041912729659,39846.7494675926,2009-02-02,17:59:14
22.812569,108.333997,0,-170.085498687664,39846.749525463,2009-02-02,17:59:19
22.812569,108.333997,0,-170.085498687664,39846.7495601852,2009-02-02,17:59:22
22.812567,108.334005,0,-186.210442913386,39846.7495833333,2009-02-02,17:59:24
22.813164,108.334371,0,-193.396279527559,39846.7496412037,2009-02-02,17:59:29
22.813207,108.334188,0,-186.336509186352,39846.7496990741,2009-02-02,17:59:34
22.81326,108.334114,0,-176.322240813648,39846.7497569444,2009-02-02,17:59:39
22.813631,108.333999,0,-150.330498687664,39846.7498148148,2009-02-02,17:59:44
22.813722,108.333899,0,-130.788034776903,39846.7498726852,2009-02-02,17:59:49
22.813748,108.333824,0,-132.453874671916,39846.7499305556,2009-02-02,17:59:54
22.813795,108.333778,0,-136.876945538058,39846.7499884259,2009-02-02,17:59:59
22.813838,108.333757,0,-141.663615485564,39846.7500462963,2009-02-02,18:00:04
22.813819,108.333829,0,-136.896181102362,39846.7501041667,2009-02-02,18:00:09
22.813791,108.333891,0,-131.531788057743,39846.750162037,2009-02-02,18:00:14
22.813887,108.333831,0,-128.749022309711,39846.7502199074,2009-02-02,18:00:19
22.814005,108.333743,0,-127.321653543307,39846.7502777778,2009-02-02,18:00:24
22.814037,108.333822,0,-119.421676509186,39846.7503356481,2009-02-02,18:00:29
22.814105,108.333804,0,-119.994268372703,39846.7503935185,2009-02-02,18:00:34
22.81413,108.333773,0,-118.71969816273,39846.7504513889,2009-02-02,18:00:39
22.81413,108.333773,0,-118.71969816273,39846.7504861111,2009-02-02,18:00:42
22.814122,108.333776,0,-118.467752624672,39846.7505092593,2009-02-02,18:00:44
22.814094,108.333789,0,-120.127208005249,39846.7505671296,2009-02-02,18:00:49
22.813761,108.33407,0,-98.6774015748032,39846.750625,2009-02-02,18:00:54
22.813643,108.334061,0,-118.846328740157,39846.7506828704,2009-02-02,18:00:59
22.813567,108.334062,0,-123.876899606299,39846.7507407407,2009-02-02,18:01:04
22.813515,108.334071,0,-131.956122047244,39846.7507986111,2009-02-02,18:01:09
22.813472,108.334091,0,-143.542965879265,39846.7508564815,2009-02-02,18:01:14
22.813439,108.334074,0,-152.801492782152,39846.7509143518,2009-02-02,18:01:19
22.813415,108.334049,0,-163.937778871391,39846.7509722222,2009-02-02,18:01:24
22.813423,108.333901,0,-187.567411417323,39846.7510300926,2009-02-02,18:01:29
22.813397,108.333867,0,-207.933041338583,39846.751087963,2009-02-02,18:01:34
22.813349,108.33386,0,-235.225370734908,39846.7511458333,2009-02-02,18:01:39
22.813307,108.333936,0,-245.113172572178,39846.7512037037,2009-02-02,18:01:44
22.813307,108.333936,0,-245.113172572178,39846.7512384259,2009-02-02,18:01:47
22.813311,108.333938,0,-236.849422572178,39846.7512615741,2009-02-02,18:01:49
22.813334,108.333965,0,-236.257919947507,39846.7513194444,2009-02-02,18:01:54
22.813339,108.333983,0,-247.398011811024,39846.7513773148,2009-02-02,18:01:59
22.813315,108.333987,0,-260.79250328084,39846.7514351852,2009-02-02,18:02:04
22.813303,108.334077,0,-261.760672572178,39846.7514930556,2009-02-02,18:02:09
22.813278,108.334154,0,-259.964311023622,39846.7515509259,2009-02-02,18:02:14
22.813265,108.334212,0,-257.490787401575,39846.7516087963,2009-02-02,18:02:19
22.813259,108.334221,0,-259.368402230971,39846.7516666667,2009-02-02,18:02:24
22.813235,108.334228,0,-258.83782152231,39846.751724537,2009-02-02,18:02:29
22.813235,108.334228,0,-258.83782152231,39846.7517592593,2009-02-02,18:02:32
22.813229,108.334222,0,-258.485990813648,39846.7517824074,2009-02-02,18:02:34
22.813253,108.334162,0,-261.642900262467,39846.7518402778,2009-02-02,18:02:39
22.81329,108.334065,0,-264.244304461942,39846.7518981481,2009-02-02,18:02:44
22.813318,108.334032,0,-266.442162073491,39846.7519560185,2009-02-02,18:02:49
22.813321,108.334022,0,-267.787017716535,39846.7520138889,2009-02-02,18:02:54
22.813301,108.333967,0,-266.025698818898,39846.7520717593,2009-02-02,18:02:59
22.813248,108.333925,0,-264.578690944882,39846.7521296296,2009-02-02,18:03:04
22.813217,108.333871,0,-262.511145013123,39846.7521875,2009-02-02,18:03:09
22.813233,108.333835,0,-259.684563648294,39846.7522453704,2009-02-02,18:03:14
22.813257,108.333855,0,-254.364740813648,39846.7523032407,2009-02-02,18:03:19
22.813297,108.3339,0,-245.560672572178,39846.7523611111,2009-02-02,18:03:24
22.813305,108.333925,0,-238.223963254593,39846.7524189815,2009-02-02,18:03:29
22.813303,108.333911,0,-235.282893700787,39846.7524768518,2009-02-02,18:03:34
22.813311,108.333932,0,-228.713254593176,39846.7525347222,2009-02-02,18:03:39
22.813342,108.333974,0,-222.152700131234,39846.7525925926,2009-02-02,18:03:44
22.813353,108.333998,0,-219.954819553806,39846.752650463,2009-02-02,18:03:49
22.813356,108.334003,0,-220.336538713911,39846.7527083333,2009-02-02,18:03:54
22.813354,108.333996,0,-220.360469160105,39846.7527662037,2009-02-02,18:03:59
22.813354,108.333996,0,-220.360469160105,39846.7528009259,2009-02-02,18:04:02
22.813353,108.333999,0,-220.197867454068,39846.7528240741,2009-02-02,18:04:04
22.813339,108.334008,0,-218.004616141732,39846.7528819444,2009-02-02,18:04:09
22.813343,108.334026,0,-215.546364829396,39846.7529398148,2009-02-02,18:04:14
22.813326,108.334042,0,-213.45125984252,39846.7529976852,2009-02-02,18:04:19
22.813346,108.334084,0,-214.168369422572,39846.7530555556,2009-02-02,18:04:24
22.813337,108.334099,0,-213.855557742782,39846.7531134259,2009-02-02,18:04:29
22.813346,108.334143,0,-212.907942913386,39846.7531712963,2009-02-02,18:04:34
22.813346,108.334143,0,-212.907942913386,39846.7532060185,2009-02-02,18:04:37
22.813341,108.334146,0,-212.480190288714,39846.7532291667,2009-02-02,18:04:39
22.813342,108.334161,0,-212.097168635171,39846.753287037,2009-02-02,18:04:44
22.81335,108.334211,0,-211.033359580052,39846.7533449074,2009-02-02,18:04:49
22.813369,108.334318,0,-208.906476377953,39846.7534027778,2009-02-02,18:04:54
22.813334,108.334328,0,-206.019160104987,39846.7534606481,2009-02-02,18:04:59
22.813345,108.33435,0,-205.924504593176,39846.7535185185,2009-02-02,18:05:04
22.813508,108.334436,0,-175.841975065617,39846.7535763889,2009-02-02,18:05:09
22.813589,108.334534,0,-165.091938976378,39846.7536342593,2009-02-02,18:05:14
22.81366,108.334598,0,-149.326948818898,39846.7536921296,2009-02-02,18:05:19
22.813691,108.334552,0,-138.009251968504,39846.75375,2009-02-02,18:05:24
22.813666,108.334495,0,-134.505485564304,39846.7538078704,2009-02-02,18:05:29
22.813612,108.334433,0,-130.548704068241,39846.7538657407,2009-02-02,18:05:34
22.813572,108.334408,0,-128.554845800525,39846.7539236111,2009-02-02,18:05:39
22.813542,108.334373,0,-127.775022965879,39846.7539814815,2009-02-02,18:05:44
22.813521,108.334311,0,-127.820593832021,39846.7540393519,2009-02-02,18:05:49
22.813505,108.334219,0,-128.62876312336,39846.7540972222,2009-02-02,18:05:54
22.813498,108.334126,0,-131.486082677165,39846.7541550926,2009-02-02,18:05:59
22.813477,108.334078,0,-135.785511811024,39846.754212963,2009-02-02,18:06:04
22.813465,108.334082,0,-140.514862204724,39846.7542708333,2009-02-02,18:06:09
22.813431,108.33407,0,-146.391584645669,39846.7543287037,2009-02-02,18:06:14
22.8134,108.334028,0,-151.01312664042,39846.7543865741,2009-02-02,18:06:19
22.813403,108.333974,0,-154.194432414698,39846.7544444444,2009-02-02,18:06:24
22.813393,108.333947,0,-158.459232283465,39846.7545023148,2009-02-02,18:06:29
22.813373,108.333932,0,-162.169438976378,39846.7545601852,2009-02-02,18:06:34
22.813362,108.333943,0,-157.361755249344,39846.7546180556,2009-02-02,18:06:39
22.813346,108.333934,0,-157.666630577428,39846.7546759259,2009-02-02,18:06:44
22.813406,108.334056,0,-141.815813648294,39846.7547337963,2009-02-02,18:06:49
22.813366,108.334089,0,-141.914084645669,39846.7547916667,2009-02-02,18:06:54
22.813316,108.333991,0,-141.68470144357,39846.754849537,2009-02-02,18:06:59
22.813287,108.333922,0,-144.873717191601,39846.7549074074,2009-02-02,18:07:04
22.813257,108.333879,0,-152.322299868766,39846.7549652778,2009-02-02,18:07:09
22.813246,108.333851,0,-156.569832677165,39846.7550231481,2009-02-02,18:07:14
22.813252,108.33386,0,-161.329980314961,39846.7550810185,2009-02-02,18:07:19
22.81334,108.333822,0,-152.489895013123,39846.7551388889,2009-02-02,18:07:24
22.813481,108.33385,0,-135.066341863517,39846.7551967593,2009-02-02,18:07:29
22.813555,108.333913,0,-121.389786745407,39846.7552546296,2009-02-02,18:07:34
22.813591,108.333918,0,-112.987841207349,39846.7553125,2009-02-02,18:07:39
22.813625,108.333886,0,-100.307165354331,39846.7553703704,2009-02-02,18:07:44
22.813672,108.333971,0,-82.744156824147,39846.7554282407,2009-02-02,18:07:49
22.813744,108.334009,0,-56.193156167979,39846.7554861111,2009-02-02,18:07:54
22.813752,108.334006,0,-48.9855347769029,39846.7555439815,2009-02-02,18:07:59
22.813752,108.334006,0,-48.9855347769029,39846.7555787037,2009-02-02,18:08:02
22.813749,108.334006,0,-48.413500656168,39846.7556018519,2009-02-02,18:08:04
22.81376,108.333997,0,-46.7355446194226,39846.7556597222,2009-02-02,18:08:09
22.813783,108.334044,0,-43.3288812335958,39846.7557175926,2009-02-02,18:08:14
22.81374,108.33407,0,-41.7460761154856,39846.755775463,2009-02-02,18:08:19
22.813777,108.334056,0,-40.0348458005249,39846.7558333333,2009-02-02,18:08:24
22.813793,108.33409,0,-34.0937204724409,39846.7558912037,2009-02-02,18:08:29
22.813793,108.33409,0,-34.0937204724409,39846.7559259259,2009-02-02,18:08:32
22.813788,108.33409,0,-33.9705347769029,39846.7559490741,2009-02-02,18:08:34
22.813798,108.334099,0,-32.2950787401575,39846.7560069444,2009-02-02,18:08:39
22.813707,108.334084,0,-29.2041765091864,39846.7560648148,2009-02-02,18:08:44
22.813505,108.334064,0,-26.9167355643045,39846.7561226852,2009-02-02,18:08:49
22.813324,108.334031,0,-30.6148982939633,39846.7561805556,2009-02-02,18:08:54
22.813227,108.333996,0,-39.860282152231,39846.7562384259,2009-02-02,18:08:59
22.813175,108.333999,0,-51.0016404199475,39846.7562962963,2009-02-02,18:09:04
22.813182,108.334025,0,-60.0775196850394,39846.7563541667,2009-02-02,18:09:09
22.813272,108.334063,0,-66.1955052493438,39846.756412037,2009-02-02,18:09:14
22.813323,108.334107,0,-71.668218503937,39846.7564699074,2009-02-02,18:09:19
22.813351,108.334062,0,-73.2180643044619,39846.7565277778,2009-02-02,18:09:24
22.813353,108.334016,0,-80.0338451443569,39846.7565856481,2009-02-02,18:09:29
22.813406,108.333881,0,-83.8586909448819,39846.7566435185,2009-02-02,18:09:34
22.813444,108.33387,0,-91.8371784776903,39846.7567013889,2009-02-02,18:09:39
22.813468,108.33397,0,-103.983966535433,39846.7567592593,2009-02-02,18:09:44
22.813501,108.334004,0,-110.851423884514,39846.7568171296,2009-02-02,18:09:49
22.813536,108.334048,0,-114.460803805774,39846.756875,2009-02-02,18:09:54
22.813551,108.334064,0,-115.978897637795,39846.7569328704,2009-02-02,18:09:59
22.813587,108.334103,0,-115.761807742782,39846.7569907407,2009-02-02,18:10:04
22.813582,108.334154,0,-115.827988845144,39846.7570486111,2009-02-02,18:10:09
22.813561,108.334185,0,-115.79594816273,39846.7571064815,2009-02-02,18:10:14
22.813548,108.33419,0,-115.019343832021,39846.7571643519,2009-02-02,18:10:19
22.813559,108.334193,0,-114.909406167979,39846.7572222222,2009-02-02,18:10:24
22.813578,108.33422,0,-113.413064304462,39846.7572800926,2009-02-02,18:10:29
22.813576,108.334236,0,-112.074780183727,39846.757337963,2009-02-02,18:10:34
22.813572,108.334246,0,-111.792470472441,39846.7573958333,2009-02-02,18:10:39
22.813565,108.334271,0,-111.403103674541,39846.7574537037,2009-02-02,18:10:44
22.813542,108.334284,0,-110.894163385827,39846.7575115741,2009-02-02,18:10:49
22.813535,108.334298,0,-110.217129265092,39846.7575694444,2009-02-02,18:10:54
22.813499,108.334321,0,-109.746138451444,39846.7576273148,2009-02-02,18:10:59
22.813437,108.334369,0,-110.045718503937,39846.7576851852,2009-02-02,18:11:04
22.813355,108.334487,0,-110.505583989501,39846.7577430556,2009-02-02,18:11:09
22.813273,108.334613,0,-110.969593175853,39846.7578009259,2009-02-02,18:11:14
22.813204,108.334939,0,-95.7530380577428,39846.7578587963,2009-02-02,18:11:19
22.813161,108.335152,0,-88.7268307086614,39846.7579166667,2009-02-02,18:11:24
22.813163,108.33518,0,-88.6376509186352,39846.757974537,2009-02-02,18:11:29
22.813188,108.335232,0,-83.2769192913386,39846.7580324074,2009-02-02,18:11:34
22.813211,108.335357,0,-70.4601049868766,39846.7580902778,2009-02-02,18:11:39
22.813267,108.335234,0,-47.4526935695538,39846.7581481481,2009-02-02,18:11:44
22.813309,108.335172,0,-24.9685859580052,39846.7582060185,2009-02-02,18:11:49
22.813369,108.335086,0,-6.87339566929134,39846.7582638889,2009-02-02,18:11:54
22.813382,108.335063,0,1.90780511811024,39846.7583217593,2009-02-02,18:11:59
22.813382,108.335063,0,1.90780511811024,39846.7583564815,2009-02-02,18:12:02
22.813384,108.33507,0,3.54117454068241,39846.7583796296,2009-02-02,18:12:04
22.813426,108.33492,0,16.8387762467192,39846.7584375,2009-02-02,18:12:09
22.813454,108.334812,0,30.3883694225722,39846.7584953704,2009-02-02,18:12:14
22.81351,108.334565,0,46.0221817585302,39846.7585532407,2009-02-02,18:12:19
22.813564,108.334423,0,57.4856233595801,39846.7586111111,2009-02-02,18:12:24
22.813575,108.334325,0,59.3320767716535,39846.7586689815,2009-02-02,18:12:29
22.813574,108.334262,0,70.4492355643045,39846.7587268518,2009-02-02,18:12:34
22.813556,108.334244,0,84.2210990813648,39846.7587847222,2009-02-02,18:12:39
22.813535,108.334257,0,100.351975065617,39846.7588425926,2009-02-02,18:12:44
22.813544,108.334256,0,112.566295931759,39846.758900463,2009-02-02,18:12:49
22.813565,108.334269,0,124.916053149606,39846.7589583333,2009-02-02,18:12:54
22.813575,108.334257,0,128.537388451444,39846.7590162037,2009-02-02,18:12:59
22.813567,108.33425,0,129.084537401575,39846.7590740741,2009-02-02,18:13:04
22.81356,108.334246,0,129.302956036745,39846.7591319444,2009-02-02,18:13:09
22.813563,108.334247,0,129.460236220472,39846.7591898148,2009-02-02,18:13:14
22.813563,108.334247,0,129.460236220472,39846.759224537,2009-02-02,18:13:17
22.813565,108.334249,0,129.546381233596,39846.7592476852,2009-02-02,18:13:19
22.813575,108.334246,0,128.078008530184,39846.7593055556,2009-02-02,18:13:24
22.813575,108.334246,0,128.078008530184,39846.7593402778,2009-02-02,18:13:27
22.813567,108.334243,0,126.621591207349,39846.7593634259,2009-02-02,18:13:29
22.813547,108.334258,0,125.35406824147,39846.7594212963,2009-02-02,18:13:34
22.813533,108.334259,0,121.688418635171,39846.7594791667,2009-02-02,18:13:39
22.813533,108.334259,0,121.688418635171,39846.7595138889,2009-02-02,18:13:42
22.813531,108.334264,0,120.175052493438,39846.759537037,2009-02-02,18:13:44
22.813511,108.334252,0,119.274845800525,39846.7595949074,2009-02-02,18:13:49
22.813522,108.334217,0,117.550209973753,39846.7596527778,2009-02-02,18:13:54
22.813522,108.334217,0,117.550209973753,39846.7596875,2009-02-02,18:13:57
22.813514,108.334212,0,116.969819553806,39846.7597106481,2009-02-02,18:13:59
22.813499,108.3342,0,115.761745406824,39846.7597685185,2009-02-02,18:14:04
22.813506,108.334185,0,113.242217847769,39846.7598263889,2009-02-02,18:14:09
22.813488,108.334158,0,108.823487532808,39846.7598842593,2009-02-02,18:14:14
22.813483,108.334149,0,104.510341207349,39846.7599421296,2009-02-02,18:14:19
22.813488,108.334128,0,99.514124015748,39846.76,2009-02-02,18:14:24
22.813504,108.334082,0,96.9732283464567,39846.7600578704,2009-02-02,18:14:29
22.813516,108.334062,0,97.1114468503937,39846.7601157407,2009-02-02,18:14:34
22.813526,108.334054,0,96.1601312335958,39846.7601736111,2009-02-02,18:14:39
22.813526,108.334054,0,96.1601312335958,39846.7602083333,2009-02-02,18:14:42
22.813527,108.334056,0,96.0617880577428,39846.7602314815,2009-02-02,18:14:44
22.813553,108.334019,0,98.4820406824147,39846.7602893518,2009-02-02,18:14:49
22.813573,108.33402,0,101.521833989501,39846.7603472222,2009-02-02,18:14:54
22.813579,108.334029,0,101.917283464567,39846.7604050926,2009-02-02,18:14:59
22.813569,108.334028,0,101.675967847769,39846.760462963,2009-02-02,18:15:04
22.813522,108.334044,0,101.177116141732,39846.7605208333,2009-02-02,18:15:09
22.813428,108.334087,0,101.479934383202,39846.7605787037,2009-02-02,18:15:14
22.813339,108.334134,0,100.259888451444,39846.7606365741,2009-02-02,18:15:19
22.813279,108.334169,0,95.971469816273,39846.7606944444,2009-02-02,18:15:24
22.813247,108.334169,0,84.8231036745407,39846.7607523148,2009-02-02,18:15:29
22.813178,108.334136,0,63.9945111548556,39846.7608101852,2009-02-02,18:15:34
22.813173,108.334065,0,47.5213484251968,39846.7608680556,2009-02-02,18:15:39
22.81317,108.334001,0,33.0261187664042,39846.7609259259,2009-02-02,18:15:44
22.813188,108.333985,0,25.2922112860892,39846.7609837963,2009-02-02,18:15:49
22.813184,108.333962,0,16.7063385826772,39846.7610416667,2009-02-02,18:15:54
22.813184,108.333933,0,4.97780511811024,39846.761099537,2009-02-02,18:15:59
22.813341,108.333897,0,-6.44370406824147,39846.7611574074,2009-02-02,18:16:04
22.813438,108.333895,0,-16.5930774278215,39846.7612152778,2009-02-02,18:16:09
22.813488,108.333897,0,-24.8242880577428,39846.7612731481,2009-02-02,18:16:14
22.813518,108.333899,0,-29.4217585301837,39846.7613310185,2009-02-02,18:16:19
22.81349,108.333928,0,-33.4925426509186,39846.7613888889,2009-02-02,18:16:24
22.813489,108.333964,0,-37.1948589238845,39846.7614467593,2009-02-02,18:16:29
22.81352,108.334037,0,-41.5062040682415,39846.7615046296,2009-02-02,18:16:34
22.813541,108.334096,0,-44.623467847769,39846.7615625,2009-02-02,18:16:39
22.813541,108.334096,0,-44.623467847769,39846.7615972222,2009-02-02,18:16:42
22.813547,108.334091,0,-47.7785597112861,39846.7616203704,2009-02-02,18:16:44
22.813578,108.334084,0,-47.0954101049869,39846.7616782407,2009-02-02,18:16:49
22.813576,108.334073,0,-40.9185564304462,39846.7617361111,2009-02-02,18:16:54
22.813506,108.334025,0,-38.3890813648294,39846.7617939815,2009-02-02,18:16:59
22.813429,108.333979,0,-38.5664796587927,39846.7618518519,2009-02-02,18:17:04
22.81342,108.333949,0,-44.2995406824147,39846.7619097222,2009-02-02,18:17:09
22.813419,108.333923,0,-50.125905511811,39846.7619675926,2009-02-02,18:17:14
22.813434,108.333909,0,-54.2628937007874,39846.762025463,2009-02-02,18:17:19
22.813436,108.333877,0,-63.5986614173228,39846.7620833333,2009-02-02,18:17:24
22.813316,108.333858,0,-66.5876049868766,39846.7621412037,2009-02-02,18:17:29
22.813108,108.333812,0,-47.1683595800525,39846.7621990741,2009-02-02,18:17:34
22.812899,108.333648,0,-31.7312598425197,39846.7622569444,2009-02-02,18:17:39
22.812764,108.333435,0,-28.195498687664,39846.7623148148,2009-02-02,18:17:44
22.812817,108.333493,0,15.6762434383202,39846.7623726852,2009-02-02,18:17:49
22.812922,108.333566,0,38.8249081364829,39846.7624305556,2009-02-02,18:17:54
22.813245,108.333762,0,61.2531922572178,39846.7624884259,2009-02-02,18:17:59
22.813169,108.333815,0,79.0347145669291,39846.7625462963,2009-02-02,18:18:04
22.81315,108.333718,0,90.8492946194226,39846.7626041667,2009-02-02,18:18:09
22.813177,108.333537,0,92.8027985564304,39846.762662037,2009-02-02,18:18:14
22.813171,108.333477,0,82.0453510498688,39846.7627199074,2009-02-02,18:18:19
22.813178,108.333444,0,78.9494389763779,39846.7627777778,2009-02-02,18:18:24
22.813219,108.333516,0,66.7038484251969,39846.7628356481,2009-02-02,18:18:29
22.813243,108.333557,0,60.5939435695538,39846.7628935185,2009-02-02,18:18:34
22.813277,108.333586,0,56.1874606299213,39846.7629513889,2009-02-02,18:18:39
22.813309,108.333609,0,51.8608628608924,39846.7630092593,2009-02-02,18:18:44
22.813347,108.333642,0,46.56968832021,39846.7630671296,2009-02-02,18:18:49
22.813385,108.333661,0,41.1104921259843,39846.763125,2009-02-02,18:18:54
22.813425,108.333684,0,35.7236089238845,39846.7631828704,2009-02-02,18:18:59
22.813527,108.333792,0,42.2463254593176,39846.7632407407,2009-02-02,18:19:04
22.813586,108.333856,0,37.8453280839895,39846.7632986111,2009-02-02,18:19:09
22.813616,108.333879,0,31.2405971128609,39846.7633564815,2009-02-02,18:19:14
22.813645,108.333867,0,24.663061023622,39846.7634143519,2009-02-02,18:19:19
22.813637,108.333886,0,16.1341601049869,39846.7634722222,2009-02-02,18:19:24
22.813622,108.333881,0,6.97413057742782,39846.7635300926,2009-02-02,18:19:29
22.81361,108.333891,0,-0.735905511811024,39846.763587963,2009-02-02,18:19:34
22.813598,108.333908,0,-7.06778215223097,39846.7636458333,2009-02-02,18:19:39
22.813589,108.333894,0,-9.23937335958005,39846.7637037037,2009-02-02,18:19:44
22.813578,108.333896,0,-9.0794094488189,39846.7637615741,2009-02-02,18:19:49
22.813572,108.333894,0,-9.91374015748031,39846.7638194444,2009-02-02,18:19:54
22.813572,108.333894,0,-9.91374015748031,39846.7638541667,2009-02-02,18:19:57
22.81357,108.333895,0,-6.31463254593176,39846.7638773148,2009-02-02,18:19:59
22.813532,108.333931,0,-2.43571194225722,39846.7639351852,2009-02-02,18:20:04
22.81351,108.334004,0,-0.893562992125984,39846.7639930556,2009-02-02,18:20:09
22.813512,108.334076,0,-1.10217519685039,39846.7640509259,2009-02-02,18:20:14
22.813582,108.33411,0,3.31196850393701,39846.7641087963,2009-02-02,18:20:19
22.813595,108.334183,0,14.2620078740157,39846.7641666667,2009-02-02,18:20:24
22.81367,108.334359,0,70.2500721784777,39846.764224537,2009-02-02,18:20:29
22.813761,108.334241,0,120.964461942257,39846.7642824074,2009-02-02,18:20:34
22.813826,108.334278,0,169.812601706037,39846.7643402778,2009-02-02,18:20:39
22.813762,108.334626,0,233.862119422572,39846.7643981481,2009-02-02,18:20:44
22.813693,108.334845,0,292.252093175853,39846.7644560185,2009-02-02,18:20:49
22.813795,108.33473,0,351.69563976378,39846.7645138889,2009-02-02,18:20:54
22.813844,108.334653,0,393.408375984252,39846.7645717593,2009-02-02,18:20:59
22.813853,108.334639,0,433.868848425197,39846.7646296296,2009-02-02,18:21:04
22.813755,108.334795,0,449.862791994751,39846.7646875,2009-02-02,18:21:09
22.813663,108.335008,0,469.268940288714,39846.7647453704,2009-02-02,18:21:14
22.813578,108.335218,0,484.47501312336,39846.7648032407,2009-02-02,18:21:19
22.813523,108.335357,0,495.950442913386,39846.7648611111,2009-02-02,18:21:24
22.81352,108.335449,0,513.031476377953,39846.7649189815,2009-02-02,18:21:29
22.813485,108.335567,0,505.606433727034,39846.7649768519,2009-02-02,18:21:34
22.814151,108.33429,0,529.212700131234,39846.7650347222,2009-02-02,18:21:39
22.814205,108.334081,0,548.903097112861,39846.7650925926,2009-02-02,18:21:44
22.814224,108.334065,0,565.614924540682,39846.765150463,2009-02-02,18:21:49
22.814228,108.334042,0,582.711328740157,39846.7652083333,2009-02-02,18:21:54
22.81421,108.334008,0,599.044038713911,39846.7652662037,2009-02-02,18:21:59
22.814143,108.333984,0,618.451935695538,39846.7653240741,2009-02-02,18:22:04
22.814103,108.333963,0,617.49000328084,39846.7653819444,2009-02-02,18:22:09
22.813967,108.333893,0,574.296414041995,39846.7654398148,2009-02-02,18:22:14
22.813941,108.33394,0,554.857929790026,39846.7654976852,2009-02-02,18:22:19
22.813942,108.333954,0,543.124179790026,39846.7655555556,2009-02-02,18:22:24
22.813933,108.333941,0,518.395331364829,39846.7656134259,2009-02-02,18:22:29
22.81391,108.333948,0,481.424255249344,39846.7656712963,2009-02-02,18:22:34
22.813866,108.334009,0,449.333992782152,39846.7657291667,2009-02-02,18:22:39
22.813854,108.334029,0,411.587437664042,39846.765787037,2009-02-02,18:22:44
22.813841,108.334076,0,384.573923884514,39846.7658449074,2009-02-02,18:22:49
22.813824,108.334122,0,366.716384514436,39846.7659027778,2009-02-02,18:22:54
22.813819,108.334162,0,371.308864829396,39846.7659606481,2009-02-02,18:22:59
22.813844,108.334191,0,410.474540682415,39846.7660185185,2009-02-02,18:23:04
22.813921,108.334219,0,499.935,39846.7660763889,2009-02-02,18:23:09
22.81401,108.334135,0,524.785849737533,39846.7661342593,2009-02-02,18:23:14
22.813998,108.333989,0,541.104494750656,39846.7661921296,2009-02-02,18:23:19
22.813967,108.333909,0,558.140370734908,39846.76625,2009-02-02,18:23:24
22.813976,108.333867,0,551.677362204724,39846.7663078704,2009-02-02,18:23:29
22.814001,108.333837,0,555.649606299213,39846.7663657407,2009-02-02,18:23:34
22.814009,108.333812,0,562.625242782152,39846.7664236111,2009-02-02,18:23:39
22.814027,108.333808,0,573.250078740157,39846.7664814815,2009-02-02,18:23:44
22.814046,108.333804,0,583.763172572178,39846.7665393518,2009-02-02,18:23:49
22.814062,108.333806,0,579.89030511811,39846.7665972222,2009-02-02,18:23:54
22.81406,108.333794,0,576.375124671916,39846.7666550926,2009-02-02,18:23:59
22.81406,108.333794,0,576.375124671916,39846.7666898148,2009-02-02,18:24:02
22.814055,108.333787,0,574.602093175853,39846.766712963,2009-02-02,18:24:04
22.814064,108.333796,0,577.088854986877,39846.7667708333,2009-02-02,18:24:09
22.814063,108.333805,0,581.412529527559,39846.7668287037,2009-02-02,18:24:14
22.814038,108.333838,0,583.275672572178,39846.7668865741,2009-02-02,18:24:19
22.814034,108.333857,0,587.882145669291,39846.7669444444,2009-02-02,18:24:24
22.814128,108.333891,0,590.640990813648,39846.7670023148,2009-02-02,18:24:29
22.814205,108.333872,0,592.096082677165,39846.7670601852,2009-02-02,18:24:34
22.814053,108.333798,0,597.221194225722,39846.7671180556,2009-02-02,18:24:39
22.814077,108.333868,0,599.173897637795,39846.7671759259,2009-02-02,18:24:44
22.814085,108.333884,0,600.558054461942,39846.7672337963,2009-02-02,18:24:49
22.81409,108.333875,0,606.687650918635,39846.7672916667,2009-02-02,18:24:54
22.814115,108.333828,0,618.362326115486,39846.767349537,2009-02-02,18:24:59
22.814142,108.333787,0,631.246692913386,39846.7674074074,2009-02-02,18:25:04
22.814144,108.333773,0,642.326433727034,39846.7674652778,2009-02-02,18:25:09
22.814143,108.333797,0,645.515111548556,39846.7675231481,2009-02-02,18:25:14
22.814148,108.333863,0,651.067247375328,39846.7675810185,2009-02-02,18:25:19
22.814139,108.333913,0,658.254648950131,39846.7676388889,2009-02-02,18:25:24
22.814116,108.33376,0,665.969799868766,39846.7676967593,2009-02-02,18:25:29
22.814133,108.333541,0,670.783976377953,39846.7677546296,2009-02-02,18:25:34
22.814065,108.333513,0,668.686745406824,39846.7678125,2009-02-02,18:25:39
22.813987,108.333547,0,664.211384514436,39846.7678703704,2009-02-02,18:25:44
22.813958,108.333585,0,661.703395669291,39846.7679282407,2009-02-02,18:25:49
22.813913,108.333693,0,655.051604330709,39846.7679861111,2009-02-02,18:25:54
22.813917,108.333662,0,641.328254593176,39846.7680439815,2009-02-02,18:25:59
22.813921,108.33369,0,622.69030511811,39846.7681018518,2009-02-02,18:26:04
22.81385,108.33389,0,577.028480971128,39846.7681597222,2009-02-02,18:26:09
22.813832,108.333921,0,557.469747375328,39846.7682175926,2009-02-02,18:26:14
22.813773,108.334061,0,525.975964566929,39846.768275463,2009-02-02,18:26:19
22.813775,108.334143,0,506.967109580052,39846.7683333333,2009-02-02,18:26:24
22.813804,108.334302,0,492.01404527559,39846.7683912037,2009-02-02,18:26:29
22.813803,108.334464,0,479.261541994751,39846.7684490741,2009-02-02,18:26:34
22.813769,108.334662,0,477.962644356955,39846.7685069444,2009-02-02,18:26:39
22.813712,108.334875,0,483.833772965879,39846.7685648148,2009-02-02,18:26:44
22.813654,108.334978,0,488.646299212598,39846.7686226852,2009-02-02,18:26:49
22.813666,108.334928,0,493.348891076115,39846.7686805556,2009-02-02,18:26:54
22.813715,108.334864,0,504.729855643045,39846.7687384259,2009-02-02,18:26:59
22.813759,108.334802,0,518.175810367454,39846.7687962963,2009-02-02,18:27:04
22.81396,108.334525,0,555.83968832021,39846.7688541667,2009-02-02,18:27:09
22.813946,108.334439,0,558.543667979003,39846.768912037,2009-02-02,18:27:14
22.81391,108.334358,0,557.769914698163,39846.7689699074,2009-02-02,18:27:19
22.813884,108.334331,0,553.266771653543,39846.7690277778,2009-02-02,18:27:24
22.813916,108.334274,0,546.9824835958,39846.7690856481,2009-02-02,18:27:29
22.814005,108.333953,0,507.774504593176,39846.7694328704,2009-02-02,18:27:59
22.813817,108.334127,0,496.328710629921,39846.7694907407,2009-02-02,18:28:04
22.81369,108.334414,0,574.041200787402,39846.7695486111,2009-02-02,18:28:09
22.813573,108.334384,0,543.505249343832,39846.7696064815,2009-02-02,18:28:14
22.813542,108.334339,0,498.802004593176,39846.7696643519,2009-02-02,18:28:19
22.813562,108.334311,0,445.080052493438,39846.7697222222,2009-02-02,18:28:24
22.813596,108.334239,0,378.720692257218,39846.7697800926,2009-02-02,18:28:29
22.813571,108.334186,0,322.003677821522,39846.769837963,2009-02-02,18:28:34
22.813556,108.334261,0,371.08373687664,39846.7698958333,2009-02-02,18:28:39
22.813517,108.334355,0,422.645078740157,39846.7699537037,2009-02-02,18:28:44
22.813468,108.334424,0,443.378858267717,39846.7700115741,2009-02-02,18:28:49
22.813395,108.334471,0,452.618887795276,39846.7700694444,2009-02-02,18:28:54
22.813324,108.334512,0,458.60811023622,39846.7701273148,2009-02-02,18:28:59
22.813356,108.334509,0,468.652030839895,39846.7701851852,2009-02-02,18:29:04
22.813502,108.334494,0,476.048838582677,39846.7702430556,2009-02-02,18:29:09
22.813562,108.334513,0,472.750875984252,39846.7703009259,2009-02-02,18:29:14
22.813553,108.334498,0,462.808034776903,39846.7703587963,2009-02-02,18:29:19
22.813558,108.334507,0,456.183225065617,39846.7704166667,2009-02-02,18:29:24
22.813634,108.334482,0,452.826742125984,39846.770474537,2009-02-02,18:29:29
22.813725,108.334446,0,455.167073490814,39846.7705324074,2009-02-02,18:29:34
22.813775,108.334465,0,460.681515748031,39846.7705902778,2009-02-02,18:29:39
22.813816,108.334473,0,464.240347769029,39846.7706481481,2009-02-02,18:29:44
22.813837,108.334472,0,468.867946194226,39846.7707060185,2009-02-02,18:29:49
22.813839,108.334484,0,473.56282480315,39846.7707638889,2009-02-02,18:29:54
22.813836,108.334516,0,477.9806167979,39846.7708217593,2009-02-02,18:29:59
22.81381,108.334523,0,481.215249343832,39846.7708796296,2009-02-02,18:30:04
22.813823,108.334534,0,483.961630577428,39846.7709375,2009-02-02,18:30:09
22.813832,108.334515,0,487.144750656168,39846.7709953704,2009-02-02,18:30:14
22.813836,108.334502,0,489.83531496063,39846.7710532407,2009-02-02,18:30:19
22.813872,108.334533,0,492.762867454068,39846.7711111111,2009-02-02,18:30:24
22.813868,108.334567,0,495.643566272966,39846.7711689815,2009-02-02,18:30:29
22.813842,108.33458,0,498.564212598425,39846.7712268519,2009-02-02,18:30:34
22.813811,108.334593,0,501.320656167979,39846.7712847222,2009-02-02,18:30:39
22.813792,108.33461,0,503.637460629921,39846.7713425926,2009-02-02,18:30:44
22.813778,108.334623,0,503.046781496063,39846.771400463,2009-02-02,18:30:49
22.813796,108.334626,0,502.249550524934,39846.7714583333,2009-02-02,18:30:54
22.813807,108.334627,0,500.735236220472,39846.7715162037,2009-02-02,18:30:59
22.813812,108.334643,0,497.839921259843,39846.7715740741,2009-02-02,18:31:04
22.813809,108.334581,0,493.870784120735,39846.7716319444,2009-02-02,18:31:09
22.813827,108.334557,0,493.780219816273,39846.7716898148,2009-02-02,18:31:14
22.813834,108.334541,0,492.346906167979,39846.7717476852,2009-02-02,18:31:19
22.813826,108.33455,0,491.183723753281,39846.7718055556,2009-02-02,18:31:24
22.813818,108.334564,0,489.302906824147,39846.7718634259,2009-02-02,18:31:29
22.813803,108.334568,0,481.745150918635,39846.7719212963,2009-02-02,18:31:34
22.813785,108.334558,0,475.646341863517,39846.7719791667,2009-02-02,18:31:39
22.81377,108.334548,0,476.637864173228,39846.772037037,2009-02-02,18:31:44
22.81377,108.334548,0,476.637864173228,39846.7720717593,2009-02-02,18:31:47
22.813774,108.33455,0,482.541131889764,39846.7720949074,2009-02-02,18:31:49
22.813798,108.334557,0,486.240187007874,39846.7721527778,2009-02-02,18:31:54
22.813815,108.334584,0,487.504842519685,39846.7722106481,2009-02-02,18:31:59
22.813854,108.334625,0,489.546309055118,39846.7722685185,2009-02-02,18:32:04
22.813883,108.334657,0,493.200206692913,39846.7723263889,2009-02-02,18:32:09
22.81389,108.334679,0,496.574963910761,39846.7723842593,2009-02-02,18:32:14
22.813885,108.334696,0,499.925036089239,39846.7724421296,2009-02-02,18:32:19
22.813893,108.334709,0,501.543379265092,39846.7725,2009-02-02,18:32:24
22.813866,108.334727,0,499.394534120735,39846.7725578704,2009-02-02,18:32:29
22.813833,108.334732,0,497.978690944882,39846.7726157407,2009-02-02,18:32:34
22.813807,108.334704,0,498.920600393701,39846.7726736111,2009-02-02,18:32:39
22.813814,108.334665,0,498.14845144357,39846.7727314815,2009-02-02,18:32:44
22.813827,108.334591,0,497.624855643045,39846.7727893519,2009-02-02,18:32:49
22.813839,108.334509,0,499.164750656168,39846.7728472222,2009-02-02,18:32:54
22.813868,108.334433,0,500.552611548556,39846.7729050926,2009-02-02,18:32:59
22.813901,108.334391,0,496.924842519685,39846.772962963,2009-02-02,18:33:04
22.813911,108.334433,0,491.693100393701,39846.7730208333,2009-02-02,18:33:09
22.813916,108.33449,0,484.935830052493,39846.7730787037,2009-02-02,18:33:14
22.813923,108.334512,0,478.634872047244,39846.7731365741,2009-02-02,18:33:19
22.813913,108.334548,0,476.242926509186,39846.7731944444,2009-02-02,18:33:24
22.813903,108.334597,0,474.44561351706,39846.7732523148,2009-02-02,18:33:29
22.813889,108.334644,0,472.117096456693,39846.7733101852,2009-02-02,18:33:34
22.813862,108.334691,0,469.552939632546,39846.7733680556,2009-02-02,18:33:39
22.813844,108.334702,0,466.667736220472,39846.7734259259,2009-02-02,18:33:44
22.813751,108.334659,0,470.073881233596,39846.7734837963,2009-02-02,18:33:49
22.813614,108.334614,0,477.677742782152,39846.7735416667,2009-02-02,18:33:54
22.813082,108.334163,0,478.004747375328,39846.773599537,2009-02-02,18:33:59
22.813119,108.334327,0,476.713156167979,39846.7736574074,2009-02-02,18:34:04
22.813223,108.334421,0,474.970059055118,39846.7737152778,2009-02-02,18:34:09
22.813397,108.334404,0,472.645646325459,39846.7737731481,2009-02-02,18:34:14
22.813557,108.334473,0,470.758923884514,39846.7738310185,2009-02-02,18:34:19
22.813682,108.334793,0,461.984921259843,39846.7738888889,2009-02-02,18:34:24
22.8138,108.334862,0,453.617716535433,39846.7739467593,2009-02-02,18:34:29
22.813808,108.334708,0,451.028730314961,39846.7740046296,2009-02-02,18:34:34
22.813793,108.334534,0,441.965718503937,39846.7740625,2009-02-02,18:34:39
22.813697,108.334177,0,437.425226377953,39846.7741203704,2009-02-02,18:34:44
22.813696,108.334061,0,430.288188976378,39846.7741782407,2009-02-02,18:34:49
22.813753,108.334343,0,417.487450787402,39846.7742361111,2009-02-02,18:34:54
22.813819,108.334493,0,410.600423228346,39846.7742939815,2009-02-02,18:34:59
22.81389,108.334622,0,403.438877952756,39846.7743518518,2009-02-02,18:35:04
22.813981,108.334795,0,396.973192257218,39846.7744097222,2009-02-02,18:35:09
22.813987,108.334862,0,389.483520341207,39846.7744675926,2009-02-02,18:35:14
22.813973,108.334871,0,391.016581364829,39846.774525463,2009-02-02,18:35:19
22.813963,108.334917,0,397.06220144357,39846.7745833333,2009-02-02,18:35:24
22.813869,108.334818,0,414.112447506562,39846.7746412037,2009-02-02,18:35:29
22.813745,108.334663,0,431.60561351706,39846.7746990741,2009-02-02,18:35:34
22.813695,108.334688,0,452.078973097113,39846.7747569444,2009-02-02,18:35:39
22.813738,108.334841,0,468.858083989501,39846.7748148148,2009-02-02,18:35:44
22.81374,108.334962,0,488.153792650919,39846.7748726852,2009-02-02,18:35:49
22.813735,108.335035,0,490.715196850394,39846.7749305556,2009-02-02,18:35:54
22.813717,108.335061,0,487.947089895013,39846.7749884259,2009-02-02,18:35:59
22.813722,108.334954,0,495.177742782152,39846.7750462963,2009-02-02,18:36:04
22.813759,108.334877,0,503.808471128609,39846.7751041667,2009-02-02,18:36:09
22.813752,108.334895,0,511.236965223097,39846.775162037,2009-02-02,18:36:14
22.813752,108.334895,0,511.236965223097,39846.7751967593,2009-02-02,18:36:17
22.81375,108.334901,0,515.664917979003,39846.7752199074,2009-02-02,18:36:19
22.813769,108.33488,0,521.862749343832,39846.7752777778,2009-02-02,18:36:24
22.81379,108.334874,0,533.661479658793,39846.7753356481,2009-02-02,18:36:29
22.813809,108.334872,0,546.534179790026,39846.7753935185,2009-02-02,18:36:34
22.813835,108.334881,0,558.822312992126,39846.7754513889,2009-02-02,18:36:39
22.813836,108.334863,0,574.649101049869,39846.7755092593,2009-02-02,18:36:44
22.813822,108.334843,0,579.478395669291,39846.7755671296,2009-02-02,18:36:49
22.813802,108.334807,0,579.739717847769,39846.775625,2009-02-02,18:36:54
22.81378,108.334736,0,573.00842847769,39846.7756828704,2009-02-02,18:36:59
22.813774,108.334689,0,560.709084645669,39846.7757407407,2009-02-02,18:37:04
22.813777,108.334629,0,550.723188976378,39846.7757986111,2009-02-02,18:37:09
22.813792,108.334656,0,538.806115485564,39846.7758564815,2009-02-02,18:37:14
22.813808,108.334699,0,528.400853018373,39846.7759143518,2009-02-02,18:37:19
22.813839,108.334742,0,524.424504593176,39846.7759722222,2009-02-02,18:37:24
22.813876,108.334765,0,522.623536745407,39846.7760300926,2009-02-02,18:37:29
22.813893,108.33481,0,517.624183070866,39846.776087963,2009-02-02,18:37:34
22.813891,108.334831,0,516.838615485564,39846.7761458333,2009-02-02,18:37:39
22.813874,108.334841,0,517.169520997375,39846.7762037037,2009-02-02,18:37:44
22.813819,108.334852,0,517.517250656168,39846.7762615741,2009-02-02,18:37:49
22.813653,108.33482,0,515.9050164042,39846.7763194444,2009-02-02,18:37:54
22.813513,108.33481,0,530.42219160105,39846.7763773148,2009-02-02,18:37:59
22.81337,108.334825,0,540.779445538058,39846.7764351852,2009-02-02,18:38:04
22.813196,108.334868,0,544.406210629921,39846.7764930556,2009-02-02,18:38:09
22.813025,108.334901,0,558.944763779528,39846.7765509259,2009-02-02,18:38:14
22.812854,108.334927,0,584.333825459318,39846.7766087963,2009-02-02,18:38:19
22.812649,108.334928,0,595.448812335958,39846.7766666667,2009-02-02,18:38:24
22.812311,108.334703,0,609.836679790026,39846.776724537,2009-02-02,18:38:29
22.813593,108.334915,0,594.1137664042,39846.7768402778,2009-02-02,18:38:39
22.813819,108.3343,0,411.905754593176,39846.7768981481,2009-02-02,18:38:44
22.81395,108.334037,0,339.225682414698,39846.7769560185,2009-02-02,18:38:49
22.813951,108.333708,0,274.983503937008,39846.7770138889,2009-02-02,18:38:54
22.813885,108.333686,0,260.175646325459,39846.7770717593,2009-02-02,18:38:59
22.813819,108.333704,0,266.976092519685,39846.7771296296,2009-02-02,18:39:04
22.813797,108.333891,0,237.590157480315,39846.7771875,2009-02-02,18:39:09
22.813721,108.334025,0,226.452969160105,39846.7772453704,2009-02-02,18:39:14
22.813651,108.334018,0,228.905141076115,39846.7773032407,2009-02-02,18:39:19
22.81364,108.333988,0,242.648087270341,39846.7773611111,2009-02-02,18:39:24
22.81364,108.333988,0,242.648087270341,39846.7773958333,2009-02-02,18:39:27
22.813634,108.333987,0,255.03499015748,39846.7774189815,2009-02-02,18:39:29
22.813645,108.334018,0,252.223904199475,39846.7774768519,2009-02-02,18:39:34
22.813663,108.334065,0,271.745065616798,39846.7775347222,2009-02-02,18:39:39
22.813699,108.334056,0,293.078034776903,39846.7775925926,2009-02-02,18:39:44
22.813733,108.334044,0,321.971387795276,39846.777650463,2009-02-02,18:39:49
22.813733,108.334044,0,321.971387795276,39846.7776851852,2009-02-02,18:39:52
22.813738,108.334036,0,341.825734908137,39846.7777083333,2009-02-02,18:39:54
22.813702,108.334021,0,367.307962598425,39846.7777662037,2009-02-02,18:39:59
22.813679,108.334042,0,391.51156824147,39846.7778240741,2009-02-02,18:40:04
22.813638,108.334091,0,407.392221128609,39846.7778819444,2009-02-02,18:40:09
22.813547,108.334162,0,436.045728346457,39846.7779398148,2009-02-02,18:40:14
22.813413,108.334253,0,467.435229658793,39846.7779976852,2009-02-02,18:40:19
22.813163,108.334381,0,513.501804461942,39846.7780555556,2009-02-02,18:40:24
22.812845,108.334462,0,562.240770997375,39846.7781134259,2009-02-02,18:40:29
22.812673,108.334472,0,585.382565616798,39846.7781712963,2009-02-02,18:40:34
22.812831,108.334484,0,605.994747375328,39846.7782291667,2009-02-02,18:40:39
22.812842,108.334512,0,619.551640419947,39846.778287037,2009-02-02,18:40:44
22.812811,108.33452,0,621.65468175853,39846.7783449074,2009-02-02,18:40:49
22.812722,108.334561,0,623.942047244095,39846.7784027778,2009-02-02,18:40:54
22.813108,108.334545,0,635.392096456693,39846.7784606481,2009-02-02,18:40:59
22.813269,108.334566,0,629.822887139108,39846.7785185185,2009-02-02,18:41:04
22.813348,108.334607,0,638.138828740157,39846.7785763889,2009-02-02,18:41:09
22.813361,108.334624,0,644.467372047244,39846.7786342593,2009-02-02,18:41:14
22.813365,108.334651,0,655.583159448819,39846.7786921296,2009-02-02,18:41:19
22.813369,108.334757,0,668.883234908136,39846.77875,2009-02-02,18:41:24
22.813348,108.334796,0,676.214812992126,39846.7788078704,2009-02-02,18:41:29
22.813326,108.334782,0,689.507280183727,39846.7788657407,2009-02-02,18:41:34
22.813329,108.334732,0,694.732116141732,39846.7789236111,2009-02-02,18:41:39
22.813329,108.334732,0,694.732116141732,39846.7789583333,2009-02-02,18:41:42
22.813337,108.334724,0,697.539173228346,39846.7789814815,2009-02-02,18:41:44
22.813383,108.334667,0,700.855905511811,39846.7790393519,2009-02-02,18:41:49
22.813446,108.334668,0,707.404169947507,39846.7790972222,2009-02-02,18:41:54
22.813501,108.334674,0,707.660085301837,39846.7791550926,2009-02-02,18:41:59
22.81353,108.33469,0,701.624251968504,39846.779212963,2009-02-02,18:42:04
22.813547,108.334764,0,710.816322178478,39846.7792708333,2009-02-02,18:42:09
22.813571,108.334819,0,724.135370734908,39846.7793287037,2009-02-02,18:42:14
22.813577,108.334836,0,740.587129265092,39846.7793865741,2009-02-02,18:42:19
22.813576,108.334855,0,753.695971128609,39846.7794444444,2009-02-02,18:42:24
22.813576,108.334855,0,753.695971128609,39846.7794791667,2009-02-02,18:42:27
22.813575,108.334855,0,767.753681102362,39846.7795023148,2009-02-02,18:42:29
22.813595,108.334826,0,777.888559711286,39846.7795601852,2009-02-02,18:42:34
22.813623,108.334752,0,790.213989501312,39846.7796180556,2009-02-02,18:42:39
22.813657,108.334698,0,800.42561351706,39846.7796759259,2009-02-02,18:42:44
22.813684,108.334684,0,809.338887795276,39846.7797337963,2009-02-02,18:42:49
22.813747,108.334641,0,822.514911417323,39846.7797916667,2009-02-02,18:42:54
22.813808,108.334584,0,840.784809711286,39846.779849537,2009-02-02,18:42:59
22.81384,108.334465,0,836.258034776903,39846.7799074074,2009-02-02,18:43:04
22.813862,108.334353,0,821.732447506562,39846.7799652778,2009-02-02,18:43:09
22.813808,108.334382,0,807.156148293963,39846.7800231481,2009-02-02,18:43:14
22.813822,108.334348,0,795.212342519685,39846.7800810185,2009-02-02,18:43:19
22.813781,108.334485,0,779.845170603675,39846.7801388889,2009-02-02,18:43:24
22.813736,108.33462,0,779.181003937008,39846.7801967593,2009-02-02,18:43:29
22.813696,108.334678,0,772.894212598425,39846.7802546296,2009-02-02,18:43:34
22.813706,108.334666,0,761.416377952756,39846.7803125,2009-02-02,18:43:39
22.813713,108.334619,0,736.787601706037,39846.7803703704,2009-02-02,18:43:44
22.81372,108.334603,0,713.902621391076,39846.7804282407,2009-02-02,18:43:49
22.8137,108.334568,0,689.545127952756,39846.7804861111,2009-02-02,18:43:54
22.813701,108.334551,0,668.413608923885,39846.7805439815,2009-02-02,18:43:59
22.813724,108.334558,0,659.147349081365,39846.7806018519,2009-02-02,18:44:04
22.813648,108.334602,0,645.896630577428,39846.7806597222,2009-02-02,18:44:09
22.813526,108.334611,0,634.414642388451,39846.7807175926,2009-02-02,18:44:14
22.813402,108.334672,0,620.335104986877,39846.780775463,2009-02-02,18:44:19
22.813414,108.334622,0,603.978015091864,39846.7808333333,2009-02-02,18:44:24
22.813458,108.334581,0,598.448454724409,39846.7808912037,2009-02-02,18:44:29
22.813509,108.334515,0,593.174160104987,39846.7809490741,2009-02-02,18:44:34
22.813571,108.334481,0,584.186443569554,39846.7810069444,2009-02-02,18:44:39
22.813584,108.334434,0,578.814629265092,39846.7810648148,2009-02-02,18:44:44
22.813575,108.334375,0,576.32030839895,39846.7811226852,2009-02-02,18:44:49
22.813577,108.334303,0,578.117772309711,39846.7811805556,2009-02-02,18:44:54
22.813593,108.334245,0,580.081289370079,39846.7812384259,2009-02-02,18:44:59
22.813582,108.334203,0,587.162106299213,39846.7812962963,2009-02-02,18:45:04
22.813577,108.334186,0,591.974232283465,39846.7813541667,2009-02-02,18:45:09
22.813561,108.334172,0,606.429481627297,39846.781412037,2009-02-02,18:45:14
22.813568,108.334141,0,623.614543963255,39846.7814699074,2009-02-02,18:45:19
22.813609,108.334095,0,645.465200131234,39846.7815277778,2009-02-02,18:45:24
22.813646,108.334054,0,664.719809711286,39846.7815856481,2009-02-02,18:45:29
22.81363,108.334001,0,676.47563648294,39846.7816435185,2009-02-02,18:45:34
22.813592,108.333906,0,682.965675853018,39846.7817013889,2009-02-02,18:45:39
22.81355,108.333886,0,688.217644356955,39846.7817592593,2009-02-02,18:45:44
22.81354,108.333926,0,697.284156824147,39846.7818171296,2009-02-02,18:45:49
22.81352,108.333972,0,700.419970472441,39846.781875,2009-02-02,18:45:54
22.813484,108.334043,0,705.760144356955,39846.7819328704,2009-02-02,18:45:59
22.813472,108.334117,0,710.271899606299,39846.7819907407,2009-02-02,18:46:04
22.813429,108.334184,0,711.850544619423,39846.7820486111,2009-02-02,18:46:09
22.813382,108.334264,0,710.713943569554,39846.7821064815,2009-02-02,18:46:14
22.813353,108.334347,0,709.841971784777,39846.7821643518,2009-02-02,18:46:19
22.813349,108.334406,0,717.009347112861,39846.7822222222,2009-02-02,18:46:24
22.813362,108.334457,0,723.478562992126,39846.7822800926,2009-02-02,18:46:29
22.813391,108.334517,0,738.969087926509,39846.782337963,2009-02-02,18:46:34
22.813405,108.334551,0,758.656978346457,39846.7823958333,2009-02-02,18:46:39
22.813399,108.334575,0,785.289222440945,39846.7824537037,2009-02-02,18:46:44
22.81342,108.334603,0,808.213402230971,39846.7825115741,2009-02-02,18:46:49
22.813438,108.33456,0,818.551482939632,39846.7825694444,2009-02-02,18:46:54
22.813441,108.33449,0,820.92875984252,39846.7826273148,2009-02-02,18:46:59
22.813472,108.334501,0,828.132378608924,39846.7826851852,2009-02-02,18:47:04
22.813491,108.334516,0,838.926771653543,39846.7827430556,2009-02-02,18:47:09
22.813531,108.334564,0,851.646082677165,39846.7828009259,2009-02-02,18:47:14
22.81354,108.334596,0,863.460429790026,39846.7828587963,2009-02-02,18:47:19
22.813519,108.334621,0,877.2943667979,39846.7829166667,2009-02-02,18:47:24
22.813508,108.334655,0,890.797992125984,39846.782974537,2009-02-02,18:47:29
22.813508,108.334655,0,890.797992125984,39846.7830092593,2009-02-02,18:47:32
22.813509,108.334658,0,896.362244094488,39846.7830324074,2009-02-02,18:47:34
22.813502,108.334641,0,898.86592847769,39846.7830902778,2009-02-02,18:47:39
22.813471,108.334614,0,908.266404199475,39846.7831481481,2009-02-02,18:47:44
22.813374,108.334579,0,919.295984251968,39846.7832060185,2009-02-02,18:47:49
22.813333,108.334503,0,902.67031167979,39846.7832638889,2009-02-02,18:47:54
22.813318,108.334429,0,887.751840551181,39846.7833217593,2009-02-02,18:47:59
22.813272,108.334346,0,877.014120734908,39846.7833796296,2009-02-02,18:48:04
22.813252,108.334349,0,880.774750656168,39846.7834375,2009-02-02,18:48:09
22.813251,108.334404,0,883.637375328084,39846.7834953704,2009-02-02,18:48:14
22.813349,108.334546,0,873.861837270341,39846.7835532407,2009-02-02,18:48:19
22.813413,108.334627,0,835.564481627297,39846.7836111111,2009-02-02,18:48:24
22.81343,108.334598,0,781.230725065617,39846.7836689815,2009-02-02,18:48:29
22.81343,108.334695,0,757.853641732283,39846.7837268518,2009-02-02,18:48:34
22.81332,108.334287,0,708.514035433071,39846.7837847222,2009-02-02,18:48:39
22.813328,108.33417,0,657.902516404199,39846.7838425926,2009-02-02,18:48:44
22.813372,108.33424,0,601.644041994751,39846.783900463,2009-02-02,18:48:49
22.813408,108.33425,0,543.72156824147,39846.7839583333,2009-02-02,18:48:54
22.813454,108.334271,0,499.516082677165,39846.7840162037,2009-02-02,18:48:59
22.813547,108.334301,0,464.027335958005,39846.7840740741,2009-02-02,18:49:04
22.813593,108.334349,0,434.102585301837,39846.7841319444,2009-02-02,18:49:09
22.813584,108.334307,0,429.745721784777,39846.7841898148,2009-02-02,18:49:14
22.813566,108.33428,0,416.367096456693,39846.7842476852,2009-02-02,18:49:19
22.813572,108.334263,0,410.96654855643,39846.7843055556,2009-02-02,18:49:24
22.813564,108.334238,0,409.797208005249,39846.7843634259,2009-02-02,18:49:29
22.81339,108.334164,0,406.862969160105,39846.7844212963,2009-02-02,18:49:34
22.813253,108.33416,0,409.720764435696,39846.7844791667,2009-02-02,18:49:39
22.813129,108.334212,0,409.505472440945,39846.784537037,2009-02-02,18:49:44
22.81305,108.334226,0,402.936410761155,39846.7845949074,2009-02-02,18:49:49
22.812993,108.334224,0,395.996013779528,39846.7846527778,2009-02-02,18:49:54
22.812951,108.334242,0,394.598067585302,39846.7847106481,2009-02-02,18:49:59
22.812942,108.334318,0,402.294593175853,39846.7847685185,2009-02-02,18:50:04
22.812942,108.334368,0,409.108861548556,39846.7848263889,2009-02-02,18:50:09
22.812952,108.334373,0,414.839967191601,39846.7848842593,2009-02-02,18:50:14
22.812952,108.334373,0,414.839967191601,39846.7849189815,2009-02-02,18:50:17
22.812947,108.334379,0,422.070269028871,39846.7849421296,2009-02-02,18:50:19
22.812917,108.33436,0,426.478398950131,39846.785,2009-02-02,18:50:24
22.812886,108.334313,0,428.793248031496,39846.7850578704,2009-02-02,18:50:29
22.812867,108.334267,0,423.083769685039,39846.7851157407,2009-02-02,18:50:34
22.812893,108.334221,0,418.856765091864,39846.7851736111,2009-02-02,18:50:39
22.81285,108.334225,0,412.596906167979,39846.7852314815,2009-02-02,18:50:44
22.81285,108.334225,0,412.596906167979,39846.7852662037,2009-02-02,18:50:47
22.812853,108.334224,0,411.054655511811,39846.7852893519,2009-02-02,18:50:49
22.812849,108.334249,0,410.306486220472,39846.7853472222,2009-02-02,18:50:54
22.812831,108.334243,0,411.032755905512,39846.7854050926,2009-02-02,18:50:59
22.812902,108.334189,0,411.918996062992,39846.785462963,2009-02-02,18:51:04
22.81297,108.334146,0,400.497306430446,39846.7855208333,2009-02-02,18:51:09
22.813352,108.33394,0,405.942211286089,39846.7855787037,2009-02-02,18:51:14
22.813394,108.333919,0,403.731689632546,39846.7856365741,2009-02-02,18:51:19
22.813473,108.333906,0,403.662778871391,39846.7856944444,2009-02-02,18:51:24
22.813542,108.333883,0,397.906115485564,39846.7857523148,2009-02-02,18:51:29
22.813611,108.333841,0,390.870702099738,39846.7858101852,2009-02-02,18:51:34
22.813641,108.333808,0,384.815570866142,39846.7858680556,2009-02-02,18:51:39
22.81368,108.333762,0,382.070291994751,39846.7859259259,2009-02-02,18:51:44
22.813743,108.333711,0,379.87093175853,39846.7859837963,2009-02-02,18:51:49
22.813756,108.333692,0,380.210977690289,39846.7860416667,2009-02-02,18:51:54
22.813765,108.333717,0,377.997401574803,39846.786099537,2009-02-02,18:51:59
22.813781,108.333744,0,375.778192257218,39846.7861574074,2009-02-02,18:52:04
22.813767,108.333763,0,372.72936351706,39846.7862152778,2009-02-02,18:52:09
22.813744,108.333775,0,367.983871391076,39846.7862731481,2009-02-02,18:52:14
22.81376,108.333771,0,363.942693569554,39846.7863310185,2009-02-02,18:52:19
22.813798,108.333781,0,362.749724409449,39846.7863888889,2009-02-02,18:52:24
22.813798,108.333781,0,362.749724409449,39846.7864236111,2009-02-02,18:52:27
22.8138,108.33378,0,363.975209973753,39846.7864467593,2009-02-02,18:52:29
22.813787,108.333806,0,362.455564304462,39846.7865046296,2009-02-02,18:52:34
22.813776,108.333785,0,366.556538713911,39846.7865625,2009-02-02,18:52:39
22.813762,108.333788,0,368.388769685039,39846.7866203704,2009-02-02,18:52:44
22.813717,108.333812,0,371.557719816273,39846.7866782407,2009-02-02,18:52:49
22.813682,108.333853,0,371.560098425197,39846.7867361111,2009-02-02,18:52:54
22.813656,108.333881,0,369.809192913386,39846.7867939815,2009-02-02,18:52:59
22.813649,108.333895,0,365.020797244094,39846.7868518519,2009-02-02,18:53:04
22.813649,108.333895,0,365.020797244094,39846.7868865741,2009-02-02,18:53:07
22.813649,108.333897,0,360.405515091863,39846.7869097222,2009-02-02,18:53:09
22.813661,108.3339,0,355.134849081365,39846.7869675926,2009-02-02,18:53:14
22.813674,108.333898,0,351.927673884514,39846.787025463,2009-02-02,18:53:19
22.813674,108.333898,0,351.927673884514,39846.7870601852,2009-02-02,18:53:22
22.813674,108.333894,0,351.939790026247,39846.7870833333,2009-02-02,18:53:24
22.813649,108.333896,0,351.360351049869,39846.7871412037,2009-02-02,18:53:29
22.813627,108.333898,0,350.355413385827,39846.7871990741,2009-02-02,18:53:34
22.813574,108.333891,0,349.731847112861,39846.7872569444,2009-02-02,18:53:39
22.813508,108.333888,0,349.33936351706,39846.7873148148,2009-02-02,18:53:44
22.813448,108.33391,0,349.329776902887,39846.7873726852,2009-02-02,18:53:49
22.813476,108.333953,0,348.443858267717,39846.7874305556,2009-02-02,18:53:54
22.813587,108.33393,0,360.381033464567,39846.7874884259,2009-02-02,18:53:59
22.81371,108.333876,0,381.788044619423,39846.7875462963,2009-02-02,18:54:04
22.813806,108.333859,0,388.371023622047,39846.7876041667,2009-02-02,18:54:09
22.813907,108.333829,0,395.595770997375,39846.787662037,2009-02-02,18:54:14
22.814052,108.333871,0,394.629730971129,39846.7877199074,2009-02-02,18:54:19
22.814135,108.333884,0,374.224481627297,39846.7877777778,2009-02-02,18:54:24
22.814096,108.333881,0,376.749340551181,39846.7878356481,2009-02-02,18:54:29
22.813884,108.33395,0,372.464763779528,39846.7878935185,2009-02-02,18:54:34
22.813582,108.333984,0,386.852355643045,39846.7879513889,2009-02-02,18:54:39
22.813358,108.334059,0,396.043323490814,39846.7880092593,2009-02-02,18:54:44
22.813384,108.33409,0,400.874120734908,39846.7880671296,2009-02-02,18:54:49
22.813432,108.334112,0,407.791414041995,39846.788125,2009-02-02,18:54:54
22.813439,108.334102,0,411.000065616798,39846.7881828704,2009-02-02,18:54:59
22.813418,108.334122,0,412.20717519685,39846.7882407407,2009-02-02,18:55:04
22.813419,108.334147,0,409.939507874016,39846.7882986111,2009-02-02,18:55:09
22.813421,108.334158,0,404.430147637795,39846.7883564815,2009-02-02,18:55:14
22.813449,108.33413,0,398.614537401575,39846.7884143519,2009-02-02,18:55:19
22.813534,108.334082,0,390.7118832021,39846.7884722222,2009-02-02,18:55:24
22.813592,108.334095,0,388.700479002625,39846.7885300926,2009-02-02,18:55:29
22.813687,108.334095,0,388.369924540682,39846.788587963,2009-02-02,18:55:34
22.813758,108.334073,0,383.020334645669,39846.7886458333,2009-02-02,18:55:39
22.813822,108.334043,0,375.017608267717,39846.7887037037,2009-02-02,18:55:44
22.813836,108.334041,0,367.799192913386,39846.7887615741,2009-02-02,18:55:49
22.81381,108.33402,0,361.023576115486,39846.7888194444,2009-02-02,18:55:54
22.813796,108.333995,0,352.942073490814,39846.7888773148,2009-02-02,18:55:59
22.81376,108.334023,0,346.330108267717,39846.7889351852,2009-02-02,18:56:04
22.813732,108.334045,0,330.623392388451,39846.7889930556,2009-02-02,18:56:09
22.813785,108.334005,0,311.797785433071,39846.7890509259,2009-02-02,18:56:14
22.813797,108.333969,0,288.517942913386,39846.7891087963,2009-02-02,18:56:19
22.81377,108.333952,0,254.772742782152,39846.7891666667,2009-02-02,18:56:24
22.813672,108.334026,0,221.827975721785,39846.789224537,2009-02-02,18:56:29
22.813584,108.33408,0,195.592457349081,39846.7892824074,2009-02-02,18:56:34
22.813541,108.334126,0,172.40843503937,39846.7893402778,2009-02-02,18:56:39
22.813509,108.334135,0,156.910039370079,39846.7893981481,2009-02-02,18:56:44
22.81347,108.334181,0,142.814944225722,39846.7894560185,2009-02-02,18:56:49
22.813543,108.334183,0,133.44125328084,39846.7895138889,2009-02-02,18:56:54
22.813623,108.334149,0,123.258412073491,39846.7895717593,2009-02-02,18:56:59
22.813653,108.334147,0,117.002096456693,39846.7896296296,2009-02-02,18:57:04
22.813596,108.334179,0,108.325462598425,39846.7896875,2009-02-02,18:57:09
22.813469,108.334206,0,104.196010498688,39846.7897453704,2009-02-02,18:57:14
22.813288,108.334175,0,107.739327427822,39846.7898032407,2009-02-02,18:57:19
22.813048,108.334136,0,128.175980971129,39846.7898611111,2009-02-02,18:57:24
22.812912,108.334105,0,136.477139107612,39846.7899189815,2009-02-02,18:57:29
22.812885,108.334097,0,159.858018372703,39846.7899768518,2009-02-02,18:57:34
22.812804,108.334142,0,175.188382545932,39846.7900347222,2009-02-02,18:57:39
22.812894,108.334157,0,179.102050524934,39846.7900925926,2009-02-02,18:57:44
22.812907,108.334171,0,196.871381233596,39846.790150463,2009-02-02,18:57:49
22.813023,108.334121,0,211.20970144357,39846.7902083333,2009-02-02,18:57:54
22.813025,108.334087,0,226.709186351706,39846.7902662037,2009-02-02,18:57:59
22.813185,108.334047,0,237.101532152231,39846.7903240741,2009-02-02,18:58:04
22.813275,108.334014,0,239.621161417323,39846.7903819444,2009-02-02,18:58:09
22.81329,108.334005,0,240.093815616798,39846.7904398148,2009-02-02,18:58:14
22.813315,108.333986,0,238.474747375328,39846.7904976852,2009-02-02,18:58:19
22.813322,108.334032,0,229.536190944882,39846.7905555556,2009-02-02,18:58:24
22.813362,108.33412,0,214.830032808399,39846.7906134259,2009-02-02,18:58:29
22.8134,108.334145,0,202.744137139108,39846.7906712963,2009-02-02,18:58:34
22.813455,108.334134,0,186.409475065617,39846.7907291667,2009-02-02,18:58:39
22.813485,108.334129,0,180.791807742782,39846.790787037,2009-02-02,18:58:44
22.813502,108.334151,0,178.815547900262,39846.7908449074,2009-02-02,18:58:49
22.813511,108.334154,0,178.879589895013,39846.7909027778,2009-02-02,18:58:54
22.813526,108.334108,0,185.832214566929,39846.7909606481,2009-02-02,18:58:59
22.813494,108.334066,0,189.902562335958,39846.7910185185,2009-02-02,18:59:04
22.813452,108.334035,0,191.756007217848,39846.7910763889,2009-02-02,18:59:09
22.813388,108.334053,0,184.948375984252,39846.7911342593,2009-02-02,18:59:14
22.813239,108.334095,0,170.237398293963,39846.7911921296,2009-02-02,18:59:19
22.813132,108.334111,0,160.02626312336,39846.79125,2009-02-02,18:59:24
22.813074,108.334096,0,154.181666666667,39846.7913078704,2009-02-02,18:59:29
22.813084,108.334042,0,153.838205380577,39846.7913657407,2009-02-02,18:59:34
22.813077,108.334013,0,155.799268372703,39846.7914236111,2009-02-02,18:59:39
22.813053,108.333992,0,158.158323490814,39846.7914814815,2009-02-02,18:59:44
22.813068,108.333945,0,160.279973753281,39846.7915393518,2009-02-02,18:59:49
22.813087,108.333895,0,168.038841863517,39846.7915972222,2009-02-02,18:59:54
22.813097,108.333862,0,177.539954068241,39846.7916550926,2009-02-02,18:59:59
22.813205,108.333827,0,186.335659448819,39846.791712963,2009-02-02,19:00:04
22.813283,108.33388,0,196.453192257218,39846.7917708333,2009-02-02,19:00:09
22.813349,108.333941,0,189.700164041995,39846.7918287037,2009-02-02,19:00:14
22.81345,108.333962,0,192.099517716535,39846.7918865741,2009-02-02,19:00:19
22.813584,108.333986,0,178.998710629921,39846.7919444444,2009-02-02,19:00:24
22.813675,108.333984,0,173.74656824147,39846.7920023148,2009-02-02,19:00:29
22.813715,108.333986,0,171.983097112861,39846.7920601852,2009-02-02,19:00:34
22.813733,108.333992,0,173.59530839895,39846.7921180556,2009-02-02,19:00:39
22.813897,108.333794,0,218.932559055118,39846.7953009259,2009-02-02,19:05:14
22.813906,108.333742,0,221.712106299213,39846.7953587963,2009-02-02,19:05:19
22.813875,108.333774,0,237.621072834646,39846.7954166667,2009-02-02,19:05:24
22.813833,108.333805,0,264.036774934383,39846.795474537,2009-02-02,19:05:29
22.813821,108.333806,0,275.379041994751,39846.7955324074,2009-02-02,19:05:34
22.813859,108.333783,0,286.233507217848,39846.7955902778,2009-02-02,19:05:39
22.813904,108.333734,0,301.122916666667,39846.7956481481,2009-02-02,19:05:44
22.813921,108.333697,0,315.456040026247,39846.7957060185,2009-02-02,19:05:49
22.813818,108.333623,0,327.255770997375,39846.7957638889,2009-02-02,19:05:54
22.81376,108.333568,0,339.452539370079,39846.7958217593,2009-02-02,19:05:59
22.813755,108.333539,0,347.769255249344,39846.7958796296,2009-02-02,19:06:04
22.813727,108.333534,0,358.254416010499,39846.7959375,2009-02-02,19:06:09
22.813684,108.333492,0,370.916282808399,39846.7959953704,2009-02-02,19:06:14
22.81366,108.333474,0,384.431473097113,39846.7960532407,2009-02-02,19:06:19
22.813649,108.333509,0,399.022890419947,39846.7961111111,2009-02-02,19:06:24
22.813598,108.333578,0,414.645528215223,39846.7961689815,2009-02-02,19:06:29
22.813559,108.333682,0,425.939084645669,39846.7962268519,2009-02-02,19:06:34
22.813561,108.333775,0,417.041026902887,39846.7962847222,2009-02-02,19:06:39
22.813605,108.3338,0,401.57312992126,39846.7963425926,2009-02-02,19:06:44
22.813666,108.33379,0,386.919337270341,39846.796400463,2009-02-02,19:06:49
22.813672,108.333822,0,369.335708661417,39846.7964583333,2009-02-02,19:06:54
22.81364,108.333892,0,349.012260498688,39846.7965162037,2009-02-02,19:06:59
22.81359,108.333916,0,333.873467847769,39846.7965740741,2009-02-02,19:07:04
22.813573,108.333899,0,329.32594488189,39846.7966319444,2009-02-02,19:07:09
22.813627,108.333851,0,335.718090551181,39846.7966898148,2009-02-02,19:07:14
22.813709,108.333829,0,350.844166666667,39846.7967476852,2009-02-02,19:07:19
22.813775,108.333795,0,367.029019028871,39846.7968055556,2009-02-02,19:07:24
22.813784,108.333782,0,373.949416010499,39846.7968634259,2009-02-02,19:07:29
22.81377,108.333801,0,373.68218832021,39846.7969212963,2009-02-02,19:07:34
22.813805,108.333835,0,365.872746062992,39846.7969791667,2009-02-02,19:07:39
22.813824,108.333854,0,354.32655511811,39846.797037037,2009-02-02,19:07:44
22.813811,108.333864,0,343.047316272966,39846.7970949074,2009-02-02,19:07:49
22.813785,108.33387,0,332.422057086614,39846.7971527778,2009-02-02,19:07:54
22.813741,108.333862,0,323.321400918635,39846.7972106481,2009-02-02,19:07:59
22.813743,108.333846,0,321.393500656168,39846.7972685185,2009-02-02,19:08:04
22.813751,108.333784,0,325.92750984252,39846.7973263889,2009-02-02,19:08:09
22.813781,108.333736,0,338.005406824147,39846.7973842593,2009-02-02,19:08:14
22.813841,108.333712,0,348.87812007874,39846.7974421296,2009-02-02,19:08:19
22.813874,108.333704,0,361.347447506562,39846.7975,2009-02-02,19:08:24
22.813845,108.333761,0,369.019120734908,39846.7975578704,2009-02-02,19:08:29
22.813829,108.333786,0,375.498648293963,39846.7976157407,2009-02-02,19:08:34
22.813862,108.333792,0,387.412270341207,39846.7976736111,2009-02-02,19:08:39
22.813917,108.333788,0,398.425830052493,39846.7977314815,2009-02-02,19:08:44
22.813997,108.333754,0,407.705856299213,39846.7977893518,2009-02-02,19:08:49
22.814034,108.333738,0,417.242477034121,39846.7978472222,2009-02-02,19:08:54
22.814037,108.333775,0,429.577916666667,39846.7979050926,2009-02-02,19:08:59
22.814025,108.333806,0,442.095429790026,39846.797962963,2009-02-02,19:09:04
22.814023,108.333821,0,455.878651574803,39846.7980208333,2009-02-02,19:09:09
22.814067,108.333793,0,467.575905511811,39846.7980787037,2009-02-02,19:09:14
22.814056,108.333799,0,474.23125,39846.7981365741,2009-02-02,19:09:19
22.814007,108.333825,0,481.269616141732,39846.7981944444,2009-02-02,19:09:24
22.813957,108.333895,0,485.620472440945,39846.7982523148,2009-02-02,19:09:29
22.813937,108.334043,0,485.693362860892,39846.7983101852,2009-02-02,19:09:34
22.813913,108.33422,0,483.079192913386,39846.7983680556,2009-02-02,19:09:39
22.813912,108.33424,0,495.028559711286,39846.7984259259,2009-02-02,19:09:44
22.813921,108.334238,0,502.451748687664,39846.7984837963,2009-02-02,19:09:49
22.813886,108.334345,0,498.527316272966,39846.7985416667,2009-02-02,19:09:54
22.813802,108.334468,0,497.809583333333,39846.798599537,2009-02-02,19:09:59
22.813688,108.33458,0,499.900856299213,39846.7986574074,2009-02-02,19:10:04
22.81365,108.334587,0,504.345078740157,39846.7987152778,2009-02-02,19:10:09
22.813617,108.334575,0,508.506906167979,39846.7987731481,2009-02-02,19:10:14
22.813614,108.334553,0,512.362253937008,39846.7988310185,2009-02-02,19:10:19
22.813602,108.334499,0,515.748671259842,39846.7988888889,2009-02-02,19:10:24
22.813574,108.334451,0,521.225016404199,39846.7989467593,2009-02-02,19:10:29
22.813574,108.334451,0,521.225016404199,39846.7989814815,2009-02-02,19:10:32
22.813567,108.334444,0,528.864973753281,39846.7990046296,2009-02-02,19:10:34
22.813555,108.334415,0,537.993562992126,39846.7990625,2009-02-02,19:10:39
22.813546,108.33441,0,548.363982939633,39846.7991203704,2009-02-02,19:10:44
22.813571,108.334386,0,560.481653543307,39846.7991782407,2009-02-02,19:10:49
22.8136,108.334283,0,578.967017716535,39846.7992361111,2009-02-02,19:10:54
22.813661,108.334129,0,593.023326771654,39846.7992939815,2009-02-02,19:10:59
22.813763,108.333855,0,601.277037401575,39846.7993518518,2009-02-02,19:11:04
22.813827,108.333722,0,613.179045275591,39846.7994097222,2009-02-02,19:11:09
22.813883,108.333623,0,625.680738188976,39846.7994675926,2009-02-02,19:11:14
22.813934,108.333529,0,632.835347769029,39846.799525463,2009-02-02,19:11:19
22.813983,108.333483,0,628.336207349081,39846.7995833333,2009-02-02,19:11:24
22.814012,108.333475,0,637.401722440945,39846.7996412037,2009-02-02,19:11:29
22.813978,108.333531,0,646.711984908137,39846.7996990741,2009-02-02,19:11:34
22.813847,108.333709,0,627.777119422572,39846.7997569444,2009-02-02,19:11:39
22.813726,108.33382,0,611.37937664042,39846.7998148148,2009-02-02,19:11:44
22.81358,108.333969,0,576.767910104987,39846.7998726852,2009-02-02,19:11:49
22.813507,108.334009,0,539.554885170604,39846.7999305556,2009-02-02,19:11:54
22.813517,108.333988,0,497.772037401575,39846.7999884259,2009-02-02,19:11:59
22.813592,108.333998,0,457.676414041995,39846.8000462963,2009-02-02,19:12:04
22.813608,108.334034,0,418.234347112861,39846.8001041667,2009-02-02,19:12:09
22.813608,108.334034,0,418.234347112861,39846.8001388889,2009-02-02,19:12:12
22.813608,108.334037,0,407.170098425197,39846.800162037,2009-02-02,19:12:14
22.813584,108.334024,0,409.397440944882,39846.8002199074,2009-02-02,19:12:19
22.81352,108.334043,0,415.254878608924,39846.8002777778,2009-02-02,19:12:24
22.813499,108.334021,0,430.658044619423,39846.8003356481,2009-02-02,19:12:29
22.813559,108.333996,0,445.252867454068,39846.8003935185,2009-02-02,19:12:34
22.813614,108.334078,0,450.522306430446,39846.8004513889,2009-02-02,19:12:39
22.813626,108.334138,0,441.583999343832,39846.8005092593,2009-02-02,19:12:44
22.813629,108.334151,0,417.690551181102,39846.8005671296,2009-02-02,19:12:49
22.813655,108.334152,0,386.746899606299,39846.800625,2009-02-02,19:12:54
22.813647,108.334071,0,391.410190288714,39846.8006828704,2009-02-02,19:12:59
22.813647,108.334071,0,391.410190288714,39846.8007175926,2009-02-02,19:13:02
22.813641,108.334064,0,385.794901574803,39846.8007407407,2009-02-02,19:13:04
22.813611,108.334082,0,379.15968175853,39846.8007986111,2009-02-02,19:13:09
22.813611,108.334082,0,379.15968175853,39846.8008333333,2009-02-02,19:13:12
22.813603,108.334078,0,374.32843175853,39846.8008564815,2009-02-02,19:13:14
22.813594,108.334076,0,372.386991469816,39846.8009143519,2009-02-02,19:13:19
22.813581,108.334086,0,370.792956036745,39846.8009722222,2009-02-02,19:13:24
22.813578,108.334074,0,369.565593832021,39846.8010300926,2009-02-02,19:13:29
22.813625,108.333977,0,367.738316929134,39846.801087963,2009-02-02,19:13:34
22.813677,108.3339,0,365.960980971129,39846.8011458333,2009-02-02,19:13:39
22.813728,108.333868,0,366.44249671916,39846.8012037037,2009-02-02,19:13:44
22.81375,108.333881,0,363.481102362205,39846.8012615741,2009-02-02,19:13:49
22.813735,108.333897,0,357.048356299213,39846.8013194444,2009-02-02,19:13:54
22.813735,108.333897,0,357.048356299213,39846.8013541667,2009-02-02,19:13:57
22.813734,108.333905,0,351.233018372703,39846.8013773148,2009-02-02,19:13:59
22.813696,108.333954,0,345.534353674541,39846.8014351852,2009-02-02,19:14:04
22.813694,108.333978,0,338.703641732283,39846.8014930556,2009-02-02,19:14:09
22.813742,108.33398,0,332.063664698163,39846.8015509259,2009-02-02,19:14:14
22.813751,108.333979,0,325.980347769029,39846.8016087963,2009-02-02,19:14:19
22.813746,108.333914,0,321.422260498688,39846.8016666667,2009-02-02,19:14:24
22.813742,108.33382,0,319.483198818898,39846.801724537,2009-02-02,19:14:29
22.81375,108.333733,0,322.818881233596,39846.8017824074,2009-02-02,19:14:34
22.813752,108.333704,0,330.758684383202,39846.8018402778,2009-02-02,19:14:39
22.813719,108.333678,0,341.038540026247,39846.8018981481,2009-02-02,19:14:44
22.813685,108.333648,0,352.211774934383,39846.8019560185,2009-02-02,19:14:49
22.813623,108.333594,0,363.52342847769,39846.8020138889,2009-02-02,19:14:54
22.813491,108.333575,0,375.040360892388,39846.8020717593,2009-02-02,19:14:59
22.813223,108.333595,0,387.694967191601,39846.8021296296,2009-02-02,19:15:04
22.812903,108.333659,0,402.197749343832,39846.8021875,2009-02-02,19:15:09
22.812534,108.333642,0,417.096496062992,39846.8022453704,2009-02-02,19:15:14
22.812195,108.333425,0,433.914406167979,39846.8023032407,2009-02-02,19:15:19
22.812008,108.333179,0,449.28217847769,39846.8023611111,2009-02-02,19:15:24
22.811862,108.332976,0,465.351965223097,39846.8024189815,2009-02-02,19:15:29
22.811896,108.332946,0,484.241125328084,39846.8024768519,2009-02-02,19:15:34
22.812356,108.333322,0,500.157473753281,39846.8025347222,2009-02-02,19:15:39
22.812883,108.333534,0,509.193100393701,39846.8025925926,2009-02-02,19:15:44
22.813214,108.333882,0,496.930702099738,39846.802650463,2009-02-02,19:15:49
22.813234,108.333896,0,482.730964566929,39846.8027083333,2009-02-02,19:15:54
22.813245,108.333921,0,474.251673228346,39846.8027662037,2009-02-02,19:15:59
22.813237,108.333966,0,468.832152230971,39846.8028240741,2009-02-02,19:16:04
22.813203,108.333994,0,454.591666666667,39846.8028819444,2009-02-02,19:16:09
22.813214,108.333995,0,437.714635826772,39846.8029398148,2009-02-02,19:16:14
22.813231,108.33396,0,421.80469488189,39846.8029976852,2009-02-02,19:16:19
22.813359,108.333926,0,399.611515748031,39846.8030555556,2009-02-02,19:16:24
22.813508,108.333896,0,385.034616141732,39846.8031134259,2009-02-02,19:16:29
22.813581,108.33391,0,378.43967191601,39846.8031712963,2009-02-02,19:16:34
22.81363,108.333895,0,377.980180446194,39846.8032291667,2009-02-02,19:16:39
22.813658,108.333872,0,381.368100393701,39846.803287037,2009-02-02,19:16:44
22.81368,108.333883,0,389.388001968504,39846.8033449074,2009-02-02,19:16:49
22.813712,108.333877,0,400.148277559055,39846.8034027778,2009-02-02,19:16:54
22.813696,108.33386,0,403.192099737533,39846.8034606481,2009-02-02,19:16:59
22.813701,108.333845,0,403.83874671916,39846.8035185185,2009-02-02,19:17:04
22.813708,108.333836,0,404.334455380577,39846.8035763889,2009-02-02,19:17:09
22.813723,108.333845,0,407.644530839895,39846.8036342593,2009-02-02,19:17:14
22.813758,108.333843,0,411.632791994751,39846.8036921296,2009-02-02,19:17:19
22.813743,108.333803,0,416.903484251968,39846.80375,2009-02-02,19:17:24
22.813732,108.33374,0,424.296610892388,39846.8038078704,2009-02-02,19:17:29
22.813674,108.333696,0,435.613297244095,39846.8038657407,2009-02-02,19:17:34
22.813674,108.333696,0,435.613297244095,39846.803900463,2009-02-02,19:17:37
22.813679,108.333704,0,447.135485564304,39846.8039236111,2009-02-02,19:17:39
22.81371,108.333706,0,452.381794619423,39846.8039814815,2009-02-02,19:17:44
22.813705,108.333691,0,459.219416010499,39846.8040393519,2009-02-02,19:17:49
22.81373,108.333694,0,469.926797900262,39846.8040972222,2009-02-02,19:17:54
22.813748,108.333675,0,481.351666666667,39846.8041550926,2009-02-02,19:17:59
22.813765,108.333697,0,486.479432414698,39846.804212963,2009-02-02,19:18:04
22.813765,108.333697,0,486.479432414698,39846.8042476852,2009-02-02,19:18:07
22.813757,108.333704,0,488.877434383202,39846.8042708333,2009-02-02,19:18:09
22.813747,108.333705,0,490.816722440945,39846.8043287037,2009-02-02,19:18:14
22.813731,108.333695,0,493.006519028871,39846.8043865741,2009-02-02,19:18:19
22.81373,108.333657,0,498.9725164042,39846.8044444444,2009-02-02,19:18:24
22.813723,108.333657,0,503.737631233596,39846.8045023148,2009-02-02,19:18:29
22.813723,108.333657,0,503.737631233596,39846.804537037,2009-02-02,19:18:32
22.813716,108.333662,0,509.154251968504,39846.8045601852,2009-02-02,19:18:34
22.813739,108.333698,0,508.063408792651,39846.8046180556,2009-02-02,19:18:39
22.813765,108.333739,0,503.793349737533,39846.8046759259,2009-02-02,19:18:44
22.813743,108.333757,0,500.297296587926,39846.8047337963,2009-02-02,19:18:49
22.813721,108.333753,0,497.159783464567,39846.8047916667,2009-02-02,19:18:54
22.813732,108.333738,0,494.701505905512,39846.804849537,2009-02-02,19:18:59
22.813724,108.333719,0,490.38594160105,39846.8049074074,2009-02-02,19:19:04
22.813742,108.33371,0,488.338320209974,39846.8049652778,2009-02-02,19:19:09
22.813742,108.33371,0,488.338320209974,39846.805,2009-02-02,19:19:12
22.813749,108.333707,0,486.976341863517,39846.8050231481,2009-02-02,19:19:14
22.81378,108.333717,0,485.268241469816,39846.8050810185,2009-02-02,19:19:19
22.813811,108.333722,0,483.790820209974,39846.8051388889,2009-02-02,19:19:24
22.813842,108.333691,0,481.576745406824,39846.8051967593,2009-02-02,19:19:29
22.813857,108.333643,0,478.928533464567,39846.8052546296,2009-02-02,19:19:34
22.813841,108.333584,0,475.880380577428,39846.8053125,2009-02-02,19:19:39
22.813841,108.333545,0,472.768697506562,39846.8053703704,2009-02-02,19:19:44
22.813897,108.333523,0,467.678579396325,39846.8054282407,2009-02-02,19:19:49
22.813927,108.333489,0,453.917936351706,39846.8054861111,2009-02-02,19:19:54
22.813921,108.333523,0,416.517857611549,39846.8055439815,2009-02-02,19:19:59
22.813904,108.333562,0,404.794297900262,39846.8056018518,2009-02-02,19:20:04
22.813904,108.333562,0,404.794297900262,39846.8056365741,2009-02-02,19:20:07
22.813907,108.333561,0,404.612923228346,39846.8056597222,2009-02-02,19:20:09
22.813864,108.333597,0,403.060062335958,39846.8057175926,2009-02-02,19:20:14
22.813874,108.333603,0,402.543950131234,39846.805775463,2009-02-02,19:20:19
22.813889,108.333637,0,401.36249671916,39846.8058333333,2009-02-02,19:20:24
22.813874,108.333648,0,400.829639107612,39846.8058912037,2009-02-02,19:20:29
22.813838,108.33364,0,400.886535433071,39846.8059490741,2009-02-02,19:20:34
22.813785,108.333645,0,401.486525590551,39846.8060069444,2009-02-02,19:20:39
22.813746,108.33365,0,402.212644356955,39846.8060648148,2009-02-02,19:20:44
22.813682,108.333649,0,402.131545275591,39846.8061226852,2009-02-02,19:20:49
22.813645,108.333638,0,400.905108267717,39846.8061805556,2009-02-02,19:20:54
22.813671,108.333654,0,397.88969488189,39846.8062384259,2009-02-02,19:20:59
22.813684,108.33372,0,395.707208005249,39846.8062962963,2009-02-02,19:21:04
22.813708,108.33374,0,393.323047900262,39846.8063541667,2009-02-02,19:21:09
22.813698,108.333646,0,394.58782808399,39846.806412037,2009-02-02,19:21:14
22.813672,108.333513,0,400.705564304462,39846.8064699074,2009-02-02,19:21:19
22.813637,108.333403,0,412.293681102362,39846.8065277778,2009-02-02,19:21:24
22.813642,108.333394,0,426.542979002625,39846.8065856481,2009-02-02,19:21:29
22.813649,108.333406,0,438.059409448819,39846.8066435185,2009-02-02,19:21:34
22.81364,108.333372,0,450.665131233596,39846.8067013889,2009-02-02,19:21:39
22.81364,108.333372,0,450.665131233596,39846.8067361111,2009-02-02,19:21:42
22.813636,108.333367,0,463.565967847769,39846.8067592593,2009-02-02,19:21:44
22.813639,108.333346,0,470.375400262467,39846.8068171296,2009-02-02,19:21:49
22.813653,108.333333,0,479.689520997375,39846.806875,2009-02-02,19:21:54
22.813675,108.333354,0,487.937076771653,39846.8069328704,2009-02-02,19:21:59
22.813667,108.333374,0,492.267208005249,39846.8069907407,2009-02-02,19:22:04
22.813653,108.333438,0,492.906295931759,39846.8070486111,2009-02-02,19:22:09
22.813688,108.333545,0,489.096003937008,39846.8071064815,2009-02-02,19:22:14
22.81368,108.333649,0,486.370547900262,39846.8071643518,2009-02-02,19:22:19
22.813637,108.333696,0,480.550531496063,39846.8072222222,2009-02-02,19:22:24
22.813604,108.333707,0,468.959156824147,39846.8072800926,2009-02-02,19:22:29
22.813575,108.333715,0,453.235544619423,39846.807337963,2009-02-02,19:22:34
22.813585,108.333733,0,436.446072834646,39846.8073958333,2009-02-02,19:22:39
22.813567,108.333754,0,427.252650918635,39846.8074537037,2009-02-02,19:22:44
22.813557,108.333764,0,417.049012467192,39846.8075115741,2009-02-02,19:22:49
22.813601,108.333769,0,415.791213910761,39846.8075694444,2009-02-02,19:22:54
22.8138,108.334033,0,224.911597769029,39846.8076273148,2009-02-02,19:22:59
22.813624,108.334222,0,97.0655905511811,39846.8076851852,2009-02-02,19:23:04
22.813625,108.334158,0,154.032293307087,39846.8077430556,2009-02-02,19:23:09
22.813597,108.334042,0,212.43405839895,39846.8078009259,2009-02-02,19:23:14
22.813567,108.333999,0,223.057437664042,39846.8078587963,2009-02-02,19:23:19
22.813546,108.334025,0,208.05311351706,39846.8079166667,2009-02-02,19:23:24
22.813544,108.334055,0,179.993523622047,39846.807974537,2009-02-02,19:23:29
22.813551,108.334067,0,155.169393044619,39846.8080324074,2009-02-02,19:23:34
22.813597,108.334067,0,135.501614173228,39846.8080902778,2009-02-02,19:23:39
22.813608,108.334046,0,130.903464566929,39846.8081481481,2009-02-02,19:23:44
22.813592,108.334,0,144.484763779528,39846.8082060185,2009-02-02,19:23:49
22.813579,108.333949,0,146.754744094488,39846.8082638889,2009-02-02,19:23:54
22.813577,108.333896,0,156.133858267717,39846.8083217593,2009-02-02,19:23:59
22.813573,108.333845,0,175.661751968504,39846.8083796296,2009-02-02,19:24:04
22.813586,108.333788,0,195.558090551181,39846.8084375,2009-02-02,19:24:09
22.813564,108.333787,0,198.38312007874,39846.8084953704,2009-02-02,19:24:14
22.813541,108.33378,0,208.525032808399,39846.8085532407,2009-02-02,19:24:19
22.813516,108.333781,0,220.102024278215,39846.8086111111,2009-02-02,19:24:24
22.813482,108.333769,0,228.672454068241,39846.8086689815,2009-02-02,19:24:29
22.813442,108.333767,0,236.181650262467,39846.8087268519,2009-02-02,19:24:34
22.813442,108.333767,0,236.181650262467,39846.8087615741,2009-02-02,19:24:37
22.813437,108.333775,0,234.073579396325,39846.8087847222,2009-02-02,19:24:39
22.813458,108.333794,0,235.921430446194,39846.8088425926,2009-02-02,19:24:44
22.81346,108.333805,0,237.557742782152,39846.808900463,2009-02-02,19:24:49
22.813451,108.333808,0,238.718398950131,39846.8089583333,2009-02-02,19:24:54
22.813397,108.333801,0,239.211128608924,39846.8090162037,2009-02-02,19:24:59
22.813346,108.333783,0,245.931204068241,39846.8090740741,2009-02-02,19:25:04
22.813234,108.333735,0,252.870649606299,39846.8091319444,2009-02-02,19:25:09
22.813026,108.33363,0,254.906732283465,39846.8091898148,2009-02-02,19:25:14
22.812897,108.333518,0,256.352664041995,39846.8092476852,2009-02-02,19:25:19
22.812951,108.333488,0,262.882529527559,39846.8093055556,2009-02-02,19:25:24
22.813026,108.333462,0,273.500803805774,39846.8093634259,2009-02-02,19:25:29
22.813048,108.33346,0,284.902240813648,39846.8094212963,2009-02-02,19:25:34
22.813215,108.333574,0,295.420895669291,39846.8094791667,2009-02-02,19:25:39
22.813396,108.333645,0,308.971328740157,39846.809537037,2009-02-02,19:25:44
22.813507,108.333715,0,320.775666010499,39846.8095949074,2009-02-02,19:25:49
22.813563,108.333753,0,325.438031496063,39846.8096527778,2009-02-02,19:25:54
22.813588,108.333756,0,333.167073490814,39846.8097106481,2009-02-02,19:25:59
22.813597,108.333757,0,338.877555774278,39846.8097685185,2009-02-02,19:26:04
22.813581,108.333712,0,346.525521653543,39846.8098263889,2009-02-02,19:26:09
22.813618,108.333731,0,358.862388451444,39846.8098842593,2009-02-02,19:26:14
22.813665,108.333801,0,371.604603018373,39846.8099421296,2009-02-02,19:26:19
22.813696,108.33385,0,377.624967191601,39846.81,2009-02-02,19:26:24
22.813739,108.333847,0,377.654727690289,39846.8100578704,2009-02-02,19:26:29
22.813739,108.333847,0,377.654727690289,39846.8100925926,2009-02-02,19:26:32
22.813743,108.333851,0,382.622946194226,39846.8101157407,2009-02-02,19:26:34
22.813734,108.333861,0,388.535728346457,39846.8101736111,2009-02-02,19:26:39
22.813748,108.333894,0,392.348172572178,39846.8102314815,2009-02-02,19:26:44
22.813582,108.334124,0,371.50375328084,39846.8123726852,2009-02-02,19:29:49
22.813475,108.334236,0,370.388356299213,39846.8124305556,2009-02-02,19:29:54
22.813284,108.334325,0,377.646292650919,39846.8124884259,2009-02-02,19:29:59
22.813131,108.334362,0,396.576404199475,39846.8125462963,2009-02-02,19:30:04
22.813018,108.334369,0,407.838671259843,39846.8126041667,2009-02-02,19:30:09
22.812944,108.334369,0,421.346630577428,39846.812662037,2009-02-02,19:30:14
22.813012,108.334383,0,439.528218503937,39846.8127199074,2009-02-02,19:30:19
22.813052,108.334392,0,477.76124671916,39846.8127777778,2009-02-02,19:30:24
22.813097,108.334396,0,469.448408792651,39846.8128356481,2009-02-02,19:30:29
22.813061,108.334384,0,484.833454724409,39846.8128935185,2009-02-02,19:30:34
22.813023,108.334385,0,493.232395013123,39846.8129513889,2009-02-02,19:30:39
22.813008,108.334391,0,504.383877952756,39846.8130092593,2009-02-02,19:30:44
22.813241,108.334193,0,514.084173228346,39846.8130671296,2009-02-02,19:30:49
22.813304,108.334147,0,515.833576115486,39846.813125,2009-02-02,19:30:54
22.813372,108.33413,0,501.813464566929,39846.8131828704,2009-02-02,19:30:59
22.813444,108.334033,0,487.714652230971,39846.8132407407,2009-02-02,19:31:04
22.813519,108.333947,0,471.328323490814,39846.8132986111,2009-02-02,19:31:09
22.813546,108.333912,0,462.728234908136,39846.8133564815,2009-02-02,19:31:14
22.813554,108.333793,0,458.431394356955,39846.8134143518,2009-02-02,19:31:19
22.813524,108.3337,0,461.701069553806,39846.8134722222,2009-02-02,19:31:24
22.813458,108.333587,0,469.228989501312,39846.8135300926,2009-02-02,19:31:29
22.813472,108.333549,0,480.337267060367,39846.813587963,2009-02-02,19:31:34
22.813528,108.333582,0,493.747631233596,39846.8136458333,2009-02-02,19:31:39
22.813564,108.333599,0,502.465216535433,39846.8137037037,2009-02-02,19:31:44
22.813565,108.333626,0,511.581341863517,39846.8137615741,2009-02-02,19:31:49
22.813575,108.333646,0,518.417158792651,39846.8138194444,2009-02-02,19:31:54
22.813554,108.333641,0,520.608106955381,39846.8138773148,2009-02-02,19:31:59
22.813634,108.333826,0,522.303992782152,39846.8139351852,2009-02-02,19:32:04
22.813685,108.333838,0,520.661272965879,39846.8139930556,2009-02-02,19:32:09
22.813738,108.333812,0,519.461843832021,39846.8140509259,2009-02-02,19:32:14
22.813766,108.333836,0,517.769110892388,39846.8141087963,2009-02-02,19:32:19
22.813818,108.333861,0,513.269819553806,39846.8141666667,2009-02-02,19:32:24
22.813798,108.333893,0,497.045190288714,39846.814224537,2009-02-02,19:32:29
22.813766,108.33391,0,478.029025590551,39846.8142824074,2009-02-02,19:32:34
22.813748,108.333913,0,462.00529527559,39846.8143402778,2009-02-02,19:32:39
22.813731,108.33388,0,448.271332020997,39846.8143981481,2009-02-02,19:32:44
22.813707,108.333928,0,429.313690944882,39846.8144560185,2009-02-02,19:32:49
22.813697,108.333998,0,415.887582020997,39846.8145138889,2009-02-02,19:32:54
22.813709,108.334001,0,403.599425853018,39846.8145717593,2009-02-02,19:32:59
22.8137,108.334021,0,397.15907152231,39846.8146296296,2009-02-02,19:33:04
22.813679,108.334058,0,398.541646981627,39846.8146875,2009-02-02,19:33:09
22.813656,108.334115,0,401.816332020997,39846.8147453704,2009-02-02,19:33:14
22.813632,108.334151,0,404.315731627297,39846.8148032407,2009-02-02,19:33:19
22.813616,108.334172,0,409.996853674541,39846.8148611111,2009-02-02,19:33:24
22.813628,108.334174,0,414.302906824147,39846.8149189815,2009-02-02,19:33:29
22.813604,108.334137,0,412.257463910761,39846.8149768518,2009-02-02,19:33:34
22.813604,108.334137,0,412.257463910761,39846.8150115741,2009-02-02,19:33:37
22.8136,108.33414,0,415.267969160105,39846.8150347222,2009-02-02,19:33:39
22.8136,108.334165,0,416.104648950131,39846.8150925926,2009-02-02,19:33:44
22.813616,108.334281,0,406.814835958005,39846.815150463,2009-02-02,19:33:49
22.81363,108.334327,0,400.339612860892,39846.8152083333,2009-02-02,19:33:54
22.813617,108.334333,0,400.075685695538,39846.8152662037,2009-02-02,19:33:59
22.813576,108.334373,0,399.122739501312,39846.8153240741,2009-02-02,19:34:04
22.813554,108.334412,0,399.074655511811,39846.8153819444,2009-02-02,19:34:09
22.813553,108.334377,0,401.678887795276,39846.8154398148,2009-02-02,19:34:14
22.813569,108.334309,0,405.092664041995,39846.8154976852,2009-02-02,19:34:19
22.813574,108.334191,0,409.729524278215,39846.8155555556,2009-02-02,19:34:24
22.813588,108.334076,0,414.201781496063,39846.8156134259,2009-02-02,19:34:29
22.8136,108.334001,0,421.662017716535,39846.8156712963,2009-02-02,19:34:34
22.813604,108.333987,0,430.251745406824,39846.8157291667,2009-02-02,19:34:39
22.81365,108.334044,0,437.984517716535,39846.815787037,2009-02-02,19:34:44
22.813779,108.334205,0,445.542673884514,39846.8158449074,2009-02-02,19:34:49
22.811732,108.333233,0,413.495111548556,39846.8163078704,2009-02-02,19:35:29
22.811649,108.333347,0,428.137942913386,39846.8163657407,2009-02-02,19:35:34
22.811697,108.333442,0,421.707224409449,39846.8164236111,2009-02-02,19:35:39
22.811871,108.333529,0,415.713067585302,39846.8164814815,2009-02-02,19:35:44
22.813883,108.33408,0,441.657588582677,39846.8165393519,2009-02-02,19:35:49
22.813903,108.33415,0,432.623664698163,39846.8165972222,2009-02-02,19:35:54
22.813903,108.334111,0,430.854888451444,39846.8166550926,2009-02-02,19:35:59
22.813919,108.334095,0,424.857601706037,39846.816712963,2009-02-02,19:36:04
22.813893,108.334128,0,420.849917979003,39846.8167708333,2009-02-02,19:36:09
22.813814,108.334188,0,425.304402887139,39846.8168287037,2009-02-02,19:36:14
22.813644,108.334197,0,428.182296587926,39846.8168865741,2009-02-02,19:36:19
22.813364,108.334142,0,428.078218503937,39846.8169444444,2009-02-02,19:36:24
22.812638,108.334047,0,422.063861548556,39846.8170023148,2009-02-02,19:36:29
22.811803,108.334078,0,412.550098425197,39846.8170601852,2009-02-02,19:36:34
22.810561,108.332826,0,187.285377296588,39846.8171180556,2009-02-02,19:36:39
22.809829,108.332814,0,165.09188648294,39846.8171759259,2009-02-02,19:36:44
22.809118,108.332876,0,149.20561351706,39846.8172337963,2009-02-02,19:36:49
22.808321,108.333004,0,133.753973097113,39846.8172916667,2009-02-02,19:36:54
22.807609,108.333063,0,124.457614829396,39846.817349537,2009-02-02,19:36:59
22.807189,108.332906,0,96.5384350393701,39846.8174074074,2009-02-02,19:37:04
22.806621,108.332937,0,77.4689665354331,39846.8174652778,2009-02-02,19:37:09
22.806097,108.332967,0,60.0915813648294,39846.8175231481,2009-02-02,19:37:14
22.805873,108.332889,0,39.6775721784777,39846.8175810185,2009-02-02,19:37:19
22.806969,108.332816,0,18.1250459317585,39846.8176388889,2009-02-02,19:37:24
22.81359,108.334037,0,169.253185695538,39846.8177546296,2009-02-02,19:37:34
22.81359,108.334037,0,169.253185695538,39846.8177893519,2009-02-02,19:37:37
22.813585,108.334031,0,168.883192257218,39846.8178125,2009-02-02,19:37:39
22.81359,108.333985,0,182.4643667979,39846.8178703704,2009-02-02,19:37:44
22.813599,108.333954,0,184.567742782152,39846.8179282407,2009-02-02,19:37:49
22.813606,108.333935,0,184.680032808399,39846.8179861111,2009-02-02,19:37:54
22.813606,108.333935,0,184.680032808399,39846.8180208333,2009-02-02,19:37:57
22.813606,108.333943,0,184.929140419947,39846.8180439815,2009-02-02,19:37:59
22.813617,108.333958,0,185.086194225722,39846.8181018519,2009-02-02,19:38:04
22.813619,108.333968,0,185.188297244094,39846.8181597222,2009-02-02,19:38:09
22.813626,108.333978,0,185.227030839895,39846.8182175926,2009-02-02,19:38:14
22.813626,108.333978,0,185.227030839895,39846.8182523148,2009-02-02,19:38:17
22.81363,108.333975,0,185.120400262467,39846.818275463,2009-02-02,19:38:19
22.813639,108.333968,0,184.958038057743,39846.8183333333,2009-02-02,19:38:24
22.81365,108.333955,0,184.653799212598,39846.8183912037,2009-02-02,19:38:29
22.813658,108.333911,0,184.218375984252,39846.8184490741,2009-02-02,19:38:34
22.813538,108.333863,0,183.796420603675,39846.8185069444,2009-02-02,19:38:39
22.813509,108.333876,0,184.332103018373,39846.8185648148,2009-02-02,19:38:44
22.81348,108.333897,0,185.340672572178,39846.8186226852,2009-02-02,19:38:49
22.813493,108.333935,0,186.611486220472,39846.8186805556,2009-02-02,19:38:54
22.813506,108.333958,0,187.343625328084,39846.8187384259,2009-02-02,19:38:59
22.813506,108.333958,0,187.343625328084,39846.8187731481,2009-02-02,19:39:02
22.813504,108.333964,0,187.715784120735,39846.8187962963,2009-02-02,19:39:04
22.813522,108.333979,0,187.255892388451,39846.8188541667,2009-02-02,19:39:09
22.813526,108.333987,0,187.520341207349,39846.818912037,2009-02-02,19:39:14
22.813526,108.333987,0,187.520341207349,39846.8189467593,2009-02-02,19:39:17
22.813534,108.33398,0,188.144524278215,39846.8189699074,2009-02-02,19:39:19
22.813541,108.333958,0,188.036190944882,39846.8190277778,2009-02-02,19:39:24
22.813527,108.333929,0,187.809435695538,39846.8190856481,2009-02-02,19:39:29
22.813573,108.333972,0,187.270436351706,39846.8191435185,2009-02-02,19:39:34
22.813556,108.333978,0,185.599852362205,39846.8192013889,2009-02-02,19:39:39
22.813556,108.333978,0,185.599852362205,39846.8192361111,2009-02-02,19:39:42
22.813548,108.333982,0,185.332522965879,39846.8192592593,2009-02-02,19:39:44
22.81351,108.333955,0,184.363579396325,39846.8193171296,2009-02-02,19:39:49
22.813412,108.333872,0,182.727752624672,39846.819375,2009-02-02,19:39:54
22.81337,108.333839,0,180.838851706037,39846.8194328704,2009-02-02,19:39:59
22.813317,108.333965,0,178.45063648294,39846.8194907407,2009-02-02,19:40:04
22.813397,108.33409,0,176.23623687664,39846.8195486111,2009-02-02,19:40:09
22.813457,108.334165,0,174.210141076115,39846.8196064815,2009-02-02,19:40:14
22.813601,108.334128,0,175.086706036745,39846.8196643519,2009-02-02,19:40:19
22.813623,108.334107,0,177.719875328084,39846.8197222222,2009-02-02,19:40:24
22.813592,108.334126,0,175.029297900262,39846.8197800926,2009-02-02,19:40:29
22.813613,108.334216,0,173.35438648294,39846.819837963,2009-02-02,19:40:34
22.813596,108.334218,0,171.643166010499,39846.8198958333,2009-02-02,19:40:39
22.81362,108.334181,0,169.088697506562,39846.8199537037,2009-02-02,19:40:44
22.813612,108.33417,0,168.273480971129,39846.8200115741,2009-02-02,19:40:49
22.81362,108.33412,0,165.314448818898,39846.8200694444,2009-02-02,19:40:54
22.813644,108.334048,0,163.24844160105,39846.8201273148,2009-02-02,19:40:59
22.813658,108.333985,0,161.643366141732,39846.8201851852,2009-02-02,19:41:04
22.813658,108.333952,0,159.550288713911,39846.8202430556,2009-02-02,19:41:09
22.813627,108.333971,0,157.784826115486,39846.8203009259,2009-02-02,19:41:14
22.813588,108.334065,0,156.402624671916,39846.8203587963,2009-02-02,19:41:19
22.813584,108.334085,0,154.930111548556,39846.8204166667,2009-02-02,19:41:24
22.813596,108.334098,0,153.805452755906,39846.820474537,2009-02-02,19:41:29
22.813672,108.334067,0,173.569475065617,39846.8205324074,2009-02-02,19:41:34
22.813415,108.333956,0,167.071223753281,39846.8205902778,2009-02-02,19:41:39
22.813431,108.334158,0,163.544806430446,39846.8206481481,2009-02-02,19:41:44
22.81347,108.334204,0,163.130748031496,39846.8207060185,2009-02-02,19:41:49
22.813487,108.334202,0,162.304767060367,39846.8207638889,2009-02-02,19:41:54
22.81353,108.334142,0,163.250406824147,39846.8208217593,2009-02-02,19:41:59
22.813539,108.3341,0,166.794835958005,39846.8208796296,2009-02-02,19:42:04
22.813587,108.334074,0,161.024665354331,39846.8209375,2009-02-02,19:42:09
22.813561,108.334004,0,153.302070209974,39846.8209953704,2009-02-02,19:42:14
22.813504,108.333932,0,153.898028215223,39846.8210532407,2009-02-02,19:42:19
22.813488,108.333858,0,149.903372703412,39846.8211111111,2009-02-02,19:42:24
22.813476,108.333818,0,133.418897637795,39846.8211689815,2009-02-02,19:42:29
22.813491,108.333884,0,115.611847112861,39846.8212268518,2009-02-02,19:42:34
22.813487,108.333894,0,98.234219160105,39846.8212847222,2009-02-02,19:42:39
22.813602,108.333847,0,85.281154855643,39846.8213425926,2009-02-02,19:42:44
22.813685,108.333834,0,80.2091469816273,39846.821400463,2009-02-02,19:42:49
22.813576,108.33403,0,152.383815616798,39846.8214583333,2009-02-02,19:42:54
22.813592,108.334017,0,156.349022309711,39846.8215162037,2009-02-02,19:42:59
22.81361,108.333994,0,155.266276246719,39846.8215740741,2009-02-02,19:43:04
22.813599,108.333979,0,153.128405511811,39846.8216319444,2009-02-02,19:43:09
22.813598,108.334002,0,152.52656496063,39846.8216898148,2009-02-02,19:43:14
22.813605,108.334021,0,153.53593175853,39846.8217476852,2009-02-02,19:43:19
22.813621,108.334043,0,155.470666010499,39846.8218055556,2009-02-02,19:43:24
22.813625,108.33409,0,159.913487532808,39846.8218634259,2009-02-02,19:43:29
22.813643,108.334089,0,160.826322178478,39846.8219212963,2009-02-02,19:43:34
22.813611,108.334052,0,162.551145013123,39846.8219791667,2009-02-02,19:43:39
22.813529,108.33402,0,161.922834645669,39846.822037037,2009-02-02,19:43:44
22.813372,108.334004,0,164.986971784777,39846.8220949074,2009-02-02,19:43:49
22.813327,108.334027,0,173.544845800525,39846.8221527778,2009-02-02,19:43:54
22.81335,108.333929,0,182.015150918635,39846.8222106481,2009-02-02,19:43:59
22.813333,108.333864,0,186.010534776903,39846.8222685185,2009-02-02,19:44:04
22.813351,108.33379,0,188.630971128609,39846.8223263889,2009-02-02,19:44:09
22.813366,108.333737,0,182.001496062992,39846.8223842593,2009-02-02,19:44:14
22.81339,108.333675,0,188.318500656168,39846.8224421296,2009-02-02,19:44:19
22.813438,108.333671,0,192.710958005249,39846.8225,2009-02-02,19:44:24
22.81344,108.333644,0,193.088034776903,39846.8225578704,2009-02-02,19:44:29
22.813389,108.333572,0,192.794412729659,39846.8226157407,2009-02-02,19:44:34
22.813374,108.333644,0,191.188973097113,39846.8226736111,2009-02-02,19:44:39
22.813441,108.333673,0,191.445915354331,39846.8227314815,2009-02-02,19:44:44
22.813509,108.333693,0,202.871646981627,39846.8227893518,2009-02-02,19:44:49
22.813499,108.333635,0,214.206414041995,39846.8228472222,2009-02-02,19:44:54
22.813485,108.333599,0,221.731683070866,39846.8229050926,2009-02-02,19:44:59
22.81345,108.333577,0,234.259632545932,39846.822962963,2009-02-02,19:45:04
22.813374,108.333544,0,238.028474409449,39846.8230208333,2009-02-02,19:45:09
22.813437,108.333451,0,246.1631167979,39846.8230787037,2009-02-02,19:45:14
22.813466,108.33339,0,256.500869422572,39846.8231365741,2009-02-02,19:45:19
22.813489,108.333317,0,261.598320209974,39846.8231944444,2009-02-02,19:45:24
22.813512,108.333273,0,270.722555774278,39846.8232523148,2009-02-02,19:45:29
22.813548,108.333217,0,275.959730971129,39846.8233101852,2009-02-02,19:45:34
22.813566,108.333156,0,276.875659448819,39846.8233680556,2009-02-02,19:45:39
22.813602,108.333099,0,278.710193569554,39846.8234259259,2009-02-02,19:45:44
22.813642,108.333055,0,269.928854986877,39846.8234837963,2009-02-02,19:45:49
22.813668,108.333022,0,269.325587270341,39846.8235416667,2009-02-02,19:45:54
22.813675,108.332941,0,266.803205380577,39846.823599537,2009-02-02,19:45:59
22.813681,108.332877,0,261.385459317585,39846.8236574074,2009-02-02,19:46:04
22.813665,108.332795,0,261.721646981627,39846.8237152778,2009-02-02,19:46:09
22.813653,108.33272,0,271.195790682415,39846.8237731481,2009-02-02,19:46:14
22.813672,108.332643,0,282.223369422572,39846.8238310185,2009-02-02,19:46:19
22.813689,108.332578,0,296.048290682415,39846.8238888889,2009-02-02,19:46:24
22.813707,108.332496,0,309.940849737533,39846.8239467593,2009-02-02,19:46:29
22.813714,108.332409,0,323.212516404199,39846.8240046296,2009-02-02,19:46:34
22.813688,108.332354,0,327.704721128609,39846.8240625,2009-02-02,19:46:39
22.813688,108.332395,0,293.154304461942,39846.8241203704,2009-02-02,19:46:44
22.813688,108.332395,0,293.154304461942,39846.8241550926,2009-02-02,19:46:47
22.813689,108.332401,0,276.29313976378,39846.8241782407,2009-02-02,19:46:49
22.813649,108.332382,0,258.842477034121,39846.8242361111,2009-02-02,19:46:54
22.813649,108.332325,0,245.402979002625,39846.8242939815,2009-02-02,19:46:59
22.813649,108.332325,0,245.402979002625,39846.8243287037,2009-02-02,19:47:02
22.813651,108.332325,0,240.585974409449,39846.8243518519,2009-02-02,19:47:04
22.813634,108.332315,0,237.471085958005,39846.8244097222,2009-02-02,19:47:09
22.813532,108.332324,0,236.894727690289,39846.8244675926,2009-02-02,19:47:14
22.813427,108.332354,0,247.782683727034,39846.824525463,2009-02-02,19:47:19
22.813325,108.3323,0,273.181686351706,39846.8245833333,2009-02-02,19:47:24
22.813223,108.332264,0,288.024963910761,39846.8246412037,2009-02-02,19:47:29
22.813159,108.332269,0,283.042903543307,39846.8246990741,2009-02-02,19:47:34
22.813076,108.332249,0,289.881748687664,39846.8247569444,2009-02-02,19:47:39
22.812989,108.332239,0,284.948648293963,39846.8248148148,2009-02-02,19:47:44
22.812936,108.332227,0,288.838713910761,39846.8248726852,2009-02-02,19:47:49
22.812863,108.332244,0,279.146755249344,39846.8249305556,2009-02-02,19:47:54
22.812791,108.332251,0,271.584642388451,39846.8249884259,2009-02-02,19:47:59
22.812812,108.33224,0,255.016315616798,39846.8250462963,2009-02-02,19:48:04
22.812796,108.332239,0,249.008392388451,39846.8251041667,2009-02-02,19:48:09
22.812754,108.33221,0,246.460705380577,39846.825162037,2009-02-02,19:48:14
22.812697,108.332195,0,240.213313648294,39846.8252199074,2009-02-02,19:48:19
22.812642,108.332206,0,232.619639107612,39846.8252777778,2009-02-02,19:48:24
22.81258,108.332204,0,228.80123687664,39846.8253356481,2009-02-02,19:48:29
22.812503,108.332199,0,218.670538057743,39846.8253935185,2009-02-02,19:48:34
22.812445,108.332204,0,215.059967191601,39846.8254513889,2009-02-02,19:48:39
22.81238,108.332202,0,208.459488188976,39846.8255092593,2009-02-02,19:48:44
22.812315,108.33218,0,201.868546587926,39846.8255671296,2009-02-02,19:48:49
22.812241,108.332175,0,199.568727034121,39846.825625,2009-02-02,19:48:54
22.812181,108.332177,0,200.080357611549,39846.8256828704,2009-02-02,19:48:59
22.812138,108.332171,0,201.782565616798,39846.8257407407,2009-02-02,19:49:04
22.812062,108.33218,0,207.293566272966,39846.8257986111,2009-02-02,19:49:09
22.811995,108.332191,0,203.437080052493,39846.8258564815,2009-02-02,19:49:14
22.811941,108.332189,0,207.146958661417,39846.8259143519,2009-02-02,19:49:19
22.811884,108.332179,0,200.877614829396,39846.8259722222,2009-02-02,19:49:24
22.811821,108.332183,0,199.133832020997,39846.8260300926,2009-02-02,19:49:29
22.811768,108.332182,0,197.576499343832,39846.826087963,2009-02-02,19:49:34
22.811705,108.332188,0,193.153241469816,39846.8261458333,2009-02-02,19:49:39
22.811626,108.332168,0,186.190918635171,39846.8262037037,2009-02-02,19:49:44
22.811569,108.332155,0,180.695800524934,39846.8262615741,2009-02-02,19:49:49
22.811518,108.332153,0,179.457388451444,39846.8263194444,2009-02-02,19:49:54
22.811462,108.332143,0,176.266184383202,39846.8263773148,2009-02-02,19:49:59
22.811394,108.332144,0,173.693179133858,39846.8264351852,2009-02-02,19:50:04
22.811327,108.33214,0,169.072952755906,39846.8264930556,2009-02-02,19:50:09
22.811287,108.332153,0,168.557969160105,39846.8265509259,2009-02-02,19:50:14
22.811201,108.332142,0,166.853881233596,39846.8266087963,2009-02-02,19:50:19
22.811105,108.332133,0,162.913992782152,39846.8266666667,2009-02-02,19:50:24
22.811045,108.332134,0,160.843894356955,39846.826724537,2009-02-02,19:50:29
22.810934,108.332169,0,160.187847769029,39846.8267824074,2009-02-02,19:50:34
22.810854,108.332181,0,167.525833333333,39846.8268402778,2009-02-02,19:50:39
22.810808,108.332191,0,172.506781496063,39846.8268981481,2009-02-02,19:50:44
22.810752,108.332186,0,175.216230314961,39846.8269560185,2009-02-02,19:50:49
22.810685,108.332181,0,178.418185695538,39846.8270138889,2009-02-02,19:50:54
22.810621,108.332203,0,181.094291338583,39846.8270717593,2009-02-02,19:50:59
22.810554,108.332181,0,181.455898950131,39846.8271296296,2009-02-02,19:51:04
22.81049,108.332154,0,182.934333989501,39846.8271875,2009-02-02,19:51:09
22.810424,108.332148,0,180.065164041995,39846.8272453704,2009-02-02,19:51:14
22.810327,108.332131,0,189.803454724409,39846.8273032407,2009-02-02,19:51:19
22.8103,108.332079,0,194.521164698163,39846.8273611111,2009-02-02,19:51:24
22.810233,108.332061,0,195.446102362205,39846.8274189815,2009-02-02,19:51:29
22.81017,108.332028,0,190.051158136483,39846.8274768519,2009-02-02,19:51:34
22.810114,108.331999,0,185.929609580053,39846.8275347222,2009-02-02,19:51:39
22.810131,108.331943,0,182.439711286089,39846.8275925926,2009-02-02,19:51:44
22.810159,108.331862,0,176.558080708661,39846.827650463,2009-02-02,19:51:49
22.810188,108.331726,0,169.055255905512,39846.8277083333,2009-02-02,19:51:54
22.810145,108.331559,0,159.524983595801,39846.8277662037,2009-02-02,19:51:59
22.810101,108.331371,0,147.760246062992,39846.8278240741,2009-02-02,19:52:04
22.809956,108.331143,0,134.752604986877,39846.8278819444,2009-02-02,19:52:09
22.809758,108.330887,0,121.37282808399,39846.8279398148,2009-02-02,19:52:14
22.810129,108.331798,0,-66.3863090551181,39846.8288078704,2009-02-02,19:53:29
22.810124,108.33155,0,-105.336532152231,39846.8288657407,2009-02-02,19:53:34
22.810041,108.332124,0,-60.0126410761155,39846.8289236111,2009-02-02,19:53:39
22.809925,108.332049,0,32.2487073490814,39846.8289814815,2009-02-02,19:53:44
22.809855,108.332066,0,61.4394225721785,39846.8290393518,2009-02-02,19:53:49
22.809734,108.332162,0,118.42967847769,39846.8290972222,2009-02-02,19:53:54
22.809641,108.332229,0,143.475544619423,39846.8291550926,2009-02-02,19:53:59
22.809533,108.332336,0,155.01438976378,39846.829212963,2009-02-02,19:54:04
22.809467,108.332406,0,180.968799212598,39846.8292708333,2009-02-02,19:54:09
22.809457,108.332491,0,185.489202755906,39846.8293287037,2009-02-02,19:54:14
22.809491,108.332537,0,197.725997375328,39846.8293865741,2009-02-02,19:54:19
22.809486,108.332549,0,207.034133858268,39846.8294444444,2009-02-02,19:54:24
22.80952,108.332499,0,208.010797244094,39846.8295023148,2009-02-02,19:54:29
22.809613,108.332394,0,206.732575459318,39846.8295601852,2009-02-02,19:54:34
22.809691,108.332319,0,201.989258530184,39846.8296180556,2009-02-02,19:54:39
22.809703,108.332298,0,195.08593503937,39846.8296759259,2009-02-02,19:54:44
22.809692,108.332283,0,185.455187007874,39846.8297337963,2009-02-02,19:54:49
22.809692,108.332283,0,185.455187007874,39846.8297685185,2009-02-02,19:54:52
22.809687,108.332275,0,166.65187007874,39846.8297916667,2009-02-02,19:54:54
22.8097,108.332282,0,147.327637795276,39846.829849537,2009-02-02,19:54:59
22.809717,108.332319,0,134.236541994751,39846.8299074074,2009-02-02,19:55:04
22.809767,108.332312,0,117.970390419947,39846.8299652778,2009-02-02,19:55:09
22.80984,108.332303,0,102.369858923885,39846.8300231481,2009-02-02,19:55:14
22.809896,108.332294,0,93.5591666666667,39846.8300810185,2009-02-02,19:55:19
22.809908,108.332268,0,83.7866207349081,39846.8301388889,2009-02-02,19:55:24
22.809883,108.332263,0,69.4225524934383,39846.8301967593,2009-02-02,19:55:29
22.809878,108.332298,0,55.6849442257218,39846.8302546296,2009-02-02,19:55:34
22.809843,108.332304,0,42.1425918635171,39846.8303125,2009-02-02,19:55:39
22.809853,108.332246,0,27.0107283464567,39846.8303703704,2009-02-02,19:55:44
22.809812,108.33216,0,15.3936515748031,39846.8304282407,2009-02-02,19:55:49
22.809773,108.332095,0,0.836830708661417,39846.8304861111,2009-02-02,19:55:54
22.809801,108.33217,0,-7.87533464566929,39846.8305439815,2009-02-02,19:55:59
22.809804,108.332241,0,1.1136843832021,39846.8306018518,2009-02-02,19:56:04
22.809813,108.332224,0,7.73240813648294,39846.8306597222,2009-02-02,19:56:09
22.809838,108.332258,0,7.84837926509186,39846.8307175926,2009-02-02,19:56:14
22.80986,108.332271,0,-0.966817585301837,39846.830775463,2009-02-02,19:56:19
22.809865,108.332292,0,-6.77528871391076,39846.8308333333,2009-02-02,19:56:24
22.809855,108.332313,0,-9.58898622047244,39846.8308912037,2009-02-02,19:56:29
22.809852,108.332331,0,-11.289530839895,39846.8309490741,2009-02-02,19:56:34
22.809851,108.332343,0,-11.837001312336,39846.8310069444,2009-02-02,19:56:39
22.809851,108.332343,0,-11.837001312336,39846.8310416667,2009-02-02,19:56:42
22.80985,108.332344,0,-11.5443143044619,39846.8310648148,2009-02-02,19:56:44
22.809855,108.332331,0,-10.6345702099738,39846.8311226852,2009-02-02,19:56:49
22.80987,108.332299,0,-10.6939041994751,39846.8311805556,2009-02-02,19:56:54
22.809879,108.332283,0,-11.1776607611549,39846.8312384259,2009-02-02,19:56:59
22.809889,108.33226,0,-11.5472736220472,39846.8312962963,2009-02-02,19:57:04
22.809903,108.332236,0,-11.8788385826772,39846.8313541667,2009-02-02,19:57:09
22.809916,108.332222,0,-12.7169488188976,39846.831412037,2009-02-02,19:57:14
22.809929,108.332201,0,-12.4216797900262,39846.8314699074,2009-02-02,19:57:19
22.809939,108.332181,0,-13.2637204724409,39846.8315277778,2009-02-02,19:57:24
22.809951,108.332163,0,-14.4968897637795,39846.8315856481,2009-02-02,19:57:29
22.81031,108.332069,0,-3.92915682414698,39846.8316435185,2009-02-02,19:57:34
22.810407,108.332097,0,-7.05209973753281,39846.8317013889,2009-02-02,19:57:39
22.810483,108.332082,0,8.24899606299213,39846.8317592593,2009-02-02,19:57:44
22.810483,108.332082,0,8.24899606299213,39846.8317939815,2009-02-02,19:57:47
22.810481,108.332081,0,34.5400032808399,39846.8318171296,2009-02-02,19:57:49
22.810524,108.332114,0,57.9972211286089,39846.831875,2009-02-02,19:57:54
22.810536,108.332133,0,74.8934776902887,39846.8319328704,2009-02-02,19:57:59
22.810598,108.332151,0,91.7516404199475,39846.8319907407,2009-02-02,19:58:04
22.81065,108.332135,0,97.3170439632546,39846.8320486111,2009-02-02,19:58:09
22.810703,108.332108,0,115.45469160105,39846.8321064815,2009-02-02,19:58:14
22.810735,108.332121,0,121.166925853018,39846.8321643519,2009-02-02,19:58:19
22.810756,108.332094,0,123.994632545932,39846.8322222222,2009-02-02,19:58:24
22.810789,108.332091,0,122.337641076115,39846.8322800926,2009-02-02,19:58:29
22.810893,108.332043,0,118.722001312336,39846.832337963,2009-02-02,19:58:34
22.81094,108.332068,0,124.659452099738,39846.8323958333,2009-02-02,19:58:39
22.810976,108.332067,0,126.583933727034,39846.8324537037,2009-02-02,19:58:44
22.811008,108.332052,0,133.614790026247,39846.8325115741,2009-02-02,19:58:49
22.811085,108.332044,0,136.295990813648,39846.8325694444,2009-02-02,19:58:54
22.81118,108.332071,0,140.81280511811,39846.8326273148,2009-02-02,19:58:59
22.811258,108.332092,0,153.206978346457,39846.8326851852,2009-02-02,19:59:04
22.811285,108.332085,0,153.738769685039,39846.8327430556,2009-02-02,19:59:09
22.811332,108.332119,0,155.087933070866,39846.8328009259,2009-02-02,19:59:14
22.81144,108.332193,0,161.923786089239,39846.8328587963,2009-02-02,19:59:19
22.811473,108.332187,0,191.396978346457,39846.8329166667,2009-02-02,19:59:24
22.811492,108.332247,0,190.30782480315,39846.832974537,2009-02-02,19:59:29
22.811508,108.332303,0,194.021811023622,39846.8330324074,2009-02-02,19:59:34
22.811522,108.332355,0,204.932644356955,39846.8330902778,2009-02-02,19:59:39
22.811522,108.332355,0,204.932644356955,39846.833125,2009-02-02,19:59:42
22.811529,108.332349,0,204.260918635171,39846.8331481481,2009-02-02,19:59:44
22.81156,108.332337,0,205.015649606299,39846.8332060185,2009-02-02,19:59:49
22.81163,108.332345,0,215.843005249344,39846.8332638889,2009-02-02,19:59:54
22.811723,108.332378,0,224.642716535433,39846.8333217593,2009-02-02,19:59:59
22.811795,108.332357,0,233.099954068241,39846.8333796296,2009-02-02,20:00:04
22.811851,108.332362,0,241.634012467192,39846.8334375,2009-02-02,20:00:09
22.811919,108.33236,0,244.350810367454,39846.8334953704,2009-02-02,20:00:14
22.812012,108.332362,0,249.378576115486,39846.8335532407,2009-02-02,20:00:19
22.812065,108.332339,0,255.51968832021,39846.8336111111,2009-02-02,20:00:24
22.812123,108.332331,0,262.121715879265,39846.8336689815,2009-02-02,20:00:29
22.812172,108.332333,0,266.591820866142,39846.8337268519,2009-02-02,20:00:34
22.812235,108.332319,0,269.595843175853,39846.8337847222,2009-02-02,20:00:39
22.812282,108.332324,0,268.091190944882,39846.8338425926,2009-02-02,20:00:44
22.812357,108.332327,0,262.382687007874,39846.833900463,2009-02-02,20:00:49
22.812446,108.332344,0,256.078024934383,39846.8339583333,2009-02-02,20:00:54
22.812521,108.33232,0,250.317782152231,39846.8340162037,2009-02-02,20:00:59
22.812591,108.332306,0,243.464566929134,39846.8340740741,2009-02-02,20:01:04
22.812645,108.332299,0,241.315547900262,39846.8341319444,2009-02-02,20:01:09
22.812709,108.332316,0,238.693868110236,39846.8341898148,2009-02-02,20:01:14
22.812786,108.332326,0,230.741151574803,39846.8342476852,2009-02-02,20:01:19
22.812859,108.332322,0,230.26093503937,39846.8343055556,2009-02-02,20:01:24
22.812921,108.33234,0,224.431656824147,39846.8343634259,2009-02-02,20:01:29
22.812999,108.332373,0,221.098277559055,39846.8344212963,2009-02-02,20:01:34
22.813047,108.332346,0,224.615859580052,39846.8344791667,2009-02-02,20:01:39
22.81311,108.332344,0,226.00782152231,39846.834537037,2009-02-02,20:01:44
22.813174,108.33236,0,232.709097769029,39846.8345949074,2009-02-02,20:01:49
22.813222,108.332372,0,238.225367454068,39846.8346527778,2009-02-02,20:01:54
22.813274,108.332341,0,249.116952099738,39846.8347106481,2009-02-02,20:01:59
22.813339,108.332355,0,246.736696194226,39846.8347685185,2009-02-02,20:02:04
22.813361,108.332335,0,242.072129265092,39846.8348263889,2009-02-02,20:02:09
22.813403,108.332388,0,241.229865485564,39846.8348842593,2009-02-02,20:02:14
22.813391,108.332425,0,237.478671259843,39846.8349421296,2009-02-02,20:02:19
22.813375,108.332472,0,234.731138451444,39846.835,2009-02-02,20:02:24
22.813386,108.332551,0,225.750429790026,39846.8350578704,2009-02-02,20:02:29
22.813385,108.332655,0,228.49686351706,39846.8351157407,2009-02-02,20:02:34
22.813375,108.332819,0,238.267244094488,39846.8351736111,2009-02-02,20:02:39
22.813362,108.332879,0,240.91470144357,39846.8352314815,2009-02-02,20:02:44
22.813359,108.333,0,255.822083333333,39846.8352893519,2009-02-02,20:02:49
22.81333,108.333073,0,263.116765091864,39846.8353472222,2009-02-02,20:02:54
22.81333,108.333073,0,263.116765091864,39846.8353819444,2009-02-02,20:02:57
22.813325,108.333071,0,259.808894356955,39846.8354050926,2009-02-02,20:02:59
22.813327,108.333059,0,266.199012467192,39846.835462963,2009-02-02,20:03:04
22.813356,108.333082,0,274.034209317585,39846.8355208333,2009-02-02,20:03:09
22.81354,108.333059,0,273.21187335958,39846.8355787037,2009-02-02,20:03:14
22.813538,108.333127,0,234.273900918635,39846.8356365741,2009-02-02,20:03:19
22.813526,108.333212,0,207.498103674541,39846.8356944444,2009-02-02,20:03:24
22.813489,108.333263,0,198.005377296588,39846.8357523148,2009-02-02,20:03:29
22.813463,108.333319,0,182.873356299213,39846.8358101852,2009-02-02,20:03:34
22.813434,108.33336,0,174.616702755905,39846.8358680556,2009-02-02,20:03:39
22.813406,108.333412,0,165.243412073491,39846.8359259259,2009-02-02,20:03:44
22.813385,108.333463,0,152.694635826772,39846.8359837963,2009-02-02,20:03:49
22.813382,108.333524,0,144.974967191601,39846.8360416667,2009-02-02,20:03:54
22.813401,108.33359,0,139.890567585302,39846.836099537,2009-02-02,20:03:59
22.81347,108.333651,0,138.086646981627,39846.8361574074,2009-02-02,20:04:04
22.813531,108.333677,0,147.472965879265,39846.8362152778,2009-02-02,20:04:09
22.813576,108.333732,0,148.498930446194,39846.8362731481,2009-02-02,20:04:14
22.813542,108.333808,0,163.419904855643,39846.8363310185,2009-02-02,20:04:19
22.8135,108.333877,0,183.775793963255,39846.8363888889,2009-02-02,20:04:24
22.813483,108.33395,0,195.833815616798,39846.8364467593,2009-02-02,20:04:29
22.813473,108.334016,0,210.823950131234,39846.8365046296,2009-02-02,20:04:34
22.813464,108.3341,0,216.58124015748,39846.8365625,2009-02-02,20:04:39
22.813428,108.33417,0,225.729153543307,39846.8366203704,2009-02-02,20:04:44
22.813394,108.334236,0,233.805272309711,39846.8366782407,2009-02-02,20:04:49
22.813417,108.334258,0,234.823402230971,39846.8367361111,2009-02-02,20:04:54
22.813492,108.334176,0,230.63093832021,39846.8367939815,2009-02-02,20:04:59
22.813525,108.33415,0,229.209616141732,39846.8368518518,2009-02-02,20:05:04
22.813563,108.334111,0,236.801912729659,39846.8369097222,2009-02-02,20:05:09
22.813569,108.334087,0,243.780380577428,39846.8369675926,2009-02-02,20:05:14
22.813572,108.334086,0,246.476302493438,39846.837025463,2009-02-02,20:05:19
22.813572,108.334086,0,246.476302493438,39846.8370601852,2009-02-02,20:05:22
22.813579,108.334087,0,246.648887795276,39846.8370833333,2009-02-02,20:05:24
22.813588,108.334088,0,246.767736220472,39846.8371412037,2009-02-02,20:05:29
22.813596,108.334089,0,246.84938648294,39846.8371990741,2009-02-02,20:05:34
22.813596,108.334089,0,246.84938648294,39846.8372337963,2009-02-02,20:05:37
22.813596,108.334091,0,246.6775,39846.8372569444,2009-02-02,20:05:39
22.813605,108.334103,0,246.847910104987,39846.8373148148,2009-02-02,20:05:44
22.813614,108.334111,0,246.319957349081,39846.8373726852,2009-02-02,20:05:49
22.813614,108.334111,0,246.319957349081,39846.8374074074,2009-02-02,20:05:52
22.813608,108.334113,0,245.670682414698,39846.8374305556,2009-02-02,20:05:54
22.813613,108.334127,0,244.632604986877,39846.8374884259,2009-02-02,20:05:59
22.813611,108.334127,0,244.041804461942,39846.8375462963,2009-02-02,20:06:04
22.813617,108.334127,0,243.840354330709,39846.8376041667,2009-02-02,20:06:09
22.813617,108.334127,0,243.840354330709,39846.8376388889,2009-02-02,20:06:12
22.813622,108.334127,0,243.788490813648,39846.837662037,2009-02-02,20:06:14
22.813703,108.334145,0,244.452109580053,39846.8377199074,2009-02-02,20:06:19
22.813795,108.334176,0,245.158628608924,39846.8377777778,2009-02-02,20:06:24
22.813833,108.33417,0,245.498195538058,39846.8378356481,2009-02-02,20:06:29
22.813872,108.33416,0,245.932381889764,39846.8378935185,2009-02-02,20:06:34
22.813891,108.33415,0,246.714494750656,39846.8379513889,2009-02-02,20:06:39
22.813902,108.334136,0,246.835016404199,39846.8380092593,2009-02-02,20:06:44
22.813864,108.334103,0,247.464717847769,39846.8380671296,2009-02-02,20:06:49
22.81379,108.334104,0,247.517959317585,39846.838125,2009-02-02,20:06:54
22.813786,108.334043,0,247.831719160105,39846.8381828704,2009-02-02,20:06:59
22.813802,108.333924,0,246.955216535433,39846.8382407407,2009-02-02,20:07:04
22.813769,108.333763,0,247.397536089239,39846.8382986111,2009-02-02,20:07:09
22.81373,108.333571,0,247.697303149606,39846.8383564815,2009-02-02,20:07:14
22.813723,108.333472,0,246.875541338583,39846.8384143518,2009-02-02,20:07:19
22.813585,108.333849,0,247.02157152231,39846.8384722222,2009-02-02,20:07:24
22.813583,108.333984,0,246.0018667979,39846.8385300926,2009-02-02,20:07:29
22.813601,108.334018,0,244.243700787402,39846.838587963,2009-02-02,20:07:34
22.813629,108.334002,0,242.399179790026,39846.8386458333,2009-02-02,20:07:39
22.813629,108.334002,0,242.399179790026,39846.8386805556,2009-02-02,20:07:42
22.813635,108.334001,0,241.892582020997,39846.8387037037,2009-02-02,20:07:44
22.813661,108.333994,0,241.367759186352,39846.8387615741,2009-02-02,20:07:49
22.813661,108.333994,0,241.367759186352,39846.8387962963,2009-02-02,20:07:52
22.813668,108.333993,0,240.167408136483,39846.8388194444,2009-02-02,20:07:54
22.813677,108.333993,0,237.980137795276,39846.8388773148,2009-02-02,20:07:59
22.813677,108.333993,0,237.980137795276,39846.838912037,2009-02-02,20:08:02
22.813682,108.333994,0,234.463106955381,39846.8389351852,2009-02-02,20:08:04
22.813692,108.333994,0,229.828100393701,39846.8389930556,2009-02-02,20:08:09
22.813692,108.333994,0,229.828100393701,39846.8390277778,2009-02-02,20:08:12
22.813686,108.333993,0,226.674717847769,39846.8390509259,2009-02-02,20:08:14
22.813628,108.334031,0,228.122952755905,39846.8391087963,2009-02-02,20:08:19
22.813623,108.334131,0,224.898379265092,39846.8391666667,2009-02-02,20:08:24
22.813581,108.334173,0,220.864914698163,39846.839224537,2009-02-02,20:08:29
22.813574,108.334228,0,213.772680446194,39846.8392824074,2009-02-02,20:08:34
22.813611,108.334268,0,204.871131889764,39846.8393402778,2009-02-02,20:08:39
22.813606,108.334316,0,195.73406824147,39846.8393981481,2009-02-02,20:08:44
22.813616,108.33444,0,187.867982283465,39846.8394560185,2009-02-02,20:08:49
22.813603,108.334531,0,182.313169291339,39846.8395138889,2009-02-02,20:08:54
22.813629,108.334569,0,178.847276902887,39846.8395717593,2009-02-02,20:08:59
