# Supplementary material for: Research on differential privacy protection method based on user tendency
Source: PLoS One. 2023 Oct 26;18(10):e0288823. doi: 10.1371/journal.pone.0288823 (PMC10602288; doi:10.1371/journal.pone.0288823)
Supplement: S2 Data — (ZIP) [file pone.0288823.s002.zip › Data 5-2/023/Trajectory/20090203054705.plt]

Geolife trajectory
WGS 84
Altitude is in Feet
Reserved 3
0,2,255,My Track,0,0,2,8421376
0
22.8091166666667,108.332245,0,0,39847.2410300926,2009-02-03,05:47:05
22.8091166666667,108.332245,0,0,39847.2410648148,2009-02-03,05:47:08
22.8091133333333,108.332241666667,0,0,39847.241087963,2009-02-03,05:47:10
22.8090666666667,108.33227,0,0,39847.2411458333,2009-02-03,05:47:15
22.8091716666667,108.332235,0,0,39847.2412037037,2009-02-03,05:47:20
22.8091733333333,108.332218333333,0,0,39847.2412615741,2009-02-03,05:47:25
22.80917,108.332206666667,0,0,39847.2413194444,2009-02-03,05:47:30
22.8092216666667,108.332206666667,0,0,39847.2413773148,2009-02-03,05:47:35
22.809245,108.332201666667,0,0,39847.2414351852,2009-02-03,05:47:40
22.8092516666667,108.332193333333,0,0,39847.2414930556,2009-02-03,05:47:45
22.8092566666667,108.33219,0,0,39847.2415509259,2009-02-03,05:47:50
22.8092566666667,108.33219,0,0,39847.2415856481,2009-02-03,05:47:53
22.80926,108.332193333333,0,0,39847.2416087963,2009-02-03,05:47:55
22.809205,108.332196666667,0,0,39847.2416666667,2009-02-03,05:48:00
22.8090683333333,108.33217,0,0,39847.241724537,2009-02-03,05:48:05
22.8089333333333,108.332086666667,0,0,39847.2417824074,2009-02-03,05:48:10
22.8088716666667,108.331938333333,0,0,39847.2418402778,2009-02-03,05:48:15
22.808745,108.331603333333,0,0,39847.2418981481,2009-02-03,05:48:20
22.8085316666667,108.331163333333,0,0,39847.2419560185,2009-02-03,05:48:25
22.8082883333333,108.33062,0,0,39847.2420138889,2009-02-03,05:48:30
22.80797,108.329916666667,0,0,39847.2420717593,2009-02-03,05:48:35
22.807595,108.329331666667,0,0,39847.2421296296,2009-02-03,05:48:40
22.8072566666667,108.328873333333,0,0,39847.2421875,2009-02-03,05:48:45
22.8068783333333,108.32854,0,0,39847.2422453704,2009-02-03,05:48:50
22.8064933333333,108.32821,0,0,39847.2423032407,2009-02-03,05:48:55
22.806095,108.327868333333,0,0,39847.2423611111,2009-02-03,05:49:00
22.8057083333333,108.327475,0,0,39847.2424189815,2009-02-03,05:49:05
22.805455,108.327198333333,0,0,39847.2424768518,2009-02-03,05:49:10
22.8053833333333,108.327123333333,0,0,39847.2425347222,2009-02-03,05:49:15
22.8053683333333,108.327115,0,0,39847.2425925926,2009-02-03,05:49:20
22.805085,108.32687,0,0,39847.2432291667,2009-02-03,05:50:15
22.8048783333333,108.327141666667,0,0,39847.243287037,2009-02-03,05:50:20
22.804745,108.327285,0,0,39847.2433449074,2009-02-03,05:50:25
22.8045966666667,108.327563333333,0,0,39847.2434027778,2009-02-03,05:50:30
22.8044583333333,108.327806666667,0,0,39847.2434606481,2009-02-03,05:50:35
22.8046166666667,108.327728333333,0,0,39847.2435185185,2009-02-03,05:50:40
22.80471,108.327385,0,0,39847.2435763889,2009-02-03,05:50:45
22.8047333333333,108.327211666667,0,0,39847.2436342593,2009-02-03,05:50:50
22.8047366666667,108.32718,0,0,39847.2436921296,2009-02-03,05:50:55
22.8047366666667,108.32718,0,0,39847.2437268518,2009-02-03,05:50:58
22.8047433333333,108.327186666667,0,0,39847.24375,2009-02-03,05:51:00
22.8047333333333,108.327173333333,0,0,39847.2438078704,2009-02-03,05:51:05
22.804725,108.32715,0,0,39847.2438657407,2009-02-03,05:51:10
22.8047533333333,108.32716,0,0,39847.2439236111,2009-02-03,05:51:15
22.8047416666667,108.327165,0,0,39847.2439814815,2009-02-03,05:51:20
22.8047333333333,108.327151666667,0,0,39847.2440393518,2009-02-03,05:51:25
22.80502,108.327098333333,0,0,39847.2440972222,2009-02-03,05:51:30
22.8048433333333,108.327186666667,0,0,39847.2441550926,2009-02-03,05:51:35
22.804925,108.327228333333,0,0,39847.244212963,2009-02-03,05:51:40
22.8050166666667,108.327346666667,0,0,39847.2442708333,2009-02-03,05:51:45
22.805065,108.32734,0,0,39847.2443287037,2009-02-03,05:51:50
22.8051083333333,108.327371666667,0,0,39847.2443865741,2009-02-03,05:51:55
22.8052316666667,108.327413333333,0,0,39847.2444444444,2009-02-03,05:52:00
22.805355,108.327355,0,0,39847.2445023148,2009-02-03,05:52:05
22.8047166666667,108.32691,0,0,39847.2450231481,2009-02-03,05:52:50
22.8048766666667,108.326985,0,0,39847.2450810185,2009-02-03,05:52:55
22.80491,108.32696,0,0,39847.2451388889,2009-02-03,05:53:00
22.804755,108.326925,0,0,39847.2451967593,2009-02-03,05:53:05
22.8047316666667,108.32691,0,0,39847.2452546296,2009-02-03,05:53:10
22.8046683333333,108.326915,0,0,39847.2453125,2009-02-03,05:53:15
22.8046916666667,108.3269,0,0,39847.2453703704,2009-02-03,05:53:20
22.8046766666667,108.326916666667,0,0,39847.2454282407,2009-02-03,05:53:25
22.80471,108.32692,0,0,39847.2454861111,2009-02-03,05:53:30
22.804665,108.326876666667,0,0,39847.2455439815,2009-02-03,05:53:35
22.8048516666667,108.327041666667,0,0,39847.2456018519,2009-02-03,05:53:40
22.804885,108.32708,0,0,39847.2456597222,2009-02-03,05:53:45
22.8049383333333,108.327063333333,0,0,39847.2457175926,2009-02-03,05:53:50
22.80498,108.327058333333,0,0,39847.245775463,2009-02-03,05:53:55
22.8050133333333,108.327068333333,0,0,39847.2458333333,2009-02-03,05:54:00
22.80508,108.327171666667,0,0,39847.2458912037,2009-02-03,05:54:05
22.8051,108.32719,0,0,39847.2459490741,2009-02-03,05:54:10
22.8050733333333,108.327185,0,0,39847.2460069444,2009-02-03,05:54:15
22.8050616666667,108.327196666667,0,0,39847.2460648148,2009-02-03,05:54:20
22.80507,108.327233333333,0,0,39847.2461226852,2009-02-03,05:54:25
22.8050883333333,108.327268333333,0,0,39847.2461805556,2009-02-03,05:54:30
22.8051333333333,108.327303333333,0,0,39847.2462384259,2009-02-03,05:54:35
22.8051583333333,108.32733,0,0,39847.2462962963,2009-02-03,05:54:40
22.8051666666667,108.32737,0,0,39847.2463541667,2009-02-03,05:54:45
22.8051866666667,108.32738,0,0,39847.246412037,2009-02-03,05:54:50
22.8051866666667,108.327325,0,0,39847.2464699074,2009-02-03,05:54:55
22.8051983333333,108.327283333333,0,0,39847.2465277778,2009-02-03,05:55:00
22.8051866666667,108.32728,0,0,39847.2465856481,2009-02-03,05:55:05
22.805155,108.32727,0,0,39847.2466435185,2009-02-03,05:55:10
22.805125,108.327228333333,0,0,39847.2467013889,2009-02-03,05:55:15
22.8051016666667,108.327223333333,0,0,39847.2467592593,2009-02-03,05:55:20
22.80509,108.3272,0,0,39847.2468171296,2009-02-03,05:55:25
22.80509,108.3272,0,0,39847.2468518519,2009-02-03,05:55:28
22.805085,108.327206666667,0,0,39847.246875,2009-02-03,05:55:30
22.8050866666667,108.327238333333,0,0,39847.2469328704,2009-02-03,05:55:35
22.8051,108.327258333333,0,0,39847.2469907407,2009-02-03,05:55:40
22.805095,108.327255,0,0,39847.2470486111,2009-02-03,05:55:45
22.8050916666667,108.32725,0,0,39847.2471064815,2009-02-03,05:55:50
22.8050916666667,108.32725,0,0,39847.2471412037,2009-02-03,05:55:53
22.8050916666667,108.327248333333,0,0,39847.2471643519,2009-02-03,05:55:55
22.8050483333333,108.327163333333,0,0,39847.2472222222,2009-02-03,05:56:00
22.8050183333333,108.327105,0,0,39847.2472800926,2009-02-03,05:56:05
22.805005,108.32707,0,0,39847.247337963,2009-02-03,05:56:10
22.8049983333333,108.327081666667,0,0,39847.2473958333,2009-02-03,05:56:15
22.8050083333333,108.32709,0,0,39847.2474537037,2009-02-03,05:56:20
22.805,108.327068333333,0,0,39847.2475115741,2009-02-03,05:56:25
22.8049916666667,108.327086666667,0,0,39847.2475694444,2009-02-03,05:56:30
22.8049916666667,108.327086666667,0,0,39847.2476041667,2009-02-03,05:56:33
22.804985,108.327083333333,0,0,39847.2476273148,2009-02-03,05:56:35
22.8050016666667,108.32715,0,0,39847.2476851852,2009-02-03,05:56:40
22.805015,108.3272,0,0,39847.2477430556,2009-02-03,05:56:45
22.8050283333333,108.327226666667,0,0,39847.2478009259,2009-02-03,05:56:50
22.805035,108.327211666667,0,0,39847.2478587963,2009-02-03,05:56:55
22.8050416666667,108.327178333333,0,0,39847.2479166667,2009-02-03,05:57:00
22.8050533333333,108.327143333333,0,0,39847.247974537,2009-02-03,05:57:05
22.80504,108.327111666667,0,0,39847.2480324074,2009-02-03,05:57:10
22.805015,108.32708,0,0,39847.2480902778,2009-02-03,05:57:15
22.8049683333333,108.327043333333,0,0,39847.2481481481,2009-02-03,05:57:20
22.8049916666667,108.326878333333,0,0,39847.2509837963,2009-02-03,06:01:25
22.8049333333333,108.326693333333,0,0,39847.2510416667,2009-02-03,06:01:30
22.8049416666667,108.326675,0,0,39847.251099537,2009-02-03,06:01:35
22.804955,108.326713333333,0,0,39847.2511574074,2009-02-03,06:01:40
22.804955,108.32671,0,0,39847.2512152778,2009-02-03,06:01:45
22.804955,108.32671,0,0,39847.25125,2009-02-03,06:01:48
22.8049533333333,108.326708333333,0,0,39847.2512731481,2009-02-03,06:01:50
22.804965,108.326738333333,0,0,39847.2513310185,2009-02-03,06:01:55
22.8050066666667,108.326796666667,0,0,39847.2513888889,2009-02-03,06:02:00
22.8050283333333,108.326853333333,0,0,39847.2514467593,2009-02-03,06:02:05
22.8050583333333,108.326901666667,0,0,39847.2515046296,2009-02-03,06:02:10
22.8050583333333,108.32695,0,0,39847.2515625,2009-02-03,06:02:15
22.8050533333333,108.326981666667,0,0,39847.2516203704,2009-02-03,06:02:20
22.80505,108.327036666667,0,0,39847.2516782407,2009-02-03,06:02:25
22.80503,108.327058333333,0,0,39847.2517361111,2009-02-03,06:02:30
22.8050383333333,108.327091666667,0,0,39847.2517939815,2009-02-03,06:02:35
22.8050483333333,108.327121666667,0,0,39847.2518518518,2009-02-03,06:02:40
22.8050466666667,108.327135,0,0,39847.2519097222,2009-02-03,06:02:45
22.805055,108.327145,0,0,39847.2519675926,2009-02-03,06:02:50
22.805075,108.327113333333,0,0,39847.252025463,2009-02-03,06:02:55
22.8050866666667,108.32708,0,0,39847.2520833333,2009-02-03,06:03:00
22.8050983333333,108.327078333333,0,0,39847.2521412037,2009-02-03,06:03:05
22.8050983333333,108.327078333333,0,0,39847.2521759259,2009-02-03,06:03:08
22.8050966666667,108.327081666667,0,0,39847.2521990741,2009-02-03,06:03:10
22.80509,108.327123333333,0,0,39847.2522569444,2009-02-03,06:03:15
22.8050766666667,108.32718,0,0,39847.2523148148,2009-02-03,06:03:20
22.805075,108.32719,0,0,39847.2523726852,2009-02-03,06:03:25
22.805075,108.32719,0,0,39847.2524074074,2009-02-03,06:03:28
22.8050766666667,108.327195,0,0,39847.2524305556,2009-02-03,06:03:30
22.8050733333333,108.32714,0,0,39847.2524884259,2009-02-03,06:03:35
22.8050833333333,108.327126666667,0,0,39847.2525462963,2009-02-03,06:03:40
22.805085,108.327125,0,0,39847.2526041667,2009-02-03,06:03:45
22.8050816666667,108.327121666667,0,0,39847.252662037,2009-02-03,06:03:50
22.8050816666667,108.327121666667,0,0,39847.2526967593,2009-02-03,06:03:53
22.805075,108.327128333333,0,0,39847.2527199074,2009-02-03,06:03:55
22.8050816666667,108.327145,0,0,39847.2527777778,2009-02-03,06:04:00
22.805085,108.327146666667,0,0,39847.2528356481,2009-02-03,06:04:05
22.805085,108.327146666667,0,0,39847.2528703704,2009-02-03,06:04:08
22.8050816666667,108.327143333333,0,0,39847.2528935185,2009-02-03,06:04:10
22.805065,108.327135,0,0,39847.2529513889,2009-02-03,06:04:15
22.80506,108.327121666667,0,0,39847.2530092593,2009-02-03,06:04:20
22.8050566666667,108.327116666667,0,0,39847.2530671296,2009-02-03,06:04:25
22.8050566666667,108.327116666667,0,0,39847.2531018518,2009-02-03,06:04:28
22.8050566666667,108.327116666667,0,0,39847.253125,2009-02-03,06:04:30
22.805055,108.327098333333,0,0,39847.2531828704,2009-02-03,06:04:35
22.8050566666667,108.327065,0,0,39847.2532407407,2009-02-03,06:04:40
22.805065,108.327031666667,0,0,39847.2532986111,2009-02-03,06:04:45
22.8050866666667,108.326965,0,0,39847.2533564815,2009-02-03,06:04:50
22.8051066666667,108.326951666667,0,0,39847.2534143519,2009-02-03,06:04:55
22.8051233333333,108.326996666667,0,0,39847.2534722222,2009-02-03,06:05:00
22.80515,108.32704,0,0,39847.2535300926,2009-02-03,06:05:05
22.8051383333333,108.327051666667,0,0,39847.253587963,2009-02-03,06:05:10
22.8051233333333,108.327031666667,0,0,39847.2536458333,2009-02-03,06:05:15
22.8051183333333,108.327026666667,0,0,39847.2537037037,2009-02-03,06:05:20
22.8051183333333,108.327026666667,0,0,39847.2537384259,2009-02-03,06:05:23
22.80511,108.327018333333,0,0,39847.2537615741,2009-02-03,06:05:25
22.8050983333333,108.326996666667,0,0,39847.2538194444,2009-02-03,06:05:30
22.8050816666667,108.326935,0,0,39847.2538773148,2009-02-03,06:05:35
22.8050583333333,108.32688,0,0,39847.2539351852,2009-02-03,06:05:40
22.80504,108.32684,0,0,39847.2539930556,2009-02-03,06:05:45
22.8050466666667,108.326866666667,0,0,39847.2540509259,2009-02-03,06:05:50
22.8050616666667,108.32688,0,0,39847.2541087963,2009-02-03,06:05:55
22.80509,108.326958333333,0,0,39847.2541666667,2009-02-03,06:06:00
22.8051033333333,108.326995,0,0,39847.254224537,2009-02-03,06:06:05
22.8051166666667,108.327048333333,0,0,39847.2542824074,2009-02-03,06:06:10
22.8050683333333,108.327023333333,0,0,39847.2543402778,2009-02-03,06:06:15
22.8048416666667,108.326773333333,0,0,39847.2543981481,2009-02-03,06:06:20
22.8048333333333,108.326755,0,0,39847.2544560185,2009-02-03,06:06:25
22.8048783333333,108.326758333333,0,0,39847.2545138889,2009-02-03,06:06:30
22.8049366666667,108.326798333333,0,0,39847.2545717593,2009-02-03,06:06:35
22.80494,108.326793333333,0,0,39847.2546296296,2009-02-03,06:06:40
22.80494,108.326793333333,0,0,39847.2546643519,2009-02-03,06:06:43
22.8049433333333,108.326796666667,0,0,39847.2546875,2009-02-03,06:06:45
22.80495,108.326825,0,0,39847.2547453704,2009-02-03,06:06:50
22.804955,108.326895,0,0,39847.2548032407,2009-02-03,06:06:55
22.8049816666667,108.326983333333,0,0,39847.2548611111,2009-02-03,06:07:00
22.8050133333333,108.32706,0,0,39847.2549189815,2009-02-03,06:07:05
22.80502,108.327076666667,0,0,39847.2549768519,2009-02-03,06:07:10
22.8050133333333,108.32704,0,0,39847.2550347222,2009-02-03,06:07:15
22.8050366666667,108.327055,0,0,39847.2550925926,2009-02-03,06:07:20
22.8050466666667,108.327106666667,0,0,39847.255150463,2009-02-03,06:07:25
22.8050666666667,108.327156666667,0,0,39847.2552083333,2009-02-03,06:07:30
22.80509,108.327195,0,0,39847.2552662037,2009-02-03,06:07:35
22.8051016666667,108.327216666667,0,0,39847.2553240741,2009-02-03,06:07:40
22.8051016666667,108.327216666667,0,0,39847.2553587963,2009-02-03,06:07:43
22.8050966666667,108.327223333333,0,0,39847.2553819444,2009-02-03,06:07:45
22.80509,108.327208333333,0,0,39847.2554398148,2009-02-03,06:07:50
22.8050316666667,108.327156666667,0,0,39847.2554976852,2009-02-03,06:07:55
22.8050333333333,108.327106666667,0,0,39847.2555555556,2009-02-03,06:08:00
22.80503,108.327121666667,0,0,39847.2556134259,2009-02-03,06:08:05
22.80501,108.327116666667,0,0,39847.2556712963,2009-02-03,06:08:10
22.8050033333333,108.327151666667,0,0,39847.2557291667,2009-02-03,06:08:15
22.8050333333333,108.32718,0,0,39847.255787037,2009-02-03,06:08:20
22.805045,108.327201666667,0,0,39847.2558449074,2009-02-03,06:08:25
22.8050333333333,108.327216666667,0,0,39847.2559027778,2009-02-03,06:08:30
22.8050216666667,108.327186666667,0,0,39847.2559606481,2009-02-03,06:08:35
22.805015,108.327148333333,0,0,39847.2560185185,2009-02-03,06:08:40
22.8050133333333,108.327146666667,0,0,39847.2560763889,2009-02-03,06:08:45
22.80501,108.327145,0,0,39847.2561342593,2009-02-03,06:08:50
22.8050083333333,108.327143333333,0,0,39847.2561921296,2009-02-03,06:08:55
22.8050083333333,108.327143333333,0,0,39847.2562268519,2009-02-03,06:08:58
22.8050033333333,108.327141666667,0,0,39847.25625,2009-02-03,06:09:00
22.8049783333333,108.327125,0,0,39847.2563078704,2009-02-03,06:09:05
22.8049266666667,108.327096666667,0,0,39847.2563657407,2009-02-03,06:09:10
22.8049266666667,108.327096666667,0,0,39847.256400463,2009-02-03,06:09:13
22.8049216666667,108.327091666667,0,0,39847.2564236111,2009-02-03,06:09:15
22.8049183333333,108.327056666667,0,0,39847.2564814815,2009-02-03,06:09:20
22.8049,108.327005,0,0,39847.2565393519,2009-02-03,06:09:25
22.8048866666667,108.326945,0,0,39847.2565972222,2009-02-03,06:09:30
22.80487,108.326925,0,0,39847.2566550926,2009-02-03,06:09:35
22.8048233333333,108.326871666667,0,0,39847.256712963,2009-02-03,06:09:40
22.8047316666667,108.326805,0,0,39847.2567708333,2009-02-03,06:09:45
22.8046616666667,108.326726666667,0,0,39847.2568287037,2009-02-03,06:09:50
22.80462,108.326655,0,0,39847.2568865741,2009-02-03,06:09:55
22.804585,108.326596666667,0,0,39847.2569444444,2009-02-03,06:10:00
22.804625,108.326623333333,0,0,39847.2570023148,2009-02-03,06:10:05
22.8046666666667,108.326673333333,0,0,39847.2570601852,2009-02-03,06:10:10
22.8046483333333,108.326696666667,0,0,39847.2571180556,2009-02-03,06:10:15
22.804615,108.326691666667,0,0,39847.2571759259,2009-02-03,06:10:20
22.8046816666667,108.326726666667,0,0,39847.2572337963,2009-02-03,06:10:25
22.8047516666667,108.326775,0,0,39847.2572916667,2009-02-03,06:10:30
22.8048,108.326811666667,0,0,39847.257349537,2009-02-03,06:10:35
22.804855,108.326901666667,0,0,39847.2574074074,2009-02-03,06:10:40
22.804865,108.326888333333,0,0,39847.2574652778,2009-02-03,06:10:45
22.8048666666667,108.326833333333,0,0,39847.2575231481,2009-02-03,06:10:50
22.8048483333333,108.326788333333,0,0,39847.2575810185,2009-02-03,06:10:55
22.8048433333333,108.326815,0,0,39847.2576388889,2009-02-03,06:11:00
22.8048433333333,108.326836666667,0,0,39847.2576967593,2009-02-03,06:11:05
22.8048666666667,108.326836666667,0,0,39847.2577546296,2009-02-03,06:11:10
22.80489,108.326846666667,0,0,39847.2578125,2009-02-03,06:11:15
22.8049083333333,108.326863333333,0,0,39847.2578703704,2009-02-03,06:11:20
22.804935,108.32691,0,0,39847.2579282407,2009-02-03,06:11:25
22.80497,108.326933333333,0,0,39847.2579861111,2009-02-03,06:11:30
22.8050183333333,108.326931666667,0,0,39847.2580439815,2009-02-03,06:11:35
22.8050216666667,108.326896666667,0,0,39847.2581018518,2009-02-03,06:11:40
22.8050433333333,108.32689,0,0,39847.2581597222,2009-02-03,06:11:45
22.805045,108.326873333333,0,0,39847.2582175926,2009-02-03,06:11:50
22.8050166666667,108.326848333333,0,0,39847.258275463,2009-02-03,06:11:55
22.8049733333333,108.326811666667,0,0,39847.2583333333,2009-02-03,06:12:00
22.8049733333333,108.32681,0,0,39847.2583912037,2009-02-03,06:12:05
22.8049733333333,108.32681,0,0,39847.2584259259,2009-02-03,06:12:08
22.8049683333333,108.326806666667,0,0,39847.2584490741,2009-02-03,06:12:10
22.8049733333333,108.326786666667,0,0,39847.2585069444,2009-02-03,06:12:15
22.8050083333333,108.326783333333,0,0,39847.2585648148,2009-02-03,06:12:20
22.80501,108.326768333333,0,0,39847.2586226852,2009-02-03,06:12:25
22.8050166666667,108.326735,0,0,39847.2586805556,2009-02-03,06:12:30
22.8050883333333,108.326938333333,0,0,39847.2587962963,2009-02-03,06:12:40
22.805085,108.32695,0,0,39847.2588541667,2009-02-03,06:12:45
22.8050716666667,108.326853333333,0,0,39847.258912037,2009-02-03,06:12:50
22.805055,108.326751666667,0,0,39847.2589699074,2009-02-03,06:12:55
22.8050133333333,108.326705,0,0,39847.2590277778,2009-02-03,06:13:00
22.8049666666667,108.326536666667,0,0,39847.2590856481,2009-02-03,06:13:05
22.8049666666667,108.326193333333,0,0,39847.2591435185,2009-02-03,06:13:10
22.8048833333333,108.32596,0,0,39847.2621527778,2009-02-03,06:17:30
22.8048633333333,108.325883333333,0,0,39847.2622106481,2009-02-03,06:17:35
22.8048783333333,108.325826666667,0,0,39847.2622685185,2009-02-03,06:17:40
22.80462,108.325955,0,0,39847.2623263889,2009-02-03,06:17:45
22.8046716666667,108.32595,0,0,39847.2623842593,2009-02-03,06:17:50
22.8048566666667,108.326561666667,0,0,39847.2624421296,2009-02-03,06:17:55
22.8049383333333,108.326431666667,0,0,39847.2625,2009-02-03,06:18:00
22.8049016666667,108.326306666667,0,0,39847.2625578704,2009-02-03,06:18:05
22.8049283333333,108.32629,0,0,39847.2626157407,2009-02-03,06:18:10
22.8049633333333,108.326351666667,0,0,39847.2626736111,2009-02-03,06:18:15
22.8050083333333,108.326585,0,0,39847.2627314815,2009-02-03,06:18:20
22.8050416666667,108.326855,0,0,39847.2627893519,2009-02-03,06:18:25
22.8050566666667,108.326908333333,0,0,39847.2628472222,2009-02-03,06:18:30
22.805065,108.326981666667,0,0,39847.2629050926,2009-02-03,06:18:35
22.8050533333333,108.32699,0,0,39847.262962963,2009-02-03,06:18:40
22.8050533333333,108.327155,0,0,39847.2630208333,2009-02-03,06:18:45
22.8050416666667,108.327225,0,0,39847.2630787037,2009-02-03,06:18:50
22.8050316666667,108.327255,0,0,39847.2631365741,2009-02-03,06:18:55
22.8050666666667,108.327231666667,0,0,39847.2631944444,2009-02-03,06:19:00
22.80508,108.32724,0,0,39847.2632523148,2009-02-03,06:19:05
22.8050916666667,108.327236666667,0,0,39847.2633101852,2009-02-03,06:19:10
22.8051183333333,108.32729,0,0,39847.2633680556,2009-02-03,06:19:15
22.8051316666667,108.327305,0,0,39847.2634259259,2009-02-03,06:19:20
22.8051316666667,108.327305,0,0,39847.2634606481,2009-02-03,06:19:23
22.8051283333333,108.327305,0,0,39847.2634837963,2009-02-03,06:19:25
22.8051316666667,108.327293333333,0,0,39847.2635416667,2009-02-03,06:19:30
22.8051316666667,108.327293333333,0,0,39847.2635763889,2009-02-03,06:19:33
22.8051316666667,108.327293333333,0,0,39847.263599537,2009-02-03,06:19:35
22.8051133333333,108.32727,0,0,39847.2636574074,2009-02-03,06:19:40
22.8050283333333,108.327316666667,0,0,39847.2637152778,2009-02-03,06:19:45
22.80487,108.32723,0,0,39847.2637731481,2009-02-03,06:19:50
22.8048283333333,108.327123333333,0,0,39847.2638310185,2009-02-03,06:19:55
22.8048233333333,108.32698,0,0,39847.2638888889,2009-02-03,06:20:00
22.8048933333333,108.32689,0,0,39847.2639467593,2009-02-03,06:20:05
22.80495,108.32688,0,0,39847.2640046296,2009-02-03,06:20:10
22.8049833333333,108.326911666667,0,0,39847.2640625,2009-02-03,06:20:15
22.8050583333333,108.326915,0,0,39847.2641203704,2009-02-03,06:20:20
22.805085,108.32693,0,0,39847.2641782407,2009-02-03,06:20:25
22.805085,108.32693,0,0,39847.264212963,2009-02-03,06:20:28
22.8050916666667,108.32693,0,0,39847.2642361111,2009-02-03,06:20:30
22.8051083333333,108.326921666667,0,0,39847.2642939815,2009-02-03,06:20:35
22.8050783333333,108.326933333333,0,0,39847.2643518519,2009-02-03,06:20:40
22.8050683333333,108.326913333333,0,0,39847.2644097222,2009-02-03,06:20:45
22.80506,108.326856666667,0,0,39847.2644675926,2009-02-03,06:20:50
22.8050433333333,108.326801666667,0,0,39847.264525463,2009-02-03,06:20:55
22.8050283333333,108.326748333333,0,0,39847.2645833333,2009-02-03,06:21:00
22.8050133333333,108.326751666667,0,0,39847.2646412037,2009-02-03,06:21:05
22.8050083333333,108.326766666667,0,0,39847.2646990741,2009-02-03,06:21:10
22.8050083333333,108.326766666667,0,0,39847.2647337963,2009-02-03,06:21:13
22.805015,108.326771666667,0,0,39847.2647569444,2009-02-03,06:21:15
22.805015,108.326783333333,0,0,39847.2648148148,2009-02-03,06:21:20
22.8050116666667,108.326781666667,0,0,39847.2648726852,2009-02-03,06:21:25
22.8050133333333,108.326783333333,0,0,39847.2649305556,2009-02-03,06:21:30
22.8050133333333,108.326783333333,0,0,39847.2649652778,2009-02-03,06:21:33
22.8050183333333,108.32679,0,0,39847.2649884259,2009-02-03,06:21:35
22.8050266666667,108.326838333333,0,0,39847.2650462963,2009-02-03,06:21:40
22.8050466666667,108.326878333333,0,0,39847.2651041667,2009-02-03,06:21:45
22.8050583333333,108.326921666667,0,0,39847.265162037,2009-02-03,06:21:50
22.8050566666667,108.326938333333,0,0,39847.2652199074,2009-02-03,06:21:55
22.8050566666667,108.326938333333,0,0,39847.2652546296,2009-02-03,06:21:58
22.8050583333333,108.32693,0,0,39847.2652777778,2009-02-03,06:22:00
22.8050816666667,108.326948333333,0,0,39847.2653356481,2009-02-03,06:22:05
22.8050916666667,108.326938333333,0,0,39847.2653935185,2009-02-03,06:22:10
22.8050916666667,108.326938333333,0,0,39847.2654282407,2009-02-03,06:22:13
22.8050933333333,108.326935,0,0,39847.2654513889,2009-02-03,06:22:15
22.8051066666667,108.326966666667,0,0,39847.2655092593,2009-02-03,06:22:20
22.805105,108.326956666667,0,0,39847.2655671296,2009-02-03,06:22:25
22.805085,108.32697,0,0,39847.265625,2009-02-03,06:22:30
22.80506,108.32695,0,0,39847.2656828704,2009-02-03,06:22:35
22.805045,108.326911666667,0,0,39847.2657407407,2009-02-03,06:22:40
22.8050566666667,108.326921666667,0,0,39847.2657986111,2009-02-03,06:22:45
22.8050566666667,108.326921666667,0,0,39847.2658333333,2009-02-03,06:22:48
22.8050566666667,108.32692,0,0,39847.2658564815,2009-02-03,06:22:50
22.8050666666667,108.326925,0,0,39847.2659143518,2009-02-03,06:22:55
22.8050783333333,108.326933333333,0,0,39847.2659722222,2009-02-03,06:23:00
22.8050783333333,108.32692,0,0,39847.2660300926,2009-02-03,06:23:05
22.8050733333333,108.326915,0,0,39847.266087963,2009-02-03,06:23:10
22.8050733333333,108.326915,0,0,39847.2661226852,2009-02-03,06:23:13
22.80507,108.326918333333,0,0,39847.2661458333,2009-02-03,06:23:15
22.80509,108.326903333333,0,0,39847.2662037037,2009-02-03,06:23:20
22.8050666666667,108.326888333333,0,0,39847.2662615741,2009-02-03,06:23:25
22.8050433333333,108.326865,0,0,39847.2663194444,2009-02-03,06:23:30
22.8050233333333,108.326851666667,0,0,39847.2663773148,2009-02-03,06:23:35
22.805,108.326738333333,0,0,39847.2664351852,2009-02-03,06:23:40
22.8049733333333,108.326661666667,0,0,39847.2664930556,2009-02-03,06:23:45
22.8049433333333,108.326651666667,0,0,39847.2665509259,2009-02-03,06:23:50
22.804955,108.32663,0,0,39847.2666087963,2009-02-03,06:23:55
22.8050066666667,108.326646666667,0,0,39847.2666666667,2009-02-03,06:24:00
22.8050716666667,108.326676666667,0,0,39847.266724537,2009-02-03,06:24:05
22.8050616666667,108.32669,0,0,39847.2667824074,2009-02-03,06:24:10
22.8050483333333,108.326611666667,0,0,39847.2668402778,2009-02-03,06:24:15
22.80502,108.326488333333,0,0,39847.2668981481,2009-02-03,06:24:20
22.805,108.326421666667,0,0,39847.2669560185,2009-02-03,06:24:25
22.8050216666667,108.32642,0,0,39847.2670138889,2009-02-03,06:24:30
22.8050666666667,108.326421666667,0,0,39847.2670717593,2009-02-03,06:24:35
22.8050916666667,108.326395,0,0,39847.2671296296,2009-02-03,06:24:40
22.8050916666667,108.326373333333,0,0,39847.2671875,2009-02-03,06:24:45
22.8050683333333,108.326325,0,0,39847.2672453704,2009-02-03,06:24:50
22.8050483333333,108.326283333333,0,0,39847.2673032407,2009-02-03,06:24:55
22.8050233333333,108.326253333333,0,0,39847.2673611111,2009-02-03,06:25:00
22.8049983333333,108.326273333333,0,0,39847.2674189815,2009-02-03,06:25:05
22.8049866666667,108.326338333333,0,0,39847.2674768518,2009-02-03,06:25:10
22.804975,108.326433333333,0,0,39847.2675347222,2009-02-03,06:25:15
22.80498,108.326548333333,0,0,39847.2675925926,2009-02-03,06:25:20
22.8049883333333,108.3266,0,0,39847.267650463,2009-02-03,06:25:25
22.8049683333333,108.326625,0,0,39847.2677083333,2009-02-03,06:25:30
22.80495,108.326576666667,0,0,39847.2677662037,2009-02-03,06:25:35
22.8049166666667,108.326463333333,0,0,39847.2678240741,2009-02-03,06:25:40
22.8049083333333,108.326336666667,0,0,39847.2678819444,2009-02-03,06:25:45
22.8048883333333,108.326228333333,0,0,39847.2679398148,2009-02-03,06:25:50
22.80479,108.326086666667,0,0,39847.2679976852,2009-02-03,06:25:55
22.8045916666667,108.325906666667,0,0,39847.2680555556,2009-02-03,06:26:00
22.8046866666667,108.325868333333,0,0,39847.2681134259,2009-02-03,06:26:05
22.804635,108.325891666667,0,0,39847.2681712963,2009-02-03,06:26:10
22.8046633333333,108.325896666667,0,0,39847.2682291667,2009-02-03,06:26:15
22.8046666666667,108.325885,0,0,39847.268287037,2009-02-03,06:26:20
22.8046666666667,108.325885,0,0,39847.2683217593,2009-02-03,06:26:23
22.8046633333333,108.32588,0,0,39847.2683449074,2009-02-03,06:26:25
22.804755,108.325875,0,0,39847.2684027778,2009-02-03,06:26:30
22.804825,108.32589,0,0,39847.2684606481,2009-02-03,06:26:35
22.80487,108.32594,0,0,39847.2685185185,2009-02-03,06:26:40
22.8049416666667,108.325993333333,0,0,39847.2685763889,2009-02-03,06:26:45
22.804985,108.325991666667,0,0,39847.2686342593,2009-02-03,06:26:50
22.804985,108.326058333333,0,0,39847.2686921296,2009-02-03,06:26:55
22.8049483333333,108.326015,0,0,39847.26875,2009-02-03,06:27:00
22.8049266666667,108.325968333333,0,0,39847.2688078704,2009-02-03,06:27:05
22.8049266666667,108.325956666667,0,0,39847.2688657407,2009-02-03,06:27:10
22.8049266666667,108.325956666667,0,0,39847.268900463,2009-02-03,06:27:13
22.8049316666667,108.325961666667,0,0,39847.2689236111,2009-02-03,06:27:15
22.8049316666667,108.325983333333,0,0,39847.2689814815,2009-02-03,06:27:20
22.80493,108.325983333333,0,0,39847.2690393519,2009-02-03,06:27:25
22.80493,108.325985,0,0,39847.2690972222,2009-02-03,06:27:30
22.80493,108.325985,0,0,39847.2691319444,2009-02-03,06:27:33
22.804925,108.325991666667,0,0,39847.2691550926,2009-02-03,06:27:35
22.80486,108.32597,0,0,39847.269212963,2009-02-03,06:27:40
22.8047616666667,108.325976666667,0,0,39847.2692708333,2009-02-03,06:27:45
22.804725,108.325975,0,0,39847.2693287037,2009-02-03,06:27:50
22.804675,108.325963333333,0,0,39847.2693865741,2009-02-03,06:27:55
22.8045633333333,108.325943333333,0,0,39847.2694444444,2009-02-03,06:28:00
22.8044966666667,108.325865,0,0,39847.2695023148,2009-02-03,06:28:05
22.8044783333333,108.325806666667,0,0,39847.2695601852,2009-02-03,06:28:10
22.8044516666667,108.325765,0,0,39847.2696180556,2009-02-03,06:28:15
22.804415,108.325728333333,0,0,39847.2696759259,2009-02-03,06:28:20
22.804425,108.325698333333,0,0,39847.2697337963,2009-02-03,06:28:25
22.8044016666667,108.325683333333,0,0,39847.2697916667,2009-02-03,06:28:30
22.8044116666667,108.325695,0,0,39847.269849537,2009-02-03,06:28:35
22.80443,108.325688333333,0,0,39847.2699074074,2009-02-03,06:28:40
22.80445,108.325705,0,0,39847.2699652778,2009-02-03,06:28:45
22.8044466666667,108.325695,0,0,39847.2700231481,2009-02-03,06:28:50
22.80458,108.32572,0,0,39847.2700810185,2009-02-03,06:28:55
22.8046033333333,108.325771666667,0,0,39847.2701388889,2009-02-03,06:29:00
22.8048233333333,108.325871666667,0,0,39847.2701967593,2009-02-03,06:29:05
22.80491,108.32592,0,0,39847.2702546296,2009-02-03,06:29:10
22.8049283333333,108.325966666667,0,0,39847.2703125,2009-02-03,06:29:15
22.8049283333333,108.325926666667,0,0,39847.2703703704,2009-02-03,06:29:20
22.8049283333333,108.325871666667,0,0,39847.2704282407,2009-02-03,06:29:25
22.804905,108.32583,0,0,39847.2704861111,2009-02-03,06:29:30
22.8048933333333,108.325803333333,0,0,39847.2705439815,2009-02-03,06:29:35
22.8049066666667,108.325838333333,0,0,39847.2706018519,2009-02-03,06:29:40
22.8049216666667,108.325911666667,0,0,39847.2706597222,2009-02-03,06:29:45
22.8049216666667,108.325911666667,0,0,39847.2706944444,2009-02-03,06:29:48
22.8049166666667,108.325911666667,0,0,39847.2707175926,2009-02-03,06:29:50
22.8049283333333,108.325861666667,0,0,39847.270775463,2009-02-03,06:29:55
22.8048933333333,108.325796666667,0,0,39847.2708333333,2009-02-03,06:30:00
22.80488,108.325758333333,0,0,39847.2708912037,2009-02-03,06:30:05
22.80488,108.325758333333,0,0,39847.2709259259,2009-02-03,06:30:08
22.8048833333333,108.32576,0,0,39847.2709490741,2009-02-03,06:30:10
22.8048683333333,108.325753333333,0,0,39847.2710069444,2009-02-03,06:30:15
22.8048783333333,108.32575,0,0,39847.2710648148,2009-02-03,06:30:20
22.8048316666667,108.325761666667,0,0,39847.2711226852,2009-02-03,06:30:25
22.8048916666667,108.325746666667,0,0,39847.2711805556,2009-02-03,06:30:30
22.8048966666667,108.325676666667,0,0,39847.2712384259,2009-02-03,06:30:35
22.804895,108.325611666667,0,0,39847.2712962963,2009-02-03,06:30:40
22.8049216666667,108.325655,0,0,39847.2713541667,2009-02-03,06:30:45
22.8049583333333,108.325708333333,0,0,39847.271412037,2009-02-03,06:30:50
22.805,108.325773333333,0,0,39847.2714699074,2009-02-03,06:30:55
22.8050366666667,108.325793333333,0,0,39847.2715277778,2009-02-03,06:31:00
22.8050333333333,108.325755,0,0,39847.2715856481,2009-02-03,06:31:05
22.8050016666667,108.325738333333,0,0,39847.2716435185,2009-02-03,06:31:10
22.80498,108.325693333333,0,0,39847.2717013889,2009-02-03,06:31:15
22.804945,108.325621666667,0,0,39847.2717592593,2009-02-03,06:31:20
22.8049183333333,108.325575,0,0,39847.2718171296,2009-02-03,06:31:25
22.8048633333333,108.325635,0,0,39847.271875,2009-02-03,06:31:30
22.80488,108.325676666667,0,0,39847.2719328704,2009-02-03,06:31:35
22.8049566666667,108.325715,0,0,39847.2719907407,2009-02-03,06:31:40
22.804975,108.325773333333,0,0,39847.2720486111,2009-02-03,06:31:45
22.8049516666667,108.32581,0,0,39847.2721064815,2009-02-03,06:31:50
22.80492,108.325845,0,0,39847.2721643519,2009-02-03,06:31:55
22.8048733333333,108.325826666667,0,0,39847.2722222222,2009-02-03,06:32:00
22.8048166666667,108.325766666667,0,0,39847.2722800926,2009-02-03,06:32:05
22.8047833333333,108.325705,0,0,39847.272337963,2009-02-03,06:32:10
22.8048083333333,108.325648333333,0,0,39847.2723958333,2009-02-03,06:32:15
22.8048166666667,108.32561,0,0,39847.2724537037,2009-02-03,06:32:20
22.804795,108.325633333333,0,0,39847.2725115741,2009-02-03,06:32:25
22.8048383333333,108.32571,0,0,39847.2725694444,2009-02-03,06:32:30
22.804875,108.325798333333,0,0,39847.2726273148,2009-02-03,06:32:35
22.8049166666667,108.325963333333,0,0,39847.2726851852,2009-02-03,06:32:40
22.8049166666667,108.326006666667,0,0,39847.2727430556,2009-02-03,06:32:45
22.8048916666667,108.326025,0,0,39847.2728009259,2009-02-03,06:32:50
22.8048816666667,108.325943333333,0,0,39847.2728587963,2009-02-03,06:32:55
22.8048766666667,108.325905,0,0,39847.2729166667,2009-02-03,06:33:00
22.80482,108.325898333333,0,0,39847.272974537,2009-02-03,06:33:05
22.8048333333333,108.325851666667,0,0,39847.2730324074,2009-02-03,06:33:10
22.8048283333333,108.325776666667,0,0,39847.2730902778,2009-02-03,06:33:15
22.8047816666667,108.32574,0,0,39847.2731481481,2009-02-03,06:33:20
22.8047183333333,108.325723333333,0,0,39847.2732060185,2009-02-03,06:33:25
22.8046716666667,108.325711666667,0,0,39847.2732638889,2009-02-03,06:33:30
22.8046516666667,108.325678333333,0,0,39847.2733217593,2009-02-03,06:33:35
22.8046216666667,108.325668333333,0,0,39847.2733796296,2009-02-03,06:33:40
22.804635,108.325686666667,0,0,39847.2734375,2009-02-03,06:33:45
22.80472,108.325745,0,0,39847.2734953704,2009-02-03,06:33:50
22.8047683333333,108.325818333333,0,0,39847.2735532407,2009-02-03,06:33:55
22.8047716666667,108.32595,0,0,39847.2736111111,2009-02-03,06:34:00
22.8047833333333,108.326028333333,0,0,39847.2736689815,2009-02-03,06:34:05
22.8047633333333,108.326061666667,0,0,39847.2737268518,2009-02-03,06:34:10
22.80476,108.326048333333,0,0,39847.2737847222,2009-02-03,06:34:15
22.8047433333333,108.326036666667,0,0,39847.2738425926,2009-02-03,06:34:20
22.80473,108.326011666667,0,0,39847.273900463,2009-02-03,06:34:25
22.804725,108.325978333333,0,0,39847.2739583333,2009-02-03,06:34:30
22.8047733333333,108.326,0,0,39847.2740162037,2009-02-03,06:34:35
22.8048216666667,108.32601,0,0,39847.2740740741,2009-02-03,06:34:40
22.8048433333333,108.326043333333,0,0,39847.2741319444,2009-02-03,06:34:45
22.804875,108.326053333333,0,0,39847.2741898148,2009-02-03,06:34:50
22.8049016666667,108.326065,0,0,39847.2742476852,2009-02-03,06:34:55
22.804915,108.326083333333,0,0,39847.2743055556,2009-02-03,06:35:00
22.8049033333333,108.326088333333,0,0,39847.2743634259,2009-02-03,06:35:05
22.8048833333333,108.326075,0,0,39847.2744212963,2009-02-03,06:35:10
22.8048533333333,108.326055,0,0,39847.2744791667,2009-02-03,06:35:15
22.8047666666667,108.326,0,0,39847.274537037,2009-02-03,06:35:20
22.8046183333333,108.32596,0,0,39847.2745949074,2009-02-03,06:35:25
22.804605,108.325865,0,0,39847.2746527778,2009-02-03,06:35:30
22.8047266666667,108.325863333333,0,0,39847.2747106481,2009-02-03,06:35:35
22.8047683333333,108.32586,0,0,39847.2747685185,2009-02-03,06:35:40
22.80477,108.325843333333,0,0,39847.2748263889,2009-02-03,06:35:45
22.804785,108.325841666667,0,0,39847.2748842593,2009-02-03,06:35:50
22.8047633333333,108.325795,0,0,39847.2749421296,2009-02-03,06:35:55
22.8047483333333,108.325735,0,0,39847.275,2009-02-03,06:36:00
22.8047666666667,108.325683333333,0,0,39847.2750578704,2009-02-03,06:36:05
22.80484,108.325658333333,0,0,39847.2751157407,2009-02-03,06:36:10
22.8048783333333,108.325668333333,0,0,39847.2751736111,2009-02-03,06:36:15
22.8048933333333,108.325696666667,0,0,39847.2752314815,2009-02-03,06:36:20
22.80488,108.325715,0,0,39847.2752893518,2009-02-03,06:36:25
22.8048633333333,108.325711666667,0,0,39847.2753472222,2009-02-03,06:36:30
22.8048483333333,108.325685,0,0,39847.2754050926,2009-02-03,06:36:35
22.8048483333333,108.325685,0,0,39847.2754398148,2009-02-03,06:36:38
22.8048516666667,108.325685,0,0,39847.275462963,2009-02-03,06:36:40
22.80486,108.325731666667,0,0,39847.2755208333,2009-02-03,06:36:45
22.8048816666667,108.325748333333,0,0,39847.2755787037,2009-02-03,06:36:50
22.8048583333333,108.325805,0,0,39847.2756365741,2009-02-03,06:36:55
22.80484,108.325856666667,0,0,39847.2756944444,2009-02-03,06:37:00
22.8048316666667,108.325845,0,0,39847.2757523148,2009-02-03,06:37:05
22.8048716666667,108.325843333333,0,0,39847.2758101852,2009-02-03,06:37:10
22.8048916666667,108.3258,0,0,39847.2758680556,2009-02-03,06:37:15
22.8048966666667,108.325781666667,0,0,39847.2759259259,2009-02-03,06:37:20
22.804895,108.325781666667,0,0,39847.2759837963,2009-02-03,06:37:25
22.8048933333333,108.32578,0,0,39847.2760416667,2009-02-03,06:37:30
22.8048883333333,108.325775,0,0,39847.276099537,2009-02-03,06:37:35
22.8048883333333,108.325773333333,0,0,39847.2761574074,2009-02-03,06:37:40
22.8048883333333,108.325773333333,0,0,39847.2761921296,2009-02-03,06:37:43
22.8048916666667,108.325766666667,0,0,39847.2762152778,2009-02-03,06:37:45
22.804915,108.325721666667,0,0,39847.2762731481,2009-02-03,06:37:50
22.80501,108.325676666667,0,0,39847.2763310185,2009-02-03,06:37:55
22.8051266666667,108.32565,0,0,39847.2763888889,2009-02-03,06:38:00
22.8052466666667,108.325586666667,0,0,39847.2764467593,2009-02-03,06:38:05
22.8053583333333,108.325513333333,0,0,39847.2765046296,2009-02-03,06:38:10
22.80551,108.325413333333,0,0,39847.2765625,2009-02-03,06:38:15
22.805655,108.325326666667,0,0,39847.2766203704,2009-02-03,06:38:20
22.8057883333333,108.32525,0,0,39847.2766782407,2009-02-03,06:38:25
22.805515,108.325305,0,0,39847.2767361111,2009-02-03,06:38:30
22.80509,108.325411666667,0,0,39847.2767939815,2009-02-03,06:38:35
22.805115,108.325406666667,0,0,39847.2768518519,2009-02-03,06:38:40
22.8051266666667,108.325428333333,0,0,39847.2769097222,2009-02-03,06:38:45
22.8051266666667,108.325448333333,0,0,39847.2769675926,2009-02-03,06:38:50
22.8051366666667,108.325475,0,0,39847.277025463,2009-02-03,06:38:55
22.8051466666667,108.3255,0,0,39847.2770833333,2009-02-03,06:39:00
22.8051633333333,108.325525,0,0,39847.2771412037,2009-02-03,06:39:05
22.8051733333333,108.32552,0,0,39847.2771990741,2009-02-03,06:39:10
22.8051766666667,108.325586666667,0,0,39847.2772569444,2009-02-03,06:39:15
22.8051583333333,108.325541666667,0,0,39847.2773148148,2009-02-03,06:39:20
22.8051583333333,108.325541666667,0,0,39847.277349537,2009-02-03,06:39:23
22.805155,108.32554,0,0,39847.2773726852,2009-02-03,06:39:25
22.80508,108.325541666667,0,0,39847.2774305556,2009-02-03,06:39:30
22.8050616666667,108.32553,0,0,39847.2774884259,2009-02-03,06:39:35
22.8050616666667,108.325461666667,0,0,39847.2775462963,2009-02-03,06:39:40
22.8050533333333,108.325376666667,0,0,39847.2776041667,2009-02-03,06:39:45
22.8050216666667,108.325358333333,0,0,39847.277662037,2009-02-03,06:39:50
22.8049383333333,108.325198333333,0,0,39847.2777199074,2009-02-03,06:39:55
22.804905,108.325161666667,0,0,39847.2777777778,2009-02-03,06:40:00
22.8048283333333,108.325143333333,0,0,39847.2778356481,2009-02-03,06:40:05
22.8047966666667,108.32513,0,0,39847.2778935185,2009-02-03,06:40:10
22.8047866666667,108.32511,0,0,39847.2779513889,2009-02-03,06:40:15
22.804785,108.325086666667,0,0,39847.2780092593,2009-02-03,06:40:20
22.804795,108.325073333333,0,0,39847.2780671296,2009-02-03,06:40:25
22.804815,108.325101666667,0,0,39847.278125,2009-02-03,06:40:30
22.804835,108.325148333333,0,0,39847.2781828704,2009-02-03,06:40:35
22.804845,108.325226666667,0,0,39847.2782407407,2009-02-03,06:40:40
22.8048566666667,108.325323333333,0,0,39847.2782986111,2009-02-03,06:40:45
22.8048716666667,108.325376666667,0,0,39847.2783564815,2009-02-03,06:40:50
22.80489,108.325421666667,0,0,39847.2784143519,2009-02-03,06:40:55
22.8048933333333,108.325446666667,0,0,39847.2784722222,2009-02-03,06:41:00
22.8048533333333,108.32544,0,0,39847.2785300926,2009-02-03,06:41:05
22.8048166666667,108.32543,0,0,39847.278587963,2009-02-03,06:41:10
22.8048066666667,108.325433333333,0,0,39847.2786458333,2009-02-03,06:41:15
22.8047966666667,108.32547,0,0,39847.2787037037,2009-02-03,06:41:20
22.8048183333333,108.325538333333,0,0,39847.2787615741,2009-02-03,06:41:25
22.8048366666667,108.325516666667,0,0,39847.2788194444,2009-02-03,06:41:30
22.8048033333333,108.325611666667,0,0,39847.2788773148,2009-02-03,06:41:35
22.8047583333333,108.32575,0,0,39847.2789351852,2009-02-03,06:41:40
22.80475,108.325771666667,0,0,39847.2789930556,2009-02-03,06:41:45
22.8047866666667,108.325776666667,0,0,39847.2790509259,2009-02-03,06:41:50
22.8048283333333,108.325773333333,0,0,39847.2791087963,2009-02-03,06:41:55
22.8048716666667,108.325838333333,0,0,39847.2791666667,2009-02-03,06:42:00
22.80489,108.325886666667,0,0,39847.279224537,2009-02-03,06:42:05
22.8048766666667,108.325863333333,0,0,39847.2792824074,2009-02-03,06:42:10
22.8048633333333,108.325836666667,0,0,39847.2793402778,2009-02-03,06:42:15
22.8048633333333,108.325836666667,0,0,39847.279375,2009-02-03,06:42:18
22.8048616666667,108.325841666667,0,0,39847.2793981481,2009-02-03,06:42:20
22.8048766666667,108.325856666667,0,0,39847.2794560185,2009-02-03,06:42:25
22.8048883333333,108.32585,0,0,39847.2795138889,2009-02-03,06:42:30
22.804865,108.32606,0,0,39847.2798611111,2009-02-03,06:43:00
22.8048133333333,108.325921666667,0,0,39847.2799189815,2009-02-03,06:43:05
22.8047116666667,108.325568333333,0,0,39847.2799768519,2009-02-03,06:43:10
22.8047733333333,108.325685,0,0,39847.2803819444,2009-02-03,06:43:45
22.8047633333333,108.32563,0,0,39847.2804398148,2009-02-03,06:43:50
22.804755,108.325576666667,0,0,39847.2804976852,2009-02-03,06:43:55
22.8047583333333,108.325516666667,0,0,39847.2805555556,2009-02-03,06:44:00
22.8047716666667,108.325451666667,0,0,39847.2806134259,2009-02-03,06:44:05
22.80479,108.325416666667,0,0,39847.2806712963,2009-02-03,06:44:10
22.8047816666667,108.32534,0,0,39847.2807291667,2009-02-03,06:44:15
22.80482,108.325225,0,0,39847.280787037,2009-02-03,06:44:20
22.8048016666667,108.325136666667,0,0,39847.2808449074,2009-02-03,06:44:25
22.8048733333333,108.324928333333,0,0,39847.2809027778,2009-02-03,06:44:30
22.804615,108.32572,0,0,39847.2810185185,2009-02-03,06:44:40
22.8045583333333,108.325868333333,0,0,39847.2810763889,2009-02-03,06:44:45
22.8045783333333,108.325903333333,0,0,39847.2811342593,2009-02-03,06:44:50
22.804625,108.325838333333,0,0,39847.2811921296,2009-02-03,06:44:55
22.8046166666667,108.32579,0,0,39847.28125,2009-02-03,06:45:00
22.804615,108.325718333333,0,0,39847.2813078704,2009-02-03,06:45:05
22.80463,108.325546666667,0,0,39847.2813657407,2009-02-03,06:45:10
22.8046483333333,108.325426666667,0,0,39847.2814236111,2009-02-03,06:45:15
22.80465,108.325328333333,0,0,39847.2814814815,2009-02-03,06:45:20
22.8046983333333,108.325353333333,0,0,39847.2815393518,2009-02-03,06:45:25
22.80474,108.325366666667,0,0,39847.2815972222,2009-02-03,06:45:30
22.804725,108.325353333333,0,0,39847.2816550926,2009-02-03,06:45:35
22.804715,108.325331666667,0,0,39847.281712963,2009-02-03,06:45:40
22.8047283333333,108.325226666667,0,0,39847.2817708333,2009-02-03,06:45:45
22.80473,108.32518,0,0,39847.2818287037,2009-02-03,06:45:50
22.8047316666667,108.32512,0,0,39847.2818865741,2009-02-03,06:45:55
22.8045116666667,108.324666666667,0,0,39847.2822337963,2009-02-03,06:46:25
22.804685,108.325288333333,0,0,39847.2822916667,2009-02-03,06:46:30
22.8047166666667,108.325463333333,0,0,39847.282349537,2009-02-03,06:46:35
22.8047183333333,108.32555,0,0,39847.2824074074,2009-02-03,06:46:40
22.804745,108.325755,0,0,39847.2824652778,2009-02-03,06:46:45
22.8047366666667,108.325783333333,0,0,39847.2825231481,2009-02-03,06:46:50
22.8047383333333,108.325773333333,0,0,39847.2825810185,2009-02-03,06:46:55
22.8053966666667,108.32611,0,0,39847.2826967593,2009-02-03,06:47:05
22.8058383333333,108.326313333333,0,0,39847.2827546296,2009-02-03,06:47:10
22.8060233333333,108.326418333333,0,0,39847.2828125,2009-02-03,06:47:15
22.806045,108.326415,0,0,39847.2828703704,2009-02-03,06:47:20
22.8060433333333,108.326395,0,0,39847.2829282407,2009-02-03,06:47:25
22.8060433333333,108.326395,0,0,39847.282962963,2009-02-03,06:47:28
22.806035,108.326386666667,0,0,39847.2829861111,2009-02-03,06:47:30
22.80608,108.326425,0,0,39847.2830439815,2009-02-03,06:47:35
22.806265,108.326513333333,0,0,39847.2831018518,2009-02-03,06:47:40
22.806515,108.326636666667,0,0,39847.2831597222,2009-02-03,06:47:45
22.8043483333333,108.326031666667,0,0,39847.283912037,2009-02-03,06:48:50
22.805,108.326251666667,0,0,39847.2839699074,2009-02-03,06:48:55
22.8043383333333,108.326036666667,0,0,39847.2857638889,2009-02-03,06:51:30
22.8042516666667,108.32515,0,0,39847.2858217593,2009-02-03,06:51:35
22.8042833333333,108.325101666667,0,0,39847.2858796296,2009-02-03,06:51:40
22.80428,108.325113333333,0,0,39847.2859375,2009-02-03,06:51:45
22.80429,108.325098333333,0,0,39847.2859953704,2009-02-03,06:51:50
22.80429,108.325098333333,0,0,39847.2860300926,2009-02-03,06:51:53
22.80429,108.325091666667,0,0,39847.2860532407,2009-02-03,06:51:55
22.80435,108.325101666667,0,0,39847.2861111111,2009-02-03,06:52:00
22.8043966666667,108.325121666667,0,0,39847.2861689815,2009-02-03,06:52:05
22.8044466666667,108.325115,0,0,39847.2862268519,2009-02-03,06:52:10
22.8044966666667,108.325101666667,0,0,39847.2862847222,2009-02-03,06:52:15
22.8045266666667,108.325131666667,0,0,39847.2863425926,2009-02-03,06:52:20
22.8045466666667,108.325155,0,0,39847.286400463,2009-02-03,06:52:25
22.8045783333333,108.32518,0,0,39847.2864583333,2009-02-03,06:52:30
22.8046383333333,108.325248333333,0,0,39847.2865162037,2009-02-03,06:52:35
22.8046516666667,108.325283333333,0,0,39847.2865740741,2009-02-03,06:52:40
22.8047233333333,108.32531,0,0,39847.2866319444,2009-02-03,06:52:45
22.804775,108.325328333333,0,0,39847.2866898148,2009-02-03,06:52:50
22.8048433333333,108.325365,0,0,39847.2867476852,2009-02-03,06:52:55
22.8048866666667,108.325413333333,0,0,39847.2868055556,2009-02-03,06:53:00
22.8049216666667,108.32553,0,0,39847.2868634259,2009-02-03,06:53:05
22.8048866666667,108.325518333333,0,0,39847.2869212963,2009-02-03,06:53:10
22.8048916666667,108.325541666667,0,0,39847.2869791667,2009-02-03,06:53:15
22.804915,108.325531666667,0,0,39847.287037037,2009-02-03,06:53:20
22.80493,108.325508333333,0,0,39847.2870949074,2009-02-03,06:53:25
22.8048683333333,108.325451666667,0,0,39847.2871527778,2009-02-03,06:53:30
22.8047383333333,108.32522,0,0,39847.2872106481,2009-02-03,06:53:35
22.804305,108.325011666667,0,0,39847.2872685185,2009-02-03,06:53:40
22.8034166666667,108.32285,0,0,39847.2892361111,2009-02-03,06:56:30
22.804515,108.325466666667,0,0,39847.2892939815,2009-02-03,06:56:35
22.8046233333333,108.325141666667,0,0,39847.2893518518,2009-02-03,06:56:40
22.8045916666667,108.325098333333,0,0,39847.2894097222,2009-02-03,06:56:45
22.8045766666667,108.325011666667,0,0,39847.2894675926,2009-02-03,06:56:50
22.8045966666667,108.325011666667,0,0,39847.289525463,2009-02-03,06:56:55
22.8045916666667,108.324936666667,0,0,39847.2895833333,2009-02-03,06:57:00
22.80461,108.324891666667,0,0,39847.2896412037,2009-02-03,06:57:05
22.8046166666667,108.324866666667,0,0,39847.2896990741,2009-02-03,06:57:10
22.8046083333333,108.324833333333,0,0,39847.2897569444,2009-02-03,06:57:15
22.8046333333333,108.32483,0,0,39847.2898148148,2009-02-03,06:57:20
22.8046316666667,108.324806666667,0,0,39847.2898726852,2009-02-03,06:57:25
22.8046316666667,108.324806666667,0,0,39847.2899074074,2009-02-03,06:57:28
22.8046383333333,108.324803333333,0,0,39847.2899305556,2009-02-03,06:57:30
22.8046283333333,108.324763333333,0,0,39847.2899884259,2009-02-03,06:57:35
22.8046066666667,108.324688333333,0,0,39847.2900462963,2009-02-03,06:57:40
22.804605,108.3247,0,0,39847.2901041667,2009-02-03,06:57:45
22.804585,108.324643333333,0,0,39847.290162037,2009-02-03,06:57:50
22.804575,108.324615,0,0,39847.2902199074,2009-02-03,06:57:55
22.80458,108.324568333333,0,0,39847.2902777778,2009-02-03,06:58:00
22.804565,108.324493333333,0,0,39847.2903356481,2009-02-03,06:58:05
22.804575,108.32448,0,0,39847.2903935185,2009-02-03,06:58:10
22.8045716666667,108.324431666667,0,0,39847.2904513889,2009-02-03,06:58:15
22.8045933333333,108.324463333333,0,0,39847.2905092593,2009-02-03,06:58:20
22.8045883333333,108.324448333333,0,0,39847.2905671296,2009-02-03,06:58:25
22.804585,108.324451666667,0,0,39847.290625,2009-02-03,06:58:30
22.804585,108.324451666667,0,0,39847.2906597222,2009-02-03,06:58:33
22.8045766666667,108.324458333333,0,0,39847.2906828704,2009-02-03,06:58:35
22.8045816666667,108.324476666667,0,0,39847.2907407407,2009-02-03,06:58:40
22.8046,108.324515,0,0,39847.2907986111,2009-02-03,06:58:45
22.80461,108.324503333333,0,0,39847.2908564815,2009-02-03,06:58:50
22.804575,108.324595,0,0,39847.2909143518,2009-02-03,06:58:55
22.8045033333333,108.324721666667,0,0,39847.2909722222,2009-02-03,06:59:00
22.804495,108.324751666667,0,0,39847.2910300926,2009-02-03,06:59:05
22.8044816666667,108.324771666667,0,0,39847.291087963,2009-02-03,06:59:10
22.80442,108.324786666667,0,0,39847.2911458333,2009-02-03,06:59:15
22.80441,108.32489,0,0,39847.2912037037,2009-02-03,06:59:20
22.804385,108.324895,0,0,39847.2912615741,2009-02-03,06:59:25
22.80439,108.324956666667,0,0,39847.2913194444,2009-02-03,06:59:30
22.80439,108.324956666667,0,0,39847.2913541667,2009-02-03,06:59:33
22.804385,108.324948333333,0,0,39847.2913773148,2009-02-03,06:59:35
22.8044583333333,108.32506,0,0,39847.2914351852,2009-02-03,06:59:40
22.8044833333333,108.325175,0,0,39847.2914930556,2009-02-03,06:59:45
22.8044816666667,108.325173333333,0,0,39847.2915509259,2009-02-03,06:59:50
22.8044816666667,108.325173333333,0,0,39847.2915856481,2009-02-03,06:59:53
22.80448,108.325173333333,0,0,39847.2916087963,2009-02-03,06:59:55
22.804475,108.325151666667,0,0,39847.2916666667,2009-02-03,07:00:00
22.804475,108.325151666667,0,0,39847.2917013889,2009-02-03,07:00:03
22.804475,108.325158333333,0,0,39847.291724537,2009-02-03,07:00:05
22.8044566666667,108.325171666667,0,0,39847.2917824074,2009-02-03,07:00:10
22.8044466666667,108.325153333333,0,0,39847.2918402778,2009-02-03,07:00:15
22.8044516666667,108.325193333333,0,0,39847.2918981481,2009-02-03,07:00:20
22.8044516666667,108.325193333333,0,0,39847.2919328704,2009-02-03,07:00:23
22.8044566666667,108.325196666667,0,0,39847.2919560185,2009-02-03,07:00:25
22.804345,108.325318333333,0,0,39847.2920138889,2009-02-03,07:00:30
22.8043666666667,108.32559,0,0,39847.2920717593,2009-02-03,07:00:35
22.8044033333333,108.325866666667,0,0,39847.2921296296,2009-02-03,07:00:40
22.8044433333333,108.32614,0,0,39847.2921875,2009-02-03,07:00:45
22.8044866666667,108.32625,0,0,39847.2922453704,2009-02-03,07:00:50
22.8045333333333,108.326378333333,0,0,39847.2923032407,2009-02-03,07:00:55
22.8045733333333,108.326416666667,0,0,39847.2923611111,2009-02-03,07:01:00
22.8045866666667,108.326466666667,0,0,39847.2924189815,2009-02-03,07:01:05
22.804605,108.326516666667,0,0,39847.2924768519,2009-02-03,07:01:10
22.8046283333333,108.32654,0,0,39847.2925347222,2009-02-03,07:01:15
22.804695,108.326623333333,0,0,39847.2925925926,2009-02-03,07:01:20
22.8047,108.326678333333,0,0,39847.292650463,2009-02-03,07:01:25
22.8047,108.326716666667,0,0,39847.2927083333,2009-02-03,07:01:30
22.8047116666667,108.326713333333,0,0,39847.2927662037,2009-02-03,07:01:35
22.8047466666667,108.32674,0,0,39847.2928240741,2009-02-03,07:01:40
22.8047516666667,108.326826666667,0,0,39847.2928819444,2009-02-03,07:01:45
22.8048433333333,108.326808333333,0,0,39847.2929398148,2009-02-03,07:01:50
22.8049016666667,108.326773333333,0,0,39847.2929976852,2009-02-03,07:01:55
22.804915,108.326775,0,0,39847.2930555556,2009-02-03,07:02:00
22.80493,108.326781666667,0,0,39847.2931134259,2009-02-03,07:02:05
22.8049566666667,108.326773333333,0,0,39847.2931712963,2009-02-03,07:02:10
22.8049516666667,108.326766666667,0,0,39847.2932291667,2009-02-03,07:02:15
22.8049516666667,108.326766666667,0,0,39847.2932638889,2009-02-03,07:02:18
22.804955,108.326768333333,0,0,39847.293287037,2009-02-03,07:02:20
22.8049666666667,108.326778333333,0,0,39847.2933449074,2009-02-03,07:02:25
22.80498,108.32679,0,0,39847.2934027778,2009-02-03,07:02:30
22.80498,108.32679,0,0,39847.2934375,2009-02-03,07:02:33
22.8049716666667,108.326786666667,0,0,39847.2934606481,2009-02-03,07:02:35
22.8049783333333,108.326756666667,0,0,39847.2935185185,2009-02-03,07:02:40
22.8049566666667,108.326763333333,0,0,39847.2935763889,2009-02-03,07:02:45
22.804865,108.326706666667,0,0,39847.2936342593,2009-02-03,07:02:50
22.8048066666667,108.326631666667,0,0,39847.2936921296,2009-02-03,07:02:55
22.8047866666667,108.326578333333,0,0,39847.29375,2009-02-03,07:03:00
22.8047966666667,108.32656,0,0,39847.2938078704,2009-02-03,07:03:05
22.8048233333333,108.326493333333,0,0,39847.2938657407,2009-02-03,07:03:10
22.80486,108.326421666667,0,0,39847.2939236111,2009-02-03,07:03:15
22.8048766666667,108.326345,0,0,39847.2939814815,2009-02-03,07:03:20
22.8047683333333,108.326338333333,0,0,39847.2940393519,2009-02-03,07:03:25
22.8047166666667,108.326365,0,0,39847.2940972222,2009-02-03,07:03:30
22.804695,108.32634,0,0,39847.2941550926,2009-02-03,07:03:35
22.804695,108.32634,0,0,39847.2941898148,2009-02-03,07:03:38
22.8046883333333,108.326333333333,0,0,39847.294212963,2009-02-03,07:03:40
22.8046216666667,108.326295,0,0,39847.2942708333,2009-02-03,07:03:45
22.80458,108.326246666667,0,0,39847.2943287037,2009-02-03,07:03:50
22.80392,108.326195,0,0,39847.2944444444,2009-02-03,07:04:00
22.8041583333333,108.325615,0,0,39847.2945023148,2009-02-03,07:04:05
22.8039133333333,108.3251,0,0,39847.2945601852,2009-02-03,07:04:10
22.8039283333333,108.325043333333,0,0,39847.2946180556,2009-02-03,07:04:15
22.8039633333333,108.325176666667,0,0,39847.2946759259,2009-02-03,07:04:20
22.804085,108.3252,0,0,39847.2947337963,2009-02-03,07:04:25
22.804195,108.3252,0,0,39847.2947916667,2009-02-03,07:04:30
22.80432,108.325186666667,0,0,39847.294849537,2009-02-03,07:04:35
22.8043566666667,108.325181666667,0,0,39847.2949074074,2009-02-03,07:04:40
22.80438,108.325241666667,0,0,39847.2949652778,2009-02-03,07:04:45
22.8044083333333,108.325321666667,0,0,39847.2950231481,2009-02-03,07:04:50
22.8043683333333,108.325553333333,0,0,39847.2950810185,2009-02-03,07:04:55
22.8043783333333,108.325651666667,0,0,39847.2951388889,2009-02-03,07:05:00
22.8044033333333,108.325771666667,0,0,39847.2951967593,2009-02-03,07:05:05
22.8044233333333,108.325875,0,0,39847.2952546296,2009-02-03,07:05:10
22.8044683333333,108.325931666667,0,0,39847.2953125,2009-02-03,07:05:15
22.804475,108.326068333333,0,0,39847.2953703704,2009-02-03,07:05:20
22.80455,108.326161666667,0,0,39847.2954282407,2009-02-03,07:05:25
22.804615,108.326286666667,0,0,39847.2954861111,2009-02-03,07:05:30
22.8046783333333,108.3264,0,0,39847.2955439815,2009-02-03,07:05:35
22.8047183333333,108.326535,0,0,39847.2956018519,2009-02-03,07:05:40
22.80475,108.32665,0,0,39847.2956597222,2009-02-03,07:05:45
22.8047683333333,108.326783333333,0,0,39847.2957175926,2009-02-03,07:05:50
22.804775,108.326865,0,0,39847.295775463,2009-02-03,07:05:55
22.8047716666667,108.326895,0,0,39847.2958333333,2009-02-03,07:06:00
22.8047683333333,108.326955,0,0,39847.2958912037,2009-02-03,07:06:05
22.80479,108.32699,0,0,39847.2959490741,2009-02-03,07:06:10
22.804795,108.327,0,0,39847.2960069444,2009-02-03,07:06:15
22.804825,108.326973333333,0,0,39847.2960648148,2009-02-03,07:06:20
22.8048316666667,108.32698,0,0,39847.2961226852,2009-02-03,07:06:25
22.8048333333333,108.326981666667,0,0,39847.2961805556,2009-02-03,07:06:30
22.8048316666667,108.326978333333,0,0,39847.2962384259,2009-02-03,07:06:35
22.8048316666667,108.326978333333,0,0,39847.2962731481,2009-02-03,07:06:38
22.804825,108.326973333333,0,0,39847.2962962963,2009-02-03,07:06:40
22.8048533333333,108.326948333333,0,0,39847.2963541667,2009-02-03,07:06:45
22.8048583333333,108.326943333333,0,0,39847.296412037,2009-02-03,07:06:50
22.8048516666667,108.326935,0,0,39847.2964699074,2009-02-03,07:06:55
22.8048516666667,108.326935,0,0,39847.2965046296,2009-02-03,07:06:58
22.8048516666667,108.326933333333,0,0,39847.2965277778,2009-02-03,07:07:00
22.8048216666667,108.326925,0,0,39847.2965856481,2009-02-03,07:07:05
22.8048216666667,108.326925,0,0,39847.2966203704,2009-02-03,07:07:08
22.8048266666667,108.326916666667,0,0,39847.2966435185,2009-02-03,07:07:10
22.80485,108.32698,0,0,39847.2967013889,2009-02-03,07:07:15
22.8048533333333,108.326963333333,0,0,39847.2967592593,2009-02-03,07:07:20
22.8048466666667,108.327016666667,0,0,39847.2968171296,2009-02-03,07:07:25
22.8048666666667,108.327051666667,0,0,39847.296875,2009-02-03,07:07:30
22.8048883333333,108.327045,0,0,39847.2969328704,2009-02-03,07:07:35
22.8049083333333,108.327063333333,0,0,39847.2969907407,2009-02-03,07:07:40
22.80493,108.327063333333,0,0,39847.2970486111,2009-02-03,07:07:45
22.804935,108.327,0,0,39847.2971064815,2009-02-03,07:07:50
22.8049183333333,108.326968333333,0,0,39847.2971643518,2009-02-03,07:07:55
22.80491,108.326923333333,0,0,39847.2972222222,2009-02-03,07:08:00
22.804905,108.326906666667,0,0,39847.2972800926,2009-02-03,07:08:05
22.804895,108.326925,0,0,39847.297337963,2009-02-03,07:08:10
22.80489,108.326921666667,0,0,39847.2973958333,2009-02-03,07:08:15
22.80489,108.326921666667,0,0,39847.2974305556,2009-02-03,07:08:18
22.8048816666667,108.326921666667,0,0,39847.2974537037,2009-02-03,07:08:20
22.8048883333333,108.326898333333,0,0,39847.2975115741,2009-02-03,07:08:25
22.8049383333333,108.326813333333,0,0,39847.2975694444,2009-02-03,07:08:30
22.8050133333333,108.326693333333,0,0,39847.2976273148,2009-02-03,07:08:35
22.8051033333333,108.326416666667,0,0,39847.2976851852,2009-02-03,07:08:40
22.805115,108.32617,0,0,39847.2977430556,2009-02-03,07:08:45
22.8050133333333,108.326008333333,0,0,39847.2978009259,2009-02-03,07:08:50
22.8049433333333,108.32578,0,0,39847.2978587963,2009-02-03,07:08:55
22.804925,108.325691666667,0,0,39847.2979166667,2009-02-03,07:09:00
22.8049416666667,108.325738333333,0,0,39847.297974537,2009-02-03,07:09:05
22.8049433333333,108.325921666667,0,0,39847.2980324074,2009-02-03,07:09:10
22.8049366666667,108.32606,0,0,39847.2980902778,2009-02-03,07:09:15
22.80493,108.326133333333,0,0,39847.2981481481,2009-02-03,07:09:20
22.804985,108.326276666667,0,0,39847.2982060185,2009-02-03,07:09:25
22.8050216666667,108.32637,0,0,39847.2982638889,2009-02-03,07:09:30
22.80498,108.326333333333,0,0,39847.2983217593,2009-02-03,07:09:35
22.804905,108.32643,0,0,39847.2983796296,2009-02-03,07:09:40
22.8048433333333,108.326436666667,0,0,39847.2984375,2009-02-03,07:09:45
22.8048366666667,108.326375,0,0,39847.2984953704,2009-02-03,07:09:50
22.8048366666667,108.326375,0,0,39847.2985300926,2009-02-03,07:09:53
22.8048333333333,108.326375,0,0,39847.2985532407,2009-02-03,07:09:55
22.804885,108.32648,0,0,39847.2986111111,2009-02-03,07:10:00
22.8049466666667,108.326668333333,0,0,39847.2986689815,2009-02-03,07:10:05
22.8050333333333,108.32681,0,0,39847.2987268518,2009-02-03,07:10:10
22.8050166666667,108.326688333333,0,0,39847.2987847222,2009-02-03,07:10:15
22.8050216666667,108.326663333333,0,0,39847.2988425926,2009-02-03,07:10:20
22.8050166666667,108.326653333333,0,0,39847.298900463,2009-02-03,07:10:25
22.8049716666667,108.326591666667,0,0,39847.2989583333,2009-02-03,07:10:30
22.8049666666667,108.32657,0,0,39847.2990162037,2009-02-03,07:10:35
22.8050066666667,108.326595,0,0,39847.2990740741,2009-02-03,07:10:40
22.8050066666667,108.326583333333,0,0,39847.2991319444,2009-02-03,07:10:45
22.804985,108.326568333333,0,0,39847.2991898148,2009-02-03,07:10:50
22.804985,108.326568333333,0,0,39847.299224537,2009-02-03,07:10:53
22.8049916666667,108.326563333333,0,0,39847.2992476852,2009-02-03,07:10:55
22.8050133333333,108.326553333333,0,0,39847.2993055556,2009-02-03,07:11:00
22.8050233333333,108.326543333333,0,0,39847.2993634259,2009-02-03,07:11:05
22.8050233333333,108.326543333333,0,0,39847.2993981481,2009-02-03,07:11:08
22.8050266666667,108.326546666667,0,0,39847.2994212963,2009-02-03,07:11:10
22.8050116666667,108.32655,0,0,39847.2994791667,2009-02-03,07:11:15
22.8049966666667,108.326546666667,0,0,39847.299537037,2009-02-03,07:11:20
22.805015,108.326575,0,0,39847.2995949074,2009-02-03,07:11:25
22.8050166666667,108.326618333333,0,0,39847.2996527778,2009-02-03,07:11:30
22.8047733333333,108.326173333333,0,0,39847.3000578704,2009-02-03,07:12:05
22.8048,108.326191666667,0,0,39847.3001157407,2009-02-03,07:12:10
22.8048,108.326191666667,0,0,39847.300150463,2009-02-03,07:12:13
22.8048066666667,108.326196666667,0,0,39847.3001736111,2009-02-03,07:12:15
22.8048566666667,108.326221666667,0,0,39847.3002314815,2009-02-03,07:12:20
22.8049533333333,108.326231666667,0,0,39847.3002893519,2009-02-03,07:12:25
22.80501,108.32621,0,0,39847.3003472222,2009-02-03,07:12:30
22.8049916666667,108.32624,0,0,39847.3004050926,2009-02-03,07:12:35
22.80499,108.326306666667,0,0,39847.300462963,2009-02-03,07:12:40
22.8050916666667,108.326605,0,0,39847.3005208333,2009-02-03,07:12:45
22.8051583333333,108.326811666667,0,0,39847.3005787037,2009-02-03,07:12:50
22.805135,108.326931666667,0,0,39847.3006365741,2009-02-03,07:12:55
22.805175,108.327106666667,0,0,39847.3006944444,2009-02-03,07:13:00
22.8051583333333,108.327318333333,0,0,39847.3007523148,2009-02-03,07:13:05
22.8051416666667,108.327438333333,0,0,39847.3008101852,2009-02-03,07:13:10
22.8051666666667,108.327466666667,0,0,39847.3008680556,2009-02-03,07:13:15
22.8050933333333,108.32732,0,0,39847.3009259259,2009-02-03,07:13:20
22.8050333333333,108.327436666667,0,0,39847.3009837963,2009-02-03,07:13:25
22.80579,108.328061666667,0,0,39847.3010416667,2009-02-03,07:13:30
22.8057633333333,108.327586666667,0,0,39847.301099537,2009-02-03,07:13:35
22.805595,108.32704,0,0,39847.3011574074,2009-02-03,07:13:40
22.8054516666667,108.326868333333,0,0,39847.3012152778,2009-02-03,07:13:45
22.80536,108.326785,0,0,39847.3012731481,2009-02-03,07:13:50
22.80535,108.326728333333,0,0,39847.3013310185,2009-02-03,07:13:55
22.80538,108.32669,0,0,39847.3013888889,2009-02-03,07:14:00
22.8053933333333,108.32665,0,0,39847.3014467593,2009-02-03,07:14:05
22.8053633333333,108.326636666667,0,0,39847.3015046296,2009-02-03,07:14:10
22.8053316666667,108.326636666667,0,0,39847.3015625,2009-02-03,07:14:15
22.80532,108.326581666667,0,0,39847.3016203704,2009-02-03,07:14:20
22.805245,108.32665,0,0,39847.3016782407,2009-02-03,07:14:25
22.804885,108.326038333333,0,0,39847.3017361111,2009-02-03,07:14:30
22.80481,108.325883333333,0,0,39847.3017939815,2009-02-03,07:14:35
22.8048433333333,108.326276666667,0,0,39847.3028356481,2009-02-03,07:16:05
22.804745,108.326383333333,0,0,39847.3028935185,2009-02-03,07:16:10
22.8046833333333,108.326406666667,0,0,39847.3029513889,2009-02-03,07:16:15
22.80469,108.326435,0,0,39847.3030092593,2009-02-03,07:16:20
22.804715,108.326683333333,0,0,39847.3030671296,2009-02-03,07:16:25
22.8047183333333,108.326983333333,0,0,39847.303125,2009-02-03,07:16:30
22.8047383333333,108.327146666667,0,0,39847.3031828704,2009-02-03,07:16:35
22.8046116666667,108.327108333333,0,0,39847.3032407407,2009-02-03,07:16:40
22.8045766666667,108.327033333333,0,0,39847.3032986111,2009-02-03,07:16:45
22.8045366666667,108.32708,0,0,39847.3033564815,2009-02-03,07:16:50
22.8045533333333,108.327196666667,0,0,39847.3034143519,2009-02-03,07:16:55
22.8046083333333,108.327276666667,0,0,39847.3034722222,2009-02-03,07:17:00
22.8048533333333,108.327098333333,0,0,39847.3035300926,2009-02-03,07:17:05
22.8049333333333,108.327085,0,0,39847.303587963,2009-02-03,07:17:10
22.804945,108.326961666667,0,0,39847.3036458333,2009-02-03,07:17:15
22.8049733333333,108.32695,0,0,39847.3037037037,2009-02-03,07:17:20
22.8049933333333,108.326955,0,0,39847.3037615741,2009-02-03,07:17:25
22.8049883333333,108.32695,0,0,39847.3038194444,2009-02-03,07:17:30
22.8049883333333,108.32695,0,0,39847.3038541667,2009-02-03,07:17:33
22.8049883333333,108.326946666667,0,0,39847.3038773148,2009-02-03,07:17:35
22.805,108.326956666667,0,0,39847.3039351852,2009-02-03,07:17:40
22.8050066666667,108.326966666667,0,0,39847.3039930556,2009-02-03,07:17:45
22.8049933333333,108.32698,0,0,39847.3040509259,2009-02-03,07:17:50
22.8049616666667,108.326883333333,0,0,39847.3041087963,2009-02-03,07:17:55
22.80498,108.326921666667,0,0,39847.3041666667,2009-02-03,07:18:00
22.80498,108.32697,0,0,39847.304224537,2009-02-03,07:18:05
22.8049566666667,108.32695,0,0,39847.3042824074,2009-02-03,07:18:10
22.8048916666667,108.326895,0,0,39847.3043402778,2009-02-03,07:18:15
22.804885,108.326873333333,0,0,39847.3043981481,2009-02-03,07:18:20
22.8048766666667,108.32683,0,0,39847.3044560185,2009-02-03,07:18:25
22.804865,108.326803333333,0,0,39847.3045138889,2009-02-03,07:18:30
22.8048366666667,108.326756666667,0,0,39847.3045717593,2009-02-03,07:18:35
22.8048083333333,108.326663333333,0,0,39847.3046296296,2009-02-03,07:18:40
22.8047966666667,108.32659,0,0,39847.3046875,2009-02-03,07:18:45
22.804815,108.326498333333,0,0,39847.3047453704,2009-02-03,07:18:50
22.8048766666667,108.326431666667,0,0,39847.3048032407,2009-02-03,07:18:55
22.8048816666667,108.326486666667,0,0,39847.3048611111,2009-02-03,07:19:00
22.8048516666667,108.326505,0,0,39847.3049189815,2009-02-03,07:19:05
22.8048516666667,108.326468333333,0,0,39847.3049768518,2009-02-03,07:19:10
22.80485,108.326448333333,0,0,39847.3050347222,2009-02-03,07:19:15
22.80485,108.326448333333,0,0,39847.3050694444,2009-02-03,07:19:18
22.8048416666667,108.326453333333,0,0,39847.3050925926,2009-02-03,07:19:20
22.8048766666667,108.326518333333,0,0,39847.305150463,2009-02-03,07:19:25
22.804905,108.326588333333,0,0,39847.3052083333,2009-02-03,07:19:30
22.80489,108.326538333333,0,0,39847.3052662037,2009-02-03,07:19:35
22.8049,108.326476666667,0,0,39847.3053240741,2009-02-03,07:19:40
22.8048633333333,108.326416666667,0,0,39847.3053819444,2009-02-03,07:19:45
22.8048166666667,108.326345,0,0,39847.3054398148,2009-02-03,07:19:50
22.8047683333333,108.326286666667,0,0,39847.3054976852,2009-02-03,07:19:55
22.80478,108.326306666667,0,0,39847.3055555556,2009-02-03,07:20:00
22.8047433333333,108.326331666667,0,0,39847.3056134259,2009-02-03,07:20:05
22.8047516666667,108.326378333333,0,0,39847.3056712963,2009-02-03,07:20:10
22.804825,108.326418333333,0,0,39847.3057291667,2009-02-03,07:20:15
22.8049183333333,108.326446666667,0,0,39847.305787037,2009-02-03,07:20:20
22.8049816666667,108.32647,0,0,39847.3058449074,2009-02-03,07:20:25
22.8049583333333,108.3265,0,0,39847.3059027778,2009-02-03,07:20:30
22.8049666666667,108.326576666667,0,0,39847.3059606481,2009-02-03,07:20:35
22.8049833333333,108.32666,0,0,39847.3060185185,2009-02-03,07:20:40
22.80505,108.32675,0,0,39847.3060763889,2009-02-03,07:20:45
22.8050583333333,108.326803333333,0,0,39847.3061342593,2009-02-03,07:20:50
22.805025,108.326785,0,0,39847.3061921296,2009-02-03,07:20:55
22.805015,108.326858333333,0,0,39847.30625,2009-02-03,07:21:00
22.8048666666667,108.326773333333,0,0,39847.3063078704,2009-02-03,07:21:05
22.8046583333333,108.326555,0,0,39847.3063657407,2009-02-03,07:21:10
22.8042666666667,108.325958333333,0,0,39847.3064236111,2009-02-03,07:21:15
22.8039666666667,108.325335,0,0,39847.3064814815,2009-02-03,07:21:20
22.8037733333333,108.32492,0,0,39847.3065393518,2009-02-03,07:21:25
22.8035266666667,108.324461666667,0,0,39847.3065972222,2009-02-03,07:21:30
22.80564,108.326765,0,0,39847.3076967593,2009-02-03,07:23:05
22.8055983333333,108.326771666667,0,0,39847.3077546296,2009-02-03,07:23:10
22.8055533333333,108.326771666667,0,0,39847.3078125,2009-02-03,07:23:15
22.8054583333333,108.326691666667,0,0,39847.3078703704,2009-02-03,07:23:20
22.80545,108.32671,0,0,39847.3079282407,2009-02-03,07:23:25
22.8055,108.32668,0,0,39847.3079861111,2009-02-03,07:23:30
22.8055483333333,108.32666,0,0,39847.3080439815,2009-02-03,07:23:35
22.80546,108.326705,0,0,39847.3081018519,2009-02-03,07:23:40
22.8053816666667,108.326791666667,0,0,39847.3081597222,2009-02-03,07:23:45
22.8053016666667,108.326855,0,0,39847.3082175926,2009-02-03,07:23:50
22.8051383333333,108.326865,0,0,39847.308275463,2009-02-03,07:23:55
22.8049683333333,108.326813333333,0,0,39847.3083333333,2009-02-03,07:24:00
22.80488,108.326853333333,0,0,39847.3083912037,2009-02-03,07:24:05
22.8048216666667,108.326878333333,0,0,39847.3084490741,2009-02-03,07:24:10
22.8047633333333,108.32688,0,0,39847.3085069444,2009-02-03,07:24:15
22.804725,108.326915,0,0,39847.3085648148,2009-02-03,07:24:20
22.8047233333333,108.326961666667,0,0,39847.3086226852,2009-02-03,07:24:25
22.804735,108.32696,0,0,39847.3086805556,2009-02-03,07:24:30
22.8047066666667,108.326976666667,0,0,39847.3087384259,2009-02-03,07:24:35
22.8047016666667,108.326988333333,0,0,39847.3087962963,2009-02-03,07:24:40
22.8047016666667,108.327006666667,0,0,39847.3088541667,2009-02-03,07:24:45
22.8047016666667,108.327006666667,0,0,39847.3088888889,2009-02-03,07:24:48
22.80471,108.327013333333,0,0,39847.308912037,2009-02-03,07:24:50
22.8047316666667,108.327021666667,0,0,39847.3089699074,2009-02-03,07:24:55
22.8047516666667,108.32704,0,0,39847.3090277778,2009-02-03,07:25:00
22.8047916666667,108.327038333333,0,0,39847.3090856481,2009-02-03,07:25:05
22.8048966666667,108.327205,0,0,39847.3091435185,2009-02-03,07:25:10
22.8049466666667,108.327315,0,0,39847.3092013889,2009-02-03,07:25:15
22.804975,108.32726,0,0,39847.3092592593,2009-02-03,07:25:20
22.804955,108.327215,0,0,39847.3093171296,2009-02-03,07:25:25
22.8049316666667,108.32712,0,0,39847.309375,2009-02-03,07:25:30
22.8049183333333,108.327081666667,0,0,39847.3094328704,2009-02-03,07:25:35
22.80488,108.327005,0,0,39847.3094907407,2009-02-03,07:25:40
22.8048366666667,108.326921666667,0,0,39847.3095486111,2009-02-03,07:25:45
22.8048333333333,108.326823333333,0,0,39847.3096064815,2009-02-03,07:25:50
22.8048033333333,108.32675,0,0,39847.3096643519,2009-02-03,07:25:55
22.8047616666667,108.3267,0,0,39847.3097222222,2009-02-03,07:26:00
22.8047516666667,108.326708333333,0,0,39847.3097800926,2009-02-03,07:26:05
22.8047233333333,108.326738333333,0,0,39847.309837963,2009-02-03,07:26:10
22.8047916666667,108.326796666667,0,0,39847.3098958333,2009-02-03,07:26:15
22.8048016666667,108.326775,0,0,39847.3099537037,2009-02-03,07:26:20
22.8049366666667,108.326825,0,0,39847.3101273148,2009-02-03,07:26:35
22.8050283333333,108.326775,0,0,39847.3101851852,2009-02-03,07:26:40
22.8050383333333,108.326731666667,0,0,39847.3102430556,2009-02-03,07:26:45
22.8050383333333,108.326731666667,0,0,39847.3102777778,2009-02-03,07:26:48
22.80504,108.326738333333,0,0,39847.3103009259,2009-02-03,07:26:50
22.8049466666667,108.326768333333,0,0,39847.3103587963,2009-02-03,07:26:55
22.80489,108.326766666667,0,0,39847.3104166667,2009-02-03,07:27:00
22.8049783333333,108.326836666667,0,0,39847.310474537,2009-02-03,07:27:05
22.8051283333333,108.326905,0,0,39847.3105324074,2009-02-03,07:27:10
22.8052366666667,108.326925,0,0,39847.3105902778,2009-02-03,07:27:15
22.8052733333333,108.326916666667,0,0,39847.3106481481,2009-02-03,07:27:20
22.80521,108.32682,0,0,39847.3107060185,2009-02-03,07:27:25
22.805145,108.326693333333,0,0,39847.3107638889,2009-02-03,07:27:30
22.805115,108.326655,0,0,39847.3108217593,2009-02-03,07:27:35
22.805045,108.326668333333,0,0,39847.3108796296,2009-02-03,07:27:40
22.804995,108.326701666667,0,0,39847.3109375,2009-02-03,07:27:45
22.8049416666667,108.326736666667,0,0,39847.3109953704,2009-02-03,07:27:50
22.8049266666667,108.326756666667,0,0,39847.3110532407,2009-02-03,07:27:55
22.8049033333333,108.326751666667,0,0,39847.3111111111,2009-02-03,07:28:00
22.80488,108.326683333333,0,0,39847.3111689815,2009-02-03,07:28:05
22.8047016666667,108.326618333333,0,0,39847.3112268519,2009-02-03,07:28:10
22.8046216666667,108.326551666667,0,0,39847.3112847222,2009-02-03,07:28:15
22.8045716666667,108.326451666667,0,0,39847.3113425926,2009-02-03,07:28:20
22.80451,108.326381666667,0,0,39847.311400463,2009-02-03,07:28:25
22.80436,108.326275,0,0,39847.3114583333,2009-02-03,07:28:30
22.8042816666667,108.326165,0,0,39847.3115162037,2009-02-03,07:28:35
22.804155,108.326035,0,0,39847.3115740741,2009-02-03,07:28:40
22.8046366666667,108.326523333333,0,0,39847.3119212963,2009-02-03,07:29:10
22.804675,108.326435,0,0,39847.3119791667,2009-02-03,07:29:15
22.80464,108.326393333333,0,0,39847.312037037,2009-02-03,07:29:20
22.80463,108.326401666667,0,0,39847.3120949074,2009-02-03,07:29:25
22.804845,108.326711666667,0,0,39847.3127893518,2009-02-03,07:30:25
22.8047583333333,108.326691666667,0,0,39847.3128472222,2009-02-03,07:30:30
22.8047166666667,108.326686666667,0,0,39847.3129050926,2009-02-03,07:30:35
22.804685,108.326508333333,0,0,39847.3221643518,2009-02-03,07:43:55
22.80474,108.326455,0,0,39847.3222222222,2009-02-03,07:44:00
22.804645,108.326396666667,0,0,39847.3222800926,2009-02-03,07:44:05
22.8183433333333,108.331795,0,0,39847.322974537,2009-02-03,07:45:05
22.8122566666667,108.330238333333,0,0,39847.3230902778,2009-02-03,07:45:15
22.8053083333333,108.326218333333,0,0,39847.3259837963,2009-02-03,07:49:25
22.8033483333333,108.325473333333,0,0,39847.3260416667,2009-02-03,07:49:30
22.8088516666667,108.33185,0,0,39847.408287037,2009-02-03,09:47:56
22.808875,108.331965,0,0,39847.4083449074,2009-02-03,09:48:01
22.8089116666667,108.332006666667,0,0,39847.4084027778,2009-02-03,09:48:06
22.8089516666667,108.332006666667,0,0,39847.4084606481,2009-02-03,09:48:11
22.808915,108.332055,0,0,39847.4085185185,2009-02-03,09:48:16
22.808945,108.331996666667,0,0,39847.4085763889,2009-02-03,09:48:21
22.80909,108.332,0,0,39847.4086342593,2009-02-03,09:48:26
22.8093316666667,108.332108333333,0,0,39847.4086921296,2009-02-03,09:48:31
22.8093533333333,108.332213333333,0,0,39847.40875,2009-02-03,09:48:36
22.809245,108.332205,0,0,39847.4088078704,2009-02-03,09:48:41
22.8092066666667,108.332176666667,0,0,39847.4088657407,2009-02-03,09:48:46
22.8090466666667,108.332231666667,0,0,39847.4089236111,2009-02-03,09:48:51
22.8090533333333,108.332298333333,0,0,39847.4089814815,2009-02-03,09:48:56
22.80911,108.332415,0,0,39847.4090393518,2009-02-03,09:49:01
22.8093083333333,108.332533333333,0,0,39847.4090972222,2009-02-03,09:49:06
22.80953,108.332568333333,0,0,39847.4091550926,2009-02-03,09:49:11
22.80963,108.332468333333,0,0,39847.409212963,2009-02-03,09:49:16
22.8100566666667,108.332271666667,0,0,39847.4092708333,2009-02-03,09:49:21
22.810395,108.332228333333,0,0,39847.4093287037,2009-02-03,09:49:26
22.8107533333333,108.332223333333,0,0,39847.4093865741,2009-02-03,09:49:31
22.81116,108.332228333333,0,0,39847.4094444444,2009-02-03,09:49:36
22.8115883333333,108.332205,0,0,39847.4095023148,2009-02-03,09:49:41
22.8120016666667,108.332221666667,0,0,39847.4095601852,2009-02-03,09:49:46
22.8124216666667,108.332255,0,0,39847.4096180556,2009-02-03,09:49:51
22.8127733333333,108.332335,0,0,39847.4096759259,2009-02-03,09:49:56
22.81307,108.332273333333,0,0,39847.4097337963,2009-02-03,09:50:01
22.81335,108.332266666667,0,0,39847.4097916667,2009-02-03,09:50:06
22.8136183333333,108.332348333333,0,0,39847.409849537,2009-02-03,09:50:11
22.8137366666667,108.332386666667,0,0,39847.4099074074,2009-02-03,09:50:16
22.81375,108.332378333333,0,0,39847.4099652778,2009-02-03,09:50:21
22.8137816666667,108.332413333333,0,0,39847.4100231482,2009-02-03,09:50:26
22.8137283333333,108.332605,0,0,39847.4100810185,2009-02-03,09:50:31
22.8137066666667,108.332815,0,0,39847.4101388889,2009-02-03,09:50:36
22.8137116666667,108.333095,0,0,39847.4101967593,2009-02-03,09:50:41
22.8135716666667,108.333393333333,0,0,39847.4102546296,2009-02-03,09:50:46
22.8134566666667,108.333606666667,0,0,39847.4103125,2009-02-03,09:50:51
22.81346,108.333625,0,0,39847.4103703704,2009-02-03,09:50:56
22.81354,108.333563333333,0,0,39847.4104282407,2009-02-03,09:51:01
