# Supplementary material for: Research on differential privacy protection method based on user tendency
Source: PLoS One. 2023 Oct 26;18(10):e0288823. doi: 10.1371/journal.pone.0288823 (PMC10602288; doi:10.1371/journal.pone.0288823)
Supplement: S2 Data — (ZIP) [file pone.0288823.s002.zip › Data 5-2/023/Trajectory/20090203134705.plt]

Geolife trajectory
WGS 84
Altitude is in Feet
Reserved 3
0,2,255,My Track,0,0,2,8421376
0
22.809117,108.332245,0,410.856010498688,39847.5743634259,2009-02-03,13:47:05
22.809117,108.332245,0,410.856010498688,39847.5743981482,2009-02-03,13:47:08
22.809114,108.332242,0,241.886125328084,39847.5744212963,2009-02-03,13:47:10
22.809067,108.332269,0,236.890846456693,39847.5744791667,2009-02-03,13:47:15
22.809172,108.332235,0,188.529635826772,39847.574537037,2009-02-03,13:47:20
22.809174,108.332218,0,187.591581364829,39847.5745949074,2009-02-03,13:47:25
22.809171,108.332207,0,195.541630577428,39847.5746527778,2009-02-03,13:47:30
22.809221,108.332206,0,186.882057086614,39847.5747106481,2009-02-03,13:47:35
22.809246,108.332201,0,185.48562335958,39847.5747685185,2009-02-03,13:47:40
22.809252,108.332193,0,184.145725065617,39847.5748263889,2009-02-03,13:47:45
22.809257,108.332189,0,184.208251312336,39847.5748842593,2009-02-03,13:47:50
22.809257,108.332189,0,184.208251312336,39847.5749189815,2009-02-03,13:47:53
22.80926,108.332194,0,183.980446194226,39847.5749421296,2009-02-03,13:47:55
22.809205,108.332196,0,181.731902887139,39847.575,2009-02-03,13:48:00
22.809068,108.33217,0,178.674862204724,39847.5750578704,2009-02-03,13:48:05
22.808933,108.332086,0,173.117621391076,39847.5751157407,2009-02-03,13:48:10
22.808872,108.331938,0,169.092851049869,39847.5751736111,2009-02-03,13:48:15
22.808745,108.331604,0,170.306207349081,39847.5752314815,2009-02-03,13:48:20
22.808532,108.331164,0,173.401056430446,39847.5752893519,2009-02-03,13:48:25
22.808289,108.33062,0,179.076532152231,39847.5753472222,2009-02-03,13:48:30
22.80797,108.329916,0,186.942244094488,39847.5754050926,2009-02-03,13:48:35
22.807594,108.329332,0,191.210072178478,39847.575462963,2009-02-03,13:48:40
22.807257,108.328873,0,194.907250656168,39847.5755208333,2009-02-03,13:48:45
22.806878,108.32854,0,202.202483595801,39847.5755787037,2009-02-03,13:48:50
22.806494,108.328211,0,214.411742125984,39847.5756365741,2009-02-03,13:48:55
22.806095,108.327868,0,225.645150918635,39847.5756944444,2009-02-03,13:49:00
22.805708,108.327475,0,225.003809055118,39847.5757523148,2009-02-03,13:49:05
22.805455,108.327198,0,231.156637139108,39847.5758101852,2009-02-03,13:49:10
22.805384,108.327124,0,236.55999015748,39847.5758680556,2009-02-03,13:49:15
22.805369,108.327115,0,242.043366141732,39847.5759259259,2009-02-03,13:49:20
22.805085,108.32687,0,245.284107611549,39847.5765625,2009-02-03,13:50:15
22.804878,108.327142,0,227.900977690289,39847.5766203704,2009-02-03,13:50:20
22.804745,108.327284,0,241.695790682415,39847.5766782407,2009-02-03,13:50:25
22.804597,108.327563,0,248.922211286089,39847.5767361111,2009-02-03,13:50:30
22.804458,108.327807,0,257.472867454068,39847.5767939815,2009-02-03,13:50:35
22.804616,108.327728,0,285.290669291339,39847.5768518519,2009-02-03,13:50:40
22.80471,108.327385,0,300.748303805774,39847.5769097222,2009-02-03,13:50:45
22.804733,108.327212,0,308.89062992126,39847.5769675926,2009-02-03,13:50:50
22.804737,108.32718,0,319.132116141732,39847.577025463,2009-02-03,13:50:55
22.804737,108.32718,0,319.132116141732,39847.5770601852,2009-02-03,13:50:58
22.804744,108.327186,0,323.334740813648,39847.5770833333,2009-02-03,13:51:00
22.804733,108.327173,0,325.96282808399,39847.5771412037,2009-02-03,13:51:05
22.804725,108.327149,0,329.577828083989,39847.5771990741,2009-02-03,13:51:10
22.804753,108.32716,0,331.516315616798,39847.5772569444,2009-02-03,13:51:15
22.804742,108.327165,0,330.594530839895,39847.5773148148,2009-02-03,13:51:20
22.804733,108.327152,0,330.443520341207,39847.5773726852,2009-02-03,13:51:25
22.80502,108.327098,0,332.919317585302,39847.5774305556,2009-02-03,13:51:30
22.804844,108.327187,0,318.506545275591,39847.5774884259,2009-02-03,13:51:35
22.804924,108.327228,0,273.757519685039,39847.5775462963,2009-02-03,13:51:40
22.805016,108.327347,0,243.212782152231,39847.5776041667,2009-02-03,13:51:45
22.805066,108.32734,0,259.094639107612,39847.577662037,2009-02-03,13:51:50
22.805108,108.327371,0,269.191771653543,39847.5777199074,2009-02-03,13:51:55
22.805232,108.327413,0,276.022857611549,39847.5777777778,2009-02-03,13:52:00
22.805354,108.327354,0,284.674737532808,39847.5778356481,2009-02-03,13:52:05
22.804716,108.326911,0,393.502368766404,39847.5783564815,2009-02-03,13:52:50
22.804877,108.326985,0,332.637923228346,39847.5784143518,2009-02-03,13:52:55
22.80491,108.32696,0,335.380574146982,39847.5784722222,2009-02-03,13:53:00
22.804756,108.326925,0,355.710882545932,39847.5785300926,2009-02-03,13:53:05
22.804731,108.32691,0,350.071364829396,39847.578587963,2009-02-03,13:53:10
22.804668,108.326914,0,364.65719816273,39847.5786458333,2009-02-03,13:53:15
22.804692,108.3269,0,368.321535433071,39847.5787037037,2009-02-03,13:53:20
22.804677,108.326917,0,383.653490813648,39847.5787615741,2009-02-03,13:53:25
22.80471,108.32692,0,405.421820866142,39847.5788194444,2009-02-03,13:53:30
22.804664,108.326877,0,401.680039370079,39847.5788773148,2009-02-03,13:53:35
22.804851,108.327041,0,386.467654199475,39847.5789351852,2009-02-03,13:53:40
22.804885,108.327079,0,384.618677821522,39847.5789930556,2009-02-03,13:53:45
22.804939,108.327063,0,379.748307086614,39847.5790509259,2009-02-03,13:53:50
22.80498,108.327059,0,382.960387139108,39847.5791087963,2009-02-03,13:53:55
22.805014,108.327068,0,386.20813648294,39847.5791666667,2009-02-03,13:54:00
22.80508,108.327171,0,388.383215223097,39847.579224537,2009-02-03,13:54:05
22.805101,108.32719,0,394.108789370079,39847.5792824074,2009-02-03,13:54:10
22.805073,108.327185,0,394.070918635171,39847.5793402778,2009-02-03,13:54:15
22.805061,108.327197,0,396.073408792651,39847.5793981481,2009-02-03,13:54:20
22.805069,108.327233,0,392.19873687664,39847.5794560185,2009-02-03,13:54:25
22.805088,108.327268,0,384.609268372703,39847.5795138889,2009-02-03,13:54:30
22.805134,108.327303,0,373.59345144357,39847.5795717593,2009-02-03,13:54:35
22.805158,108.32733,0,361.881656824147,39847.5796296296,2009-02-03,13:54:40
22.805167,108.327369,0,353.347896981627,39847.5796875,2009-02-03,13:54:45
22.805186,108.327381,0,342.263523622047,39847.5797453704,2009-02-03,13:54:50
22.805187,108.327324,0,332.522129265092,39847.5798032407,2009-02-03,13:54:55
22.805198,108.327283,0,315.22312664042,39847.5798611111,2009-02-03,13:55:00
22.805187,108.32728,0,295.379668635171,39847.5799189815,2009-02-03,13:55:05
22.805155,108.327271,0,272.702470472441,39847.5799768518,2009-02-03,13:55:10
22.805125,108.327229,0,247.702309711286,39847.5800347222,2009-02-03,13:55:15
22.805102,108.327223,0,228.787719816273,39847.5800925926,2009-02-03,13:55:20
22.80509,108.3272,0,226.799196194226,39847.580150463,2009-02-03,13:55:25
22.80509,108.3272,0,226.799196194226,39847.5801851852,2009-02-03,13:55:28
22.805085,108.327206,0,222.849432414698,39847.5802083333,2009-02-03,13:55:30
22.805087,108.327239,0,220.081348425197,39847.5802662037,2009-02-03,13:55:35
22.805099,108.327259,0,219.824507874016,39847.5803240741,2009-02-03,13:55:40
22.805096,108.327255,0,219.439160104987,39847.5803819444,2009-02-03,13:55:45
22.805092,108.32725,0,219.234455380577,39847.5804398148,2009-02-03,13:55:50
22.805092,108.32725,0,219.234455380577,39847.580474537,2009-02-03,13:55:53
22.805092,108.327249,0,219.065249343832,39847.5804976852,2009-02-03,13:55:55
22.805049,108.327163,0,217.985820209974,39847.5805555556,2009-02-03,13:56:00
22.805019,108.327106,0,225.80094160105,39847.5806134259,2009-02-03,13:56:05
22.805004,108.327071,0,234.17220144357,39847.5806712963,2009-02-03,13:56:10
22.804999,108.327082,0,239.1743832021,39847.5807291667,2009-02-03,13:56:15
22.805008,108.327091,0,235.55750656168,39847.580787037,2009-02-03,13:56:20
22.805,108.327068,0,240.155141076115,39847.5808449074,2009-02-03,13:56:25
22.804991,108.327087,0,246.906532152231,39847.5809027778,2009-02-03,13:56:30
22.804991,108.327087,0,246.906532152231,39847.5809375,2009-02-03,13:56:33
22.804985,108.327083,0,247.057591863517,39847.5809606481,2009-02-03,13:56:35
22.805002,108.32715,0,246.839146981627,39847.5810185185,2009-02-03,13:56:40
22.805015,108.327199,0,242.082240813648,39847.5810763889,2009-02-03,13:56:45
22.805028,108.327227,0,234.326591207349,39847.5811342593,2009-02-03,13:56:50
22.805035,108.327212,0,233.420751312336,39847.5811921296,2009-02-03,13:56:55
22.805042,108.327178,0,236.99094488189,39847.58125,2009-02-03,13:57:00
22.805053,108.327144,0,241.122434383202,39847.5813078704,2009-02-03,13:57:05
22.80504,108.327111,0,237.746276246719,39847.5813657407,2009-02-03,13:57:10
22.805015,108.327081,0,238.404160104987,39847.5814236111,2009-02-03,13:57:15
22.804968,108.327044,0,245.130918635171,39847.5814814815,2009-02-03,13:57:20
22.804992,108.326878,0,305.259435695538,39847.5843171296,2009-02-03,14:01:25
22.804933,108.326693,0,313.536102362205,39847.584375,2009-02-03,14:01:30
22.804941,108.326675,0,330.896729002625,39847.5844328704,2009-02-03,14:01:35
22.804954,108.326713,0,351.401601049869,39847.5844907407,2009-02-03,14:01:40
22.804955,108.326711,0,366.66219160105,39847.5845486111,2009-02-03,14:01:45
22.804955,108.326711,0,366.66219160105,39847.5845833333,2009-02-03,14:01:48
22.804954,108.326709,0,372.850912073491,39847.5846064815,2009-02-03,14:01:50
22.804964,108.326738,0,375.402857611549,39847.5846643519,2009-02-03,14:01:55
22.805006,108.326797,0,381.794327427822,39847.5847222222,2009-02-03,14:02:00
22.805028,108.326854,0,389.932345800525,39847.5847800926,2009-02-03,14:02:05
22.805059,108.326902,0,396.949839238845,39847.584837963,2009-02-03,14:02:10
22.805058,108.326949,0,404.958500656168,39847.5848958333,2009-02-03,14:02:15
22.805053,108.326981,0,409.876079396325,39847.5849537037,2009-02-03,14:02:20
22.805051,108.327036,0,413.509179790026,39847.5850115741,2009-02-03,14:02:25
22.80503,108.327059,0,416.244169947507,39847.5850694444,2009-02-03,14:02:30
22.805038,108.327092,0,418.48250328084,39847.5851273148,2009-02-03,14:02:35
22.805048,108.327121,0,420.601410761155,39847.5851851852,2009-02-03,14:02:40
22.805047,108.327135,0,422.267263779528,39847.5852430556,2009-02-03,14:02:45
22.805055,108.327146,0,423.471046587926,39847.5853009259,2009-02-03,14:02:50
22.805075,108.327114,0,423.613569553806,39847.5853587963,2009-02-03,14:02:55
22.805086,108.327081,0,424.209655511811,39847.5854166667,2009-02-03,14:03:00
22.805099,108.327079,0,424.235836614173,39847.585474537,2009-02-03,14:03:05
22.805099,108.327079,0,424.235836614173,39847.5855092593,2009-02-03,14:03:08
22.805097,108.327081,0,423.89186351706,39847.5855324074,2009-02-03,14:03:10
22.80509,108.327123,0,422.304908136483,39847.5855902778,2009-02-03,14:03:15
22.805077,108.32718,0,420.381591207349,39847.5856481481,2009-02-03,14:03:20
22.805075,108.32719,0,419.983451443569,39847.5857060185,2009-02-03,14:03:25
22.805075,108.32719,0,419.983451443569,39847.5857407407,2009-02-03,14:03:28
22.805076,108.327195,0,419.798999343832,39847.5857638889,2009-02-03,14:03:30
22.805074,108.327139,0,420.369927821522,39847.5858217593,2009-02-03,14:03:35
22.805083,108.327127,0,420.267851049869,39847.5858796296,2009-02-03,14:03:40
22.805085,108.327124,0,420.249229002625,39847.5859375,2009-02-03,14:03:45
22.805082,108.327122,0,420.259540682415,39847.5859953704,2009-02-03,14:03:50
22.805082,108.327122,0,420.259540682415,39847.5860300926,2009-02-03,14:03:53
22.805075,108.327128,0,419.879498031496,39847.5860532407,2009-02-03,14:03:55
22.805082,108.327145,0,419.731991469816,39847.5861111111,2009-02-03,14:04:00
22.805085,108.327146,0,419.678976377953,39847.5861689815,2009-02-03,14:04:05
22.805085,108.327146,0,419.678976377953,39847.5862037037,2009-02-03,14:04:08
22.805081,108.327143,0,419.650915354331,39847.5862268518,2009-02-03,14:04:10
22.805065,108.327135,0,420.755200131234,39847.5862847222,2009-02-03,14:04:15
22.80506,108.327122,0,421.627575459318,39847.5863425926,2009-02-03,14:04:20
22.805056,108.327117,0,422.237326115486,39847.586400463,2009-02-03,14:04:25
22.805056,108.327117,0,422.237326115486,39847.5864351852,2009-02-03,14:04:28
22.805056,108.327117,0,422.272670603675,39847.5864583333,2009-02-03,14:04:30
22.805054,108.327098,0,422.250291994751,39847.5865162037,2009-02-03,14:04:35
22.805057,108.327064,0,421.676935695538,39847.5865740741,2009-02-03,14:04:40
22.805065,108.327032,0,421.219471784777,39847.5866319444,2009-02-03,14:04:45
22.805087,108.326965,0,430.10531496063,39847.5866898148,2009-02-03,14:04:50
22.805106,108.326952,0,444.8193832021,39847.5867476852,2009-02-03,14:04:55
22.805123,108.326997,0,447.253979658793,39847.5868055556,2009-02-03,14:05:00
22.805149,108.32704,0,451.80062992126,39847.5868634259,2009-02-03,14:05:05
22.805138,108.327051,0,454.578549868766,39847.5869212963,2009-02-03,14:05:10
22.805123,108.327031,0,455.516853674541,39847.5869791667,2009-02-03,14:05:15
22.805118,108.327027,0,456.398940288714,39847.587037037,2009-02-03,14:05:20
22.805118,108.327027,0,456.398940288714,39847.5870717593,2009-02-03,14:05:23
22.80511,108.327019,0,456.645295275591,39847.5870949074,2009-02-03,14:05:25
22.805098,108.326996,0,454.728635170604,39847.5871527778,2009-02-03,14:05:30
22.805082,108.326935,0,458.884652230971,39847.5872106481,2009-02-03,14:05:35
22.805058,108.32688,0,466.289019028871,39847.5872685185,2009-02-03,14:05:40
22.80504,108.32684,0,474.671991469816,39847.5873263889,2009-02-03,14:05:45
22.805047,108.326866,0,481.20844160105,39847.5873842593,2009-02-03,14:05:50
22.805062,108.32688,0,481.580898950131,39847.5874421296,2009-02-03,14:05:55
22.805091,108.326959,0,480.95032152231,39847.5875,2009-02-03,14:06:00
22.805103,108.326995,0,482.077260498688,39847.5875578704,2009-02-03,14:06:05
22.805116,108.327048,0,477.089970472441,39847.5876157407,2009-02-03,14:06:10
22.805069,108.327023,0,477.083310367454,39847.5876736111,2009-02-03,14:06:15
22.804841,108.326773,0,478.662956036745,39847.5877314815,2009-02-03,14:06:20
22.804834,108.326755,0,499.10342519685,39847.5877893518,2009-02-03,14:06:25
22.804878,108.326758,0,526.619307742782,39847.5878472222,2009-02-03,14:06:30
22.804936,108.326798,0,532.632664041995,39847.5879050926,2009-02-03,14:06:35
22.804941,108.326793,0,536.751033464567,39847.587962963,2009-02-03,14:06:40
22.804941,108.326793,0,536.751033464567,39847.5879976852,2009-02-03,14:06:43
22.804943,108.326797,0,539.337969160105,39847.5880208333,2009-02-03,14:06:45
22.80495,108.326826,0,540.740646325459,39847.5880787037,2009-02-03,14:06:50
22.804955,108.326894,0,537.474973753281,39847.5881365741,2009-02-03,14:06:55
22.804982,108.326983,0,533.296630577428,39847.5881944444,2009-02-03,14:07:00
22.805013,108.327059,0,526.359790026247,39847.5882523148,2009-02-03,14:07:05
22.80502,108.327077,0,517.627385170604,39847.5883101852,2009-02-03,14:07:10
22.805014,108.327039,0,510.250702099738,39847.5883680556,2009-02-03,14:07:15
22.805037,108.327055,0,506.580784120735,39847.5884259259,2009-02-03,14:07:20
22.805047,108.327107,0,495.762713254593,39847.5884837963,2009-02-03,14:07:25
22.805067,108.327157,0,482.587437664042,39847.5885416667,2009-02-03,14:07:30
22.805089,108.327196,0,468.706998031496,39847.588599537,2009-02-03,14:07:35
22.805101,108.327217,0,462.201735564304,39847.5886574074,2009-02-03,14:07:40
22.805101,108.327217,0,462.201735564304,39847.5886921296,2009-02-03,14:07:43
22.805097,108.327223,0,459.640482283465,39847.5887152778,2009-02-03,14:07:45
22.805091,108.327209,0,456.503769685039,39847.5887731481,2009-02-03,14:07:50
22.805031,108.327157,0,442.767257217848,39847.5888310185,2009-02-03,14:07:55
22.805033,108.327107,0,431.507089895013,39847.5888888889,2009-02-03,14:08:00
22.805031,108.327122,0,417.52344816273,39847.5889467593,2009-02-03,14:08:05
22.805009,108.327116,0,401.671978346457,39847.5890046296,2009-02-03,14:08:10
22.805004,108.327151,0,391.915190288714,39847.5890625,2009-02-03,14:08:15
22.805034,108.32718,0,387.116204068241,39847.5891203704,2009-02-03,14:08:20
22.805045,108.327202,0,383.247516404199,39847.5891782407,2009-02-03,14:08:25
22.805033,108.327216,0,379.966725721785,39847.5892361111,2009-02-03,14:08:30
22.805022,108.327186,0,377.020574146982,39847.5892939815,2009-02-03,14:08:35
22.805015,108.327148,0,377.901007217848,39847.5893518519,2009-02-03,14:08:40
22.805014,108.327147,0,377.363244750656,39847.5894097222,2009-02-03,14:08:45
22.805011,108.327145,0,377.110433070866,39847.5894675926,2009-02-03,14:08:50
22.805008,108.327144,0,377.070285433071,39847.589525463,2009-02-03,14:08:55
22.805008,108.327144,0,377.070285433071,39847.5895601852,2009-02-03,14:08:58
22.805004,108.327142,0,377.148907480315,39847.5895833333,2009-02-03,14:09:00
22.804978,108.327126,0,379.271420603675,39847.5896412037,2009-02-03,14:09:05
22.804927,108.327096,0,388.54999343832,39847.5896990741,2009-02-03,14:09:10
22.804927,108.327096,0,388.54999343832,39847.5897337963,2009-02-03,14:09:13
22.804921,108.327091,0,388.917221128609,39847.5897569444,2009-02-03,14:09:15
22.804918,108.327056,0,394.482650918635,39847.5898148148,2009-02-03,14:09:20
22.804901,108.327005,0,410.438822178478,39847.5898726852,2009-02-03,14:09:25
22.804886,108.326945,0,423.823979658793,39847.5899305556,2009-02-03,14:09:30
22.80487,108.326925,0,434.676742125984,39847.5899884259,2009-02-03,14:09:35
22.804824,108.326871,0,447.830341207349,39847.5900462963,2009-02-03,14:09:40
22.804732,108.326805,0,467.668467847769,39847.5901041667,2009-02-03,14:09:45
22.804661,108.326726,0,504.045761154856,39847.590162037,2009-02-03,14:09:50
22.804619,108.326655,0,543.672155511811,39847.5902199074,2009-02-03,14:09:55
22.804585,108.326597,0,569.22406824147,39847.5902777778,2009-02-03,14:10:00
22.804625,108.326623,0,588.112677165354,39847.5903356481,2009-02-03,14:10:05
22.804667,108.326674,0,605.213034776903,39847.5903935185,2009-02-03,14:10:10
22.804648,108.326697,0,603.295574146982,39847.5904513889,2009-02-03,14:10:15
22.804615,108.326692,0,600.226145013123,39847.5905092593,2009-02-03,14:10:20
22.804682,108.326727,0,596.642431102362,39847.5905671296,2009-02-03,14:10:25
22.804752,108.326775,0,590.612555774278,39847.590625,2009-02-03,14:10:30
22.804799,108.326812,0,589.119668635171,39847.5906828704,2009-02-03,14:10:35
22.804856,108.326901,0,583.183710629921,39847.5907407407,2009-02-03,14:10:40
22.804864,108.326889,0,583.580597112861,39847.5907986111,2009-02-03,14:10:45
22.804867,108.326833,0,588.850538057743,39847.5908564815,2009-02-03,14:10:50
22.804849,108.326788,0,582.60875,39847.5909143519,2009-02-03,14:10:55
22.804843,108.326815,0,575.879514435695,39847.5909722222,2009-02-03,14:11:00
22.804843,108.326836,0,575.618992782152,39847.5910300926,2009-02-03,14:11:05
22.804867,108.326837,0,577.93905183727,39847.591087963,2009-02-03,14:11:10
22.80489,108.326846,0,579.880643044619,39847.5911458333,2009-02-03,14:11:15
22.804909,108.326863,0,578.916804461942,39847.5912037037,2009-02-03,14:11:20
22.804935,108.326911,0,579.906174540682,39847.5912615741,2009-02-03,14:11:25
22.80497,108.326934,0,575.979438976378,39847.5913194444,2009-02-03,14:11:30
22.805018,108.326931,0,568.56781167979,39847.5913773148,2009-02-03,14:11:35
22.805022,108.326897,0,564.201833989501,39847.5914351852,2009-02-03,14:11:40
22.805044,108.32689,0,561.398835301837,39847.5914930556,2009-02-03,14:11:45
22.805044,108.326874,0,558.763389107611,39847.5915509259,2009-02-03,14:11:50
22.805016,108.326848,0,559.331338582677,39847.5916087963,2009-02-03,14:11:55
22.804974,108.326812,0,557.900075459318,39847.5916666667,2009-02-03,14:12:00
22.804973,108.326811,0,557.750091863517,39847.591724537,2009-02-03,14:12:05
22.804973,108.326811,0,557.750091863517,39847.5917592593,2009-02-03,14:12:08
22.804969,108.326807,0,557.675098425197,39847.5917824074,2009-02-03,14:12:10
22.804973,108.326786,0,556.715666010499,39847.5918402778,2009-02-03,14:12:15
22.805008,108.326783,0,555.901765091863,39847.5918981481,2009-02-03,14:12:20
22.805009,108.326768,0,553.157887139108,39847.5919560185,2009-02-03,14:12:25
22.805016,108.326736,0,550.578861548556,39847.5920138889,2009-02-03,14:12:30
22.805088,108.326939,0,555.077401574803,39847.5921296296,2009-02-03,14:12:40
22.805086,108.32695,0,549.349898293963,39847.5921875,2009-02-03,14:12:45
22.805071,108.326853,0,556.397073490814,39847.5922453704,2009-02-03,14:12:50
22.805055,108.326752,0,562.360416666667,39847.5923032407,2009-02-03,14:12:55
22.805013,108.326705,0,517.594645669291,39847.5923611111,2009-02-03,14:13:00
22.804966,108.326536,0,612.506715879265,39847.5924189815,2009-02-03,14:13:05
22.804966,108.326194,0,879.42999343832,39847.5924768519,2009-02-03,14:13:10
22.804883,108.32596,0,1086.72695209974,39847.5954861111,2009-02-03,14:17:30
22.804864,108.325884,0,1100.39007545932,39847.5955439815,2009-02-03,14:17:35
22.804878,108.325826,0,1112.66449146982,39847.5956018518,2009-02-03,14:17:40
22.804619,108.325955,0,1100.5324507874,39847.5956597222,2009-02-03,14:17:45
22.804672,108.325951,0,1101.60497375328,39847.5957175926,2009-02-03,14:17:50
22.804857,108.326561,0,764.636541994751,39847.595775463,2009-02-03,14:17:55
22.804939,108.326432,0,910.212099737533,39847.5958333333,2009-02-03,14:18:00
22.804902,108.326307,0,964.498343175853,39847.5958912037,2009-02-03,14:18:05
22.804928,108.326289,0,933.784124015748,39847.5959490741,2009-02-03,14:18:10
22.804964,108.326352,0,899.786660104987,39847.5960069444,2009-02-03,14:18:15
22.805009,108.326585,0,756.488458005249,39847.5960648148,2009-02-03,14:18:20
22.805042,108.326855,0,567.393917322835,39847.5961226852,2009-02-03,14:18:25
22.805057,108.326909,0,540.623251312336,39847.5961805556,2009-02-03,14:18:30
22.805065,108.326981,0,479.543690944882,39847.5962384259,2009-02-03,14:18:35
22.805053,108.326991,0,450.880396981627,39847.5962962963,2009-02-03,14:18:40
22.805053,108.327155,0,364.784980314961,39847.5963541667,2009-02-03,14:18:45
22.805042,108.327225,0,331.29812335958,39847.596412037,2009-02-03,14:18:50
22.805032,108.327255,0,318.980380577428,39847.5964699074,2009-02-03,14:18:55
22.805066,108.327231,0,302.96468503937,39847.5965277778,2009-02-03,14:19:00
22.80508,108.32724,0,291.405675853018,39847.5965856481,2009-02-03,14:19:05
22.805091,108.327237,0,292.538369422572,39847.5966435185,2009-02-03,14:19:10
22.805118,108.32729,0,289.859320866142,39847.5967013889,2009-02-03,14:19:15
22.805132,108.327306,0,289.69188976378,39847.5967592593,2009-02-03,14:19:20
22.805132,108.327306,0,289.69188976378,39847.5967939815,2009-02-03,14:19:23
22.805128,108.327305,0,291.032290026247,39847.5968171296,2009-02-03,14:19:25
22.805131,108.327293,0,294.68749015748,39847.596875,2009-02-03,14:19:30
22.805131,108.327293,0,294.68749015748,39847.5969097222,2009-02-03,14:19:33
22.805131,108.327293,0,294.790643044619,39847.5969328704,2009-02-03,14:19:35
22.805113,108.327269,0,295.924763779528,39847.5969907407,2009-02-03,14:19:40
22.805028,108.327317,0,295.669124015748,39847.5970486111,2009-02-03,14:19:45
22.804871,108.32723,0,317.722381889764,39847.5971064815,2009-02-03,14:19:50
22.804829,108.327123,0,355.793159448819,39847.5971643519,2009-02-03,14:19:55
22.804823,108.32698,0,372.861177821522,39847.5972222222,2009-02-03,14:20:00
22.804894,108.32689,0,395.553418635171,39847.5972800926,2009-02-03,14:20:05
22.804949,108.32688,0,412.038917322835,39847.597337963,2009-02-03,14:20:10
22.804984,108.326912,0,417.587050524934,39847.5973958333,2009-02-03,14:20:15
22.805059,108.326915,0,468.672654199475,39847.5974537037,2009-02-03,14:20:20
22.805085,108.326931,0,468.630702099738,39847.5975115741,2009-02-03,14:20:25
22.805085,108.326931,0,468.630702099738,39847.5975462963,2009-02-03,14:20:28
22.805092,108.326931,0,466.025393700787,39847.5975694444,2009-02-03,14:20:30
22.805108,108.326921,0,462.025518372703,39847.5976273148,2009-02-03,14:20:35
22.805078,108.326933,0,450.120711942257,39847.5976851852,2009-02-03,14:20:40
22.805068,108.326913,0,436.718956692913,39847.5977430556,2009-02-03,14:20:45
22.805059,108.326856,0,428.314009186352,39847.5978009259,2009-02-03,14:20:50
22.805044,108.326802,0,428.219140419948,39847.5978587963,2009-02-03,14:20:55
22.805028,108.326749,0,429.312739501312,39847.5979166667,2009-02-03,14:21:00
22.805014,108.326751,0,429.636938976378,39847.597974537,2009-02-03,14:21:05
22.805008,108.326766,0,429.309534120735,39847.5980324074,2009-02-03,14:21:10
22.805008,108.326766,0,429.309534120735,39847.5980671296,2009-02-03,14:21:13
22.805014,108.326772,0,428.356112204724,39847.5980902778,2009-02-03,14:21:15
22.805014,108.326784,0,427.840574146982,39847.5981481481,2009-02-03,14:21:20
22.805011,108.326781,0,428.052385170604,39847.5982060185,2009-02-03,14:21:25
22.805013,108.326783,0,428.194560367454,39847.5982638889,2009-02-03,14:21:30
22.805013,108.326783,0,428.194560367454,39847.5982986111,2009-02-03,14:21:33
22.805019,108.32679,0,428.248779527559,39847.5983217593,2009-02-03,14:21:35
22.805026,108.326838,0,429.224078083989,39847.5983796296,2009-02-03,14:21:40
22.805047,108.326879,0,429.710429790026,39847.5984375,2009-02-03,14:21:45
22.805058,108.326922,0,428.108507217848,39847.5984953704,2009-02-03,14:21:50
22.805056,108.326938,0,426.106640419948,39847.5985532407,2009-02-03,14:21:55
22.805056,108.326938,0,426.106640419948,39847.598587963,2009-02-03,14:21:58
22.805058,108.32693,0,424.448047900263,39847.5986111111,2009-02-03,14:22:00
22.805081,108.326949,0,425.852227690289,39847.5986689815,2009-02-03,14:22:05
22.805091,108.326939,0,427.578353018373,39847.5987268519,2009-02-03,14:22:10
22.805091,108.326939,0,427.578353018373,39847.5987615741,2009-02-03,14:22:13
22.805093,108.326936,0,430.35407152231,39847.5987847222,2009-02-03,14:22:15
22.805107,108.326966,0,433.178648293963,39847.5988425926,2009-02-03,14:22:20
22.805104,108.326956,0,434.778418635171,39847.598900463,2009-02-03,14:22:25
22.805086,108.32697,0,436.153162729659,39847.5989583333,2009-02-03,14:22:30
22.80506,108.326951,0,436.485872703412,39847.5990162037,2009-02-03,14:22:35
22.805045,108.326912,0,437.172217847769,39847.5990740741,2009-02-03,14:22:40
22.805057,108.326921,0,434.225787401575,39847.5991319444,2009-02-03,14:22:45
22.805057,108.326921,0,434.225787401575,39847.5991666667,2009-02-03,14:22:48
22.805056,108.32692,0,434.067093175853,39847.5991898148,2009-02-03,14:22:50
22.805066,108.326926,0,434.541778215223,39847.5992476852,2009-02-03,14:22:55
22.805079,108.326933,0,435.518579396325,39847.5993055556,2009-02-03,14:23:00
22.805078,108.32692,0,435.985055774278,39847.5993634259,2009-02-03,14:23:05
22.805073,108.326915,0,434.765954724409,39847.5994212963,2009-02-03,14:23:10
22.805073,108.326915,0,434.765954724409,39847.5994560185,2009-02-03,14:23:13
22.805069,108.326918,0,431.902778871391,39847.5994791667,2009-02-03,14:23:15
22.80509,108.326903,0,429.739665354331,39847.599537037,2009-02-03,14:23:20
22.805067,108.326889,0,425.224603018373,39847.5995949074,2009-02-03,14:23:25
22.805043,108.326865,0,416.080544619423,39847.5996527778,2009-02-03,14:23:30
22.805023,108.326851,0,408.705462598425,39847.5997106481,2009-02-03,14:23:35
22.805001,108.326738,0,413.632854330709,39847.5997685185,2009-02-03,14:23:40
22.804973,108.326662,0,432.201794619423,39847.5998263889,2009-02-03,14:23:45
22.804944,108.326651,0,457.62780511811,39847.5998842593,2009-02-03,14:23:50
22.804955,108.326631,0,475.369452099737,39847.5999421296,2009-02-03,14:23:55
22.805007,108.326647,0,480.86001312336,39847.6,2009-02-03,14:24:00
22.805072,108.326677,0,482.144393044619,39847.6000578704,2009-02-03,14:24:05
22.805062,108.326689,0,491.233083989501,39847.6001157407,2009-02-03,14:24:10
22.805049,108.326611,0,495.172536089239,39847.6001736111,2009-02-03,14:24:15
22.80502,108.326489,0,501.072900262467,39847.6002314815,2009-02-03,14:24:20
22.805,108.326422,0,507.660964566929,39847.6002893519,2009-02-03,14:24:25
22.805022,108.326421,0,521.816092519685,39847.6003472222,2009-02-03,14:24:30
22.805067,108.326422,0,541.583034776903,39847.6004050926,2009-02-03,14:24:35
22.805092,108.326394,0,562.706692913386,39847.600462963,2009-02-03,14:24:40
22.805092,108.326373,0,584.984127296588,39847.6005208333,2009-02-03,14:24:45
22.805068,108.326326,0,608.651620734908,39847.6005787037,2009-02-03,14:24:50
22.805048,108.326283,0,634.4737664042,39847.6006365741,2009-02-03,14:24:55
22.805024,108.326253,0,665.747926509186,39847.6006944444,2009-02-03,14:25:00
22.804999,108.326273,0,676.712076771654,39847.6007523148,2009-02-03,14:25:05
22.804986,108.326338,0,685.755813648294,39847.6008101852,2009-02-03,14:25:10
22.804975,108.326433,0,701.823146325459,39847.6008680556,2009-02-03,14:25:15
22.80498,108.326549,0,701.446932414698,39847.6009259259,2009-02-03,14:25:20
22.804988,108.326601,0,705.299478346457,39847.6009837963,2009-02-03,14:25:25
22.804968,108.326625,0,707.807165354331,39847.6010416667,2009-02-03,14:25:30
22.804949,108.326577,0,707.65467847769,39847.601099537,2009-02-03,14:25:35
22.804917,108.326464,0,710.681505905512,39847.6011574074,2009-02-03,14:25:40
22.804908,108.326337,0,718.122516404199,39847.6012152778,2009-02-03,14:25:45
22.804888,108.326228,0,727.657608267717,39847.6012731481,2009-02-03,14:25:50
22.804791,108.326086,0,777.315154199475,39847.6013310185,2009-02-03,14:25:55
22.804591,108.325907,0,852.216486220472,39847.6013888889,2009-02-03,14:26:00
22.804686,108.325868,0,870.520725065617,39847.6014467593,2009-02-03,14:26:05
22.804636,108.325891,0,884.903234908136,39847.6015046296,2009-02-03,14:26:10
22.804664,108.325897,0,897.355065616798,39847.6015625,2009-02-03,14:26:15
22.804667,108.325885,0,905.033822178478,39847.6016203704,2009-02-03,14:26:20
22.804667,108.325885,0,905.033822178478,39847.6016550926,2009-02-03,14:26:23
22.804663,108.32588,0,908.779035433071,39847.6016782407,2009-02-03,14:26:25
22.804755,108.325876,0,914.26499015748,39847.6017361111,2009-02-03,14:26:30
22.804825,108.32589,0,920.394537401575,39847.6017939815,2009-02-03,14:26:35
22.804871,108.32594,0,923.723536745407,39847.6018518518,2009-02-03,14:26:40
22.804942,108.325993,0,935.015039370079,39847.6019097222,2009-02-03,14:26:45
22.804986,108.325992,0,942.604484908137,39847.6019675926,2009-02-03,14:26:50
22.804986,108.326058,0,941.842447506562,39847.602025463,2009-02-03,14:26:55
22.804948,108.326015,0,940.403474409449,39847.6020833333,2009-02-03,14:27:00
22.804927,108.325968,0,937.575892388451,39847.6021412037,2009-02-03,14:27:05
22.804927,108.325956,0,937.978789370079,39847.6021990741,2009-02-03,14:27:10
22.804927,108.325956,0,937.978789370079,39847.6022337963,2009-02-03,14:27:13
22.804932,108.325962,0,937.392667322835,39847.6022569444,2009-02-03,14:27:15
22.804932,108.325983,0,937.186712598425,39847.6023148148,2009-02-03,14:27:20
22.80493,108.325983,0,935.61687992126,39847.6023726852,2009-02-03,14:27:25
22.80493,108.325984,0,935.545994094488,39847.6024305556,2009-02-03,14:27:30
22.80493,108.325984,0,935.545994094488,39847.6024652778,2009-02-03,14:27:33
22.804925,108.325991,0,935.955698818898,39847.6024884259,2009-02-03,14:27:35
22.80486,108.32597,0,936.684895013123,39847.6025462963,2009-02-03,14:27:40
22.804762,108.325976,0,938.127972440945,39847.6026041667,2009-02-03,14:27:45
22.804725,108.325974,0,938.046171259842,39847.602662037,2009-02-03,14:27:50
22.804674,108.325963,0,936.853904199475,39847.6027199074,2009-02-03,14:27:55
22.804563,108.325943,0,936.448405511811,39847.6027777778,2009-02-03,14:28:00
22.804497,108.325866,0,973.298480971129,39847.6028356481,2009-02-03,14:28:05
22.804478,108.325806,0,996.491640419948,39847.6028935185,2009-02-03,14:28:10
22.804451,108.325765,0,1009.33905839895,39847.6029513889,2009-02-03,14:28:15
22.804415,108.325729,0,1018.3187171916,39847.6030092593,2009-02-03,14:28:20
22.804425,108.325698,0,1025.32354330709,39847.6030671296,2009-02-03,14:28:25
22.804402,108.325684,0,1031.03137139108,39847.603125,2009-02-03,14:28:30
22.804412,108.325695,0,1035.96854986877,39847.6031828704,2009-02-03,14:28:35
22.80443,108.325688,0,1040.27715551181,39847.6032407407,2009-02-03,14:28:40
22.80445,108.325705,0,1042.83920931759,39847.6032986111,2009-02-03,14:28:45
22.804446,108.325694,0,1045.22324475066,39847.6033564815,2009-02-03,14:28:50
22.804579,108.32572,0,1046.33261154856,39847.6034143518,2009-02-03,14:28:55
22.804604,108.325771,0,1045.8624343832,39847.6034722222,2009-02-03,14:29:00
22.804824,108.325872,0,1045.77182086614,39847.6035300926,2009-02-03,14:29:05
22.804911,108.32592,0,1041.98335629921,39847.603587963,2009-02-03,14:29:10
22.804929,108.325966,0,1029.91349409449,39847.6036458333,2009-02-03,14:29:15
22.804929,108.325927,0,1010.97317257218,39847.6037037037,2009-02-03,14:29:20
22.804929,108.325871,0,1003.86151574803,39847.6037615741,2009-02-03,14:29:25
22.804905,108.32583,0,1002.20787729659,39847.6038194444,2009-02-03,14:29:30
22.804894,108.325803,0,1001.51833005249,39847.6038773148,2009-02-03,14:29:35
22.804907,108.325838,0,998.028533464567,39847.6039351852,2009-02-03,14:29:40
22.804921,108.325911,0,986.896624015748,39847.6039930556,2009-02-03,14:29:45
22.804921,108.325911,0,986.896624015748,39847.6040277778,2009-02-03,14:29:48
22.804917,108.325912,0,973.71469488189,39847.6040509259,2009-02-03,14:29:50
22.804928,108.325862,0,970.525866141732,39847.6041087963,2009-02-03,14:29:55
22.804894,108.325797,0,964.8675,39847.6041666667,2009-02-03,14:30:00
22.804881,108.325758,0,961.709511154856,39847.604224537,2009-02-03,14:30:05
22.804881,108.325758,0,961.709511154856,39847.6042592593,2009-02-03,14:30:08
22.804884,108.32576,0,960.206660104987,39847.6042824074,2009-02-03,14:30:10
22.804868,108.325753,0,958.836771653543,39847.6043402778,2009-02-03,14:30:15
22.804878,108.325749,0,960.826322178478,39847.6043981481,2009-02-03,14:30:20
22.804832,108.325762,0,961.195679133858,39847.6044560185,2009-02-03,14:30:25
22.804891,108.325746,0,967.567024278215,39847.6045138889,2009-02-03,14:30:30
22.804897,108.325676,0,979.973900918635,39847.6045717593,2009-02-03,14:30:35
22.804895,108.325612,0,991.994402887139,39847.6046296296,2009-02-03,14:30:40
22.804921,108.325656,0,997.339983595801,39847.6046875,2009-02-03,14:30:45
22.804958,108.325708,0,997.653969816273,39847.6047453704,2009-02-03,14:30:50
22.805001,108.325774,0,989.303287401575,39847.6048032407,2009-02-03,14:30:55
22.805037,108.325793,0,980.41063976378,39847.6048611111,2009-02-03,14:31:00
22.805033,108.325755,0,973.199960629921,39847.6049189815,2009-02-03,14:31:05
22.805001,108.325738,0,964.362877296588,39847.6049768519,2009-02-03,14:31:10
22.804981,108.325693,0,964.234721128609,39847.6050347222,2009-02-03,14:31:15
22.804945,108.325622,0,970.247723097113,39847.6050925926,2009-02-03,14:31:20
22.804918,108.325575,0,985.604333989501,39847.605150463,2009-02-03,14:31:25
22.804864,108.325635,0,989.28907152231,39847.6052083333,2009-02-03,14:31:30
22.80488,108.325677,0,991.574586614173,39847.6052662037,2009-02-03,14:31:35
22.804956,108.325715,0,991.186807742782,39847.6053240741,2009-02-03,14:31:40
22.804974,108.325774,0,972.03562664042,39847.6053819444,2009-02-03,14:31:45
22.804951,108.32581,0,956.93593175853,39847.6054398148,2009-02-03,14:31:50
22.80492,108.325844,0,939.847890419947,39847.6054976852,2009-02-03,14:31:55
22.804873,108.325827,0,937.572388451444,39847.6055555556,2009-02-03,14:32:00
22.804816,108.325767,0,929.573940288714,39847.6056134259,2009-02-03,14:32:05
22.804784,108.325705,0,935.464192913386,39847.6056712963,2009-02-03,14:32:10
22.804808,108.325648,0,951.521765091864,39847.6057291667,2009-02-03,14:32:15
22.804816,108.32561,0,978.200918635171,39847.605787037,2009-02-03,14:32:20
22.804796,108.325633,0,989.465787401575,39847.6058449074,2009-02-03,14:32:25
22.804839,108.32571,0,996.339452099737,39847.6059027778,2009-02-03,14:32:30
22.804876,108.325798,0,999.227910104987,39847.6059606481,2009-02-03,14:32:35
22.804916,108.325963,0,991.281325459317,39847.6060185185,2009-02-03,14:32:40
22.804917,108.326007,0,975.576085958005,39847.6060763889,2009-02-03,14:32:45
22.804891,108.326026,0,958.997270341207,39847.6061342593,2009-02-03,14:32:50
22.804881,108.325944,0,942.872214566929,39847.6061921296,2009-02-03,14:32:55
22.804876,108.325905,0,928.689350393701,39847.60625,2009-02-03,14:33:00
22.804819,108.325898,0,917.140229658792,39847.6063078704,2009-02-03,14:33:05
22.804833,108.325852,0,908.740285433071,39847.6063657407,2009-02-03,14:33:10
22.804828,108.325777,0,906.683654855643,39847.6064236111,2009-02-03,14:33:15
22.804782,108.32574,0,902.201935695538,39847.6064814815,2009-02-03,14:33:20
22.804718,108.325724,0,899.839527559055,39847.6065393519,2009-02-03,14:33:25
22.804671,108.325711,0,898.101686351706,39847.6065972222,2009-02-03,14:33:30
22.804651,108.325679,0,900.332732939633,39847.6066550926,2009-02-03,14:33:35
22.804622,108.325669,0,905.456541994751,39847.606712963,2009-02-03,14:33:40
22.804635,108.325686,0,910.413648293963,39847.6067708333,2009-02-03,14:33:45
22.80472,108.325745,0,915.143772965879,39847.6068287037,2009-02-03,14:33:50
22.804768,108.325818,0,912.525045931758,39847.6068865741,2009-02-03,14:33:55
22.804771,108.325951,0,892.661187664042,39847.6069444444,2009-02-03,14:34:00
22.804783,108.326029,0,866.997985564304,39847.6070023148,2009-02-03,14:34:05
22.804764,108.326062,0,858.25312007874,39847.6070601852,2009-02-03,14:34:10
22.804759,108.326048,0,851.306463254593,39847.6071180556,2009-02-03,14:34:15
22.804743,108.326036,0,846.411338582677,39847.6071759259,2009-02-03,14:34:20
22.80473,108.326011,0,843.33875328084,39847.6072337963,2009-02-03,14:34:25
22.804725,108.325978,0,841.034317585302,39847.6072916667,2009-02-03,14:34:30
22.804773,108.326,0,839.656069553806,39847.607349537,2009-02-03,14:34:35
22.804822,108.32601,0,837.658910761155,39847.6074074074,2009-02-03,14:34:40
22.804843,108.326043,0,838.105508530184,39847.6074652778,2009-02-03,14:34:45
22.804876,108.326054,0,838.437919947507,39847.6075231481,2009-02-03,14:34:50
22.804902,108.326065,0,839.527962598425,39847.6075810185,2009-02-03,14:34:55
22.804916,108.326083,0,837.765239501312,39847.6076388889,2009-02-03,14:35:00
22.804903,108.326089,0,835.572290026247,39847.6076967593,2009-02-03,14:35:05
22.804884,108.326074,0,835.568284120735,39847.6077546296,2009-02-03,14:35:10
22.804854,108.326054,0,839.02218832021,39847.6078125,2009-02-03,14:35:15
22.804766,108.326,0,859.941998031496,39847.6078703704,2009-02-03,14:35:20
22.804618,108.32596,0,875.133605643045,39847.6079282407,2009-02-03,14:35:25
22.804605,108.325865,0,903.864583333333,39847.6079861111,2009-02-03,14:35:30
22.804727,108.325864,0,913.408835301837,39847.6080439815,2009-02-03,14:35:35
22.804769,108.32586,0,917.413766404199,39847.6081018519,2009-02-03,14:35:40
22.80477,108.325843,0,926.427765748031,39847.6081597222,2009-02-03,14:35:45
22.804785,108.325842,0,942.455200131233,39847.6082175926,2009-02-03,14:35:50
22.804763,108.325795,0,945.464507874016,39847.608275463,2009-02-03,14:35:55
22.804748,108.325736,0,947.398989501312,39847.6083333333,2009-02-03,14:36:00
22.804767,108.325684,0,952.945118110236,39847.6083912037,2009-02-03,14:36:05
22.80484,108.325658,0,960.866473097113,39847.6084490741,2009-02-03,14:36:10
22.804879,108.325668,0,964.322227690289,39847.6085069444,2009-02-03,14:36:15
22.804893,108.325697,0,962.147450787401,39847.6085648148,2009-02-03,14:36:20
22.80488,108.325715,0,955.608097112861,39847.6086226852,2009-02-03,14:36:25
22.804863,108.325712,0,952.505075459318,39847.6086805556,2009-02-03,14:36:30
22.804849,108.325685,0,949.469038713911,39847.6087384259,2009-02-03,14:36:35
22.804849,108.325685,0,949.469038713911,39847.6087731481,2009-02-03,14:36:38
22.804851,108.325686,0,949.00967191601,39847.6087962963,2009-02-03,14:36:40
22.804861,108.325731,0,949.121410761155,39847.6088541667,2009-02-03,14:36:45
22.804881,108.325749,0,948.051292650919,39847.608912037,2009-02-03,14:36:50
22.804858,108.325805,0,941.208366141732,39847.6089699074,2009-02-03,14:36:55
22.80484,108.325856,0,929.573638451444,39847.6090277778,2009-02-03,14:37:00
22.804832,108.325844,0,920.776505905512,39847.6090856481,2009-02-03,14:37:05
22.804871,108.325843,0,910.871509186352,39847.6091435185,2009-02-03,14:37:10
22.804891,108.3258,0,903.912641076115,39847.6092013889,2009-02-03,14:37:15
22.804897,108.325782,0,902.126643700787,39847.6092592593,2009-02-03,14:37:20
22.804895,108.325781,0,901.918385826772,39847.6093171296,2009-02-03,14:37:25
22.804893,108.32578,0,901.701820866142,39847.609375,2009-02-03,14:37:30
22.804888,108.325774,0,901.865820209974,39847.6094328704,2009-02-03,14:37:35
22.804888,108.325774,0,902.157982283465,39847.6094907407,2009-02-03,14:37:40
22.804888,108.325774,0,902.157982283465,39847.609525463,2009-02-03,14:37:43
22.804891,108.325767,0,904.544120734908,39847.6095486111,2009-02-03,14:37:45
22.804916,108.325721,0,914.755793963255,39847.6096064815,2009-02-03,14:37:50
22.80501,108.325676,0,923.35718503937,39847.6096643518,2009-02-03,14:37:55
22.805127,108.32565,0,930.986981627297,39847.6097222222,2009-02-03,14:38:00
22.805247,108.325586,0,937.774737532808,39847.6097800926,2009-02-03,14:38:05
22.805359,108.325513,0,943.557257217848,39847.609837963,2009-02-03,14:38:10
22.80551,108.325414,0,948.638815616798,39847.6098958333,2009-02-03,14:38:15
22.805654,108.325327,0,953.170997375328,39847.6099537037,2009-02-03,14:38:20
22.805788,108.325249,0,957.785577427821,39847.6100115741,2009-02-03,14:38:25
22.805516,108.325305,0,947.165101706037,39847.6100694444,2009-02-03,14:38:30
22.80509,108.325412,0,935.08843175853,39847.6101273148,2009-02-03,14:38:35
22.805115,108.325407,0,933.39124015748,39847.6101851852,2009-02-03,14:38:40
22.805126,108.325428,0,929.872706692913,39847.6102430556,2009-02-03,14:38:45
22.805126,108.325448,0,928.410606955381,39847.6103009259,2009-02-03,14:38:50
22.805137,108.325475,0,926.617900262467,39847.6103587963,2009-02-03,14:38:55
22.805147,108.3255,0,923.533300524934,39847.6104166667,2009-02-03,14:39:00
22.805164,108.325526,0,920.580265748031,39847.610474537,2009-02-03,14:39:05
22.805173,108.32552,0,923.162345800525,39847.6105324074,2009-02-03,14:39:10
22.805177,108.325586,0,928.685246062992,39847.6105902778,2009-02-03,14:39:15
22.805158,108.325541,0,932.791102362205,39847.6106481481,2009-02-03,14:39:20
22.805158,108.325541,0,932.791102362205,39847.6106828704,2009-02-03,14:39:23
22.805155,108.325539,0,933.055528215223,39847.6107060185,2009-02-03,14:39:25
22.80508,108.325541,0,937.88657480315,39847.6107638889,2009-02-03,14:39:30
22.805061,108.32553,0,942.627112860892,39847.6108217593,2009-02-03,14:39:35
22.805061,108.325462,0,948.875108267716,39847.6108796296,2009-02-03,14:39:40
22.805054,108.325377,0,954.374780183727,39847.6109375,2009-02-03,14:39:45
22.805021,108.325358,0,976.713083989501,39847.6109953704,2009-02-03,14:39:50
22.804938,108.325199,0,1019.53351377953,39847.6110532407,2009-02-03,14:39:55
22.804905,108.325162,0,1033.89049212598,39847.6111111111,2009-02-03,14:40:00
22.804829,108.325144,0,1030.8382316273,39847.6111689815,2009-02-03,14:40:05
22.804796,108.32513,0,1022.36790354331,39847.6112268518,2009-02-03,14:40:10
22.804787,108.32511,0,1014.54917650919,39847.6112847222,2009-02-03,14:40:15
22.804786,108.325087,0,1009.83446850394,39847.6113425926,2009-02-03,14:40:20
22.804796,108.325074,0,1010.21563976378,39847.611400463,2009-02-03,14:40:25
22.804816,108.325101,0,1007.44402559055,39847.6114583333,2009-02-03,14:40:30
22.804834,108.325149,0,1000.76419947507,39847.6115162037,2009-02-03,14:40:35
22.804845,108.325226,0,988.09279855643,39847.6115740741,2009-02-03,14:40:40
22.804856,108.325323,0,975.826492782152,39847.6116319444,2009-02-03,14:40:45
22.804872,108.325377,0,969.663805774278,39847.6116898148,2009-02-03,14:40:50
22.804889,108.325422,0,966.272929790026,39847.6117476852,2009-02-03,14:40:55
22.804894,108.325447,0,962.49187335958,39847.6118055556,2009-02-03,14:41:00
22.804853,108.32544,0,957.970505249344,39847.6118634259,2009-02-03,14:41:05
22.804817,108.32543,0,952.974353674541,39847.6119212963,2009-02-03,14:41:10
22.804807,108.325434,0,949.331768372703,39847.6119791667,2009-02-03,14:41:15
22.804797,108.325469,0,947.47468175853,39847.612037037,2009-02-03,14:41:20
22.804819,108.325539,0,945.80592847769,39847.6120949074,2009-02-03,14:41:25
22.804837,108.325516,0,962.281115485564,39847.6121527778,2009-02-03,14:41:30
22.804804,108.325612,0,946.84750984252,39847.6122106481,2009-02-03,14:41:35
22.804758,108.325751,0,902.29655183727,39847.6122685185,2009-02-03,14:41:40
22.80475,108.325771,0,885.379419291339,39847.6123263889,2009-02-03,14:41:45
22.804787,108.325777,0,871.91123687664,39847.6123842593,2009-02-03,14:41:50
22.804828,108.325773,0,863.417076771654,39847.6124421296,2009-02-03,14:41:55
22.804872,108.325839,0,864.654199475066,39847.6125,2009-02-03,14:42:00
22.80489,108.325887,0,864.121443569554,39847.6125578704,2009-02-03,14:42:05
22.804877,108.325863,0,855.334225721785,39847.6126157407,2009-02-03,14:42:10
22.804864,108.325836,0,846.229412729659,39847.6126736111,2009-02-03,14:42:15
22.804864,108.325836,0,846.229412729659,39847.6127083333,2009-02-03,14:42:18
22.804861,108.325841,0,833.451377952756,39847.6127314815,2009-02-03,14:42:20
22.804877,108.325857,0,826.028038057743,39847.6127893519,2009-02-03,14:42:25
22.804888,108.32585,0,821.863661417323,39847.6128472222,2009-02-03,14:42:30
22.804865,108.32606,0,835.034176509186,39847.6131944444,2009-02-03,14:43:00
22.804813,108.325921,0,845.719484908136,39847.6132523148,2009-02-03,14:43:05
22.804712,108.325568,0,858.739015748031,39847.6133101852,2009-02-03,14:43:10
22.804774,108.325684,0,934.117034120735,39847.6137152778,2009-02-03,14:43:45
22.804763,108.32563,0,960.628579396325,39847.6137731481,2009-02-03,14:43:50
22.804755,108.325576,0,966.731194225722,39847.6138310185,2009-02-03,14:43:55
22.804759,108.325516,0,985.468966535433,39847.6138888889,2009-02-03,14:44:00
22.804771,108.325452,0,1006.44649934383,39847.6139467593,2009-02-03,14:44:05
22.804789,108.325416,0,1026.43851377953,39847.6140046296,2009-02-03,14:44:10
22.804781,108.32534,0,1044.05200459318,39847.6140625,2009-02-03,14:44:15
22.804819,108.325225,0,1059.46097769029,39847.6141203704,2009-02-03,14:44:20
22.804802,108.325137,0,1061.05794291339,39847.6141782407,2009-02-03,14:44:25
22.804873,108.324929,0,1073.76349081365,39847.6142361111,2009-02-03,14:44:30
22.804615,108.32572,0,1073.39854002625,39847.6143518519,2009-02-03,14:44:40
22.804558,108.325868,0,1071.73298884514,39847.6144097222,2009-02-03,14:44:45
22.804579,108.325904,0,1073.74016076115,39847.6144675926,2009-02-03,14:44:50
22.804626,108.325838,0,1078.74832677165,39847.614525463,2009-02-03,14:44:55
22.804617,108.325791,0,1080.34008858268,39847.6145833333,2009-02-03,14:45:00
22.804614,108.325718,0,1080.11411089239,39847.6146412037,2009-02-03,14:45:05
22.80463,108.325547,0,1081.18452755906,39847.6146990741,2009-02-03,14:45:10
22.804648,108.325426,0,1088.85376968504,39847.6147569444,2009-02-03,14:45:15
22.80465,108.325328,0,1101.6275,39847.6148148148,2009-02-03,14:45:20
22.804698,108.325353,0,1056.82152887139,39847.6148726852,2009-02-03,14:45:25
22.80474,108.325367,0,1019.82416994751,39847.6149305556,2009-02-03,14:45:30
22.804725,108.325353,0,995.829724409449,39847.6149884259,2009-02-03,14:45:35
22.804716,108.325332,0,995.692657480315,39847.6150462963,2009-02-03,14:45:40
22.804728,108.325227,0,1032.56365813648,39847.6151041667,2009-02-03,14:45:45
22.80473,108.325179,0,1045.45393044619,39847.615162037,2009-02-03,14:45:50
22.804732,108.32512,0,1056.61417322835,39847.6152199074,2009-02-03,14:45:55
22.804512,108.324666,0,1120.85177165354,39847.6155671296,2009-02-03,14:46:25
22.804685,108.325288,0,1024.14218832021,39847.615625,2009-02-03,14:46:30
22.804717,108.325464,0,956.582398293963,39847.6156828704,2009-02-03,14:46:35
22.804718,108.32555,0,903.964005905512,39847.6157407407,2009-02-03,14:46:40
22.804745,108.325755,0,793.875196850394,39847.6157986111,2009-02-03,14:46:45
22.804737,108.325784,0,796.221633858268,39847.6158564815,2009-02-03,14:46:50
22.804739,108.325773,0,832.633070866142,39847.6159143519,2009-02-03,14:46:55
22.805397,108.32611,0,803.796512467192,39847.6160300926,2009-02-03,14:47:05
22.805839,108.326314,0,803.494340551181,39847.616087963,2009-02-03,14:47:10
22.806023,108.326418,0,803.131643700787,39847.6161458333,2009-02-03,14:47:15
22.806045,108.326416,0,804.610715223097,39847.6162037037,2009-02-03,14:47:20
22.806043,108.326396,0,816.226318897638,39847.6162615741,2009-02-03,14:47:25
22.806036,108.326387,0,821.237037401575,39847.6163194444,2009-02-03,14:47:30
22.806079,108.326425,0,817.615580708661,39847.6163773148,2009-02-03,14:47:35
22.806266,108.326513,0,810.146981627297,39847.6164351852,2009-02-03,14:47:40
22.806515,108.326637,0,815.928402230971,39847.6164930556,2009-02-03,14:47:45
22.804349,108.326032,0,576.337027559055,39847.6172453704,2009-02-03,14:48:50
22.805,108.326252,0,527.46249671916,39847.6173032407,2009-02-03,14:48:55
22.804339,108.326036,0,622.162956036745,39847.6190972222,2009-02-03,14:51:30
22.804251,108.325149,0,999.515262467192,39847.6191550926,2009-02-03,14:51:35
22.804284,108.325102,0,1029.11010498688,39847.619212963,2009-02-03,14:51:40
22.80428,108.325113,0,1034.74574475066,39847.6192708333,2009-02-03,14:51:45
22.804289,108.325098,0,1032.86342519685,39847.6193287037,2009-02-03,14:51:50
22.804289,108.325098,0,1032.86342519685,39847.6193634259,2009-02-03,14:51:53
22.804289,108.325092,0,1030.33261154856,39847.6193865741,2009-02-03,14:51:55
22.80435,108.325101,0,1032.20942257218,39847.6194444444,2009-02-03,14:52:00
22.804396,108.325122,0,1033.58110892388,39847.6195023148,2009-02-03,14:52:05
22.804447,108.325114,0,1032.28481299213,39847.6195601852,2009-02-03,14:52:10
22.804496,108.325101,0,1028.89123687664,39847.6196180556,2009-02-03,14:52:15
22.804526,108.325131,0,1026.15076115486,39847.6196759259,2009-02-03,14:52:20
22.804546,108.325156,0,1023.25159120735,39847.6197337963,2009-02-03,14:52:25
22.804579,108.32518,0,1019.93851049869,39847.6197916667,2009-02-03,14:52:30
22.804639,108.325249,0,1017.12604986877,39847.619849537,2009-02-03,14:52:35
22.804652,108.325284,0,1015.22450787402,39847.6199074074,2009-02-03,14:52:40
22.804723,108.32531,0,1013.27871062992,39847.6199652778,2009-02-03,14:52:45
22.804774,108.325328,0,1010.89066929134,39847.6200231481,2009-02-03,14:52:50
22.804843,108.325364,0,1009.15833661417,39847.6200810185,2009-02-03,14:52:55
22.804887,108.325413,0,1006.64594488189,39847.6201388889,2009-02-03,14:53:00
22.804922,108.32553,0,1003.67358267717,39847.6201967593,2009-02-03,14:53:05
22.804887,108.325518,0,1000.28050524934,39847.6202546296,2009-02-03,14:53:10
22.804891,108.325542,0,998.073188976378,39847.6203125,2009-02-03,14:53:15
22.804916,108.325531,0,996.061108923884,39847.6203703704,2009-02-03,14:53:20
22.80493,108.325508,0,992.466482939632,39847.6204282407,2009-02-03,14:53:25
22.804869,108.325452,0,985.556374671916,39847.6204861111,2009-02-03,14:53:30
22.804739,108.32522,0,995.061479658793,39847.6205439815,2009-02-03,14:53:35
22.804305,108.325012,0,1019.28610892388,39847.6206018519,2009-02-03,14:53:40
22.803417,108.32285,0,2848.24081036745,39847.6225694444,2009-02-03,14:56:30
22.804516,108.325467,0,1177.76465223097,39847.6226273148,2009-02-03,14:56:35
22.804623,108.325142,0,1065.22767716535,39847.6226851852,2009-02-03,14:56:40
22.804591,108.325099,0,1056.83063976378,39847.6227430556,2009-02-03,14:56:45
22.804577,108.325012,0,1052.43522637795,39847.6228009259,2009-02-03,14:56:50
22.804596,108.325012,0,1051.70282480315,39847.6228587963,2009-02-03,14:56:55
22.804592,108.324937,0,1053.54859908137,39847.6229166667,2009-02-03,14:57:00
22.80461,108.324892,0,1056.50593832021,39847.622974537,2009-02-03,14:57:05
22.804616,108.324867,0,1060.64693897638,39847.6230324074,2009-02-03,14:57:10
22.804608,108.324833,0,1067.31304790026,39847.6230902778,2009-02-03,14:57:15
22.804634,108.32483,0,1076.29030183727,39847.6231481481,2009-02-03,14:57:20
22.804632,108.324806,0,1090.92461942257,39847.6232060185,2009-02-03,14:57:25
22.804632,108.324806,0,1090.92461942257,39847.6232407407,2009-02-03,14:57:28
22.804639,108.324803,0,1104.91494750656,39847.6232638889,2009-02-03,14:57:30
22.804628,108.324763,0,1119.68753937008,39847.6233217593,2009-02-03,14:57:35
22.804607,108.324688,0,1133.92737204724,39847.6233796296,2009-02-03,14:57:40
22.804606,108.3247,0,1150.10259186352,39847.6234375,2009-02-03,14:57:45
22.804586,108.324643,0,1165.26195538058,39847.6234953704,2009-02-03,14:57:50
22.804575,108.324614,0,1181.4169488189,39847.6235532407,2009-02-03,14:57:55
22.80458,108.324568,0,1194.69039370079,39847.6236111111,2009-02-03,14:58:00
22.804566,108.324493,0,1208.47807086614,39847.6236689815,2009-02-03,14:58:05
22.804575,108.32448,0,1223.61511154856,39847.6237268519,2009-02-03,14:58:10
22.804572,108.324432,0,1229.16864829396,39847.6237847222,2009-02-03,14:58:15
22.804594,108.324463,0,1234.35333333333,39847.6238425926,2009-02-03,14:58:20
22.804589,108.324449,0,1235.19907480315,39847.623900463,2009-02-03,14:58:25
22.804584,108.324452,0,1235.19457020997,39847.6239583333,2009-02-03,14:58:30
22.804584,108.324452,0,1235.19457020997,39847.6239930556,2009-02-03,14:58:33
22.804576,108.324459,0,1233.42799540682,39847.6240162037,2009-02-03,14:58:35
22.804582,108.324477,0,1233.79054133858,39847.6240740741,2009-02-03,14:58:40
22.8046,108.324516,0,1232.78700459318,39847.6241319444,2009-02-03,14:58:45
22.80461,108.324503,0,1231.87017716535,39847.6241898148,2009-02-03,14:58:50
22.804576,108.324595,0,1223.52540026247,39847.6242476852,2009-02-03,14:58:55
22.804503,108.324722,0,1221.56658792651,39847.6243055556,2009-02-03,14:59:00
22.804495,108.324751,0,1220.36140419948,39847.6243634259,2009-02-03,14:59:05
22.804481,108.324772,0,1217.87033792651,39847.6244212963,2009-02-03,14:59:10
22.804421,108.324786,0,1206.69507545932,39847.6244791667,2009-02-03,14:59:15
22.80441,108.324889,0,1192.81718832021,39847.624537037,2009-02-03,14:59:20
22.804385,108.324895,0,1177.55809711286,39847.6245949074,2009-02-03,14:59:25
22.80439,108.324957,0,1152.05208989501,39847.6246527778,2009-02-03,14:59:30
22.80439,108.324957,0,1152.05208989501,39847.6246875,2009-02-03,14:59:33
22.804385,108.324949,0,1129.6969652231,39847.6247106481,2009-02-03,14:59:35
22.804459,108.325059,0,1084.37956036745,39847.6247685185,2009-02-03,14:59:40
22.804484,108.325175,0,1049.49390419948,39847.6248263889,2009-02-03,14:59:45
22.804482,108.325173,0,1049.60934711286,39847.6248842593,2009-02-03,14:59:50
22.804482,108.325173,0,1049.60934711286,39847.6249189815,2009-02-03,14:59:53
22.80448,108.325173,0,1049.53595800525,39847.6249421296,2009-02-03,14:59:55
22.804475,108.325152,0,1048.64545931759,39847.625,2009-02-03,15:00:00
22.804475,108.325152,0,1048.64545931759,39847.6250347222,2009-02-03,15:00:03
22.804474,108.325158,0,1044.34756889764,39847.6250578704,2009-02-03,15:00:05
22.804457,108.325172,0,1040.74012467192,39847.6251157407,2009-02-03,15:00:10
22.804447,108.325154,0,1038.27068569554,39847.6251736111,2009-02-03,15:00:15
22.804452,108.325193,0,1033.24779855643,39847.6252314815,2009-02-03,15:00:20
22.804452,108.325193,0,1033.24779855643,39847.6252662037,2009-02-03,15:00:23
22.804456,108.325196,0,1033.33831036745,39847.6252893518,2009-02-03,15:00:25
22.804344,108.325318,0,1022.06442913386,39847.6253472222,2009-02-03,15:00:30
22.804366,108.32559,0,1004.26331036745,39847.6254050926,2009-02-03,15:00:35
22.804404,108.325866,0,958.920075459318,39847.625462963,2009-02-03,15:00:40
22.804444,108.32614,0,906.965600393701,39847.6255208333,2009-02-03,15:00:45
22.804487,108.32625,0,856.269176509186,39847.6255787037,2009-02-03,15:00:50
22.804533,108.326378,0,807.389186351706,39847.6256365741,2009-02-03,15:00:55
22.804573,108.326417,0,774.295036089239,39847.6256944444,2009-02-03,15:01:00
22.804586,108.326467,0,741.657949475066,39847.6257523148,2009-02-03,15:01:05
22.804605,108.326517,0,712.203930446194,39847.6258101852,2009-02-03,15:01:10
22.804629,108.326541,0,682.658848425197,39847.6258680556,2009-02-03,15:01:15
22.804696,108.326624,0,655.674222440945,39847.6259259259,2009-02-03,15:01:20
22.8047,108.326678,0,635.519753937008,39847.6259837963,2009-02-03,15:01:25
22.8047,108.326717,0,628.296108923884,39847.6260416667,2009-02-03,15:01:30
22.804711,108.326714,0,627.222286745407,39847.626099537,2009-02-03,15:01:35
22.804747,108.32674,0,614.649255249344,39847.6261574074,2009-02-03,15:01:40
22.804751,108.326826,0,585.572349081365,39847.6262152778,2009-02-03,15:01:45
22.804844,108.326808,0,522.594101049869,39847.6262731481,2009-02-03,15:01:50
22.804902,108.326774,0,496.673083989501,39847.6263310185,2009-02-03,15:01:55
22.804914,108.326775,0,473.108415354331,39847.6263888889,2009-02-03,15:02:00
22.80493,108.326781,0,458.609812992126,39847.6264467593,2009-02-03,15:02:05
22.804957,108.326774,0,452.899983595801,39847.6265046296,2009-02-03,15:02:10
22.804951,108.326766,0,450.709333989501,39847.6265625,2009-02-03,15:02:15
22.804951,108.326766,0,450.709333989501,39847.6265972222,2009-02-03,15:02:18
22.804955,108.326768,0,450.290118110236,39847.6266203704,2009-02-03,15:02:20
22.804967,108.326779,0,450.234301181102,39847.6266782407,2009-02-03,15:02:25
22.80498,108.32679,0,450.549839238845,39847.6267361111,2009-02-03,15:02:30
22.80498,108.32679,0,450.549839238845,39847.6267708333,2009-02-03,15:02:33
22.804972,108.326787,0,451.237785433071,39847.6267939815,2009-02-03,15:02:35
22.804979,108.326756,0,455.195209973753,39847.6268518518,2009-02-03,15:02:40
22.804956,108.326763,0,455.779127296588,39847.6269097222,2009-02-03,15:02:45
22.804865,108.326707,0,453.54092191601,39847.6269675926,2009-02-03,15:02:50
22.804807,108.326631,0,468.197319553806,39847.627025463,2009-02-03,15:02:55
22.804787,108.326578,0,472.845544619423,39847.6270833333,2009-02-03,15:03:00
22.804796,108.326559,0,472.932601706037,39847.6271412037,2009-02-03,15:03:05
22.804824,108.326493,0,489.101761811024,39847.6271990741,2009-02-03,15:03:10
22.804861,108.326421,0,505.167591863517,39847.6272569444,2009-02-03,15:03:15
22.804877,108.326345,0,517.942775590551,39847.6273148148,2009-02-03,15:03:20
22.804769,108.326338,0,521.576299212598,39847.6273726852,2009-02-03,15:03:25
22.804716,108.326365,0,519.791299212598,39847.6274305556,2009-02-03,15:03:30
22.804695,108.32634,0,517.592093175853,39847.6274884259,2009-02-03,15:03:35
22.804695,108.32634,0,517.592093175853,39847.6275231481,2009-02-03,15:03:38
22.804688,108.326334,0,516.51281167979,39847.6275462963,2009-02-03,15:03:40
22.804622,108.326294,0,521.553270997375,39847.6276041667,2009-02-03,15:03:45
22.80458,108.326247,0,526.165049212598,39847.627662037,2009-02-03,15:03:50
22.803921,108.326195,0,509.901272965879,39847.6277777778,2009-02-03,15:04:00
22.804159,108.325615,0,705.822322834646,39847.6278356481,2009-02-03,15:04:05
22.803914,108.3251,0,893.409908136483,39847.6278935185,2009-02-03,15:04:10
22.803928,108.325043,0,940.855433070866,39847.6279513889,2009-02-03,15:04:15
22.803963,108.325176,0,954.418031496063,39847.6280092593,2009-02-03,15:04:20
22.804085,108.3252,0,956.893280839895,39847.6280671296,2009-02-03,15:04:25
22.804196,108.325201,0,955.61530511811,39847.628125,2009-02-03,15:04:30
22.80432,108.325187,0,948.85468175853,39847.6281828704,2009-02-03,15:04:35
22.804357,108.325182,0,943.790144356955,39847.6282407407,2009-02-03,15:04:40
22.804381,108.325242,0,917.376820866142,39847.6282986111,2009-02-03,15:04:45
22.804408,108.325321,0,892.129232283465,39847.6283564815,2009-02-03,15:04:50
22.804368,108.325554,0,839.118106955381,39847.6284143519,2009-02-03,15:04:55
22.804378,108.325652,0,804.348641732283,39847.6284722222,2009-02-03,15:05:00
22.804404,108.325772,0,763.416742125984,39847.6285300926,2009-02-03,15:05:05
22.804424,108.325874,0,721.00031167979,39847.628587963,2009-02-03,15:05:10
22.804469,108.325931,0,696.451732283465,39847.6286458333,2009-02-03,15:05:15
22.804475,108.326069,0,661.1674835958,39847.6287037037,2009-02-03,15:05:20
22.80455,108.326161,0,614.916131889764,39847.6287615741,2009-02-03,15:05:25
22.804615,108.326286,0,571.261679790026,39847.6288194444,2009-02-03,15:05:30
22.804678,108.326399,0,525.637148950131,39847.6288773148,2009-02-03,15:05:35
22.804718,108.326535,0,490.624484908136,39847.6289351852,2009-02-03,15:05:40
22.80475,108.326651,0,453.506528871391,39847.6289930556,2009-02-03,15:05:45
22.804768,108.326783,0,417.638940288714,39847.6290509259,2009-02-03,15:05:50
22.804775,108.326866,0,387.856315616798,39847.6291087963,2009-02-03,15:05:55
22.804771,108.326895,0,358.255918635171,39847.6291666667,2009-02-03,15:06:00
22.804769,108.326955,0,339.907749343832,39847.629224537,2009-02-03,15:06:05
22.804789,108.32699,0,318.509924540682,39847.6292824074,2009-02-03,15:06:10
22.804794,108.327001,0,306.290479002625,39847.6293402778,2009-02-03,15:06:15
22.804825,108.326974,0,302.526269685039,39847.6293981481,2009-02-03,15:06:20
22.804832,108.32698,0,301.875193569554,39847.6294560185,2009-02-03,15:06:25
22.804834,108.326982,0,301.63967847769,39847.6295138889,2009-02-03,15:06:30
22.804832,108.326978,0,301.597375328084,39847.6295717593,2009-02-03,15:06:35
22.804832,108.326978,0,301.597375328084,39847.6296064815,2009-02-03,15:06:38
22.804825,108.326973,0,301.551617454068,39847.6296296296,2009-02-03,15:06:40
22.804853,108.326949,0,299.286679790026,39847.6296875,2009-02-03,15:06:45
22.804858,108.326943,0,298.697755905512,39847.6297453704,2009-02-03,15:06:50
22.804852,108.326936,0,298.800104986877,39847.6298032407,2009-02-03,15:06:55
22.804852,108.326936,0,298.800104986877,39847.629837963,2009-02-03,15:06:58
22.804852,108.326934,0,298.948864829396,39847.6298611111,2009-02-03,15:07:00
22.804822,108.326925,0,296.697618110236,39847.6299189815,2009-02-03,15:07:05
22.804822,108.326925,0,296.697618110236,39847.6299537037,2009-02-03,15:07:08
22.804827,108.326917,0,294.883106955381,39847.6299768519,2009-02-03,15:07:10
22.80485,108.32698,0,287.616335301837,39847.6300347222,2009-02-03,15:07:15
22.804854,108.326963,0,285.496473097113,39847.6300925926,2009-02-03,15:07:20
22.804847,108.327017,0,285.725354330709,39847.630150463,2009-02-03,15:07:25
22.804867,108.327052,0,283.709475065617,39847.6302083333,2009-02-03,15:07:30
22.804888,108.327045,0,281.260757874016,39847.6302662037,2009-02-03,15:07:35
22.804908,108.327064,0,269.06063648294,39847.6303240741,2009-02-03,15:07:40
22.804931,108.327064,0,260.841591207349,39847.6303819444,2009-02-03,15:07:45
22.804935,108.327,0,264.293566272966,39847.6304398148,2009-02-03,15:07:50
22.804919,108.326968,0,265.364458661417,39847.6304976852,2009-02-03,15:07:55
22.804909,108.326923,0,268.237723097113,39847.6305555556,2009-02-03,15:08:00
22.804904,108.326906,0,276.242903543307,39847.6306134259,2009-02-03,15:08:05
22.804895,108.326925,0,281.327565616798,39847.6306712963,2009-02-03,15:08:10
22.80489,108.326922,0,281.966627296588,39847.6307291667,2009-02-03,15:08:15
22.80489,108.326922,0,281.966627296588,39847.6307638889,2009-02-03,15:08:18
22.804882,108.326922,0,281.916916010499,39847.630787037,2009-02-03,15:08:20
22.804888,108.326898,0,287.223825459318,39847.6308449074,2009-02-03,15:08:25
22.804938,108.326813,0,304.46095144357,39847.6309027778,2009-02-03,15:08:30
22.805013,108.326693,0,318.651450131234,39847.6309606481,2009-02-03,15:08:35
22.805104,108.326416,0,327.54124671916,39847.6310185185,2009-02-03,15:08:40
22.805116,108.32617,0,339.110416666667,39847.6310763889,2009-02-03,15:08:45
22.805013,108.326009,0,351.032273622047,39847.6311342593,2009-02-03,15:08:50
22.804944,108.32578,0,353.288051181102,39847.6311921296,2009-02-03,15:08:55
22.804926,108.325692,0,355.99062664042,39847.63125,2009-02-03,15:09:00
22.804941,108.325738,0,359.082034120735,39847.6313078704,2009-02-03,15:09:05
22.804943,108.325921,0,366.057624671916,39847.6313657407,2009-02-03,15:09:10
22.804937,108.32606,0,372.316154855643,39847.6314236111,2009-02-03,15:09:15
22.804931,108.326133,0,378.866797900262,39847.6314814815,2009-02-03,15:09:20
22.804985,108.326277,0,386.272739501312,39847.6315393519,2009-02-03,15:09:25
22.805021,108.326369,0,393.15313648294,39847.6315972222,2009-02-03,15:09:30
22.804981,108.326333,0,400.105200131234,39847.6316550926,2009-02-03,15:09:35
22.804905,108.32643,0,419.741302493438,39847.631712963,2009-02-03,15:09:40
22.804844,108.326436,0,434.846302493438,39847.6317708333,2009-02-03,15:09:45
22.804837,108.326375,0,448.094114173228,39847.6318287037,2009-02-03,15:09:50
22.804837,108.326375,0,448.094114173228,39847.6318634259,2009-02-03,15:09:53
22.804833,108.326376,0,452.526673228346,39847.6318865741,2009-02-03,15:09:55
22.804886,108.326481,0,458.521656824147,39847.6319444444,2009-02-03,15:10:00
22.804946,108.326668,0,432.85875656168,39847.6320023148,2009-02-03,15:10:05
22.805034,108.32681,0,397.084179790026,39847.6320601852,2009-02-03,15:10:10
22.805017,108.326688,0,417.583494094488,39847.6321180556,2009-02-03,15:10:15
22.805022,108.326664,0,412.162043963255,39847.6321759259,2009-02-03,15:10:20
22.805016,108.326654,0,409.959934383202,39847.6322337963,2009-02-03,15:10:25
22.804972,108.326591,0,429.810501968504,39847.6322916667,2009-02-03,15:10:30
22.804967,108.326569,0,457.311062992126,39847.632349537,2009-02-03,15:10:35
22.805007,108.326594,0,477.249665354331,39847.6324074074,2009-02-03,15:10:40
22.805007,108.326584,0,494.396679790026,39847.6324652778,2009-02-03,15:10:45
22.804985,108.326569,0,503.952545931758,39847.6325231481,2009-02-03,15:10:50
22.804985,108.326569,0,503.952545931758,39847.6325578704,2009-02-03,15:10:53
22.804992,108.326563,0,506.895672572178,39847.6325810185,2009-02-03,15:10:55
22.805013,108.326553,0,517.280859580052,39847.6326388889,2009-02-03,15:11:00
22.805024,108.326544,0,530.927713254593,39847.6326967593,2009-02-03,15:11:05
22.805024,108.326544,0,530.927713254593,39847.6327314815,2009-02-03,15:11:08
22.805026,108.326546,0,530.952395013123,39847.6327546296,2009-02-03,15:11:10
22.805011,108.326551,0,532.811732283464,39847.6328125,2009-02-03,15:11:15
22.804997,108.326547,0,538.021646981627,39847.6328703704,2009-02-03,15:11:20
22.805015,108.326574,0,539.618162729659,39847.6329282407,2009-02-03,15:11:25
22.805016,108.326618,0,541.147696850394,39847.6329861111,2009-02-03,15:11:30
22.804773,108.326173,0,537.917919947507,39847.6333912037,2009-02-03,15:12:05
22.8048,108.326191,0,536.245111548556,39847.6334490741,2009-02-03,15:12:10
22.8048,108.326191,0,536.245111548556,39847.6334837963,2009-02-03,15:12:13
22.804806,108.326197,0,536.195249343832,39847.6335069444,2009-02-03,15:12:15
22.804856,108.326221,0,536.670032808399,39847.6335648148,2009-02-03,15:12:20
22.804953,108.326232,0,537.352424540682,39847.6336226852,2009-02-03,15:12:25
22.80501,108.326211,0,538.258841863517,39847.6336805556,2009-02-03,15:12:30
22.804992,108.32624,0,539.45250984252,39847.6337384259,2009-02-03,15:12:35
22.804989,108.326307,0,540.384156824147,39847.6337962963,2009-02-03,15:12:40
22.805091,108.326606,0,539.114094488189,39847.6338541667,2009-02-03,15:12:45
22.805159,108.326812,0,536.036154855643,39847.633912037,2009-02-03,15:12:50
22.805134,108.326931,0,520.175823490814,39847.6339699074,2009-02-03,15:12:55
22.805174,108.327107,0,503.879156824147,39847.6340277778,2009-02-03,15:13:00
22.805158,108.327318,0,493.954284776903,39847.6340856481,2009-02-03,15:13:05
22.805142,108.327439,0,489.99375984252,39847.6341435185,2009-02-03,15:13:10
22.805167,108.327467,0,497.278730314961,39847.6342013889,2009-02-03,15:13:15
22.805093,108.32732,0,511.346952099738,39847.6342592593,2009-02-03,15:13:20
22.805033,108.327437,0,514.336332020997,39847.6343171296,2009-02-03,15:13:25
22.80579,108.328062,0,654.502729658793,39847.634375,2009-02-03,15:13:30
22.805764,108.327586,0,714.863254593176,39847.6344328704,2009-02-03,15:13:35
22.805595,108.327039,0,899.191929133858,39847.6344907407,2009-02-03,15:13:40
22.805451,108.326868,0,972.58219816273,39847.6345486111,2009-02-03,15:13:45
22.805361,108.326786,0,1011.87127624672,39847.6346064815,2009-02-03,15:13:50
22.805351,108.326729,0,1036.61604658793,39847.6346643518,2009-02-03,15:13:55
22.805379,108.32669,0,1026.60992782152,39847.6347222222,2009-02-03,15:14:00
22.805394,108.32665,0,1046.12605643045,39847.6347800926,2009-02-03,15:14:05
22.805364,108.326637,0,1058.06275590551,39847.634837963,2009-02-03,15:14:10
22.805332,108.326636,0,1066.78649934383,39847.6348958333,2009-02-03,15:14:15
22.805319,108.326581,0,1077.97187007874,39847.6349537037,2009-02-03,15:14:20
22.805246,108.32665,0,991.589603018373,39847.6350115741,2009-02-03,15:14:25
22.804885,108.326038,0,836.819475065617,39847.6350694444,2009-02-03,15:14:30
22.80481,108.325884,0,788.602703412073,39847.6351273148,2009-02-03,15:14:35
22.804843,108.326276,0,767.372312992126,39847.6361689815,2009-02-03,15:16:05
22.804745,108.326384,0,612.73875328084,39847.6362268519,2009-02-03,15:16:10
22.804683,108.326407,0,559.769127296588,39847.6362847222,2009-02-03,15:16:15
22.804689,108.326434,0,558.995022965879,39847.6363425926,2009-02-03,15:16:20
22.804716,108.326683,0,550.734753937008,39847.636400463,2009-02-03,15:16:25
22.804719,108.326983,0,545.150026246719,39847.6364583333,2009-02-03,15:16:30
22.804738,108.327147,0,541.638553149606,39847.6365162037,2009-02-03,15:16:35
22.804611,108.327108,0,541.972614829396,39847.6365740741,2009-02-03,15:16:40
22.804576,108.327034,0,535.153467847769,39847.6366319444,2009-02-03,15:16:45
22.804537,108.327079,0,528.703474409449,39847.6366898148,2009-02-03,15:16:50
22.804554,108.327197,0,519.704041994751,39847.6367476852,2009-02-03,15:16:55
22.804608,108.327277,0,510.934645669291,39847.6368055556,2009-02-03,15:17:00
22.804854,108.327098,0,497.07312664042,39847.6368634259,2009-02-03,15:17:05
22.804934,108.327085,0,485.390039370079,39847.6369212963,2009-02-03,15:17:10
22.804944,108.326961,0,481.571938976378,39847.6369791667,2009-02-03,15:17:15
22.804973,108.32695,0,471.278914041995,39847.637037037,2009-02-03,15:17:20
22.804994,108.326956,0,460.124629265092,39847.6370949074,2009-02-03,15:17:25
22.804988,108.326951,0,456.851348425197,39847.6371527778,2009-02-03,15:17:30
22.804988,108.326951,0,456.851348425197,39847.6371875,2009-02-03,15:17:33
22.804989,108.326946,0,456.270482283465,39847.6372106481,2009-02-03,15:17:35
22.805,108.326957,0,454.647135826772,39847.6372685185,2009-02-03,15:17:40
22.805007,108.326967,0,453.122007874016,39847.6373263889,2009-02-03,15:17:45
22.804993,108.326981,0,456.235190288714,39847.6373842593,2009-02-03,15:17:50
22.804962,108.326883,0,486.567739501312,39847.6374421296,2009-02-03,15:17:55
22.804981,108.326922,0,495.656732283465,39847.6375,2009-02-03,15:18:00
22.804979,108.32697,0,493.118956692913,39847.6375578704,2009-02-03,15:18:05
22.804957,108.32695,0,487.53468175853,39847.6376157407,2009-02-03,15:18:10
22.804892,108.326895,0,486.272375328084,39847.6376736111,2009-02-03,15:18:15
22.804885,108.326874,0,483.771948818898,39847.6377314815,2009-02-03,15:18:20
22.804876,108.326829,0,485.554543963255,39847.6377893519,2009-02-03,15:18:25
22.804865,108.326804,0,488.996932414698,39847.6378472222,2009-02-03,15:18:30
22.804837,108.326757,0,495.303497375328,39847.6379050926,2009-02-03,15:18:35
22.804808,108.326663,0,499.561591207349,39847.637962963,2009-02-03,15:18:40
22.804797,108.32659,0,513.565833333333,39847.6380208333,2009-02-03,15:18:45
22.804816,108.326498,0,544.769107611549,39847.6380787037,2009-02-03,15:18:50
22.804876,108.326432,0,586.543195538058,39847.6381365741,2009-02-03,15:18:55
22.804881,108.326487,0,562.431105643045,39847.6381944444,2009-02-03,15:19:00
22.804851,108.326505,0,559.755659448819,39847.6382523148,2009-02-03,15:19:05
22.804852,108.326469,0,551.793956692913,39847.6383101852,2009-02-03,15:19:10
22.80485,108.326448,0,553.602132545932,39847.6383680556,2009-02-03,15:19:15
22.804841,108.326454,0,555.93125,39847.6384259259,2009-02-03,15:19:20
22.804877,108.326518,0,557.320111548556,39847.6384837963,2009-02-03,15:19:25
22.804904,108.326589,0,557.246469816273,39847.6385416667,2009-02-03,15:19:30
22.80489,108.326538,0,554.143599081365,39847.638599537,2009-02-03,15:19:35
22.8049,108.326477,0,555.283001968504,39847.6386574074,2009-02-03,15:19:40
22.804864,108.326417,0,561.912165354331,39847.6387152778,2009-02-03,15:19:45
22.804816,108.326345,0,565.674799868766,39847.6387731481,2009-02-03,15:19:50
22.804769,108.326286,0,575.030820209974,39847.6388310185,2009-02-03,15:19:55
22.804781,108.326307,0,582.458815616798,39847.6388888889,2009-02-03,15:20:00
22.804744,108.326332,0,590.034343832021,39847.6389467593,2009-02-03,15:20:05
22.804752,108.326378,0,598.964140419947,39847.6390046296,2009-02-03,15:20:10
22.804824,108.326418,0,609.941105643045,39847.6390625,2009-02-03,15:20:15
22.804919,108.326447,0,628.332952755905,39847.6391203704,2009-02-03,15:20:20
22.804982,108.32647,0,647.003044619423,39847.6391782407,2009-02-03,15:20:25
22.804958,108.3265,0,657.077447506562,39847.6392361111,2009-02-03,15:20:30
22.804966,108.326576,0,665.456164698163,39847.6392939815,2009-02-03,15:20:35
22.804983,108.326659,0,672.635656167979,39847.6393518519,2009-02-03,15:20:40
22.805049,108.326749,0,675.93406824147,39847.6394097222,2009-02-03,15:20:45
22.805058,108.326803,0,674.05345144357,39847.6394675926,2009-02-03,15:20:50
22.805025,108.326785,0,668.985062335958,39847.639525463,2009-02-03,15:20:55
22.805016,108.326858,0,660.2306332021,39847.6395833333,2009-02-03,15:21:00
22.804867,108.326774,0,657.34312664042,39847.6396412037,2009-02-03,15:21:05
22.804658,108.326555,0,659.37062335958,39847.6396990741,2009-02-03,15:21:10
22.804266,108.325958,0,664.053940288714,39847.6397569444,2009-02-03,15:21:15
22.803966,108.325334,0,669.650429790026,39847.6398148148,2009-02-03,15:21:20
22.803774,108.32492,0,674.765580708661,39847.6398726852,2009-02-03,15:21:25
22.803527,108.324462,0,680.465849737533,39847.6399305556,2009-02-03,15:21:30
22.80564,108.326766,0,996.6481332021,39847.6410300926,2009-02-03,15:23:05
22.805598,108.326771,0,958.504963910761,39847.641087963,2009-02-03,15:23:10
22.805554,108.326772,0,837.282995406824,39847.6411458333,2009-02-03,15:23:15
22.805458,108.326691,0,736.97187664042,39847.6412037037,2009-02-03,15:23:20
22.80545,108.326709,0,743.528602362205,39847.6412615741,2009-02-03,15:23:25
22.805501,108.32668,0,753.923300524934,39847.6413194444,2009-02-03,15:23:30
22.805549,108.326659,0,758.345797244094,39847.6413773148,2009-02-03,15:23:35
22.805459,108.326705,0,747.445524934383,39847.6414351852,2009-02-03,15:23:40
22.805382,108.326791,0,764.880793963255,39847.6414930556,2009-02-03,15:23:45
22.805301,108.326855,0,765.732591863517,39847.6415509259,2009-02-03,15:23:50
22.805139,108.326865,0,723.838556430446,39847.6416087963,2009-02-03,15:23:55
22.804969,108.326814,0,660.985561023622,39847.6416666667,2009-02-03,15:24:00
22.80488,108.326853,0,630.913530183727,39847.641724537,2009-02-03,15:24:05
22.804822,108.326878,0,583.181056430446,39847.6417824074,2009-02-03,15:24:10
22.804763,108.32688,0,535.236617454068,39847.6418402778,2009-02-03,15:24:15
22.804726,108.326916,0,503.813024934383,39847.6418981481,2009-02-03,15:24:20
22.804723,108.326962,0,448.428727034121,39847.6419560185,2009-02-03,15:24:25
22.804735,108.326961,0,410.955383858268,39847.6420138889,2009-02-03,15:24:30
22.804707,108.326977,0,399.651440288714,39847.6420717593,2009-02-03,15:24:35
22.804701,108.326989,0,396.593700787402,39847.6421296296,2009-02-03,15:24:40
22.804701,108.327007,0,391.833336614173,39847.6421875,2009-02-03,15:24:45
22.804711,108.327013,0,389.537910104987,39847.6422453704,2009-02-03,15:24:50
22.804731,108.327022,0,387.65063648294,39847.6423032407,2009-02-03,15:24:55
22.804751,108.327039,0,385.78343832021,39847.6423611111,2009-02-03,15:25:00
22.804792,108.327038,0,384.661105643045,39847.6424189815,2009-02-03,15:25:05
22.804897,108.327205,0,398.172942913386,39847.6424768518,2009-02-03,15:25:10
22.804947,108.327315,0,424.98405839895,39847.6425347222,2009-02-03,15:25:15
22.804976,108.32726,0,430.964120734908,39847.6425925926,2009-02-03,15:25:20
22.804956,108.327216,0,441.429708005249,39847.642650463,2009-02-03,15:25:25
22.804932,108.32712,0,448.026332020997,39847.6427083333,2009-02-03,15:25:30
22.804918,108.327082,0,448.922234251969,39847.6427662037,2009-02-03,15:25:35
22.80488,108.327006,0,444.456335301837,39847.6428240741,2009-02-03,15:25:40
22.804836,108.326921,0,445.170416666667,39847.6428819444,2009-02-03,15:25:45
22.804834,108.326824,0,445.270688976378,39847.6429398148,2009-02-03,15:25:50
22.804803,108.32675,0,448.750173884514,39847.6429976852,2009-02-03,15:25:55
22.804762,108.3267,0,454.395974409449,39847.6430555556,2009-02-03,15:26:00
22.804751,108.326709,0,456.387477034121,39847.6431134259,2009-02-03,15:26:05
22.804723,108.326739,0,453.324806430446,39847.6431712963,2009-02-03,15:26:10
22.804791,108.326796,0,452.316765091863,39847.6432291667,2009-02-03,15:26:15
22.804801,108.326775,0,458.413622047244,39847.643287037,2009-02-03,15:26:20
22.804936,108.326825,0,473.528733595801,39847.6434606481,2009-02-03,15:26:35
22.805028,108.326774,0,478.723930446194,39847.6435185185,2009-02-03,15:26:40
22.805038,108.326732,0,485.082460629921,39847.6435763889,2009-02-03,15:26:45
22.805038,108.326732,0,485.082460629921,39847.6436111111,2009-02-03,15:26:48
22.80504,108.326739,0,492.534435695538,39847.6436342593,2009-02-03,15:26:50
22.804947,108.326768,0,501.183487532808,39847.6436921296,2009-02-03,15:26:55
22.80489,108.326766,0,508.455442913386,39847.64375,2009-02-03,15:27:00
22.804978,108.326836,0,508.330889107612,39847.6438078704,2009-02-03,15:27:05
22.805128,108.326905,0,505.562027559055,39847.6438657407,2009-02-03,15:27:10
22.805237,108.326924,0,503.022703412073,39847.6439236111,2009-02-03,15:27:15
22.805273,108.326917,0,502.579806430446,39847.6439814815,2009-02-03,15:27:20
22.805211,108.326821,0,499.075790682415,39847.6440393519,2009-02-03,15:27:25
22.805144,108.326694,0,496.521145013123,39847.6440972222,2009-02-03,15:27:30
22.805116,108.326655,0,499.881384514436,39847.6441550926,2009-02-03,15:27:35
22.805045,108.326669,0,497.210295275591,39847.644212963,2009-02-03,15:27:40
22.804995,108.326701,0,493.613064304462,39847.6442708333,2009-02-03,15:27:45
22.804942,108.326737,0,489.168841863517,39847.6443287037,2009-02-03,15:27:50
22.804927,108.326756,0,486.435777559055,39847.6443865741,2009-02-03,15:27:55
22.804903,108.326752,0,482.598303805774,39847.6444444444,2009-02-03,15:28:00
22.804879,108.326683,0,480.956781496063,39847.6445023148,2009-02-03,15:28:05
22.804702,108.326618,0,476.435515091864,39847.6445601852,2009-02-03,15:28:10
22.804622,108.326551,0,475.187677165354,39847.6446180556,2009-02-03,15:28:15
22.804572,108.326451,0,475.246450131234,39847.6446759259,2009-02-03,15:28:20
22.804511,108.326382,0,481.917214566929,39847.6447337963,2009-02-03,15:28:25
22.80436,108.326275,0,482.736522309711,39847.6447916667,2009-02-03,15:28:30
22.804282,108.326165,0,490.381384514436,39847.644849537,2009-02-03,15:28:35
22.804155,108.326035,0,504.788976377953,39847.6449074074,2009-02-03,15:28:40
22.804636,108.326524,0,498.469796587927,39847.6452546296,2009-02-03,15:29:10
22.804674,108.326435,0,492.883868110236,39847.6453125,2009-02-03,15:29:15
22.80464,108.326393,0,488.698162729659,39847.6453703704,2009-02-03,15:29:20
22.804631,108.326401,0,483.192634514436,39847.6454282407,2009-02-03,15:29:25
22.804846,108.326712,0,407.771587926509,39847.6461226852,2009-02-03,15:30:25
22.804758,108.326692,0,399.47219488189,39847.6461805556,2009-02-03,15:30:30
22.804716,108.326687,0,394.04844160105,39847.6462384259,2009-02-03,15:30:35
22.804685,108.326508,0,583.903996062992,39847.6554976852,2009-02-03,15:43:55
22.804741,108.326455,0,620.64373687664,39847.6555555556,2009-02-03,15:44:00
22.804646,108.326397,0,644.312631233596,39847.6556134259,2009-02-03,15:44:05
22.818343,108.331794,0,1923.56159776903,39847.6563078704,2009-02-03,15:45:05
22.812256,108.330239,0,701.999114173228,39847.6564236111,2009-02-03,15:45:15
22.805308,108.326218,0,655.274980314961,39847.6593171296,2009-02-03,15:49:25
22.803348,108.325474,0,662.95498687664,39847.659375,2009-02-03,15:49:30
22.808852,108.331851,0,188.002411417323,39847.7416203704,2009-02-03,17:47:56
22.808875,108.331965,0,193.960374015748,39847.7416782407,2009-02-03,17:48:01
22.808911,108.332007,0,224.713904199475,39847.7417361111,2009-02-03,17:48:06
22.808952,108.332006,0,223.589019028871,39847.7417939815,2009-02-03,17:48:11
22.808915,108.332054,0,249.6756167979,39847.7418518519,2009-02-03,17:48:16
22.808945,108.331997,0,251.839130577428,39847.7419097222,2009-02-03,17:48:21
22.809089,108.332,0,263.773776246719,39847.7419675926,2009-02-03,17:48:26
22.809332,108.332109,0,283.541417322835,39847.742025463,2009-02-03,17:48:31
22.809354,108.332214,0,280.968523622047,39847.7420833333,2009-02-03,17:48:36
22.809245,108.332205,0,266.580055774278,39847.7421412037,2009-02-03,17:48:41
22.809207,108.332176,0,270.230800524934,39847.7421990741,2009-02-03,17:48:46
22.809047,108.332232,0,270.098188976378,39847.7422569444,2009-02-03,17:48:51
22.809053,108.332298,0,267.822434383202,39847.7423148148,2009-02-03,17:48:56
22.809111,108.332415,0,278.771443569554,39847.7423726852,2009-02-03,17:49:01
22.809308,108.332534,0,287.655157480315,39847.7424305556,2009-02-03,17:49:06
22.80953,108.332569,0,296.503576115486,39847.7424884259,2009-02-03,17:49:11
22.80963,108.332469,0,280.402526246719,39847.7425462963,2009-02-03,17:49:16
22.810057,108.332272,0,288.583799212598,39847.7426041667,2009-02-03,17:49:21
22.810396,108.332229,0,295.780036089239,39847.742662037,2009-02-03,17:49:26
22.810754,108.332223,0,285.443106955381,39847.7427199074,2009-02-03,17:49:31
22.811161,108.332228,0,280.466581364829,39847.7427777778,2009-02-03,17:49:36
22.811588,108.332206,0,280.480997375328,39847.7428356481,2009-02-03,17:49:41
22.812002,108.332221,0,279.084028871391,39847.7428935185,2009-02-03,17:49:46
22.812422,108.332255,0,273.450291994751,39847.7429513889,2009-02-03,17:49:51
22.812774,108.332335,0,236.999330708661,39847.7430092593,2009-02-03,17:49:56
22.81307,108.332274,0,247.449199475066,39847.7430671296,2009-02-03,17:50:01
22.81335,108.332267,0,251.351955380577,39847.743125,2009-02-03,17:50:06
22.813619,108.332348,0,236.136118766404,39847.7431828704,2009-02-03,17:50:11
22.813737,108.332386,0,223.473149606299,39847.7432407407,2009-02-03,17:50:16
22.813751,108.332379,0,218.1806332021,39847.7432986111,2009-02-03,17:50:21
22.813782,108.332413,0,221.145108267717,39847.7433564815,2009-02-03,17:50:26
22.813728,108.332605,0,224.552778871391,39847.7434143518,2009-02-03,17:50:31
22.813707,108.332815,0,211.094333989501,39847.7434722222,2009-02-03,17:50:36
22.813711,108.333095,0,210.008097112861,39847.7435300926,2009-02-03,17:50:41
22.813571,108.333393,0,203.991473097113,39847.743587963,2009-02-03,17:50:46
22.813457,108.333607,0,191.779625984252,39847.7436458333,2009-02-03,17:50:51
22.81346,108.333624,0,176.691194225722,39847.7437037037,2009-02-03,17:50:56
22.81354,108.333564,0,173.531391076115,39847.7437615741,2009-02-03,17:51:01
