# Supplementary material for: Research on differential privacy protection method based on user tendency
Source: PLoS One. 2023 Oct 26;18(10):e0288823. doi: 10.1371/journal.pone.0288823 (PMC10602288; doi:10.1371/journal.pone.0288823)
Supplement: S2 Data — (ZIP) [file pone.0288823.s002.zip › Data 5-2/023/Trajectory/20090204095732.plt]

Geolife trajectory
WGS 84
Altitude is in Feet
Reserved 3
0,2,255,My Track,0,0,2,8421376
0
22.8164483333333,108.332066666667,0,0,39848.4149537037,2009-02-04,09:57:32
22.8156633333333,108.33221,0,0,39848.4150115741,2009-02-04,09:57:37
22.8157216666667,108.33218,0,0,39848.4150694444,2009-02-04,09:57:42
22.8157416666667,108.332166666667,0,0,39848.4151273148,2009-02-04,09:57:47
22.8157383333333,108.332145,0,0,39848.4151851852,2009-02-04,09:57:52
22.815725,108.332163333333,0,0,39848.4152430556,2009-02-04,09:57:57
22.81571,108.332161666667,0,0,39848.4153009259,2009-02-04,09:58:02
22.8156716666667,108.332165,0,0,39848.4153587963,2009-02-04,09:58:07
22.8156716666667,108.332165,0,0,39848.4153935185,2009-02-04,09:58:10
22.8156766666667,108.332171666667,0,0,39848.4154166667,2009-02-04,09:58:12
22.815715,108.332161666667,0,0,39848.415474537,2009-02-04,09:58:17
22.8157916666667,108.332183333333,0,0,39848.4155324074,2009-02-04,09:58:22
22.815835,108.33217,0,0,39848.4155902778,2009-02-04,09:58:27
22.815875,108.332161666667,0,0,39848.4156481481,2009-02-04,09:58:32
22.8158866666667,108.332153333333,0,0,39848.4157060185,2009-02-04,09:58:37
22.8159266666667,108.332153333333,0,0,39848.4157638889,2009-02-04,09:58:42
22.815975,108.332166666667,0,0,39848.4158217593,2009-02-04,09:58:47
22.8160233333333,108.332175,0,0,39848.4158796296,2009-02-04,09:58:52
22.8160633333333,108.332151666667,0,0,39848.4159375,2009-02-04,09:58:57
22.81602,108.332153333333,0,0,39848.4159953704,2009-02-04,09:59:02
22.8159966666667,108.332138333333,0,0,39848.4160532407,2009-02-04,09:59:07
22.8160266666667,108.332128333333,0,0,39848.4161111111,2009-02-04,09:59:12
22.8160666666667,108.332148333333,0,0,39848.4161689815,2009-02-04,09:59:17
22.8160933333333,108.332156666667,0,0,39848.4162268518,2009-02-04,09:59:22
22.8160866666667,108.33217,0,0,39848.4162847222,2009-02-04,09:59:27
22.8160666666667,108.332175,0,0,39848.4163425926,2009-02-04,09:59:32
22.8160566666667,108.332168333333,0,0,39848.416400463,2009-02-04,09:59:37
22.8160516666667,108.332168333333,0,0,39848.4164583333,2009-02-04,09:59:42
22.8160483333333,108.332168333333,0,0,39848.4165162037,2009-02-04,09:59:47
22.8160416666667,108.332166666667,0,0,39848.4165740741,2009-02-04,09:59:52
22.816035,108.332166666667,0,0,39848.4166319444,2009-02-04,09:59:57
22.816035,108.332166666667,0,0,39848.4166666667,2009-02-04,10:00:00
22.8160316666667,108.332165,0,0,39848.4166898148,2009-02-04,10:00:02
22.8160216666667,108.332165,0,0,39848.4167476852,2009-02-04,10:00:07
22.8160216666667,108.332165,0,0,39848.4167824074,2009-02-04,10:00:10
22.8160166666667,108.332163333333,0,0,39848.4168055556,2009-02-04,10:00:12
22.8160033333333,108.332161666667,0,0,39848.4168634259,2009-02-04,10:00:17
22.8160033333333,108.332161666667,0,0,39848.4168981481,2009-02-04,10:00:20
22.8160066666667,108.33216,0,0,39848.4169212963,2009-02-04,10:00:22
22.8159966666667,108.332148333333,0,0,39848.4169791667,2009-02-04,10:00:27
22.8159483333333,108.33203,0,0,39848.417037037,2009-02-04,10:00:32
22.815955,108.332005,0,0,39848.4170949074,2009-02-04,10:00:37
22.8159366666667,108.33201,0,0,39848.4171527778,2009-02-04,10:00:42
22.8159583333333,108.332008333333,0,0,39848.4172106481,2009-02-04,10:00:47
22.8158866666667,108.331843333333,0,0,39848.4172685185,2009-02-04,10:00:52
22.8160233333333,108.331941666667,0,0,39848.4173263889,2009-02-04,10:00:57
22.81602,108.332008333333,0,0,39848.4173842593,2009-02-04,10:01:02
22.8159983333333,108.332056666667,0,0,39848.4174421296,2009-02-04,10:01:07
22.8159883333333,108.33207,0,0,39848.4175,2009-02-04,10:01:12
22.8159216666667,108.332075,0,0,39848.4175578704,2009-02-04,10:01:17
22.8159083333333,108.332088333333,0,0,39848.4176157407,2009-02-04,10:01:22
22.815965,108.332066666667,0,0,39848.4176736111,2009-02-04,10:01:27
22.8159233333333,108.332081666667,0,0,39848.4177314815,2009-02-04,10:01:32
22.8159466666667,108.332073333333,0,0,39848.4177893519,2009-02-04,10:01:37
22.8159016666667,108.332051666667,0,0,39848.4178472222,2009-02-04,10:01:42
22.8158983333333,108.332021666667,0,0,39848.4179050926,2009-02-04,10:01:47
22.8158733333333,108.332031666667,0,0,39848.417962963,2009-02-04,10:01:52
22.8158433333333,108.332043333333,0,0,39848.4180208333,2009-02-04,10:01:57
22.815875,108.332056666667,0,0,39848.4180787037,2009-02-04,10:02:02
22.8158916666667,108.332058333333,0,0,39848.4181365741,2009-02-04,10:02:07
22.8158533333333,108.332071666667,0,0,39848.4181944444,2009-02-04,10:02:12
22.815795,108.332061666667,0,0,39848.4182523148,2009-02-04,10:02:17
22.8157366666667,108.33204,0,0,39848.4183101852,2009-02-04,10:02:22
22.81569,108.332021666667,0,0,39848.4183680556,2009-02-04,10:02:27
22.8157233333333,108.332086666667,0,0,39848.4184259259,2009-02-04,10:02:32
22.8157516666667,108.332115,0,0,39848.4184837963,2009-02-04,10:02:37
22.8157716666667,108.332125,0,0,39848.4185416667,2009-02-04,10:02:42
22.8158033333333,108.332151666667,0,0,39848.418599537,2009-02-04,10:02:47
22.815885,108.33221,0,0,39848.4186574074,2009-02-04,10:02:52
22.8160683333333,108.332211666667,0,0,39848.4187152778,2009-02-04,10:02:57
22.8163166666667,108.33203,0,0,39848.4187731481,2009-02-04,10:03:02
22.8165983333333,108.332,0,0,39848.4188310185,2009-02-04,10:03:07
22.8168683333333,108.331945,0,0,39848.4188888889,2009-02-04,10:03:12
22.8171116666667,108.331986666667,0,0,39848.4189467593,2009-02-04,10:03:17
22.8173183333333,108.332008333333,0,0,39848.4190046296,2009-02-04,10:03:22
22.8175066666667,108.332018333333,0,0,39848.4190625,2009-02-04,10:03:27
22.8176316666667,108.332005,0,0,39848.4191203704,2009-02-04,10:03:32
22.8177966666667,108.33207,0,0,39848.4191782407,2009-02-04,10:03:37
22.8179483333333,108.332088333333,0,0,39848.4192361111,2009-02-04,10:03:42
22.8183033333333,108.332311666667,0,0,39848.4192939815,2009-02-04,10:03:47
22.81846,108.332328333333,0,0,39848.4193518519,2009-02-04,10:03:52
22.8186083333333,108.33234,0,0,39848.4194097222,2009-02-04,10:03:57
22.8187283333333,108.332316666667,0,0,39848.4194675926,2009-02-04,10:04:02
22.8188283333333,108.332301666667,0,0,39848.419525463,2009-02-04,10:04:07
22.8188916666667,108.332273333333,0,0,39848.4195833333,2009-02-04,10:04:12
22.8189866666667,108.332265,0,0,39848.4196412037,2009-02-04,10:04:17
22.8191316666667,108.332388333333,0,0,39848.4196990741,2009-02-04,10:04:22
22.819205,108.33241,0,0,39848.4197569444,2009-02-04,10:04:27
22.8192683333333,108.33241,0,0,39848.4198148148,2009-02-04,10:04:32
22.8193116666667,108.332405,0,0,39848.4198726852,2009-02-04,10:04:37
22.8193033333333,108.332381666667,0,0,39848.4199305556,2009-02-04,10:04:42
22.8193033333333,108.332381666667,0,0,39848.4199652778,2009-02-04,10:04:45
22.819295,108.332385,0,0,39848.4199884259,2009-02-04,10:04:47
22.81928,108.332385,0,0,39848.4200462963,2009-02-04,10:04:52
22.8192683333333,108.332386666667,0,0,39848.4201041667,2009-02-04,10:04:57
22.8192566666667,108.332388333333,0,0,39848.420162037,2009-02-04,10:05:02
22.8192566666667,108.332388333333,0,0,39848.4201967593,2009-02-04,10:05:05
22.8192516666667,108.33239,0,0,39848.4202199074,2009-02-04,10:05:07
22.81927,108.332395,0,0,39848.4202777778,2009-02-04,10:05:12
22.8192866666667,108.3324,0,0,39848.4203356481,2009-02-04,10:05:17
22.8192866666667,108.3324,0,0,39848.4203703704,2009-02-04,10:05:20
22.8192933333333,108.3324,0,0,39848.4203935185,2009-02-04,10:05:22
22.8193433333333,108.332406666667,0,0,39848.4204513889,2009-02-04,10:05:27
22.8193933333333,108.332426666667,0,0,39848.4205092593,2009-02-04,10:05:32
22.8193916666667,108.332428333333,0,0,39848.4205671296,2009-02-04,10:05:37
22.819395,108.332426666667,0,0,39848.420625,2009-02-04,10:05:42
22.8194033333333,108.332418333333,0,0,39848.4206828704,2009-02-04,10:05:47
22.8194083333333,108.332416666667,0,0,39848.4207407407,2009-02-04,10:05:52
22.8194083333333,108.332416666667,0,0,39848.420775463,2009-02-04,10:05:55
22.819405,108.332411666667,0,0,39848.4207986111,2009-02-04,10:05:57
22.819395,108.332363333333,0,0,39848.4208564815,2009-02-04,10:06:02
22.819375,108.332346666667,0,0,39848.4209143519,2009-02-04,10:06:07
22.8193966666667,108.332343333333,0,0,39848.4209722222,2009-02-04,10:06:12
22.8193966666667,108.332343333333,0,0,39848.4210069444,2009-02-04,10:06:15
22.819395,108.332338333333,0,0,39848.4210300926,2009-02-04,10:06:17
22.8194133333333,108.332321666667,0,0,39848.421087963,2009-02-04,10:06:22
22.8195383333333,108.332248333333,0,0,39848.4211458333,2009-02-04,10:06:27
22.819675,108.33212,0,0,39848.4212037037,2009-02-04,10:06:32
22.81979,108.332021666667,0,0,39848.4212615741,2009-02-04,10:06:37
22.8199016666667,108.331985,0,0,39848.4213194444,2009-02-04,10:06:42
22.8200316666667,108.331885,0,0,39848.4213773148,2009-02-04,10:06:47
22.8201716666667,108.331746666667,0,0,39848.4214351852,2009-02-04,10:06:52
22.82029,108.331663333333,0,0,39848.4214930556,2009-02-04,10:06:57
22.8203816666667,108.331521666667,0,0,39848.4215509259,2009-02-04,10:07:02
22.8205,108.331436666667,0,0,39848.4216087963,2009-02-04,10:07:07
22.8206,108.33129,0,0,39848.4216666667,2009-02-04,10:07:12
22.8207166666667,108.331145,0,0,39848.421724537,2009-02-04,10:07:17
22.8208433333333,108.331075,0,0,39848.4217824074,2009-02-04,10:07:22
22.820895,108.330941666667,0,0,39848.4218402778,2009-02-04,10:07:27
22.820975,108.330868333333,0,0,39848.4218981481,2009-02-04,10:07:32
22.8210483333333,108.330825,0,0,39848.4219560185,2009-02-04,10:07:37
22.8211216666667,108.3308,0,0,39848.4220138889,2009-02-04,10:07:42
22.8212433333333,108.330725,0,0,39848.4220717593,2009-02-04,10:07:47
22.82137,108.330623333333,0,0,39848.4221296296,2009-02-04,10:07:52
22.8214833333333,108.330558333333,0,0,39848.4221875,2009-02-04,10:07:57
22.8215683333333,108.330433333333,0,0,39848.4222453704,2009-02-04,10:08:02
22.8217316666667,108.33034,0,0,39848.4223032407,2009-02-04,10:08:07
22.8218283333333,108.330221666667,0,0,39848.4223611111,2009-02-04,10:08:12
22.8219866666667,108.330215,0,0,39848.4224189815,2009-02-04,10:08:17
22.8221916666667,108.330295,0,0,39848.4224768518,2009-02-04,10:08:22
22.8223183333333,108.3304,0,0,39848.4225347222,2009-02-04,10:08:27
22.822415,108.33046,0,0,39848.4225925926,2009-02-04,10:08:32
22.8225416666667,108.330558333333,0,0,39848.422650463,2009-02-04,10:08:37
22.8226433333333,108.330736666667,0,0,39848.4227083333,2009-02-04,10:08:42
22.8227066666667,108.33088,0,0,39848.4227662037,2009-02-04,10:08:47
22.8227733333333,108.331026666667,0,0,39848.4228240741,2009-02-04,10:08:52
22.82288,108.331161666667,0,0,39848.4228819444,2009-02-04,10:08:57
22.8230216666667,108.331306666667,0,0,39848.4229398148,2009-02-04,10:09:02
22.8231316666667,108.33146,0,0,39848.4229976852,2009-02-04,10:09:07
22.82321,108.33161,0,0,39848.4230555556,2009-02-04,10:09:12
22.8232283333333,108.33176,0,0,39848.4231134259,2009-02-04,10:09:17
22.8232716666667,108.331936666667,0,0,39848.4231712963,2009-02-04,10:09:22
22.82349,108.33194,0,0,39848.4232291667,2009-02-04,10:09:27
22.82364,108.33208,0,0,39848.423287037,2009-02-04,10:09:32
22.8237466666667,108.332201666667,0,0,39848.4233449074,2009-02-04,10:09:37
22.8238383333333,108.332343333333,0,0,39848.4234027778,2009-02-04,10:09:42
22.8239483333333,108.332486666667,0,0,39848.4234606481,2009-02-04,10:09:47
22.824025,108.332566666667,0,0,39848.4235185185,2009-02-04,10:09:52
22.8241683333333,108.332748333333,0,0,39848.4235763889,2009-02-04,10:09:57
22.824245,108.332875,0,0,39848.4236342593,2009-02-04,10:10:02
22.8243233333333,108.332965,0,0,39848.4236921296,2009-02-04,10:10:07
22.8243766666667,108.333058333333,0,0,39848.42375,2009-02-04,10:10:12
22.8244266666667,108.33309,0,0,39848.4238078704,2009-02-04,10:10:17
22.8244933333333,108.333168333333,0,0,39848.4238657407,2009-02-04,10:10:22
22.824555,108.333235,0,0,39848.4239236111,2009-02-04,10:10:27
22.8246333333333,108.33333,0,0,39848.4239814815,2009-02-04,10:10:32
22.8247,108.333401666667,0,0,39848.4240393518,2009-02-04,10:10:37
22.824745,108.333455,0,0,39848.4240972222,2009-02-04,10:10:42
22.8247816666667,108.333498333333,0,0,39848.4241550926,2009-02-04,10:10:47
22.8248383333333,108.333605,0,0,39848.424212963,2009-02-04,10:10:52
22.82493,108.333733333333,0,0,39848.4242708333,2009-02-04,10:10:57
22.8250216666667,108.333826666667,0,0,39848.4243287037,2009-02-04,10:11:02
22.8250983333333,108.333968333333,0,0,39848.4243865741,2009-02-04,10:11:07
22.82522,108.334086666667,0,0,39848.4244444444,2009-02-04,10:11:12
22.8252716666667,108.334188333333,0,0,39848.4245023148,2009-02-04,10:11:17
22.8253533333333,108.334286666667,0,0,39848.4245601852,2009-02-04,10:11:22
22.8254116666667,108.334403333333,0,0,39848.4246180556,2009-02-04,10:11:27
22.82546,108.334478333333,0,0,39848.4246759259,2009-02-04,10:11:32
22.82555,108.334583333333,0,0,39848.4247337963,2009-02-04,10:11:37
22.825605,108.33472,0,0,39848.4247916667,2009-02-04,10:11:42
22.8256516666667,108.334776666667,0,0,39848.424849537,2009-02-04,10:11:47
22.82567,108.334795,0,0,39848.4249074074,2009-02-04,10:11:52
22.8257166666667,108.334875,0,0,39848.4249652778,2009-02-04,10:11:57
22.8257533333333,108.334998333333,0,0,39848.4250231481,2009-02-04,10:12:02
22.8258416666667,108.335055,0,0,39848.4250810185,2009-02-04,10:12:07
22.8259433333333,108.335113333333,0,0,39848.4251388889,2009-02-04,10:12:12
22.8260383333333,108.3352,0,0,39848.4251967593,2009-02-04,10:12:17
22.8261316666667,108.335271666667,0,0,39848.4252546296,2009-02-04,10:12:22
22.8262116666667,108.335335,0,0,39848.4253125,2009-02-04,10:12:27
22.826225,108.335513333333,0,0,39848.4253703704,2009-02-04,10:12:32
22.8263,108.33559,0,0,39848.4254282407,2009-02-04,10:12:37
22.826405,108.335748333333,0,0,39848.4254861111,2009-02-04,10:12:42
22.826485,108.335855,0,0,39848.4255439815,2009-02-04,10:12:47
22.8265533333333,108.335943333333,0,0,39848.4256018519,2009-02-04,10:12:52
22.8265716666667,108.336015,0,0,39848.4256597222,2009-02-04,10:12:57
22.826575,108.336026666667,0,0,39848.4257175926,2009-02-04,10:13:02
22.826575,108.336026666667,0,0,39848.4257523148,2009-02-04,10:13:05
22.826575,108.336033333333,0,0,39848.425775463,2009-02-04,10:13:07
22.8265916666667,108.336046666667,0,0,39848.4258333333,2009-02-04,10:13:12
22.8265916666667,108.336046666667,0,0,39848.4258680556,2009-02-04,10:13:15
22.8265966666667,108.336051666667,0,0,39848.4258912037,2009-02-04,10:13:17
22.8266233333333,108.336021666667,0,0,39848.4259490741,2009-02-04,10:13:22
22.8266683333333,108.336091666667,0,0,39848.4260069444,2009-02-04,10:13:27
22.8267416666667,108.336021666667,0,0,39848.4260648148,2009-02-04,10:13:32
22.8267566666667,108.336031666667,0,0,39848.4261226852,2009-02-04,10:13:37
22.8267816666667,108.336008333333,0,0,39848.4261805556,2009-02-04,10:13:42
22.826745,108.336068333333,0,0,39848.4262384259,2009-02-04,10:13:47
22.8267583333333,108.336131666667,0,0,39848.4262962963,2009-02-04,10:13:52
22.8267816666667,108.336188333333,0,0,39848.4263541667,2009-02-04,10:13:57
22.8267683333333,108.336156666667,0,0,39848.426412037,2009-02-04,10:14:02
22.8266783333333,108.336061666667,0,0,39848.4264699074,2009-02-04,10:14:07
22.826675,108.335983333333,0,0,39848.4265277778,2009-02-04,10:14:12
22.8266883333333,108.335978333333,0,0,39848.4265856481,2009-02-04,10:14:17
22.8266883333333,108.335978333333,0,0,39848.4266203704,2009-02-04,10:14:20
22.8266816666667,108.335986666667,0,0,39848.4266435185,2009-02-04,10:14:22
22.8267483333333,108.336025,0,0,39848.4267013889,2009-02-04,10:14:27
22.8268016666667,108.336076666667,0,0,39848.4267592593,2009-02-04,10:14:32
22.8268116666667,108.33609,0,0,39848.4268171296,2009-02-04,10:14:37
22.8267983333333,108.336125,0,0,39848.426875,2009-02-04,10:14:42
22.82678,108.336178333333,0,0,39848.4269328704,2009-02-04,10:14:47
22.82676,108.336203333333,0,0,39848.4269907407,2009-02-04,10:14:52
22.82676,108.336203333333,0,0,39848.427025463,2009-02-04,10:14:55
22.82676,108.336205,0,0,39848.4270486111,2009-02-04,10:14:57
22.8267616666667,108.336218333333,0,0,39848.4271064815,2009-02-04,10:15:02
22.8267616666667,108.336218333333,0,0,39848.4271412037,2009-02-04,10:15:05
22.8267633333333,108.33622,0,0,39848.4271643519,2009-02-04,10:15:07
22.8267616666667,108.33621,0,0,39848.4272222222,2009-02-04,10:15:12
22.8267583333333,108.3362,0,0,39848.4272800926,2009-02-04,10:15:17
22.826765,108.336183333333,0,0,39848.427337963,2009-02-04,10:15:22
22.8267433333333,108.336558333333,0,0,39848.4273958333,2009-02-04,10:15:27
22.8267616666667,108.336638333333,0,0,39848.4274537037,2009-02-04,10:15:32
22.8268383333333,108.336853333333,0,0,39848.4275115741,2009-02-04,10:15:37
22.8268333333333,108.336901666667,0,0,39848.4275694444,2009-02-04,10:15:42
22.8268683333333,108.33687,0,0,39848.4276273148,2009-02-04,10:15:47
22.8268983333333,108.336863333333,0,0,39848.4276851852,2009-02-04,10:15:52
22.82692,108.336835,0,0,39848.4277430556,2009-02-04,10:15:57
22.8264616666667,108.336005,0,0,39848.4293634259,2009-02-04,10:18:17
22.8265633333333,108.336068333333,0,0,39848.4294212963,2009-02-04,10:18:22
22.82651,108.336213333333,0,0,39848.4294791667,2009-02-04,10:18:27
22.8264433333333,108.336323333333,0,0,39848.429537037,2009-02-04,10:18:32
22.8265333333333,108.336473333333,0,0,39848.4295949074,2009-02-04,10:18:37
22.826535,108.336643333333,0,0,39848.4296527778,2009-02-04,10:18:42
22.82656,108.336755,0,0,39848.4297106481,2009-02-04,10:18:47
22.8265533333333,108.336906666667,0,0,39848.4297685185,2009-02-04,10:18:52
22.8265233333333,108.337035,0,0,39848.4298263889,2009-02-04,10:18:57
22.8265283333333,108.33702,0,0,39848.4298842593,2009-02-04,10:19:02
22.8265416666667,108.337001666667,0,0,39848.4299421296,2009-02-04,10:19:07
22.826555,108.336943333333,0,0,39848.43,2009-02-04,10:19:12
22.8266433333333,108.336708333333,0,0,39848.4300578704,2009-02-04,10:19:17
22.8267516666667,108.336566666667,0,0,39848.4301157407,2009-02-04,10:19:22
22.8268433333333,108.336423333333,0,0,39848.4301736111,2009-02-04,10:19:27
22.82702,108.336271666667,0,0,39848.4302314815,2009-02-04,10:19:32
22.82707,108.33621,0,0,39848.4302893518,2009-02-04,10:19:37
22.8270933333333,108.336251666667,0,0,39848.4303472222,2009-02-04,10:19:42
22.8270966666667,108.336281666667,0,0,39848.4304050926,2009-02-04,10:19:47
22.82708,108.336333333333,0,0,39848.430462963,2009-02-04,10:19:52
22.8270666666667,108.33649,0,0,39848.4305208333,2009-02-04,10:19:57
22.82705,108.336508333333,0,0,39848.4305787037,2009-02-04,10:20:02
22.8269666666667,108.336628333333,0,0,39848.4306365741,2009-02-04,10:20:07
22.82688,108.336738333333,0,0,39848.4306944444,2009-02-04,10:20:12
22.8267416666667,108.336715,0,0,39848.4307523148,2009-02-04,10:20:17
22.8266966666667,108.336673333333,0,0,39848.4308101852,2009-02-04,10:20:22
22.82667,108.336588333333,0,0,39848.4308680556,2009-02-04,10:20:27
22.8266883333333,108.33639,0,0,39848.4309259259,2009-02-04,10:20:32
22.8267616666667,108.336098333333,0,0,39848.4309837963,2009-02-04,10:20:37
22.8268016666667,108.335753333333,0,0,39848.4310416667,2009-02-04,10:20:42
22.826805,108.335565,0,0,39848.431099537,2009-02-04,10:20:47
22.826845,108.33554,0,0,39848.4311574074,2009-02-04,10:20:52
22.8268133333333,108.335613333333,0,0,39848.4312152778,2009-02-04,10:20:57
22.8267866666667,108.335706666667,0,0,39848.4312731481,2009-02-04,10:21:02
22.82677,108.335836666667,0,0,39848.4313310185,2009-02-04,10:21:07
22.82677,108.336093333333,0,0,39848.4313888889,2009-02-04,10:21:12
22.826795,108.33628,0,0,39848.4314467593,2009-02-04,10:21:17
22.8268583333333,108.336506666667,0,0,39848.4315046296,2009-02-04,10:21:22
22.8268916666667,108.336643333333,0,0,39848.4315625,2009-02-04,10:21:27
22.8268783333333,108.336818333333,0,0,39848.4316203704,2009-02-04,10:21:32
22.8268483333333,108.336953333333,0,0,39848.4316782407,2009-02-04,10:21:37
22.8268266666667,108.33701,0,0,39848.4317361111,2009-02-04,10:21:42
22.8268016666667,108.337076666667,0,0,39848.4317939815,2009-02-04,10:21:47
22.8267566666667,108.33717,0,0,39848.4318518518,2009-02-04,10:21:52
22.8267533333333,108.337255,0,0,39848.4319097222,2009-02-04,10:21:57
22.8267283333333,108.337313333333,0,0,39848.4319675926,2009-02-04,10:22:02
22.8267216666667,108.337331666667,0,0,39848.432025463,2009-02-04,10:22:07
22.8267066666667,108.337315,0,0,39848.4320833333,2009-02-04,10:22:12
22.82668,108.33729,0,0,39848.4321412037,2009-02-04,10:22:17
22.82668,108.337278333333,0,0,39848.4321990741,2009-02-04,10:22:22
22.82667,108.337288333333,0,0,39848.4322569444,2009-02-04,10:22:27
22.8266533333333,108.337295,0,0,39848.4323148148,2009-02-04,10:22:32
22.8266683333333,108.337253333333,0,0,39848.4323726852,2009-02-04,10:22:37
22.8266766666667,108.337275,0,0,39848.4324305556,2009-02-04,10:22:42
22.8266583333333,108.337288333333,0,0,39848.4324884259,2009-02-04,10:22:47
22.8265983333333,108.337315,0,0,39848.4325462963,2009-02-04,10:22:52
22.8265383333333,108.337336666667,0,0,39848.4326041667,2009-02-04,10:22:57
22.826515,108.337325,0,0,39848.432662037,2009-02-04,10:23:02
22.826515,108.337325,0,0,39848.4326967593,2009-02-04,10:23:05
22.826515,108.337326666667,0,0,39848.4327199074,2009-02-04,10:23:07
22.8264783333333,108.337398333333,0,0,39848.4327777778,2009-02-04,10:23:12
22.8264166666667,108.337426666667,0,0,39848.4328356481,2009-02-04,10:23:17
22.8263616666667,108.337541666667,0,0,39848.4328935185,2009-02-04,10:23:22
22.8262966666667,108.337601666667,0,0,39848.4329513889,2009-02-04,10:23:27
22.82625,108.337566666667,0,0,39848.4330092593,2009-02-04,10:23:32
22.826205,108.337531666667,0,0,39848.4330671296,2009-02-04,10:23:37
22.82613,108.337606666667,0,0,39848.433125,2009-02-04,10:23:42
22.82607,108.337686666667,0,0,39848.4331828704,2009-02-04,10:23:47
22.8261616666667,108.337716666667,0,0,39848.4332407407,2009-02-04,10:23:52
22.8262566666667,108.337748333333,0,0,39848.4332986111,2009-02-04,10:23:57
22.8262133333333,108.337768333333,0,0,39848.4333564815,2009-02-04,10:24:02
22.82618,108.337698333333,0,0,39848.4334143519,2009-02-04,10:24:07
22.82629,108.337361666667,0,0,39848.4334722222,2009-02-04,10:24:12
22.8263733333333,108.33716,0,0,39848.4335300926,2009-02-04,10:24:17
22.82649,108.337043333333,0,0,39848.433587963,2009-02-04,10:24:22
22.826555,108.336973333333,0,0,39848.4336458333,2009-02-04,10:24:27
22.826555,108.336973333333,0,0,39848.4336805556,2009-02-04,10:24:30
22.826555,108.336975,0,0,39848.4337037037,2009-02-04,10:24:32
22.826525,108.337018333333,0,0,39848.4337615741,2009-02-04,10:24:37
22.8265066666667,108.337076666667,0,0,39848.4338194444,2009-02-04,10:24:42
22.8265466666667,108.33712,0,0,39848.4338773148,2009-02-04,10:24:47
22.8265716666667,108.337126666667,0,0,39848.4339351852,2009-02-04,10:24:52
22.8266283333333,108.337118333333,0,0,39848.4339930556,2009-02-04,10:24:57
22.8266616666667,108.337101666667,0,0,39848.4340509259,2009-02-04,10:25:02
22.8266616666667,108.337101666667,0,0,39848.4340856481,2009-02-04,10:25:05
22.8266616666667,108.337105,0,0,39848.4341087963,2009-02-04,10:25:07
22.826645,108.337131666667,0,0,39848.4341666667,2009-02-04,10:25:12
22.82661,108.337173333333,0,0,39848.434224537,2009-02-04,10:25:17
22.826585,108.337203333333,0,0,39848.4342824074,2009-02-04,10:25:22
22.8265166666667,108.33732,0,0,39848.4343402778,2009-02-04,10:25:27
22.8264666666667,108.337375,0,0,39848.4343981481,2009-02-04,10:25:32
22.8264116666667,108.337445,0,0,39848.4344560185,2009-02-04,10:25:37
22.8263666666667,108.337493333333,0,0,39848.4345138889,2009-02-04,10:25:42
22.8263666666667,108.337536666667,0,0,39848.4345717593,2009-02-04,10:25:47
22.8264,108.337593333333,0,0,39848.4346296296,2009-02-04,10:25:52
22.8264233333333,108.3376,0,0,39848.4346875,2009-02-04,10:25:57
22.8264583333333,108.33748,0,0,39848.4347453704,2009-02-04,10:26:02
22.8264833333333,108.337435,0,0,39848.4348032407,2009-02-04,10:26:07
22.826515,108.337341666667,0,0,39848.4348611111,2009-02-04,10:26:12
22.8265483333333,108.337318333333,0,0,39848.4349189815,2009-02-04,10:26:17
22.8265666666667,108.337328333333,0,0,39848.4349768519,2009-02-04,10:26:22
22.8265366666667,108.337368333333,0,0,39848.4350347222,2009-02-04,10:26:27
22.8265033333333,108.337418333333,0,0,39848.4350925926,2009-02-04,10:26:32
22.8264866666667,108.337476666667,0,0,39848.435150463,2009-02-04,10:26:37
22.826485,108.337523333333,0,0,39848.4352083333,2009-02-04,10:26:42
22.8265583333333,108.33739,0,0,39848.4352662037,2009-02-04,10:26:47
22.8266166666667,108.337291666667,0,0,39848.4353240741,2009-02-04,10:26:52
22.826665,108.337275,0,0,39848.4353819444,2009-02-04,10:26:57
22.8266883333333,108.337408333333,0,0,39848.4354398148,2009-02-04,10:27:02
22.82662,108.337755,0,0,39848.4354976852,2009-02-04,10:27:07
22.8265483333333,108.337926666667,0,0,39848.4355555556,2009-02-04,10:27:12
22.82652,108.33796,0,0,39848.4356134259,2009-02-04,10:27:17
22.826505,108.337966666667,0,0,39848.4356712963,2009-02-04,10:27:22
22.8264916666667,108.337998333333,0,0,39848.4357291667,2009-02-04,10:27:27
22.8264966666667,108.338016666667,0,0,39848.435787037,2009-02-04,10:27:32
22.8265033333333,108.338058333333,0,0,39848.4358449074,2009-02-04,10:27:37
22.826505,108.338028333333,0,0,39848.4359027778,2009-02-04,10:27:42
22.8264966666667,108.33793,0,0,39848.4359606481,2009-02-04,10:27:47
22.8264933333333,108.337891666667,0,0,39848.4360185185,2009-02-04,10:27:52
22.8264983333333,108.337908333333,0,0,39848.4360763889,2009-02-04,10:27:57
22.8264866666667,108.337966666667,0,0,39848.4361342593,2009-02-04,10:28:02
22.8264733333333,108.337966666667,0,0,39848.4361921296,2009-02-04,10:28:07
22.826465,108.337923333333,0,0,39848.43625,2009-02-04,10:28:12
22.8264583333333,108.337871666667,0,0,39848.4363078704,2009-02-04,10:28:17
22.8264916666667,108.337826666667,0,0,39848.4363657407,2009-02-04,10:28:22
22.8265,108.337801666667,0,0,39848.4364236111,2009-02-04,10:28:27
22.8265433333333,108.337798333333,0,0,39848.4364814815,2009-02-04,10:28:32
22.8265766666667,108.337753333333,0,0,39848.4365393519,2009-02-04,10:28:37
22.82656,108.337711666667,0,0,39848.4365972222,2009-02-04,10:28:42
22.8265216666667,108.337641666667,0,0,39848.4366550926,2009-02-04,10:28:47
22.82645,108.337596666667,0,0,39848.436712963,2009-02-04,10:28:52
22.8264033333333,108.33753,0,0,39848.4367708333,2009-02-04,10:28:57
22.826415,108.337503333333,0,0,39848.4368287037,2009-02-04,10:29:02
22.826455,108.33721,0,0,39848.4368865741,2009-02-04,10:29:07
22.826485,108.337075,0,0,39848.4369444444,2009-02-04,10:29:12
22.8265166666667,108.337061666667,0,0,39848.4370023148,2009-02-04,10:29:17
22.8265416666667,108.337018333333,0,0,39848.4370601852,2009-02-04,10:29:22
22.8266116666667,108.336916666667,0,0,39848.4371180556,2009-02-04,10:29:27
22.8266583333333,108.336733333333,0,0,39848.4371759259,2009-02-04,10:29:32
22.8267133333333,108.336593333333,0,0,39848.4372337963,2009-02-04,10:29:37
22.8267116666667,108.336493333333,0,0,39848.4372916667,2009-02-04,10:29:42
22.826735,108.33644,0,0,39848.437349537,2009-02-04,10:29:47
22.826735,108.33644,0,0,39848.4373842593,2009-02-04,10:29:50
22.82674,108.336445,0,0,39848.4374074074,2009-02-04,10:29:52
22.8267366666667,108.33637,0,0,39848.4374652778,2009-02-04,10:29:57
22.8267666666667,108.336255,0,0,39848.4375231481,2009-02-04,10:30:02
22.8267666666667,108.33616,0,0,39848.4375810185,2009-02-04,10:30:07
22.8267783333333,108.336076666667,0,0,39848.4376388889,2009-02-04,10:30:12
22.8267783333333,108.336076666667,0,0,39848.4376736111,2009-02-04,10:30:15
22.8267783333333,108.336083333333,0,0,39848.4376967593,2009-02-04,10:30:17
22.826775,108.336068333333,0,0,39848.4377546296,2009-02-04,10:30:22
22.82675,108.336071666667,0,0,39848.4378125,2009-02-04,10:30:27
22.8267483333333,108.336055,0,0,39848.4378703704,2009-02-04,10:30:32
22.826755,108.336018333333,0,0,39848.4379282407,2009-02-04,10:30:37
22.826755,108.336018333333,0,0,39848.437962963,2009-02-04,10:30:40
22.8267483333333,108.336018333333,0,0,39848.4379861111,2009-02-04,10:30:42
22.8267516666667,108.335965,0,0,39848.4380439815,2009-02-04,10:30:47
22.8267516666667,108.335915,0,0,39848.4381018518,2009-02-04,10:30:52
22.8267516666667,108.335915,0,0,39848.4381365741,2009-02-04,10:30:55
22.8267516666667,108.33591,0,0,39848.4381597222,2009-02-04,10:30:57
22.8267766666667,108.335951666667,0,0,39848.4382175926,2009-02-04,10:31:02
22.82681,108.336015,0,0,39848.438275463,2009-02-04,10:31:07
22.8268133333333,108.33605,0,0,39848.4383333333,2009-02-04,10:31:12
22.8268166666667,108.336081666667,0,0,39848.4383912037,2009-02-04,10:31:17
22.8268066666667,108.336141666667,0,0,39848.4384490741,2009-02-04,10:31:22
22.8268333333333,108.336133333333,0,0,39848.4385069444,2009-02-04,10:31:27
22.8268383333333,108.336003333333,0,0,39848.4385648148,2009-02-04,10:31:32
22.826855,108.335853333333,0,0,39848.4386226852,2009-02-04,10:31:37
22.82687,108.335753333333,0,0,39848.4386805556,2009-02-04,10:31:42
22.8268716666667,108.33564,0,0,39848.4387384259,2009-02-04,10:31:47
22.8268716666667,108.335668333333,0,0,39848.4387962963,2009-02-04,10:31:52
22.826845,108.335693333333,0,0,39848.4388541667,2009-02-04,10:31:57
22.8268433333333,108.335678333333,0,0,39848.438912037,2009-02-04,10:32:02
22.8268483333333,108.335768333333,0,0,39848.4389699074,2009-02-04,10:32:07
22.8268266666667,108.335873333333,0,0,39848.4390277778,2009-02-04,10:32:12
22.8268133333333,108.335946666667,0,0,39848.4390856481,2009-02-04,10:32:17
22.826805,108.335991666667,0,0,39848.4391435185,2009-02-04,10:32:22
22.8268033333333,108.335973333333,0,0,39848.4392013889,2009-02-04,10:32:27
22.8267933333333,108.335986666667,0,0,39848.4392592593,2009-02-04,10:32:32
22.8267933333333,108.335986666667,0,0,39848.4392939815,2009-02-04,10:32:35
22.826785,108.335981666667,0,0,39848.4393171296,2009-02-04,10:32:37
22.8267683333333,108.336038333333,0,0,39848.439375,2009-02-04,10:32:42
22.8267733333333,108.33609,0,0,39848.4394328704,2009-02-04,10:32:47
22.8267683333333,108.336133333333,0,0,39848.4394907407,2009-02-04,10:32:52
22.8267666666667,108.336105,0,0,39848.4395486111,2009-02-04,10:32:57
22.82674,108.336063333333,0,0,39848.4396064815,2009-02-04,10:33:02
22.826725,108.336106666667,0,0,39848.4396643518,2009-02-04,10:33:07
22.826725,108.336133333333,0,0,39848.4397222222,2009-02-04,10:33:12
22.8267366666667,108.336151666667,0,0,39848.4397800926,2009-02-04,10:33:17
22.8267,108.336155,0,0,39848.439837963,2009-02-04,10:33:22
22.8266633333333,108.336196666667,0,0,39848.4398958333,2009-02-04,10:33:27
22.8266633333333,108.336196666667,0,0,39848.4399305556,2009-02-04,10:33:30
22.826655,108.336203333333,0,0,39848.4399537037,2009-02-04,10:33:32
22.8266666666667,108.336218333333,0,0,39848.4400115741,2009-02-04,10:33:37
22.82667,108.336228333333,0,0,39848.4400694444,2009-02-04,10:33:42
22.826655,108.336226666667,0,0,39848.4401273148,2009-02-04,10:33:47
22.8266416666667,108.336253333333,0,0,39848.4401851852,2009-02-04,10:33:52
22.8266566666667,108.336353333333,0,0,39848.4402430556,2009-02-04,10:33:57
22.8266666666667,108.336358333333,0,0,39848.4403009259,2009-02-04,10:34:02
22.8266433333333,108.33634,0,0,39848.4403587963,2009-02-04,10:34:07
22.826575,108.336316666667,0,0,39848.4404166667,2009-02-04,10:34:12
22.82655,108.336328333333,0,0,39848.440474537,2009-02-04,10:34:17
22.8266133333333,108.336318333333,0,0,39848.4405324074,2009-02-04,10:34:22
22.826655,108.33629,0,0,39848.4405902778,2009-02-04,10:34:27
22.8266433333333,108.336203333333,0,0,39848.4406481481,2009-02-04,10:34:32
22.82663,108.33614,0,0,39848.4407060185,2009-02-04,10:34:37
22.82662,108.336093333333,0,0,39848.4407638889,2009-02-04,10:34:42
22.8266316666667,108.336101666667,0,0,39848.4408217593,2009-02-04,10:34:47
22.82665,108.336075,0,0,39848.4408796296,2009-02-04,10:34:52
22.82665,108.336075,0,0,39848.4409143519,2009-02-04,10:34:55
22.8266566666667,108.33607,0,0,39848.4409375,2009-02-04,10:34:57
22.8266716666667,108.336111666667,0,0,39848.4409953704,2009-02-04,10:35:02
22.8266866666667,108.336216666667,0,0,39848.4410532407,2009-02-04,10:35:07
22.826735,108.336258333333,0,0,39848.4411111111,2009-02-04,10:35:12
22.8267416666667,108.3363,0,0,39848.4411689815,2009-02-04,10:35:17
22.82674,108.336398333333,0,0,39848.4412268519,2009-02-04,10:35:22
22.8267483333333,108.336366666667,0,0,39848.4412847222,2009-02-04,10:35:27
22.8267316666667,108.336363333333,0,0,39848.4413425926,2009-02-04,10:35:32
22.826715,108.336371666667,0,0,39848.441400463,2009-02-04,10:35:37
22.8266883333333,108.336331666667,0,0,39848.4414583333,2009-02-04,10:35:42
22.8266533333333,108.336248333333,0,0,39848.4415162037,2009-02-04,10:35:47
22.82662,108.336145,0,0,39848.4415740741,2009-02-04,10:35:52
22.8266033333333,108.336103333333,0,0,39848.4416319444,2009-02-04,10:35:57
22.8266133333333,108.336046666667,0,0,39848.4416898148,2009-02-04,10:36:02
22.8265816666667,108.33599,0,0,39848.4417476852,2009-02-04,10:36:07
22.82656,108.335988333333,0,0,39848.4418055556,2009-02-04,10:36:12
22.8265616666667,108.336035,0,0,39848.4418634259,2009-02-04,10:36:17
22.8265633333333,108.336133333333,0,0,39848.4419212963,2009-02-04,10:36:22
22.8265616666667,108.336268333333,0,0,39848.4419791667,2009-02-04,10:36:27
22.8265466666667,108.336403333333,0,0,39848.442037037,2009-02-04,10:36:32
22.8265383333333,108.336508333333,0,0,39848.4420949074,2009-02-04,10:36:37
22.8266766666667,108.336318333333,0,0,39848.4449884259,2009-02-04,10:40:47
22.8266883333333,108.336251666667,0,0,39848.4450462963,2009-02-04,10:40:52
22.826685,108.336223333333,0,0,39848.4451041667,2009-02-04,10:40:57
22.8266966666667,108.33628,0,0,39848.445162037,2009-02-04,10:41:02
22.8267066666667,108.336361666667,0,0,39848.4452199074,2009-02-04,10:41:07
22.8267116666667,108.336418333333,0,0,39848.4452777778,2009-02-04,10:41:12
22.8267233333333,108.336421666667,0,0,39848.4453356481,2009-02-04,10:41:17
22.82671,108.336323333333,0,0,39848.4453935185,2009-02-04,10:41:22
22.82671,108.336288333333,0,0,39848.4454513889,2009-02-04,10:41:27
22.8267016666667,108.336276666667,0,0,39848.4455092593,2009-02-04,10:41:32
22.82669,108.336276666667,0,0,39848.4455671296,2009-02-04,10:41:37
22.8266816666667,108.336245,0,0,39848.445625,2009-02-04,10:41:42
22.8266833333333,108.336175,0,0,39848.4456828704,2009-02-04,10:41:47
22.8266983333333,108.336153333333,0,0,39848.4457407407,2009-02-04,10:41:52
22.8266983333333,108.336136666667,0,0,39848.4457986111,2009-02-04,10:41:57
22.8266883333333,108.336183333333,0,0,39848.4458564815,2009-02-04,10:42:02
22.8266883333333,108.336183333333,0,0,39848.4458912037,2009-02-04,10:42:05
22.82669,108.33619,0,0,39848.4459143518,2009-02-04,10:42:07
22.8266916666667,108.336178333333,0,0,39848.4459722222,2009-02-04,10:42:12
22.82669,108.336275,0,0,39848.4460300926,2009-02-04,10:42:17
22.82666,108.336218333333,0,0,39848.446087963,2009-02-04,10:42:22
22.8266566666667,108.33625,0,0,39848.4461458333,2009-02-04,10:42:27
22.8266583333333,108.336315,0,0,39848.4462037037,2009-02-04,10:42:32
22.8266016666667,108.336281666667,0,0,39848.4462615741,2009-02-04,10:42:37
22.826525,108.336265,0,0,39848.4463194444,2009-02-04,10:42:42
22.826555,108.336378333333,0,0,39848.4463773148,2009-02-04,10:42:47
22.826475,108.336465,0,0,39848.4464351852,2009-02-04,10:42:52
22.8264166666667,108.336588333333,0,0,39848.4464930556,2009-02-04,10:42:57
22.8264,108.336713333333,0,0,39848.4465509259,2009-02-04,10:43:02
22.8265083333333,108.336645,0,0,39848.4466087963,2009-02-04,10:43:07
22.8265516666667,108.336538333333,0,0,39848.4466666667,2009-02-04,10:43:12
22.8266033333333,108.33651,0,0,39848.446724537,2009-02-04,10:43:17
22.826645,108.336443333333,0,0,39848.4467824074,2009-02-04,10:43:22
22.8266533333333,108.336421666667,0,0,39848.4468402778,2009-02-04,10:43:27
22.8266583333333,108.33635,0,0,39848.4468981481,2009-02-04,10:43:32
22.8266833333333,108.336496666667,0,0,39848.4469560185,2009-02-04,10:43:37
22.826695,108.33653,0,0,39848.4470138889,2009-02-04,10:43:42
22.8267066666667,108.336518333333,0,0,39848.4470717593,2009-02-04,10:43:47
22.826705,108.336485,0,0,39848.4471296296,2009-02-04,10:43:52
22.8266916666667,108.336451666667,0,0,39848.4471875,2009-02-04,10:43:57
22.8266716666667,108.336428333333,0,0,39848.4472453704,2009-02-04,10:44:02
22.8266816666667,108.336343333333,0,0,39848.4473032407,2009-02-04,10:44:07
22.826615,108.336263333333,0,0,39848.4473611111,2009-02-04,10:44:12
22.8265466666667,108.336118333333,0,0,39848.4474189815,2009-02-04,10:44:17
22.8265616666667,108.336005,0,0,39848.4474768518,2009-02-04,10:44:22
22.8265283333333,108.335888333333,0,0,39848.4475347222,2009-02-04,10:44:27
22.8263983333333,108.335723333333,0,0,39848.4475925926,2009-02-04,10:44:32
22.82628,108.335623333333,0,0,39848.447650463,2009-02-04,10:44:37
22.826205,108.3355,0,0,39848.4477083333,2009-02-04,10:44:42
22.8261516666667,108.335326666667,0,0,39848.4477662037,2009-02-04,10:44:47
22.8260316666667,108.335313333333,0,0,39848.4478240741,2009-02-04,10:44:52
22.8259583333333,108.335261666667,0,0,39848.4478819444,2009-02-04,10:44:57
22.82592,108.335168333333,0,0,39848.4479398148,2009-02-04,10:45:02
22.8258466666667,108.335071666667,0,0,39848.4479976852,2009-02-04,10:45:07
22.82569,108.335013333333,0,0,39848.4480555556,2009-02-04,10:45:12
22.8255983333333,108.334851666667,0,0,39848.4481134259,2009-02-04,10:45:17
22.82552,108.334726666667,0,0,39848.4481712963,2009-02-04,10:45:22
22.8254133333333,108.334591666667,0,0,39848.4482291667,2009-02-04,10:45:27
22.8253833333333,108.334551666667,0,0,39848.448287037,2009-02-04,10:45:32
22.8253733333333,108.334376666667,0,0,39848.4483449074,2009-02-04,10:45:37
22.8252983333333,108.334281666667,0,0,39848.4484027778,2009-02-04,10:45:42
22.8251633333333,108.334116666667,0,0,39848.4484606481,2009-02-04,10:45:47
22.82507,108.333993333333,0,0,39848.4485185185,2009-02-04,10:45:52
22.8249633333333,108.333875,0,0,39848.4485763889,2009-02-04,10:45:57
22.824915,108.333825,0,0,39848.4486342593,2009-02-04,10:46:02
22.82489,108.333813333333,0,0,39848.4486921296,2009-02-04,10:46:07
22.82489,108.333813333333,0,0,39848.4487268519,2009-02-04,10:46:10
22.824885,108.333811666667,0,0,39848.44875,2009-02-04,10:46:12
22.8248616666667,108.333795,0,0,39848.4488078704,2009-02-04,10:46:17
22.824835,108.333766666667,0,0,39848.4488657407,2009-02-04,10:46:22
22.8247566666667,108.333675,0,0,39848.4489236111,2009-02-04,10:46:27
22.8246383333333,108.333535,0,0,39848.4489814815,2009-02-04,10:46:32
22.82452,108.33345,0,0,39848.4490393519,2009-02-04,10:46:37
22.8244283333333,108.333333333333,0,0,39848.4490972222,2009-02-04,10:46:42
22.82435,108.333183333333,0,0,39848.4491550926,2009-02-04,10:46:47
22.824265,108.333081666667,0,0,39848.449212963,2009-02-04,10:46:52
22.8241816666667,108.332918333333,0,0,39848.4492708333,2009-02-04,10:46:57
22.8241316666667,108.332806666667,0,0,39848.4493287037,2009-02-04,10:47:02
22.824035,108.332735,0,0,39848.4493865741,2009-02-04,10:47:07
22.8240083333333,108.332578333333,0,0,39848.4494444444,2009-02-04,10:47:12
22.8239283333333,108.332478333333,0,0,39848.4495023148,2009-02-04,10:47:17
22.8237883333333,108.332405,0,0,39848.4495601852,2009-02-04,10:47:22
22.8236616666667,108.33225,0,0,39848.4496180556,2009-02-04,10:47:27
22.82355,108.332128333333,0,0,39848.4496759259,2009-02-04,10:47:32
22.8234033333333,108.332058333333,0,0,39848.4497337963,2009-02-04,10:47:37
22.8232716666667,108.331886666667,0,0,39848.4497916667,2009-02-04,10:47:42
22.8232133333333,108.331753333333,0,0,39848.449849537,2009-02-04,10:47:47
22.82307,108.331566666667,0,0,39848.4499074074,2009-02-04,10:47:52
22.8229333333333,108.331383333333,0,0,39848.4499652778,2009-02-04,10:47:57
22.822785,108.331248333333,0,0,39848.4500231481,2009-02-04,10:48:02
22.8226616666667,108.331165,0,0,39848.4500810185,2009-02-04,10:48:07
22.8225516666667,108.331048333333,0,0,39848.4501388889,2009-02-04,10:48:12
22.8224983333333,108.330961666667,0,0,39848.4501967593,2009-02-04,10:48:17
22.8224216666667,108.330813333333,0,0,39848.4502546296,2009-02-04,10:48:22
22.8223666666667,108.330663333333,0,0,39848.4503125,2009-02-04,10:48:27
22.8223383333333,108.330591666667,0,0,39848.4503703704,2009-02-04,10:48:32
22.8223233333333,108.330576666667,0,0,39848.4504282407,2009-02-04,10:48:37
22.82232,108.330546666667,0,0,39848.4504861111,2009-02-04,10:48:42
22.8223533333333,108.330466666667,0,0,39848.4505439815,2009-02-04,10:48:47
22.82262,108.330365,0,0,39848.4506018519,2009-02-04,10:48:52
22.8225066666667,108.330141666667,0,0,39848.4506597222,2009-02-04,10:48:57
22.8222966666667,108.32987,0,0,39848.4507175926,2009-02-04,10:49:02
22.82224,108.329716666667,0,0,39848.450775463,2009-02-04,10:49:07
22.8222183333333,108.329658333333,0,0,39848.4508333333,2009-02-04,10:49:12
22.8222116666667,108.329653333333,0,0,39848.4508912037,2009-02-04,10:49:17
22.8222083333333,108.32965,0,0,39848.4509490741,2009-02-04,10:49:22
22.8222083333333,108.32965,0,0,39848.4509837963,2009-02-04,10:49:25
22.8222066666667,108.32965,0,0,39848.4510069444,2009-02-04,10:49:27
22.8221916666667,108.329638333333,0,0,39848.4510648148,2009-02-04,10:49:32
22.8220666666667,108.329701666667,0,0,39848.4511226852,2009-02-04,10:49:37
22.8219416666667,108.329853333333,0,0,39848.4511805556,2009-02-04,10:49:42
22.8218016666667,108.329851666667,0,0,39848.4512384259,2009-02-04,10:49:47
22.8216616666667,108.330013333333,0,0,39848.4512962963,2009-02-04,10:49:52
22.821545,108.330183333333,0,0,39848.4513541667,2009-02-04,10:49:57
22.821385,108.33035,0,0,39848.451412037,2009-02-04,10:50:02
22.8210466666667,108.330511666667,0,0,39848.4514699074,2009-02-04,10:50:07
22.8209333333333,108.330663333333,0,0,39848.4515277778,2009-02-04,10:50:12
22.8207616666667,108.330811666667,0,0,39848.4515856481,2009-02-04,10:50:17
22.820585,108.330921666667,0,0,39848.4516435185,2009-02-04,10:50:22
22.82044,108.331085,0,0,39848.4517013889,2009-02-04,10:50:27
22.8203066666667,108.331256666667,0,0,39848.4517592593,2009-02-04,10:50:32
22.8201533333333,108.331386666667,0,0,39848.4518171296,2009-02-04,10:50:37
22.8200266666667,108.331453333333,0,0,39848.451875,2009-02-04,10:50:42
22.8199066666667,108.331586666667,0,0,39848.4519328704,2009-02-04,10:50:47
22.8198016666667,108.331738333333,0,0,39848.4519907407,2009-02-04,10:50:52
22.819685,108.331841666667,0,0,39848.4520486111,2009-02-04,10:50:57
22.8195733333333,108.331865,0,0,39848.4521064815,2009-02-04,10:51:02
22.819435,108.331883333333,0,0,39848.4521643519,2009-02-04,10:51:07
22.8192983333333,108.331805,0,0,39848.4522222222,2009-02-04,10:51:12
22.8191633333333,108.331491666667,0,0,39848.4522800926,2009-02-04,10:51:17
22.8190433333333,108.331166666667,0,0,39848.452337963,2009-02-04,10:51:22
22.8189466666667,108.330913333333,0,0,39848.4523958333,2009-02-04,10:51:27
22.8188533333333,108.330706666667,0,0,39848.4524537037,2009-02-04,10:51:32
22.8187866666667,108.330506666667,0,0,39848.4525115741,2009-02-04,10:51:37
22.8186933333333,108.330338333333,0,0,39848.4525694444,2009-02-04,10:51:42
22.8186433333333,108.33018,0,0,39848.4526273148,2009-02-04,10:51:47
22.8186,108.329971666667,0,0,39848.4526851852,2009-02-04,10:51:52
22.8186,108.329745,0,0,39848.4527430556,2009-02-04,10:51:57
22.8185983333333,108.329541666667,0,0,39848.4528009259,2009-02-04,10:52:02
22.81856,108.32937,0,0,39848.4528587963,2009-02-04,10:52:07
22.8185183333333,108.329171666667,0,0,39848.4529166667,2009-02-04,10:52:12
22.8185116666667,108.328973333333,0,0,39848.452974537,2009-02-04,10:52:17
22.81852,108.328795,0,0,39848.4530324074,2009-02-04,10:52:22
22.8184716666667,108.32862,0,0,39848.4530902778,2009-02-04,10:52:27
22.818305,108.328411666667,0,0,39848.4531481481,2009-02-04,10:52:32
22.81831,108.32822,0,0,39848.4532060185,2009-02-04,10:52:37
22.8182983333333,108.328011666667,0,0,39848.4532638889,2009-02-04,10:52:42
22.8182766666667,108.327841666667,0,0,39848.4533217593,2009-02-04,10:52:47
22.8183,108.327686666667,0,0,39848.4533796296,2009-02-04,10:52:52
22.8183133333333,108.327486666667,0,0,39848.4534375,2009-02-04,10:52:57
22.8182533333333,108.327285,0,0,39848.4534953704,2009-02-04,10:53:02
22.8182366666667,108.327071666667,0,0,39848.4535532407,2009-02-04,10:53:07
22.8181766666667,108.326848333333,0,0,39848.4536111111,2009-02-04,10:53:12
22.8181,108.326548333333,0,0,39848.4536689815,2009-02-04,10:53:17
22.818005,108.326288333333,0,0,39848.4537268518,2009-02-04,10:53:22
22.8179916666667,108.326068333333,0,0,39848.4537847222,2009-02-04,10:53:27
22.8180866666667,108.325825,0,0,39848.4538425926,2009-02-04,10:53:32
22.8180983333333,108.325563333333,0,0,39848.453900463,2009-02-04,10:53:37
22.8181166666667,108.325311666667,0,0,39848.4539583333,2009-02-04,10:53:42
22.818165,108.325096666667,0,0,39848.4540162037,2009-02-04,10:53:47
22.81816,108.324916666667,0,0,39848.4540740741,2009-02-04,10:53:52
22.8181566666667,108.324756666667,0,0,39848.4541319444,2009-02-04,10:53:57
22.818195,108.324615,0,0,39848.4541898148,2009-02-04,10:54:02
22.81823,108.324551666667,0,0,39848.4542476852,2009-02-04,10:54:07
22.81826,108.324538333333,0,0,39848.4543055556,2009-02-04,10:54:12
22.81826,108.324538333333,0,0,39848.4543402778,2009-02-04,10:54:15
22.81826,108.32454,0,0,39848.4543634259,2009-02-04,10:54:17
22.8182766666667,108.324535,0,0,39848.4544212963,2009-02-04,10:54:22
22.8182833333333,108.324535,0,0,39848.4544791667,2009-02-04,10:54:27
22.8182816666667,108.324533333333,0,0,39848.454537037,2009-02-04,10:54:32
22.81828,108.32453,0,0,39848.4545949074,2009-02-04,10:54:37
22.81828,108.324523333333,0,0,39848.4546527778,2009-02-04,10:54:42
22.8182766666667,108.324518333333,0,0,39848.4547106481,2009-02-04,10:54:47
22.8182766666667,108.324515,0,0,39848.4547685185,2009-02-04,10:54:52
22.818275,108.324511666667,0,0,39848.4548263889,2009-02-04,10:54:57
22.818275,108.324511666667,0,0,39848.4548842593,2009-02-04,10:55:02
22.8182766666667,108.324513333333,0,0,39848.4549421296,2009-02-04,10:55:07
22.8182783333333,108.324516666667,0,0,39848.455,2009-02-04,10:55:12
22.8182783333333,108.324515,0,0,39848.4550578704,2009-02-04,10:55:17
22.81828,108.32452,0,0,39848.4551157407,2009-02-04,10:55:22
22.8182783333333,108.324516666667,0,0,39848.4551736111,2009-02-04,10:55:27
22.818275,108.32451,0,0,39848.4552314815,2009-02-04,10:55:32
22.8182733333333,108.324506666667,0,0,39848.4552893518,2009-02-04,10:55:37
22.818275,108.324508333333,0,0,39848.4553472222,2009-02-04,10:55:42
22.818275,108.324508333333,0,0,39848.4554050926,2009-02-04,10:55:47
22.818275,108.324508333333,0,0,39848.455462963,2009-02-04,10:55:52
22.8182733333333,108.324508333333,0,0,39848.4555208333,2009-02-04,10:55:57
22.8182733333333,108.324508333333,0,0,39848.4555787037,2009-02-04,10:56:02
22.8182733333333,108.324508333333,0,0,39848.4556365741,2009-02-04,10:56:07
22.8182733333333,108.324508333333,0,0,39848.4556944444,2009-02-04,10:56:12
22.8182716666667,108.324508333333,0,0,39848.4557523148,2009-02-04,10:56:17
22.8182716666667,108.324508333333,0,0,39848.4558101852,2009-02-04,10:56:22
22.8182733333333,108.324508333333,0,0,39848.4558680556,2009-02-04,10:56:27
22.8182733333333,108.324508333333,0,0,39848.4559027778,2009-02-04,10:56:30
22.8182666666667,108.324506666667,0,0,39848.4559259259,2009-02-04,10:56:32
22.8182666666667,108.324443333333,0,0,39848.4559837963,2009-02-04,10:56:37
22.818235,108.324341666667,0,0,39848.4560416667,2009-02-04,10:56:42
22.8181766666667,108.3242,0,0,39848.456099537,2009-02-04,10:56:47
22.8181016666667,108.324045,0,0,39848.4561574074,2009-02-04,10:56:52
22.8180666666667,108.323885,0,0,39848.4562152778,2009-02-04,10:56:57
22.8180016666667,108.323708333333,0,0,39848.4562731481,2009-02-04,10:57:02
22.8179783333333,108.323591666667,0,0,39848.4563310185,2009-02-04,10:57:07
22.8179666666667,108.32351,0,0,39848.4563888889,2009-02-04,10:57:12
22.8179783333333,108.323481666667,0,0,39848.4564467593,2009-02-04,10:57:17
22.8179866666667,108.32342,0,0,39848.4565046296,2009-02-04,10:57:22
22.8179783333333,108.323246666667,0,0,39848.4565625,2009-02-04,10:57:27
22.8179133333333,108.323021666667,0,0,39848.4566203704,2009-02-04,10:57:32
22.8179283333333,108.32278,0,0,39848.4566782407,2009-02-04,10:57:37
22.817945,108.322576666667,0,0,39848.4567361111,2009-02-04,10:57:42
22.8179916666667,108.322416666667,0,0,39848.4567939815,2009-02-04,10:57:47
22.8180183333333,108.322308333333,0,0,39848.4568518519,2009-02-04,10:57:52
22.8180316666667,108.322275,0,0,39848.4569097222,2009-02-04,10:57:57
22.81804,108.322255,0,0,39848.4569675926,2009-02-04,10:58:02
22.8180433333333,108.322233333333,0,0,39848.457025463,2009-02-04,10:58:07
22.8180416666667,108.322211666667,0,0,39848.4570833333,2009-02-04,10:58:12
22.8180433333333,108.322186666667,0,0,39848.4571412037,2009-02-04,10:58:17
22.8180233333333,108.322171666667,0,0,39848.4571990741,2009-02-04,10:58:22
22.818045,108.32214,0,0,39848.4572569444,2009-02-04,10:58:27
22.81806,108.321998333333,0,0,39848.4573148148,2009-02-04,10:58:32
22.818085,108.321903333333,0,0,39848.4573726852,2009-02-04,10:58:37
22.81812,108.321835,0,0,39848.4574305556,2009-02-04,10:58:42
22.8181616666667,108.321716666667,0,0,39848.4574884259,2009-02-04,10:58:47
22.818175,108.321585,0,0,39848.4575462963,2009-02-04,10:58:52
22.81817,108.321513333333,0,0,39848.4576041667,2009-02-04,10:58:57
22.8181733333333,108.321396666667,0,0,39848.457662037,2009-02-04,10:59:02
22.8182116666667,108.32126,0,0,39848.4577199074,2009-02-04,10:59:07
22.818265,108.321138333333,0,0,39848.4577777778,2009-02-04,10:59:12
22.8183166666667,108.32101,0,0,39848.4578356481,2009-02-04,10:59:17
22.8183366666667,108.320856666667,0,0,39848.4578935185,2009-02-04,10:59:22
22.8184283333333,108.32073,0,0,39848.4579513889,2009-02-04,10:59:27
22.818535,108.320623333333,0,0,39848.4580092593,2009-02-04,10:59:32
22.8186083333333,108.320496666667,0,0,39848.4580671296,2009-02-04,10:59:37
22.8185816666667,108.320375,0,0,39848.458125,2009-02-04,10:59:42
22.8185916666667,108.320175,0,0,39848.4581828704,2009-02-04,10:59:47
22.8185666666667,108.320156666667,0,0,39848.4582407407,2009-02-04,10:59:52
22.8186666666667,108.320056666667,0,0,39848.4582986111,2009-02-04,10:59:57
22.818815,108.320053333333,0,0,39848.4583564815,2009-02-04,11:00:02
22.8189416666667,108.320083333333,0,0,39848.4584143519,2009-02-04,11:00:07
22.818945,108.320056666667,0,0,39848.4584722222,2009-02-04,11:00:12
22.8192316666667,108.319943333333,0,0,39848.4585300926,2009-02-04,11:00:17
22.8193666666667,108.319861666667,0,0,39848.458587963,2009-02-04,11:00:22
22.8194716666667,108.3199,0,0,39848.4586458333,2009-02-04,11:00:27
22.8195016666667,108.319961666667,0,0,39848.4587037037,2009-02-04,11:00:32
22.8195016666667,108.32012,0,0,39848.4587615741,2009-02-04,11:00:37
22.81948,108.320161666667,0,0,39848.4588194444,2009-02-04,11:00:42
22.8194466666667,108.320043333333,0,0,39848.4588773148,2009-02-04,11:00:47
22.8194316666667,108.320018333333,0,0,39848.4589351852,2009-02-04,11:00:52
22.81942,108.320008333333,0,0,39848.4589930556,2009-02-04,11:00:57
22.81935,108.319911666667,0,0,39848.4590509259,2009-02-04,11:01:02
22.8193533333333,108.319878333333,0,0,39848.4591087963,2009-02-04,11:01:07
22.819315,108.319778333333,0,0,39848.4591666667,2009-02-04,11:01:12
22.8192616666667,108.319658333333,0,0,39848.459224537,2009-02-04,11:01:17
22.8192333333333,108.319575,0,0,39848.4592824074,2009-02-04,11:01:22
22.819215,108.31945,0,0,39848.4593402778,2009-02-04,11:01:27
22.819215,108.31945,0,0,39848.459375,2009-02-04,11:01:30
22.8192183333333,108.319453333333,0,0,39848.4593981481,2009-02-04,11:01:32
22.819225,108.319483333333,0,0,39848.4594560185,2009-02-04,11:01:37
22.8192316666667,108.319516666667,0,0,39848.4595138889,2009-02-04,11:01:42
22.8192483333333,108.319516666667,0,0,39848.4595717593,2009-02-04,11:01:47
22.8192483333333,108.319516666667,0,0,39848.4596064815,2009-02-04,11:01:50
22.8192483333333,108.31952,0,0,39848.4596296296,2009-02-04,11:01:52
22.8192583333333,108.319545,0,0,39848.4596875,2009-02-04,11:01:57
22.819295,108.319685,0,0,39848.4597453704,2009-02-04,11:02:02
22.8194133333333,108.319725,0,0,39848.4598032407,2009-02-04,11:02:07
22.8194383333333,108.319708333333,0,0,39848.4598611111,2009-02-04,11:02:12
22.8194433333333,108.319671666667,0,0,39848.4599189815,2009-02-04,11:02:17
22.819425,108.31965,0,0,39848.4599768519,2009-02-04,11:02:22
22.81937,108.31955,0,0,39848.4600347222,2009-02-04,11:02:27
22.8193466666667,108.319491666667,0,0,39848.4600925926,2009-02-04,11:02:32
22.819315,108.319403333333,0,0,39848.460150463,2009-02-04,11:02:37
22.8193383333333,108.319413333333,0,0,39848.4602083333,2009-02-04,11:02:42
22.8193466666667,108.319406666667,0,0,39848.4602662037,2009-02-04,11:02:47
22.8193466666667,108.319406666667,0,0,39848.4603009259,2009-02-04,11:02:50
22.8193416666667,108.319408333333,0,0,39848.4603240741,2009-02-04,11:02:52
22.8193483333333,108.319466666667,0,0,39848.4603819444,2009-02-04,11:02:57
22.819315,108.319473333333,0,0,39848.4604398148,2009-02-04,11:03:02
22.819375,108.319561666667,0,0,39848.4604976852,2009-02-04,11:03:07
22.8194133333333,108.319563333333,0,0,39848.4605555556,2009-02-04,11:03:12
22.8194516666667,108.319566666667,0,0,39848.4606134259,2009-02-04,11:03:17
22.81948,108.319553333333,0,0,39848.4606712963,2009-02-04,11:03:22
22.8194716666667,108.319531666667,0,0,39848.4607291667,2009-02-04,11:03:27
22.8193066666667,108.319523333333,0,0,39848.460787037,2009-02-04,11:03:32
22.8191216666667,108.319681666667,0,0,39848.4608449074,2009-02-04,11:03:37
22.8191016666667,108.319766666667,0,0,39848.4609027778,2009-02-04,11:03:42
22.8189666666667,108.319818333333,0,0,39848.4609606481,2009-02-04,11:03:47
22.8188516666667,108.319798333333,0,0,39848.4610185185,2009-02-04,11:03:52
22.81874,108.319778333333,0,0,39848.4610763889,2009-02-04,11:03:57
22.8186616666667,108.31982,0,0,39848.4611342593,2009-02-04,11:04:02
22.8186366666667,108.319871666667,0,0,39848.4611921296,2009-02-04,11:04:07
22.81861,108.31989,0,0,39848.46125,2009-02-04,11:04:12
22.8185533333333,108.319886666667,0,0,39848.4613078704,2009-02-04,11:04:17
22.8185566666667,108.319875,0,0,39848.4613657407,2009-02-04,11:04:22
22.8183883333333,108.319831666667,0,0,39848.4614236111,2009-02-04,11:04:27
22.8182933333333,108.319843333333,0,0,39848.4614814815,2009-02-04,11:04:32
22.8181766666667,108.319838333333,0,0,39848.4615393518,2009-02-04,11:04:37
22.8180883333333,108.319871666667,0,0,39848.4615972222,2009-02-04,11:04:42
22.8179816666667,108.319943333333,0,0,39848.4616550926,2009-02-04,11:04:47
22.817845,108.319953333333,0,0,39848.461712963,2009-02-04,11:04:52
22.817905,108.319925,0,0,39848.4617708333,2009-02-04,11:04:57
22.8178883333333,108.319833333333,0,0,39848.4618287037,2009-02-04,11:05:02
22.817845,108.31984,0,0,39848.4618865741,2009-02-04,11:05:07
22.817845,108.31984,0,0,39848.4619212963,2009-02-04,11:05:10
22.8178383333333,108.319835,0,0,39848.4619444444,2009-02-04,11:05:12
22.8178233333333,108.319848333333,0,0,39848.4620023148,2009-02-04,11:05:17
22.817795,108.319865,0,0,39848.4620601852,2009-02-04,11:05:22
22.8177083333333,108.319841666667,0,0,39848.4621180556,2009-02-04,11:05:27
22.8175616666667,108.319856666667,0,0,39848.4621759259,2009-02-04,11:05:32
22.817465,108.319825,0,0,39848.4622337963,2009-02-04,11:05:37
22.8172766666667,108.319815,0,0,39848.4622916667,2009-02-04,11:05:42
22.8171883333333,108.319815,0,0,39848.462349537,2009-02-04,11:05:47
22.8170883333333,108.319838333333,0,0,39848.4624074074,2009-02-04,11:05:52
22.81695,108.319823333333,0,0,39848.4624652778,2009-02-04,11:05:57
22.8168116666667,108.319695,0,0,39848.4625231481,2009-02-04,11:06:02
22.8167283333333,108.319538333333,0,0,39848.4625810185,2009-02-04,11:06:07
22.8165783333333,108.319496666667,0,0,39848.4626388889,2009-02-04,11:06:12
22.8164566666667,108.319531666667,0,0,39848.4626967593,2009-02-04,11:06:17
22.8163416666667,108.319425,0,0,39848.4627546296,2009-02-04,11:06:22
22.8162583333333,108.319191666667,0,0,39848.4628125,2009-02-04,11:06:27
22.8161883333333,108.319053333333,0,0,39848.4628703704,2009-02-04,11:06:32
22.816165,108.318865,0,0,39848.4629282407,2009-02-04,11:06:37
22.816175,108.318693333333,0,0,39848.4629861111,2009-02-04,11:06:42
22.81619,108.318616666667,0,0,39848.4630439815,2009-02-04,11:06:47
22.81621,108.318561666667,0,0,39848.4631018518,2009-02-04,11:06:52
22.8162166666667,108.318585,0,0,39848.4631597222,2009-02-04,11:06:57
22.816195,108.318498333333,0,0,39848.4632175926,2009-02-04,11:07:02
22.8161816666667,108.31842,0,0,39848.463275463,2009-02-04,11:07:07
22.8161816666667,108.318346666667,0,0,39848.4633333333,2009-02-04,11:07:12
22.8161366666667,108.318303333333,0,0,39848.4633912037,2009-02-04,11:07:17
22.8160683333333,108.318286666667,0,0,39848.4634490741,2009-02-04,11:07:22
22.8160066666667,108.318203333333,0,0,39848.4635069444,2009-02-04,11:07:27
22.81589,108.318045,0,0,39848.4635648148,2009-02-04,11:07:32
22.8157883333333,108.317926666667,0,0,39848.4636226852,2009-02-04,11:07:37
22.8157033333333,108.317798333333,0,0,39848.4636805556,2009-02-04,11:07:42
22.8156033333333,108.317716666667,0,0,39848.4637384259,2009-02-04,11:07:47
22.8155116666667,108.317638333333,0,0,39848.4637962963,2009-02-04,11:07:52
22.81542,108.317531666667,0,0,39848.4638541667,2009-02-04,11:07:57
22.8153366666667,108.317423333333,0,0,39848.463912037,2009-02-04,11:08:02
22.81527,108.317308333333,0,0,39848.4639699074,2009-02-04,11:08:07
22.815185,108.317211666667,0,0,39848.4640277778,2009-02-04,11:08:12
22.815065,108.317126666667,0,0,39848.4640856481,2009-02-04,11:08:17
22.8149316666667,108.317036666667,0,0,39848.4641435185,2009-02-04,11:08:22
22.8148616666667,108.316905,0,0,39848.4642013889,2009-02-04,11:08:27
22.8147633333333,108.316755,0,0,39848.4642592593,2009-02-04,11:08:32
22.814615,108.316578333333,0,0,39848.4643171296,2009-02-04,11:08:37
22.8144533333333,108.316386666667,0,0,39848.464375,2009-02-04,11:08:42
22.8145183333333,108.316381666667,0,0,39848.4644328704,2009-02-04,11:08:47
22.81448,108.316325,0,0,39848.4644907407,2009-02-04,11:08:52
22.8143233333333,108.316301666667,0,0,39848.4645486111,2009-02-04,11:08:57
22.8141466666667,108.316241666667,0,0,39848.4646064815,2009-02-04,11:09:02
22.8139966666667,108.316116666667,0,0,39848.4646643519,2009-02-04,11:09:07
22.81385,108.315983333333,0,0,39848.4647222222,2009-02-04,11:09:12
22.8137033333333,108.315805,0,0,39848.4647800926,2009-02-04,11:09:17
22.8135383333333,108.315638333333,0,0,39848.464837963,2009-02-04,11:09:22
22.813385,108.315488333333,0,0,39848.4648958333,2009-02-04,11:09:27
22.8132183333333,108.315301666667,0,0,39848.4649537037,2009-02-04,11:09:32
22.8130616666667,108.315158333333,0,0,39848.4650115741,2009-02-04,11:09:37
22.8129316666667,108.31503,0,0,39848.4650694444,2009-02-04,11:09:42
22.8128283333333,108.314925,0,0,39848.4651273148,2009-02-04,11:09:47
22.8127533333333,108.314828333333,0,0,39848.4651851852,2009-02-04,11:09:52
22.8126183333333,108.31469,0,0,39848.4652430556,2009-02-04,11:09:57
22.812485,108.314533333333,0,0,39848.4653009259,2009-02-04,11:10:02
22.81234,108.314388333333,0,0,39848.4653587963,2009-02-04,11:10:07
22.8122133333333,108.314255,0,0,39848.4654166667,2009-02-04,11:10:12
22.8120966666667,108.314125,0,0,39848.465474537,2009-02-04,11:10:17
22.8119616666667,108.31398,0,0,39848.4655324074,2009-02-04,11:10:22
22.8118116666667,108.313816666667,0,0,39848.4655902778,2009-02-04,11:10:27
22.81164,108.313631666667,0,0,39848.4656481481,2009-02-04,11:10:32
22.811485,108.313465,0,0,39848.4657060185,2009-02-04,11:10:37
22.81133,108.3133,0,0,39848.4657638889,2009-02-04,11:10:42
22.8111616666667,108.313143333333,0,0,39848.4658217593,2009-02-04,11:10:47
22.81103,108.313,0,0,39848.4658796296,2009-02-04,11:10:52
22.8109466666667,108.312921666667,0,0,39848.4659375,2009-02-04,11:10:57
22.8108916666667,108.312838333333,0,0,39848.4659953704,2009-02-04,11:11:02
22.8108966666667,108.31275,0,0,39848.4660532407,2009-02-04,11:11:07
22.8109816666667,108.312636666667,0,0,39848.4661111111,2009-02-04,11:11:12
22.8111183333333,108.31246,0,0,39848.4661689815,2009-02-04,11:11:17
22.81127,108.312228333333,0,0,39848.4662268519,2009-02-04,11:11:22
22.8114016666667,108.311971666667,0,0,39848.4662847222,2009-02-04,11:11:27
22.8114983333333,108.311693333333,0,0,39848.4663425926,2009-02-04,11:11:32
22.8115616666667,108.31141,0,0,39848.466400463,2009-02-04,11:11:37
22.8115916666667,108.311105,0,0,39848.4664583333,2009-02-04,11:11:42
22.8115783333333,108.310793333333,0,0,39848.4665162037,2009-02-04,11:11:47
22.8115366666667,108.31048,0,0,39848.4665740741,2009-02-04,11:11:52
22.811455,108.310161666667,0,0,39848.4666319444,2009-02-04,11:11:57
22.8113466666667,108.30984,0,0,39848.4666898148,2009-02-04,11:12:02
22.8112266666667,108.30953,0,0,39848.4667476852,2009-02-04,11:12:07
22.8111133333333,108.309225,0,0,39848.4668055556,2009-02-04,11:12:12
22.8110016666667,108.308926666667,0,0,39848.4668634259,2009-02-04,11:12:17
22.8108833333333,108.308633333333,0,0,39848.4669212963,2009-02-04,11:12:22
22.8107583333333,108.308346666667,0,0,39848.4669791667,2009-02-04,11:12:27
22.8106316666667,108.308053333333,0,0,39848.467037037,2009-02-04,11:12:32
22.81052,108.307801666667,0,0,39848.4670949074,2009-02-04,11:12:37
22.810465,108.307605,0,0,39848.4671527778,2009-02-04,11:12:42
22.8103716666667,108.307383333333,0,0,39848.4672106481,2009-02-04,11:12:47
22.8103333333333,108.307186666667,0,0,39848.4672685185,2009-02-04,11:12:52
22.81029,108.307045,0,0,39848.4673263889,2009-02-04,11:12:57
22.8102033333333,108.306876666667,0,0,39848.4673842593,2009-02-04,11:13:02
22.8101,108.306686666667,0,0,39848.4674421296,2009-02-04,11:13:07
22.810005,108.306488333333,0,0,39848.4675,2009-02-04,11:13:12
22.809885,108.306286666667,0,0,39848.4675578704,2009-02-04,11:13:17
22.8097566666667,108.306053333333,0,0,39848.4676157407,2009-02-04,11:13:22
22.8095966666667,108.305823333333,0,0,39848.4676736111,2009-02-04,11:13:27
22.8094583333333,108.305593333333,0,0,39848.4677314815,2009-02-04,11:13:32
22.80934,108.305401666667,0,0,39848.4677893519,2009-02-04,11:13:37
22.80922,108.30526,0,0,39848.4678472222,2009-02-04,11:13:42
22.8090916666667,108.305126666667,0,0,39848.4679050926,2009-02-04,11:13:47
22.8089483333333,108.305003333333,0,0,39848.467962963,2009-02-04,11:13:52
22.8088116666667,108.304913333333,0,0,39848.4680208333,2009-02-04,11:13:57
22.8086483333333,108.304806666667,0,0,39848.4680787037,2009-02-04,11:14:02
22.808465,108.304675,0,0,39848.4681365741,2009-02-04,11:14:07
22.8083216666667,108.304505,0,0,39848.4681944444,2009-02-04,11:14:12
22.8082033333333,108.304373333333,0,0,39848.4682523148,2009-02-04,11:14:17
22.808075,108.304203333333,0,0,39848.4683101852,2009-02-04,11:14:22
22.8079533333333,108.304021666667,0,0,39848.4683680556,2009-02-04,11:14:27
22.8078516666667,108.303886666667,0,0,39848.4684259259,2009-02-04,11:14:32
22.8077033333333,108.303698333333,0,0,39848.4684837963,2009-02-04,11:14:37
22.807575,108.303526666667,0,0,39848.4685416667,2009-02-04,11:14:42
22.8073783333333,108.303363333333,0,0,39848.468599537,2009-02-04,11:14:47
22.8071583333333,108.30318,0,0,39848.4686574074,2009-02-04,11:14:52
22.8069366666667,108.30297,0,0,39848.4687152778,2009-02-04,11:14:57
22.8067816666667,108.302798333333,0,0,39848.4687731481,2009-02-04,11:15:02
22.8066516666667,108.302605,0,0,39848.4688310185,2009-02-04,11:15:07
22.8064683333333,108.302396666667,0,0,39848.4688888889,2009-02-04,11:15:12
22.80628,108.302205,0,0,39848.4689467593,2009-02-04,11:15:17
22.8060933333333,108.302036666667,0,0,39848.4690046296,2009-02-04,11:15:22
22.8058916666667,108.301823333333,0,0,39848.4690625,2009-02-04,11:15:27
22.8056616666667,108.301668333333,0,0,39848.4691203704,2009-02-04,11:15:32
22.80549,108.301553333333,0,0,39848.4691782407,2009-02-04,11:15:37
22.8053483333333,108.301466666667,0,0,39848.4692361111,2009-02-04,11:15:42
22.8051716666667,108.301385,0,0,39848.4692939815,2009-02-04,11:15:47
22.804965,108.301276666667,0,0,39848.4693518518,2009-02-04,11:15:52
22.8048066666667,108.301146666667,0,0,39848.4694097222,2009-02-04,11:15:57
22.8046566666667,108.300965,0,0,39848.4694675926,2009-02-04,11:16:02
22.8045166666667,108.300773333333,0,0,39848.469525463,2009-02-04,11:16:07
22.8043633333333,108.30059,0,0,39848.4695833333,2009-02-04,11:16:12
22.8042166666667,108.300398333333,0,0,39848.4696412037,2009-02-04,11:16:17
22.8040733333333,108.300205,0,0,39848.4696990741,2009-02-04,11:16:22
22.8039183333333,108.29997,0,0,39848.4697569444,2009-02-04,11:16:27
22.8037433333333,108.29971,0,0,39848.4698148148,2009-02-04,11:16:32
22.8035516666667,108.29944,0,0,39848.4698726852,2009-02-04,11:16:37
22.80337,108.299175,0,0,39848.4699305556,2009-02-04,11:16:42
22.8032033333333,108.298901666667,0,0,39848.4699884259,2009-02-04,11:16:47
22.8030183333333,108.298653333333,0,0,39848.4700462963,2009-02-04,11:16:52
22.8028366666667,108.298395,0,0,39848.4701041667,2009-02-04,11:16:57
22.802665,108.29813,0,0,39848.470162037,2009-02-04,11:17:02
22.8024883333333,108.297866666667,0,0,39848.4702199074,2009-02-04,11:17:07
22.8023333333333,108.297641666667,0,0,39848.4702777778,2009-02-04,11:17:12
22.8021866666667,108.297396666667,0,0,39848.4703356481,2009-02-04,11:17:17
22.802055,108.29711,0,0,39848.4703935185,2009-02-04,11:17:22
22.8019383333333,108.296808333333,0,0,39848.4704513889,2009-02-04,11:17:27
22.801845,108.296496666667,0,0,39848.4705092593,2009-02-04,11:17:32
22.80177,108.296178333333,0,0,39848.4705671296,2009-02-04,11:17:37
22.8016983333333,108.29586,0,0,39848.470625,2009-02-04,11:17:42
22.801665,108.295535,0,0,39848.4706828704,2009-02-04,11:17:47
22.80163,108.295208333333,0,0,39848.4707407407,2009-02-04,11:17:52
22.80157,108.294878333333,0,0,39848.4707986111,2009-02-04,11:17:57
22.8014983333333,108.294555,0,0,39848.4708564815,2009-02-04,11:18:02
22.801415,108.294228333333,0,0,39848.4709143518,2009-02-04,11:18:07
22.80131,108.293901666667,0,0,39848.4709722222,2009-02-04,11:18:12
22.801225,108.293586666667,0,0,39848.4710300926,2009-02-04,11:18:17
22.8011233333333,108.293286666667,0,0,39848.471087963,2009-02-04,11:18:22
22.8010366666667,108.292985,0,0,39848.4711458333,2009-02-04,11:18:27
22.800975,108.29268,0,0,39848.4712037037,2009-02-04,11:18:32
22.8009433333333,108.292401666667,0,0,39848.4712615741,2009-02-04,11:18:37
22.8009183333333,108.292116666667,0,0,39848.4713194444,2009-02-04,11:18:42
22.80091,108.291826666667,0,0,39848.4713773148,2009-02-04,11:18:47
22.8008966666667,108.291543333333,0,0,39848.4714351852,2009-02-04,11:18:52
22.8009583333333,108.29114,0,0,39848.4714930556,2009-02-04,11:18:57
22.8009566666667,108.290828333333,0,0,39848.4715509259,2009-02-04,11:19:02
22.8009716666667,108.290511666667,0,0,39848.4716087963,2009-02-04,11:19:07
22.80101,108.290203333333,0,0,39848.4716666667,2009-02-04,11:19:12
22.8010716666667,108.289886666667,0,0,39848.471724537,2009-02-04,11:19:17
22.8011333333333,108.289581666667,0,0,39848.4717824074,2009-02-04,11:19:22
22.801215,108.289245,0,0,39848.4718402778,2009-02-04,11:19:27
22.801315,108.288948333333,0,0,39848.4718981481,2009-02-04,11:19:32
22.8014433333333,108.288648333333,0,0,39848.4719560185,2009-02-04,11:19:37
22.801585,108.288368333333,0,0,39848.4720138889,2009-02-04,11:19:42
22.801715,108.288105,0,0,39848.4720717593,2009-02-04,11:19:47
22.8018483333333,108.287843333333,0,0,39848.4721296296,2009-02-04,11:19:52
22.8019716666667,108.287571666667,0,0,39848.4721875,2009-02-04,11:19:57
22.8021033333333,108.287296666667,0,0,39848.4722453704,2009-02-04,11:20:02
22.802235,108.287038333333,0,0,39848.4723032407,2009-02-04,11:20:07
22.8023633333333,108.28676,0,0,39848.4723611111,2009-02-04,11:20:12
22.80247,108.28649,0,0,39848.4724189815,2009-02-04,11:20:17
22.8026116666667,108.286216666667,0,0,39848.4724768519,2009-02-04,11:20:22
22.802755,108.285938333333,0,0,39848.4725347222,2009-02-04,11:20:27
22.8029066666667,108.28567,0,0,39848.4725925926,2009-02-04,11:20:32
22.80307,108.285388333333,0,0,39848.472650463,2009-02-04,11:20:37
22.8032616666667,108.285098333333,0,0,39848.4727083333,2009-02-04,11:20:42
22.8034233333333,108.28481,0,0,39848.4727662037,2009-02-04,11:20:47
22.80358,108.284521666667,0,0,39848.4728240741,2009-02-04,11:20:52
22.8037333333333,108.28422,0,0,39848.4728819444,2009-02-04,11:20:57
22.8038783333333,108.283906666667,0,0,39848.4729398148,2009-02-04,11:21:02
22.8040383333333,108.283608333333,0,0,39848.4729976852,2009-02-04,11:21:07
22.8041733333333,108.283311666667,0,0,39848.4730555556,2009-02-04,11:21:12
22.80431,108.283016666667,0,0,39848.4731134259,2009-02-04,11:21:17
22.804445,108.282716666667,0,0,39848.4731712963,2009-02-04,11:21:22
22.804585,108.282415,0,0,39848.4732291667,2009-02-04,11:21:27
22.8047083333333,108.282096666667,0,0,39848.473287037,2009-02-04,11:21:32
22.804825,108.281791666667,0,0,39848.4733449074,2009-02-04,11:21:37
22.8049316666667,108.281476666667,0,0,39848.4734027778,2009-02-04,11:21:42
22.80504,108.281166666667,0,0,39848.4734606481,2009-02-04,11:21:47
22.80517,108.280878333333,0,0,39848.4735185185,2009-02-04,11:21:52
22.8053166666667,108.280585,0,0,39848.4735763889,2009-02-04,11:21:57
22.8054666666667,108.280305,0,0,39848.4736342593,2009-02-04,11:22:02
22.805655,108.280026666667,0,0,39848.4736921296,2009-02-04,11:22:07
22.8058583333333,108.279765,0,0,39848.47375,2009-02-04,11:22:12
22.806065,108.279506666667,0,0,39848.4738078704,2009-02-04,11:22:17
22.8062566666667,108.279251666667,0,0,39848.4738657407,2009-02-04,11:22:22
22.8064533333333,108.278993333333,0,0,39848.4739236111,2009-02-04,11:22:27
22.8066483333333,108.278726666667,0,0,39848.4739814815,2009-02-04,11:22:32
22.806845,108.278476666667,0,0,39848.4740393519,2009-02-04,11:22:37
22.807035,108.27822,0,0,39848.4740972222,2009-02-04,11:22:42
22.80722,108.277955,0,0,39848.4741550926,2009-02-04,11:22:47
22.8074216666667,108.277698333333,0,0,39848.474212963,2009-02-04,11:22:52
22.8076266666667,108.277443333333,0,0,39848.4742708333,2009-02-04,11:22:57
22.807825,108.277176666667,0,0,39848.4743287037,2009-02-04,11:23:02
22.80802,108.276913333333,0,0,39848.4743865741,2009-02-04,11:23:07
22.8082183333333,108.276653333333,0,0,39848.4744444444,2009-02-04,11:23:12
22.8084016666667,108.2764,0,0,39848.4745023148,2009-02-04,11:23:17
22.808595,108.27615,0,0,39848.4745601852,2009-02-04,11:23:22
22.808775,108.2759,0,0,39848.4746180556,2009-02-04,11:23:27
22.808965,108.275646666667,0,0,39848.4746759259,2009-02-04,11:23:32
22.8091716666667,108.275371666667,0,0,39848.4747337963,2009-02-04,11:23:37
22.8093966666667,108.275088333333,0,0,39848.4747916667,2009-02-04,11:23:42
22.8096383333333,108.274811666667,0,0,39848.474849537,2009-02-04,11:23:47
22.8098883333333,108.274553333333,0,0,39848.4749074074,2009-02-04,11:23:52
22.8101333333333,108.274306666667,0,0,39848.4749652778,2009-02-04,11:23:57
22.81036,108.274063333333,0,0,39848.4750231481,2009-02-04,11:24:02
22.8106316666667,108.273841666667,0,0,39848.4750810185,2009-02-04,11:24:07
22.8108916666667,108.27363,0,0,39848.4751388889,2009-02-04,11:24:12
22.8111283333333,108.273475,0,0,39848.4751967593,2009-02-04,11:24:17
22.8113666666667,108.273331666667,0,0,39848.4752546296,2009-02-04,11:24:22
22.8115983333333,108.273175,0,0,39848.4753125,2009-02-04,11:24:27
22.811835,108.273043333333,0,0,39848.4753703704,2009-02-04,11:24:32
22.8120433333333,108.272883333333,0,0,39848.4754282407,2009-02-04,11:24:37
22.8122466666667,108.272711666667,0,0,39848.4754861111,2009-02-04,11:24:42
22.812455,108.27254,0,0,39848.4755439815,2009-02-04,11:24:47
22.812655,108.272355,0,0,39848.4756018519,2009-02-04,11:24:52
22.8128716666667,108.272183333333,0,0,39848.4756597222,2009-02-04,11:24:57
22.8131066666667,108.271991666667,0,0,39848.4757175926,2009-02-04,11:25:02
22.8133333333333,108.271776666667,0,0,39848.475775463,2009-02-04,11:25:07
22.8135816666667,108.271573333333,0,0,39848.4758333333,2009-02-04,11:25:12
22.8138333333333,108.271378333333,0,0,39848.4758912037,2009-02-04,11:25:17
22.8140766666667,108.27117,0,0,39848.4759490741,2009-02-04,11:25:22
22.8143016666667,108.270953333333,0,0,39848.4760069444,2009-02-04,11:25:27
22.8145433333333,108.270745,0,0,39848.4760648148,2009-02-04,11:25:32
22.8147766666667,108.270541666667,0,0,39848.4761226852,2009-02-04,11:25:37
22.8150066666667,108.27033,0,0,39848.4761805556,2009-02-04,11:25:42
22.8152483333333,108.270115,0,0,39848.4762384259,2009-02-04,11:25:47
22.8155016666667,108.269913333333,0,0,39848.4762962963,2009-02-04,11:25:52
22.8157366666667,108.269691666667,0,0,39848.4763541667,2009-02-04,11:25:57
22.8159633333333,108.269455,0,0,39848.476412037,2009-02-04,11:26:02
22.8161733333333,108.269196666667,0,0,39848.4764699074,2009-02-04,11:26:07
22.8163816666667,108.268938333333,0,0,39848.4765277778,2009-02-04,11:26:12
22.8165916666667,108.268695,0,0,39848.4765856481,2009-02-04,11:26:17
22.816795,108.268446666667,0,0,39848.4766435185,2009-02-04,11:26:22
22.8169916666667,108.268198333333,0,0,39848.4767013889,2009-02-04,11:26:27
22.81719,108.267951666667,0,0,39848.4767592593,2009-02-04,11:26:32
22.8173866666667,108.267706666667,0,0,39848.4768171296,2009-02-04,11:26:37
22.81758,108.267465,0,0,39848.476875,2009-02-04,11:26:42
22.8177016666667,108.267313333333,0,0,39848.4769328704,2009-02-04,11:26:47
22.8177466666667,108.267263333333,0,0,39848.4769907407,2009-02-04,11:26:52
22.8177466666667,108.267266666667,0,0,39848.4770486111,2009-02-04,11:26:57
22.8177466666667,108.267265,0,0,39848.4771064815,2009-02-04,11:27:02
22.8177466666667,108.267265,0,0,39848.4771412037,2009-02-04,11:27:05
22.8177483333333,108.267265,0,0,39848.4771643518,2009-02-04,11:27:07
22.8177383333333,108.267275,0,0,39848.4772222222,2009-02-04,11:27:12
22.8177383333333,108.267278333333,0,0,39848.4772800926,2009-02-04,11:27:17
22.8177383333333,108.267278333333,0,0,39848.4773148148,2009-02-04,11:27:20
22.8177433333333,108.26727,0,0,39848.477337963,2009-02-04,11:27:22
22.8177566666667,108.267256666667,0,0,39848.4773958333,2009-02-04,11:27:27
22.8177616666667,108.267245,0,0,39848.4774537037,2009-02-04,11:27:32
22.8177783333333,108.267223333333,0,0,39848.4775115741,2009-02-04,11:27:37
22.8177983333333,108.26719,0,0,39848.4775694444,2009-02-04,11:27:42
22.81786,108.267158333333,0,0,39848.4776273148,2009-02-04,11:27:47
22.8178783333333,108.26713,0,0,39848.4776851852,2009-02-04,11:27:52
22.8179066666667,108.267106666667,0,0,39848.4777430556,2009-02-04,11:27:57
22.817925,108.267065,0,0,39848.4778009259,2009-02-04,11:28:02
22.81795,108.267033333333,0,0,39848.4778587963,2009-02-04,11:28:07
22.8179783333333,108.266998333333,0,0,39848.4779166667,2009-02-04,11:28:12
22.8180033333333,108.266965,0,0,39848.477974537,2009-02-04,11:28:17
22.8180366666667,108.266935,0,0,39848.4780324074,2009-02-04,11:28:22
22.8180683333333,108.266895,0,0,39848.4780902778,2009-02-04,11:28:27
22.8180883333333,108.266853333333,0,0,39848.4781481481,2009-02-04,11:28:32
22.8181033333333,108.266816666667,0,0,39848.4782060185,2009-02-04,11:28:37
22.8181166666667,108.26677,0,0,39848.4782638889,2009-02-04,11:28:42
22.8181366666667,108.26673,0,0,39848.4783217593,2009-02-04,11:28:47
22.8181683333333,108.266698333333,0,0,39848.4783796296,2009-02-04,11:28:52
22.8182016666667,108.266661666667,0,0,39848.4784375,2009-02-04,11:28:57
22.81823,108.266618333333,0,0,39848.4784953704,2009-02-04,11:29:02
22.8182516666667,108.266578333333,0,0,39848.4785532407,2009-02-04,11:29:07
22.8182833333333,108.26654,0,0,39848.4786111111,2009-02-04,11:29:12
22.8183116666667,108.26649,0,0,39848.4786689815,2009-02-04,11:29:17
22.8183416666667,108.266456666667,0,0,39848.4787268518,2009-02-04,11:29:22
22.818375,108.266415,0,0,39848.4787847222,2009-02-04,11:29:27
22.8184066666667,108.266381666667,0,0,39848.4788425926,2009-02-04,11:29:32
22.818435,108.266346666667,0,0,39848.478900463,2009-02-04,11:29:37
22.81846,108.2663,0,0,39848.4789583333,2009-02-04,11:29:42
22.818485,108.266258333333,0,0,39848.4790162037,2009-02-04,11:29:47
22.81851,108.266215,0,0,39848.4790740741,2009-02-04,11:29:52
22.8185466666667,108.26617,0,0,39848.4791319444,2009-02-04,11:29:57
22.8185783333333,108.266135,0,0,39848.4791898148,2009-02-04,11:30:02
22.8185966666667,108.26609,0,0,39848.4792476852,2009-02-04,11:30:07
22.81863,108.266055,0,0,39848.4793055556,2009-02-04,11:30:12
22.8186583333333,108.266016666667,0,0,39848.4793634259,2009-02-04,11:30:17
22.8186916666667,108.265976666667,0,0,39848.4794212963,2009-02-04,11:30:22
22.8187133333333,108.265938333333,0,0,39848.4794791667,2009-02-04,11:30:27
22.81874,108.265886666667,0,0,39848.479537037,2009-02-04,11:30:32
22.818765,108.265851666667,0,0,39848.4795949074,2009-02-04,11:30:37
22.8188,108.265815,0,0,39848.4796527778,2009-02-04,11:30:42
22.8188266666667,108.265781666667,0,0,39848.4797106481,2009-02-04,11:30:47
22.8188583333333,108.265745,0,0,39848.4797685185,2009-02-04,11:30:52
22.8188883333333,108.265711666667,0,0,39848.4798263889,2009-02-04,11:30:57
22.81891,108.26568,0,0,39848.4798842593,2009-02-04,11:31:02
22.8189216666667,108.265636666667,0,0,39848.4799421296,2009-02-04,11:31:07
22.81895,108.265598333333,0,0,39848.48,2009-02-04,11:31:12
22.81897,108.265553333333,0,0,39848.4800578704,2009-02-04,11:31:17
22.8190016666667,108.26553,0,0,39848.4801157407,2009-02-04,11:31:22
22.81904,108.265493333333,0,0,39848.4801736111,2009-02-04,11:31:27
22.81906,108.26545,0,0,39848.4802314815,2009-02-04,11:31:32
22.81909,108.265411666667,0,0,39848.4802893519,2009-02-04,11:31:37
22.8191216666667,108.265371666667,0,0,39848.4803472222,2009-02-04,11:31:42
22.8191466666667,108.265343333333,0,0,39848.4804050926,2009-02-04,11:31:47
22.81917,108.265301666667,0,0,39848.480462963,2009-02-04,11:31:52
22.8191966666667,108.265241666667,0,0,39848.4805208333,2009-02-04,11:31:57
22.8192283333333,108.2652,0,0,39848.4805787037,2009-02-04,11:32:02
22.8192533333333,108.265166666667,0,0,39848.4806365741,2009-02-04,11:32:07
22.8192733333333,108.265131666667,0,0,39848.4806944444,2009-02-04,11:32:12
22.8192916666667,108.265081666667,0,0,39848.4807523148,2009-02-04,11:32:17
22.81933,108.265051666667,0,0,39848.4808101852,2009-02-04,11:32:22
22.819345,108.265008333333,0,0,39848.4808680556,2009-02-04,11:32:27
22.8193833333333,108.264973333333,0,0,39848.4809259259,2009-02-04,11:32:32
22.81942,108.26494,0,0,39848.4809837963,2009-02-04,11:32:37
22.81945,108.264901666667,0,0,39848.4810416667,2009-02-04,11:32:42
22.8194816666667,108.264856666667,0,0,39848.481099537,2009-02-04,11:32:47
22.8195,108.264815,0,0,39848.4811574074,2009-02-04,11:32:52
22.81954,108.264765,0,0,39848.4812152778,2009-02-04,11:32:57
22.819575,108.264716666667,0,0,39848.4812731481,2009-02-04,11:33:02
22.8196083333333,108.26467,0,0,39848.4813310185,2009-02-04,11:33:07
22.8196416666667,108.264625,0,0,39848.4813888889,2009-02-04,11:33:12
22.8196666666667,108.264583333333,0,0,39848.4814467593,2009-02-04,11:33:17
22.8196933333333,108.26455,0,0,39848.4815046296,2009-02-04,11:33:22
22.8197233333333,108.264495,0,0,39848.4815625,2009-02-04,11:33:27
22.81975,108.264448333333,0,0,39848.4816203704,2009-02-04,11:33:32
22.81978,108.264395,0,0,39848.4816782407,2009-02-04,11:33:37
22.8198166666667,108.26435,0,0,39848.4817361111,2009-02-04,11:33:42
22.81986,108.264305,0,0,39848.4817939815,2009-02-04,11:33:47
22.8198833333333,108.264256666667,0,0,39848.4818518519,2009-02-04,11:33:52
22.81991,108.264203333333,0,0,39848.4819097222,2009-02-04,11:33:57
22.8199366666667,108.264163333333,0,0,39848.4819675926,2009-02-04,11:34:02
22.81998,108.264125,0,0,39848.482025463,2009-02-04,11:34:07
22.8200216666667,108.264086666667,0,0,39848.4820833333,2009-02-04,11:34:12
22.820055,108.26404,0,0,39848.4821412037,2009-02-04,11:34:17
22.8200966666667,108.264001666667,0,0,39848.4821990741,2009-02-04,11:34:22
22.82012,108.263955,0,0,39848.4822569444,2009-02-04,11:34:27
22.8201583333333,108.26392,0,0,39848.4823148148,2009-02-04,11:34:32
22.820195,108.263871666667,0,0,39848.4823726852,2009-02-04,11:34:37
22.8202266666667,108.26383,0,0,39848.4824305556,2009-02-04,11:34:42
22.8202583333333,108.263786666667,0,0,39848.4824884259,2009-02-04,11:34:47
22.820295,108.26374,0,0,39848.4825462963,2009-02-04,11:34:52
22.8203333333333,108.26371,0,0,39848.4826041667,2009-02-04,11:34:57
22.8203616666667,108.263668333333,0,0,39848.482662037,2009-02-04,11:35:02
22.8203983333333,108.263635,0,0,39848.4827199074,2009-02-04,11:35:07
22.8204266666667,108.263598333333,0,0,39848.4827777778,2009-02-04,11:35:12
22.8204683333333,108.26356,0,0,39848.4828356481,2009-02-04,11:35:17
22.82052,108.263525,0,0,39848.4828935185,2009-02-04,11:35:22
22.8205533333333,108.263485,0,0,39848.4829513889,2009-02-04,11:35:27
22.8205916666667,108.263451666667,0,0,39848.4830092593,2009-02-04,11:35:32
22.82064,108.263406666667,0,0,39848.4830671296,2009-02-04,11:35:37
22.82067,108.263363333333,0,0,39848.483125,2009-02-04,11:35:42
22.8207,108.263315,0,0,39848.4831828704,2009-02-04,11:35:47
22.82074,108.263288333333,0,0,39848.4832407407,2009-02-04,11:35:52
22.820775,108.263255,0,0,39848.4832986111,2009-02-04,11:35:57
22.8208166666667,108.263228333333,0,0,39848.4833564815,2009-02-04,11:36:02
22.820855,108.263181666667,0,0,39848.4834143519,2009-02-04,11:36:07
22.8208933333333,108.263145,0,0,39848.4834722222,2009-02-04,11:36:12
22.8209366666667,108.263118333333,0,0,39848.4835300926,2009-02-04,11:36:17
22.8209783333333,108.26308,0,0,39848.483587963,2009-02-04,11:36:22
22.8210216666667,108.263045,0,0,39848.4836458333,2009-02-04,11:36:27
22.821055,108.263011666667,0,0,39848.4837037037,2009-02-04,11:36:32
22.8210916666667,108.262983333333,0,0,39848.4837615741,2009-02-04,11:36:37
22.82114,108.262943333333,0,0,39848.4838194444,2009-02-04,11:36:42
22.8211733333333,108.262906666667,0,0,39848.4838773148,2009-02-04,11:36:47
22.8212083333333,108.262871666667,0,0,39848.4839351852,2009-02-04,11:36:52
22.8212616666667,108.26284,0,0,39848.4839930556,2009-02-04,11:36:57
22.821295,108.262803333333,0,0,39848.4840509259,2009-02-04,11:37:02
22.8213416666667,108.262755,0,0,39848.4841087963,2009-02-04,11:37:07
22.8213733333333,108.262718333333,0,0,39848.4841666667,2009-02-04,11:37:12
22.8214066666667,108.262681666667,0,0,39848.484224537,2009-02-04,11:37:17
22.8214416666667,108.262641666667,0,0,39848.4842824074,2009-02-04,11:37:22
22.821475,108.262603333333,0,0,39848.4843402778,2009-02-04,11:37:27
22.821515,108.262578333333,0,0,39848.4843981481,2009-02-04,11:37:32
22.8215566666667,108.262541666667,0,0,39848.4844560185,2009-02-04,11:37:37
22.8215983333333,108.262498333333,0,0,39848.4845138889,2009-02-04,11:37:42
22.8216316666667,108.262453333333,0,0,39848.4845717593,2009-02-04,11:37:47
22.82167,108.26241,0,0,39848.4846296296,2009-02-04,11:37:52
22.8216983333333,108.262368333333,0,0,39848.4846875,2009-02-04,11:37:57
22.8217183333333,108.262328333333,0,0,39848.4847453704,2009-02-04,11:38:02
22.82176,108.262295,0,0,39848.4848032407,2009-02-04,11:38:07
22.8218133333333,108.262256666667,0,0,39848.4848611111,2009-02-04,11:38:12
22.8218433333333,108.262215,0,0,39848.4849189815,2009-02-04,11:38:17
22.82189,108.262181666667,0,0,39848.4849768518,2009-02-04,11:38:22
22.821935,108.262145,0,0,39848.4850347222,2009-02-04,11:38:27
22.82197,108.26211,0,0,39848.4850925926,2009-02-04,11:38:32
22.82201,108.262073333333,0,0,39848.485150463,2009-02-04,11:38:37
22.8220366666667,108.26204,0,0,39848.4852083333,2009-02-04,11:38:42
22.8220833333333,108.262005,0,0,39848.4852662037,2009-02-04,11:38:47
22.8221266666667,108.26197,0,0,39848.4853240741,2009-02-04,11:38:52
22.82217,108.26194,0,0,39848.4853819444,2009-02-04,11:38:57
22.8222066666667,108.261895,0,0,39848.4854398148,2009-02-04,11:39:02
22.8222483333333,108.26186,0,0,39848.4854976852,2009-02-04,11:39:07
22.82229,108.26182,0,0,39848.4855555556,2009-02-04,11:39:12
22.82233,108.261783333333,0,0,39848.4856134259,2009-02-04,11:39:17
22.8223633333333,108.261743333333,0,0,39848.4856712963,2009-02-04,11:39:22
22.8224083333333,108.261706666667,0,0,39848.4857291667,2009-02-04,11:39:27
22.8224516666667,108.261675,0,0,39848.485787037,2009-02-04,11:39:32
22.8224983333333,108.261635,0,0,39848.4858449074,2009-02-04,11:39:37
22.822535,108.261603333333,0,0,39848.4859027778,2009-02-04,11:39:42
22.8225733333333,108.261566666667,0,0,39848.4859606481,2009-02-04,11:39:47
22.822605,108.261525,0,0,39848.4860185185,2009-02-04,11:39:52
22.8226516666667,108.261485,0,0,39848.4860763889,2009-02-04,11:39:57
22.8226816666667,108.261448333333,0,0,39848.4861342593,2009-02-04,11:40:02
22.8227216666667,108.261383333333,0,0,39848.4861921296,2009-02-04,11:40:07
22.8227616666667,108.26135,0,0,39848.48625,2009-02-04,11:40:12
22.8228083333333,108.261308333333,0,0,39848.4863078704,2009-02-04,11:40:17
22.8228566666667,108.261276666667,0,0,39848.4863657407,2009-02-04,11:40:22
22.822905,108.261245,0,0,39848.4864236111,2009-02-04,11:40:27
22.8229416666667,108.261205,0,0,39848.4864814815,2009-02-04,11:40:32
22.8229833333333,108.261173333333,0,0,39848.4865393518,2009-02-04,11:40:37
22.8230283333333,108.261138333333,0,0,39848.4865972222,2009-02-04,11:40:42
22.823065,108.261105,0,0,39848.4866550926,2009-02-04,11:40:47
22.8230933333333,108.261078333333,0,0,39848.486712963,2009-02-04,11:40:52
22.8231333333333,108.261041666667,0,0,39848.4867708333,2009-02-04,11:40:57
22.8231683333333,108.26099,0,0,39848.4868287037,2009-02-04,11:41:02
22.8232,108.260951666667,0,0,39848.4868865741,2009-02-04,11:41:07
22.8232316666667,108.26091,0,0,39848.4869444444,2009-02-04,11:41:12
22.8232833333333,108.260851666667,0,0,39848.4870023148,2009-02-04,11:41:17
22.8233266666667,108.260828333333,0,0,39848.4870601852,2009-02-04,11:41:22
22.8233616666667,108.260795,0,0,39848.4871180556,2009-02-04,11:41:27
22.8234016666667,108.260756666667,0,0,39848.4871759259,2009-02-04,11:41:32
22.82343,108.260716666667,0,0,39848.4872337963,2009-02-04,11:41:37
22.8234766666667,108.260686666667,0,0,39848.4872916667,2009-02-04,11:41:42
22.8235133333333,108.260653333333,0,0,39848.487349537,2009-02-04,11:41:47
22.8235316666667,108.260645,0,0,39848.4874074074,2009-02-04,11:41:52
22.823525,108.26062,0,0,39848.4874652778,2009-02-04,11:41:57
22.823615,108.260521666667,0,0,39848.4875231481,2009-02-04,11:42:02
22.8236483333333,108.260495,0,0,39848.4875810185,2009-02-04,11:42:07
22.8236966666667,108.260473333333,0,0,39848.4876388889,2009-02-04,11:42:12
22.82374,108.26044,0,0,39848.4876967593,2009-02-04,11:42:17
22.82378,108.260388333333,0,0,39848.4877546296,2009-02-04,11:42:22
22.823825,108.260361666667,0,0,39848.4878125,2009-02-04,11:42:27
22.8238633333333,108.260335,0,0,39848.4878703704,2009-02-04,11:42:32
22.823895,108.260306666667,0,0,39848.4879282407,2009-02-04,11:42:37
22.8239433333333,108.26027,0,0,39848.4879861111,2009-02-04,11:42:42
22.823985,108.260216666667,0,0,39848.4880439815,2009-02-04,11:42:47
22.8240166666667,108.260195,0,0,39848.4881018519,2009-02-04,11:42:52
22.8240566666667,108.26016,0,0,39848.4881597222,2009-02-04,11:42:57
22.8240966666667,108.260118333333,0,0,39848.4882175926,2009-02-04,11:43:02
22.82414,108.260078333333,0,0,39848.488275463,2009-02-04,11:43:07
22.82419,108.260043333333,0,0,39848.4883333333,2009-02-04,11:43:12
22.8242183333333,108.260015,0,0,39848.4883912037,2009-02-04,11:43:17
22.8242383333333,108.25998,0,0,39848.4884490741,2009-02-04,11:43:22
22.8242916666667,108.259946666667,0,0,39848.4885069444,2009-02-04,11:43:27
22.824335,108.259906666667,0,0,39848.4885648148,2009-02-04,11:43:32
22.8243633333333,108.259865,0,0,39848.4886226852,2009-02-04,11:43:37
22.8244016666667,108.25983,0,0,39848.4886805556,2009-02-04,11:43:42
22.8244316666667,108.259786666667,0,0,39848.4887384259,2009-02-04,11:43:47
22.824455,108.259743333333,0,0,39848.4887962963,2009-02-04,11:43:52
22.8244866666667,108.259701666667,0,0,39848.4888541667,2009-02-04,11:43:57
22.8245266666667,108.259663333333,0,0,39848.488912037,2009-02-04,11:44:02
22.8245566666667,108.259628333333,0,0,39848.4889699074,2009-02-04,11:44:07
22.8245916666667,108.259583333333,0,0,39848.4890277778,2009-02-04,11:44:12
22.82463,108.259548333333,0,0,39848.4890856481,2009-02-04,11:44:17
22.824665,108.259513333333,0,0,39848.4891435185,2009-02-04,11:44:22
22.8247016666667,108.259473333333,0,0,39848.4892013889,2009-02-04,11:44:27
22.82473,108.259421666667,0,0,39848.4892592593,2009-02-04,11:44:32
22.8247616666667,108.259371666667,0,0,39848.4893171296,2009-02-04,11:44:37
22.8248033333333,108.259338333333,0,0,39848.489375,2009-02-04,11:44:42
22.8248316666667,108.259285,0,0,39848.4894328704,2009-02-04,11:44:47
22.82487,108.259233333333,0,0,39848.4894907407,2009-02-04,11:44:52
22.824905,108.259195,0,0,39848.4895486111,2009-02-04,11:44:57
22.8249566666667,108.259148333333,0,0,39848.4896064815,2009-02-04,11:45:02
22.8249916666667,108.259118333333,0,0,39848.4896643519,2009-02-04,11:45:07
22.82504,108.259073333333,0,0,39848.4897222222,2009-02-04,11:45:12
22.8250716666667,108.259025,0,0,39848.4897800926,2009-02-04,11:45:17
22.82509,108.258978333333,0,0,39848.489837963,2009-02-04,11:45:22
22.8251366666667,108.258921666667,0,0,39848.4898958333,2009-02-04,11:45:27
22.8251566666667,108.258873333333,0,0,39848.4899537037,2009-02-04,11:45:32
22.8251816666667,108.258836666667,0,0,39848.4900115741,2009-02-04,11:45:37
22.8252233333333,108.258795,0,0,39848.4900694444,2009-02-04,11:45:42
22.8252616666667,108.258753333333,0,0,39848.4901273148,2009-02-04,11:45:47
22.82528,108.258716666667,0,0,39848.4901851852,2009-02-04,11:45:52
22.8253066666667,108.258666666667,0,0,39848.4902430556,2009-02-04,11:45:57
22.8253416666667,108.258613333333,0,0,39848.4903009259,2009-02-04,11:46:02
22.8253683333333,108.258563333333,0,0,39848.4903587963,2009-02-04,11:46:07
22.8254033333333,108.258526666667,0,0,39848.4904166667,2009-02-04,11:46:12
22.8254316666667,108.258486666667,0,0,39848.490474537,2009-02-04,11:46:17
22.825465,108.25844,0,0,39848.4905324074,2009-02-04,11:46:22
22.8255066666667,108.258413333333,0,0,39848.4905902778,2009-02-04,11:46:27
22.8255483333333,108.25838,0,0,39848.4906481481,2009-02-04,11:46:32
22.8255683333333,108.258345,0,0,39848.4907060185,2009-02-04,11:46:37
22.8255983333333,108.258291666667,0,0,39848.4907638889,2009-02-04,11:46:42
22.8256233333333,108.258256666667,0,0,39848.4908217593,2009-02-04,11:46:47
22.8256316666667,108.258196666667,0,0,39848.4908796296,2009-02-04,11:46:52
22.8256416666667,108.258151666667,0,0,39848.4909375,2009-02-04,11:46:57
22.8256633333333,108.258111666667,0,0,39848.4909953704,2009-02-04,11:47:02
22.82568,108.258058333333,0,0,39848.4910532407,2009-02-04,11:47:07
22.8257,108.258013333333,0,0,39848.4911111111,2009-02-04,11:47:12
22.825715,108.257976666667,0,0,39848.4911689815,2009-02-04,11:47:17
22.8257216666667,108.25792,0,0,39848.4912268519,2009-02-04,11:47:22
22.82572,108.257865,0,0,39848.4912847222,2009-02-04,11:47:27
22.8257466666667,108.25783,0,0,39848.4913425926,2009-02-04,11:47:32
22.8257733333333,108.25778,0,0,39848.491400463,2009-02-04,11:47:37
22.8258183333333,108.257738333333,0,0,39848.4914583333,2009-02-04,11:47:42
22.8258683333333,108.25768,0,0,39848.4915162037,2009-02-04,11:47:47
22.8259066666667,108.25767,0,0,39848.4915740741,2009-02-04,11:47:52
22.8259516666667,108.257631666667,0,0,39848.4916319444,2009-02-04,11:47:57
22.8259633333333,108.257578333333,0,0,39848.4916898148,2009-02-04,11:48:02
22.826015,108.257515,0,0,39848.4917476852,2009-02-04,11:48:07
22.8260233333333,108.257495,0,0,39848.4918055556,2009-02-04,11:48:12
22.82603,108.257451666667,0,0,39848.4918634259,2009-02-04,11:48:17
22.8260383333333,108.25737,0,0,39848.4919212963,2009-02-04,11:48:22
22.826055,108.257336666667,0,0,39848.4919791667,2009-02-04,11:48:27
22.8261016666667,108.257291666667,0,0,39848.492037037,2009-02-04,11:48:32
22.8261416666667,108.257246666667,0,0,39848.4920949074,2009-02-04,11:48:37
22.8261733333333,108.257191666667,0,0,39848.4921527778,2009-02-04,11:48:42
22.82621,108.257155,0,0,39848.4922106481,2009-02-04,11:48:47
22.8262233333333,108.257108333333,0,0,39848.4922685185,2009-02-04,11:48:52
22.826235,108.257048333333,0,0,39848.4923263889,2009-02-04,11:48:57
22.8262683333333,108.256998333333,0,0,39848.4923842593,2009-02-04,11:49:02
22.8262983333333,108.25695,0,0,39848.4924421296,2009-02-04,11:49:07
22.826325,108.256901666667,0,0,39848.4925,2009-02-04,11:49:12
22.8263466666667,108.256848333333,0,0,39848.4925578704,2009-02-04,11:49:17
22.8263716666667,108.256811666667,0,0,39848.4926157407,2009-02-04,11:49:22
22.8263816666667,108.256748333333,0,0,39848.4926736111,2009-02-04,11:49:27
22.82639,108.256693333333,0,0,39848.4927314815,2009-02-04,11:49:32
22.8264033333333,108.256635,0,0,39848.4927893518,2009-02-04,11:49:37
22.8264066666667,108.256565,0,0,39848.4928472222,2009-02-04,11:49:42
22.8264233333333,108.256513333333,0,0,39848.4929050926,2009-02-04,11:49:47
22.8264216666667,108.256455,0,0,39848.492962963,2009-02-04,11:49:52
22.8264383333333,108.256411666667,0,0,39848.4930208333,2009-02-04,11:49:57
22.8264616666667,108.256353333333,0,0,39848.4930787037,2009-02-04,11:50:02
22.8264783333333,108.256311666667,0,0,39848.4931365741,2009-02-04,11:50:07
22.8264833333333,108.25626,0,0,39848.4931944444,2009-02-04,11:50:12
22.826495,108.256188333333,0,0,39848.4932523148,2009-02-04,11:50:17
22.8265216666667,108.25615,0,0,39848.4933101852,2009-02-04,11:50:22
22.8265616666667,108.256105,0,0,39848.4933680556,2009-02-04,11:50:27
22.8265866666667,108.256061666667,0,0,39848.4934259259,2009-02-04,11:50:32
22.826595,108.255983333333,0,0,39848.4934837963,2009-02-04,11:50:37
22.82666,108.255946666667,0,0,39848.4935416667,2009-02-04,11:50:42
22.8266366666667,108.25588,0,0,39848.493599537,2009-02-04,11:50:47
22.8266433333333,108.255833333333,0,0,39848.4936574074,2009-02-04,11:50:52
22.82665,108.255766666667,0,0,39848.4937152778,2009-02-04,11:50:57
22.8266666666667,108.255715,0,0,39848.4937731481,2009-02-04,11:51:02
22.826695,108.255653333333,0,0,39848.4938310185,2009-02-04,11:51:07
22.826725,108.255615,0,0,39848.4938888889,2009-02-04,11:51:12
22.8267483333333,108.255551666667,0,0,39848.4939467593,2009-02-04,11:51:17
22.826775,108.255505,0,0,39848.4940046296,2009-02-04,11:51:22
22.826815,108.255473333333,0,0,39848.4940625,2009-02-04,11:51:27
22.8268316666667,108.255425,0,0,39848.4941203704,2009-02-04,11:51:32
22.82682,108.255375,0,0,39848.4941782407,2009-02-04,11:51:37
22.8268266666667,108.25531,0,0,39848.4942361111,2009-02-04,11:51:42
22.8268233333333,108.255243333333,0,0,39848.4942939815,2009-02-04,11:51:47
22.8268283333333,108.255203333333,0,0,39848.4943518518,2009-02-04,11:51:52
22.826825,108.25514,0,0,39848.4944097222,2009-02-04,11:51:57
22.8268333333333,108.255081666667,0,0,39848.4944675926,2009-02-04,11:52:02
22.8268416666667,108.255028333333,0,0,39848.494525463,2009-02-04,11:52:07
22.8268683333333,108.25497,0,0,39848.4945833333,2009-02-04,11:52:12
22.82688,108.25492,0,0,39848.4946412037,2009-02-04,11:52:17
22.8268983333333,108.254863333333,0,0,39848.4946990741,2009-02-04,11:52:22
22.8269233333333,108.254821666667,0,0,39848.4947569444,2009-02-04,11:52:27
22.8269383333333,108.254766666667,0,0,39848.4948148148,2009-02-04,11:52:32
22.8269633333333,108.254711666667,0,0,39848.4948726852,2009-02-04,11:52:37
22.8269983333333,108.254676666667,0,0,39848.4949305556,2009-02-04,11:52:42
22.8270383333333,108.254631666667,0,0,39848.4949884259,2009-02-04,11:52:47
22.827035,108.254573333333,0,0,39848.4950462963,2009-02-04,11:52:52
22.827035,108.254526666667,0,0,39848.4951041667,2009-02-04,11:52:57
22.8270483333333,108.25449,0,0,39848.495162037,2009-02-04,11:53:02
22.8270733333333,108.254436666667,0,0,39848.4952199074,2009-02-04,11:53:07
22.8271,108.25439,0,0,39848.4952777778,2009-02-04,11:53:12
22.8271166666667,108.254351666667,0,0,39848.4953356481,2009-02-04,11:53:17
22.827145,108.2543,0,0,39848.4953935185,2009-02-04,11:53:22
22.82717,108.25425,0,0,39848.4954513889,2009-02-04,11:53:27
22.8271883333333,108.254213333333,0,0,39848.4955092593,2009-02-04,11:53:32
22.8271916666667,108.254141666667,0,0,39848.4955671296,2009-02-04,11:53:37
22.8272,108.254086666667,0,0,39848.495625,2009-02-04,11:53:42
22.8272133333333,108.254036666667,0,0,39848.4956828704,2009-02-04,11:53:47
22.8272066666667,108.253961666667,0,0,39848.4957407407,2009-02-04,11:53:52
22.8272,108.253895,0,0,39848.4957986111,2009-02-04,11:53:57
22.8272,108.253833333333,0,0,39848.4958564815,2009-02-04,11:54:02
22.82722,108.253765,0,0,39848.4959143519,2009-02-04,11:54:07
22.8272366666667,108.253713333333,0,0,39848.4959722222,2009-02-04,11:54:12
22.8272366666667,108.253646666667,0,0,39848.4960300926,2009-02-04,11:54:17
22.8272483333333,108.253588333333,0,0,39848.496087963,2009-02-04,11:54:22
22.8272566666667,108.25353,0,0,39848.4961458333,2009-02-04,11:54:27
22.82725,108.253483333333,0,0,39848.4962037037,2009-02-04,11:54:32
22.827245,108.253436666667,0,0,39848.4962615741,2009-02-04,11:54:37
22.8272283333333,108.253403333333,0,0,39848.4963194444,2009-02-04,11:54:42
22.8272133333333,108.25335,0,0,39848.4963773148,2009-02-04,11:54:47
22.8271716666667,108.253313333333,0,0,39848.4964351852,2009-02-04,11:54:52
22.82715,108.253316666667,0,0,39848.4964930556,2009-02-04,11:54:57
22.8271033333333,108.253305,0,0,39848.4965509259,2009-02-04,11:55:02
22.8270616666667,108.25332,0,0,39848.4966087963,2009-02-04,11:55:07
22.82702,108.253345,0,0,39848.4966666667,2009-02-04,11:55:12
22.82699,108.253388333333,0,0,39848.496724537,2009-02-04,11:55:17
22.8269816666667,108.253426666667,0,0,39848.4967824074,2009-02-04,11:55:22
22.826985,108.25346,0,0,39848.4968402778,2009-02-04,11:55:27
22.826985,108.25351,0,0,39848.4968981481,2009-02-04,11:55:32
22.8269816666667,108.25356,0,0,39848.4969560185,2009-02-04,11:55:37
22.8269616666667,108.253591666667,0,0,39848.4970138889,2009-02-04,11:55:42
22.8269183333333,108.253625,0,0,39848.4970717593,2009-02-04,11:55:47
22.826945,108.25368,0,0,39848.4971296296,2009-02-04,11:55:52
22.8269466666667,108.253706666667,0,0,39848.4971875,2009-02-04,11:55:57
22.826935,108.253698333333,0,0,39848.4972453704,2009-02-04,11:56:02
22.8269366666667,108.253743333333,0,0,39848.4973032407,2009-02-04,11:56:07
22.8269433333333,108.253771666667,0,0,39848.4973611111,2009-02-04,11:56:12
22.826945,108.253803333333,0,0,39848.4974189815,2009-02-04,11:56:17
22.826945,108.253836666667,0,0,39848.4974768519,2009-02-04,11:56:22
22.8269433333333,108.25388,0,0,39848.4975347222,2009-02-04,11:56:27
22.82694,108.253913333333,0,0,39848.4975925926,2009-02-04,11:56:32
22.8269283333333,108.253946666667,0,0,39848.497650463,2009-02-04,11:56:37
22.8269183333333,108.253988333333,0,0,39848.4977083333,2009-02-04,11:56:42
22.8269133333333,108.254028333333,0,0,39848.4977662037,2009-02-04,11:56:47
22.8269016666667,108.254075,0,0,39848.4978240741,2009-02-04,11:56:52
22.826895,108.254121666667,0,0,39848.4978819444,2009-02-04,11:56:57
22.826875,108.254166666667,0,0,39848.4979398148,2009-02-04,11:57:02
22.826855,108.254218333333,0,0,39848.4979976852,2009-02-04,11:57:07
22.82683,108.254268333333,0,0,39848.4980555556,2009-02-04,11:57:12
22.8268083333333,108.254321666667,0,0,39848.4981134259,2009-02-04,11:57:17
22.8268016666667,108.25437,0,0,39848.4981712963,2009-02-04,11:57:22
22.8267933333333,108.254416666667,0,0,39848.4982291667,2009-02-04,11:57:27
22.8267666666667,108.254466666667,0,0,39848.498287037,2009-02-04,11:57:32
22.82675,108.254503333333,0,0,39848.4983449074,2009-02-04,11:57:37
22.826715,108.254565,0,0,39848.4984027778,2009-02-04,11:57:42
22.8266966666667,108.254616666667,0,0,39848.4984606481,2009-02-04,11:57:47
22.82668,108.25466,0,0,39848.4985185185,2009-02-04,11:57:52
22.8266616666667,108.254708333333,0,0,39848.4985763889,2009-02-04,11:57:57
22.826655,108.254761666667,0,0,39848.4986342593,2009-02-04,11:58:02
22.826655,108.254816666667,0,0,39848.4986921296,2009-02-04,11:58:07
22.8266416666667,108.254875,0,0,39848.49875,2009-02-04,11:58:12
22.8266183333333,108.254918333333,0,0,39848.4988078704,2009-02-04,11:58:17
22.8265966666667,108.254976666667,0,0,39848.4988657407,2009-02-04,11:58:22
22.826575,108.255031666667,0,0,39848.4989236111,2009-02-04,11:58:27
22.8265583333333,108.25508,0,0,39848.4989814815,2009-02-04,11:58:32
22.8265433333333,108.255138333333,0,0,39848.4990393519,2009-02-04,11:58:37
22.8265333333333,108.255183333333,0,0,39848.4990972222,2009-02-04,11:58:42
22.8265233333333,108.255245,0,0,39848.4991550926,2009-02-04,11:58:47
22.826515,108.255295,0,0,39848.499212963,2009-02-04,11:58:52
22.8265016666667,108.255341666667,0,0,39848.4992708333,2009-02-04,11:58:57
22.8264966666667,108.255386666667,0,0,39848.4993287037,2009-02-04,11:59:02
22.8264933333333,108.255443333333,0,0,39848.4993865741,2009-02-04,11:59:07
22.8264666666667,108.255495,0,0,39848.4994444444,2009-02-04,11:59:12
22.826425,108.255546666667,0,0,39848.4995023148,2009-02-04,11:59:17
22.826405,108.255601666667,0,0,39848.4995601852,2009-02-04,11:59:22
22.8263866666667,108.255646666667,0,0,39848.4996180556,2009-02-04,11:59:27
22.8263733333333,108.255696666667,0,0,39848.4996759259,2009-02-04,11:59:32
22.826355,108.255748333333,0,0,39848.4997337963,2009-02-04,11:59:37
22.826345,108.255816666667,0,0,39848.4997916667,2009-02-04,11:59:42
22.826345,108.25585,0,0,39848.499849537,2009-02-04,11:59:47
22.8263416666667,108.255898333333,0,0,39848.4999074074,2009-02-04,11:59:52
22.82633,108.255951666667,0,0,39848.4999652778,2009-02-04,11:59:57
22.82632,108.256008333333,0,0,39848.5000231481,2009-02-04,12:00:02
22.8263033333333,108.256055,0,0,39848.5000810185,2009-02-04,12:00:07
22.826285,108.256103333333,0,0,39848.5001388889,2009-02-04,12:00:12
22.8262516666667,108.256158333333,0,0,39848.5001967593,2009-02-04,12:00:17
22.8262266666667,108.25621,0,0,39848.5002546296,2009-02-04,12:00:22
22.826205,108.256265,0,0,39848.5003125,2009-02-04,12:00:27
22.8261816666667,108.256311666667,0,0,39848.5003703704,2009-02-04,12:00:32
22.8261633333333,108.256383333333,0,0,39848.5004282407,2009-02-04,12:00:37
22.82614,108.256436666667,0,0,39848.5004861111,2009-02-04,12:00:42
22.8261183333333,108.256488333333,0,0,39848.5005439815,2009-02-04,12:00:47
22.8261016666667,108.256543333333,0,0,39848.5006018518,2009-02-04,12:00:52
22.826085,108.256586666667,0,0,39848.5006597222,2009-02-04,12:00:57
22.8260666666667,108.256635,0,0,39848.5007175926,2009-02-04,12:01:02
22.82606,108.25669,0,0,39848.500775463,2009-02-04,12:01:07
22.8260433333333,108.256741666667,0,0,39848.5008333333,2009-02-04,12:01:12
22.8260266666667,108.256788333333,0,0,39848.5008912037,2009-02-04,12:01:17
22.826005,108.256836666667,0,0,39848.5009490741,2009-02-04,12:01:22
22.8259816666667,108.256891666667,0,0,39848.5010069444,2009-02-04,12:01:27
22.8259616666667,108.256948333333,0,0,39848.5010648148,2009-02-04,12:01:32
22.8259466666667,108.256993333333,0,0,39848.5011226852,2009-02-04,12:01:37
22.8259333333333,108.257051666667,0,0,39848.5011805556,2009-02-04,12:01:42
22.825915,108.257103333333,0,0,39848.5012384259,2009-02-04,12:01:47
22.8258966666667,108.257145,0,0,39848.5012962963,2009-02-04,12:01:52
22.8258783333333,108.257191666667,0,0,39848.5013541667,2009-02-04,12:01:57
22.8258683333333,108.257238333333,0,0,39848.501412037,2009-02-04,12:02:02
22.82585,108.25729,0,0,39848.5014699074,2009-02-04,12:02:07
22.8258283333333,108.257335,0,0,39848.5015277778,2009-02-04,12:02:12
22.8258116666667,108.257383333333,0,0,39848.5015856481,2009-02-04,12:02:17
22.8257883333333,108.257421666667,0,0,39848.5016435185,2009-02-04,12:02:22
22.8257516666667,108.257471666667,0,0,39848.5017013889,2009-02-04,12:02:27
22.82573,108.257521666667,0,0,39848.5017592593,2009-02-04,12:02:32
22.82571,108.257563333333,0,0,39848.5018171296,2009-02-04,12:02:37
22.8256866666667,108.25762,0,0,39848.501875,2009-02-04,12:02:42
22.825655,108.257658333333,0,0,39848.5019328704,2009-02-04,12:02:47
22.8256166666667,108.257708333333,0,0,39848.5019907407,2009-02-04,12:02:52
22.82559,108.257751666667,0,0,39848.5020486111,2009-02-04,12:02:57
22.8255683333333,108.257791666667,0,0,39848.5021064815,2009-02-04,12:03:02
22.82554,108.257838333333,0,0,39848.5021643518,2009-02-04,12:03:07
22.8255066666667,108.257878333333,0,0,39848.5022222222,2009-02-04,12:03:12
22.8254866666667,108.257923333333,0,0,39848.5022800926,2009-02-04,12:03:17
22.825455,108.257981666667,0,0,39848.502337963,2009-02-04,12:03:22
22.8254283333333,108.25804,0,0,39848.5023958333,2009-02-04,12:03:27
22.8254,108.25808,0,0,39848.5024537037,2009-02-04,12:03:32
22.8253583333333,108.258133333333,0,0,39848.5025115741,2009-02-04,12:03:37
22.8253316666667,108.258171666667,0,0,39848.5025694444,2009-02-04,12:03:42
22.8253116666667,108.258213333333,0,0,39848.5026273148,2009-02-04,12:03:47
22.82528,108.258255,0,0,39848.5026851852,2009-02-04,12:03:52
22.8252483333333,108.258303333333,0,0,39848.5027430556,2009-02-04,12:03:57
22.8252266666667,108.258346666667,0,0,39848.5028009259,2009-02-04,12:04:02
22.8252,108.258391666667,0,0,39848.5028587963,2009-02-04,12:04:07
22.8251783333333,108.258446666667,0,0,39848.5029166667,2009-02-04,12:04:12
22.8251366666667,108.258498333333,0,0,39848.502974537,2009-02-04,12:04:17
22.82511,108.258548333333,0,0,39848.5030324074,2009-02-04,12:04:22
22.8250816666667,108.258591666667,0,0,39848.5030902778,2009-02-04,12:04:27
22.825055,108.258643333333,0,0,39848.5031481481,2009-02-04,12:04:32
22.8250233333333,108.258678333333,0,0,39848.5032060185,2009-02-04,12:04:37
22.8249683333333,108.258726666667,0,0,39848.5032638889,2009-02-04,12:04:42
22.8249316666667,108.258776666667,0,0,39848.5033217593,2009-02-04,12:04:47
22.82488,108.258821666667,0,0,39848.5033796296,2009-02-04,12:04:52
22.824835,108.258855,0,0,39848.5034375,2009-02-04,12:04:57
22.824815,108.258903333333,0,0,39848.5034953704,2009-02-04,12:05:02
22.8247966666667,108.258941666667,0,0,39848.5035532407,2009-02-04,12:05:07
22.82475,108.258991666667,0,0,39848.5036111111,2009-02-04,12:05:12
22.824715,108.259023333333,0,0,39848.5036689815,2009-02-04,12:05:17
22.8246816666667,108.25906,0,0,39848.5037268519,2009-02-04,12:05:22
22.8246516666667,108.2591,0,0,39848.5037847222,2009-02-04,12:05:27
22.824625,108.259138333333,0,0,39848.5038425926,2009-02-04,12:05:32
22.8245966666667,108.25917,0,0,39848.503900463,2009-02-04,12:05:37
22.8245566666667,108.25923,0,0,39848.5039583333,2009-02-04,12:05:42
22.8245183333333,108.259265,0,0,39848.5040162037,2009-02-04,12:05:47
22.82448,108.259296666667,0,0,39848.5040740741,2009-02-04,12:05:52
22.8244433333333,108.259335,0,0,39848.5041319444,2009-02-04,12:05:57
22.82441,108.259371666667,0,0,39848.5041898148,2009-02-04,12:06:02
22.82435,108.259376666667,0,0,39848.5042476852,2009-02-04,12:06:07
22.8243216666667,108.259406666667,0,0,39848.5043055556,2009-02-04,12:06:12
22.8242833333333,108.25943,0,0,39848.5043634259,2009-02-04,12:06:17
22.824245,108.259465,0,0,39848.5044212963,2009-02-04,12:06:22
22.824205,108.259491666667,0,0,39848.5044791667,2009-02-04,12:06:27
22.8241766666667,108.259533333333,0,0,39848.504537037,2009-02-04,12:06:32
22.8241466666667,108.259573333333,0,0,39848.5045949074,2009-02-04,12:06:37
22.8241216666667,108.259603333333,0,0,39848.5046527778,2009-02-04,12:06:42
22.824085,108.25964,0,0,39848.5047106481,2009-02-04,12:06:47
22.8240516666667,108.25968,0,0,39848.5047685185,2009-02-04,12:06:52
22.8240116666667,108.259705,0,0,39848.5048263889,2009-02-04,12:06:57
22.8239716666667,108.259731666667,0,0,39848.5048842593,2009-02-04,12:07:02
22.8239466666667,108.259778333333,0,0,39848.5049421296,2009-02-04,12:07:07
22.823935,108.259815,0,0,39848.505,2009-02-04,12:07:12
22.823905,108.259853333333,0,0,39848.5050578704,2009-02-04,12:07:17
22.8238716666667,108.259891666667,0,0,39848.5051157407,2009-02-04,12:07:22
22.823835,108.259935,0,0,39848.5051736111,2009-02-04,12:07:27
22.8238033333333,108.259963333333,0,0,39848.5052314815,2009-02-04,12:07:32
22.8237983333333,108.259988333333,0,0,39848.5052893519,2009-02-04,12:07:37
22.8237416666667,108.260033333333,0,0,39848.5053472222,2009-02-04,12:07:42
22.8237333333333,108.26006,0,0,39848.5054050926,2009-02-04,12:07:47
22.8236733333333,108.260101666667,0,0,39848.505462963,2009-02-04,12:07:52
22.8236183333333,108.260146666667,0,0,39848.5055208333,2009-02-04,12:07:57
22.8235666666667,108.260175,0,0,39848.5055787037,2009-02-04,12:08:02
22.8235083333333,108.260213333333,0,0,39848.5056365741,2009-02-04,12:08:07
22.8234566666667,108.26025,0,0,39848.5056944444,2009-02-04,12:08:12
22.823435,108.260273333333,0,0,39848.5057523148,2009-02-04,12:08:17
22.823415,108.26029,0,0,39848.5058101852,2009-02-04,12:08:22
22.8234133333333,108.26033,0,0,39848.5058680556,2009-02-04,12:08:27
22.8233583333333,108.260383333333,0,0,39848.5059259259,2009-02-04,12:08:32
22.8233166666667,108.260413333333,0,0,39848.5059837963,2009-02-04,12:08:37
22.823275,108.26045,0,0,39848.5060416667,2009-02-04,12:08:42
22.8232516666667,108.260486666667,0,0,39848.506099537,2009-02-04,12:08:47
22.8232233333333,108.260511666667,0,0,39848.5061574074,2009-02-04,12:08:52
22.8231616666667,108.26054,0,0,39848.5062152778,2009-02-04,12:08:57
22.8231166666667,108.260575,0,0,39848.5062731481,2009-02-04,12:09:02
22.8230466666667,108.260595,0,0,39848.5063310185,2009-02-04,12:09:07
22.8230066666667,108.260635,0,0,39848.5063888889,2009-02-04,12:09:12
22.8229816666667,108.260673333333,0,0,39848.5064467593,2009-02-04,12:09:17
22.8229583333333,108.260698333333,0,0,39848.5065046296,2009-02-04,12:09:22
22.8229,108.260725,0,0,39848.5065625,2009-02-04,12:09:27
22.8228716666667,108.26077,0,0,39848.5066203704,2009-02-04,12:09:32
22.8228433333333,108.260808333333,0,0,39848.5066782407,2009-02-04,12:09:37
22.8228216666667,108.260848333333,0,0,39848.5067361111,2009-02-04,12:09:42
22.82281,108.260876666667,0,0,39848.5067939815,2009-02-04,12:09:47
22.8227483333333,108.260928333333,0,0,39848.5068518519,2009-02-04,12:09:52
22.82272,108.260961666667,0,0,39848.5069097222,2009-02-04,12:09:57
22.822685,108.261,0,0,39848.5069675926,2009-02-04,12:10:02
22.8226533333333,108.26104,0,0,39848.507025463,2009-02-04,12:10:07
22.822595,108.261083333333,0,0,39848.5070833333,2009-02-04,12:10:12
22.8225466666667,108.261123333333,0,0,39848.5071412037,2009-02-04,12:10:17
22.8225216666667,108.26117,0,0,39848.5071990741,2009-02-04,12:10:22
22.822485,108.2612,0,0,39848.5072569444,2009-02-04,12:10:27
22.822455,108.26123,0,0,39848.5073148148,2009-02-04,12:10:32
22.82242,108.261266666667,0,0,39848.5073726852,2009-02-04,12:10:37
22.822355,108.26133,0,0,39848.5074305556,2009-02-04,12:10:42
22.82232,108.26138,0,0,39848.5074884259,2009-02-04,12:10:47
22.8222866666667,108.261421666667,0,0,39848.5075462963,2009-02-04,12:10:52
22.8222416666667,108.261456666667,0,0,39848.5076041667,2009-02-04,12:10:57
22.8222216666667,108.261501666667,0,0,39848.507662037,2009-02-04,12:11:02
22.822155,108.261536666667,0,0,39848.5077199074,2009-02-04,12:11:07
22.82212,108.26157,0,0,39848.5077777778,2009-02-04,12:11:12
22.8220833333333,108.26162,0,0,39848.5078356481,2009-02-04,12:11:17
22.8220466666667,108.261648333333,0,0,39848.5078935185,2009-02-04,12:11:22
22.82201,108.261683333333,0,0,39848.5079513889,2009-02-04,12:11:27
22.8219866666667,108.261713333333,0,0,39848.5080092593,2009-02-04,12:11:32
22.8219633333333,108.261748333333,0,0,39848.5080671296,2009-02-04,12:11:37
22.821935,108.26178,0,0,39848.508125,2009-02-04,12:11:42
22.8218766666667,108.261818333333,0,0,39848.5081828704,2009-02-04,12:11:47
22.821855,108.26185,0,0,39848.5082407407,2009-02-04,12:11:52
22.8218383333333,108.261876666667,0,0,39848.5082986111,2009-02-04,12:11:57
22.821795,108.261916666667,0,0,39848.5083564815,2009-02-04,12:12:02
22.8217533333333,108.261978333333,0,0,39848.5084143518,2009-02-04,12:12:07
22.82173,108.262041666667,0,0,39848.5084722222,2009-02-04,12:12:12
22.8216783333333,108.262086666667,0,0,39848.5085300926,2009-02-04,12:12:17
22.8216516666667,108.262123333333,0,0,39848.508587963,2009-02-04,12:12:22
22.82162,108.262165,0,0,39848.5086458333,2009-02-04,12:12:27
22.8215766666667,108.262201666667,0,0,39848.5087037037,2009-02-04,12:12:32
22.8215333333333,108.262233333333,0,0,39848.5087615741,2009-02-04,12:12:37
22.8214916666667,108.262266666667,0,0,39848.5088194444,2009-02-04,12:12:42
22.821455,108.26231,0,0,39848.5088773148,2009-02-04,12:12:47
22.82142,108.262335,0,0,39848.5089351852,2009-02-04,12:12:52
22.8213866666667,108.262358333333,0,0,39848.5089930556,2009-02-04,12:12:57
22.82135,108.262398333333,0,0,39848.5090509259,2009-02-04,12:13:02
22.8213,108.262445,0,0,39848.5091087963,2009-02-04,12:13:07
22.821255,108.262476666667,0,0,39848.5091666667,2009-02-04,12:13:12
22.8212233333333,108.262506666667,0,0,39848.509224537,2009-02-04,12:13:17
22.82118,108.262545,0,0,39848.5092824074,2009-02-04,12:13:22
22.8211383333333,108.26258,0,0,39848.5093402778,2009-02-04,12:13:27
22.8210983333333,108.262621666667,0,0,39848.5093981481,2009-02-04,12:13:32
22.82107,108.262653333333,0,0,39848.5094560185,2009-02-04,12:13:37
22.8210333333333,108.262685,0,0,39848.5095138889,2009-02-04,12:13:42
22.8209966666667,108.262711666667,0,0,39848.5095717593,2009-02-04,12:13:47
22.8209483333333,108.262746666667,0,0,39848.5096296296,2009-02-04,12:13:52
22.8209116666667,108.262785,0,0,39848.5096875,2009-02-04,12:13:57
22.8208766666667,108.262803333333,0,0,39848.5097453704,2009-02-04,12:14:02
22.8208266666667,108.262841666667,0,0,39848.5098032407,2009-02-04,12:14:07
22.8207916666667,108.262881666667,0,0,39848.5098611111,2009-02-04,12:14:12
22.8207616666667,108.26292,0,0,39848.5099189815,2009-02-04,12:14:17
22.8207266666667,108.262945,0,0,39848.5099768518,2009-02-04,12:14:22
22.8206966666667,108.262983333333,0,0,39848.5100347222,2009-02-04,12:14:27
22.8206666666667,108.263015,0,0,39848.5100925926,2009-02-04,12:14:32
22.82062,108.263051666667,0,0,39848.510150463,2009-02-04,12:14:37
22.8205916666667,108.263095,0,0,39848.5102083333,2009-02-04,12:14:42
22.8205466666667,108.263145,0,0,39848.5102662037,2009-02-04,12:14:47
22.8204933333333,108.263201666667,0,0,39848.5103240741,2009-02-04,12:14:52
22.8204666666667,108.26324,0,0,39848.5103819444,2009-02-04,12:14:57
22.8204216666667,108.26328,0,0,39848.5104398148,2009-02-04,12:15:02
22.8203683333333,108.26331,0,0,39848.5104976852,2009-02-04,12:15:07
22.8203466666667,108.263341666667,0,0,39848.5105555556,2009-02-04,12:15:12
22.8202833333333,108.263376666667,0,0,39848.5106134259,2009-02-04,12:15:17
22.82023,108.263416666667,0,0,39848.5106712963,2009-02-04,12:15:22
22.8201933333333,108.263451666667,0,0,39848.5107291667,2009-02-04,12:15:27
22.8202016666667,108.263496666667,0,0,39848.510787037,2009-02-04,12:15:32
22.8202283333333,108.263563333333,0,0,39848.5108449074,2009-02-04,12:15:37
22.8202333333333,108.263618333333,0,0,39848.5109027778,2009-02-04,12:15:42
22.82019,108.263691666667,0,0,39848.5109606481,2009-02-04,12:15:47
22.82015,108.263748333333,0,0,39848.5110185185,2009-02-04,12:15:52
22.8201066666667,108.263793333333,0,0,39848.5110763889,2009-02-04,12:15:57
22.8200616666667,108.263845,0,0,39848.5111342593,2009-02-04,12:16:02
22.82002,108.263896666667,0,0,39848.5111921296,2009-02-04,12:16:07
22.8199883333333,108.263941666667,0,0,39848.51125,2009-02-04,12:16:12
22.82003,108.263991666667,0,0,39848.5113078704,2009-02-04,12:16:17
22.8200483333333,108.26404,0,0,39848.5113657407,2009-02-04,12:16:22
22.82006,108.2641,0,0,39848.5114236111,2009-02-04,12:16:27
22.8200933333333,108.264151666667,0,0,39848.5114814815,2009-02-04,12:16:32
22.820135,108.264198333333,0,0,39848.5115393519,2009-02-04,12:16:37
22.82017,108.264253333333,0,0,39848.5115972222,2009-02-04,12:16:42
22.8202083333333,108.264296666667,0,0,39848.5116550926,2009-02-04,12:16:47
22.8202316666667,108.264316666667,0,0,39848.511712963,2009-02-04,12:16:52
22.8202683333333,108.264321666667,0,0,39848.5117708333,2009-02-04,12:16:57
22.8202716666667,108.264316666667,0,0,39848.5118287037,2009-02-04,12:17:02
22.8202716666667,108.264316666667,0,0,39848.5118865741,2009-02-04,12:17:07
22.8202716666667,108.264316666667,0,0,39848.5119444444,2009-02-04,12:17:12
22.8202716666667,108.264318333333,0,0,39848.5120023148,2009-02-04,12:17:17
22.8202716666667,108.264316666667,0,0,39848.5120601852,2009-02-04,12:17:22
22.8202716666667,108.264316666667,0,0,39848.5120949074,2009-02-04,12:17:25
22.8202716666667,108.264318333333,0,0,39848.5121180556,2009-02-04,12:17:27
22.8201983333333,108.26427,0,0,39848.5121759259,2009-02-04,12:17:32
22.8201416666667,108.264206666667,0,0,39848.5122337963,2009-02-04,12:17:37
22.8201116666667,108.264193333333,0,0,39848.5122916667,2009-02-04,12:17:42
22.8200683333333,108.264115,0,0,39848.512349537,2009-02-04,12:17:47
22.82001,108.264085,0,0,39848.5124074074,2009-02-04,12:17:52
22.819955,108.26403,0,0,39848.5124652778,2009-02-04,12:17:57
22.8199216666667,108.263995,0,0,39848.5125231481,2009-02-04,12:18:02
22.819875,108.26399,0,0,39848.5125810185,2009-02-04,12:18:07
22.8198316666667,108.263978333333,0,0,39848.5126388889,2009-02-04,12:18:12
22.8197933333333,108.263971666667,0,0,39848.5126967593,2009-02-04,12:18:17
22.8197466666667,108.263976666667,0,0,39848.5127546296,2009-02-04,12:18:22
22.8197183333333,108.26401,0,0,39848.5128125,2009-02-04,12:18:27
22.819705,108.264061666667,0,0,39848.5128703704,2009-02-04,12:18:32
22.819695,108.264113333333,0,0,39848.5129282407,2009-02-04,12:18:37
22.8196783333333,108.264153333333,0,0,39848.5129861111,2009-02-04,12:18:42
22.81966,108.264193333333,0,0,39848.5130439815,2009-02-04,12:18:47
22.8196283333333,108.26423,0,0,39848.5131018519,2009-02-04,12:18:52
22.819615,108.264275,0,0,39848.5131597222,2009-02-04,12:18:57
22.8195933333333,108.264315,0,0,39848.5132175926,2009-02-04,12:19:02
22.8195583333333,108.26436,0,0,39848.513275463,2009-02-04,12:19:07
22.8195066666667,108.264396666667,0,0,39848.5133333333,2009-02-04,12:19:12
22.819485,108.264441666667,0,0,39848.5133912037,2009-02-04,12:19:17
22.81945,108.264483333333,0,0,39848.5134490741,2009-02-04,12:19:22
22.81942,108.264533333333,0,0,39848.5135069444,2009-02-04,12:19:27
22.8194216666667,108.264565,0,0,39848.5135648148,2009-02-04,12:19:32
22.8193733333333,108.26461,0,0,39848.5136226852,2009-02-04,12:19:37
22.81933,108.26467,0,0,39848.5136805556,2009-02-04,12:19:42
22.8192916666667,108.264703333333,0,0,39848.5137384259,2009-02-04,12:19:47
22.819255,108.264766666667,0,0,39848.5137962963,2009-02-04,12:19:52
22.819235,108.264805,0,0,39848.5138541667,2009-02-04,12:19:57
22.8191916666667,108.264843333333,0,0,39848.513912037,2009-02-04,12:20:02
22.8191566666667,108.264903333333,0,0,39848.5139699074,2009-02-04,12:20:07
22.8191366666667,108.264958333333,0,0,39848.5140277778,2009-02-04,12:20:12
22.81914,108.264973333333,0,0,39848.5140856481,2009-02-04,12:20:17
22.8191133333333,108.26502,0,0,39848.5141435185,2009-02-04,12:20:22
22.819115,108.26506,0,0,39848.5142013889,2009-02-04,12:20:27
22.819065,108.26511,0,0,39848.5142592593,2009-02-04,12:20:32
22.8190266666667,108.26515,0,0,39848.5143171296,2009-02-04,12:20:37
22.8189616666667,108.265215,0,0,39848.514375,2009-02-04,12:20:42
22.8189233333333,108.26526,0,0,39848.5144328704,2009-02-04,12:20:47
22.818865,108.265306666667,0,0,39848.5144907407,2009-02-04,12:20:52
22.8188333333333,108.265351666667,0,0,39848.5145486111,2009-02-04,12:20:57
22.8188066666667,108.265395,0,0,39848.5146064815,2009-02-04,12:21:02
22.818785,108.265441666667,0,0,39848.5146643519,2009-02-04,12:21:07
22.8187383333333,108.265496666667,0,0,39848.5147222222,2009-02-04,12:21:12
22.81872,108.265536666667,0,0,39848.5147800926,2009-02-04,12:21:17
22.8186983333333,108.265575,0,0,39848.514837963,2009-02-04,12:21:22
22.8186316666667,108.26564,0,0,39848.5148958333,2009-02-04,12:21:27
22.8185983333333,108.265686666667,0,0,39848.5149537037,2009-02-04,12:21:32
22.81856,108.26574,0,0,39848.5150115741,2009-02-04,12:21:37
22.818545,108.265766666667,0,0,39848.5150694444,2009-02-04,12:21:42
22.81852,108.265813333333,0,0,39848.5151273148,2009-02-04,12:21:47
22.8184983333333,108.265855,0,0,39848.5151851852,2009-02-04,12:21:52
22.81843,108.265921666667,0,0,39848.5152430556,2009-02-04,12:21:57
22.8184233333333,108.26596,0,0,39848.5153009259,2009-02-04,12:22:02
22.81838,108.266006666667,0,0,39848.5153587963,2009-02-04,12:22:07
22.818355,108.266018333333,0,0,39848.5154166667,2009-02-04,12:22:12
22.8183233333333,108.266063333333,0,0,39848.515474537,2009-02-04,12:22:17
22.81831,108.266093333333,0,0,39848.5155324074,2009-02-04,12:22:22
22.818285,108.266126666667,0,0,39848.5155902778,2009-02-04,12:22:27
22.8182583333333,108.266165,0,0,39848.5156481481,2009-02-04,12:22:32
22.818225,108.266216666667,0,0,39848.5157060185,2009-02-04,12:22:37
22.8182016666667,108.266265,0,0,39848.5157638889,2009-02-04,12:22:42
22.81816,108.266313333333,0,0,39848.5158217593,2009-02-04,12:22:47
22.8181333333333,108.266356666667,0,0,39848.5158796296,2009-02-04,12:22:52
22.8181133333333,108.266386666667,0,0,39848.5159375,2009-02-04,12:22:57
22.81808,108.266426666667,0,0,39848.5159953704,2009-02-04,12:23:02
22.818065,108.26644,0,0,39848.5160532407,2009-02-04,12:23:07
22.8180516666667,108.266478333333,0,0,39848.5161111111,2009-02-04,12:23:12
22.818015,108.266535,0,0,39848.5161689815,2009-02-04,12:23:17
22.8179833333333,108.266578333333,0,0,39848.5162268518,2009-02-04,12:23:22
22.817955,108.266631666667,0,0,39848.5162847222,2009-02-04,12:23:27
22.8178983333333,108.266713333333,0,0,39848.5163425926,2009-02-04,12:23:32
22.81786,108.266788333333,0,0,39848.516400463,2009-02-04,12:23:37
22.8178233333333,108.266843333333,0,0,39848.5164583333,2009-02-04,12:23:42
22.8177766666667,108.266916666667,0,0,39848.5165162037,2009-02-04,12:23:47
22.8177583333333,108.266963333333,0,0,39848.5165740741,2009-02-04,12:23:52
22.8177166666667,108.267011666667,0,0,39848.5166319444,2009-02-04,12:23:57
22.8176983333333,108.267048333333,0,0,39848.5166898148,2009-02-04,12:24:02
22.817665,108.267076666667,0,0,39848.5167476852,2009-02-04,12:24:07
22.817625,108.267125,0,0,39848.5168055556,2009-02-04,12:24:12
22.8176233333333,108.267138333333,0,0,39848.5168634259,2009-02-04,12:24:17
22.81764,108.26712,0,0,39848.5169212963,2009-02-04,12:24:22
22.81764,108.26712,0,0,39848.5169560185,2009-02-04,12:24:25
22.8176316666667,108.267128333333,0,0,39848.5169791667,2009-02-04,12:24:27
22.817615,108.267153333333,0,0,39848.517037037,2009-02-04,12:24:32
22.817585,108.267163333333,0,0,39848.5170949074,2009-02-04,12:24:37
22.81757,108.267168333333,0,0,39848.5171527778,2009-02-04,12:24:42
22.8175483333333,108.26719,0,0,39848.5172106481,2009-02-04,12:24:47
22.8175133333333,108.267216666667,0,0,39848.5172685185,2009-02-04,12:24:52
22.817495,108.26724,0,0,39848.5173263889,2009-02-04,12:24:57
22.8174833333333,108.267253333333,0,0,39848.5173842593,2009-02-04,12:25:02
22.8174583333333,108.267275,0,0,39848.5174421296,2009-02-04,12:25:07
22.8174316666667,108.267298333333,0,0,39848.5175,2009-02-04,12:25:12
22.8174183333333,108.267311666667,0,0,39848.5175578704,2009-02-04,12:25:17
22.8174016666667,108.267326666667,0,0,39848.5176157407,2009-02-04,12:25:22
22.817385,108.267356666667,0,0,39848.5176736111,2009-02-04,12:25:27
22.817385,108.267356666667,0,0,39848.5177083333,2009-02-04,12:25:30
22.8173766666667,108.267351666667,0,0,39848.5177314815,2009-02-04,12:25:32
22.817355,108.26736,0,0,39848.5177893518,2009-02-04,12:25:37
22.817345,108.267381666667,0,0,39848.5178472222,2009-02-04,12:25:42
22.81733,108.267405,0,0,39848.5179050926,2009-02-04,12:25:47
22.8173133333333,108.267435,0,0,39848.517962963,2009-02-04,12:25:52
22.8172933333333,108.267453333333,0,0,39848.5180208333,2009-02-04,12:25:57
22.817285,108.267475,0,0,39848.5180787037,2009-02-04,12:26:02
22.8172833333333,108.267488333333,0,0,39848.5181365741,2009-02-04,12:26:07
22.81727,108.267506666667,0,0,39848.5181944444,2009-02-04,12:26:12
22.8172433333333,108.267533333333,0,0,39848.5182523148,2009-02-04,12:26:17
22.81724,108.267546666667,0,0,39848.5183101852,2009-02-04,12:26:22
22.81721,108.267585,0,0,39848.5183680556,2009-02-04,12:26:27
22.8172016666667,108.267606666667,0,0,39848.5184259259,2009-02-04,12:26:32
22.8171883333333,108.26762,0,0,39848.5184837963,2009-02-04,12:26:37
22.8171783333333,108.26763,0,0,39848.5185416667,2009-02-04,12:26:42
22.8171616666667,108.267655,0,0,39848.518599537,2009-02-04,12:26:47
22.8171333333333,108.267686666667,0,0,39848.5186574074,2009-02-04,12:26:52
22.81712,108.267706666667,0,0,39848.5187152778,2009-02-04,12:26:57
22.8170883333333,108.267728333333,0,0,39848.5187731481,2009-02-04,12:27:02
22.8170683333333,108.267756666667,0,0,39848.5188310185,2009-02-04,12:27:07
22.8170533333333,108.267771666667,0,0,39848.5188888889,2009-02-04,12:27:12
22.817035,108.267796666667,0,0,39848.5189467593,2009-02-04,12:27:17
22.81701,108.26783,0,0,39848.5190046296,2009-02-04,12:27:22
22.8169916666667,108.267866666667,0,0,39848.5190625,2009-02-04,12:27:27
22.8169633333333,108.267906666667,0,0,39848.5191203704,2009-02-04,12:27:32
22.8169466666667,108.267928333333,0,0,39848.5191782407,2009-02-04,12:27:37
22.8169183333333,108.267958333333,0,0,39848.5192361111,2009-02-04,12:27:42
22.8168983333333,108.267978333333,0,0,39848.5192939815,2009-02-04,12:27:47
22.81688,108.268,0,0,39848.5193518519,2009-02-04,12:27:52
22.8168566666667,108.268023333333,0,0,39848.5194097222,2009-02-04,12:27:57
22.8168366666667,108.268056666667,0,0,39848.5194675926,2009-02-04,12:28:02
22.8168266666667,108.268061666667,0,0,39848.519525463,2009-02-04,12:28:07
22.8168266666667,108.268061666667,0,0,39848.5195601852,2009-02-04,12:28:10
22.81682,108.26807,0,0,39848.5195833333,2009-02-04,12:28:12
22.8167916666667,108.268101666667,0,0,39848.5196412037,2009-02-04,12:28:17
22.81678,108.268116666667,0,0,39848.5196990741,2009-02-04,12:28:22
22.8167733333333,108.26813,0,0,39848.5197569444,2009-02-04,12:28:27
22.8167533333333,108.268155,0,0,39848.5198148148,2009-02-04,12:28:32
22.81674,108.268176666667,0,0,39848.5198726852,2009-02-04,12:28:37
22.8167283333333,108.268191666667,0,0,39848.5199305556,2009-02-04,12:28:42
22.8166966666667,108.268216666667,0,0,39848.5199884259,2009-02-04,12:28:47
22.8166783333333,108.268243333333,0,0,39848.5200462963,2009-02-04,12:28:52
22.8166666666667,108.268261666667,0,0,39848.5201041667,2009-02-04,12:28:57
22.816655,108.268278333333,0,0,39848.520162037,2009-02-04,12:29:02
22.8166433333333,108.268295,0,0,39848.5202199074,2009-02-04,12:29:07
22.81663,108.268308333333,0,0,39848.5202777778,2009-02-04,12:29:12
22.8166166666667,108.268323333333,0,0,39848.5203356481,2009-02-04,12:29:17
22.8165966666667,108.268348333333,0,0,39848.5203935185,2009-02-04,12:29:22
22.8165966666667,108.268348333333,0,0,39848.5204282407,2009-02-04,12:29:25
22.8165916666667,108.268348333333,0,0,39848.5204513889,2009-02-04,12:29:27
22.816575,108.268368333333,0,0,39848.5205092593,2009-02-04,12:29:32
22.8165516666667,108.26839,0,0,39848.5205671296,2009-02-04,12:29:37
22.8165333333333,108.268413333333,0,0,39848.520625,2009-02-04,12:29:42
22.816525,108.268423333333,0,0,39848.5206828704,2009-02-04,12:29:47
22.8165066666667,108.268441666667,0,0,39848.5207407407,2009-02-04,12:29:52
22.8164933333333,108.268465,0,0,39848.5207986111,2009-02-04,12:29:57
22.8164733333333,108.268485,0,0,39848.5208564815,2009-02-04,12:30:02
22.8164616666667,108.268506666667,0,0,39848.5209143519,2009-02-04,12:30:07
22.816445,108.26853,0,0,39848.5209722222,2009-02-04,12:30:12
22.8164433333333,108.268541666667,0,0,39848.5210300926,2009-02-04,12:30:17
22.8164316666667,108.268556666667,0,0,39848.521087963,2009-02-04,12:30:22
22.816415,108.268578333333,0,0,39848.5211458333,2009-02-04,12:30:27
22.816385,108.268603333333,0,0,39848.5212037037,2009-02-04,12:30:32
22.8163666666667,108.268625,0,0,39848.5212615741,2009-02-04,12:30:37
22.81635,108.268651666667,0,0,39848.5213194444,2009-02-04,12:30:42
22.8163316666667,108.268685,0,0,39848.5213773148,2009-02-04,12:30:47
22.8163133333333,108.2687,0,0,39848.5214351852,2009-02-04,12:30:52
22.8163016666667,108.26872,0,0,39848.5214930556,2009-02-04,12:30:57
22.8162866666667,108.268738333333,0,0,39848.5215509259,2009-02-04,12:31:02
22.816275,108.268756666667,0,0,39848.5216087963,2009-02-04,12:31:07
22.8162616666667,108.268781666667,0,0,39848.5216666667,2009-02-04,12:31:12
22.8162316666667,108.268821666667,0,0,39848.521724537,2009-02-04,12:31:17
22.8162083333333,108.268843333333,0,0,39848.5217824074,2009-02-04,12:31:22
22.8161916666667,108.268865,0,0,39848.5218402778,2009-02-04,12:31:27
22.8161783333333,108.268881666667,0,0,39848.5218981481,2009-02-04,12:31:32
22.8161783333333,108.268881666667,0,0,39848.5219328704,2009-02-04,12:31:35
22.8161716666667,108.268886666667,0,0,39848.5219560185,2009-02-04,12:31:37
22.8161566666667,108.2689,0,0,39848.5220138889,2009-02-04,12:31:42
22.8161416666667,108.268915,0,0,39848.5220717593,2009-02-04,12:31:47
22.8161166666667,108.268935,0,0,39848.5221296296,2009-02-04,12:31:52
22.8161,108.268961666667,0,0,39848.5221875,2009-02-04,12:31:57
22.81609,108.268981666667,0,0,39848.5222453704,2009-02-04,12:32:02
22.8160783333333,108.268995,0,0,39848.5223032407,2009-02-04,12:32:07
22.8160633333333,108.269006666667,0,0,39848.5223611111,2009-02-04,12:32:12
22.816035,108.269036666667,0,0,39848.5224189815,2009-02-04,12:32:17
22.81601,108.26906,0,0,39848.5224768519,2009-02-04,12:32:22
22.816,108.269073333333,0,0,39848.5225347222,2009-02-04,12:32:27
22.81599,108.269093333333,0,0,39848.5225925926,2009-02-04,12:32:32
22.81597,108.269111666667,0,0,39848.522650463,2009-02-04,12:32:37
22.815955,108.269135,0,0,39848.5227083333,2009-02-04,12:32:42
22.8159366666667,108.269145,0,0,39848.5227662037,2009-02-04,12:32:47
22.8159233333333,108.269168333333,0,0,39848.5228240741,2009-02-04,12:32:52
22.8159083333333,108.269186666667,0,0,39848.5228819444,2009-02-04,12:32:57
22.8158916666667,108.26921,0,0,39848.5229398148,2009-02-04,12:33:02
22.8158733333333,108.269235,0,0,39848.5229976852,2009-02-04,12:33:07
22.815855,108.269261666667,0,0,39848.5230555556,2009-02-04,12:33:12
22.8158366666667,108.269276666667,0,0,39848.5231134259,2009-02-04,12:33:17
22.8158116666667,108.269306666667,0,0,39848.5231712963,2009-02-04,12:33:22
22.8157883333333,108.269331666667,0,0,39848.5232291667,2009-02-04,12:33:27
22.8157683333333,108.269351666667,0,0,39848.523287037,2009-02-04,12:33:32
22.815755,108.26937,0,0,39848.5233449074,2009-02-04,12:33:37
22.8157366666667,108.26939,0,0,39848.5234027778,2009-02-04,12:33:42
22.815715,108.269413333333,0,0,39848.5234606481,2009-02-04,12:33:47
22.8156966666667,108.269428333333,0,0,39848.5235185185,2009-02-04,12:33:52
22.81567,108.26946,0,0,39848.5235763889,2009-02-04,12:33:57
22.815655,108.269473333333,0,0,39848.5236342593,2009-02-04,12:34:02
22.8156316666667,108.269496666667,0,0,39848.5236921296,2009-02-04,12:34:07
22.8156083333333,108.26952,0,0,39848.52375,2009-02-04,12:34:12
22.815585,108.269538333333,0,0,39848.5238078704,2009-02-04,12:34:17
22.81556,108.269568333333,0,0,39848.5238657407,2009-02-04,12:34:22
22.815535,108.269591666667,0,0,39848.5239236111,2009-02-04,12:34:27
22.8155116666667,108.269613333333,0,0,39848.5239814815,2009-02-04,12:34:32
22.8154983333333,108.269628333333,0,0,39848.5240393518,2009-02-04,12:34:37
22.8154783333333,108.269651666667,0,0,39848.5240972222,2009-02-04,12:34:42
22.815455,108.269668333333,0,0,39848.5241550926,2009-02-04,12:34:47
22.8154366666667,108.269676666667,0,0,39848.524212963,2009-02-04,12:34:52
22.81541,108.269678333333,0,0,39848.5242708333,2009-02-04,12:34:57
22.8153783333333,108.269665,0,0,39848.5243287037,2009-02-04,12:35:02
22.815365,108.269651666667,0,0,39848.5243865741,2009-02-04,12:35:07
22.81536,108.269636666667,0,0,39848.5244444444,2009-02-04,12:35:12
22.8153683333333,108.269608333333,0,0,39848.5245023148,2009-02-04,12:35:17
22.8153916666667,108.269575,0,0,39848.5245601852,2009-02-04,12:35:22
22.8154016666667,108.269553333333,0,0,39848.5246180556,2009-02-04,12:35:27
22.815415,108.269536666667,0,0,39848.5246759259,2009-02-04,12:35:32
22.81543,108.269521666667,0,0,39848.5247337963,2009-02-04,12:35:37
22.8154433333333,108.269491666667,0,0,39848.5247916667,2009-02-04,12:35:42
22.8154666666667,108.269463333333,0,0,39848.524849537,2009-02-04,12:35:47
22.8154766666667,108.269446666667,0,0,39848.5249074074,2009-02-04,12:35:52
22.8154883333333,108.269431666667,0,0,39848.5249652778,2009-02-04,12:35:57
22.8155116666667,108.269416666667,0,0,39848.5250231481,2009-02-04,12:36:02
22.8155416666667,108.269396666667,0,0,39848.5250810185,2009-02-04,12:36:07
22.81556,108.26937,0,0,39848.5251388889,2009-02-04,12:36:12
22.8155683333333,108.269345,0,0,39848.5251967593,2009-02-04,12:36:17
22.8155883333333,108.269326666667,0,0,39848.5252546296,2009-02-04,12:36:22
22.8156133333333,108.2693,0,0,39848.5253125,2009-02-04,12:36:27
22.8156266666667,108.26928,0,0,39848.5253703704,2009-02-04,12:36:32
22.8156383333333,108.269246666667,0,0,39848.5254282407,2009-02-04,12:36:37
22.81565,108.269216666667,0,0,39848.5254861111,2009-02-04,12:36:42
22.8156666666667,108.269203333333,0,0,39848.5255439815,2009-02-04,12:36:47
22.815685,108.269178333333,0,0,39848.5256018518,2009-02-04,12:36:52
22.8157066666667,108.26915,0,0,39848.5256597222,2009-02-04,12:36:57
22.8157333333333,108.269125,0,0,39848.5257175926,2009-02-04,12:37:02
22.815755,108.269108333333,0,0,39848.525775463,2009-02-04,12:37:07
22.8157816666667,108.26908,0,0,39848.5258333333,2009-02-04,12:37:12
22.815815,108.26906,0,0,39848.5258912037,2009-02-04,12:37:17
22.8158383333333,108.269038333333,0,0,39848.5259490741,2009-02-04,12:37:22
22.81586,108.269008333333,0,0,39848.5260069444,2009-02-04,12:37:27
22.81588,108.26898,0,0,39848.5260648148,2009-02-04,12:37:32
22.815895,108.268941666667,0,0,39848.5261226852,2009-02-04,12:37:37
22.8158966666667,108.268915,0,0,39848.5261805556,2009-02-04,12:37:42
22.81591,108.268886666667,0,0,39848.5262384259,2009-02-04,12:37:47
22.815915,108.268856666667,0,0,39848.5262962963,2009-02-04,12:37:52
22.8159033333333,108.268825,0,0,39848.5263541667,2009-02-04,12:37:57
22.8158883333333,108.268805,0,0,39848.526412037,2009-02-04,12:38:02
22.8158733333333,108.268786666667,0,0,39848.5264699074,2009-02-04,12:38:07
22.815855,108.26877,0,0,39848.5265277778,2009-02-04,12:38:12
22.8158283333333,108.268743333333,0,0,39848.5265856481,2009-02-04,12:38:17
22.815805,108.268723333333,0,0,39848.5266435185,2009-02-04,12:38:22
22.815795,108.2687,0,0,39848.5267013889,2009-02-04,12:38:27
22.815785,108.268693333333,0,0,39848.5267592593,2009-02-04,12:38:32
22.8157916666667,108.268673333333,0,0,39848.5268171296,2009-02-04,12:38:37
22.8157883333333,108.268671666667,0,0,39848.526875,2009-02-04,12:38:42
22.8157883333333,108.268671666667,0,0,39848.5269097222,2009-02-04,12:38:45
22.8157833333333,108.268671666667,0,0,39848.5269328704,2009-02-04,12:38:47
22.81576,108.268651666667,0,0,39848.5269907407,2009-02-04,12:38:52
22.8157366666667,108.26863,0,0,39848.5270486111,2009-02-04,12:38:57
22.815725,108.268601666667,0,0,39848.5271064815,2009-02-04,12:39:02
22.8157083333333,108.268565,0,0,39848.5271643519,2009-02-04,12:39:07
22.8157,108.268525,0,0,39848.5272222222,2009-02-04,12:39:12
22.8156816666667,108.268506666667,0,0,39848.5272800926,2009-02-04,12:39:17
22.815665,108.268478333333,0,0,39848.527337963,2009-02-04,12:39:22
22.8156533333333,108.268455,0,0,39848.5273958333,2009-02-04,12:39:27
22.8156233333333,108.268436666667,0,0,39848.5274537037,2009-02-04,12:39:32
22.8155933333333,108.268421666667,0,0,39848.5275115741,2009-02-04,12:39:37
22.8155733333333,108.268408333333,0,0,39848.5275694444,2009-02-04,12:39:42
22.8155533333333,108.268385,0,0,39848.5276273148,2009-02-04,12:39:47
22.815535,108.268373333333,0,0,39848.5276851852,2009-02-04,12:39:52
22.8155166666667,108.26836,0,0,39848.5277430556,2009-02-04,12:39:57
22.8154883333333,108.26834,0,0,39848.5278009259,2009-02-04,12:40:02
22.8154666666667,108.26833,0,0,39848.5278587963,2009-02-04,12:40:07
22.8154466666667,108.268303333333,0,0,39848.5279166667,2009-02-04,12:40:12
22.815425,108.268308333333,0,0,39848.527974537,2009-02-04,12:40:17
22.815405,108.268291666667,0,0,39848.5280324074,2009-02-04,12:40:22
22.8153783333333,108.268268333333,0,0,39848.5280902778,2009-02-04,12:40:27
22.8153566666667,108.26824,0,0,39848.5281481481,2009-02-04,12:40:32
22.8153433333333,108.268205,0,0,39848.5282060185,2009-02-04,12:40:37
22.8153266666667,108.26817,0,0,39848.5282638889,2009-02-04,12:40:42
22.8153116666667,108.268145,0,0,39848.5283217593,2009-02-04,12:40:47
22.8152883333333,108.268131666667,0,0,39848.5283796296,2009-02-04,12:40:52
22.8152683333333,108.268118333333,0,0,39848.5284375,2009-02-04,12:40:57
22.8152416666667,108.268095,0,0,39848.5284953704,2009-02-04,12:41:02
22.8152183333333,108.268078333333,0,0,39848.5285532407,2009-02-04,12:41:07
22.8151916666667,108.268061666667,0,0,39848.5286111111,2009-02-04,12:41:12
22.8151866666667,108.268041666667,0,0,39848.5286689815,2009-02-04,12:41:17
22.8151733333333,108.268021666667,0,0,39848.5287268519,2009-02-04,12:41:22
22.81516,108.26798,0,0,39848.5287847222,2009-02-04,12:41:27
22.815145,108.26796,0,0,39848.5288425926,2009-02-04,12:41:32
22.8151216666667,108.267943333333,0,0,39848.528900463,2009-02-04,12:41:37
22.8150983333333,108.26793,0,0,39848.5289583333,2009-02-04,12:41:42
22.8150816666667,108.267898333333,0,0,39848.5290162037,2009-02-04,12:41:47
22.8150616666667,108.267863333333,0,0,39848.5290740741,2009-02-04,12:41:52
22.815035,108.267841666667,0,0,39848.5291319444,2009-02-04,12:41:57
22.815015,108.267818333333,0,0,39848.5291898148,2009-02-04,12:42:02
22.8150033333333,108.2678,0,0,39848.5292476852,2009-02-04,12:42:07
22.8149883333333,108.267776666667,0,0,39848.5293055556,2009-02-04,12:42:12
22.8149783333333,108.267753333333,0,0,39848.5293634259,2009-02-04,12:42:17
22.814965,108.267726666667,0,0,39848.5294212963,2009-02-04,12:42:22
22.81494,108.267698333333,0,0,39848.5294791667,2009-02-04,12:42:27
22.8149233333333,108.267671666667,0,0,39848.529537037,2009-02-04,12:42:32
22.8149,108.267638333333,0,0,39848.5295949074,2009-02-04,12:42:37
22.8148733333333,108.267618333333,0,0,39848.5296527778,2009-02-04,12:42:42
22.81485,108.267593333333,0,0,39848.5297106481,2009-02-04,12:42:47
22.8148433333333,108.26758,0,0,39848.5297685185,2009-02-04,12:42:52
22.8148283333333,108.26756,0,0,39848.5298263889,2009-02-04,12:42:57
22.8147583333333,108.26748,0,0,39848.5298842593,2009-02-04,12:43:02
22.8146266666667,108.267363333333,0,0,39848.5299421296,2009-02-04,12:43:07
22.8144933333333,108.267195,0,0,39848.53,2009-02-04,12:43:12
22.8143516666667,108.26702,0,0,39848.5300578704,2009-02-04,12:43:17
22.8141933333333,108.26684,0,0,39848.5301157407,2009-02-04,12:43:22
22.8140733333333,108.266703333333,0,0,39848.5301736111,2009-02-04,12:43:27
22.81398,108.266571666667,0,0,39848.5302314815,2009-02-04,12:43:32
22.81391,108.266463333333,0,0,39848.5302893519,2009-02-04,12:43:37
22.81385,108.266386666667,0,0,39848.5303472222,2009-02-04,12:43:42
22.8137933333333,108.266321666667,0,0,39848.5304050926,2009-02-04,12:43:47
22.8137466666667,108.266275,0,0,39848.530462963,2009-02-04,12:43:52
22.813655,108.266198333333,0,0,39848.5305208333,2009-02-04,12:43:57
22.8135866666667,108.266135,0,0,39848.5305787037,2009-02-04,12:44:02
22.8135316666667,108.266073333333,0,0,39848.5306365741,2009-02-04,12:44:07
22.8134416666667,108.266005,0,0,39848.5306944444,2009-02-04,12:44:12
22.8133583333333,108.265895,0,0,39848.5307523148,2009-02-04,12:44:17
22.8132816666667,108.265753333333,0,0,39848.5308101852,2009-02-04,12:44:22
22.8132633333333,108.265698333333,0,0,39848.5308680556,2009-02-04,12:44:27
22.8132566666667,108.265663333333,0,0,39848.5309259259,2009-02-04,12:44:32
22.81324,108.265603333333,0,0,39848.5309837963,2009-02-04,12:44:37
22.813225,108.26553,0,0,39848.5310416667,2009-02-04,12:44:42
22.8131883333333,108.265406666667,0,0,39848.531099537,2009-02-04,12:44:47
22.8131433333333,108.265288333333,0,0,39848.5311574074,2009-02-04,12:44:52
22.8130733333333,108.265195,0,0,39848.5312152778,2009-02-04,12:44:57
22.8129883333333,108.265078333333,0,0,39848.5312731481,2009-02-04,12:45:02
22.8128766666667,108.264963333333,0,0,39848.5313310185,2009-02-04,12:45:07
22.8128,108.264876666667,0,0,39848.5313888889,2009-02-04,12:45:12
22.81271,108.264783333333,0,0,39848.5314467593,2009-02-04,12:45:17
22.8126033333333,108.26467,0,0,39848.5315046296,2009-02-04,12:45:22
22.812465,108.264581666667,0,0,39848.5315625,2009-02-04,12:45:27
22.812355,108.264498333333,0,0,39848.5316203704,2009-02-04,12:45:32
22.812235,108.264453333333,0,0,39848.5316782407,2009-02-04,12:45:37
22.812165,108.264413333333,0,0,39848.5317361111,2009-02-04,12:45:42
22.81211,108.264358333333,0,0,39848.5317939815,2009-02-04,12:45:47
22.8121116666667,108.264276666667,0,0,39848.5318518518,2009-02-04,12:45:52
22.8122116666667,108.264198333333,0,0,39848.5319097222,2009-02-04,12:45:57
22.8123366666667,108.264081666667,0,0,39848.5319675926,2009-02-04,12:46:02
22.8124833333333,108.263928333333,0,0,39848.532025463,2009-02-04,12:46:07
22.81263,108.263788333333,0,0,39848.5320833333,2009-02-04,12:46:12
22.8127716666667,108.263688333333,0,0,39848.5321412037,2009-02-04,12:46:17
22.812895,108.263578333333,0,0,39848.5321990741,2009-02-04,12:46:22
22.8130016666667,108.26349,0,0,39848.5322569444,2009-02-04,12:46:27
22.813065,108.26343,0,0,39848.5323148148,2009-02-04,12:46:32
22.813135,108.263331666667,0,0,39848.5323726852,2009-02-04,12:46:37
22.8131933333333,108.26327,0,0,39848.5324305556,2009-02-04,12:46:42
22.8132483333333,108.263196666667,0,0,39848.5324884259,2009-02-04,12:46:47
22.8132833333333,108.263113333333,0,0,39848.5325462963,2009-02-04,12:46:52
22.8132866666667,108.26302,0,0,39848.5326041667,2009-02-04,12:46:57
22.813345,108.262928333333,0,0,39848.532662037,2009-02-04,12:47:02
22.8134366666667,108.262823333333,0,0,39848.5327199074,2009-02-04,12:47:07
22.8135383333333,108.262753333333,0,0,39848.5327777778,2009-02-04,12:47:12
22.8136216666667,108.262686666667,0,0,39848.5328356481,2009-02-04,12:47:17
22.813675,108.262625,0,0,39848.5328935185,2009-02-04,12:47:22
22.8137466666667,108.262521666667,0,0,39848.5329513889,2009-02-04,12:47:27
22.8138616666667,108.26244,0,0,39848.5330092593,2009-02-04,12:47:32
22.8139766666667,108.262336666667,0,0,39848.5330671296,2009-02-04,12:47:37
22.8140566666667,108.262273333333,0,0,39848.533125,2009-02-04,12:47:42
22.8140716666667,108.262258333333,0,0,39848.5331828704,2009-02-04,12:47:47
22.8140766666667,108.262231666667,0,0,39848.5332407407,2009-02-04,12:47:52
22.8140216666667,108.262125,0,0,39848.5332986111,2009-02-04,12:47:57
22.8139733333333,108.262038333333,0,0,39848.5333564815,2009-02-04,12:48:02
22.8138133333333,108.261903333333,0,0,39848.5334143518,2009-02-04,12:48:07
22.8136916666667,108.261801666667,0,0,39848.5334722222,2009-02-04,12:48:12
22.8135883333333,108.261675,0,0,39848.5335300926,2009-02-04,12:48:17
22.8134783333333,108.261561666667,0,0,39848.533587963,2009-02-04,12:48:22
22.8134366666667,108.261495,0,0,39848.5336458333,2009-02-04,12:48:27
22.813355,108.261406666667,0,0,39848.5337037037,2009-02-04,12:48:32
22.8132483333333,108.261271666667,0,0,39848.5337615741,2009-02-04,12:48:37
22.81311,108.261106666667,0,0,39848.5338194444,2009-02-04,12:48:42
22.813005,108.260956666667,0,0,39848.5338773148,2009-02-04,12:48:47
22.81291,108.260861666667,0,0,39848.5339351852,2009-02-04,12:48:52
22.8128533333333,108.26079,0,0,39848.5339930556,2009-02-04,12:48:57
22.8128016666667,108.260735,0,0,39848.5340509259,2009-02-04,12:49:02
22.81274,108.26066,0,0,39848.5341087963,2009-02-04,12:49:07
22.8126033333333,108.260593333333,0,0,39848.5341666667,2009-02-04,12:49:12
22.8123833333333,108.260633333333,0,0,39848.534224537,2009-02-04,12:49:17
22.8121566666667,108.260661666667,0,0,39848.5342824074,2009-02-04,12:49:22
22.8119816666667,108.260631666667,0,0,39848.5343402778,2009-02-04,12:49:27
22.811825,108.260626666667,0,0,39848.5343981481,2009-02-04,12:49:32
22.8116433333333,108.260621666667,0,0,39848.5344560185,2009-02-04,12:49:37
22.811435,108.260625,0,0,39848.5345138889,2009-02-04,12:49:42
22.81121,108.26063,0,0,39848.5345717593,2009-02-04,12:49:47
22.81102,108.26066,0,0,39848.5346296296,2009-02-04,12:49:52
22.8109833333333,108.260651666667,0,0,39848.5346875,2009-02-04,12:49:57
22.8109383333333,108.260575,0,0,39848.5347453704,2009-02-04,12:50:02
22.8109416666667,108.260398333333,0,0,39848.5348032407,2009-02-04,12:50:07
22.8109383333333,108.260206666667,0,0,39848.5348611111,2009-02-04,12:50:12
22.8109266666667,108.26001,0,0,39848.5349189815,2009-02-04,12:50:17
22.8109116666667,108.259903333333,0,0,39848.5349768519,2009-02-04,12:50:22
22.8108383333333,108.25992,0,0,39848.5350347222,2009-02-04,12:50:27
22.8107383333333,108.259883333333,0,0,39848.5350925926,2009-02-04,12:50:32
22.8106216666667,108.259861666667,0,0,39848.535150463,2009-02-04,12:50:37
22.81048,108.259856666667,0,0,39848.5352083333,2009-02-04,12:50:42
22.8103916666667,108.259821666667,0,0,39848.5352662037,2009-02-04,12:50:47
22.810295,108.259676666667,0,0,39848.5353240741,2009-02-04,12:50:52
22.81028,108.259496666667,0,0,39848.5353819444,2009-02-04,12:50:57
22.810265,108.259343333333,0,0,39848.5354398148,2009-02-04,12:51:02
22.810285,108.259155,0,0,39848.5354976852,2009-02-04,12:51:07
22.8103116666667,108.25898,0,0,39848.5355555556,2009-02-04,12:51:12
22.81035,108.25884,0,0,39848.5356134259,2009-02-04,12:51:17
22.810345,108.258675,0,0,39848.5356712963,2009-02-04,12:51:22
22.81033,108.258525,0,0,39848.5357291667,2009-02-04,12:51:27
22.8103466666667,108.258448333333,0,0,39848.535787037,2009-02-04,12:51:32
22.8103716666667,108.258385,0,0,39848.5358449074,2009-02-04,12:51:37
22.8102616666667,108.258491666667,0,0,39848.5359027778,2009-02-04,12:51:42
22.8100683333333,108.258328333333,0,0,39848.5359606481,2009-02-04,12:51:47
22.8100133333333,108.258335,0,0,39848.5360185185,2009-02-04,12:51:52
22.8099616666667,108.258383333333,0,0,39848.5360763889,2009-02-04,12:51:57
22.8098333333333,108.258305,0,0,39848.5361342593,2009-02-04,12:52:02
22.8097966666667,108.258311666667,0,0,39848.5361921296,2009-02-04,12:52:07
22.8097833333333,108.258228333333,0,0,39848.53625,2009-02-04,12:52:12
22.8097983333333,108.25812,0,0,39848.5363078704,2009-02-04,12:52:17
22.8098133333333,108.258083333333,0,0,39848.5363657407,2009-02-04,12:52:22
22.8098666666667,108.258095,0,0,39848.5364236111,2009-02-04,12:52:27
22.809895,108.258093333333,0,0,39848.5364814815,2009-02-04,12:52:32
22.8098933333333,108.258106666667,0,0,39848.5365393519,2009-02-04,12:52:37
22.80988,108.258116666667,0,0,39848.5365972222,2009-02-04,12:52:42
22.809865,108.2581,0,0,39848.5366550926,2009-02-04,12:52:47
22.80983,108.25808,0,0,39848.536712963,2009-02-04,12:52:52
22.8098216666667,108.258091666667,0,0,39848.5367708333,2009-02-04,12:52:57
22.8098383333333,108.258096666667,0,0,39848.5368287037,2009-02-04,12:53:02
22.8098716666667,108.258086666667,0,0,39848.5368865741,2009-02-04,12:53:07
22.8098733333333,108.258048333333,0,0,39848.5369444444,2009-02-04,12:53:12
22.8098383333333,108.258021666667,0,0,39848.5370023148,2009-02-04,12:53:17
22.809805,108.258015,0,0,39848.5370601852,2009-02-04,12:53:22
22.8098133333333,108.257993333333,0,0,39848.5371180556,2009-02-04,12:53:27
22.8098466666667,108.25794,0,0,39848.5371759259,2009-02-04,12:53:32
22.8098466666667,108.25794,0,0,39848.5372106481,2009-02-04,12:53:35
22.809845,108.257938333333,0,0,39848.5372337963,2009-02-04,12:53:37
22.8098233333333,108.258065,0,0,39848.5372916667,2009-02-04,12:53:42
22.8099216666667,108.258106666667,0,0,39848.537349537,2009-02-04,12:53:47
22.8099116666667,108.258131666667,0,0,39848.5374074074,2009-02-04,12:53:52
22.8099383333333,108.258118333333,0,0,39848.5374652778,2009-02-04,12:53:57
22.8099983333333,108.25813,0,0,39848.5375231481,2009-02-04,12:54:02
22.8099983333333,108.25813,0,0,39848.5375578704,2009-02-04,12:54:05
22.810005,108.258125,0,0,39848.5375810185,2009-02-04,12:54:07
22.8099483333333,108.258073333333,0,0,39848.5376388889,2009-02-04,12:54:12
22.8099266666667,108.257985,0,0,39848.5376967593,2009-02-04,12:54:17
22.80989,108.25791,0,0,39848.5377546296,2009-02-04,12:54:22
22.8097933333333,108.257905,0,0,39848.5378125,2009-02-04,12:54:27
22.8095983333333,108.257918333333,0,0,39848.5378703704,2009-02-04,12:54:32
22.8095316666667,108.257888333333,0,0,39848.5379282407,2009-02-04,12:54:37
22.80964,108.257926666667,0,0,39848.5379861111,2009-02-04,12:54:42
22.8096816666667,108.257898333333,0,0,39848.5380439815,2009-02-04,12:54:47
22.8096333333333,108.257898333333,0,0,39848.5381018519,2009-02-04,12:54:52
22.80962,108.257925,0,0,39848.5381597222,2009-02-04,12:54:57
22.8096883333333,108.257948333333,0,0,39848.5382175926,2009-02-04,12:55:02
22.8096183333333,108.257955,0,0,39848.538275463,2009-02-04,12:55:07
22.80963,108.257963333333,0,0,39848.5383333333,2009-02-04,12:55:12
22.8096833333333,108.258041666667,0,0,39848.5383912037,2009-02-04,12:55:17
22.8099083333333,108.258198333333,0,0,39848.5384490741,2009-02-04,12:55:22
22.8100133333333,108.258316666667,0,0,39848.5385069444,2009-02-04,12:55:27
22.80996,108.258326666667,0,0,39848.5385648148,2009-02-04,12:55:32
22.80985,108.258335,0,0,39848.5386226852,2009-02-04,12:55:37
22.80985,108.258335,0,0,39848.5386574074,2009-02-04,12:55:40
22.8098583333333,108.258336666667,0,0,39848.5386805556,2009-02-04,12:55:42
22.80976,108.258351666667,0,0,39848.5387384259,2009-02-04,12:55:47
22.8098166666667,108.25832,0,0,39848.5387962963,2009-02-04,12:55:52
22.8098383333333,108.258318333333,0,0,39848.5388541667,2009-02-04,12:55:57
22.8098383333333,108.258333333333,0,0,39848.538912037,2009-02-04,12:56:02
22.8098466666667,108.258315,0,0,39848.5389699074,2009-02-04,12:56:07
22.809895,108.258305,0,0,39848.5390277778,2009-02-04,12:56:12
22.8099316666667,108.258258333333,0,0,39848.5390856481,2009-02-04,12:56:17
22.81,108.258165,0,0,39848.5391435185,2009-02-04,12:56:22
22.81001,108.258166666667,0,0,39848.5392013889,2009-02-04,12:56:27
22.8100583333333,108.258236666667,0,0,39848.5392592593,2009-02-04,12:56:32
22.81012,108.258256666667,0,0,39848.5393171296,2009-02-04,12:56:37
22.8101733333333,108.258261666667,0,0,39848.539375,2009-02-04,12:56:42
22.8102566666667,108.258333333333,0,0,39848.5394328704,2009-02-04,12:56:47
22.8103483333333,108.258356666667,0,0,39848.5394907407,2009-02-04,12:56:52
22.81036,108.258375,0,0,39848.5395486111,2009-02-04,12:56:57
22.8103016666667,108.258421666667,0,0,39848.5396064815,2009-02-04,12:57:02
22.8103016666667,108.258421666667,0,0,39848.5396412037,2009-02-04,12:57:05
22.81031,108.258428333333,0,0,39848.5396643518,2009-02-04,12:57:07
22.8102866666667,108.258458333333,0,0,39848.5397222222,2009-02-04,12:57:12
22.8102666666667,108.25854,0,0,39848.5397800926,2009-02-04,12:57:17
22.8102966666667,108.258633333333,0,0,39848.539837963,2009-02-04,12:57:22
22.8103083333333,108.258725,0,0,39848.5398958333,2009-02-04,12:57:27
22.8103166666667,108.258798333333,0,0,39848.5399537037,2009-02-04,12:57:32
22.8102883333333,108.258821666667,0,0,39848.5400115741,2009-02-04,12:57:37
22.8102816666667,108.258893333333,0,0,39848.5400694444,2009-02-04,12:57:42
22.8102933333333,108.258973333333,0,0,39848.5401273148,2009-02-04,12:57:47
22.8103283333333,108.25901,0,0,39848.5401851852,2009-02-04,12:57:52
22.810405,108.259071666667,0,0,39848.5402430556,2009-02-04,12:57:57
22.8104416666667,108.25917,0,0,39848.5403009259,2009-02-04,12:58:02
22.8101966666667,108.259271666667,0,0,39848.5403587963,2009-02-04,12:58:07
22.8100383333333,108.259396666667,0,0,39848.5404166667,2009-02-04,12:58:12
22.80995,108.259485,0,0,39848.540474537,2009-02-04,12:58:17
22.8098983333333,108.259436666667,0,0,39848.5405324074,2009-02-04,12:58:22
22.8099233333333,108.25923,0,0,39848.5405902778,2009-02-04,12:58:27
22.8099266666667,108.259136666667,0,0,39848.5406481481,2009-02-04,12:58:32
22.8099166666667,108.259153333333,0,0,39848.5407060185,2009-02-04,12:58:37
22.8099116666667,108.259161666667,0,0,39848.5407638889,2009-02-04,12:58:42
22.80991,108.259165,0,0,39848.5408217593,2009-02-04,12:58:47
22.8099066666667,108.25917,0,0,39848.5408796296,2009-02-04,12:58:52
22.8099066666667,108.25917,0,0,39848.5409143518,2009-02-04,12:58:55
22.8099083333333,108.259165,0,0,39848.5409375,2009-02-04,12:58:57
22.8099166666667,108.25913,0,0,39848.5409953704,2009-02-04,12:59:02
22.8101333333333,108.258956666667,0,0,39848.5443518519,2009-02-04,13:03:52
22.8101533333333,108.258921666667,0,0,39848.5444097222,2009-02-04,13:03:57
22.81015,108.258906666667,0,0,39848.5444675926,2009-02-04,13:04:02
22.81015,108.258906666667,0,0,39848.5445023148,2009-02-04,13:04:05
22.8101483333333,108.258913333333,0,0,39848.544525463,2009-02-04,13:04:07
22.8102,108.258936666667,0,0,39848.5445833333,2009-02-04,13:04:12
22.81022,108.258938333333,0,0,39848.5446412037,2009-02-04,13:04:17
22.8102416666667,108.258935,0,0,39848.5446990741,2009-02-04,13:04:22
22.810205,108.258975,0,0,39848.5447569444,2009-02-04,13:04:27
22.8101,108.258978333333,0,0,39848.5448148148,2009-02-04,13:04:32
22.8101016666667,108.258943333333,0,0,39848.5448726852,2009-02-04,13:04:37
22.8100816666667,108.258915,0,0,39848.5449305556,2009-02-04,13:04:42
22.8100166666667,108.258846666667,0,0,39848.5449884259,2009-02-04,13:04:47
22.8099783333333,108.258856666667,0,0,39848.5450462963,2009-02-04,13:04:52
22.8099583333333,108.258883333333,0,0,39848.5451041667,2009-02-04,13:04:57
22.8099533333333,108.258911666667,0,0,39848.545162037,2009-02-04,13:05:02
22.8099783333333,108.258956666667,0,0,39848.5452199074,2009-02-04,13:05:07
22.8099516666667,108.258986666667,0,0,39848.5452777778,2009-02-04,13:05:12
22.8099483333333,108.258971666667,0,0,39848.5453356481,2009-02-04,13:05:17
22.8099516666667,108.258995,0,0,39848.5453935185,2009-02-04,13:05:22
22.8099633333333,108.259018333333,0,0,39848.5454513889,2009-02-04,13:05:27
22.80996,108.259043333333,0,0,39848.5455092593,2009-02-04,13:05:32
22.8099966666667,108.259056666667,0,0,39848.5455671296,2009-02-04,13:05:37
22.8100033333333,108.25909,0,0,39848.545625,2009-02-04,13:05:42
22.8099983333333,108.259133333333,0,0,39848.5456828704,2009-02-04,13:05:47
22.8099966666667,108.259146666667,0,0,39848.5457407407,2009-02-04,13:05:52
22.810005,108.259133333333,0,0,39848.5457986111,2009-02-04,13:05:57
22.81002,108.259125,0,0,39848.5458564815,2009-02-04,13:06:02
22.81002,108.259125,0,0,39848.5458912037,2009-02-04,13:06:05
22.81002,108.259118333333,0,0,39848.5459143519,2009-02-04,13:06:07
22.8100116666667,108.259128333333,0,0,39848.5459722222,2009-02-04,13:06:12
22.8100166666667,108.259115,0,0,39848.5460300926,2009-02-04,13:06:17
22.8099933333333,108.259126666667,0,0,39848.546087963,2009-02-04,13:06:22
22.8099633333333,108.25912,0,0,39848.5461458333,2009-02-04,13:06:27
22.8099733333333,108.259108333333,0,0,39848.5462037037,2009-02-04,13:06:32
22.8100266666667,108.259096666667,0,0,39848.5462615741,2009-02-04,13:06:37
22.8100733333333,108.259058333333,0,0,39848.5463194444,2009-02-04,13:06:42
22.8100933333333,108.259075,0,0,39848.5463773148,2009-02-04,13:06:47
22.8101466666667,108.259011666667,0,0,39848.5464351852,2009-02-04,13:06:52
22.8101533333333,108.258991666667,0,0,39848.5464930556,2009-02-04,13:06:57
22.8101266666667,108.258976666667,0,0,39848.5465509259,2009-02-04,13:07:02
22.8101,108.25898,0,0,39848.5466087963,2009-02-04,13:07:07
22.8101,108.25898,0,0,39848.5466435185,2009-02-04,13:07:10
22.8100966666667,108.258981666667,0,0,39848.5466666667,2009-02-04,13:07:12
22.8100833333333,108.258983333333,0,0,39848.546724537,2009-02-04,13:07:17
22.8100516666667,108.258991666667,0,0,39848.5467824074,2009-02-04,13:07:22
22.81001,108.259008333333,0,0,39848.5468402778,2009-02-04,13:07:27
22.8099933333333,108.259021666667,0,0,39848.5468981481,2009-02-04,13:07:32
22.8099416666667,108.259028333333,0,0,39848.5469560185,2009-02-04,13:07:37
22.8099433333333,108.259015,0,0,39848.5470138889,2009-02-04,13:07:42
22.8099433333333,108.259015,0,0,39848.5470486111,2009-02-04,13:07:45
22.8099416666667,108.259016666667,0,0,39848.5470717593,2009-02-04,13:07:47
22.8099483333333,108.258988333333,0,0,39848.5471296296,2009-02-04,13:07:52
22.8099483333333,108.258988333333,0,0,39848.5471643518,2009-02-04,13:07:55
22.8099483333333,108.258988333333,0,0,39848.5471875,2009-02-04,13:07:57
22.8099083333333,108.259018333333,0,0,39848.5472453704,2009-02-04,13:08:02
22.8098666666667,108.259035,0,0,39848.5473032407,2009-02-04,13:08:07
22.809815,108.259023333333,0,0,39848.5473611111,2009-02-04,13:08:12
22.8098566666667,108.258978333333,0,0,39848.5474189815,2009-02-04,13:08:17
22.809885,108.258935,0,0,39848.5474768518,2009-02-04,13:08:22
22.8099466666667,108.258936666667,0,0,39848.5475347222,2009-02-04,13:08:27
22.8099866666667,108.258956666667,0,0,39848.5475925926,2009-02-04,13:08:32
22.8100216666667,108.258981666667,0,0,39848.547650463,2009-02-04,13:08:37
22.8100316666667,108.258975,0,0,39848.5477083333,2009-02-04,13:08:42
22.81002,108.25896,0,0,39848.5477662037,2009-02-04,13:08:47
22.8100333333333,108.258953333333,0,0,39848.5478240741,2009-02-04,13:08:52
22.8101916666667,108.258873333333,0,0,39848.5478819444,2009-02-04,13:08:57
22.8102516666667,108.25897,0,0,39848.5479398148,2009-02-04,13:09:02
22.8103333333333,108.258955,0,0,39848.5479976852,2009-02-04,13:09:07
22.8103783333333,108.258981666667,0,0,39848.5480555556,2009-02-04,13:09:12
22.8103533333333,108.25899,0,0,39848.5481134259,2009-02-04,13:09:17
22.810305,108.259228333333,0,0,39848.5481712963,2009-02-04,13:09:22
22.8103083333333,108.25928,0,0,39848.5482291667,2009-02-04,13:09:27
22.8102633333333,108.259355,0,0,39848.548287037,2009-02-04,13:09:32
22.8102733333333,108.259413333333,0,0,39848.5483449074,2009-02-04,13:09:37
22.8102916666667,108.259473333333,0,0,39848.5484027778,2009-02-04,13:09:42
22.8103883333333,108.259583333333,0,0,39848.5484606481,2009-02-04,13:09:47
22.810385,108.259566666667,0,0,39848.5485185185,2009-02-04,13:09:52
22.8104016666667,108.25969,0,0,39848.5485763889,2009-02-04,13:09:57
22.81045,108.259756666667,0,0,39848.5486342593,2009-02-04,13:10:02
22.8104716666667,108.259793333333,0,0,39848.5486921296,2009-02-04,13:10:07
22.8104383333333,108.259853333333,0,0,39848.54875,2009-02-04,13:10:12
22.8104333333333,108.259925,0,0,39848.5488078704,2009-02-04,13:10:17
22.81049,108.25996,0,0,39848.5488657407,2009-02-04,13:10:22
22.8105533333333,108.259958333333,0,0,39848.5489236111,2009-02-04,13:10:27
22.8105933333333,108.259971666667,0,0,39848.5489814815,2009-02-04,13:10:32
22.81063,108.25998,0,0,39848.5490393518,2009-02-04,13:10:37
22.81067,108.259981666667,0,0,39848.5490972222,2009-02-04,13:10:42
22.8107266666667,108.259968333333,0,0,39848.5491550926,2009-02-04,13:10:47
22.8107466666667,108.259933333333,0,0,39848.549212963,2009-02-04,13:10:52
22.810835,108.259901666667,0,0,39848.5492708333,2009-02-04,13:10:57
22.8109116666667,108.259868333333,0,0,39848.5493287037,2009-02-04,13:11:02
22.8109666666667,108.259816666667,0,0,39848.5493865741,2009-02-04,13:11:07
22.8110416666667,108.259791666667,0,0,39848.5494444444,2009-02-04,13:11:12
22.81106,108.259776666667,0,0,39848.5495023148,2009-02-04,13:11:17
22.811045,108.25984,0,0,39848.5495601852,2009-02-04,13:11:22
22.81102,108.259975,0,0,39848.5496180556,2009-02-04,13:11:27
22.811035,108.26005,0,0,39848.5496759259,2009-02-04,13:11:32
22.8109683333333,108.260121666667,0,0,39848.5497337963,2009-02-04,13:11:37
22.81092,108.260206666667,0,0,39848.5497916667,2009-02-04,13:11:42
22.8109066666667,108.260241666667,0,0,39848.549849537,2009-02-04,13:11:47
22.81091,108.260288333333,0,0,39848.5499074074,2009-02-04,13:11:52
22.8109166666667,108.260348333333,0,0,39848.5499652778,2009-02-04,13:11:57
22.8109233333333,108.26041,0,0,39848.5500231481,2009-02-04,13:12:02
22.810925,108.260481666667,0,0,39848.5500810185,2009-02-04,13:12:07
22.8109433333333,108.260528333333,0,0,39848.5501388889,2009-02-04,13:12:12
22.8109633333333,108.26058,0,0,39848.5501967593,2009-02-04,13:12:17
22.8110116666667,108.260643333333,0,0,39848.5502546296,2009-02-04,13:12:22
22.8110566666667,108.260671666667,0,0,39848.5503125,2009-02-04,13:12:27
22.8111016666667,108.2607,0,0,39848.5503703704,2009-02-04,13:12:32
22.8111616666667,108.260716666667,0,0,39848.5504282407,2009-02-04,13:12:37
22.81121,108.260711666667,0,0,39848.5504861111,2009-02-04,13:12:42
22.8112616666667,108.260725,0,0,39848.5505439815,2009-02-04,13:12:47
22.8113066666667,108.26073,0,0,39848.5506018519,2009-02-04,13:12:52
22.8113633333333,108.26072,0,0,39848.5506597222,2009-02-04,13:12:57
22.8114183333333,108.260708333333,0,0,39848.5507175926,2009-02-04,13:13:02
22.8114916666667,108.26069,0,0,39848.550775463,2009-02-04,13:13:07
22.8115716666667,108.260683333333,0,0,39848.5508333333,2009-02-04,13:13:12
22.8116233333333,108.26068,0,0,39848.5508912037,2009-02-04,13:13:17
22.811695,108.260685,0,0,39848.5509490741,2009-02-04,13:13:22
22.81174,108.26069,0,0,39848.5510069444,2009-02-04,13:13:27
22.8117766666667,108.260695,0,0,39848.5510648148,2009-02-04,13:13:32
22.811805,108.260688333333,0,0,39848.5511226852,2009-02-04,13:13:37
22.811825,108.260665,0,0,39848.5511805556,2009-02-04,13:13:42
22.8118616666667,108.260638333333,0,0,39848.5512384259,2009-02-04,13:13:47
22.8119083333333,108.260641666667,0,0,39848.5512962963,2009-02-04,13:13:52
22.8119516666667,108.260656666667,0,0,39848.5513541667,2009-02-04,13:13:57
22.81202,108.260665,0,0,39848.551412037,2009-02-04,13:14:02
22.81206,108.260675,0,0,39848.5514699074,2009-02-04,13:14:07
22.8121066666667,108.260663333333,0,0,39848.5515277778,2009-02-04,13:14:12
22.8122133333333,108.260706666667,0,0,39848.5515856481,2009-02-04,13:14:17
22.8122966666667,108.260703333333,0,0,39848.5516435185,2009-02-04,13:14:22
22.81235,108.260708333333,0,0,39848.5517013889,2009-02-04,13:14:27
22.8124183333333,108.26071,0,0,39848.5517592593,2009-02-04,13:14:32
22.8124583333333,108.260696666667,0,0,39848.5518171296,2009-02-04,13:14:37
22.8124816666667,108.260776666667,0,0,39848.551875,2009-02-04,13:14:42
22.812515,108.260858333333,0,0,39848.5519328704,2009-02-04,13:14:47
22.8125716666667,108.260911666667,0,0,39848.5519907407,2009-02-04,13:14:52
22.812625,108.260941666667,0,0,39848.5520486111,2009-02-04,13:14:57
22.8126816666667,108.260981666667,0,0,39848.5521064815,2009-02-04,13:15:02
22.8127633333333,108.260983333333,0,0,39848.5521643519,2009-02-04,13:15:07
22.8127583333333,108.260906666667,0,0,39848.5522222222,2009-02-04,13:15:12
22.8127816666667,108.260925,0,0,39848.5522800926,2009-02-04,13:15:17
22.8127066666667,108.260955,0,0,39848.552337963,2009-02-04,13:15:22
22.8127433333333,108.26089,0,0,39848.5523958333,2009-02-04,13:15:27
22.812765,108.260888333333,0,0,39848.5524537037,2009-02-04,13:15:32
22.812765,108.260876666667,0,0,39848.5525115741,2009-02-04,13:15:37
22.81275,108.260871666667,0,0,39848.5525694444,2009-02-04,13:15:42
22.812755,108.26087,0,0,39848.5526273148,2009-02-04,13:15:47
22.812755,108.26087,0,0,39848.552662037,2009-02-04,13:15:50
22.81275,108.260866666667,0,0,39848.5526851852,2009-02-04,13:15:52
22.8127083333333,108.260895,0,0,39848.5527430556,2009-02-04,13:15:57
22.8127283333333,108.26089,0,0,39848.5528009259,2009-02-04,13:16:02
22.8127283333333,108.26089,0,0,39848.5528356481,2009-02-04,13:16:05
22.8127366666667,108.260888333333,0,0,39848.5528587963,2009-02-04,13:16:07
22.8127266666667,108.260866666667,0,0,39848.5529166667,2009-02-04,13:16:12
22.8127333333333,108.26086,0,0,39848.552974537,2009-02-04,13:16:17
22.8127333333333,108.26086,0,0,39848.5530092593,2009-02-04,13:16:20
22.8127366666667,108.260861666667,0,0,39848.5530324074,2009-02-04,13:16:22
22.8127583333333,108.260856666667,0,0,39848.5530902778,2009-02-04,13:16:27
22.8127683333333,108.260855,0,0,39848.5531481481,2009-02-04,13:16:32
22.8127966666667,108.26094,0,0,39848.5532060185,2009-02-04,13:16:37
22.8128633333333,108.260995,0,0,39848.5532638889,2009-02-04,13:16:42
22.8129183333333,108.261065,0,0,39848.5533217593,2009-02-04,13:16:47
22.8129733333333,108.26109,0,0,39848.5533796296,2009-02-04,13:16:52
22.8130066666667,108.261138333333,0,0,39848.5534375,2009-02-04,13:16:57
22.8130566666667,108.261206666667,0,0,39848.5534953704,2009-02-04,13:17:02
22.8131066666667,108.26129,0,0,39848.5535532407,2009-02-04,13:17:07
22.8131283333333,108.261396666667,0,0,39848.5536111111,2009-02-04,13:17:12
22.8131683333333,108.261483333333,0,0,39848.5536689815,2009-02-04,13:17:17
22.813165,108.261751666667,0,0,39848.5537268519,2009-02-04,13:17:22
22.8132083333333,108.261853333333,0,0,39848.5537847222,2009-02-04,13:17:27
22.8132033333333,108.262115,0,0,39848.5538425926,2009-02-04,13:17:32
22.8132283333333,108.262318333333,0,0,39848.553900463,2009-02-04,13:17:37
22.8133466666667,108.262141666667,0,0,39848.5539583333,2009-02-04,13:17:42
22.8133883333333,108.261813333333,0,0,39848.5540162037,2009-02-04,13:17:47
22.8134666666667,108.261823333333,0,0,39848.5540740741,2009-02-04,13:17:52
22.81353,108.261896666667,0,0,39848.5541319444,2009-02-04,13:17:57
22.8135983333333,108.261965,0,0,39848.5541898148,2009-02-04,13:18:02
22.813565,108.262051666667,0,0,39848.5542476852,2009-02-04,13:18:07
22.813575,108.262068333333,0,0,39848.5543055556,2009-02-04,13:18:12
22.813605,108.262131666667,0,0,39848.5543634259,2009-02-04,13:18:17
22.8136683333333,108.262075,0,0,39848.5544212963,2009-02-04,13:18:22
22.8136483333333,108.262176666667,0,0,39848.5544791667,2009-02-04,13:18:27
22.813645,108.262201666667,0,0,39848.554537037,2009-02-04,13:18:32
22.813595,108.26224,0,0,39848.5545949074,2009-02-04,13:18:37
22.8135333333333,108.262311666667,0,0,39848.5546527778,2009-02-04,13:18:42
22.8135566666667,108.262345,0,0,39848.5547106481,2009-02-04,13:18:47
22.8135366666667,108.262378333333,0,0,39848.5547685185,2009-02-04,13:18:52
22.81347,108.262436666667,0,0,39848.5548263889,2009-02-04,13:18:57
22.8135016666667,108.262475,0,0,39848.5548842593,2009-02-04,13:19:02
22.81351,108.262456666667,0,0,39848.5549421296,2009-02-04,13:19:07
22.8135466666667,108.262543333333,0,0,39848.555,2009-02-04,13:19:12
22.813575,108.262568333333,0,0,39848.5550578704,2009-02-04,13:19:17
22.8135566666667,108.262555,0,0,39848.5551157407,2009-02-04,13:19:22
22.813565,108.262588333333,0,0,39848.5551736111,2009-02-04,13:19:27
22.8135816666667,108.262561666667,0,0,39848.5552314815,2009-02-04,13:19:32
22.8135816666667,108.262561666667,0,0,39848.5552662037,2009-02-04,13:19:35
22.813575,108.262565,0,0,39848.5552893518,2009-02-04,13:19:37
22.8135883333333,108.262566666667,0,0,39848.5553472222,2009-02-04,13:19:42
22.8135766666667,108.262578333333,0,0,39848.5554050926,2009-02-04,13:19:47
22.8135483333333,108.262593333333,0,0,39848.555462963,2009-02-04,13:19:52
22.8135183333333,108.262586666667,0,0,39848.5555208333,2009-02-04,13:19:57
22.8134983333333,108.262565,0,0,39848.5555787037,2009-02-04,13:20:02
22.8135166666667,108.262511666667,0,0,39848.5556365741,2009-02-04,13:20:07
22.8135016666667,108.262498333333,0,0,39848.5556944444,2009-02-04,13:20:12
22.8134883333333,108.262525,0,0,39848.5557523148,2009-02-04,13:20:17
22.8134966666667,108.262541666667,0,0,39848.5558101852,2009-02-04,13:20:22
22.8135066666667,108.262525,0,0,39848.5558680556,2009-02-04,13:20:27
22.813595,108.262481666667,0,0,39848.5559259259,2009-02-04,13:20:32
22.81365,108.262621666667,0,0,39848.5559837963,2009-02-04,13:20:37
22.813515,108.262601666667,0,0,39848.5626388889,2009-02-04,13:30:12
22.8133166666667,108.262773333333,0,0,39848.5626967593,2009-02-04,13:30:17
22.81309,108.262981666667,0,0,39848.5627546296,2009-02-04,13:30:22
22.8128333333333,108.263238333333,0,0,39848.5628125,2009-02-04,13:30:27
22.8125833333333,108.263521666667,0,0,39848.5628703704,2009-02-04,13:30:32
22.81229,108.26383,0,0,39848.5629282407,2009-02-04,13:30:37
22.8119683333333,108.26417,0,0,39848.5629861111,2009-02-04,13:30:42
22.8116266666667,108.264526666667,0,0,39848.5630439815,2009-02-04,13:30:47
22.811295,108.264865,0,0,39848.5631018518,2009-02-04,13:30:52
22.8109883333333,108.265186666667,0,0,39848.5631597222,2009-02-04,13:30:57
22.8106416666667,108.265488333333,0,0,39848.5632175926,2009-02-04,13:31:02
22.8103533333333,108.265806666667,0,0,39848.563275463,2009-02-04,13:31:07
22.8101133333333,108.266028333333,0,0,39848.5633333333,2009-02-04,13:31:12
22.81001,108.26612,0,0,39848.5633912037,2009-02-04,13:31:17
22.8098716666667,108.26628,0,0,39848.5634490741,2009-02-04,13:31:22
22.8096983333333,108.266463333333,0,0,39848.5635069444,2009-02-04,13:31:27
22.8094966666667,108.266691666667,0,0,39848.5635648148,2009-02-04,13:31:32
22.8092783333333,108.266943333333,0,0,39848.5636226852,2009-02-04,13:31:37
22.809005,108.26723,0,0,39848.5636805556,2009-02-04,13:31:42
22.8087566666667,108.267516666667,0,0,39848.5637384259,2009-02-04,13:31:47
22.8085033333333,108.2678,0,0,39848.5637962963,2009-02-04,13:31:52
22.8082216666667,108.268088333333,0,0,39848.5638541667,2009-02-04,13:31:57
22.8079066666667,108.2684,0,0,39848.563912037,2009-02-04,13:32:02
22.8075783333333,108.268736666667,0,0,39848.5639699074,2009-02-04,13:32:07
22.8072333333333,108.269101666667,0,0,39848.5640277778,2009-02-04,13:32:12
22.8068733333333,108.269483333333,0,0,39848.5640856481,2009-02-04,13:32:17
22.806495,108.269831666667,0,0,39848.5641435185,2009-02-04,13:32:22
22.8062116666667,108.270183333333,0,0,39848.5642013889,2009-02-04,13:32:27
22.806025,108.270431666667,0,0,39848.5642592593,2009-02-04,13:32:32
22.8058466666667,108.270571666667,0,0,39848.5643171296,2009-02-04,13:32:37
22.8056466666667,108.270701666667,0,0,39848.564375,2009-02-04,13:32:42
22.8053216666667,108.27071,0,0,39848.5644328704,2009-02-04,13:32:47
22.8050283333333,108.270496666667,0,0,39848.5644907407,2009-02-04,13:32:52
22.804925,108.270165,0,0,39848.5645486111,2009-02-04,13:32:57
22.8050566666667,108.269841666667,0,0,39848.5646064815,2009-02-04,13:33:02
22.8053366666667,108.269673333333,0,0,39848.5646643518,2009-02-04,13:33:07
22.80568,108.269645,0,0,39848.5647222222,2009-02-04,13:33:12
22.806005,108.269571666667,0,0,39848.5647800926,2009-02-04,13:33:17
22.8062883333333,108.269375,0,0,39848.564837963,2009-02-04,13:33:22
22.8064983333333,108.269233333333,0,0,39848.5648958333,2009-02-04,13:33:27
22.8066116666667,108.2692,0,0,39848.5649537037,2009-02-04,13:33:32
22.8067483333333,108.269283333333,0,0,39848.5650115741,2009-02-04,13:33:37
22.8069616666667,108.269528333333,0,0,39848.5650694444,2009-02-04,13:33:42
22.8072233333333,108.269878333333,0,0,39848.5651273148,2009-02-04,13:33:47
22.8075233333333,108.270255,0,0,39848.5651851852,2009-02-04,13:33:52
22.8078566666667,108.270645,0,0,39848.5652430556,2009-02-04,13:33:57
22.8081733333333,108.271006666667,0,0,39848.5653009259,2009-02-04,13:34:02
22.8084866666667,108.271418333333,0,0,39848.5653587963,2009-02-04,13:34:07
22.80871,108.271696666667,0,0,39848.5654166667,2009-02-04,13:34:12
22.8089283333333,108.27199,0,0,39848.565474537,2009-02-04,13:34:17
22.8090683333333,108.272165,0,0,39848.5655324074,2009-02-04,13:34:22
22.809075,108.27218,0,0,39848.5655902778,2009-02-04,13:34:27
22.8090833333333,108.2722,0,0,39848.5656481481,2009-02-04,13:34:32
22.8091066666667,108.27224,0,0,39848.5657060185,2009-02-04,13:34:37
22.809205,108.272296666667,0,0,39848.5657638889,2009-02-04,13:34:42
22.8093583333333,108.272456666667,0,0,39848.5658217593,2009-02-04,13:34:47
22.80953,108.272698333333,0,0,39848.5658796296,2009-02-04,13:34:52
22.80972,108.272966666667,0,0,39848.5659375,2009-02-04,13:34:57
22.80997,108.273283333333,0,0,39848.5659953704,2009-02-04,13:35:02
22.8102283333333,108.273556666667,0,0,39848.5660532407,2009-02-04,13:35:07
22.8104933333333,108.27387,0,0,39848.5661111111,2009-02-04,13:35:12
22.8107916666667,108.274203333333,0,0,39848.5661689815,2009-02-04,13:35:17
22.8110833333333,108.274533333333,0,0,39848.5662268519,2009-02-04,13:35:22
22.8113716666667,108.274891666667,0,0,39848.5662847222,2009-02-04,13:35:27
22.8116616666667,108.275268333333,0,0,39848.5663425926,2009-02-04,13:35:32
22.811945,108.275646666667,0,0,39848.566400463,2009-02-04,13:35:37
22.8122466666667,108.276016666667,0,0,39848.5664583333,2009-02-04,13:35:42
22.812565,108.2764,0,0,39848.5665162037,2009-02-04,13:35:47
22.81287,108.27678,0,0,39848.5665740741,2009-02-04,13:35:52
22.813165,108.277133333333,0,0,39848.5666319444,2009-02-04,13:35:57
22.813455,108.277493333333,0,0,39848.5666898148,2009-02-04,13:36:02
22.81375,108.277853333333,0,0,39848.5667476852,2009-02-04,13:36:07
22.8140333333333,108.278228333333,0,0,39848.5668055556,2009-02-04,13:36:12
22.814315,108.278596666667,0,0,39848.5668634259,2009-02-04,13:36:17
22.8146,108.278955,0,0,39848.5669212963,2009-02-04,13:36:22
22.814895,108.279306666667,0,0,39848.5669791667,2009-02-04,13:36:27
22.81518,108.279685,0,0,39848.567037037,2009-02-04,13:36:32
22.8154766666667,108.280055,0,0,39848.5670949074,2009-02-04,13:36:37
22.81576,108.280376666667,0,0,39848.5671527778,2009-02-04,13:36:42
22.8160566666667,108.280666666667,0,0,39848.5672106481,2009-02-04,13:36:47
22.8163116666667,108.280925,0,0,39848.5672685185,2009-02-04,13:36:52
22.8165333333333,108.28108,0,0,39848.5673263889,2009-02-04,13:36:57
22.8166966666667,108.281185,0,0,39848.5673842593,2009-02-04,13:37:02
22.8167033333333,108.281263333333,0,0,39848.5674421296,2009-02-04,13:37:07
22.816725,108.281266666667,0,0,39848.5675,2009-02-04,13:37:12
22.81674,108.281273333333,0,0,39848.5675578704,2009-02-04,13:37:17
22.8169033333333,108.281301666667,0,0,39848.5676157407,2009-02-04,13:37:22
22.8171333333333,108.281353333333,0,0,39848.5676736111,2009-02-04,13:37:27
22.81753,108.281471666667,0,0,39848.5677314815,2009-02-04,13:37:32
22.8179283333333,108.281565,0,0,39848.5677893519,2009-02-04,13:37:37
22.8183616666667,108.281653333333,0,0,39848.5678472222,2009-02-04,13:37:42
22.8188183333333,108.281713333333,0,0,39848.5679050926,2009-02-04,13:37:47
22.8192416666667,108.281753333333,0,0,39848.567962963,2009-02-04,13:37:52
22.8196033333333,108.281853333333,0,0,39848.5680208333,2009-02-04,13:37:57
22.8197966666667,108.28189,0,0,39848.5680787037,2009-02-04,13:38:02
22.8200283333333,108.28205,0,0,39848.5681365741,2009-02-04,13:38:07
22.8201933333333,108.282223333333,0,0,39848.5681944444,2009-02-04,13:38:12
22.8203933333333,108.28263,0,0,39848.5682523148,2009-02-04,13:38:17
22.8206183333333,108.282958333333,0,0,39848.5683101852,2009-02-04,13:38:22
22.82075,108.283133333333,0,0,39848.5683680556,2009-02-04,13:38:27
22.8207616666667,108.283273333333,0,0,39848.5684259259,2009-02-04,13:38:32
22.8207266666667,108.283243333333,0,0,39848.5684837963,2009-02-04,13:38:37
22.8207083333333,108.283228333333,0,0,39848.5685416667,2009-02-04,13:38:42
22.820725,108.283333333333,0,0,39848.568599537,2009-02-04,13:38:47
22.8207233333333,108.283423333333,0,0,39848.5686574074,2009-02-04,13:38:52
22.8207216666667,108.283536666667,0,0,39848.5687152778,2009-02-04,13:38:57
22.820735,108.283763333333,0,0,39848.5687731481,2009-02-04,13:39:02
22.8207516666667,108.283926666667,0,0,39848.5688310185,2009-02-04,13:39:07
22.8207516666667,108.284165,0,0,39848.5688888889,2009-02-04,13:39:12
22.8207283333333,108.28448,0,0,39848.5689467593,2009-02-04,13:39:17
22.8207666666667,108.28489,0,0,39848.5690046296,2009-02-04,13:39:22
22.820845,108.285248333333,0,0,39848.5690625,2009-02-04,13:39:27
22.82087,108.28562,0,0,39848.5691203704,2009-02-04,13:39:32
22.8208716666667,108.285956666667,0,0,39848.5691782407,2009-02-04,13:39:37
22.820815,108.286276666667,0,0,39848.5692361111,2009-02-04,13:39:42
22.8208,108.286675,0,0,39848.5692939815,2009-02-04,13:39:47
22.8207033333333,108.287055,0,0,39848.5693518519,2009-02-04,13:39:52
22.8207316666667,108.287455,0,0,39848.5694097222,2009-02-04,13:39:57
22.8207066666667,108.287801666667,0,0,39848.5694675926,2009-02-04,13:40:02
22.820705,108.288055,0,0,39848.569525463,2009-02-04,13:40:07
22.820705,108.288278333333,0,0,39848.5695833333,2009-02-04,13:40:12
22.8206616666667,108.288463333333,0,0,39848.5696412037,2009-02-04,13:40:17
22.820635,108.28859,0,0,39848.5696990741,2009-02-04,13:40:22
22.8206133333333,108.288641666667,0,0,39848.5697569444,2009-02-04,13:40:27
22.8206433333333,108.288535,0,0,39848.5698148148,2009-02-04,13:40:32
22.8206783333333,108.288456666667,0,0,39848.5698726852,2009-02-04,13:40:37
22.8206233333333,108.288685,0,0,39848.5699305556,2009-02-04,13:40:42
22.82062,108.288721666667,0,0,39848.5699884259,2009-02-04,13:40:47
22.8206333333333,108.288795,0,0,39848.5700462963,2009-02-04,13:40:52
22.8206216666667,108.289091666667,0,0,39848.5701041667,2009-02-04,13:40:57
22.820605,108.28935,0,0,39848.570162037,2009-02-04,13:41:02
22.8205783333333,108.289741666667,0,0,39848.5702199074,2009-02-04,13:41:07
22.8205516666667,108.290066666667,0,0,39848.5702777778,2009-02-04,13:41:12
22.82055,108.290316666667,0,0,39848.5703356481,2009-02-04,13:41:17
22.8205683333333,108.290486666667,0,0,39848.5703935185,2009-02-04,13:41:22
22.8205683333333,108.290673333333,0,0,39848.5704513889,2009-02-04,13:41:27
22.82059,108.290743333333,0,0,39848.5705092593,2009-02-04,13:41:32
22.8206433333333,108.290781666667,0,0,39848.5705671296,2009-02-04,13:41:37
22.82067,108.290901666667,0,0,39848.570625,2009-02-04,13:41:42
22.8206666666667,108.290991666667,0,0,39848.5706828704,2009-02-04,13:41:47
22.8206566666667,108.290981666667,0,0,39848.5707407407,2009-02-04,13:41:52
22.8206483333333,108.291071666667,0,0,39848.5707986111,2009-02-04,13:41:57
22.82062,108.291276666667,0,0,39848.5708564815,2009-02-04,13:42:02
22.8205766666667,108.291565,0,0,39848.5709143518,2009-02-04,13:42:07
22.8205366666667,108.291868333333,0,0,39848.5709722222,2009-02-04,13:42:12
22.8204366666667,108.2923,0,0,39848.5710300926,2009-02-04,13:42:17
22.820345,108.292731666667,0,0,39848.571087963,2009-02-04,13:42:22
22.82022,108.293138333333,0,0,39848.5711458333,2009-02-04,13:42:27
22.8204316666667,108.293573333333,0,0,39848.5712037037,2009-02-04,13:42:32
22.8203266666667,108.29407,0,0,39848.5712615741,2009-02-04,13:42:37
22.8200633333333,108.29471,0,0,39848.5713194444,2009-02-04,13:42:42
22.8198383333333,108.295251666667,0,0,39848.5713773148,2009-02-04,13:42:47
22.8196833333333,108.295761666667,0,0,39848.5714351852,2009-02-04,13:42:52
22.8196183333333,108.296195,0,0,39848.5714930556,2009-02-04,13:42:57
22.8195233333333,108.296651666667,0,0,39848.5715509259,2009-02-04,13:43:02
22.8192816666667,108.296923333333,0,0,39848.5716203704,2009-02-04,13:43:08
22.819305,108.296966666667,0,0,39848.5716782407,2009-02-04,13:43:13
22.819345,108.297131666667,0,0,39848.5717361111,2009-02-04,13:43:18
22.8193333333333,108.297391666667,0,0,39848.5717939815,2009-02-04,13:43:23
22.8193683333333,108.297585,0,0,39848.5718518518,2009-02-04,13:43:28
22.8191016666667,108.298071666667,0,0,39848.5719212963,2009-02-04,13:43:34
22.8190116666667,108.298506666667,0,0,39848.5719791667,2009-02-04,13:43:39
22.81892,108.299533333333,0,0,39848.5721643518,2009-02-04,13:43:55
22.81893,108.299848333333,0,0,39848.5722222222,2009-02-04,13:44:00
22.8189866666667,108.300145,0,0,39848.572349537,2009-02-04,13:44:11
22.8183283333333,108.30124,0,0,39848.5725578704,2009-02-04,13:44:29
