# Supplementary material for: Research on differential privacy protection method based on user tendency
Source: PLoS One. 2023 Oct 26;18(10):e0288823. doi: 10.1371/journal.pone.0288823 (PMC10602288; doi:10.1371/journal.pone.0288823)
Supplement: S2 Data — (ZIP) [file pone.0288823.s002.zip › Data 5-2/023/Trajectory/20090204175732.plt]

Geolife trajectory
WGS 84
Altitude is in Feet
Reserved 3
0,2,255,My Track,0,0,2,8421376
0
22.816448,108.332067,0,492.084534120735,39848.748287037,2009-02-04,17:57:32
22.815663,108.33221,0,196.141322178478,39848.7483449074,2009-02-04,17:57:37
22.815721,108.33218,0,181.73405511811,39848.7484027778,2009-02-04,17:57:42
22.815742,108.332167,0,181.767309711286,39848.7484606481,2009-02-04,17:57:47
22.815738,108.332145,0,181.55780183727,39848.7485185185,2009-02-04,17:57:52
22.815726,108.332163,0,185.946591207349,39848.7485763889,2009-02-04,17:57:57
22.81571,108.332162,0,181.909760498688,39848.7486342593,2009-02-04,17:58:02
22.815671,108.332165,0,176.115049212598,39848.7486921296,2009-02-04,17:58:07
22.815671,108.332165,0,176.115049212598,39848.7487268519,2009-02-04,17:58:10
22.815677,108.332171,0,176.614612860892,39848.74875,2009-02-04,17:58:12
22.815715,108.332161,0,196.65405183727,39848.7488078704,2009-02-04,17:58:17
22.815791,108.332183,0,218.879543963255,39848.7488657407,2009-02-04,17:58:22
22.815834,108.33217,0,222.799845800525,39848.7489236111,2009-02-04,17:58:27
22.815875,108.332162,0,217.156299212598,39848.7489814815,2009-02-04,17:58:32
22.815887,108.332153,0,215.685787401575,39848.7490393519,2009-02-04,17:58:37
22.815926,108.332154,0,213.920511811024,39848.7490972222,2009-02-04,17:58:42
22.815975,108.332167,0,212.513405511811,39848.7491550926,2009-02-04,17:58:47
22.816024,108.332175,0,215.357083333333,39848.749212963,2009-02-04,17:58:52
22.816064,108.332151,0,229.333290682415,39848.7492708333,2009-02-04,17:58:57
22.816021,108.332153,0,239.32532152231,39848.7493287037,2009-02-04,17:59:02
22.815997,108.332138,0,243.119767060367,39848.7493865741,2009-02-04,17:59:07
22.816027,108.332128,0,244.438215223097,39848.7494444444,2009-02-04,17:59:12
22.816067,108.332148,0,248.246154855643,39848.7495023148,2009-02-04,17:59:17
22.816093,108.332157,0,236.936377952756,39848.7495601852,2009-02-04,17:59:22
22.816087,108.33217,0,218.600200131234,39848.7496180556,2009-02-04,17:59:27
22.816067,108.332175,0,205.839337270341,39848.7496759259,2009-02-04,17:59:32
22.816056,108.332168,0,204.676279527559,39848.7497337963,2009-02-04,17:59:37
22.816052,108.332168,0,203.487880577428,39848.7497916667,2009-02-04,17:59:42
22.816048,108.332168,0,203.219773622047,39848.749849537,2009-02-04,17:59:47
22.816041,108.332167,0,203.153156167979,39848.7499074074,2009-02-04,17:59:52
22.816035,108.332166,0,203.214780183727,39848.7499652778,2009-02-04,17:59:57
22.816035,108.332166,0,203.214780183727,39848.75,2009-02-04,18:00:00
22.816031,108.332166,0,203.341499343832,39848.7500231481,2009-02-04,18:00:02
22.816022,108.332164,0,203.514950787402,39848.7500810185,2009-02-04,18:00:07
22.816022,108.332164,0,203.514950787402,39848.7501157407,2009-02-04,18:00:10
22.816016,108.332164,0,203.754130577428,39848.7501388889,2009-02-04,18:00:12
22.816004,108.332162,0,204.047667322835,39848.7501967593,2009-02-04,18:00:17
22.816004,108.332162,0,204.047667322835,39848.7502314815,2009-02-04,18:00:20
22.816006,108.33216,0,207.250111548556,39848.7502546296,2009-02-04,18:00:22
22.815996,108.332148,0,209.044094488189,39848.7503125,2009-02-04,18:00:27
22.815948,108.33203,0,229.522125984252,39848.7503703704,2009-02-04,18:00:32
22.815956,108.332005,0,233.668303805774,39848.7504282407,2009-02-04,18:00:37
22.815936,108.332009,0,233.248038057743,39848.7504861111,2009-02-04,18:00:42
22.815959,108.332009,0,227.798300524934,39848.7505439815,2009-02-04,18:00:47
22.815886,108.331843,0,109.966896325459,39848.7506018518,2009-02-04,18:00:52
22.816024,108.331942,0,145.498034776903,39848.7506597222,2009-02-04,18:00:57
22.81602,108.332008,0,145.906912729659,39848.7507175926,2009-02-04,18:01:02
22.815998,108.332056,0,150.29780839895,39848.750775463,2009-02-04,18:01:07
22.815989,108.33207,0,145.577119422572,39848.7508333333,2009-02-04,18:01:12
22.815922,108.332075,0,149.292083333333,39848.7508912037,2009-02-04,18:01:17
22.815908,108.332089,0,150.513011811024,39848.7509490741,2009-02-04,18:01:22
22.815964,108.332067,0,169.807470472441,39848.7510069444,2009-02-04,18:01:27
22.815924,108.332081,0,168.295232939633,39848.7510648148,2009-02-04,18:01:32
22.815946,108.332073,0,183.81092519685,39848.7511226852,2009-02-04,18:01:37
22.815901,108.332052,0,197.672906824147,39848.7511805556,2009-02-04,18:01:42
22.815899,108.332022,0,204.592877296588,39848.7512384259,2009-02-04,18:01:47
22.815873,108.332031,0,200.394471784777,39848.7512962963,2009-02-04,18:01:52
22.815843,108.332043,0,202.847654199475,39848.7513541667,2009-02-04,18:01:57
22.815874,108.332056,0,197.311824146982,39848.751412037,2009-02-04,18:02:02
22.815892,108.332058,0,198.781046587926,39848.7514699074,2009-02-04,18:02:07
22.815853,108.332072,0,200.47312992126,39848.7515277778,2009-02-04,18:02:12
22.815794,108.332062,0,208.822949475066,39848.7515856481,2009-02-04,18:02:17
22.815737,108.332039,0,223.006751968504,39848.7516435185,2009-02-04,18:02:22
22.815689,108.332022,0,233.225183727034,39848.7517013889,2009-02-04,18:02:27
22.815723,108.332086,0,240.463097112861,39848.7517592593,2009-02-04,18:02:32
22.815752,108.332114,0,243.416909448819,39848.7518171296,2009-02-04,18:02:37
22.815772,108.332124,0,246.408192257218,39848.751875,2009-02-04,18:02:42
22.815804,108.332152,0,249.344258530184,39848.7519328704,2009-02-04,18:02:47
22.815886,108.33221,0,253.38092847769,39848.7519907407,2009-02-04,18:02:52
22.816069,108.332212,0,252.1118667979,39848.7520486111,2009-02-04,18:02:57
22.816316,108.33203,0,253.31281824147,39848.7521064815,2009-02-04,18:03:02
22.816599,108.332001,0,263.354435695538,39848.7521643518,2009-02-04,18:03:07
22.816868,108.331944,0,256.829524278215,39848.7522222222,2009-02-04,18:03:12
22.817112,108.331987,0,252.360695538058,39848.7522800926,2009-02-04,18:03:17
22.817318,108.332008,0,250.027122703412,39848.752337963,2009-02-04,18:03:22
22.817507,108.332018,0,248.501519028871,39848.7523958333,2009-02-04,18:03:27
22.817632,108.332006,0,245.930580708661,39848.7524537037,2009-02-04,18:03:32
22.817797,108.33207,0,237.196597769029,39848.7525115741,2009-02-04,18:03:37
22.817948,108.332088,0,240.505374015748,39848.7525694444,2009-02-04,18:03:42
22.818303,108.332312,0,257.828681102362,39848.7526273148,2009-02-04,18:03:47
22.81846,108.332329,0,260.161151574803,39848.7526851852,2009-02-04,18:03:52
22.818608,108.332339,0,257.692112860892,39848.7527430556,2009-02-04,18:03:57
22.818728,108.332317,0,246.123992782152,39848.7528009259,2009-02-04,18:04:02
22.818828,108.332302,0,238.505862860892,39848.7528587963,2009-02-04,18:04:07
22.818892,108.332273,0,221.837135826772,39848.7529166667,2009-02-04,18:04:12
22.818987,108.332266,0,220.877604986877,39848.752974537,2009-02-04,18:04:17
22.819132,108.332388,0,167.204576771654,39848.7530324074,2009-02-04,18:04:22
22.819205,108.33241,0,150.493687664042,39848.7530902778,2009-02-04,18:04:27
22.819268,108.33241,0,154.613999343832,39848.7531481481,2009-02-04,18:04:32
22.819312,108.332405,0,165.384524278215,39848.7532060185,2009-02-04,18:04:37
22.819304,108.332382,0,160.234881889764,39848.7532638889,2009-02-04,18:04:42
22.819294,108.332385,0,157.37623687664,39848.7533217593,2009-02-04,18:04:47
22.81928,108.332385,0,154.534012467192,39848.7533796296,2009-02-04,18:04:52
22.819269,108.332387,0,151.734625984252,39848.7534375,2009-02-04,18:04:57
22.819257,108.332389,0,149.286814304462,39848.7534953704,2009-02-04,18:05:02
22.819257,108.332389,0,149.286814304462,39848.7535300926,2009-02-04,18:05:05
22.819252,108.33239,0,147.664353674541,39848.7535532407,2009-02-04,18:05:07
22.819269,108.332395,0,154.026801181102,39848.7536111111,2009-02-04,18:05:12
22.819287,108.332399,0,161.742477034121,39848.7536689815,2009-02-04,18:05:17
22.819287,108.332399,0,161.742477034121,39848.7537037037,2009-02-04,18:05:20
22.819293,108.3324,0,167.404872047244,39848.7537268519,2009-02-04,18:05:22
22.819343,108.332407,0,175.732427821522,39848.7537847222,2009-02-04,18:05:27
22.819393,108.332427,0,191.107460629921,39848.7538425926,2009-02-04,18:05:32
22.819392,108.332429,0,197.012280183727,39848.753900463,2009-02-04,18:05:37
22.819395,108.332427,0,205.466515748031,39848.7539583333,2009-02-04,18:05:42
22.819403,108.332419,0,208.379878608924,39848.7540162037,2009-02-04,18:05:47
22.819408,108.332416,0,210.13407480315,39848.7540740741,2009-02-04,18:05:52
22.819408,108.332416,0,210.13407480315,39848.7541087963,2009-02-04,18:05:55
22.819405,108.332412,0,213.03780183727,39848.7541319444,2009-02-04,18:05:57
22.819395,108.332364,0,226.923625328084,39848.7541898148,2009-02-04,18:06:02
22.819376,108.332347,0,231.746938976378,39848.7542476852,2009-02-04,18:06:07
22.819397,108.332344,0,244.321295931759,39848.7543055556,2009-02-04,18:06:12
22.819397,108.332344,0,244.321295931759,39848.7543402778,2009-02-04,18:06:15
22.819395,108.332338,0,247.878651574803,39848.7543634259,2009-02-04,18:06:17
22.819414,108.332322,0,254.179711286089,39848.7544212963,2009-02-04,18:06:22
22.819539,108.332249,0,262.69219488189,39848.7544791667,2009-02-04,18:06:27
22.819676,108.33212,0,270.476604330709,39848.754537037,2009-02-04,18:06:32
22.81979,108.332022,0,283.442444225722,39848.7545949074,2009-02-04,18:06:37
22.819902,108.331985,0,288.031794619423,39848.7546527778,2009-02-04,18:06:42
22.820032,108.331884,0,290.304543963255,39848.7547106481,2009-02-04,18:06:47
22.820171,108.331747,0,294.529022309711,39848.7547685185,2009-02-04,18:06:52
22.820289,108.331663,0,300.077276902887,39848.7548263889,2009-02-04,18:06:57
22.820382,108.331522,0,293.369343832021,39848.7548842593,2009-02-04,18:07:02
22.820501,108.331437,0,293.297654199475,39848.7549421296,2009-02-04,18:07:07
22.820601,108.331291,0,296.9412664042,39848.755,2009-02-04,18:07:12
22.820717,108.331145,0,296.123159448819,39848.7550578704,2009-02-04,18:07:17
22.820844,108.331074,0,290.734950787402,39848.7551157407,2009-02-04,18:07:22
22.820895,108.330941,0,285.285337926509,39848.7551736111,2009-02-04,18:07:27
22.820975,108.330869,0,276.702470472441,39848.7552314815,2009-02-04,18:07:32
22.821048,108.330824,0,279.313061023622,39848.7552893519,2009-02-04,18:07:37
22.821122,108.3308,0,261.278251312336,39848.7553472222,2009-02-04,18:07:42
22.821243,108.330725,0,257.559248687664,39848.7554050926,2009-02-04,18:07:47
22.821371,108.330623,0,259.702060367454,39848.755462963,2009-02-04,18:07:52
22.821483,108.330558,0,257.274248687664,39848.7555208333,2009-02-04,18:07:57
22.821569,108.330433,0,260.887946194226,39848.7555787037,2009-02-04,18:08:02
22.821732,108.33034,0,261.338375984252,39848.7556365741,2009-02-04,18:08:07
22.821829,108.330222,0,255.856102362205,39848.7556944444,2009-02-04,18:08:12
22.821987,108.330215,0,225.170265748031,39848.7557523148,2009-02-04,18:08:17
22.822191,108.330295,0,191.879160104987,39848.7558101852,2009-02-04,18:08:22
22.822318,108.3304,0,177.580177165354,39848.7558680556,2009-02-04,18:08:27
22.822415,108.330461,0,165.53374343832,39848.7559259259,2009-02-04,18:08:32
22.822541,108.330558,0,153.333359580052,39848.7559837963,2009-02-04,18:08:37
22.822643,108.330736,0,157.820183727034,39848.7560416667,2009-02-04,18:08:42
22.822707,108.330879,0,169.701512467192,39848.756099537,2009-02-04,18:08:47
22.822773,108.331027,0,163.56907480315,39848.7561574074,2009-02-04,18:08:52
22.82288,108.331162,0,172.909337270341,39848.7562152778,2009-02-04,18:08:57
22.823021,108.331306,0,182.088379265092,39848.7562731481,2009-02-04,18:09:02
22.823131,108.331459,0,187.279294619423,39848.7563310185,2009-02-04,18:09:07
22.82321,108.331611,0,194.172096456693,39848.7563888889,2009-02-04,18:09:12
22.823229,108.33176,0,199.668287401575,39848.7564467593,2009-02-04,18:09:17
22.823272,108.331937,0,203.353402230971,39848.7565046296,2009-02-04,18:09:22
22.823489,108.33194,0,190.381679790026,39848.7565625,2009-02-04,18:09:27
22.823641,108.332079,0,185.35687992126,39848.7566203704,2009-02-04,18:09:32
22.823746,108.332202,0,177.313149606299,39848.7566782407,2009-02-04,18:09:37
22.823839,108.332344,0,170.102395013123,39848.7567361111,2009-02-04,18:09:42
22.823948,108.332486,0,159.344297900262,39848.7567939815,2009-02-04,18:09:47
22.824026,108.332567,0,149.903536745407,39848.7568518519,2009-02-04,18:09:52
22.824168,108.332748,0,144.058251312336,39848.7569097222,2009-02-04,18:09:57
22.824246,108.332874,0,153.570551181102,39848.7569675926,2009-02-04,18:10:02
22.824323,108.332964,0,180.612975721785,39848.757025463,2009-02-04,18:10:07
22.824377,108.333058,0,184.856200787402,39848.7570833333,2009-02-04,18:10:12
22.824427,108.333089,0,201.655649606299,39848.7571412037,2009-02-04,18:10:17
22.824493,108.333168,0,221.884268372703,39848.7571990741,2009-02-04,18:10:22
22.824556,108.333236,0,232.264399606299,39848.7572569444,2009-02-04,18:10:27
22.824633,108.33333,0,251.820682414698,39848.7573148148,2009-02-04,18:10:32
22.8247,108.333401,0,244.293336614173,39848.7573726852,2009-02-04,18:10:37
22.824745,108.333455,0,246.971811023622,39848.7574305556,2009-02-04,18:10:42
22.824782,108.333498,0,236.744891732283,39848.7574884259,2009-02-04,18:10:47
22.824839,108.333605,0,213.350285433071,39848.7575462963,2009-02-04,18:10:52
22.82493,108.333734,0,197.956968503937,39848.7576041667,2009-02-04,18:10:57
22.825022,108.333826,0,180.489110892388,39848.757662037,2009-02-04,18:11:02
22.825098,108.333969,0,173.443996062992,39848.7577199074,2009-02-04,18:11:07
22.825219,108.334087,0,166.025387139108,39848.7577777778,2009-02-04,18:11:12
22.825271,108.334188,0,152.610918635171,39848.7578356481,2009-02-04,18:11:17
22.825354,108.334286,0,140.857923228346,39848.7578935185,2009-02-04,18:11:22
22.825411,108.334403,0,140.934002624672,39848.7579513889,2009-02-04,18:11:27
22.825461,108.334478,0,136.604333989501,39848.7580092593,2009-02-04,18:11:32
22.825551,108.334583,0,131.081545275591,39848.7580671296,2009-02-04,18:11:37
22.825604,108.33472,0,130.683379265092,39848.758125,2009-02-04,18:11:42
22.825652,108.334777,0,132.933326771654,39848.7581828704,2009-02-04,18:11:47
22.82567,108.334795,0,126.110062335958,39848.7582407407,2009-02-04,18:11:52
22.825716,108.334874,0,130.386916010499,39848.7582986111,2009-02-04,18:11:57
22.825753,108.334999,0,121.305032808399,39848.7583564815,2009-02-04,18:12:02
22.825842,108.335054,0,115.375856299213,39848.7584143518,2009-02-04,18:12:07
22.825943,108.335113,0,109.836899606299,39848.7584722222,2009-02-04,18:12:12
22.826038,108.335201,0,107.008592519685,39848.7585300926,2009-02-04,18:12:17
22.826131,108.335272,0,92.5730544619422,39848.758587963,2009-02-04,18:12:22
22.826211,108.335335,0,91.7961023622047,39848.7586458333,2009-02-04,18:12:27
22.826226,108.335514,0,79.952250656168,39848.7587037037,2009-02-04,18:12:32
22.8263,108.33559,0,85.0885236220472,39848.7587615741,2009-02-04,18:12:37
22.826404,108.335749,0,94.5885170603675,39848.7588194444,2009-02-04,18:12:42
22.826485,108.335856,0,96.3712237532808,39848.7588773148,2009-02-04,18:12:47
22.826553,108.335944,0,105.02531167979,39848.7589351852,2009-02-04,18:12:52
22.826572,108.336014,0,114.528562992126,39848.7589930556,2009-02-04,18:12:57
22.826576,108.336026,0,116.866643700787,39848.7590509259,2009-02-04,18:13:02
22.826576,108.336026,0,116.866643700787,39848.7590856481,2009-02-04,18:13:05
22.826576,108.336033,0,122.852962598425,39848.7591087963,2009-02-04,18:13:07
22.826592,108.336046,0,129.522477034121,39848.7591666667,2009-02-04,18:13:12
22.826592,108.336046,0,129.522477034121,39848.7592013889,2009-02-04,18:13:15
22.826597,108.336052,0,131.249665354331,39848.759224537,2009-02-04,18:13:17
22.826623,108.336022,0,141.560698818898,39848.7592824074,2009-02-04,18:13:22
22.826669,108.336092,0,153.550849737533,39848.7593402778,2009-02-04,18:13:27
22.826741,108.336022,0,166.032119422572,39848.7593981481,2009-02-04,18:13:32
22.826757,108.336032,0,170.047290026247,39848.7594560185,2009-02-04,18:13:37
22.826781,108.336008,0,173.305400262467,39848.7595138889,2009-02-04,18:13:42
22.826744,108.336068,0,179.532217847769,39848.7595717593,2009-02-04,18:13:47
22.826758,108.336132,0,188.406046587927,39848.7596296296,2009-02-04,18:13:52
22.826781,108.336188,0,201.448543307087,39848.7596875,2009-02-04,18:13:57
22.826768,108.336157,0,216.028182414698,39848.7597453704,2009-02-04,18:14:02
22.826678,108.336061,0,231.584740813648,39848.7598032407,2009-02-04,18:14:07
22.826675,108.335983,0,243.699881889764,39848.7598611111,2009-02-04,18:14:12
22.826688,108.335979,0,250.852739501312,39848.7599189815,2009-02-04,18:14:17
22.826688,108.335979,0,250.852739501312,39848.7599537037,2009-02-04,18:14:20
22.826681,108.335986,0,251.834799868766,39848.7599768518,2009-02-04,18:14:22
22.826748,108.336025,0,250.100738188976,39848.7600347222,2009-02-04,18:14:27
22.826802,108.336076,0,250.323989501312,39848.7600925926,2009-02-04,18:14:32
22.826811,108.336089,0,250.684183070866,39848.760150463,2009-02-04,18:14:37
22.826798,108.336124,0,247.6068667979,39848.7602083333,2009-02-04,18:14:42
22.82678,108.336179,0,246.006122047244,39848.7602662037,2009-02-04,18:14:47
22.82676,108.336204,0,242.379104330709,39848.7603240741,2009-02-04,18:14:52
22.82676,108.336204,0,242.379104330709,39848.7603587963,2009-02-04,18:14:55
22.82676,108.336205,0,241.700593832021,39848.7603819444,2009-02-04,18:14:57
22.826762,108.336219,0,241.875761154856,39848.7604398148,2009-02-04,18:15:02
22.826762,108.336219,0,241.875761154856,39848.760474537,2009-02-04,18:15:05
22.826764,108.336221,0,241.822772309711,39848.7604976852,2009-02-04,18:15:07
22.826761,108.336211,0,241.872230971129,39848.7605555556,2009-02-04,18:15:12
22.826759,108.3362,0,241.854284776903,39848.7606134259,2009-02-04,18:15:17
22.826766,108.336183,0,241.818166010499,39848.7606712963,2009-02-04,18:15:22
22.826744,108.336558,0,269.428664698163,39848.7607291667,2009-02-04,18:15:27
22.826762,108.336639,0,265.863497375328,39848.760787037,2009-02-04,18:15:32
22.826838,108.336854,0,273.532693569554,39848.7608449074,2009-02-04,18:15:37
22.826833,108.336902,0,288.047388451444,39848.7609027778,2009-02-04,18:15:42
22.826868,108.33687,0,292.212217847769,39848.7609606481,2009-02-04,18:15:47
22.826899,108.336863,0,293.636597769029,39848.7610185185,2009-02-04,18:15:52
22.826921,108.336834,0,292.666276246719,39848.7610763889,2009-02-04,18:15:57
22.826462,108.336005,0,321.716725721785,39848.7626967593,2009-02-04,18:18:17
22.826563,108.336069,0,281.285239501312,39848.7627546296,2009-02-04,18:18:22
22.826511,108.336213,0,286.615600393701,39848.7628125,2009-02-04,18:18:27
22.826444,108.336323,0,289.93937007874,39848.7628703704,2009-02-04,18:18:32
22.826533,108.336474,0,293.980495406824,39848.7629282407,2009-02-04,18:18:37
22.826534,108.336644,0,295.617385170604,39848.7629861111,2009-02-04,18:18:42
22.826561,108.336755,0,297.430869422572,39848.7630439815,2009-02-04,18:18:47
22.826553,108.336907,0,300.530462598425,39848.7631018519,2009-02-04,18:18:52
22.826523,108.337035,0,304.087066929134,39848.7631597222,2009-02-04,18:18:57
22.826528,108.33702,0,307.572306430446,39848.7632175926,2009-02-04,18:19:02
22.826541,108.337002,0,313.541105643045,39848.763275463,2009-02-04,18:19:07
22.826556,108.336943,0,316.507683727034,39848.7633333333,2009-02-04,18:19:12
22.826644,108.336708,0,312.971856955381,39848.7633912037,2009-02-04,18:19:17
22.826752,108.336567,0,303.049937664042,39848.7634490741,2009-02-04,18:19:22
22.826843,108.336423,0,290.257985564304,39848.7635069444,2009-02-04,18:19:27
22.827021,108.336272,0,277.935564304462,39848.7635648148,2009-02-04,18:19:32
22.827071,108.33621,0,265.079957349081,39848.7636226852,2009-02-04,18:19:37
22.827093,108.336251,0,253.886325459318,39848.7636805556,2009-02-04,18:19:42
22.827096,108.336281,0,245.037755905512,39848.7637384259,2009-02-04,18:19:47
22.82708,108.336334,0,237.887250656168,39848.7637962963,2009-02-04,18:19:52
22.827067,108.336491,0,232.875705380577,39848.7638541667,2009-02-04,18:19:57
22.82705,108.336509,0,225.909799868766,39848.763912037,2009-02-04,18:20:02
22.826967,108.336628,0,225.675387139108,39848.7639699074,2009-02-04,18:20:07
22.82688,108.336738,0,225.101407480315,39848.7640277778,2009-02-04,18:20:12
22.826741,108.336715,0,224.468851706037,39848.7640856481,2009-02-04,18:20:17
22.826696,108.336673,0,223.375154199475,39848.7641435185,2009-02-04,18:20:22
22.826671,108.336588,0,222.55344488189,39848.7642013889,2009-02-04,18:20:27
22.826688,108.33639,0,222.056532152231,39848.7642592593,2009-02-04,18:20:32
22.826761,108.336098,0,222.774416010499,39848.7643171296,2009-02-04,18:20:37
22.826802,108.335753,0,224.689547244094,39848.764375,2009-02-04,18:20:42
22.826806,108.335565,0,223.079566929134,39848.7644328704,2009-02-04,18:20:47
22.826846,108.335539,0,217.780341207349,39848.7644907407,2009-02-04,18:20:52
22.826813,108.335613,0,215.558779527559,39848.7645486111,2009-02-04,18:20:57
22.826786,108.335706,0,211.122391732283,39848.7646064815,2009-02-04,18:21:02
22.82677,108.335837,0,210.055328083989,39848.7646643519,2009-02-04,18:21:07
22.826771,108.336094,0,216.050134514436,39848.7647222222,2009-02-04,18:21:12
22.826795,108.33628,0,224.990219816273,39848.7647800926,2009-02-04,18:21:17
22.826859,108.336507,0,232.874826115486,39848.764837963,2009-02-04,18:21:22
22.826892,108.336644,0,238.921722440945,39848.7648958333,2009-02-04,18:21:27
22.826878,108.336818,0,247.545643044619,39848.7649537037,2009-02-04,18:21:32
22.826848,108.336954,0,257.345810367454,39848.7650115741,2009-02-04,18:21:37
22.826827,108.33701,0,270.739927821522,39848.7650694444,2009-02-04,18:21:42
22.826802,108.337076,0,275.967614829396,39848.7651273148,2009-02-04,18:21:47
22.826756,108.337169,0,283.203851706037,39848.7651851852,2009-02-04,18:21:52
22.826753,108.337254,0,289.456725721785,39848.7652430556,2009-02-04,18:21:57
22.826729,108.337313,0,296.015528215223,39848.7653009259,2009-02-04,18:22:02
22.826722,108.337331,0,300.036902887139,39848.7653587963,2009-02-04,18:22:07
22.826706,108.337315,0,308.670108267717,39848.7654166667,2009-02-04,18:22:12
22.826679,108.337289,0,310.620459317585,39848.765474537,2009-02-04,18:22:17
22.82668,108.337278,0,317.832365485564,39848.7655324074,2009-02-04,18:22:22
22.82667,108.337288,0,332.125692257218,39848.7655902778,2009-02-04,18:22:27
22.826653,108.337294,0,339.664973753281,39848.7656481481,2009-02-04,18:22:32
22.826668,108.337253,0,347.353143044619,39848.7657060185,2009-02-04,18:22:37
22.826676,108.337276,0,357.473277559055,39848.7657638889,2009-02-04,18:22:42
22.826658,108.337289,0,365.093211942257,39848.7658217593,2009-02-04,18:22:47
22.826599,108.337315,0,368.86092519685,39848.7658796296,2009-02-04,18:22:52
22.826538,108.337336,0,368.185269028871,39848.7659375,2009-02-04,18:22:57
22.826514,108.337324,0,364.561683070866,39848.7659953704,2009-02-04,18:23:02
22.826514,108.337324,0,364.561683070866,39848.7660300926,2009-02-04,18:23:05
22.826514,108.337327,0,364.670141076116,39848.7660532407,2009-02-04,18:23:07
22.826478,108.337398,0,366.425275590551,39848.7661111111,2009-02-04,18:23:12
22.826416,108.337427,0,371.219655511811,39848.7661689815,2009-02-04,18:23:17
22.826362,108.337542,0,376.882601706037,39848.7662268518,2009-02-04,18:23:22
22.826297,108.337602,0,385.925688976378,39848.7662847222,2009-02-04,18:23:27
22.826251,108.337566,0,388.549094488189,39848.7663425926,2009-02-04,18:23:32
22.826205,108.337532,0,395.580853018373,39848.766400463,2009-02-04,18:23:37
22.82613,108.337606,0,409.494934383202,39848.7664583333,2009-02-04,18:23:42
22.82607,108.337687,0,421.100675853018,39848.7665162037,2009-02-04,18:23:47
22.826162,108.337717,0,427.36218832021,39848.7665740741,2009-02-04,18:23:52
22.826257,108.337748,0,425.788497375328,39848.7666319444,2009-02-04,18:23:57
22.826213,108.337768,0,432.154639107612,39848.7666898148,2009-02-04,18:24:02
22.82618,108.337699,0,430.38561023622,39848.7667476852,2009-02-04,18:24:07
22.826289,108.337362,0,426.458874671916,39848.7668055556,2009-02-04,18:24:12
22.826374,108.337161,0,407.212900262467,39848.7668634259,2009-02-04,18:24:17
22.82649,108.337043,0,375.219757217848,39848.7669212963,2009-02-04,18:24:22
22.826556,108.336973,0,359.120905511811,39848.7669791667,2009-02-04,18:24:27
22.826556,108.336973,0,359.120905511811,39848.7670138889,2009-02-04,18:24:30
22.826555,108.336975,0,359.682247375328,39848.767037037,2009-02-04,18:24:32
22.826526,108.337018,0,356.979770341207,39848.7670949074,2009-02-04,18:24:37
22.826506,108.337076,0,351.534891732283,39848.7671527778,2009-02-04,18:24:42
22.826547,108.337121,0,348.600026246719,39848.7672106481,2009-02-04,18:24:47
22.826571,108.337127,0,347.6299835958,39848.7672685185,2009-02-04,18:24:52
22.826628,108.337118,0,347.291666666667,39848.7673263889,2009-02-04,18:24:57
22.826661,108.337101,0,347.756062992126,39848.7673842593,2009-02-04,18:25:02
22.826661,108.337101,0,347.756062992126,39848.7674189815,2009-02-04,18:25:05
22.826661,108.337105,0,347.022785433071,39848.7674421296,2009-02-04,18:25:07
22.826644,108.337131,0,345.090380577428,39848.7675,2009-02-04,18:25:12
22.826609,108.337174,0,346.534507874016,39848.7675578704,2009-02-04,18:25:17
22.826585,108.337204,0,349.636026902887,39848.7676157407,2009-02-04,18:25:22
22.826517,108.337321,0,357.902208005249,39848.7676736111,2009-02-04,18:25:27
22.826466,108.337376,0,377.803661417323,39848.7677314815,2009-02-04,18:25:32
22.826411,108.337446,0,398.408986220472,39848.7677893518,2009-02-04,18:25:37
22.826367,108.337493,0,419.898546587926,39848.7678472222,2009-02-04,18:25:42
22.826367,108.337537,0,429.449507874016,39848.7679050926,2009-02-04,18:25:47
22.826399,108.337594,0,442.157555774278,39848.767962963,2009-02-04,18:25:52
22.826423,108.3376,0,438.142460629921,39848.7680208333,2009-02-04,18:25:57
22.826459,108.33748,0,428.634553805774,39848.7680787037,2009-02-04,18:26:02
22.826484,108.337434,0,432.759583333333,39848.7681365741,2009-02-04,18:26:07
22.826515,108.337342,0,426.753487532808,39848.7681944444,2009-02-04,18:26:12
22.826549,108.337318,0,418.267411417323,39848.7682523148,2009-02-04,18:26:17
22.826567,108.337329,0,410.867125984252,39848.7683101852,2009-02-04,18:26:22
22.826536,108.337368,0,414.993330052493,39848.7683680556,2009-02-04,18:26:27
22.826504,108.337418,0,418.373093832021,39848.7684259259,2009-02-04,18:26:32
22.826487,108.337476,0,418.771332020997,39848.7684837963,2009-02-04,18:26:37
22.826485,108.337523,0,417.056820866142,39848.7685416667,2009-02-04,18:26:42
22.826558,108.33739,0,415.220360892388,39848.768599537,2009-02-04,18:26:47
22.826617,108.337291,0,415.170649606299,39848.7686574074,2009-02-04,18:26:52
22.826664,108.337275,0,417.055646325459,39848.7687152778,2009-02-04,18:26:57
22.826688,108.337408,0,417.483923884514,39848.7687731481,2009-02-04,18:27:02
22.826619,108.337755,0,432.56749671916,39848.7688310185,2009-02-04,18:27:07
22.826548,108.337927,0,447.697125984252,39848.7688888889,2009-02-04,18:27:12
22.82652,108.33796,0,457.989301181102,39848.7689467593,2009-02-04,18:27:17
22.826506,108.337967,0,459.978549868766,39848.7690046296,2009-02-04,18:27:22
22.826492,108.337999,0,470.543458005249,39848.7690625,2009-02-04,18:27:27
22.826497,108.338017,0,477.582224409449,39848.7691203704,2009-02-04,18:27:32
22.826503,108.338058,0,482.487414698163,39848.7691782407,2009-02-04,18:27:37
22.826505,108.338028,0,482.806758530184,39848.7692361111,2009-02-04,18:27:42
22.826497,108.33793,0,464.845190288714,39848.7692939815,2009-02-04,18:27:47
22.826494,108.337892,0,443.011407480315,39848.7693518519,2009-02-04,18:27:52
22.826498,108.337908,0,428.461640419948,39848.7694097222,2009-02-04,18:27:57
22.826486,108.337967,0,409.461318897638,39848.7694675926,2009-02-04,18:28:02
22.826474,108.337967,0,400.046601049869,39848.769525463,2009-02-04,18:28:07
22.826464,108.337923,0,384.705662729659,39848.7695833333,2009-02-04,18:28:12
22.826458,108.337872,0,374.497965879265,39848.7696412037,2009-02-04,18:28:17
22.826492,108.337827,0,363.29780183727,39848.7696990741,2009-02-04,18:28:22
22.826499,108.337801,0,355.526279527559,39848.7697569444,2009-02-04,18:28:27
22.826544,108.337798,0,343.989625984252,39848.7698148148,2009-02-04,18:28:32
22.826577,108.337754,0,333.646062992126,39848.7698726852,2009-02-04,18:28:37
22.826559,108.337712,0,325.07030511811,39848.7699305556,2009-02-04,18:28:42
22.826521,108.337642,0,324.397299868766,39848.7699884259,2009-02-04,18:28:47
22.82645,108.337596,0,322.858379265092,39848.7700462963,2009-02-04,18:28:52
22.826403,108.33753,0,320.174124015748,39848.7701041667,2009-02-04,18:28:57
22.826415,108.337503,0,318.360892388451,39848.770162037,2009-02-04,18:29:02
22.826455,108.337209,0,311.790150918635,39848.7702199074,2009-02-04,18:29:07
22.826485,108.337075,0,316.419475065617,39848.7702777778,2009-02-04,18:29:12
22.826516,108.337062,0,318.198415354331,39848.7703356481,2009-02-04,18:29:17
22.826541,108.337019,0,318.915022965879,39848.7703935185,2009-02-04,18:29:22
22.826612,108.336917,0,307.912401574803,39848.7704513889,2009-02-04,18:29:27
22.826659,108.336734,0,297.038487532808,39848.7705092593,2009-02-04,18:29:32
22.826713,108.336593,0,285.093402230971,39848.7705671296,2009-02-04,18:29:37
22.826712,108.336494,0,261.034803149606,39848.770625,2009-02-04,18:29:42
22.826736,108.33644,0,241.982716535433,39848.7706828704,2009-02-04,18:29:47
22.826736,108.33644,0,241.982716535433,39848.7707175926,2009-02-04,18:29:50
22.82674,108.336444,0,221.010744750656,39848.7707407407,2009-02-04,18:29:52
22.826737,108.336369,0,200.334596456693,39848.7707986111,2009-02-04,18:29:57
22.826767,108.336255,0,181.243474409449,39848.7708564815,2009-02-04,18:30:02
22.826767,108.33616,0,171.690049212598,39848.7709143519,2009-02-04,18:30:07
22.826779,108.336076,0,163.657119422572,39848.7709722222,2009-02-04,18:30:12
22.826779,108.336076,0,163.657119422572,39848.7710069444,2009-02-04,18:30:15
22.826778,108.336084,0,155.242083333333,39848.7710300926,2009-02-04,18:30:17
22.826774,108.336068,0,153.431679790026,39848.771087963,2009-02-04,18:30:22
22.82675,108.336072,0,150.98969816273,39848.7711458333,2009-02-04,18:30:27
22.826749,108.336054,0,152.517214566929,39848.7712037037,2009-02-04,18:30:32
22.826755,108.336019,0,153.781108923884,39848.7712615741,2009-02-04,18:30:37
22.826755,108.336019,0,153.781108923884,39848.7712962963,2009-02-04,18:30:40
22.826748,108.336018,0,154.602709973753,39848.7713194444,2009-02-04,18:30:42
22.826752,108.335966,0,159.179957349081,39848.7713773148,2009-02-04,18:30:47
22.826752,108.335914,0,160.945744750656,39848.7714351852,2009-02-04,18:30:52
22.826752,108.335914,0,160.945744750656,39848.7714699074,2009-02-04,18:30:55
22.826752,108.33591,0,164.622109580052,39848.7714930556,2009-02-04,18:30:57
22.826777,108.335951,0,168.852106299213,39848.7715509259,2009-02-04,18:31:02
22.82681,108.336016,0,167.277690288714,39848.7716087963,2009-02-04,18:31:07
22.826813,108.33605,0,160.713822178478,39848.7716666667,2009-02-04,18:31:12
22.826817,108.336081,0,158.948021653543,39848.771724537,2009-02-04,18:31:17
22.826807,108.336142,0,158.199790026247,39848.7717824074,2009-02-04,18:31:22
22.826834,108.336133,0,158.787398293963,39848.7718402778,2009-02-04,18:31:27
22.826838,108.336004,0,163.311220472441,39848.7718981481,2009-02-04,18:31:32
22.826855,108.335853,0,168.824970472441,39848.7719560185,2009-02-04,18:31:37
22.826869,108.335753,0,172.005875984252,39848.7720138889,2009-02-04,18:31:42
22.826871,108.33564,0,175.497224409449,39848.7720717593,2009-02-04,18:31:47
22.826871,108.335668,0,178.233769685039,39848.7721296296,2009-02-04,18:31:52
22.826845,108.335694,0,179.197755905512,39848.7721875,2009-02-04,18:31:57
22.826844,108.335678,0,180.390364173228,39848.7722453704,2009-02-04,18:32:02
22.826849,108.335768,0,168.018215223097,39848.7723032407,2009-02-04,18:32:07
22.826826,108.335873,0,160.348809055118,39848.7723611111,2009-02-04,18:32:12
22.826814,108.335946,0,156.242791994751,39848.7724189815,2009-02-04,18:32:17
22.826805,108.335991,0,151.238202099738,39848.7724768519,2009-02-04,18:32:22
22.826803,108.335973,0,151.9293667979,39848.7725347222,2009-02-04,18:32:27
22.826793,108.335986,0,158.714534120735,39848.7725925926,2009-02-04,18:32:32
22.826793,108.335986,0,158.714534120735,39848.7726273148,2009-02-04,18:32:35
22.826785,108.335982,0,165.844402887139,39848.772650463,2009-02-04,18:32:37
22.826768,108.336039,0,174.519156824147,39848.7727083333,2009-02-04,18:32:42
22.826774,108.33609,0,182.993645013123,39848.7727662037,2009-02-04,18:32:47
22.826769,108.336133,0,188.304281496063,39848.7728240741,2009-02-04,18:32:52
22.826766,108.336104,0,191.21937335958,39848.7728819444,2009-02-04,18:32:57
22.82674,108.336064,0,197.620465879265,39848.7729398148,2009-02-04,18:33:02
22.826726,108.336107,0,204.541801181102,39848.7729976852,2009-02-04,18:33:07
22.826726,108.336134,0,210.007545931759,39848.7730555556,2009-02-04,18:33:12
22.826737,108.336152,0,206.691272965879,39848.7731134259,2009-02-04,18:33:17
22.8267,108.336154,0,204.7593832021,39848.7731712963,2009-02-04,18:33:22
22.826664,108.336197,0,204.462217847769,39848.7732291667,2009-02-04,18:33:27
22.826664,108.336197,0,204.462217847769,39848.7732638889,2009-02-04,18:33:30
22.826656,108.336204,0,197.588313648294,39848.773287037,2009-02-04,18:33:32
22.826667,108.336219,0,196.959438976378,39848.7733449074,2009-02-04,18:33:37
22.826671,108.336228,0,199.358881233596,39848.7734027778,2009-02-04,18:33:42
22.826655,108.336227,0,200.637582020997,39848.7734606481,2009-02-04,18:33:47
22.826641,108.336253,0,206.260482283465,39848.7735185185,2009-02-04,18:33:52
22.826656,108.336354,0,215.177985564304,39848.7735763889,2009-02-04,18:33:57
22.826667,108.336358,0,222.95498687664,39848.7736342593,2009-02-04,18:34:02
22.826643,108.336339,0,225.554038713911,39848.7736921296,2009-02-04,18:34:07
22.826575,108.336317,0,238.034580052493,39848.77375,2009-02-04,18:34:12
22.826549,108.336328,0,256.654284776903,39848.7738078704,2009-02-04,18:34:17
22.826613,108.336319,0,270.2756332021,39848.7738657407,2009-02-04,18:34:22
22.826655,108.336289,0,270.738727034121,39848.7739236111,2009-02-04,18:34:27
22.826643,108.336204,0,264.19093832021,39848.7739814815,2009-02-04,18:34:32
22.82663,108.33614,0,255.618008530184,39848.7740393518,2009-02-04,18:34:37
22.82662,108.336093,0,238.227693569554,39848.7740972222,2009-02-04,18:34:42
22.826632,108.336101,0,230.523458005249,39848.7741550926,2009-02-04,18:34:47
22.82665,108.336075,0,225.593261154856,39848.774212963,2009-02-04,18:34:52
22.82665,108.336075,0,225.593261154856,39848.7742476852,2009-02-04,18:34:55
22.826657,108.33607,0,221.412139107612,39848.7742708333,2009-02-04,18:34:57
22.826672,108.336111,0,217.198848425197,39848.7743287037,2009-02-04,18:35:02
22.826687,108.336217,0,216.766443569554,39848.7743865741,2009-02-04,18:35:07
22.826736,108.336258,0,223.578579396325,39848.7744444444,2009-02-04,18:35:12
22.826742,108.336299,0,228.554934383202,39848.7745023148,2009-02-04,18:35:17
22.82674,108.336398,0,238.009924540682,39848.7745601852,2009-02-04,18:35:22
22.826748,108.336366,0,251.247752624672,39848.7746180556,2009-02-04,18:35:27
22.826731,108.336364,0,262.345492125984,39848.7746759259,2009-02-04,18:35:32
22.826715,108.336371,0,273.590337926509,39848.7747337963,2009-02-04,18:35:37
22.826688,108.336332,0,288.299750656168,39848.7747916667,2009-02-04,18:35:42
22.826653,108.336248,0,296.902244094488,39848.774849537,2009-02-04,18:35:47
22.82662,108.336146,0,308.223083989501,39848.7749074074,2009-02-04,18:35:52
22.826603,108.336103,0,318.016443569554,39848.7749652778,2009-02-04,18:35:57
22.826613,108.336047,0,327.400521653543,39848.7750231481,2009-02-04,18:36:02
22.826582,108.33599,0,331.747926509186,39848.7750810185,2009-02-04,18:36:07
22.82656,108.335989,0,327.154921259843,39848.7751388889,2009-02-04,18:36:12
22.826562,108.336034,0,325.233152887139,39848.7751967593,2009-02-04,18:36:17
22.826563,108.336133,0,325.563083989501,39848.7752546296,2009-02-04,18:36:22
22.826561,108.336269,0,326.007483595801,39848.7753125,2009-02-04,18:36:27
22.826547,108.336404,0,321.875419947507,39848.7753703704,2009-02-04,18:36:32
22.826539,108.336508,0,311.458192257218,39848.7754282407,2009-02-04,18:36:37
22.826677,108.336319,0,222.319829396325,39848.7783217593,2009-02-04,18:40:47
22.826689,108.336252,0,221.304206036745,39848.7783796296,2009-02-04,18:40:52
22.826685,108.336223,0,219.699704724409,39848.7784375,2009-02-04,18:40:57
22.826697,108.33628,0,215.992014435696,39848.7784953704,2009-02-04,18:41:02
22.826706,108.336362,0,216.300193569554,39848.7785532407,2009-02-04,18:41:07
22.826712,108.336419,0,218.811735564304,39848.7786111111,2009-02-04,18:41:12
22.826723,108.336422,0,221.261076115486,39848.7786689815,2009-02-04,18:41:17
22.82671,108.336323,0,224.748645013123,39848.7787268519,2009-02-04,18:41:22
22.826709,108.336288,0,228.076394356955,39848.7787847222,2009-02-04,18:41:27
22.826701,108.336277,0,227.712372047244,39848.7788425926,2009-02-04,18:41:32
22.826689,108.336277,0,226.167568897638,39848.778900463,2009-02-04,18:41:37
22.826681,108.336245,0,224.261722440945,39848.7789583333,2009-02-04,18:41:42
22.826684,108.336176,0,219.115761154856,39848.7790162037,2009-02-04,18:41:47
22.826698,108.336153,0,210.261282808399,39848.7790740741,2009-02-04,18:41:52
22.826699,108.336137,0,201.677099737533,39848.7791319444,2009-02-04,18:41:57
22.826689,108.336183,0,198.723261154856,39848.7791898148,2009-02-04,18:42:02
22.826689,108.336183,0,198.723261154856,39848.779224537,2009-02-04,18:42:05
22.82669,108.33619,0,196.929304461942,39848.7792476852,2009-02-04,18:42:07
22.826692,108.336179,0,195.647411417323,39848.7793055556,2009-02-04,18:42:12
22.82669,108.336274,0,196.186702755906,39848.7793634259,2009-02-04,18:42:17
22.82666,108.336219,0,221.914307742782,39848.7794212963,2009-02-04,18:42:22
22.826656,108.336251,0,236.293162729659,39848.7794791667,2009-02-04,18:42:27
22.826659,108.336315,0,253.46062664042,39848.779537037,2009-02-04,18:42:32
22.826602,108.336281,0,269.926525590551,39848.7795949074,2009-02-04,18:42:37
22.826525,108.336265,0,283.792326115486,39848.7796527778,2009-02-04,18:42:42
22.826556,108.336378,0,319.865793963255,39848.7797106481,2009-02-04,18:42:47
22.826475,108.336465,0,370.398343175853,39848.7797685185,2009-02-04,18:42:52
22.826417,108.336588,0,408.733097112861,39848.7798263889,2009-02-04,18:42:57
22.826399,108.336713,0,441.153818897638,39848.7798842593,2009-02-04,18:43:02
22.826508,108.336645,0,384.999573490814,39848.7799421296,2009-02-04,18:43:07
22.826551,108.336538,0,358.862463910761,39848.78,2009-02-04,18:43:12
22.826604,108.33651,0,342.543044619423,39848.7800578704,2009-02-04,18:43:17
22.826645,108.336444,0,318.981131889764,39848.7801157407,2009-02-04,18:43:22
22.826653,108.336421,0,314.488021653543,39848.7801736111,2009-02-04,18:43:27
22.826658,108.336351,0,307.82687007874,39848.7802314815,2009-02-04,18:43:32
22.826683,108.336496,0,296.22218175853,39848.7802893519,2009-02-04,18:43:37
22.826696,108.33653,0,289.915866141732,39848.7803472222,2009-02-04,18:43:42
22.826707,108.336518,0,286.77124343832,39848.7804050926,2009-02-04,18:43:47
22.826705,108.336485,0,285.783526902887,39848.780462963,2009-02-04,18:43:52
22.826692,108.336451,0,298.465344488189,39848.7805208333,2009-02-04,18:43:57
22.826672,108.336429,0,307.439517716535,39848.7805787037,2009-02-04,18:44:02
22.826681,108.336343,0,298.551975065617,39848.7806365741,2009-02-04,18:44:07
22.826616,108.336263,0,301.672368766404,39848.7806944444,2009-02-04,18:44:12
22.826546,108.336119,0,312.622224409449,39848.7807523148,2009-02-04,18:44:17
22.826561,108.336005,0,328.07345144357,39848.7808101852,2009-02-04,18:44:22
22.826528,108.335888,0,331.726899606299,39848.7808680556,2009-02-04,18:44:27
22.826398,108.335723,0,344.941220472441,39848.7809259259,2009-02-04,18:44:32
22.82628,108.335624,0,360.309445538058,39848.7809837963,2009-02-04,18:44:37
22.826206,108.335501,0,371.819294619423,39848.7810416667,2009-02-04,18:44:42
22.826151,108.335327,0,379.491916010499,39848.781099537,2009-02-04,18:44:47
22.826032,108.335313,0,396.405918635171,39848.7811574074,2009-02-04,18:44:52
22.825959,108.335262,0,408.467995406824,39848.7812152778,2009-02-04,18:44:57
22.825921,108.335168,0,421.798185695538,39848.7812731481,2009-02-04,18:45:02
22.825847,108.335072,0,439.178986220472,39848.7813310185,2009-02-04,18:45:07
22.82569,108.335013,0,455.900728346457,39848.7813888889,2009-02-04,18:45:12
22.825598,108.334852,0,468.568077427821,39848.7814467593,2009-02-04,18:45:17
22.825521,108.334727,0,476.669150262467,39848.7815046296,2009-02-04,18:45:22
22.825413,108.334591,0,482.930360892388,39848.7815625,2009-02-04,18:45:27
22.825383,108.334552,0,482.008625328084,39848.7816203704,2009-02-04,18:45:32
22.825373,108.334377,0,479.47125328084,39848.7816782407,2009-02-04,18:45:37
22.825298,108.334281,0,486.259409448819,39848.7817361111,2009-02-04,18:45:42
22.825163,108.334116,0,484.628651574803,39848.7817939815,2009-02-04,18:45:47
22.82507,108.333994,0,482.187096456693,39848.7818518518,2009-02-04,18:45:52
22.824963,108.333875,0,458.253523622047,39848.7819097222,2009-02-04,18:45:57
22.824915,108.333826,0,450.460728346457,39848.7819675926,2009-02-04,18:46:02
22.82489,108.333813,0,455.435055774278,39848.782025463,2009-02-04,18:46:07
22.82489,108.333813,0,455.435055774278,39848.7820601852,2009-02-04,18:46:10
22.824886,108.333811,0,458.715042650919,39848.7820833333,2009-02-04,18:46:12
22.824861,108.333794,0,459.866161417323,39848.7821412037,2009-02-04,18:46:17
22.824835,108.333767,0,460.941784776903,39848.7821990741,2009-02-04,18:46:22
22.824757,108.333674,0,451.690442913386,39848.7822569444,2009-02-04,18:46:27
22.824639,108.333534,0,451.990213254593,39848.7823148148,2009-02-04,18:46:32
22.82452,108.33345,0,455.346545275591,39848.7823726852,2009-02-04,18:46:37
22.824429,108.333333,0,454.637772309711,39848.7824305556,2009-02-04,18:46:42
22.82435,108.333183,0,458.995738188976,39848.7824884259,2009-02-04,18:46:47
22.824264,108.333082,0,461.972303149606,39848.7825462963,2009-02-04,18:46:52
22.824182,108.332918,0,462.601227034121,39848.7826041667,2009-02-04,18:46:57
22.824132,108.332807,0,458.322860892388,39848.782662037,2009-02-04,18:47:02
22.824035,108.332735,0,447.720055774278,39848.7827199074,2009-02-04,18:47:07
22.824008,108.332579,0,442.948277559055,39848.7827777778,2009-02-04,18:47:12
22.823928,108.332478,0,428.988589238845,39848.7828356481,2009-02-04,18:47:17
22.823789,108.332406,0,434.645807086614,39848.7828935185,2009-02-04,18:47:22
22.823662,108.33225,0,444.852923228346,39848.7829513889,2009-02-04,18:47:27
22.82355,108.332128,0,457.101305774278,39848.7830092593,2009-02-04,18:47:32
22.823404,108.332058,0,472.819609580052,39848.7830671296,2009-02-04,18:47:37
22.823272,108.331887,0,472.368356299213,39848.783125,2009-02-04,18:47:42
22.823214,108.331754,0,471.871194225722,39848.7831828704,2009-02-04,18:47:47
22.823069,108.331566,0,473.721722440945,39848.7832407407,2009-02-04,18:47:52
22.822933,108.331384,0,470.29405183727,39848.7832986111,2009-02-04,18:47:57
22.822785,108.331248,0,473.98094160105,39848.7833564815,2009-02-04,18:48:02
22.822662,108.331164,0,482.387391732283,39848.7834143518,2009-02-04,18:48:07
22.822552,108.331049,0,493.23780183727,39848.7834722222,2009-02-04,18:48:12
22.822499,108.330961,0,501.780223097113,39848.7835300926,2009-02-04,18:48:17
22.822422,108.330814,0,507.163900918635,39848.783587963,2009-02-04,18:48:22
22.822366,108.330663,0,520.264432414698,39848.7836458333,2009-02-04,18:48:27
22.822338,108.330591,0,526.407647637795,39848.7837037037,2009-02-04,18:48:32
22.822323,108.330576,0,529.518526902887,39848.7837615741,2009-02-04,18:48:37
22.822319,108.330547,0,533.038261154856,39848.7838194444,2009-02-04,18:48:42
22.822353,108.330467,0,528.988874671916,39848.7838773148,2009-02-04,18:48:47
22.82262,108.330365,0,533.374527559055,39848.7839351852,2009-02-04,18:48:52
22.822506,108.330141,0,500.21344160105,39848.7839930556,2009-02-04,18:48:57
22.822296,108.32987,0,511.1968667979,39848.7840509259,2009-02-04,18:49:02
22.822241,108.329717,0,525.071302493438,39848.7841087963,2009-02-04,18:49:07
22.822219,108.329659,0,516.084586614173,39848.7841666667,2009-02-04,18:49:12
22.822212,108.329653,0,515.037395013123,39848.784224537,2009-02-04,18:49:17
22.822209,108.32965,0,515.68624671916,39848.7842824074,2009-02-04,18:49:22
22.822209,108.32965,0,515.68624671916,39848.7843171296,2009-02-04,18:49:25
22.822207,108.32965,0,515.873274278215,39848.7843402778,2009-02-04,18:49:27
22.822192,108.329638,0,513.721827427821,39848.7843981481,2009-02-04,18:49:32
22.822067,108.329701,0,475.708969816273,39848.7844560185,2009-02-04,18:49:37
22.821941,108.329853,0,448.993723753281,39848.7845138889,2009-02-04,18:49:42
22.821801,108.329851,0,405.056919291339,39848.7845717593,2009-02-04,18:49:47
22.821661,108.330014,0,347.134747375328,39848.7846296296,2009-02-04,18:49:52
22.821545,108.330184,0,348.990383858268,39848.7846875,2009-02-04,18:49:57
22.821386,108.33035,0,331.563700787402,39848.7847453704,2009-02-04,18:50:02
22.821047,108.330512,0,310.283897637795,39848.7848032407,2009-02-04,18:50:07
22.820934,108.330664,0,286.414255249344,39848.7848611111,2009-02-04,18:50:12
22.820762,108.330811,0,265.658897637795,39848.7849189815,2009-02-04,18:50:17
22.820586,108.330922,0,250.102040682415,39848.7849768519,2009-02-04,18:50:22
22.82044,108.331086,0,224.470154199475,39848.7850347222,2009-02-04,18:50:27
22.820307,108.331256,0,199.148635170604,39848.7850925926,2009-02-04,18:50:32
22.820153,108.331386,0,194.467522965879,39848.785150463,2009-02-04,18:50:37
22.820026,108.331454,0,164.056601049869,39848.7852083333,2009-02-04,18:50:42
22.819906,108.331586,0,151.966476377953,39848.7852662037,2009-02-04,18:50:47
22.819801,108.331738,0,156.204468503937,39848.7853240741,2009-02-04,18:50:52
22.819685,108.331842,0,166.997532808399,39848.7853819444,2009-02-04,18:50:57
22.819573,108.331864,0,180.55624343832,39848.7854398148,2009-02-04,18:51:02
22.819436,108.331884,0,202.282007874016,39848.7854976852,2009-02-04,18:51:07
22.819299,108.331804,0,228.567047244094,39848.7855555556,2009-02-04,18:51:12
22.819163,108.331492,0,224.362621391076,39848.7856134259,2009-02-04,18:51:17
22.819043,108.331167,0,222.93250984252,39848.7856712963,2009-02-04,18:51:22
22.818947,108.330913,0,228.885692257218,39848.7857291667,2009-02-04,18:51:27
22.818854,108.330706,0,234.782703412073,39848.785787037,2009-02-04,18:51:32
22.818786,108.330507,0,231.984507874016,39848.7858449074,2009-02-04,18:51:37
22.818694,108.330338,0,239.201942257218,39848.7859027778,2009-02-04,18:51:42
22.818643,108.33018,0,243.600659448819,39848.7859606481,2009-02-04,18:51:47
22.8186,108.329972,0,250.657322834646,39848.7860185185,2009-02-04,18:51:52
22.8186,108.329744,0,260.931023622047,39848.7860763889,2009-02-04,18:51:57
22.818599,108.329542,0,271.907440944882,39848.7861342593,2009-02-04,18:52:02
22.81856,108.329371,0,268.753733595801,39848.7861921296,2009-02-04,18:52:07
22.818518,108.329171,0,263.449927821522,39848.78625,2009-02-04,18:52:12
22.818511,108.328973,0,245.429911417323,39848.7863078704,2009-02-04,18:52:17
22.818519,108.328794,0,247.911043307087,39848.7863657407,2009-02-04,18:52:22
22.818471,108.328619,0,248.514084645669,39848.7864236111,2009-02-04,18:52:27
22.818306,108.328412,0,246.095380577428,39848.7864814815,2009-02-04,18:52:32
22.818309,108.328221,0,261.346712598425,39848.7865393519,2009-02-04,18:52:37
22.818298,108.328012,0,268.262227690289,39848.7865972222,2009-02-04,18:52:42
22.818277,108.327841,0,258.423261154856,39848.7866550926,2009-02-04,18:52:47
22.818301,108.327687,0,217.587477034121,39848.786712963,2009-02-04,18:52:52
22.818313,108.327487,0,187.127621391076,39848.7867708333,2009-02-04,18:52:57
22.818253,108.327286,0,185.140751312336,39848.7868287037,2009-02-04,18:53:02
22.818237,108.327071,0,182.672598425197,39848.7868865741,2009-02-04,18:53:07
22.818177,108.326848,0,180.9575,39848.7869444444,2009-02-04,18:53:12
22.8181,108.326549,0,202.449212598425,39848.7870023148,2009-02-04,18:53:17
22.818006,108.326289,0,217.606925853018,39848.7870601852,2009-02-04,18:53:22
22.817991,108.326068,0,234.897368766404,39848.7871180556,2009-02-04,18:53:27
22.818087,108.325825,0,205.237834645669,39848.7871759259,2009-02-04,18:53:32
22.818099,108.325564,0,185.482283464567,39848.7872337963,2009-02-04,18:53:37
22.818116,108.325311,0,181.713854986877,39848.7872916667,2009-02-04,18:53:42
22.818165,108.325096,0,181.887444225722,39848.787349537,2009-02-04,18:53:47
22.818161,108.324917,0,174.320826771654,39848.7874074074,2009-02-04,18:53:52
22.818156,108.324756,0,170.974708005249,39848.7874652778,2009-02-04,18:53:57
22.818194,108.324614,0,187.79530511811,39848.7875231481,2009-02-04,18:54:02
22.81823,108.324552,0,188.921394356955,39848.7875810185,2009-02-04,18:54:07
22.818259,108.324539,0,191.24812007874,39848.7876388889,2009-02-04,18:54:12
22.818259,108.324539,0,191.24812007874,39848.7876736111,2009-02-04,18:54:15
22.81826,108.32454,0,189.187158792651,39848.7876967593,2009-02-04,18:54:17
22.818277,108.324535,0,188.962755905512,39848.7877546296,2009-02-04,18:54:22
22.818284,108.324535,0,190.043510498688,39848.7878125,2009-02-04,18:54:27
22.818282,108.324533,0,189.780439632546,39848.7878703704,2009-02-04,18:54:32
22.818281,108.324529,0,189.28687992126,39848.7879282407,2009-02-04,18:54:37
22.81828,108.324523,0,188.604015748031,39848.7879861111,2009-02-04,18:54:42
22.818277,108.324518,0,187.722942913386,39848.7880439815,2009-02-04,18:54:47
22.818276,108.324515,0,187.00094160105,39848.7881018519,2009-02-04,18:54:52
22.818275,108.324512,0,186.508172572178,39848.7881597222,2009-02-04,18:54:57
22.818276,108.324511,0,186.344520997375,39848.7882175926,2009-02-04,18:55:02
22.818277,108.324514,0,187.11624343832,39848.788275463,2009-02-04,18:55:07
22.818279,108.324517,0,187.941450131234,39848.7883333333,2009-02-04,18:55:12
22.818278,108.324516,0,188.0125,39848.7883912037,2009-02-04,18:55:17
22.81828,108.32452,0,188.365544619423,39848.7884490741,2009-02-04,18:55:22
22.818279,108.324516,0,188.239314304462,39848.7885069444,2009-02-04,18:55:27
22.818276,108.324509,0,187.403536745407,39848.7885648148,2009-02-04,18:55:32
22.818274,108.324507,0,186.563562992126,39848.7886226852,2009-02-04,18:55:37
22.818275,108.324509,0,186.276774934383,39848.7886805556,2009-02-04,18:55:42
22.818275,108.324508,0,186.031059711286,39848.7887384259,2009-02-04,18:55:47
22.818274,108.324508,0,185.994399606299,39848.7887962963,2009-02-04,18:55:52
22.818274,108.324508,0,185.962687007874,39848.7888541667,2009-02-04,18:55:57
22.818274,108.324508,0,185.894776902887,39848.788912037,2009-02-04,18:56:02
22.818273,108.324508,0,185.867946194226,39848.7889699074,2009-02-04,18:56:07
22.818273,108.324508,0,185.810062335958,39848.7890277778,2009-02-04,18:56:12
22.818272,108.324509,0,185.696958661417,39848.7890856481,2009-02-04,18:56:17
22.818272,108.324509,0,185.558989501312,39848.7891435185,2009-02-04,18:56:22
22.818273,108.324509,0,185.550767716535,39848.7892013889,2009-02-04,18:56:27
22.818273,108.324509,0,185.550767716535,39848.7892361111,2009-02-04,18:56:30
22.818267,108.324506,0,185.442746062992,39848.7892592593,2009-02-04,18:56:32
22.818266,108.324444,0,181.349481627297,39848.7893171296,2009-02-04,18:56:37
22.818235,108.324342,0,173.360157480315,39848.789375,2009-02-04,18:56:42
22.818176,108.3242,0,166.45937007874,39848.7894328704,2009-02-04,18:56:47
22.818102,108.324046,0,157.99282152231,39848.7894907407,2009-02-04,18:56:52
22.818067,108.323885,0,141.819517716535,39848.7895486111,2009-02-04,18:56:57
22.818002,108.323708,0,141.735790682415,39848.7896064815,2009-02-04,18:57:02
22.817978,108.323591,0,141.764288057743,39848.7896643518,2009-02-04,18:57:07
22.817966,108.323511,0,141.996850393701,39848.7897222222,2009-02-04,18:57:12
22.817979,108.323481,0,151.521827427822,39848.7897800926,2009-02-04,18:57:17
22.817987,108.32342,0,152.970574146982,39848.789837963,2009-02-04,18:57:22
22.817978,108.323247,0,168.156450131234,39848.7898958333,2009-02-04,18:57:27
22.817914,108.323022,0,175.039888451444,39848.7899537037,2009-02-04,18:57:32
22.817929,108.32278,0,179.203162729659,39848.7900115741,2009-02-04,18:57:37
22.817945,108.322576,0,180.414767060367,39848.7900694444,2009-02-04,18:57:42
22.817991,108.322417,0,183.882148950131,39848.7901273148,2009-02-04,18:57:47
22.818018,108.322308,0,194.174435695538,39848.7901851852,2009-02-04,18:57:52
22.818031,108.322275,0,197.963251312336,39848.7902430556,2009-02-04,18:57:57
22.81804,108.322254,0,193.254251968504,39848.7903009259,2009-02-04,18:58:02
22.818044,108.322234,0,188.924222440945,39848.7903587963,2009-02-04,18:58:07
22.818042,108.322212,0,184.707103018373,39848.7904166667,2009-02-04,18:58:12
22.818043,108.322186,0,183.660741469816,39848.790474537,2009-02-04,18:58:17
22.818023,108.322172,0,185.973323490814,39848.7905324074,2009-02-04,18:58:22
22.818045,108.32214,0,190.17875328084,39848.7905902778,2009-02-04,18:58:27
22.81806,108.321999,0,196.106765091864,39848.7906481481,2009-02-04,18:58:32
22.818085,108.321904,0,199.738287401575,39848.7907060185,2009-02-04,18:58:37
22.818121,108.321835,0,186.789855643045,39848.7907638889,2009-02-04,18:58:42
22.818162,108.321717,0,187.702627952756,39848.7908217593,2009-02-04,18:58:47
22.818175,108.321586,0,207.169288057743,39848.7908796296,2009-02-04,18:58:52
22.81817,108.321514,0,211.048802493438,39848.7909375,2009-02-04,18:58:57
22.818174,108.321397,0,222.606158136483,39848.7909953704,2009-02-04,18:59:02
22.818212,108.321259,0,207.753569553806,39848.7910532407,2009-02-04,18:59:07
22.818265,108.321138,0,199.852352362205,39848.7911111111,2009-02-04,18:59:12
22.818317,108.32101,0,185.354514435696,39848.7911689815,2009-02-04,18:59:17
22.818337,108.320857,0,184.838090551181,39848.7912268518,2009-02-04,18:59:22
22.818428,108.320731,0,173.442834645669,39848.7912847222,2009-02-04,18:59:27
22.818535,108.320623,0,167.715291994751,39848.7913425926,2009-02-04,18:59:32
22.818609,108.320497,0,164.869163385827,39848.791400463,2009-02-04,18:59:37
22.818581,108.320376,0,177.956013779528,39848.7914583333,2009-02-04,18:59:42
22.818592,108.320175,0,198.20249671916,39848.7915162037,2009-02-04,18:59:47
22.818567,108.320157,0,201.677250656168,39848.7915740741,2009-02-04,18:59:52
22.818666,108.320056,0,215.466190944882,39848.7916319444,2009-02-04,18:59:57
22.818814,108.320053,0,234.358730314961,39848.7916898148,2009-02-04,19:00:02
22.818942,108.320084,0,250.535898950131,39848.7917476852,2009-02-04,19:00:07
22.818945,108.320056,0,266.959773622047,39848.7918055556,2009-02-04,19:00:12
22.819231,108.319944,0,246.007923228346,39848.7918634259,2009-02-04,19:00:17
22.819366,108.319861,0,244.42780511811,39848.7919212963,2009-02-04,19:00:22
22.819472,108.3199,0,240.067034120735,39848.7919791667,2009-02-04,19:00:27
22.819502,108.319962,0,233.469711286089,39848.792037037,2009-02-04,19:00:32
22.819501,108.32012,0,226.677772309711,39848.7920949074,2009-02-04,19:00:37
22.819481,108.320161,0,217.168638451444,39848.7921527778,2009-02-04,19:00:42
22.819446,108.320044,0,206.269091207349,39848.7922106481,2009-02-04,19:00:47
22.819432,108.320019,0,199.325515091864,39848.7922685185,2009-02-04,19:00:52
22.819419,108.320009,0,194.818077427822,39848.7923263889,2009-02-04,19:00:57
22.819349,108.319912,0,194.518809055118,39848.7923842593,2009-02-04,19:01:02
22.819354,108.319879,0,200.622024278215,39848.7924421296,2009-02-04,19:01:07
22.819315,108.319779,0,203.410997375328,39848.7925,2009-02-04,19:01:12
22.819262,108.319659,0,206.378074146982,39848.7925578704,2009-02-04,19:01:17
22.819233,108.319576,0,210.093651574803,39848.7926157407,2009-02-04,19:01:22
22.819215,108.319449,0,218.061036745407,39848.7926736111,2009-02-04,19:01:27
22.819215,108.319449,0,218.061036745407,39848.7927083333,2009-02-04,19:01:30
22.819218,108.319453,0,231.290853018373,39848.7927314815,2009-02-04,19:01:32
22.819225,108.319484,0,236.723241469816,39848.7927893519,2009-02-04,19:01:37
22.819232,108.319517,0,243.861505905512,39848.7928472222,2009-02-04,19:01:42
22.819248,108.319516,0,245.460751312336,39848.7929050926,2009-02-04,19:01:47
22.819248,108.319516,0,245.460751312336,39848.7929398148,2009-02-04,19:01:50
22.819248,108.31952,0,246.307519685039,39848.792962963,2009-02-04,19:01:52
22.819259,108.319545,0,246.557575459318,39848.7930208333,2009-02-04,19:01:57
22.819296,108.319685,0,241.536945538058,39848.7930787037,2009-02-04,19:02:02
22.819414,108.319725,0,207.987057086614,39848.7931365741,2009-02-04,19:02:07
22.819438,108.319709,0,202.528786089239,39848.7931944444,2009-02-04,19:02:12
22.819443,108.319672,0,200.704776902887,39848.7932523148,2009-02-04,19:02:17
22.819426,108.31965,0,198.929855643045,39848.7933101852,2009-02-04,19:02:22
22.819369,108.31955,0,199.223592519685,39848.7933680556,2009-02-04,19:02:27
22.819347,108.319492,0,199.693307086614,39848.7934259259,2009-02-04,19:02:32
22.819315,108.319403,0,199.808087270341,39848.7934837963,2009-02-04,19:02:37
22.819339,108.319413,0,200.375357611549,39848.7935416667,2009-02-04,19:02:42
22.819347,108.319407,0,202.075416666667,39848.793599537,2009-02-04,19:02:47
22.819347,108.319407,0,202.075416666667,39848.7936342593,2009-02-04,19:02:50
22.819342,108.319409,0,203.839812992126,39848.7936574074,2009-02-04,19:02:52
22.819349,108.319466,0,210.794639107612,39848.7937152778,2009-02-04,19:02:57
22.819314,108.319474,0,220.15594160105,39848.7937731481,2009-02-04,19:03:02
22.819376,108.319562,0,230.82217519685,39848.7938310185,2009-02-04,19:03:07
22.819413,108.319564,0,235.639632545932,39848.7938888889,2009-02-04,19:03:12
22.819451,108.319567,0,238.544783464567,39848.7939467593,2009-02-04,19:03:17
22.81948,108.319553,0,240.908671259842,39848.7940046296,2009-02-04,19:03:22
22.819471,108.319532,0,242.535249343832,39848.7940625,2009-02-04,19:03:27
22.819307,108.319523,0,245.482726377953,39848.7941203704,2009-02-04,19:03:32
22.819121,108.319681,0,243.802208005249,39848.7941782407,2009-02-04,19:03:37
22.819101,108.319766,0,243.642411417323,39848.7942361111,2009-02-04,19:03:42
22.818967,108.319818,0,235.112982283465,39848.7942939815,2009-02-04,19:03:47
22.818851,108.319798,0,234.46531167979,39848.7943518519,2009-02-04,19:03:52
22.81874,108.319778,0,216.592877296588,39848.7944097222,2009-02-04,19:03:57
22.818662,108.31982,0,211.348946850394,39848.7944675926,2009-02-04,19:04:02
22.818636,108.319872,0,199.847096456693,39848.794525463,2009-02-04,19:04:07
22.81861,108.319891,0,195.628064304462,39848.7945833333,2009-02-04,19:04:12
22.818554,108.319887,0,199.318418635171,39848.7946412037,2009-02-04,19:04:17
22.818556,108.319876,0,194.50124015748,39848.7946990741,2009-02-04,19:04:22
22.818388,108.319832,0,218.400255905512,39848.7947569444,2009-02-04,19:04:27
22.818294,108.319844,0,253.009819553806,39848.7948148148,2009-02-04,19:04:32
22.818177,108.319838,0,270.198211942257,39848.7948726852,2009-02-04,19:04:37
22.818088,108.319871,0,285.484783464567,39848.7949305556,2009-02-04,19:04:42
22.817982,108.319944,0,311.962962598425,39848.7949884259,2009-02-04,19:04:47
22.817846,108.319954,0,323.695285433071,39848.7950462963,2009-02-04,19:04:52
22.817905,108.319925,0,329.687637795276,39848.7951041667,2009-02-04,19:04:57
22.817889,108.319833,0,311.425200131234,39848.795162037,2009-02-04,19:05:02
22.817845,108.319839,0,315.471184383202,39848.7952199074,2009-02-04,19:05:07
22.817845,108.319839,0,315.471184383202,39848.7952546296,2009-02-04,19:05:10
22.817838,108.319835,0,317.843303805774,39848.7952777778,2009-02-04,19:05:12
22.817824,108.319849,0,318.260492125984,39848.7953356481,2009-02-04,19:05:17
22.817796,108.319865,0,318.029583333333,39848.7953935185,2009-02-04,19:05:22
22.817709,108.319841,0,320.605830052493,39848.7954513889,2009-02-04,19:05:27
22.817562,108.319857,0,321.773369422572,39848.7955092593,2009-02-04,19:05:32
22.817465,108.319825,0,324.703526902887,39848.7955671296,2009-02-04,19:05:37
22.817276,108.319815,0,322.565895669291,39848.795625,2009-02-04,19:05:42
22.817188,108.319815,0,324.159530839895,39848.7956828704,2009-02-04,19:05:47
22.817088,108.319838,0,332.524130577428,39848.7957407407,2009-02-04,19:05:52
22.81695,108.319823,0,345.205672572178,39848.7957986111,2009-02-04,19:05:57
22.816811,108.319695,0,352.189921259842,39848.7958564815,2009-02-04,19:06:02
22.816729,108.319538,0,351.918389107612,39848.7959143519,2009-02-04,19:06:07
22.816579,108.319497,0,349.889087926509,39848.7959722222,2009-02-04,19:06:12
22.816457,108.319532,0,356.632942913386,39848.7960300926,2009-02-04,19:06:17
22.816342,108.319425,0,356.137834645669,39848.796087963,2009-02-04,19:06:22
22.816259,108.319191,0,332.060561023622,39848.7961458333,2009-02-04,19:06:27
22.816188,108.319054,0,340.111272965879,39848.7962037037,2009-02-04,19:06:32
22.816165,108.318865,0,312.047444225722,39848.7962615741,2009-02-04,19:06:37
22.816176,108.318694,0,267.727444225722,39848.7963194444,2009-02-04,19:06:42
22.816189,108.318616,0,254.792516404199,39848.7963773148,2009-02-04,19:06:47
22.816211,108.318561,0,245.069442257218,39848.7964351852,2009-02-04,19:06:52
22.816217,108.318585,0,247.556354986877,39848.7964930556,2009-02-04,19:06:57
22.816195,108.318498,0,232.595334645669,39848.7965509259,2009-02-04,19:07:02
22.816181,108.31842,0,214.589612860892,39848.7966087963,2009-02-04,19:07:07
22.816182,108.318347,0,216.219019028871,39848.7966666667,2009-02-04,19:07:12
22.816137,108.318303,0,215.248799212598,39848.796724537,2009-02-04,19:07:17
22.816069,108.318286,0,202.919491469816,39848.7967824074,2009-02-04,19:07:22
22.816007,108.318203,0,200.741446850394,39848.7968402778,2009-02-04,19:07:27
22.81589,108.318044,0,199.641804461942,39848.7968981481,2009-02-04,19:07:32
22.815788,108.317927,0,196.922070209974,39848.7969560185,2009-02-04,19:07:37
22.815703,108.317799,0,203.20001312336,39848.7970138889,2009-02-04,19:07:42
22.815604,108.317717,0,196.52968503937,39848.7970717593,2009-02-04,19:07:47
22.815512,108.317638,0,191.772316272966,39848.7971296296,2009-02-04,19:07:52
22.815419,108.317531,0,191.785695538058,39848.7971875,2009-02-04,19:07:57
22.815337,108.317424,0,191.745045931759,39848.7972453704,2009-02-04,19:08:02
22.815271,108.317308,0,183.2193832021,39848.7973032407,2009-02-04,19:08:07
22.815184,108.317212,0,168.314117454068,39848.7973611111,2009-02-04,19:08:12
22.815066,108.317127,0,161.302372047244,39848.7974189815,2009-02-04,19:08:17
22.814931,108.317037,0,153.771371391076,39848.7974768518,2009-02-04,19:08:22
22.814862,108.316906,0,153.302772309711,39848.7975347222,2009-02-04,19:08:27
22.814764,108.316755,0,154.183067585302,39848.7975925926,2009-02-04,19:08:32
22.814615,108.316579,0,160.598730314961,39848.797650463,2009-02-04,19:08:37
22.814453,108.316386,0,189.670728346457,39848.7977083333,2009-02-04,19:08:42
22.814518,108.316382,0,201.029002624672,39848.7977662037,2009-02-04,19:08:47
22.81448,108.316324,0,212.225049212598,39848.7978240741,2009-02-04,19:08:52
22.814323,108.316301,0,209.367043963255,39848.7978819444,2009-02-04,19:08:57
22.814146,108.316242,0,200.648494094488,39848.7979398148,2009-02-04,19:09:02
22.813996,108.316117,0,196.907477034121,39848.7979976852,2009-02-04,19:09:07
22.81385,108.315983,0,191.69843832021,39848.7980555556,2009-02-04,19:09:12
22.813704,108.315804,0,187.377467191601,39848.7981134259,2009-02-04,19:09:17
22.813538,108.315638,0,193.738034776903,39848.7981712963,2009-02-04,19:09:22
22.813385,108.315488,0,201.960561023622,39848.7982291667,2009-02-04,19:09:27
22.813218,108.315302,0,216.700711942257,39848.798287037,2009-02-04,19:09:32
22.813062,108.315159,0,219.869563648294,39848.7983449074,2009-02-04,19:09:37
22.812931,108.31503,0,216.057545931759,39848.7984027778,2009-02-04,19:09:42
22.812829,108.314924,0,212.10342519685,39848.7984606481,2009-02-04,19:09:47
22.812753,108.314828,0,209.292450787402,39848.7985185185,2009-02-04,19:09:52
22.812618,108.31469,0,212.917152230971,39848.7985763889,2009-02-04,19:09:57
22.812485,108.314534,0,215.207148950131,39848.7986342593,2009-02-04,19:10:02
22.81234,108.314389,0,218.302434383202,39848.7986921296,2009-02-04,19:10:07
22.812213,108.314255,0,217.425078740157,39848.79875,2009-02-04,19:10:12
22.812096,108.314125,0,199.685232939633,39848.7988078704,2009-02-04,19:10:17
22.811962,108.31398,0,195.863228346457,39848.7988657407,2009-02-04,19:10:22
22.811811,108.313816,0,190.817116141732,39848.7989236111,2009-02-04,19:10:27
22.81164,108.313631,0,195.51844160105,39848.7989814815,2009-02-04,19:10:32
22.811485,108.313465,0,192.070695538058,39848.7990393518,2009-02-04,19:10:37
22.811329,108.313299,0,189.621079396325,39848.7990972222,2009-02-04,19:10:42
22.811161,108.313144,0,200.992280183727,39848.7991550926,2009-02-04,19:10:47
22.81103,108.313,0,201.435688976378,39848.799212963,2009-02-04,19:10:52
22.810947,108.312921,0,190.321217191601,39848.7992708333,2009-02-04,19:10:57
22.810892,108.312838,0,181.081614173228,39848.7993287037,2009-02-04,19:11:02
22.810896,108.312751,0,180.104409448819,39848.7993865741,2009-02-04,19:11:07
22.810982,108.312637,0,176.331128608924,39848.7994444444,2009-02-04,19:11:12
22.811118,108.312459,0,169.699422572178,39848.7995023148,2009-02-04,19:11:17
22.81127,108.312228,0,170.613937007874,39848.7995601852,2009-02-04,19:11:22
22.811402,108.311972,0,173.734242125984,39848.7996180556,2009-02-04,19:11:27
22.811499,108.311694,0,176.741220472441,39848.7996759259,2009-02-04,19:11:32
22.811562,108.311411,0,179.054904855643,39848.7997337963,2009-02-04,19:11:37
22.811591,108.311104,0,176.251177821522,39848.7997916667,2009-02-04,19:11:42
22.811579,108.310793,0,177.420206692913,39848.799849537,2009-02-04,19:11:47
22.811537,108.310481,0,181.594819553806,39848.7999074074,2009-02-04,19:11:52
22.811454,108.310161,0,180.670206692913,39848.7999652778,2009-02-04,19:11:57
22.811347,108.30984,0,175.57781167979,39848.8000231481,2009-02-04,19:12:02
22.811227,108.30953,0,175.51124343832,39848.8000810185,2009-02-04,19:12:07
22.811114,108.309225,0,173.318067585302,39848.8001388889,2009-02-04,19:12:12
22.811002,108.308926,0,170.717125984252,39848.8001967593,2009-02-04,19:12:17
22.810884,108.308633,0,168.602309711286,39848.8002546296,2009-02-04,19:12:22
22.810759,108.308346,0,172.593261154856,39848.8003125,2009-02-04,19:12:27
22.810632,108.308054,0,176.059842519685,39848.8003703704,2009-02-04,19:12:32
22.81052,108.307802,0,179.369806430446,39848.8004282407,2009-02-04,19:12:37
22.810464,108.307604,0,188.209740813648,39848.8004861111,2009-02-04,19:12:42
22.810372,108.307384,0,194.559435695538,39848.8005439815,2009-02-04,19:12:47
22.810333,108.307187,0,191.694570209974,39848.8006018519,2009-02-04,19:12:52
22.810289,108.307044,0,188.948024934383,39848.8006597222,2009-02-04,19:12:57
22.810203,108.306877,0,189.211387795276,39848.8007175926,2009-02-04,19:13:02
22.810099,108.306686,0,180.807375328084,39848.800775463,2009-02-04,19:13:07
22.810005,108.306489,0,179.649488188976,39848.8008333333,2009-02-04,19:13:12
22.809885,108.306286,0,182.074288057743,39848.8008912037,2009-02-04,19:13:17
22.809756,108.306054,0,181.815229658793,39848.8009490741,2009-02-04,19:13:22
22.809596,108.305823,0,178.323569553806,39848.8010069444,2009-02-04,19:13:27
22.809459,108.305593,0,178.592762467192,39848.8010648148,2009-02-04,19:13:32
22.80934,108.305402,0,179.258569553806,39848.8011226852,2009-02-04,19:13:37
22.809219,108.30526,0,172.832906824147,39848.8011805556,2009-02-04,19:13:42
22.809092,108.305127,0,174.854432414698,39848.8012384259,2009-02-04,19:13:47
22.808949,108.305004,0,177.418001968504,39848.8012962963,2009-02-04,19:13:52
22.808812,108.304913,0,185.342709973753,39848.8013541667,2009-02-04,19:13:57
22.808648,108.304806,0,199.430721784777,39848.801412037,2009-02-04,19:14:02
22.808465,108.304675,0,210.636443569554,39848.8014699074,2009-02-04,19:14:07
22.808322,108.304506,0,195.574809711286,39848.8015277778,2009-02-04,19:14:12
22.808204,108.304373,0,179.433057742782,39848.8015856481,2009-02-04,19:14:17
22.808074,108.304203,0,165.093038057743,39848.8016435185,2009-02-04,19:14:22
22.807954,108.304021,0,157.636220472441,39848.8017013889,2009-02-04,19:14:27
22.807851,108.303887,0,160.000469160105,39848.8017592593,2009-02-04,19:14:32
22.807703,108.303698,0,177.30343832021,39848.8018171296,2009-02-04,19:14:37
22.807575,108.303527,0,179.125367454068,39848.801875,2009-02-04,19:14:42
22.807378,108.303363,0,179.213540026247,39848.8019328704,2009-02-04,19:14:47
22.807159,108.30318,0,164.525541338583,39848.8019907407,2009-02-04,19:14:52
22.806936,108.30297,0,158.379934383202,39848.8020486111,2009-02-04,19:14:57
22.806781,108.302799,0,154.997746062992,39848.8021064815,2009-02-04,19:15:02
22.806652,108.302605,0,161.716581364829,39848.8021643519,2009-02-04,19:15:07
22.806468,108.302397,0,163.13999671916,39848.8022222222,2009-02-04,19:15:12
22.806281,108.302206,0,162.088727034121,39848.8022800926,2009-02-04,19:15:17
22.806093,108.302037,0,161.078996062992,39848.802337963,2009-02-04,19:15:22
22.805891,108.301823,0,160.54218503937,39848.8023958333,2009-02-04,19:15:27
22.805662,108.301668,0,183.456049868766,39848.8024537037,2009-02-04,19:15:32
22.80549,108.301553,0,199.607939632546,39848.8025115741,2009-02-04,19:15:37
22.805348,108.301467,0,200.177352362205,39848.8025694444,2009-02-04,19:15:42
22.805172,108.301384,0,196.792447506562,39848.8026273148,2009-02-04,19:15:47
22.804965,108.301277,0,195.07904855643,39848.8026851852,2009-02-04,19:15:52
22.804806,108.301146,0,187.719888451444,39848.8027430556,2009-02-04,19:15:57
22.804656,108.300966,0,185.426200787402,39848.8028009259,2009-02-04,19:16:02
22.804517,108.300774,0,179.316141732283,39848.8028587963,2009-02-04,19:16:07
22.804363,108.300589,0,179.482319553806,39848.8029166667,2009-02-04,19:16:12
22.804216,108.300399,0,184.469133858268,39848.802974537,2009-02-04,19:16:17
22.804073,108.300204,0,181.367391732283,39848.8030324074,2009-02-04,19:16:22
22.803919,108.29997,0,184.242857611549,39848.8030902778,2009-02-04,19:16:27
22.803743,108.29971,0,184.629921259842,39848.8031481481,2009-02-04,19:16:32
22.803552,108.299439,0,184.12437335958,39848.8032060185,2009-02-04,19:16:37
22.80337,108.299175,0,183.643093832021,39848.8032638889,2009-02-04,19:16:42
22.803203,108.298901,0,180.645137795276,39848.8033217593,2009-02-04,19:16:47
22.803018,108.298653,0,177.983362860892,39848.8033796296,2009-02-04,19:16:52
22.802836,108.298395,0,182.057992125984,39848.8034375,2009-02-04,19:16:57
22.802665,108.29813,0,186.893907480315,39848.8034953704,2009-02-04,19:17:02
22.802488,108.297867,0,189.425675853018,39848.8035532407,2009-02-04,19:17:07
22.802333,108.297642,0,187.91843175853,39848.8036111111,2009-02-04,19:17:12
22.802187,108.297397,0,189.052618110236,39848.8036689815,2009-02-04,19:17:17
22.802055,108.29711,0,188.880994094488,39848.8037268519,2009-02-04,19:17:22
22.801938,108.296809,0,190.898064304462,39848.8037847222,2009-02-04,19:17:27
22.801844,108.296497,0,193.502309711286,39848.8038425926,2009-02-04,19:17:32
22.801769,108.296179,0,198.338300524934,39848.803900463,2009-02-04,19:17:37
22.801698,108.295859,0,196.776328740157,39848.8039583333,2009-02-04,19:17:42
22.801664,108.295535,0,196.222358923884,39848.8040162037,2009-02-04,19:17:47
22.80163,108.295208,0,200.057017716535,39848.8040740741,2009-02-04,19:17:52
22.80157,108.294878,0,198.07279855643,39848.8041319444,2009-02-04,19:17:57
22.801499,108.294556,0,192.856788057743,39848.8041898148,2009-02-04,19:18:02
22.801416,108.294229,0,185.433248031496,39848.8042476852,2009-02-04,19:18:07
22.80131,108.293901,0,178.217913385827,39848.8043055556,2009-02-04,19:18:12
22.801225,108.293587,0,174.936433727034,39848.8043634259,2009-02-04,19:18:17
22.801124,108.293287,0,177.210885826772,39848.8044212963,2009-02-04,19:18:22
22.801036,108.292984,0,175.237381889764,39848.8044791667,2009-02-04,19:18:27
22.800975,108.292681,0,171.765442913386,39848.804537037,2009-02-04,19:18:32
22.800944,108.292401,0,169.208920603675,39848.8045949074,2009-02-04,19:18:37
22.800919,108.292116,0,167.126466535433,39848.8046527778,2009-02-04,19:18:42
22.80091,108.291826,0,167.498464566929,39848.8047106481,2009-02-04,19:18:47
22.800897,108.291544,0,167.551765091864,39848.8047685185,2009-02-04,19:18:52
22.800958,108.291139,0,167.260597112861,39848.8048263889,2009-02-04,19:18:57
22.800957,108.290829,0,173.422408136483,39848.8048842593,2009-02-04,19:19:02
22.800972,108.290512,0,173.797083333333,39848.8049421296,2009-02-04,19:19:07
22.80101,108.290204,0,160.625564304462,39848.805,2009-02-04,19:19:12
22.801072,108.289886,0,148.843854986877,39848.8050578704,2009-02-04,19:19:17
22.801133,108.289581,0,133.444806430446,39848.8051157407,2009-02-04,19:19:22
22.801214,108.289245,0,139.432618110236,39848.8051736111,2009-02-04,19:19:27
22.801315,108.288949,0,135.698667979003,39848.8052314815,2009-02-04,19:19:32
22.801444,108.288649,0,134.071929133858,39848.8052893518,2009-02-04,19:19:37
22.801585,108.288369,0,146.955741469816,39848.8053472222,2009-02-04,19:19:42
22.801715,108.288106,0,162.31061351706,39848.8054050926,2009-02-04,19:19:47
22.801848,108.287843,0,168.73687664042,39848.805462963,2009-02-04,19:19:52
22.801971,108.287571,0,166.322690288714,39848.8055208333,2009-02-04,19:19:57
22.802103,108.287297,0,156.787549212598,39848.8055787037,2009-02-04,19:20:02
22.802235,108.287038,0,151.65467847769,39848.8056365741,2009-02-04,19:20:07
22.802364,108.28676,0,157.994160104987,39848.8056944444,2009-02-04,19:20:12
22.80247,108.28649,0,162.716414041995,39848.8057523148,2009-02-04,19:20:17
22.802612,108.286217,0,164.547618110236,39848.8058101852,2009-02-04,19:20:22
22.802755,108.285939,0,164.177700131234,39848.8058680556,2009-02-04,19:20:27
22.802907,108.28567,0,173.583067585302,39848.8059259259,2009-02-04,19:20:32
22.803069,108.285388,0,182.148877952756,39848.8059837963,2009-02-04,19:20:37
22.803261,108.285098,0,196.347588582677,39848.8060416667,2009-02-04,19:20:42
22.803424,108.28481,0,203.36125,39848.806099537,2009-02-04,19:20:47
22.80358,108.284521,0,209.370334645669,39848.8061574074,2009-02-04,19:20:52
22.803733,108.284219,0,209.588001968504,39848.8062152778,2009-02-04,19:20:57
22.803879,108.283906,0,202.415859580052,39848.8062731481,2009-02-04,19:21:02
22.804038,108.283609,0,197.205869422572,39848.8063310185,2009-02-04,19:21:07
22.804173,108.283312,0,195.34437664042,39848.8063888889,2009-02-04,19:21:12
22.80431,108.283016,0,194.527309711286,39848.8064467593,2009-02-04,19:21:17
22.804446,108.282716,0,191.722440944882,39848.8065046296,2009-02-04,19:21:22
22.804585,108.282415,0,190.52904855643,39848.8065625,2009-02-04,19:21:27
22.804708,108.282096,0,186.166814304462,39848.8066203704,2009-02-04,19:21:32
22.804825,108.281792,0,186.208766404199,39848.8066782407,2009-02-04,19:21:37
22.804931,108.281476,0,185.425187007874,39848.8067361111,2009-02-04,19:21:42
22.805041,108.281167,0,183.73875,39848.8067939815,2009-02-04,19:21:47
22.805169,108.280878,0,188.767214566929,39848.8068518518,2009-02-04,19:21:52
22.805316,108.280585,0,190.248238188976,39848.8069097222,2009-02-04,19:21:57
22.805467,108.280305,0,190.508234908136,39848.8069675926,2009-02-04,19:22:02
22.805655,108.280026,0,187.809586614173,39848.807025463,2009-02-04,19:22:07
22.805858,108.279765,0,186.197024278215,39848.8070833333,2009-02-04,19:22:12
22.806065,108.279506,0,184.751171259842,39848.8071412037,2009-02-04,19:22:17
22.806257,108.279252,0,188.537408136483,39848.8071990741,2009-02-04,19:22:22
22.806454,108.278994,0,188.949963910761,39848.8072569444,2009-02-04,19:22:27
22.806648,108.278726,0,185.887795275591,39848.8073148148,2009-02-04,19:22:32
22.806845,108.278477,0,186.836013779528,39848.8073726852,2009-02-04,19:22:37
22.807035,108.27822,0,189.532844488189,39848.8074305556,2009-02-04,19:22:42
22.807221,108.277955,0,190.70780511811,39848.8074884259,2009-02-04,19:22:47
22.807421,108.277699,0,189.946519028871,39848.8075462963,2009-02-04,19:22:52
22.807627,108.277443,0,189.394776902887,39848.8076041667,2009-02-04,19:22:57
22.807826,108.277177,0,187.073904199475,39848.807662037,2009-02-04,19:23:02
22.80802,108.276913,0,186.421302493438,39848.8077199074,2009-02-04,19:23:07
22.808219,108.276654,0,185.917880577428,39848.8077777778,2009-02-04,19:23:12
22.808401,108.276401,0,191.249534120735,39848.8078356481,2009-02-04,19:23:17
22.808595,108.27615,0,189.05280511811,39848.8078935185,2009-02-04,19:23:22
22.808776,108.2759,0,193.854215879265,39848.8079513889,2009-02-04,19:23:27
22.808964,108.275646,0,192.068769685039,39848.8080092593,2009-02-04,19:23:32
22.809172,108.275372,0,188.164511154856,39848.8080671296,2009-02-04,19:23:37
22.809396,108.275088,0,186.039632545932,39848.808125,2009-02-04,19:23:42
22.809638,108.274811,0,177.125505249344,39848.8081828704,2009-02-04,19:23:47
22.809888,108.274553,0,167.391456692913,39848.8082407407,2009-02-04,19:23:52
22.810133,108.274307,0,159.541276246719,39848.8082986111,2009-02-04,19:23:57
22.81036,108.274063,0,187.175206692913,39848.8083564815,2009-02-04,19:24:02
22.810631,108.273842,0,186.785836614173,39848.8084143519,2009-02-04,19:24:07
22.810892,108.273631,0,186.116325459318,39848.8084722222,2009-02-04,19:24:12
22.811129,108.273475,0,194.290830052493,39848.8085300926,2009-02-04,19:24:17
22.811367,108.273331,0,191.105433070866,39848.808587963,2009-02-04,19:24:22
22.811598,108.273176,0,187.274514435696,39848.8086458333,2009-02-04,19:24:27
22.811835,108.273044,0,186.824484908136,39848.8087037037,2009-02-04,19:24:32
22.812044,108.272884,0,189.664268372703,39848.8087615741,2009-02-04,19:24:37
22.812246,108.272711,0,190.582601706037,39848.8088194444,2009-02-04,19:24:42
22.812455,108.27254,0,190.95812664042,39848.8088773148,2009-02-04,19:24:47
22.812656,108.272355,0,184.473540026247,39848.8089351852,2009-02-04,19:24:52
22.812872,108.272184,0,188.026404199475,39848.8089930556,2009-02-04,19:24:57
22.813106,108.271992,0,186.251666666667,39848.8090509259,2009-02-04,19:25:02
22.813334,108.271777,0,187.956692913386,39848.8091087963,2009-02-04,19:25:07
22.813581,108.271574,0,189.861112204724,39848.8091666667,2009-02-04,19:25:12
22.813834,108.271379,0,191.628264435696,39848.809224537,2009-02-04,19:25:17
22.814077,108.27117,0,189.857759186352,39848.8092824074,2009-02-04,19:25:22
22.814301,108.270954,0,191.263638451444,39848.8093402778,2009-02-04,19:25:27
22.814543,108.270746,0,193.423536745407,39848.8093981481,2009-02-04,19:25:32
22.814776,108.270541,0,194.559409448819,39848.8094560185,2009-02-04,19:25:37
22.815006,108.270329,0,193.668389107612,39848.8095138889,2009-02-04,19:25:42
22.815249,108.270115,0,192.336184383202,39848.8095717593,2009-02-04,19:25:47
22.815502,108.269913,0,192.263244750656,39848.8096296296,2009-02-04,19:25:52
22.815736,108.269692,0,191.208720472441,39848.8096875,2009-02-04,19:25:57
22.815963,108.269455,0,188.494117454068,39848.8097453704,2009-02-04,19:26:02
22.816173,108.269197,0,186.293093832021,39848.8098032407,2009-02-04,19:26:07
22.816381,108.268939,0,183.551279527559,39848.8098611111,2009-02-04,19:26:12
22.816592,108.268695,0,186.455104986877,39848.8099189815,2009-02-04,19:26:17
22.816796,108.268447,0,185.071640419948,39848.8099768519,2009-02-04,19:26:22
22.816991,108.268198,0,186.511000656168,39848.8100347222,2009-02-04,19:26:27
22.817191,108.267952,0,184.420787401575,39848.8100925926,2009-02-04,19:26:32
22.817387,108.267706,0,187.368507217848,39848.810150463,2009-02-04,19:26:37
22.81758,108.267464,0,184.25782480315,39848.8102083333,2009-02-04,19:26:42
22.817701,108.267314,0,181.854852362205,39848.8102662037,2009-02-04,19:26:47
22.817746,108.267263,0,179.261322178478,39848.8103240741,2009-02-04,19:26:52
22.817746,108.267267,0,178.811131889764,39848.8103819444,2009-02-04,19:26:57
22.817747,108.267265,0,177.754655511811,39848.8104398148,2009-02-04,19:27:02
22.817747,108.267265,0,177.754655511811,39848.810474537,2009-02-04,19:27:05
22.817748,108.267265,0,177.575295275591,39848.8104976852,2009-02-04,19:27:07
22.817738,108.267275,0,180.387434383202,39848.8105555556,2009-02-04,19:27:12
22.817738,108.267278,0,180.511148293963,39848.8106134259,2009-02-04,19:27:17
22.817738,108.267278,0,180.511148293963,39848.8106481481,2009-02-04,19:27:20
22.817744,108.26727,0,180.769255249344,39848.8106712963,2009-02-04,19:27:22
22.817756,108.267256,0,180.732132545932,39848.8107291667,2009-02-04,19:27:27
22.817762,108.267244,0,180.237073490814,39848.810787037,2009-02-04,19:27:32
22.817778,108.267224,0,180.633536745407,39848.8108449074,2009-02-04,19:27:37
22.817799,108.26719,0,181.787296587927,39848.8109027778,2009-02-04,19:27:42
22.81786,108.267158,0,180.889265091864,39848.8109606481,2009-02-04,19:27:47
22.817878,108.26713,0,179.784540682415,39848.8110185185,2009-02-04,19:27:52
22.817907,108.267106,0,180.802319553806,39848.8110763889,2009-02-04,19:27:57
22.817926,108.267064,0,180.395994094488,39848.8111342593,2009-02-04,19:28:02
22.817949,108.267033,0,182.359225721785,39848.8111921296,2009-02-04,19:28:07
22.817979,108.266998,0,184.820856299213,39848.81125,2009-02-04,19:28:12
22.818004,108.266965,0,184.67906824147,39848.8113078704,2009-02-04,19:28:17
22.818037,108.266936,0,183.253264435696,39848.8113657407,2009-02-04,19:28:22
22.818068,108.266895,0,182.469035433071,39848.8114236111,2009-02-04,19:28:27
22.818088,108.266853,0,181.85125,39848.8114814815,2009-02-04,19:28:32
22.818103,108.266816,0,181.799786745407,39848.8115393519,2009-02-04,19:28:37
22.818116,108.266769,0,182.368198818898,39848.8115972222,2009-02-04,19:28:42
22.818136,108.26673,0,181.933024934383,39848.8116550926,2009-02-04,19:28:47
22.818169,108.266698,0,182.729294619423,39848.811712963,2009-02-04,19:28:52
22.818202,108.266662,0,179.932749343832,39848.8117708333,2009-02-04,19:28:57
22.818229,108.266618,0,180.56000984252,39848.8118287037,2009-02-04,19:29:02
22.818251,108.266578,0,181.35407480315,39848.8118865741,2009-02-04,19:29:07
22.818283,108.266541,0,180.989124015748,39848.8119444444,2009-02-04,19:29:12
22.818311,108.266489,0,180.685075459318,39848.8120023148,2009-02-04,19:29:17
22.818341,108.266457,0,180.95781167979,39848.8120601852,2009-02-04,19:29:22
22.818376,108.266415,0,178.268238188976,39848.8121180556,2009-02-04,19:29:27
22.818406,108.266382,0,178.194009186352,39848.8121759259,2009-02-04,19:29:32
22.818436,108.266347,0,175.993510498688,39848.8122337963,2009-02-04,19:29:37
22.81846,108.2663,0,173.399629265092,39848.8122916667,2009-02-04,19:29:42
22.818485,108.266259,0,161.886276246719,39848.812349537,2009-02-04,19:29:47
22.81851,108.266215,0,159.888832020997,39848.8124074074,2009-02-04,19:29:52
22.818546,108.26617,0,163.231847112861,39848.8124652778,2009-02-04,19:29:57
22.818578,108.266135,0,168.55124671916,39848.8125231481,2009-02-04,19:30:02
22.818597,108.266089,0,172.504176509186,39848.8125810185,2009-02-04,19:30:07
22.81863,108.266055,0,176.89562335958,39848.8126388889,2009-02-04,19:30:12
22.818659,108.266017,0,180.485380577428,39848.8126967593,2009-02-04,19:30:17
22.818691,108.265977,0,183.922549212598,39848.8127546296,2009-02-04,19:30:22
22.818714,108.265938,0,182.742696850394,39848.8128125,2009-02-04,19:30:27
22.81874,108.265887,0,181.302073490814,39848.8128703704,2009-02-04,19:30:32
22.818765,108.265851,0,179.020351049869,39848.8129282407,2009-02-04,19:30:37
22.818801,108.265815,0,177.078546587927,39848.8129861111,2009-02-04,19:30:42
22.818826,108.265782,0,174.459560367454,39848.8130439815,2009-02-04,19:30:47
22.818858,108.265746,0,176.512424540682,39848.8131018518,2009-02-04,19:30:52
22.818888,108.265712,0,175.444924540682,39848.8131597222,2009-02-04,19:30:57
22.81891,108.26568,0,176.066676509186,39848.8132175926,2009-02-04,19:31:02
22.818922,108.265637,0,175.246502624672,39848.813275463,2009-02-04,19:31:07
22.81895,108.265599,0,173.440905511811,39848.8133333333,2009-02-04,19:31:12
22.81897,108.265553,0,176.177050524934,39848.8133912037,2009-02-04,19:31:17
22.819002,108.26553,0,175.368704068241,39848.8134490741,2009-02-04,19:31:22
22.81904,108.265493,0,177.357716535433,39848.8135069444,2009-02-04,19:31:27
22.819059,108.265449,0,177.327791994751,39848.8135648148,2009-02-04,19:31:32
22.81909,108.265412,0,174.111230314961,39848.8136226852,2009-02-04,19:31:37
22.819121,108.265372,0,176.578645013123,39848.8136805556,2009-02-04,19:31:42
22.819146,108.265343,0,177.833900918635,39848.8137384259,2009-02-04,19:31:47
22.81917,108.265301,0,183.606423884514,39848.8137962963,2009-02-04,19:31:52
22.819197,108.265242,0,177.950748031496,39848.8138541667,2009-02-04,19:31:57
22.819228,108.2652,0,171.787355643045,39848.813912037,2009-02-04,19:32:02
22.819254,108.265166,0,168.351450131234,39848.8139699074,2009-02-04,19:32:07
22.819274,108.265132,0,165.121423884514,39848.8140277778,2009-02-04,19:32:12
22.819291,108.265081,0,160.161942257218,39848.8140856481,2009-02-04,19:32:17
22.819331,108.265052,0,158.584750656168,39848.8141435185,2009-02-04,19:32:22
22.819344,108.265009,0,168.774222440945,39848.8142013889,2009-02-04,19:32:27
22.819383,108.264974,0,178.331026902887,39848.8142592593,2009-02-04,19:32:32
22.81942,108.26494,0,190.296384514436,39848.8143171296,2009-02-04,19:32:37
22.81945,108.264901,0,196.880954724409,39848.814375,2009-02-04,19:32:42
22.819482,108.264857,0,205.466817585302,39848.8144328704,2009-02-04,19:32:47
22.8195,108.264814,0,211.760803805774,39848.8144907407,2009-02-04,19:32:52
22.819541,108.264764,0,206.088530183727,39848.8145486111,2009-02-04,19:32:57
22.819575,108.264717,0,201.028264435696,39848.8146064815,2009-02-04,19:33:02
22.819608,108.26467,0,201.58531167979,39848.8146643518,2009-02-04,19:33:07
22.819642,108.264624,0,202.164025590551,39848.8147222222,2009-02-04,19:33:12
22.819667,108.264583,0,203.244491469816,39848.8147800926,2009-02-04,19:33:17
22.819693,108.26455,0,202.701850393701,39848.814837963,2009-02-04,19:33:22
22.819723,108.264496,0,201.38406496063,39848.8148958333,2009-02-04,19:33:27
22.81975,108.264448,0,198.664251968504,39848.8149537037,2009-02-04,19:33:32
22.819779,108.264395,0,195.672053805774,39848.8150115741,2009-02-04,19:33:37
22.819817,108.26435,0,196.175849737533,39848.8150694444,2009-02-04,19:33:42
22.81986,108.264305,0,193.791663385827,39848.8151273148,2009-02-04,19:33:47
22.819883,108.264257,0,196.604740813648,39848.8151851852,2009-02-04,19:33:52
22.81991,108.264203,0,193.314087926509,39848.8152430556,2009-02-04,19:33:57
22.819937,108.264164,0,187.336492782152,39848.8153009259,2009-02-04,19:34:02
22.81998,108.264125,0,181.645820209974,39848.8153587963,2009-02-04,19:34:07
22.820022,108.264087,0,176.4825,39848.8154166667,2009-02-04,19:34:12
22.820055,108.264039,0,172.286935695538,39848.815474537,2009-02-04,19:34:17
22.820097,108.264002,0,171.507286745407,39848.8155324074,2009-02-04,19:34:22
22.820121,108.263955,0,170.895597112861,39848.8155902778,2009-02-04,19:34:27
22.820158,108.26392,0,166.442312992126,39848.8156481481,2009-02-04,19:34:32
22.820195,108.263872,0,166.523776246719,39848.8157060185,2009-02-04,19:34:37
22.820226,108.26383,0,169.597349081365,39848.8157638889,2009-02-04,19:34:42
22.820259,108.263787,0,169.191299212598,39848.8158217593,2009-02-04,19:34:47
22.820295,108.263741,0,169.225101706037,39848.8158796296,2009-02-04,19:34:52
22.820333,108.263709,0,166.365380577428,39848.8159375,2009-02-04,19:34:57
22.820362,108.263668,0,167.74719488189,39848.8159953704,2009-02-04,19:35:02
22.820398,108.263635,0,164.905544619423,39848.8160532407,2009-02-04,19:35:07
22.820426,108.263598,0,166.867522965879,39848.8161111111,2009-02-04,19:35:12
22.820469,108.26356,0,164.870190288714,39848.8161689815,2009-02-04,19:35:17
22.82052,108.263525,0,161.231722440945,39848.8162268519,2009-02-04,19:35:22
22.820553,108.263485,0,155.819481627297,39848.8162847222,2009-02-04,19:35:27
22.820592,108.263451,0,151.691601049869,39848.8163425926,2009-02-04,19:35:32
22.82064,108.263407,0,152.790541338583,39848.816400463,2009-02-04,19:35:37
22.82067,108.263364,0,154.073832020997,39848.8164583333,2009-02-04,19:35:42
22.8207,108.263316,0,154.061929133858,39848.8165162037,2009-02-04,19:35:47
22.82074,108.263288,0,154.233303805774,39848.8165740741,2009-02-04,19:35:52
22.820776,108.263255,0,152.665862860892,39848.8166319444,2009-02-04,19:35:57
22.820816,108.263228,0,151.219842519685,39848.8166898148,2009-02-04,19:36:02
22.820855,108.263181,0,153.240980971129,39848.8167476852,2009-02-04,19:36:07
22.820894,108.263145,0,149.15905511811,39848.8168055556,2009-02-04,19:36:12
22.820937,108.263118,0,149.696519028871,39848.8168634259,2009-02-04,19:36:17
22.820979,108.26308,0,152.076423884514,39848.8169212963,2009-02-04,19:36:22
22.821022,108.263045,0,148.643871391076,39848.8169791667,2009-02-04,19:36:27
22.821055,108.263011,0,152.116335301837,39848.817037037,2009-02-04,19:36:32
22.821092,108.262983,0,152.393339895013,39848.8170949074,2009-02-04,19:36:37
22.821141,108.262944,0,158.404954068241,39848.8171527778,2009-02-04,19:36:42
22.821173,108.262906,0,150.882539370079,39848.8172106481,2009-02-04,19:36:47
22.821208,108.262871,0,149.534668635171,39848.8172685185,2009-02-04,19:36:52
22.821262,108.26284,0,147.193723753281,39848.8173263889,2009-02-04,19:36:57
22.821294,108.262803,0,148.246745406824,39848.8173842593,2009-02-04,19:37:02
22.821342,108.262755,0,150.352224409449,39848.8174421296,2009-02-04,19:37:07
22.821373,108.262719,0,158.565790682415,39848.8175,2009-02-04,19:37:12
22.821407,108.262682,0,162.727650918635,39848.8175578704,2009-02-04,19:37:17
22.821441,108.262641,0,169.147919947507,39848.8176157407,2009-02-04,19:37:22
22.821474,108.262603,0,174.485127952756,39848.8176736111,2009-02-04,19:37:27
22.821516,108.262578,0,181.199898293963,39848.8177314815,2009-02-04,19:37:32
22.821557,108.262542,0,190.07905511811,39848.8177893519,2009-02-04,19:37:37
22.821598,108.262498,0,196.848966535433,39848.8178472222,2009-02-04,19:37:42
22.821631,108.262453,0,203.813041338583,39848.8179050926,2009-02-04,19:37:47
22.82167,108.26241,0,207.895433070866,39848.817962963,2009-02-04,19:37:52
22.821699,108.262368,0,210.514317585302,39848.8180208333,2009-02-04,19:37:57
22.821718,108.262328,0,217.304255249344,39848.8180787037,2009-02-04,19:38:02
22.821761,108.262295,0,223.642260498688,39848.8181365741,2009-02-04,19:38:07
22.821813,108.262257,0,217.761017060367,39848.8181944444,2009-02-04,19:38:12
22.821843,108.262216,0,216.102851049869,39848.8182523148,2009-02-04,19:38:17
22.821891,108.262182,0,212.337014435696,39848.8183101852,2009-02-04,19:38:22
22.821935,108.262145,0,208.799881889764,39848.8183680556,2009-02-04,19:38:27
22.82197,108.262109,0,203.77437007874,39848.8184259259,2009-02-04,19:38:32
22.822009,108.262073,0,198.028694225722,39848.8184837963,2009-02-04,19:38:37
22.822037,108.262039,0,194.479498031496,39848.8185416667,2009-02-04,19:38:42
22.822083,108.262005,0,191.624560367454,39848.818599537,2009-02-04,19:38:47
22.822126,108.26197,0,185.551381233596,39848.8186574074,2009-02-04,19:38:52
22.82217,108.26194,0,177.756771653543,39848.8187152778,2009-02-04,19:38:57
22.822207,108.261894,0,170.781594488189,39848.8187731481,2009-02-04,19:39:02
22.822248,108.261859,0,174.391187664042,39848.8188310185,2009-02-04,19:39:07
22.82229,108.26182,0,177.399179790026,39848.8188888889,2009-02-04,19:39:12
22.82233,108.261783,0,177.454461942257,39848.8189467593,2009-02-04,19:39:17
22.822364,108.261743,0,172.892244094488,39848.8190046296,2009-02-04,19:39:22
22.822409,108.261707,0,169.969793307087,39848.8190625,2009-02-04,19:39:27
22.822451,108.261675,0,167.989980314961,39848.8191203704,2009-02-04,19:39:32
22.822498,108.261635,0,164.186233595801,39848.8191782407,2009-02-04,19:39:37
22.822534,108.261603,0,165.145265748032,39848.8192361111,2009-02-04,19:39:42
22.822574,108.261567,0,162.908549868766,39848.8192939815,2009-02-04,19:39:47
22.822605,108.261524,0,165.314911417323,39848.8193518519,2009-02-04,19:39:52
22.822651,108.261485,0,168.676151574803,39848.8194097222,2009-02-04,19:39:57
22.822682,108.261448,0,173.438940288714,39848.8194675926,2009-02-04,19:40:02
22.822721,108.261383,0,168.841443569554,39848.819525463,2009-02-04,19:40:07
22.822762,108.26135,0,167.535219816273,39848.8195833333,2009-02-04,19:40:12
22.822809,108.261308,0,163.156167979003,39848.8196412037,2009-02-04,19:40:17
22.822857,108.261276,0,161.166354986877,39848.8196990741,2009-02-04,19:40:22
22.822904,108.261245,0,159.561391076115,39848.8197569444,2009-02-04,19:40:27
22.822942,108.261205,0,153.469550524934,39848.8198148148,2009-02-04,19:40:32
22.822984,108.261173,0,150.006049868766,39848.8198726852,2009-02-04,19:40:37
22.823028,108.261139,0,158.630219816273,39848.8199305556,2009-02-04,19:40:42
22.823066,108.261105,0,166.22030183727,39848.8199884259,2009-02-04,19:40:47
22.823094,108.261078,0,178.075400262467,39848.8200462963,2009-02-04,19:40:52
22.823133,108.261041,0,187.098897637795,39848.8201041667,2009-02-04,19:40:57
22.823168,108.26099,0,188.928238188976,39848.820162037,2009-02-04,19:41:02
22.823199,108.260952,0,183.160547900262,39848.8202199074,2009-02-04,19:41:07
22.823231,108.26091,0,172.731105643045,39848.8202777778,2009-02-04,19:41:12
22.823283,108.260852,0,166.799091207349,39848.8203356481,2009-02-04,19:41:17
22.823327,108.260829,0,167.740098425197,39848.8203935185,2009-02-04,19:41:22
22.823362,108.260796,0,172.537444225722,39848.8204513889,2009-02-04,19:41:27
22.823402,108.260756,0,174.460800524934,39848.8205092593,2009-02-04,19:41:32
22.82343,108.260717,0,173.948894356955,39848.8205671296,2009-02-04,19:41:37
22.823477,108.260687,0,180.528631889764,39848.820625,2009-02-04,19:41:42
22.823513,108.260653,0,190.121771653543,39848.8206828704,2009-02-04,19:41:47
22.823532,108.260645,0,211.736774934383,39848.8207407407,2009-02-04,19:41:52
22.823525,108.26062,0,228.049812992126,39848.8207986111,2009-02-04,19:41:57
22.823615,108.260522,0,195.835833333333,39848.8208564815,2009-02-04,19:42:02
22.823649,108.260494,0,180.797939632546,39848.8209143518,2009-02-04,19:42:07
22.823697,108.260473,0,184.382828083989,39848.8209722222,2009-02-04,19:42:12
22.82374,108.26044,0,177.425600393701,39848.8210300926,2009-02-04,19:42:17
22.82378,108.260388,0,168.420748031496,39848.821087963,2009-02-04,19:42:22
22.823826,108.260361,0,175.973398950131,39848.8211458333,2009-02-04,19:42:27
22.823863,108.260334,0,179.643280839895,39848.8212037037,2009-02-04,19:42:32
22.823896,108.260306,0,185.760475721785,39848.8212615741,2009-02-04,19:42:37
22.823943,108.26027,0,184.24562335958,39848.8213194444,2009-02-04,19:42:42
22.823984,108.260216,0,175.345813648294,39848.8213773148,2009-02-04,19:42:47
22.824017,108.260195,0,173.857431102362,39848.8214351852,2009-02-04,19:42:52
22.824056,108.26016,0,171.586158136483,39848.8214930556,2009-02-04,19:42:57
22.824097,108.260118,0,164.092732939633,39848.8215509259,2009-02-04,19:43:02
22.82414,108.260078,0,163.296689632546,39848.8216087963,2009-02-04,19:43:07
22.824189,108.260043,0,161.811499343832,39848.8216666667,2009-02-04,19:43:12
22.824219,108.260016,0,173.099773622047,39848.821724537,2009-02-04,19:43:17
22.824239,108.259981,0,175.254776902887,39848.8217824074,2009-02-04,19:43:22
22.824291,108.259947,0,182.891656824147,39848.8218402778,2009-02-04,19:43:27
22.824335,108.259907,0,188.535994094488,39848.8218981481,2009-02-04,19:43:32
22.824363,108.259865,0,193.249311023622,39848.8219560185,2009-02-04,19:43:37
22.824402,108.259829,0,197.841938976378,39848.8220138889,2009-02-04,19:43:42
22.824432,108.259786,0,199.082942913386,39848.8220717593,2009-02-04,19:43:47
22.824455,108.259744,0,200.398651574803,39848.8221296296,2009-02-04,19:43:52
22.824487,108.259701,0,201.00031496063,39848.8221875,2009-02-04,19:43:57
22.824527,108.259664,0,202.825800524934,39848.8222453704,2009-02-04,19:44:02
22.824557,108.259628,0,200.697519685039,39848.8223032407,2009-02-04,19:44:07
22.824591,108.259584,0,201.532057086614,39848.8223611111,2009-02-04,19:44:12
22.82463,108.259548,0,201.18811023622,39848.8224189815,2009-02-04,19:44:17
22.824665,108.259513,0,201.060452755905,39848.8224768518,2009-02-04,19:44:22
22.824702,108.259473,0,203.23719488189,39848.8225347222,2009-02-04,19:44:27
22.82473,108.259422,0,204.572854330709,39848.8225925926,2009-02-04,19:44:32
22.824762,108.259372,0,203.667237532808,39848.822650463,2009-02-04,19:44:37
22.824803,108.259338,0,206.915964566929,39848.8227083333,2009-02-04,19:44:42
22.824832,108.259285,0,205.750101706037,39848.8227662037,2009-02-04,19:44:47
22.82487,108.259234,0,197.873316929134,39848.8228240741,2009-02-04,19:44:52
22.824905,108.259195,0,195.860551181102,39848.8228819444,2009-02-04,19:44:57
22.824957,108.259148,0,198.843612204724,39848.8229398148,2009-02-04,19:45:02
22.824992,108.259118,0,205.452837926509,39848.8229976852,2009-02-04,19:45:07
22.825041,108.259073,0,211.106597769029,39848.8230555556,2009-02-04,19:45:12
22.825072,108.259025,0,208.934573490814,39848.8231134259,2009-02-04,19:45:17
22.82509,108.258979,0,201.723231627297,39848.8231712963,2009-02-04,19:45:22
22.825136,108.258921,0,190.786725721785,39848.8232291667,2009-02-04,19:45:27
22.825157,108.258874,0,179.820374015748,39848.823287037,2009-02-04,19:45:32
22.825181,108.258836,0,175.980170603675,39848.8233449074,2009-02-04,19:45:37
22.825223,108.258796,0,180.035,39848.8234027778,2009-02-04,19:45:42
22.825262,108.258754,0,185.588963254593,39848.8234606481,2009-02-04,19:45:47
22.82528,108.258716,0,192.835675853018,39848.8235185185,2009-02-04,19:45:52
22.825307,108.258666,0,189.156020341207,39848.8235763889,2009-02-04,19:45:57
22.825342,108.258614,0,183.600967847769,39848.8236342593,2009-02-04,19:46:02
22.825369,108.258563,0,180.683648293963,39848.8236921296,2009-02-04,19:46:07
22.825403,108.258527,0,178.659455380577,39848.82375,2009-02-04,19:46:12
22.825431,108.258486,0,175.297893700787,39848.8238078704,2009-02-04,19:46:17
22.825466,108.25844,0,172.142719816273,39848.8238657407,2009-02-04,19:46:22
22.825507,108.258413,0,172.415029527559,39848.8239236111,2009-02-04,19:46:27
22.825548,108.25838,0,170.663937007874,39848.8239814815,2009-02-04,19:46:32
22.825569,108.258345,0,180.530085301837,39848.8240393519,2009-02-04,19:46:37
22.825598,108.258291,0,185.381771653543,39848.8240972222,2009-02-04,19:46:42
22.825623,108.258257,0,192.445082020997,39848.8241550926,2009-02-04,19:46:47
22.825632,108.258197,0,205.802956036745,39848.824212963,2009-02-04,19:46:52
22.825641,108.258152,0,217.180902230971,39848.8242708333,2009-02-04,19:46:57
22.825664,108.258112,0,226.091400918635,39848.8243287037,2009-02-04,19:47:02
22.82568,108.258058,0,234.702854330709,39848.8243865741,2009-02-04,19:47:07
22.8257,108.258013,0,240.198546587927,39848.8244444444,2009-02-04,19:47:12
22.825714,108.257976,0,241.829980314961,39848.8245023148,2009-02-04,19:47:17
22.825722,108.25792,0,248.386729002625,39848.8245601852,2009-02-04,19:47:22
22.825719,108.257864,0,254.300085301837,39848.8246180556,2009-02-04,19:47:27
22.825746,108.257829,0,255.357011154856,39848.8246759259,2009-02-04,19:47:32
22.825773,108.257781,0,255.401190944882,39848.8247337963,2009-02-04,19:47:37
22.825818,108.257739,0,243.152007874016,39848.8247916667,2009-02-04,19:47:42
22.825869,108.25768,0,228.314288057743,39848.824849537,2009-02-04,19:47:47
22.825907,108.25767,0,219.925757874016,39848.8249074074,2009-02-04,19:47:52
22.825952,108.257631,0,209.339885170604,39848.8249652778,2009-02-04,19:47:57
22.825963,108.257579,0,201.930062335958,39848.8250231481,2009-02-04,19:48:02
22.826015,108.257515,0,188.266361548556,39848.8250810185,2009-02-04,19:48:07
22.826023,108.257495,0,175.503884514436,39848.8251388889,2009-02-04,19:48:12
22.82603,108.257452,0,169.508589238845,39848.8251967593,2009-02-04,19:48:17
22.826039,108.257371,0,180.544278215223,39848.8252546296,2009-02-04,19:48:22
22.826055,108.257337,0,189.782063648294,39848.8253125,2009-02-04,19:48:27
22.826102,108.257291,0,183.40562664042,39848.8253703704,2009-02-04,19:48:32
22.826142,108.257246,0,168.540157480315,39848.8254282407,2009-02-04,19:48:37
22.826173,108.257192,0,161.368251312336,39848.8254861111,2009-02-04,19:48:42
22.82621,108.257155,0,162.047713254593,39848.8255439815,2009-02-04,19:48:47
22.826223,108.257109,0,160.164032152231,39848.8256018519,2009-02-04,19:48:52
22.826236,108.257049,0,157.243999343832,39848.8256597222,2009-02-04,19:48:57
22.826268,108.256998,0,145.48938648294,39848.8257175926,2009-02-04,19:49:02
22.826298,108.25695,0,136.531830708661,39848.825775463,2009-02-04,19:49:07
22.826324,108.256901,0,126.519104330709,39848.8258333333,2009-02-04,19:49:12
22.826347,108.256849,0,120.678874671916,39848.8258912037,2009-02-04,19:49:17
22.826372,108.256812,0,109.699829396325,39848.8259490741,2009-02-04,19:49:22
22.826381,108.256749,0,111.748566272966,39848.8260069444,2009-02-04,19:49:27
22.826389,108.256694,0,126.045984251968,39848.8260648148,2009-02-04,19:49:32
22.826404,108.256634,0,131.969314304462,39848.8261226852,2009-02-04,19:49:37
22.826406,108.256565,0,143.070396981627,39848.8261805556,2009-02-04,19:49:42
22.826424,108.256513,0,155.752326115486,39848.8262384259,2009-02-04,19:49:47
22.826422,108.256456,0,169.183513779528,39848.8262962963,2009-02-04,19:49:52
22.826439,108.256411,0,168.962890419948,39848.8263541667,2009-02-04,19:49:57
22.826462,108.256354,0,171.774114173228,39848.826412037,2009-02-04,19:50:02
22.826478,108.256312,0,180.259265091864,39848.8264699074,2009-02-04,19:50:07
22.826483,108.25626,0,190.582624671916,39848.8265277778,2009-02-04,19:50:12
22.826495,108.256189,0,194.761407480315,39848.8265856481,2009-02-04,19:50:17
22.826521,108.256149,0,184.472477034121,39848.8266435185,2009-02-04,19:50:22
22.826562,108.256105,0,171.526309055118,39848.8267013889,2009-02-04,19:50:27
22.826587,108.256062,0,159.475285433071,39848.8267592593,2009-02-04,19:50:32
22.826595,108.255984,0,140.072431102362,39848.8268171296,2009-02-04,19:50:37
22.826659,108.255946,0,143.706017060367,39848.826875,2009-02-04,19:50:42
22.826637,108.25588,0,160.853280839895,39848.8269328704,2009-02-04,19:50:47
22.826644,108.255834,0,169.984625984252,39848.8269907407,2009-02-04,19:50:52
22.82665,108.255766,0,171.35375984252,39848.8270486111,2009-02-04,19:50:57
22.826666,108.255715,0,163.385711942257,39848.8271064815,2009-02-04,19:51:02
22.826695,108.255654,0,147.886440288714,39848.8271643519,2009-02-04,19:51:07
22.826725,108.255615,0,137.296299212598,39848.8272222222,2009-02-04,19:51:12
22.826748,108.255552,0,131.318349737533,39848.8272800926,2009-02-04,19:51:17
22.826775,108.255505,0,122.636059711286,39848.827337963,2009-02-04,19:51:22
22.826815,108.255473,0,117.001345144357,39848.8273958333,2009-02-04,19:51:27
22.826831,108.255425,0,118.617385170604,39848.8274537037,2009-02-04,19:51:32
22.826821,108.255374,0,131.703362860892,39848.8275115741,2009-02-04,19:51:37
22.826827,108.255309,0,141.097755905512,39848.8275694444,2009-02-04,19:51:42
22.826823,108.255243,0,155.762988845144,39848.8276273148,2009-02-04,19:51:47
22.826829,108.255204,0,164.62532480315,39848.8276851852,2009-02-04,19:51:52
22.826826,108.25514,0,178.275144356955,39848.8277430556,2009-02-04,19:51:57
22.826833,108.255081,0,184.536679790026,39848.8278009259,2009-02-04,19:52:02
22.826841,108.255029,0,189.209573490814,39848.8278587963,2009-02-04,19:52:07
22.826868,108.25497,0,190.23969160105,39848.8279166667,2009-02-04,19:52:12
22.826881,108.25492,0,195.90998687664,39848.827974537,2009-02-04,19:52:17
22.826898,108.254863,0,201.709901574803,39848.8280324074,2009-02-04,19:52:22
22.826923,108.254822,0,194.31936351706,39848.8280902778,2009-02-04,19:52:27
22.826938,108.254766,0,181.551266404199,39848.8281481481,2009-02-04,19:52:32
22.826963,108.254712,0,171.331282808399,39848.8282060185,2009-02-04,19:52:37
22.826998,108.254676,0,157.315711942257,39848.8282638889,2009-02-04,19:52:42
22.827038,108.254632,0,148.465813648294,39848.8283217593,2009-02-04,19:52:47
22.827036,108.254574,0,157.598323490814,39848.8283796296,2009-02-04,19:52:52
22.827035,108.254526,0,172.190767716535,39848.8284375,2009-02-04,19:52:57
22.827048,108.25449,0,177.116932414698,39848.8284953704,2009-02-04,19:53:02
22.827073,108.254437,0,175.340518372703,39848.8285532407,2009-02-04,19:53:07
22.827101,108.254391,0,165.239245406824,39848.8286111111,2009-02-04,19:53:12
22.827117,108.254351,0,153.164612860892,39848.8286689815,2009-02-04,19:53:17
22.827144,108.2543,0,142.339307742782,39848.8287268518,2009-02-04,19:53:22
22.827169,108.25425,0,134.185354330709,39848.8287847222,2009-02-04,19:53:27
22.827189,108.254213,0,128.102664041995,39848.8288425926,2009-02-04,19:53:32
22.827192,108.254142,0,132.764868766404,39848.828900463,2009-02-04,19:53:37
22.827199,108.254087,0,146.864192913386,39848.8289583333,2009-02-04,19:53:42
22.827213,108.254037,0,149.431440288714,39848.8290162037,2009-02-04,19:53:47
22.827206,108.253962,0,163.878667979003,39848.8290740741,2009-02-04,19:53:52
22.8272,108.253895,0,175.86311351706,39848.8291319444,2009-02-04,19:53:57
22.827199,108.253833,0,185.949183070866,39848.8291898148,2009-02-04,19:54:02
22.82722,108.253766,0,192.248828740157,39848.8292476852,2009-02-04,19:54:07
22.827236,108.253714,0,194.707742782152,39848.8293055556,2009-02-04,19:54:12
22.827237,108.253646,0,201.20937335958,39848.8293634259,2009-02-04,19:54:17
22.827249,108.253588,0,205.752693569554,39848.8294212963,2009-02-04,19:54:22
22.827256,108.25353,0,209.943877952756,39848.8294791667,2009-02-04,19:54:27
22.82725,108.253484,0,213.520744750656,39848.829537037,2009-02-04,19:54:32
22.827246,108.253437,0,212.345173884514,39848.8295949074,2009-02-04,19:54:37
22.827228,108.253403,0,210.920895669291,39848.8296527778,2009-02-04,19:54:42
22.827214,108.25335,0,204.960767716535,39848.8297106481,2009-02-04,19:54:47
22.827172,108.253314,0,208.832923228346,39848.8297685185,2009-02-04,19:54:52
22.827149,108.253317,0,209.305469160105,39848.8298263889,2009-02-04,19:54:57
22.827103,108.253305,0,206.287903543307,39848.8298842593,2009-02-04,19:55:02
22.827061,108.253321,0,201.504173228346,39848.8299421296,2009-02-04,19:55:07
22.827019,108.253345,0,200.660272309711,39848.83,2009-02-04,19:55:12
22.82699,108.253388,0,199.591282808399,39848.8300578704,2009-02-04,19:55:17
22.826982,108.253426,0,194.915272309711,39848.8301157407,2009-02-04,19:55:22
22.826984,108.253461,0,196.078218503937,39848.8301736111,2009-02-04,19:55:27
22.826984,108.25351,0,193.037522965879,39848.8302314815,2009-02-04,19:55:32
22.826981,108.253561,0,192.699245406824,39848.8302893518,2009-02-04,19:55:37
22.826961,108.253592,0,197.073592519685,39848.8303472222,2009-02-04,19:55:42
22.826918,108.253624,0,175.98376312336,39848.8304050926,2009-02-04,19:55:47
22.826945,108.253679,0,188.906961942257,39848.830462963,2009-02-04,19:55:52
22.826947,108.253706,0,181.62873687664,39848.8305208333,2009-02-04,19:55:57
22.826934,108.253698,0,187.796282808399,39848.8305787037,2009-02-04,19:56:02
22.826937,108.253744,0,184.819517716535,39848.8306365741,2009-02-04,19:56:07
22.826943,108.253772,0,181.29032152231,39848.8306944444,2009-02-04,19:56:12
22.826945,108.253803,0,181.812913385827,39848.8307523148,2009-02-04,19:56:17
22.826946,108.253837,0,177.842624671916,39848.8308101852,2009-02-04,19:56:22
22.826944,108.25388,0,177.440718503937,39848.8308680556,2009-02-04,19:56:27
22.826939,108.253914,0,179.699963910761,39848.8309259259,2009-02-04,19:56:32
22.826928,108.253947,0,180.6012335958,39848.8309837963,2009-02-04,19:56:37
22.826918,108.253988,0,180.928162729659,39848.8310416667,2009-02-04,19:56:42
22.826913,108.254028,0,182.015902230971,39848.831099537,2009-02-04,19:56:47
22.826902,108.254075,0,184.72593832021,39848.8311574074,2009-02-04,19:56:52
22.826895,108.254121,0,188.537896981627,39848.8312152778,2009-02-04,19:56:57
22.826875,108.254167,0,191.377578740157,39848.8312731481,2009-02-04,19:57:02
22.826856,108.254218,0,195.550505249344,39848.8313310185,2009-02-04,19:57:07
22.82683,108.254268,0,197.091902887139,39848.8313888889,2009-02-04,19:57:12
22.826808,108.254322,0,201.083520341207,39848.8314467593,2009-02-04,19:57:17
22.826801,108.25437,0,203.252076771654,39848.8315046296,2009-02-04,19:57:22
22.826793,108.254416,0,204.68436351706,39848.8315625,2009-02-04,19:57:27
22.826767,108.254467,0,205.642244094488,39848.8316203704,2009-02-04,19:57:32
22.826749,108.254504,0,202.290905511811,39848.8316782407,2009-02-04,19:57:37
22.826715,108.254566,0,203.273215223097,39848.8317361111,2009-02-04,19:57:42
22.826697,108.254617,0,207.261952099738,39848.8317939815,2009-02-04,19:57:47
22.82668,108.25466,0,207.243992782152,39848.8318518519,2009-02-04,19:57:52
22.826661,108.254708,0,209.011079396325,39848.8319097222,2009-02-04,19:57:57
22.826655,108.254762,0,208.568608923885,39848.8319675926,2009-02-04,19:58:02
22.826655,108.254817,0,205.509255249344,39848.832025463,2009-02-04,19:58:07
22.826642,108.254876,0,204.321994750656,39848.8320833333,2009-02-04,19:58:12
22.826618,108.254918,0,207.861190944882,39848.8321412037,2009-02-04,19:58:17
22.826597,108.254977,0,208.966414041995,39848.8321990741,2009-02-04,19:58:22
22.826575,108.255031,0,206.242572178478,39848.8322569444,2009-02-04,19:58:27
22.826559,108.25508,0,209.075022965879,39848.8323148148,2009-02-04,19:58:32
22.826544,108.255138,0,211.104219160105,39848.8323726852,2009-02-04,19:58:37
22.826533,108.255183,0,212.472729658793,39848.8324305556,2009-02-04,19:58:42
22.826523,108.255245,0,208.746505905512,39848.8324884259,2009-02-04,19:58:47
22.826516,108.255296,0,200.076391076115,39848.8325462963,2009-02-04,19:58:52
22.826501,108.255342,0,195.802667322835,39848.8326041667,2009-02-04,19:58:57
22.826496,108.255387,0,195.777860892388,39848.832662037,2009-02-04,19:59:02
22.826494,108.255444,0,193.182312992126,39848.8327199074,2009-02-04,19:59:07
22.826466,108.255496,0,194.870354330709,39848.8327777778,2009-02-04,19:59:12
22.826425,108.255546,0,194.522614829396,39848.8328356481,2009-02-04,19:59:17
22.826405,108.255601,0,195.281085958005,39848.8328935185,2009-02-04,19:59:22
22.826387,108.255647,0,194.893270997375,39848.8329513889,2009-02-04,19:59:27
22.826374,108.255696,0,194.421089238845,39848.8330092593,2009-02-04,19:59:32
22.826355,108.255748,0,191.636197506562,39848.8330671296,2009-02-04,19:59:37
22.826345,108.255817,0,190.504504593176,39848.833125,2009-02-04,19:59:42
22.826345,108.25585,0,189.657660761155,39848.8331828704,2009-02-04,19:59:47
22.826342,108.255898,0,183.097759186352,39848.8332407407,2009-02-04,19:59:52
22.82633,108.255952,0,182.790104986877,39848.8332986111,2009-02-04,19:59:57
22.826319,108.256008,0,181.831200787402,39848.8333564815,2009-02-04,20:00:02
22.826303,108.256055,0,185.365790682415,39848.8334143519,2009-02-04,20:00:07
22.826285,108.256103,0,189.689475065617,39848.8334722222,2009-02-04,20:00:12
22.826252,108.256159,0,196.774038713911,39848.8335300926,2009-02-04,20:00:17
22.826226,108.256211,0,204.038996062992,39848.833587963,2009-02-04,20:00:22
22.826205,108.256266,0,210.001637139108,39848.8336458333,2009-02-04,20:00:27
22.826181,108.256311,0,213.984291338583,39848.8337037037,2009-02-04,20:00:32
22.826163,108.256384,0,212.879104330709,39848.8337615741,2009-02-04,20:00:37
22.826139,108.256436,0,213.736059711286,39848.8338194444,2009-02-04,20:00:42
22.826119,108.256488,0,214.114301181102,39848.8338773148,2009-02-04,20:00:47
22.826102,108.256543,0,211.761354986877,39848.8339351852,2009-02-04,20:00:52
22.826084,108.256586,0,212.934822834646,39848.8339930556,2009-02-04,20:00:57
22.826067,108.256636,0,210.091223753281,39848.8340509259,2009-02-04,20:01:02
22.826059,108.25669,0,210.212247375328,39848.8341087963,2009-02-04,20:01:07
22.826043,108.256742,0,208.747368766404,39848.8341666667,2009-02-04,20:01:12
22.826026,108.256789,0,207.450383858268,39848.834224537,2009-02-04,20:01:17
22.826004,108.256837,0,209.414816272966,39848.8342824074,2009-02-04,20:01:22
22.825982,108.256892,0,209.957319553806,39848.8343402778,2009-02-04,20:01:27
22.825962,108.256949,0,209.655761154856,39848.8343981481,2009-02-04,20:01:32
22.825946,108.256993,0,205.216607611549,39848.8344560185,2009-02-04,20:01:37
22.825933,108.257051,0,201.949196194226,39848.8345138889,2009-02-04,20:01:42
22.825914,108.257104,0,197.389045275591,39848.8345717593,2009-02-04,20:01:47
22.825896,108.257144,0,196.885912073491,39848.8346296296,2009-02-04,20:01:52
22.825879,108.257192,0,195.292611548556,39848.8346875,2009-02-04,20:01:57
22.825869,108.257239,0,194.873284120735,39848.8347453704,2009-02-04,20:02:02
22.82585,108.25729,0,192.925912073491,39848.8348032407,2009-02-04,20:02:07
22.825828,108.257336,0,188.591312335958,39848.8348611111,2009-02-04,20:02:12
22.825812,108.257383,0,185.539353674541,39848.8349189815,2009-02-04,20:02:17
22.825788,108.257422,0,186.984206036745,39848.8349768519,2009-02-04,20:02:22
22.825751,108.257472,0,188.838664698163,39848.8350347222,2009-02-04,20:02:27
22.82573,108.257522,0,189.927381889764,39848.8350925926,2009-02-04,20:02:32
22.825709,108.257563,0,190.616368110236,39848.835150463,2009-02-04,20:02:37
22.825686,108.257619,0,187.821925853018,39848.8352083333,2009-02-04,20:02:42
22.825656,108.257658,0,184.307224409449,39848.8352662037,2009-02-04,20:02:47
22.825617,108.257708,0,183.88936023622,39848.8353240741,2009-02-04,20:02:52
22.825589,108.257751,0,183.588677821522,39848.8353819444,2009-02-04,20:02:57
22.825568,108.257791,0,183.023228346457,39848.8354398148,2009-02-04,20:03:02
22.82554,108.257838,0,182.144635826772,39848.8354976852,2009-02-04,20:03:07
22.825507,108.257878,0,186.257975721785,39848.8355555556,2009-02-04,20:03:12
22.825486,108.257923,0,191.158861548556,39848.8356134259,2009-02-04,20:03:17
22.825455,108.257981,0,191.866656824147,39848.8356712963,2009-02-04,20:03:22
22.825429,108.258039,0,189.43406167979,39848.8357291667,2009-02-04,20:03:27
22.8254,108.25808,0,192.001446850394,39848.835787037,2009-02-04,20:03:32
22.825358,108.258133,0,194.928526902887,39848.8358449074,2009-02-04,20:03:37
22.825331,108.258172,0,195.841102362205,39848.8359027778,2009-02-04,20:03:42
22.825312,108.258214,0,197.029140419948,39848.8359606481,2009-02-04,20:03:47
22.825281,108.258255,0,195.520793963255,39848.8360185185,2009-02-04,20:03:52
22.825249,108.258304,0,198.518146325459,39848.8360763889,2009-02-04,20:03:57
22.825227,108.258346,0,196.85999343832,39848.8361342593,2009-02-04,20:04:02
22.825199,108.258392,0,199.00280511811,39848.8361921296,2009-02-04,20:04:07
22.825178,108.258447,0,199.33219816273,39848.83625,2009-02-04,20:04:12
22.825136,108.258499,0,202.980643044619,39848.8363078704,2009-02-04,20:04:17
22.825111,108.258549,0,203.541069553806,39848.8363657407,2009-02-04,20:04:22
22.825082,108.258592,0,208.055216535433,39848.8364236111,2009-02-04,20:04:27
22.825054,108.258643,0,208.441853674541,39848.8364814815,2009-02-04,20:04:32
22.825023,108.258678,0,206.477972440945,39848.8365393518,2009-02-04,20:04:37
22.824968,108.258727,0,209.654658792651,39848.8365972222,2009-02-04,20:04:42
22.824932,108.258777,0,211.018989501312,39848.8366550926,2009-02-04,20:04:47
22.82488,108.258822,0,215.271427165354,39848.836712963,2009-02-04,20:04:52
22.824836,108.258856,0,215.339760498688,39848.8367708333,2009-02-04,20:04:57
22.824814,108.258903,0,216.213461286089,39848.8368287037,2009-02-04,20:05:02
22.824797,108.258942,0,214.623402230971,39848.8368865741,2009-02-04,20:05:07
22.82475,108.258992,0,215.407919947507,39848.8369444444,2009-02-04,20:05:12
22.824714,108.259023,0,213.702621391076,39848.8370023148,2009-02-04,20:05:17
22.824682,108.25906,0,216.103051181102,39848.8370601852,2009-02-04,20:05:22
22.824652,108.2591,0,219.913868110236,39848.8371180556,2009-02-04,20:05:27
22.824625,108.259138,0,217.740242782152,39848.8371759259,2009-02-04,20:05:32
22.824597,108.25917,0,215.194481627297,39848.8372337963,2009-02-04,20:05:37
22.824556,108.259229,0,218.317352362205,39848.8372916667,2009-02-04,20:05:42
22.824519,108.259265,0,215.65780183727,39848.837349537,2009-02-04,20:05:47
22.82448,108.259297,0,217.046138451444,39848.8374074074,2009-02-04,20:05:52
22.824444,108.259334,0,218.440980971129,39848.8374652778,2009-02-04,20:05:57
22.82441,108.259371,0,218.327014435696,39848.8375231481,2009-02-04,20:06:02
22.82435,108.259377,0,222.959192913386,39848.8375810185,2009-02-04,20:06:07
22.824322,108.259407,0,220.996952099738,39848.8376388889,2009-02-04,20:06:12
22.824283,108.259431,0,216.760134514436,39848.8376967593,2009-02-04,20:06:17
22.824244,108.259464,0,213.392664041995,39848.8377546296,2009-02-04,20:06:22
22.824206,108.259492,0,214.815666010499,39848.8378125,2009-02-04,20:06:27
22.824177,108.259534,0,216.454983595801,39848.8378703704,2009-02-04,20:06:32
22.824147,108.259574,0,214.610662729659,39848.8379282407,2009-02-04,20:06:37
22.824122,108.259603,0,211.031906167979,39848.8379861111,2009-02-04,20:06:42
22.824085,108.25964,0,211.667713254593,39848.8380439815,2009-02-04,20:06:47
22.824051,108.25968,0,210.071374671916,39848.8381018518,2009-02-04,20:06:52
22.824011,108.259705,0,210.169845800525,39848.8381597222,2009-02-04,20:06:57
22.823972,108.259732,0,209.681443569554,39848.8382175926,2009-02-04,20:07:02
22.823946,108.259778,0,205.151640419947,39848.838275463,2009-02-04,20:07:07
22.823934,108.259815,0,203.162979002625,39848.8383333333,2009-02-04,20:07:12
22.823906,108.259853,0,204.359491469816,39848.8383912037,2009-02-04,20:07:17
22.823871,108.259891,0,200.148894356955,39848.8384490741,2009-02-04,20:07:22
22.823835,108.259934,0,197.45624015748,39848.8385069444,2009-02-04,20:07:27
22.823804,108.259963,0,197.684458661417,39848.8385648148,2009-02-04,20:07:32
22.823798,108.259988,0,195.183966535433,39848.8386226852,2009-02-04,20:07:37
22.823741,108.260034,0,190.017431102362,39848.8386805556,2009-02-04,20:07:42
22.823733,108.260059,0,183.591830708661,39848.8387384259,2009-02-04,20:07:47
22.823674,108.260102,0,179.38501312336,39848.8387962963,2009-02-04,20:07:52
22.823619,108.260147,0,176.346220472441,39848.8388541667,2009-02-04,20:07:57
22.823566,108.260174,0,175.41062007874,39848.838912037,2009-02-04,20:08:02
22.823508,108.260213,0,184.982103018373,39848.8389699074,2009-02-04,20:08:07
22.823457,108.260251,0,190.421528871391,39848.8390277778,2009-02-04,20:08:12
22.823435,108.260273,0,191.841325459318,39848.8390856481,2009-02-04,20:08:17
22.823416,108.26029,0,192.187890419947,39848.8391435185,2009-02-04,20:08:22
22.823413,108.26033,0,191.03530839895,39848.8392013889,2009-02-04,20:08:27
22.823359,108.260383,0,187.33749343832,39848.8392592593,2009-02-04,20:08:32
22.823317,108.260413,0,183.993038057743,39848.8393171296,2009-02-04,20:08:37
22.823275,108.260451,0,181.494196194226,39848.839375,2009-02-04,20:08:42
22.823252,108.260487,0,180.292378608924,39848.8394328704,2009-02-04,20:08:47
22.823223,108.260512,0,181.564183070866,39848.8394907407,2009-02-04,20:08:52
22.823162,108.26054,0,191.235980971129,39848.8395486111,2009-02-04,20:08:57
22.823117,108.260575,0,196.289478346457,39848.8396064815,2009-02-04,20:09:02
22.823047,108.260596,0,208.228090551181,39848.8396643519,2009-02-04,20:09:07
22.823007,108.260635,0,216.723064304462,39848.8397222222,2009-02-04,20:09:12
22.822982,108.260673,0,221.831305774278,39848.8397800926,2009-02-04,20:09:17
22.822959,108.260698,0,226.23625328084,39848.839837963,2009-02-04,20:09:22
22.822901,108.260724,0,220.660088582677,39848.8398958333,2009-02-04,20:09:27
22.822872,108.260769,0,216.259343832021,39848.8399537037,2009-02-04,20:09:32
22.822844,108.260809,0,214.250518372703,39848.8400115741,2009-02-04,20:09:37
22.822821,108.260849,0,212.522365485564,39848.8400694444,2009-02-04,20:09:42
22.82281,108.260877,0,206.114176509186,39848.8401273148,2009-02-04,20:09:47
22.822748,108.260929,0,198.874124015748,39848.8401851852,2009-02-04,20:09:52
22.82272,108.260962,0,190.310052493438,39848.8402430556,2009-02-04,20:09:57
22.822684,108.261,0,174.865160761155,39848.8403009259,2009-02-04,20:10:02
22.822654,108.26104,0,160.184406167979,39848.8403587963,2009-02-04,20:10:07
22.822595,108.261083,0,152.722080052493,39848.8404166667,2009-02-04,20:10:12
22.822547,108.261124,0,155.649448818898,39848.840474537,2009-02-04,20:10:17
22.822521,108.261169,0,156.059553805774,39848.8405324074,2009-02-04,20:10:22
22.822484,108.2612,0,156.29155183727,39848.8405902778,2009-02-04,20:10:27
22.822455,108.261229,0,150.980685695538,39848.8406481481,2009-02-04,20:10:32
22.822419,108.261267,0,142.571545275591,39848.8407060185,2009-02-04,20:10:37
22.822355,108.261329,0,121.153346456693,39848.8407638889,2009-02-04,20:10:42
22.822321,108.26138,0,100.601945538058,39848.8408217593,2009-02-04,20:10:47
22.822287,108.261422,0,83.7650459317585,39848.8408796296,2009-02-04,20:10:52
22.822242,108.261456,0,64.3070603674541,39848.8409375,2009-02-04,20:10:57
22.822222,108.261502,0,48.0534842519685,39848.8409953704,2009-02-04,20:11:02
22.822156,108.261537,0,45.4868372703412,39848.8410532407,2009-02-04,20:11:07
22.822119,108.26157,0,46.8702559055118,39848.8411111111,2009-02-04,20:11:12
22.822083,108.26162,0,50.1264206036745,39848.8411689815,2009-02-04,20:11:17
22.822047,108.261648,0,55.015219816273,39848.8412268519,2009-02-04,20:11:22
22.82201,108.261683,0,57.1451902887139,39848.8412847222,2009-02-04,20:11:27
22.821987,108.261713,0,60.8542519685039,39848.8413425926,2009-02-04,20:11:32
22.821963,108.261749,0,64.6025,39848.841400463,2009-02-04,20:11:37
22.821935,108.26178,0,72.0336187664042,39848.8414583333,2009-02-04,20:11:42
22.821877,108.261819,0,73.8041994750656,39848.8415162037,2009-02-04,20:11:47
22.821855,108.26185,0,78.3580479002625,39848.8415740741,2009-02-04,20:11:52
22.821838,108.261876,0,83.2891830708661,39848.8416319444,2009-02-04,20:11:57
22.821796,108.261916,0,83.3944520997375,39848.8416898148,2009-02-04,20:12:02
22.821753,108.261978,0,87.3655347769029,39848.8417476852,2009-02-04,20:12:07
22.821729,108.262042,0,91.3099343832021,39848.8418055556,2009-02-04,20:12:12
22.821679,108.262087,0,99.5217979002625,39848.8418634259,2009-02-04,20:12:17
22.821651,108.262124,0,107.839225721785,39848.8419212963,2009-02-04,20:12:22
22.82162,108.262165,0,118.652440944882,39848.8419791667,2009-02-04,20:12:27
22.821576,108.262201,0,128.430682414698,39848.842037037,2009-02-04,20:12:32
22.821533,108.262233,0,134.766607611549,39848.8420949074,2009-02-04,20:12:37
22.821491,108.262266,0,142.359133858268,39848.8421527778,2009-02-04,20:12:42
22.821454,108.26231,0,144.870262467192,39848.8422106481,2009-02-04,20:12:47
22.82142,108.262334,0,142.998293963255,39848.8422685185,2009-02-04,20:12:52
22.821386,108.262359,0,142.611269685039,39848.8423263889,2009-02-04,20:12:57
22.82135,108.262399,0,152.226207349081,39848.8423842593,2009-02-04,20:13:02
22.8213,108.262445,0,153.129832677165,39848.8424421296,2009-02-04,20:13:07
22.821254,108.262476,0,153.640675853018,39848.8425,2009-02-04,20:13:12
22.821224,108.262507,0,158.872929790026,39848.8425578704,2009-02-04,20:13:17
22.82118,108.262546,0,162.228149606299,39848.8426157407,2009-02-04,20:13:22
22.821138,108.262579,0,174.3968832021,39848.8426736111,2009-02-04,20:13:27
22.821099,108.262621,0,175.775291994751,39848.8427314815,2009-02-04,20:13:32
22.821071,108.262653,0,180.472237532808,39848.8427893519,2009-02-04,20:13:37
22.821034,108.262686,0,187.142677165354,39848.8428472222,2009-02-04,20:13:42
22.820997,108.262711,0,189.786295931759,39848.8429050926,2009-02-04,20:13:47
22.820949,108.262746,0,193.131177821522,39848.842962963,2009-02-04,20:13:52
22.820911,108.262786,0,199.137634514436,39848.8430208333,2009-02-04,20:13:57
22.820877,108.262804,0,208.560564304462,39848.8430787037,2009-02-04,20:14:02
22.820827,108.262841,0,211.661981627297,39848.8431365741,2009-02-04,20:14:07
22.820792,108.262881,0,215.689740813648,39848.8431944444,2009-02-04,20:14:12
22.820762,108.262921,0,217.756387795276,39848.8432523148,2009-02-04,20:14:17
22.820726,108.262946,0,221.713333333333,39848.8433101852,2009-02-04,20:14:22
22.820696,108.262984,0,223.275859580052,39848.8433680556,2009-02-04,20:14:27
22.820667,108.263014,0,225.048015091864,39848.8434259259,2009-02-04,20:14:32
22.82062,108.263051,0,226.199632545932,39848.8434837963,2009-02-04,20:14:37
22.820592,108.263095,0,221.864721128609,39848.8435416667,2009-02-04,20:14:42
22.820547,108.263145,0,220.800485564304,39848.843599537,2009-02-04,20:14:47
22.820493,108.263202,0,210.329865485564,39848.8436574074,2009-02-04,20:14:52
22.820467,108.263239,0,195.463034776903,39848.8437152778,2009-02-04,20:14:57
22.820421,108.26328,0,182.164586614173,39848.8437731481,2009-02-04,20:15:02
22.820369,108.26331,0,176.208500656168,39848.8438310185,2009-02-04,20:15:07
22.820346,108.263342,0,164.432063648294,39848.8438888889,2009-02-04,20:15:12
22.820284,108.263376,0,154.19657152231,39848.8439467593,2009-02-04,20:15:17
22.820231,108.263417,0,154.311499343832,39848.8440046296,2009-02-04,20:15:22
22.820194,108.263451,0,161.370269028871,39848.8440625,2009-02-04,20:15:27
22.820202,108.263496,0,166.575452755906,39848.8441203704,2009-02-04,20:15:32
22.820228,108.263563,0,170.852106299213,39848.8441782407,2009-02-04,20:15:37
22.820233,108.263618,0,170.825498687664,39848.8442361111,2009-02-04,20:15:42
22.82019,108.263691,0,157.750846456693,39848.8442939815,2009-02-04,20:15:47
22.82015,108.263749,0,144.898208661417,39848.8443518518,2009-02-04,20:15:52
22.820107,108.263793,0,127.71562664042,39848.8444097222,2009-02-04,20:15:57
22.820062,108.263845,0,115.220252624672,39848.8444675926,2009-02-04,20:16:02
22.82002,108.263896,0,106.009110892388,39848.844525463,2009-02-04,20:16:07
22.819989,108.263942,0,101.388582677165,39848.8445833333,2009-02-04,20:16:12
22.82003,108.263991,0,121.541637139108,39848.8446412037,2009-02-04,20:16:17
22.820049,108.264039,0,135.829855643045,39848.8446990741,2009-02-04,20:16:22
22.82006,108.264101,0,150.234543963255,39848.8447569444,2009-02-04,20:16:27
22.820094,108.264151,0,157.510839895013,39848.8448148148,2009-02-04,20:16:32
22.820135,108.264198,0,167.279931102362,39848.8448726852,2009-02-04,20:16:37
22.820171,108.264254,0,175.861023622047,39848.8449305556,2009-02-04,20:16:42
22.820208,108.264297,0,177.897319553806,39848.8449884259,2009-02-04,20:16:47
22.820232,108.264316,0,180.595816929134,39848.8450462963,2009-02-04,20:16:52
22.820269,108.264321,0,181.351482939633,39848.8451041667,2009-02-04,20:16:57
22.820272,108.264317,0,179.543369422572,39848.845162037,2009-02-04,20:17:02
22.820272,108.264317,0,180.410551181102,39848.8452199074,2009-02-04,20:17:07
22.820272,108.264317,0,180.773234908136,39848.8452777778,2009-02-04,20:17:12
22.820272,108.264318,0,180.914547244094,39848.8453356481,2009-02-04,20:17:17
22.820272,108.264317,0,181.065682414698,39848.8453935185,2009-02-04,20:17:22
22.820272,108.264317,0,181.065682414698,39848.8454282407,2009-02-04,20:17:25
22.820272,108.264318,0,181.201988188976,39848.8454513889,2009-02-04,20:17:27
22.820198,108.264271,0,175.736233595801,39848.8455092593,2009-02-04,20:17:32
22.820142,108.264207,0,115.765436351706,39848.8455671296,2009-02-04,20:17:37
22.820112,108.264193,0,107.297946194226,39848.845625,2009-02-04,20:17:42
22.820069,108.264116,0,130.442860892388,39848.8456828704,2009-02-04,20:17:47
22.82001,108.264084,0,137.924222440945,39848.8457407407,2009-02-04,20:17:52
22.819955,108.264031,0,133.145725065617,39848.8457986111,2009-02-04,20:17:57
22.819921,108.263995,0,130.753303805774,39848.8458564815,2009-02-04,20:18:02
22.819876,108.26399,0,128.120826771654,39848.8459143518,2009-02-04,20:18:07
22.819832,108.263979,0,123.387972440945,39848.8459722222,2009-02-04,20:18:12
22.819794,108.263971,0,115.107037401575,39848.8460300926,2009-02-04,20:18:17
22.819747,108.263977,0,100.98125,39848.846087963,2009-02-04,20:18:22
22.819718,108.26401,0,84.9459481627297,39848.8461458333,2009-02-04,20:18:27
22.819706,108.264062,0,72.2947834645669,39848.8462037037,2009-02-04,20:18:32
22.819695,108.264113,0,65.9531824146982,39848.8462615741,2009-02-04,20:18:37
22.819678,108.264154,0,65.8396981627297,39848.8463194444,2009-02-04,20:18:42
22.81966,108.264194,0,63.6622408136483,39848.8463773148,2009-02-04,20:18:47
22.819628,108.26423,0,61.233467847769,39848.8464351852,2009-02-04,20:18:52
22.819615,108.264275,0,62.1624803149606,39848.8464930556,2009-02-04,20:18:57
22.819593,108.264315,0,62.3414763779528,39848.8465509259,2009-02-04,20:19:02
22.819558,108.26436,0,61.6395242782152,39848.8466087963,2009-02-04,20:19:07
22.819506,108.264397,0,61.2428937007874,39848.8466666667,2009-02-04,20:19:12
22.819484,108.264441,0,60.5310662729659,39848.846724537,2009-02-04,20:19:17
22.819449,108.264484,0,61.7798917322835,39848.8467824074,2009-02-04,20:19:22
22.81942,108.264534,0,65.262906824147,39848.8468402778,2009-02-04,20:19:27
22.819421,108.264564,0,84.3704330708661,39848.8468981481,2009-02-04,20:19:32
22.819374,108.264609,0,89.6594028871391,39848.8469560185,2009-02-04,20:19:37
22.81933,108.264669,0,90.271092519685,39848.8470138889,2009-02-04,20:19:42
22.819291,108.264704,0,96.9888418635171,39848.8470717593,2009-02-04,20:19:47
22.819254,108.264767,0,103.997608267717,39848.8471296296,2009-02-04,20:19:52
22.819236,108.264806,0,108.33000656168,39848.8471875,2009-02-04,20:19:57
22.819192,108.264844,0,114.750137795276,39848.8472453704,2009-02-04,20:20:02
22.819157,108.264904,0,119.837900262467,39848.8473032407,2009-02-04,20:20:07
22.819136,108.264958,0,122.179422572178,39848.8473611111,2009-02-04,20:20:12
22.81914,108.264974,0,122.950347769029,39848.8474189815,2009-02-04,20:20:17
22.819113,108.26502,0,118.015482283465,39848.8474768519,2009-02-04,20:20:22
22.819115,108.265061,0,114.118270997375,39848.8475347222,2009-02-04,20:20:27
22.819065,108.265109,0,113.484629265092,39848.8475925926,2009-02-04,20:20:32
22.819027,108.265151,0,116.875341207349,39848.847650463,2009-02-04,20:20:37
22.818962,108.265215,0,133.290291994751,39848.8477083333,2009-02-04,20:20:42
22.818923,108.265261,0,143.502089895013,39848.8477662037,2009-02-04,20:20:47
22.818866,108.265306,0,138.507040682415,39848.8478240741,2009-02-04,20:20:52
22.818833,108.265351,0,147.005052493438,39848.8478819444,2009-02-04,20:20:57
22.818807,108.265396,0,154.652946194226,39848.8479398148,2009-02-04,20:21:02
22.818784,108.265442,0,166.099727690289,39848.8479976852,2009-02-04,20:21:07
22.818738,108.265497,0,171.285501968504,39848.8480555556,2009-02-04,20:21:12
22.81872,108.265537,0,180.572650918635,39848.8481134259,2009-02-04,20:21:17
22.818698,108.265575,0,179.284425853018,39848.8481712963,2009-02-04,20:21:22
22.818632,108.26564,0,159.046505905512,39848.8482291667,2009-02-04,20:21:27
22.818598,108.265687,0,152.770278871391,39848.848287037,2009-02-04,20:21:32
22.818561,108.265739,0,137.863533464567,39848.8483449074,2009-02-04,20:21:37
22.818544,108.265767,0,123.557942913386,39848.8484027778,2009-02-04,20:21:42
22.81852,108.265813,0,120.3618832021,39848.8484606481,2009-02-04,20:21:47
22.818498,108.265854,0,109.888999343832,39848.8485185185,2009-02-04,20:21:52
22.81843,108.265921,0,109.314904855643,39848.8485763889,2009-02-04,20:21:57
22.818424,108.26596,0,122.228031496063,39848.8486342593,2009-02-04,20:22:02
22.81838,108.266007,0,130.923362860892,39848.8486921296,2009-02-04,20:22:07
22.818356,108.266019,0,140.318520341207,39848.84875,2009-02-04,20:22:12
22.818323,108.266063,0,146.468080708661,39848.8488078704,2009-02-04,20:22:17
22.81831,108.266093,0,152.552421259843,39848.8488657407,2009-02-04,20:22:22
22.818285,108.266127,0,164.434639107612,39848.8489236111,2009-02-04,20:22:27
22.818258,108.266165,0,172.317972440945,39848.8489814815,2009-02-04,20:22:32
22.818225,108.266217,0,171.006269685039,39848.8490393519,2009-02-04,20:22:37
22.818201,108.266265,0,178.979176509186,39848.8490972222,2009-02-04,20:22:42
22.818161,108.266314,0,176.627165354331,39848.8491550926,2009-02-04,20:22:47
22.818133,108.266356,0,174.169078083989,39848.849212963,2009-02-04,20:22:52
22.818114,108.266387,0,178.73656496063,39848.8492708333,2009-02-04,20:22:57
22.818079,108.266427,0,185.289520997375,39848.8493287037,2009-02-04,20:23:02
22.818065,108.266439,0,186.214809711286,39848.8493865741,2009-02-04,20:23:07
22.818051,108.266479,0,182.813021653543,39848.8494444444,2009-02-04,20:23:12
22.818016,108.266536,0,168.213467847769,39848.8495023148,2009-02-04,20:23:17
22.817983,108.266578,0,158.131679790026,39848.8495601852,2009-02-04,20:23:22
22.817955,108.266632,0,149.769245406824,39848.8496180556,2009-02-04,20:23:27
22.817898,108.266713,0,171.301696194226,39848.8496759259,2009-02-04,20:23:32
22.817861,108.266788,0,171.171410761155,39848.8497337963,2009-02-04,20:23:37
22.817823,108.266843,0,171.913900918635,39848.8497916667,2009-02-04,20:23:42
22.817777,108.266917,0,169.531591207349,39848.849849537,2009-02-04,20:23:47
22.817759,108.266963,0,166.722870734908,39848.8499074074,2009-02-04,20:23:52
22.817717,108.267012,0,164.032582020997,39848.8499652778,2009-02-04,20:23:57
22.817698,108.267048,0,154.746899606299,39848.8500231481,2009-02-04,20:24:02
22.817666,108.267077,0,151.473631889764,39848.8500810185,2009-02-04,20:24:07
22.817625,108.267125,0,142.736059711286,39848.8501388889,2009-02-04,20:24:12
22.817623,108.267139,0,141.44001312336,39848.8501967593,2009-02-04,20:24:17
22.817639,108.267119,0,136.002080052493,39848.8502546296,2009-02-04,20:24:22
22.817632,108.267128,0,131.228290682415,39848.8503125,2009-02-04,20:24:27
22.817615,108.267153,0,124.298093832021,39848.8503703704,2009-02-04,20:24:32
22.817585,108.267164,0,119.838077427822,39848.8504282407,2009-02-04,20:24:37
22.81757,108.267169,0,118.886368110236,39848.8504861111,2009-02-04,20:24:42
22.817548,108.267189,0,115.970026246719,39848.8505439815,2009-02-04,20:24:47
22.817514,108.267216,0,114.851499343832,39848.8506018519,2009-02-04,20:24:52
22.817495,108.267239,0,115.769780183727,39848.8506597222,2009-02-04,20:24:57
22.817483,108.267253,0,119.053523622047,39848.8507175926,2009-02-04,20:25:02
22.817459,108.267275,0,118.457965879265,39848.850775463,2009-02-04,20:25:07
22.817432,108.267298,0,119.870052493438,39848.8508333333,2009-02-04,20:25:12
22.817419,108.267311,0,120.223474409449,39848.8508912037,2009-02-04,20:25:17
22.817402,108.267326,0,125.505879265092,39848.8509490741,2009-02-04,20:25:22
22.817386,108.267357,0,130.410131233596,39848.8510069444,2009-02-04,20:25:27
22.817377,108.267351,0,132.019238845144,39848.8510648148,2009-02-04,20:25:32
22.817355,108.26736,0,133.749032152231,39848.8511226852,2009-02-04,20:25:37
22.817346,108.267381,0,133.112647637795,39848.8511805556,2009-02-04,20:25:42
22.817329,108.267405,0,133.941105643045,39848.8512384259,2009-02-04,20:25:47
22.817313,108.267435,0,136.228008530184,39848.8512962963,2009-02-04,20:25:52
22.817294,108.267453,0,137.976712598425,39848.8513541667,2009-02-04,20:25:57
22.817285,108.267475,0,138.614484908136,39848.851412037,2009-02-04,20:26:02
22.817283,108.267489,0,141.614242125984,39848.8514699074,2009-02-04,20:26:07
22.817269,108.267506,0,142.305465879265,39848.8515277778,2009-02-04,20:26:12
22.817243,108.267533,0,145.961656824147,39848.8515856481,2009-02-04,20:26:17
22.81724,108.267547,0,148.830026246719,39848.8516435185,2009-02-04,20:26:22
22.817211,108.267584,0,148.451646981627,39848.8517013889,2009-02-04,20:26:27
22.817201,108.267607,0,152.639478346457,39848.8517592593,2009-02-04,20:26:32
22.817188,108.26762,0,155.144012467192,39848.8518171296,2009-02-04,20:26:37
22.817179,108.26763,0,158.178087270341,39848.851875,2009-02-04,20:26:42
22.817161,108.267655,0,159.755104986877,39848.8519328704,2009-02-04,20:26:47
22.817134,108.267686,0,158.339799868766,39848.8519907407,2009-02-04,20:26:52
22.81712,108.267706,0,159.481341863517,39848.8520486111,2009-02-04,20:26:57
22.817089,108.267728,0,161.529251968504,39848.8521064815,2009-02-04,20:27:02
22.817068,108.267756,0,161.664730971129,39848.8521643518,2009-02-04,20:27:07
22.817053,108.267771,0,162.705022965879,39848.8522222222,2009-02-04,20:27:12
22.817035,108.267797,0,163.695291994751,39848.8522800926,2009-02-04,20:27:17
22.817011,108.26783,0,165.963861548556,39848.852337963,2009-02-04,20:27:22
22.816992,108.267867,0,169.390869422572,39848.8523958333,2009-02-04,20:27:27
22.816963,108.267907,0,173.53842519685,39848.8524537037,2009-02-04,20:27:32
22.816947,108.267928,0,177.155994094488,39848.8525115741,2009-02-04,20:27:37
22.816918,108.267959,0,184.257536089239,39848.8525694444,2009-02-04,20:27:42
22.816899,108.267978,0,183.358366141732,39848.8526273148,2009-02-04,20:27:47
22.81688,108.268,0,188.743021653543,39848.8526851852,2009-02-04,20:27:52
22.816857,108.268024,0,188.051233595801,39848.8527430556,2009-02-04,20:27:57
22.816837,108.268056,0,190.738480971129,39848.8528009259,2009-02-04,20:28:02
22.816826,108.268061,0,190.071646981627,39848.8528587963,2009-02-04,20:28:07
22.816826,108.268061,0,190.071646981627,39848.8528935185,2009-02-04,20:28:10
22.81682,108.268069,0,190.330278871391,39848.8529166667,2009-02-04,20:28:12
22.816791,108.268101,0,191.045157480315,39848.852974537,2009-02-04,20:28:17
22.81678,108.268117,0,190.761660104987,39848.8530324074,2009-02-04,20:28:22
22.816773,108.26813,0,191.537050524934,39848.8530902778,2009-02-04,20:28:27
22.816753,108.268156,0,194.961266404199,39848.8531481481,2009-02-04,20:28:32
22.816739,108.268176,0,197.278070866142,39848.8532060185,2009-02-04,20:28:37
22.816728,108.268191,0,195.226420603675,39848.8532638889,2009-02-04,20:28:42
22.816697,108.268216,0,196.246751968504,39848.8533217593,2009-02-04,20:28:47
22.816679,108.268243,0,196.346410761155,39848.8533796296,2009-02-04,20:28:52
22.816667,108.268262,0,196.520813648294,39848.8534375,2009-02-04,20:28:57
22.816655,108.268278,0,195.59592519685,39848.8534953704,2009-02-04,20:29:02
22.816643,108.268294,0,194.432965879265,39848.8535532407,2009-02-04,20:29:07
22.81663,108.268309,0,192.49904855643,39848.8536111111,2009-02-04,20:29:12
22.816616,108.268323,0,193.412723097113,39848.8536689815,2009-02-04,20:29:17
22.816597,108.268348,0,193.356315616798,39848.8537268518,2009-02-04,20:29:22
22.816597,108.268348,0,193.356315616798,39848.8537615741,2009-02-04,20:29:25
22.816592,108.268348,0,192.353920603675,39848.8537847222,2009-02-04,20:29:27
22.816575,108.268369,0,192.009734251969,39848.8538425926,2009-02-04,20:29:32
22.816552,108.26839,0,191.326505905512,39848.853900463,2009-02-04,20:29:37
22.816533,108.268413,0,190.985984251968,39848.8539583333,2009-02-04,20:29:42
22.816526,108.268424,0,192.095413385827,39848.8540162037,2009-02-04,20:29:47
22.816507,108.268441,0,192.912631233596,39848.8540740741,2009-02-04,20:29:52
22.816494,108.268466,0,194.036315616798,39848.8541319444,2009-02-04,20:29:57
22.816473,108.268485,0,195.323625328084,39848.8541898148,2009-02-04,20:30:02
22.816462,108.268507,0,194.148917322835,39848.8542476852,2009-02-04,20:30:07
22.816446,108.26853,0,194.818854986877,39848.8543055556,2009-02-04,20:30:12
22.816443,108.268541,0,194.924885170604,39848.8543634259,2009-02-04,20:30:17
22.816432,108.268557,0,194.110295275591,39848.8544212963,2009-02-04,20:30:22
22.816415,108.268579,0,194.023700787402,39848.8544791667,2009-02-04,20:30:27
22.816385,108.268604,0,194.304908136483,39848.854537037,2009-02-04,20:30:32
22.816367,108.268626,0,194.64186023622,39848.8545949074,2009-02-04,20:30:37
22.816349,108.268651,0,195.667473753281,39848.8546527778,2009-02-04,20:30:42
22.816332,108.268685,0,195.464488188976,39848.8547106481,2009-02-04,20:30:47
22.816313,108.268701,0,195.175082020997,39848.8547685185,2009-02-04,20:30:52
22.816302,108.26872,0,195.510731627297,39848.8548263889,2009-02-04,20:30:57
22.816287,108.268738,0,195.379944225722,39848.8548842593,2009-02-04,20:31:02
22.816275,108.268757,0,193.870662729659,39848.8549421296,2009-02-04,20:31:07
22.816261,108.268782,0,193.388782808399,39848.855,2009-02-04,20:31:12
22.816231,108.268822,0,192.019619422572,39848.8550578704,2009-02-04,20:31:17
22.816209,108.268844,0,190.952106299213,39848.8551157407,2009-02-04,20:31:22
22.816191,108.268864,0,188.917975721785,39848.8551736111,2009-02-04,20:31:27
22.816179,108.268882,0,187.813326771654,39848.8552314815,2009-02-04,20:31:32
22.816179,108.268882,0,187.813326771654,39848.8552662037,2009-02-04,20:31:35
22.816172,108.268887,0,188.518897637795,39848.8552893519,2009-02-04,20:31:37
22.816157,108.2689,0,188.173270997375,39848.8553472222,2009-02-04,20:31:42
22.816142,108.268915,0,186.980892388451,39848.8554050926,2009-02-04,20:31:47
22.816117,108.268935,0,186.721807742782,39848.855462963,2009-02-04,20:31:52
22.816099,108.268961,0,186.347434383202,39848.8555208333,2009-02-04,20:31:57
22.81609,108.268982,0,185.808622047244,39848.8555787037,2009-02-04,20:32:02
22.816078,108.268995,0,184.742309711286,39848.8556365741,2009-02-04,20:32:07
22.816063,108.269007,0,186.048592519685,39848.8556944444,2009-02-04,20:32:12
22.816035,108.269037,0,187.625708661417,39848.8557523148,2009-02-04,20:32:17
22.81601,108.269059,0,187.795344488189,39848.8558101852,2009-02-04,20:32:22
22.816,108.269073,0,188.011446850394,39848.8558680556,2009-02-04,20:32:27
22.815989,108.269093,0,188.506007217848,39848.8559259259,2009-02-04,20:32:32
22.81597,108.269111,0,188.732896981627,39848.8559837963,2009-02-04,20:32:37
22.815954,108.269134,0,189.024557086614,39848.8560416667,2009-02-04,20:32:42
22.815937,108.269146,0,191.652604986877,39848.856099537,2009-02-04,20:32:47
22.815924,108.269168,0,192.349977034121,39848.8561574074,2009-02-04,20:32:52
22.815909,108.269186,0,193.994963910761,39848.8562152778,2009-02-04,20:32:57
22.815892,108.26921,0,194.139606299213,39848.8562731481,2009-02-04,20:33:02
22.815873,108.269235,0,193.968845144357,39848.8563310185,2009-02-04,20:33:07
22.815854,108.269262,0,193.941072834646,39848.8563888889,2009-02-04,20:33:12
22.815836,108.269276,0,192.85000656168,39848.8564467593,2009-02-04,20:33:17
22.815811,108.269306,0,192.591072834646,39848.8565046296,2009-02-04,20:33:22
22.815788,108.269332,0,190.313520341207,39848.8565625,2009-02-04,20:33:27
22.815768,108.269352,0,189.138146325459,39848.8566203704,2009-02-04,20:33:32
22.815755,108.269369,0,188.23780183727,39848.8566782407,2009-02-04,20:33:37
22.815737,108.26939,0,187.000088582677,39848.8567361111,2009-02-04,20:33:42
22.815715,108.269413,0,186.808303805774,39848.8567939815,2009-02-04,20:33:47
22.815697,108.269429,0,187.395964566929,39848.8568518519,2009-02-04,20:33:52
22.815671,108.269459,0,186.95936351706,39848.8569097222,2009-02-04,20:33:57
22.815656,108.269474,0,185.404973753281,39848.8569675926,2009-02-04,20:34:02
22.815631,108.269497,0,184.932467191601,39848.857025463,2009-02-04,20:34:07
22.815608,108.26952,0,184.283858267717,39848.8570833333,2009-02-04,20:34:12
22.815586,108.269539,0,185.107834645669,39848.8571412037,2009-02-04,20:34:17
22.81556,108.269568,0,185.36750328084,39848.8571990741,2009-02-04,20:34:22
22.815535,108.269592,0,183.316965223097,39848.8572569444,2009-02-04,20:34:27
22.815512,108.269613,0,183.902463910761,39848.8573148148,2009-02-04,20:34:32
22.815498,108.269628,0,183.368205380577,39848.8573726852,2009-02-04,20:34:37
22.815479,108.269651,0,182.284120734908,39848.8574305556,2009-02-04,20:34:42
22.815454,108.269669,0,181.93251312336,39848.8574884259,2009-02-04,20:34:47
22.815437,108.269677,0,182.902670603675,39848.8575462963,2009-02-04,20:34:52
22.81541,108.269679,0,183.702391732283,39848.8576041667,2009-02-04,20:34:57
22.815378,108.269665,0,187.361610892388,39848.857662037,2009-02-04,20:35:02
22.815364,108.269652,0,190.121433727034,39848.8577199074,2009-02-04,20:35:07
22.81536,108.269636,0,189.859235564304,39848.8577777778,2009-02-04,20:35:12
22.815368,108.269608,0,188.966837270341,39848.8578356481,2009-02-04,20:35:17
22.815392,108.269576,0,187.424337270341,39848.8578935185,2009-02-04,20:35:22
22.815402,108.269553,0,187.44280839895,39848.8579513889,2009-02-04,20:35:27
22.815415,108.269536,0,186.284245406824,39848.8580092593,2009-02-04,20:35:32
22.81543,108.269521,0,186.492752624672,39848.8580671296,2009-02-04,20:35:37
22.815444,108.269492,0,185.204291338583,39848.858125,2009-02-04,20:35:42
22.815466,108.269463,0,182.840718503937,39848.8581828704,2009-02-04,20:35:47
22.815477,108.269447,0,179.973937007874,39848.8582407407,2009-02-04,20:35:52
22.815489,108.269432,0,179.087421259843,39848.8582986111,2009-02-04,20:35:57
22.815511,108.269417,0,176.392552493438,39848.8583564815,2009-02-04,20:36:02
22.815541,108.269397,0,176.506732283465,39848.8584143519,2009-02-04,20:36:07
22.81556,108.26937,0,175.300482283465,39848.8584722222,2009-02-04,20:36:12
22.815568,108.269346,0,173.912647637795,39848.8585300926,2009-02-04,20:36:17
22.815588,108.269327,0,173.151450131234,39848.858587963,2009-02-04,20:36:22
22.815613,108.2693,0,172.55967191601,39848.8586458333,2009-02-04,20:36:27
22.815627,108.269279,0,172.276673228346,39848.8587037037,2009-02-04,20:36:32
22.815639,108.269247,0,171.65125328084,39848.8587615741,2009-02-04,20:36:37
22.815649,108.269217,0,170.11124343832,39848.8588194444,2009-02-04,20:36:42
22.815666,108.269203,0,168.608356299213,39848.8588773148,2009-02-04,20:36:47
22.815686,108.269179,0,169.275902230971,39848.8589351852,2009-02-04,20:36:52
22.815707,108.26915,0,170.436532152231,39848.8589930556,2009-02-04,20:36:57
22.815734,108.269125,0,174.439484908136,39848.8590509259,2009-02-04,20:37:02
22.815756,108.269108,0,178.107139107612,39848.8591087963,2009-02-04,20:37:07
22.815782,108.269081,0,182.337972440945,39848.8591666667,2009-02-04,20:37:12
22.815814,108.269061,0,185.480643044619,39848.859224537,2009-02-04,20:37:17
22.815838,108.269038,0,190.501601049869,39848.8592824074,2009-02-04,20:37:22
22.81586,108.269009,0,193.66374343832,39848.8593402778,2009-02-04,20:37:27
22.81588,108.26898,0,195.927332677165,39848.8593981481,2009-02-04,20:37:32
22.815896,108.268942,0,198.130669291339,39848.8594560185,2009-02-04,20:37:37
22.815897,108.268914,0,198.721722440945,39848.8595138889,2009-02-04,20:37:42
22.81591,108.268887,0,199.107887139108,39848.8595717593,2009-02-04,20:37:47
22.815915,108.268856,0,198.567834645669,39848.8596296296,2009-02-04,20:37:52
22.815903,108.268825,0,198.686942257218,39848.8596875,2009-02-04,20:37:57
22.815888,108.268805,0,198.046978346457,39848.8597453704,2009-02-04,20:38:02
22.815874,108.268787,0,198.462427821522,39848.8598032407,2009-02-04,20:38:07
22.815855,108.268769,0,198.235187007874,39848.8598611111,2009-02-04,20:38:12
22.815828,108.268743,0,198.37594816273,39848.8599189815,2009-02-04,20:38:17
22.815805,108.268724,0,199.480193569554,39848.8599768518,2009-02-04,20:38:22
22.815795,108.2687,0,200.035239501312,39848.8600347222,2009-02-04,20:38:27
22.815785,108.268693,0,199.482559055118,39848.8600925926,2009-02-04,20:38:32
22.815791,108.268674,0,197.110288713911,39848.860150463,2009-02-04,20:38:37
22.815788,108.268671,0,196.21532480315,39848.8602083333,2009-02-04,20:38:42
22.815788,108.268671,0,196.21532480315,39848.8602430556,2009-02-04,20:38:45
22.815784,108.268671,0,195.013858267717,39848.8602662037,2009-02-04,20:38:47
22.81576,108.268651,0,192.65437664042,39848.8603240741,2009-02-04,20:38:52
22.815737,108.268631,0,190.568244750656,39848.8603819444,2009-02-04,20:38:57
22.815726,108.268601,0,187.426476377953,39848.8604398148,2009-02-04,20:39:02
22.815709,108.268565,0,183.844954068241,39848.8604976852,2009-02-04,20:39:07
22.815701,108.268526,0,178.71592519685,39848.8605555556,2009-02-04,20:39:12
22.815682,108.268507,0,175.993359580052,39848.8606134259,2009-02-04,20:39:17
22.815665,108.268478,0,174.983956692913,39848.8606712963,2009-02-04,20:39:22
22.815654,108.268455,0,173.942073490814,39848.8607291667,2009-02-04,20:39:27
22.815623,108.268437,0,176.944983595801,39848.860787037,2009-02-04,20:39:32
22.815593,108.268422,0,179.629514435696,39848.8608449074,2009-02-04,20:39:37
22.815573,108.268408,0,185.733818897638,39848.8609027778,2009-02-04,20:39:42
22.815553,108.268384,0,188.133297244094,39848.8609606481,2009-02-04,20:39:47
22.815534,108.268374,0,191.282949475066,39848.8610185185,2009-02-04,20:39:52
22.815517,108.26836,0,194.359790026247,39848.8610763889,2009-02-04,20:39:57
22.815488,108.268339,0,195.035433070866,39848.8611342593,2009-02-04,20:40:02
22.815466,108.268329,0,194.614229002625,39848.8611921296,2009-02-04,20:40:07
22.815447,108.268304,0,191.340370734908,39848.86125,2009-02-04,20:40:12
22.815425,108.268309,0,191.545209973753,39848.8613078704,2009-02-04,20:40:17
22.815405,108.268291,0,194.176902887139,39848.8613657407,2009-02-04,20:40:22
22.815378,108.268268,0,192.308963254593,39848.8614236111,2009-02-04,20:40:27
22.815357,108.26824,0,190.617057086614,39848.8614814815,2009-02-04,20:40:32
22.815344,108.268206,0,184.222555774278,39848.8615393518,2009-02-04,20:40:37
22.815326,108.26817,0,180.17407152231,39848.8615972222,2009-02-04,20:40:42
22.815311,108.268145,0,179.819271653543,39848.8616550926,2009-02-04,20:40:47
22.815288,108.268131,0,183.601217191601,39848.861712963,2009-02-04,20:40:52
22.815269,108.268118,0,186.242631233596,39848.8617708333,2009-02-04,20:40:57
22.815242,108.268095,0,183.26750656168,39848.8618287037,2009-02-04,20:41:02
22.815218,108.268078,0,179.9125,39848.8618865741,2009-02-04,20:41:07
22.815192,108.268061,0,176.704799868766,39848.8619444444,2009-02-04,20:41:12
22.815187,108.268042,0,174.868211942257,39848.8620023148,2009-02-04,20:41:17
22.815174,108.268021,0,173.805278871391,39848.8620601852,2009-02-04,20:41:22
22.81516,108.26798,0,171.250383858268,39848.8621180556,2009-02-04,20:41:27
22.815144,108.26796,0,173.143290682415,39848.8621759259,2009-02-04,20:41:32
22.815122,108.267944,0,178.687342519685,39848.8622337963,2009-02-04,20:41:37
22.815098,108.26793,0,182.560173884514,39848.8622916667,2009-02-04,20:41:42
22.815082,108.267898,0,184.989527559055,39848.862349537,2009-02-04,20:41:47
22.815061,108.267863,0,187.035882545932,39848.8624074074,2009-02-04,20:41:52
22.815035,108.267842,0,189.913375984252,39848.8624652778,2009-02-04,20:41:57
22.815015,108.267818,0,192.565656167979,39848.8625231481,2009-02-04,20:42:02
22.815003,108.2678,0,201.118362860892,39848.8625810185,2009-02-04,20:42:07
22.814989,108.267777,0,200.967677165354,39848.8626388889,2009-02-04,20:42:12
22.814978,108.267753,0,203.526814304462,39848.8626967593,2009-02-04,20:42:17
22.814964,108.267727,0,205.557641076115,39848.8627546296,2009-02-04,20:42:22
22.81494,108.267698,0,206.433192257218,39848.8628125,2009-02-04,20:42:27
22.814924,108.267671,0,203.282450787402,39848.8628703704,2009-02-04,20:42:32
22.8149,108.267639,0,198.084563648294,39848.8629282407,2009-02-04,20:42:37
22.814873,108.267618,0,196.799770341207,39848.8629861111,2009-02-04,20:42:42
22.81485,108.267593,0,195.762729658793,39848.8630439815,2009-02-04,20:42:47
22.814844,108.267579,0,193.106007217848,39848.8631018519,2009-02-04,20:42:52
22.814829,108.26756,0,191.296230314961,39848.8631597222,2009-02-04,20:42:57
22.814759,108.26748,0,188.46313976378,39848.8632175926,2009-02-04,20:43:02
22.814626,108.267363,0,184.915196850394,39848.863275463,2009-02-04,20:43:07
22.814493,108.267194,0,181.99843175853,39848.8633333333,2009-02-04,20:43:12
22.814352,108.267019,0,183.024543963255,39848.8633912037,2009-02-04,20:43:17
22.814194,108.266839,0,179.698825459318,39848.8634490741,2009-02-04,20:43:22
22.814073,108.266704,0,171.52842519685,39848.8635069444,2009-02-04,20:43:27
22.81398,108.266572,0,168.696765091864,39848.8635648148,2009-02-04,20:43:32
22.813911,108.266463,0,158.097526246719,39848.8636226852,2009-02-04,20:43:37
22.81385,108.266386,0,151.083687664042,39848.8636805556,2009-02-04,20:43:42
22.813794,108.266321,0,146.185531496063,39848.8637384259,2009-02-04,20:43:47
22.813747,108.266275,0,156.184832677165,39848.8637962963,2009-02-04,20:43:52
22.813656,108.266198,0,176.444540682415,39848.8638541667,2009-02-04,20:43:57
22.813587,108.266135,0,181.81345144357,39848.863912037,2009-02-04,20:44:02
22.813532,108.266073,0,190.268402230971,39848.8639699074,2009-02-04,20:44:07
22.813442,108.266004,0,186.250354330709,39848.8640277778,2009-02-04,20:44:12
22.813358,108.265895,0,172.857526246719,39848.8640856481,2009-02-04,20:44:17
22.813281,108.265753,0,171.966040026247,39848.8641435185,2009-02-04,20:44:22
22.813264,108.265698,0,174.256473097113,39848.8642013889,2009-02-04,20:44:27
22.813257,108.265663,0,175.126581364829,39848.8642592593,2009-02-04,20:44:32
22.81324,108.265603,0,179.435236220472,39848.8643171296,2009-02-04,20:44:37
22.813225,108.265529,0,187.107870734908,39848.864375,2009-02-04,20:44:42
22.813189,108.265407,0,188.000246062992,39848.8644328704,2009-02-04,20:44:47
22.813144,108.265288,0,186.094612860892,39848.8644907407,2009-02-04,20:44:52
22.813073,108.265195,0,180.640971128609,39848.8645486111,2009-02-04,20:44:57
22.812988,108.265078,0,176.195784120735,39848.8646064815,2009-02-04,20:45:02
22.812877,108.264963,0,176.171830708661,39848.8646643519,2009-02-04,20:45:07
22.8128,108.264877,0,179.156207349081,39848.8647222222,2009-02-04,20:45:12
22.812709,108.264784,0,186.958198818898,39848.8647800926,2009-02-04,20:45:17
22.812603,108.26467,0,192.342942913386,39848.864837963,2009-02-04,20:45:22
22.812466,108.264581,0,194.838979658793,39848.8648958333,2009-02-04,20:45:27
22.812355,108.264498,0,186.292267060367,39848.8649537037,2009-02-04,20:45:32
22.812235,108.264453,0,180.511423884514,39848.8650115741,2009-02-04,20:45:37
22.812166,108.264413,0,177.830049212598,39848.8650694444,2009-02-04,20:45:42
22.81211,108.264359,0,177.292148950131,39848.8651273148,2009-02-04,20:45:47
22.812112,108.264276,0,184.954169947507,39848.8651851852,2009-02-04,20:45:52
22.812211,108.264198,0,205.118300524934,39848.8652430556,2009-02-04,20:45:57
22.812336,108.264082,0,234.451843832021,39848.8653009259,2009-02-04,20:46:02
22.812483,108.263929,0,267.019022309711,39848.8653587963,2009-02-04,20:46:07
22.81263,108.263788,0,274.641105643045,39848.8654166667,2009-02-04,20:46:12
22.812772,108.263688,0,264.899612860892,39848.865474537,2009-02-04,20:46:17
22.812895,108.263579,0,251.52249015748,39848.8655324074,2009-02-04,20:46:22
22.813001,108.26349,0,236.533106955381,39848.8655902778,2009-02-04,20:46:27
22.813064,108.263429,0,223.161417322835,39848.8656481481,2009-02-04,20:46:32
22.813134,108.263331,0,215.20001312336,39848.8657060185,2009-02-04,20:46:37
22.813193,108.26327,0,206.991105643045,39848.8657638889,2009-02-04,20:46:42
22.813248,108.263197,0,202.832047244094,39848.8658217593,2009-02-04,20:46:47
22.813283,108.263114,0,201.717411417323,39848.8658796296,2009-02-04,20:46:52
22.813287,108.263019,0,204.233871391076,39848.8659375,2009-02-04,20:46:57
22.813345,108.262928,0,199.598851706037,39848.8659953704,2009-02-04,20:47:02
22.813436,108.262823,0,196.661197506562,39848.8660532407,2009-02-04,20:47:07
22.813539,108.262754,0,204.563166010499,39848.8661111111,2009-02-04,20:47:12
22.813622,108.262687,0,216.201371391076,39848.8661689815,2009-02-04,20:47:17
22.813675,108.262625,0,231.822431102362,39848.8662268519,2009-02-04,20:47:22
22.813747,108.262522,0,243.784737532808,39848.8662847222,2009-02-04,20:47:27
22.813862,108.26244,0,257.342880577428,39848.8663425926,2009-02-04,20:47:32
22.813977,108.262336,0,262.449868766404,39848.866400463,2009-02-04,20:47:37
22.814056,108.262273,0,261.892257217848,39848.8664583333,2009-02-04,20:47:42
22.814072,108.262258,0,258.028825459318,39848.8665162037,2009-02-04,20:47:47
22.814076,108.262232,0,255.551925853018,39848.8665740741,2009-02-04,20:47:52
22.814021,108.262125,0,244.971722440945,39848.8666319444,2009-02-04,20:47:57
22.813973,108.262038,0,234.87123687664,39848.8666898148,2009-02-04,20:48:02
22.813813,108.261904,0,227.445967847769,39848.8667476852,2009-02-04,20:48:07
22.813691,108.261802,0,221.695187007874,39848.8668055556,2009-02-04,20:48:12
22.813588,108.261676,0,204.303471128609,39848.8668634259,2009-02-04,20:48:17
22.813478,108.261562,0,190.148015091864,39848.8669212963,2009-02-04,20:48:22
22.813436,108.261494,0,190.247139107612,39848.8669791667,2009-02-04,20:48:27
22.813356,108.261406,0,183.29750656168,39848.867037037,2009-02-04,20:48:32
22.813248,108.261271,0,166.451587926509,39848.8670949074,2009-02-04,20:48:37
22.81311,108.261106,0,162.388582677165,39848.8671527778,2009-02-04,20:48:42
22.813005,108.260957,0,162.468907480315,39848.8672106481,2009-02-04,20:48:47
22.812911,108.260861,0,154.479406167979,39848.8672685185,2009-02-04,20:48:52
22.812854,108.260789,0,150.311325459318,39848.8673263889,2009-02-04,20:48:57
22.812802,108.260734,0,156.487778871391,39848.8673842593,2009-02-04,20:49:02
22.812741,108.26066,0,162.86748687664,39848.8674421296,2009-02-04,20:49:07
22.812603,108.260593,0,174.069406167979,39848.8675,2009-02-04,20:49:12
22.812384,108.260634,0,173.789721128609,39848.8675578704,2009-02-04,20:49:17
22.812156,108.260661,0,181.713316929134,39848.8676157407,2009-02-04,20:49:22
22.811981,108.260631,0,195.85250328084,39848.8676736111,2009-02-04,20:49:27
22.811826,108.260627,0,197.85063648294,39848.8677314815,2009-02-04,20:49:32
22.811643,108.260622,0,197.852152230971,39848.8677893518,2009-02-04,20:49:37
22.811435,108.260625,0,195.145731627297,39848.8678472222,2009-02-04,20:49:42
22.81121,108.260629,0,192.364196194226,39848.8679050926,2009-02-04,20:49:47
22.81102,108.260659,0,183.66781167979,39848.867962963,2009-02-04,20:49:52
22.810984,108.260652,0,180.06626312336,39848.8680208333,2009-02-04,20:49:57
22.810939,108.260574,0,187.397329396325,39848.8680787037,2009-02-04,20:50:02
22.810942,108.260398,0,201.459908136483,39848.8681365741,2009-02-04,20:50:07
22.810938,108.260206,0,211.841902887139,39848.8681944444,2009-02-04,20:50:12
22.810926,108.260011,0,221.564875328084,39848.8682523148,2009-02-04,20:50:17
22.810912,108.259903,0,224.019297900262,39848.8683101852,2009-02-04,20:50:22
22.810839,108.259919,0,220.388677821522,39848.8683680556,2009-02-04,20:50:27
22.810739,108.259883,0,214.801122047244,39848.8684259259,2009-02-04,20:50:32
22.810621,108.259862,0,200.781610892388,39848.8684837963,2009-02-04,20:50:37
22.810479,108.259857,0,195.418093832021,39848.8685416667,2009-02-04,20:50:42
22.810392,108.259821,0,195.635872703412,39848.868599537,2009-02-04,20:50:47
22.810295,108.259677,0,188.96125328084,39848.8686574074,2009-02-04,20:50:52
22.810281,108.259496,0,183.07938648294,39848.8687152778,2009-02-04,20:50:57
22.810265,108.259344,0,174.872893700787,39848.8687731481,2009-02-04,20:51:02
22.810285,108.259155,0,168.610255905512,39848.8688310185,2009-02-04,20:51:07
22.810311,108.25898,0,163.65906167979,39848.8688888889,2009-02-04,20:51:12
22.81035,108.25884,0,163.704127296588,39848.8689467593,2009-02-04,20:51:17
22.810344,108.258676,0,160.046686351706,39848.8690046296,2009-02-04,20:51:22
22.81033,108.258525,0,154.071030183727,39848.8690625,2009-02-04,20:51:27
22.810347,108.258449,0,146.384288057743,39848.8691203704,2009-02-04,20:51:32
22.810371,108.258386,0,145.320505249344,39848.8691782407,2009-02-04,20:51:37
22.810262,108.258492,0,152.280662729659,39848.8692361111,2009-02-04,20:51:42
22.810069,108.258328,0,157.391981627297,39848.8692939815,2009-02-04,20:51:47
22.810013,108.258335,0,166.537516404199,39848.8693518518,2009-02-04,20:51:52
22.809962,108.258384,0,171.881535433071,39848.8694097222,2009-02-04,20:51:57
22.809833,108.258305,0,172.093996062992,39848.8694675926,2009-02-04,20:52:02
22.809797,108.258312,0,174.987073490814,39848.869525463,2009-02-04,20:52:07
22.809784,108.258229,0,180.756676509186,39848.8695833333,2009-02-04,20:52:12
22.809798,108.25812,0,185.107007874016,39848.8696412037,2009-02-04,20:52:17
22.809813,108.258083,0,183.542070209974,39848.8696990741,2009-02-04,20:52:22
22.809866,108.258095,0,182.386122047244,39848.8697569444,2009-02-04,20:52:27
22.809896,108.258094,0,182.397171916011,39848.8698148148,2009-02-04,20:52:32
22.809894,108.258107,0,183.643307086614,39848.8698726852,2009-02-04,20:52:37
22.80988,108.258116,0,184.289514435696,39848.8699305556,2009-02-04,20:52:42
22.809865,108.2581,0,184.217148950131,39848.8699884259,2009-02-04,20:52:47
22.809831,108.25808,0,183.688772965879,39848.8700462963,2009-02-04,20:52:52
22.809821,108.258091,0,183.764629265092,39848.8701041667,2009-02-04,20:52:57
22.809839,108.258096,0,184.081958661417,39848.870162037,2009-02-04,20:53:02
22.809871,108.258086,0,183.416525590551,39848.8702199074,2009-02-04,20:53:07
22.809874,108.258048,0,181.818933727034,39848.8702777778,2009-02-04,20:53:12
22.809838,108.258021,0,178.47750656168,39848.8703356481,2009-02-04,20:53:17
22.809805,108.258015,0,173.985524934383,39848.8703935185,2009-02-04,20:53:22
22.809813,108.257994,0,170.302276902887,39848.8704513889,2009-02-04,20:53:27
22.809847,108.25794,0,165.520278871391,39848.8705092593,2009-02-04,20:53:32
22.809847,108.25794,0,165.520278871391,39848.8705439815,2009-02-04,20:53:35
22.809845,108.257939,0,157.855275590551,39848.8705671296,2009-02-04,20:53:37
22.809823,108.258065,0,159.113602362205,39848.870625,2009-02-04,20:53:42
22.809921,108.258106,0,156.223228346457,39848.8706828704,2009-02-04,20:53:47
22.809912,108.258132,0,158.418369422572,39848.8707407407,2009-02-04,20:53:52
22.809938,108.258118,0,161.485547900262,39848.8707986111,2009-02-04,20:53:57
22.809999,108.25813,0,165.577424540682,39848.8708564815,2009-02-04,20:54:02
22.809999,108.25813,0,165.577424540682,39848.8708912037,2009-02-04,20:54:05
22.810004,108.258125,0,170.85562335958,39848.8709143519,2009-02-04,20:54:07
22.809949,108.258074,0,173.162024278215,39848.8709722222,2009-02-04,20:54:12
22.809926,108.257985,0,172.034711286089,39848.8710300926,2009-02-04,20:54:17
22.809889,108.25791,0,169.438238188976,39848.871087963,2009-02-04,20:54:22
22.809793,108.257905,0,161.075643044619,39848.8711458333,2009-02-04,20:54:27
22.809598,108.257918,0,156.371811023622,39848.8712037037,2009-02-04,20:54:32
22.809532,108.257888,0,144.742555774278,39848.8712615741,2009-02-04,20:54:37
22.80964,108.257926,0,131.513553149606,39848.8713194444,2009-02-04,20:54:42
22.809681,108.257898,0,121.547106299213,39848.8713773148,2009-02-04,20:54:47
22.809633,108.257898,0,111.06436023622,39848.8714351852,2009-02-04,20:54:52
22.80962,108.257925,0,105.490495406824,39848.8714930556,2009-02-04,20:54:57
22.809688,108.257949,0,97.2880019685039,39848.8715509259,2009-02-04,20:55:02
22.809619,108.257955,0,91.6333464566929,39848.8716087963,2009-02-04,20:55:07
22.80963,108.257964,0,87.6275262467192,39848.8716666667,2009-02-04,20:55:12
22.809683,108.258041,0,88.2562992125984,39848.871724537,2009-02-04,20:55:17
22.809909,108.258199,0,93.2887860892388,39848.8717824074,2009-02-04,20:55:22
22.810014,108.258316,0,104.525370734908,39848.8718402778,2009-02-04,20:55:27
22.809961,108.258327,0,119.40811023622,39848.8718981481,2009-02-04,20:55:32
22.809849,108.258336,0,133.61061023622,39848.8719560185,2009-02-04,20:55:37
22.809858,108.258336,0,144.977230971129,39848.8720138889,2009-02-04,20:55:42
22.80976,108.258351,0,161.484005905512,39848.8720717593,2009-02-04,20:55:47
22.809816,108.25832,0,177.457864173228,39848.8721296296,2009-02-04,20:55:52
22.809839,108.258319,0,182.825587270341,39848.8721875,2009-02-04,20:55:57
22.809838,108.258333,0,184.931991469816,39848.8722453704,2009-02-04,20:56:02
22.809847,108.258315,0,185.325265748031,39848.8723032407,2009-02-04,20:56:07
22.809896,108.258305,0,182.766125328084,39848.8723611111,2009-02-04,20:56:12
22.809932,108.258259,0,183.389757217848,39848.8724189815,2009-02-04,20:56:17
22.810001,108.258165,0,174.131919291339,39848.8724768519,2009-02-04,20:56:22
22.810011,108.258167,0,164.738776246719,39848.8725347222,2009-02-04,20:56:27
22.810058,108.258236,0,158.278270997375,39848.8725925926,2009-02-04,20:56:32
22.81012,108.258257,0,153.9718832021,39848.872650463,2009-02-04,20:56:37
22.810174,108.258261,0,152.644671916011,39848.8727083333,2009-02-04,20:56:42
22.810256,108.258333,0,157.607483595801,39848.8727662037,2009-02-04,20:56:47
22.810348,108.258357,0,155.493569553806,39848.8728240741,2009-02-04,20:56:52
22.81036,108.258376,0,158.772395013123,39848.8728819444,2009-02-04,20:56:57
22.810302,108.258422,0,164.623661417323,39848.8729398148,2009-02-04,20:57:02
22.810302,108.258422,0,164.623661417323,39848.872974537,2009-02-04,20:57:05
22.810309,108.258428,0,169.031978346457,39848.8729976852,2009-02-04,20:57:07
22.810286,108.258458,0,171.285600393701,39848.8730555556,2009-02-04,20:57:12
22.810267,108.25854,0,171.477477034121,39848.8731134259,2009-02-04,20:57:17
22.810297,108.258633,0,172.103408792651,39848.8731712963,2009-02-04,20:57:22
22.810308,108.258725,0,174.302555774278,39848.8732291667,2009-02-04,20:57:27
22.810317,108.258798,0,178.117913385827,39848.873287037,2009-02-04,20:57:32
22.810288,108.258822,0,168.574662073491,39848.8733449074,2009-02-04,20:57:37
22.810282,108.258894,0,168.473815616798,39848.8734027778,2009-02-04,20:57:42
22.810294,108.258973,0,167.837381889764,39848.8734606481,2009-02-04,20:57:47
22.810328,108.25901,0,163.658261154856,39848.8735185185,2009-02-04,20:57:52
22.810404,108.259072,0,171.780600393701,39848.8735763889,2009-02-04,20:57:57
22.810442,108.25917,0,192.070232939633,39848.8736342593,2009-02-04,20:58:02
22.810197,108.259272,0,204.438789370079,39848.8736921296,2009-02-04,20:58:07
22.810039,108.259397,0,204.27751312336,39848.87375,2009-02-04,20:58:12
22.80995,108.259485,0,217.057450787402,39848.8738078704,2009-02-04,20:58:17
22.809899,108.259436,0,230.48436023622,39848.8738657407,2009-02-04,20:58:22
22.809923,108.259231,0,239.832293307087,39848.8739236111,2009-02-04,20:58:27
22.809926,108.259137,0,245.155022965879,39848.8739814815,2009-02-04,20:58:32
22.809917,108.259153,0,251.18967847769,39848.8740393519,2009-02-04,20:58:37
22.809912,108.259162,0,255.908015091864,39848.8740972222,2009-02-04,20:58:42
22.809909,108.259165,0,257.667532808399,39848.8741550926,2009-02-04,20:58:47
22.809906,108.25917,0,258.353825459318,39848.874212963,2009-02-04,20:58:52
22.809906,108.25917,0,258.353825459318,39848.8742476852,2009-02-04,20:58:55
22.809908,108.259165,0,258.591292650919,39848.8742708333,2009-02-04,20:58:57
22.809917,108.259131,0,258.509970472441,39848.8743287037,2009-02-04,20:59:02
22.810087,108.25897,0,125.54342519685,39848.8776273148,2009-02-04,21:03:47
22.810133,108.258956,0,100.878667979003,39848.8776851852,2009-02-04,21:03:52
22.810153,108.258921,0,91.810406824147,39848.8777430556,2009-02-04,21:03:57
22.810151,108.258906,0,91.6083595800525,39848.8778009259,2009-02-04,21:04:02
22.810151,108.258906,0,91.6083595800525,39848.8778356481,2009-02-04,21:04:05
22.810148,108.258913,0,90.6837696850394,39848.8778587963,2009-02-04,21:04:07
22.810201,108.258936,0,88.7755347769029,39848.8779166667,2009-02-04,21:04:12
22.810219,108.258938,0,83.5740419947507,39848.877974537,2009-02-04,21:04:17
22.810242,108.258935,0,80.0763648293963,39848.8780324074,2009-02-04,21:04:22
22.810206,108.258976,0,80.8265026246719,39848.8780902778,2009-02-04,21:04:27
22.8101,108.258978,0,84.8124540682415,39848.8781481481,2009-02-04,21:04:32
22.810101,108.258944,0,84.3425754593176,39848.8782060185,2009-02-04,21:04:37
22.810082,108.258915,0,79.7742125984252,39848.8782638889,2009-02-04,21:04:42
22.810016,108.258847,0,71.7056528871391,39848.8783217593,2009-02-04,21:04:47
22.809978,108.258857,0,63.2769094488189,39848.8783796296,2009-02-04,21:04:52
22.809959,108.258883,0,50.3458005249344,39848.8784375,2009-02-04,21:04:57
22.809954,108.258912,0,41.2249311023622,39848.8784953704,2009-02-04,21:05:02
22.809978,108.258957,0,32.2753805774278,39848.8785532407,2009-02-04,21:05:07
22.809952,108.258987,0,33.5687992125984,39848.8786111111,2009-02-04,21:05:12
22.809948,108.258972,0,39.8852165354331,39848.8786689815,2009-02-04,21:05:17
22.809951,108.258995,0,50.9527165354331,39848.8787268519,2009-02-04,21:05:22
22.809964,108.259019,0,60.9113484251968,39848.8787847222,2009-02-04,21:05:27
22.809961,108.259043,0,67.036125328084,39848.8788425926,2009-02-04,21:05:32
22.809997,108.259057,0,77.0826541994751,39848.878900463,2009-02-04,21:05:37
22.810004,108.25909,0,81.4871227034121,39848.8789583333,2009-02-04,21:05:42
22.809998,108.259133,0,75.1382414698163,39848.8790162037,2009-02-04,21:05:47
22.809997,108.259147,0,65.5105905511811,39848.8790740741,2009-02-04,21:05:52
22.810005,108.259134,0,58.1292585301837,39848.8791319444,2009-02-04,21:05:57
22.810021,108.259124,0,55.3706692913386,39848.8791898148,2009-02-04,21:06:02
22.810021,108.259124,0,55.3706692913386,39848.879224537,2009-02-04,21:06:05
22.81002,108.259118,0,55.6174343832021,39848.8792476852,2009-02-04,21:06:07
22.810012,108.259129,0,52.6456266404199,39848.8793055556,2009-02-04,21:06:12
22.810016,108.259115,0,51.2075164041995,39848.8793634259,2009-02-04,21:06:17
22.809993,108.259127,0,47.0687040682415,39848.8794212963,2009-02-04,21:06:22
22.809964,108.25912,0,46.904343832021,39848.8794791667,2009-02-04,21:06:27
22.809973,108.259108,0,46.6247867454068,39848.879537037,2009-02-04,21:06:32
22.810026,108.259097,0,49.7212106299213,39848.8795949074,2009-02-04,21:06:37
22.810073,108.259059,0,60.3514140419948,39848.8796527778,2009-02-04,21:06:42
22.810093,108.259076,0,74.91718832021,39848.8797106481,2009-02-04,21:06:47
22.810146,108.259012,0,90.024967191601,39848.8797685185,2009-02-04,21:06:52
22.810154,108.258992,0,99.6601804461942,39848.8798263889,2009-02-04,21:06:57
22.810127,108.258977,0,110.136541994751,39848.8798842593,2009-02-04,21:07:02
22.8101,108.25898,0,111.912729658793,39848.8799421296,2009-02-04,21:07:07
22.8101,108.25898,0,111.912729658793,39848.8799768519,2009-02-04,21:07:10
22.810097,108.258982,0,109.900603674541,39848.88,2009-02-04,21:07:12
22.810083,108.258984,0,107.009954068241,39848.8800578704,2009-02-04,21:07:17
22.810051,108.258992,0,103.899163385827,39848.8801157407,2009-02-04,21:07:22
22.810009,108.259008,0,103.080816929134,39848.8801736111,2009-02-04,21:07:27
22.809994,108.259021,0,101.96436023622,39848.8802314815,2009-02-04,21:07:32
22.809942,108.259028,0,103.601394356955,39848.8802893519,2009-02-04,21:07:37
22.809944,108.259014,0,103.831771653543,39848.8803472222,2009-02-04,21:07:42
22.809944,108.259014,0,103.831771653543,39848.8803819444,2009-02-04,21:07:45
22.809942,108.259017,0,108.357614829396,39848.8804050926,2009-02-04,21:07:47
22.809949,108.258988,0,111.031981627297,39848.880462963,2009-02-04,21:07:52
22.809949,108.258988,0,111.031981627297,39848.8804976852,2009-02-04,21:07:55
22.809948,108.258989,0,112.75157480315,39848.8805208333,2009-02-04,21:07:57
22.809909,108.259018,0,118.137057086614,39848.8805787037,2009-02-04,21:08:02
22.809867,108.259035,0,116.249307742782,39848.8806365741,2009-02-04,21:08:07
22.809816,108.259024,0,113.362139107612,39848.8806944444,2009-02-04,21:08:12
22.809857,108.258979,0,112.515708661417,39848.8807523148,2009-02-04,21:08:17
22.809885,108.258935,0,111.622385170604,39848.8808101852,2009-02-04,21:08:22
22.809947,108.258936,0,117.282529527559,39848.8808680556,2009-02-04,21:08:27
22.809987,108.258956,0,120.770285433071,39848.8809259259,2009-02-04,21:08:32
22.810022,108.258982,0,120.502457349081,39848.8809837963,2009-02-04,21:08:37
22.810031,108.258975,0,119.770580708661,39848.8810416667,2009-02-04,21:08:42
22.810021,108.25896,0,124.11249015748,39848.881099537,2009-02-04,21:08:47
22.810033,108.258954,0,122.076295931759,39848.8811574074,2009-02-04,21:08:52
22.810191,108.258873,0,152.396679790026,39848.8812152778,2009-02-04,21:08:57
22.810252,108.25897,0,181.333487532808,39848.8812731481,2009-02-04,21:09:02
22.810333,108.258955,0,212.6974835958,39848.8813310185,2009-02-04,21:09:07
22.810379,108.258982,0,236.346377952756,39848.8813888889,2009-02-04,21:09:12
22.810353,108.258989,0,246.988231627297,39848.8814467593,2009-02-04,21:09:17
22.810306,108.259229,0,276.072519685039,39848.8815046296,2009-02-04,21:09:22
22.810308,108.259281,0,286.392378608924,39848.8815625,2009-02-04,21:09:27
22.810263,108.259356,0,271.521916010499,39848.8816203704,2009-02-04,21:09:32
22.810273,108.259413,0,275.898205380577,39848.8816782407,2009-02-04,21:09:37
22.810292,108.259473,0,280.58562664042,39848.8817361111,2009-02-04,21:09:42
22.810388,108.259584,0,283.926541994751,39848.8817939815,2009-02-04,21:09:47
22.810386,108.259567,0,289.06031167979,39848.8818518519,2009-02-04,21:09:52
22.810401,108.25969,0,294.808313648294,39848.8819097222,2009-02-04,21:09:57
22.810451,108.259757,0,305.425114829396,39848.8819675926,2009-02-04,21:10:02
22.810472,108.259793,0,300.714763779528,39848.882025463,2009-02-04,21:10:07
22.810439,108.259854,0,284.078953412073,39848.8820833333,2009-02-04,21:10:12
22.810433,108.259924,0,282.781230314961,39848.8821412037,2009-02-04,21:10:17
22.81049,108.25996,0,279.708070866142,39848.8821990741,2009-02-04,21:10:22
22.810554,108.259958,0,284.253992782152,39848.8822569444,2009-02-04,21:10:27
22.810593,108.259971,0,287.492982283465,39848.8823148148,2009-02-04,21:10:32
22.810631,108.25998,0,292.040980971129,39848.8823726852,2009-02-04,21:10:37
22.810669,108.259982,0,298.66093503937,39848.8824305556,2009-02-04,21:10:42
22.810726,108.259968,0,290.511423884514,39848.8824884259,2009-02-04,21:10:47
22.810746,108.259934,0,270.22061351706,39848.8825462963,2009-02-04,21:10:52
22.810835,108.259901,0,270.769963910761,39848.8826041667,2009-02-04,21:10:57
22.810912,108.259868,0,270.762982283465,39848.882662037,2009-02-04,21:11:02
22.810966,108.259817,0,254.480757874016,39848.8827199074,2009-02-04,21:11:07
22.811042,108.259791,0,246.201538713911,39848.8827777778,2009-02-04,21:11:12
22.81106,108.259776,0,217.955331364829,39848.8828356481,2009-02-04,21:11:17
22.811045,108.25984,0,179.864114173228,39848.8828935185,2009-02-04,21:11:22
22.81102,108.259975,0,167.026305774278,39848.8829513889,2009-02-04,21:11:27
22.811034,108.260051,0,154.044547244094,39848.8830092593,2009-02-04,21:11:32
22.810968,108.260122,0,151.682775590551,39848.8830671296,2009-02-04,21:11:37
22.810921,108.260207,0,142.372575459318,39848.883125,2009-02-04,21:11:42
22.810907,108.260241,0,145.390164041995,39848.8831828704,2009-02-04,21:11:47
22.81091,108.260289,0,139.905587270341,39848.8832407407,2009-02-04,21:11:52
22.810917,108.260348,0,136.711391076115,39848.8832986111,2009-02-04,21:11:57
22.810923,108.26041,0,131.395997375328,39848.8833564815,2009-02-04,21:12:02
22.810924,108.260482,0,132.846007217848,39848.8834143518,2009-02-04,21:12:07
22.810944,108.260528,0,140.449881889764,39848.8834722222,2009-02-04,21:12:12
22.810964,108.26058,0,134.979409448819,39848.8835300926,2009-02-04,21:12:17
22.811012,108.260643,0,143.845075459318,39848.883587963,2009-02-04,21:12:22
22.811057,108.260672,0,145.932746062992,39848.8836458333,2009-02-04,21:12:27
22.811102,108.260699,0,150.873681102362,39848.8837037037,2009-02-04,21:12:32
22.811161,108.260717,0,152.360285433071,39848.8837615741,2009-02-04,21:12:37
22.81121,108.260711,0,153.237992125984,39848.8838194444,2009-02-04,21:12:42
22.811262,108.260725,0,158.92843503937,39848.8838773148,2009-02-04,21:12:47
22.811307,108.260731,0,166.318986220472,39848.8839351852,2009-02-04,21:12:52
22.811364,108.26072,0,170.423602362205,39848.8839930556,2009-02-04,21:12:57
22.811418,108.260709,0,170.65498687664,39848.8840509259,2009-02-04,21:13:02
22.811492,108.26069,0,166.383641732283,39848.8841087963,2009-02-04,21:13:07
22.811572,108.260684,0,160.854330708661,39848.8841666667,2009-02-04,21:13:12
22.811623,108.26068,0,152.132404855643,39848.884224537,2009-02-04,21:13:17
22.811695,108.260684,0,149.283822178478,39848.8842824074,2009-02-04,21:13:22
22.81174,108.260691,0,151.209704724409,39848.8843402778,2009-02-04,21:13:27
22.811777,108.260694,0,158.013648293963,39848.8843981481,2009-02-04,21:13:32
22.811805,108.260689,0,167.152588582677,39848.8844560185,2009-02-04,21:13:37
22.811825,108.260664,0,172.880764435696,39848.8845138889,2009-02-04,21:13:42
22.811861,108.260639,0,181.349543963255,39848.8845717593,2009-02-04,21:13:47
22.811908,108.260641,0,191.013730314961,39848.8846296296,2009-02-04,21:13:52
22.811951,108.260656,0,202.36718832021,39848.8846875,2009-02-04,21:13:57
22.812019,108.260665,0,212.334934383202,39848.8847453704,2009-02-04,21:14:02
22.81206,108.260676,0,214.148018372703,39848.8848032407,2009-02-04,21:14:07
22.812107,108.260663,0,214.918215223097,39848.8848611111,2009-02-04,21:14:12
22.812214,108.260706,0,201.956154855643,39848.8849189815,2009-02-04,21:14:17
22.812296,108.260703,0,194.85718832021,39848.8849768518,2009-02-04,21:14:22
22.812351,108.260708,0,179.698648293963,39848.8850347222,2009-02-04,21:14:27
22.812418,108.26071,0,177.181774934383,39848.8850925926,2009-02-04,21:14:32
22.812458,108.260697,0,169.54530839895,39848.885150463,2009-02-04,21:14:37
22.812482,108.260777,0,165.751512467192,39848.8852083333,2009-02-04,21:14:42
22.812516,108.260858,0,170.913031496063,39848.8852662037,2009-02-04,21:14:47
22.812572,108.260912,0,181.896591207349,39848.8853240741,2009-02-04,21:14:52
22.812625,108.260942,0,194.346473097113,39848.8853819444,2009-02-04,21:14:57
22.812682,108.260981,0,207.58749015748,39848.8854398148,2009-02-04,21:15:02
22.812764,108.260983,0,217.565675853018,39848.8854976852,2009-02-04,21:15:07
22.812758,108.260907,0,224.265452755906,39848.8855555556,2009-02-04,21:15:12
22.812782,108.260926,0,231.201541994751,39848.8856134259,2009-02-04,21:15:17
22.812706,108.260954,0,237.031971784777,39848.8856712963,2009-02-04,21:15:22
22.812743,108.260891,0,237.352040682415,39848.8857291667,2009-02-04,21:15:27
22.812765,108.260888,0,246.184117454068,39848.885787037,2009-02-04,21:15:32
22.812764,108.260876,0,247.536456692913,39848.8858449074,2009-02-04,21:15:37
22.81275,108.260872,0,246.937267060367,39848.8859027778,2009-02-04,21:15:42
22.812754,108.26087,0,246.527739501312,39848.8859606481,2009-02-04,21:15:47
22.812754,108.26087,0,246.527739501312,39848.8859953704,2009-02-04,21:15:50
22.81275,108.260867,0,246.918320209974,39848.8860185185,2009-02-04,21:15:52
22.812709,108.260895,0,247.206801181102,39848.8860763889,2009-02-04,21:15:57
22.812728,108.260891,0,247.152834645669,39848.8861342593,2009-02-04,21:16:02
22.812737,108.260889,0,246.981948818898,39848.8861921296,2009-02-04,21:16:07
22.812726,108.260867,0,248.162703412074,39848.88625,2009-02-04,21:16:12
22.812733,108.26086,0,249.557769028871,39848.8863078704,2009-02-04,21:16:17
22.812733,108.26086,0,249.557769028871,39848.8863425926,2009-02-04,21:16:20
22.812737,108.260861,0,249.954107611549,39848.8863657407,2009-02-04,21:16:22
22.812759,108.260857,0,250.768185695538,39848.8864236111,2009-02-04,21:16:27
22.812769,108.260854,0,250.954940944882,39848.8864814815,2009-02-04,21:16:32
22.812796,108.26094,0,251.135137795276,39848.8865393519,2009-02-04,21:16:37
22.812864,108.260995,0,256.080377296588,39848.8865972222,2009-02-04,21:16:42
22.812918,108.261064,0,263.835777559055,39848.8866550926,2009-02-04,21:16:47
22.812973,108.26109,0,264.574311023622,39848.886712963,2009-02-04,21:16:52
22.813007,108.261139,0,258.914393044619,39848.8867708333,2009-02-04,21:16:57
22.813057,108.261207,0,254.083241469816,39848.8868287037,2009-02-04,21:17:02
22.813107,108.261289,0,252.225029527559,39848.8868865741,2009-02-04,21:17:07
22.813129,108.261396,0,255.061673228346,39848.8869444444,2009-02-04,21:17:12
22.813168,108.261483,0,262.361535433071,39848.8870023148,2009-02-04,21:17:17
22.813164,108.261751,0,277.829107611549,39848.8870601852,2009-02-04,21:17:22
22.813208,108.261854,0,286.70999343832,39848.8871180556,2009-02-04,21:17:27
22.813203,108.262115,0,298.414730971129,39848.8871759259,2009-02-04,21:17:32
22.813229,108.262319,0,311.076673228346,39848.8872337963,2009-02-04,21:17:37
22.813347,108.262142,0,322.940606955381,39848.8872916667,2009-02-04,21:17:42
22.813389,108.261813,0,304.301105643045,39848.887349537,2009-02-04,21:17:47
22.813466,108.261823,0,297.508566272966,39848.8874074074,2009-02-04,21:17:52
22.81353,108.261897,0,310.164950787402,39848.8874652778,2009-02-04,21:17:57
22.813599,108.261965,0,321.191328740157,39848.8875231481,2009-02-04,21:18:02
22.813565,108.262052,0,288.385082020997,39848.8875810185,2009-02-04,21:18:07
22.813575,108.262069,0,229.703198818898,39848.8876388889,2009-02-04,21:18:12
22.813605,108.262132,0,212.087057086614,39848.8876967593,2009-02-04,21:18:17
22.813669,108.262075,0,218.989606299213,39848.8877546296,2009-02-04,21:18:22
22.813649,108.262176,0,218.635144356955,39848.8878125,2009-02-04,21:18:27
22.813645,108.262201,0,239.126850393701,39848.8878703704,2009-02-04,21:18:32
22.813594,108.262239,0,260.227657480315,39848.8879282407,2009-02-04,21:18:37
22.813533,108.262312,0,252.241276246719,39848.8879861111,2009-02-04,21:18:42
22.813556,108.262344,0,245.112470472441,39848.8880439815,2009-02-04,21:18:47
22.813536,108.262378,0,249.497372047244,39848.8881018519,2009-02-04,21:18:52
22.813514,108.262601,0,198.034727690289,39848.8959722222,2009-02-04,21:30:12
22.813317,108.262774,0,195.58969160105,39848.8960300926,2009-02-04,21:30:17
22.81309,108.262981,0,181.326040026247,39848.896087963,2009-02-04,21:30:22
22.812834,108.263238,0,171.69843503937,39848.8961458333,2009-02-04,21:30:27
22.812583,108.263521,0,163.753313648294,39848.8962037037,2009-02-04,21:30:32
22.812289,108.263831,0,172.802795275591,39848.8962615741,2009-02-04,21:30:37
22.811968,108.26417,0,187.102076771654,39848.8963194444,2009-02-04,21:30:42
22.811627,108.264526,0,196.20595144357,39848.8963773148,2009-02-04,21:30:47
22.811296,108.264866,0,201.55312335958,39848.8964351852,2009-02-04,21:30:52
22.810989,108.265187,0,204.383595800525,39848.8964930556,2009-02-04,21:30:57
22.810641,108.265489,0,210.456122047244,39848.8965509259,2009-02-04,21:31:02
22.810353,108.265807,0,200.172723097113,39848.8966087963,2009-02-04,21:31:07
22.810113,108.266028,0,174.768615485564,39848.8966666667,2009-02-04,21:31:12
22.810009,108.26612,0,168.399284776903,39848.896724537,2009-02-04,21:31:17
22.809872,108.266279,0,160.693772965879,39848.8967824074,2009-02-04,21:31:22
22.809699,108.266464,0,151.910557742782,39848.8968402778,2009-02-04,21:31:27
22.809496,108.266692,0,160.10999015748,39848.8968981481,2009-02-04,21:31:32
22.809278,108.266943,0,187.229635826772,39848.8969560185,2009-02-04,21:31:37
22.809005,108.26723,0,191.032604986877,39848.8970138889,2009-02-04,21:31:42
22.808757,108.267517,0,195.759324146982,39848.8970717593,2009-02-04,21:31:47
22.808504,108.2678,0,191.701916010499,39848.8971296296,2009-02-04,21:31:52
22.808221,108.268088,0,186.037591863517,39848.8971875,2009-02-04,21:31:57
22.807907,108.2684,0,179.334176509186,39848.8972453704,2009-02-04,21:32:02
22.807579,108.268737,0,177.985062335958,39848.8973032407,2009-02-04,21:32:07
22.807233,108.269101,0,184.432316272966,39848.8973611111,2009-02-04,21:32:12
22.806874,108.269483,0,190.73249671916,39848.8974189815,2009-02-04,21:32:17
22.806496,108.269832,0,192.464229002625,39848.8974768519,2009-02-04,21:32:22
22.806211,108.270183,0,191.98499015748,39848.8975347222,2009-02-04,21:32:27
22.806025,108.270431,0,192.230167322835,39848.8975925926,2009-02-04,21:32:32
22.805846,108.270572,0,196.304570209974,39848.897650463,2009-02-04,21:32:37
22.805646,108.270702,0,215.183569553806,39848.8977083333,2009-02-04,21:32:42
22.805322,108.270711,0,222.158480971129,39848.8977662037,2009-02-04,21:32:47
22.805029,108.270496,0,220.094215879265,39848.8978240741,2009-02-04,21:32:52
22.804925,108.270165,0,223.125574146982,39848.8978819444,2009-02-04,21:32:57
22.805056,108.269842,0,213.319399606299,39848.8979398148,2009-02-04,21:33:02
22.805336,108.269673,0,209.946381233596,39848.8979976852,2009-02-04,21:33:07
22.805679,108.269646,0,213.759540682415,39848.8980555556,2009-02-04,21:33:12
22.806005,108.269572,0,222.585331364829,39848.8981134259,2009-02-04,21:33:17
22.806289,108.269376,0,233.490787401575,39848.8981712963,2009-02-04,21:33:22
22.806498,108.269233,0,236.869245406824,39848.8982291667,2009-02-04,21:33:27
22.806611,108.269199,0,249.750183727034,39848.898287037,2009-02-04,21:33:32
22.806748,108.269284,0,268.39469160105,39848.8983449074,2009-02-04,21:33:37
22.806962,108.269528,0,272.013346456693,39848.8984027778,2009-02-04,21:33:42
22.807224,108.269878,0,285.167217847769,39848.8984606481,2009-02-04,21:33:47
22.807524,108.270255,0,296.846774934383,39848.8985185185,2009-02-04,21:33:52
22.807857,108.270645,0,308.769232283465,39848.8985763889,2009-02-04,21:33:57
22.808173,108.271007,0,318.755728346457,39848.8986342593,2009-02-04,21:34:02
22.808487,108.271419,0,331.363303805774,39848.8986921296,2009-02-04,21:34:07
22.808711,108.271697,0,330.349704724409,39848.89875,2009-02-04,21:34:12
22.808929,108.27199,0,337.554301181102,39848.8988078704,2009-02-04,21:34:17
22.809069,108.272164,0,341.693897637795,39848.8988657407,2009-02-04,21:34:22
22.809074,108.27218,0,351.373192257218,39848.8989236111,2009-02-04,21:34:27
22.809083,108.2722,0,360.585183727034,39848.8989814815,2009-02-04,21:34:32
22.809107,108.27224,0,364.70000328084,39848.8990393518,2009-02-04,21:34:37
22.809205,108.272297,0,362.43438648294,39848.8990972222,2009-02-04,21:34:42
22.809359,108.272456,0,363.807303149606,39848.8991550926,2009-02-04,21:34:47
22.809531,108.272699,0,366.424324146982,39848.899212963,2009-02-04,21:34:52
22.80972,108.272967,0,369.343871391076,39848.8992708333,2009-02-04,21:34:57
22.809969,108.273284,0,368.43470144357,39848.8993287037,2009-02-04,21:35:02
22.810228,108.273556,0,356.934891732283,39848.8993865741,2009-02-04,21:35:07
22.810493,108.273869,0,358.865492125984,39848.8994444444,2009-02-04,21:35:12
22.810792,108.274204,0,356.550741469816,39848.8995023148,2009-02-04,21:35:17
22.811084,108.274534,0,348.257529527559,39848.8995601852,2009-02-04,21:35:22
22.811371,108.274891,0,342.266627296588,39848.8996180556,2009-02-04,21:35:27
22.811662,108.275268,0,335.43687007874,39848.8996759259,2009-02-04,21:35:32
22.811946,108.275647,0,321.080790682415,39848.8997337963,2009-02-04,21:35:37
22.812246,108.276016,0,314.096115485564,39848.8997916667,2009-02-04,21:35:42
22.812565,108.2764,0,305.516151574803,39848.899849537,2009-02-04,21:35:47
22.812871,108.27678,0,290.064422572178,39848.8999074074,2009-02-04,21:35:52
22.813166,108.277134,0,268.763520341207,39848.8999652778,2009-02-04,21:35:57
22.813455,108.277493,0,256.613257874016,39848.9000231481,2009-02-04,21:36:02
22.813751,108.277853,0,242.362135826772,39848.9000810185,2009-02-04,21:36:07
22.814034,108.278228,0,226.427864173228,39848.9001388889,2009-02-04,21:36:12
22.814315,108.278596,0,216.681437007874,39848.9001967593,2009-02-04,21:36:17
22.8146,108.278954,0,201.423175853018,39848.9002546296,2009-02-04,21:36:22
22.814895,108.279306,0,196.011046587927,39848.9003125,2009-02-04,21:36:27
22.815179,108.279684,0,187.915754593176,39848.9003703704,2009-02-04,21:36:32
22.815477,108.280054,0,189.366827427822,39848.9004282407,2009-02-04,21:36:37
22.81576,108.280376,0,189.97093503937,39848.9004861111,2009-02-04,21:36:42
22.816057,108.280666,0,187.230374015748,39848.9005439815,2009-02-04,21:36:47
22.816312,108.280925,0,180.349087926509,39848.9006018518,2009-02-04,21:36:52
22.816534,108.281079,0,170.753546587927,39848.9006597222,2009-02-04,21:36:57
22.816697,108.281185,0,169.918316929134,39848.9007175926,2009-02-04,21:37:02
22.816704,108.281263,0,176.52218832021,39848.900775463,2009-02-04,21:37:07
22.816726,108.281267,0,180.348585958005,39848.9008333333,2009-02-04,21:37:12
22.81674,108.281273,0,173.936742125984,39848.9008912037,2009-02-04,21:37:17
22.816904,108.281302,0,172.851417322835,39848.9009490741,2009-02-04,21:37:22
22.817133,108.281354,0,174.949599737533,39848.9010069444,2009-02-04,21:37:27
22.81753,108.281471,0,173.34062007874,39848.9010648148,2009-02-04,21:37:32
22.817928,108.281566,0,164.482224409449,39848.9011226852,2009-02-04,21:37:37
22.818362,108.281653,0,140.161076115486,39848.9011805556,2009-02-04,21:37:42
22.818819,108.281713,0,111.329960629921,39848.9012384259,2009-02-04,21:37:47
22.819241,108.281753,0,87.6020078740157,39848.9012962963,2009-02-04,21:37:52
22.819603,108.281853,0,86.2607742782152,39848.9013541667,2009-02-04,21:37:57
22.819797,108.28189,0,115.701456692913,39848.901412037,2009-02-04,21:38:02
22.820028,108.28205,0,119.835797244094,39848.9014699074,2009-02-04,21:38:07
22.820193,108.282223,0,112.006220472441,39848.9015277778,2009-02-04,21:38:12
22.820393,108.282631,0,106.389865485564,39848.9015856481,2009-02-04,21:38:17
22.820618,108.282959,0,112.253412073491,39848.9016435185,2009-02-04,21:38:22
22.820751,108.283133,0,121.641496062992,39848.9017013889,2009-02-04,21:38:27
22.820762,108.283274,0,135.837240813648,39848.9017592593,2009-02-04,21:38:32
22.820727,108.283244,0,139.742073490814,39848.9018171296,2009-02-04,21:38:37
22.820708,108.283228,0,136.134143700787,39848.901875,2009-02-04,21:38:42
22.820725,108.283334,0,131.347572178478,39848.9019328704,2009-02-04,21:38:47
22.820723,108.283424,0,126.758172572178,39848.9019907407,2009-02-04,21:38:52
22.820721,108.283537,0,125.877877296588,39848.9020486111,2009-02-04,21:38:57
22.820735,108.283763,0,132.662355643045,39848.9021064815,2009-02-04,21:39:02
22.820751,108.283926,0,118.504658792651,39848.9021643519,2009-02-04,21:39:07
22.820752,108.284166,0,88.3112992125984,39848.9022222222,2009-02-04,21:39:12
22.820729,108.28448,0,76.2344455380577,39848.9022800926,2009-02-04,21:39:17
22.820767,108.28489,0,90.8337368766404,39848.902337963,2009-02-04,21:39:22
22.820846,108.285248,0,79.9355872703412,39848.9023958333,2009-02-04,21:39:27
22.820871,108.28562,0,89.1449573490814,39848.9024537037,2009-02-04,21:39:32
22.820871,108.285956,0,104.398238188976,39848.9025115741,2009-02-04,21:39:37
22.820815,108.286277,0,123.796751968504,39848.9025694444,2009-02-04,21:39:42
22.8208,108.286675,0,136.267883858268,39848.9026273148,2009-02-04,21:39:47
22.820703,108.287056,0,137.145902230971,39848.9026851852,2009-02-04,21:39:52
22.820731,108.287454,0,140.629202755906,39848.9027430556,2009-02-04,21:39:57
22.820706,108.287802,0,144.52781496063,39848.9028009259,2009-02-04,21:40:02
22.820704,108.288056,0,142.42562664042,39848.9028587963,2009-02-04,21:40:07
22.820706,108.288278,0,142.665022965879,39848.9029166667,2009-02-04,21:40:12
22.820661,108.288463,0,158.788687664042,39848.902974537,2009-02-04,21:40:17
22.820636,108.288589,0,161.635055774278,39848.9030324074,2009-02-04,21:40:22
22.820613,108.288641,0,169.339330708661,39848.9030902778,2009-02-04,21:40:27
22.820643,108.288535,0,184.355370734908,39848.9031481481,2009-02-04,21:40:32
22.820679,108.288456,0,191.309547244094,39848.9032060185,2009-02-04,21:40:37
22.820623,108.288685,0,173.425173884514,39848.9032638889,2009-02-04,21:40:42
22.82062,108.288721,0,169.291309055118,39848.9033217593,2009-02-04,21:40:47
22.820633,108.288796,0,164.416404199475,39848.9033796296,2009-02-04,21:40:52
22.820622,108.289092,0,160.495866141732,39848.9034375,2009-02-04,21:40:57
22.820605,108.28935,0,160.48251312336,39848.9034953704,2009-02-04,21:41:02
22.820579,108.289742,0,160.298359580052,39848.9035532407,2009-02-04,21:41:07
22.820551,108.290066,0,150.798087270341,39848.9036111111,2009-02-04,21:41:12
22.82055,108.290317,0,143.386023622047,39848.9036689815,2009-02-04,21:41:17
22.820568,108.290487,0,160.462562335958,39848.9037268519,2009-02-04,21:41:22
22.820568,108.290673,0,180.554402887139,39848.9037847222,2009-02-04,21:41:27
22.82059,108.290743,0,150.202116141732,39848.9038425926,2009-02-04,21:41:32
22.820644,108.290782,0,139.270479002625,39848.903900463,2009-02-04,21:41:37
22.82067,108.290902,0,136.221624015748,39848.9039583333,2009-02-04,21:41:42
22.820667,108.290991,0,137.746791338583,39848.9040162037,2009-02-04,21:41:47
22.820656,108.290981,0,128.743579396325,39848.9040740741,2009-02-04,21:41:52
22.820648,108.291072,0,136.335479002625,39848.9041319444,2009-02-04,21:41:57
22.820619,108.291277,0,140.6375,39848.9041898148,2009-02-04,21:42:02
22.820577,108.291566,0,124.456614173228,39848.9042476852,2009-02-04,21:42:07
22.820537,108.291868,0,102.377431102362,39848.9043055556,2009-02-04,21:42:12
22.820436,108.2923,0,104.501315616798,39848.9043634259,2009-02-04,21:42:17
22.820345,108.292732,0,92.0356364829396,39848.9044212963,2009-02-04,21:42:22
22.82022,108.293138,0,82.6390223097113,39848.9044791667,2009-02-04,21:42:27
22.820432,108.293574,0,84.7999311023622,39848.904537037,2009-02-04,21:42:32
22.820327,108.294071,0,96.5631036745407,39848.9045949074,2009-02-04,21:42:37
22.820064,108.294709,0,108.968290682415,39848.9046527778,2009-02-04,21:42:42
22.819838,108.295251,0,125.284895013123,39848.9047106481,2009-02-04,21:42:47
22.819683,108.295761,0,134.92312664042,39848.9047685185,2009-02-04,21:42:52
22.819618,108.296195,0,239.445767716535,39848.9048263889,2009-02-04,21:42:57
22.819524,108.296652,0,253.591587926509,39848.9048842593,2009-02-04,21:43:02
22.819282,108.296923,0,156.367883858268,39848.9049537037,2009-02-04,21:43:08
22.819304,108.296966,0,179.202037401575,39848.9050115741,2009-02-04,21:43:13
22.819345,108.297131,0,196.950078740157,39848.9050694444,2009-02-04,21:43:18
22.819333,108.297392,0,205.964904855643,39848.9051273148,2009-02-04,21:43:23
22.819368,108.297586,0,278.367870734908,39848.9051851852,2009-02-04,21:43:28
22.819102,108.298071,0,296.965872703412,39848.9052546296,2009-02-04,21:43:34
22.819012,108.298506,0,325.622582020997,39848.9053125,2009-02-04,21:43:39
22.818919,108.299533,0,262.241712598425,39848.9054976852,2009-02-04,21:43:55
22.81893,108.299848,0,250.243038057743,39848.9055555556,2009-02-04,21:44:00
22.818987,108.300145,0,253.519422572178,39848.9056828704,2009-02-04,21:44:11
22.818328,108.30124,0,402.06155839895,39848.9058912037,2009-02-04,21:44:29
