# Supplementary material for: Research on differential privacy protection method based on user tendency
Source: PLoS One. 2023 Oct 26;18(10):e0288823. doi: 10.1371/journal.pone.0288823 (PMC10602288; doi:10.1371/journal.pone.0288823)
Supplement: S2 Data — (ZIP) [file pone.0288823.s002.zip › Data 5-2/023/Trajectory/20090205032021.plt]

Geolife trajectory
WGS 84
Altitude is in Feet
Reserved 3
0,2,255,My Track,0,0,2,8421376
0
22.813797,108.332743,0,492,39849.1391319444,2009-02-05,03:20:21
22.813804,108.332673,0,492,39849.1392013889,2009-02-05,03:20:27
22.814016,108.332497,0,491,39849.1392592593,2009-02-05,03:20:32
22.814176,108.332321,0,492,39849.1393171296,2009-02-05,03:20:37
22.814265,108.332154,0,493,39849.139375,2009-02-05,03:20:42
22.8145,108.332081,0,496,39849.1394328704,2009-02-05,03:20:47
22.814553,108.33201,0,497,39849.1394907407,2009-02-05,03:20:52
22.814601,108.331906,0,509,39849.1395486111,2009-02-05,03:20:57
22.814608,108.331843,0,519,39849.1396064815,2009-02-05,03:21:02
22.814616,108.331814,0,525,39849.1396643519,2009-02-05,03:21:07
22.814619,108.331773,0,529,39849.1397222222,2009-02-05,03:21:12
22.814678,108.331773,0,533,39849.1397800926,2009-02-05,03:21:17
22.81472,108.331728,0,537,39849.139837963,2009-02-05,03:21:22
22.814705,108.331677,0,542,39849.1398958333,2009-02-05,03:21:27
22.814699,108.331615,0,548,39849.1399537037,2009-02-05,03:21:32
22.813564,108.331887,0,292,39849.1400115741,2009-02-05,03:21:37
22.813595,108.331899,0,292,39849.1400694444,2009-02-05,03:21:42
22.813593,108.331913,0,294,39849.1401273148,2009-02-05,03:21:47
22.813593,108.331913,0,294,39849.140162037,2009-02-05,03:21:50
22.813595,108.331916,0,294,39849.1401851852,2009-02-05,03:21:52
22.813603,108.331905,0,294,39849.1402430556,2009-02-05,03:21:57
22.813606,108.331915,0,294,39849.1403009259,2009-02-05,03:22:02
22.81361,108.331941,0,294,39849.1403587963,2009-02-05,03:22:07
22.813615,108.331974,0,292,39849.1404166667,2009-02-05,03:22:12
22.813627,108.332005,0,289,39849.140474537,2009-02-05,03:22:17
22.813632,108.332027,0,283,39849.1405324074,2009-02-05,03:22:22
22.813634,108.332054,0,279,39849.1405902778,2009-02-05,03:22:27
22.813636,108.332068,0,275,39849.1406481481,2009-02-05,03:22:32
22.813636,108.332068,0,275,39849.1406828704,2009-02-05,03:22:35
22.813639,108.332072,0,273,39849.1407060185,2009-02-05,03:22:37
22.813618,108.332038,0,273,39849.1407638889,2009-02-05,03:22:42
22.813688,108.332004,0,271,39849.1408217593,2009-02-05,03:22:47
22.813961,108.3321,0,266,39849.1408796296,2009-02-05,03:22:52
22.81417,108.332216,0,256,39849.1409375,2009-02-05,03:22:57
22.814307,108.332281,0,244,39849.1409953704,2009-02-05,03:23:02
22.814379,108.332293,0,230,39849.1410532407,2009-02-05,03:23:07
22.814545,108.332344,0,212,39849.1411111111,2009-02-05,03:23:12
22.81467,108.332324,0,204,39849.1411689815,2009-02-05,03:23:17
22.814749,108.332316,0,196,39849.1412268518,2009-02-05,03:23:22
22.814763,108.332325,0,192,39849.1412847222,2009-02-05,03:23:27
22.814765,108.33233,0,190,39849.1413425926,2009-02-05,03:23:32
22.814765,108.332331,0,190,39849.141400463,2009-02-05,03:23:37
22.814766,108.332335,0,189,39849.1414583333,2009-02-05,03:23:42
22.814766,108.332335,0,189,39849.1414930556,2009-02-05,03:23:45
22.814767,108.332336,0,189,39849.1415162037,2009-02-05,03:23:47
22.814768,108.332327,0,190,39849.1415740741,2009-02-05,03:23:52
22.814769,108.332319,0,190,39849.1416319444,2009-02-05,03:23:57
22.814771,108.33232,0,191,39849.1416898148,2009-02-05,03:24:02
22.814772,108.332325,0,190,39849.1417476852,2009-02-05,03:24:07
22.814772,108.332325,0,190,39849.1417824074,2009-02-05,03:24:10
22.814774,108.332333,0,190,39849.1418055556,2009-02-05,03:24:12
22.814776,108.332347,0,190,39849.1418634259,2009-02-05,03:24:17
22.814783,108.332376,0,190,39849.1419212963,2009-02-05,03:24:22
22.814872,108.332361,0,188,39849.1419791667,2009-02-05,03:24:27
22.815162,108.332329,0,186,39849.142037037,2009-02-05,03:24:32
22.815461,108.332369,0,181,39849.1420949074,2009-02-05,03:24:37
22.815796,108.332464,0,192,39849.1421527778,2009-02-05,03:24:42
22.816092,108.332443,0,204,39849.1422106481,2009-02-05,03:24:47
22.816385,108.332437,0,191,39849.1422685185,2009-02-05,03:24:52
22.81664,108.332411,0,194,39849.1423263889,2009-02-05,03:24:57
22.816874,108.332364,0,190,39849.1423842593,2009-02-05,03:25:02
22.817082,108.332312,0,174,39849.1424421296,2009-02-05,03:25:07
22.81729,108.332304,0,197,39849.1425,2009-02-05,03:25:12
22.81754,108.332304,0,214,39849.1425578704,2009-02-05,03:25:17
22.817767,108.332273,0,237,39849.1426157407,2009-02-05,03:25:22
22.81799,108.332259,0,252,39849.1426736111,2009-02-05,03:25:27
22.818464,108.332278,0,317,39849.1427314815,2009-02-05,03:25:32
22.818813,108.332283,0,397,39849.1427893518,2009-02-05,03:25:37
22.818928,108.332302,0,464,39849.1428472222,2009-02-05,03:25:42
22.819172,108.33238,0,456,39849.1429050926,2009-02-05,03:25:47
22.819474,108.332631,0,364,39849.142962963,2009-02-05,03:25:52
22.819748,108.333061,0,392,39849.1430208333,2009-02-05,03:25:57
22.820073,108.33357,0,406,39849.1430787037,2009-02-05,03:26:02
22.820271,108.333964,0,420,39849.1431365741,2009-02-05,03:26:07
22.82049,108.334271,0,431,39849.1431944444,2009-02-05,03:26:12
22.820705,108.334579,0,443,39849.1432523148,2009-02-05,03:26:17
22.821024,108.334877,0,446,39849.1433101852,2009-02-05,03:26:22
22.821334,108.33536,0,451,39849.1433680556,2009-02-05,03:26:27
22.821459,108.335595,0,453,39849.1434259259,2009-02-05,03:26:32
22.821444,108.335622,0,457,39849.1434837963,2009-02-05,03:26:37
22.821444,108.335622,0,457,39849.1435185185,2009-02-05,03:26:40
22.821444,108.335618,0,460,39849.1435416667,2009-02-05,03:26:42
22.821461,108.335626,0,464,39849.143599537,2009-02-05,03:26:47
22.821476,108.335649,0,468,39849.1436574074,2009-02-05,03:26:52
22.821493,108.335668,0,473,39849.1437152778,2009-02-05,03:26:57
22.821476,108.335698,0,468,39849.1437731481,2009-02-05,03:27:02
22.821536,108.335805,0,451,39849.1438310185,2009-02-05,03:27:07
22.821496,108.335788,0,448,39849.1438888889,2009-02-05,03:27:12
22.821633,108.335767,0,461,39849.1439467593,2009-02-05,03:27:17
22.821898,108.335604,0,442,39849.1440046296,2009-02-05,03:27:22
22.822491,108.335603,0,445,39849.1440625,2009-02-05,03:27:27
22.823491,108.335828,0,454,39849.1441203704,2009-02-05,03:27:32
22.824637,108.335791,0,463,39849.1441782407,2009-02-05,03:27:37
22.825646,108.33554,0,473,39849.1442361111,2009-02-05,03:27:42
22.826389,108.335279,0,490,39849.1442939815,2009-02-05,03:27:47
22.826958,108.334963,0,504,39849.1443518519,2009-02-05,03:27:52
22.827385,108.334625,0,516,39849.1444097222,2009-02-05,03:27:57
22.827978,108.334669,0,447,39849.1446412037,2009-02-05,03:28:17
22.827797,108.334616,0,446,39849.1446990741,2009-02-05,03:28:22
22.82762,108.334571,0,446,39849.1447569444,2009-02-05,03:28:27
22.827464,108.334535,0,446,39849.1448148148,2009-02-05,03:28:32
22.827315,108.334475,0,446,39849.1448726852,2009-02-05,03:28:37
22.824653,108.333128,0,459,39849.1449305556,2009-02-05,03:28:42
22.824754,108.332934,0,455,39849.1449884259,2009-02-05,03:28:47
22.824876,108.332744,0,451,39849.1450462963,2009-02-05,03:28:52
22.825054,108.332573,0,449,39849.1451041667,2009-02-05,03:28:57
22.825366,108.332278,0,446,39849.145162037,2009-02-05,03:29:02
22.825694,108.331982,0,446,39849.1452199074,2009-02-05,03:29:07
22.82601,108.331684,0,449,39849.1452777778,2009-02-05,03:29:12
22.826205,108.331402,0,451,39849.1453356481,2009-02-05,03:29:17
22.827832,108.331382,0,551,39849.1456828704,2009-02-05,03:29:47
22.827987,108.331594,0,602,39849.1457407407,2009-02-05,03:29:52
22.828146,108.332202,0,757,39849.1457986111,2009-02-05,03:29:57
22.828321,108.332782,0,946,39849.1458564815,2009-02-05,03:30:02
22.828569,108.333562,0,487,39849.1459143519,2009-02-05,03:30:07
22.829287,108.333488,0,440,39849.1459722222,2009-02-05,03:30:12
22.829518,108.33385,0,439,39849.1460300926,2009-02-05,03:30:17
22.829707,108.334166,0,439,39849.146087963,2009-02-05,03:30:22
22.829797,108.334309,0,439,39849.1461458333,2009-02-05,03:30:27
22.829785,108.334267,0,442,39849.1462037037,2009-02-05,03:30:32
22.829781,108.334252,0,443,39849.1462615741,2009-02-05,03:30:37
22.829781,108.334252,0,443,39849.1462962963,2009-02-05,03:30:40
22.829784,108.334247,0,443,39849.1463194444,2009-02-05,03:30:42
22.829786,108.334237,0,443,39849.1463773148,2009-02-05,03:30:47
22.829743,108.334191,0,443,39849.1464351852,2009-02-05,03:30:52
22.829724,108.334165,0,442,39849.1464930556,2009-02-05,03:30:57
22.829708,108.334135,0,442,39849.1465509259,2009-02-05,03:31:02
22.829695,108.334088,0,442,39849.1466087963,2009-02-05,03:31:07
22.829752,108.334098,0,442,39849.1466666667,2009-02-05,03:31:12
22.829829,108.3342,0,443,39849.146724537,2009-02-05,03:31:17
22.829822,108.334267,0,443,39849.1467824074,2009-02-05,03:31:22
22.829797,108.334261,0,443,39849.1468402778,2009-02-05,03:31:27
22.829788,108.334337,0,447,39849.1468981481,2009-02-05,03:31:32
22.829824,108.334419,0,448,39849.1469560185,2009-02-05,03:31:37
22.830013,108.334495,0,439,39849.1470138889,2009-02-05,03:31:42
22.830093,108.334532,0,433,39849.1470717593,2009-02-05,03:31:47
22.830118,108.334539,0,421,39849.1471296296,2009-02-05,03:31:52
22.830176,108.334582,0,408,39849.1471875,2009-02-05,03:31:57
22.830235,108.334635,0,401,39849.1472453704,2009-02-05,03:32:02
22.830284,108.334649,0,397,39849.1473032407,2009-02-05,03:32:07
22.830356,108.334711,0,389,39849.1473611111,2009-02-05,03:32:12
22.830431,108.334756,0,374,39849.1474189815,2009-02-05,03:32:17
22.830442,108.334744,0,369,39849.1474768519,2009-02-05,03:32:22
22.830446,108.334764,0,351,39849.1475347222,2009-02-05,03:32:27
22.830491,108.334819,0,344,39849.1475925926,2009-02-05,03:32:32
22.830502,108.334852,0,344,39849.147650463,2009-02-05,03:32:37
22.830537,108.33488,0,338,39849.1477083333,2009-02-05,03:32:42
22.830571,108.334887,0,336,39849.1477662037,2009-02-05,03:32:47
22.830591,108.334922,0,337,39849.1478240741,2009-02-05,03:32:52
22.830639,108.334975,0,339,39849.1478819444,2009-02-05,03:32:57
22.830662,108.335021,0,348,39849.1479398148,2009-02-05,03:33:02
22.830718,108.335149,0,360,39849.1479976852,2009-02-05,03:33:07
22.830797,108.335256,0,370,39849.1480555556,2009-02-05,03:33:12
22.830816,108.335315,0,365,39849.1481134259,2009-02-05,03:33:17
22.830857,108.335381,0,358,39849.1481712963,2009-02-05,03:33:22
22.830922,108.335476,0,367,39849.1482291667,2009-02-05,03:33:27
22.831032,108.335563,0,360,39849.148287037,2009-02-05,03:33:32
22.831284,108.335897,0,374,39849.1483449074,2009-02-05,03:33:37
22.831629,108.33632,0,386,39849.1484027778,2009-02-05,03:33:42
22.83198,108.336728,0,396,39849.1484606481,2009-02-05,03:33:47
22.83236,108.337129,0,397,39849.1485185185,2009-02-05,03:33:52
22.83266,108.337517,0,401,39849.1485763889,2009-02-05,03:33:57
22.832896,108.337758,0,341,39849.1486342593,2009-02-05,03:34:02
22.832987,108.33774,0,292,39849.1486921296,2009-02-05,03:34:07
22.833124,108.33764,0,263,39849.14875,2009-02-05,03:34:12
22.83337,108.337512,0,230,39849.1488078704,2009-02-05,03:34:17
22.833783,108.33735,0,199,39849.1488657407,2009-02-05,03:34:22
22.834224,108.337124,0,204,39849.1489236111,2009-02-05,03:34:27
22.834674,108.336936,0,181,39849.1489814815,2009-02-05,03:34:32
22.835174,108.336756,0,148,39849.1490393518,2009-02-05,03:34:37
22.835702,108.336565,0,142,39849.1490972222,2009-02-05,03:34:42
22.836187,108.336353,0,153,39849.1491550926,2009-02-05,03:34:47
22.836654,108.336154,0,154,39849.149212963,2009-02-05,03:34:52
22.837037,108.336039,0,179,39849.1492708333,2009-02-05,03:34:57
22.837224,108.335851,0,226,39849.1493287037,2009-02-05,03:35:02
22.837338,108.335776,0,227,39849.1493865741,2009-02-05,03:35:07
22.837338,108.335776,0,227,39849.1494212963,2009-02-05,03:35:10
22.837341,108.335774,0,220,39849.1494444444,2009-02-05,03:35:12
22.837331,108.335776,0,222,39849.1495023148,2009-02-05,03:35:17
22.837311,108.335775,0,222,39849.1495601852,2009-02-05,03:35:22
22.837296,108.335775,0,222,39849.1496180556,2009-02-05,03:35:27
22.837296,108.335775,0,222,39849.1496527778,2009-02-05,03:35:30
22.837289,108.335767,0,222,39849.1496759259,2009-02-05,03:35:32
22.83728,108.335763,0,222,39849.1497337963,2009-02-05,03:35:37
22.8373,108.335814,0,227,39849.1497916667,2009-02-05,03:35:42
22.837291,108.335902,0,233,39849.149849537,2009-02-05,03:35:47
22.837331,108.335942,0,249,39849.1499074074,2009-02-05,03:35:52
22.837345,108.335999,0,250,39849.1499652778,2009-02-05,03:35:57
22.837364,108.33606,0,257,39849.1500231481,2009-02-05,03:36:02
22.837363,108.336147,0,252,39849.1500810185,2009-02-05,03:36:07
22.837335,108.336262,0,254,39849.1501388889,2009-02-05,03:36:12
22.837365,108.336363,0,266,39849.1501967593,2009-02-05,03:36:17
22.837421,108.336441,0,280,39849.1502546296,2009-02-05,03:36:22
22.837537,108.336513,0,301,39849.1503125,2009-02-05,03:36:27
22.837645,108.336569,0,324,39849.1503703704,2009-02-05,03:36:32
22.837719,108.336535,0,347,39849.1504282407,2009-02-05,03:36:37
22.83776,108.33651,0,393,39849.1504861111,2009-02-05,03:36:42
22.837827,108.336503,0,427,39849.1505439815,2009-02-05,03:36:47
22.837945,108.33652,0,450,39849.1506018518,2009-02-05,03:36:52
22.838047,108.336551,0,454,39849.1506597222,2009-02-05,03:36:57
22.838042,108.336442,0,494,39849.1507175926,2009-02-05,03:37:02
22.838048,108.336352,0,540,39849.150775463,2009-02-05,03:37:07
22.838132,108.336442,0,514,39849.1508333333,2009-02-05,03:37:12
22.838182,108.336521,0,508,39849.1508912037,2009-02-05,03:37:17
22.838252,108.336542,0,507,39849.1509490741,2009-02-05,03:37:22
22.838233,108.336468,0,504,39849.1510069444,2009-02-05,03:37:27
22.838248,108.336457,0,502,39849.1510648148,2009-02-05,03:37:32
22.838278,108.336437,0,504,39849.1511226852,2009-02-05,03:37:37
22.8383,108.336437,0,521,39849.1511805556,2009-02-05,03:37:42
22.838331,108.336443,0,530,39849.1512384259,2009-02-05,03:37:47
22.838351,108.336464,0,537,39849.1512962963,2009-02-05,03:37:52
22.838351,108.336464,0,537,39849.1513310185,2009-02-05,03:37:55
22.838351,108.336468,0,541,39849.1513541667,2009-02-05,03:37:57
22.838326,108.336464,0,544,39849.151412037,2009-02-05,03:38:02
22.838292,108.336461,0,548,39849.1514699074,2009-02-05,03:38:07
22.838218,108.336438,0,553,39849.1515277778,2009-02-05,03:38:12
22.838114,108.33646,0,549,39849.1515856481,2009-02-05,03:38:17
22.838049,108.336456,0,549,39849.1516435185,2009-02-05,03:38:22
22.837993,108.336435,0,551,39849.1517013889,2009-02-05,03:38:27
22.837984,108.336388,0,552,39849.1517592593,2009-02-05,03:38:32
22.837939,108.336401,0,570,39849.1518171296,2009-02-05,03:38:37
22.837864,108.33642,0,582,39849.151875,2009-02-05,03:38:42
22.837849,108.336442,0,596,39849.1519328704,2009-02-05,03:38:47
22.837823,108.336446,0,616,39849.1519907407,2009-02-05,03:38:52
22.83777,108.336419,0,616,39849.1520486111,2009-02-05,03:38:57
22.83777,108.336419,0,616,39849.1520833333,2009-02-05,03:39:00
22.837764,108.336411,0,616,39849.1521064815,2009-02-05,03:39:02
22.837763,108.336442,0,621,39849.1521643519,2009-02-05,03:39:07
22.83764,108.3364,0,604,39849.1522222222,2009-02-05,03:39:12
22.837527,108.336192,0,589,39849.1588194444,2009-02-05,03:48:42
22.837317,108.336107,0,595,39849.1588773148,2009-02-05,03:48:47
22.83736,108.33608,0,606,39849.1589351852,2009-02-05,03:48:52
22.83739,108.336025,0,607,39849.1589930556,2009-02-05,03:48:57
22.837607,108.335789,0,599,39849.1590509259,2009-02-05,03:49:02
22.837624,108.335684,0,579,39849.1591087963,2009-02-05,03:49:07
22.837582,108.335552,0,530,39849.1591666667,2009-02-05,03:49:12
22.837558,108.33553,0,483,39849.159224537,2009-02-05,03:49:17
22.837558,108.33553,0,483,39849.1592592593,2009-02-05,03:49:20
22.837563,108.335523,0,468,39849.1592824074,2009-02-05,03:49:22
22.837573,108.335514,0,444,39849.1593402778,2009-02-05,03:49:27
22.837586,108.335522,0,429,39849.1593981481,2009-02-05,03:49:32
22.83763,108.335509,0,416,39849.1594560185,2009-02-05,03:49:37
22.837693,108.335586,0,406,39849.1595138889,2009-02-05,03:49:42
22.837693,108.335568,0,390,39849.1595717593,2009-02-05,03:49:47
22.837708,108.335562,0,375,39849.1596296296,2009-02-05,03:49:52
22.837733,108.335544,0,368,39849.1596875,2009-02-05,03:49:57
22.837755,108.335497,0,368,39849.1597453704,2009-02-05,03:50:02
22.837823,108.335505,0,367,39849.1598032407,2009-02-05,03:50:07
22.837902,108.335511,0,367,39849.1598611111,2009-02-05,03:50:12
22.837939,108.335481,0,367,39849.1599189815,2009-02-05,03:50:17
22.838015,108.335519,0,358,39849.1599768519,2009-02-05,03:50:22
22.838068,108.335553,0,357,39849.1600347222,2009-02-05,03:50:27
22.838122,108.335571,0,354,39849.1600925926,2009-02-05,03:50:32
22.838167,108.335579,0,346,39849.160150463,2009-02-05,03:50:37
22.838214,108.335594,0,338,39849.1602083333,2009-02-05,03:50:42
22.838267,108.335612,0,336,39849.1602662037,2009-02-05,03:50:47
22.838298,108.335631,0,335,39849.1603240741,2009-02-05,03:50:52
22.838328,108.335652,0,334,39849.1603819444,2009-02-05,03:50:57
22.838376,108.335668,0,333,39849.1604398148,2009-02-05,03:51:02
22.838435,108.335699,0,332,39849.1604976852,2009-02-05,03:51:07
22.8385,108.335738,0,333,39849.1605555556,2009-02-05,03:51:12
22.838571,108.335788,0,339,39849.1606134259,2009-02-05,03:51:17
22.838621,108.335821,0,349,39849.1606712963,2009-02-05,03:51:22
22.838599,108.335853,0,357,39849.1607291667,2009-02-05,03:51:27
22.838656,108.335849,0,365,39849.160787037,2009-02-05,03:51:32
22.838671,108.335865,0,377,39849.1608449074,2009-02-05,03:51:37
22.838697,108.335851,0,382,39849.1609027778,2009-02-05,03:51:42
22.838736,108.335844,0,388,39849.1609606481,2009-02-05,03:51:47
22.838797,108.335894,0,394,39849.1610185185,2009-02-05,03:51:52
22.838895,108.335983,0,403,39849.1610763889,2009-02-05,03:51:57
22.838931,108.336096,0,419,39849.1611342593,2009-02-05,03:52:02
22.838925,108.336069,0,431,39849.1611921296,2009-02-05,03:52:07
22.838977,108.336089,0,442,39849.16125,2009-02-05,03:52:12
22.839045,108.336175,0,448,39849.1613078704,2009-02-05,03:52:17
22.839093,108.336169,0,459,39849.1613657407,2009-02-05,03:52:22
22.83908,108.336223,0,456,39849.1614236111,2009-02-05,03:52:27
22.839228,108.336148,0,416,39849.1614814815,2009-02-05,03:52:32
22.839229,108.336119,0,392,39849.1615393519,2009-02-05,03:52:37
22.839249,108.336097,0,377,39849.1615972222,2009-02-05,03:52:42
22.839258,108.336082,0,367,39849.1616550926,2009-02-05,03:52:47
22.839282,108.336093,0,366,39849.161712963,2009-02-05,03:52:52
22.8393,108.336099,0,366,39849.1617708333,2009-02-05,03:52:57
22.839334,108.336095,0,369,39849.1618287037,2009-02-05,03:53:02
22.839425,108.336079,0,381,39849.1618865741,2009-02-05,03:53:07
22.839455,108.336162,0,356,39849.1619444444,2009-02-05,03:53:12
22.839478,108.336199,0,362,39849.1620023148,2009-02-05,03:53:17
22.839541,108.33617,0,357,39849.1620601852,2009-02-05,03:53:22
22.83956,108.336136,0,350,39849.1621180556,2009-02-05,03:53:27
22.839599,108.336108,0,341,39849.1621759259,2009-02-05,03:53:32
22.839643,108.336139,0,327,39849.1622337963,2009-02-05,03:53:37
22.839611,108.336054,0,316,39849.1622916667,2009-02-05,03:53:42
22.83963,108.33602,0,316,39849.162349537,2009-02-05,03:53:47
22.839664,108.336035,0,297,39849.1624074074,2009-02-05,03:53:52
22.839705,108.336069,0,286,39849.1624652778,2009-02-05,03:53:57
22.839736,108.336124,0,283,39849.1625231481,2009-02-05,03:54:02
22.839751,108.336199,0,286,39849.1625810185,2009-02-05,03:54:07
22.839812,108.336211,0,290,39849.1626388889,2009-02-05,03:54:12
22.839849,108.336214,0,301,39849.1626967593,2009-02-05,03:54:17
22.839905,108.336218,0,296,39849.1627546296,2009-02-05,03:54:22
22.839951,108.336242,0,293,39849.1628125,2009-02-05,03:54:27
22.840018,108.336251,0,292,39849.1628703704,2009-02-05,03:54:32
22.840041,108.336294,0,297,39849.1629282407,2009-02-05,03:54:37
22.840043,108.336353,0,304,39849.1629861111,2009-02-05,03:54:42
22.840019,108.336421,0,312,39849.1630439815,2009-02-05,03:54:47
22.840024,108.336486,0,320,39849.1631018519,2009-02-05,03:54:52
22.840054,108.336537,0,328,39849.1631597222,2009-02-05,03:54:57
22.840076,108.336588,0,335,39849.1632175926,2009-02-05,03:55:02
22.840103,108.336606,0,339,39849.163275463,2009-02-05,03:55:07
22.840073,108.336571,0,340,39849.1633333333,2009-02-05,03:55:12
22.840128,108.336534,0,337,39849.1633912037,2009-02-05,03:55:17
22.840176,108.336521,0,326,39849.1634490741,2009-02-05,03:55:22
22.840166,108.336518,0,313,39849.1635069444,2009-02-05,03:55:27
22.840144,108.336519,0,303,39849.1635648148,2009-02-05,03:55:32
22.840139,108.336494,0,297,39849.1636226852,2009-02-05,03:55:37
22.840135,108.336478,0,291,39849.1636805556,2009-02-05,03:55:42
22.840138,108.3365,0,289,39849.1637384259,2009-02-05,03:55:47
22.84013,108.336627,0,285,39849.1637962963,2009-02-05,03:55:52
22.840141,108.336774,0,286,39849.1638541667,2009-02-05,03:55:57
22.840196,108.336883,0,292,39849.163912037,2009-02-05,03:56:02
22.840257,108.336965,0,300,39849.1639699074,2009-02-05,03:56:07
22.840262,108.337021,0,313,39849.1640277778,2009-02-05,03:56:12
22.840252,108.337014,0,326,39849.1640856481,2009-02-05,03:56:17
22.840255,108.337025,0,340,39849.1641435185,2009-02-05,03:56:22
22.840272,108.337044,0,351,39849.1642013889,2009-02-05,03:56:27
22.840321,108.337058,0,353,39849.1642592593,2009-02-05,03:56:32
22.840442,108.337035,0,345,39849.1643171296,2009-02-05,03:56:37
22.840486,108.337039,0,348,39849.164375,2009-02-05,03:56:42
22.840522,108.337059,0,346,39849.1644328704,2009-02-05,03:56:47
22.840537,108.337075,0,348,39849.1644907407,2009-02-05,03:56:52
22.840567,108.337097,0,348,39849.1645486111,2009-02-05,03:56:57
22.840548,108.337101,0,342,39849.1646064815,2009-02-05,03:57:02
22.840516,108.337138,0,340,39849.1646643518,2009-02-05,03:57:07
22.840478,108.337153,0,340,39849.1647222222,2009-02-05,03:57:12
22.840455,108.337155,0,339,39849.1647800926,2009-02-05,03:57:17
22.840454,108.337159,0,339,39849.164837963,2009-02-05,03:57:22
22.840454,108.337159,0,339,39849.1648726852,2009-02-05,03:57:25
22.840453,108.337153,0,340,39849.1648958333,2009-02-05,03:57:27
22.840446,108.337132,0,340,39849.1649537037,2009-02-05,03:57:32
22.840414,108.337074,0,339,39849.1650115741,2009-02-05,03:57:37
22.840391,108.337041,0,338,39849.1650694444,2009-02-05,03:57:42
22.84037,108.337039,0,338,39849.1651273148,2009-02-05,03:57:47
22.837458,108.339915,0,-516,39849.1662847222,2009-02-05,03:59:27
22.840237,108.336894,0,324,39849.1663425926,2009-02-05,03:59:32
22.840469,108.33682,0,307,39849.166400463,2009-02-05,03:59:37
22.840772,108.336749,0,315,39849.1664583333,2009-02-05,03:59:42
22.840875,108.336691,0,334,39849.1665162037,2009-02-05,03:59:47
22.840971,108.336678,0,343,39849.1665740741,2009-02-05,03:59:52
22.84104,108.336652,0,356,39849.1666319444,2009-02-05,03:59:57
22.841054,108.336655,0,364,39849.1666898148,2009-02-05,04:00:02
22.841092,108.336685,0,367,39849.1667476852,2009-02-05,04:00:07
22.841056,108.336663,0,378,39849.1668055556,2009-02-05,04:00:12
22.841063,108.336659,0,386,39849.1668634259,2009-02-05,04:00:17
22.841061,108.336655,0,388,39849.1669212963,2009-02-05,04:00:22
22.841062,108.336658,0,388,39849.1669791667,2009-02-05,04:00:27
22.841063,108.336657,0,388,39849.167037037,2009-02-05,04:00:32
22.841063,108.336657,0,388,39849.1670717593,2009-02-05,04:00:35
22.841063,108.336665,0,388,39849.1670949074,2009-02-05,04:00:37
22.841064,108.336682,0,387,39849.1671527778,2009-02-05,04:00:42
22.841064,108.336682,0,387,39849.1671875,2009-02-05,04:00:45
22.841067,108.336678,0,384,39849.1672106481,2009-02-05,04:00:47
22.841146,108.336672,0,383,39849.1672685185,2009-02-05,04:00:52
22.84125,108.33669,0,381,39849.1673263889,2009-02-05,04:00:57
22.841264,108.336684,0,382,39849.1673842593,2009-02-05,04:01:02
22.841225,108.336664,0,385,39849.1674421296,2009-02-05,04:01:07
22.841236,108.336645,0,388,39849.1675,2009-02-05,04:01:12
22.841214,108.336621,0,389,39849.1675578704,2009-02-05,04:01:17
22.841226,108.336626,0,388,39849.1676157407,2009-02-05,04:01:22
22.841167,108.336646,0,387,39849.1676736111,2009-02-05,04:01:27
22.841143,108.336674,0,383,39849.1677314815,2009-02-05,04:01:32
22.841143,108.336674,0,383,39849.1677662037,2009-02-05,04:01:35
22.841143,108.336669,0,381,39849.1677893519,2009-02-05,04:01:37
22.841179,108.336688,0,378,39849.1678472222,2009-02-05,04:01:42
22.841142,108.3367,0,371,39849.1679050926,2009-02-05,04:01:47
22.841132,108.336729,0,360,39849.167962963,2009-02-05,04:01:52
22.841153,108.336743,0,350,39849.1680208333,2009-02-05,04:01:57
22.841202,108.336764,0,335,39849.1680787037,2009-02-05,04:02:02
22.841353,108.336769,0,316,39849.1681365741,2009-02-05,04:02:07
22.841323,108.336791,0,316,39849.1681944444,2009-02-05,04:02:12
22.841328,108.336801,0,316,39849.1682523148,2009-02-05,04:02:17
22.841286,108.336765,0,322,39849.1683101852,2009-02-05,04:02:22
22.841338,108.336767,0,321,39849.1683680556,2009-02-05,04:02:27
22.841357,108.336745,0,319,39849.1684259259,2009-02-05,04:02:32
22.841139,108.33672,0,323,39849.1684837963,2009-02-05,04:02:37
22.841125,108.336796,0,320,39849.1685416667,2009-02-05,04:02:42
22.840939,108.336913,0,317,39849.168599537,2009-02-05,04:02:47
22.840794,108.337041,0,315,39849.1686574074,2009-02-05,04:02:52
22.840743,108.337013,0,313,39849.1687152778,2009-02-05,04:02:57
22.840655,108.336937,0,312,39849.1687731481,2009-02-05,04:03:02
22.840587,108.336835,0,310,39849.1688310185,2009-02-05,04:03:07
22.840559,108.336795,0,308,39849.1688888889,2009-02-05,04:03:12
22.840581,108.336762,0,306,39849.1689467593,2009-02-05,04:03:17
22.840588,108.33678,0,305,39849.1690046296,2009-02-05,04:03:22
22.840657,108.336836,0,305,39849.1690625,2009-02-05,04:03:27
22.840701,108.336792,0,304,39849.1691203704,2009-02-05,04:03:32
22.840675,108.33669,0,305,39849.1691782407,2009-02-05,04:03:37
22.840554,108.336465,0,304,39849.1692361111,2009-02-05,04:03:42
22.8407,108.336788,0,302,39849.1692939815,2009-02-05,04:03:47
22.840679,108.336777,0,300,39849.1693518519,2009-02-05,04:03:52
22.840655,108.336729,0,297,39849.1694097222,2009-02-05,04:03:57
22.840677,108.336779,0,295,39849.1694675926,2009-02-05,04:04:02
22.840716,108.336882,0,293,39849.169525463,2009-02-05,04:04:07
22.840741,108.336941,0,292,39849.1695833333,2009-02-05,04:04:12
22.840823,108.337075,0,290,39849.1696412037,2009-02-05,04:04:17
22.840857,108.337098,0,288,39849.1696990741,2009-02-05,04:04:22
22.840801,108.336949,0,287,39849.1697569444,2009-02-05,04:04:27
22.840813,108.336891,0,287,39849.1698148148,2009-02-05,04:04:32
22.840758,108.336843,0,294,39849.1698726852,2009-02-05,04:04:37
22.840763,108.336809,0,298,39849.1699305556,2009-02-05,04:04:42
22.840771,108.336796,0,302,39849.1699884259,2009-02-05,04:04:47
22.840792,108.336802,0,305,39849.1700462963,2009-02-05,04:04:52
22.840775,108.336888,0,312,39849.1701041667,2009-02-05,04:04:57
22.840708,108.336913,0,318,39849.170162037,2009-02-05,04:05:02
22.840637,108.336916,0,320,39849.1702199074,2009-02-05,04:05:07
22.840695,108.336881,0,327,39849.1702777778,2009-02-05,04:05:12
22.840728,108.336902,0,330,39849.1703356481,2009-02-05,04:05:17
22.840789,108.336942,0,334,39849.1703935185,2009-02-05,04:05:22
22.840832,108.336913,0,337,39849.1704513889,2009-02-05,04:05:27
22.840726,108.336898,0,336,39849.1705092593,2009-02-05,04:05:32
22.840651,108.33692,0,331,39849.1705671296,2009-02-05,04:05:37
22.840594,108.336938,0,324,39849.170625,2009-02-05,04:05:42
22.840543,108.336905,0,317,39849.1706828704,2009-02-05,04:05:47
22.840521,108.336887,0,309,39849.1707407407,2009-02-05,04:05:52
22.840622,108.336853,0,307,39849.1707986111,2009-02-05,04:05:57
22.84054,108.336865,0,299,39849.1708564815,2009-02-05,04:06:02
22.840569,108.336863,0,295,39849.1709143519,2009-02-05,04:06:07
22.840563,108.336866,0,295,39849.1709722222,2009-02-05,04:06:12
22.840563,108.336866,0,295,39849.1710069444,2009-02-05,04:06:15
22.840565,108.336871,0,295,39849.1710300926,2009-02-05,04:06:17
22.840568,108.336859,0,295,39849.171087963,2009-02-05,04:06:22
22.840646,108.336871,0,296,39849.1711458333,2009-02-05,04:06:27
22.840945,108.33691,0,301,39849.1712037037,2009-02-05,04:06:32
22.841075,108.336849,0,309,39849.1712615741,2009-02-05,04:06:37
22.841082,108.336753,0,317,39849.1713194444,2009-02-05,04:06:42
22.841102,108.33674,0,318,39849.1713773148,2009-02-05,04:06:47
22.841153,108.336716,0,318,39849.1714351852,2009-02-05,04:06:52
22.841159,108.33669,0,319,39849.1714930556,2009-02-05,04:06:57
22.840983,108.336665,0,324,39849.1715509259,2009-02-05,04:07:02
22.840901,108.336703,0,326,39849.1716087963,2009-02-05,04:07:07
22.840874,108.336722,0,326,39849.1716666667,2009-02-05,04:07:12
22.84092,108.336756,0,325,39849.171724537,2009-02-05,04:07:17
22.840928,108.33674,0,326,39849.1717824074,2009-02-05,04:07:22
22.840894,108.336727,0,330,39849.1718402778,2009-02-05,04:07:27
22.840836,108.336733,0,327,39849.1718981481,2009-02-05,04:07:32
22.840815,108.33674,0,322,39849.1719560185,2009-02-05,04:07:37
22.840822,108.336731,0,309,39849.1720138889,2009-02-05,04:07:42
22.840789,108.336762,0,303,39849.1720717593,2009-02-05,04:07:47
22.840798,108.336777,0,299,39849.1721296296,2009-02-05,04:07:52
22.840938,108.336781,0,284,39849.1721875,2009-02-05,04:07:57
22.8409,108.336753,0,293,39849.1722453704,2009-02-05,04:08:02
22.840988,108.336711,0,295,39849.1723032407,2009-02-05,04:08:07
22.841021,108.336652,0,300,39849.1723611111,2009-02-05,04:08:12
22.841024,108.336633,0,308,39849.1724189815,2009-02-05,04:08:17
22.84119,108.336566,0,316,39849.1724768518,2009-02-05,04:08:22
22.841214,108.336524,0,335,39849.1725347222,2009-02-05,04:08:27
22.841193,108.336524,0,347,39849.1725925926,2009-02-05,04:08:32
22.841131,108.336554,0,354,39849.172650463,2009-02-05,04:08:37
22.840925,108.336601,0,366,39849.1727083333,2009-02-05,04:08:42
22.840771,108.336712,0,377,39849.1727662037,2009-02-05,04:08:47
22.840972,108.336539,0,403,39849.1759490741,2009-02-05,04:13:22
22.841006,108.336484,0,420,39849.1760069444,2009-02-05,04:13:27
22.841064,108.336485,0,437,39849.1760648148,2009-02-05,04:13:32
22.841071,108.336496,0,439,39849.1761226852,2009-02-05,04:13:37
22.84106,108.336448,0,442,39849.1761805556,2009-02-05,04:13:42
22.841104,108.336461,0,445,39849.1762384259,2009-02-05,04:13:47
22.841135,108.33643,0,451,39849.1762962963,2009-02-05,04:13:52
22.841135,108.33643,0,451,39849.1763310185,2009-02-05,04:13:55
22.84113,108.336435,0,451,39849.1763541667,2009-02-05,04:13:57
22.841174,108.336328,0,459,39849.176412037,2009-02-05,04:14:02
22.841168,108.336346,0,460,39849.1764699074,2009-02-05,04:14:07
22.841154,108.336352,0,461,39849.1765277778,2009-02-05,04:14:12
22.841123,108.336382,0,458,39849.1765856481,2009-02-05,04:14:17
22.841068,108.336403,0,451,39849.1766435185,2009-02-05,04:14:22
22.841042,108.336373,0,441,39849.1767013889,2009-02-05,04:14:27
22.841061,108.336374,0,438,39849.1767592593,2009-02-05,04:14:32
22.841119,108.336368,0,441,39849.1768171296,2009-02-05,04:14:37
22.841172,108.33637,0,450,39849.176875,2009-02-05,04:14:42
22.841146,108.336388,0,446,39849.1769328704,2009-02-05,04:14:47
22.841132,108.336381,0,448,39849.1769907407,2009-02-05,04:14:52
22.841111,108.336443,0,447,39849.1770486111,2009-02-05,04:14:57
22.84106,108.336552,0,441,39849.1771064815,2009-02-05,04:15:02
22.840973,108.33669,0,430,39849.1771643519,2009-02-05,04:15:07
22.840889,108.336868,0,413,39849.1772222222,2009-02-05,04:15:12
22.84087,108.337091,0,394,39849.1772800926,2009-02-05,04:15:17
22.840743,108.33725,0,374,39849.177337963,2009-02-05,04:15:22
22.840629,108.337398,0,360,39849.1773958333,2009-02-05,04:15:27
22.840553,108.337422,0,339,39849.1774537037,2009-02-05,04:15:32
22.840414,108.33753,0,322,39849.1775115741,2009-02-05,04:15:37
22.840282,108.337705,0,307,39849.1775694444,2009-02-05,04:15:42
22.840165,108.337786,0,294,39849.1776273148,2009-02-05,04:15:47
22.840076,108.337784,0,280,39849.1776851852,2009-02-05,04:15:52
22.83996,108.337713,0,267,39849.1777430556,2009-02-05,04:15:57
22.839886,108.337612,0,254,39849.1778009259,2009-02-05,04:16:02
22.839866,108.337534,0,242,39849.1778587963,2009-02-05,04:16:07
22.839854,108.33742,0,230,39849.1779166667,2009-02-05,04:16:12
22.839936,108.337348,0,219,39849.177974537,2009-02-05,04:16:17
22.839999,108.33727,0,208,39849.1780324074,2009-02-05,04:16:22
22.840124,108.337206,0,198,39849.1780902778,2009-02-05,04:16:27
22.840133,108.337166,0,189,39849.1781481481,2009-02-05,04:16:32
22.840148,108.337169,0,180,39849.1782060185,2009-02-05,04:16:37
22.840148,108.337169,0,180,39849.1782407407,2009-02-05,04:16:40
22.840142,108.337161,0,173,39849.1782638889,2009-02-05,04:16:42
22.840171,108.337064,0,167,39849.1783217593,2009-02-05,04:16:47
22.840212,108.336964,0,162,39849.1783796296,2009-02-05,04:16:52
22.840311,108.336838,0,158,39849.1784375,2009-02-05,04:16:57
22.84039,108.336648,0,155,39849.1784953704,2009-02-05,04:17:02
22.840459,108.336459,0,152,39849.1785532407,2009-02-05,04:17:07
22.840512,108.336212,0,149,39849.1786111111,2009-02-05,04:17:12
22.840564,108.335973,0,148,39849.1786689815,2009-02-05,04:17:17
22.84058,108.335842,0,149,39849.1787268519,2009-02-05,04:17:22
22.840639,108.335631,0,150,39849.1787847222,2009-02-05,04:17:27
22.840641,108.335756,0,151,39849.1788425926,2009-02-05,04:17:32
22.840497,108.33592,0,152,39849.178900463,2009-02-05,04:17:37
22.840423,108.336056,0,152,39849.1789583333,2009-02-05,04:17:42
22.840318,108.336199,0,154,39849.1790162037,2009-02-05,04:17:47
22.840247,108.336287,0,152,39849.1790740741,2009-02-05,04:17:52
22.840239,108.336383,0,158,39849.1791319444,2009-02-05,04:17:57
22.840254,108.336593,0,158,39849.1791898148,2009-02-05,04:18:02
22.840241,108.336759,0,156,39849.1792476852,2009-02-05,04:18:07
22.84012,108.337022,0,155,39849.1793055556,2009-02-05,04:18:12
22.840207,108.336828,0,164,39849.1793634259,2009-02-05,04:18:17
22.840335,108.336458,0,180,39849.1794212963,2009-02-05,04:18:22
22.840228,108.336581,0,183,39849.1794791667,2009-02-05,04:18:27
22.840085,108.336865,0,179,39849.179537037,2009-02-05,04:18:32
22.840065,108.337233,0,174,39849.1795949074,2009-02-05,04:18:37
22.840039,108.337521,0,167,39849.1796527778,2009-02-05,04:18:42
22.840166,108.337269,0,167,39849.1797106481,2009-02-05,04:18:47
22.840162,108.337287,0,171,39849.1797685185,2009-02-05,04:18:52
22.840054,108.33752,0,159,39849.1798263889,2009-02-05,04:18:57
22.83994,108.33775,0,147,39849.1798842593,2009-02-05,04:19:02
22.839852,108.337919,0,134,39849.1799421296,2009-02-05,04:19:07
22.839793,108.338021,0,118,39849.18,2009-02-05,04:19:12
22.839723,108.338107,0,102,39849.1800578704,2009-02-05,04:19:17
22.839623,108.338084,0,85,39849.1801157407,2009-02-05,04:19:22
22.839592,108.338161,0,68,39849.1801736111,2009-02-05,04:19:27
22.839517,108.338186,0,52,39849.1802314815,2009-02-05,04:19:32
22.839456,108.33828,0,34,39849.1802893518,2009-02-05,04:19:37
22.839402,108.338262,0,21,39849.1803472222,2009-02-05,04:19:42
22.839701,108.337368,0,32,39849.1804050926,2009-02-05,04:19:47
22.8399,108.337481,0,186,39849.180462963,2009-02-05,04:19:52
22.840119,108.337361,0,208,39849.1805208333,2009-02-05,04:19:57
22.840183,108.337317,0,199,39849.1805787037,2009-02-05,04:20:02
22.840187,108.337247,0,190,39849.1806365741,2009-02-05,04:20:07
22.840168,108.337265,0,187,39849.1806944444,2009-02-05,04:20:12
22.840273,108.337141,0,210,39849.1807523148,2009-02-05,04:20:17
22.840653,108.336689,0,295,39849.1808101852,2009-02-05,04:20:22
22.840626,108.336565,0,306,39849.1808680556,2009-02-05,04:20:27
22.840761,108.336491,0,316,39849.1809259259,2009-02-05,04:20:32
22.840754,108.336466,0,319,39849.1809837963,2009-02-05,04:20:37
22.840754,108.336466,0,319,39849.1810185185,2009-02-05,04:20:40
22.840749,108.336463,0,318,39849.1810416667,2009-02-05,04:20:42
22.840771,108.336496,0,316,39849.181099537,2009-02-05,04:20:47
22.840771,108.336496,0,316,39849.1811342593,2009-02-05,04:20:50
22.840774,108.3365,0,316,39849.1811574074,2009-02-05,04:20:52
22.840817,108.336524,0,320,39849.1812152778,2009-02-05,04:20:57
22.840817,108.336518,0,321,39849.1812731481,2009-02-05,04:21:02
22.840813,108.336523,0,320,39849.1813310185,2009-02-05,04:21:07
22.840813,108.336523,0,320,39849.1813657407,2009-02-05,04:21:10
22.840807,108.336531,0,319,39849.1813888889,2009-02-05,04:21:12
22.840781,108.336497,0,322,39849.1814467593,2009-02-05,04:21:17
22.84079,108.336512,0,322,39849.1815046296,2009-02-05,04:21:22
22.840833,108.336525,0,324,39849.1815625,2009-02-05,04:21:27
22.840867,108.336526,0,328,39849.1816203704,2009-02-05,04:21:32
22.840834,108.336485,0,332,39849.1816782407,2009-02-05,04:21:37
22.840841,108.336469,0,335,39849.1817361111,2009-02-05,04:21:42
22.841095,108.336483,0,357,39849.1854976852,2009-02-05,04:27:07
22.841528,108.336403,0,358,39849.1855555556,2009-02-05,04:27:12
22.841524,108.335925,0,360,39849.1856134259,2009-02-05,04:27:17
22.841527,108.335487,0,363,39849.1856712963,2009-02-05,04:27:22
22.841582,108.335044,0,367,39849.1857291667,2009-02-05,04:27:27
22.841632,108.33458,0,370,39849.185787037,2009-02-05,04:27:32
22.841721,108.334134,0,374,39849.1858449074,2009-02-05,04:27:37
22.84183,108.33374,0,379,39849.1859027778,2009-02-05,04:27:42
22.841945,108.333465,0,386,39849.1859606481,2009-02-05,04:27:47
22.84186,108.3332,0,396,39849.1860185185,2009-02-05,04:27:52
22.84171,108.333846,0,407,39849.1860763889,2009-02-05,04:27:57
22.841729,108.334472,0,422,39849.1861342593,2009-02-05,04:28:02
22.841725,108.334634,0,423,39849.1861921296,2009-02-05,04:28:07
22.841125,108.336535,0,422,39849.18625,2009-02-05,04:28:12
22.841044,108.336598,0,422,39849.1863078704,2009-02-05,04:28:17
22.841027,108.336714,0,421,39849.1863657407,2009-02-05,04:28:22
22.841001,108.336757,0,422,39849.1864236111,2009-02-05,04:28:27
22.840959,108.336736,0,421,39849.1864814815,2009-02-05,04:28:32
22.840909,108.336738,0,418,39849.1865393519,2009-02-05,04:28:37
22.840894,108.336785,0,412,39849.1865972222,2009-02-05,04:28:42
22.840869,108.336785,0,407,39849.1866550926,2009-02-05,04:28:47
22.840839,108.336779,0,404,39849.186712963,2009-02-05,04:28:52
22.840828,108.336733,0,398,39849.1867708333,2009-02-05,04:28:57
22.84076,108.336722,0,391,39849.1868287037,2009-02-05,04:29:02
22.840722,108.33671,0,383,39849.1868865741,2009-02-05,04:29:07
22.840707,108.336686,0,377,39849.1869444444,2009-02-05,04:29:12
22.840667,108.336686,0,369,39849.1870023148,2009-02-05,04:29:17
22.840674,108.336704,0,363,39849.1870601852,2009-02-05,04:29:22
22.840713,108.336721,0,359,39849.1871180556,2009-02-05,04:29:27
22.840716,108.336702,0,355,39849.1871759259,2009-02-05,04:29:32
22.840714,108.33666,0,352,39849.1872337963,2009-02-05,04:29:37
22.840771,108.336618,0,353,39849.1872916667,2009-02-05,04:29:42
22.840767,108.336534,0,358,39849.187349537,2009-02-05,04:29:47
22.840671,108.336486,0,361,39849.1874074074,2009-02-05,04:29:52
22.840634,108.336546,0,362,39849.1874652778,2009-02-05,04:29:57
22.840556,108.336587,0,361,39849.1875231481,2009-02-05,04:30:02
22.840529,108.336663,0,361,39849.1875810185,2009-02-05,04:30:07
22.840527,108.336715,0,361,39849.1876388889,2009-02-05,04:30:12
22.840543,108.336772,0,359,39849.1876967593,2009-02-05,04:30:17
22.840514,108.336831,0,357,39849.1877546296,2009-02-05,04:30:22
22.840531,108.336909,0,354,39849.1878125,2009-02-05,04:30:27
22.840874,108.336876,0,351,39849.1878703704,2009-02-05,04:30:32
22.840834,108.336528,0,350,39849.1879282407,2009-02-05,04:30:37
22.84089,108.336384,0,350,39849.1879861111,2009-02-05,04:30:42
22.840962,108.336262,0,350,39849.1880439815,2009-02-05,04:30:47
22.841002,108.336111,0,352,39849.1881018518,2009-02-05,04:30:52
22.841061,108.335932,0,354,39849.1881597222,2009-02-05,04:30:57
22.841189,108.335765,0,356,39849.1882175926,2009-02-05,04:31:02
22.841208,108.335577,0,360,39849.188275463,2009-02-05,04:31:07
22.841277,108.335473,0,365,39849.1883333333,2009-02-05,04:31:12
22.841294,108.33553,0,371,39849.1883912037,2009-02-05,04:31:17
22.841315,108.33557,0,377,39849.1884490741,2009-02-05,04:31:22
22.841296,108.335541,0,384,39849.1885069444,2009-02-05,04:31:27
22.841275,108.335512,0,392,39849.1885648148,2009-02-05,04:31:32
22.84127,108.335528,0,397,39849.1886226852,2009-02-05,04:31:37
22.841251,108.335531,0,401,39849.1886805556,2009-02-05,04:31:42
22.841269,108.335555,0,402,39849.1887384259,2009-02-05,04:31:47
22.841228,108.335655,0,402,39849.1887962963,2009-02-05,04:31:52
22.84115,108.33586,0,403,39849.1888541667,2009-02-05,04:31:57
22.84109,108.335994,0,403,39849.188912037,2009-02-05,04:32:02
22.840997,108.336107,0,403,39849.1889699074,2009-02-05,04:32:07
22.840921,108.336188,0,403,39849.1890277778,2009-02-05,04:32:12
22.840933,108.336244,0,403,39849.1890856481,2009-02-05,04:32:17
22.840926,108.336205,0,402,39849.1891435185,2009-02-05,04:32:22
22.840915,108.336243,0,402,39849.1892013889,2009-02-05,04:32:27
22.840915,108.336243,0,402,39849.1892361111,2009-02-05,04:32:30
22.840914,108.336237,0,402,39849.1892592593,2009-02-05,04:32:32
22.840886,108.336252,0,402,39849.1893171296,2009-02-05,04:32:37
22.840866,108.336277,0,401,39849.189375,2009-02-05,04:32:42
22.84084,108.3363,0,401,39849.1894328704,2009-02-05,04:32:47
22.840801,108.33641,0,399,39849.1894907407,2009-02-05,04:32:52
22.840834,108.336544,0,398,39849.1895486111,2009-02-05,04:32:57
22.840834,108.336591,0,397,39849.1896064815,2009-02-05,04:33:02
22.840865,108.336613,0,395,39849.1896643518,2009-02-05,04:33:07
22.840854,108.336645,0,394,39849.1897222222,2009-02-05,04:33:12
22.84081,108.336684,0,393,39849.1897800926,2009-02-05,04:33:17
22.840832,108.336765,0,392,39849.189837963,2009-02-05,04:33:22
22.840796,108.336799,0,390,39849.1898958333,2009-02-05,04:33:27
22.840741,108.336836,0,388,39849.1899537037,2009-02-05,04:33:32
22.840735,108.336916,0,386,39849.1900115741,2009-02-05,04:33:37
22.840705,108.33696,0,383,39849.1900694444,2009-02-05,04:33:42
22.840703,108.336908,0,379,39849.1901273148,2009-02-05,04:33:47
22.840758,108.336859,0,378,39849.1901851852,2009-02-05,04:33:52
22.84076,108.336839,0,377,39849.1902430556,2009-02-05,04:33:57
22.840805,108.336843,0,376,39849.1903009259,2009-02-05,04:34:02
22.840841,108.336851,0,375,39849.1903587963,2009-02-05,04:34:07
22.840887,108.336842,0,375,39849.1904166667,2009-02-05,04:34:12
22.840924,108.336885,0,374,39849.190474537,2009-02-05,04:34:17
22.840865,108.33694,0,372,39849.1905324074,2009-02-05,04:34:22
22.840815,108.336949,0,370,39849.1905902778,2009-02-05,04:34:27
22.840674,108.336931,0,368,39849.1906481481,2009-02-05,04:34:32
22.8406,108.336887,0,367,39849.1907060185,2009-02-05,04:34:37
22.840534,108.336928,0,365,39849.1907638889,2009-02-05,04:34:42
22.84049,108.336997,0,363,39849.1908217593,2009-02-05,04:34:47
22.840466,108.337063,0,361,39849.1908796296,2009-02-05,04:34:52
22.840465,108.337088,0,360,39849.1909375,2009-02-05,04:34:57
22.840491,108.337048,0,358,39849.1909953704,2009-02-05,04:35:02
22.840511,108.336956,0,355,39849.1910532407,2009-02-05,04:35:07
22.840493,108.336877,0,354,39849.1911111111,2009-02-05,04:35:12
22.840577,108.33679,0,353,39849.1911689815,2009-02-05,04:35:17
22.840636,108.336681,0,351,39849.1912268519,2009-02-05,04:35:22
22.840684,108.336662,0,351,39849.1912847222,2009-02-05,04:35:27
22.840679,108.336647,0,350,39849.1913425926,2009-02-05,04:35:32
22.840683,108.33663,0,350,39849.191400463,2009-02-05,04:35:37
22.840742,108.336626,0,357,39849.1914583333,2009-02-05,04:35:42
22.840815,108.336594,0,365,39849.1915162037,2009-02-05,04:35:47
22.840876,108.336529,0,366,39849.1915740741,2009-02-05,04:35:52
22.840858,108.336504,0,365,39849.1916319444,2009-02-05,04:35:57
22.840848,108.33648,0,365,39849.1916898148,2009-02-05,04:36:02
22.840918,108.336377,0,364,39849.1917476852,2009-02-05,04:36:07
22.841007,108.336277,0,364,39849.1918055556,2009-02-05,04:36:12
22.841041,108.336171,0,366,39849.1918634259,2009-02-05,04:36:17
22.841133,108.335963,0,367,39849.1919212963,2009-02-05,04:36:22
22.841179,108.335811,0,369,39849.1919791667,2009-02-05,04:36:27
22.841118,108.335887,0,381,39849.192037037,2009-02-05,04:36:32
22.84103,108.335958,0,388,39849.1920949074,2009-02-05,04:36:37
22.840869,108.336112,0,396,39849.1921527778,2009-02-05,04:36:42
22.840632,108.336211,0,405,39849.1922106481,2009-02-05,04:36:47
22.840835,108.336407,0,418,39849.1922685185,2009-02-05,04:36:52
22.840866,108.336473,0,423,39849.1923263889,2009-02-05,04:36:57
22.840903,108.33642,0,422,39849.1923842593,2009-02-05,04:37:02
22.84094,108.336354,0,423,39849.1924421296,2009-02-05,04:37:07
22.840985,108.336234,0,423,39849.1925,2009-02-05,04:37:12
22.840981,108.336173,0,428,39849.1925578704,2009-02-05,04:37:17
22.841019,108.336119,0,435,39849.1926157407,2009-02-05,04:37:22
22.841061,108.336061,0,442,39849.1926736111,2009-02-05,04:37:27
22.841056,108.336015,0,449,39849.1927314815,2009-02-05,04:37:32
22.841102,108.335943,0,456,39849.1927893519,2009-02-05,04:37:37
22.841073,108.335907,0,463,39849.1928472222,2009-02-05,04:37:42
22.841107,108.335876,0,470,39849.1929050926,2009-02-05,04:37:47
22.841144,108.33581,0,479,39849.192962963,2009-02-05,04:37:52
22.841169,108.33576,0,492,39849.1930208333,2009-02-05,04:37:57
22.841154,108.335771,0,507,39849.1930787037,2009-02-05,04:38:02
22.841133,108.335696,0,522,39849.1931365741,2009-02-05,04:38:07
22.841148,108.335629,0,536,39849.1931944444,2009-02-05,04:38:12
22.841146,108.335658,0,546,39849.1932523148,2009-02-05,04:38:17
22.841104,108.335734,0,552,39849.1933101852,2009-02-05,04:38:22
22.841118,108.335715,0,559,39849.1933680556,2009-02-05,04:38:27
22.841137,108.335685,0,564,39849.1934259259,2009-02-05,04:38:32
22.841104,108.335939,0,560,39849.1934837963,2009-02-05,04:38:37
22.841132,108.335929,0,560,39849.1935416667,2009-02-05,04:38:42
22.841184,108.336008,0,562,39849.193599537,2009-02-05,04:38:47
22.841175,108.336087,0,566,39849.1936574074,2009-02-05,04:38:52
22.841187,108.336152,0,569,39849.1937152778,2009-02-05,04:38:57
22.841207,108.336207,0,570,39849.1937731481,2009-02-05,04:39:02
22.841195,108.336309,0,572,39849.1938310185,2009-02-05,04:39:07
22.841128,108.336416,0,572,39849.1938888889,2009-02-05,04:39:12
22.841093,108.336572,0,571,39849.1939467593,2009-02-05,04:39:17
22.840965,108.336745,0,571,39849.1940046296,2009-02-05,04:39:22
22.840919,108.336766,0,568,39849.1940625,2009-02-05,04:39:27
22.840741,108.336783,0,554,39849.1941203704,2009-02-05,04:39:32
22.840664,108.336816,0,543,39849.1941782407,2009-02-05,04:39:37
22.840618,108.33687,0,535,39849.1942361111,2009-02-05,04:39:42
22.840591,108.336913,0,526,39849.1942939815,2009-02-05,04:39:47
22.84059,108.336894,0,520,39849.1943518519,2009-02-05,04:39:52
22.840587,108.336967,0,509,39849.1944097222,2009-02-05,04:39:57
22.840594,108.336889,0,495,39849.1944675926,2009-02-05,04:40:02
22.840607,108.33685,0,488,39849.194525463,2009-02-05,04:40:07
22.84066,108.336806,0,475,39849.1945833333,2009-02-05,04:40:12
22.840688,108.336696,0,473,39849.1946412037,2009-02-05,04:40:17
22.840758,108.336648,0,463,39849.1946990741,2009-02-05,04:40:22
22.840817,108.336648,0,452,39849.1947569444,2009-02-05,04:40:27
22.840868,108.336662,0,443,39849.1948148148,2009-02-05,04:40:32
22.840904,108.336663,0,437,39849.1948726852,2009-02-05,04:40:37
22.840915,108.336641,0,432,39849.1949305556,2009-02-05,04:40:42
22.840898,108.336628,0,427,39849.1949884259,2009-02-05,04:40:47
22.840892,108.336609,0,423,39849.1950462963,2009-02-05,04:40:52
22.840898,108.336598,0,412,39849.1951041667,2009-02-05,04:40:57
22.840854,108.336596,0,404,39849.195162037,2009-02-05,04:41:02
22.840828,108.336605,0,398,39849.1952199074,2009-02-05,04:41:07
22.840827,108.336626,0,390,39849.1952777778,2009-02-05,04:41:12
22.840766,108.336663,0,382,39849.1953356481,2009-02-05,04:41:17
22.84071,108.336691,0,374,39849.1953935185,2009-02-05,04:41:22
22.840726,108.336724,0,366,39849.1954513889,2009-02-05,04:41:27
22.840726,108.336745,0,358,39849.1955092593,2009-02-05,04:41:32
22.840755,108.336782,0,347,39849.1955671296,2009-02-05,04:41:37
22.840722,108.33681,0,340,39849.195625,2009-02-05,04:41:42
22.840704,108.336815,0,335,39849.1956828704,2009-02-05,04:41:47
22.84072,108.33684,0,332,39849.1957407407,2009-02-05,04:41:52
22.84072,108.33684,0,332,39849.195775463,2009-02-05,04:41:55
22.840716,108.336835,0,323,39849.1957986111,2009-02-05,04:41:57
22.840723,108.336822,0,316,39849.1958564815,2009-02-05,04:42:02
22.84069,108.336813,0,307,39849.1959143518,2009-02-05,04:42:07
22.840715,108.336803,0,296,39849.1959722222,2009-02-05,04:42:12
22.840653,108.336773,0,287,39849.1960300926,2009-02-05,04:42:17
22.840579,108.336816,0,277,39849.196087963,2009-02-05,04:42:22
22.840484,108.336873,0,266,39849.1961458333,2009-02-05,04:42:27
22.840459,108.336933,0,260,39849.1962037037,2009-02-05,04:42:32
22.840487,108.337036,0,258,39849.1962615741,2009-02-05,04:42:37
22.840538,108.337125,0,260,39849.1963194444,2009-02-05,04:42:42
22.840517,108.33715,0,255,39849.1963773148,2009-02-05,04:42:47
22.840486,108.337162,0,245,39849.1964351852,2009-02-05,04:42:52
22.840517,108.337177,0,233,39849.1964930556,2009-02-05,04:42:57
22.840472,108.337196,0,223,39849.1965509259,2009-02-05,04:43:02
22.840483,108.337221,0,220,39849.1966087963,2009-02-05,04:43:07
22.840487,108.337246,0,219,39849.1966666667,2009-02-05,04:43:12
22.840487,108.337246,0,219,39849.1967013889,2009-02-05,04:43:15
22.840482,108.337243,0,222,39849.196724537,2009-02-05,04:43:17
22.840511,108.33726,0,222,39849.1967824074,2009-02-05,04:43:22
22.84051,108.337212,0,223,39849.1968402778,2009-02-05,04:43:27
22.84056,108.337218,0,224,39849.1968981481,2009-02-05,04:43:32
22.84053,108.337206,0,227,39849.1969560185,2009-02-05,04:43:37
22.840519,108.33718,0,230,39849.1970138889,2009-02-05,04:43:42
22.840543,108.337166,0,237,39849.1970717593,2009-02-05,04:43:47
22.840542,108.337173,0,242,39849.1971296296,2009-02-05,04:43:52
22.840542,108.337173,0,242,39849.1971643518,2009-02-05,04:43:55
22.840536,108.337175,0,245,39849.1971875,2009-02-05,04:43:57
22.840553,108.337182,0,254,39849.1972453704,2009-02-05,04:44:02
22.840578,108.33717,0,261,39849.1973032407,2009-02-05,04:44:07
22.840578,108.33717,0,261,39849.197337963,2009-02-05,04:44:10
22.840579,108.337167,0,261,39849.1973611111,2009-02-05,04:44:12
22.840592,108.337151,0,263,39849.1974189815,2009-02-05,04:44:17
22.840603,108.337072,0,272,39849.1974768518,2009-02-05,04:44:22
22.840655,108.337045,0,282,39849.1975347222,2009-02-05,04:44:27
22.840695,108.337015,0,288,39849.1975925926,2009-02-05,04:44:32
22.840664,108.336962,0,299,39849.197650463,2009-02-05,04:44:37
22.840681,108.336942,0,309,39849.1977083333,2009-02-05,04:44:42
22.840712,108.336894,0,314,39849.1977662037,2009-02-05,04:44:47
22.84075,108.33686,0,319,39849.1978240741,2009-02-05,04:44:52
22.840765,108.336792,0,328,39849.1978819444,2009-02-05,04:44:57
22.840749,108.336731,0,335,39849.1979398148,2009-02-05,04:45:02
22.840702,108.336693,0,340,39849.1979976852,2009-02-05,04:45:07
22.840711,108.336669,0,345,39849.1980555556,2009-02-05,04:45:12
22.840709,108.336653,0,351,39849.1981134259,2009-02-05,04:45:17
22.840732,108.336673,0,354,39849.1981712963,2009-02-05,04:45:22
22.840765,108.336613,0,362,39849.1982291667,2009-02-05,04:45:27
22.840818,108.336564,0,367,39849.198287037,2009-02-05,04:45:32
22.840848,108.3365,0,375,39849.1983449074,2009-02-05,04:45:37
22.840871,108.336438,0,381,39849.1984027778,2009-02-05,04:45:42
22.840869,108.336382,0,388,39849.1984606481,2009-02-05,04:45:47
22.840829,108.336319,0,395,39849.1985185185,2009-02-05,04:45:52
22.840754,108.336353,0,396,39849.1985763889,2009-02-05,04:45:57
22.840697,108.336487,0,392,39849.1986342593,2009-02-05,04:46:02
22.84074,108.336588,0,389,39849.1986921296,2009-02-05,04:46:07
22.840763,108.336595,0,388,39849.19875,2009-02-05,04:46:12
22.840835,108.336638,0,392,39849.1988078704,2009-02-05,04:46:17
22.8409,108.336635,0,388,39849.1988657407,2009-02-05,04:46:22
22.840921,108.33659,0,384,39849.1989236111,2009-02-05,04:46:27
22.840951,108.336564,0,385,39849.1989814815,2009-02-05,04:46:32
22.840966,108.336516,0,382,39849.1990393519,2009-02-05,04:46:37
22.840941,108.336473,0,381,39849.1990972222,2009-02-05,04:46:42
22.840943,108.336422,0,386,39849.1991550926,2009-02-05,04:46:47
22.840948,108.336413,0,397,39849.199212963,2009-02-05,04:46:52
22.840893,108.336499,0,399,39849.1992708333,2009-02-05,04:46:57
22.84085,108.336686,0,394,39849.1993287037,2009-02-05,04:47:02
22.840787,108.336853,0,388,39849.1993865741,2009-02-05,04:47:07
22.840779,108.337037,0,383,39849.1994444444,2009-02-05,04:47:12
22.840785,108.337118,0,368,39849.1995023148,2009-02-05,04:47:17
22.840803,108.337115,0,358,39849.1995601852,2009-02-05,04:47:22
22.840818,108.337055,0,351,39849.1996180556,2009-02-05,04:47:27
22.840826,108.336949,0,342,39849.1996759259,2009-02-05,04:47:32
22.840819,108.336863,0,336,39849.1997337963,2009-02-05,04:47:37
22.840841,108.336823,0,333,39849.1997916667,2009-02-05,04:47:42
22.84083,108.336768,0,332,39849.199849537,2009-02-05,04:47:47
22.840772,108.336747,0,338,39849.1999074074,2009-02-05,04:47:52
22.840736,108.336844,0,336,39849.1999652778,2009-02-05,04:47:57
22.840706,108.336939,0,326,39849.2000231481,2009-02-05,04:48:02
22.84069,108.337042,0,317,39849.2000810185,2009-02-05,04:48:07
22.840698,108.337073,0,314,39849.2001388889,2009-02-05,04:48:12
22.84066,108.337097,0,311,39849.2001967593,2009-02-05,04:48:17
22.840636,108.337128,0,300,39849.2002546296,2009-02-05,04:48:22
22.84065,108.337216,0,281,39849.2003125,2009-02-05,04:48:27
22.840579,108.337297,0,278,39849.2003703704,2009-02-05,04:48:32
22.840546,108.33743,0,275,39849.2004282407,2009-02-05,04:48:37
22.840478,108.337491,0,267,39849.2004861111,2009-02-05,04:48:42
22.840483,108.337521,0,251,39849.2005439815,2009-02-05,04:48:47
22.840502,108.337516,0,237,39849.2006018519,2009-02-05,04:48:52
22.840507,108.337503,0,222,39849.2006597222,2009-02-05,04:48:57
22.840518,108.337461,0,215,39849.2007175926,2009-02-05,04:49:02
22.840501,108.337465,0,204,39849.200775463,2009-02-05,04:49:07
22.840471,108.337482,0,188,39849.2008333333,2009-02-05,04:49:12
22.840487,108.337494,0,176,39849.2008912037,2009-02-05,04:49:17
22.840487,108.337494,0,176,39849.2009259259,2009-02-05,04:49:20
22.840487,108.337499,0,170,39849.2009490741,2009-02-05,04:49:22
22.840464,108.337522,0,164,39849.2010069444,2009-02-05,04:49:27
22.840463,108.337578,0,162,39849.2010648148,2009-02-05,04:49:32
22.840546,108.337594,0,165,39849.2011226852,2009-02-05,04:49:37
22.840546,108.337594,0,165,39849.2011574074,2009-02-05,04:49:40
22.840554,108.33759,0,151,39849.2011805556,2009-02-05,04:49:42
22.840561,108.337547,0,139,39849.2012384259,2009-02-05,04:49:47
22.84055,108.337526,0,129,39849.2012962963,2009-02-05,04:49:52
22.840545,108.337558,0,123,39849.2013541667,2009-02-05,04:49:57
22.840545,108.337558,0,123,39849.2013888889,2009-02-05,04:50:00
22.840545,108.337552,0,120,39849.201412037,2009-02-05,04:50:02
22.840521,108.337504,0,122,39849.2014699074,2009-02-05,04:50:07
22.8404,108.337239,0,134,39849.2015277778,2009-02-05,04:50:12
22.840425,108.337258,0,151,39849.2015856481,2009-02-05,04:50:17
22.84059,108.337289,0,161,39849.2016435185,2009-02-05,04:50:22
22.840676,108.337135,0,172,39849.2017013889,2009-02-05,04:50:27
22.840741,108.336874,0,187,39849.2017592593,2009-02-05,04:50:32
22.840861,108.336687,0,207,39849.2018171296,2009-02-05,04:50:37
22.840984,108.336511,0,232,39849.201875,2009-02-05,04:50:42
22.84104,108.336316,0,262,39849.2019328704,2009-02-05,04:50:47
22.841141,108.33612,0,289,39849.2019907407,2009-02-05,04:50:52
22.841245,108.335902,0,319,39849.2020486111,2009-02-05,04:50:57
22.841339,108.335603,0,345,39849.2021064815,2009-02-05,04:51:02
22.841416,108.335455,0,379,39849.2021643519,2009-02-05,04:51:07
22.841558,108.335209,0,400,39849.2022222222,2009-02-05,04:51:12
22.841604,108.335011,0,426,39849.2022800926,2009-02-05,04:51:17
22.841654,108.334831,0,444,39849.202337963,2009-02-05,04:51:22
22.841647,108.334847,0,455,39849.2023958333,2009-02-05,04:51:27
22.84151,108.335252,0,457,39849.2024537037,2009-02-05,04:51:32
22.841461,108.335318,0,470,39849.2025115741,2009-02-05,04:51:37
22.841501,108.335226,0,494,39849.2025694444,2009-02-05,04:51:42
22.841519,108.335117,0,509,39849.2026273148,2009-02-05,04:51:47
22.841557,108.33503,0,529,39849.2026851852,2009-02-05,04:51:52
22.84154,108.33499,0,550,39849.2027430556,2009-02-05,04:51:57
22.841568,108.334889,0,568,39849.2028009259,2009-02-05,04:52:02
22.841613,108.334795,0,587,39849.2028587963,2009-02-05,04:52:07
22.841636,108.33469,0,606,39849.2029166667,2009-02-05,04:52:12
22.841644,108.334661,0,626,39849.202974537,2009-02-05,04:52:17
22.84168,108.33462,0,639,39849.2030324074,2009-02-05,04:52:22
22.841723,108.334535,0,653,39849.2030902778,2009-02-05,04:52:27
22.841734,108.334426,0,667,39849.2031481481,2009-02-05,04:52:32
22.841705,108.334297,0,682,39849.2032060185,2009-02-05,04:52:37
22.841682,108.334108,0,697,39849.2032638889,2009-02-05,04:52:42
22.841675,108.333934,0,712,39849.2033217593,2009-02-05,04:52:47
22.841746,108.333826,0,728,39849.2033796296,2009-02-05,04:52:52
22.841811,108.333776,0,744,39849.2034375,2009-02-05,04:52:57
22.841933,108.333662,0,760,39849.2034953704,2009-02-05,04:53:02
22.842016,108.333505,0,775,39849.2035532407,2009-02-05,04:53:07
22.842098,108.333284,0,790,39849.2036111111,2009-02-05,04:53:12
22.819655,108.331847,0,246,39849.3361342593,2009-02-05,08:04:02
22.819709,108.331807,0,268,39849.3361921296,2009-02-05,08:04:07
22.819672,108.331851,0,266,39849.33625,2009-02-05,08:04:12
22.819665,108.331882,0,251,39849.3363078704,2009-02-05,08:04:17
22.819687,108.331874,0,254,39849.3363657407,2009-02-05,08:04:22
22.819633,108.33193,0,244,39849.3364236111,2009-02-05,08:04:27
22.819625,108.331961,0,235,39849.3364814815,2009-02-05,08:04:32
22.81963,108.331987,0,229,39849.3365393518,2009-02-05,08:04:37
22.819598,108.332021,0,224,39849.3365972222,2009-02-05,08:04:42
22.819433,108.332122,0,217,39849.3366550926,2009-02-05,08:04:47
22.819075,108.33217,0,210,39849.336712963,2009-02-05,08:04:52
22.81866,108.332185,0,203,39849.3367708333,2009-02-05,08:04:57
22.818329,108.33222,0,201,39849.3368287037,2009-02-05,08:05:02
22.81791,108.332196,0,194,39849.3368865741,2009-02-05,08:05:07
22.817431,108.332175,0,189,39849.3369444444,2009-02-05,08:05:12
22.816944,108.332101,0,183,39849.3370023148,2009-02-05,08:05:17
22.816698,108.331995,0,192,39849.3370601852,2009-02-05,08:05:22
22.816645,108.331976,0,203,39849.3371180556,2009-02-05,08:05:27
22.816651,108.331967,0,204,39849.3371759259,2009-02-05,08:05:32
22.816651,108.331967,0,204,39849.3372106481,2009-02-05,08:05:35
22.816659,108.331967,0,205,39849.3372337963,2009-02-05,08:05:37
22.81667,108.331968,0,208,39849.3372916667,2009-02-05,08:05:42
22.816678,108.332006,0,213,39849.337349537,2009-02-05,08:05:47
22.816673,108.332041,0,219,39849.3374074074,2009-02-05,08:05:52
22.816673,108.332041,0,219,39849.3374421296,2009-02-05,08:05:55
22.816668,108.332042,0,223,39849.3374652778,2009-02-05,08:05:57
22.816608,108.332029,0,226,39849.3375231481,2009-02-05,08:06:02
22.816411,108.332019,0,216,39849.3375810185,2009-02-05,08:06:07
22.816082,108.332015,0,204,39849.3376388889,2009-02-05,08:06:12
22.815788,108.332066,0,190,39849.3376967593,2009-02-05,08:06:17
22.815575,108.332104,0,173,39849.3377546296,2009-02-05,08:06:22
22.815396,108.332105,0,160,39849.3378125,2009-02-05,08:06:27
22.815147,108.332102,0,179,39849.3378703704,2009-02-05,08:06:32
22.814932,108.332154,0,182,39849.3379282407,2009-02-05,08:06:37
22.814665,108.33216,0,177,39849.3379861111,2009-02-05,08:06:42
22.814513,108.332177,0,173,39849.3380439815,2009-02-05,08:06:47
22.814356,108.332149,0,167,39849.3381018518,2009-02-05,08:06:52
22.814139,108.332143,0,154,39849.3381597222,2009-02-05,08:06:57
22.813944,108.332154,0,164,39849.3382175926,2009-02-05,08:07:02
22.813853,108.332155,0,179,39849.338275463,2009-02-05,08:07:07
22.813825,108.332159,0,181,39849.3383333333,2009-02-05,08:07:12
22.813811,108.332159,0,183,39849.3383912037,2009-02-05,08:07:17
22.813824,108.33216,0,185,39849.3384490741,2009-02-05,08:07:22
22.813848,108.332176,0,190,39849.3385069444,2009-02-05,08:07:27
22.813838,108.332173,0,194,39849.3385648148,2009-02-05,08:07:32
22.813827,108.332171,0,195,39849.3386226852,2009-02-05,08:07:37
22.813803,108.332161,0,194,39849.3386805556,2009-02-05,08:07:42
22.813748,108.332171,0,189,39849.3387384259,2009-02-05,08:07:47
22.813725,108.332157,0,190,39849.3387962963,2009-02-05,08:07:52
22.813702,108.332205,0,192,39849.3388541667,2009-02-05,08:07:57
22.813705,108.33225,0,191,39849.338912037,2009-02-05,08:08:02
22.81367,108.332269,0,195,39849.3389699074,2009-02-05,08:08:07
22.81367,108.332269,0,195,39849.3390046296,2009-02-05,08:08:10
22.813664,108.332268,0,197,39849.3390277778,2009-02-05,08:08:12
22.813634,108.332255,0,203,39849.3390856481,2009-02-05,08:08:17
22.813618,108.332297,0,202,39849.3391435185,2009-02-05,08:08:22
22.813601,108.332296,0,206,39849.3392013889,2009-02-05,08:08:27
22.813613,108.332462,0,234,39849.3392592593,2009-02-05,08:08:32
22.813582,108.332437,0,224,39849.3393171296,2009-02-05,08:08:37
22.813566,108.332426,0,239,39849.339375,2009-02-05,08:08:42
22.813587,108.332395,0,235,39849.3394328704,2009-02-05,08:08:47
22.813568,108.332409,0,250,39849.3394907407,2009-02-05,08:08:52
22.813556,108.332371,0,246,39849.3395486111,2009-02-05,08:08:57
22.813584,108.332375,0,245,39849.3396064815,2009-02-05,08:09:02
22.813571,108.332395,0,240,39849.3396643519,2009-02-05,08:09:07
22.813578,108.332379,0,238,39849.3397222222,2009-02-05,08:09:12
22.813575,108.332406,0,243,39849.3397800926,2009-02-05,08:09:17
22.813574,108.332424,0,252,39849.339837963,2009-02-05,08:09:22
22.813571,108.332442,0,257,39849.3398958333,2009-02-05,08:09:27
22.813571,108.332442,0,256,39849.3399537037,2009-02-05,08:09:32
22.813569,108.332443,0,257,39849.3400115741,2009-02-05,08:09:37
22.813564,108.332443,0,258,39849.3400694444,2009-02-05,08:09:42
22.813565,108.332442,0,259,39849.3401273148,2009-02-05,08:09:47
22.813566,108.332443,0,259,39849.3401851852,2009-02-05,08:09:52
22.813566,108.332443,0,259,39849.3402199074,2009-02-05,08:09:55
22.813563,108.332444,0,260,39849.3402430556,2009-02-05,08:09:57
22.813609,108.332501,0,243,39849.3403009259,2009-02-05,08:10:02
22.813652,108.33255,0,238,39849.3403587963,2009-02-05,08:10:07
22.813687,108.3326,0,232,39849.3404166667,2009-02-05,08:10:12
22.813664,108.332663,0,227,39849.340474537,2009-02-05,08:10:17
22.813664,108.332663,0,227,39849.3405092593,2009-02-05,08:10:20
22.813661,108.332664,0,219,39849.3405324074,2009-02-05,08:10:22
22.813641,108.332724,0,217,39849.3405902778,2009-02-05,08:10:27
22.813643,108.332829,0,221,39849.3406481481,2009-02-05,08:10:32
22.81363,108.332935,0,226,39849.3407060185,2009-02-05,08:10:37
22.813625,108.333049,0,232,39849.3407638889,2009-02-05,08:10:42
22.813592,108.333134,0,240,39849.3408217593,2009-02-05,08:10:47
22.813563,108.333211,0,251,39849.3408796296,2009-02-05,08:10:52
22.813512,108.333257,0,263,39849.3409375,2009-02-05,08:10:57
22.81349,108.333277,0,259,39849.3409953704,2009-02-05,08:11:02
22.813458,108.333345,0,268,39849.3410532407,2009-02-05,08:11:07
22.813416,108.333383,0,271,39849.3411111111,2009-02-05,08:11:12
22.813374,108.333418,0,280,39849.3411689815,2009-02-05,08:11:17
22.813333,108.333476,0,291,39849.3412268519,2009-02-05,08:11:22
22.813254,108.333482,0,287,39849.3412847222,2009-02-05,08:11:27
22.813245,108.333511,0,269,39849.3413425926,2009-02-05,08:11:32
22.813341,108.333518,0,252,39849.341400463,2009-02-05,08:11:37
22.813447,108.333537,0,245,39849.3414583333,2009-02-05,08:11:42
22.813427,108.33355,0,258,39849.3415162037,2009-02-05,08:11:47
22.813409,108.333597,0,265,39849.3415740741,2009-02-05,08:11:52
22.813371,108.333643,0,264,39849.3416319444,2009-02-05,08:11:57
22.813351,108.33369,0,269,39849.3416898148,2009-02-05,08:12:02
22.813375,108.333808,0,268,39849.3417476852,2009-02-05,08:12:07
22.813356,108.333868,0,276,39849.3418055556,2009-02-05,08:12:12
22.813383,108.333954,0,293,39849.3418634259,2009-02-05,08:12:17
22.813426,108.334058,0,305,39849.3419212963,2009-02-05,08:12:22
22.81345,108.334038,0,301,39849.3419791667,2009-02-05,08:12:27
22.813468,108.333987,0,306,39849.342037037,2009-02-05,08:12:32
22.813482,108.333953,0,312,39849.3420949074,2009-02-05,08:12:37
22.81345,108.333934,0,318,39849.3421527778,2009-02-05,08:12:42
22.813395,108.33396,0,322,39849.3422106481,2009-02-05,08:12:47
22.813282,108.333905,0,323,39849.3422685185,2009-02-05,08:12:52
22.81337,108.333862,0,318,39849.3423263889,2009-02-05,08:12:57
22.813304,108.333815,0,308,39849.3423842593,2009-02-05,08:13:02
22.813268,108.333845,0,295,39849.3424421296,2009-02-05,08:13:07
22.81329,108.333877,0,291,39849.3425,2009-02-05,08:13:12
22.813352,108.333913,0,287,39849.3425578704,2009-02-05,08:13:17
22.813305,108.333895,0,280,39849.3426157407,2009-02-05,08:13:22
22.813118,108.333942,0,272,39849.3426736111,2009-02-05,08:13:27
22.812971,108.334009,0,262,39849.3427314815,2009-02-05,08:13:32
22.812842,108.334059,0,251,39849.3427893519,2009-02-05,08:13:37
22.812944,108.333997,0,241,39849.3428472222,2009-02-05,08:13:42
22.81312,108.333965,0,228,39849.3429050926,2009-02-05,08:13:47
22.813309,108.333973,0,215,39849.342962963,2009-02-05,08:13:52
22.813414,108.333989,0,201,39849.3430208333,2009-02-05,08:13:57
22.813474,108.333995,0,193,39849.3430787037,2009-02-05,08:14:02
22.813561,108.334012,0,190,39849.3431365741,2009-02-05,08:14:07
22.813675,108.334028,0,190,39849.3431944444,2009-02-05,08:14:12
22.813711,108.334036,0,193,39849.3432523148,2009-02-05,08:14:17
22.81367,108.334026,0,196,39849.3433101852,2009-02-05,08:14:22
22.813629,108.334035,0,198,39849.3433680556,2009-02-05,08:14:27
22.813564,108.334055,0,199,39849.3434259259,2009-02-05,08:14:32
22.813564,108.334055,0,199,39849.3434606481,2009-02-05,08:14:35
22.813563,108.334053,0,201,39849.3434837963,2009-02-05,08:14:37
22.813629,108.334065,0,205,39849.3435416667,2009-02-05,08:14:42
