# Supplementary material for: Research on differential privacy protection method based on user tendency
Source: PLoS One. 2023 Oct 26;18(10):e0288823. doi: 10.1371/journal.pone.0288823 (PMC10602288; doi:10.1371/journal.pone.0288823)
Supplement: S2 Data — (ZIP) [file pone.0288823.s002.zip › Data 5-2/023/Trajectory/20090211025939.plt]

Geolife trajectory
WGS 84
Altitude is in Feet
Reserved 3
0,2,255,My Track,0,0,2,8421376
0
22.816235,108.333785,0,374,39855.1247569444,2009-02-11,02:59:39
22.815659,108.333843,0,228,39855.1248148148,2009-02-11,02:59:44
22.815506,108.333832,0,275,39855.1248726852,2009-02-11,02:59:49
22.815415,108.333879,0,271,39855.1249305556,2009-02-11,02:59:54
22.815433,108.333876,0,261,39855.1249884259,2009-02-11,02:59:59
22.81548,108.333866,0,267,39855.1250462963,2009-02-11,03:00:04
22.815478,108.333855,0,288,39855.1251041667,2009-02-11,03:00:09
22.815524,108.333843,0,299,39855.125162037,2009-02-11,03:00:14
22.815532,108.333883,0,303,39855.1252199074,2009-02-11,03:00:19
22.81561,108.333869,0,290,39855.1252777778,2009-02-11,03:00:24
22.815617,108.333842,0,273,39855.1253356481,2009-02-11,03:00:29
22.81557,108.333834,0,264,39855.1253935185,2009-02-11,03:00:34
22.815626,108.333837,0,254,39855.1254513889,2009-02-11,03:00:39
22.815586,108.333819,0,231,39855.1255092593,2009-02-11,03:00:44
22.815614,108.333814,0,221,39855.1255671296,2009-02-11,03:00:49
22.815573,108.33385,0,221,39855.125625,2009-02-11,03:00:54
22.815543,108.333842,0,228,39855.1256828704,2009-02-11,03:00:59
22.815607,108.333824,0,221,39855.1257407407,2009-02-11,03:01:04
22.815624,108.333789,0,213,39855.1257986111,2009-02-11,03:01:09
22.815514,108.333743,0,200,39855.1258564815,2009-02-11,03:01:14
22.81548,108.333815,0,193,39855.1259143518,2009-02-11,03:01:19
22.815437,108.333994,0,183,39855.1259722222,2009-02-11,03:01:24
22.815456,108.334283,0,177,39855.1260300926,2009-02-11,03:01:29
22.815495,108.334632,0,169,39855.126087963,2009-02-11,03:01:34
22.815451,108.334964,0,157,39855.1261458333,2009-02-11,03:01:39
22.815397,108.335388,0,144,39855.1262037037,2009-02-11,03:01:44
22.81499,108.335633,0,125,39855.1262615741,2009-02-11,03:01:49
22.814624,108.335846,0,109,39855.1263194444,2009-02-11,03:01:54
22.814211,108.336021,0,93,39855.1263773148,2009-02-11,03:01:59
22.814276,108.336254,0,80,39855.1264351852,2009-02-11,03:02:04
22.814413,108.336451,0,69,39855.1264930556,2009-02-11,03:02:09
22.814354,108.336533,0,49,39855.1265509259,2009-02-11,03:02:14
22.814483,108.336679,0,31,39855.1266087963,2009-02-11,03:02:19
22.814623,108.336959,0,21,39855.1266666667,2009-02-11,03:02:24
22.814749,108.337299,0,24,39855.126724537,2009-02-11,03:02:29
22.814815,108.337617,0,32,39855.1267824074,2009-02-11,03:02:34
22.814826,108.338012,0,50,39855.1268402778,2009-02-11,03:02:39
22.814844,108.33842,0,60,39855.1268981481,2009-02-11,03:02:44
22.814884,108.338879,0,77,39855.1269560185,2009-02-11,03:02:49
22.81506,108.339316,0,92,39855.1270138889,2009-02-11,03:02:54
22.815147,108.339729,0,89,39855.1270717593,2009-02-11,03:02:59
22.815114,108.340192,0,81,39855.1271296296,2009-02-11,03:03:04
22.815164,108.340534,0,69,39855.1271875,2009-02-11,03:03:09
22.815212,108.340622,0,64,39855.1272453704,2009-02-11,03:03:14
22.815244,108.340632,0,56,39855.1273032407,2009-02-11,03:03:19
22.815397,108.340709,0,59,39855.1273611111,2009-02-11,03:03:24
22.815467,108.340689,0,50,39855.1274189815,2009-02-11,03:03:29
22.815498,108.34073,0,47,39855.1274768518,2009-02-11,03:03:34
22.815504,108.340834,0,38,39855.1275347222,2009-02-11,03:03:39
22.815479,108.341018,0,31,39855.1275925926,2009-02-11,03:03:44
22.815462,108.341214,0,22,39855.127650463,2009-02-11,03:03:49
22.815439,108.3416,0,10,39855.1277083333,2009-02-11,03:03:54
22.815065,108.341908,0,0,39855.1277662037,2009-02-11,03:03:59
22.815024,108.342198,0,-9,39855.1278240741,2009-02-11,03:04:04
22.815018,108.342555,0,-14,39855.1278819444,2009-02-11,03:04:09
22.814996,108.342728,0,-14,39855.1279398148,2009-02-11,03:04:14
22.814972,108.342748,0,-12,39855.1279976852,2009-02-11,03:04:19
22.814918,108.34277,0,-9,39855.1280555556,2009-02-11,03:04:24
22.814898,108.342877,0,-14,39855.1281134259,2009-02-11,03:04:29
22.814938,108.342902,0,-21,39855.1281712963,2009-02-11,03:04:34
22.8149,108.342897,0,-26,39855.1282291667,2009-02-11,03:04:39
22.81491,108.342808,0,-33,39855.128287037,2009-02-11,03:04:44
22.814867,108.34277,0,-32,39855.1283449074,2009-02-11,03:04:49
22.814971,108.342833,0,-21,39855.1284027778,2009-02-11,03:04:54
22.815015,108.342827,0,-13,39855.1284606481,2009-02-11,03:04:59
22.815075,108.342823,0,0,39855.1285185185,2009-02-11,03:05:04
22.815148,108.342823,0,7,39855.1285763889,2009-02-11,03:05:09
22.815217,108.342829,0,7,39855.1286342593,2009-02-11,03:05:14
22.815252,108.342832,0,11,39855.1286921296,2009-02-11,03:05:19
22.815252,108.342832,0,11,39855.1287268519,2009-02-11,03:05:22
22.815252,108.342835,0,19,39855.12875,2009-02-11,03:05:24
22.81531,108.342851,0,20,39855.1288078704,2009-02-11,03:05:29
22.815335,108.342894,0,34,39855.1288657407,2009-02-11,03:05:34
22.81535,108.342918,0,40,39855.1289236111,2009-02-11,03:05:39
22.815371,108.342902,0,52,39855.1289814815,2009-02-11,03:05:44
22.815383,108.342878,0,51,39855.1290393519,2009-02-11,03:05:49
22.815394,108.342911,0,51,39855.1290972222,2009-02-11,03:05:54
22.815642,108.343157,0,75,39855.1291550926,2009-02-11,03:05:59
22.815669,108.343401,0,96,39855.129212963,2009-02-11,03:06:04
22.81574,108.343679,0,117,39855.1292708333,2009-02-11,03:06:09
22.815884,108.344018,0,131,39855.1293287037,2009-02-11,03:06:14
22.815969,108.344463,0,145,39855.1293865741,2009-02-11,03:06:19
22.815983,108.344906,0,151,39855.1294444444,2009-02-11,03:06:24
22.815968,108.345388,0,153,39855.1295023148,2009-02-11,03:06:29
22.816008,108.345879,0,157,39855.1295601852,2009-02-11,03:06:34
22.815979,108.346287,0,159,39855.1296180556,2009-02-11,03:06:39
22.815957,108.346555,0,157,39855.1296759259,2009-02-11,03:06:44
22.815938,108.34666,0,153,39855.1297337963,2009-02-11,03:06:49
22.815938,108.34666,0,153,39855.1297685185,2009-02-11,03:06:52
22.815934,108.346656,0,155,39855.1297916667,2009-02-11,03:06:54
22.815954,108.346758,0,162,39855.129849537,2009-02-11,03:06:59
22.815977,108.34696,0,168,39855.1299074074,2009-02-11,03:07:04
22.81608,108.3472,0,179,39855.1299652778,2009-02-11,03:07:09
22.816177,108.347474,0,194,39855.1300231481,2009-02-11,03:07:14
22.815901,108.347827,0,183,39855.1300810185,2009-02-11,03:07:19
22.815836,108.348137,0,169,39855.1301388889,2009-02-11,03:07:24
22.815768,108.348419,0,164,39855.1301967593,2009-02-11,03:07:29
22.81587,108.348766,0,164,39855.1302546296,2009-02-11,03:07:34
22.815958,108.349129,0,170,39855.1303125,2009-02-11,03:07:39
22.815915,108.349577,0,161,39855.1303703704,2009-02-11,03:07:44
22.815804,108.350011,0,158,39855.1304282407,2009-02-11,03:07:49
22.815754,108.350328,0,159,39855.1304861111,2009-02-11,03:07:54
22.815771,108.350432,0,172,39855.1305439815,2009-02-11,03:07:59
22.815743,108.350428,0,176,39855.1306018519,2009-02-11,03:08:04
22.815681,108.350404,0,182,39855.1306597222,2009-02-11,03:08:09
22.815637,108.350399,0,169,39855.1307175926,2009-02-11,03:08:14
22.815571,108.350353,0,159,39855.130775463,2009-02-11,03:08:19
22.815518,108.350308,0,143,39855.1308333333,2009-02-11,03:08:24
22.81545,108.350276,0,131,39855.1308912037,2009-02-11,03:08:29
22.815431,108.350283,0,125,39855.1309490741,2009-02-11,03:08:34
22.815373,108.350408,0,112,39855.1310069444,2009-02-11,03:08:39
22.815232,108.350584,0,97,39855.1310648148,2009-02-11,03:08:44
22.815237,108.350865,0,90,39855.1311226852,2009-02-11,03:08:49
22.815294,108.351254,0,91,39855.1311805556,2009-02-11,03:08:54
22.815398,108.351624,0,114,39855.1312384259,2009-02-11,03:08:59
22.815473,108.351755,0,130,39855.1312962963,2009-02-11,03:09:04
22.815511,108.351772,0,140,39855.1313541667,2009-02-11,03:09:09
22.815515,108.351788,0,144,39855.131412037,2009-02-11,03:09:14
22.815521,108.351812,0,148,39855.1314699074,2009-02-11,03:09:19
22.815549,108.351952,0,152,39855.1315277778,2009-02-11,03:09:24
22.815607,108.352149,0,161,39855.1315856481,2009-02-11,03:09:29
22.815624,108.352376,0,167,39855.1316435185,2009-02-11,03:09:34
22.815631,108.352677,0,170,39855.1317013889,2009-02-11,03:09:39
22.815635,108.353036,0,175,39855.1317592593,2009-02-11,03:09:44
22.815621,108.353412,0,177,39855.1318171296,2009-02-11,03:09:49
22.8156,108.353824,0,188,39855.131875,2009-02-11,03:09:54
22.815611,108.354273,0,186,39855.1319328704,2009-02-11,03:09:59
22.815602,108.354745,0,184,39855.1319907407,2009-02-11,03:10:04
22.815602,108.355225,0,182,39855.1320486111,2009-02-11,03:10:09
22.815605,108.355708,0,182,39855.1321064815,2009-02-11,03:10:14
22.815609,108.356177,0,188,39855.1321643519,2009-02-11,03:10:19
22.815598,108.356632,0,192,39855.1322222222,2009-02-11,03:10:24
22.815597,108.35709,0,201,39855.1322800926,2009-02-11,03:10:29
22.815601,108.357605,0,216,39855.132337963,2009-02-11,03:10:34
22.815587,108.358164,0,237,39855.1323958333,2009-02-11,03:10:39
22.815618,108.358754,0,231,39855.1324537037,2009-02-11,03:10:44
22.815601,108.359211,0,216,39855.1325115741,2009-02-11,03:10:49
22.815569,108.359457,0,202,39855.1325694444,2009-02-11,03:10:54
22.815581,108.359729,0,188,39855.1326273148,2009-02-11,03:10:59
22.815586,108.359907,0,173,39855.1326851852,2009-02-11,03:11:04
22.815586,108.359907,0,173,39855.1327199074,2009-02-11,03:11:07
22.815589,108.359914,0,186,39855.1327430556,2009-02-11,03:11:09
22.815582,108.35989,0,180,39855.1328009259,2009-02-11,03:11:14
22.81559,108.359974,0,177,39855.1328587963,2009-02-11,03:11:19
22.815599,108.360146,0,174,39855.1329166667,2009-02-11,03:11:24
22.81563,108.360448,0,177,39855.132974537,2009-02-11,03:11:29
22.815631,108.360806,0,179,39855.1330324074,2009-02-11,03:11:34
22.815597,108.361159,0,197,39855.1330902778,2009-02-11,03:11:39
22.815577,108.361494,0,213,39855.1331481481,2009-02-11,03:11:44
22.815595,108.36182,0,230,39855.1332060185,2009-02-11,03:11:49
22.815486,108.362075,0,234,39855.1332638889,2009-02-11,03:11:54
22.815386,108.362296,0,236,39855.1333217593,2009-02-11,03:11:59
22.815393,108.362372,0,241,39855.1333796296,2009-02-11,03:12:04
22.815331,108.362367,0,258,39855.1334375,2009-02-11,03:12:09
22.815325,108.362399,0,288,39855.1334953704,2009-02-11,03:12:14
22.814942,108.362377,0,258,39855.1335532407,2009-02-11,03:12:19
22.814962,108.362398,0,253,39855.1336111111,2009-02-11,03:12:24
22.814962,108.362423,0,253,39855.1336689815,2009-02-11,03:12:29
22.814932,108.36237,0,244,39855.1337268518,2009-02-11,03:12:34
22.814963,108.362377,0,230,39855.1337847222,2009-02-11,03:12:39
22.814934,108.362319,0,220,39855.1338425926,2009-02-11,03:12:44
22.814941,108.362297,0,214,39855.133900463,2009-02-11,03:12:49
22.814922,108.362285,0,207,39855.1339583333,2009-02-11,03:12:54
22.814909,108.362255,0,198,39855.1340162037,2009-02-11,03:12:59
22.814926,108.362239,0,192,39855.1340740741,2009-02-11,03:13:04
22.814926,108.362239,0,192,39855.1341087963,2009-02-11,03:13:07
22.814925,108.362238,0,191,39855.1341319444,2009-02-11,03:13:09
22.81502,108.362319,0,184,39855.1341898148,2009-02-11,03:13:14
22.815041,108.362462,0,187,39855.1342476852,2009-02-11,03:13:19
22.815118,108.362705,0,193,39855.1343055556,2009-02-11,03:13:24
22.8152,108.363055,0,190,39855.1343634259,2009-02-11,03:13:29
22.815301,108.36344,0,192,39855.1344212963,2009-02-11,03:13:34
22.815421,108.363769,0,202,39855.1344791667,2009-02-11,03:13:39
22.815598,108.363859,0,226,39855.134537037,2009-02-11,03:13:44
22.81574,108.363917,0,254,39855.1345949074,2009-02-11,03:13:49
22.815805,108.363976,0,264,39855.1346527778,2009-02-11,03:13:54
22.815877,108.364148,0,282,39855.1347106481,2009-02-11,03:13:59
22.81573,108.364329,0,263,39855.1347685185,2009-02-11,03:14:04
22.815665,108.364601,0,266,39855.1348263889,2009-02-11,03:14:09
22.815667,108.364922,0,272,39855.1348842593,2009-02-11,03:14:14
22.815641,108.36522,0,282,39855.1349421296,2009-02-11,03:14:19
22.815615,108.365635,0,266,39855.135,2009-02-11,03:14:24
22.815569,108.365964,0,239,39855.1350578704,2009-02-11,03:14:29
22.815529,108.36625,0,216,39855.1351157407,2009-02-11,03:14:34
22.815403,108.366545,0,214,39855.1351736111,2009-02-11,03:14:39
22.815369,108.366618,0,213,39855.1352314815,2009-02-11,03:14:44
22.815465,108.366579,0,220,39855.1352893518,2009-02-11,03:14:49
22.815465,108.366589,0,226,39855.1353472222,2009-02-11,03:14:54
22.815465,108.366589,0,226,39855.1353819444,2009-02-11,03:14:57
22.815463,108.366594,0,228,39855.1354050926,2009-02-11,03:14:59
22.815462,108.366609,0,230,39855.135462963,2009-02-11,03:15:04
22.81546,108.366609,0,231,39855.1355208333,2009-02-11,03:15:09
22.81546,108.366609,0,231,39855.1355555556,2009-02-11,03:15:12
22.815459,108.366604,0,232,39855.1355787037,2009-02-11,03:15:14
22.81545,108.366593,0,232,39855.1356365741,2009-02-11,03:15:19
22.815449,108.366604,0,232,39855.1356944444,2009-02-11,03:15:24
22.815449,108.366604,0,232,39855.1357291667,2009-02-11,03:15:27
22.815448,108.366603,0,232,39855.1357523148,2009-02-11,03:15:29
22.815447,108.366613,0,231,39855.1358101852,2009-02-11,03:15:34
22.815447,108.366613,0,231,39855.1358449074,2009-02-11,03:15:37
22.815445,108.36662,0,231,39855.1358680556,2009-02-11,03:15:39
22.815436,108.366595,0,229,39855.1359259259,2009-02-11,03:15:44
22.815421,108.366523,0,224,39855.1359837963,2009-02-11,03:15:49
22.815424,108.366448,0,218,39855.1360416667,2009-02-11,03:15:54
22.815435,108.366376,0,209,39855.136099537,2009-02-11,03:15:59
22.81545,108.366312,0,196,39855.1361574074,2009-02-11,03:16:04
22.815472,108.366258,0,184,39855.1362152778,2009-02-11,03:16:09
22.81549,108.366202,0,170,39855.1362731481,2009-02-11,03:16:14
22.815493,108.366144,0,162,39855.1363310185,2009-02-11,03:16:19
22.815492,108.36608,0,153,39855.1363888889,2009-02-11,03:16:24
22.815536,108.366092,0,136,39855.1364467593,2009-02-11,03:16:29
22.815525,108.366074,0,138,39855.1365046296,2009-02-11,03:16:34
22.815477,108.366056,0,142,39855.1365625,2009-02-11,03:16:39
22.815418,108.365976,0,133,39855.1366203704,2009-02-11,03:16:44
22.815404,108.365971,0,131,39855.1366782407,2009-02-11,03:16:49
22.815404,108.365971,0,131,39855.136712963,2009-02-11,03:16:52
22.815405,108.36597,0,127,39855.1367361111,2009-02-11,03:16:54
22.815397,108.365989,0,121,39855.1367939815,2009-02-11,03:16:59
22.815372,108.366043,0,127,39855.1368518519,2009-02-11,03:17:04
22.815332,108.366099,0,142,39855.1369097222,2009-02-11,03:17:09
22.815319,108.36613,0,154,39855.1369675926,2009-02-11,03:17:14
22.815297,108.366176,0,183,39855.137025463,2009-02-11,03:17:19
22.815314,108.366176,0,191,39855.1370833333,2009-02-11,03:17:24
22.815324,108.366189,0,190,39855.1371412037,2009-02-11,03:17:29
22.815322,108.366193,0,191,39855.1371990741,2009-02-11,03:17:34
22.815322,108.366193,0,191,39855.1372337963,2009-02-11,03:17:37
22.815325,108.366186,0,192,39855.1372569444,2009-02-11,03:17:39
22.815332,108.366175,0,192,39855.1373148148,2009-02-11,03:17:44
22.816335,108.366184,0,268,39855.1557175926,2009-02-11,03:44:14
22.81628,108.366318,0,295,39855.155775463,2009-02-11,03:44:19
22.816257,108.366369,0,355,39855.1558333333,2009-02-11,03:44:24
22.816257,108.366391,0,356,39855.1558912037,2009-02-11,03:44:29
22.816185,108.366509,0,420,39855.1559490741,2009-02-11,03:44:34
22.816175,108.366549,0,429,39855.1560069444,2009-02-11,03:44:39
22.816175,108.366594,0,472,39855.1560648148,2009-02-11,03:44:44
22.816139,108.366692,0,632,39855.1561226852,2009-02-11,03:44:49
22.816111,108.366728,0,803,39855.1561805556,2009-02-11,03:44:54
22.816119,108.366739,0,857,39855.1562384259,2009-02-11,03:44:59
22.81614,108.366722,0,874,39855.1562962963,2009-02-11,03:45:04
22.816167,108.366723,0,896,39855.1563541667,2009-02-11,03:45:09
22.8162,108.366719,0,867,39855.156412037,2009-02-11,03:45:14
22.8162,108.366719,0,867,39855.1564467593,2009-02-11,03:45:17
22.816208,108.366725,0,887,39855.1564699074,2009-02-11,03:45:19
22.816176,108.36669,0,908,39855.1565277778,2009-02-11,03:45:24
22.816138,108.366666,0,921,39855.1565856481,2009-02-11,03:45:29
22.816138,108.366666,0,921,39855.1566203704,2009-02-11,03:45:32
22.81614,108.366659,0,922,39855.1566435185,2009-02-11,03:45:34
22.816121,108.366668,0,886,39855.1567013889,2009-02-11,03:45:39
22.816002,108.366617,0,815,39855.1567592593,2009-02-11,03:45:44
22.815938,108.366545,0,757,39855.1568171296,2009-02-11,03:45:49
22.81587,108.366433,0,708,39855.156875,2009-02-11,03:45:54
22.815796,108.366313,0,667,39855.1569328704,2009-02-11,03:45:59
22.815652,108.366142,0,632,39855.1569907407,2009-02-11,03:46:04
22.816165,108.365198,0,-856,39855.1738310185,2009-02-11,04:10:19
22.816083,108.36584,0,46,39855.1738888889,2009-02-11,04:10:24
22.81606,108.365864,0,-1,39855.1739467593,2009-02-11,04:10:29
22.816167,108.365677,0,41,39855.1740046296,2009-02-11,04:10:34
22.816133,108.365247,0,70,39855.1740625,2009-02-11,04:10:39
22.816514,108.364918,0,108,39855.1741203704,2009-02-11,04:10:44
22.816543,108.364394,0,129,39855.1741782407,2009-02-11,04:10:49
22.816403,108.363966,0,145,39855.1742361111,2009-02-11,04:10:54
22.816204,108.36362,0,162,39855.1742939815,2009-02-11,04:10:59
22.816078,108.363309,0,182,39855.1743518518,2009-02-11,04:11:04
22.81572,108.363707,0,206,39855.1744097222,2009-02-11,04:11:09
22.816008,108.36591,0,323,39855.1744675926,2009-02-11,04:11:14
22.816026,108.365923,0,327,39855.174525463,2009-02-11,04:11:19
22.816026,108.365923,0,327,39855.1745601852,2009-02-11,04:11:22
22.816031,108.365923,0,327,39855.1745833333,2009-02-11,04:11:24
22.816039,108.365907,0,328,39855.1746412037,2009-02-11,04:11:29
22.816042,108.365891,0,329,39855.1746990741,2009-02-11,04:11:34
22.816045,108.365891,0,329,39855.1747569444,2009-02-11,04:11:39
22.816043,108.365896,0,329,39855.1748148148,2009-02-11,04:11:44
22.816043,108.365896,0,329,39855.174849537,2009-02-11,04:11:47
22.816041,108.3659,0,329,39855.1748726852,2009-02-11,04:11:49
22.816033,108.365915,0,329,39855.1749305556,2009-02-11,04:11:54
22.816022,108.365934,0,329,39855.1749884259,2009-02-11,04:11:59
22.816006,108.36596,0,329,39855.1750462963,2009-02-11,04:12:04
22.815996,108.365979,0,330,39855.1751041667,2009-02-11,04:12:09
22.815988,108.365995,0,330,39855.175162037,2009-02-11,04:12:14
22.815983,108.366001,0,330,39855.1752199074,2009-02-11,04:12:19
22.815983,108.366001,0,330,39855.1752546296,2009-02-11,04:12:22
22.815979,108.366005,0,330,39855.1752777778,2009-02-11,04:12:24
22.815984,108.36599,0,330,39855.1753356481,2009-02-11,04:12:29
22.815992,108.365958,0,330,39855.1753935185,2009-02-11,04:12:34
22.816022,108.365905,0,330,39855.1754513889,2009-02-11,04:12:39
22.816057,108.365838,0,329,39855.1755092593,2009-02-11,04:12:44
22.813196,108.368034,0,165,39855.1763194444,2009-02-11,04:13:54
22.815052,108.365961,0,159,39855.1763773148,2009-02-11,04:13:59
22.815266,108.365991,0,167,39855.1764351852,2009-02-11,04:14:04
22.815348,108.365957,0,147,39855.1764930556,2009-02-11,04:14:09
22.815348,108.365957,0,147,39855.1765277778,2009-02-11,04:14:12
22.81535,108.365949,0,148,39855.1765509259,2009-02-11,04:14:14
22.81545,108.366035,0,165,39855.1766087963,2009-02-11,04:14:19
22.815436,108.365982,0,189,39855.1766666667,2009-02-11,04:14:24
22.815394,108.366031,0,223,39855.176724537,2009-02-11,04:14:29
22.815394,108.366031,0,223,39855.1767592593,2009-02-11,04:14:32
22.81539,108.366037,0,217,39855.1767824074,2009-02-11,04:14:34
22.815504,108.365945,0,228,39855.1768402778,2009-02-11,04:14:39
22.815527,108.365889,0,262,39855.1768981481,2009-02-11,04:14:44
22.815499,108.365798,0,276,39855.1769560185,2009-02-11,04:14:49
22.815515,108.365753,0,291,39855.1770138889,2009-02-11,04:14:54
22.815506,108.365742,0,297,39855.1770717593,2009-02-11,04:14:59
22.815477,108.365752,0,301,39855.1771296296,2009-02-11,04:15:04
22.815403,108.36566,0,298,39855.1771875,2009-02-11,04:15:09
22.815394,108.365616,0,291,39855.1772453704,2009-02-11,04:15:14
22.815378,108.365623,0,291,39855.1773032407,2009-02-11,04:15:19
22.815284,108.365618,0,285,39855.1773611111,2009-02-11,04:15:24
22.815219,108.365613,0,259,39855.1774189815,2009-02-11,04:15:29
22.815199,108.365576,0,221,39855.1774768519,2009-02-11,04:15:34
22.815172,108.365536,0,199,39855.1775347222,2009-02-11,04:15:39
22.815104,108.365516,0,193,39855.1775925926,2009-02-11,04:15:44
22.815084,108.365479,0,189,39855.177650463,2009-02-11,04:15:49
22.815047,108.365428,0,191,39855.1777083333,2009-02-11,04:15:54
22.815022,108.365376,0,189,39855.1777662037,2009-02-11,04:15:59
22.815055,108.365279,0,188,39855.1778240741,2009-02-11,04:16:04
22.815238,108.365163,0,198,39855.1778819444,2009-02-11,04:16:09
22.815317,108.365139,0,207,39855.1779398148,2009-02-11,04:16:14
22.815254,108.365166,0,213,39855.1779976852,2009-02-11,04:16:19
22.815236,108.365173,0,213,39855.1780555556,2009-02-11,04:16:24
22.815209,108.365179,0,216,39855.1781134259,2009-02-11,04:16:29
22.815179,108.365183,0,219,39855.1781712963,2009-02-11,04:16:34
22.815158,108.365198,0,221,39855.1782291667,2009-02-11,04:16:39
22.815142,108.365224,0,224,39855.178287037,2009-02-11,04:16:44
22.815122,108.365236,0,227,39855.1783449074,2009-02-11,04:16:49
22.815063,108.365146,0,229,39855.1784027778,2009-02-11,04:16:54
22.815059,108.364907,0,231,39855.1784606481,2009-02-11,04:16:59
22.815105,108.364627,0,233,39855.1785185185,2009-02-11,04:17:04
22.815146,108.364357,0,235,39855.1785763889,2009-02-11,04:17:09
22.814711,108.371065,0,-221,39855.1908449074,2009-02-11,04:34:49
22.814928,108.370778,0,57,39855.1909027778,2009-02-11,04:34:54
22.814923,108.370267,0,143,39855.1909606481,2009-02-11,04:34:59
22.814998,108.370126,0,156,39855.1910185185,2009-02-11,04:35:04
22.815021,108.370209,0,166,39855.1910763889,2009-02-11,04:35:09
22.814926,108.370253,0,173,39855.1911342593,2009-02-11,04:35:14
22.814894,108.369822,0,173,39855.1911921296,2009-02-11,04:35:19
22.814897,108.36971,0,188,39855.19125,2009-02-11,04:35:24
22.814888,108.369579,0,200,39855.1913078704,2009-02-11,04:35:29
22.814873,108.369313,0,211,39855.1913657407,2009-02-11,04:35:34
22.814883,108.369165,0,223,39855.1914236111,2009-02-11,04:35:39
22.814872,108.36882,0,234,39855.1914814815,2009-02-11,04:35:44
22.814892,108.368666,0,243,39855.1915393519,2009-02-11,04:35:49
22.814897,108.368529,0,249,39855.1915972222,2009-02-11,04:35:54
22.814922,108.368452,0,254,39855.1916550926,2009-02-11,04:35:59
22.814922,108.368452,0,254,39855.1916898148,2009-02-11,04:36:02
22.81493,108.368448,0,255,39855.191712963,2009-02-11,04:36:04
22.814952,108.368449,0,256,39855.1917708333,2009-02-11,04:36:09
22.814985,108.368484,0,253,39855.1918287037,2009-02-11,04:36:14
22.814983,108.368415,0,257,39855.1918865741,2009-02-11,04:36:19
22.814905,108.365889,0,244,39855.1919444444,2009-02-11,04:36:24
22.815052,108.365705,0,263,39855.1920023148,2009-02-11,04:36:29
22.815056,108.365692,0,299,39855.1920601852,2009-02-11,04:36:34
22.815032,108.365813,0,329,39855.1921180556,2009-02-11,04:36:39
22.815008,108.365886,0,379,39855.1921759259,2009-02-11,04:36:44
22.814988,108.365958,0,411,39855.1922337963,2009-02-11,04:36:49
22.815081,108.365969,0,337,39855.1922916667,2009-02-11,04:36:54
22.815096,108.365975,0,291,39855.192349537,2009-02-11,04:36:59
22.815146,108.365974,0,238,39855.1924074074,2009-02-11,04:37:04
22.815184,108.365895,0,223,39855.1924652778,2009-02-11,04:37:09
22.815199,108.365806,0,229,39855.1925231481,2009-02-11,04:37:14
22.815201,108.365728,0,179,39855.1925810185,2009-02-11,04:37:19
22.815233,108.365731,0,167,39855.1926388889,2009-02-11,04:37:24
22.815233,108.365702,0,146,39855.1926967593,2009-02-11,04:37:29
22.815243,108.365705,0,141,39855.1927546296,2009-02-11,04:37:34
22.815256,108.365741,0,136,39855.1928125,2009-02-11,04:37:39
22.815251,108.365781,0,138,39855.1928703704,2009-02-11,04:37:44
22.815248,108.365833,0,146,39855.1929282407,2009-02-11,04:37:49
22.815287,108.365851,0,157,39855.1929861111,2009-02-11,04:37:54
22.815335,108.365822,0,161,39855.1930439815,2009-02-11,04:37:59
22.815365,108.365859,0,159,39855.1931018519,2009-02-11,04:38:04
22.815383,108.3659,0,158,39855.1931597222,2009-02-11,04:38:09
22.815392,108.365965,0,163,39855.1932175926,2009-02-11,04:38:14
22.815391,108.365971,0,162,39855.193275463,2009-02-11,04:38:19
22.815391,108.365971,0,162,39855.1933101852,2009-02-11,04:38:22
22.815384,108.365976,0,160,39855.1933333333,2009-02-11,04:38:24
22.815378,108.365991,0,159,39855.1933912037,2009-02-11,04:38:29
22.81539,108.365978,0,149,39855.1934490741,2009-02-11,04:38:34
22.815466,108.365987,0,132,39855.1935069444,2009-02-11,04:38:39
22.815488,108.366043,0,124,39855.1935648148,2009-02-11,04:38:44
22.815414,108.366114,0,125,39855.1936226852,2009-02-11,04:38:49
22.815405,108.366139,0,123,39855.1936805556,2009-02-11,04:38:54
22.8154,108.36621,0,125,39855.1937384259,2009-02-11,04:38:59
22.815458,108.366276,0,122,39855.1937962963,2009-02-11,04:39:04
22.815504,108.36628,0,117,39855.1938541667,2009-02-11,04:39:09
22.815552,108.366313,0,110,39855.193912037,2009-02-11,04:39:14
22.815629,108.366438,0,104,39855.1939699074,2009-02-11,04:39:19
22.815294,108.367584,0,-142,39855.1946643519,2009-02-11,04:40:19
22.816552,108.366152,0,153,39855.1947222222,2009-02-11,04:40:24
22.816504,108.365887,0,160,39855.1947800926,2009-02-11,04:40:29
22.81652,108.365871,0,159,39855.194837963,2009-02-11,04:40:34
22.81652,108.365871,0,159,39855.1948726852,2009-02-11,04:40:37
22.816526,108.365868,0,159,39855.1948958333,2009-02-11,04:40:39
22.816528,108.365845,0,159,39855.1949537037,2009-02-11,04:40:44
22.816564,108.365713,0,168,39855.1950115741,2009-02-11,04:40:49
22.816514,108.365752,0,169,39855.1950694444,2009-02-11,04:40:54
22.816501,108.365761,0,169,39855.1951273148,2009-02-11,04:40:59
22.816461,108.365796,0,164,39855.1951851852,2009-02-11,04:41:04
22.816445,108.365819,0,163,39855.1952430556,2009-02-11,04:41:09
22.81643,108.365824,0,163,39855.1953009259,2009-02-11,04:41:14
22.816377,108.365863,0,165,39855.1953587963,2009-02-11,04:41:19
22.816209,108.365875,0,156,39855.1954166667,2009-02-11,04:41:24
22.816135,108.365864,0,156,39855.195474537,2009-02-11,04:41:29
22.816135,108.365864,0,156,39855.1955092593,2009-02-11,04:41:32
22.81614,108.365861,0,155,39855.1955324074,2009-02-11,04:41:34
22.816115,108.365869,0,155,39855.1955902778,2009-02-11,04:41:39
22.815937,108.365953,0,154,39855.1982523148,2009-02-11,04:45:29
22.816019,108.365876,0,154,39855.1983101852,2009-02-11,04:45:34
22.816019,108.365896,0,156,39855.1983680556,2009-02-11,04:45:39
22.815994,108.365914,0,179,39855.1984259259,2009-02-11,04:45:44
22.816088,108.365898,0,207,39855.1984837963,2009-02-11,04:45:49
22.816075,108.365847,0,235,39855.1985416667,2009-02-11,04:45:54
22.816036,108.365759,0,242,39855.198599537,2009-02-11,04:45:59
22.81602,108.365727,0,236,39855.1986574074,2009-02-11,04:46:04
22.815968,108.365698,0,240,39855.1987152778,2009-02-11,04:46:09
22.815869,108.36562,0,251,39855.1987731481,2009-02-11,04:46:14
22.815777,108.365546,0,265,39855.1988310185,2009-02-11,04:46:19
22.815797,108.365617,0,273,39855.1988888889,2009-02-11,04:46:24
22.815843,108.365775,0,268,39855.1989467593,2009-02-11,04:46:29
22.815812,108.365756,0,288,39855.1990046296,2009-02-11,04:46:34
22.815863,108.365859,0,278,39855.1990625,2009-02-11,04:46:39
22.815851,108.365873,0,285,39855.1991203704,2009-02-11,04:46:44
22.81589,108.365863,0,282,39855.1991782407,2009-02-11,04:46:49
22.815862,108.365669,0,249,39855.1992361111,2009-02-11,04:46:54
22.815833,108.365449,0,232,39855.1992939815,2009-02-11,04:46:59
22.815814,108.365155,0,192,39855.1993518519,2009-02-11,04:47:04
22.815828,108.364788,0,170,39855.1994097222,2009-02-11,04:47:09
22.815848,108.364353,0,154,39855.1994675926,2009-02-11,04:47:14
22.815749,108.363851,0,147,39855.199525463,2009-02-11,04:47:19
22.815408,108.363317,0,144,39855.1995833333,2009-02-11,04:47:24
22.81544,108.362836,0,134,39855.1996412037,2009-02-11,04:47:29
22.815546,108.362638,0,127,39855.1996990741,2009-02-11,04:47:34
22.81583,108.362644,0,144,39855.1997569444,2009-02-11,04:47:39
22.815831,108.362592,0,147,39855.1998148148,2009-02-11,04:47:44
22.815854,108.362421,0,157,39855.1998726852,2009-02-11,04:47:49
22.815859,108.362221,0,175,39855.1999305556,2009-02-11,04:47:54
22.815874,108.362119,0,178,39855.1999884259,2009-02-11,04:47:59
22.815718,108.362139,0,185,39855.2000462963,2009-02-11,04:48:04
22.815709,108.362145,0,186,39855.2001041667,2009-02-11,04:48:09
22.815709,108.362145,0,186,39855.2001388889,2009-02-11,04:48:12
22.815707,108.36214,0,187,39855.200162037,2009-02-11,04:48:14
22.815727,108.362065,0,187,39855.2002199074,2009-02-11,04:48:19
22.815768,108.361863,0,185,39855.2002777778,2009-02-11,04:48:24
22.815757,108.36157,0,183,39855.2003356481,2009-02-11,04:48:29
22.815738,108.361203,0,181,39855.2003935185,2009-02-11,04:48:34
22.81578,108.360812,0,183,39855.2004513889,2009-02-11,04:48:39
22.815791,108.360451,0,182,39855.2005092593,2009-02-11,04:48:44
22.815797,108.360236,0,187,39855.2005671296,2009-02-11,04:48:49
22.815807,108.360227,0,171,39855.200625,2009-02-11,04:48:54
22.815807,108.36023,0,170,39855.2006828704,2009-02-11,04:48:59
22.815807,108.360229,0,169,39855.2007407407,2009-02-11,04:49:04
22.815807,108.360229,0,169,39855.200775463,2009-02-11,04:49:07
22.815808,108.360228,0,169,39855.2007986111,2009-02-11,04:49:09
22.815805,108.360197,0,168,39855.2008564815,2009-02-11,04:49:14
22.815833,108.360032,0,167,39855.2009143519,2009-02-11,04:49:19
22.815844,108.359798,0,166,39855.2009722222,2009-02-11,04:49:24
22.815831,108.359499,0,160,39855.2010300926,2009-02-11,04:49:29
22.815833,108.35913,0,155,39855.201087963,2009-02-11,04:49:34
22.815857,108.358761,0,158,39855.2011458333,2009-02-11,04:49:39
22.815867,108.358435,0,158,39855.2012037037,2009-02-11,04:49:44
22.815869,108.358224,0,150,39855.2012615741,2009-02-11,04:49:49
22.815869,108.358224,0,150,39855.2012962963,2009-02-11,04:49:52
22.815863,108.358223,0,153,39855.2013194444,2009-02-11,04:49:54
22.815857,108.358178,0,153,39855.2013773148,2009-02-11,04:49:59
22.815858,108.35803,0,156,39855.2014351852,2009-02-11,04:50:04
22.815859,108.357922,0,149,39855.2014930556,2009-02-11,04:50:09
22.815859,108.357922,0,149,39855.2015277778,2009-02-11,04:50:12
22.815854,108.357922,0,152,39855.2015509259,2009-02-11,04:50:14
22.815855,108.357824,0,151,39855.2016087963,2009-02-11,04:50:19
22.815842,108.357613,0,155,39855.2016666667,2009-02-11,04:50:24
22.81584,108.357336,0,156,39855.201724537,2009-02-11,04:50:29
22.815836,108.35702,0,157,39855.2017824074,2009-02-11,04:50:34
22.815823,108.356638,0,159,39855.2018402778,2009-02-11,04:50:39
22.815826,108.35623,0,159,39855.2018981481,2009-02-11,04:50:44
22.815827,108.355788,0,162,39855.2019560185,2009-02-11,04:50:49
22.815823,108.355297,0,162,39855.2020138889,2009-02-11,04:50:54
22.815824,108.354787,0,162,39855.2020717593,2009-02-11,04:50:59
22.815805,108.354234,0,163,39855.2021296296,2009-02-11,04:51:04
22.815791,108.353643,0,163,39855.2021875,2009-02-11,04:51:09
22.815789,108.353039,0,162,39855.2022453704,2009-02-11,04:51:14
22.815826,108.352527,0,151,39855.2023032407,2009-02-11,04:51:19
22.815835,108.352204,0,143,39855.2023611111,2009-02-11,04:51:24
22.815841,108.352155,0,141,39855.2024189815,2009-02-11,04:51:29
22.815844,108.352156,0,141,39855.2024768519,2009-02-11,04:51:34
22.815844,108.35216,0,141,39855.2025347222,2009-02-11,04:51:39
22.815844,108.352163,0,141,39855.2025925926,2009-02-11,04:51:44
22.815844,108.352166,0,141,39855.202650463,2009-02-11,04:51:49
22.815844,108.352169,0,141,39855.2027083333,2009-02-11,04:51:54
22.815844,108.352176,0,141,39855.2027662037,2009-02-11,04:51:59
22.815844,108.352181,0,141,39855.2028240741,2009-02-11,04:52:04
22.815844,108.352181,0,141,39855.2028587963,2009-02-11,04:52:07
22.815843,108.352185,0,141,39855.2028819444,2009-02-11,04:52:09
22.815843,108.352195,0,141,39855.2029398148,2009-02-11,04:52:14
22.815831,108.352122,0,144,39855.2029976852,2009-02-11,04:52:19
22.815819,108.351905,0,148,39855.2030555556,2009-02-11,04:52:24
22.815818,108.351619,0,149,39855.2031134259,2009-02-11,04:52:29
22.815813,108.351269,0,152,39855.2031712963,2009-02-11,04:52:34
22.815823,108.350894,0,147,39855.2032291667,2009-02-11,04:52:39
22.815827,108.350723,0,142,39855.203287037,2009-02-11,04:52:44
22.815827,108.350723,0,142,39855.2033217593,2009-02-11,04:52:47
22.815831,108.350717,0,147,39855.2033449074,2009-02-11,04:52:49
22.815864,108.350681,0,151,39855.2034027778,2009-02-11,04:52:54
22.815904,108.350612,0,155,39855.2034606481,2009-02-11,04:52:59
22.81569,108.350459,0,213,39855.2070486111,2009-02-11,04:58:09
22.815669,108.350436,0,216,39855.2071064815,2009-02-11,04:58:14
22.815644,108.350331,0,227,39855.2071643519,2009-02-11,04:58:19
22.815706,108.350137,0,239,39855.2072222222,2009-02-11,04:58:24
22.815711,108.349839,0,250,39855.2072800926,2009-02-11,04:58:29
22.815738,108.349448,0,256,39855.207337963,2009-02-11,04:58:34
22.815763,108.34896,0,266,39855.2073958333,2009-02-11,04:58:39
22.815819,108.348428,0,278,39855.2074537037,2009-02-11,04:58:44
22.815853,108.347968,0,289,39855.2075115741,2009-02-11,04:58:49
22.815956,108.34755,0,297,39855.2075694444,2009-02-11,04:58:54
22.816074,108.347148,0,302,39855.2076273148,2009-02-11,04:58:59
22.816141,108.346848,0,305,39855.2076851852,2009-02-11,04:59:04
22.816251,108.346777,0,304,39855.2077430556,2009-02-11,04:59:09
22.816087,108.346961,0,298,39855.2078009259,2009-02-11,04:59:14
22.816003,108.346901,0,293,39855.2078587963,2009-02-11,04:59:19
22.815933,108.346917,0,297,39855.2079166667,2009-02-11,04:59:24
22.8159,108.346457,0,306,39855.207974537,2009-02-11,04:59:29
22.815846,108.346021,0,318,39855.2080324074,2009-02-11,04:59:34
22.815747,108.345671,0,315,39855.2080902778,2009-02-11,04:59:39
22.815605,108.345517,0,295,39855.2081481481,2009-02-11,04:59:44
22.81557,108.345253,0,353,39855.2082060185,2009-02-11,04:59:49
22.815624,108.344786,0,384,39855.2082638889,2009-02-11,04:59:54
22.81551,108.344423,0,410,39855.2083217593,2009-02-11,04:59:59
22.81568,108.343975,0,346,39855.2083796296,2009-02-11,05:00:04
22.815692,108.343487,0,340,39855.2084375,2009-02-11,05:00:09
22.815728,108.34299,0,289,39855.2084953704,2009-02-11,05:00:14
22.815759,108.342587,0,264,39855.2085532407,2009-02-11,05:00:19
22.815767,108.342189,0,247,39855.2086111111,2009-02-11,05:00:24
22.81578,108.341844,0,223,39855.2086689815,2009-02-11,05:00:29
22.815784,108.341808,0,211,39855.2087268519,2009-02-11,05:00:34
22.815778,108.341822,0,208,39855.2087847222,2009-02-11,05:00:39
22.815779,108.341813,0,208,39855.2088425926,2009-02-11,05:00:44
22.815777,108.341768,0,208,39855.208900463,2009-02-11,05:00:49
22.815781,108.341607,0,212,39855.2089583333,2009-02-11,05:00:54
22.815783,108.341344,0,210,39855.2090162037,2009-02-11,05:00:59
22.81578,108.340999,0,220,39855.2090740741,2009-02-11,05:01:04
22.81578,108.340548,0,220,39855.2091319444,2009-02-11,05:01:09
22.815823,108.340069,0,215,39855.2091898148,2009-02-11,05:01:14
22.815856,108.339599,0,194,39855.2092476852,2009-02-11,05:01:19
22.815879,108.339065,0,169,39855.2093055556,2009-02-11,05:01:24
22.8159,108.338523,0,140,39855.2093634259,2009-02-11,05:01:29
22.815915,108.33799,0,120,39855.2094212963,2009-02-11,05:01:34
22.815944,108.337677,0,94,39855.2094791667,2009-02-11,05:01:39
22.815908,108.337629,0,122,39855.209537037,2009-02-11,05:01:44
22.815908,108.337629,0,122,39855.2095717593,2009-02-11,05:01:47
22.815908,108.337624,0,116,39855.2095949074,2009-02-11,05:01:49
22.815906,108.33759,0,117,39855.2096527778,2009-02-11,05:01:54
22.815866,108.337382,0,115,39855.2097106481,2009-02-11,05:01:59
22.815863,108.3371,0,105,39855.2097685185,2009-02-11,05:02:04
22.815882,108.336787,0,89,39855.2098263889,2009-02-11,05:02:09
22.815934,108.336436,0,73,39855.2098842593,2009-02-11,05:02:14
22.81594,108.33598,0,77,39855.2099421296,2009-02-11,05:02:19
22.815922,108.335439,0,97,39855.21,2009-02-11,05:02:24
22.815869,108.334867,0,139,39855.2100578704,2009-02-11,05:02:29
22.815883,108.334287,0,167,39855.2101157407,2009-02-11,05:02:34
22.815937,108.33376,0,177,39855.2101736111,2009-02-11,05:02:39
22.815861,108.333284,0,195,39855.2102314815,2009-02-11,05:02:44
22.815815,108.332881,0,191,39855.2102893519,2009-02-11,05:02:49
22.815801,108.33268,0,181,39855.2103472222,2009-02-11,05:02:54
22.815813,108.332707,0,179,39855.2104050926,2009-02-11,05:02:59
22.815813,108.332707,0,179,39855.2104398148,2009-02-11,05:03:02
22.815812,108.332715,0,183,39855.210462963,2009-02-11,05:03:04
22.815797,108.3327,0,185,39855.2105208333,2009-02-11,05:03:09
22.815796,108.332696,0,183,39855.2105787037,2009-02-11,05:03:14
22.815796,108.332691,0,181,39855.2106365741,2009-02-11,05:03:19
22.815796,108.332691,0,181,39855.2106712963,2009-02-11,05:03:22
22.815795,108.332688,0,182,39855.2106944444,2009-02-11,05:03:24
22.815781,108.332699,0,187,39855.2107523148,2009-02-11,05:03:29
22.815776,108.332699,0,189,39855.2108101852,2009-02-11,05:03:34
22.815776,108.332702,0,189,39855.2108680556,2009-02-11,05:03:39
22.815776,108.332697,0,189,39855.2109259259,2009-02-11,05:03:44
22.815776,108.332697,0,189,39855.2109606481,2009-02-11,05:03:47
22.815776,108.332697,0,190,39855.2109837963,2009-02-11,05:03:49
22.815771,108.33271,0,187,39855.2110416667,2009-02-11,05:03:54
22.815771,108.33271,0,187,39855.2110763889,2009-02-11,05:03:57
22.815768,108.332705,0,187,39855.211099537,2009-02-11,05:03:59
22.815768,108.33272,0,187,39855.2111574074,2009-02-11,05:04:04
22.815767,108.332722,0,188,39855.2112152778,2009-02-11,05:04:09
22.815767,108.332729,0,187,39855.2112731481,2009-02-11,05:04:14
22.815767,108.332729,0,187,39855.2113078704,2009-02-11,05:04:17
22.815766,108.332737,0,186,39855.2113310185,2009-02-11,05:04:19
22.815794,108.332737,0,179,39855.2113888889,2009-02-11,05:04:24
22.815837,108.33272,0,173,39855.2114467593,2009-02-11,05:04:29
22.815827,108.332697,0,169,39855.2115046296,2009-02-11,05:04:34
22.815828,108.332701,0,168,39855.2115625,2009-02-11,05:04:39
22.815828,108.332701,0,168,39855.2115972222,2009-02-11,05:04:42
22.815827,108.332694,0,168,39855.2116203704,2009-02-11,05:04:44
22.815816,108.332641,0,169,39855.2116782407,2009-02-11,05:04:49
22.81578,108.332499,0,170,39855.2117361111,2009-02-11,05:04:54
22.815648,108.332298,0,167,39855.2117939815,2009-02-11,05:04:59
22.815362,108.332232,0,158,39855.2118518518,2009-02-11,05:05:04
22.815038,108.33224,0,156,39855.2119097222,2009-02-11,05:05:09
22.814701,108.33223,0,156,39855.2119675926,2009-02-11,05:05:14
22.814448,108.332208,0,174,39855.212025463,2009-02-11,05:05:19
22.814422,108.332202,0,183,39855.2120833333,2009-02-11,05:05:24
22.814401,108.332234,0,230,39855.2121412037,2009-02-11,05:05:29
22.814394,108.332225,0,222,39855.2121990741,2009-02-11,05:05:34
22.814415,108.332227,0,222,39855.2122569444,2009-02-11,05:05:39
22.814437,108.332233,0,222,39855.2123148148,2009-02-11,05:05:44
22.814341,108.332274,0,222,39855.2123726852,2009-02-11,05:05:49
22.814165,108.332266,0,227,39855.2124305556,2009-02-11,05:05:54
22.814127,108.33228,0,230,39855.2124884259,2009-02-11,05:05:59
22.814087,108.332301,0,240,39855.2125462963,2009-02-11,05:06:04
22.814001,108.33238,0,277,39855.2126041667,2009-02-11,05:06:09
22.813981,108.33241,0,285,39855.212662037,2009-02-11,05:06:14
22.813909,108.332378,0,289,39855.2127199074,2009-02-11,05:06:19
22.813833,108.332342,0,290,39855.2127777778,2009-02-11,05:06:24
22.813714,108.332286,0,297,39855.2128356481,2009-02-11,05:06:29
22.813592,108.332308,0,311,39855.2128935185,2009-02-11,05:06:34
22.813533,108.33241,0,309,39855.2129513889,2009-02-11,05:06:39
22.813522,108.332446,0,314,39855.2130092593,2009-02-11,05:06:44
22.813536,108.332476,0,275,39855.2130671296,2009-02-11,05:06:49
22.813571,108.33249,0,279,39855.213125,2009-02-11,05:06:54
22.813588,108.332522,0,263,39855.2131828704,2009-02-11,05:06:59
22.813583,108.332535,0,273,39855.2132407407,2009-02-11,05:07:04
22.813601,108.332536,0,275,39855.2132986111,2009-02-11,05:07:09
22.813611,108.332557,0,267,39855.2133564815,2009-02-11,05:07:14
22.813609,108.332603,0,265,39855.2134143518,2009-02-11,05:07:19
22.813629,108.332646,0,252,39855.2134722222,2009-02-11,05:07:24
22.813645,108.332692,0,249,39855.2135300926,2009-02-11,05:07:29
22.813765,108.332929,0,162,39855.2168865741,2009-02-11,05:12:19
22.813736,108.33297,0,175,39855.2169444444,2009-02-11,05:12:24
22.813696,108.333018,0,184,39855.2170023148,2009-02-11,05:12:29
22.813658,108.333055,0,187,39855.2170601852,2009-02-11,05:12:34
22.813661,108.333089,0,189,39855.2171180556,2009-02-11,05:12:39
22.813649,108.33312,0,187,39855.2171759259,2009-02-11,05:12:44
22.813648,108.333176,0,188,39855.2172337963,2009-02-11,05:12:49
22.813589,108.333225,0,188,39855.2172916667,2009-02-11,05:12:54
22.813567,108.333278,0,186,39855.217349537,2009-02-11,05:12:59
22.813533,108.333344,0,191,39855.2174074074,2009-02-11,05:13:04
22.813536,108.333398,0,189,39855.2174652778,2009-02-11,05:13:09
22.813488,108.333451,0,190,39855.2175231481,2009-02-11,05:13:14
22.813406,108.333508,0,188,39855.2175810185,2009-02-11,05:13:19
22.813387,108.333563,0,194,39855.2176388889,2009-02-11,05:13:24
22.813428,108.333584,0,200,39855.2176967593,2009-02-11,05:13:29
22.813466,108.333605,0,204,39855.2177546296,2009-02-11,05:13:34
22.813491,108.333623,0,201,39855.2178125,2009-02-11,05:13:39
22.813511,108.333656,0,201,39855.2178703704,2009-02-11,05:13:44
22.813453,108.333669,0,203,39855.2179282407,2009-02-11,05:13:49
22.81343,108.333688,0,206,39855.2179861111,2009-02-11,05:13:54
22.813426,108.333736,0,211,39855.2180439815,2009-02-11,05:13:59
22.81345,108.333856,0,208,39855.2181018519,2009-02-11,05:14:04
22.813489,108.33398,0,203,39855.2181597222,2009-02-11,05:14:09
22.813495,108.334052,0,199,39855.2182175926,2009-02-11,05:14:14
22.813491,108.334113,0,198,39855.218275463,2009-02-11,05:14:19
22.813467,108.334153,0,193,39855.2183333333,2009-02-11,05:14:24
22.813474,108.334179,0,189,39855.2183912037,2009-02-11,05:14:29
22.813505,108.334184,0,186,39855.2184490741,2009-02-11,05:14:34
22.813522,108.334216,0,178,39855.2185069444,2009-02-11,05:14:39
22.813543,108.334236,0,178,39855.2185648148,2009-02-11,05:14:44
22.813595,108.334207,0,177,39855.2186226852,2009-02-11,05:14:49
22.813638,108.334161,0,172,39855.2186805556,2009-02-11,05:14:54
22.813673,108.334127,0,169,39855.2187384259,2009-02-11,05:14:59
22.813694,108.334143,0,167,39855.2187962963,2009-02-11,05:15:04
22.81371,108.334146,0,165,39855.2188541667,2009-02-11,05:15:09
22.813729,108.33417,0,162,39855.218912037,2009-02-11,05:15:14
22.813729,108.334205,0,158,39855.2189699074,2009-02-11,05:15:19
22.813729,108.334186,0,155,39855.2190277778,2009-02-11,05:15:24
22.813746,108.334118,0,155,39855.2190856481,2009-02-11,05:15:29
22.813773,108.334151,0,153,39855.2191435185,2009-02-11,05:15:34
22.813807,108.334196,0,151,39855.2192013889,2009-02-11,05:15:39
22.813834,108.334217,0,149,39855.2192592593,2009-02-11,05:15:44
22.813821,108.334107,0,149,39855.2193171296,2009-02-11,05:15:49
22.813843,108.334082,0,148,39855.219375,2009-02-11,05:15:54
22.81379,108.334166,0,171,39855.2194328704,2009-02-11,05:15:59
22.813783,108.334187,0,174,39855.2194907407,2009-02-11,05:16:04
22.813817,108.334197,0,178,39855.2195486111,2009-02-11,05:16:09
22.813829,108.334208,0,179,39855.2196064815,2009-02-11,05:16:14
22.81383,108.334209,0,179,39855.2196643518,2009-02-11,05:16:19
22.813825,108.334208,0,180,39855.2197222222,2009-02-11,05:16:24
22.81382,108.334205,0,180,39855.2197800926,2009-02-11,05:16:29
22.813818,108.334204,0,180,39855.219837963,2009-02-11,05:16:34
22.813816,108.334204,0,180,39855.2198958333,2009-02-11,05:16:39
22.813814,108.334203,0,180,39855.2199537037,2009-02-11,05:16:44
22.813814,108.334203,0,180,39855.2200115741,2009-02-11,05:16:49
22.813814,108.334203,0,180,39855.2200462963,2009-02-11,05:16:52
22.81382,108.334205,0,180,39855.2200694444,2009-02-11,05:16:54
22.813845,108.334221,0,181,39855.2201273148,2009-02-11,05:16:59
22.813952,108.334241,0,181,39855.2201851852,2009-02-11,05:17:04
22.814081,108.334215,0,181,39855.2202430556,2009-02-11,05:17:09
22.814154,108.334191,0,182,39855.2203009259,2009-02-11,05:17:14
22.814239,108.333976,0,198,39855.2203587963,2009-02-11,05:17:19
22.814222,108.333974,0,199,39855.2204166667,2009-02-11,05:17:24
22.814222,108.333974,0,199,39855.2204513889,2009-02-11,05:17:27
22.814217,108.333972,0,199,39855.220474537,2009-02-11,05:17:29
22.814217,108.333949,0,199,39855.2205324074,2009-02-11,05:17:34
22.814163,108.333773,0,213,39855.2205902778,2009-02-11,05:17:39
22.814066,108.333827,0,218,39855.2206481481,2009-02-11,05:17:44
22.813952,108.333855,0,222,39855.2207060185,2009-02-11,05:17:49
22.813875,108.333838,0,228,39855.2207638889,2009-02-11,05:17:54
22.813818,108.333851,0,235,39855.2208217593,2009-02-11,05:17:59
22.813825,108.333901,0,241,39855.2208796296,2009-02-11,05:18:04
22.81386,108.333928,0,252,39855.2209375,2009-02-11,05:18:09
22.813846,108.333924,0,259,39855.2209953704,2009-02-11,05:18:14
22.813846,108.333924,0,259,39855.2210300926,2009-02-11,05:18:17
22.813838,108.33392,0,263,39855.2210532407,2009-02-11,05:18:19
22.81381,108.333937,0,265,39855.2211111111,2009-02-11,05:18:24
22.813764,108.333973,0,265,39855.2211689815,2009-02-11,05:18:29
22.813737,108.334028,0,266,39855.2212268518,2009-02-11,05:18:34
22.813707,108.334106,0,267,39855.2212847222,2009-02-11,05:18:39
22.813714,108.334125,0,268,39855.2213425926,2009-02-11,05:18:44
22.813708,108.334095,0,268,39855.221400463,2009-02-11,05:18:49
22.813802,108.334083,0,268,39855.2214583333,2009-02-11,05:18:54
22.813832,108.334164,0,268,39855.2215162037,2009-02-11,05:18:59
22.813794,108.334356,0,267,39855.2215740741,2009-02-11,05:19:04
22.81385,108.334028,0,267,39855.2216319444,2009-02-11,05:19:09
22.813909,108.333703,0,269,39855.2216898148,2009-02-11,05:19:14
22.813906,108.333602,0,271,39855.2217476852,2009-02-11,05:19:19
22.813939,108.333502,0,274,39855.2218055556,2009-02-11,05:19:24
22.814043,108.333454,0,279,39855.2218634259,2009-02-11,05:19:29
22.813932,108.333356,0,285,39855.2219212963,2009-02-11,05:19:34
22.813921,108.333585,0,291,39855.2219791667,2009-02-11,05:19:39
22.813913,108.333634,0,298,39855.222037037,2009-02-11,05:19:44
22.813933,108.33366,0,304,39855.2220949074,2009-02-11,05:19:49
22.813951,108.333635,0,310,39855.2221527778,2009-02-11,05:19:54
22.813927,108.333609,0,316,39855.2222106481,2009-02-11,05:19:59
22.813863,108.333645,0,322,39855.2222685185,2009-02-11,05:20:04
22.813749,108.333738,0,326,39855.2223263889,2009-02-11,05:20:09
22.813587,108.333811,0,330,39855.2223842593,2009-02-11,05:20:14
22.813735,108.334128,0,175,39855.2311226852,2009-02-11,05:32:49
22.813702,108.334138,0,137,39855.2311805556,2009-02-11,05:32:54
22.813713,108.334154,0,108,39855.2312384259,2009-02-11,05:32:59
22.813757,108.334177,0,111,39855.2312962963,2009-02-11,05:33:04
22.813818,108.334168,0,112,39855.2313541667,2009-02-11,05:33:09
22.813811,108.334128,0,135,39855.231412037,2009-02-11,05:33:14
22.813779,108.334152,0,149,39855.2314699074,2009-02-11,05:33:19
22.813641,108.334078,0,167,39855.2315856481,2009-02-11,05:33:29
22.814428,108.33473,0,192,39855.2316435185,2009-02-11,05:33:34
22.814183,108.334438,0,208,39855.2317013889,2009-02-11,05:33:39
22.813726,108.334071,0,197,39855.2317592593,2009-02-11,05:33:44
22.813625,108.334033,0,180,39855.2318171296,2009-02-11,05:33:49
22.813573,108.334032,0,168,39855.231875,2009-02-11,05:33:54
22.81357,108.334046,0,173,39855.2319328704,2009-02-11,05:33:59
22.813552,108.334002,0,200,39855.2319907407,2009-02-11,05:34:04
22.813545,108.333967,0,213,39855.2320486111,2009-02-11,05:34:09
22.813524,108.333918,0,224,39855.2321064815,2009-02-11,05:34:14
22.813538,108.333882,0,237,39855.2321643519,2009-02-11,05:34:19
22.813542,108.333904,0,240,39855.2322222222,2009-02-11,05:34:24
22.813511,108.333924,0,246,39855.2322800926,2009-02-11,05:34:29
22.81351,108.333914,0,250,39855.232337963,2009-02-11,05:34:34
22.813494,108.333897,0,252,39855.2323958333,2009-02-11,05:34:39
22.813494,108.333897,0,252,39855.2324305556,2009-02-11,05:34:42
22.813488,108.333897,0,263,39855.2324537037,2009-02-11,05:34:44
22.8135,108.33391,0,266,39855.2325115741,2009-02-11,05:34:49
22.8135,108.33391,0,266,39855.2325462963,2009-02-11,05:34:52
22.813501,108.333909,0,271,39855.2325694444,2009-02-11,05:34:54
22.813546,108.333931,0,256,39855.2326273148,2009-02-11,05:34:59
22.813532,108.333846,0,245,39855.2326851852,2009-02-11,05:35:04
22.813581,108.333772,0,242,39855.2327430556,2009-02-11,05:35:09
22.813659,108.333729,0,242,39855.2328009259,2009-02-11,05:35:14
22.813726,108.333665,0,241,39855.2328587963,2009-02-11,05:35:19
22.813782,108.333583,0,242,39855.2329166667,2009-02-11,05:35:24
22.813843,108.333519,0,244,39855.232974537,2009-02-11,05:35:29
22.813877,108.333526,0,245,39855.2330324074,2009-02-11,05:35:34
22.813818,108.333668,0,241,39855.2330902778,2009-02-11,05:35:39
22.813827,108.333742,0,242,39855.2331481481,2009-02-11,05:35:44
22.813855,108.333765,0,251,39855.2332060185,2009-02-11,05:35:49
22.813879,108.333766,0,263,39855.2332638889,2009-02-11,05:35:54
22.813994,108.333731,0,275,39855.2333217593,2009-02-11,05:35:59
22.813994,108.333731,0,275,39855.2333564815,2009-02-11,05:36:02
22.813995,108.333725,0,279,39855.2333796296,2009-02-11,05:36:04
22.813941,108.333744,0,287,39855.2334375,2009-02-11,05:36:09
22.81393,108.333757,0,296,39855.2334953704,2009-02-11,05:36:14
22.81393,108.333757,0,296,39855.2335300926,2009-02-11,05:36:17
22.813926,108.333764,0,299,39855.2335532407,2009-02-11,05:36:19
22.813922,108.333787,0,300,39855.2336111111,2009-02-11,05:36:24
22.813936,108.333794,0,298,39855.2336689815,2009-02-11,05:36:29
22.814043,108.333786,0,294,39855.2337268519,2009-02-11,05:36:34
22.814083,108.333772,0,298,39855.2337847222,2009-02-11,05:36:39
22.814168,108.333773,0,303,39855.2338425926,2009-02-11,05:36:44
22.814295,108.333769,0,309,39855.233900463,2009-02-11,05:36:49
22.814433,108.333691,0,316,39855.2339583333,2009-02-11,05:36:54
22.814624,108.333585,0,317,39855.2340162037,2009-02-11,05:36:59
22.814748,108.333524,0,314,39855.2340740741,2009-02-11,05:37:04
22.814814,108.333515,0,310,39855.2341319444,2009-02-11,05:37:09
22.814759,108.333515,0,308,39855.2341898148,2009-02-11,05:37:14
22.814655,108.333524,0,304,39855.2342476852,2009-02-11,05:37:19
22.814172,108.3322,0,201,39855.3570023148,2009-02-11,08:34:05
22.813603,108.33215,0,61,39855.3570601852,2009-02-11,08:34:10
22.813783,108.33215,0,70,39855.3571180556,2009-02-11,08:34:15
22.813937,108.33217,0,49,39855.3571759259,2009-02-11,08:34:20
22.813885,108.332173,0,50,39855.3572337963,2009-02-11,08:34:25
22.813989,108.332171,0,64,39855.3572916667,2009-02-11,08:34:30
22.814094,108.332181,0,70,39855.357349537,2009-02-11,08:34:35
22.814089,108.332255,0,84,39855.3574074074,2009-02-11,08:34:40
22.814002,108.332242,0,104,39855.3574652778,2009-02-11,08:34:45
22.814099,108.33225,0,113,39855.3575231481,2009-02-11,08:34:50
22.814164,108.332245,0,118,39855.3575810185,2009-02-11,08:34:55
22.814181,108.332255,0,120,39855.3576388889,2009-02-11,08:35:00
22.814242,108.332255,0,127,39855.3576967593,2009-02-11,08:35:05
22.814224,108.332265,0,131,39855.3577546296,2009-02-11,08:35:10
22.814317,108.332199,0,137,39855.3578125,2009-02-11,08:35:15
22.814338,108.332235,0,147,39855.3578703704,2009-02-11,08:35:20
22.814254,108.332323,0,183,39855.3579282407,2009-02-11,08:35:25
22.814191,108.332289,0,191,39855.3579861111,2009-02-11,08:35:30
22.814239,108.332258,0,222,39855.3580439815,2009-02-11,08:35:35
22.81426,108.332279,0,235,39855.3581018519,2009-02-11,08:35:40
22.814293,108.332275,0,235,39855.3581597222,2009-02-11,08:35:45
22.814305,108.332262,0,230,39855.3582175926,2009-02-11,08:35:50
22.814284,108.332228,0,230,39855.358275463,2009-02-11,08:35:55
22.814272,108.332222,0,217,39855.3583333333,2009-02-11,08:36:00
22.814352,108.332236,0,211,39855.3583912037,2009-02-11,08:36:05
22.81441,108.332248,0,223,39855.3584490741,2009-02-11,08:36:10
22.814434,108.332258,0,228,39855.3585069444,2009-02-11,08:36:15
22.814419,108.332267,0,230,39855.3585648148,2009-02-11,08:36:20
22.814339,108.332264,0,234,39855.3586226852,2009-02-11,08:36:25
22.814168,108.332251,0,236,39855.3586805556,2009-02-11,08:36:30
22.813932,108.332256,0,229,39855.3587384259,2009-02-11,08:36:35
22.813643,108.332242,0,221,39855.3587962963,2009-02-11,08:36:40
22.813355,108.332231,0,219,39855.3588541667,2009-02-11,08:36:45
22.813283,108.332221,0,220,39855.358912037,2009-02-11,08:36:50
22.81318,108.332237,0,221,39855.3589699074,2009-02-11,08:36:55
22.813072,108.332224,0,213,39855.3590277778,2009-02-11,08:37:00
22.812845,108.332259,0,199,39855.3590856481,2009-02-11,08:37:05
22.812607,108.332267,0,188,39855.3591435185,2009-02-11,08:37:10
22.812308,108.332226,0,177,39855.3592013889,2009-02-11,08:37:15
22.812013,108.332191,0,172,39855.3592592593,2009-02-11,08:37:20
22.811805,108.332191,0,175,39855.3593171296,2009-02-11,08:37:25
22.8116,108.332207,0,183,39855.359375,2009-02-11,08:37:30
22.811386,108.332224,0,195,39855.3594328704,2009-02-11,08:37:35
22.81123,108.332235,0,208,39855.3594907407,2009-02-11,08:37:40
22.811062,108.332238,0,220,39855.3595486111,2009-02-11,08:37:45
22.810808,108.332182,0,241,39855.3596064815,2009-02-11,08:37:50
22.810584,108.332179,0,254,39855.3596643518,2009-02-11,08:37:55
22.810308,108.332187,0,261,39855.3597222222,2009-02-11,08:38:00
22.810058,108.332152,0,272,39855.3597800926,2009-02-11,08:38:05
22.809931,108.332131,0,279,39855.359837963,2009-02-11,08:38:10
22.809922,108.332136,0,284,39855.3598958333,2009-02-11,08:38:15
22.809911,108.332139,0,286,39855.3599537037,2009-02-11,08:38:20
22.809872,108.332147,0,286,39855.3600115741,2009-02-11,08:38:25
22.809837,108.332139,0,287,39855.3600694444,2009-02-11,08:38:30
22.809813,108.332127,0,288,39855.3601273148,2009-02-11,08:38:35
22.809801,108.332128,0,288,39855.3601851852,2009-02-11,08:38:40
22.809782,108.33212,0,288,39855.3602430556,2009-02-11,08:38:45
22.809706,108.332031,0,285,39855.3603009259,2009-02-11,08:38:50
22.809686,108.33212,0,267,39855.3603587963,2009-02-11,08:38:55
22.809643,108.33214,0,242,39855.3604166667,2009-02-11,08:39:00
22.809492,108.33208,0,217,39855.360474537,2009-02-11,08:39:05
22.809268,108.331912,0,201,39855.3605324074,2009-02-11,08:39:10
22.809213,108.331689,0,170,39855.3605902778,2009-02-11,08:39:15
22.809248,108.33145,0,164,39855.3606481481,2009-02-11,08:39:20
22.809325,108.331237,0,151,39855.3607060185,2009-02-11,08:39:25
22.809409,108.331023,0,143,39855.3607638889,2009-02-11,08:39:30
22.809467,108.330874,0,140,39855.3608217593,2009-02-11,08:39:35
22.8095,108.330855,0,138,39855.3608796296,2009-02-11,08:39:40
22.809408,108.330808,0,135,39855.3609375,2009-02-11,08:39:45
22.809241,108.330839,0,129,39855.3609953704,2009-02-11,08:39:50
22.808965,108.330914,0,117,39855.3610532407,2009-02-11,08:39:55
22.808628,108.330934,0,104,39855.3611111111,2009-02-11,08:40:00
22.80843,108.330623,0,90,39855.3611689815,2009-02-11,08:40:05
22.808319,108.330473,0,76,39855.3612268518,2009-02-11,08:40:10
22.808428,108.330143,0,78,39855.3612847222,2009-02-11,08:40:15
22.808648,108.329904,0,62,39855.3613425926,2009-02-11,08:40:20
22.80877,108.329608,0,44,39855.361400463,2009-02-11,08:40:25
22.80905,108.329325,0,29,39855.3614583333,2009-02-11,08:40:30
22.809378,108.329006,0,30,39855.3615162037,2009-02-11,08:40:35
22.80991,108.32841,0,29,39855.3615740741,2009-02-11,08:40:40
22.810193,108.328082,0,24,39855.3616319444,2009-02-11,08:40:45
22.810305,108.327639,0,31,39855.3616898148,2009-02-11,08:40:50
22.810444,108.327326,0,31,39855.3617476852,2009-02-11,08:40:55
22.810556,108.327084,0,36,39855.3618055556,2009-02-11,08:41:00
22.810555,108.326842,0,46,39855.3618634259,2009-02-11,08:41:05
22.810573,108.326654,0,61,39855.3619212963,2009-02-11,08:41:10
22.810584,108.326618,0,60,39855.3619791667,2009-02-11,08:41:15
22.810597,108.326526,0,53,39855.362037037,2009-02-11,08:41:20
22.810614,108.326487,0,37,39855.3620949074,2009-02-11,08:41:25
22.810641,108.326487,0,27,39855.3621527778,2009-02-11,08:41:30
22.810712,108.326409,0,21,39855.3622106481,2009-02-11,08:41:35
22.810726,108.326377,0,26,39855.3622685185,2009-02-11,08:41:40
22.810726,108.326377,0,26,39855.3623032407,2009-02-11,08:41:43
22.810728,108.326373,0,26,39855.3623263889,2009-02-11,08:41:45
22.8108,108.326286,0,30,39855.3623842593,2009-02-11,08:41:50
22.810878,108.326124,0,34,39855.3624421296,2009-02-11,08:41:55
22.81095,108.325856,0,37,39855.3625,2009-02-11,08:42:00
22.811016,108.325723,0,40,39855.3625578704,2009-02-11,08:42:05
22.811108,108.325557,0,44,39855.3626157407,2009-02-11,08:42:10
22.811165,108.32549,0,50,39855.3626736111,2009-02-11,08:42:15
22.811201,108.325459,0,54,39855.3627314815,2009-02-11,08:42:20
22.811226,108.32543,0,58,39855.3627893519,2009-02-11,08:42:25
22.811226,108.32543,0,58,39855.3628240741,2009-02-11,08:42:28
22.811229,108.325431,0,60,39855.3628472222,2009-02-11,08:42:30
22.811221,108.325418,0,61,39855.3629050926,2009-02-11,08:42:35
22.811215,108.325415,0,61,39855.362962963,2009-02-11,08:42:40
22.811215,108.325415,0,61,39855.3629976852,2009-02-11,08:42:43
22.811212,108.32541,0,61,39855.3630208333,2009-02-11,08:42:45
22.811207,108.325401,0,61,39855.3630787037,2009-02-11,08:42:50
22.811202,108.325392,0,61,39855.3631365741,2009-02-11,08:42:55
22.811202,108.325392,0,61,39855.3631712963,2009-02-11,08:42:58
22.811199,108.325386,0,61,39855.3631944444,2009-02-11,08:43:00
22.811194,108.325351,0,62,39855.3632523148,2009-02-11,08:43:05
22.811242,108.325195,0,68,39855.3633101852,2009-02-11,08:43:10
22.811211,108.325044,0,80,39855.3633680556,2009-02-11,08:43:15
22.811195,108.324912,0,94,39855.3634259259,2009-02-11,08:43:20
22.811248,108.324786,0,93,39855.3634837963,2009-02-11,08:43:25
22.811298,108.324677,0,88,39855.3635416667,2009-02-11,08:43:30
22.811332,108.32458,0,81,39855.363599537,2009-02-11,08:43:35
22.811363,108.324555,0,78,39855.3636574074,2009-02-11,08:43:40
22.811365,108.324543,0,79,39855.3637152778,2009-02-11,08:43:45
22.811407,108.324476,0,80,39855.3637731481,2009-02-11,08:43:50
22.811254,108.32452,0,93,39855.3638310185,2009-02-11,08:43:55
22.811253,108.324602,0,121,39855.3638888889,2009-02-11,08:44:00
22.811238,108.324628,0,142,39855.3639467593,2009-02-11,08:44:05
22.811254,108.324682,0,150,39855.3640046296,2009-02-11,08:44:10
22.81141,108.324824,0,146,39855.3640625,2009-02-11,08:44:15
22.81152,108.324915,0,168,39855.3641203704,2009-02-11,08:44:20
22.811604,108.324974,0,205,39855.3641782407,2009-02-11,08:44:25
22.811668,108.325051,0,221,39855.3642361111,2009-02-11,08:44:30
22.811703,108.32508,0,239,39855.3642939815,2009-02-11,08:44:35
22.811736,108.325114,0,254,39855.3643518519,2009-02-11,08:44:40
22.811765,108.325144,0,259,39855.3644097222,2009-02-11,08:44:45
22.8118,108.325197,0,264,39855.3644675926,2009-02-11,08:44:50
22.81182,108.325212,0,272,39855.364525463,2009-02-11,08:44:55
22.81182,108.325212,0,272,39855.3645601852,2009-02-11,08:44:58
22.811822,108.325209,0,272,39855.3645833333,2009-02-11,08:45:00
22.81185,108.325247,0,271,39855.3646412037,2009-02-11,08:45:05
22.811893,108.325273,0,272,39855.3646990741,2009-02-11,08:45:10
22.812003,108.325256,0,273,39855.3647569444,2009-02-11,08:45:15
22.812203,108.325309,0,290,39855.3648148148,2009-02-11,08:45:20
22.812406,108.325314,0,321,39855.3648726852,2009-02-11,08:45:25
22.812519,108.325286,0,352,39855.3649305556,2009-02-11,08:45:30
22.812581,108.325226,0,370,39855.3649884259,2009-02-11,08:45:35
22.812621,108.325231,0,381,39855.3650462963,2009-02-11,08:45:40
22.812657,108.325262,0,386,39855.3651041667,2009-02-11,08:45:45
22.812724,108.325261,0,389,39855.365162037,2009-02-11,08:45:50
22.81279,108.325191,0,395,39855.3652199074,2009-02-11,08:45:55
22.812825,108.325186,0,397,39855.3652777778,2009-02-11,08:46:00
22.812891,108.325112,0,404,39855.3653356481,2009-02-11,08:46:05
22.812967,108.32517,0,404,39855.3653935185,2009-02-11,08:46:10
22.813019,108.325183,0,400,39855.3654513889,2009-02-11,08:46:15
22.813074,108.325212,0,393,39855.3655092593,2009-02-11,08:46:20
22.813158,108.325186,0,389,39855.3655671296,2009-02-11,08:46:25
22.813246,108.325127,0,398,39855.365625,2009-02-11,08:46:30
22.813249,108.325109,0,400,39855.3656828704,2009-02-11,08:46:35
22.81325,108.325097,0,401,39855.3657407407,2009-02-11,08:46:40
22.813251,108.32509,0,400,39855.3657986111,2009-02-11,08:46:45
22.813251,108.32509,0,400,39855.3658333333,2009-02-11,08:46:48
22.813252,108.325092,0,400,39855.3658564815,2009-02-11,08:46:50
22.813288,108.325093,0,392,39855.3659143519,2009-02-11,08:46:55
22.813381,108.325099,0,391,39855.3659722222,2009-02-11,08:47:00
22.813494,108.325088,0,399,39855.3660300926,2009-02-11,08:47:05
22.813605,108.325091,0,400,39855.366087963,2009-02-11,08:47:10
22.813705,108.32501,0,406,39855.3661458333,2009-02-11,08:47:15
22.813717,108.325035,0,412,39855.3662037037,2009-02-11,08:47:20
22.813697,108.325026,0,412,39855.3662615741,2009-02-11,08:47:25
22.813622,108.324955,0,407,39855.3663194444,2009-02-11,08:47:30
22.813437,108.324948,0,387,39855.3663773148,2009-02-11,08:47:35
22.813384,108.32492,0,373,39855.3664351852,2009-02-11,08:47:40
22.81335,108.324987,0,358,39855.3664930556,2009-02-11,08:47:45
22.813336,108.324972,0,346,39855.3665509259,2009-02-11,08:47:50
22.813349,108.324948,0,333,39855.3666087963,2009-02-11,08:47:55
22.813416,108.324957,0,321,39855.3666666667,2009-02-11,08:48:00
22.813448,108.325063,0,310,39855.366724537,2009-02-11,08:48:05
22.813519,108.325126,0,300,39855.3667824074,2009-02-11,08:48:10
22.813558,108.325134,0,290,39855.3668402778,2009-02-11,08:48:15
22.813569,108.325114,0,279,39855.3668981481,2009-02-11,08:48:20
22.813517,108.325046,0,267,39855.3669560185,2009-02-11,08:48:25
22.813466,108.324822,0,256,39855.3670138889,2009-02-11,08:48:30
22.813442,108.324565,0,243,39855.3670717593,2009-02-11,08:48:35
22.813466,108.324552,0,229,39855.3671296296,2009-02-11,08:48:40
22.813494,108.324659,0,218,39855.3671875,2009-02-11,08:48:45
22.813506,108.324881,0,210,39855.3672453704,2009-02-11,08:48:50
22.813523,108.325107,0,204,39855.3673032407,2009-02-11,08:48:55
22.813517,108.325353,0,198,39855.3673611111,2009-02-11,08:49:00
22.813496,108.325569,0,194,39855.3674189815,2009-02-11,08:49:05
22.813459,108.325744,0,191,39855.3674768518,2009-02-11,08:49:10
22.813477,108.325835,0,188,39855.3675347222,2009-02-11,08:49:15
22.813506,108.325867,0,185,39855.3675925926,2009-02-11,08:49:20
22.813537,108.325801,0,184,39855.367650463,2009-02-11,08:49:25
22.813548,108.325631,0,184,39855.3677083333,2009-02-11,08:49:30
22.813587,108.325299,0,183,39855.3677662037,2009-02-11,08:49:35
22.813635,108.32492,0,182,39855.3678240741,2009-02-11,08:49:40
22.8137,108.324755,0,184,39855.3678819444,2009-02-11,08:49:45
22.813665,108.324718,0,184,39855.3679398148,2009-02-11,08:49:50
22.813624,108.324668,0,184,39855.3679976852,2009-02-11,08:49:55
22.813703,108.324527,0,183,39855.3680555556,2009-02-11,08:50:00
22.813739,108.324351,0,182,39855.3681134259,2009-02-11,08:50:05
22.813759,108.32415,0,181,39855.3681712963,2009-02-11,08:50:10
22.813752,108.323964,0,179,39855.3682291667,2009-02-11,08:50:15
22.813729,108.323848,0,178,39855.368287037,2009-02-11,08:50:20
22.813691,108.323656,0,177,39855.3683449074,2009-02-11,08:50:25
22.813701,108.323439,0,177,39855.3684027778,2009-02-11,08:50:30
22.813745,108.323446,0,176,39855.3684606481,2009-02-11,08:50:35
22.813755,108.323512,0,175,39855.3685185185,2009-02-11,08:50:40
22.813724,108.323492,0,174,39855.3685763889,2009-02-11,08:50:45
22.813661,108.323501,0,172,39855.3686342593,2009-02-11,08:50:50
22.813631,108.323468,0,170,39855.3686921296,2009-02-11,08:50:55
22.813641,108.323374,0,168,39855.36875,2009-02-11,08:51:00
22.813631,108.323301,0,165,39855.3688078704,2009-02-11,08:51:05
22.813648,108.323139,0,162,39855.3688657407,2009-02-11,08:51:10
22.81366,108.323061,0,159,39855.3689236111,2009-02-11,08:51:15
22.813654,108.323006,0,156,39855.3689814815,2009-02-11,08:51:20
22.813633,108.322928,0,153,39855.3690393518,2009-02-11,08:51:25
22.813634,108.323202,0,151,39855.3690972222,2009-02-11,08:51:30
22.813641,108.323535,0,148,39855.3691550926,2009-02-11,08:51:35
22.813661,108.323742,0,145,39855.369212963,2009-02-11,08:51:40
22.813626,108.323994,0,142,39855.3692708333,2009-02-11,08:51:45
22.813645,108.324077,0,140,39855.3693287037,2009-02-11,08:51:50
22.813668,108.32418,0,137,39855.3693865741,2009-02-11,08:51:55
22.813675,108.324221,0,133,39855.3694444444,2009-02-11,08:52:00
22.813675,108.324221,0,133,39855.3694791667,2009-02-11,08:52:03
22.813674,108.324218,0,130,39855.3695023148,2009-02-11,08:52:05
22.813715,108.324143,0,127,39855.3695601852,2009-02-11,08:52:10
22.813732,108.324092,0,124,39855.3696180556,2009-02-11,08:52:15
22.813762,108.323965,0,122,39855.3696759259,2009-02-11,08:52:20
22.813792,108.324007,0,121,39855.3697337963,2009-02-11,08:52:25
22.813787,108.324036,0,122,39855.3697916667,2009-02-11,08:52:30
22.813764,108.324019,0,118,39855.369849537,2009-02-11,08:52:35
22.813724,108.323987,0,121,39855.3699074074,2009-02-11,08:52:40
22.813764,108.324349,0,137,39855.3699652778,2009-02-11,08:52:45
22.813752,108.324403,0,139,39855.3700231481,2009-02-11,08:52:50
22.813706,108.324484,0,137,39855.3700810185,2009-02-11,08:52:55
22.813695,108.324585,0,141,39855.3701388889,2009-02-11,08:53:00
22.813685,108.32475,0,151,39855.3701967593,2009-02-11,08:53:05
22.81368,108.325001,0,162,39855.3702546296,2009-02-11,08:53:10
22.813631,108.325276,0,175,39855.3703125,2009-02-11,08:53:15
22.813608,108.325269,0,185,39855.3703703704,2009-02-11,08:53:20
22.813661,108.325124,0,194,39855.3704282407,2009-02-11,08:53:25
22.813668,108.32508,0,198,39855.3704861111,2009-02-11,08:53:30
22.81365,108.324959,0,196,39855.3705439815,2009-02-11,08:53:35
22.813619,108.324754,0,181,39855.3706018519,2009-02-11,08:53:40
22.813587,108.324604,0,161,39855.3706597222,2009-02-11,08:53:45
22.813576,108.324584,0,145,39855.3707175926,2009-02-11,08:53:50
22.813586,108.32467,0,132,39855.370775463,2009-02-11,08:53:55
22.813571,108.324677,0,114,39855.3708333333,2009-02-11,08:54:00
22.813571,108.324668,0,103,39855.3708912037,2009-02-11,08:54:05
22.813572,108.324636,0,95,39855.3709490741,2009-02-11,08:54:10
22.813589,108.324652,0,86,39855.3710069444,2009-02-11,08:54:15
22.81361,108.324766,0,83,39855.3710648148,2009-02-11,08:54:20
22.813632,108.324887,0,82,39855.3711226852,2009-02-11,08:54:25
22.813636,108.324954,0,95,39855.3711805556,2009-02-11,08:54:30
22.813636,108.324944,0,107,39855.3712384259,2009-02-11,08:54:35
22.81365,108.32486,0,126,39855.3712962963,2009-02-11,08:54:40
22.81361,108.324778,0,148,39855.3713541667,2009-02-11,08:54:45
22.813637,108.324711,0,163,39855.371412037,2009-02-11,08:54:50
22.813659,108.324713,0,173,39855.3714699074,2009-02-11,08:54:55
22.81366,108.324755,0,183,39855.3715277778,2009-02-11,08:55:00
22.81367,108.324828,0,196,39855.3715856481,2009-02-11,08:55:05
22.813676,108.324924,0,208,39855.3716435185,2009-02-11,08:55:10
22.81368,108.324947,0,226,39855.3717013889,2009-02-11,08:55:15
22.8137,108.324992,0,241,39855.3717592593,2009-02-11,08:55:20
22.813705,108.325043,0,258,39855.3718171296,2009-02-11,08:55:25
22.813691,108.325032,0,277,39855.371875,2009-02-11,08:55:30
22.813692,108.325054,0,296,39855.3719328704,2009-02-11,08:55:35
22.813686,108.325037,0,316,39855.3719907407,2009-02-11,08:55:40
22.813685,108.325052,0,331,39855.3720486111,2009-02-11,08:55:45
22.813673,108.325035,0,336,39855.3721064815,2009-02-11,08:55:50
22.813663,108.324972,0,335,39855.3721643519,2009-02-11,08:55:55
22.81367,108.324883,0,335,39855.3722222222,2009-02-11,08:56:00
22.813682,108.324845,0,329,39855.3722800926,2009-02-11,08:56:05
22.813687,108.324825,0,323,39855.372337963,2009-02-11,08:56:10
22.813682,108.324796,0,316,39855.3723958333,2009-02-11,08:56:15
22.813702,108.324823,0,308,39855.3724537037,2009-02-11,08:56:20
22.813755,108.324983,0,300,39855.3725115741,2009-02-11,08:56:25
22.813767,108.325094,0,290,39855.3725694444,2009-02-11,08:56:30
22.813728,108.3251,0,289,39855.3726273148,2009-02-11,08:56:35
22.813705,108.325125,0,296,39855.3726851852,2009-02-11,08:56:40
22.813696,108.325164,0,305,39855.3727430556,2009-02-11,08:56:45
22.813654,108.325238,0,317,39855.3728009259,2009-02-11,08:56:50
22.813649,108.325212,0,332,39855.3728587963,2009-02-11,08:56:55
22.813621,108.325238,0,343,39855.3729166667,2009-02-11,08:57:00
22.813631,108.325306,0,353,39855.372974537,2009-02-11,08:57:05
22.813666,108.325426,0,366,39855.3730324074,2009-02-11,08:57:10
22.813654,108.325708,0,378,39855.3730902778,2009-02-11,08:57:15
22.813656,108.325889,0,391,39855.3731481481,2009-02-11,08:57:20
22.813664,108.325979,0,404,39855.3732060185,2009-02-11,08:57:25
22.813668,108.326074,0,418,39855.3732638889,2009-02-11,08:57:30
22.813641,108.326193,0,430,39855.3733217593,2009-02-11,08:57:35
22.813616,108.326461,0,440,39855.3733796296,2009-02-11,08:57:40
22.813568,108.326699,0,450,39855.3734375,2009-02-11,08:57:45
22.813546,108.32683,0,457,39855.3734953704,2009-02-11,08:57:50
22.813554,108.32691,0,461,39855.3735532407,2009-02-11,08:57:55
22.813523,108.326953,0,465,39855.3736111111,2009-02-11,08:58:00
22.81354,108.32693,0,476,39855.3736689815,2009-02-11,08:58:05
22.81357,108.326811,0,494,39855.3737268519,2009-02-11,08:58:10
22.813579,108.326589,0,499,39855.3737847222,2009-02-11,08:58:15
22.813595,108.326319,0,507,39855.3738425926,2009-02-11,08:58:20
22.813594,108.326174,0,509,39855.373900463,2009-02-11,08:58:25
22.813597,108.326153,0,511,39855.3739583333,2009-02-11,08:58:30
22.813602,108.326208,0,514,39855.3740162037,2009-02-11,08:58:35
22.813633,108.32631,0,516,39855.3740740741,2009-02-11,08:58:40
22.813651,108.326417,0,518,39855.3741319444,2009-02-11,08:58:45
22.813726,108.325263,0,632,39855.374537037,2009-02-11,08:59:20
22.813754,108.3259,0,673,39855.3745949074,2009-02-11,08:59:25
22.813779,108.326318,0,704,39855.3746527778,2009-02-11,08:59:30
22.813737,108.325939,0,607,39855.3747106481,2009-02-11,08:59:35
22.813741,108.325779,0,583,39855.3747685185,2009-02-11,08:59:40
22.813776,108.325631,0,554,39855.3748263889,2009-02-11,08:59:45
22.813791,108.325399,0,514,39855.3748842593,2009-02-11,08:59:50
22.813831,108.325312,0,502,39855.3749421296,2009-02-11,08:59:55
22.81387,108.325353,0,492,39855.375,2009-02-11,09:00:00
22.813779,108.32587,0,468,39855.3751157407,2009-02-11,09:00:10
22.81384,108.325344,0,409,39855.3751736111,2009-02-11,09:00:15
22.813861,108.325352,0,436,39855.3752314815,2009-02-11,09:00:20
22.813926,108.325448,0,442,39855.3752893518,2009-02-11,09:00:25
22.814042,108.325855,0,446,39855.3753472222,2009-02-11,09:00:30
22.813879,108.325515,0,431,39855.3754050926,2009-02-11,09:00:35
22.814131,108.324882,0,422,39855.375462963,2009-02-11,09:00:40
22.81427,108.324486,0,428,39855.3755208333,2009-02-11,09:00:45
22.814419,108.324036,0,435,39855.3755787037,2009-02-11,09:00:50
22.814451,108.323944,0,444,39855.3756365741,2009-02-11,09:00:55
22.814423,108.323938,0,444,39855.3756944444,2009-02-11,09:01:00
22.814326,108.324021,0,448,39855.3757523148,2009-02-11,09:01:05
22.814363,108.323951,0,452,39855.3758101852,2009-02-11,09:01:10
22.814325,108.323987,0,453,39855.3758680556,2009-02-11,09:01:15
22.814303,108.323865,0,454,39855.3759259259,2009-02-11,09:01:20
22.814227,108.32401,0,457,39855.3759837963,2009-02-11,09:01:25
22.814222,108.324058,0,459,39855.3760416667,2009-02-11,09:01:30
22.814294,108.323893,0,462,39855.376099537,2009-02-11,09:01:35
22.814198,108.324049,0,461,39855.3761574074,2009-02-11,09:01:40
22.814048,108.324171,0,455,39855.3762152778,2009-02-11,09:01:45
22.813959,108.324131,0,449,39855.3762731481,2009-02-11,09:01:50
22.813916,108.324079,0,445,39855.3763310185,2009-02-11,09:01:55
22.813857,108.32412,0,442,39855.3763888889,2009-02-11,09:02:00
22.813812,108.324116,0,442,39855.3764467593,2009-02-11,09:02:05
22.81378,108.324122,0,440,39855.3765046296,2009-02-11,09:02:10
22.813805,108.324113,0,440,39855.3765625,2009-02-11,09:02:15
22.813832,108.324079,0,442,39855.3766203704,2009-02-11,09:02:20
22.813818,108.324076,0,441,39855.3766782407,2009-02-11,09:02:25
22.813792,108.324083,0,442,39855.3767361111,2009-02-11,09:02:30
22.813733,108.324123,0,443,39855.3767939815,2009-02-11,09:02:35
22.813685,108.324138,0,445,39855.3768518518,2009-02-11,09:02:40
22.813673,108.324198,0,448,39855.3769097222,2009-02-11,09:02:45
22.813715,108.324202,0,451,39855.3769675926,2009-02-11,09:02:50
22.813725,108.324184,0,452,39855.377025463,2009-02-11,09:02:55
22.813756,108.324187,0,450,39855.3770833333,2009-02-11,09:03:00
22.813714,108.324328,0,447,39855.3771412037,2009-02-11,09:03:05
22.813753,108.32436,0,445,39855.3771990741,2009-02-11,09:03:10
22.81373,108.324597,0,394,39855.3772569444,2009-02-11,09:03:15
22.813664,108.324648,0,379,39855.3773148148,2009-02-11,09:03:20
22.813593,108.324683,0,372,39855.3773726852,2009-02-11,09:03:25
22.813544,108.324732,0,368,39855.3774305556,2009-02-11,09:03:30
22.81357,108.324753,0,383,39855.3774884259,2009-02-11,09:03:35
22.813364,108.325353,0,394,39855.3775462963,2009-02-11,09:03:40
22.813381,108.325693,0,424,39855.3776041667,2009-02-11,09:03:45
22.813437,108.325561,0,445,39855.377662037,2009-02-11,09:03:50
22.813433,108.325407,0,447,39855.3777199074,2009-02-11,09:03:55
22.813396,108.32535,0,438,39855.3777777778,2009-02-11,09:04:00
22.813387,108.325217,0,443,39855.3778356481,2009-02-11,09:04:05
22.813312,108.325197,0,454,39855.3778935185,2009-02-11,09:04:10
22.813302,108.325215,0,463,39855.3779513889,2009-02-11,09:04:15
22.813301,108.32523,0,468,39855.3780092593,2009-02-11,09:04:20
22.813301,108.325248,0,472,39855.3780671296,2009-02-11,09:04:25
22.813298,108.325281,0,476,39855.378125,2009-02-11,09:04:30
22.813293,108.325324,0,481,39855.3781828704,2009-02-11,09:04:35
22.813273,108.325343,0,481,39855.3782407407,2009-02-11,09:04:40
22.813232,108.325315,0,459,39855.3782986111,2009-02-11,09:04:45
22.813153,108.32518,0,447,39855.3783564815,2009-02-11,09:04:50
22.813105,108.325209,0,435,39855.3784143519,2009-02-11,09:04:55
22.813043,108.3253,0,433,39855.3784722222,2009-02-11,09:05:00
22.81301,108.325257,0,437,39855.3785300926,2009-02-11,09:05:05
22.813004,108.325027,0,423,39855.378587963,2009-02-11,09:05:10
22.812916,108.325019,0,391,39855.3786458333,2009-02-11,09:05:15
22.812824,108.32499,0,373,39855.3787037037,2009-02-11,09:05:20
22.812749,108.325107,0,348,39855.3787615741,2009-02-11,09:05:25
22.812639,108.325549,0,344,39855.3788194444,2009-02-11,09:05:30
22.812577,108.325579,0,344,39855.3788773148,2009-02-11,09:05:35
22.812385,108.325553,0,338,39855.3789351852,2009-02-11,09:05:40
22.812305,108.325303,0,324,39855.3789930556,2009-02-11,09:05:45
22.812313,108.325179,0,312,39855.3790509259,2009-02-11,09:05:50
22.812327,108.325128,0,309,39855.3791087963,2009-02-11,09:05:55
22.812236,108.325322,0,316,39855.3791666667,2009-02-11,09:06:00
22.812245,108.325394,0,326,39855.379224537,2009-02-11,09:06:05
22.812154,108.325282,0,344,39855.3792824074,2009-02-11,09:06:10
22.812157,108.32516,0,352,39855.3793402778,2009-02-11,09:06:15
22.812122,108.325165,0,361,39855.3793981481,2009-02-11,09:06:20
22.812066,108.325265,0,375,39855.3794560185,2009-02-11,09:06:25
22.812011,108.325255,0,391,39855.3795138889,2009-02-11,09:06:30
22.811998,108.325239,0,408,39855.3795717593,2009-02-11,09:06:35
22.811995,108.325263,0,416,39855.3796296296,2009-02-11,09:06:40
22.811995,108.325276,0,420,39855.3796875,2009-02-11,09:06:45
22.811998,108.325295,0,422,39855.3797453704,2009-02-11,09:06:50
22.811997,108.325306,0,423,39855.3798032407,2009-02-11,09:06:55
22.812006,108.32533,0,424,39855.3798611111,2009-02-11,09:07:00
22.812058,108.325339,0,409,39855.3799189815,2009-02-11,09:07:05
22.812072,108.325314,0,384,39855.3799768519,2009-02-11,09:07:10
22.812074,108.325411,0,371,39855.3800347222,2009-02-11,09:07:15
22.812052,108.325555,0,380,39855.3800925926,2009-02-11,09:07:20
22.81204,108.32561,0,405,39855.380150463,2009-02-11,09:07:25
22.811992,108.325551,0,395,39855.3802083333,2009-02-11,09:07:30
22.812032,108.32556,0,397,39855.3802662037,2009-02-11,09:07:35
22.812032,108.32556,0,397,39855.3803009259,2009-02-11,09:07:38
22.812024,108.325567,0,409,39855.3803240741,2009-02-11,09:07:40
22.812031,108.325517,0,421,39855.3803819444,2009-02-11,09:07:45
22.811999,108.325438,0,426,39855.3804398148,2009-02-11,09:07:50
22.811946,108.325087,0,391,39855.3804976852,2009-02-11,09:07:55
22.811917,108.325016,0,377,39855.3805555556,2009-02-11,09:08:00
22.811966,108.324928,0,378,39855.3806134259,2009-02-11,09:08:05
22.811976,108.324913,0,378,39855.3806712963,2009-02-11,09:08:10
22.811996,108.324928,0,379,39855.3807291667,2009-02-11,09:08:15
22.811948,108.324999,0,388,39855.380787037,2009-02-11,09:08:20
22.81192,108.325068,0,388,39855.3808449074,2009-02-11,09:08:25
22.81192,108.325073,0,390,39855.3809027778,2009-02-11,09:08:30
22.811919,108.325081,0,391,39855.3809606481,2009-02-11,09:08:35
22.811918,108.325084,0,391,39855.3810185185,2009-02-11,09:08:40
22.811918,108.325084,0,391,39855.3810532407,2009-02-11,09:08:43
22.811917,108.325084,0,391,39855.3810763889,2009-02-11,09:08:45
22.811907,108.325315,0,387,39855.3811342593,2009-02-11,09:08:50
22.811975,108.325386,0,390,39855.3811921296,2009-02-11,09:08:55
22.81197,108.325396,0,390,39855.38125,2009-02-11,09:09:00
22.81197,108.325396,0,390,39855.3812847222,2009-02-11,09:09:03
22.811969,108.325397,0,389,39855.3813078704,2009-02-11,09:09:05
22.811984,108.325441,0,389,39855.3813657407,2009-02-11,09:09:10
22.811963,108.325433,0,388,39855.3814236111,2009-02-11,09:09:15
22.811962,108.325431,0,388,39855.3814814815,2009-02-11,09:09:20
22.811962,108.325431,0,388,39855.3815162037,2009-02-11,09:09:23
22.811962,108.325435,0,388,39855.3815393519,2009-02-11,09:09:25
22.811954,108.325475,0,388,39855.3815972222,2009-02-11,09:09:30
22.811951,108.325504,0,388,39855.3816550926,2009-02-11,09:09:35
22.811967,108.325518,0,388,39855.381712963,2009-02-11,09:09:40
22.811978,108.325524,0,388,39855.3817708333,2009-02-11,09:09:45
22.811943,108.325746,0,274,39855.3820601852,2009-02-11,09:10:10
22.811988,108.325616,0,379,39855.3821180556,2009-02-11,09:10:15
22.812005,108.325446,0,379,39855.3821759259,2009-02-11,09:10:20
22.81197,108.325148,0,378,39855.3822337963,2009-02-11,09:10:25
22.811862,108.325427,0,312,39855.3825810185,2009-02-11,09:10:55
22.81185,108.325318,0,355,39855.3826388889,2009-02-11,09:11:00
22.811844,108.325312,0,356,39855.3826967593,2009-02-11,09:11:05
22.811844,108.325312,0,356,39855.3827314815,2009-02-11,09:11:08
22.811845,108.325318,0,356,39855.3827546296,2009-02-11,09:11:10
22.811894,108.32537,0,355,39855.3828125,2009-02-11,09:11:15
22.812024,108.325123,0,362,39855.3828703704,2009-02-11,09:11:20
22.812115,108.324936,0,365,39855.3829282407,2009-02-11,09:11:25
22.812191,108.324767,0,362,39855.3829861111,2009-02-11,09:11:30
22.812264,108.324655,0,380,39855.3830439815,2009-02-11,09:11:35
22.81232,108.324639,0,398,39855.3831018518,2009-02-11,09:11:40
22.812274,108.324753,0,400,39855.3831597222,2009-02-11,09:11:45
22.812099,108.324819,0,403,39855.3832175926,2009-02-11,09:11:50
22.81207,108.324837,0,415,39855.383275463,2009-02-11,09:11:55
22.812069,108.324834,0,422,39855.3833333333,2009-02-11,09:12:00
22.812069,108.324834,0,422,39855.3833680556,2009-02-11,09:12:03
22.812068,108.324838,0,423,39855.3833912037,2009-02-11,09:12:05
22.812067,108.324849,0,423,39855.3834490741,2009-02-11,09:12:10
22.812067,108.324849,0,423,39855.3834837963,2009-02-11,09:12:13
22.812067,108.324852,0,423,39855.3835069444,2009-02-11,09:12:15
22.812092,108.324858,0,424,39855.3835648148,2009-02-11,09:12:20
22.81209,108.324869,0,425,39855.3836226852,2009-02-11,09:12:25
22.812088,108.324875,0,425,39855.3836805556,2009-02-11,09:12:30
22.812088,108.324875,0,425,39855.3837152778,2009-02-11,09:12:33
22.812086,108.324874,0,425,39855.3837384259,2009-02-11,09:12:35
22.812093,108.32486,0,424,39855.3837962963,2009-02-11,09:12:40
22.81211,108.324875,0,424,39855.3838541667,2009-02-11,09:12:45
22.812135,108.324932,0,420,39855.383912037,2009-02-11,09:12:50
22.812187,108.325004,0,412,39855.3839699074,2009-02-11,09:12:55
22.812268,108.324975,0,420,39855.3840277778,2009-02-11,09:13:00
22.812227,108.324973,0,434,39855.3840856481,2009-02-11,09:13:05
22.812235,108.324942,0,448,39855.3841435185,2009-02-11,09:13:10
22.812222,108.324927,0,440,39855.3842013889,2009-02-11,09:13:15
22.812204,108.324926,0,430,39855.3842592593,2009-02-11,09:13:20
22.812291,108.324848,0,425,39855.3843171296,2009-02-11,09:13:25
22.812222,108.324871,0,419,39855.384375,2009-02-11,09:13:30
22.812066,108.324855,0,407,39855.3844328704,2009-02-11,09:13:35
22.812195,108.32492,0,392,39855.3844907407,2009-02-11,09:13:40
22.812506,108.325049,0,391,39855.3845486111,2009-02-11,09:13:45
22.812669,108.325061,0,421,39855.3846064815,2009-02-11,09:13:50
22.812744,108.325042,0,474,39855.3846643518,2009-02-11,09:13:55
22.812785,108.325035,0,527,39855.3847222222,2009-02-11,09:14:00
22.812655,108.324897,0,379,39855.3869791667,2009-02-11,09:17:15
22.812545,108.32485,0,368,39855.387037037,2009-02-11,09:17:20
22.812545,108.32485,0,368,39855.3870717593,2009-02-11,09:17:23
22.812546,108.324851,0,365,39855.3870949074,2009-02-11,09:17:25
22.812511,108.324873,0,361,39855.3871527778,2009-02-11,09:17:30
22.812417,108.32491,0,338,39855.3872106481,2009-02-11,09:17:35
22.812431,108.324915,0,309,39855.3872685185,2009-02-11,09:17:40
22.812463,108.324914,0,300,39855.3873263889,2009-02-11,09:17:45
22.812452,108.324934,0,297,39855.3873842593,2009-02-11,09:17:50
22.812452,108.324946,0,287,39855.3874421296,2009-02-11,09:17:55
22.812452,108.324946,0,287,39855.3874768519,2009-02-11,09:17:58
22.812457,108.324942,0,282,39855.3875,2009-02-11,09:18:00
22.812467,108.32494,0,276,39855.3875578704,2009-02-11,09:18:05
22.812537,108.32496,0,281,39855.3876157407,2009-02-11,09:18:10
22.812549,108.324953,0,292,39855.3876736111,2009-02-11,09:18:15
22.812521,108.324942,0,300,39855.3877314815,2009-02-11,09:18:20
22.812521,108.324942,0,300,39855.3877662037,2009-02-11,09:18:23
22.812513,108.324938,0,300,39855.3877893519,2009-02-11,09:18:25
22.812529,108.32494,0,294,39855.3878472222,2009-02-11,09:18:30
22.812529,108.324945,0,287,39855.3879050926,2009-02-11,09:18:35
22.812535,108.324937,0,288,39855.387962963,2009-02-11,09:18:40
22.81254,108.324944,0,288,39855.3880208333,2009-02-11,09:18:45
22.81254,108.324944,0,288,39855.3880555556,2009-02-11,09:18:48
22.81254,108.324941,0,289,39855.3880787037,2009-02-11,09:18:50
22.812427,108.324995,0,294,39855.3881365741,2009-02-11,09:18:55
22.812344,108.324982,0,291,39855.3881944444,2009-02-11,09:19:00
22.812307,108.324996,0,293,39855.3882523148,2009-02-11,09:19:05
22.812263,108.325033,0,286,39855.3883101852,2009-02-11,09:19:10
22.81223,108.325029,0,284,39855.3883680556,2009-02-11,09:19:15
22.812142,108.325031,0,286,39855.3884259259,2009-02-11,09:19:20
22.812078,108.32503,0,283,39855.3884837963,2009-02-11,09:19:25
22.811978,108.324941,0,274,39855.3885416667,2009-02-11,09:19:30
22.811913,108.32491,0,268,39855.388599537,2009-02-11,09:19:35
22.811864,108.324911,0,267,39855.3886574074,2009-02-11,09:19:40
22.811802,108.324906,0,263,39855.3887152778,2009-02-11,09:19:45
22.811745,108.324953,0,261,39855.3887731481,2009-02-11,09:19:50
22.811723,108.324923,0,260,39855.3888310185,2009-02-11,09:19:55
22.811633,108.324856,0,258,39855.3888888889,2009-02-11,09:20:00
22.81159,108.324869,0,255,39855.3889467593,2009-02-11,09:20:05
22.811403,108.324594,0,335,39855.3890046296,2009-02-11,09:20:10
22.811346,108.324745,0,333,39855.3890625,2009-02-11,09:20:15
22.811377,108.324832,0,335,39855.3891203704,2009-02-11,09:20:20
22.811401,108.324875,0,333,39855.3891782407,2009-02-11,09:20:25
22.811349,108.324879,0,332,39855.3892361111,2009-02-11,09:20:30
22.811383,108.324806,0,338,39855.3892939815,2009-02-11,09:20:35
22.811334,108.324685,0,341,39855.3893518519,2009-02-11,09:20:40
22.811267,108.324672,0,345,39855.3894097222,2009-02-11,09:20:45
22.811213,108.324661,0,342,39855.3894675926,2009-02-11,09:20:50
22.81121,108.32467,0,336,39855.389525463,2009-02-11,09:20:55
22.81125,108.324684,0,337,39855.3895833333,2009-02-11,09:21:00
22.81132,108.324712,0,338,39855.3896412037,2009-02-11,09:21:05
22.811408,108.324753,0,339,39855.3896990741,2009-02-11,09:21:10
22.811531,108.324778,0,347,39855.3897569444,2009-02-11,09:21:15
22.811749,108.324815,0,363,39855.3898148148,2009-02-11,09:21:20
22.812072,108.324634,0,376,39855.3898726852,2009-02-11,09:21:25
22.812278,108.324519,0,378,39855.3899305556,2009-02-11,09:21:30
22.812486,108.324803,0,376,39855.3899884259,2009-02-11,09:21:35
22.81244,108.324802,0,373,39855.3900462963,2009-02-11,09:21:40
22.812136,108.324897,0,365,39855.3901041667,2009-02-11,09:21:45
22.81188,108.32483,0,353,39855.390162037,2009-02-11,09:21:50
22.811896,108.324883,0,338,39855.3902199074,2009-02-11,09:21:55
22.812509,108.325305,0,316,39855.3902777778,2009-02-11,09:22:00
22.81295,108.32541,0,291,39855.3903356481,2009-02-11,09:22:05
22.814742,108.325104,0,267,39855.3903935185,2009-02-11,09:22:10
22.814956,108.325317,0,237,39855.3904513889,2009-02-11,09:22:15
22.815247,108.325262,0,220,39855.3905092593,2009-02-11,09:22:20
22.815606,108.325247,0,214,39855.3905671296,2009-02-11,09:22:25
22.815689,108.325413,0,164,39855.390625,2009-02-11,09:22:30
22.815679,108.325704,0,155,39855.3906828704,2009-02-11,09:22:35
22.815709,108.326079,0,173,39855.3907407407,2009-02-11,09:22:40
22.815709,108.326416,0,187,39855.3907986111,2009-02-11,09:22:45
22.815754,108.326753,0,196,39855.3908564815,2009-02-11,09:22:50
22.815793,108.32712,0,211,39855.3909143518,2009-02-11,09:22:55
22.815695,108.327472,0,167,39855.3909722222,2009-02-11,09:23:00
22.815644,108.327825,0,147,39855.3910300926,2009-02-11,09:23:05
22.815643,108.328212,0,143,39855.391087963,2009-02-11,09:23:10
22.815649,108.328603,0,145,39855.3911458333,2009-02-11,09:23:15
22.815647,108.329004,0,142,39855.3912037037,2009-02-11,09:23:20
22.815653,108.329374,0,147,39855.3912615741,2009-02-11,09:23:25
22.815672,108.329751,0,154,39855.3913194444,2009-02-11,09:23:30
22.815675,108.33014,0,159,39855.3913773148,2009-02-11,09:23:35
22.815696,108.330524,0,168,39855.3914351852,2009-02-11,09:23:40
22.815678,108.330866,0,175,39855.3914930556,2009-02-11,09:23:45
22.815678,108.331176,0,158,39855.3915509259,2009-02-11,09:23:50
22.815662,108.331469,0,148,39855.3916087963,2009-02-11,09:23:55
22.815682,108.331746,0,147,39855.3916666667,2009-02-11,09:24:00
22.815637,108.331944,0,136,39855.391724537,2009-02-11,09:24:05
22.815558,108.332073,0,144,39855.3917824074,2009-02-11,09:24:10
22.815426,108.332153,0,145,39855.3918402778,2009-02-11,09:24:15
22.815196,108.332173,0,157,39855.3918981481,2009-02-11,09:24:20
22.814908,108.33221,0,169,39855.3919560185,2009-02-11,09:24:25
22.814607,108.332211,0,179,39855.3920138889,2009-02-11,09:24:30
22.814302,108.332171,0,177,39855.3920717593,2009-02-11,09:24:35
22.814034,108.332174,0,173,39855.3921296296,2009-02-11,09:24:40
22.813863,108.332219,0,173,39855.3921875,2009-02-11,09:24:45
22.813716,108.3324,0,172,39855.3922453704,2009-02-11,09:24:50
22.81368,108.332683,0,171,39855.3923032407,2009-02-11,09:24:55
22.81366,108.333,0,184,39855.3923611111,2009-02-11,09:25:00
22.813596,108.333298,0,200,39855.3924189815,2009-02-11,09:25:05
22.813517,108.333524,0,214,39855.3924768518,2009-02-11,09:25:10
22.813534,108.33362,0,227,39855.3925347222,2009-02-11,09:25:15
22.813522,108.333553,0,225,39855.3925925926,2009-02-11,09:25:20
22.813503,108.333543,0,233,39855.392650463,2009-02-11,09:25:25
22.813484,108.333475,0,237,39855.3927083333,2009-02-11,09:25:30
22.813454,108.333483,0,234,39855.3927662037,2009-02-11,09:25:35
22.813461,108.333465,0,231,39855.3928240741,2009-02-11,09:25:40
22.813447,108.333453,0,227,39855.3928819444,2009-02-11,09:25:45
22.813414,108.333468,0,221,39855.3929398148,2009-02-11,09:25:50
22.813367,108.333485,0,207,39855.3929976852,2009-02-11,09:25:55
22.813336,108.333437,0,205,39855.3930555556,2009-02-11,09:26:00
22.813467,108.333479,0,197,39855.3931134259,2009-02-11,09:26:05
22.813531,108.333525,0,193,39855.3931712963,2009-02-11,09:26:10
22.813541,108.333596,0,190,39855.3932291667,2009-02-11,09:26:15
22.813561,108.333683,0,184,39855.393287037,2009-02-11,09:26:20
22.813583,108.333737,0,176,39855.3933449074,2009-02-11,09:26:25
22.813613,108.333776,0,169,39855.3934027778,2009-02-11,09:26:30
22.813647,108.333805,0,168,39855.3934606481,2009-02-11,09:26:35
22.813683,108.333822,0,164,39855.3935185185,2009-02-11,09:26:40
22.813678,108.333912,0,160,39855.3935763889,2009-02-11,09:26:45
22.813698,108.333952,0,171,39855.3936342593,2009-02-11,09:26:50
22.81328,108.333913,0,175,39855.3936921296,2009-02-11,09:26:55
22.813148,108.333874,0,182,39855.39375,2009-02-11,09:27:00
22.813262,108.33382,0,183,39855.3938078704,2009-02-11,09:27:05
22.813279,108.333834,0,184,39855.3938657407,2009-02-11,09:27:10
22.813316,108.333851,0,185,39855.3939236111,2009-02-11,09:27:15
22.813316,108.333851,0,185,39855.3939583333,2009-02-11,09:27:18
22.813318,108.333855,0,185,39855.3939814815,2009-02-11,09:27:20
22.81333,108.333875,0,184,39855.3940393519,2009-02-11,09:27:25
22.813334,108.333884,0,184,39855.3940972222,2009-02-11,09:27:30
22.813339,108.333884,0,183,39855.3941550926,2009-02-11,09:27:35
22.813341,108.333886,0,183,39855.394212963,2009-02-11,09:27:40
22.813341,108.333886,0,183,39855.3942476852,2009-02-11,09:27:43
22.813342,108.33389,0,183,39855.3942708333,2009-02-11,09:27:45
22.813346,108.33388,0,183,39855.3943287037,2009-02-11,09:27:50
22.81368,108.333646,0,188,39855.3943865741,2009-02-11,09:27:55
22.813677,108.333661,0,188,39855.3944444444,2009-02-11,09:28:00
22.81366,108.333726,0,188,39855.3945023148,2009-02-11,09:28:05
22.813582,108.333842,0,188,39855.3945601852,2009-02-11,09:28:10
22.813455,108.333992,0,188,39855.3946180556,2009-02-11,09:28:15
22.813473,108.334118,0,187,39855.3946759259,2009-02-11,09:28:20
22.81382,108.334088,0,187,39855.3947337963,2009-02-11,09:28:25
22.813906,108.33412,0,187,39855.3947916667,2009-02-11,09:28:30
22.813908,108.334142,0,187,39855.394849537,2009-02-11,09:28:35
22.813908,108.334142,0,187,39855.3948842593,2009-02-11,09:28:38
22.813915,108.334147,0,186,39855.3949074074,2009-02-11,09:28:40
22.813997,108.33419,0,186,39855.3949652778,2009-02-11,09:28:45
22.814176,108.334234,0,186,39855.3950231481,2009-02-11,09:28:50
22.814284,108.334233,0,188,39855.3950810185,2009-02-11,09:28:55
22.814233,108.334213,0,189,39855.3951388889,2009-02-11,09:29:00
22.814189,108.334201,0,189,39855.3951967593,2009-02-11,09:29:05
22.814049,108.334206,0,188,39855.3952546296,2009-02-11,09:29:10
22.81392,108.334171,0,186,39855.3953125,2009-02-11,09:29:15
22.813812,108.334151,0,183,39855.3953703704,2009-02-11,09:29:20
22.813831,108.333974,0,178,39855.3954282407,2009-02-11,09:29:25
22.813836,108.333945,0,172,39855.3954861111,2009-02-11,09:29:30
22.813854,108.333907,0,165,39855.3955439815,2009-02-11,09:29:35
22.813837,108.333899,0,157,39855.3956018519,2009-02-11,09:29:40
22.813793,108.333943,0,148,39855.3956597222,2009-02-11,09:29:45
22.81377,108.333938,0,139,39855.3957175926,2009-02-11,09:29:50
22.813702,108.33406,0,129,39855.395775463,2009-02-11,09:29:55
22.813677,108.334084,0,117,39855.3958333333,2009-02-11,09:30:00
22.813675,108.334095,0,112,39855.3958912037,2009-02-11,09:30:05
22.813689,108.334128,0,109,39855.3959490741,2009-02-11,09:30:10
22.813739,108.334163,0,109,39855.3960069444,2009-02-11,09:30:15
22.813788,108.334204,0,112,39855.3960648148,2009-02-11,09:30:20
22.813823,108.334221,0,117,39855.3961226852,2009-02-11,09:30:25
22.813866,108.334249,0,127,39855.3961805556,2009-02-11,09:30:30
22.813922,108.334278,0,142,39855.3962384259,2009-02-11,09:30:35
22.813988,108.334293,0,162,39855.3962962963,2009-02-11,09:30:40
22.814032,108.334286,0,183,39855.3963541667,2009-02-11,09:30:45
22.81399,108.33427,0,198,39855.396412037,2009-02-11,09:30:50
22.813947,108.334259,0,217,39855.3964699074,2009-02-11,09:30:55
22.813911,108.334211,0,234,39855.3965277778,2009-02-11,09:31:00
22.813853,108.334248,0,244,39855.3965856481,2009-02-11,09:31:05
22.813823,108.334285,0,255,39855.3966435185,2009-02-11,09:31:10
22.813806,108.334251,0,264,39855.3967013889,2009-02-11,09:31:15
22.813851,108.334173,0,270,39855.3967592593,2009-02-11,09:31:20
22.813973,108.334053,0,280,39855.3968171296,2009-02-11,09:31:25
22.814024,108.334075,0,303,39855.396875,2009-02-11,09:31:30
22.814129,108.334084,0,338,39855.3969328704,2009-02-11,09:31:35
22.81418,108.334082,0,383,39855.3969907407,2009-02-11,09:31:40
22.814243,108.334058,0,429,39855.3970486111,2009-02-11,09:31:45
22.814343,108.334057,0,459,39855.3971064815,2009-02-11,09:31:50
22.814424,108.334098,0,491,39855.3971643519,2009-02-11,09:31:55
22.814485,108.334136,0,520,39855.3972222222,2009-02-11,09:32:00
22.814516,108.334173,0,547,39855.3972800926,2009-02-11,09:32:05
22.81449,108.334162,0,653,39855.397337963,2009-02-11,09:32:10
22.81451,108.334208,0,758,39855.3973958333,2009-02-11,09:32:15
22.814522,108.334238,0,855,39855.3974537037,2009-02-11,09:32:20
22.814534,108.334311,0,866,39855.3975115741,2009-02-11,09:32:25
22.814534,108.334311,0,866,39855.3975462963,2009-02-11,09:32:28
22.814533,108.334312,0,875,39855.3975694444,2009-02-11,09:32:30
22.814423,108.334309,0,779,39855.3976273148,2009-02-11,09:32:35
22.814301,108.334285,0,670,39855.3976851852,2009-02-11,09:32:40
22.814243,108.334281,0,602,39855.3977430556,2009-02-11,09:32:45
22.814211,108.33434,0,498,39855.3978009259,2009-02-11,09:32:50
22.814175,108.334431,0,489,39855.3978587963,2009-02-11,09:32:55
22.81409,108.334486,0,463,39855.3979166667,2009-02-11,09:33:00
22.81407,108.334492,0,467,39855.397974537,2009-02-11,09:33:05
22.81407,108.334492,0,467,39855.3980092593,2009-02-11,09:33:08
22.814067,108.334492,0,457,39855.3980324074,2009-02-11,09:33:10
22.81406,108.334457,0,411,39855.3980902778,2009-02-11,09:33:15
22.814069,108.334441,0,383,39855.3981481481,2009-02-11,09:33:20
22.814124,108.334439,0,385,39855.3982060185,2009-02-11,09:33:25
22.814169,108.334425,0,410,39855.3982638889,2009-02-11,09:33:30
22.81421,108.33446,0,445,39855.3983217593,2009-02-11,09:33:35
22.814219,108.33447,0,491,39855.3983796296,2009-02-11,09:33:40
22.814151,108.334441,0,497,39855.3984375,2009-02-11,09:33:45
22.814089,108.334411,0,481,39855.3984953704,2009-02-11,09:33:50
22.813962,108.334378,0,381,39855.3985532407,2009-02-11,09:33:55
22.813913,108.334343,0,346,39855.3986111111,2009-02-11,09:34:00
22.813871,108.334303,0,310,39855.3986689815,2009-02-11,09:34:05
22.813861,108.334298,0,302,39855.3987268518,2009-02-11,09:34:10
22.813874,108.334337,0,300,39855.3987847222,2009-02-11,09:34:15
22.813873,108.334369,0,297,39855.3988425926,2009-02-11,09:34:20
22.813869,108.334393,0,299,39855.398900463,2009-02-11,09:34:25
22.81386,108.334429,0,302,39855.3989583333,2009-02-11,09:34:30
22.813843,108.334476,0,301,39855.3990162037,2009-02-11,09:34:35
22.813815,108.33456,0,316,39855.3990740741,2009-02-11,09:34:40
22.813814,108.334646,0,332,39855.3991319444,2009-02-11,09:34:45
22.813789,108.33472,0,345,39855.3991898148,2009-02-11,09:34:50
22.813768,108.334811,0,362,39855.3992476852,2009-02-11,09:34:55
22.813734,108.334966,0,380,39855.3993055556,2009-02-11,09:35:00
22.813718,108.335172,0,400,39855.3993634259,2009-02-11,09:35:05
22.81371,108.335284,0,420,39855.3994212963,2009-02-11,09:35:10
22.813711,108.335406,0,438,39855.3994791667,2009-02-11,09:35:15
22.81379,108.335205,0,446,39855.399537037,2009-02-11,09:35:20
22.813837,108.335081,0,465,39855.3995949074,2009-02-11,09:35:25
22.813847,108.335095,0,475,39855.3996527778,2009-02-11,09:35:30
22.813866,108.335088,0,479,39855.3997106481,2009-02-11,09:35:35
22.813919,108.334981,0,490,39855.3997685185,2009-02-11,09:35:40
22.813927,108.334971,0,513,39855.3998263889,2009-02-11,09:35:45
22.813943,108.334925,0,534,39855.3998842593,2009-02-11,09:35:50
22.813954,108.334851,0,539,39855.3999421296,2009-02-11,09:35:55
22.813924,108.334867,0,537,39855.4,2009-02-11,09:36:00
22.813944,108.334778,0,527,39855.4000578704,2009-02-11,09:36:05
22.813996,108.334711,0,520,39855.4001157407,2009-02-11,09:36:10
22.814005,108.33467,0,514,39855.4001736111,2009-02-11,09:36:15
22.813984,108.334624,0,484,39855.4002314815,2009-02-11,09:36:20
22.814001,108.334556,0,458,39855.4002893518,2009-02-11,09:36:25
22.814046,108.334482,0,423,39855.4003472222,2009-02-11,09:36:30
22.814128,108.334422,0,387,39855.4004050926,2009-02-11,09:36:35
22.814249,108.334371,0,347,39855.400462963,2009-02-11,09:36:40
22.814373,108.334325,0,302,39855.4005208333,2009-02-11,09:36:45
22.814496,108.334365,0,267,39855.4005787037,2009-02-11,09:36:50
22.814613,108.334401,0,244,39855.4006365741,2009-02-11,09:36:55
22.814719,108.334407,0,234,39855.4006944444,2009-02-11,09:37:00
22.814823,108.334396,0,228,39855.4007523148,2009-02-11,09:37:05
22.814657,108.334476,0,224,39855.4008680556,2009-02-11,09:37:15
22.814518,108.334525,0,224,39855.4009259259,2009-02-11,09:37:20
22.814362,108.334457,0,226,39855.4009837963,2009-02-11,09:37:25
22.814321,108.334405,0,228,39855.4010416667,2009-02-11,09:37:30
22.814318,108.334381,0,227,39855.401099537,2009-02-11,09:37:35
22.814318,108.334381,0,227,39855.4011342593,2009-02-11,09:37:38
22.814317,108.334382,0,227,39855.4011574074,2009-02-11,09:37:40
22.814323,108.334451,0,225,39855.4012152778,2009-02-11,09:37:45
22.814343,108.334489,0,221,39855.4012731481,2009-02-11,09:37:50
22.814431,108.336963,0,433,39855.4016782407,2009-02-11,09:38:25
22.813902,108.334919,0,355,39855.4017361111,2009-02-11,09:38:30
22.813925,108.334928,0,358,39855.4017939815,2009-02-11,09:38:35
22.81391,108.334948,0,350,39855.4018518519,2009-02-11,09:38:40
22.813929,108.334928,0,350,39855.4019097222,2009-02-11,09:38:45
22.813914,108.33486,0,332,39855.4019675926,2009-02-11,09:38:50
22.813907,108.334846,0,322,39855.402025463,2009-02-11,09:38:55
22.81394,108.334748,0,326,39855.4020833333,2009-02-11,09:39:00
22.813948,108.334722,0,324,39855.4021412037,2009-02-11,09:39:05
22.813911,108.334587,0,272,39855.4021990741,2009-02-11,09:39:10
22.813905,108.334558,0,262,39855.4022569444,2009-02-11,09:39:15
22.81378,108.334344,0,174,39855.4023148148,2009-02-11,09:39:20
22.813757,108.334273,0,145,39855.4023726852,2009-02-11,09:39:25
22.813763,108.33425,0,138,39855.4024305556,2009-02-11,09:39:30
22.813784,108.334235,0,133,39855.4024884259,2009-02-11,09:39:35
22.813784,108.334235,0,133,39855.4025231482,2009-02-11,09:39:38
22.813788,108.334239,0,133,39855.4025462963,2009-02-11,09:39:40
22.813763,108.3342,0,125,39855.4026041667,2009-02-11,09:39:45
22.813719,108.334166,0,109,39855.402662037,2009-02-11,09:39:50
22.81371,108.334168,0,107,39855.4027199074,2009-02-11,09:39:55
22.813659,108.334107,0,94,39855.4027777778,2009-02-11,09:40:00
22.813647,108.334066,0,85,39855.4028356481,2009-02-11,09:40:05
22.813648,108.334056,0,86,39855.4028935185,2009-02-11,09:40:10
22.81368,108.334019,0,84,39855.4029513889,2009-02-11,09:40:15
22.813685,108.333984,0,82,39855.4030092593,2009-02-11,09:40:20
22.813671,108.333985,0,83,39855.4030671296,2009-02-11,09:40:25
