# Supplementary material for: Research on differential privacy protection method based on user tendency
Source: PLoS One. 2023 Oct 26;18(10):e0288823. doi: 10.1371/journal.pone.0288823 (PMC10602288; doi:10.1371/journal.pone.0288823)
Supplement: S2 Data — (ZIP) [file pone.0288823.s002.zip › Data 5-2/023/Trajectory/20090211233702.plt]

Geolife trajectory
WGS 84
Altitude is in Feet
Reserved 3
0,2,255,My Track,0,0,2,8421376
0
22.814498,108.334108,0,195,39855.9840509259,2009-02-11,23:37:02
22.814514,108.334138,0,230,39855.9841087963,2009-02-11,23:37:07
22.814273,108.334204,0,343,39855.9871759259,2009-02-11,23:41:32
22.81424,108.334212,0,342,39855.9872337963,2009-02-11,23:41:37
22.814231,108.334224,0,339,39855.9872916667,2009-02-11,23:41:42
22.814224,108.334234,0,333,39855.987349537,2009-02-11,23:41:47
22.814248,108.334228,0,330,39855.9874074074,2009-02-11,23:41:52
22.814318,108.334183,0,323,39855.9874652778,2009-02-11,23:41:57
22.814333,108.334175,0,322,39855.9875231481,2009-02-11,23:42:02
22.814332,108.334162,0,321,39855.9875810185,2009-02-11,23:42:07
22.81436,108.334144,0,322,39855.9876388889,2009-02-11,23:42:12
22.8144,108.334151,0,322,39855.9876967593,2009-02-11,23:42:17
22.814439,108.334063,0,320,39855.9877546296,2009-02-11,23:42:22
22.814491,108.333968,0,319,39855.9878125,2009-02-11,23:42:27
22.814523,108.333939,0,319,39855.9878703704,2009-02-11,23:42:32
22.814546,108.333929,0,318,39855.9879282407,2009-02-11,23:42:37
22.814546,108.333929,0,318,39855.987962963,2009-02-11,23:42:40
22.814553,108.333929,0,317,39855.9879861111,2009-02-11,23:42:42
22.81454,108.333965,0,316,39855.9880439815,2009-02-11,23:42:47
22.814539,108.333976,0,316,39855.9881018519,2009-02-11,23:42:52
22.814499,108.334004,0,315,39855.9881597222,2009-02-11,23:42:57
22.81445,108.334067,0,314,39855.9882175926,2009-02-11,23:43:02
22.814424,108.334159,0,315,39855.988275463,2009-02-11,23:43:07
22.814414,108.334233,0,316,39855.9883333333,2009-02-11,23:43:12
22.814403,108.334305,0,317,39855.9883912037,2009-02-11,23:43:17
22.814373,108.334314,0,318,39855.9884490741,2009-02-11,23:43:22
22.814369,108.334269,0,318,39855.9885069444,2009-02-11,23:43:27
22.814375,108.334265,0,318,39855.9885648148,2009-02-11,23:43:32
22.814375,108.334265,0,318,39855.988599537,2009-02-11,23:43:35
22.81437,108.334271,0,318,39855.9886226852,2009-02-11,23:43:37
22.814354,108.334265,0,318,39855.9886805556,2009-02-11,23:43:42
22.814358,108.334226,0,318,39855.9887384259,2009-02-11,23:43:47
22.814404,108.334187,0,319,39855.9887962963,2009-02-11,23:43:52
22.814422,108.334152,0,319,39855.9888541667,2009-02-11,23:43:57
22.814406,108.334136,0,319,39855.988912037,2009-02-11,23:44:02
22.814378,108.334115,0,319,39855.9889699074,2009-02-11,23:44:07
22.814375,108.334105,0,318,39855.9890277778,2009-02-11,23:44:12
22.814387,108.334093,0,318,39855.9890856481,2009-02-11,23:44:17
22.814391,108.334085,0,318,39855.9891435185,2009-02-11,23:44:22
22.814391,108.334085,0,318,39855.9891782407,2009-02-11,23:44:25
22.814392,108.334083,0,318,39855.9892013889,2009-02-11,23:44:27
22.814406,108.334105,0,317,39855.9892592593,2009-02-11,23:44:32
22.814424,108.334097,0,315,39855.9893171296,2009-02-11,23:44:37
22.814424,108.334097,0,315,39855.9893518519,2009-02-11,23:44:40
22.814431,108.334099,0,314,39855.989375,2009-02-11,23:44:42
22.81443,108.334128,0,312,39855.9894328704,2009-02-11,23:44:47
22.814446,108.334109,0,310,39855.9894907407,2009-02-11,23:44:52
22.81445,108.334109,0,309,39855.9895486111,2009-02-11,23:44:57
22.814456,108.334117,0,309,39855.9896064815,2009-02-11,23:45:02
22.814456,108.334117,0,309,39855.9896412037,2009-02-11,23:45:05
22.814457,108.334116,0,309,39855.9896643519,2009-02-11,23:45:07
22.814449,108.334046,0,309,39855.9897222222,2009-02-11,23:45:12
22.814446,108.333989,0,309,39855.9897800926,2009-02-11,23:45:17
22.814415,108.333934,0,308,39855.989837963,2009-02-11,23:45:22
22.814394,108.333936,0,311,39855.9898958333,2009-02-11,23:45:27
22.814382,108.333947,0,311,39855.9899537037,2009-02-11,23:45:32
22.814382,108.333947,0,311,39855.9899884259,2009-02-11,23:45:35
22.814378,108.333948,0,311,39855.9900115741,2009-02-11,23:45:37
22.814368,108.333942,0,311,39855.9900694444,2009-02-11,23:45:42
22.814363,108.33396,0,309,39855.9901273148,2009-02-11,23:45:47
22.814353,108.333946,0,306,39855.9901851852,2009-02-11,23:45:52
22.81429,108.333956,0,305,39855.9902430556,2009-02-11,23:45:57
22.814238,108.33398,0,302,39855.9903009259,2009-02-11,23:46:02
22.814216,108.334014,0,299,39855.9903587963,2009-02-11,23:46:07
22.814186,108.334029,0,297,39855.9904166667,2009-02-11,23:46:12
22.814167,108.334001,0,295,39855.990474537,2009-02-11,23:46:17
22.814167,108.333985,0,291,39855.9905324074,2009-02-11,23:46:22
22.814175,108.333967,0,289,39855.9905902778,2009-02-11,23:46:27
22.814176,108.333929,0,289,39855.9906481481,2009-02-11,23:46:32
22.814152,108.333928,0,290,39855.9907060185,2009-02-11,23:46:37
22.814131,108.333915,0,290,39855.9907638889,2009-02-11,23:46:42
22.814095,108.333897,0,291,39855.9908217593,2009-02-11,23:46:47
22.814072,108.333885,0,290,39855.9908796296,2009-02-11,23:46:52
22.814072,108.333885,0,290,39855.9909143519,2009-02-11,23:46:55
22.814075,108.33388,0,291,39855.9909375,2009-02-11,23:46:57
22.81409,108.333874,0,292,39855.9909953704,2009-02-11,23:47:02
22.814054,108.333873,0,293,39855.9910532407,2009-02-11,23:47:07
22.814023,108.333836,0,293,39855.9911111111,2009-02-11,23:47:12
22.814023,108.333836,0,293,39855.9911458333,2009-02-11,23:47:15
22.814016,108.333842,0,294,39855.9911689815,2009-02-11,23:47:17
22.814007,108.333896,0,292,39855.9912268519,2009-02-11,23:47:22
22.814056,108.33394,0,288,39855.9912847222,2009-02-11,23:47:27
22.814119,108.33396,0,286,39855.9913425926,2009-02-11,23:47:32
22.814177,108.333976,0,281,39855.991400463,2009-02-11,23:47:37
22.814193,108.333987,0,279,39855.9914583333,2009-02-11,23:47:42
22.814193,108.333987,0,279,39855.9914930556,2009-02-11,23:47:45
22.814193,108.333982,0,279,39855.9915162037,2009-02-11,23:47:47
22.81417,108.333961,0,275,39855.9915740741,2009-02-11,23:47:52
22.814127,108.333936,0,274,39855.9916319444,2009-02-11,23:47:57
22.814085,108.33392,0,275,39855.9916898148,2009-02-11,23:48:02
22.814069,108.333919,0,276,39855.9917476852,2009-02-11,23:48:07
22.814057,108.333888,0,278,39855.9918055556,2009-02-11,23:48:12
22.814058,108.333882,0,278,39855.9918634259,2009-02-11,23:48:17
22.814059,108.333887,0,278,39855.9919212963,2009-02-11,23:48:22
22.814058,108.333895,0,278,39855.9919791667,2009-02-11,23:48:27
22.814061,108.333896,0,277,39855.992037037,2009-02-11,23:48:32
22.814061,108.333896,0,277,39855.9920717593,2009-02-11,23:48:35
22.814054,108.333893,0,277,39855.9920949074,2009-02-11,23:48:37
22.814023,108.33388,0,276,39855.9921527778,2009-02-11,23:48:42
22.813976,108.333878,0,276,39855.9922106481,2009-02-11,23:48:47
22.813952,108.333895,0,277,39855.9922685185,2009-02-11,23:48:52
22.813954,108.333883,0,276,39855.9923263889,2009-02-11,23:48:57
22.813954,108.333891,0,276,39855.9923842593,2009-02-11,23:49:02
22.813957,108.333899,0,275,39855.9924421296,2009-02-11,23:49:07
22.813963,108.333896,0,275,39855.9925,2009-02-11,23:49:12
22.813963,108.333892,0,275,39855.9925578704,2009-02-11,23:49:17
22.813963,108.333892,0,275,39855.9925925926,2009-02-11,23:49:20
22.813964,108.333894,0,275,39855.9926157407,2009-02-11,23:49:22
22.813966,108.333908,0,274,39855.9926736111,2009-02-11,23:49:27
22.813957,108.333921,0,271,39855.9927314815,2009-02-11,23:49:32
22.813951,108.333917,0,271,39855.9927893518,2009-02-11,23:49:37
22.813943,108.333917,0,271,39855.9928472222,2009-02-11,23:49:42
22.813943,108.333917,0,271,39855.9928819444,2009-02-11,23:49:45
22.813942,108.333923,0,270,39855.9929050926,2009-02-11,23:49:47
22.813991,108.33396,0,269,39855.992962963,2009-02-11,23:49:52
22.814022,108.333974,0,269,39855.9930208333,2009-02-11,23:49:57
22.814039,108.333974,0,270,39855.9930787037,2009-02-11,23:50:02
22.814045,108.333961,0,272,39855.9931365741,2009-02-11,23:50:07
22.814047,108.333962,0,274,39855.9931944444,2009-02-11,23:50:12
22.814047,108.333962,0,274,39855.9932291667,2009-02-11,23:50:15
22.814043,108.333961,0,274,39855.9932523148,2009-02-11,23:50:17
22.814046,108.333945,0,275,39855.9933101852,2009-02-11,23:50:22
22.814037,108.333957,0,275,39855.9933680556,2009-02-11,23:50:27
22.814026,108.333967,0,275,39855.9934259259,2009-02-11,23:50:32
22.814042,108.333987,0,276,39855.9934837963,2009-02-11,23:50:37
22.814057,108.334021,0,276,39855.9935416667,2009-02-11,23:50:42
22.814059,108.33402,0,275,39855.993599537,2009-02-11,23:50:47
22.814051,108.334018,0,275,39855.9936574074,2009-02-11,23:50:52
22.814044,108.334013,0,275,39855.9937152778,2009-02-11,23:50:57
22.814044,108.334013,0,275,39855.99375,2009-02-11,23:51:00
22.814043,108.334013,0,275,39855.9937731481,2009-02-11,23:51:02
22.814042,108.334029,0,275,39855.9938310185,2009-02-11,23:51:07
22.814063,108.334028,0,276,39855.9938888889,2009-02-11,23:51:12
22.814104,108.334021,0,276,39855.9939467593,2009-02-11,23:51:17
22.814122,108.334029,0,275,39855.9940046296,2009-02-11,23:51:22
22.814192,108.334056,0,271,39855.9940625,2009-02-11,23:51:27
22.814234,108.334109,0,267,39855.9941203704,2009-02-11,23:51:32
22.814234,108.334109,0,267,39855.9941550926,2009-02-11,23:51:35
22.814242,108.334116,0,262,39855.9941782407,2009-02-11,23:51:37
22.814243,108.334129,0,262,39855.9942361111,2009-02-11,23:51:42
22.814281,108.334106,0,259,39855.9942939815,2009-02-11,23:51:47
22.814282,108.334097,0,258,39855.9943518518,2009-02-11,23:51:52
22.814286,108.3341,0,258,39855.9944097222,2009-02-11,23:51:57
22.814284,108.334104,0,258,39855.9944675926,2009-02-11,23:52:02
22.814284,108.334104,0,258,39855.9945023148,2009-02-11,23:52:05
22.814283,108.334107,0,259,39855.994525463,2009-02-11,23:52:07
22.814274,108.334105,0,259,39855.9945833333,2009-02-11,23:52:12
22.814228,108.334092,0,259,39855.9946412037,2009-02-11,23:52:17
22.814227,108.334083,0,261,39855.9946990741,2009-02-11,23:52:22
22.814229,108.334127,0,262,39855.9947569444,2009-02-11,23:52:27
22.814229,108.334127,0,262,39855.9947916667,2009-02-11,23:52:30
22.814227,108.334133,0,262,39855.9948148148,2009-02-11,23:52:32
22.81422,108.334142,0,262,39855.9948726852,2009-02-11,23:52:37
22.814166,108.334155,0,262,39855.9949305556,2009-02-11,23:52:42
22.81408,108.334103,0,265,39855.9949884259,2009-02-11,23:52:47
22.814025,108.334091,0,267,39855.9950462963,2009-02-11,23:52:52
22.814016,108.334079,0,267,39855.9951041667,2009-02-11,23:52:57
22.813964,108.333988,0,268,39855.995162037,2009-02-11,23:53:02
22.813964,108.333988,0,268,39855.9951967593,2009-02-11,23:53:05
22.81396,108.333981,0,270,39855.9952199074,2009-02-11,23:53:07
22.813946,108.333978,0,271,39855.9952777778,2009-02-11,23:53:12
22.813878,108.333976,0,274,39855.9953356481,2009-02-11,23:53:17
22.81385,108.333917,0,275,39855.9953935185,2009-02-11,23:53:22
22.8138,108.333907,0,277,39855.9954513889,2009-02-11,23:53:27
22.813795,108.333893,0,279,39855.9955092593,2009-02-11,23:53:32
22.81379,108.333886,0,280,39855.9955671296,2009-02-11,23:53:37
22.813785,108.333887,0,281,39855.995625,2009-02-11,23:53:42
22.81378,108.333894,0,281,39855.9956828704,2009-02-11,23:53:47
22.81378,108.333894,0,281,39855.9957175926,2009-02-11,23:53:50
22.813778,108.333902,0,281,39855.9957407407,2009-02-11,23:53:52
22.813755,108.333905,0,283,39855.9958564815,2009-02-11,23:54:02
22.813722,108.333914,0,281,39855.9959143519,2009-02-11,23:54:07
22.813589,108.334148,0,285,39855.9959722222,2009-02-11,23:54:12
22.813666,108.334169,0,288,39855.9960300926,2009-02-11,23:54:17
22.813691,108.334202,0,292,39855.996087963,2009-02-11,23:54:22
22.813691,108.334202,0,292,39855.9961226852,2009-02-11,23:54:25
22.813697,108.334206,0,296,39855.9961458333,2009-02-11,23:54:27
22.813706,108.334207,0,302,39855.9962037037,2009-02-11,23:54:32
22.813702,108.334202,0,309,39855.9962615741,2009-02-11,23:54:37
22.813695,108.334199,0,311,39855.9963194444,2009-02-11,23:54:42
22.813687,108.334204,0,312,39855.9963773148,2009-02-11,23:54:47
22.81368,108.334208,0,312,39855.9964351852,2009-02-11,23:54:52
22.813678,108.334208,0,312,39855.9964930556,2009-02-11,23:54:57
22.813678,108.334208,0,312,39855.9965277778,2009-02-11,23:55:00
22.813683,108.334208,0,312,39855.9965509259,2009-02-11,23:55:02
22.81369,108.334223,0,311,39855.9966087963,2009-02-11,23:55:07
22.813661,108.334201,0,310,39855.9966666667,2009-02-11,23:55:12
22.813661,108.334201,0,310,39855.9967013889,2009-02-11,23:55:15
22.813655,108.334197,0,308,39855.996724537,2009-02-11,23:55:17
22.813621,108.334214,0,310,39855.9967824074,2009-02-11,23:55:22
22.813594,108.33421,0,314,39855.9968402778,2009-02-11,23:55:27
22.813554,108.334192,0,317,39855.9968981481,2009-02-11,23:55:32
22.813513,108.334181,0,319,39855.9969560185,2009-02-11,23:55:37
22.8135,108.334185,0,323,39855.9970138889,2009-02-11,23:55:42
22.813466,108.334184,0,329,39855.9970717593,2009-02-11,23:55:47
22.813438,108.334185,0,334,39855.9971296296,2009-02-11,23:55:52
22.813438,108.334185,0,334,39855.9971643519,2009-02-11,23:55:55
22.813431,108.334185,0,339,39855.9971875,2009-02-11,23:55:57
22.813399,108.334185,0,344,39855.9972453704,2009-02-11,23:56:02
22.813408,108.334204,0,347,39855.9973032407,2009-02-11,23:56:07
22.813446,108.334194,0,351,39855.9973611111,2009-02-11,23:56:12
22.813455,108.334169,0,353,39855.9974189815,2009-02-11,23:56:17
22.813432,108.334219,0,354,39855.9974768519,2009-02-11,23:56:22
22.813405,108.334264,0,355,39855.9975347222,2009-02-11,23:56:27
22.813344,108.33444,0,360,39855.9975925926,2009-02-11,23:56:32
22.813206,108.334402,0,377,39855.997650463,2009-02-11,23:56:37
22.813193,108.334231,0,396,39855.9977083333,2009-02-11,23:56:42
22.813152,108.334163,0,401,39855.9977662037,2009-02-11,23:56:47
22.813119,108.334154,0,408,39855.9978240741,2009-02-11,23:56:52
22.813126,108.334077,0,414,39855.9978819444,2009-02-11,23:56:57
22.813158,108.33389,0,421,39855.9979398148,2009-02-11,23:57:02
22.813151,108.333712,0,437,39855.9979976852,2009-02-11,23:57:07
22.81308,108.333595,0,446,39855.9980555556,2009-02-11,23:57:12
22.813142,108.33341,0,451,39855.9981134259,2009-02-11,23:57:17
22.813402,108.333078,0,435,39855.9981712963,2009-02-11,23:57:22
22.813473,108.332807,0,430,39855.9982291667,2009-02-11,23:57:27
22.813567,108.332564,0,424,39855.998287037,2009-02-11,23:57:32
22.813647,108.33243,0,417,39855.9983449074,2009-02-11,23:57:37
22.813706,108.33238,0,404,39855.9984027778,2009-02-11,23:57:42
22.813871,108.332353,0,396,39855.9984606481,2009-02-11,23:57:47
22.814034,108.332322,0,398,39855.9985185185,2009-02-11,23:57:52
22.814066,108.332336,0,395,39855.9985763889,2009-02-11,23:57:57
22.814065,108.332338,0,398,39855.9986342593,2009-02-11,23:58:02
22.814059,108.332343,0,398,39855.9986921296,2009-02-11,23:58:07
22.814055,108.332346,0,397,39855.99875,2009-02-11,23:58:12
22.814054,108.332348,0,396,39855.9988078704,2009-02-11,23:58:17
22.814054,108.332348,0,396,39855.9988425926,2009-02-11,23:58:20
22.814058,108.332346,0,395,39855.9988657407,2009-02-11,23:58:22
22.814071,108.332341,0,395,39855.9989236111,2009-02-11,23:58:27
22.814068,108.332346,0,395,39855.9989814815,2009-02-11,23:58:32
22.814068,108.332346,0,395,39855.9990162037,2009-02-11,23:58:35
22.814076,108.332342,0,395,39855.9990393519,2009-02-11,23:58:37
22.814087,108.332335,0,396,39855.9990972222,2009-02-11,23:58:42
22.814097,108.332328,0,397,39855.9991550926,2009-02-11,23:58:47
22.814107,108.332323,0,398,39855.999212963,2009-02-11,23:58:52
22.814113,108.33232,0,399,39855.9992708333,2009-02-11,23:58:57
22.814116,108.332319,0,400,39855.9993287037,2009-02-11,23:59:02
22.814121,108.332317,0,400,39855.9993865741,2009-02-11,23:59:07
22.814124,108.332315,0,401,39855.9994444444,2009-02-11,23:59:12
22.81413,108.332311,0,401,39855.9995023148,2009-02-11,23:59:17
22.81413,108.332311,0,401,39855.999537037,2009-02-11,23:59:20
22.814132,108.33231,0,401,39855.9995601852,2009-02-11,23:59:22
22.814128,108.332334,0,401,39855.9996180556,2009-02-11,23:59:27
22.814143,108.332375,0,388,39855.9996759259,2009-02-11,23:59:32
22.814281,108.332378,0,365,39855.9997337963,2009-02-11,23:59:37
22.814428,108.332353,0,368,39855.9997916667,2009-02-11,23:59:42
22.814455,108.332343,0,366,39855.999849537,2009-02-11,23:59:47
22.814454,108.332306,0,373,39855.9999074074,2009-02-11,23:59:52
22.814491,108.3323,0,376,39855.9999652778,2009-02-11,23:59:57
22.814499,108.33232,0,365,39856.0000231481,2009-02-12,00:00:02
22.814499,108.33232,0,365,39856.0000578704,2009-02-12,00:00:05
22.814506,108.332314,0,365,39856.0000810185,2009-02-12,00:00:07
22.814504,108.332328,0,359,39856.0001388889,2009-02-12,00:00:12
22.814504,108.332328,0,359,39856.0001736111,2009-02-12,00:00:15
22.814511,108.332321,0,360,39856.0001967593,2009-02-12,00:00:17
22.814562,108.332299,0,357,39856.0002546296,2009-02-12,00:00:22
22.814777,108.332342,0,349,39856.0003125,2009-02-12,00:00:27
22.815094,108.332356,0,358,39856.0003703704,2009-02-12,00:00:32
22.815338,108.332366,0,368,39856.0004282407,2009-02-12,00:00:37
22.815632,108.332364,0,353,39856.0004861111,2009-02-12,00:00:42
22.815822,108.332177,0,306,39856.0005439815,2009-02-12,00:00:47
22.815865,108.331692,0,281,39856.0006018518,2009-02-12,00:00:52
22.815875,108.331148,0,286,39856.0006597222,2009-02-12,00:00:57
22.815841,108.330485,0,297,39856.0007175926,2009-02-12,00:01:02
22.815827,108.32974,0,313,39856.000775463,2009-02-12,00:01:07
22.81583,108.328948,0,317,39856.0008333333,2009-02-12,00:01:12
22.815828,108.328168,0,314,39856.0008912037,2009-02-12,00:01:17
22.815852,108.327431,0,297,39856.0009490741,2009-02-12,00:01:22
22.815849,108.326801,0,285,39856.0010069444,2009-02-12,00:01:27
22.815847,108.326166,0,296,39856.0010648148,2009-02-12,00:01:32
22.815855,108.325514,0,306,39856.0011226852,2009-02-12,00:01:37
22.815858,108.324858,0,306,39856.0011805556,2009-02-12,00:01:42
22.815854,108.324197,0,308,39856.0012384259,2009-02-12,00:01:47
22.815836,108.323501,0,295,39856.0012962963,2009-02-12,00:01:52
22.815858,108.322835,0,280,39856.0013541667,2009-02-12,00:01:57
22.815866,108.322159,0,287,39856.001412037,2009-02-12,00:02:02
22.815852,108.321491,0,291,39856.0014699074,2009-02-12,00:02:07
22.815854,108.320829,0,309,39856.0015277778,2009-02-12,00:02:12
22.81586,108.320164,0,331,39856.0015856481,2009-02-12,00:02:17
22.815883,108.319594,0,363,39856.0016435185,2009-02-12,00:02:22
22.815956,108.319125,0,374,39856.0017013889,2009-02-12,00:02:27
22.815993,108.318757,0,296,39856.0017592593,2009-02-12,00:02:32
22.816008,108.318515,0,256,39856.0018171296,2009-02-12,00:02:37
22.816195,108.318323,0,238,39856.001875,2009-02-12,00:02:42
22.81654,108.31819,0,236,39856.0019328704,2009-02-12,00:02:47
22.81692,108.318089,0,243,39856.0019907407,2009-02-12,00:02:52
22.817379,108.317916,0,252,39856.0020486111,2009-02-12,00:02:57
22.817885,108.317776,0,263,39856.0021064815,2009-02-12,00:03:02
22.818399,108.317575,0,275,39856.0021643518,2009-02-12,00:03:07
22.818893,108.31741,0,285,39856.0022222222,2009-02-12,00:03:12
22.819362,108.317227,0,286,39856.0022800926,2009-02-12,00:03:17
22.819825,108.317072,0,278,39856.002337963,2009-02-12,00:03:22
22.820335,108.31689,0,269,39856.0023958333,2009-02-12,00:03:27
22.820772,108.316736,0,271,39856.0024537037,2009-02-12,00:03:32
22.821065,108.316462,0,253,39856.0025115741,2009-02-12,00:03:37
22.821202,108.316343,0,256,39856.0025694444,2009-02-12,00:03:42
22.821253,108.316291,0,268,39856.0026273148,2009-02-12,00:03:47
22.821267,108.316285,0,277,39856.0026851852,2009-02-12,00:03:52
22.821268,108.316283,0,281,39856.0027430556,2009-02-12,00:03:57
22.821267,108.316281,0,282,39856.0028009259,2009-02-12,00:04:02
22.82127,108.316278,0,283,39856.0028587963,2009-02-12,00:04:07
22.821277,108.316275,0,283,39856.0029166667,2009-02-12,00:04:12
22.821277,108.316275,0,283,39856.0029513889,2009-02-12,00:04:15
22.821276,108.316274,0,283,39856.002974537,2009-02-12,00:04:17
22.821284,108.316262,0,283,39856.0030324074,2009-02-12,00:04:22
22.821283,108.316246,0,283,39856.0030902778,2009-02-12,00:04:27
22.82128,108.316251,0,284,39856.0031481481,2009-02-12,00:04:32
22.821276,108.316252,0,284,39856.0032060185,2009-02-12,00:04:37
22.821275,108.316253,0,284,39856.0032638889,2009-02-12,00:04:42
22.821271,108.316258,0,284,39856.0033217593,2009-02-12,00:04:47
22.821266,108.316259,0,284,39856.0033796296,2009-02-12,00:04:52
22.821265,108.316256,0,283,39856.0034375,2009-02-12,00:04:57
22.821271,108.31625,0,282,39856.0034953704,2009-02-12,00:05:02
22.821271,108.31625,0,282,39856.0035300926,2009-02-12,00:05:05
22.821276,108.316242,0,280,39856.0035532407,2009-02-12,00:05:07
22.821279,108.316227,0,278,39856.0036111111,2009-02-12,00:05:12
22.821279,108.31621,0,276,39856.0036689815,2009-02-12,00:05:17
22.821416,108.316135,0,271,39856.0037268519,2009-02-12,00:05:22
22.821702,108.316008,0,254,39856.0037847222,2009-02-12,00:05:27
22.821975,108.315857,0,242,39856.0038425926,2009-02-12,00:05:32
22.822293,108.315666,0,246,39856.003900463,2009-02-12,00:05:37
22.822641,108.315443,0,250,39856.0039583333,2009-02-12,00:05:42
22.823035,108.315175,0,258,39856.0040162037,2009-02-12,00:05:47
22.823463,108.314913,0,252,39856.0040740741,2009-02-12,00:05:52
22.823879,108.314665,0,235,39856.0041319444,2009-02-12,00:05:57
22.824317,108.314407,0,217,39856.0041898148,2009-02-12,00:06:02
22.82475,108.314188,0,208,39856.0042476852,2009-02-12,00:06:07
22.825131,108.313935,0,204,39856.0043055556,2009-02-12,00:06:12
22.825526,108.31367,0,195,39856.0043634259,2009-02-12,00:06:17
22.825705,108.313574,0,206,39856.0044212963,2009-02-12,00:06:22
22.82581,108.313481,0,235,39856.0044791667,2009-02-12,00:06:27
22.825875,108.313392,0,263,39856.004537037,2009-02-12,00:06:32
22.825897,108.313346,0,273,39856.0045949074,2009-02-12,00:06:37
22.82591,108.313335,0,276,39856.0046527778,2009-02-12,00:06:42
22.825955,108.313301,0,281,39856.0047106481,2009-02-12,00:06:47
22.826088,108.313202,0,292,39856.0047685185,2009-02-12,00:06:52
22.826295,108.3132,0,266,39856.0048263889,2009-02-12,00:06:57
22.826629,108.312989,0,253,39856.0048842593,2009-02-12,00:07:02
22.827059,108.312741,0,247,39856.0049421296,2009-02-12,00:07:07
22.827477,108.312489,0,252,39856.005,2009-02-12,00:07:12
22.827837,108.312253,0,250,39856.0050578704,2009-02-12,00:07:17
22.828131,108.312081,0,225,39856.0051157407,2009-02-12,00:07:22
22.828329,108.311971,0,219,39856.0051736111,2009-02-12,00:07:27
22.828373,108.311962,0,204,39856.0052314815,2009-02-12,00:07:32
22.828367,108.311967,0,203,39856.0052893519,2009-02-12,00:07:37
22.828367,108.311967,0,203,39856.0053240741,2009-02-12,00:07:40
22.828369,108.311965,0,203,39856.0053472222,2009-02-12,00:07:42
22.828382,108.311957,0,204,39856.0054050926,2009-02-12,00:07:47
22.828382,108.311957,0,204,39856.0054398148,2009-02-12,00:07:50
22.828383,108.311956,0,205,39856.005462963,2009-02-12,00:07:52
22.82836,108.311969,0,205,39856.0055208333,2009-02-12,00:07:57
22.828348,108.311971,0,203,39856.0055787037,2009-02-12,00:08:02
22.828376,108.311952,0,200,39856.0056365741,2009-02-12,00:08:07
22.828486,108.311803,0,200,39856.0056944444,2009-02-12,00:08:12
22.828464,108.311599,0,199,39856.0057523148,2009-02-12,00:08:17
22.828327,108.31134,0,198,39856.0058101852,2009-02-12,00:08:22
22.828216,108.311135,0,200,39856.0058680556,2009-02-12,00:08:27
22.82822,108.311017,0,205,39856.0059259259,2009-02-12,00:08:32
22.828272,108.310963,0,200,39856.0059837963,2009-02-12,00:08:37
22.828332,108.310938,0,196,39856.0060416667,2009-02-12,00:08:42
22.828449,108.310865,0,196,39856.006099537,2009-02-12,00:08:47
22.828582,108.310732,0,192,39856.0061574074,2009-02-12,00:08:52
22.828597,108.31047,0,65,39856.0075462963,2009-02-12,00:10:52
22.828527,108.310447,0,167,39856.0076041667,2009-02-12,00:10:57
22.828494,108.310494,0,184,39856.007662037,2009-02-12,00:11:02
22.828499,108.310625,0,180,39856.0077199074,2009-02-12,00:11:07
22.828479,108.310578,0,165,39856.0077777778,2009-02-12,00:11:12
22.828494,108.310495,0,156,39856.0078356481,2009-02-12,00:11:17
22.828501,108.310509,0,148,39856.0078935185,2009-02-12,00:11:22
22.828511,108.310544,0,135,39856.0079513889,2009-02-12,00:11:27
22.828527,108.310571,0,120,39856.0080092593,2009-02-12,00:11:32
22.828588,108.310551,0,97,39856.0080671296,2009-02-12,00:11:37
22.828671,108.310456,0,80,39856.008125,2009-02-12,00:11:42
22.828697,108.310428,0,69,39856.0081828704,2009-02-12,00:11:47
22.828656,108.310458,0,59,39856.0082407407,2009-02-12,00:11:52
22.828624,108.310476,0,63,39856.0082986111,2009-02-12,00:11:57
22.828623,108.310462,0,60,39856.0083564815,2009-02-12,00:12:02
22.828623,108.310429,0,60,39856.0084143518,2009-02-12,00:12:07
22.828623,108.310429,0,60,39856.0084490741,2009-02-12,00:12:10
22.828629,108.310434,0,57,39856.0084722222,2009-02-12,00:12:12
22.828646,108.310443,0,44,39856.0085300926,2009-02-12,00:12:17
22.828666,108.310418,0,33,39856.008587963,2009-02-12,00:12:22
22.828658,108.31035,0,22,39856.0086458333,2009-02-12,00:12:27
22.828622,108.310377,0,40,39856.0087037037,2009-02-12,00:12:32
22.82862,108.310392,0,42,39856.0087615741,2009-02-12,00:12:37
22.828637,108.310411,0,43,39856.0088194444,2009-02-12,00:12:42
22.828662,108.310433,0,44,39856.0088773148,2009-02-12,00:12:47
22.828662,108.310433,0,44,39856.008912037,2009-02-12,00:12:50
22.828667,108.310432,0,47,39856.0089351852,2009-02-12,00:12:52
22.828634,108.310456,0,52,39856.0089930556,2009-02-12,00:12:57
22.828615,108.310476,0,57,39856.0090509259,2009-02-12,00:13:02
22.828624,108.310462,0,64,39856.0091087963,2009-02-12,00:13:07
22.82862,108.31044,0,72,39856.0091666667,2009-02-12,00:13:12
22.828606,108.310459,0,75,39856.009224537,2009-02-12,00:13:17
22.828606,108.310459,0,75,39856.0092824074,2009-02-12,00:13:22
22.828605,108.310458,0,75,39856.0093402778,2009-02-12,00:13:27
22.828605,108.310458,0,75,39856.009375,2009-02-12,00:13:30
22.828605,108.310457,0,75,39856.0093981481,2009-02-12,00:13:32
22.82865,108.310515,0,75,39856.0094560185,2009-02-12,00:13:37
22.828785,108.310532,0,75,39856.0095138889,2009-02-12,00:13:42
22.828667,108.310794,0,103,39856.0095717593,2009-02-12,00:13:47
22.828753,108.310759,0,146,39856.0096296296,2009-02-12,00:13:52
22.828758,108.310805,0,162,39856.0096875,2009-02-12,00:13:57
22.828767,108.310863,0,162,39856.0097453704,2009-02-12,00:14:02
22.82877,108.310935,0,174,39856.0098032407,2009-02-12,00:14:07
22.828867,108.310975,0,176,39856.0098611111,2009-02-12,00:14:12
22.828917,108.311025,0,189,39856.0099189815,2009-02-12,00:14:17
22.828952,108.311095,0,198,39856.0099768518,2009-02-12,00:14:22
22.828986,108.311156,0,203,39856.0100347222,2009-02-12,00:14:27
22.82903,108.311214,0,212,39856.0100925926,2009-02-12,00:14:32
22.829073,108.31126,0,218,39856.010150463,2009-02-12,00:14:37
22.829097,108.311308,0,217,39856.0102083333,2009-02-12,00:14:42
22.82912,108.311339,0,220,39856.0102662037,2009-02-12,00:14:47
22.829135,108.311349,0,222,39856.0103240741,2009-02-12,00:14:52
22.829152,108.311356,0,219,39856.0103819444,2009-02-12,00:14:57
22.829153,108.31136,0,221,39856.0104398148,2009-02-12,00:15:02
22.829153,108.31136,0,221,39856.010474537,2009-02-12,00:15:05
22.829154,108.311358,0,221,39856.0104976852,2009-02-12,00:15:07
22.829167,108.311347,0,221,39856.0105555556,2009-02-12,00:15:12
22.829167,108.311347,0,221,39856.0105902778,2009-02-12,00:15:15
22.829173,108.311344,0,222,39856.0106134259,2009-02-12,00:15:17
22.829183,108.311335,0,223,39856.0106712963,2009-02-12,00:15:22
22.829212,108.311337,0,225,39856.0107291667,2009-02-12,00:15:27
22.829216,108.31134,0,225,39856.010787037,2009-02-12,00:15:32
22.829216,108.311339,0,225,39856.0108449074,2009-02-12,00:15:37
22.829216,108.311339,0,225,39856.0108796296,2009-02-12,00:15:40
22.829217,108.311343,0,225,39856.0109027778,2009-02-12,00:15:42
22.829217,108.31136,0,225,39856.0109606481,2009-02-12,00:15:47
22.829148,108.311465,0,233,39856.0110185185,2009-02-12,00:15:52
22.82918,108.311463,0,238,39856.0110763889,2009-02-12,00:15:57
22.829094,108.311517,0,235,39856.0111342593,2009-02-12,00:16:02
22.829108,108.311514,0,234,39856.0111921296,2009-02-12,00:16:07
22.829181,108.311506,0,233,39856.01125,2009-02-12,00:16:12
22.829233,108.311498,0,232,39856.0113078704,2009-02-12,00:16:17
22.829239,108.31151,0,231,39856.0113657407,2009-02-12,00:16:22
22.829259,108.311504,0,230,39856.0114236111,2009-02-12,00:16:27
22.829298,108.311488,0,228,39856.0114814815,2009-02-12,00:16:32
22.829315,108.311487,0,224,39856.0115393519,2009-02-12,00:16:37
22.829393,108.31143,0,219,39856.0115972222,2009-02-12,00:16:42
22.829428,108.311389,0,216,39856.0116550926,2009-02-12,00:16:47
22.829451,108.311331,0,214,39856.011712963,2009-02-12,00:16:52
22.829435,108.311289,0,203,39856.0117708333,2009-02-12,00:16:57
22.82943,108.311285,0,199,39856.0118287037,2009-02-12,00:17:02
22.82943,108.311283,0,199,39856.0118865741,2009-02-12,00:17:07
22.82943,108.311282,0,199,39856.0119444444,2009-02-12,00:17:12
22.82943,108.311282,0,199,39856.0119791667,2009-02-12,00:17:15
22.82943,108.311286,0,199,39856.0120023148,2009-02-12,00:17:17
22.829443,108.311273,0,198,39856.0120601852,2009-02-12,00:17:22
22.829459,108.311258,0,200,39856.0121180556,2009-02-12,00:17:27
22.829464,108.311203,0,200,39856.0121759259,2009-02-12,00:17:32
22.829461,108.31118,0,200,39856.0122337963,2009-02-12,00:17:37
22.829461,108.311171,0,200,39856.0122916667,2009-02-12,00:17:42
22.829459,108.311161,0,201,39856.012349537,2009-02-12,00:17:47
22.829459,108.311161,0,201,39856.0123842593,2009-02-12,00:17:50
22.829458,108.311161,0,201,39856.0124074074,2009-02-12,00:17:52
22.82946,108.31117,0,201,39856.0124652778,2009-02-12,00:17:57
22.829421,108.311196,0,199,39856.0125231481,2009-02-12,00:18:02
22.829421,108.311196,0,199,39856.0125578704,2009-02-12,00:18:05
22.829421,108.311193,0,198,39856.0125810185,2009-02-12,00:18:07
22.829432,108.311211,0,195,39856.0126388889,2009-02-12,00:18:12
22.829436,108.311194,0,193,39856.0126967593,2009-02-12,00:18:17
22.829457,108.311248,0,191,39856.0127546296,2009-02-12,00:18:22
22.829474,108.311297,0,189,39856.0128125,2009-02-12,00:18:27
22.829484,108.311333,0,186,39856.0128703704,2009-02-12,00:18:32
22.829553,108.311381,0,184,39856.0129282407,2009-02-12,00:18:37
22.829567,108.311456,0,180,39856.0129861111,2009-02-12,00:18:42
22.829546,108.311501,0,179,39856.0130439815,2009-02-12,00:18:47
22.829546,108.311501,0,179,39856.0130787037,2009-02-12,00:18:50
22.829547,108.311509,0,178,39856.0131018519,2009-02-12,00:18:52
22.82958,108.311555,0,182,39856.0131597222,2009-02-12,00:18:57
22.829622,108.311529,0,184,39856.0132175926,2009-02-12,00:19:02
22.829628,108.31154,0,185,39856.013275463,2009-02-12,00:19:07
22.829625,108.311551,0,185,39856.0133333333,2009-02-12,00:19:12
22.829652,108.311496,0,183,39856.0133912037,2009-02-12,00:19:17
22.829697,108.311443,0,179,39856.0134490741,2009-02-12,00:19:22
22.829711,108.311444,0,173,39856.0135069444,2009-02-12,00:19:27
22.829695,108.3115,0,160,39856.0135648148,2009-02-12,00:19:32
22.829697,108.311512,0,152,39856.0136226852,2009-02-12,00:19:37
22.829697,108.311512,0,152,39856.0136574074,2009-02-12,00:19:40
22.829696,108.311505,0,148,39856.0136805556,2009-02-12,00:19:42
22.829693,108.311486,0,145,39856.0137384259,2009-02-12,00:19:47
22.829691,108.311474,0,141,39856.0137962963,2009-02-12,00:19:52
22.82969,108.311463,0,139,39856.0138541667,2009-02-12,00:19:57
22.829689,108.311457,0,139,39856.013912037,2009-02-12,00:20:02
22.829688,108.311453,0,138,39856.0139699074,2009-02-12,00:20:07
22.829688,108.311453,0,138,39856.0140046296,2009-02-12,00:20:10
22.829687,108.311447,0,137,39856.0140277778,2009-02-12,00:20:12
22.829685,108.311429,0,137,39856.0140856481,2009-02-12,00:20:17
22.829708,108.311392,0,136,39856.0141435185,2009-02-12,00:20:22
22.829752,108.311335,0,135,39856.0142013889,2009-02-12,00:20:27
22.829773,108.311311,0,134,39856.0142592593,2009-02-12,00:20:32
22.829773,108.311311,0,134,39856.0142939815,2009-02-12,00:20:35
22.829771,108.31131,0,134,39856.0143171296,2009-02-12,00:20:37
22.829734,108.311344,0,133,39856.014375,2009-02-12,00:20:42
22.829677,108.311369,0,132,39856.0144328704,2009-02-12,00:20:47
22.829618,108.311381,0,127,39856.0144907407,2009-02-12,00:20:52
22.829672,108.311405,0,122,39856.0145486111,2009-02-12,00:20:57
22.82965,108.311421,0,113,39856.0146064815,2009-02-12,00:21:02
22.829673,108.31141,0,103,39856.0146643519,2009-02-12,00:21:07
22.829689,108.31141,0,92,39856.0147222222,2009-02-12,00:21:12
22.829719,108.31142,0,88,39856.0147800926,2009-02-12,00:21:17
22.829732,108.311428,0,86,39856.014837963,2009-02-12,00:21:22
22.829789,108.311434,0,86,39856.0148958333,2009-02-12,00:21:27
22.829798,108.311423,0,85,39856.0149537037,2009-02-12,00:21:32
22.829802,108.311414,0,84,39856.0150115741,2009-02-12,00:21:37
22.829802,108.311414,0,84,39856.0150462963,2009-02-12,00:21:40
22.829802,108.311411,0,84,39856.0150694444,2009-02-12,00:21:42
22.829802,108.311401,0,84,39856.0151273148,2009-02-12,00:21:47
22.829802,108.311401,0,84,39856.015162037,2009-02-12,00:21:50
22.829802,108.311402,0,84,39856.0151851852,2009-02-12,00:21:52
22.82977,108.311404,0,84,39856.0152430556,2009-02-12,00:21:57
22.829702,108.311465,0,85,39856.0153009259,2009-02-12,00:22:02
22.829634,108.3116,0,89,39856.0153587963,2009-02-12,00:22:07
22.829618,108.311644,0,95,39856.0154166667,2009-02-12,00:22:12
22.829692,108.311395,0,98,39856.015474537,2009-02-12,00:22:17
22.829625,108.311293,0,89,39856.0155324074,2009-02-12,00:22:22
22.829698,108.3115,0,52,39856.0199884259,2009-02-12,00:28:47
22.829657,108.311615,0,57,39856.0200462963,2009-02-12,00:28:52
22.829593,108.31172,0,61,39856.0201041667,2009-02-12,00:28:57
22.829603,108.311717,0,68,39856.020162037,2009-02-12,00:29:02
22.829676,108.311693,0,74,39856.0202199074,2009-02-12,00:29:07
22.82972,108.311654,0,76,39856.0202777778,2009-02-12,00:29:12
22.829789,108.31155,0,74,39856.0203356481,2009-02-12,00:29:17
22.829783,108.311503,0,76,39856.0203935185,2009-02-12,00:29:22
22.829785,108.311463,0,76,39856.0204513889,2009-02-12,00:29:27
22.829774,108.311436,0,77,39856.0205092593,2009-02-12,00:29:32
22.829747,108.311468,0,78,39856.0205671296,2009-02-12,00:29:37
22.829721,108.311482,0,79,39856.020625,2009-02-12,00:29:42
22.829762,108.311494,0,79,39856.0206828704,2009-02-12,00:29:47
22.829756,108.311517,0,80,39856.0207407407,2009-02-12,00:29:52
22.829751,108.31157,0,86,39856.0207986111,2009-02-12,00:29:57
22.829755,108.3116,0,91,39856.0208564815,2009-02-12,00:30:02
22.829778,108.311587,0,94,39856.0209143519,2009-02-12,00:30:07
22.829797,108.311491,0,100,39856.0209722222,2009-02-12,00:30:12
22.829821,108.311374,0,104,39856.0210300926,2009-02-12,00:30:17
22.829867,108.311255,0,109,39856.021087963,2009-02-12,00:30:22
22.829971,108.311088,0,119,39856.0211458333,2009-02-12,00:30:27
22.829948,108.311019,0,120,39856.0212037037,2009-02-12,00:30:32
22.829927,108.310956,0,123,39856.0212615741,2009-02-12,00:30:37
22.829906,108.310916,0,125,39856.0213194444,2009-02-12,00:30:42
22.829868,108.310925,0,128,39856.0213773148,2009-02-12,00:30:47
22.829863,108.310924,0,129,39856.0214351852,2009-02-12,00:30:52
22.829863,108.310924,0,129,39856.0214699074,2009-02-12,00:30:55
22.829863,108.31093,0,129,39856.0214930556,2009-02-12,00:30:57
22.829861,108.310943,0,130,39856.0215509259,2009-02-12,00:31:02
22.829856,108.310954,0,130,39856.0216087963,2009-02-12,00:31:07
22.829869,108.31095,0,130,39856.0216666667,2009-02-12,00:31:12
22.829891,108.310945,0,130,39856.021724537,2009-02-12,00:31:17
22.829889,108.310955,0,130,39856.0217824074,2009-02-12,00:31:22
22.829889,108.310955,0,130,39856.0218171296,2009-02-12,00:31:25
22.829893,108.310954,0,130,39856.0218402778,2009-02-12,00:31:27
22.829881,108.310976,0,131,39856.0218981481,2009-02-12,00:31:32
22.829876,108.311007,0,132,39856.0219560185,2009-02-12,00:31:37
22.829861,108.311035,0,133,39856.0220138889,2009-02-12,00:31:42
22.829831,108.31109,0,134,39856.0220717593,2009-02-12,00:31:47
22.829843,108.311107,0,136,39856.0221296296,2009-02-12,00:31:52
22.829879,108.31105,0,137,39856.0221875,2009-02-12,00:31:57
22.829897,108.311021,0,139,39856.0222453704,2009-02-12,00:32:02
22.829887,108.310984,0,138,39856.0223032407,2009-02-12,00:32:07
22.829891,108.310952,0,138,39856.0223611111,2009-02-12,00:32:12
22.829941,108.310895,0,138,39856.0224189815,2009-02-12,00:32:17
22.82999,108.310883,0,139,39856.0224768519,2009-02-12,00:32:22
22.829987,108.310892,0,139,39856.0225347222,2009-02-12,00:32:27
22.829986,108.310892,0,139,39856.0225925926,2009-02-12,00:32:32
22.829986,108.310892,0,139,39856.0226273148,2009-02-12,00:32:35
22.829985,108.310892,0,139,39856.022650463,2009-02-12,00:32:37
22.829983,108.310902,0,139,39856.0227083333,2009-02-12,00:32:42
22.829984,108.310909,0,138,39856.0227662037,2009-02-12,00:32:47
22.829984,108.310917,0,138,39856.0228240741,2009-02-12,00:32:52
22.829985,108.310925,0,138,39856.0228819444,2009-02-12,00:32:57
22.829982,108.310933,0,139,39856.0229398148,2009-02-12,00:33:02
22.829982,108.31093,0,139,39856.0229976852,2009-02-12,00:33:07
22.829984,108.310936,0,139,39856.0230555556,2009-02-12,00:33:12
22.829986,108.310943,0,139,39856.0231134259,2009-02-12,00:33:17
22.829987,108.310944,0,140,39856.0231712963,2009-02-12,00:33:22
22.829987,108.310949,0,140,39856.0232291667,2009-02-12,00:33:27
22.829987,108.310949,0,140,39856.023287037,2009-02-12,00:33:32
22.829985,108.310944,0,140,39856.0233449074,2009-02-12,00:33:37
22.829985,108.310944,0,140,39856.0233796296,2009-02-12,00:33:40
22.829984,108.310937,0,140,39856.0234027778,2009-02-12,00:33:42
22.829982,108.310927,0,140,39856.0234606481,2009-02-12,00:33:47
22.829983,108.310927,0,140,39856.0235185185,2009-02-12,00:33:52
22.829983,108.310927,0,140,39856.0235532407,2009-02-12,00:33:55
22.829981,108.310926,0,140,39856.0235763889,2009-02-12,00:33:57
22.829984,108.310915,0,140,39856.0236342593,2009-02-12,00:34:02
22.829991,108.310911,0,140,39856.0236921296,2009-02-12,00:34:07
22.829995,108.310909,0,140,39856.02375,2009-02-12,00:34:12
22.829995,108.310901,0,140,39856.0238078704,2009-02-12,00:34:17
22.829996,108.310906,0,140,39856.0238657407,2009-02-12,00:34:22
22.829996,108.310906,0,140,39856.023900463,2009-02-12,00:34:25
22.829994,108.310902,0,140,39856.0239236111,2009-02-12,00:34:27
22.830008,108.310923,0,139,39856.0239814815,2009-02-12,00:34:32
22.830026,108.310962,0,139,39856.0240393518,2009-02-12,00:34:37
22.830032,108.310987,0,138,39856.0240972222,2009-02-12,00:34:42
22.83002,108.311002,0,138,39856.0241550926,2009-02-12,00:34:47
22.83002,108.311002,0,138,39856.0241898148,2009-02-12,00:34:50
22.830013,108.310999,0,138,39856.024212963,2009-02-12,00:34:52
22.829997,108.310977,0,137,39856.0242708333,2009-02-12,00:34:57
22.829968,108.31096,0,137,39856.0243287037,2009-02-12,00:35:02
22.829943,108.310943,0,137,39856.0243865741,2009-02-12,00:35:07
22.829917,108.310953,0,139,39856.0244444444,2009-02-12,00:35:12
22.829917,108.310953,0,139,39856.0244791667,2009-02-12,00:35:15
22.829921,108.310948,0,139,39856.0245023148,2009-02-12,00:35:17
22.829919,108.310937,0,139,39856.0245601852,2009-02-12,00:35:22
22.829919,108.310937,0,139,39856.0245949074,2009-02-12,00:35:25
22.829916,108.31093,0,139,39856.0246180556,2009-02-12,00:35:27
22.829925,108.310931,0,140,39856.0246759259,2009-02-12,00:35:32
22.829931,108.310945,0,143,39856.0247337963,2009-02-12,00:35:37
22.82992,108.310949,0,142,39856.0247916667,2009-02-12,00:35:42
22.82992,108.310949,0,142,39856.0248263889,2009-02-12,00:35:45
22.829919,108.310951,0,142,39856.024849537,2009-02-12,00:35:47
22.829923,108.310977,0,141,39856.0249074074,2009-02-12,00:35:52
22.829955,108.311005,0,139,39856.0249652778,2009-02-12,00:35:57
22.830027,108.311016,0,147,39856.0250231481,2009-02-12,00:36:02
22.829983,108.311039,0,164,39856.0250810185,2009-02-12,00:36:07
22.82999,108.311021,0,176,39856.0251388889,2009-02-12,00:36:12
22.829979,108.311036,0,176,39856.0251967593,2009-02-12,00:36:17
22.829967,108.31104,0,176,39856.0252546296,2009-02-12,00:36:22
22.82996,108.310982,0,172,39856.0253125,2009-02-12,00:36:27
22.829949,108.310937,0,168,39856.0253703704,2009-02-12,00:36:32
22.829913,108.310913,0,166,39856.0254282407,2009-02-12,00:36:37
22.829871,108.310925,0,164,39856.0254861111,2009-02-12,00:36:42
22.829807,108.310988,0,165,39856.0255439815,2009-02-12,00:36:47
22.829775,108.311014,0,165,39856.0256018518,2009-02-12,00:36:52
22.829775,108.311016,0,164,39856.0256597222,2009-02-12,00:36:57
22.829773,108.311018,0,163,39856.0257175926,2009-02-12,00:37:02
22.829772,108.31102,0,163,39856.025775463,2009-02-12,00:37:07
22.829771,108.311018,0,163,39856.0258333333,2009-02-12,00:37:12
22.82977,108.31102,0,163,39856.0258912037,2009-02-12,00:37:17
22.82977,108.311018,0,163,39856.0259490741,2009-02-12,00:37:22
22.82977,108.311021,0,163,39856.0260069444,2009-02-12,00:37:27
22.82977,108.311021,0,163,39856.0260416667,2009-02-12,00:37:30
22.829771,108.31102,0,163,39856.0260648148,2009-02-12,00:37:32
22.829769,108.31108,0,166,39856.0261226852,2009-02-12,00:37:37
22.829745,108.311161,0,173,39856.0261805556,2009-02-12,00:37:42
22.829747,108.311187,0,176,39856.0262384259,2009-02-12,00:37:47
22.82976,108.311159,0,176,39856.0262962963,2009-02-12,00:37:52
22.829802,108.311105,0,172,39856.0263541667,2009-02-12,00:37:57
22.829826,108.311073,0,168,39856.026412037,2009-02-12,00:38:02
22.829837,108.311055,0,166,39856.0264699074,2009-02-12,00:38:07
22.829838,108.311055,0,164,39856.0265277778,2009-02-12,00:38:12
22.829838,108.311055,0,164,39856.0265625,2009-02-12,00:38:15
22.829839,108.311056,0,164,39856.0265856481,2009-02-12,00:38:17
22.829839,108.311047,0,164,39856.0266435185,2009-02-12,00:38:22
22.829841,108.311046,0,163,39856.0267013889,2009-02-12,00:38:27
22.829843,108.31105,0,163,39856.0267592593,2009-02-12,00:38:32
22.829843,108.311052,0,163,39856.0268171296,2009-02-12,00:38:37
22.829843,108.311052,0,163,39856.026875,2009-02-12,00:38:42
22.829841,108.311049,0,163,39856.0269328704,2009-02-12,00:38:47
22.829838,108.311043,0,164,39856.0269907407,2009-02-12,00:38:52
22.829837,108.311039,0,165,39856.0270486111,2009-02-12,00:38:57
22.829837,108.311039,0,165,39856.0270833333,2009-02-12,00:39:00
22.829837,108.311044,0,166,39856.0271064815,2009-02-12,00:39:02
22.829837,108.311055,0,166,39856.0271643519,2009-02-12,00:39:07
22.829836,108.311062,0,166,39856.0272222222,2009-02-12,00:39:12
22.829836,108.311062,0,166,39856.0272569444,2009-02-12,00:39:15
22.829836,108.311062,0,166,39856.0272800926,2009-02-12,00:39:17
22.829837,108.311071,0,166,39856.027337963,2009-02-12,00:39:22
22.829836,108.311076,0,165,39856.0273958333,2009-02-12,00:39:27
22.829836,108.311076,0,165,39856.0274305556,2009-02-12,00:39:30
22.829838,108.311076,0,165,39856.0274537037,2009-02-12,00:39:32
22.829837,108.311065,0,165,39856.0275115741,2009-02-12,00:39:37
22.829835,108.311064,0,165,39856.0275694444,2009-02-12,00:39:42
22.829835,108.311066,0,164,39856.0276273148,2009-02-12,00:39:47
22.829834,108.31106,0,164,39856.0276851852,2009-02-12,00:39:52
22.829835,108.311059,0,163,39856.0277430556,2009-02-12,00:39:57
22.829835,108.311053,0,163,39856.0278009259,2009-02-12,00:40:02
22.829835,108.311053,0,163,39856.0278356481,2009-02-12,00:40:05
22.829835,108.311045,0,162,39856.0278587963,2009-02-12,00:40:07
22.829901,108.310961,0,158,39856.0279166667,2009-02-12,00:40:12
22.829913,108.310927,0,155,39856.027974537,2009-02-12,00:40:17
22.829857,108.311109,0,162,39856.0330092593,2009-02-12,00:47:32
22.829773,108.311219,0,172,39856.0330671296,2009-02-12,00:47:37
22.829797,108.311169,0,181,39856.033125,2009-02-12,00:47:42
22.829827,108.311123,0,186,39856.0331828704,2009-02-12,00:47:47
22.829845,108.311113,0,186,39856.0332407407,2009-02-12,00:47:52
22.829846,108.311118,0,187,39856.0332986111,2009-02-12,00:47:57
22.829847,108.311124,0,187,39856.0333564815,2009-02-12,00:48:02
22.829848,108.31113,0,187,39856.0334143518,2009-02-12,00:48:07
22.829848,108.31113,0,187,39856.0334490741,2009-02-12,00:48:10
22.829847,108.31113,0,186,39856.0334722222,2009-02-12,00:48:12
22.829847,108.311112,0,187,39856.0335300926,2009-02-12,00:48:17
22.829847,108.311089,0,185,39856.033587963,2009-02-12,00:48:22
22.829846,108.311078,0,186,39856.0336458333,2009-02-12,00:48:27
22.829853,108.31105,0,186,39856.0337037037,2009-02-12,00:48:32
22.829862,108.311037,0,184,39856.0337615741,2009-02-12,00:48:37
22.829856,108.311058,0,181,39856.0338194444,2009-02-12,00:48:42
22.829858,108.31105,0,178,39856.0338773148,2009-02-12,00:48:47
22.829858,108.31105,0,178,39856.033912037,2009-02-12,00:48:50
22.829857,108.311049,0,177,39856.0339351852,2009-02-12,00:48:52
22.829859,108.311058,0,176,39856.0339930556,2009-02-12,00:48:57
22.829858,108.311063,0,176,39856.0340509259,2009-02-12,00:49:02
22.829857,108.311058,0,176,39856.0341087963,2009-02-12,00:49:07
22.829857,108.311058,0,176,39856.0341435185,2009-02-12,00:49:10
22.829858,108.31106,0,176,39856.0341666667,2009-02-12,00:49:12
22.829852,108.311073,0,176,39856.034224537,2009-02-12,00:49:17
22.829852,108.311073,0,176,39856.0342592593,2009-02-12,00:49:20
22.82985,108.31108,0,176,39856.0342824074,2009-02-12,00:49:22
22.829872,108.311075,0,175,39856.0343402778,2009-02-12,00:49:27
22.829897,108.311061,0,175,39856.0343981481,2009-02-12,00:49:32
22.829897,108.311061,0,175,39856.0344328704,2009-02-12,00:49:35
22.829895,108.311069,0,175,39856.0344560185,2009-02-12,00:49:37
22.829857,108.311098,0,174,39856.0345138889,2009-02-12,00:49:42
22.829824,108.31113,0,172,39856.0345717593,2009-02-12,00:49:47
22.829824,108.31113,0,172,39856.0346064815,2009-02-12,00:49:50
22.829828,108.311124,0,171,39856.0346296296,2009-02-12,00:49:52
22.82978,108.311157,0,170,39856.0346875,2009-02-12,00:49:57
22.829796,108.311143,0,167,39856.0347453704,2009-02-12,00:50:02
22.829844,108.311099,0,165,39856.0348032407,2009-02-12,00:50:07
22.829855,108.31109,0,165,39856.0348611111,2009-02-12,00:50:12
22.829889,108.311036,0,163,39856.0349189815,2009-02-12,00:50:17
22.829891,108.31102,0,164,39856.0349768519,2009-02-12,00:50:22
22.829902,108.311014,0,165,39856.0350347222,2009-02-12,00:50:27
22.829894,108.311003,0,166,39856.0350925926,2009-02-12,00:50:32
22.82987,108.311014,0,165,39856.035150463,2009-02-12,00:50:37
22.829869,108.311003,0,165,39856.0352083333,2009-02-12,00:50:42
22.829866,108.311034,0,165,39856.0352662037,2009-02-12,00:50:47
22.829853,108.311057,0,165,39856.0353240741,2009-02-12,00:50:52
22.829854,108.311046,0,166,39856.0353819444,2009-02-12,00:50:57
22.829854,108.311051,0,166,39856.0354398148,2009-02-12,00:51:02
22.829853,108.311054,0,166,39856.0354976852,2009-02-12,00:51:07
22.82986,108.311054,0,166,39856.0355555556,2009-02-12,00:51:12
22.82986,108.311054,0,166,39856.0355902778,2009-02-12,00:51:15
22.829858,108.311061,0,164,39856.0356134259,2009-02-12,00:51:17
22.829822,108.31108,0,161,39856.0356712963,2009-02-12,00:51:22
22.829789,108.311086,0,159,39856.0357291667,2009-02-12,00:51:27
22.829798,108.311062,0,159,39856.035787037,2009-02-12,00:51:32
22.829836,108.311025,0,159,39856.0358449074,2009-02-12,00:51:37
22.829835,108.311014,0,159,39856.0359027778,2009-02-12,00:51:42
22.829826,108.311022,0,159,39856.0359606481,2009-02-12,00:51:47
22.829826,108.311022,0,159,39856.0359953704,2009-02-12,00:51:50
22.829827,108.311024,0,159,39856.0360185185,2009-02-12,00:51:52
22.829823,108.311042,0,160,39856.0360763889,2009-02-12,00:51:57
22.829819,108.311057,0,160,39856.0361342593,2009-02-12,00:52:02
22.829819,108.311057,0,160,39856.0361689815,2009-02-12,00:52:05
22.829827,108.311061,0,160,39856.0361921296,2009-02-12,00:52:07
22.829887,108.310993,0,159,39856.03625,2009-02-12,00:52:12
22.829958,108.310924,0,166,39856.0363078704,2009-02-12,00:52:17
22.82997,108.310903,0,181,39856.0363657407,2009-02-12,00:52:22
22.829978,108.31089,0,192,39856.0364236111,2009-02-12,00:52:27
22.829978,108.31089,0,192,39856.0364583333,2009-02-12,00:52:30
22.829978,108.310896,0,197,39856.0364814815,2009-02-12,00:52:32
22.829941,108.310946,0,199,39856.0365393519,2009-02-12,00:52:37
22.829903,108.310993,0,196,39856.0365972222,2009-02-12,00:52:42
22.829885,108.311032,0,189,39856.0366550926,2009-02-12,00:52:47
22.829853,108.31105,0,183,39856.036712963,2009-02-12,00:52:52
22.829844,108.311062,0,182,39856.0367708333,2009-02-12,00:52:57
22.829819,108.311078,0,185,39856.0368287037,2009-02-12,00:53:02
22.829798,108.311072,0,187,39856.0368865741,2009-02-12,00:53:07
22.829798,108.311069,0,187,39856.0369444444,2009-02-12,00:53:12
22.829798,108.311061,0,187,39856.0370023148,2009-02-12,00:53:17
22.829798,108.311061,0,187,39856.037037037,2009-02-12,00:53:20
22.829803,108.311054,0,187,39856.0370601852,2009-02-12,00:53:22
22.829819,108.311047,0,186,39856.0371180556,2009-02-12,00:53:27
22.82984,108.311025,0,184,39856.0371759259,2009-02-12,00:53:32
22.829842,108.311002,0,181,39856.0372337963,2009-02-12,00:53:37
22.829866,108.310988,0,181,39856.0372916667,2009-02-12,00:53:42
22.82987,108.310997,0,182,39856.037349537,2009-02-12,00:53:47
22.829818,108.311004,0,184,39856.0374074074,2009-02-12,00:53:52
22.829794,108.31102,0,185,39856.0374652778,2009-02-12,00:53:57
22.829794,108.31102,0,185,39856.0375,2009-02-12,00:54:00
22.8298,108.311026,0,183,39856.0375231481,2009-02-12,00:54:02
22.829828,108.311021,0,180,39856.0375810185,2009-02-12,00:54:07
22.82983,108.311019,0,179,39856.0376388889,2009-02-12,00:54:12
22.829831,108.311019,0,178,39856.0376967593,2009-02-12,00:54:17
22.829832,108.311025,0,178,39856.0377546296,2009-02-12,00:54:22
22.829834,108.31103,0,177,39856.0378125,2009-02-12,00:54:27
22.829834,108.311027,0,177,39856.0378703704,2009-02-12,00:54:32
22.829832,108.311021,0,177,39856.0379282407,2009-02-12,00:54:37
22.829774,108.311224,0,182,39856.0457986111,2009-02-12,01:05:57
22.829728,108.311295,0,178,39856.0458564815,2009-02-12,01:06:02
22.829773,108.311237,0,177,39856.0459143519,2009-02-12,01:06:07
22.829849,108.311099,0,186,39856.0459722222,2009-02-12,01:06:12
22.829946,108.310903,0,202,39856.0460300926,2009-02-12,01:06:17
22.829919,108.310795,0,221,39856.046087963,2009-02-12,01:06:22
22.829849,108.3107,0,252,39856.0461458333,2009-02-12,01:06:27
22.829833,108.310611,0,268,39856.0462037037,2009-02-12,01:06:32
22.829797,108.310584,0,267,39856.0462615741,2009-02-12,01:06:37
22.829742,108.310705,0,262,39856.0463194444,2009-02-12,01:06:42
22.829583,108.311014,0,245,39856.0463773148,2009-02-12,01:06:47
22.829501,108.311193,0,231,39856.0464351852,2009-02-12,01:06:52
22.829533,108.311249,0,206,39856.0464930556,2009-02-12,01:06:57
22.829589,108.3113,0,178,39856.0465509259,2009-02-12,01:07:02
22.829635,108.311302,0,166,39856.0466087963,2009-02-12,01:07:07
22.829712,108.311254,0,159,39856.0466666667,2009-02-12,01:07:12
22.829754,108.311187,0,159,39856.046724537,2009-02-12,01:07:17
22.829779,108.311179,0,155,39856.0467824074,2009-02-12,01:07:22
22.829778,108.311185,0,149,39856.0468402778,2009-02-12,01:07:27
22.829778,108.311185,0,149,39856.046875,2009-02-12,01:07:30
22.829779,108.31118,0,147,39856.0468981481,2009-02-12,01:07:32
22.829782,108.311194,0,146,39856.0469560185,2009-02-12,01:07:37
22.829785,108.311206,0,146,39856.0470138889,2009-02-12,01:07:42
22.829788,108.311222,0,145,39856.0470717593,2009-02-12,01:07:47
22.829793,108.311232,0,145,39856.0471296296,2009-02-12,01:07:52
22.829795,108.31122,0,144,39856.0471875,2009-02-12,01:07:57
22.829797,108.311197,0,144,39856.0472453704,2009-02-12,01:08:02
22.82983,108.311148,0,145,39856.0473032407,2009-02-12,01:08:07
22.829896,108.311093,0,147,39856.0473611111,2009-02-12,01:08:12
22.829912,108.311073,0,148,39856.0474189815,2009-02-12,01:08:17
22.829912,108.311073,0,148,39856.0474537037,2009-02-12,01:08:20
22.829918,108.311071,0,149,39856.0474768518,2009-02-12,01:08:22
22.82992,108.311081,0,150,39856.0475347222,2009-02-12,01:08:27
22.82996,108.311054,0,151,39856.0475925926,2009-02-12,01:08:32
22.829936,108.311049,0,153,39856.047650463,2009-02-12,01:08:37
22.829936,108.311049,0,153,39856.0476851852,2009-02-12,01:08:40
22.829929,108.311049,0,155,39856.0477083333,2009-02-12,01:08:42
22.829989,108.310982,0,157,39856.0477662037,2009-02-12,01:08:47
22.830071,108.310763,0,167,39856.0478240741,2009-02-12,01:08:52
22.830148,108.310511,0,186,39856.0478819444,2009-02-12,01:08:57
22.830147,108.310427,0,205,39856.0479398148,2009-02-12,01:09:02
22.830114,108.310362,0,225,39856.0479976852,2009-02-12,01:09:07
22.83,108.310562,0,251,39856.0480555556,2009-02-12,01:09:12
22.829879,108.310786,0,263,39856.0481134259,2009-02-12,01:09:17
22.8298,108.310932,0,255,39856.0481712963,2009-02-12,01:09:22
22.829719,108.311031,0,240,39856.0482291667,2009-02-12,01:09:27
22.829701,108.31108,0,218,39856.048287037,2009-02-12,01:09:32
22.829704,108.311126,0,221,39856.0483449074,2009-02-12,01:09:37
22.829737,108.311124,0,218,39856.0484027778,2009-02-12,01:09:42
22.8298,108.311135,0,206,39856.0484606481,2009-02-12,01:09:47
22.829906,108.311148,0,194,39856.0485185185,2009-02-12,01:09:52
22.829924,108.311233,0,187,39856.0485763889,2009-02-12,01:09:57
22.829985,108.311313,0,179,39856.0486342593,2009-02-12,01:10:02
22.830055,108.311401,0,167,39856.0486921296,2009-02-12,01:10:07
22.83006,108.311533,0,154,39856.04875,2009-02-12,01:10:12
22.830118,108.311579,0,141,39856.0488078704,2009-02-12,01:10:17
22.830304,108.311604,0,131,39856.0488657407,2009-02-12,01:10:22
22.83043,108.311689,0,130,39856.0489236111,2009-02-12,01:10:27
22.830474,108.311898,0,138,39856.0489814815,2009-02-12,01:10:32
22.830544,108.3121,0,149,39856.0490393518,2009-02-12,01:10:37
22.830651,108.312284,0,152,39856.0490972222,2009-02-12,01:10:42
22.830726,108.312513,0,153,39856.0491550926,2009-02-12,01:10:47
22.830806,108.312738,0,158,39856.049212963,2009-02-12,01:10:52
22.830902,108.312964,0,159,39856.0492708333,2009-02-12,01:10:57
22.831017,108.3132,0,171,39856.0493287037,2009-02-12,01:11:02
22.831132,108.313455,0,172,39856.0493865741,2009-02-12,01:11:07
22.831264,108.313706,0,168,39856.0494444444,2009-02-12,01:11:12
22.831383,108.31397,0,167,39856.0495023148,2009-02-12,01:11:17
22.831551,108.314199,0,175,39856.0495601852,2009-02-12,01:11:22
22.831757,108.314419,0,182,39856.0496180556,2009-02-12,01:11:27
22.832028,108.314621,0,187,39856.0496759259,2009-02-12,01:11:32
22.832301,108.314855,0,192,39856.0497337963,2009-02-12,01:11:37
22.832494,108.315205,0,195,39856.0497916667,2009-02-12,01:11:42
22.832635,108.315593,0,199,39856.049849537,2009-02-12,01:11:47
22.8328,108.315996,0,210,39856.0499074074,2009-02-12,01:11:52
22.832979,108.316393,0,228,39856.0499652778,2009-02-12,01:11:57
22.833144,108.316852,0,221,39856.0500231481,2009-02-12,01:12:02
22.833271,108.317304,0,213,39856.0500810185,2009-02-12,01:12:07
22.833387,108.317781,0,208,39856.0501388889,2009-02-12,01:12:12
22.833586,108.318218,0,203,39856.0501967593,2009-02-12,01:12:17
22.833835,108.318669,0,197,39856.0502546296,2009-02-12,01:12:22
22.834116,108.319105,0,205,39856.0503125,2009-02-12,01:12:27
22.83439,108.319561,0,216,39856.0503703704,2009-02-12,01:12:32
22.834609,108.320061,0,220,39856.0504282407,2009-02-12,01:12:37
22.834808,108.320603,0,210,39856.0504861111,2009-02-12,01:12:42
22.835061,108.321113,0,203,39856.0505439815,2009-02-12,01:12:47
22.835301,108.321653,0,191,39856.0506018519,2009-02-12,01:12:52
22.835552,108.322186,0,182,39856.0506597222,2009-02-12,01:12:57
22.835812,108.32273,0,177,39856.0507175926,2009-02-12,01:13:02
22.8361,108.323259,0,179,39856.050775463,2009-02-12,01:13:07
22.836373,108.323793,0,185,39856.0508333333,2009-02-12,01:13:12
22.836713,108.324296,0,189,39856.0508912037,2009-02-12,01:13:17
22.837056,108.324795,0,193,39856.0509490741,2009-02-12,01:13:22
22.837355,108.325321,0,191,39856.0510069444,2009-02-12,01:13:27
22.837648,108.325842,0,185,39856.0510648148,2009-02-12,01:13:32
22.837805,108.326339,0,184,39856.0511226852,2009-02-12,01:13:37
22.837665,108.327016,0,165,39856.0511805556,2009-02-12,01:13:42
22.837468,108.327648,0,147,39856.0512384259,2009-02-12,01:13:47
22.837181,108.328244,0,127,39856.0512962963,2009-02-12,01:13:52
22.836831,108.328784,0,125,39856.0513541667,2009-02-12,01:13:57
22.836337,108.329286,0,121,39856.051412037,2009-02-12,01:14:02
22.8358,108.329757,0,110,39856.0514699074,2009-02-12,01:14:07
22.835213,108.330221,0,96,39856.0515277778,2009-02-12,01:14:12
22.834564,108.330752,0,97,39856.0515856481,2009-02-12,01:14:17
22.83396,108.331231,0,102,39856.0516435185,2009-02-12,01:14:22
22.833516,108.331795,0,103,39856.0517013889,2009-02-12,01:14:27
22.833134,108.332277,0,109,39856.0517592593,2009-02-12,01:14:32
22.832674,108.332781,0,99,39856.0518171296,2009-02-12,01:14:37
22.832154,108.333362,0,82,39856.051875,2009-02-12,01:14:42
22.831613,108.333929,0,60,39856.0519328704,2009-02-12,01:14:47
22.831108,108.33453,0,29,39856.0519907407,2009-02-12,01:14:52
22.830735,108.33524,0,0,39856.0520486111,2009-02-12,01:14:57
22.830468,108.336088,0,-11,39856.0521064815,2009-02-12,01:15:02
22.830332,108.336999,0,-16,39856.0521643519,2009-02-12,01:15:07
22.830313,108.337903,0,-20,39856.0522222222,2009-02-12,01:15:12
22.830304,108.338802,0,-26,39856.0522800926,2009-02-12,01:15:17
22.830333,108.339729,0,-35,39856.052337963,2009-02-12,01:15:22
22.8303,108.340696,0,-33,39856.0523958333,2009-02-12,01:15:27
22.830468,108.341589,0,-22,39856.0524537037,2009-02-12,01:15:32
22.830607,108.342523,0,1,39856.0525115741,2009-02-12,01:15:37
22.83094,108.343479,0,52,39856.0525694444,2009-02-12,01:15:42
22.831396,108.344274,0,79,39856.0526273148,2009-02-12,01:15:47
22.832079,108.34497,0,92,39856.0526851852,2009-02-12,01:15:52
22.83288,108.345533,0,81,39856.0527430556,2009-02-12,01:15:57
22.833537,108.3462,0,77,39856.0528009259,2009-02-12,01:16:02
22.834203,108.346891,0,106,39856.0528587963,2009-02-12,01:16:07
22.834713,108.347723,0,135,39856.0529166667,2009-02-12,01:16:12
22.83519,108.34861,0,167,39856.052974537,2009-02-12,01:16:17
22.835973,108.349722,0,183,39856.0530324074,2009-02-12,01:16:22
22.836089,108.350517,0,127,39856.0530902778,2009-02-12,01:16:27
22.836603,108.35135,0,117,39856.0531481481,2009-02-12,01:16:32
22.837154,108.352231,0,112,39856.0532060185,2009-02-12,01:16:37
22.83771,108.35313,0,106,39856.0532638889,2009-02-12,01:16:42
22.838251,108.354043,0,115,39856.0533217593,2009-02-12,01:16:47
22.838802,108.354973,0,111,39856.0533796296,2009-02-12,01:16:52
22.839353,108.355909,0,129,39856.0534375,2009-02-12,01:16:57
22.839851,108.356843,0,148,39856.0534953704,2009-02-12,01:17:02
22.840172,108.357899,0,166,39856.0535532407,2009-02-12,01:17:07
22.840577,108.358995,0,188,39856.0536111111,2009-02-12,01:17:12
22.840983,108.360107,0,200,39856.0536689815,2009-02-12,01:17:17
22.841394,108.361198,0,210,39856.0537268519,2009-02-12,01:17:22
22.841698,108.362318,0,217,39856.0537847222,2009-02-12,01:17:27
22.841691,108.363505,0,220,39856.0538425926,2009-02-12,01:17:32
22.841326,108.364754,0,212,39856.053900463,2009-02-12,01:17:37
22.840903,108.365907,0,212,39856.0539583333,2009-02-12,01:17:42
22.840487,108.367064,0,211,39856.0540162037,2009-02-12,01:17:47
22.840244,108.368281,0,208,39856.0540740741,2009-02-12,01:17:52
22.840206,108.369511,0,197,39856.0541319444,2009-02-12,01:17:57
22.840363,108.370662,0,175,39856.0541898148,2009-02-12,01:18:02
22.840591,108.371679,0,155,39856.0542476852,2009-02-12,01:18:07
22.840527,108.373043,0,125,39856.0543055556,2009-02-12,01:18:12
22.840264,108.374434,0,90,39856.0543634259,2009-02-12,01:18:17
22.840033,108.37574,0,66,39856.0544212963,2009-02-12,01:18:22
22.839649,108.376978,0,37,39856.0544791667,2009-02-12,01:18:27
22.839337,108.377945,0,28,39856.054537037,2009-02-12,01:18:32
22.839551,108.379171,0,5,39856.0545949074,2009-02-12,01:18:37
22.839956,108.380407,0,-17,39856.0546527778,2009-02-12,01:18:42
22.841018,108.381242,0,-13,39856.0547106481,2009-02-12,01:18:47
22.842058,108.382005,0,-20,39856.0547685185,2009-02-12,01:18:52
22.843046,108.382788,0,-23,39856.0548263889,2009-02-12,01:18:57
22.843855,108.383785,0,-23,39856.0548842593,2009-02-12,01:19:02
22.844788,108.384673,0,-31,39856.0549421296,2009-02-12,01:19:07
22.845687,108.38553,0,-43,39856.055,2009-02-12,01:19:12
22.846555,108.386395,0,-47,39856.0550578704,2009-02-12,01:19:17
22.847453,108.387263,0,-52,39856.0551157407,2009-02-12,01:19:22
22.848357,108.388041,0,-50,39856.0551736111,2009-02-12,01:19:27
22.849107,108.388972,0,-46,39856.0552314815,2009-02-12,01:19:32
22.849622,108.389988,0,-58,39856.0552893518,2009-02-12,01:19:37
22.849905,108.391102,0,-70,39856.0553472222,2009-02-12,01:19:42
22.849552,108.395493,0,-172,39856.0555787037,2009-02-12,01:20:02
22.84948,108.396703,0,-127,39856.0556365741,2009-02-12,01:20:07
22.849007,108.398071,0,40,39856.0556944444,2009-02-12,01:20:12
22.849014,108.399178,0,44,39856.0557523148,2009-02-12,01:20:17
22.848739,108.400319,0,69,39856.0558101852,2009-02-12,01:20:22
22.848294,108.401518,0,100,39856.0558680556,2009-02-12,01:20:27
22.847791,108.402724,0,131,39856.0559259259,2009-02-12,01:20:32
22.847431,108.403805,0,176,39856.0559837963,2009-02-12,01:20:37
22.847016,108.404908,0,193,39856.0560416667,2009-02-12,01:20:42
22.846392,108.405973,0,211,39856.056099537,2009-02-12,01:20:47
22.84571,108.406943,0,233,39856.0561574074,2009-02-12,01:20:52
22.845067,108.407905,0,235,39856.0562152778,2009-02-12,01:20:57
22.844449,108.408896,0,217,39856.0562731481,2009-02-12,01:21:02
22.843746,108.409945,0,196,39856.0563310185,2009-02-12,01:21:07
22.842935,108.410837,0,172,39856.0563888889,2009-02-12,01:21:12
22.84211,108.41172,0,146,39856.0564467593,2009-02-12,01:21:17
22.841412,108.412748,0,146,39856.0565046296,2009-02-12,01:21:22
22.840925,108.413933,0,161,39856.0565625,2009-02-12,01:21:27
22.840645,108.415316,0,180,39856.0566203704,2009-02-12,01:21:32
22.840537,108.416768,0,208,39856.0566782407,2009-02-12,01:21:37
22.840575,108.418232,0,233,39856.0567361111,2009-02-12,01:21:42
22.840882,108.419636,0,269,39856.0567939815,2009-02-12,01:21:47
22.841328,108.420967,0,312,39856.0568518518,2009-02-12,01:21:52
22.841874,108.422161,0,338,39856.0569097222,2009-02-12,01:21:57
22.842396,108.423342,0,352,39856.0569675926,2009-02-12,01:22:02
22.842948,108.42451,0,343,39856.057025463,2009-02-12,01:22:07
22.843323,108.425715,0,319,39856.0570833333,2009-02-12,01:22:12
22.843522,108.426986,0,309,39856.0571412037,2009-02-12,01:22:17
22.843703,108.428271,0,297,39856.0571990741,2009-02-12,01:22:22
22.843824,108.429602,0,296,39856.0572569444,2009-02-12,01:22:27
22.843916,108.430972,0,304,39856.0573148148,2009-02-12,01:22:32
22.84396,108.432347,0,319,39856.0573726852,2009-02-12,01:22:37
22.844,108.433714,0,337,39856.0574305556,2009-02-12,01:22:42
22.844042,108.435069,0,352,39856.0574884259,2009-02-12,01:22:47
22.843902,108.436427,0,360,39856.0575462963,2009-02-12,01:22:52
22.843414,108.437824,0,363,39856.0576041667,2009-02-12,01:22:57
22.843079,108.439174,0,367,39856.057662037,2009-02-12,01:23:02
22.842971,108.440489,0,369,39856.0577199074,2009-02-12,01:23:07
22.842997,108.441854,0,373,39856.0577777778,2009-02-12,01:23:12
22.842951,108.443161,0,367,39856.0578356481,2009-02-12,01:23:17
22.842483,108.444577,0,360,39856.0578935185,2009-02-12,01:23:22
22.841933,108.4458,0,341,39856.0579513889,2009-02-12,01:23:27
22.841386,108.446933,0,310,39856.0580092593,2009-02-12,01:23:32
22.840833,108.448031,0,283,39856.0580671296,2009-02-12,01:23:37
22.840237,108.449228,0,245,39856.058125,2009-02-12,01:23:42
22.839625,108.450483,0,237,39856.0581828704,2009-02-12,01:23:47
22.839029,108.451768,0,252,39856.0582407407,2009-02-12,01:23:52
22.838416,108.45304,0,267,39856.0582986111,2009-02-12,01:23:57
22.837712,108.454191,0,278,39856.0583564815,2009-02-12,01:24:02
22.836804,108.455142,0,286,39856.0584143519,2009-02-12,01:24:07
22.835739,108.455838,0,297,39856.0584722222,2009-02-12,01:24:12
22.83456,108.456267,0,307,39856.0585300926,2009-02-12,01:24:17
22.833324,108.456454,0,329,39856.058587963,2009-02-12,01:24:22
22.832109,108.456541,0,345,39856.0586458333,2009-02-12,01:24:27
22.830883,108.456685,0,357,39856.0587037037,2009-02-12,01:24:32
22.829737,108.456986,0,338,39856.0587615741,2009-02-12,01:24:37
22.829327,108.457194,0,331,39856.0587847222,2009-02-12,01:24:39
22.82833,108.457848,0,307,39856.0588425926,2009-02-12,01:24:44
22.827341,108.458544,0,286,39856.058900463,2009-02-12,01:24:49
22.826372,108.459218,0,278,39856.0589583333,2009-02-12,01:24:54
22.82545,108.459866,0,272,39856.0590162037,2009-02-12,01:24:59
22.824539,108.460579,0,254,39856.0590740741,2009-02-12,01:25:04
22.824364,108.460747,0,250,39856.0590856481,2009-02-12,01:25:05
22.823835,108.461298,0,245,39856.0591203704,2009-02-12,01:25:08
22.823286,108.462121,0,246,39856.0591666667,2009-02-12,01:25:12
22.822973,108.462768,0,251,39856.0592013889,2009-02-12,01:25:15
22.822807,108.463601,0,261,39856.0592476852,2009-02-12,01:25:19
22.822696,108.464324,0,267,39856.0592824074,2009-02-12,01:25:22
22.822552,108.465404,0,270,39856.0593287037,2009-02-12,01:25:26
22.822419,108.466231,0,268,39856.0593634259,2009-02-12,01:25:29
22.822226,108.467392,0,257,39856.0594097222,2009-02-12,01:25:33
22.822036,108.468237,0,244,39856.0594444444,2009-02-12,01:25:36
22.821799,108.469298,0,223,39856.0594907407,2009-02-12,01:25:40
22.821671,108.470091,0,205,39856.059525463,2009-02-12,01:25:43
22.821652,108.471123,0,185,39856.0595717593,2009-02-12,01:25:47
22.821739,108.471894,0,173,39856.0596064815,2009-02-12,01:25:50
22.822202,108.473081,0,161,39856.0596643519,2009-02-12,01:25:55
22.822867,108.474181,0,158,39856.0597222222,2009-02-12,01:26:00
22.823638,108.475203,0,159,39856.0597800926,2009-02-12,01:26:05
22.824553,108.476096,0,162,39856.059837963,2009-02-12,01:26:10
22.82513,108.477189,0,161,39856.0598958333,2009-02-12,01:26:15
22.825609,108.478312,0,143,39856.0599537037,2009-02-12,01:26:20
22.826005,108.479448,0,129,39856.0600115741,2009-02-12,01:26:25
22.826301,108.480625,0,113,39856.0600694444,2009-02-12,01:26:30
22.82649,108.481763,0,93,39856.0601273148,2009-02-12,01:26:35
22.826382,108.482958,0,73,39856.0601851852,2009-02-12,01:26:40
22.826086,108.4843,0,65,39856.0602430556,2009-02-12,01:26:45
22.825824,108.485635,0,61,39856.0603009259,2009-02-12,01:26:50
22.825625,108.48695,0,58,39856.0603587963,2009-02-12,01:26:55
22.825688,108.488268,0,71,39856.0604166667,2009-02-12,01:27:00
22.825918,108.489494,0,102,39856.060474537,2009-02-12,01:27:05
22.826253,108.49069,0,125,39856.0605324074,2009-02-12,01:27:10
22.826636,108.491853,0,149,39856.0605902778,2009-02-12,01:27:15
22.82698,108.493004,0,180,39856.0606481481,2009-02-12,01:27:20
22.827228,108.494118,0,212,39856.0607060185,2009-02-12,01:27:25
22.827397,108.495232,0,237,39856.0607638889,2009-02-12,01:27:30
22.827568,108.496339,0,250,39856.0608217593,2009-02-12,01:27:35
22.827889,108.497363,0,256,39856.0608796296,2009-02-12,01:27:40
22.828243,108.498362,0,254,39856.0609375,2009-02-12,01:27:45
22.828542,108.499386,0,239,39856.0609953704,2009-02-12,01:27:50
22.828809,108.500363,0,223,39856.0610532407,2009-02-12,01:27:55
22.829083,108.50138,0,207,39856.0611111111,2009-02-12,01:28:00
22.828089,108.503356,0,197,39856.0612268519,2009-02-12,01:28:10
22.82754,108.504302,0,189,39856.0612847222,2009-02-12,01:28:15
22.826977,108.505276,0,172,39856.0613425926,2009-02-12,01:28:20
22.826488,108.506185,0,170,39856.061400463,2009-02-12,01:28:25
22.826132,108.507219,0,169,39856.0614583333,2009-02-12,01:28:30
22.825971,108.508293,0,166,39856.0615162037,2009-02-12,01:28:35
22.825941,108.509439,0,163,39856.0615740741,2009-02-12,01:28:40
22.825989,108.51057,0,148,39856.0616319444,2009-02-12,01:28:45
22.825972,108.51169,0,133,39856.0616898148,2009-02-12,01:28:50
22.825744,108.512888,0,122,39856.0617476852,2009-02-12,01:28:55
22.825319,108.514065,0,123,39856.0618055556,2009-02-12,01:29:00
22.824733,108.515132,0,121,39856.0618634259,2009-02-12,01:29:05
22.823914,108.51602,0,147,39856.0619212963,2009-02-12,01:29:10
22.823091,108.516869,0,169,39856.0619791667,2009-02-12,01:29:15
22.822317,108.517846,0,174,39856.062037037,2009-02-12,01:29:20
22.821751,108.518981,0,187,39856.0620949074,2009-02-12,01:29:25
22.821432,108.520245,0,179,39856.0621527778,2009-02-12,01:29:30
22.821346,108.52156,0,168,39856.0622106481,2009-02-12,01:29:35
22.821379,108.522863,0,166,39856.0622685185,2009-02-12,01:29:40
22.821399,108.524149,0,183,39856.0623263889,2009-02-12,01:29:45
22.821421,108.525421,0,193,39856.0623842593,2009-02-12,01:29:50
22.821468,108.526667,0,207,39856.0624421296,2009-02-12,01:29:55
22.821486,108.527929,0,222,39856.0625,2009-02-12,01:30:00
22.82151,108.529167,0,247,39856.0625578704,2009-02-12,01:30:05
22.821513,108.530386,0,272,39856.0626157407,2009-02-12,01:30:10
22.821363,108.531594,0,287,39856.0626736111,2009-02-12,01:30:15
22.82112,108.532824,0,305,39856.0627314815,2009-02-12,01:30:20
22.820888,108.534053,0,315,39856.0627893518,2009-02-12,01:30:25
22.820653,108.535279,0,324,39856.0628472222,2009-02-12,01:30:30
22.82043,108.536512,0,331,39856.0629050926,2009-02-12,01:30:35
22.820241,108.537729,0,327,39856.062962963,2009-02-12,01:30:40
22.82002,108.539004,0,318,39856.0630208333,2009-02-12,01:30:45
22.819849,108.540236,0,279,39856.0630787037,2009-02-12,01:30:50
22.81966,108.54154,0,261,39856.0631365741,2009-02-12,01:30:55
22.819765,108.542871,0,231,39856.0631944444,2009-02-12,01:31:00
22.820071,108.54417,0,208,39856.0632523148,2009-02-12,01:31:05
22.820671,108.545279,0,189,39856.0633101852,2009-02-12,01:31:10
22.821416,108.546304,0,200,39856.0633680556,2009-02-12,01:31:15
22.822162,108.547338,0,227,39856.0634259259,2009-02-12,01:31:20
22.822881,108.548387,0,251,39856.0634837963,2009-02-12,01:31:25
22.823648,108.549457,0,265,39856.0635416667,2009-02-12,01:31:30
22.824446,108.550568,0,255,39856.063599537,2009-02-12,01:31:35
22.824608,108.550793,0,250,39856.0636111111,2009-02-12,01:31:36
22.825259,108.551676,0,230,39856.0636574074,2009-02-12,01:31:40
22.825706,108.552333,0,213,39856.0636921296,2009-02-12,01:31:43
22.826241,108.553257,0,190,39856.0637384259,2009-02-12,01:31:47
22.826598,108.553977,0,177,39856.0637731481,2009-02-12,01:31:50
22.826867,108.55502,0,158,39856.0638194444,2009-02-12,01:31:54
22.827,108.555849,0,145,39856.0638541667,2009-02-12,01:31:57
22.827245,108.556904,0,128,39856.063900463,2009-02-12,01:32:01
22.827493,108.557677,0,124,39856.0639351852,2009-02-12,01:32:04
22.827905,108.558677,0,124,39856.0639814815,2009-02-12,01:32:08
22.828228,108.559429,0,126,39856.0640162037,2009-02-12,01:32:11
22.828665,108.56043,0,129,39856.0640625,2009-02-12,01:32:15
22.829015,108.561169,0,130,39856.0640972222,2009-02-12,01:32:18
22.829596,108.562074,0,127,39856.0641435185,2009-02-12,01:32:22
22.830146,108.562639,0,119,39856.0641782407,2009-02-12,01:32:25
22.831084,108.563272,0,107,39856.064224537,2009-02-12,01:32:29
22.83182,108.563636,0,95,39856.0642592593,2009-02-12,01:32:32
22.832755,108.563975,0,82,39856.0643055556,2009-02-12,01:32:36
22.833538,108.564078,0,77,39856.0643402778,2009-02-12,01:32:39
22.83452,108.564039,0,62,39856.0643865741,2009-02-12,01:32:43
22.835456,108.56399,0,50,39856.0644328704,2009-02-12,01:32:47
22.836349,108.563915,0,54,39856.0644675926,2009-02-12,01:32:50
22.837433,108.563965,0,50,39856.0645138889,2009-02-12,01:32:54
22.838195,108.564123,0,47,39856.0645486111,2009-02-12,01:32:57
22.839295,108.564666,0,38,39856.0646064815,2009-02-12,01:33:02
22.840256,108.565528,0,48,39856.0646643518,2009-02-12,01:33:07
22.841032,108.566625,0,66,39856.0647222222,2009-02-12,01:33:12
22.841516,108.56788,0,96,39856.0647800926,2009-02-12,01:33:17
22.841855,108.569162,0,103,39856.064837963,2009-02-12,01:33:22
22.841893,108.570506,0,119,39856.0648958333,2009-02-12,01:33:27
22.84156,108.571877,0,145,39856.0649537037,2009-02-12,01:33:32
22.841035,108.573236,0,177,39856.0650115741,2009-02-12,01:33:37
22.840633,108.574612,0,209,39856.0650694444,2009-02-12,01:33:42
22.840435,108.575976,0,239,39856.0651273148,2009-02-12,01:33:47
22.840445,108.577475,0,250,39856.0651851852,2009-02-12,01:33:52
22.840362,108.578894,0,268,39856.0652430556,2009-02-12,01:33:57
22.839984,108.580296,0,277,39856.0653009259,2009-02-12,01:34:02
22.839529,108.581573,0,300,39856.0653587963,2009-02-12,01:34:07
22.839102,108.582841,0,322,39856.0654166667,2009-02-12,01:34:12
22.838636,108.584155,0,333,39856.065474537,2009-02-12,01:34:17
22.838226,108.585543,0,335,39856.0655324074,2009-02-12,01:34:22
22.837793,108.586893,0,337,39856.0655902778,2009-02-12,01:34:27
22.837378,108.58826,0,338,39856.0656481481,2009-02-12,01:34:32
22.837,108.589606,0,335,39856.0657060185,2009-02-12,01:34:37
22.836609,108.590954,0,323,39856.0657638889,2009-02-12,01:34:42
22.836461,108.591503,0,316,39856.065787037,2009-02-12,01:34:44
22.836089,108.592882,0,300,39856.0658449074,2009-02-12,01:34:49
22.835829,108.594296,0,297,39856.0659027778,2009-02-12,01:34:54
22.835731,108.595772,0,295,39856.0659606481,2009-02-12,01:34:59
22.835705,108.597294,0,300,39856.0660185185,2009-02-12,01:35:04
22.835775,108.598761,0,313,39856.0660763889,2009-02-12,01:35:09
22.835904,108.600162,0,324,39856.0661342593,2009-02-12,01:35:14
22.836064,108.601566,0,340,39856.0661921296,2009-02-12,01:35:19
22.836155,108.602992,0,361,39856.06625,2009-02-12,01:35:24
22.836267,108.604392,0,364,39856.0663078704,2009-02-12,01:35:29
22.836387,108.605776,0,373,39856.0663657407,2009-02-12,01:35:34
22.836426,108.607199,0,381,39856.0664236111,2009-02-12,01:35:39
22.836344,108.608633,0,381,39856.0664814815,2009-02-12,01:35:44
22.836299,108.610034,0,362,39856.0665393519,2009-02-12,01:35:49
22.836214,108.611467,0,327,39856.0665972222,2009-02-12,01:35:54
22.836125,108.612857,0,307,39856.0666550926,2009-02-12,01:35:59
22.835916,108.614244,0,291,39856.066712963,2009-02-12,01:36:04
22.835597,108.6156,0,281,39856.0667708333,2009-02-12,01:36:09
22.835291,108.616954,0,266,39856.0668287037,2009-02-12,01:36:14
22.835122,108.618308,0,245,39856.0668865741,2009-02-12,01:36:19
22.835067,108.619685,0,226,39856.0669444444,2009-02-12,01:36:24
22.834998,108.621061,0,205,39856.0670023148,2009-02-12,01:36:29
22.834939,108.62246,0,193,39856.0670601852,2009-02-12,01:36:34
22.834833,108.62388,0,197,39856.0671180556,2009-02-12,01:36:39
22.834708,108.625291,0,214,39856.0671759259,2009-02-12,01:36:44
22.834578,108.626686,0,220,39856.0672337963,2009-02-12,01:36:49
22.834462,108.628057,0,212,39856.0672916667,2009-02-12,01:36:54
22.834409,108.629419,0,199,39856.067349537,2009-02-12,01:36:59
22.834214,108.630802,0,189,39856.0674074074,2009-02-12,01:37:04
22.833765,108.632086,0,191,39856.0674652778,2009-02-12,01:37:09
22.833243,108.633295,0,172,39856.0675231481,2009-02-12,01:37:14
22.832854,108.634558,0,156,39856.0675810185,2009-02-12,01:37:19
22.832738,108.635967,0,143,39856.0676388889,2009-02-12,01:37:24
22.833004,108.637332,0,133,39856.0676967593,2009-02-12,01:37:29
22.833565,108.638594,0,114,39856.0677546296,2009-02-12,01:37:34
22.834346,108.63975,0,107,39856.0678125,2009-02-12,01:37:39
22.835148,108.640849,0,119,39856.0678703704,2009-02-12,01:37:44
22.835951,108.641952,0,134,39856.0679282407,2009-02-12,01:37:49
22.836726,108.643058,0,146,39856.0679861111,2009-02-12,01:37:54
22.837457,108.644202,0,155,39856.0680439815,2009-02-12,01:37:59
22.838065,108.645422,0,164,39856.0681018519,2009-02-12,01:38:04
22.838653,108.646664,0,166,39856.0681597222,2009-02-12,01:38:09
22.839214,108.647926,0,169,39856.0682175926,2009-02-12,01:38:14
22.839798,108.649156,0,175,39856.068275463,2009-02-12,01:38:19
22.840364,108.650396,0,193,39856.0683333333,2009-02-12,01:38:24
22.840941,108.651648,0,207,39856.0683912037,2009-02-12,01:38:29
22.841465,108.652922,0,217,39856.0684490741,2009-02-12,01:38:34
22.84182,108.65428,0,217,39856.0685069444,2009-02-12,01:38:39
22.842063,108.655657,0,210,39856.0685648148,2009-02-12,01:38:44
22.842161,108.657065,0,213,39856.0686226852,2009-02-12,01:38:49
22.842195,108.658521,0,233,39856.0686805556,2009-02-12,01:38:54
22.842244,108.659935,0,253,39856.0687384259,2009-02-12,01:38:59
22.842203,108.661412,0,267,39856.0687962963,2009-02-12,01:39:04
22.842227,108.662832,0,287,39856.0688541667,2009-02-12,01:39:09
22.842248,108.664249,0,312,39856.068912037,2009-02-12,01:39:14
22.842176,108.665746,0,329,39856.0689699074,2009-02-12,01:39:19
22.842076,108.667218,0,348,39856.0690277778,2009-02-12,01:39:24
22.841808,108.668733,0,351,39856.0690856481,2009-02-12,01:39:29
22.84145,108.670284,0,350,39856.0691435185,2009-02-12,01:39:34
22.841241,108.671624,0,337,39856.0692013889,2009-02-12,01:39:39
22.841001,108.672979,0,300,39856.0692592593,2009-02-12,01:39:44
22.840732,108.674326,0,270,39856.0693171296,2009-02-12,01:39:49
22.840518,108.675753,0,245,39856.069375,2009-02-12,01:39:54
22.840517,108.67723,0,213,39856.0694328704,2009-02-12,01:39:59
22.840637,108.678701,0,185,39856.0694907407,2009-02-12,01:40:04
22.840761,108.680147,0,178,39856.0695486111,2009-02-12,01:40:09
22.840911,108.681622,0,185,39856.0696064815,2009-02-12,01:40:14
22.841236,108.683048,0,198,39856.0696643519,2009-02-12,01:40:19
22.841817,108.684296,0,190,39856.0697222222,2009-02-12,01:40:24
22.84233,108.685611,0,170,39856.0697800926,2009-02-12,01:40:29
22.842592,108.686986,0,147,39856.069837963,2009-02-12,01:40:34
22.842598,108.688433,0,125,39856.0698958333,2009-02-12,01:40:39
22.842471,108.689884,0,112,39856.0699537037,2009-02-12,01:40:44
22.842358,108.691348,0,111,39856.0700115741,2009-02-12,01:40:49
22.842252,108.692824,0,117,39856.0700694444,2009-02-12,01:40:54
22.842158,108.694301,0,120,39856.0701273148,2009-02-12,01:40:59
22.842122,108.69576,0,114,39856.0701851852,2009-02-12,01:41:04
22.842133,108.697226,0,107,39856.0702430556,2009-02-12,01:41:09
22.84217,108.698681,0,97,39856.0703009259,2009-02-12,01:41:14
22.842186,108.70013,0,99,39856.0703587963,2009-02-12,01:41:19
22.8422,108.701603,0,119,39856.0704166667,2009-02-12,01:41:24
22.842212,108.703056,0,144,39856.070474537,2009-02-12,01:41:29
22.842167,108.704511,0,170,39856.0705324074,2009-02-12,01:41:34
22.842036,108.705962,0,194,39856.0705902778,2009-02-12,01:41:39
22.841911,108.707422,0,203,39856.0706481481,2009-02-12,01:41:44
22.841805,108.708861,0,194,39856.0707060185,2009-02-12,01:41:49
22.841681,108.71032,0,176,39856.0707638889,2009-02-12,01:41:54
22.841582,108.711752,0,153,39856.0708217593,2009-02-12,01:41:59
22.841565,108.713195,0,130,39856.0708796296,2009-02-12,01:42:04
22.841774,108.714628,0,115,39856.0709375,2009-02-12,01:42:09
22.842212,108.716017,0,102,39856.0709953704,2009-02-12,01:42:14
22.842837,108.717323,0,104,39856.0710532407,2009-02-12,01:42:19
22.843405,108.718647,0,115,39856.0711111111,2009-02-12,01:42:24
22.843919,108.719977,0,139,39856.0711689815,2009-02-12,01:42:29
22.844376,108.721342,0,162,39856.0712268518,2009-02-12,01:42:34
22.844952,108.722614,0,178,39856.0712847222,2009-02-12,01:42:39
22.845789,108.723705,0,169,39856.0713425926,2009-02-12,01:42:44
22.846758,108.724709,0,154,39856.071400463,2009-02-12,01:42:49
22.847697,108.725727,0,136,39856.0714583333,2009-02-12,01:42:54
22.848662,108.726748,0,118,39856.0715162037,2009-02-12,01:42:59
22.849607,108.727784,0,101,39856.0715740741,2009-02-12,01:43:04
22.85053,108.728841,0,91,39856.0716319444,2009-02-12,01:43:09
22.851405,108.729925,0,79,39856.0716898148,2009-02-12,01:43:14
22.852279,108.731017,0,61,39856.0717476852,2009-02-12,01:43:19
22.853173,108.732096,0,45,39856.0718055556,2009-02-12,01:43:24
22.854083,108.733173,0,30,39856.0718634259,2009-02-12,01:43:29
22.854908,108.734309,0,16,39856.0719212963,2009-02-12,01:43:34
22.855555,108.735581,0,8,39856.0719791667,2009-02-12,01:43:39
22.856063,108.736907,0,-1,39856.072037037,2009-02-12,01:43:44
22.856441,108.738275,0,1,39856.0720949074,2009-02-12,01:43:49
22.856654,108.739706,0,3,39856.0721527778,2009-02-12,01:43:54
22.856832,108.741121,0,14,39856.0722106481,2009-02-12,01:43:59
22.857341,108.742418,0,13,39856.0722685185,2009-02-12,01:44:04
22.858161,108.743507,0,8,39856.0723263889,2009-02-12,01:44:09
22.858962,108.74464,0,-2,39856.0723842593,2009-02-12,01:44:14
22.859573,108.745856,0,-9,39856.0724421296,2009-02-12,01:44:19
22.85994,108.747177,0,-9,39856.0725,2009-02-12,01:44:24
22.860075,108.74857,0,-14,39856.0725578704,2009-02-12,01:44:29
22.860145,108.75002,0,-18,39856.0726157407,2009-02-12,01:44:34
22.860051,108.75146,0,-14,39856.0726736111,2009-02-12,01:44:39
22.859784,108.752907,0,1,39856.0727314815,2009-02-12,01:44:44
22.859525,108.754325,0,21,39856.0727893518,2009-02-12,01:44:49
22.859304,108.75575,0,49,39856.0728472222,2009-02-12,01:44:54
22.85909,108.757185,0,67,39856.0729050926,2009-02-12,01:44:59
22.858752,108.758715,0,120,39856.072962963,2009-02-12,01:45:04
22.858496,108.760144,0,129,39856.0730208333,2009-02-12,01:45:09
22.858247,108.761561,0,124,39856.0730787037,2009-02-12,01:45:14
22.858013,108.763008,0,134,39856.0731365741,2009-02-12,01:45:19
22.857766,108.764461,0,145,39856.0731944444,2009-02-12,01:45:24
22.857553,108.765945,0,152,39856.0732523148,2009-02-12,01:45:29
22.857664,108.767432,0,161,39856.0733101852,2009-02-12,01:45:34
22.858153,108.768872,0,174,39856.0733680556,2009-02-12,01:45:39
22.858758,108.770225,0,186,39856.0734259259,2009-02-12,01:45:44
22.859282,108.771586,0,196,39856.0734837963,2009-02-12,01:45:49
22.859558,108.772996,0,195,39856.0735416667,2009-02-12,01:45:54
22.859657,108.77442,0,191,39856.073599537,2009-02-12,01:45:59
22.859741,108.775849,0,184,39856.0736574074,2009-02-12,01:46:04
22.859835,108.77728,0,177,39856.0737152778,2009-02-12,01:46:09
22.859966,108.778706,0,163,39856.0737731481,2009-02-12,01:46:14
22.860302,108.780111,0,147,39856.0738310185,2009-02-12,01:46:19
22.860859,108.781411,0,138,39856.0738888889,2009-02-12,01:46:24
22.861552,108.78263,0,125,39856.0739467593,2009-02-12,01:46:29
22.862276,108.783844,0,117,39856.0740046296,2009-02-12,01:46:34
22.863008,108.785048,0,113,39856.0740625,2009-02-12,01:46:39
22.863685,108.786289,0,103,39856.0741203704,2009-02-12,01:46:44
22.864351,108.787537,0,104,39856.0741782407,2009-02-12,01:46:49
22.864932,108.788843,0,111,39856.0742361111,2009-02-12,01:46:54
22.865452,108.790171,0,118,39856.0742939815,2009-02-12,01:46:59
22.865978,108.791491,0,123,39856.0743518519,2009-02-12,01:47:04
22.866415,108.792849,0,119,39856.0744097222,2009-02-12,01:47:09
22.866677,108.794245,0,110,39856.0744675926,2009-02-12,01:47:14
22.866839,108.795627,0,102,39856.074525463,2009-02-12,01:47:19
22.866957,108.79704,0,110,39856.0745833333,2009-02-12,01:47:24
22.867177,108.798486,0,131,39856.0746412037,2009-02-12,01:47:29
22.867584,108.799893,0,144,39856.0746990741,2009-02-12,01:47:34
22.868029,108.801258,0,152,39856.0747569444,2009-02-12,01:47:39
22.868477,108.802626,0,156,39856.0748148148,2009-02-12,01:47:44
22.868865,108.803979,0,141,39856.0748726852,2009-02-12,01:47:49
22.869041,108.805365,0,118,39856.0749305556,2009-02-12,01:47:54
22.868924,108.806798,0,102,39856.0749884259,2009-02-12,01:47:59
22.868575,108.808236,0,105,39856.0750462963,2009-02-12,01:48:04
22.867981,108.809586,0,119,39856.0751041667,2009-02-12,01:48:09
22.867561,108.810991,0,125,39856.075162037,2009-02-12,01:48:14
22.867493,108.812457,0,123,39856.0752199074,2009-02-12,01:48:19
22.867716,108.813904,0,122,39856.0752777778,2009-02-12,01:48:24
22.868039,108.815345,0,130,39856.0753356481,2009-02-12,01:48:29
22.868301,108.816795,0,150,39856.0753935185,2009-02-12,01:48:34
22.86859,108.818206,0,172,39856.0754513889,2009-02-12,01:48:39
22.869051,108.819562,0,187,39856.0755092593,2009-02-12,01:48:44
22.869806,108.820764,0,175,39856.0755671296,2009-02-12,01:48:49
22.870602,108.821893,0,155,39856.075625,2009-02-12,01:48:54
22.871396,108.823049,0,142,39856.0756828704,2009-02-12,01:48:59
22.872159,108.824197,0,120,39856.0757407407,2009-02-12,01:49:04
22.872818,108.825432,0,97,39856.0757986111,2009-02-12,01:49:09
22.873279,108.826821,0,92,39856.0758564815,2009-02-12,01:49:14
22.873681,108.828221,0,85,39856.0759143519,2009-02-12,01:49:19
22.87408,108.829659,0,85,39856.0759722222,2009-02-12,01:49:24
22.874512,108.831051,0,95,39856.0760300926,2009-02-12,01:49:29
22.874973,108.832407,0,91,39856.076087963,2009-02-12,01:49:34
22.875285,108.833819,0,76,39856.0761458333,2009-02-12,01:49:39
22.875415,108.835249,0,58,39856.0762037037,2009-02-12,01:49:44
22.875516,108.836704,0,51,39856.0762615741,2009-02-12,01:49:49
22.875737,108.838155,0,89,39856.0763194444,2009-02-12,01:49:54
22.876092,108.839536,0,127,39856.0763773148,2009-02-12,01:49:59
22.876484,108.8409,0,145,39856.0764351852,2009-02-12,01:50:04
22.876759,108.842286,0,147,39856.0764930556,2009-02-12,01:50:09
22.876819,108.843684,0,147,39856.0765509259,2009-02-12,01:50:14
22.87677,108.845077,0,139,39856.0766087963,2009-02-12,01:50:19
22.876767,108.846452,0,134,39856.0766666667,2009-02-12,01:50:24
22.877,108.847844,0,141,39856.076724537,2009-02-12,01:50:29
22.877517,108.849116,0,143,39856.0767824074,2009-02-12,01:50:34
22.878105,108.850391,0,157,39856.0768402778,2009-02-12,01:50:39
22.878693,108.851667,0,151,39856.0768981481,2009-02-12,01:50:44
22.879149,108.852982,0,150,39856.0769560185,2009-02-12,01:50:49
22.879545,108.854322,0,151,39856.0770138889,2009-02-12,01:50:54
22.879937,108.855651,0,154,39856.0770717593,2009-02-12,01:50:59
22.880307,108.856995,0,151,39856.0771296296,2009-02-12,01:51:04
22.880677,108.858315,0,146,39856.0771875,2009-02-12,01:51:09
22.88096,108.859661,0,137,39856.0772453704,2009-02-12,01:51:14
22.881162,108.861019,0,134,39856.0773032407,2009-02-12,01:51:19
22.881389,108.862374,0,135,39856.0773611111,2009-02-12,01:51:24
22.881655,108.86373,0,128,39856.0774189815,2009-02-12,01:51:29
22.882096,108.864998,0,124,39856.0774768519,2009-02-12,01:51:34
22.882633,108.866234,0,128,39856.0775347222,2009-02-12,01:51:39
22.883142,108.867503,0,135,39856.0775925926,2009-02-12,01:51:44
22.883517,108.868838,0,150,39856.077650463,2009-02-12,01:51:49
22.883593,108.870189,0,160,39856.0777083333,2009-02-12,01:51:54
22.883348,108.871521,0,163,39856.0777662037,2009-02-12,01:51:59
22.882927,108.872843,0,158,39856.0778240741,2009-02-12,01:52:04
22.882416,108.874105,0,150,39856.0778819444,2009-02-12,01:52:09
22.88184,108.875395,0,154,39856.0779398148,2009-02-12,01:52:14
22.881324,108.876717,0,176,39856.0779976852,2009-02-12,01:52:19
22.880944,108.878054,0,200,39856.0780555556,2009-02-12,01:52:24
22.881001,108.879428,0,221,39856.0781134259,2009-02-12,01:52:29
22.88167,108.880646,0,219,39856.0781712963,2009-02-12,01:52:34
22.882362,108.88187,0,207,39856.0782291667,2009-02-12,01:52:39
22.882996,108.883084,0,176,39856.078287037,2009-02-12,01:52:44
22.883561,108.8843,0,156,39856.0783449074,2009-02-12,01:52:49
22.884113,108.885523,0,151,39856.0784027778,2009-02-12,01:52:54
22.88469,108.886737,0,138,39856.0784606481,2009-02-12,01:52:59
22.885254,108.887961,0,135,39856.0785185185,2009-02-12,01:53:04
22.885796,108.889184,0,130,39856.0785763889,2009-02-12,01:53:09
22.886337,108.89042,0,128,39856.0786342593,2009-02-12,01:53:14
22.886876,108.891644,0,132,39856.0786921296,2009-02-12,01:53:19
22.887412,108.892883,0,151,39856.07875,2009-02-12,01:53:24
22.887954,108.894103,0,165,39856.0788078704,2009-02-12,01:53:29
22.888483,108.895311,0,170,39856.0788657407,2009-02-12,01:53:34
22.88895,108.896534,0,168,39856.0789236111,2009-02-12,01:53:39
22.88919,108.897811,0,161,39856.0789814815,2009-02-12,01:53:44
22.889262,108.899148,0,162,39856.0790393518,2009-02-12,01:53:49
22.889329,108.900476,0,172,39856.0790972222,2009-02-12,01:53:54
22.889387,108.901799,0,189,39856.0791550926,2009-02-12,01:53:59
22.889503,108.903129,0,211,39856.079212963,2009-02-12,01:54:04
22.889812,108.904424,0,227,39856.0792708333,2009-02-12,01:54:09
22.890242,108.905651,0,219,39856.0793287037,2009-02-12,01:54:14
22.890669,108.906874,0,209,39856.0793865741,2009-02-12,01:54:19
22.891039,108.908117,0,190,39856.0794444444,2009-02-12,01:54:24
22.891186,108.909456,0,173,39856.0795023148,2009-02-12,01:54:29
22.891242,108.910802,0,147,39856.0795601852,2009-02-12,01:54:34
22.891328,108.91215,0,137,39856.0796180556,2009-02-12,01:54:39
22.891619,108.913486,0,130,39856.0796759259,2009-02-12,01:54:44
22.892112,108.914779,0,136,39856.0797337963,2009-02-12,01:54:49
22.892656,108.916061,0,137,39856.0797916667,2009-02-12,01:54:54
22.893173,108.917368,0,145,39856.079849537,2009-02-12,01:54:59
22.893623,108.918688,0,153,39856.0799074074,2009-02-12,01:55:04
22.894076,108.920026,0,161,39856.0799652778,2009-02-12,01:55:09
22.894542,108.921365,0,160,39856.0800231481,2009-02-12,01:55:14
22.894984,108.922695,0,156,39856.0800810185,2009-02-12,01:55:19
22.895396,108.924021,0,155,39856.0801388889,2009-02-12,01:55:24
22.895715,108.925369,0,148,39856.0801967593,2009-02-12,01:55:29
22.895863,108.926729,0,150,39856.0802546296,2009-02-12,01:55:34
22.895987,108.928135,0,173,39856.0803125,2009-02-12,01:55:39
22.896093,108.92955,0,195,39856.0803703704,2009-02-12,01:55:44
22.896407,108.930887,0,199,39856.0804282407,2009-02-12,01:55:49
22.896994,108.932103,0,196,39856.0804861111,2009-02-12,01:55:54
22.897803,108.933188,0,196,39856.0805439815,2009-02-12,01:55:59
22.898814,108.934091,0,202,39856.0806018518,2009-02-12,01:56:04
22.899849,108.934965,0,203,39856.0806597222,2009-02-12,01:56:09
22.900925,108.93583,0,204,39856.0807175926,2009-02-12,01:56:14
22.901994,108.936719,0,200,39856.080775463,2009-02-12,01:56:19
22.903047,108.937622,0,185,39856.0808333333,2009-02-12,01:56:24
22.903964,108.938656,0,170,39856.0808912037,2009-02-12,01:56:29
22.904689,108.93987,0,156,39856.0809490741,2009-02-12,01:56:34
22.905187,108.941247,0,154,39856.0810069444,2009-02-12,01:56:39
22.905638,108.942626,0,156,39856.0810648148,2009-02-12,01:56:44
22.90613,108.943981,0,152,39856.0811226852,2009-02-12,01:56:49
22.906605,108.945339,0,143,39856.0811805556,2009-02-12,01:56:54
22.907095,108.946689,0,138,39856.0812384259,2009-02-12,01:56:59
22.907491,108.948086,0,138,39856.0812962963,2009-02-12,01:57:04
22.907905,108.949502,0,145,39856.0813541667,2009-02-12,01:57:09
22.908277,108.950932,0,160,39856.081412037,2009-02-12,01:57:14
22.908602,108.952316,0,184,39856.0814699074,2009-02-12,01:57:19
22.908772,108.953793,0,219,39856.0815277778,2009-02-12,01:57:24
22.908742,108.955231,0,207,39856.0815856481,2009-02-12,01:57:29
22.908338,108.956638,0,206,39856.0816435185,2009-02-12,01:57:34
22.90776,108.957956,0,222,39856.0817013889,2009-02-12,01:57:39
22.907203,108.959198,0,221,39856.0817592593,2009-02-12,01:57:44
22.906635,108.96045,0,213,39856.0818171296,2009-02-12,01:57:49
22.906078,108.961755,0,209,39856.081875,2009-02-12,01:57:54
22.905518,108.963082,0,209,39856.0819328704,2009-02-12,01:57:59
22.904932,108.964401,0,209,39856.0819907407,2009-02-12,01:58:04
22.904349,108.965719,0,220,39856.0820486111,2009-02-12,01:58:09
22.903569,108.966899,0,223,39856.0821064815,2009-02-12,01:58:14
22.902707,108.967947,0,235,39856.0821643519,2009-02-12,01:58:19
22.901721,108.968951,0,247,39856.0822222222,2009-02-12,01:58:24
22.900746,108.969969,0,256,39856.0822800926,2009-02-12,01:58:29
22.899874,108.971027,0,259,39856.082337963,2009-02-12,01:58:34
22.899179,108.972201,0,253,39856.0823958333,2009-02-12,01:58:39
22.898772,108.973529,0,255,39856.0824537037,2009-02-12,01:58:44
22.898536,108.974889,0,244,39856.0825115741,2009-02-12,01:58:49
22.89825,108.976246,0,232,39856.0825694444,2009-02-12,01:58:54
22.897707,108.977509,0,225,39856.0826273148,2009-02-12,01:58:59
22.896928,108.97862,0,215,39856.0826851852,2009-02-12,01:59:04
22.895904,108.979559,0,208,39856.0827430556,2009-02-12,01:59:09
22.894938,108.980496,0,214,39856.0828009259,2009-02-12,01:59:14
22.894012,108.981484,0,211,39856.0828587963,2009-02-12,01:59:19
22.893252,108.982583,0,187,39856.0829166667,2009-02-12,01:59:24
22.892537,108.983759,0,169,39856.082974537,2009-02-12,01:59:29
22.891827,108.984929,0,148,39856.0830324074,2009-02-12,01:59:34
22.891126,108.986102,0,131,39856.0830902778,2009-02-12,01:59:39
22.890417,108.987288,0,125,39856.0831481481,2009-02-12,01:59:44
22.889691,108.988493,0,129,39856.0832060185,2009-02-12,01:59:49
22.888954,108.989694,0,136,39856.0832638889,2009-02-12,01:59:54
22.88824,108.990873,0,143,39856.0833217593,2009-02-12,01:59:59
22.887595,108.992075,0,147,39856.0833796296,2009-02-12,02:00:04
22.887141,108.993356,0,146,39856.0834375,2009-02-12,02:00:09
22.886942,108.994713,0,141,39856.0834953704,2009-02-12,02:00:14
22.886833,108.996082,0,138,39856.0835532407,2009-02-12,02:00:19
22.886742,108.997425,0,127,39856.0836111111,2009-02-12,02:00:24
22.886608,108.998773,0,120,39856.0836689815,2009-02-12,02:00:29
22.886481,109.000111,0,114,39856.0837268519,2009-02-12,02:00:34
22.886326,109.001442,0,116,39856.0837847222,2009-02-12,02:00:39
22.886181,109.002758,0,121,39856.0838425926,2009-02-12,02:00:44
22.886057,109.00405,0,126,39856.083900463,2009-02-12,02:00:49
22.886,109.00536,0,134,39856.0839583333,2009-02-12,02:00:54
22.886159,109.006606,0,137,39856.0840162037,2009-02-12,02:00:59
22.88655,109.007788,0,152,39856.0840740741,2009-02-12,02:01:04
22.887213,109.008878,0,125,39856.0841319444,2009-02-12,02:01:09
22.887921,109.009944,0,123,39856.0841898148,2009-02-12,02:01:14
22.888593,109.011032,0,114,39856.0842476852,2009-02-12,02:01:19
22.889273,109.012134,0,109,39856.0843055556,2009-02-12,02:01:24
22.889979,109.013223,0,115,39856.0843634259,2009-02-12,02:01:29
22.890779,109.014199,0,124,39856.0844212963,2009-02-12,02:01:34
22.891753,109.014998,0,135,39856.0844791667,2009-02-12,02:01:39
22.892852,109.015649,0,145,39856.084537037,2009-02-12,02:01:44
22.894087,109.016135,0,160,39856.0845949074,2009-02-12,02:01:49
22.895316,109.016629,0,179,39856.0846527778,2009-02-12,02:01:54
22.896508,109.017123,0,204,39856.0847106481,2009-02-12,02:01:59
22.897669,109.017631,0,225,39856.0847685185,2009-02-12,02:02:04
22.898895,109.018088,0,249,39856.0848263889,2009-02-12,02:02:09
22.90022,109.018291,0,265,39856.0848842593,2009-02-12,02:02:14
22.901545,109.018311,0,268,39856.0849421296,2009-02-12,02:02:19
22.902857,109.018347,0,260,39856.085,2009-02-12,02:02:24
22.904178,109.018368,0,239,39856.0850578704,2009-02-12,02:02:29
22.905507,109.018398,0,213,39856.0851157407,2009-02-12,02:02:34
22.906832,109.018428,0,192,39856.0851736111,2009-02-12,02:02:39
22.908148,109.018474,0,180,39856.0852314815,2009-02-12,02:02:44
22.909472,109.018511,0,170,39856.0852893519,2009-02-12,02:02:49
22.910785,109.018542,0,163,39856.0853472222,2009-02-12,02:02:54
22.912114,109.018584,0,147,39856.0854050926,2009-02-12,02:02:59
22.913444,109.018594,0,135,39856.085462963,2009-02-12,02:03:04
22.914759,109.018615,0,126,39856.0855208333,2009-02-12,02:03:09
22.916065,109.01868,0,113,39856.0855787037,2009-02-12,02:03:14
22.917331,109.018987,0,105,39856.0856365741,2009-02-12,02:03:19
22.918536,109.019469,0,101,39856.0856944444,2009-02-12,02:03:24
22.919722,109.02001,0,101,39856.0857523148,2009-02-12,02:03:29
22.920902,109.020538,0,102,39856.0858101852,2009-02-12,02:03:34
22.922118,109.021019,0,103,39856.0858680556,2009-02-12,02:03:39
22.923432,109.021316,0,115,39856.0859259259,2009-02-12,02:03:44
22.924733,109.021434,0,134,39856.0859837963,2009-02-12,02:03:49
22.926049,109.021469,0,146,39856.0860416667,2009-02-12,02:03:54
22.927364,109.02153,0,147,39856.086099537,2009-02-12,02:03:59
22.928665,109.021589,0,144,39856.0861574074,2009-02-12,02:04:04
22.929983,109.021654,0,137,39856.0862152778,2009-02-12,02:04:09
22.931285,109.021709,0,130,39856.0862731481,2009-02-12,02:04:14
22.932626,109.02173,0,117,39856.0863310185,2009-02-12,02:04:19
22.933952,109.021731,0,105,39856.0863888889,2009-02-12,02:04:24
22.935264,109.021747,0,95,39856.0864467593,2009-02-12,02:04:29
22.936586,109.021812,0,89,39856.0865046296,2009-02-12,02:04:34
22.937909,109.021885,0,85,39856.0865625,2009-02-12,02:04:39
22.939216,109.021917,0,90,39856.0866203704,2009-02-12,02:04:44
22.940517,109.021751,0,104,39856.0866782407,2009-02-12,02:04:49
22.941746,109.021255,0,126,39856.0867361111,2009-02-12,02:04:54
22.942924,109.020601,0,154,39856.0867939815,2009-02-12,02:04:59
22.944114,109.019935,0,174,39856.0868518518,2009-02-12,02:05:04
22.945323,109.019489,0,175,39856.0869097222,2009-02-12,02:05:09
22.946609,109.01931,0,165,39856.0869675926,2009-02-12,02:05:14
22.947966,109.019283,0,157,39856.087025463,2009-02-12,02:05:19
22.949287,109.019318,0,157,39856.0870833333,2009-02-12,02:05:24
22.950635,109.019297,0,156,39856.0871412037,2009-02-12,02:05:29
22.951976,109.019279,0,150,39856.0871990741,2009-02-12,02:05:34
22.95331,109.019162,0,156,39856.0872569444,2009-02-12,02:05:39
22.954577,109.018777,0,181,39856.0873148148,2009-02-12,02:05:44
22.955758,109.018241,0,205,39856.0873726852,2009-02-12,02:05:49
22.956943,109.017676,0,229,39856.0874305556,2009-02-12,02:05:54
22.958144,109.017121,0,249,39856.0874884259,2009-02-12,02:05:59
22.959347,109.016554,0,272,39856.0875462963,2009-02-12,02:06:04
22.960518,109.016009,0,293,39856.0876041667,2009-02-12,02:06:09
22.961686,109.015449,0,309,39856.087662037,2009-02-12,02:06:14
22.962846,109.014878,0,315,39856.0877199074,2009-02-12,02:06:19
22.963997,109.014303,0,315,39856.0877777778,2009-02-12,02:06:24
22.965126,109.013596,0,302,39856.0878356481,2009-02-12,02:06:29
22.966221,109.012806,0,289,39856.0878935185,2009-02-12,02:06:34
22.967341,109.012108,0,283,39856.0879513889,2009-02-12,02:06:39
22.968581,109.011598,0,270,39856.0880092593,2009-02-12,02:06:44
22.969889,109.011437,0,252,39856.0880671296,2009-02-12,02:06:49
22.971154,109.011581,0,231,39856.088125,2009-02-12,02:06:54
22.972318,109.012116,0,194,39856.0881828704,2009-02-12,02:06:59
22.973349,109.013081,0,170,39856.0882407407,2009-02-12,02:07:04
22.97419,109.014176,0,147,39856.0882986111,2009-02-12,02:07:09
22.974898,109.015337,0,131,39856.0883564815,2009-02-12,02:07:14
22.975557,109.016506,0,136,39856.0884143518,2009-02-12,02:07:19
22.976336,109.0176,0,140,39856.0884722222,2009-02-12,02:07:24
22.977258,109.018552,0,155,39856.0885300926,2009-02-12,02:07:29
22.978286,109.019385,0,165,39856.088587963,2009-02-12,02:07:34
22.979423,109.020037,0,163,39856.0886458333,2009-02-12,02:07:39
22.980659,109.020425,0,154,39856.0887037037,2009-02-12,02:07:44
22.98198,109.020536,0,141,39856.0887615741,2009-02-12,02:07:49
22.9833,109.020674,0,122,39856.0888194444,2009-02-12,02:07:54
22.984618,109.020804,0,113,39856.0888773148,2009-02-12,02:07:59
22.985938,109.020932,0,106,39856.0889351852,2009-02-12,02:08:04
22.987262,109.021057,0,105,39856.0889930556,2009-02-12,02:08:09
22.988588,109.02119,0,105,39856.0890509259,2009-02-12,02:08:14
22.989931,109.021307,0,107,39856.0891087963,2009-02-12,02:08:19
22.991282,109.021309,0,119,39856.0891666667,2009-02-12,02:08:24
22.992621,109.021202,0,127,39856.089224537,2009-02-12,02:08:29
22.993959,109.02108,0,149,39856.0892824074,2009-02-12,02:08:34
22.995285,109.021008,0,168,39856.0893402778,2009-02-12,02:08:39
22.995817,109.021008,0,174,39856.0893634259,2009-02-12,02:08:41
22.996925,109.020887,0,189,39856.0894097222,2009-02-12,02:08:45
22.998383,109.020725,0,208,39856.0894675926,2009-02-12,02:08:50
23.000057,109.020701,0,222,39856.089525463,2009-02-12,02:08:55
23.001818,109.02068,0,237,39856.0895833333,2009-02-12,02:09:00
23.003589,109.020722,0,251,39856.0896412037,2009-02-12,02:09:05
23.005303,109.020823,0,266,39856.0896990741,2009-02-12,02:09:10
23.005822,109.023854,0,446,39856.0898148148,2009-02-12,02:09:20
23.007239,109.024227,0,298,39856.0898726852,2009-02-12,02:09:25
23.008495,109.024419,0,269,39856.0899305556,2009-02-12,02:09:30
23.009806,109.024589,0,261,39856.0899884259,2009-02-12,02:09:35
23.011112,109.024773,0,257,39856.0900462963,2009-02-12,02:09:40
23.012439,109.024978,0,251,39856.0901041667,2009-02-12,02:09:45
23.013769,109.025141,0,250,39856.090162037,2009-02-12,02:09:50
23.015109,109.025261,0,245,39856.0902199074,2009-02-12,02:09:55
23.016422,109.025424,0,238,39856.0902777778,2009-02-12,02:10:00
23.017726,109.025631,0,233,39856.0903356481,2009-02-12,02:10:05
23.019023,109.025818,0,218,39856.0903935185,2009-02-12,02:10:10
23.020321,109.02601,0,208,39856.0904513889,2009-02-12,02:10:15
23.021627,109.026122,0,209,39856.0905092593,2009-02-12,02:10:20
23.022942,109.026084,0,209,39856.0905671296,2009-02-12,02:10:25
23.024245,109.025895,0,204,39856.090625,2009-02-12,02:10:30
23.025561,109.025596,0,208,39856.0906828704,2009-02-12,02:10:35
23.026883,109.025298,0,221,39856.0907407407,2009-02-12,02:10:40
23.028187,109.024993,0,245,39856.0907986111,2009-02-12,02:10:45
23.029486,109.024706,0,276,39856.0908564815,2009-02-12,02:10:50
23.030769,109.024384,0,289,39856.0909143519,2009-02-12,02:10:55
23.032042,109.024081,0,281,39856.0909722222,2009-02-12,02:11:00
23.033311,109.023802,0,258,39856.0910300926,2009-02-12,02:11:05
23.034584,109.023512,0,232,39856.091087963,2009-02-12,02:11:10
23.035859,109.023235,0,215,39856.0911458333,2009-02-12,02:11:15
23.037163,109.023051,0,194,39856.0912037037,2009-02-12,02:11:20
23.038465,109.023067,0,172,39856.0912615741,2009-02-12,02:11:25
23.039762,109.023141,0,153,39856.0913194444,2009-02-12,02:11:30
23.041051,109.023094,0,133,39856.0913773148,2009-02-12,02:11:35
23.042289,109.022796,0,111,39856.0914351852,2009-02-12,02:11:40
23.043395,109.022127,0,93,39856.0914930556,2009-02-12,02:11:45
23.044328,109.021366,0,79,39856.0915509259,2009-02-12,02:11:50
23.045351,109.020597,0,64,39856.0916087963,2009-02-12,02:11:55
23.046442,109.019831,0,42,39856.0916666667,2009-02-12,02:12:00
23.047578,109.019225,0,22,39856.091724537,2009-02-12,02:12:05
23.048763,109.01883,0,8,39856.0917824074,2009-02-12,02:12:10
23.050101,109.018725,0,5,39856.0918402778,2009-02-12,02:12:15
23.051391,109.018897,0,17,39856.0918981481,2009-02-12,02:12:20
23.05259,109.019265,0,32,39856.0919560185,2009-02-12,02:12:25
23.053773,109.019782,0,37,39856.0920138889,2009-02-12,02:12:30
23.054975,109.020346,0,44,39856.0920717593,2009-02-12,02:12:35
23.056175,109.020881,0,56,39856.0921296296,2009-02-12,02:12:40
23.057362,109.021407,0,69,39856.0921875,2009-02-12,02:12:45
23.058609,109.021945,0,83,39856.0922453704,2009-02-12,02:12:50
23.059835,109.022513,0,99,39856.0923032407,2009-02-12,02:12:55
23.060947,109.023316,0,117,39856.0923611111,2009-02-12,02:13:00
23.061937,109.02431,0,133,39856.0924189815,2009-02-12,02:13:05
23.062915,109.025278,0,138,39856.0924768519,2009-02-12,02:13:10
23.063942,109.026176,0,137,39856.0925347222,2009-02-12,02:13:15
23.064984,109.027043,0,132,39856.0925925926,2009-02-12,02:13:20
23.066095,109.027794,0,136,39856.092650463,2009-02-12,02:13:25
23.067259,109.028474,0,143,39856.0927083333,2009-02-12,02:13:30
23.068455,109.029113,0,161,39856.0927662037,2009-02-12,02:13:35
23.06964,109.029727,0,180,39856.0928240741,2009-02-12,02:13:40
23.070899,109.030187,0,193,39856.0928819444,2009-02-12,02:13:45
23.072178,109.030371,0,210,39856.0929398148,2009-02-12,02:13:50
23.073515,109.030275,0,234,39856.0929976852,2009-02-12,02:13:55
23.074878,109.030121,0,261,39856.0930555556,2009-02-12,02:14:00
23.076243,109.03001,0,282,39856.0931134259,2009-02-12,02:14:05
23.077603,109.0299,0,293,39856.0931712963,2009-02-12,02:14:10
23.078933,109.029802,0,293,39856.0932291667,2009-02-12,02:14:15
23.080276,109.029714,0,287,39856.093287037,2009-02-12,02:14:20
23.081592,109.029777,0,271,39856.0933449074,2009-02-12,02:14:25
23.082873,109.029979,0,254,39856.0934027778,2009-02-12,02:14:30
23.084169,109.030231,0,241,39856.0934606481,2009-02-12,02:14:35
23.08555,109.030481,0,237,39856.0935185185,2009-02-12,02:14:40
23.086934,109.030759,0,241,39856.0935763889,2009-02-12,02:14:45
23.088226,109.031051,0,256,39856.0936342593,2009-02-12,02:14:50
23.089394,109.031326,0,277,39856.0936921296,2009-02-12,02:14:55
23.090614,109.031579,0,296,39856.09375,2009-02-12,02:15:00
23.09191,109.031816,0,314,39856.0938078704,2009-02-12,02:15:05
23.093242,109.032077,0,330,39856.0938657407,2009-02-12,02:15:10
23.094524,109.03232,0,340,39856.0939236111,2009-02-12,02:15:15
23.095762,109.032421,0,358,39856.0939814815,2009-02-12,02:15:20
23.097041,109.032386,0,375,39856.0940393518,2009-02-12,02:15:25
23.098341,109.032304,0,368,39856.0940972222,2009-02-12,02:15:30
23.099602,109.032374,0,352,39856.0941550926,2009-02-12,02:15:35
23.100825,109.032633,0,333,39856.094212963,2009-02-12,02:15:40
23.101936,109.033191,0,313,39856.0942708333,2009-02-12,02:15:45
23.1031,109.033808,0,301,39856.0943287037,2009-02-12,02:15:50
23.104251,109.034416,0,297,39856.0943865741,2009-02-12,02:15:55
23.105395,109.035016,0,307,39856.0944444444,2009-02-12,02:16:00
23.106548,109.035613,0,314,39856.0945023148,2009-02-12,02:16:05
23.107717,109.036166,0,312,39856.0945601852,2009-02-12,02:16:10
23.108855,109.036732,0,300,39856.0946180556,2009-02-12,02:16:15
23.109988,109.037298,0,285,39856.0946759259,2009-02-12,02:16:20
23.111131,109.03785,0,262,39856.0947337963,2009-02-12,02:16:25
23.112274,109.038402,0,230,39856.0947916667,2009-02-12,02:16:30
23.113409,109.038955,0,205,39856.094849537,2009-02-12,02:16:35
23.11456,109.039485,0,188,39856.0949074074,2009-02-12,02:16:40
23.115664,109.040049,0,189,39856.0949652778,2009-02-12,02:16:45
23.11668,109.04058,0,209,39856.0950231481,2009-02-12,02:16:50
23.117734,109.04112,0,228,39856.0950810185,2009-02-12,02:16:55
23.118855,109.041649,0,216,39856.0951388889,2009-02-12,02:17:00
23.119981,109.042198,0,197,39856.0951967593,2009-02-12,02:17:05
23.121106,109.042756,0,180,39856.0952546296,2009-02-12,02:17:10
23.122214,109.043307,0,167,39856.0953125,2009-02-12,02:17:15
23.12333,109.043805,0,161,39856.0953703704,2009-02-12,02:17:20
23.124507,109.044088,0,166,39856.0954282407,2009-02-12,02:17:25
23.125707,109.04425,0,183,39856.0954861111,2009-02-12,02:17:30
23.126919,109.044395,0,205,39856.0955439815,2009-02-12,02:17:35
23.128138,109.044547,0,224,39856.0956018518,2009-02-12,02:17:40
23.129369,109.044709,0,240,39856.0956597222,2009-02-12,02:17:45
23.130631,109.044872,0,251,39856.0957175926,2009-02-12,02:17:50
23.131891,109.045032,0,256,39856.095775463,2009-02-12,02:17:55
23.133102,109.04531,0,255,39856.0958333333,2009-02-12,02:18:00
23.134221,109.045826,0,242,39856.0958912037,2009-02-12,02:18:05
23.135238,109.046568,0,232,39856.0959490741,2009-02-12,02:18:10
23.136111,109.047456,0,233,39856.0960069444,2009-02-12,02:18:15
23.136896,109.048504,0,239,39856.0960648148,2009-02-12,02:18:20
23.137593,109.049814,0,248,39856.0961226852,2009-02-12,02:18:25
23.13829,109.051305,0,257,39856.0961805556,2009-02-12,02:18:30
23.138941,109.052528,0,283,39856.0962384259,2009-02-12,02:18:35
23.139648,109.053723,0,311,39856.0962962963,2009-02-12,02:18:40
23.140352,109.054918,0,331,39856.0963541667,2009-02-12,02:18:45
23.141006,109.056082,0,355,39856.096412037,2009-02-12,02:18:50
23.14169,109.057255,0,377,39856.0964699074,2009-02-12,02:18:55
23.142407,109.058404,0,396,39856.0965277778,2009-02-12,02:19:00
23.143238,109.059461,0,414,39856.0965856481,2009-02-12,02:19:05
23.144079,109.060513,0,427,39856.0966435185,2009-02-12,02:19:10
23.144941,109.061556,0,431,39856.0967013889,2009-02-12,02:19:15
23.145822,109.062626,0,439,39856.0967592593,2009-02-12,02:19:20
23.146696,109.063718,0,445,39856.0968171296,2009-02-12,02:19:25
23.147594,109.06482,0,440,39856.096875,2009-02-12,02:19:30
23.1485,109.065937,0,438,39856.0969328704,2009-02-12,02:19:35
23.149422,109.067039,0,430,39856.0969907407,2009-02-12,02:19:40
23.150313,109.068151,0,424,39856.0970486111,2009-02-12,02:19:45
23.151217,109.069258,0,418,39856.0971064815,2009-02-12,02:19:50
23.152146,109.070367,0,421,39856.0971643519,2009-02-12,02:19:55
23.15308,109.071482,0,425,39856.0972222222,2009-02-12,02:20:00
23.154035,109.0726,0,426,39856.0972800926,2009-02-12,02:20:05
23.154977,109.073731,0,410,39856.097337963,2009-02-12,02:20:10
23.155936,109.074834,0,394,39856.0973958333,2009-02-12,02:20:15
23.156994,109.075863,0,368,39856.0974537037,2009-02-12,02:20:20
23.158053,109.076884,0,352,39856.0975115741,2009-02-12,02:20:25
23.159084,109.077919,0,350,39856.0975694444,2009-02-12,02:20:30
23.160129,109.078958,0,358,39856.0976273148,2009-02-12,02:20:35
23.161191,109.080004,0,372,39856.0976851852,2009-02-12,02:20:40
23.16223,109.081022,0,376,39856.0977430556,2009-02-12,02:20:45
23.163283,109.082065,0,375,39856.0978009259,2009-02-12,02:20:50
23.164328,109.083117,0,380,39856.0978587963,2009-02-12,02:20:55
23.165355,109.084155,0,386,39856.0979166667,2009-02-12,02:21:00
23.166372,109.085198,0,384,39856.097974537,2009-02-12,02:21:05
23.16731,109.086317,0,378,39856.0980324074,2009-02-12,02:21:10
23.168218,109.087468,0,383,39856.0980902778,2009-02-12,02:21:15
23.169107,109.088643,0,391,39856.0981481481,2009-02-12,02:21:20
23.170014,109.089825,0,391,39856.0982060185,2009-02-12,02:21:25
23.170955,109.091046,0,385,39856.0982638889,2009-02-12,02:21:30
23.17192,109.0922,0,383,39856.0983217593,2009-02-12,02:21:35
23.172816,109.093302,0,381,39856.0983796296,2009-02-12,02:21:40
23.173685,109.094399,0,385,39856.0984375,2009-02-12,02:21:45
23.174574,109.095524,0,393,39856.0984953704,2009-02-12,02:21:50
23.175456,109.096675,0,397,39856.0985532407,2009-02-12,02:21:55
23.176344,109.097785,0,387,39856.0986111111,2009-02-12,02:22:00
23.177236,109.098874,0,371,39856.0986689815,2009-02-12,02:22:05
23.178053,109.099999,0,353,39856.0987268519,2009-02-12,02:22:10
23.178547,109.101264,0,374,39856.0987847222,2009-02-12,02:22:15
23.178945,109.102614,0,378,39856.0988425926,2009-02-12,02:22:20
23.179397,109.103993,0,368,39856.098900463,2009-02-12,02:22:25
23.179839,109.105361,0,346,39856.0989583333,2009-02-12,02:22:30
23.180285,109.106689,0,315,39856.0990162037,2009-02-12,02:22:35
23.18073,109.108005,0,293,39856.0990740741,2009-02-12,02:22:40
23.181228,109.109204,0,280,39856.0991319444,2009-02-12,02:22:45
23.181886,109.110333,0,264,39856.0991898148,2009-02-12,02:22:50
23.18264,109.111392,0,245,39856.0992476852,2009-02-12,02:22:55
23.183435,109.112407,0,229,39856.0993055556,2009-02-12,02:23:00
23.184234,109.113424,0,225,39856.0993634259,2009-02-12,02:23:05
23.185057,109.114439,0,243,39856.0994212963,2009-02-12,02:23:10
23.18588,109.115479,0,272,39856.0994791667,2009-02-12,02:23:15
23.186673,109.11648,0,299,39856.099537037,2009-02-12,02:23:20
23.187465,109.117441,0,317,39856.0995949074,2009-02-12,02:23:25
23.188223,109.1184,0,312,39856.0996527778,2009-02-12,02:23:30
23.189007,109.119327,0,299,39856.0997106481,2009-02-12,02:23:35
23.189823,109.120234,0,300,39856.0997685185,2009-02-12,02:23:40
23.190607,109.121159,0,315,39856.0998263889,2009-02-12,02:23:45
23.191363,109.122087,0,326,39856.0998842593,2009-02-12,02:23:50
23.192131,109.122995,0,315,39856.0999421296,2009-02-12,02:23:55
23.192893,109.123873,0,303,39856.1,2009-02-12,02:24:00
23.193641,109.124778,0,292,39856.1000578704,2009-02-12,02:24:05
23.194398,109.125649,0,280,39856.1001157407,2009-02-12,02:24:10
23.195172,109.126529,0,265,39856.1001736111,2009-02-12,02:24:15
23.195936,109.127437,0,252,39856.1002314815,2009-02-12,02:24:20
23.196706,109.128351,0,237,39856.1002893519,2009-02-12,02:24:25
23.197472,109.129254,0,224,39856.1003472222,2009-02-12,02:24:30
23.198247,109.130136,0,214,39856.1004050926,2009-02-12,02:24:35
23.198992,109.131021,0,207,39856.100462963,2009-02-12,02:24:40
23.199711,109.131898,0,199,39856.1005208333,2009-02-12,02:24:45
23.200463,109.132762,0,182,39856.1005787037,2009-02-12,02:24:50
23.201169,109.13364,0,163,39856.1006365741,2009-02-12,02:24:55
23.201872,109.134525,0,144,39856.1006944444,2009-02-12,02:25:00
23.202606,109.135347,0,133,39856.1007523148,2009-02-12,02:25:05
23.203531,109.135965,0,125,39856.1008101852,2009-02-12,02:25:10
23.204544,109.136328,0,108,39856.1008680556,2009-02-12,02:25:15
23.205574,109.136421,0,99,39856.1009259259,2009-02-12,02:25:20
23.206646,109.136226,0,97,39856.1009837963,2009-02-12,02:25:25
23.207654,109.135763,0,99,39856.1010416667,2009-02-12,02:25:30
23.208517,109.13508,0,117,39856.101099537,2009-02-12,02:25:35
23.209321,109.134329,0,132,39856.1011574074,2009-02-12,02:25:40
23.210149,109.133556,0,144,39856.1012152778,2009-02-12,02:25:45
23.21097,109.132815,0,146,39856.1012731481,2009-02-12,02:25:50
23.211876,109.132165,0,139,39856.1013310185,2009-02-12,02:25:55
23.21282,109.131655,0,130,39856.1013888889,2009-02-12,02:26:00
23.213787,109.131125,0,121,39856.1014467593,2009-02-12,02:26:05
23.21474,109.130602,0,109,39856.1015046296,2009-02-12,02:26:10
23.215669,109.130064,0,93,39856.1015625,2009-02-12,02:26:15
23.216598,109.129525,0,76,39856.1016203704,2009-02-12,02:26:20
23.217516,109.129,0,61,39856.1016782407,2009-02-12,02:26:25
23.218457,109.128468,0,41,39856.1017361111,2009-02-12,02:26:30
23.219434,109.127986,0,30,39856.1017939815,2009-02-12,02:26:35
23.220425,109.127562,0,29,39856.1018518518,2009-02-12,02:26:40
23.221413,109.127164,0,43,39856.1019097222,2009-02-12,02:26:45
23.222425,109.126821,0,79,39856.1019675926,2009-02-12,02:26:50
23.223491,109.126637,0,111,39856.102025463,2009-02-12,02:26:55
23.224528,109.126498,0,135,39856.1020833333,2009-02-12,02:27:00
23.22557,109.126333,0,145,39856.1021412037,2009-02-12,02:27:05
23.226612,109.126161,0,156,39856.1021990741,2009-02-12,02:27:10
23.227635,109.125981,0,159,39856.1022569444,2009-02-12,02:27:15
23.22866,109.125809,0,174,39856.1023148148,2009-02-12,02:27:20
23.229693,109.125636,0,185,39856.1023726852,2009-02-12,02:27:25
23.230727,109.125459,0,188,39856.1024305556,2009-02-12,02:27:30
23.231757,109.125276,0,191,39856.1024884259,2009-02-12,02:27:35
23.232797,109.125106,0,194,39856.1025462963,2009-02-12,02:27:40
23.233852,109.124938,0,200,39856.1026041667,2009-02-12,02:27:45
23.234918,109.124755,0,211,39856.102662037,2009-02-12,02:27:50
23.236022,109.124606,0,217,39856.1027199074,2009-02-12,02:27:55
23.237151,109.124421,0,217,39856.1027777778,2009-02-12,02:28:00
23.23831,109.12422,0,211,39856.1028356481,2009-02-12,02:28:05
23.239451,109.124017,0,203,39856.1028935185,2009-02-12,02:28:10
23.240621,109.123838,0,201,39856.1029513889,2009-02-12,02:28:15
23.241812,109.123642,0,207,39856.1030092593,2009-02-12,02:28:20
23.243018,109.123438,0,210,39856.1030671296,2009-02-12,02:28:25
23.244217,109.123248,0,217,39856.103125,2009-02-12,02:28:30
23.245451,109.123043,0,235,39856.1031828704,2009-02-12,02:28:35
23.246695,109.122848,0,252,39856.1032407407,2009-02-12,02:28:40
23.24793,109.122662,0,280,39856.1032986111,2009-02-12,02:28:45
23.249164,109.122462,0,303,39856.1033564815,2009-02-12,02:28:50
23.250417,109.122257,0,320,39856.1034143518,2009-02-12,02:28:55
23.25167,109.122053,0,325,39856.1034722222,2009-02-12,02:29:00
23.25293,109.12184,0,333,39856.1035300926,2009-02-12,02:29:05
23.254189,109.121651,0,346,39856.103587963,2009-02-12,02:29:10
23.25544,109.121455,0,365,39856.1036458333,2009-02-12,02:29:15
23.256711,109.121259,0,380,39856.1037037037,2009-02-12,02:29:20
23.258009,109.121128,0,385,39856.1037615741,2009-02-12,02:29:25
23.259308,109.121162,0,395,39856.1038194444,2009-02-12,02:29:30
23.260585,109.121249,0,395,39856.1038773148,2009-02-12,02:29:35
23.261887,109.121342,0,393,39856.1039351852,2009-02-12,02:29:40
23.263195,109.121432,0,389,39856.1039930556,2009-02-12,02:29:45
23.264499,109.121509,0,382,39856.1040509259,2009-02-12,02:29:50
23.26581,109.121558,0,374,39856.1041087963,2009-02-12,02:29:55
23.267125,109.121617,0,372,39856.1041666667,2009-02-12,02:30:00
23.267385,109.121629,0,371,39856.1041782407,2009-02-12,02:30:01
23.268157,109.121663,0,367,39856.104212963,2009-02-12,02:30:04
23.269187,109.121711,0,362,39856.1042592593,2009-02-12,02:30:08
23.269959,109.121744,0,357,39856.1042939815,2009-02-12,02:30:11
23.270977,109.121787,0,350,39856.1043402778,2009-02-12,02:30:15
23.271745,109.121832,0,344,39856.104375,2009-02-12,02:30:18
23.272764,109.121988,0,336,39856.1044212963,2009-02-12,02:30:22
23.273508,109.122206,0,333,39856.1044560185,2009-02-12,02:30:25
23.274489,109.122561,0,332,39856.1045023148,2009-02-12,02:30:29
23.275207,109.122864,0,336,39856.104537037,2009-02-12,02:30:32
23.27617,109.12326,0,346,39856.1045833333,2009-02-12,02:30:36
23.276906,109.12355,0,360,39856.1046180556,2009-02-12,02:30:39
23.277905,109.12393,0,382,39856.1046643518,2009-02-12,02:30:43
23.278653,109.124212,0,398,39856.1046990741,2009-02-12,02:30:46
23.279646,109.124584,0,420,39856.1047453704,2009-02-12,02:30:50
23.280404,109.124853,0,429,39856.1047800926,2009-02-12,02:30:53
23.281417,109.125106,0,444,39856.1048263889,2009-02-12,02:30:57
23.282193,109.125309,0,461,39856.1048611111,2009-02-12,02:31:00
23.283204,109.125571,0,480,39856.1049074074,2009-02-12,02:31:04
23.283943,109.12576,0,489,39856.1049421296,2009-02-12,02:31:07
23.284936,109.12601,0,496,39856.1049884259,2009-02-12,02:31:11
23.28569,109.126197,0,498,39856.1050231481,2009-02-12,02:31:14
23.286717,109.126457,0,498,39856.1050694444,2009-02-12,02:31:18
23.287478,109.126651,0,497,39856.1051041667,2009-02-12,02:31:21
23.288494,109.126909,0,491,39856.105150463,2009-02-12,02:31:25
23.289473,109.127158,0,479,39856.1051967593,2009-02-12,02:31:29
23.290187,109.127336,0,467,39856.1052314815,2009-02-12,02:31:32
23.291157,109.127543,0,439,39856.1052777778,2009-02-12,02:31:36
23.291912,109.127641,0,428,39856.1053125,2009-02-12,02:31:39
23.292954,109.127734,0,420,39856.1053587963,2009-02-12,02:31:43
23.293735,109.127828,0,414,39856.1053935185,2009-02-12,02:31:46
23.294796,109.127946,0,392,39856.1054398148,2009-02-12,02:31:50
23.295599,109.127982,0,368,39856.105474537,2009-02-12,02:31:53
23.296594,109.127907,0,348,39856.1055208333,2009-02-12,02:31:57
23.297364,109.127817,0,326,39856.1055555556,2009-02-12,02:32:00
23.29836,109.127715,0,304,39856.1056018519,2009-02-12,02:32:04
23.299104,109.12765,0,291,39856.1056365741,2009-02-12,02:32:07
23.30013,109.127551,0,274,39856.1056828704,2009-02-12,02:32:11
23.300887,109.127496,0,264,39856.1057175926,2009-02-12,02:32:14
23.301917,109.127411,0,267,39856.1057638889,2009-02-12,02:32:18
23.302683,109.12734,0,277,39856.1057986111,2009-02-12,02:32:21
23.303711,109.127265,0,296,39856.1058449074,2009-02-12,02:32:25
23.30447,109.127206,0,312,39856.1058796296,2009-02-12,02:32:28
23.305496,109.127108,0,329,39856.1059259259,2009-02-12,02:32:32
23.306258,109.127033,0,337,39856.1059606481,2009-02-12,02:32:35
23.307261,109.126962,0,343,39856.1060069444,2009-02-12,02:32:39
23.308018,109.126905,0,346,39856.1060416667,2009-02-12,02:32:42
23.309023,109.126823,0,347,39856.106087963,2009-02-12,02:32:46
23.309781,109.126765,0,345,39856.1061226852,2009-02-12,02:32:49
23.310793,109.126747,0,344,39856.1061689815,2009-02-12,02:32:53
23.311796,109.126846,0,344,39856.1062152778,2009-02-12,02:32:57
23.31253,109.127064,0,340,39856.10625,2009-02-12,02:33:00
23.313483,109.127504,0,338,39856.1062962963,2009-02-12,02:33:04
23.314149,109.12792,0,340,39856.1063310185,2009-02-12,02:33:07
23.315012,109.128514,0,342,39856.1063773148,2009-02-12,02:33:11
23.315655,109.128942,0,342,39856.106412037,2009-02-12,02:33:14
23.316499,109.129496,0,336,39856.1064583333,2009-02-12,02:33:18
23.317131,109.129918,0,334,39856.1064930556,2009-02-12,02:33:21
23.317999,109.130475,0,324,39856.1065393519,2009-02-12,02:33:25
23.318658,109.130886,0,319,39856.1065740741,2009-02-12,02:33:28
23.319531,109.131444,0,300,39856.1066203704,2009-02-12,02:33:32
23.320194,109.131859,0,288,39856.1066550926,2009-02-12,02:33:35
23.32108,109.132402,0,272,39856.1067013889,2009-02-12,02:33:39
23.32176,109.132819,0,266,39856.1067361111,2009-02-12,02:33:42
23.322652,109.133391,0,262,39856.1067824074,2009-02-12,02:33:46
23.323319,109.13381,0,261,39856.1068171296,2009-02-12,02:33:49
23.324199,109.134381,0,256,39856.1068634259,2009-02-12,02:33:53
23.324867,109.134804,0,256,39856.1068981481,2009-02-12,02:33:56
23.325776,109.135341,0,252,39856.1069444444,2009-02-12,02:34:00
23.326994,109.135898,0,245,39856.1070023148,2009-02-12,02:34:05
23.328268,109.136322,0,247,39856.1070601852,2009-02-12,02:34:10
23.329574,109.136662,0,260,39856.1071180556,2009-02-12,02:34:15
23.330873,109.137028,0,272,39856.1071759259,2009-02-12,02:34:20
23.332191,109.137386,0,275,39856.1072337963,2009-02-12,02:34:25
23.333519,109.137745,0,272,39856.1072916667,2009-02-12,02:34:30
23.334839,109.138117,0,270,39856.107349537,2009-02-12,02:34:35
23.336167,109.138477,0,265,39856.1074074074,2009-02-12,02:34:40
23.337485,109.138863,0,263,39856.1074652778,2009-02-12,02:34:45
23.33879,109.139256,0,271,39856.1075231481,2009-02-12,02:34:50
23.340111,109.139609,0,290,39856.1075810185,2009-02-12,02:34:55
23.34144,109.139908,0,301,39856.1076388889,2009-02-12,02:35:00
23.342755,109.140195,0,306,39856.1076967593,2009-02-12,02:35:05
23.344062,109.140486,0,309,39856.1077546296,2009-02-12,02:35:10
23.345376,109.140795,0,310,39856.1078125,2009-02-12,02:35:15
23.34667,109.141107,0,306,39856.1078703704,2009-02-12,02:35:20
23.347942,109.141467,0,307,39856.1079282407,2009-02-12,02:35:25
23.349206,109.141829,0,306,39856.1079861111,2009-02-12,02:35:30
23.350517,109.141979,0,305,39856.1080439815,2009-02-12,02:35:35
23.351811,109.141868,0,297,39856.1081018519,2009-02-12,02:35:40
23.353124,109.14176,0,280,39856.1081597222,2009-02-12,02:35:45
23.354457,109.141648,0,257,39856.1082175926,2009-02-12,02:35:50
23.355777,109.141545,0,235,39856.108275463,2009-02-12,02:35:55
23.357113,109.141436,0,225,39856.1083333333,2009-02-12,02:36:00
23.358463,109.141328,0,221,39856.1083912037,2009-02-12,02:36:05
23.359802,109.141198,0,236,39856.1084490741,2009-02-12,02:36:10
23.361156,109.141068,0,256,39856.1085069444,2009-02-12,02:36:15
23.362512,109.140957,0,279,39856.1085648148,2009-02-12,02:36:20
23.363868,109.140841,0,288,39856.1086226852,2009-02-12,02:36:25
23.365216,109.140751,0,296,39856.1086805556,2009-02-12,02:36:30
23.366627,109.140797,0,291,39856.1087384259,2009-02-12,02:36:35
23.368006,109.140915,0,276,39856.1087962963,2009-02-12,02:36:40
23.369396,109.141023,0,269,39856.1088541667,2009-02-12,02:36:45
23.370804,109.141153,0,266,39856.108912037,2009-02-12,02:36:50
23.372216,109.141289,0,255,39856.1089699074,2009-02-12,02:36:55
23.373564,109.141466,0,236,39856.1090277778,2009-02-12,02:37:00
23.374923,109.14175,0,213,39856.1090856481,2009-02-12,02:37:05
23.376292,109.142125,0,193,39856.1091435185,2009-02-12,02:37:10
23.377639,109.142468,0,163,39856.1092013889,2009-02-12,02:37:15
23.378977,109.142795,0,132,39856.1092592593,2009-02-12,02:37:20
23.380288,109.143047,0,121,39856.1093171296,2009-02-12,02:37:25
23.381585,109.14332,0,135,39856.109375,2009-02-12,02:37:30
23.382934,109.143616,0,167,39856.1094328704,2009-02-12,02:37:35
23.384313,109.143926,0,187,39856.1094907407,2009-02-12,02:37:40
23.385699,109.144274,0,200,39856.1095486111,2009-02-12,02:37:45
23.387075,109.144623,0,212,39856.1096064815,2009-02-12,02:37:50
23.388455,109.144947,0,223,39856.1096643518,2009-02-12,02:37:55
23.389854,109.145269,0,239,39856.1097222222,2009-02-12,02:38:00
23.391255,109.14562,0,250,39856.1097800926,2009-02-12,02:38:05
23.392674,109.14595,0,250,39856.109837963,2009-02-12,02:38:10
23.394097,109.146283,0,247,39856.1098958333,2009-02-12,02:38:15
23.395523,109.146619,0,231,39856.1099537037,2009-02-12,02:38:20
23.396937,109.14694,0,222,39856.1100115741,2009-02-12,02:38:25
23.398376,109.147271,0,229,39856.1100694444,2009-02-12,02:38:30
23.399815,109.147621,0,225,39856.1101273148,2009-02-12,02:38:35
23.401236,109.147941,0,217,39856.1101851852,2009-02-12,02:38:40
23.402646,109.148218,0,221,39856.1102430556,2009-02-12,02:38:45
23.40402,109.148485,0,242,39856.1103009259,2009-02-12,02:38:50
23.405408,109.148683,0,266,39856.1103587963,2009-02-12,02:38:55
23.406894,109.148718,0,291,39856.1104166667,2009-02-12,02:39:00
23.408376,109.148713,0,316,39856.110474537,2009-02-12,02:39:05
23.409875,109.148713,0,317,39856.1105324074,2009-02-12,02:39:10
23.411384,109.148693,0,302,39856.1105902778,2009-02-12,02:39:15
23.412889,109.148696,0,273,39856.1106481481,2009-02-12,02:39:20
23.414381,109.14871,0,258,39856.1107060185,2009-02-12,02:39:25
23.415873,109.14872,0,257,39856.1107638889,2009-02-12,02:39:30
23.417356,109.148716,0,262,39856.1108217593,2009-02-12,02:39:35
23.418827,109.148733,0,264,39856.1108796296,2009-02-12,02:39:40
23.420295,109.148749,0,264,39856.1109375,2009-02-12,02:39:45
23.421778,109.148752,0,263,39856.1109953704,2009-02-12,02:39:50
23.423283,109.148765,0,266,39856.1110532407,2009-02-12,02:39:55
23.424766,109.14876,0,278,39856.1111111111,2009-02-12,02:40:00
23.426249,109.14877,0,287,39856.1111689815,2009-02-12,02:40:05
23.427724,109.148785,0,302,39856.1112268518,2009-02-12,02:40:10
23.429225,109.148802,0,309,39856.1112847222,2009-02-12,02:40:15
23.430692,109.148805,0,327,39856.1113425926,2009-02-12,02:40:20
23.432157,109.148812,0,334,39856.111400463,2009-02-12,02:40:25
23.433622,109.148829,0,336,39856.1114583333,2009-02-12,02:40:30
23.435086,109.148818,0,327,39856.1115162037,2009-02-12,02:40:35
23.436533,109.148806,0,305,39856.1115740741,2009-02-12,02:40:40
23.437996,109.148792,0,273,39856.1116319444,2009-02-12,02:40:45
23.439454,109.148779,0,251,39856.1116898148,2009-02-12,02:40:50
23.4409,109.148771,0,235,39856.1117476852,2009-02-12,02:40:55
23.442309,109.148776,0,218,39856.1118055556,2009-02-12,02:41:00
23.443733,109.148764,0,204,39856.1118634259,2009-02-12,02:41:05
23.445138,109.148778,0,187,39856.1119212963,2009-02-12,02:41:10
23.446555,109.148779,0,174,39856.1119791667,2009-02-12,02:41:15
23.447943,109.148786,0,175,39856.112037037,2009-02-12,02:41:20
23.449327,109.148819,0,185,39856.1120949074,2009-02-12,02:41:25
23.450692,109.148827,0,207,39856.1121527778,2009-02-12,02:41:30
23.452069,109.148862,0,233,39856.1122106481,2009-02-12,02:41:35
23.453461,109.148858,0,261,39856.1122685185,2009-02-12,02:41:40
23.454813,109.148848,0,288,39856.1123263889,2009-02-12,02:41:45
23.456178,109.148821,0,305,39856.1123842593,2009-02-12,02:41:50
23.457542,109.148799,0,310,39856.1124421296,2009-02-12,02:41:55
23.458888,109.148754,0,307,39856.1125,2009-02-12,02:42:00
23.460224,109.14874,0,295,39856.1125578704,2009-02-12,02:42:05
23.46157,109.148805,0,274,39856.1126157407,2009-02-12,02:42:10
23.462874,109.148998,0,253,39856.1126736111,2009-02-12,02:42:15
23.464138,109.149457,0,227,39856.1127314815,2009-02-12,02:42:20
23.465372,109.149914,0,218,39856.1127893519,2009-02-12,02:42:25
23.466649,109.150276,0,196,39856.1128472222,2009-02-12,02:42:30
23.467878,109.150716,0,185,39856.1129050926,2009-02-12,02:42:35
23.469058,109.151316,0,209,39856.112962963,2009-02-12,02:42:40
23.470087,109.15227,0,238,39856.1130208333,2009-02-12,02:42:45
23.471,109.153289,0,274,39856.1130787037,2009-02-12,02:42:50
23.471995,109.154231,0,303,39856.1131365741,2009-02-12,02:42:55
23.473097,109.154979,0,328,39856.1131944444,2009-02-12,02:43:00
23.474346,109.155447,0,346,39856.1132523148,2009-02-12,02:43:05
23.47562,109.155757,0,362,39856.1133101852,2009-02-12,02:43:10
23.476884,109.156084,0,387,39856.1133680556,2009-02-12,02:43:15
23.478184,109.156404,0,406,39856.1134259259,2009-02-12,02:43:20
23.479493,109.156695,0,422,39856.1134837963,2009-02-12,02:43:25
23.480793,109.156996,0,429,39856.1135416667,2009-02-12,02:43:30
23.482056,109.157302,0,435,39856.113599537,2009-02-12,02:43:35
23.483315,109.157609,0,441,39856.1136574074,2009-02-12,02:43:40
23.484608,109.157893,0,444,39856.1137152778,2009-02-12,02:43:45
23.485921,109.158178,0,423,39856.1137731481,2009-02-12,02:43:50
23.487207,109.158475,0,416,39856.1138310185,2009-02-12,02:43:55
23.488494,109.158776,0,412,39856.1138888889,2009-02-12,02:44:00
23.489789,109.15909,0,409,39856.1139467593,2009-02-12,02:44:05
23.491053,109.159388,0,399,39856.1140046296,2009-02-12,02:44:10
23.492345,109.159551,0,378,39856.1140625,2009-02-12,02:44:15
23.493651,109.159418,0,374,39856.1141203704,2009-02-12,02:44:20
23.494959,109.159049,0,373,39856.1141782407,2009-02-12,02:44:25
23.496247,109.158665,0,379,39856.1142361111,2009-02-12,02:44:30
23.49754,109.158251,0,393,39856.1142939815,2009-02-12,02:44:35
23.498733,109.157701,0,410,39856.1143518519,2009-02-12,02:44:40
23.499886,109.157023,0,415,39856.1144097222,2009-02-12,02:44:45
23.50104,109.156353,0,417,39856.1144675926,2009-02-12,02:44:50
23.502188,109.155695,0,411,39856.114525463,2009-02-12,02:44:55
23.503323,109.155045,0,405,39856.1145833333,2009-02-12,02:45:00
23.50447,109.154409,0,410,39856.1146412037,2009-02-12,02:45:05
23.505603,109.153781,0,412,39856.1146990741,2009-02-12,02:45:10
23.506727,109.153143,0,409,39856.1147569444,2009-02-12,02:45:15
23.507835,109.152516,0,400,39856.1148148148,2009-02-12,02:45:20
23.508938,109.151886,0,387,39856.1148726852,2009-02-12,02:45:25
23.510095,109.151376,0,364,39856.1149305556,2009-02-12,02:45:30
23.511366,109.151154,0,346,39856.1149884259,2009-02-12,02:45:35
23.512614,109.151146,0,332,39856.1150462963,2009-02-12,02:45:40
23.513823,109.151224,0,333,39856.1151041667,2009-02-12,02:45:45
23.515028,109.151298,0,338,39856.115162037,2009-02-12,02:45:50
23.516248,109.15135,0,347,39856.1152199074,2009-02-12,02:45:55
23.51749,109.151396,0,338,39856.1152777778,2009-02-12,02:46:00
23.518693,109.151418,0,323,39856.1153356481,2009-02-12,02:46:05
23.519869,109.151315,0,309,39856.1153935185,2009-02-12,02:46:10
23.521057,109.15113,0,296,39856.1154513889,2009-02-12,02:46:15
23.522229,109.150954,0,297,39856.1155092593,2009-02-12,02:46:20
23.52342,109.150767,0,303,39856.1155671296,2009-02-12,02:46:25
23.524598,109.150583,0,312,39856.115625,2009-02-12,02:46:30
23.525782,109.150418,0,319,39856.1156828704,2009-02-12,02:46:35
23.526981,109.150388,0,322,39856.1157407407,2009-02-12,02:46:40
23.528179,109.150506,0,325,39856.1157986111,2009-02-12,02:46:45
23.529344,109.150789,0,331,39856.1158564815,2009-02-12,02:46:50
23.530485,109.151121,0,337,39856.1159143519,2009-02-12,02:46:55
23.531661,109.151473,0,349,39856.1159722222,2009-02-12,02:47:00
23.532819,109.1518,0,370,39856.1160300926,2009-02-12,02:47:05
23.533973,109.152097,0,392,39856.116087963,2009-02-12,02:47:10
23.535131,109.152383,0,408,39856.1161458333,2009-02-12,02:47:15
23.536303,109.152499,0,425,39856.1162037037,2009-02-12,02:47:20
23.537507,109.152351,0,422,39856.1162615741,2009-02-12,02:47:25
23.538732,109.152151,0,413,39856.1163194444,2009-02-12,02:47:30
23.539937,109.151956,0,396,39856.1163773148,2009-02-12,02:47:35
23.541148,109.151764,0,384,39856.1164351852,2009-02-12,02:47:40
23.542379,109.151567,0,382,39856.1164930556,2009-02-12,02:47:45
23.543624,109.151366,0,373,39856.1165509259,2009-02-12,02:47:50
23.544872,109.151164,0,360,39856.1166087963,2009-02-12,02:47:55
23.546134,109.150938,0,347,39856.1166666667,2009-02-12,02:48:00
23.54737,109.150741,0,332,39856.116724537,2009-02-12,02:48:05
23.54859,109.150572,0,317,39856.1167824074,2009-02-12,02:48:10
23.549834,109.150399,0,300,39856.1168402778,2009-02-12,02:48:15
23.551109,109.150218,0,292,39856.1168981481,2009-02-12,02:48:20
23.552375,109.150027,0,301,39856.1169560185,2009-02-12,02:48:25
23.553669,109.14983,0,317,39856.1170138889,2009-02-12,02:48:30
23.554987,109.149599,0,336,39856.1170717593,2009-02-12,02:48:35
23.556314,109.149353,0,346,39856.1171296296,2009-02-12,02:48:40
23.557629,109.149099,0,338,39856.1171875,2009-02-12,02:48:45
23.558928,109.14887,0,318,39856.1172453704,2009-02-12,02:48:50
23.560211,109.148658,0,292,39856.1173032407,2009-02-12,02:48:55
23.56147,109.148449,0,269,39856.1173611111,2009-02-12,02:49:00
23.562695,109.148281,0,258,39856.1174189815,2009-02-12,02:49:05
23.563946,109.148086,0,265,39856.1174768518,2009-02-12,02:49:10
23.565184,109.147904,0,274,39856.1175347222,2009-02-12,02:49:15
23.566422,109.147715,0,280,39856.1175925926,2009-02-12,02:49:20
23.567636,109.147443,0,284,39856.117650463,2009-02-12,02:49:25
23.56884,109.147109,0,288,39856.1177083333,2009-02-12,02:49:30
23.570045,109.146785,0,291,39856.1177662037,2009-02-12,02:49:35
23.571281,109.146516,0,295,39856.1178240741,2009-02-12,02:49:40
23.572543,109.146417,0,302,39856.1178819444,2009-02-12,02:49:45
23.573796,109.146335,0,324,39856.1179398148,2009-02-12,02:49:50
23.575059,109.146244,0,344,39856.1179976852,2009-02-12,02:49:55
23.576324,109.146196,0,362,39856.1180555556,2009-02-12,02:50:00
23.577566,109.14613,0,377,39856.1181134259,2009-02-12,02:50:05
23.578823,109.146038,0,382,39856.1181712963,2009-02-12,02:50:10
23.580085,109.145973,0,382,39856.1182291667,2009-02-12,02:50:15
23.581322,109.145867,0,383,39856.118287037,2009-02-12,02:50:20
23.582564,109.14578,0,391,39856.1183449074,2009-02-12,02:50:25
23.583805,109.145674,0,403,39856.1184027778,2009-02-12,02:50:30
23.585072,109.145612,0,418,39856.1184606481,2009-02-12,02:50:35
23.586325,109.145587,0,411,39856.1185185185,2009-02-12,02:50:40
23.587557,109.145579,0,399,39856.1185763889,2009-02-12,02:50:45
23.588814,109.145578,0,387,39856.1186342593,2009-02-12,02:50:50
23.590094,109.145565,0,370,39856.1186921296,2009-02-12,02:50:55
23.591376,109.14555,0,352,39856.11875,2009-02-12,02:51:00
23.592659,109.145522,0,346,39856.1188078704,2009-02-12,02:51:05
23.59394,109.145505,0,353,39856.1188657407,2009-02-12,02:51:10
23.59523,109.14549,0,370,39856.1189236111,2009-02-12,02:51:15
23.596559,109.145473,0,387,39856.1189814815,2009-02-12,02:51:20
23.597874,109.14548,0,394,39856.1190393518,2009-02-12,02:51:25
23.599202,109.145474,0,401,39856.1190972222,2009-02-12,02:51:30
23.600536,109.145492,0,399,39856.1191550926,2009-02-12,02:51:35
23.601864,109.145473,0,396,39856.119212963,2009-02-12,02:51:40
23.60319,109.145449,0,397,39856.1192708333,2009-02-12,02:51:45
23.604565,109.145453,0,394,39856.1193287037,2009-02-12,02:51:50
23.605912,109.145428,0,379,39856.1193865741,2009-02-12,02:51:55
23.607265,109.145397,0,359,39856.1194444444,2009-02-12,02:52:00
23.608656,109.145549,0,329,39856.1195023148,2009-02-12,02:52:05
23.609965,109.145936,0,298,39856.1195601852,2009-02-12,02:52:10
23.611175,109.146603,0,273,39856.1196180556,2009-02-12,02:52:15
23.612215,109.147573,0,244,39856.1196759259,2009-02-12,02:52:20
23.613048,109.148713,0,256,39856.1197337963,2009-02-12,02:52:25
23.613894,109.14988,0,266,39856.1197916667,2009-02-12,02:52:30
23.614521,109.151207,0,276,39856.119849537,2009-02-12,02:52:35
23.614935,109.15259,0,267,39856.1199074074,2009-02-12,02:52:40
23.615328,109.153995,0,257,39856.1199652778,2009-02-12,02:52:45
23.615728,109.155404,0,234,39856.1200231481,2009-02-12,02:52:50
23.616147,109.156806,0,207,39856.1200810185,2009-02-12,02:52:55
23.616718,109.158098,0,202,39856.1201388889,2009-02-12,02:53:00
23.617518,109.159241,0,217,39856.1201967593,2009-02-12,02:53:05
23.618481,109.160247,0,230,39856.1202546296,2009-02-12,02:53:10
23.619462,109.161238,0,243,39856.1203125,2009-02-12,02:53:15
23.620327,109.162373,0,249,39856.1203703704,2009-02-12,02:53:20
23.620898,109.163662,0,243,39856.1204282407,2009-02-12,02:53:25
23.621257,109.165063,0,238,39856.1204861111,2009-02-12,02:53:30
23.62152,109.166488,0,237,39856.1205439815,2009-02-12,02:53:35
23.621831,109.167872,0,240,39856.1206018519,2009-02-12,02:53:40
23.622115,109.169226,0,254,39856.1206597222,2009-02-12,02:53:45
23.622422,109.170622,0,277,39856.1207175926,2009-02-12,02:53:50
23.62272,109.172003,0,299,39856.120775463,2009-02-12,02:53:55
23.62298,109.17338,0,322,39856.1208333333,2009-02-12,02:54:00
23.623261,109.174735,0,343,39856.1208912037,2009-02-12,02:54:05
23.623628,109.176118,0,363,39856.1209490741,2009-02-12,02:54:10
23.624296,109.177402,0,368,39856.1210069444,2009-02-12,02:54:15
23.625133,109.178474,0,355,39856.1210648148,2009-02-12,02:54:20
23.626266,109.179261,0,316,39856.1211226852,2009-02-12,02:54:25
23.627676,109.179824,0,281,39856.1211805556,2009-02-12,02:54:30
23.629033,109.180352,0,252,39856.1212384259,2009-02-12,02:54:35
23.630321,109.180907,0,232,39856.1212962963,2009-02-12,02:54:40
23.631614,109.181462,0,219,39856.1213541667,2009-02-12,02:54:45
23.632919,109.182005,0,207,39856.121412037,2009-02-12,02:54:50
23.634221,109.182559,0,194,39856.1214699074,2009-02-12,02:54:55
23.635502,109.183116,0,182,39856.1215277778,2009-02-12,02:55:00
23.636788,109.183689,0,171,39856.1215856481,2009-02-12,02:55:05
23.638101,109.184256,0,157,39856.1216435185,2009-02-12,02:55:10
23.639419,109.184842,0,150,39856.1217013889,2009-02-12,02:55:15
23.640757,109.185328,0,158,39856.1217592593,2009-02-12,02:55:20
23.642133,109.185809,0,177,39856.1218171296,2009-02-12,02:55:25
23.643517,109.186279,0,193,39856.121875,2009-02-12,02:55:30
23.6449,109.186759,0,201,39856.1219328704,2009-02-12,02:55:35
23.646265,109.187233,0,203,39856.1219907407,2009-02-12,02:55:40
23.647642,109.187717,0,204,39856.1220486111,2009-02-12,02:55:45
23.649027,109.188186,0,202,39856.1221064815,2009-02-12,02:55:50
23.650418,109.188672,0,210,39856.1221643519,2009-02-12,02:55:55
23.651795,109.189158,0,222,39856.1222222222,2009-02-12,02:56:00
23.653201,109.189616,0,221,39856.1222800926,2009-02-12,02:56:05
23.654587,109.190096,0,220,39856.122337963,2009-02-12,02:56:10
23.655969,109.190572,0,208,39856.1223958333,2009-02-12,02:56:15
23.657375,109.191024,0,197,39856.1224537037,2009-02-12,02:56:20
23.658764,109.191502,0,195,39856.1225115741,2009-02-12,02:56:25
23.660133,109.19198,0,189,39856.1225694444,2009-02-12,02:56:30
23.661517,109.19246,0,195,39856.1226273148,2009-02-12,02:56:35
23.662898,109.19299,0,215,39856.1226851852,2009-02-12,02:56:40
23.664195,109.193669,0,232,39856.1227430556,2009-02-12,02:56:45
23.665462,109.194445,0,250,39856.1228009259,2009-02-12,02:56:50
23.66672,109.19525,0,266,39856.1228587963,2009-02-12,02:56:55
23.667995,109.196048,0,281,39856.1229166667,2009-02-12,02:57:00
23.669251,109.196833,0,298,39856.122974537,2009-02-12,02:57:05
23.670522,109.197608,0,309,39856.1230324074,2009-02-12,02:57:10
23.671777,109.198391,0,319,39856.1230902778,2009-02-12,02:57:15
23.673039,109.199188,0,329,39856.1231481481,2009-02-12,02:57:20
23.6743,109.199974,0,342,39856.1232060185,2009-02-12,02:57:25
23.675571,109.200747,0,353,39856.1232638889,2009-02-12,02:57:30
23.676826,109.201515,0,354,39856.1233217593,2009-02-12,02:57:35
23.678077,109.202286,0,347,39856.1233796296,2009-02-12,02:57:40
23.679268,109.203166,0,335,39856.1234375,2009-02-12,02:57:45
23.680407,109.204092,0,319,39856.1234953704,2009-02-12,02:57:50
23.681546,109.20501,0,310,39856.1235532407,2009-02-12,02:57:55
23.682681,109.205943,0,304,39856.1236111111,2009-02-12,02:58:00
23.68381,109.206881,0,313,39856.1236689815,2009-02-12,02:58:05
23.684937,109.207806,0,327,39856.1237268519,2009-02-12,02:58:10
23.686073,109.208721,0,340,39856.1237847222,2009-02-12,02:58:15
23.687202,109.209617,0,345,39856.1238425926,2009-02-12,02:58:20
23.688347,109.210524,0,343,39856.123900463,2009-02-12,02:58:25
23.689482,109.211425,0,336,39856.1239583333,2009-02-12,02:58:30
23.690584,109.21233,0,348,39856.1240162037,2009-02-12,02:58:35
23.691683,109.213244,0,360,39856.1240740741,2009-02-12,02:58:40
23.692802,109.214156,0,379,39856.1241319444,2009-02-12,02:58:45
23.693924,109.215045,0,397,39856.1241898148,2009-02-12,02:58:50
23.695046,109.215935,0,404,39856.1242476852,2009-02-12,02:58:55
23.696171,109.216821,0,395,39856.1243055556,2009-02-12,02:59:00
23.697297,109.217707,0,367,39856.1243634259,2009-02-12,02:59:05
23.698391,109.218572,0,328,39856.1244212963,2009-02-12,02:59:10
23.699483,109.21944,0,297,39856.1244791667,2009-02-12,02:59:15
23.700514,109.220415,0,262,39856.124537037,2009-02-12,02:59:20
23.701386,109.221556,0,231,39856.1245949074,2009-02-12,02:59:25
23.702058,109.222848,0,213,39856.1246527778,2009-02-12,02:59:30
23.702568,109.224216,0,201,39856.1247106481,2009-02-12,02:59:35
23.702989,109.225587,0,205,39856.1247685185,2009-02-12,02:59:40
23.703521,109.226899,0,211,39856.1248263889,2009-02-12,02:59:45
23.704246,109.228061,0,221,39856.1248842593,2009-02-12,02:59:50
23.705169,109.229064,0,220,39856.1249421296,2009-02-12,02:59:55
23.706277,109.229861,0,209,39856.125,2009-02-12,03:00:00
23.707454,109.230551,0,200,39856.1250578704,2009-02-12,03:00:05
23.708618,109.231252,0,188,39856.1251157407,2009-02-12,03:00:10
23.709764,109.231958,0,186,39856.1251736111,2009-02-12,03:00:15
23.710928,109.232667,0,187,39856.1252314815,2009-02-12,03:00:20
23.712111,109.233339,0,179,39856.1252893518,2009-02-12,03:00:25
23.713303,109.233799,0,168,39856.1253472222,2009-02-12,03:00:30
23.714541,109.234063,0,154,39856.1254050926,2009-02-12,03:00:35
23.715806,109.233847,0,154,39856.125462963,2009-02-12,03:00:40
23.717143,109.233429,0,138,39856.1255208333,2009-02-12,03:00:45
23.718517,109.233181,0,119,39856.1255787037,2009-02-12,03:00:50
23.719872,109.233169,0,105,39856.1256365741,2009-02-12,03:00:55
23.721216,109.233212,0,105,39856.1256944444,2009-02-12,03:01:00
23.722554,109.233443,0,119,39856.1257523148,2009-02-12,03:01:05
23.723843,109.233885,0,131,39856.1258101852,2009-02-12,03:01:10
23.725087,109.234366,0,132,39856.1258680556,2009-02-12,03:01:15
23.726324,109.234864,0,129,39856.1259259259,2009-02-12,03:01:20
23.727528,109.235357,0,128,39856.1259837963,2009-02-12,03:01:25
23.728746,109.235841,0,134,39856.1260416667,2009-02-12,03:01:30
23.729983,109.236328,0,142,39856.126099537,2009-02-12,03:01:35
23.73122,109.236809,0,144,39856.1261574074,2009-02-12,03:01:40
23.732436,109.237299,0,144,39856.1262152778,2009-02-12,03:01:45
23.73367,109.237785,0,143,39856.1262731481,2009-02-12,03:01:50
23.734885,109.238261,0,137,39856.1263310185,2009-02-12,03:01:55
23.73612,109.238755,0,137,39856.1263888889,2009-02-12,03:02:00
23.737343,109.239253,0,141,39856.1264467593,2009-02-12,03:02:05
23.738595,109.239732,0,157,39856.1265046296,2009-02-12,03:02:10
23.739833,109.240221,0,181,39856.1265625,2009-02-12,03:02:15
23.74109,109.240724,0,201,39856.1266203704,2009-02-12,03:02:20
23.742324,109.241223,0,213,39856.1266782407,2009-02-12,03:02:25
23.743567,109.241723,0,217,39856.1267361111,2009-02-12,03:02:30
23.744808,109.242213,0,219,39856.1267939815,2009-02-12,03:02:35
23.746051,109.242701,0,214,39856.1268518518,2009-02-12,03:02:40
23.747308,109.24318,0,220,39856.1269097222,2009-02-12,03:02:45
23.748565,109.243666,0,231,39856.1269675926,2009-02-12,03:02:50
23.749812,109.244147,0,234,39856.127025463,2009-02-12,03:02:55
23.751076,109.244623,0,237,39856.1270833333,2009-02-12,03:03:00
23.752309,109.245105,0,232,39856.1271412037,2009-02-12,03:03:05
23.753527,109.245582,0,225,39856.1271990741,2009-02-12,03:03:10
23.754783,109.246081,0,223,39856.1272569444,2009-02-12,03:03:15
23.756025,109.246561,0,221,39856.1273148148,2009-02-12,03:03:20
23.757267,109.247039,0,238,39856.1273726852,2009-02-12,03:03:25
23.758498,109.247486,0,247,39856.1274305556,2009-02-12,03:03:30
23.759746,109.247938,0,254,39856.1274884259,2009-02-12,03:03:35
23.760982,109.248366,0,244,39856.1275462963,2009-02-12,03:03:40
23.762215,109.24881,0,226,39856.1276041667,2009-02-12,03:03:45
23.76344,109.249248,0,206,39856.127662037,2009-02-12,03:03:50
23.764664,109.249698,0,195,39856.1277199074,2009-02-12,03:03:55
23.765883,109.250092,0,201,39856.1277777778,2009-02-12,03:04:00
23.767132,109.250292,0,206,39856.1278356481,2009-02-12,03:04:05
23.768394,109.250249,0,208,39856.1278935185,2009-02-12,03:04:10
23.76964,109.249979,0,211,39856.1279513889,2009-02-12,03:04:15
23.770879,109.249666,0,216,39856.1280092593,2009-02-12,03:04:20
23.772101,109.249337,0,223,39856.1280671296,2009-02-12,03:04:25
23.773306,109.249028,0,226,39856.128125,2009-02-12,03:04:30
23.774517,109.248696,0,228,39856.1281828704,2009-02-12,03:04:35
23.775746,109.248435,0,234,39856.1282407407,2009-02-12,03:04:40
23.776955,109.248146,0,252,39856.1282986111,2009-02-12,03:04:45
23.778156,109.247891,0,266,39856.1283564815,2009-02-12,03:04:50
23.779411,109.247813,0,270,39856.1284143519,2009-02-12,03:04:55
23.780621,109.247907,0,260,39856.1284722222,2009-02-12,03:05:00
23.781826,109.248028,0,250,39856.1285300926,2009-02-12,03:05:05
23.783039,109.248124,0,234,39856.128587963,2009-02-12,03:05:10
23.784241,109.248237,0,219,39856.1286458333,2009-02-12,03:05:15
23.785447,109.248359,0,207,39856.1287037037,2009-02-12,03:05:20
23.786635,109.248471,0,193,39856.1287615741,2009-02-12,03:05:25
23.78782,109.248596,0,182,39856.1288194444,2009-02-12,03:05:30
23.789008,109.248699,0,171,39856.1288773148,2009-02-12,03:05:35
23.790206,109.248808,0,164,39856.1289351852,2009-02-12,03:05:40
23.791389,109.248931,0,155,39856.1289930556,2009-02-12,03:05:45
23.792585,109.249042,0,149,39856.1290509259,2009-02-12,03:05:50
23.793788,109.249134,0,142,39856.1291087963,2009-02-12,03:05:55
23.794993,109.249222,0,142,39856.1291666667,2009-02-12,03:06:00
23.796166,109.249261,0,153,39856.129224537,2009-02-12,03:06:05
23.797335,109.249139,0,171,39856.1292824074,2009-02-12,03:06:10
23.798539,109.248702,0,206,39856.1293402778,2009-02-12,03:06:15
23.799653,109.248126,0,230,39856.1293981481,2009-02-12,03:06:20
23.800796,109.247508,0,247,39856.1294560185,2009-02-12,03:06:25
23.801951,109.246909,0,245,39856.1295138889,2009-02-12,03:06:30
23.803133,109.246339,0,221,39856.1295717593,2009-02-12,03:06:35
23.8043,109.245774,0,196,39856.1296296296,2009-02-12,03:06:40
23.805561,109.245386,0,168,39856.1296875,2009-02-12,03:06:45
23.806882,109.245286,0,144,39856.1297453704,2009-02-12,03:06:50
23.808198,109.24553,0,151,39856.1298032407,2009-02-12,03:06:55
23.809443,109.246017,0,160,39856.1298611111,2009-02-12,03:07:00
23.810605,109.246699,0,158,39856.1299189815,2009-02-12,03:07:05
23.811763,109.247401,0,170,39856.1299768519,2009-02-12,03:07:10
23.812905,109.248115,0,194,39856.1300347222,2009-02-12,03:07:15
23.814074,109.248803,0,201,39856.1300925926,2009-02-12,03:07:20
23.815232,109.249518,0,213,39856.130150463,2009-02-12,03:07:25
23.816417,109.250205,0,217,39856.1302083333,2009-02-12,03:07:30
23.817612,109.250901,0,214,39856.1302662037,2009-02-12,03:07:35
23.818818,109.251596,0,216,39856.1303240741,2009-02-12,03:07:40
23.820017,109.252299,0,233,39856.1303819444,2009-02-12,03:07:45
23.821224,109.252992,0,251,39856.1304398148,2009-02-12,03:07:50
23.822424,109.253689,0,263,39856.1304976852,2009-02-12,03:07:55
23.82363,109.254369,0,273,39856.1305555556,2009-02-12,03:08:00
23.824862,109.254983,0,277,39856.1306134259,2009-02-12,03:08:05
23.826144,109.25535,0,267,39856.1306712963,2009-02-12,03:08:10
23.827514,109.25543,0,258,39856.1307291667,2009-02-12,03:08:15
23.828894,109.255279,0,263,39856.130787037,2009-02-12,03:08:20
23.830268,109.255108,0,266,39856.1308449074,2009-02-12,03:08:25
23.831641,109.254937,0,263,39856.1309027778,2009-02-12,03:08:30
23.833015,109.254873,0,255,39856.1309606481,2009-02-12,03:08:35
23.834406,109.254861,0,244,39856.1310185185,2009-02-12,03:08:40
23.83578,109.25484,0,230,39856.1310763889,2009-02-12,03:08:45
23.837156,109.254823,0,217,39856.1311342593,2009-02-12,03:08:50
23.838538,109.254826,0,216,39856.1311921296,2009-02-12,03:08:55
23.839918,109.254809,0,232,39856.13125,2009-02-12,03:09:00
23.841299,109.25478,0,246,39856.1313078704,2009-02-12,03:09:05
23.842689,109.254769,0,257,39856.1313657407,2009-02-12,03:09:10
23.844075,109.254744,0,254,39856.1314236111,2009-02-12,03:09:15
23.845448,109.254729,0,254,39856.1314814815,2009-02-12,03:09:20
23.846818,109.254757,0,248,39856.1315393519,2009-02-12,03:09:25
23.848179,109.254846,0,248,39856.1315972222,2009-02-12,03:09:30
23.849528,109.254876,0,251,39856.1316550926,2009-02-12,03:09:35
23.850878,109.254835,0,250,39856.131712963,2009-02-12,03:09:40
23.852234,109.254792,0,244,39856.1317708333,2009-02-12,03:09:45
23.853604,109.254744,0,238,39856.1318287037,2009-02-12,03:09:50
23.854961,109.254697,0,227,39856.1318865741,2009-02-12,03:09:55
23.856326,109.254653,0,217,39856.1319444444,2009-02-12,03:10:00
23.857694,109.254587,0,206,39856.1320023148,2009-02-12,03:10:05
23.859045,109.25447,0,200,39856.1320601852,2009-02-12,03:10:10
23.860397,109.254265,0,201,39856.1321180556,2009-02-12,03:10:15
23.861736,109.253872,0,213,39856.1321759259,2009-02-12,03:10:20
23.86302,109.253468,0,221,39856.1322337963,2009-02-12,03:10:25
23.864301,109.253054,0,222,39856.1322916667,2009-02-12,03:10:30
23.865575,109.252646,0,217,39856.132349537,2009-02-12,03:10:35
23.866879,109.252263,0,209,39856.1324074074,2009-02-12,03:10:40
23.868164,109.251864,0,208,39856.1324652778,2009-02-12,03:10:45
23.869444,109.251528,0,209,39856.1325231481,2009-02-12,03:10:50
23.870788,109.251432,0,203,39856.1325810185,2009-02-12,03:10:55
23.872129,109.251653,0,200,39856.1326388889,2009-02-12,03:11:00
23.873433,109.252094,0,202,39856.1326967593,2009-02-12,03:11:05
23.874478,109.252857,0,193,39856.1327546296,2009-02-12,03:11:10
23.875512,109.253795,0,216,39856.1328125,2009-02-12,03:11:15
23.87658,109.254705,0,235,39856.1328703704,2009-02-12,03:11:20
23.877672,109.255573,0,234,39856.1329282407,2009-02-12,03:11:25
23.878754,109.256413,0,232,39856.1329861111,2009-02-12,03:11:30
23.879828,109.257257,0,237,39856.1330439815,2009-02-12,03:11:35
23.8809,109.258097,0,250,39856.1331018518,2009-02-12,03:11:40
23.882002,109.258946,0,274,39856.1331597222,2009-02-12,03:11:45
23.883088,109.259782,0,291,39856.1332175926,2009-02-12,03:11:50
23.884202,109.260632,0,302,39856.133275463,2009-02-12,03:11:55
23.885282,109.261467,0,309,39856.1333333333,2009-02-12,03:12:00
23.886404,109.262302,0,318,39856.1333912037,2009-02-12,03:12:05
23.887525,109.26313,0,314,39856.1334490741,2009-02-12,03:12:10
23.88862,109.263957,0,299,39856.1335069444,2009-02-12,03:12:15
23.889703,109.26478,0,275,39856.1335648148,2009-02-12,03:12:20
23.890775,109.265618,0,258,39856.1336226852,2009-02-12,03:12:25
23.891868,109.266416,0,245,39856.1336805556,2009-02-12,03:12:30
23.893042,109.267016,0,229,39856.1337384259,2009-02-12,03:12:35
23.894302,109.267332,0,208,39856.1337962963,2009-02-12,03:12:40
23.895606,109.267444,0,189,39856.1338541667,2009-02-12,03:12:45
23.896923,109.267511,0,167,39856.133912037,2009-02-12,03:12:50
23.897748,109.267582,0,153,39856.1339467593,2009-02-12,03:12:53
23.89886,109.267698,0,138,39856.1339930556,2009-02-12,03:12:57
23.899652,109.26787,0,125,39856.1340277778,2009-02-12,03:13:00
23.900666,109.268259,0,100,39856.1340740741,2009-02-12,03:13:04
23.901374,109.268638,0,90,39856.1341087963,2009-02-12,03:13:07
23.90231,109.269199,0,101,39856.1341550926,2009-02-12,03:13:11
23.903028,109.269623,0,121,39856.1341898148,2009-02-12,03:13:14
23.903998,109.270218,0,146,39856.1342361111,2009-02-12,03:13:18
23.904698,109.270691,0,156,39856.1342708333,2009-02-12,03:13:21
23.905604,109.271353,0,160,39856.1343171296,2009-02-12,03:13:25
23.90651,109.272022,0,154,39856.1343634259,2009-02-12,03:13:29
23.907189,109.272523,0,144,39856.1343981481,2009-02-12,03:13:32
23.908088,109.273184,0,132,39856.1344444444,2009-02-12,03:13:36
23.908772,109.273693,0,120,39856.1344791667,2009-02-12,03:13:39
23.909675,109.274344,0,106,39856.134525463,2009-02-12,03:13:43
23.910352,109.274835,0,97,39856.1345601852,2009-02-12,03:13:46
23.911264,109.275471,0,97,39856.1346064815,2009-02-12,03:13:50
23.911937,109.275963,0,106,39856.1346412037,2009-02-12,03:13:53
23.912825,109.276614,0,121,39856.1346875,2009-02-12,03:13:57
23.913492,109.277105,0,128,39856.1347222222,2009-02-12,03:14:00
23.914398,109.277745,0,135,39856.1347685185,2009-02-12,03:14:04
23.915089,109.278209,0,134,39856.1348032407,2009-02-12,03:14:07
23.916044,109.278729,0,130,39856.134849537,2009-02-12,03:14:11
23.916802,109.278963,0,131,39856.1348842593,2009-02-12,03:14:14
23.917856,109.279052,0,128,39856.1349305556,2009-02-12,03:14:18
23.918659,109.279032,0,125,39856.1349652778,2009-02-12,03:14:21
23.919724,109.279017,0,121,39856.1350115741,2009-02-12,03:14:25
23.920531,109.279034,0,117,39856.1350462963,2009-02-12,03:14:28
23.921605,109.279055,0,120,39856.1350925926,2009-02-12,03:14:32
23.922417,109.279072,0,125,39856.1351273148,2009-02-12,03:14:35
23.923502,109.279108,0,133,39856.1351736111,2009-02-12,03:14:39
23.924317,109.279142,0,143,39856.1352083333,2009-02-12,03:14:42
23.925408,109.279168,0,152,39856.1352546296,2009-02-12,03:14:46
23.926487,109.279196,0,152,39856.1353009259,2009-02-12,03:14:50
23.927298,109.279217,0,147,39856.1353356481,2009-02-12,03:14:53
23.928396,109.27926,0,137,39856.1353819444,2009-02-12,03:14:57
23.929224,109.279283,0,128,39856.1354166667,2009-02-12,03:15:00
23.930322,109.27932,0,115,39856.135462963,2009-02-12,03:15:04
23.93114,109.279352,0,108,39856.1354976852,2009-02-12,03:15:07
23.932233,109.2794,0,104,39856.1355439815,2009-02-12,03:15:11
23.933064,109.27943,0,105,39856.1355787037,2009-02-12,03:15:14
23.934163,109.279469,0,101,39856.135625,2009-02-12,03:15:18
23.934979,109.279495,0,97,39856.1356597222,2009-02-12,03:15:21
23.936066,109.279537,0,95,39856.1357060185,2009-02-12,03:15:25
23.936874,109.279565,0,93,39856.1357407407,2009-02-12,03:15:28
23.937953,109.279579,0,92,39856.135787037,2009-02-12,03:15:32
23.938774,109.279528,0,98,39856.1358217593,2009-02-12,03:15:35
23.939879,109.279365,0,110,39856.1358680556,2009-02-12,03:15:39
23.940697,109.279153,0,114,39856.1359027778,2009-02-12,03:15:42
23.941627,109.278566,0,120,39856.1359490741,2009-02-12,03:15:46
23.94228,109.278078,0,127,39856.1359837963,2009-02-12,03:15:49
23.943158,109.277421,0,144,39856.1360300926,2009-02-12,03:15:53
23.943821,109.276942,0,158,39856.1360648148,2009-02-12,03:15:56
23.944685,109.276293,0,177,39856.1361111111,2009-02-12,03:16:00
23.945347,109.275817,0,186,39856.1361458333,2009-02-12,03:16:03
23.946256,109.275171,0,200,39856.1361921296,2009-02-12,03:16:07
23.946932,109.274699,0,213,39856.1362268519,2009-02-12,03:16:10
23.947867,109.274177,0,225,39856.1362731481,2009-02-12,03:16:14
23.948597,109.273845,0,232,39856.1363078704,2009-02-12,03:16:17
23.949581,109.27342,0,233,39856.1363541667,2009-02-12,03:16:21
23.950553,109.273003,0,228,39856.136400463,2009-02-12,03:16:25
23.951281,109.272686,0,220,39856.1364351852,2009-02-12,03:16:28
23.952271,109.272265,0,203,39856.1364814815,2009-02-12,03:16:32
23.953017,109.271951,0,191,39856.1365162037,2009-02-12,03:16:35
23.95404,109.271547,0,183,39856.1365625,2009-02-12,03:16:39
23.954818,109.271313,0,165,39856.1365972222,2009-02-12,03:16:42
23.955868,109.271106,0,154,39856.1366435185,2009-02-12,03:16:46
23.956682,109.271003,0,143,39856.1366782407,2009-02-12,03:16:49
23.957772,109.270895,0,129,39856.136724537,2009-02-12,03:16:53
23.958583,109.270816,0,119,39856.1367592593,2009-02-12,03:16:56
23.959664,109.270702,0,108,39856.1368055556,2009-02-12,03:17:00
23.960485,109.270602,0,98,39856.1368402778,2009-02-12,03:17:03
23.961568,109.270446,0,94,39856.1368865741,2009-02-12,03:17:07
23.962368,109.270347,0,88,39856.1369212963,2009-02-12,03:17:10
23.963436,109.270212,0,87,39856.1369675926,2009-02-12,03:17:14
23.964237,109.270108,0,95,39856.1370023148,2009-02-12,03:17:17
23.965312,109.26998,0,99,39856.1370486111,2009-02-12,03:17:21
23.966133,109.269907,0,102,39856.1370833333,2009-02-12,03:17:24
23.967225,109.269877,0,104,39856.1371296296,2009-02-12,03:17:28
23.968005,109.269958,0,100,39856.1371643519,2009-02-12,03:17:31
23.969051,109.270113,0,94,39856.1372106481,2009-02-12,03:17:35
23.969839,109.27022,0,94,39856.1372453704,2009-02-12,03:17:38
23.970877,109.2704,0,89,39856.1372916667,2009-02-12,03:17:42
23.971917,109.270581,0,89,39856.137337963,2009-02-12,03:17:46
23.972699,109.270712,0,86,39856.1373726852,2009-02-12,03:17:49
23.973749,109.270866,0,93,39856.1374189815,2009-02-12,03:17:53
23.974535,109.270976,0,98,39856.1374537037,2009-02-12,03:17:56
23.975591,109.271131,0,99,39856.1375,2009-02-12,03:18:00
23.976397,109.271263,0,102,39856.1375347222,2009-02-12,03:18:03
23.977459,109.271437,0,100,39856.1375810185,2009-02-12,03:18:07
23.978253,109.271563,0,96,39856.1376157407,2009-02-12,03:18:10
23.979312,109.27174,0,97,39856.137662037,2009-02-12,03:18:14
23.980093,109.271855,0,98,39856.1376967593,2009-02-12,03:18:17
23.981135,109.272017,0,94,39856.1377430556,2009-02-12,03:18:21
23.981927,109.272131,0,91,39856.1377777778,2009-02-12,03:18:24
23.982976,109.27228,0,87,39856.1378240741,2009-02-12,03:18:28
23.983765,109.272399,0,97,39856.1378587963,2009-02-12,03:18:31
23.984806,109.272558,0,113,39856.1379050926,2009-02-12,03:18:35
23.985592,109.272682,0,124,39856.1379398148,2009-02-12,03:18:38
23.98663,109.272845,0,141,39856.1379861111,2009-02-12,03:18:42
23.987414,109.272967,0,152,39856.1380208333,2009-02-12,03:18:45
23.988451,109.273139,0,163,39856.1380671296,2009-02-12,03:18:49
23.989231,109.273259,0,167,39856.1381018519,2009-02-12,03:18:52
23.990273,109.273371,0,173,39856.1381481481,2009-02-12,03:18:56
23.991023,109.273398,0,182,39856.1381828704,2009-02-12,03:18:59
23.992045,109.273434,0,200,39856.1382291667,2009-02-12,03:19:03
23.992836,109.273433,0,209,39856.1382638889,2009-02-12,03:19:06
23.993901,109.273441,0,221,39856.1383101852,2009-02-12,03:19:10
23.994996,109.273378,0,231,39856.1383564815,2009-02-12,03:19:14
23.995796,109.273306,0,251,39856.1383912037,2009-02-12,03:19:17
23.996857,109.273219,0,268,39856.1384375,2009-02-12,03:19:21
23.997639,109.273166,0,281,39856.1384722222,2009-02-12,03:19:24
23.998683,109.273071,0,293,39856.1385185185,2009-02-12,03:19:28
23.999449,109.272998,0,300,39856.1385532407,2009-02-12,03:19:31
24.000516,109.272898,0,307,39856.138599537,2009-02-12,03:19:35
24.001362,109.272805,0,311,39856.1386342593,2009-02-12,03:19:38
24.002471,109.27269,0,322,39856.1386805556,2009-02-12,03:19:42
24.003275,109.272595,0,335,39856.1387152778,2009-02-12,03:19:45
24.004328,109.272465,0,357,39856.1387615741,2009-02-12,03:19:49
24.005111,109.272367,0,371,39856.1387962963,2009-02-12,03:19:52
24.006128,109.272285,0,391,39856.1388425926,2009-02-12,03:19:56
24.006868,109.272257,0,400,39856.1388773148,2009-02-12,03:19:59
24.007907,109.272204,0,406,39856.1389236111,2009-02-12,03:20:03
24.008662,109.27216,0,406,39856.1389583333,2009-02-12,03:20:06
24.009708,109.272094,0,400,39856.1390046296,2009-02-12,03:20:10
24.010496,109.27204,0,383,39856.1390393519,2009-02-12,03:20:13
24.011526,109.271966,0,359,39856.1390856481,2009-02-12,03:20:17
24.012297,109.271906,0,348,39856.1391203704,2009-02-12,03:20:20
24.013318,109.271823,0,328,39856.1391666667,2009-02-12,03:20:24
24.01408,109.271767,0,316,39856.1392013889,2009-02-12,03:20:27
24.015122,109.271658,0,298,39856.1392476852,2009-02-12,03:20:31
24.016154,109.271506,0,284,39856.1392939815,2009-02-12,03:20:35
24.016953,109.271321,0,269,39856.1393287037,2009-02-12,03:20:38
24.017999,109.271057,0,255,39856.139375,2009-02-12,03:20:42
24.018761,109.270867,0,251,39856.1394097222,2009-02-12,03:20:45
24.019778,109.270631,0,253,39856.1394560185,2009-02-12,03:20:49
24.020545,109.270462,0,249,39856.1394907407,2009-02-12,03:20:52
24.021567,109.270232,0,244,39856.139537037,2009-02-12,03:20:56
24.022335,109.27006,0,242,39856.1395717593,2009-02-12,03:20:59
24.023351,109.269846,0,239,39856.1396180556,2009-02-12,03:21:03
24.024122,109.269721,0,238,39856.1396527778,2009-02-12,03:21:06
24.025154,109.269674,0,228,39856.1396990741,2009-02-12,03:21:10
24.02595,109.269695,0,217,39856.1397337963,2009-02-12,03:21:13
24.027009,109.269724,0,203,39856.1397800926,2009-02-12,03:21:17
24.027802,109.269738,0,196,39856.1398148148,2009-02-12,03:21:20
24.028872,109.269788,0,192,39856.1398611111,2009-02-12,03:21:24
24.029674,109.269813,0,197,39856.1398958333,2009-02-12,03:21:27
24.030732,109.269836,0,204,39856.1399421296,2009-02-12,03:21:31
24.031541,109.269872,0,206,39856.1399768519,2009-02-12,03:21:34
24.032591,109.269848,0,196,39856.1400231481,2009-02-12,03:21:38
24.033392,109.269741,0,188,39856.1400578704,2009-02-12,03:21:41
24.034471,109.269537,0,176,39856.1401041667,2009-02-12,03:21:45
24.035297,109.269279,0,165,39856.1401388889,2009-02-12,03:21:48
24.036355,109.268713,0,145,39856.1401851852,2009-02-12,03:21:52
24.037035,109.26827,0,133,39856.1402199074,2009-02-12,03:21:55
24.03784,109.267658,0,125,39856.1402662037,2009-02-12,03:21:59
24.038651,109.267075,0,124,39856.1403125,2009-02-12,03:22:03
24.039323,109.266671,0,122,39856.1403472222,2009-02-12,03:22:06
24.040261,109.26621,0,117,39856.1403935185,2009-02-12,03:22:10
24.041039,109.265992,0,119,39856.1404282407,2009-02-12,03:22:13
24.0421,109.265837,0,116,39856.140474537,2009-02-12,03:22:17
24.042921,109.265748,0,112,39856.1405092593,2009-02-12,03:22:20
24.044011,109.265683,0,118,39856.1405555556,2009-02-12,03:22:24
24.044819,109.265657,0,121,39856.1405902778,2009-02-12,03:22:27
24.045892,109.265588,0,124,39856.1406365741,2009-02-12,03:22:31
24.046679,109.265547,0,134,39856.1406712963,2009-02-12,03:22:34
24.047763,109.265518,0,148,39856.1407175926,2009-02-12,03:22:38
24.048566,109.265481,0,156,39856.1407523148,2009-02-12,03:22:41
24.049601,109.265412,0,161,39856.1407986111,2009-02-12,03:22:45
24.0504,109.265327,0,158,39856.1408333333,2009-02-12,03:22:48
24.051463,109.265208,0,153,39856.1408796296,2009-02-12,03:22:52
24.052243,109.265133,0,150,39856.1409143518,2009-02-12,03:22:55
24.053278,109.265029,0,148,39856.1409606481,2009-02-12,03:22:59
24.054078,109.264981,0,141,39856.1409953704,2009-02-12,03:23:02
24.055155,109.264907,0,131,39856.1410416667,2009-02-12,03:23:06
24.055965,109.264867,0,118,39856.1410763889,2009-02-12,03:23:09
24.057057,109.264904,0,103,39856.1411226852,2009-02-12,03:23:13
24.057873,109.265017,0,90,39856.1411574074,2009-02-12,03:23:16
24.058939,109.265235,0,73,39856.1412037037,2009-02-12,03:23:20
24.0597,109.265464,0,73,39856.1412384259,2009-02-12,03:23:23
24.060723,109.265741,0,90,39856.1412847222,2009-02-12,03:23:27
24.061788,109.265968,0,102,39856.1413310185,2009-02-12,03:23:31
24.062587,109.26613,0,112,39856.1413657407,2009-02-12,03:23:34
24.063657,109.26635,0,128,39856.141412037,2009-02-12,03:23:38
24.064478,109.266471,0,147,39856.1414467593,2009-02-12,03:23:41
24.065562,109.26652,0,170,39856.1414930556,2009-02-12,03:23:45
24.066383,109.266475,0,187,39856.1415277778,2009-02-12,03:23:48
24.067476,109.266361,0,201,39856.1415740741,2009-02-12,03:23:52
24.068295,109.266265,0,208,39856.1416087963,2009-02-12,03:23:55
24.06942,109.266157,0,214,39856.1416550926,2009-02-12,03:23:59
24.07026,109.2661,0,226,39856.1416898148,2009-02-12,03:24:02
24.071311,109.266206,0,233,39856.1417361111,2009-02-12,03:24:06
24.072085,109.266369,0,234,39856.1417708333,2009-02-12,03:24:09
24.073119,109.266617,0,241,39856.1418171296,2009-02-12,03:24:13
24.073912,109.266786,0,250,39856.1418518518,2009-02-12,03:24:16
24.074947,109.267009,0,259,39856.1418981481,2009-02-12,03:24:20
24.075723,109.267175,0,262,39856.1419328704,2009-02-12,03:24:23
24.076744,109.267395,0,265,39856.1419791667,2009-02-12,03:24:27
24.077519,109.267485,0,266,39856.1420138889,2009-02-12,03:24:30
24.078545,109.267483,0,266,39856.1420601852,2009-02-12,03:24:34
24.079344,109.267428,0,265,39856.1420949074,2009-02-12,03:24:37
24.0804,109.267348,0,272,39856.1421412037,2009-02-12,03:24:41
24.081177,109.267278,0,277,39856.1421759259,2009-02-12,03:24:44
24.082206,109.267191,0,282,39856.1422222222,2009-02-12,03:24:48
24.082959,109.267126,0,284,39856.1422569444,2009-02-12,03:24:51
24.083981,109.267041,0,280,39856.1423032407,2009-02-12,03:24:55
24.084997,109.266955,0,279,39856.142349537,2009-02-12,03:24:59
24.085763,109.266879,0,281,39856.1423842593,2009-02-12,03:25:02
24.086803,109.266791,0,283,39856.1424305556,2009-02-12,03:25:06
24.087595,109.266719,0,290,39856.1424652778,2009-02-12,03:25:09
24.088644,109.266629,0,303,39856.1425115741,2009-02-12,03:25:13
24.089453,109.266575,0,309,39856.1425462963,2009-02-12,03:25:16
24.090501,109.266514,0,318,39856.1425925926,2009-02-12,03:25:20
24.091269,109.266462,0,323,39856.1426273148,2009-02-12,03:25:23
24.092272,109.266357,0,333,39856.1426736111,2009-02-12,03:25:27
24.093073,109.266288,0,336,39856.1427083333,2009-02-12,03:25:30
24.09417,109.26621,0,336,39856.1427546296,2009-02-12,03:25:34
24.09498,109.266134,0,337,39856.1427893518,2009-02-12,03:25:37
24.096077,109.266042,0,342,39856.1428356481,2009-02-12,03:25:41
24.0969,109.265985,0,347,39856.1428703704,2009-02-12,03:25:44
24.098009,109.265918,0,350,39856.1429166667,2009-02-12,03:25:48
24.098824,109.265852,0,354,39856.1429513889,2009-02-12,03:25:51
24.099882,109.265748,0,362,39856.1429976852,2009-02-12,03:25:55
24.100685,109.265661,0,369,39856.1430324074,2009-02-12,03:25:58
24.101773,109.265471,0,370,39856.1430787037,2009-02-12,03:26:02
24.102551,109.265221,0,367,39856.1431134259,2009-02-12,03:26:05
24.103599,109.264897,0,359,39856.1431597222,2009-02-12,03:26:09
24.104399,109.264661,0,355,39856.1431944444,2009-02-12,03:26:12
24.10545,109.264338,0,354,39856.1432407407,2009-02-12,03:26:16
24.106251,109.264105,0,351,39856.143275463,2009-02-12,03:26:19
24.107321,109.263799,0,359,39856.1433217593,2009-02-12,03:26:23
24.108378,109.263506,0,375,39856.1433680556,2009-02-12,03:26:27
24.109171,109.263269,0,388,39856.1434027778,2009-02-12,03:26:30
24.110246,109.262972,0,408,39856.1434490741,2009-02-12,03:26:34
24.111043,109.262737,0,426,39856.1434837963,2009-02-12,03:26:37
24.112098,109.262437,0,446,39856.1435300926,2009-02-12,03:26:41
24.112945,109.262235,0,457,39856.1435648148,2009-02-12,03:26:44
24.114072,109.261971,0,471,39856.1436111111,2009-02-12,03:26:48
24.114806,109.261733,0,481,39856.1436458333,2009-02-12,03:26:51
24.115796,109.261448,0,495,39856.1436921296,2009-02-12,03:26:55
24.116542,109.261252,0,499,39856.1437268518,2009-02-12,03:26:58
24.11751,109.260962,0,486,39856.1437731481,2009-02-12,03:27:02
24.118251,109.260864,0,467,39856.1438078704,2009-02-12,03:27:05
24.119307,109.260941,0,440,39856.1438541667,2009-02-12,03:27:09
24.120128,109.261054,0,416,39856.1438888889,2009-02-12,03:27:12
24.121072,109.261414,0,365,39856.1439351852,2009-02-12,03:27:16
24.121715,109.261823,0,327,39856.1439699074,2009-02-12,03:27:19
24.122598,109.262456,0,294,39856.1440162037,2009-02-12,03:27:23
24.123268,109.26293,0,277,39856.1440509259,2009-02-12,03:27:26
24.124167,109.263586,0,265,39856.1440972222,2009-02-12,03:27:30
24.124857,109.264046,0,256,39856.1441319444,2009-02-12,03:27:33
24.125788,109.264645,0,248,39856.1441782407,2009-02-12,03:27:37
24.126468,109.265093,0,244,39856.144212963,2009-02-12,03:27:40
24.127352,109.265705,0,243,39856.1442592593,2009-02-12,03:27:44
24.128019,109.266162,0,241,39856.1442939815,2009-02-12,03:27:47
24.128918,109.266771,0,235,39856.1443402778,2009-02-12,03:27:51
24.12985,109.26739,0,234,39856.1443865741,2009-02-12,03:27:55
24.130553,109.267846,0,233,39856.1444212963,2009-02-12,03:27:58
24.131482,109.268445,0,234,39856.1444675926,2009-02-12,03:28:02
24.132173,109.268888,0,237,39856.1445023148,2009-02-12,03:28:05
24.133106,109.269466,0,242,39856.1445486111,2009-02-12,03:28:09
24.133793,109.269908,0,244,39856.1445833333,2009-02-12,03:28:12
24.13472,109.270493,0,247,39856.1446296296,2009-02-12,03:28:16
24.135413,109.270933,0,247,39856.1446643519,2009-02-12,03:28:19
24.136328,109.271526,0,246,39856.1447106482,2009-02-12,03:28:23
24.137005,109.271989,0,242,39856.1447453704,2009-02-12,03:28:26
24.137911,109.272614,0,241,39856.1447916667,2009-02-12,03:28:30
24.138598,109.273069,0,245,39856.1448263889,2009-02-12,03:28:33
24.13952,109.27367,0,247,39856.1448726852,2009-02-12,03:28:37
24.140219,109.274128,0,248,39856.1449074074,2009-02-12,03:28:40
24.141142,109.274748,0,252,39856.1449537037,2009-02-12,03:28:44
24.141829,109.275211,0,256,39856.1449884259,2009-02-12,03:28:47
24.142749,109.275822,0,258,39856.1450347222,2009-02-12,03:28:51
24.14344,109.276289,0,258,39856.1450694444,2009-02-12,03:28:54
24.144363,109.276897,0,259,39856.1451157407,2009-02-12,03:28:58
24.145059,109.277347,0,257,39856.145150463,2009-02-12,03:29:01
24.145986,109.277942,0,253,39856.1451967593,2009-02-12,03:29:05
24.146675,109.278391,0,250,39856.1452314815,2009-02-12,03:29:08
24.147593,109.278998,0,243,39856.1452777778,2009-02-12,03:29:12
24.148541,109.279581,0,238,39856.1453240741,2009-02-12,03:29:16
24.14925,109.280032,0,237,39856.1453587963,2009-02-12,03:29:19
24.150187,109.280645,0,239,39856.1454050926,2009-02-12,03:29:23
24.15088,109.2811,0,245,39856.1454398148,2009-02-12,03:29:26
24.151804,109.281707,0,257,39856.1454861111,2009-02-12,03:29:30
24.152495,109.282152,0,263,39856.1455208333,2009-02-12,03:29:33
24.153429,109.282756,0,268,39856.1455671296,2009-02-12,03:29:37
24.154135,109.283215,0,267,39856.1456018519,2009-02-12,03:29:40
24.155083,109.283842,0,259,39856.1456481481,2009-02-12,03:29:44
24.155778,109.284305,0,252,39856.1456828704,2009-02-12,03:29:47
24.156688,109.284898,0,241,39856.1457291667,2009-02-12,03:29:51
24.157376,109.285344,0,233,39856.1457638889,2009-02-12,03:29:54
24.158306,109.285954,0,223,39856.1458101852,2009-02-12,03:29:58
24.158988,109.286414,0,214,39856.1458449074,2009-02-12,03:30:01
24.159888,109.286994,0,198,39856.1458912037,2009-02-12,03:30:05
24.160565,109.287389,0,188,39856.1459259259,2009-02-12,03:30:08
24.161586,109.287743,0,168,39856.1459722222,2009-02-12,03:30:12
24.162392,109.287927,0,151,39856.1460069444,2009-02-12,03:30:15
24.163464,109.288071,0,131,39856.1460532407,2009-02-12,03:30:19
24.1642,109.288132,0,131,39856.146087963,2009-02-12,03:30:22
24.165187,109.28824,0,121,39856.1461342593,2009-02-12,03:30:26
24.165947,109.288454,0,121,39856.1461689815,2009-02-12,03:30:29
24.166911,109.288874,0,114,39856.1462152778,2009-02-12,03:30:33
24.167808,109.289493,0,116,39856.1462615741,2009-02-12,03:30:37
24.168366,109.29006,0,128,39856.1462962963,2009-02-12,03:30:40
24.169075,109.290901,0,137,39856.1463425926,2009-02-12,03:30:44
24.169558,109.291608,0,146,39856.1463773148,2009-02-12,03:30:47
24.170162,109.292577,0,161,39856.1464236111,2009-02-12,03:30:51
24.170616,109.293301,0,171,39856.1464583333,2009-02-12,03:30:54
24.171211,109.294317,0,184,39856.1465046296,2009-02-12,03:30:58
24.171631,109.295117,0,193,39856.1465393519,2009-02-12,03:31:01
24.172222,109.296103,0,201,39856.1465856481,2009-02-12,03:31:05
24.17268,109.29682,0,203,39856.1466203704,2009-02-12,03:31:08
24.17328,109.297772,0,200,39856.1466666667,2009-02-12,03:31:12
24.173742,109.298487,0,197,39856.1467013889,2009-02-12,03:31:15
24.174338,109.299427,0,193,39856.1467476852,2009-02-12,03:31:19
24.174779,109.30011,0,187,39856.1467824074,2009-02-12,03:31:22
24.175373,109.301019,0,178,39856.1468287037,2009-02-12,03:31:26
24.175834,109.301703,0,169,39856.1468634259,2009-02-12,03:31:29
24.176442,109.30261,0,156,39856.1469097222,2009-02-12,03:31:33
24.176879,109.303279,0,149,39856.1469444444,2009-02-12,03:31:36
24.177463,109.304159,0,148,39856.1469907407,2009-02-12,03:31:40
24.177937,109.304752,0,151,39856.147025463,2009-02-12,03:31:43
24.178642,109.305444,0,158,39856.1470717593,2009-02-12,03:31:47
24.179253,109.305904,0,162,39856.1471064815,2009-02-12,03:31:50
24.180142,109.306419,0,164,39856.1471527778,2009-02-12,03:31:54
24.18079,109.306719,0,156,39856.1471875,2009-02-12,03:31:57
24.181608,109.307025,0,156,39856.1472337963,2009-02-12,03:32:01
24.182414,109.307341,0,161,39856.1472800926,2009-02-12,03:32:05
24.182998,109.307591,0,168,39856.1473148148,2009-02-12,03:32:08
24.183766,109.307938,0,175,39856.1473611111,2009-02-12,03:32:12
24.184326,109.308197,0,170,39856.1473958333,2009-02-12,03:32:15
24.185074,109.308537,0,161,39856.1474421296,2009-02-12,03:32:19
24.185614,109.308797,0,149,39856.1474768519,2009-02-12,03:32:22
24.186308,109.309219,0,135,39856.1475231481,2009-02-12,03:32:26
24.186815,109.309559,0,128,39856.1475578704,2009-02-12,03:32:29
24.187505,109.310012,0,123,39856.1476041667,2009-02-12,03:32:33
24.188015,109.310346,0,123,39856.1476388889,2009-02-12,03:32:36
24.188665,109.31081,0,129,39856.1476851852,2009-02-12,03:32:40
24.189164,109.311145,0,130,39856.1477199074,2009-02-12,03:32:43
24.189806,109.311573,0,127,39856.1477662037,2009-02-12,03:32:47
24.190272,109.311882,0,127,39856.1478009259,2009-02-12,03:32:50
24.190864,109.312256,0,130,39856.1478472222,2009-02-12,03:32:54
24.191285,109.312511,0,132,39856.1478819444,2009-02-12,03:32:57
24.191832,109.312868,0,133,39856.1479282407,2009-02-12,03:33:01
24.192232,109.313134,0,138,39856.147962963,2009-02-12,03:33:04
24.19274,109.31348,0,150,39856.1480092593,2009-02-12,03:33:08
24.193134,109.313745,0,161,39856.1480439815,2009-02-12,03:33:11
24.193666,109.314098,0,188,39856.1480902778,2009-02-12,03:33:15
24.194067,109.314351,0,201,39856.148125,2009-02-12,03:33:18
24.194585,109.314677,0,219,39856.1481712963,2009-02-12,03:33:22
24.194934,109.314917,0,229,39856.1482060185,2009-02-12,03:33:25
24.195391,109.315227,0,240,39856.1482523148,2009-02-12,03:33:29
24.195736,109.31545,0,243,39856.148287037,2009-02-12,03:33:32
24.196163,109.315727,0,244,39856.1483333333,2009-02-12,03:33:36
24.196577,109.315986,0,242,39856.1483796296,2009-02-12,03:33:40
24.196878,109.31619,0,240,39856.1484143519,2009-02-12,03:33:43
24.197271,109.316433,0,238,39856.1484606481,2009-02-12,03:33:47
24.197553,109.316619,0,238,39856.1484953704,2009-02-12,03:33:50
24.197938,109.316877,0,235,39856.1485416667,2009-02-12,03:33:54
24.198228,109.31705,0,235,39856.1485763889,2009-02-12,03:33:57
24.198616,109.31729,0,234,39856.1486226852,2009-02-12,03:34:01
24.198899,109.317483,0,232,39856.1486574074,2009-02-12,03:34:04
24.199272,109.317729,0,233,39856.1487037037,2009-02-12,03:34:08
24.199569,109.317915,0,237,39856.1487384259,2009-02-12,03:34:11
24.199972,109.318177,0,246,39856.1487847222,2009-02-12,03:34:15
24.200256,109.318358,0,254,39856.1488194444,2009-02-12,03:34:18
24.200647,109.31861,0,262,39856.1488657407,2009-02-12,03:34:22
24.200936,109.318787,0,266,39856.148900463,2009-02-12,03:34:25
24.20132,109.319026,0,273,39856.1489467593,2009-02-12,03:34:29
24.201607,109.319225,0,278,39856.1489814815,2009-02-12,03:34:32
24.201978,109.319481,0,281,39856.1490277778,2009-02-12,03:34:36
24.202278,109.319679,0,287,39856.1490625,2009-02-12,03:34:39
24.20267,109.319939,0,296,39856.1491087963,2009-02-12,03:34:43
24.202966,109.320127,0,306,39856.1491435185,2009-02-12,03:34:46
24.203342,109.320363,0,312,39856.1491898148,2009-02-12,03:34:50
24.203817,109.320674,0,313,39856.1492476852,2009-02-12,03:34:55
24.2043,109.321,0,314,39856.1493055556,2009-02-12,03:35:00
24.204813,109.321314,0,308,39856.1493634259,2009-02-12,03:35:05
24.205291,109.321621,0,291,39856.1494212963,2009-02-12,03:35:10
24.205778,109.32192,0,274,39856.1494791667,2009-02-12,03:35:15
24.206252,109.32222,0,266,39856.149537037,2009-02-12,03:35:20
24.206752,109.322547,0,268,39856.1495949074,2009-02-12,03:35:25
24.207218,109.32293,0,270,39856.1496527778,2009-02-12,03:35:30
24.207651,109.323349,0,271,39856.1497106481,2009-02-12,03:35:35
24.208074,109.323781,0,264,39856.1497685185,2009-02-12,03:35:40
24.208479,109.324215,0,250,39856.1498263889,2009-02-12,03:35:45
24.20891,109.324664,0,240,39856.1498842593,2009-02-12,03:35:50
24.20934,109.325105,0,232,39856.1499421296,2009-02-12,03:35:55
24.209792,109.325558,0,223,39856.15,2009-02-12,03:36:00
24.210259,109.326011,0,206,39856.1500578704,2009-02-12,03:36:05
24.210737,109.326496,0,198,39856.1501157407,2009-02-12,03:36:10
24.211189,109.326942,0,213,39856.1501736111,2009-02-12,03:36:15
24.211625,109.327385,0,230,39856.1502314815,2009-02-12,03:36:20
24.212059,109.327829,0,249,39856.1502893518,2009-02-12,03:36:25
24.21247,109.328282,0,256,39856.1503472222,2009-02-12,03:36:30
24.212904,109.328743,0,254,39856.1504050926,2009-02-12,03:36:35
24.21338,109.329217,0,255,39856.150462963,2009-02-12,03:36:40
24.213878,109.329671,0,245,39856.1505208333,2009-02-12,03:36:45
24.214361,109.330147,0,233,39856.1505787037,2009-02-12,03:36:50
24.214784,109.330648,0,234,39856.1506365741,2009-02-12,03:36:55
24.21529,109.331208,0,243,39856.1506944444,2009-02-12,03:37:00
24.215807,109.331732,0,233,39856.1507523148,2009-02-12,03:37:05
24.2163,109.332246,0,211,39856.1508101852,2009-02-12,03:37:10
24.216784,109.332776,0,190,39856.1508680556,2009-02-12,03:37:15
24.217285,109.333308,0,177,39856.1509259259,2009-02-12,03:37:20
24.217811,109.333814,0,171,39856.1509837963,2009-02-12,03:37:25
24.218317,109.334332,0,172,39856.1510416667,2009-02-12,03:37:30
24.21883,109.334825,0,173,39856.151099537,2009-02-12,03:37:35
24.219357,109.335338,0,168,39856.1511574074,2009-02-12,03:37:40
24.219881,109.33585,0,174,39856.1512152778,2009-02-12,03:37:45
24.220407,109.336386,0,179,39856.1512731481,2009-02-12,03:37:50
24.220926,109.336939,0,181,39856.1513310185,2009-02-12,03:37:55
24.221472,109.337494,0,180,39856.1513888889,2009-02-12,03:38:00
24.222039,109.338071,0,184,39856.1514467593,2009-02-12,03:38:05
24.222622,109.33867,0,197,39856.1515046296,2009-02-12,03:38:10
24.223171,109.339254,0,203,39856.1515625,2009-02-12,03:38:15
24.223771,109.339814,0,205,39856.1516203704,2009-02-12,03:38:20
24.224403,109.340319,0,196,39856.1516782407,2009-02-12,03:38:25
24.225129,109.340739,0,194,39856.1517361111,2009-02-12,03:38:30
24.225931,109.341056,0,189,39856.1517939815,2009-02-12,03:38:35
24.226774,109.341289,0,186,39856.1518518519,2009-02-12,03:38:40
24.227646,109.341473,0,193,39856.1519097222,2009-02-12,03:38:45
24.228534,109.341665,0,207,39856.1519675926,2009-02-12,03:38:50
24.229397,109.341863,0,219,39856.152025463,2009-02-12,03:38:55
24.230316,109.342082,0,239,39856.1520833333,2009-02-12,03:39:00
24.23124,109.342319,0,266,39856.1521412037,2009-02-12,03:39:05
24.23218,109.342545,0,287,39856.1521990741,2009-02-12,03:39:10
24.233108,109.34274,0,312,39856.1522569444,2009-02-12,03:39:15
24.234058,109.342933,0,337,39856.1523148148,2009-02-12,03:39:20
24.234981,109.343157,0,352,39856.1523726852,2009-02-12,03:39:25
24.235952,109.343401,0,364,39856.1524305556,2009-02-12,03:39:30
24.236911,109.343632,0,378,39856.1524884259,2009-02-12,03:39:35
24.237846,109.343867,0,381,39856.1525462963,2009-02-12,03:39:40
24.238741,109.344097,0,384,39856.1526041667,2009-02-12,03:39:45
24.23973,109.344316,0,377,39856.152662037,2009-02-12,03:39:50
24.240662,109.344521,0,366,39856.1527199074,2009-02-12,03:39:55
24.241594,109.344744,0,347,39856.1527777778,2009-02-12,03:40:00
24.242519,109.344981,0,323,39856.1528356481,2009-02-12,03:40:05
24.24345,109.345203,0,295,39856.1528935185,2009-02-12,03:40:10
24.244389,109.345377,0,270,39856.1529513889,2009-02-12,03:40:15
24.245357,109.345622,0,258,39856.1530092593,2009-02-12,03:40:20
24.246299,109.345861,0,245,39856.1530671296,2009-02-12,03:40:25
24.247263,109.34607,0,227,39856.153125,2009-02-12,03:40:30
24.248235,109.346284,0,208,39856.1531828704,2009-02-12,03:40:35
24.249226,109.346514,0,191,39856.1532407407,2009-02-12,03:40:40
24.250204,109.346745,0,179,39856.1532986111,2009-02-12,03:40:45
24.251174,109.346972,0,164,39856.1533564815,2009-02-12,03:40:50
24.252149,109.347201,0,147,39856.1534143519,2009-02-12,03:40:55
24.25314,109.347479,0,147,39856.1534722222,2009-02-12,03:41:00
24.254125,109.347863,0,158,39856.1535300926,2009-02-12,03:41:05
24.255026,109.348392,0,169,39856.153587963,2009-02-12,03:41:10
24.255929,109.348898,0,171,39856.1536458333,2009-02-12,03:41:15
24.256865,109.34942,0,170,39856.1537037037,2009-02-12,03:41:20
24.257782,109.349938,0,162,39856.1537615741,2009-02-12,03:41:25
24.258677,109.350429,0,155,39856.1538194444,2009-02-12,03:41:30
24.259577,109.350929,0,138,39856.1538773148,2009-02-12,03:41:35
24.26047,109.351416,0,129,39856.1539351852,2009-02-12,03:41:40
24.261344,109.351878,0,118,39856.1539930556,2009-02-12,03:41:45
24.262218,109.352354,0,103,39856.1540509259,2009-02-12,03:41:50
24.263097,109.352841,0,97,39856.1541087963,2009-02-12,03:41:55
24.263981,109.353316,0,102,39856.1541666667,2009-02-12,03:42:00
24.264861,109.353797,0,100,39856.154224537,2009-02-12,03:42:05
24.26575,109.354273,0,101,39856.1542824074,2009-02-12,03:42:10
24.266618,109.354777,0,99,39856.1543402778,2009-02-12,03:42:15
24.267464,109.355279,0,84,39856.1543981481,2009-02-12,03:42:20
24.268345,109.355717,0,65,39856.1544560185,2009-02-12,03:42:25
24.269293,109.356046,0,53,39856.1545138889,2009-02-12,03:42:30
24.270254,109.356294,0,40,39856.1545717593,2009-02-12,03:42:35
24.27127,109.356518,0,24,39856.1546296296,2009-02-12,03:42:40
24.27221,109.356781,0,13,39856.1546875,2009-02-12,03:42:45
24.273071,109.357236,0,21,39856.1547453704,2009-02-12,03:42:50
24.273765,109.357965,0,8,39856.1548032407,2009-02-12,03:42:55
24.274351,109.358984,0,-8,39856.1548611111,2009-02-12,03:43:00
24.274926,109.359993,0,-19,39856.1549189815,2009-02-12,03:43:05
24.275585,109.360842,0,-23,39856.1549768519,2009-02-12,03:43:10
24.276383,109.361488,0,-17,39856.1550347222,2009-02-12,03:43:15
24.277242,109.361983,0,0,39856.1550925926,2009-02-12,03:43:20
24.278069,109.362396,0,33,39856.155150463,2009-02-12,03:43:25
24.278931,109.36286,0,65,39856.1552083333,2009-02-12,03:43:30
24.279875,109.363406,0,108,39856.1552662037,2009-02-12,03:43:35
24.280775,109.363961,0,148,39856.1553240741,2009-02-12,03:43:40
24.281696,109.364522,0,165,39856.1553819444,2009-02-12,03:43:45
24.2826,109.365089,0,175,39856.1554398148,2009-02-12,03:43:50
24.283492,109.365663,0,192,39856.1554976852,2009-02-12,03:43:55
24.284304,109.36639,0,221,39856.1555555556,2009-02-12,03:44:00
24.284893,109.367281,0,245,39856.1556134259,2009-02-12,03:44:05
24.285404,109.368205,0,264,39856.1556712963,2009-02-12,03:44:10
24.285964,109.369085,0,274,39856.1557291667,2009-02-12,03:44:15
24.286675,109.369791,0,284,39856.155787037,2009-02-12,03:44:20
24.287502,109.370279,0,281,39856.1558449074,2009-02-12,03:44:25
24.288383,109.370682,0,280,39856.1559027778,2009-02-12,03:44:30
24.289237,109.371098,0,267,39856.1559606481,2009-02-12,03:44:35
24.290054,109.371495,0,257,39856.1560185185,2009-02-12,03:44:40
24.290935,109.371923,0,269,39856.1560763889,2009-02-12,03:44:45
24.291833,109.37242,0,273,39856.1561342593,2009-02-12,03:44:50
24.292638,109.373069,0,256,39856.1561921296,2009-02-12,03:44:55
24.293335,109.373849,0,240,39856.15625,2009-02-12,03:45:00
24.293824,109.374752,0,243,39856.1563078704,2009-02-12,03:45:05
24.294259,109.375666,0,247,39856.1563657407,2009-02-12,03:45:10
24.294701,109.376504,0,256,39856.1564236111,2009-02-12,03:45:15
24.29525,109.377231,0,251,39856.1564814815,2009-02-12,03:45:20
24.29595,109.377766,0,223,39856.1565393518,2009-02-12,03:45:25
24.29673,109.378093,0,197,39856.1565972222,2009-02-12,03:45:30
24.2975,109.378374,0,183,39856.1566550926,2009-02-12,03:45:35
24.298191,109.378635,0,168,39856.156712963,2009-02-12,03:45:40
24.298825,109.378784,0,172,39856.1567708333,2009-02-12,03:45:45
24.299539,109.378785,0,198,39856.1568287037,2009-02-12,03:45:50
24.300193,109.378741,0,222,39856.1568865741,2009-02-12,03:45:55
24.300805,109.378722,0,211,39856.1569444444,2009-02-12,03:46:00
24.301305,109.378699,0,180,39856.1570023148,2009-02-12,03:46:05
24.301805,109.378656,0,146,39856.1570601852,2009-02-12,03:46:10
24.302292,109.378602,0,119,39856.1571180556,2009-02-12,03:46:15
24.302741,109.378561,0,109,39856.1571759259,2009-02-12,03:46:20
24.303211,109.378522,0,143,39856.1572337963,2009-02-12,03:46:25
24.303684,109.378577,0,184,39856.1572916667,2009-02-12,03:46:30
24.304143,109.37873,0,193,39856.157349537,2009-02-12,03:46:35
24.304592,109.378904,0,204,39856.1574074074,2009-02-12,03:46:40
24.305028,109.379161,0,242,39856.1574652778,2009-02-12,03:46:45
24.305453,109.379467,0,279,39856.1575231481,2009-02-12,03:46:50
24.305871,109.379779,0,290,39856.1575810185,2009-02-12,03:46:55
24.306275,109.380105,0,305,39856.1576388889,2009-02-12,03:47:00
24.306646,109.380495,0,314,39856.1576967593,2009-02-12,03:47:05
24.306972,109.380879,0,318,39856.1577546296,2009-02-12,03:47:10
24.307329,109.38126,0,315,39856.1578125,2009-02-12,03:47:15
24.307703,109.381633,0,319,39856.1578703704,2009-02-12,03:47:20
24.308041,109.382033,0,328,39856.1579282407,2009-02-12,03:47:25
24.308335,109.382358,0,317,39856.1579861111,2009-02-12,03:47:30
24.308625,109.382614,0,308,39856.1580439815,2009-02-12,03:47:35
24.308902,109.38282,0,290,39856.1581018518,2009-02-12,03:47:40
24.309175,109.383037,0,277,39856.1581597222,2009-02-12,03:47:45
24.309402,109.38327,0,258,39856.1582175926,2009-02-12,03:47:50
24.309641,109.383504,0,246,39856.158275463,2009-02-12,03:47:55
24.309848,109.38369,0,221,39856.1583333333,2009-02-12,03:48:00
24.31002,109.383861,0,197,39856.1583912037,2009-02-12,03:48:05
24.310185,109.383993,0,187,39856.1584490741,2009-02-12,03:48:10
24.310268,109.384124,0,172,39856.1585069444,2009-02-12,03:48:15
24.310314,109.384222,0,155,39856.1585648148,2009-02-12,03:48:20
24.310416,109.384275,0,155,39856.1586226852,2009-02-12,03:48:25
24.310433,109.384249,0,151,39856.1586805556,2009-02-12,03:48:30
24.310435,109.38426,0,136,39856.1587384259,2009-02-12,03:48:35
24.310453,109.384274,0,125,39856.1587962963,2009-02-12,03:48:40
24.310453,109.384274,0,125,39856.1588310185,2009-02-12,03:48:43
24.310456,109.384272,0,118,39856.1588541667,2009-02-12,03:48:45
24.310431,109.384257,0,112,39856.158912037,2009-02-12,03:48:50
24.310421,109.384237,0,104,39856.1589699074,2009-02-12,03:48:55
24.31039,109.384221,0,95,39856.1590277778,2009-02-12,03:49:00
24.310319,109.384213,0,90,39856.1590856481,2009-02-12,03:49:05
24.310248,109.384246,0,90,39856.1591435185,2009-02-12,03:49:10
24.310154,109.38421,0,88,39856.1592013889,2009-02-12,03:49:15
24.310004,109.384107,0,88,39856.1592592593,2009-02-12,03:49:20
24.309699,109.383711,0,85,39856.1593171296,2009-02-12,03:49:25
24.309378,109.383241,0,84,39856.159375,2009-02-12,03:49:30
24.309139,109.382716,0,83,39856.1594328704,2009-02-12,03:49:35
24.308946,109.382175,0,81,39856.1594907407,2009-02-12,03:49:40
24.30878,109.381585,0,77,39856.1595486111,2009-02-12,03:49:45
24.308826,109.381483,0,85,39856.1596064815,2009-02-12,03:49:50
24.30895,109.382057,0,93,39856.1596643519,2009-02-12,03:49:55
24.308972,109.381987,0,107,39856.1597222222,2009-02-12,03:50:00
24.309112,109.381933,0,116,39856.1597800926,2009-02-12,03:50:05
24.309369,109.382676,0,140,39856.159837963,2009-02-12,03:50:10
24.309707,109.383267,0,146,39856.1598958333,2009-02-12,03:50:15
24.309986,109.383628,0,148,39856.1599537037,2009-02-12,03:50:20
24.310044,109.383741,0,138,39856.1600115741,2009-02-12,03:50:25
24.310078,109.383838,0,124,39856.1600694444,2009-02-12,03:50:30
24.310052,109.383845,0,110,39856.1601273148,2009-02-12,03:50:35
24.310041,109.38384,0,95,39856.1601851852,2009-02-12,03:50:40
24.310041,109.38384,0,95,39856.1602199074,2009-02-12,03:50:43
24.31004,109.383838,0,90,39856.1602430556,2009-02-12,03:50:45
24.310033,109.383819,0,91,39856.1603009259,2009-02-12,03:50:50
24.31002,109.383802,0,93,39856.1603587963,2009-02-12,03:50:55
24.31002,109.383802,0,93,39856.1603935185,2009-02-12,03:50:58
24.31002,109.383806,0,100,39856.1604166667,2009-02-12,03:51:00
24.310001,109.383845,0,110,39856.160474537,2009-02-12,03:51:05
24.310026,109.383871,0,124,39856.1605324074,2009-02-12,03:51:10
24.310051,109.383873,0,134,39856.1605902778,2009-02-12,03:51:15
24.310051,109.383873,0,134,39856.160625,2009-02-12,03:51:18
24.310057,109.383867,0,140,39856.1606481481,2009-02-12,03:51:20
24.310082,109.383861,0,146,39856.1607060185,2009-02-12,03:51:25
24.310058,109.383893,0,151,39856.1607638889,2009-02-12,03:51:30
24.309998,109.383915,0,155,39856.1608217593,2009-02-12,03:51:35
24.309987,109.383917,0,155,39856.1608796296,2009-02-12,03:51:40
24.310035,109.38396,0,157,39856.1609375,2009-02-12,03:51:45
24.309887,109.383744,0,175,39856.1627893519,2009-02-12,03:54:25
24.309609,109.383546,0,182,39856.1628472222,2009-02-12,03:54:30
24.309379,109.383384,0,192,39856.1629050926,2009-02-12,03:54:35
24.309182,109.383248,0,205,39856.162962963,2009-02-12,03:54:40
24.309004,109.38318,0,227,39856.1630208333,2009-02-12,03:54:45
24.308849,109.383118,0,247,39856.1630787037,2009-02-12,03:54:50
24.309765,109.383873,0,427,39856.1631365741,2009-02-12,03:54:55
24.30973,109.383843,0,429,39856.1631944444,2009-02-12,03:55:00
24.309742,109.383852,0,429,39856.1632523148,2009-02-12,03:55:05
24.309744,109.383859,0,429,39856.1633101852,2009-02-12,03:55:10
24.309744,109.383859,0,429,39856.1633449074,2009-02-12,03:55:13
24.309744,109.383858,0,429,39856.1633680556,2009-02-12,03:55:15
24.309725,109.38385,0,427,39856.1634259259,2009-02-12,03:55:20
24.309716,109.383839,0,422,39856.1634837963,2009-02-12,03:55:25
24.309708,109.383834,0,419,39856.1635416667,2009-02-12,03:55:30
24.309708,109.383834,0,419,39856.1635763889,2009-02-12,03:55:33
24.309714,109.383835,0,417,39856.163599537,2009-02-12,03:55:35
24.309727,109.383841,0,416,39856.1636574074,2009-02-12,03:55:40
24.309759,109.383842,0,416,39856.1637152778,2009-02-12,03:55:45
24.309908,109.383912,0,392,39856.1637731481,2009-02-12,03:55:50
24.310016,109.383972,0,369,39856.1638310185,2009-02-12,03:55:55
24.310065,109.383965,0,368,39856.1638888889,2009-02-12,03:56:00
24.310092,109.383958,0,370,39856.1639467593,2009-02-12,03:56:05
24.310101,109.383961,0,370,39856.1640046296,2009-02-12,03:56:10
24.310105,109.383963,0,370,39856.1640625,2009-02-12,03:56:15
24.310105,109.383963,0,370,39856.1640972222,2009-02-12,03:56:18
24.31011,109.383965,0,371,39856.1641203704,2009-02-12,03:56:20
24.310099,109.383946,0,371,39856.1641782407,2009-02-12,03:56:25
24.310081,109.383916,0,365,39856.1642361111,2009-02-12,03:56:30
24.310108,109.383869,0,363,39856.1642939815,2009-02-12,03:56:35
24.310098,109.383863,0,352,39856.1643518518,2009-02-12,03:56:40
24.31011,109.383874,0,336,39856.1644097222,2009-02-12,03:56:45
24.310127,109.383877,0,331,39856.1644675926,2009-02-12,03:56:50
24.310193,109.383869,0,316,39856.164525463,2009-02-12,03:56:55
24.310262,109.383866,0,302,39856.1645833333,2009-02-12,03:57:00
24.310341,109.383866,0,289,39856.1646412037,2009-02-12,03:57:05
24.310426,109.383851,0,271,39856.1646990741,2009-02-12,03:57:10
24.310482,109.383874,0,246,39856.1647569444,2009-02-12,03:57:15
24.310434,109.38392,0,224,39856.1648148148,2009-02-12,03:57:20
24.310419,109.383942,0,225,39856.1648726852,2009-02-12,03:57:25
24.310421,109.383954,0,225,39856.1649305556,2009-02-12,03:57:30
24.310438,109.384015,0,225,39856.1649884259,2009-02-12,03:57:35
24.31051,109.384076,0,220,39856.1650462963,2009-02-12,03:57:40
24.310526,109.384079,0,212,39856.1651041667,2009-02-12,03:57:45
24.310537,109.384042,0,199,39856.165162037,2009-02-12,03:57:50
24.310462,109.383924,0,186,39856.1652199074,2009-02-12,03:57:55
24.310307,109.383801,0,186,39856.1652777778,2009-02-12,03:58:00
24.31001,109.383718,0,191,39856.1653356481,2009-02-12,03:58:05
24.30962,109.383694,0,202,39856.1653935185,2009-02-12,03:58:10
24.309401,109.383681,0,209,39856.1654513889,2009-02-12,03:58:15
24.309363,109.383666,0,212,39856.1655092593,2009-02-12,03:58:20
24.30942,109.383638,0,226,39856.1655671296,2009-02-12,03:58:25
24.309521,109.383642,0,247,39856.165625,2009-02-12,03:58:30
24.309555,109.383644,0,261,39856.1656828704,2009-02-12,03:58:35
24.309595,109.383676,0,275,39856.1657407407,2009-02-12,03:58:40
24.309721,109.383685,0,281,39856.1657986111,2009-02-12,03:58:45
24.309902,109.383737,0,282,39856.1658564815,2009-02-12,03:58:50
24.310006,109.383772,0,290,39856.1659143518,2009-02-12,03:58:55
24.310096,109.383782,0,296,39856.1659722222,2009-02-12,03:59:00
24.310179,109.383811,0,307,39856.1660300926,2009-02-12,03:59:05
24.310179,109.383811,0,307,39856.1660648148,2009-02-12,03:59:08
24.310187,109.383814,0,313,39856.166087963,2009-02-12,03:59:10
24.310207,109.383834,0,321,39856.1661458333,2009-02-12,03:59:15
24.310214,109.383843,0,330,39856.1662037037,2009-02-12,03:59:20
24.310296,109.383882,0,325,39856.1662615741,2009-02-12,03:59:25
24.310327,109.383911,0,317,39856.1663194444,2009-02-12,03:59:30
24.310351,109.383903,0,300,39856.1663773148,2009-02-12,03:59:35
24.310348,109.38392,0,296,39856.1664351852,2009-02-12,03:59:40
24.310348,109.38392,0,296,39856.1664699074,2009-02-12,03:59:43
24.310354,109.383914,0,293,39856.1664930556,2009-02-12,03:59:45
24.310363,109.383875,0,289,39856.1665509259,2009-02-12,03:59:50
24.310375,109.383844,0,284,39856.1666087963,2009-02-12,03:59:55
24.310392,109.383842,0,279,39856.1666666667,2009-02-12,04:00:00
24.310415,109.383799,0,270,39856.166724537,2009-02-12,04:00:05
24.310411,109.383817,0,267,39856.1667824074,2009-02-12,04:00:10
24.310433,109.383852,0,281,39856.1668402778,2009-02-12,04:00:15
24.310477,109.38387,0,285,39856.1668981481,2009-02-12,04:00:20
24.310587,109.383832,0,284,39856.1669560185,2009-02-12,04:00:25
24.310697,109.383762,0,270,39856.1670138889,2009-02-12,04:00:30
24.310684,109.383823,0,286,39856.1670717593,2009-02-12,04:00:35
24.310632,109.383785,0,270,39856.1671296296,2009-02-12,04:00:40
24.310559,109.383735,0,253,39856.1671875,2009-02-12,04:00:45
24.310472,109.383702,0,239,39856.1672453704,2009-02-12,04:00:50
24.310383,109.383696,0,230,39856.1673032407,2009-02-12,04:00:55
24.310328,109.383701,0,226,39856.1673611111,2009-02-12,04:01:00
24.310397,109.38369,0,227,39856.1674189815,2009-02-12,04:01:05
24.310478,109.3838,0,247,39856.1674768519,2009-02-12,04:01:10
24.310448,109.383859,0,261,39856.1675347222,2009-02-12,04:01:15
24.310301,109.383857,0,278,39856.1675925926,2009-02-12,04:01:20
24.310053,109.383766,0,285,39856.167650463,2009-02-12,04:01:25
24.309715,109.383612,0,292,39856.1677083333,2009-02-12,04:01:30
24.309665,109.383602,0,294,39856.1677662037,2009-02-12,04:01:35
24.30973,109.383676,0,292,39856.1678240741,2009-02-12,04:01:40
24.310627,109.384183,0,229,39856.1681712963,2009-02-12,04:02:10
24.310075,109.383698,0,331,39856.1684606481,2009-02-12,04:02:35
24.310097,109.383718,0,251,39856.1685185185,2009-02-12,04:02:40
24.310097,109.383718,0,251,39856.1685532407,2009-02-12,04:02:43
24.310089,109.383726,0,232,39856.1685763889,2009-02-12,04:02:45
24.310064,109.38372,0,230,39856.168587963,2009-02-12,04:02:46
24.309912,109.383654,0,219,39856.1686458333,2009-02-12,04:02:51
24.309676,109.383613,0,214,39856.1687037037,2009-02-12,04:02:56
24.309445,109.383509,0,209,39856.1687615741,2009-02-12,04:03:01
24.309262,109.383412,0,201,39856.1688194444,2009-02-12,04:03:06
24.309099,109.383347,0,195,39856.1688773148,2009-02-12,04:03:11
24.309644,109.383762,0,227,39856.1689351852,2009-02-12,04:03:16
24.309909,109.383903,0,249,39856.1689930556,2009-02-12,04:03:21
24.309909,109.383903,0,249,39856.1690277778,2009-02-12,04:03:24
24.309908,109.383903,0,261,39856.1690509259,2009-02-12,04:03:26
24.309907,109.383894,0,263,39856.1691087963,2009-02-12,04:03:31
24.309906,109.383891,0,261,39856.1691666667,2009-02-12,04:03:36
24.309906,109.383893,0,258,39856.169224537,2009-02-12,04:03:41
24.309906,109.383893,0,258,39856.1692592593,2009-02-12,04:03:44
24.309904,109.383893,0,256,39856.1692824074,2009-02-12,04:03:46
24.309901,109.383872,0,261,39856.1693402778,2009-02-12,04:03:51
24.309914,109.383732,0,261,39856.1693981481,2009-02-12,04:03:56
24.309831,109.383581,0,255,39856.1694560185,2009-02-12,04:04:01
24.309771,109.383547,0,246,39856.1695138889,2009-02-12,04:04:06
24.309743,109.383534,0,237,39856.1695717593,2009-02-12,04:04:11
24.309712,109.383535,0,229,39856.1696296296,2009-02-12,04:04:16
24.309617,109.383528,0,223,39856.1696875,2009-02-12,04:04:21
24.309058,109.383248,0,220,39856.1697453704,2009-02-12,04:04:26
24.308182,109.382777,0,219,39856.1698032407,2009-02-12,04:04:31
24.307173,109.38226,0,220,39856.1698611111,2009-02-12,04:04:36
24.306255,109.381792,0,221,39856.1699189815,2009-02-12,04:04:41
24.305428,109.381319,0,222,39856.1699768519,2009-02-12,04:04:46
24.304422,109.380766,0,227,39856.1700347222,2009-02-12,04:04:51
24.303245,109.380071,0,234,39856.1700925926,2009-02-12,04:04:56
24.302157,109.379383,0,238,39856.170150463,2009-02-12,04:05:01
24.309342,109.383476,0,153,39856.1702662037,2009-02-12,04:05:11
24.31058,109.384041,0,563,39856.1703240741,2009-02-12,04:05:16
24.310631,109.384039,0,571,39856.1703472222,2009-02-12,04:05:18
24.310673,109.384055,0,543,39856.1704050926,2009-02-12,04:05:23
24.310711,109.384117,0,559,39856.170462963,2009-02-12,04:05:28
24.310711,109.384117,0,559,39856.1704976852,2009-02-12,04:05:31
24.310713,109.384113,0,565,39856.1705208333,2009-02-12,04:05:33
24.310704,109.384109,0,568,39856.1705787037,2009-02-12,04:05:38
24.310718,109.384107,0,567,39856.1706365741,2009-02-12,04:05:43
24.31073,109.384099,0,566,39856.1706944444,2009-02-12,04:05:48
24.31073,109.384099,0,566,39856.1707291667,2009-02-12,04:05:51
24.310731,109.384099,0,565,39856.1707523148,2009-02-12,04:05:53
24.310755,109.384087,0,564,39856.1708101852,2009-02-12,04:05:58
24.310755,109.384087,0,564,39856.1708449074,2009-02-12,04:06:01
24.310751,109.384087,0,562,39856.1708680556,2009-02-12,04:06:03
24.310746,109.384111,0,565,39856.1709259259,2009-02-12,04:06:08
24.31076,109.384121,0,572,39856.1709837963,2009-02-12,04:06:13
24.310761,109.384123,0,575,39856.1710416667,2009-02-12,04:06:18
24.310761,109.384123,0,575,39856.1710763889,2009-02-12,04:06:21
24.310755,109.38412,0,577,39856.171099537,2009-02-12,04:06:23
24.310745,109.384114,0,578,39856.1711574074,2009-02-12,04:06:28
24.310789,109.384124,0,565,39856.1712152778,2009-02-12,04:06:33
24.31111,109.384238,0,512,39856.1712731481,2009-02-12,04:06:38
24.311476,109.384393,0,464,39856.1713310185,2009-02-12,04:06:43
24.311632,109.384461,0,450,39856.1713888889,2009-02-12,04:06:48
24.311428,109.384549,0,476,39856.1714467593,2009-02-12,04:06:53
24.311262,109.384494,0,483,39856.1715046296,2009-02-12,04:06:58
24.310995,109.384368,0,445,39856.1715625,2009-02-12,04:07:03
24.310775,109.384291,0,431,39856.1716203704,2009-02-12,04:07:08
24.310651,109.384227,0,408,39856.1716782407,2009-02-12,04:07:13
24.310607,109.384179,0,398,39856.1717361111,2009-02-12,04:07:18
24.310656,109.384106,0,410,39856.1717939815,2009-02-12,04:07:23
24.310672,109.384073,0,436,39856.1718518519,2009-02-12,04:07:28
24.310451,109.384002,0,430,39856.1719097222,2009-02-12,04:07:33
24.310451,109.384002,0,430,39856.1719444444,2009-02-12,04:07:36
24.310452,109.384002,0,438,39856.1719675926,2009-02-12,04:07:38
24.310481,109.384012,0,453,39856.172025463,2009-02-12,04:07:43
24.310442,109.38402,0,457,39856.1720833333,2009-02-12,04:07:48
24.310414,109.384025,0,466,39856.1721412037,2009-02-12,04:07:53
24.310478,109.384042,0,471,39856.1721990741,2009-02-12,04:07:58
24.310588,109.384089,0,472,39856.1722569444,2009-02-12,04:08:03
24.310642,109.384134,0,465,39856.1723148148,2009-02-12,04:08:08
24.310662,109.384171,0,448,39856.1723726852,2009-02-12,04:08:13
24.310689,109.384172,0,428,39856.1724305556,2009-02-12,04:08:18
24.3107,109.384184,0,417,39856.1724884259,2009-02-12,04:08:23
24.310654,109.384146,0,409,39856.1725462963,2009-02-12,04:08:28
24.310576,109.384066,0,400,39856.1726041667,2009-02-12,04:08:33
24.310489,109.384027,0,391,39856.172662037,2009-02-12,04:08:38
24.310477,109.38403,0,387,39856.1727199074,2009-02-12,04:08:43
24.310464,109.384065,0,385,39856.1727777778,2009-02-12,04:08:48
24.310473,109.384112,0,388,39856.1728356481,2009-02-12,04:08:53
24.310545,109.38422,0,396,39856.1728935185,2009-02-12,04:08:58
24.310638,109.384262,0,385,39856.1729513889,2009-02-12,04:09:03
24.310762,109.384285,0,393,39856.1730092593,2009-02-12,04:09:08
24.310883,109.384335,0,385,39856.1730671296,2009-02-12,04:09:13
24.311024,109.384429,0,383,39856.173125,2009-02-12,04:09:18
24.311172,109.384522,0,375,39856.1731828704,2009-02-12,04:09:23
24.311339,109.384585,0,366,39856.1732407407,2009-02-12,04:09:28
24.311473,109.384734,0,352,39856.1732986111,2009-02-12,04:09:33
24.311732,109.384807,0,340,39856.1733564815,2009-02-12,04:09:38
24.311937,109.384953,0,339,39856.1734143518,2009-02-12,04:09:43
24.312167,109.385108,0,313,39856.1734722222,2009-02-12,04:09:48
24.31241,109.385311,0,316,39856.1735300926,2009-02-12,04:09:53
24.312655,109.385493,0,289,39856.173587963,2009-02-12,04:09:58
24.31292,109.385646,0,270,39856.1736458333,2009-02-12,04:10:03
24.31324,109.385814,0,255,39856.1737037037,2009-02-12,04:10:08
24.313619,109.385977,0,253,39856.1737615741,2009-02-12,04:10:13
24.314007,109.386119,0,235,39856.1738194444,2009-02-12,04:10:18
24.314374,109.386266,0,216,39856.1738773148,2009-02-12,04:10:23
24.314764,109.386393,0,198,39856.1739351852,2009-02-12,04:10:28
24.315168,109.386528,0,188,39856.1739930556,2009-02-12,04:10:33
24.315538,109.386672,0,179,39856.1740509259,2009-02-12,04:10:38
24.315939,109.38687,0,181,39856.1741087963,2009-02-12,04:10:43
24.316303,109.387102,0,194,39856.1741666667,2009-02-12,04:10:48
24.316666,109.38731,0,218,39856.174224537,2009-02-12,04:10:53
24.317049,109.38754,0,246,39856.1742824074,2009-02-12,04:10:58
24.317448,109.387799,0,258,39856.1743402778,2009-02-12,04:11:03
24.317823,109.388079,0,273,39856.1743981481,2009-02-12,04:11:08
24.318184,109.38833,0,297,39856.1744560185,2009-02-12,04:11:13
24.318592,109.388567,0,308,39856.1745138889,2009-02-12,04:11:18
24.318968,109.388912,0,329,39856.1745717593,2009-02-12,04:11:23
24.319293,109.389324,0,336,39856.1746296296,2009-02-12,04:11:28
24.319556,109.389844,0,342,39856.1746875,2009-02-12,04:11:33
24.319776,109.39039,0,338,39856.1747453704,2009-02-12,04:11:38
24.319915,109.390993,0,335,39856.1748032407,2009-02-12,04:11:43
24.320003,109.391629,0,331,39856.1748611111,2009-02-12,04:11:48
24.320091,109.39227,0,326,39856.1749189815,2009-02-12,04:11:53
24.320217,109.392929,0,313,39856.1749768518,2009-02-12,04:11:58
24.320358,109.393597,0,306,39856.1750347222,2009-02-12,04:12:03
24.320463,109.39428,0,308,39856.1750925926,2009-02-12,04:12:08
24.320595,109.394999,0,308,39856.175150463,2009-02-12,04:12:13
24.320734,109.395718,0,307,39856.1752083333,2009-02-12,04:12:18
24.320878,109.396453,0,304,39856.1752662037,2009-02-12,04:12:23
24.320995,109.397189,0,302,39856.1753240741,2009-02-12,04:12:28
24.32112,109.397941,0,311,39856.1753819444,2009-02-12,04:12:33
24.321241,109.398711,0,340,39856.1754398148,2009-02-12,04:12:38
24.321343,109.399496,0,363,39856.1754976852,2009-02-12,04:12:43
24.32146,109.40028,0,389,39856.1755555556,2009-02-12,04:12:48
24.321623,109.401101,0,404,39856.1756134259,2009-02-12,04:12:53
24.321948,109.401846,0,411,39856.1756712963,2009-02-12,04:12:58
24.322438,109.402439,0,421,39856.1757291667,2009-02-12,04:13:03
24.323087,109.402934,0,439,39856.175787037,2009-02-12,04:13:08
24.323954,109.403119,0,423,39856.1758449074,2009-02-12,04:13:13
24.324867,109.403148,0,422,39856.1759027778,2009-02-12,04:13:18
24.325777,109.403162,0,409,39856.1759606482,2009-02-12,04:13:23
24.326628,109.403139,0,398,39856.1760185185,2009-02-12,04:13:28
24.32747,109.403131,0,394,39856.1760763889,2009-02-12,04:13:33
24.328315,109.403175,0,393,39856.1761342593,2009-02-12,04:13:38
24.329262,109.403277,0,384,39856.1761921296,2009-02-12,04:13:43
24.330167,109.403368,0,372,39856.17625,2009-02-12,04:13:48
24.331061,109.403443,0,351,39856.1763078704,2009-02-12,04:13:53
24.331939,109.403483,0,327,39856.1763657407,2009-02-12,04:13:58
24.332832,109.403537,0,310,39856.1764236111,2009-02-12,04:14:03
24.333802,109.403688,0,307,39856.1764814815,2009-02-12,04:14:08
24.334725,109.403762,0,325,39856.1765393519,2009-02-12,04:14:13
24.335683,109.403861,0,336,39856.1765972222,2009-02-12,04:14:18
24.33671,109.403978,0,345,39856.1766550926,2009-02-12,04:14:23
24.337732,109.404053,0,358,39856.176712963,2009-02-12,04:14:28
24.338734,109.404131,0,368,39856.1767708333,2009-02-12,04:14:33
24.339714,109.404191,0,368,39856.1768287037,2009-02-12,04:14:38
24.340701,109.404323,0,366,39856.1768865741,2009-02-12,04:14:43
24.341688,109.404479,0,363,39856.1769444444,2009-02-12,04:14:48
24.342741,109.4045,0,342,39856.1770023148,2009-02-12,04:14:53
24.343801,109.404535,0,333,39856.1770601852,2009-02-12,04:14:58
24.344863,109.404575,0,327,39856.1771180556,2009-02-12,04:15:03
24.34603,109.404704,0,313,39856.1771759259,2009-02-12,04:15:08
24.347147,109.404752,0,313,39856.1772337963,2009-02-12,04:15:13
24.348345,109.404855,0,317,39856.1772916667,2009-02-12,04:15:18
24.349539,109.404945,0,307,39856.177349537,2009-02-12,04:15:23
24.350689,109.40503,0,303,39856.1774074074,2009-02-12,04:15:28
24.351827,109.405095,0,303,39856.1774652778,2009-02-12,04:15:33
24.352994,109.405211,0,290,39856.1775231481,2009-02-12,04:15:38
24.354161,109.405312,0,280,39856.1775810185,2009-02-12,04:15:43
24.35536,109.405379,0,267,39856.1776388889,2009-02-12,04:15:48
24.356602,109.405451,0,269,39856.1776967593,2009-02-12,04:15:53
24.357851,109.405533,0,281,39856.1777546296,2009-02-12,04:15:58
24.359145,109.405616,0,281,39856.1778125,2009-02-12,04:16:03
24.360419,109.405715,0,280,39856.1778703704,2009-02-12,04:16:08
24.361701,109.405794,0,276,39856.1779282407,2009-02-12,04:16:13
24.362983,109.405884,0,256,39856.1779861111,2009-02-12,04:16:18
24.364265,109.405994,0,227,39856.1780439815,2009-02-12,04:16:23
24.365573,109.406073,0,204,39856.1781018519,2009-02-12,04:16:28
24.366847,109.406178,0,193,39856.1781597222,2009-02-12,04:16:33
24.368103,109.406294,0,187,39856.1782175926,2009-02-12,04:16:38
24.369384,109.406398,0,179,39856.178275463,2009-02-12,04:16:43
24.370698,109.406495,0,169,39856.1783333333,2009-02-12,04:16:48
24.372015,109.406584,0,158,39856.1783912037,2009-02-12,04:16:53
24.373318,109.406674,0,153,39856.1784490741,2009-02-12,04:16:58
24.374617,109.406776,0,156,39856.1785069444,2009-02-12,04:17:03
24.375906,109.40686,0,161,39856.1785648148,2009-02-12,04:17:08
24.377197,109.406962,0,170,39856.1786226852,2009-02-12,04:17:13
24.378478,109.40704,0,189,39856.1786805556,2009-02-12,04:17:18
24.379779,109.407152,0,208,39856.1787384259,2009-02-12,04:17:23
24.381032,109.407246,0,227,39856.1787962963,2009-02-12,04:17:28
24.382291,109.407346,0,243,39856.1788541667,2009-02-12,04:17:33
24.383597,109.407504,0,247,39856.178912037,2009-02-12,04:17:38
24.384927,109.407772,0,225,39856.1789699074,2009-02-12,04:17:43
24.386191,109.408268,0,209,39856.1790277778,2009-02-12,04:17:48
24.387365,109.409236,0,187,39856.1790856481,2009-02-12,04:17:53
24.388174,109.410427,0,159,39856.1791435185,2009-02-12,04:17:58
24.38874,109.411732,0,141,39856.1792013889,2009-02-12,04:18:03
24.389225,109.41303,0,120,39856.1792592593,2009-02-12,04:18:08
24.389882,109.414311,0,113,39856.1793171296,2009-02-12,04:18:13
24.390523,109.415604,0,90,39856.179375,2009-02-12,04:18:18
24.391271,109.4168,0,79,39856.1794328704,2009-02-12,04:18:23
24.392232,109.417877,0,77,39856.1794907407,2009-02-12,04:18:28
24.393172,109.419013,0,71,39856.1795486111,2009-02-12,04:18:33
24.394027,109.420098,0,98,39856.1796064815,2009-02-12,04:18:38
24.395016,109.421144,0,127,39856.1796643519,2009-02-12,04:18:43
24.396016,109.422188,0,154,39856.1797222222,2009-02-12,04:18:48
24.397007,109.423249,0,182,39856.1797800926,2009-02-12,04:18:53
24.397983,109.424311,0,200,39856.179837963,2009-02-12,04:18:58
24.398962,109.425363,0,212,39856.1798958333,2009-02-12,04:19:03
24.399944,109.426421,0,230,39856.1799537037,2009-02-12,04:19:08
24.400939,109.427476,0,245,39856.1800115741,2009-02-12,04:19:13
24.401942,109.42855,0,263,39856.1800694444,2009-02-12,04:19:18
24.40295,109.429621,0,287,39856.1801273148,2009-02-12,04:19:23
24.403963,109.430693,0,303,39856.1801851852,2009-02-12,04:19:28
24.404891,109.431877,0,307,39856.1802430556,2009-02-12,04:19:33
24.405612,109.43323,0,311,39856.1803009259,2009-02-12,04:19:38
24.406254,109.434587,0,328,39856.1803587963,2009-02-12,04:19:43
24.406896,109.435932,0,340,39856.1804166667,2009-02-12,04:19:48
24.407517,109.437261,0,352,39856.180474537,2009-02-12,04:19:53
24.408109,109.438577,0,374,39856.1805324074,2009-02-12,04:19:58
24.408721,109.439923,0,389,39856.1805902778,2009-02-12,04:20:03
24.40933,109.441242,0,407,39856.1806481481,2009-02-12,04:20:08
24.409946,109.442546,0,420,39856.1807060185,2009-02-12,04:20:13
24.410573,109.443865,0,426,39856.1807638889,2009-02-12,04:20:18
24.411209,109.445182,0,424,39856.1808217593,2009-02-12,04:20:23
24.411836,109.44651,0,422,39856.1808796296,2009-02-12,04:20:28
24.412487,109.447851,0,425,39856.1809375,2009-02-12,04:20:33
24.413151,109.449234,0,422,39856.1809953704,2009-02-12,04:20:38
24.413799,109.450623,0,410,39856.1810532407,2009-02-12,04:20:43
24.414442,109.452005,0,402,39856.1811111111,2009-02-12,04:20:48
24.415119,109.453415,0,397,39856.1811689815,2009-02-12,04:20:53
24.415797,109.454829,0,395,39856.1812268518,2009-02-12,04:20:58
24.416478,109.456249,0,386,39856.1812847222,2009-02-12,04:21:03
24.417152,109.45767,0,387,39856.1813425926,2009-02-12,04:21:08
24.417816,109.459114,0,399,39856.181400463,2009-02-12,04:21:13
24.418523,109.460556,0,411,39856.1814583333,2009-02-12,04:21:18
24.419206,109.462,0,413,39856.1815162037,2009-02-12,04:21:23
24.419879,109.463426,0,405,39856.1815740741,2009-02-12,04:21:28
24.420563,109.464858,0,391,39856.1816319444,2009-02-12,04:21:33
24.42124,109.466295,0,377,39856.1816898148,2009-02-12,04:21:38
24.421923,109.46772,0,366,39856.1817476852,2009-02-12,04:21:43
24.422618,109.469165,0,374,39856.1818055556,2009-02-12,04:21:48
24.423337,109.470607,0,376,39856.1818634259,2009-02-12,04:21:53
24.424053,109.472063,0,381,39856.1819212963,2009-02-12,04:21:58
24.424743,109.473512,0,383,39856.1819791667,2009-02-12,04:22:03
24.425432,109.474939,0,392,39856.182037037,2009-02-12,04:22:08
24.426104,109.476374,0,394,39856.1820949074,2009-02-12,04:22:13
24.426786,109.477789,0,393,39856.1821527778,2009-02-12,04:22:18
24.427463,109.479208,0,391,39856.1822106481,2009-02-12,04:22:23
24.428112,109.480633,0,396,39856.1822685185,2009-02-12,04:22:28
24.428744,109.482047,0,404,39856.1823263889,2009-02-12,04:22:33
24.429293,109.483534,0,395,39856.1823842593,2009-02-12,04:22:38
24.429817,109.485029,0,374,39856.1824421296,2009-02-12,04:22:43
24.430369,109.486535,0,366,39856.1825,2009-02-12,04:22:48
24.430908,109.48802,0,351,39856.1825578704,2009-02-12,04:22:53
24.43144,109.489466,0,333,39856.1826157407,2009-02-12,04:22:58
24.432001,109.490931,0,322,39856.1826736111,2009-02-12,04:23:03
24.432535,109.492378,0,319,39856.1827314815,2009-02-12,04:23:08
24.433083,109.493803,0,306,39856.1827893518,2009-02-12,04:23:13
24.433574,109.495241,0,285,39856.1828472222,2009-02-12,04:23:18
24.43387,109.496713,0,262,39856.1829050926,2009-02-12,04:23:23
24.43407,109.498213,0,247,39856.182962963,2009-02-12,04:23:28
24.434223,109.49971,0,230,39856.1830208333,2009-02-12,04:23:33
24.434431,109.501215,0,214,39856.1830787037,2009-02-12,04:23:38
24.434525,109.502721,0,200,39856.1831365741,2009-02-12,04:23:43
24.434656,109.50424,0,187,39856.1831944444,2009-02-12,04:23:48
24.434814,109.50577,0,167,39856.1832523148,2009-02-12,04:23:53
24.434949,109.507299,0,164,39856.1833101852,2009-02-12,04:23:58
24.4351,109.508821,0,161,39856.1833680556,2009-02-12,04:24:03
24.435256,109.510363,0,189,39856.1834259259,2009-02-12,04:24:08
24.435489,109.511843,0,210,39856.1834837963,2009-02-12,04:24:13
24.435925,109.513265,0,236,39856.1835416667,2009-02-12,04:24:18
24.436385,109.514689,0,270,39856.183599537,2009-02-12,04:24:23
24.436806,109.51614,0,292,39856.1836574074,2009-02-12,04:24:28
24.437314,109.51757,0,280,39856.1837152778,2009-02-12,04:24:33
24.437867,109.518961,0,268,39856.1837731482,2009-02-12,04:24:38
24.438365,109.520372,0,259,39856.1838310185,2009-02-12,04:24:43
24.438857,109.521776,0,253,39856.1838888889,2009-02-12,04:24:48
24.439358,109.523185,0,266,39856.1839467593,2009-02-12,04:24:53
24.439846,109.524612,0,267,39856.1840046296,2009-02-12,04:24:58
24.440329,109.526029,0,267,39856.1840625,2009-02-12,04:25:03
24.440813,109.527424,0,281,39856.1841203704,2009-02-12,04:25:08
24.441274,109.528806,0,309,39856.1841782407,2009-02-12,04:25:13
24.441672,109.530207,0,334,39856.1842361111,2009-02-12,04:25:18
24.441845,109.53166,0,340,39856.1842939815,2009-02-12,04:25:23
24.441726,109.533106,0,321,39856.1843518519,2009-02-12,04:25:28
24.441438,109.534503,0,302,39856.1844097222,2009-02-12,04:25:33
24.440994,109.535818,0,292,39856.1844675926,2009-02-12,04:25:38
24.440301,109.536984,0,296,39856.184525463,2009-02-12,04:25:43
24.43936,109.538025,0,314,39856.1845833333,2009-02-12,04:25:48
24.438249,109.538827,0,324,39856.1846412037,2009-02-12,04:25:53
24.437121,109.5396,0,341,39856.1846990741,2009-02-12,04:25:58
24.435995,109.540437,0,330,39856.1847569444,2009-02-12,04:26:03
24.435026,109.541416,0,305,39856.1848148148,2009-02-12,04:26:08
24.434053,109.542422,0,279,39856.1848726852,2009-02-12,04:26:13
24.433113,109.543469,0,252,39856.1849305556,2009-02-12,04:26:18
24.43213,109.544465,0,229,39856.1849884259,2009-02-12,04:26:23
24.431141,109.545459,0,209,39856.1850462963,2009-02-12,04:26:28
24.430177,109.546465,0,204,39856.1851041667,2009-02-12,04:26:33
24.429192,109.547492,0,224,39856.185162037,2009-02-12,04:26:38
24.428112,109.548438,0,245,39856.1852199074,2009-02-12,04:26:43
24.426979,109.549305,0,269,39856.1852777778,2009-02-12,04:26:48
24.425852,109.550198,0,284,39856.1853356481,2009-02-12,04:26:53
24.424753,109.551104,0,300,39856.1853935185,2009-02-12,04:26:58
24.423611,109.551986,0,317,39856.1854513889,2009-02-12,04:27:03
24.422471,109.552843,0,337,39856.1855092593,2009-02-12,04:27:08
24.421362,109.553724,0,355,39856.1855671296,2009-02-12,04:27:13
24.420239,109.554563,0,360,39856.185625,2009-02-12,04:27:18
24.419083,109.555379,0,357,39856.1856828704,2009-02-12,04:27:23
24.417943,109.556162,0,351,39856.1857407407,2009-02-12,04:27:28
24.416807,109.55694,0,338,39856.1857986111,2009-02-12,04:27:33
24.415699,109.557686,0,320,39856.1858564815,2009-02-12,04:27:38
24.414592,109.558435,0,317,39856.1859143519,2009-02-12,04:27:43
24.413515,109.559175,0,316,39856.1859722222,2009-02-12,04:27:48
24.412457,109.559933,0,316,39856.1860300926,2009-02-12,04:27:53
24.411462,109.560725,0,326,39856.186087963,2009-02-12,04:27:58
24.410633,109.561672,0,338,39856.1861458333,2009-02-12,04:28:03
24.409957,109.562737,0,336,39856.1862037037,2009-02-12,04:28:08
24.409323,109.563818,0,316,39856.1862615741,2009-02-12,04:28:13
24.408715,109.564907,0,291,39856.1863194444,2009-02-12,04:28:18
24.408069,109.565953,0,267,39856.1863773148,2009-02-12,04:28:23
24.407449,109.566964,0,253,39856.1864351852,2009-02-12,04:28:28
24.406861,109.567943,0,247,39856.1864930556,2009-02-12,04:28:33
24.406262,109.568903,0,237,39856.1865509259,2009-02-12,04:28:38
24.405772,109.569914,0,218,39856.1866087963,2009-02-12,04:28:43
24.405439,109.57105,0,201,39856.1866666667,2009-02-12,04:28:48
24.405235,109.572205,0,179,39856.186724537,2009-02-12,04:28:53
24.405061,109.573402,0,161,39856.1867824074,2009-02-12,04:28:58
24.404915,109.574585,0,145,39856.1868402778,2009-02-12,04:29:03
24.404779,109.575824,0,154,39856.1868981481,2009-02-12,04:29:08
24.404617,109.577049,0,179,39856.1869560185,2009-02-12,04:29:13
24.404455,109.578251,0,208,39856.1870138889,2009-02-12,04:29:18
24.404513,109.579474,0,236,39856.1870717593,2009-02-12,04:29:23
24.404775,109.580689,0,258,39856.1871296296,2009-02-12,04:29:28
24.405218,109.581881,0,275,39856.1871875,2009-02-12,04:29:33
24.405654,109.583106,0,288,39856.1872453704,2009-02-12,04:29:38
24.406084,109.584348,0,299,39856.1873032407,2009-02-12,04:29:43
24.406515,109.585579,0,311,39856.1873611111,2009-02-12,04:29:48
24.40694,109.586832,0,324,39856.1874189815,2009-02-12,04:29:53
24.407358,109.588071,0,331,39856.1874768519,2009-02-12,04:29:58
24.407783,109.589327,0,336,39856.1875347222,2009-02-12,04:30:03
24.40821,109.590585,0,337,39856.1875925926,2009-02-12,04:30:08
24.408585,109.591848,0,343,39856.187650463,2009-02-12,04:30:13
24.408804,109.59317,0,350,39856.1877083333,2009-02-12,04:30:18
24.408854,109.59449,0,362,39856.1877662037,2009-02-12,04:30:23
24.408875,109.595768,0,362,39856.1878240741,2009-02-12,04:30:28
24.408888,109.597011,0,357,39856.1878819444,2009-02-12,04:30:33
24.408908,109.598224,0,353,39856.1879398148,2009-02-12,04:30:38
24.408938,109.599411,0,347,39856.1879976852,2009-02-12,04:30:43
24.408969,109.600542,0,336,39856.1880555556,2009-02-12,04:30:48
24.409019,109.60166,0,326,39856.1881134259,2009-02-12,04:30:53
24.409066,109.60278,0,321,39856.1881712963,2009-02-12,04:30:58
24.409095,109.603883,0,326,39856.1882291667,2009-02-12,04:31:03
24.409122,109.605006,0,342,39856.188287037,2009-02-12,04:31:08
24.409141,109.606128,0,352,39856.1883449074,2009-02-12,04:31:13
24.409087,109.607267,0,354,39856.1884027778,2009-02-12,04:31:18
24.408799,109.608338,0,359,39856.1884606481,2009-02-12,04:31:23
24.408232,109.60924,0,342,39856.1885185185,2009-02-12,04:31:28
24.407456,109.609975,0,326,39856.1885763889,2009-02-12,04:31:33
24.406554,109.610563,0,320,39856.1886342593,2009-02-12,04:31:38
24.405689,109.611132,0,327,39856.1886921296,2009-02-12,04:31:43
24.404851,109.611728,0,333,39856.18875,2009-02-12,04:31:48
24.40403,109.612321,0,323,39856.1888078704,2009-02-12,04:31:53
24.4033,109.613066,0,312,39856.1888657407,2009-02-12,04:31:58
24.402771,109.614049,0,305,39856.1889236111,2009-02-12,04:32:03
24.402462,109.615168,0,281,39856.1889814815,2009-02-12,04:32:08
24.402465,109.616298,0,272,39856.1890393518,2009-02-12,04:32:13
24.402727,109.617404,0,285,39856.1890972222,2009-02-12,04:32:18
24.403162,109.618421,0,297,39856.1891550926,2009-02-12,04:32:23
24.403699,109.619446,0,308,39856.189212963,2009-02-12,04:32:28
24.404233,109.620483,0,313,39856.1892708333,2009-02-12,04:32:33
24.404776,109.621544,0,313,39856.1893287037,2009-02-12,04:32:38
24.405324,109.622609,0,315,39856.1893865741,2009-02-12,04:32:43
24.405884,109.623661,0,314,39856.1894444444,2009-02-12,04:32:48
24.40646,109.624736,0,319,39856.1895023148,2009-02-12,04:32:53
24.407031,109.625846,0,324,39856.1895601852,2009-02-12,04:32:58
24.407604,109.626962,0,325,39856.1896180556,2009-02-12,04:33:03
24.408169,109.628071,0,325,39856.1896759259,2009-02-12,04:33:08
24.40875,109.629188,0,322,39856.1897337963,2009-02-12,04:33:13
24.409327,109.630307,0,313,39856.1897916667,2009-02-12,04:33:18
24.40992,109.631428,0,309,39856.189849537,2009-02-12,04:33:23
24.410498,109.632555,0,304,39856.1899074074,2009-02-12,04:33:28
24.411086,109.633717,0,313,39856.1899652778,2009-02-12,04:33:33
24.41169,109.634879,0,330,39856.1900231481,2009-02-12,04:33:38
24.412309,109.636056,0,343,39856.1900810185,2009-02-12,04:33:43
24.412915,109.637242,0,346,39856.1901388889,2009-02-12,04:33:48
24.413514,109.638445,0,339,39856.1901967593,2009-02-12,04:33:53
24.414129,109.639622,0,329,39856.1902546296,2009-02-12,04:33:58
24.414755,109.640805,0,321,39856.1903125,2009-02-12,04:34:03
24.415396,109.641988,0,321,39856.1903703704,2009-02-12,04:34:08
24.416018,109.643188,0,326,39856.1904282407,2009-02-12,04:34:13
24.416644,109.644402,0,326,39856.1904861111,2009-02-12,04:34:18
24.417292,109.645636,0,316,39856.1905439815,2009-02-12,04:34:23
24.41802,109.646804,0,305,39856.1906018518,2009-02-12,04:34:28
24.4188,109.64795,0,297,39856.1906597222,2009-02-12,04:34:33
24.41959,109.649112,0,295,39856.1907175926,2009-02-12,04:34:38
24.420357,109.650269,0,294,39856.190775463,2009-02-12,04:34:43
24.421123,109.651438,0,305,39856.1908333333,2009-02-12,04:34:48
24.421881,109.652623,0,314,39856.1908912037,2009-02-12,04:34:53
24.422652,109.653819,0,324,39856.1909490741,2009-02-12,04:34:58
24.423459,109.654998,0,326,39856.1910069444,2009-02-12,04:35:03
24.424271,109.656196,0,317,39856.1910648148,2009-02-12,04:35:08
24.425073,109.65739,0,311,39856.1911226852,2009-02-12,04:35:13
24.425877,109.658586,0,302,39856.1911805556,2009-02-12,04:35:18
24.426681,109.659784,0,299,39856.1912384259,2009-02-12,04:35:23
24.427494,109.660991,0,304,39856.1912962963,2009-02-12,04:35:28
24.428328,109.6622,0,302,39856.1913541667,2009-02-12,04:35:33
24.429149,109.663434,0,294,39856.191412037,2009-02-12,04:35:38
24.429963,109.66466,0,292,39856.1914699074,2009-02-12,04:35:43
24.430784,109.6659,0,294,39856.1915277778,2009-02-12,04:35:48
24.431587,109.667147,0,295,39856.1915856482,2009-02-12,04:35:53
24.432384,109.668376,0,287,39856.1916435185,2009-02-12,04:35:58
24.433211,109.669613,0,296,39856.1917013889,2009-02-12,04:36:03
24.434045,109.670869,0,315,39856.1917592593,2009-02-12,04:36:08
24.434866,109.672132,0,336,39856.1918171296,2009-02-12,04:36:13
24.435691,109.673385,0,346,39856.191875,2009-02-12,04:36:18
24.436511,109.674621,0,348,39856.1919328704,2009-02-12,04:36:23
24.437339,109.675866,0,346,39856.1919907407,2009-02-12,04:36:28
24.438156,109.677112,0,341,39856.1920486111,2009-02-12,04:36:33
24.438988,109.678346,0,337,39856.1921064815,2009-02-12,04:36:38
24.43982,109.6796,0,338,39856.1921643519,2009-02-12,04:36:43
24.440635,109.68087,0,339,39856.1922222222,2009-02-12,04:36:48
24.441457,109.682129,0,333,39856.1922800926,2009-02-12,04:36:53
24.442276,109.683408,0,320,39856.192337963,2009-02-12,04:36:58
24.442883,109.684834,0,306,39856.1923958333,2009-02-12,04:37:03
24.44322,109.686365,0,299,39856.1924537037,2009-02-12,04:37:08
24.443486,109.687902,0,289,39856.1925115741,2009-02-12,04:37:13
24.443821,109.68939,0,286,39856.1925694444,2009-02-12,04:37:18
24.444394,109.690798,0,295,39856.1926273148,2009-02-12,04:37:23
24.445178,109.692064,0,309,39856.1926851852,2009-02-12,04:37:28
24.446245,109.693126,0,317,39856.1927430556,2009-02-12,04:37:33
24.447445,109.694077,0,317,39856.1928009259,2009-02-12,04:37:38
24.448642,109.695012,0,314,39856.1928587963,2009-02-12,04:37:43
24.449821,109.695957,0,304,39856.1929166667,2009-02-12,04:37:48
24.450994,109.696929,0,294,39856.192974537,2009-02-12,04:37:53
24.452057,109.698063,0,289,39856.1930324074,2009-02-12,04:37:58
24.452932,109.699385,0,294,39856.1930902778,2009-02-12,04:38:03
24.453493,109.700921,0,303,39856.1931481481,2009-02-12,04:38:08
24.45398,109.702573,0,296,39856.1932060185,2009-02-12,04:38:13
24.454249,109.704194,0,268,39856.1932638889,2009-02-12,04:38:18
24.454831,109.705598,0,247,39856.1933217593,2009-02-12,04:38:23
24.455622,109.706848,0,233,39856.1933796296,2009-02-12,04:38:28
24.456574,109.708036,0,228,39856.1934375,2009-02-12,04:38:33
24.457542,109.709224,0,234,39856.1934953704,2009-02-12,04:38:38
24.458497,109.71044,0,246,39856.1935532407,2009-02-12,04:38:43
24.459463,109.711656,0,270,39856.1936111111,2009-02-12,04:38:48
24.460392,109.712928,0,285,39856.1936689815,2009-02-12,04:38:53
24.461155,109.714324,0,296,39856.1937268519,2009-02-12,04:38:58
24.461929,109.7157,0,297,39856.1937847222,2009-02-12,04:39:03
24.462717,109.717078,0,292,39856.1938425926,2009-02-12,04:39:08
24.463498,109.718463,0,291,39856.193900463,2009-02-12,04:39:13
24.464305,109.71982,0,294,39856.1939583333,2009-02-12,04:39:18
24.465087,109.721193,0,295,39856.1940162037,2009-02-12,04:39:23
24.465874,109.72256,0,288,39856.1940740741,2009-02-12,04:39:28
24.466664,109.723925,0,280,39856.1941319444,2009-02-12,04:39:33
24.467446,109.725299,0,274,39856.1941898148,2009-02-12,04:39:38
24.46824,109.726645,0,271,39856.1942476852,2009-02-12,04:39:43
24.469017,109.727988,0,274,39856.1943055556,2009-02-12,04:39:48
24.469788,109.729325,0,284,39856.1943634259,2009-02-12,04:39:53
24.470569,109.730671,0,299,39856.1944212963,2009-02-12,04:39:58
24.471361,109.732045,0,317,39856.1944791667,2009-02-12,04:40:03
24.472137,109.733401,0,326,39856.194537037,2009-02-12,04:40:08
24.47299,109.734674,0,330,39856.1945949074,2009-02-12,04:40:13
24.474025,109.735763,0,325,39856.1946527778,2009-02-12,04:40:18
24.475284,109.736632,0,324,39856.1947106481,2009-02-12,04:40:23
24.476548,109.737458,0,324,39856.1947685185,2009-02-12,04:40:28
24.477791,109.738327,0,343,39856.1948263889,2009-02-12,04:40:33
24.479024,109.739227,0,361,39856.1948842593,2009-02-12,04:40:38
24.480255,109.740108,0,372,39856.1949421296,2009-02-12,04:40:43
24.481484,109.740989,0,370,39856.195,2009-02-12,04:40:48
24.48269,109.741867,0,369,39856.1950578704,2009-02-12,04:40:53
24.483902,109.742756,0,369,39856.1951157407,2009-02-12,04:40:58
24.485134,109.74363,0,361,39856.1951736111,2009-02-12,04:41:03
24.486369,109.744513,0,352,39856.1952314815,2009-02-12,04:41:08
24.487582,109.745397,0,364,39856.1952893519,2009-02-12,04:41:13
24.488814,109.746301,0,377,39856.1953472222,2009-02-12,04:41:18
24.49007,109.7472,0,388,39856.1954050926,2009-02-12,04:41:23
24.491302,109.748145,0,378,39856.195462963,2009-02-12,04:41:28
24.492433,109.74926,0,364,39856.1955208333,2009-02-12,04:41:33
24.493332,109.750567,0,349,39856.1955787037,2009-02-12,04:41:38
24.493878,109.752061,0,331,39856.1956365741,2009-02-12,04:41:43
24.494314,109.753551,0,326,39856.1956944444,2009-02-12,04:41:48
24.49479,109.755039,0,318,39856.1957523148,2009-02-12,04:41:53
24.49536,109.756457,0,308,39856.1958101852,2009-02-12,04:41:58
24.496119,109.757744,0,297,39856.1958680556,2009-02-12,04:42:03
24.497187,109.758829,0,285,39856.1959259259,2009-02-12,04:42:08
24.498303,109.759853,0,271,39856.1959837963,2009-02-12,04:42:13
24.499432,109.760853,0,260,39856.1960416667,2009-02-12,04:42:18
24.500562,109.761834,0,252,39856.196099537,2009-02-12,04:42:23
24.501717,109.762816,0,259,39856.1961574074,2009-02-12,04:42:28
24.502859,109.763839,0,281,39856.1962152778,2009-02-12,04:42:33
24.503993,109.764864,0,301,39856.1962731481,2009-02-12,04:42:38
24.505096,109.76588,0,319,39856.1963310185,2009-02-12,04:42:43
24.506198,109.76689,0,341,39856.1963888889,2009-02-12,04:42:48
24.507294,109.76791,0,364,39856.1964467593,2009-02-12,04:42:53
24.508392,109.768909,0,374,39856.1965046296,2009-02-12,04:42:58
24.509502,109.769944,0,376,39856.1965625,2009-02-12,04:43:03
24.510648,109.770992,0,362,39856.1966203704,2009-02-12,04:43:08
24.511766,109.771999,0,345,39856.1966782407,2009-02-12,04:43:13
24.512881,109.772985,0,319,39856.1967361111,2009-02-12,04:43:18
24.513975,109.773972,0,290,39856.1967939815,2009-02-12,04:43:23
24.515036,109.774944,0,271,39856.1968518518,2009-02-12,04:43:28
24.516122,109.775913,0,256,39856.1969097222,2009-02-12,04:43:33
24.517214,109.776887,0,242,39856.1969675926,2009-02-12,04:43:38
24.518275,109.777878,0,228,39856.197025463,2009-02-12,04:43:43
24.519355,109.778802,0,210,39856.1970833333,2009-02-12,04:43:48
24.520382,109.779742,0,190,39856.1971412037,2009-02-12,04:43:53
24.521407,109.780679,0,187,39856.1971990741,2009-02-12,04:43:58
24.522468,109.781627,0,183,39856.1972569444,2009-02-12,04:44:03
24.523545,109.782605,0,168,39856.1973148148,2009-02-12,04:44:08
24.5246,109.783555,0,143,39856.1973726852,2009-02-12,04:44:13
24.525594,109.784479,0,131,39856.1974305556,2009-02-12,04:44:18
24.526629,109.785412,0,134,39856.1974884259,2009-02-12,04:44:23
24.527653,109.786332,0,136,39856.1975462963,2009-02-12,04:44:28
24.52866,109.787253,0,144,39856.1976041667,2009-02-12,04:44:33
24.529717,109.788196,0,139,39856.197662037,2009-02-12,04:44:38
24.530748,109.789116,0,125,39856.1977199074,2009-02-12,04:44:43
24.531723,109.79002,0,125,39856.1977777778,2009-02-12,04:44:48
24.532666,109.790927,0,130,39856.1978356481,2009-02-12,04:44:53
24.533599,109.791833,0,150,39856.1978935185,2009-02-12,04:44:58
24.534498,109.792711,0,184,39856.1979513889,2009-02-12,04:45:03
24.535398,109.793549,0,211,39856.1980092593,2009-02-12,04:45:08
24.536285,109.794363,0,238,39856.1980671296,2009-02-12,04:45:13
24.537167,109.795161,0,266,39856.198125,2009-02-12,04:45:18
24.538038,109.795964,0,297,39856.1981828704,2009-02-12,04:45:23
24.538891,109.79673,0,325,39856.1982407407,2009-02-12,04:45:28
24.539806,109.797353,0,346,39856.1982986111,2009-02-12,04:45:33
24.540764,109.797758,0,361,39856.1983564815,2009-02-12,04:45:38
24.541662,109.798019,0,373,39856.1984143518,2009-02-12,04:45:43
24.542564,109.798064,0,377,39856.1984722222,2009-02-12,04:45:48
24.543519,109.797984,0,364,39856.1985300926,2009-02-12,04:45:53
24.544476,109.797862,0,348,39856.198587963,2009-02-12,04:45:58
24.545417,109.797733,0,310,39856.1986458333,2009-02-12,04:46:03
24.546356,109.797656,0,263,39856.1987037037,2009-02-12,04:46:08
24.547272,109.797702,0,236,39856.1987615741,2009-02-12,04:46:13
24.548121,109.797989,0,227,39856.1988194444,2009-02-12,04:46:18
24.548911,109.798543,0,207,39856.1988773148,2009-02-12,04:46:23
24.549697,109.799176,0,182,39856.1989351852,2009-02-12,04:46:28
24.550464,109.79978,0,168,39856.1989930556,2009-02-12,04:46:33
24.551267,109.800308,0,160,39856.1990509259,2009-02-12,04:46:38
24.552022,109.80085,0,148,39856.1991087963,2009-02-12,04:46:43
24.552798,109.801406,0,130,39856.1991666667,2009-02-12,04:46:48
24.553545,109.801983,0,119,39856.199224537,2009-02-12,04:46:53
24.554258,109.802523,0,112,39856.1992824074,2009-02-12,04:46:58
24.554987,109.803074,0,107,39856.1993402778,2009-02-12,04:47:03
24.555779,109.803533,0,97,39856.1993981482,2009-02-12,04:47:08
24.556613,109.803833,0,84,39856.1994560185,2009-02-12,04:47:13
24.557487,109.804097,0,86,39856.1995138889,2009-02-12,04:47:18
24.55838,109.804189,0,103,39856.1995717593,2009-02-12,04:47:23
24.559299,109.804168,0,102,39856.1996296296,2009-02-12,04:47:28
24.560193,109.804173,0,114,39856.1996875,2009-02-12,04:47:33
24.561067,109.804202,0,134,39856.1997453704,2009-02-12,04:47:38
24.561943,109.804224,0,147,39856.1998032407,2009-02-12,04:47:43
24.562825,109.804236,0,146,39856.1998611111,2009-02-12,04:47:48
24.563712,109.804269,0,134,39856.1999189815,2009-02-12,04:47:53
24.564557,109.804268,0,112,39856.1999768519,2009-02-12,04:47:58
24.565322,109.804144,0,95,39856.2000347222,2009-02-12,04:48:03
24.566097,109.804002,0,82,39856.2000925926,2009-02-12,04:48:08
24.566906,109.803918,0,82,39856.200150463,2009-02-12,04:48:13
24.567687,109.80388,0,93,39856.2002083333,2009-02-12,04:48:18
24.568657,109.804163,0,114,39856.2002662037,2009-02-12,04:48:23
24.569489,109.804151,0,150,39856.2003240741,2009-02-12,04:48:28
24.570275,109.803715,0,173,39856.2003819444,2009-02-12,04:48:33
24.570893,109.803008,0,202,39856.2004398148,2009-02-12,04:48:38
24.57145,109.802333,0,227,39856.2004976852,2009-02-12,04:48:43
24.572027,109.80167,0,252,39856.2005555556,2009-02-12,04:48:48
24.572669,109.801021,0,277,39856.2006134259,2009-02-12,04:48:53
24.573383,109.800478,0,295,39856.2006712963,2009-02-12,04:48:58
24.574089,109.799938,0,303,39856.2007291667,2009-02-12,04:49:03
24.574784,109.799406,0,311,39856.200787037,2009-02-12,04:49:08
24.575516,109.798924,0,304,39856.2008449074,2009-02-12,04:49:13
24.576354,109.798726,0,309,39856.2009027778,2009-02-12,04:49:18
24.577216,109.798761,0,305,39856.2009606481,2009-02-12,04:49:23
24.578013,109.799017,0,284,39856.2010185185,2009-02-12,04:49:28
24.578672,109.799631,0,297,39856.2010763889,2009-02-12,04:49:33
24.579264,109.80031,0,291,39856.2011342593,2009-02-12,04:49:38
24.579767,109.801071,0,283,39856.2011921296,2009-02-12,04:49:43
24.580211,109.801797,0,259,39856.20125,2009-02-12,04:49:48
24.580703,109.802553,0,248,39856.2013078704,2009-02-12,04:49:53
24.581201,109.803265,0,231,39856.2013657407,2009-02-12,04:49:58
24.581673,109.80406,0,220,39856.2014236111,2009-02-12,04:50:03
24.582137,109.804882,0,223,39856.2014814815,2009-02-12,04:50:08
24.582605,109.805699,0,225,39856.2015393519,2009-02-12,04:50:13
24.583037,109.806545,0,226,39856.2015972222,2009-02-12,04:50:18
24.583501,109.807391,0,232,39856.2016550926,2009-02-12,04:50:23
24.583972,109.808218,0,238,39856.201712963,2009-02-12,04:50:28
24.584508,109.808968,0,248,39856.2017708333,2009-02-12,04:50:33
24.58517,109.809645,0,257,39856.2018287037,2009-02-12,04:50:38
24.585889,109.810198,0,271,39856.2018865741,2009-02-12,04:50:43
24.586666,109.810602,0,286,39856.2019444444,2009-02-12,04:50:48
24.587499,109.810851,0,300,39856.2020023148,2009-02-12,04:50:53
24.588297,109.810971,0,316,39856.2020601852,2009-02-12,04:50:58
24.589065,109.810926,0,336,39856.2021180556,2009-02-12,04:51:03
24.589815,109.810799,0,349,39856.2021759259,2009-02-12,04:51:08
24.590508,109.810638,0,359,39856.2022337963,2009-02-12,04:51:13
24.591168,109.810497,0,379,39856.2022916667,2009-02-12,04:51:18
24.591816,109.81036,0,394,39856.202349537,2009-02-12,04:51:23
24.59243,109.810181,0,419,39856.2024074074,2009-02-12,04:51:28
24.59303,109.809978,0,446,39856.2024652778,2009-02-12,04:51:33
24.593629,109.809638,0,468,39856.2025231481,2009-02-12,04:51:38
24.594229,109.80921,0,469,39856.2025810185,2009-02-12,04:51:43
24.59486,109.808774,0,442,39856.2026388889,2009-02-12,04:51:48
24.595514,109.808402,0,410,39856.2026967593,2009-02-12,04:51:53
24.596134,109.808016,0,366,39856.2027546296,2009-02-12,04:51:58
24.596749,109.807593,0,327,39856.2028125,2009-02-12,04:52:03
24.597388,109.807169,0,304,39856.2028703704,2009-02-12,04:52:08
24.598042,109.806669,0,289,39856.2029282407,2009-02-12,04:52:13
24.598488,109.805891,0,277,39856.2029861111,2009-02-12,04:52:18
24.598791,109.805007,0,269,39856.2030439815,2009-02-12,04:52:23
24.59908,109.804129,0,279,39856.2031018519,2009-02-12,04:52:28
24.599425,109.803281,0,296,39856.2031597222,2009-02-12,04:52:33
24.599971,109.802573,0,316,39856.2032175926,2009-02-12,04:52:38
24.600708,109.802051,0,334,39856.203275463,2009-02-12,04:52:43
24.601537,109.801746,0,345,39856.2033333333,2009-02-12,04:52:48
24.602381,109.801487,0,364,39856.2033912037,2009-02-12,04:52:53
24.603174,109.801217,0,388,39856.2034490741,2009-02-12,04:52:58
24.603978,109.800955,0,400,39856.2035069444,2009-02-12,04:53:03
24.604736,109.800696,0,414,39856.2035648148,2009-02-12,04:53:08
24.605561,109.8007,0,389,39856.2036226852,2009-02-12,04:53:13
24.606426,109.801039,0,362,39856.2036805556,2009-02-12,04:53:18
24.607176,109.801626,0,345,39856.2037384259,2009-02-12,04:53:23
24.607709,109.802437,0,333,39856.2037962963,2009-02-12,04:53:28
24.607957,109.803404,0,317,39856.2038541667,2009-02-12,04:53:33
24.608096,109.804337,0,293,39856.203912037,2009-02-12,04:53:38
24.608209,109.805263,0,271,39856.2039699074,2009-02-12,04:53:43
24.608344,109.806177,0,249,39856.2040277778,2009-02-12,04:53:48
24.60857,109.80707,0,234,39856.2040856481,2009-02-12,04:53:53
24.608797,109.807962,0,220,39856.2041435185,2009-02-12,04:53:58
24.609048,109.80885,0,214,39856.2042013889,2009-02-12,04:54:03
24.609375,109.809699,0,202,39856.2042592593,2009-02-12,04:54:08
24.609797,109.8105,0,195,39856.2043171296,2009-02-12,04:54:13
24.610277,109.811246,0,191,39856.204375,2009-02-12,04:54:18
24.610776,109.811962,0,197,39856.2044328704,2009-02-12,04:54:23
24.611279,109.812688,0,204,39856.2044907407,2009-02-12,04:54:28
24.611777,109.81342,0,209,39856.2045486111,2009-02-12,04:54:33
24.612266,109.814131,0,223,39856.2046064815,2009-02-12,04:54:38
24.612766,109.814848,0,245,39856.2046643518,2009-02-12,04:54:43
24.613259,109.815587,0,264,39856.2047222222,2009-02-12,04:54:48
24.613759,109.816328,0,278,39856.2047800926,2009-02-12,04:54:53
24.614259,109.817065,0,293,39856.204837963,2009-02-12,04:54:58
24.614772,109.817789,0,298,39856.2048958333,2009-02-12,04:55:03
24.615269,109.818522,0,295,39856.2049537037,2009-02-12,04:55:08
24.615766,109.819229,0,299,39856.2050115741,2009-02-12,04:55:13
24.616254,109.819938,0,304,39856.2050694444,2009-02-12,04:55:18
24.616729,109.820649,0,311,39856.2051273148,2009-02-12,04:55:23
24.61712,109.821441,0,315,39856.2051851852,2009-02-12,04:55:28
24.617325,109.822308,0,313,39856.2052430556,2009-02-12,04:55:33
24.617435,109.823162,0,316,39856.2053009259,2009-02-12,04:55:38
24.617512,109.824014,0,323,39856.2053587963,2009-02-12,04:55:43
24.617532,109.824846,0,332,39856.2054166667,2009-02-12,04:55:48
24.617562,109.825672,0,331,39856.205474537,2009-02-12,04:55:53
24.617649,109.826507,0,315,39856.2055324074,2009-02-12,04:55:58
24.617766,109.827348,0,296,39856.2055902778,2009-02-12,04:56:03
24.617858,109.828212,0,288,39856.2056481481,2009-02-12,04:56:08
24.618013,109.829056,0,285,39856.2057060185,2009-02-12,04:56:13
24.618139,109.829932,0,286,39856.2057638889,2009-02-12,04:56:18
24.618276,109.830834,0,288,39856.2058217593,2009-02-12,04:56:23
24.618386,109.831747,0,289,39856.2058796296,2009-02-12,04:56:28
24.618511,109.832649,0,295,39856.2059375,2009-02-12,04:56:33
24.618652,109.833538,0,303,39856.2059953704,2009-02-12,04:56:38
24.618821,109.834452,0,317,39856.2060532407,2009-02-12,04:56:43
24.619011,109.835361,0,332,39856.2061111111,2009-02-12,04:56:48
24.619236,109.836235,0,346,39856.2061689815,2009-02-12,04:56:53
24.61947,109.837104,0,351,39856.2062268518,2009-02-12,04:56:58
24.619725,109.837947,0,351,39856.2062847222,2009-02-12,04:57:03
24.619947,109.838808,0,351,39856.2063425926,2009-02-12,04:57:08
24.620179,109.839655,0,349,39856.206400463,2009-02-12,04:57:13
24.620384,109.840481,0,339,39856.2064583333,2009-02-12,04:57:18
24.620627,109.841287,0,335,39856.2065162037,2009-02-12,04:57:23
24.62094,109.842022,0,351,39856.2065740741,2009-02-12,04:57:28
24.621407,109.842638,0,379,39856.2066319444,2009-02-12,04:57:33
24.622144,109.843047,0,406,39856.2066898148,2009-02-12,04:57:38
24.622974,109.843356,0,422,39856.2067476852,2009-02-12,04:57:43
24.623815,109.843647,0,413,39856.2068055556,2009-02-12,04:57:48
24.624618,109.843939,0,396,39856.2068634259,2009-02-12,04:57:53
24.625393,109.84438,0,385,39856.2069212963,2009-02-12,04:57:58
24.626118,109.844967,0,383,39856.2069791667,2009-02-12,04:58:03
24.626779,109.845673,0,374,39856.207037037,2009-02-12,04:58:08
24.627318,109.846499,0,379,39856.2070949074,2009-02-12,04:58:13
24.62783,109.847375,0,380,39856.2071527778,2009-02-12,04:58:18
24.628349,109.848279,0,379,39856.2072106482,2009-02-12,04:58:23
24.628859,109.84919,0,372,39856.2072685185,2009-02-12,04:58:28
24.629353,109.850103,0,364,39856.2073263889,2009-02-12,04:58:33
24.629854,109.851026,0,349,39856.2073842593,2009-02-12,04:58:38
24.630374,109.851941,0,335,39856.2074421296,2009-02-12,04:58:43
24.630872,109.852823,0,323,39856.2075,2009-02-12,04:58:48
24.631391,109.853742,0,315,39856.2075578704,2009-02-12,04:58:53
24.631919,109.854681,0,324,39856.2076157407,2009-02-12,04:58:58
24.632508,109.85559,0,322,39856.2076736111,2009-02-12,04:59:03
24.633226,109.856363,0,323,39856.2077314815,2009-02-12,04:59:08
24.634042,109.85705,0,326,39856.2077893519,2009-02-12,04:59:13
24.63491,109.85763,0,329,39856.2078472222,2009-02-12,04:59:18
24.635835,109.858134,0,335,39856.2079050926,2009-02-12,04:59:23
24.636762,109.858587,0,356,39856.207962963,2009-02-12,04:59:28
24.637712,109.859033,0,356,39856.2080208333,2009-02-12,04:59:33
24.638689,109.859465,0,331,39856.2080787037,2009-02-12,04:59:38
24.639661,109.859898,0,319,39856.2081365741,2009-02-12,04:59:43
24.640624,109.860353,0,315,39856.2081944444,2009-02-12,04:59:48
24.641557,109.860818,0,308,39856.2082523148,2009-02-12,04:59:53
24.642477,109.861267,0,298,39856.2083101852,2009-02-12,04:59:58
24.643372,109.861717,0,294,39856.2083680556,2009-02-12,05:00:03
24.644313,109.862116,0,295,39856.2084259259,2009-02-12,05:00:08
24.645303,109.862373,0,302,39856.2084837963,2009-02-12,05:00:13
24.646312,109.86242,0,307,39856.2085416667,2009-02-12,05:00:18
24.647375,109.862262,0,289,39856.208599537,2009-02-12,05:00:23
24.648384,109.862064,0,265,39856.2086574074,2009-02-12,05:00:28
24.649379,109.861822,0,239,39856.2087152778,2009-02-12,05:00:33
24.650407,109.861601,0,213,39856.2087731481,2009-02-12,05:00:38
24.651402,109.861397,0,193,39856.2088310185,2009-02-12,05:00:43
24.652368,109.861199,0,178,39856.2088888889,2009-02-12,05:00:48
24.653326,109.861009,0,173,39856.2089467593,2009-02-12,05:00:53
24.654282,109.860814,0,166,39856.2090046296,2009-02-12,05:00:58
24.655234,109.860616,0,155,39856.2090625,2009-02-12,05:01:03
24.656191,109.860459,0,140,39856.2091203704,2009-02-12,05:01:08
24.65716,109.860314,0,118,39856.2091782407,2009-02-12,05:01:13
24.658087,109.860159,0,97,39856.2092361111,2009-02-12,05:01:18
24.658901,109.860006,0,80,39856.2092939815,2009-02-12,05:01:23
24.659707,109.859795,0,87,39856.2093518519,2009-02-12,05:01:28
24.660541,109.859593,0,109,39856.2094097222,2009-02-12,05:01:33
24.6614,109.859367,0,148,39856.2094675926,2009-02-12,05:01:38
24.662209,109.858926,0,181,39856.209525463,2009-02-12,05:01:43
24.662958,109.858127,0,193,39856.2095833333,2009-02-12,05:01:48
24.663556,109.85722,0,201,39856.2096412037,2009-02-12,05:01:53
24.664119,109.85638,0,214,39856.2096990741,2009-02-12,05:01:58
24.664749,109.855543,0,230,39856.2097569444,2009-02-12,05:02:03
24.665393,109.854714,0,252,39856.2098148148,2009-02-12,05:02:08
24.666058,109.85389,0,276,39856.2098726852,2009-02-12,05:02:13
24.666737,109.853077,0,304,39856.2099305556,2009-02-12,05:02:18
24.66746,109.852285,0,327,39856.2099884259,2009-02-12,05:02:23
24.66826,109.851589,0,346,39856.2100462963,2009-02-12,05:02:28
24.669055,109.850911,0,366,39856.2101041667,2009-02-12,05:02:33
24.669864,109.850249,0,388,39856.210162037,2009-02-12,05:02:38
24.67067,109.849571,0,413,39856.2102199074,2009-02-12,05:02:43
24.671459,109.848922,0,441,39856.2102777778,2009-02-12,05:02:48
24.672252,109.848257,0,457,39856.2103356481,2009-02-12,05:02:53
24.673061,109.847578,0,467,39856.2103935185,2009-02-12,05:02:58
24.673882,109.846885,0,482,39856.2104513889,2009-02-12,05:03:03
24.674737,109.846232,0,496,39856.2105092593,2009-02-12,05:03:08
24.675708,109.845789,0,490,39856.2105671296,2009-02-12,05:03:13
24.676728,109.845728,0,472,39856.210625,2009-02-12,05:03:18
24.677755,109.845724,0,457,39856.2106828704,2009-02-12,05:03:23
24.678766,109.845747,0,443,39856.2107407407,2009-02-12,05:03:28
24.67974,109.845903,0,417,39856.2107986111,2009-02-12,05:03:33
24.680674,109.84619,0,386,39856.2108564815,2009-02-12,05:03:38
24.681563,109.846647,0,368,39856.2109143519,2009-02-12,05:03:43
24.68241,109.847253,0,355,39856.2109722222,2009-02-12,05:03:48
24.68324,109.847824,0,352,39856.2110300926,2009-02-12,05:03:53
24.684097,109.84838,0,345,39856.211087963,2009-02-12,05:03:58
24.684965,109.848889,0,347,39856.2111458333,2009-02-12,05:04:03
24.685913,109.849285,0,356,39856.2112037037,2009-02-12,05:04:08
24.68691,109.849468,0,373,39856.2112615741,2009-02-12,05:04:13
24.687956,109.84942,0,391,39856.2113194444,2009-02-12,05:04:18
24.688989,109.849196,0,396,39856.2113773148,2009-02-12,05:04:23
24.690007,109.848742,0,384,39856.2114351852,2009-02-12,05:04:28
24.690953,109.848151,0,376,39856.2114930556,2009-02-12,05:04:33
24.691867,109.84747,0,374,39856.2115509259,2009-02-12,05:04:38
24.692794,109.846839,0,369,39856.2116087963,2009-02-12,05:04:43
24.693793,109.846347,0,365,39856.2116666667,2009-02-12,05:04:48
24.694858,109.846058,0,358,39856.211724537,2009-02-12,05:04:53
24.695946,109.846004,0,348,39856.2117824074,2009-02-12,05:04:58
24.697041,109.846111,0,339,39856.2118402778,2009-02-12,05:05:03
24.698087,109.846477,0,328,39856.2118981481,2009-02-12,05:05:08
24.699081,109.847023,0,323,39856.2119560185,2009-02-12,05:05:13
24.699999,109.847719,0,330,39856.2120138889,2009-02-12,05:05:18
24.700814,109.84857,0,331,39856.2120717593,2009-02-12,05:05:23
24.70148,109.849562,0,335,39856.2121296296,2009-02-12,05:05:28
24.702006,109.850655,0,338,39856.2121875,2009-02-12,05:05:33
24.702543,109.851759,0,335,39856.2122453704,2009-02-12,05:05:38
24.703107,109.852865,0,322,39856.2123032407,2009-02-12,05:05:43
24.703698,109.853963,0,306,39856.2123611111,2009-02-12,05:05:48
24.704361,109.855004,0,287,39856.2124189815,2009-02-12,05:05:53
24.70513,109.855932,0,277,39856.2124768518,2009-02-12,05:05:58
24.705928,109.856754,0,273,39856.2125347222,2009-02-12,05:06:03
24.706877,109.85745,0,253,39856.2125925926,2009-02-12,05:06:08
24.707899,109.858062,0,243,39856.212650463,2009-02-12,05:06:13
24.708961,109.858548,0,262,39856.2127083333,2009-02-12,05:06:18
24.710084,109.858954,0,285,39856.2127662037,2009-02-12,05:06:23
24.711274,109.859268,0,312,39856.2128240741,2009-02-12,05:06:28
24.712532,109.859474,0,331,39856.2128819444,2009-02-12,05:06:33
24.713805,109.859548,0,354,39856.2129398148,2009-02-12,05:06:38
24.715049,109.859611,0,360,39856.2129976852,2009-02-12,05:06:43
24.716275,109.859674,0,358,39856.2130555556,2009-02-12,05:06:48
24.717489,109.8596,0,359,39856.2131134259,2009-02-12,05:06:53
24.718675,109.859374,0,368,39856.2131712963,2009-02-12,05:06:58
24.719854,109.859127,0,380,39856.2132291667,2009-02-12,05:07:03
24.721029,109.858866,0,389,39856.213287037,2009-02-12,05:07:08
24.722222,109.858646,0,401,39856.2133449074,2009-02-12,05:07:13
24.723406,109.858408,0,416,39856.2134027778,2009-02-12,05:07:18
24.72458,109.858178,0,429,39856.2134606481,2009-02-12,05:07:23
24.725772,109.858083,0,440,39856.2135185185,2009-02-12,05:07:28
24.726943,109.858256,0,460,39856.2135763889,2009-02-12,05:07:33
24.728069,109.858642,0,460,39856.2136342593,2009-02-12,05:07:38
24.729134,109.859096,0,436,39856.2136921296,2009-02-12,05:07:43
24.730207,109.859629,0,419,39856.21375,2009-02-12,05:07:48
24.731273,109.860214,0,400,39856.2138078704,2009-02-12,05:07:53
24.732361,109.860742,0,381,39856.2138657407,2009-02-12,05:07:58
24.733461,109.861251,0,366,39856.2139236111,2009-02-12,05:08:03
24.734522,109.861809,0,352,39856.2139814815,2009-02-12,05:08:08
24.7356,109.862417,0,338,39856.2140393518,2009-02-12,05:08:13
24.73667,109.862954,0,326,39856.2140972222,2009-02-12,05:08:18
24.737756,109.863434,0,311,39856.2141550926,2009-02-12,05:08:23
24.738811,109.863875,0,302,39856.214212963,2009-02-12,05:08:28
24.739822,109.864499,0,278,39856.2142708333,2009-02-12,05:08:33
24.740695,109.86536,0,260,39856.2143287037,2009-02-12,05:08:38
24.741344,109.866399,0,259,39856.2143865741,2009-02-12,05:08:43
24.741765,109.867543,0,271,39856.2144444444,2009-02-12,05:08:48
24.742201,109.868672,0,284,39856.2145023148,2009-02-12,05:08:53
24.742678,109.869783,0,302,39856.2145601852,2009-02-12,05:08:58
24.74318,109.87086,0,328,39856.2146180556,2009-02-12,05:09:03
24.743841,109.871817,0,351,39856.2146759259,2009-02-12,05:09:08
24.744704,109.872609,0,370,39856.2147337963,2009-02-12,05:09:13
24.74571,109.873233,0,376,39856.2147916667,2009-02-12,05:09:18
24.746802,109.873631,0,371,39856.214849537,2009-02-12,05:09:23
24.748006,109.873787,0,349,39856.2149074074,2009-02-12,05:09:28
24.7492,109.873865,0,320,39856.2149652778,2009-02-12,05:09:33
24.750361,109.873961,0,288,39856.2150231482,2009-02-12,05:09:38
24.751548,109.873989,0,264,39856.2150810185,2009-02-12,05:09:43
24.752729,109.874039,0,244,39856.2151388889,2009-02-12,05:09:48
24.753911,109.873874,0,228,39856.2151967593,2009-02-12,05:09:53
24.754994,109.873483,0,216,39856.2152546296,2009-02-12,05:09:58
24.756022,109.872954,0,200,39856.2153125,2009-02-12,05:10:03
24.75707,109.872305,0,193,39856.2153703704,2009-02-12,05:10:08
24.75815,109.871646,0,203,39856.2154282407,2009-02-12,05:10:13
24.759267,109.870968,0,240,39856.2154861111,2009-02-12,05:10:18
24.760387,109.870296,0,278,39856.2155439815,2009-02-12,05:10:23
24.761556,109.8697,0,305,39856.2156018519,2009-02-12,05:10:28
24.762854,109.869343,0,339,39856.2156597222,2009-02-12,05:10:33
24.764215,109.869409,0,352,39856.2157175926,2009-02-12,05:10:38
24.765502,109.869736,0,369,39856.215775463,2009-02-12,05:10:43
24.766737,109.87029,0,388,39856.2158333333,2009-02-12,05:10:48
24.767939,109.870859,0,409,39856.2158912037,2009-02-12,05:10:53
24.769151,109.87145,0,427,39856.2159490741,2009-02-12,05:10:58
24.770378,109.872012,0,448,39856.2160069444,2009-02-12,05:11:03
24.771569,109.872594,0,463,39856.2160648148,2009-02-12,05:11:08
24.772762,109.873209,0,483,39856.2161226852,2009-02-12,05:11:13
24.773884,109.873927,0,501,39856.2161805556,2009-02-12,05:11:18
24.77487,109.874862,0,497,39856.2162384259,2009-02-12,05:11:23
24.775731,109.876001,0,489,39856.2162962963,2009-02-12,05:11:28
24.776471,109.877221,0,479,39856.2163541667,2009-02-12,05:11:33
24.777126,109.878552,0,468,39856.216412037,2009-02-12,05:11:38
24.777788,109.879848,0,449,39856.2164699074,2009-02-12,05:11:43
24.778453,109.881129,0,433,39856.2165277778,2009-02-12,05:11:48
24.779114,109.882412,0,421,39856.2165856481,2009-02-12,05:11:53
24.779776,109.883678,0,412,39856.2166435185,2009-02-12,05:11:58
24.78049,109.884964,0,397,39856.2167013889,2009-02-12,05:12:03
24.781218,109.886287,0,370,39856.2167592593,2009-02-12,05:12:08
24.781937,109.887626,0,348,39856.2168171296,2009-02-12,05:12:13
24.782577,109.888824,0,338,39856.216875,2009-02-12,05:12:18
24.783219,109.890124,0,325,39856.2169328704,2009-02-12,05:12:23
24.783827,109.891419,0,312,39856.2169907407,2009-02-12,05:12:28
24.78435,109.892623,0,306,39856.2170486111,2009-02-12,05:12:33
24.784906,109.893786,0,305,39856.2171064815,2009-02-12,05:12:38
24.786209,109.896496,0,342,39856.2172222222,2009-02-12,05:12:48
24.786847,109.897804,0,346,39856.2172800926,2009-02-12,05:12:53
24.787612,109.898881,0,337,39856.217337963,2009-02-12,05:12:58
24.788635,109.899735,0,325,39856.2173958333,2009-02-12,05:13:03
24.78979,109.90035,0,338,39856.2174537037,2009-02-12,05:13:08
24.790973,109.900956,0,348,39856.2175115741,2009-02-12,05:13:13
24.793757,109.903867,0,360,39856.2176851852,2009-02-12,05:13:28
24.794541,109.905014,0,338,39856.2177430556,2009-02-12,05:13:33
24.79549,109.906016,0,329,39856.2178009259,2009-02-12,05:13:38
24.796301,109.907023,0,322,39856.2178587963,2009-02-12,05:13:43
24.797311,109.907696,0,356,39856.2179166667,2009-02-12,05:13:48
24.798549,109.907913,0,412,39856.217974537,2009-02-12,05:13:53
24.799843,109.908302,0,403,39856.2180324074,2009-02-12,05:13:58
24.801137,109.908727,0,392,39856.2180902778,2009-02-12,05:14:03
24.805336,109.911826,0,280,39856.2183217593,2009-02-12,05:14:23
24.806495,109.912477,0,211,39856.2183796296,2009-02-12,05:14:28
24.807444,109.912982,0,381,39856.2184375,2009-02-12,05:14:33
24.808668,109.913311,0,368,39856.2184953704,2009-02-12,05:14:38
24.809824,109.913764,0,365,39856.2185532407,2009-02-12,05:14:43
24.810841,109.914462,0,362,39856.2186111111,2009-02-12,05:14:48
24.811761,109.915342,0,368,39856.2186689815,2009-02-12,05:14:53
24.81261,109.916249,0,357,39856.2187268519,2009-02-12,05:14:58
24.813487,109.917148,0,349,39856.2187847222,2009-02-12,05:15:03
24.814386,109.918002,0,326,39856.2188425926,2009-02-12,05:15:08
24.815313,109.918848,0,300,39856.218900463,2009-02-12,05:15:13
24.816196,109.919664,0,278,39856.2189583333,2009-02-12,05:15:18
24.817089,109.92051,0,255,39856.2190162037,2009-02-12,05:15:23
24.817639,109.921927,0,277,39856.2190740741,2009-02-12,05:15:28
24.817724,109.923338,0,337,39856.2191319444,2009-02-12,05:15:33
24.817843,109.924625,0,331,39856.2191898148,2009-02-12,05:15:38
24.817696,109.925927,0,381,39856.2192476852,2009-02-12,05:15:43
24.817336,109.927226,0,392,39856.2193055556,2009-02-12,05:15:48
24.816786,109.928394,0,391,39856.2193634259,2009-02-12,05:15:53
24.816115,109.929483,0,409,39856.2194212963,2009-02-12,05:15:58
24.815383,109.930404,0,442,39856.2194791667,2009-02-12,05:16:03
24.814541,109.931122,0,468,39856.219537037,2009-02-12,05:16:08
24.813543,109.931663,0,487,39856.2195949074,2009-02-12,05:16:13
24.812482,109.932158,0,492,39856.2196527778,2009-02-12,05:16:18
24.811458,109.932786,0,501,39856.2197106481,2009-02-12,05:16:23
24.809597,109.934415,0,513,39856.2198263889,2009-02-12,05:16:33
24.808792,109.935222,0,532,39856.2198842593,2009-02-12,05:16:38
24.807971,109.936094,0,515,39856.2199421296,2009-02-12,05:16:43
24.807171,109.936991,0,496,39856.22,2009-02-12,05:16:48
24.806377,109.937892,0,490,39856.2200578704,2009-02-12,05:16:53
24.805535,109.938764,0,509,39856.2201157407,2009-02-12,05:16:58
24.804779,109.939768,0,516,39856.2201736111,2009-02-12,05:17:03
24.804216,109.940833,0,510,39856.2202314815,2009-02-12,05:17:08
24.803768,109.94199,0,527,39856.2202893518,2009-02-12,05:17:13
24.803471,109.943241,0,537,39856.2203472222,2009-02-12,05:17:18
24.803319,109.944519,0,542,39856.2204050926,2009-02-12,05:17:23
24.80328,109.945818,0,554,39856.220462963,2009-02-12,05:17:28
24.803234,109.947117,0,578,39856.2205208333,2009-02-12,05:17:33
24.803212,109.948407,0,596,39856.2205787037,2009-02-12,05:17:38
24.803159,109.9497,0,610,39856.2206365741,2009-02-12,05:17:43
24.803116,109.950992,0,617,39856.2206944444,2009-02-12,05:17:48
24.803083,109.952281,0,626,39856.2207523148,2009-02-12,05:17:53
24.803039,109.95357,0,636,39856.2208101852,2009-02-12,05:17:58
24.802992,109.954859,0,649,39856.2208680556,2009-02-12,05:18:03
24.802947,109.956124,0,658,39856.2209259259,2009-02-12,05:18:08
24.803032,109.95736,0,667,39856.2209837963,2009-02-12,05:18:13
24.803318,109.958525,0,679,39856.2210416667,2009-02-12,05:18:18
24.803835,109.959688,0,693,39856.221099537,2009-02-12,05:18:23
24.804478,109.960727,0,700,39856.2211574074,2009-02-12,05:18:28
24.805287,109.961618,0,699,39856.2212152778,2009-02-12,05:18:33
24.80614,109.962452,0,702,39856.2212731481,2009-02-12,05:18:38
24.806322,109.962622,0,702,39856.2212847222,2009-02-12,05:18:39
24.807139,109.963469,0,686,39856.2213425926,2009-02-12,05:18:44
24.807952,109.964414,0,664,39856.221400463,2009-02-12,05:18:49
24.808727,109.96537,0,617,39856.2214583333,2009-02-12,05:18:54
24.809385,109.966402,0,589,39856.2215162037,2009-02-12,05:18:59
24.810022,109.967447,0,576,39856.2215740741,2009-02-12,05:19:04
24.810615,109.968488,0,583,39856.2216319444,2009-02-12,05:19:09
24.811092,109.969593,0,596,39856.2216898148,2009-02-12,05:19:14
24.811376,109.970737,0,612,39856.2217476852,2009-02-12,05:19:19
24.811503,109.971931,0,626,39856.2218055556,2009-02-12,05:19:24
24.811498,109.973114,0,640,39856.2218634259,2009-02-12,05:19:29
24.811422,109.974318,0,656,39856.2219212963,2009-02-12,05:19:34
24.811501,109.975521,0,679,39856.2219791667,2009-02-12,05:19:39
24.811743,109.976698,0,705,39856.222037037,2009-02-12,05:19:44
24.812169,109.977751,0,720,39856.2220949074,2009-02-12,05:19:49
24.812755,109.978773,0,725,39856.2221527778,2009-02-12,05:19:54
24.813363,109.979814,0,690,39856.2222106481,2009-02-12,05:19:59
24.813946,109.980798,0,661,39856.2222685185,2009-02-12,05:20:04
24.814531,109.981784,0,637,39856.2223263889,2009-02-12,05:20:09
24.815106,109.982776,0,631,39856.2223842593,2009-02-12,05:20:14
24.81563,109.98382,0,623,39856.2224421296,2009-02-12,05:20:19
24.816076,109.984888,0,631,39856.2225,2009-02-12,05:20:24
24.81649,109.985951,0,646,39856.2225578704,2009-02-12,05:20:29
24.816909,109.987023,0,652,39856.2226157407,2009-02-12,05:20:34
24.817353,109.988093,0,641,39856.2226736111,2009-02-12,05:20:39
24.817828,109.989152,0,626,39856.2227314815,2009-02-12,05:20:44
24.818298,109.99022,0,620,39856.2227893519,2009-02-12,05:20:49
24.818858,109.991256,0,606,39856.2228472222,2009-02-12,05:20:54
24.819549,109.99218,0,595,39856.2229050926,2009-02-12,05:20:59
24.820425,109.992958,0,593,39856.222962963,2009-02-12,05:21:04
24.8214,109.993589,0,606,39856.2230208333,2009-02-12,05:21:09
24.822471,109.994034,0,621,39856.2230787037,2009-02-12,05:21:14
24.82353,109.994481,0,629,39856.2231365741,2009-02-12,05:21:19
24.824599,109.994938,0,630,39856.2231944444,2009-02-12,05:21:24
24.825687,109.995293,0,628,39856.2232523148,2009-02-12,05:21:29
24.826804,109.995448,0,627,39856.2233101852,2009-02-12,05:21:34
24.827936,109.995406,0,633,39856.2233680556,2009-02-12,05:21:39
24.829054,109.995234,0,619,39856.2234259259,2009-02-12,05:21:44
24.830183,109.995061,0,612,39856.2234837963,2009-02-12,05:21:49
24.831312,109.994877,0,606,39856.2235416667,2009-02-12,05:21:54
24.832427,109.994717,0,602,39856.223599537,2009-02-12,05:21:59
24.833531,109.994545,0,594,39856.2236574074,2009-02-12,05:22:04
24.83467,109.994353,0,587,39856.2237152778,2009-02-12,05:22:09
24.835844,109.994187,0,571,39856.2237731481,2009-02-12,05:22:14
24.837032,109.994035,0,546,39856.2238310185,2009-02-12,05:22:19
24.83814,109.99377,0,520,39856.2238888889,2009-02-12,05:22:24
24.839289,109.993607,0,496,39856.2239467593,2009-02-12,05:22:29
24.840403,109.993611,0,486,39856.2240046296,2009-02-12,05:22:34
24.841542,109.994018,0,479,39856.2240625,2009-02-12,05:22:39
24.842702,109.994503,0,486,39856.2241203704,2009-02-12,05:22:44
24.843798,109.99492,0,500,39856.2241782407,2009-02-12,05:22:49
24.845016,109.995253,0,516,39856.2242361111,2009-02-12,05:22:54
24.846301,109.995459,0,516,39856.2242939815,2009-02-12,05:22:59
24.847632,109.995702,0,496,39856.2243518519,2009-02-12,05:23:04
24.848896,109.995764,0,468,39856.2244097222,2009-02-12,05:23:09
24.850089,109.99613,0,430,39856.2244675926,2009-02-12,05:23:14
24.851228,109.996785,0,409,39856.224525463,2009-02-12,05:23:19
24.852218,109.997527,0,406,39856.2245833333,2009-02-12,05:23:24
24.852997,109.998493,0,451,39856.2246412037,2009-02-12,05:23:29
24.853914,109.999482,0,490,39856.2246990741,2009-02-12,05:23:34
24.85498,110.000269,0,517,39856.2247569444,2009-02-12,05:23:39
24.856169,110.000836,0,538,39856.2248148148,2009-02-12,05:23:44
24.857307,110.001097,0,552,39856.2248726852,2009-02-12,05:23:49
24.858488,110.001063,0,573,39856.2249305556,2009-02-12,05:23:54
24.859775,110.000591,0,588,39856.2249884259,2009-02-12,05:23:59
24.861135,110.000068,0,573,39856.2250462963,2009-02-12,05:24:04
24.862445,109.999647,0,569,39856.2251041667,2009-02-12,05:24:09
24.863747,109.999268,0,579,39856.225162037,2009-02-12,05:24:14
24.865025,109.998947,0,598,39856.2252199074,2009-02-12,05:24:19
24.866326,109.99879,0,616,39856.2252777778,2009-02-12,05:24:24
24.86764,109.999112,0,613,39856.2253356481,2009-02-12,05:24:29
24.868878,109.999567,0,621,39856.2253935185,2009-02-12,05:24:34
24.870067,110.000059,0,622,39856.2254513889,2009-02-12,05:24:39
24.871246,110.000548,0,619,39856.2255092593,2009-02-12,05:24:44
24.872473,110.001018,0,620,39856.2255671296,2009-02-12,05:24:49
24.873716,110.001512,0,623,39856.225625,2009-02-12,05:24:54
24.874952,110.002015,0,621,39856.2256828704,2009-02-12,05:24:59
24.876197,110.002511,0,618,39856.2257407407,2009-02-12,05:25:04
24.877449,110.002956,0,606,39856.2257986111,2009-02-12,05:25:09
24.878704,110.003157,0,591,39856.2258564815,2009-02-12,05:25:14
24.880002,110.002974,0,585,39856.2259143519,2009-02-12,05:25:19
24.881391,110.002504,0,578,39856.2259722222,2009-02-12,05:25:24
24.882747,110.002103,0,586,39856.2260300926,2009-02-12,05:25:29
24.884089,110.001749,0,604,39856.226087963,2009-02-12,05:25:34
24.885437,110.001392,0,616,39856.2261458333,2009-02-12,05:25:39
24.886756,110.001013,0,616,39856.2262037037,2009-02-12,05:25:44
24.888089,110.000676,0,617,39856.2262615741,2009-02-12,05:25:49
24.889451,110.000543,0,610,39856.2263194444,2009-02-12,05:25:54
24.890789,110.000768,0,588,39856.2263773148,2009-02-12,05:25:59
24.892068,110.001302,0,589,39856.2264351852,2009-02-12,05:26:04
24.893283,110.002096,0,590,39856.2264930556,2009-02-12,05:26:09
24.894361,110.002996,0,590,39856.2265509259,2009-02-12,05:26:14
24.895428,110.003887,0,590,39856.2266087963,2009-02-12,05:26:19
24.896575,110.004648,0,578,39856.2266666667,2009-02-12,05:26:24
24.897814,110.005207,0,551,39856.226724537,2009-02-12,05:26:29
24.899102,110.005167,0,542,39856.2267824074,2009-02-12,05:26:34
24.900431,110.00481,0,543,39856.2268402778,2009-02-12,05:26:39
24.901646,110.004271,0,540,39856.2268981481,2009-02-12,05:26:44
24.902796,110.003531,0,549,39856.2269560185,2009-02-12,05:26:49
24.903831,110.00259,0,558,39856.2270138889,2009-02-12,05:26:54
24.904833,110.001667,0,579,39856.2270717593,2009-02-12,05:26:59
24.905839,110.000771,0,591,39856.2271296296,2009-02-12,05:27:04
24.906858,109.999895,0,600,39856.2271875,2009-02-12,05:27:09
24.907889,109.999025,0,597,39856.2272453704,2009-02-12,05:27:14
24.908896,109.998168,0,590,39856.2273032407,2009-02-12,05:27:19
24.909909,109.997334,0,585,39856.2273611111,2009-02-12,05:27:24
24.910902,109.996487,0,588,39856.2274189815,2009-02-12,05:27:29
24.911906,109.995662,0,590,39856.2274768518,2009-02-12,05:27:34
24.912913,109.994848,0,591,39856.2275347222,2009-02-12,05:27:39
24.913992,109.994121,0,584,39856.2275925926,2009-02-12,05:27:44
24.915157,109.993647,0,574,39856.227650463,2009-02-12,05:27:49
24.91637,109.993407,0,564,39856.2277083333,2009-02-12,05:27:54
24.917541,109.993225,0,539,39856.2277662037,2009-02-12,05:27:59
24.918729,109.993059,0,548,39856.2278240741,2009-02-12,05:28:04
24.919912,109.992931,0,561,39856.2278819444,2009-02-12,05:28:09
24.921092,109.992991,0,567,39856.2279398148,2009-02-12,05:28:14
24.922269,109.993144,0,572,39856.2279976852,2009-02-12,05:28:19
24.923456,109.993347,0,568,39856.2280555556,2009-02-12,05:28:24
24.924614,109.993541,0,551,39856.2281134259,2009-02-12,05:28:29
24.925806,109.993713,0,523,39856.2281712963,2009-02-12,05:28:34
24.927021,109.993885,0,495,39856.2282291667,2009-02-12,05:28:39
24.92827,109.99403,0,486,39856.228287037,2009-02-12,05:28:44
24.929554,109.994089,0,485,39856.2283449074,2009-02-12,05:28:49
24.930822,109.993917,0,492,39856.2284027778,2009-02-12,05:28:54
24.932078,109.993623,0,485,39856.2284606481,2009-02-12,05:28:59
24.933302,109.99311,0,487,39856.2285185185,2009-02-12,05:29:04
24.93448,109.992433,0,482,39856.2285763889,2009-02-12,05:29:09
24.935636,109.9917,0,477,39856.2286342593,2009-02-12,05:29:14
24.936782,109.990968,0,481,39856.2286921296,2009-02-12,05:29:19
24.937985,109.99037,0,494,39856.22875,2009-02-12,05:29:24
24.939234,109.98995,0,499,39856.2288078704,2009-02-12,05:29:29
24.940457,109.989506,0,511,39856.2288657407,2009-02-12,05:29:34
24.941645,109.989058,0,513,39856.2289236111,2009-02-12,05:29:39
24.942763,109.988461,0,511,39856.2289814815,2009-02-12,05:29:44
24.943812,109.987737,0,507,39856.2290393518,2009-02-12,05:29:49
24.94478,109.986874,0,502,39856.2290972222,2009-02-12,05:29:54
24.945717,109.985924,0,504,39856.2291550926,2009-02-12,05:29:59
24.946515,109.984842,0,507,39856.229212963,2009-02-12,05:30:04
24.947173,109.983566,0,519,39856.2292708333,2009-02-12,05:30:09
24.947836,109.982252,0,528,39856.2293287037,2009-02-12,05:30:14
24.948536,109.980999,0,535,39856.2293865741,2009-02-12,05:30:19
24.949231,109.979756,0,536,39856.2294444444,2009-02-12,05:30:24
24.950058,109.978593,0,534,39856.2295023148,2009-02-12,05:30:29
24.951049,109.977654,0,528,39856.2295601852,2009-02-12,05:30:34
24.952189,109.97693,0,501,39856.2296180556,2009-02-12,05:30:39
24.953464,109.976367,0,469,39856.2296759259,2009-02-12,05:30:44
24.954647,109.976014,0,443,39856.2297337963,2009-02-12,05:30:49
24.955914,109.975867,0,413,39856.2297916667,2009-02-12,05:30:54
24.957137,109.975912,0,396,39856.229849537,2009-02-12,05:30:59
24.958342,109.976276,0,397,39856.2299074074,2009-02-12,05:31:04
24.959522,109.976663,0,406,39856.2299652778,2009-02-12,05:31:09
24.960699,109.977086,0,415,39856.2300231481,2009-02-12,05:31:14
24.961784,109.977687,0,423,39856.2300810185,2009-02-12,05:31:19
24.962865,109.978319,0,431,39856.2301388889,2009-02-12,05:31:24
24.963959,109.978933,0,436,39856.2301967593,2009-02-12,05:31:29
24.965059,109.979571,0,421,39856.2302546296,2009-02-12,05:31:34
24.966168,109.979938,0,418,39856.2303125,2009-02-12,05:31:39
24.96735,109.980198,0,400,39856.2303703704,2009-02-12,05:31:44
24.968513,109.980442,0,381,39856.2304282407,2009-02-12,05:31:49
24.969671,109.980879,0,354,39856.2304861111,2009-02-12,05:31:54
24.970784,109.981533,0,331,39856.2305439815,2009-02-12,05:31:59
24.971881,109.982049,0,323,39856.2306018519,2009-02-12,05:32:04
24.973007,109.982423,0,323,39856.2306597222,2009-02-12,05:32:09
24.974208,109.982734,0,337,39856.2307175926,2009-02-12,05:32:14
24.97543,109.983075,0,362,39856.230775463,2009-02-12,05:32:19
24.97668,109.983415,0,384,39856.2308333333,2009-02-12,05:32:24
24.977933,109.983771,0,410,39856.2308912037,2009-02-12,05:32:29
24.979193,109.984107,0,436,39856.2309490741,2009-02-12,05:32:34
24.980448,109.984435,0,462,39856.2310069444,2009-02-12,05:32:39
24.981669,109.984784,0,489,39856.2310648148,2009-02-12,05:32:44
24.982904,109.985133,0,511,39856.2311226852,2009-02-12,05:32:49
24.984095,109.985468,0,524,39856.2311805556,2009-02-12,05:32:54
24.985285,109.985796,0,532,39856.2312384259,2009-02-12,05:32:59
24.986465,109.98613,0,543,39856.2312962963,2009-02-12,05:33:04
24.987638,109.986469,0,559,39856.2313541667,2009-02-12,05:33:09
24.98883,109.986804,0,577,39856.231412037,2009-02-12,05:33:14
24.989998,109.987137,0,589,39856.2314699074,2009-02-12,05:33:19
24.991147,109.987591,0,588,39856.2315277778,2009-02-12,05:33:24
24.992146,109.988198,0,573,39856.2315856481,2009-02-12,05:33:29
24.993066,109.988895,0,560,39856.2316435185,2009-02-12,05:33:34
24.99403,109.989746,0,570,39856.2317013889,2009-02-12,05:33:39
24.995225,109.990343,0,574,39856.2317592593,2009-02-12,05:33:44
24.99642,109.990782,0,570,39856.2318171296,2009-02-12,05:33:49
24.997594,109.99121,0,547,39856.231875,2009-02-12,05:33:54
24.998768,109.991612,0,520,39856.2319328704,2009-02-12,05:33:59
24.99993,109.992019,0,500,39856.2319907407,2009-02-12,05:34:04
25.001085,109.992457,0,491,39856.2320486111,2009-02-12,05:34:09
25.002189,109.992978,0,483,39856.2321064815,2009-02-12,05:34:14
25.003313,109.993531,0,477,39856.2321643519,2009-02-12,05:34:19
25.004356,109.994201,0,466,39856.2322222222,2009-02-12,05:34:24
25.005273,109.995017,0,458,39856.2322800926,2009-02-12,05:34:29
25.006184,109.995903,0,449,39856.232337963,2009-02-12,05:34:34
25.007199,109.99663,0,450,39856.2323958333,2009-02-12,05:34:39
25.008326,109.99714,0,464,39856.2324537037,2009-02-12,05:34:44
25.009574,109.997472,0,472,39856.2325115741,2009-02-12,05:34:49
25.010811,109.997791,0,474,39856.2325694444,2009-02-12,05:34:54
25.012052,109.998113,0,472,39856.2326273148,2009-02-12,05:34:59
25.013301,109.998354,0,482,39856.2326851852,2009-02-12,05:35:04
25.014532,109.998417,0,502,39856.2327430556,2009-02-12,05:35:09
25.015732,109.998191,0,521,39856.2328009259,2009-02-12,05:35:14
25.016956,109.997963,0,533,39856.2328587963,2009-02-12,05:35:19
25.018147,109.997733,0,538,39856.2329166667,2009-02-12,05:35:24
25.019339,109.997612,0,530,39856.232974537,2009-02-12,05:35:29
25.020499,109.997677,0,519,39856.2330324074,2009-02-12,05:35:34
25.021636,109.997983,0,513,39856.2330902778,2009-02-12,05:35:39
25.022729,109.9985,0,496,39856.2331481481,2009-02-12,05:35:44
25.023806,109.999148,0,481,39856.2332060185,2009-02-12,05:35:49
25.024882,109.999729,0,484,39856.2332638889,2009-02-12,05:35:54
25.025959,110.000357,0,484,39856.2333217593,2009-02-12,05:35:59
25.027036,110.001004,0,476,39856.2333796296,2009-02-12,05:36:04
25.028111,110.001602,0,468,39856.2334375,2009-02-12,05:36:09
25.029182,110.002211,0,454,39856.2334953704,2009-02-12,05:36:14
25.030259,110.002837,0,441,39856.2335532407,2009-02-12,05:36:19
25.031256,110.003523,0,430,39856.2336111111,2009-02-12,05:36:24
25.032213,110.004343,0,419,39856.2336689815,2009-02-12,05:36:29
25.033149,110.005167,0,415,39856.2337268519,2009-02-12,05:36:34
25.034089,110.00595,0,416,39856.2337847222,2009-02-12,05:36:39
25.035109,110.006559,0,411,39856.2338425926,2009-02-12,05:36:44
25.036268,110.006919,0,398,39856.233900463,2009-02-12,05:36:49
25.037402,110.007228,0,383,39856.2339583333,2009-02-12,05:36:54
25.038551,110.007543,0,370,39856.2340162037,2009-02-12,05:36:59
25.039728,110.007845,0,360,39856.2340740741,2009-02-12,05:37:04
25.040914,110.008162,0,354,39856.2341319444,2009-02-12,05:37:09
25.042096,110.00849,0,346,39856.2341898148,2009-02-12,05:37:14
25.043313,110.008796,0,337,39856.2342476852,2009-02-12,05:37:19
25.044508,110.009101,0,337,39856.2343055556,2009-02-12,05:37:24
25.045717,110.009416,0,348,39856.2343634259,2009-02-12,05:37:29
25.046909,110.009765,0,365,39856.2344212963,2009-02-12,05:37:34
25.048073,110.010236,0,379,39856.2344791667,2009-02-12,05:37:39
25.049157,110.010926,0,394,39856.234537037,2009-02-12,05:37:44
25.050123,110.011863,0,403,39856.2345949074,2009-02-12,05:37:49
25.050901,110.012932,0,405,39856.2346527778,2009-02-12,05:37:54
25.051717,110.014001,0,403,39856.2347106481,2009-02-12,05:37:59
25.05264,110.014978,0,405,39856.2347685185,2009-02-12,05:38:04
25.053608,110.015894,0,398,39856.2348263889,2009-02-12,05:38:09
25.054541,110.01685,0,389,39856.2348842593,2009-02-12,05:38:14
25.055314,110.017952,0,376,39856.2349421296,2009-02-12,05:38:19
25.055909,110.019178,0,368,39856.235,2009-02-12,05:38:24
25.05649,110.020417,0,359,39856.2350578704,2009-02-12,05:38:29
25.057075,110.021619,0,355,39856.2351157407,2009-02-12,05:38:34
25.057666,110.022765,0,369,39856.2351736111,2009-02-12,05:38:39
25.058293,110.023916,0,399,39856.2352314815,2009-02-12,05:38:44
25.058882,110.025105,0,433,39856.2352893518,2009-02-12,05:38:49
25.059514,110.026253,0,456,39856.2353472222,2009-02-12,05:38:54
25.060263,110.02736,0,471,39856.2354050926,2009-02-12,05:38:59
25.061125,110.028271,0,494,39856.235462963,2009-02-12,05:39:04
25.062096,110.029103,0,508,39856.2355208333,2009-02-12,05:39:09
25.063062,110.029929,0,509,39856.2355787037,2009-02-12,05:39:14
25.064036,110.030765,0,501,39856.2356365741,2009-02-12,05:39:19
25.065002,110.031606,0,490,39856.2356944444,2009-02-12,05:39:24
25.065951,110.032418,0,477,39856.2357523148,2009-02-12,05:39:29
25.066894,110.033191,0,463,39856.2358101852,2009-02-12,05:39:34
25.067849,110.033966,0,454,39856.2358680556,2009-02-12,05:39:39
25.068767,110.034732,0,444,39856.2359259259,2009-02-12,05:39:44
25.069673,110.035464,0,430,39856.2359837963,2009-02-12,05:39:49
25.070572,110.036182,0,415,39856.2360416667,2009-02-12,05:39:54
25.071456,110.036927,0,401,39856.236099537,2009-02-12,05:39:59
25.072311,110.03766,0,386,39856.2361574074,2009-02-12,05:40:04
25.073184,110.038354,0,374,39856.2362152778,2009-02-12,05:40:09
25.074062,110.03902,0,369,39856.2362731481,2009-02-12,05:40:14
25.075025,110.039598,0,381,39856.2363310185,2009-02-12,05:40:19
25.076018,110.040098,0,395,39856.2363888889,2009-02-12,05:40:24
25.076968,110.040623,0,404,39856.2364467593,2009-02-12,05:40:29
25.077877,110.041153,0,408,39856.2365046296,2009-02-12,05:40:34
25.078716,110.04179,0,404,39856.2365625,2009-02-12,05:40:39
25.079425,110.042527,0,401,39856.2366203704,2009-02-12,05:40:44
25.080059,110.04331,0,398,39856.2366782407,2009-02-12,05:40:49
25.080525,110.044184,0,401,39856.2367361111,2009-02-12,05:40:54
25.080898,110.045057,0,406,39856.2367939815,2009-02-12,05:40:59
25.081211,110.045881,0,408,39856.2368518518,2009-02-12,05:41:04
25.081525,110.046649,0,406,39856.2369097222,2009-02-12,05:41:09
25.081811,110.047338,0,400,39856.2369675926,2009-02-12,05:41:14
25.082113,110.047955,0,398,39856.237025463,2009-02-12,05:41:19
25.082413,110.048475,0,398,39856.2370833333,2009-02-12,05:41:24
25.082669,110.048875,0,396,39856.2371412037,2009-02-12,05:41:29
25.082915,110.049167,0,410,39856.2371990741,2009-02-12,05:41:34
25.083157,110.049418,0,427,39856.2372569444,2009-02-12,05:41:39
25.083386,110.049678,0,428,39856.2373148148,2009-02-12,05:41:44
25.083669,110.049975,0,441,39856.2373726852,2009-02-12,05:41:49
25.083971,110.050257,0,460,39856.2374305556,2009-02-12,05:41:54
25.084301,110.050523,0,473,39856.2374884259,2009-02-12,05:41:59
25.084676,110.050741,0,469,39856.2375462963,2009-02-12,05:42:04
25.08503,110.050982,0,454,39856.2376041667,2009-02-12,05:42:09
25.085397,110.051212,0,444,39856.237662037,2009-02-12,05:42:14
25.085782,110.051419,0,430,39856.2377199074,2009-02-12,05:42:19
25.086207,110.051626,0,418,39856.2377777778,2009-02-12,05:42:24
25.086632,110.051851,0,404,39856.2378356481,2009-02-12,05:42:29
25.08705,110.052091,0,388,39856.2378935185,2009-02-12,05:42:34
25.087447,110.052351,0,382,39856.2379513889,2009-02-12,05:42:39
25.087879,110.05259,0,379,39856.2380092593,2009-02-12,05:42:44
25.088316,110.052827,0,371,39856.2380671296,2009-02-12,05:42:49
25.08874,110.053051,0,367,39856.238125,2009-02-12,05:42:54
25.089174,110.053271,0,371,39856.2381828704,2009-02-12,05:42:59
25.089577,110.053479,0,378,39856.2382407407,2009-02-12,05:43:04
25.089944,110.053675,0,383,39856.2382986111,2009-02-12,05:43:09
25.090289,110.053874,0,389,39856.2383564815,2009-02-12,05:43:14
25.090612,110.054071,0,392,39856.2384143519,2009-02-12,05:43:19
25.090896,110.054213,0,395,39856.2384722222,2009-02-12,05:43:24
25.091169,110.054339,0,392,39856.2385300926,2009-02-12,05:43:29
25.091384,110.054452,0,392,39856.238587963,2009-02-12,05:43:34
25.091592,110.054546,0,394,39856.2386458333,2009-02-12,05:43:39
25.091747,110.054631,0,388,39856.2387037037,2009-02-12,05:43:44
25.091868,110.054695,0,383,39856.2387615741,2009-02-12,05:43:49
25.092088,110.05477,0,361,39856.2422337963,2009-02-12,05:48:49
25.092143,110.054814,0,362,39856.2422916667,2009-02-12,05:48:54
25.092207,110.054847,0,364,39856.242349537,2009-02-12,05:48:59
25.092303,110.054881,0,365,39856.2424074074,2009-02-12,05:49:04
25.092421,110.054951,0,365,39856.2424652778,2009-02-12,05:49:09
25.092578,110.05503,0,363,39856.2425231481,2009-02-12,05:49:14
25.092757,110.055121,0,372,39856.2425810185,2009-02-12,05:49:19
25.092958,110.055222,0,381,39856.2426388889,2009-02-12,05:49:24
25.093181,110.055325,0,397,39856.2426967593,2009-02-12,05:49:29
25.093381,110.055447,0,406,39856.2427546296,2009-02-12,05:49:34
25.09363,110.055573,0,403,39856.2428125,2009-02-12,05:49:39
25.093938,110.055741,0,401,39856.2428703704,2009-02-12,05:49:44
25.094223,110.055915,0,398,39856.2429282407,2009-02-12,05:49:49
25.094513,110.056083,0,397,39856.2429861111,2009-02-12,05:49:54
25.09486,110.05626,0,402,39856.2430439815,2009-02-12,05:49:59
25.095226,110.056427,0,406,39856.2431018518,2009-02-12,05:50:04
25.095582,110.056609,0,404,39856.2431597222,2009-02-12,05:50:09
25.095921,110.056792,0,402,39856.2432175926,2009-02-12,05:50:14
25.096277,110.056988,0,401,39856.243275463,2009-02-12,05:50:19
25.096644,110.057185,0,400,39856.2433333333,2009-02-12,05:50:24
25.097042,110.057381,0,397,39856.2433912037,2009-02-12,05:50:29
25.097457,110.057548,0,396,39856.2434490741,2009-02-12,05:50:34
25.097858,110.057767,0,400,39856.2435069444,2009-02-12,05:50:39
25.098268,110.057992,0,409,39856.2435648148,2009-02-12,05:50:44
25.09869,110.058221,0,420,39856.2436226852,2009-02-12,05:50:49
25.099128,110.058452,0,425,39856.2436805556,2009-02-12,05:50:54
25.099583,110.058689,0,421,39856.2437384259,2009-02-12,05:50:59
25.100061,110.058935,0,413,39856.2437962963,2009-02-12,05:51:04
25.100533,110.059203,0,409,39856.2438541667,2009-02-12,05:51:09
25.100969,110.05947,0,405,39856.243912037,2009-02-12,05:51:14
25.101429,110.059801,0,400,39856.2439699074,2009-02-12,05:51:19
25.101919,110.060191,0,394,39856.2440277778,2009-02-12,05:51:24
25.102446,110.060629,0,389,39856.2440856481,2009-02-12,05:51:29
25.10295,110.061071,0,383,39856.2441435185,2009-02-12,05:51:34
25.103459,110.061527,0,378,39856.2442013889,2009-02-12,05:51:39
25.103977,110.061994,0,377,39856.2442592593,2009-02-12,05:51:44
25.10452,110.062469,0,376,39856.2443171296,2009-02-12,05:51:49
25.105068,110.062956,0,382,39856.244375,2009-02-12,05:51:54
25.105629,110.063461,0,393,39856.2444328704,2009-02-12,05:51:59
25.106196,110.063986,0,409,39856.2444907407,2009-02-12,05:52:04
25.10678,110.064527,0,428,39856.2445486111,2009-02-12,05:52:09
25.107399,110.065092,0,443,39856.2446064815,2009-02-12,05:52:14
25.108023,110.065648,0,454,39856.2446643518,2009-02-12,05:52:19
25.108687,110.066169,0,455,39856.2447222222,2009-02-12,05:52:24
25.109324,110.066693,0,447,39856.2447800926,2009-02-12,05:52:29
25.109976,110.067221,0,448,39856.244837963,2009-02-12,05:52:34
25.110666,110.067748,0,452,39856.2448958333,2009-02-12,05:52:39
25.111361,110.068319,0,456,39856.2449537037,2009-02-12,05:52:44
25.112059,110.06889,0,455,39856.2450115741,2009-02-12,05:52:49
25.112783,110.069471,0,452,39856.2450694444,2009-02-12,05:52:54
25.113527,110.070063,0,448,39856.2451273148,2009-02-12,05:52:59
25.114304,110.070702,0,450,39856.2451851852,2009-02-12,05:53:04
25.115092,110.071349,0,452,39856.2452430556,2009-02-12,05:53:09
25.115926,110.072,0,453,39856.2453009259,2009-02-12,05:53:14
25.116707,110.072759,0,460,39856.2453587963,2009-02-12,05:53:19
25.117386,110.073691,0,466,39856.2454166667,2009-02-12,05:53:24
25.117924,110.074717,0,470,39856.245474537,2009-02-12,05:53:29
25.118463,110.075779,0,466,39856.2455324074,2009-02-12,05:53:34
25.119025,110.076841,0,458,39856.2455902778,2009-02-12,05:53:39
25.119686,110.077828,0,450,39856.2456481481,2009-02-12,05:53:44
25.120422,110.078728,0,440,39856.2457060185,2009-02-12,05:53:49
25.121155,110.079658,0,429,39856.2457638889,2009-02-12,05:53:54
25.121849,110.080614,0,425,39856.2458217593,2009-02-12,05:53:59
25.122534,110.081613,0,427,39856.2458796296,2009-02-12,05:54:04
25.123227,110.082668,0,430,39856.2459375,2009-02-12,05:54:09
25.123911,110.083746,0,430,39856.2459953704,2009-02-12,05:54:14
25.124594,110.084816,0,435,39856.2460532407,2009-02-12,05:54:19
25.125182,110.085943,0,440,39856.2461111111,2009-02-12,05:54:24
25.125679,110.087137,0,445,39856.2461689815,2009-02-12,05:54:29
25.126098,110.088376,0,456,39856.2462268519,2009-02-12,05:54:34
25.126595,110.089583,0,470,39856.2462847222,2009-02-12,05:54:39
25.127166,110.090821,0,482,39856.2463425926,2009-02-12,05:54:44
25.127835,110.091983,0,493,39856.246400463,2009-02-12,05:54:49
25.128661,110.092985,0,507,39856.2464583333,2009-02-12,05:54:54
25.129566,110.093868,0,522,39856.2465162037,2009-02-12,05:54:59
25.130567,110.094697,0,531,39856.2465740741,2009-02-12,05:55:04
25.131572,110.095544,0,534,39856.2466319444,2009-02-12,05:55:09
25.132539,110.096431,0,534,39856.2466898148,2009-02-12,05:55:14
25.133473,110.097361,0,523,39856.2467476852,2009-02-12,05:55:19
25.134313,110.098387,0,508,39856.2468055556,2009-02-12,05:55:24
25.135095,110.099474,0,502,39856.2468634259,2009-02-12,05:55:29
25.135916,110.10057,0,499,39856.2469212963,2009-02-12,05:55:34
25.136785,110.101619,0,490,39856.2469791667,2009-02-12,05:55:39
25.137735,110.102617,0,477,39856.247037037,2009-02-12,05:55:44
25.138748,110.103525,0,461,39856.2470949074,2009-02-12,05:55:49
25.139855,110.104405,0,450,39856.2471527778,2009-02-12,05:55:54
25.140965,110.105291,0,448,39856.2472106481,2009-02-12,05:55:59
25.142088,110.106195,0,446,39856.2472685185,2009-02-12,05:56:04
25.143216,110.107116,0,438,39856.2473263889,2009-02-12,05:56:09
25.144351,110.108031,0,437,39856.2473842593,2009-02-12,05:56:14
25.145474,110.108956,0,442,39856.2474421296,2009-02-12,05:56:19
25.146612,110.109882,0,444,39856.2475,2009-02-12,05:56:24
25.147734,110.110822,0,437,39856.2475578704,2009-02-12,05:56:29
25.148858,110.111758,0,427,39856.2476157407,2009-02-12,05:56:34
25.150002,110.112683,0,414,39856.2476736111,2009-02-12,05:56:39
25.151133,110.11362,0,401,39856.2477314815,2009-02-12,05:56:44
25.152284,110.114571,0,395,39856.2477893519,2009-02-12,05:56:49
25.153419,110.115509,0,385,39856.2478472222,2009-02-12,05:56:54
25.154583,110.116458,0,374,39856.2479050926,2009-02-12,05:56:59
25.155745,110.117425,0,365,39856.247962963,2009-02-12,05:57:04
25.156898,110.118382,0,351,39856.2480208333,2009-02-12,05:57:09
25.158071,110.119327,0,332,39856.2480787037,2009-02-12,05:57:14
25.159239,110.120269,0,319,39856.2481365741,2009-02-12,05:57:19
25.16039,110.121222,0,315,39856.2481944444,2009-02-12,05:57:24
25.161532,110.122181,0,321,39856.2482523148,2009-02-12,05:57:29
25.162689,110.123138,0,334,39856.2483101852,2009-02-12,05:57:34
25.163852,110.124102,0,347,39856.2483680556,2009-02-12,05:57:39
25.165029,110.125065,0,354,39856.2484259259,2009-02-12,05:57:44
25.166183,110.126033,0,362,39856.2484837963,2009-02-12,05:57:49
25.167348,110.127004,0,361,39856.2485416667,2009-02-12,05:57:54
25.168518,110.127973,0,365,39856.248599537,2009-02-12,05:57:59
25.169685,110.128943,0,371,39856.2486574074,2009-02-12,05:58:04
25.170847,110.129915,0,372,39856.2487152778,2009-02-12,05:58:09
25.172013,110.130879,0,379,39856.2487731481,2009-02-12,05:58:14
25.173181,110.131847,0,385,39856.2488310185,2009-02-12,05:58:19
25.174354,110.13282,0,387,39856.2488888889,2009-02-12,05:58:24
25.17552,110.133799,0,393,39856.2489467593,2009-02-12,05:58:29
25.176699,110.134781,0,404,39856.2490046296,2009-02-12,05:58:34
25.177875,110.135746,0,426,39856.2490625,2009-02-12,05:58:39
25.179021,110.136714,0,448,39856.2491203704,2009-02-12,05:58:44
25.180154,110.137674,0,468,39856.2491782407,2009-02-12,05:58:49
25.180608,110.138068,0,472,39856.2492013889,2009-02-12,05:58:51
25.181259,110.138697,0,475,39856.2492361111,2009-02-12,05:58:54
25.182204,110.139887,0,474,39856.2492939815,2009-02-12,05:58:59
25.182885,110.141307,0,473,39856.2493518519,2009-02-12,05:59:04
25.183579,110.142704,0,460,39856.2494097222,2009-02-12,05:59:09
25.184256,110.144123,0,452,39856.2494675926,2009-02-12,05:59:14
25.184967,110.145581,0,445,39856.249525463,2009-02-12,05:59:19
25.185532,110.146742,0,440,39856.2495717593,2009-02-12,05:59:23
25.185946,110.147608,0,436,39856.2496064815,2009-02-12,05:59:26
25.186491,110.148765,0,432,39856.2496527778,2009-02-12,05:59:30
25.186915,110.149627,0,430,39856.2496875,2009-02-12,05:59:33
25.187483,110.150774,0,427,39856.2497337963,2009-02-12,05:59:37
25.187894,110.151634,0,422,39856.2497685185,2009-02-12,05:59:40
25.188473,110.152775,0,416,39856.2498148148,2009-02-12,05:59:44
25.188918,110.153636,0,415,39856.249849537,2009-02-12,05:59:47
25.189498,110.15479,0,426,39856.2498958333,2009-02-12,05:59:51
25.189905,110.155656,0,440,39856.2499305556,2009-02-12,05:59:54
25.190437,110.156798,0,456,39856.2499768519,2009-02-12,05:59:58
25.190852,110.157659,0,462,39856.2500115741,2009-02-12,06:00:01
25.191438,110.158807,0,464,39856.2500578704,2009-02-12,06:00:05
25.191885,110.159674,0,466,39856.2500925926,2009-02-12,06:00:08
25.192477,110.16082,0,470,39856.2501388889,2009-02-12,06:00:12
25.192913,110.161682,0,476,39856.2501736111,2009-02-12,06:00:15
25.193501,110.162834,0,490,39856.2502199074,2009-02-12,06:00:19
25.194063,110.163977,0,504,39856.2502662037,2009-02-12,06:00:23
25.194457,110.164826,0,514,39856.2503009259,2009-02-12,06:00:26
25.194973,110.165932,0,526,39856.2503472222,2009-02-12,06:00:30
25.195349,110.166738,0,529,39856.2503819444,2009-02-12,06:00:33
25.195871,110.167806,0,526,39856.2504282407,2009-02-12,06:00:37
25.196263,110.168611,0,516,39856.250462963,2009-02-12,06:00:40
25.196785,110.169701,0,497,39856.2505092593,2009-02-12,06:00:44
25.197186,110.170519,0,479,39856.2505439815,2009-02-12,06:00:47
25.19773,110.171609,0,464,39856.2505902778,2009-02-12,06:00:51
25.19817,110.172438,0,452,39856.250625,2009-02-12,06:00:54
25.198718,110.173529,0,447,39856.2506712963,2009-02-12,06:00:58
25.199135,110.174331,0,451,39856.2507060185,2009-02-12,06:01:01
25.199703,110.175348,0,465,39856.2507523148,2009-02-12,06:01:05
25.200188,110.176023,0,478,39856.250787037,2009-02-12,06:01:08
25.201013,110.17675,0,484,39856.2508333333,2009-02-12,06:01:12
25.201757,110.177239,0,476,39856.2508680556,2009-02-12,06:01:15
25.202773,110.177808,0,463,39856.2509143518,2009-02-12,06:01:19
25.203552,110.178165,0,450,39856.2509490741,2009-02-12,06:01:22
25.204574,110.178686,0,436,39856.2509953704,2009-02-12,06:01:26
25.205325,110.179076,0,434,39856.2510300926,2009-02-12,06:01:29
25.206288,110.179581,0,442,39856.2510763889,2009-02-12,06:01:33
25.207005,110.179962,0,454,39856.2511111111,2009-02-12,06:01:36
25.207918,110.180479,0,479,39856.2511574074,2009-02-12,06:01:40
25.208608,110.180864,0,497,39856.2511921296,2009-02-12,06:01:43
25.209571,110.181382,0,518,39856.2512384259,2009-02-12,06:01:47
25.210512,110.181898,0,534,39856.2512847222,2009-02-12,06:01:51
25.211201,110.18229,0,548,39856.2513194444,2009-02-12,06:01:54
25.212144,110.182814,0,561,39856.2513657407,2009-02-12,06:01:58
25.212858,110.183212,0,563,39856.251400463,2009-02-12,06:02:01
25.213809,110.183749,0,557,39856.2514467593,2009-02-12,06:02:05
25.214515,110.184134,0,549,39856.2514814815,2009-02-12,06:02:08
25.215457,110.184642,0,536,39856.2515277778,2009-02-12,06:02:12
25.21616,110.185042,0,522,39856.2515625,2009-02-12,06:02:15
25.217126,110.185571,0,496,39856.2516087963,2009-02-12,06:02:19
25.217863,110.185967,0,477,39856.2516435185,2009-02-12,06:02:22
25.218869,110.186493,0,458,39856.2516898148,2009-02-12,06:02:26
25.219605,110.18689,0,452,39856.251724537,2009-02-12,06:02:29
25.220534,110.187419,0,458,39856.2517708333,2009-02-12,06:02:33
25.221223,110.187813,0,470,39856.2518055556,2009-02-12,06:02:36
25.222129,110.188331,0,488,39856.2518518518,2009-02-12,06:02:40
25.222805,110.188715,0,501,39856.2518865741,2009-02-12,06:02:43
25.223724,110.189224,0,515,39856.2519328704,2009-02-12,06:02:47
25.224427,110.18962,0,527,39856.2519675926,2009-02-12,06:02:50
25.225356,110.190157,0,540,39856.2520138889,2009-02-12,06:02:54
25.226476,110.190817,0,559,39856.2520717593,2009-02-12,06:02:59
25.226924,110.19108,0,559,39856.2520949074,2009-02-12,06:03:01
25.227609,110.19147,0,555,39856.2521296296,2009-02-12,06:03:04
25.228549,110.191983,0,542,39856.2521759259,2009-02-12,06:03:08
25.229242,110.192369,0,527,39856.2522106481,2009-02-12,06:03:11
25.230193,110.192884,0,501,39856.2522569444,2009-02-12,06:03:15
25.230886,110.193259,0,486,39856.2522916667,2009-02-12,06:03:18
25.231787,110.193761,0,472,39856.252337963,2009-02-12,06:03:22
25.232474,110.194137,0,462,39856.2523726852,2009-02-12,06:03:25
25.233388,110.194644,0,446,39856.2524189815,2009-02-12,06:03:29
25.234057,110.195016,0,432,39856.2524537037,2009-02-12,06:03:32
25.234975,110.195524,0,416,39856.2525,2009-02-12,06:03:36
25.235884,110.196051,0,407,39856.2525462963,2009-02-12,06:03:40
25.236554,110.196432,0,405,39856.2525810185,2009-02-12,06:03:43
25.237419,110.196939,0,404,39856.2526273148,2009-02-12,06:03:47
25.238063,110.197308,0,403,39856.252662037,2009-02-12,06:03:50
25.238939,110.197809,0,393,39856.2527083333,2009-02-12,06:03:54
25.239593,110.198185,0,386,39856.2527430556,2009-02-12,06:03:57
25.240451,110.198694,0,376,39856.2527893518,2009-02-12,06:04:01
25.241043,110.199118,0,373,39856.2528240741,2009-02-12,06:04:04
25.241777,110.19975,0,375,39856.2528703704,2009-02-12,06:04:08
25.242294,110.200294,0,375,39856.2529050926,2009-02-12,06:04:11
25.242968,110.201051,0,387,39856.2529513889,2009-02-12,06:04:15
25.243467,110.201614,0,401,39856.2529861111,2009-02-12,06:04:18
25.244128,110.202378,0,415,39856.2530324074,2009-02-12,06:04:22
25.244627,110.202993,0,421,39856.2530671296,2009-02-12,06:04:25
25.2453,110.20378,0,434,39856.2531134259,2009-02-12,06:04:29
25.245786,110.204383,0,450,39856.2531481481,2009-02-12,06:04:32
25.246499,110.205202,0,475,39856.2531944444,2009-02-12,06:04:36
25.246995,110.205777,0,488,39856.2532291667,2009-02-12,06:04:39
25.247622,110.206527,0,507,39856.253275463,2009-02-12,06:04:43
25.248066,110.207067,0,522,39856.2533101852,2009-02-12,06:04:46
25.248682,110.207738,0,535,39856.2533564815,2009-02-12,06:04:50
25.249287,110.208425,0,544,39856.2534027778,2009-02-12,06:04:54
25.249709,110.209009,0,548,39856.2534375,2009-02-12,06:04:57
25.25021,110.209878,0,551,39856.2534837963,2009-02-12,06:05:01
25.250565,110.210567,0,550,39856.2535185185,2009-02-12,06:05:04
25.251013,110.211474,0,549,39856.2535648148,2009-02-12,06:05:08
25.251359,110.212162,0,549,39856.253599537,2009-02-12,06:05:11
25.25182,110.213109,0,551,39856.2536458333,2009-02-12,06:05:15
25.252153,110.213782,0,553,39856.2536805556,2009-02-12,06:05:18
25.252567,110.214652,0,556,39856.2537268519,2009-02-12,06:05:22
25.252881,110.215296,0,558,39856.2537615741,2009-02-12,06:05:25
25.253278,110.216154,0,561,39856.2538078704,2009-02-12,06:05:29
25.253534,110.216758,0,562,39856.2538425926,2009-02-12,06:05:32
25.25389,110.217589,0,564,39856.2538888889,2009-02-12,06:05:36
25.254166,110.21824,0,566,39856.2539236111,2009-02-12,06:05:39
25.254577,110.219111,0,568,39856.2539699074,2009-02-12,06:05:43
25.254882,110.21978,0,570,39856.2540046296,2009-02-12,06:05:46
25.255234,110.220631,0,573,39856.2540509259,2009-02-12,06:05:50
25.255511,110.221266,0,573,39856.2540856482,2009-02-12,06:05:53
25.255903,110.222132,0,575,39856.2541319444,2009-02-12,06:05:57
25.256151,110.222777,0,578,39856.2541666667,2009-02-12,06:06:00
25.256483,110.2236,0,581,39856.254212963,2009-02-12,06:06:04
25.256762,110.224223,0,583,39856.2542476852,2009-02-12,06:06:07
25.257827,110.225322,0,584,39856.2542939815,2009-02-12,06:06:11
25.258297,110.226079,0,586,39856.2543287037,2009-02-12,06:06:14
25.258806,110.227013,0,590,39856.254375,2009-02-12,06:06:18
25.259266,110.22791,0,596,39856.2544212963,2009-02-12,06:06:22
25.259591,110.228574,0,600,39856.2544560185,2009-02-12,06:06:25
25.260014,110.229432,0,607,39856.2545023148,2009-02-12,06:06:29
25.260283,110.230139,0,608,39856.254537037,2009-02-12,06:06:32
25.260548,110.231034,0,611,39856.2545833333,2009-02-12,06:06:36
25.260686,110.231737,0,610,39856.2546180556,2009-02-12,06:06:39
25.260689,110.232789,0,603,39856.2546643519,2009-02-12,06:06:43
25.260617,110.233613,0,598,39856.2546990741,2009-02-12,06:06:46
25.260388,110.234748,0,577,39856.2547453704,2009-02-12,06:06:50
25.260191,110.235543,0,557,39856.2547800926,2009-02-12,06:06:53
25.259804,110.236516,0,530,39856.2548263889,2009-02-12,06:06:57
25.259484,110.237213,0,511,39856.2548611111,2009-02-12,06:07:00
25.259157,110.238164,0,490,39856.2549074074,2009-02-12,06:07:04
25.258912,110.238881,0,478,39856.2549421296,2009-02-12,06:07:07
25.258572,110.239835,0,466,39856.2549884259,2009-02-12,06:07:11
25.258293,110.240528,0,452,39856.2550231481,2009-02-12,06:07:14
25.257975,110.241473,0,435,39856.2550694444,2009-02-12,06:07:18
25.257763,110.242199,0,424,39856.2551041667,2009-02-12,06:07:21
25.25746,110.243136,0,407,39856.255150463,2009-02-12,06:07:25
25.25724,110.243824,0,393,39856.2551851852,2009-02-12,06:07:28
25.256944,110.244752,0,382,39856.2552314815,2009-02-12,06:07:32
25.25673,110.245452,0,372,39856.2552662037,2009-02-12,06:07:35
25.256444,110.246385,0,363,39856.2553125,2009-02-12,06:07:39
25.256112,110.247564,0,348,39856.2553703704,2009-02-12,06:07:44
25.255793,110.24873,0,332,39856.2554282407,2009-02-12,06:07:49
25.255462,110.249889,0,325,39856.2554861111,2009-02-12,06:07:54
25.255098,110.251031,0,339,39856.2555439815,2009-02-12,06:07:59
25.254741,110.252169,0,368,39856.2556018519,2009-02-12,06:08:04
25.254366,110.253318,0,391,39856.2556597222,2009-02-12,06:08:09
25.25397,110.254447,0,413,39856.2557175926,2009-02-12,06:08:14
25.253593,110.255562,0,433,39856.255775463,2009-02-12,06:08:19
25.253235,110.256695,0,447,39856.2558333333,2009-02-12,06:08:24
25.253172,110.256919,0,448,39856.2558449074,2009-02-12,06:08:25
25.252907,110.2578,0,459,39856.2558912037,2009-02-12,06:08:29
25.252615,110.258704,0,470,39856.2559375,2009-02-12,06:08:33
25.252383,110.259364,0,476,39856.2559722222,2009-02-12,06:08:36
25.252096,110.260243,0,479,39856.2560185185,2009-02-12,06:08:40
25.251875,110.260907,0,476,39856.2560532407,2009-02-12,06:08:43
25.251615,110.261783,0,465,39856.256099537,2009-02-12,06:08:47
25.251489,110.262462,0,454,39856.2561342593,2009-02-12,06:08:50
25.251427,110.26339,0,436,39856.2561805556,2009-02-12,06:08:54
25.251455,110.26411,0,420,39856.2562152778,2009-02-12,06:08:57
25.251594,110.265107,0,400,39856.2562615741,2009-02-12,06:09:01
25.251744,110.265833,0,383,39856.2562962963,2009-02-12,06:09:04
25.251969,110.266774,0,360,39856.2563425926,2009-02-12,06:09:08
25.252086,110.267449,0,339,39856.2563773148,2009-02-12,06:09:11
25.252215,110.268308,0,318,39856.2564236111,2009-02-12,06:09:15
25.252331,110.26894,0,302,39856.2564583333,2009-02-12,06:09:18
25.25249,110.269796,0,279,39856.2565046296,2009-02-12,06:09:22
25.252645,110.270417,0,268,39856.2565393519,2009-02-12,06:09:25
25.252862,110.271223,0,260,39856.2565856481,2009-02-12,06:09:29
25.253017,110.271789,0,261,39856.2566203704,2009-02-12,06:09:32
25.253224,110.272517,0,271,39856.2566666667,2009-02-12,06:09:36
25.253341,110.273029,0,283,39856.2567013889,2009-02-12,06:09:39
25.253505,110.273706,0,307,39856.2567476852,2009-02-12,06:09:43
25.253613,110.274201,0,328,39856.2567824074,2009-02-12,06:09:46
25.253735,110.274814,0,358,39856.2568287037,2009-02-12,06:09:50
25.253811,110.275416,0,387,39856.256875,2009-02-12,06:09:54
25.253908,110.275866,0,406,39856.2569097222,2009-02-12,06:09:57
25.254096,110.276406,0,426,39856.2569560185,2009-02-12,06:10:01
25.254277,110.276752,0,441,39856.2569907407,2009-02-12,06:10:04
25.254515,110.277153,0,461,39856.257037037,2009-02-12,06:10:08
25.2547,110.277386,0,479,39856.2570717593,2009-02-12,06:10:11
25.25497,110.277637,0,495,39856.2571180556,2009-02-12,06:10:15
25.255163,110.277774,0,506,39856.2571527778,2009-02-12,06:10:18
25.255452,110.277936,0,515,39856.2571990741,2009-02-12,06:10:22
25.255661,110.278023,0,522,39856.2572337963,2009-02-12,06:10:25
25.255989,110.278146,0,527,39856.2572800926,2009-02-12,06:10:29
25.256247,110.278217,0,533,39856.2573148148,2009-02-12,06:10:32
25.256824,110.278367,0,543,39856.2573611111,2009-02-12,06:10:36
25.25717,110.278392,0,547,39856.2573958333,2009-02-12,06:10:39
25.257638,110.278375,0,553,39856.2574421296,2009-02-12,06:10:43
25.257962,110.278356,0,560,39856.2574768519,2009-02-12,06:10:46
25.258369,110.278323,0,557,39856.2575231481,2009-02-12,06:10:50
25.258694,110.278287,0,557,39856.2575578704,2009-02-12,06:10:53
25.259157,110.2782,0,547,39856.2576041667,2009-02-12,06:10:57
25.25949,110.278139,0,541,39856.2576388889,2009-02-12,06:11:00
25.259911,110.278091,0,523,39856.2576851852,2009-02-12,06:11:04
25.260199,110.278061,0,509,39856.2577199074,2009-02-12,06:11:07
25.260567,110.278106,0,475,39856.2577662037,2009-02-12,06:11:11
25.260823,110.278183,0,458,39856.2578009259,2009-02-12,06:11:14
25.261171,110.27823,0,460,39856.2578472222,2009-02-12,06:11:18
25.261421,110.27828,0,444,39856.2578819444,2009-02-12,06:11:21
25.261743,110.278295,0,449,39856.2579282407,2009-02-12,06:11:25
25.262039,110.278345,0,439,39856.257974537,2009-02-12,06:11:29
25.262244,110.278348,0,427,39856.2580092593,2009-02-12,06:11:32
25.262602,110.278331,0,412,39856.2580671296,2009-02-12,06:11:37
25.262938,110.278229,0,391,39856.258125,2009-02-12,06:11:42
25.263234,110.278143,0,375,39856.2581828704,2009-02-12,06:11:47
25.263529,110.27808,0,371,39856.2582407407,2009-02-12,06:11:52
25.263752,110.278004,0,382,39856.2582986111,2009-02-12,06:11:57
25.263921,110.277889,0,378,39856.2583449074,2009-02-12,06:12:01
25.264052,110.277811,0,372,39856.2583912037,2009-02-12,06:12:05
25.264171,110.277865,0,365,39856.2584259259,2009-02-12,06:12:08
25.264231,110.277853,0,373,39856.2584722222,2009-02-12,06:12:12
25.264243,110.277812,0,383,39856.2585185185,2009-02-12,06:12:16
25.264237,110.277757,0,393,39856.2585532407,2009-02-12,06:12:19
25.264216,110.277696,0,405,39856.258599537,2009-02-12,06:12:23
25.264181,110.277655,0,415,39856.2586342593,2009-02-12,06:12:26
25.264136,110.277606,0,429,39856.2586805556,2009-02-12,06:12:30
25.264122,110.277568,0,438,39856.2587152778,2009-02-12,06:12:33
25.264097,110.277561,0,450,39856.2587615741,2009-02-12,06:12:37
25.264059,110.277592,0,458,39856.2587962963,2009-02-12,06:12:40
25.264024,110.277602,0,466,39856.2588425926,2009-02-12,06:12:44
25.264015,110.277587,0,474,39856.2588773148,2009-02-12,06:12:47
25.263975,110.277555,0,487,39856.2589236111,2009-02-12,06:12:51
25.26396,110.277537,0,495,39856.2589583333,2009-02-12,06:12:54
25.263913,110.277535,0,507,39856.2590046296,2009-02-12,06:12:58
25.263895,110.277522,0,515,39856.2590393518,2009-02-12,06:13:01
25.263878,110.277517,0,525,39856.2590856481,2009-02-12,06:13:05
25.263878,110.277517,0,525,39856.2590972222,2009-02-12,06:13:06
25.263876,110.277516,0,527,39856.2591203704,2009-02-12,06:13:08
25.263879,110.277507,0,526,39856.2591666667,2009-02-12,06:13:12
25.263893,110.2775,0,523,39856.2592013889,2009-02-12,06:13:15
25.263896,110.277492,0,523,39856.2592476852,2009-02-12,06:13:19
25.263893,110.27749,0,524,39856.2592824074,2009-02-12,06:13:22
25.263887,110.277483,0,524,39856.2593287037,2009-02-12,06:13:26
25.263887,110.277484,0,525,39856.2593634259,2009-02-12,06:13:29
25.263891,110.277489,0,525,39856.2594097222,2009-02-12,06:13:33
25.263896,110.277493,0,525,39856.2594444444,2009-02-12,06:13:36
25.263903,110.277498,0,525,39856.2594907407,2009-02-12,06:13:40
25.263909,110.277503,0,525,39856.259537037,2009-02-12,06:13:44
25.263909,110.277502,0,525,39856.2595717593,2009-02-12,06:13:47
25.263908,110.277501,0,525,39856.2596180556,2009-02-12,06:13:51
25.263908,110.2775,0,525,39856.2596527778,2009-02-12,06:13:54
25.263905,110.277497,0,525,39856.2596990741,2009-02-12,06:13:58
25.263907,110.277498,0,525,39856.2597337963,2009-02-12,06:14:01
25.263907,110.277498,0,525,39856.2597569444,2009-02-12,06:14:03
25.263912,110.277492,0,525,39856.2597800926,2009-02-12,06:14:05
25.263926,110.277478,0,525,39856.2598148148,2009-02-12,06:14:08
25.263954,110.277484,0,522,39856.2598611111,2009-02-12,06:14:12
25.263966,110.27747,0,521,39856.2598958333,2009-02-12,06:14:15
25.263961,110.277481,0,519,39856.2599421296,2009-02-12,06:14:19
25.263945,110.277484,0,519,39856.2599768518,2009-02-12,06:14:22
25.263945,110.277484,0,519,39856.26,2009-02-12,06:14:24
25.263949,110.277492,0,519,39856.2600231481,2009-02-12,06:14:26
25.263997,110.277707,0,538,39856.2600578704,2009-02-12,06:14:29
25.263991,110.277691,0,543,39856.2601041667,2009-02-12,06:14:33
25.263991,110.277691,0,543,39856.2601157407,2009-02-12,06:14:34
25.263994,110.27769,0,545,39856.2601388889,2009-02-12,06:14:36
25.26416,110.277949,0,573,39856.2601851852,2009-02-12,06:14:40
25.264205,110.278014,0,578,39856.2602199074,2009-02-12,06:14:43
25.26425,110.278052,0,586,39856.2602662037,2009-02-12,06:14:47
25.26428,110.278091,0,592,39856.2603009259,2009-02-12,06:14:50
25.264315,110.278146,0,597,39856.2603472222,2009-02-12,06:14:54
25.264327,110.278175,0,601,39856.2603819444,2009-02-12,06:14:57
25.264324,110.278149,0,609,39856.2604282407,2009-02-12,06:15:01
25.2643,110.278117,0,616,39856.260462963,2009-02-12,06:15:04
25.26429,110.278118,0,628,39856.2605092593,2009-02-12,06:15:08
25.264293,110.278146,0,635,39856.2605439815,2009-02-12,06:15:11
25.264291,110.278233,0,628,39856.2605902778,2009-02-12,06:15:15
25.264314,110.27835,0,612,39856.2606365741,2009-02-12,06:15:19
25.264338,110.278423,0,601,39856.2606712963,2009-02-12,06:15:22
25.264351,110.278423,0,595,39856.2607175926,2009-02-12,06:15:26
25.264341,110.278401,0,589,39856.2607523148,2009-02-12,06:15:29
25.264311,110.278378,0,582,39856.2608101852,2009-02-12,06:15:34
25.264287,110.278367,0,577,39856.2608680556,2009-02-12,06:15:39
25.264287,110.278353,0,575,39856.2609259259,2009-02-12,06:15:44
25.264275,110.27836,0,576,39856.2609837963,2009-02-12,06:15:49
25.264275,110.27836,0,576,39856.2610185185,2009-02-12,06:15:52
25.264279,110.278355,0,582,39856.2610416667,2009-02-12,06:15:54
25.264299,110.278384,0,584,39856.261099537,2009-02-12,06:15:59
25.264275,110.278356,0,584,39856.2611574074,2009-02-12,06:16:04
25.264246,110.278309,0,586,39856.2612152778,2009-02-12,06:16:09
25.264212,110.278292,0,586,39856.2612731481,2009-02-12,06:16:14
25.264182,110.278345,0,581,39856.2613310185,2009-02-12,06:16:19
25.264228,110.278413,0,572,39856.2613888889,2009-02-12,06:16:24
25.264294,110.278413,0,570,39856.2614467593,2009-02-12,06:16:29
25.26431,110.278318,0,569,39856.2615046296,2009-02-12,06:16:34
25.264309,110.278266,0,568,39856.2615625,2009-02-12,06:16:39
25.264246,110.278208,0,571,39856.2616203704,2009-02-12,06:16:44
25.264157,110.278177,0,564,39856.2616782407,2009-02-12,06:16:49
25.264132,110.2782,0,559,39856.2617361111,2009-02-12,06:16:54
25.264131,110.278217,0,544,39856.2617939815,2009-02-12,06:16:59
25.264131,110.278124,0,536,39856.2618518519,2009-02-12,06:17:04
25.264137,110.278076,0,533,39856.2619097222,2009-02-12,06:17:09
25.264119,110.277995,0,541,39856.2619675926,2009-02-12,06:17:14
25.264121,110.277963,0,558,39856.262025463,2009-02-12,06:17:19
25.264124,110.278012,0,568,39856.2620833333,2009-02-12,06:17:24
25.264146,110.278136,0,572,39856.2621412037,2009-02-12,06:17:29
25.264159,110.278128,0,564,39856.2621990741,2009-02-12,06:17:34
25.264145,110.278099,0,572,39856.2622569444,2009-02-12,06:17:39
25.264127,110.278118,0,572,39856.2623148148,2009-02-12,06:17:44
25.264132,110.278108,0,567,39856.2623726852,2009-02-12,06:17:49
25.264153,110.278098,0,568,39856.2624305556,2009-02-12,06:17:54
25.264142,110.277943,0,594,39856.2624884259,2009-02-12,06:17:59
25.264138,110.277829,0,617,39856.2625462963,2009-02-12,06:18:04
25.264127,110.277819,0,627,39856.2626041667,2009-02-12,06:18:09
25.264136,110.277775,0,631,39856.262662037,2009-02-12,06:18:14
25.264177,110.277783,0,627,39856.2627199074,2009-02-12,06:18:19
25.264231,110.277688,0,647,39856.2627777778,2009-02-12,06:18:24
25.264307,110.277629,0,667,39856.2628356481,2009-02-12,06:18:29
25.26429,110.277602,0,677,39856.2628935185,2009-02-12,06:18:34
25.26428,110.277615,0,680,39856.2629513889,2009-02-12,06:18:39
25.26428,110.277597,0,682,39856.2630092593,2009-02-12,06:18:44
25.264326,110.277632,0,672,39856.2630671296,2009-02-12,06:18:49
25.264383,110.277687,0,665,39856.263125,2009-02-12,06:18:54
25.264441,110.277749,0,661,39856.2631828704,2009-02-12,06:18:59
25.264379,110.277695,0,663,39856.2632407407,2009-02-12,06:19:04
25.264128,110.277459,0,670,39856.2632986111,2009-02-12,06:19:09
25.264059,110.277397,0,668,39856.2633564815,2009-02-12,06:19:14
25.264042,110.277456,0,668,39856.2634143519,2009-02-12,06:19:19
25.264033,110.27745,0,666,39856.2634722222,2009-02-12,06:19:24
25.264073,110.277544,0,663,39856.2635300926,2009-02-12,06:19:29
25.264067,110.277565,0,662,39856.263587963,2009-02-12,06:19:34
25.264047,110.277486,0,665,39856.2636458333,2009-02-12,06:19:39
25.26403,110.277382,0,669,39856.2637037037,2009-02-12,06:19:44
25.264052,110.277326,0,669,39856.2637615741,2009-02-12,06:19:49
25.264057,110.277251,0,670,39856.2638194444,2009-02-12,06:19:54
25.264149,110.277364,0,672,39856.2638773148,2009-02-12,06:19:59
25.264202,110.277414,0,674,39856.2639351852,2009-02-12,06:20:04
25.264284,110.277395,0,675,39856.2639930556,2009-02-12,06:20:09
25.264391,110.277402,0,675,39856.2640509259,2009-02-12,06:20:14
25.264467,110.277394,0,674,39856.2641087963,2009-02-12,06:20:19
25.264562,110.277428,0,671,39856.2641666667,2009-02-12,06:20:24
25.264632,110.277454,0,667,39856.264224537,2009-02-12,06:20:29
25.264809,110.277467,0,658,39856.2642824074,2009-02-12,06:20:34
25.265016,110.277442,0,642,39856.2643402778,2009-02-12,06:20:39
25.265202,110.277374,0,625,39856.2643981481,2009-02-12,06:20:44
25.26541,110.277348,0,609,39856.2644560185,2009-02-12,06:20:49
25.265618,110.277318,0,587,39856.2645138889,2009-02-12,06:20:54
25.26581,110.277267,0,551,39856.2645717593,2009-02-12,06:20:59
25.266037,110.277254,0,519,39856.2646296296,2009-02-12,06:21:04
25.266296,110.277212,0,516,39856.2646875,2009-02-12,06:21:09
25.266571,110.277229,0,505,39856.2647453704,2009-02-12,06:21:14
25.26686,110.277227,0,490,39856.2648032407,2009-02-12,06:21:19
25.26715,110.277142,0,478,39856.2648611111,2009-02-12,06:21:24
25.267454,110.27709,0,483,39856.2649189815,2009-02-12,06:21:29
25.26781,110.277093,0,492,39856.2649768519,2009-02-12,06:21:34
25.268161,110.277037,0,498,39856.2650347222,2009-02-12,06:21:39
25.268534,110.276986,0,512,39856.2650925926,2009-02-12,06:21:44
25.268898,110.276898,0,525,39856.265150463,2009-02-12,06:21:49
25.2693,110.276804,0,528,39856.2652083333,2009-02-12,06:21:54
25.269729,110.276748,0,510,39856.2652662037,2009-02-12,06:21:59
25.270162,110.276674,0,486,39856.2653240741,2009-02-12,06:22:04
25.270581,110.276594,0,457,39856.2653819444,2009-02-12,06:22:09
25.271059,110.276532,0,430,39856.2654398148,2009-02-12,06:22:14
25.27157,110.276498,0,426,39856.2654976852,2009-02-12,06:22:19
25.272114,110.276411,0,444,39856.2655555556,2009-02-12,06:22:24
25.27265,110.276374,0,488,39856.2656134259,2009-02-12,06:22:29
25.273136,110.276322,0,512,39856.2656712963,2009-02-12,06:22:34
25.273558,110.276209,0,515,39856.2657291667,2009-02-12,06:22:39
25.273946,110.276108,0,515,39856.265787037,2009-02-12,06:22:44
25.274427,110.276015,0,523,39856.2658449074,2009-02-12,06:22:49
25.274952,110.275946,0,528,39856.2659027778,2009-02-12,06:22:54
25.275545,110.275901,0,535,39856.2659606481,2009-02-12,06:22:59
25.276128,110.275844,0,541,39856.2660185185,2009-02-12,06:23:04
25.276731,110.275781,0,532,39856.2660763889,2009-02-12,06:23:09
25.27734,110.275719,0,516,39856.2661342593,2009-02-12,06:23:14
25.277968,110.27574,0,493,39856.2661921296,2009-02-12,06:23:19
25.2786,110.275898,0,464,39856.26625,2009-02-12,06:23:24
25.279241,110.276193,0,442,39856.2663078704,2009-02-12,06:23:29
25.279956,110.276645,0,427,39856.2663657407,2009-02-12,06:23:34
25.28068,110.277115,0,434,39856.2664236111,2009-02-12,06:23:39
25.281335,110.277537,0,440,39856.2664814815,2009-02-12,06:23:44
25.281922,110.277902,0,452,39856.2665393518,2009-02-12,06:23:49
25.282515,110.278278,0,467,39856.2665972222,2009-02-12,06:23:54
25.283152,110.278566,0,464,39856.2666550926,2009-02-12,06:23:59
25.283902,110.278792,0,460,39856.266712963,2009-02-12,06:24:04
25.284741,110.278892,0,445,39856.2667708333,2009-02-12,06:24:09
25.285551,110.278908,0,420,39856.2668287037,2009-02-12,06:24:14
25.286324,110.278888,0,399,39856.2668865741,2009-02-12,06:24:19
25.287174,110.278865,0,381,39856.2669444444,2009-02-12,06:24:24
25.287953,110.278846,0,374,39856.2670023148,2009-02-12,06:24:29
25.288687,110.278802,0,376,39856.2670601852,2009-02-12,06:24:34
25.289483,110.278897,0,370,39856.2671180556,2009-02-12,06:24:39
25.29031,110.279105,0,370,39856.2671759259,2009-02-12,06:24:44
25.291123,110.279475,0,381,39856.2672337963,2009-02-12,06:24:49
25.291849,110.279849,0,393,39856.2672916667,2009-02-12,06:24:54
25.292522,110.280232,0,405,39856.267349537,2009-02-12,06:24:59
25.293306,110.280682,0,416,39856.2674074074,2009-02-12,06:25:04
25.294085,110.281176,0,427,39856.2674652778,2009-02-12,06:25:09
25.294892,110.281661,0,440,39856.2675231481,2009-02-12,06:25:14
25.295601,110.282149,0,457,39856.2675810185,2009-02-12,06:25:19
25.29624,110.282635,0,475,39856.2676388889,2009-02-12,06:25:24
25.296906,110.283238,0,487,39856.2676967593,2009-02-12,06:25:29
25.297575,110.283956,0,492,39856.2677546296,2009-02-12,06:25:34
25.298242,110.284664,0,491,39856.2678125,2009-02-12,06:25:39
25.298892,110.285361,0,491,39856.2678703704,2009-02-12,06:25:44
25.299426,110.286072,0,489,39856.2679282407,2009-02-12,06:25:49
25.299961,110.286786,0,496,39856.2679861111,2009-02-12,06:25:54
25.300541,110.287483,0,519,39856.2680439815,2009-02-12,06:25:59
25.30112,110.288188,0,542,39856.2681018518,2009-02-12,06:26:04
25.301725,110.28887,0,562,39856.2681597222,2009-02-12,06:26:09
25.302342,110.289548,0,584,39856.2682175926,2009-02-12,06:26:14
25.303043,110.290277,0,605,39856.268275463,2009-02-12,06:26:19
25.303853,110.291034,0,624,39856.2683333333,2009-02-12,06:26:24
25.30476,110.291721,0,642,39856.2683912037,2009-02-12,06:26:29
25.305643,110.29225,0,667,39856.2684490741,2009-02-12,06:26:34
25.306573,110.292558,0,686,39856.2685069444,2009-02-12,06:26:39
25.30754,110.292695,0,710,39856.2685648148,2009-02-12,06:26:44
25.308652,110.292881,0,719,39856.2686226852,2009-02-12,06:26:49
25.309603,110.293018,0,720,39856.2686805556,2009-02-12,06:26:54
25.310515,110.293061,0,689,39856.2687384259,2009-02-12,06:26:59
25.311468,110.293122,0,645,39856.2687962963,2009-02-12,06:27:04
25.312469,110.293241,0,609,39856.2688541667,2009-02-12,06:27:09
25.313519,110.293377,0,566,39856.268912037,2009-02-12,06:27:14
25.314646,110.293588,0,537,39856.2689699074,2009-02-12,06:27:19
25.315648,110.293665,0,512,39856.2690277778,2009-02-12,06:27:24
25.316833,110.293876,0,494,39856.2690856481,2009-02-12,06:27:29
25.317958,110.294055,0,481,39856.2691435185,2009-02-12,06:27:34
25.319054,110.294193,0,459,39856.2692013889,2009-02-12,06:27:39
25.320115,110.294313,0,448,39856.2692592593,2009-02-12,06:27:44
25.3212,110.29447,0,450,39856.2693171296,2009-02-12,06:27:49
25.322259,110.294618,0,466,39856.269375,2009-02-12,06:27:54
25.323344,110.294773,0,483,39856.2694328704,2009-02-12,06:27:59
25.324408,110.294924,0,502,39856.2694907407,2009-02-12,06:28:04
25.325483,110.29508,0,517,39856.2695486111,2009-02-12,06:28:09
25.32654,110.295219,0,534,39856.2696064815,2009-02-12,06:28:14
25.32762,110.295373,0,550,39856.2696643519,2009-02-12,06:28:19
25.32868,110.295528,0,564,39856.2697222222,2009-02-12,06:28:24
25.329694,110.295654,0,566,39856.2697800926,2009-02-12,06:28:29
25.330775,110.295776,0,560,39856.269837963,2009-02-12,06:28:34
25.331859,110.29591,0,549,39856.2698958333,2009-02-12,06:28:39
25.333076,110.296111,0,539,39856.2699537037,2009-02-12,06:28:44
25.334193,110.296287,0,524,39856.2700115741,2009-02-12,06:28:49
25.335264,110.296464,0,507,39856.2700694444,2009-02-12,06:28:54
25.33633,110.296646,0,497,39856.2701273148,2009-02-12,06:28:59
25.337359,110.296792,0,490,39856.2701851852,2009-02-12,06:29:04
25.338395,110.296969,0,489,39856.2702430556,2009-02-12,06:29:09
25.339508,110.297196,0,498,39856.2703009259,2009-02-12,06:29:14
25.340741,110.297488,0,514,39856.2703587963,2009-02-12,06:29:19
25.341972,110.297782,0,536,39856.2704166667,2009-02-12,06:29:24
25.343231,110.298094,0,563,39856.270474537,2009-02-12,06:29:29
25.344432,110.298335,0,588,39856.2705324074,2009-02-12,06:29:34
25.345478,110.298521,0,599,39856.2705902778,2009-02-12,06:29:39
25.346503,110.298638,0,591,39856.2706481481,2009-02-12,06:29:44
25.34768,110.298865,0,565,39856.2707060185,2009-02-12,06:29:49
25.348912,110.299123,0,544,39856.2707638889,2009-02-12,06:29:54
25.350182,110.299404,0,533,39856.2708217593,2009-02-12,06:29:59
25.351405,110.299677,0,528,39856.2708796296,2009-02-12,06:30:04
25.352661,110.299961,0,527,39856.2709375,2009-02-12,06:30:09
25.353949,110.300251,0,533,39856.2709953704,2009-02-12,06:30:14
25.355163,110.300529,0,545,39856.2710532407,2009-02-12,06:30:19
25.356315,110.300757,0,555,39856.2711111111,2009-02-12,06:30:24
25.356546,110.300796,0,555,39856.2711226852,2009-02-12,06:30:25
25.357724,110.300997,0,550,39856.2711805556,2009-02-12,06:30:30
25.358891,110.301249,0,535,39856.2712384259,2009-02-12,06:30:35
25.360102,110.30151,0,524,39856.2712962963,2009-02-12,06:30:40
25.361316,110.301759,0,525,39856.2713541667,2009-02-12,06:30:45
25.362444,110.301994,0,524,39856.271412037,2009-02-12,06:30:50
25.362892,110.30209,0,521,39856.2714351852,2009-02-12,06:30:52
25.363791,110.302269,0,517,39856.2714814815,2009-02-12,06:30:56
25.364456,110.302403,0,516,39856.2715162037,2009-02-12,06:30:59
25.36535,110.302586,0,520,39856.2715625,2009-02-12,06:31:03
25.366029,110.302715,0,526,39856.2715972222,2009-02-12,06:31:06
25.366939,110.302884,0,532,39856.2716435185,2009-02-12,06:31:10
25.367634,110.303031,0,537,39856.2716782407,2009-02-12,06:31:13
25.368526,110.303201,0,541,39856.271724537,2009-02-12,06:31:17
25.369179,110.303336,0,547,39856.2717592593,2009-02-12,06:31:20
25.370051,110.303504,0,555,39856.2718055556,2009-02-12,06:31:24
25.3707,110.303647,0,559,39856.2718402778,2009-02-12,06:31:27
25.371516,110.303846,0,556,39856.2718865741,2009-02-12,06:31:31
25.372137,110.304043,0,554,39856.2719212963,2009-02-12,06:31:34
25.372978,110.30438,0,551,39856.2719675926,2009-02-12,06:31:38
25.373809,110.30472,0,555,39856.2720138889,2009-02-12,06:31:42
25.374416,110.304981,0,558,39856.2720486111,2009-02-12,06:31:45
25.375238,110.305326,0,566,39856.2720949074,2009-02-12,06:31:49
25.375852,110.305546,0,575,39856.2721296296,2009-02-12,06:31:52
25.376644,110.305794,0,581,39856.2721759259,2009-02-12,06:31:56
25.377271,110.305957,0,592,39856.2722106481,2009-02-12,06:31:59
25.378115,110.306133,0,607,39856.2722569444,2009-02-12,06:32:03
25.378759,110.306245,0,619,39856.2722916667,2009-02-12,06:32:06
25.379557,110.30633,0,628,39856.272337963,2009-02-12,06:32:10
25.380114,110.306357,0,627,39856.2723726852,2009-02-12,06:32:13
25.380829,110.306398,0,613,39856.2724189815,2009-02-12,06:32:17
25.381367,110.306423,0,605,39856.2724537037,2009-02-12,06:32:20
25.382161,110.306503,0,590,39856.2725,2009-02-12,06:32:24
25.382796,110.30661,0,582,39856.2725347222,2009-02-12,06:32:27
25.383629,110.306744,0,554,39856.2725810185,2009-02-12,06:32:31
25.384172,110.306797,0,536,39856.2726157407,2009-02-12,06:32:34
25.38485,110.306858,0,505,39856.272662037,2009-02-12,06:32:38
25.385335,110.306909,0,491,39856.2726967593,2009-02-12,06:32:41
25.385981,110.306982,0,472,39856.2727430556,2009-02-12,06:32:45
25.386432,110.307024,0,459,39856.2727777778,2009-02-12,06:32:48
25.387012,110.307069,0,437,39856.2728240741,2009-02-12,06:32:52
25.387431,110.307106,0,422,39856.2728587963,2009-02-12,06:32:55
25.387951,110.307151,0,404,39856.2729050926,2009-02-12,06:32:59
25.388495,110.307212,0,384,39856.2729513889,2009-02-12,06:33:03
25.388889,110.307249,0,371,39856.2729861111,2009-02-12,06:33:06
25.389385,110.307318,0,359,39856.2730324074,2009-02-12,06:33:10
25.389715,110.307361,0,356,39856.2730671296,2009-02-12,06:33:13
25.390166,110.307409,0,361,39856.2731134259,2009-02-12,06:33:17
25.390501,110.307449,0,362,39856.2731481481,2009-02-12,06:33:20
25.390959,110.307505,0,365,39856.2731944444,2009-02-12,06:33:24
25.391321,110.307571,0,379,39856.2732291667,2009-02-12,06:33:27
25.391804,110.307639,0,398,39856.273275463,2009-02-12,06:33:31
25.392162,110.307682,0,407,39856.2733101852,2009-02-12,06:33:34
25.392651,110.307742,0,416,39856.2733564815,2009-02-12,06:33:38
25.393016,110.307799,0,427,39856.2733912037,2009-02-12,06:33:41
25.393521,110.307882,0,445,39856.2734375,2009-02-12,06:33:45
25.393869,110.307923,0,453,39856.2734722222,2009-02-12,06:33:48
25.394352,110.307998,0,462,39856.2735185185,2009-02-12,06:33:52
25.394681,110.308035,0,473,39856.2735532407,2009-02-12,06:33:55
25.395141,110.308112,0,484,39856.273599537,2009-02-12,06:33:59
25.395477,110.3082,0,493,39856.2736342593,2009-02-12,06:34:02
25.395938,110.308365,0,500,39856.2736805556,2009-02-12,06:34:06
25.396296,110.308503,0,500,39856.2737152778,2009-02-12,06:34:09
25.396751,110.308692,0,504,39856.2737615741,2009-02-12,06:34:13
25.397101,110.308807,0,504,39856.2737962963,2009-02-12,06:34:16
25.397554,110.308909,0,499,39856.2738425926,2009-02-12,06:34:20
25.397853,110.309007,0,487,39856.2738773148,2009-02-12,06:34:23
25.398281,110.309145,0,456,39856.2739236111,2009-02-12,06:34:27
25.398755,110.309303,0,426,39856.2739699074,2009-02-12,06:34:31
25.39911,110.309438,0,405,39856.2740046296,2009-02-12,06:34:34
25.39961,110.30968,0,421,39856.2740509259,2009-02-12,06:34:38
25.399976,110.309889,0,416,39856.2740856481,2009-02-12,06:34:41
25.400466,110.310178,0,406,39856.2741319444,2009-02-12,06:34:45
25.400835,110.310407,0,400,39856.2741666667,2009-02-12,06:34:48
25.401413,110.310795,0,396,39856.274212963,2009-02-12,06:34:52
25.401848,110.311079,0,404,39856.2742476852,2009-02-12,06:34:55
25.402405,110.311426,0,422,39856.2742939815,2009-02-12,06:34:59
25.40283,110.311644,0,436,39856.2743287037,2009-02-12,06:35:02
25.403335,110.311924,0,454,39856.274375,2009-02-12,06:35:06
25.403696,110.312142,0,467,39856.2744097222,2009-02-12,06:35:09
25.404214,110.312436,0,487,39856.2744560185,2009-02-12,06:35:13
25.404642,110.312645,0,501,39856.2744907407,2009-02-12,06:35:16
25.405255,110.312954,0,512,39856.274537037,2009-02-12,06:35:20
25.405735,110.313197,0,527,39856.2745717593,2009-02-12,06:35:23
25.406353,110.313522,0,550,39856.2746180556,2009-02-12,06:35:27
25.406829,110.313773,0,564,39856.2746527778,2009-02-12,06:35:30
25.407458,110.314093,0,584,39856.2746990741,2009-02-12,06:35:34
25.408096,110.314418,0,601,39856.2747453704,2009-02-12,06:35:38
25.40857,110.314627,0,612,39856.2747800926,2009-02-12,06:35:41
25.409125,110.314987,0,615,39856.2748263889,2009-02-12,06:35:45
25.409598,110.315248,0,612,39856.2748611111,2009-02-12,06:35:48
25.410212,110.315602,0,605,39856.2749074074,2009-02-12,06:35:52
25.410675,110.315877,0,601,39856.2749421296,2009-02-12,06:35:55
25.411322,110.316247,0,600,39856.2749884259,2009-02-12,06:35:59
25.411835,110.316522,0,604,39856.2750231481,2009-02-12,06:36:02
25.412618,110.316874,0,612,39856.2750694444,2009-02-12,06:36:06
25.413172,110.317072,0,618,39856.2751041667,2009-02-12,06:36:09
25.413808,110.31729,0,626,39856.275150463,2009-02-12,06:36:13
25.414272,110.317492,0,631,39856.2751851852,2009-02-12,06:36:16
25.414876,110.317774,0,634,39856.2752314815,2009-02-12,06:36:20
25.415292,110.317939,0,631,39856.2752662037,2009-02-12,06:36:23
25.415844,110.318169,0,618,39856.2753125,2009-02-12,06:36:27
25.416424,110.318444,0,601,39856.2753472222,2009-02-12,06:36:30
25.417223,110.318801,0,580,39856.2753935185,2009-02-12,06:36:34
25.417698,110.319019,0,562,39856.2754282407,2009-02-12,06:36:37
25.418496,110.319372,0,535,39856.275474537,2009-02-12,06:36:41
25.41917,110.319694,0,521,39856.2755092593,2009-02-12,06:36:44
25.419941,110.320066,0,502,39856.2755555556,2009-02-12,06:36:48
25.420857,110.320485,0,486,39856.2756018518,2009-02-12,06:36:52
25.421885,110.321015,0,475,39856.2756597222,2009-02-12,06:36:57
25.422926,110.321532,0,467,39856.2757175926,2009-02-12,06:37:02
25.423944,110.322015,0,453,39856.275775463,2009-02-12,06:37:07
25.424935,110.322521,0,452,39856.2758333333,2009-02-12,06:37:12
25.42596,110.323036,0,466,39856.2758912037,2009-02-12,06:37:17
25.427004,110.323552,0,489,39856.2759490741,2009-02-12,06:37:22
25.428038,110.324044,0,507,39856.2760069444,2009-02-12,06:37:27
25.429012,110.324542,0,508,39856.2760648148,2009-02-12,06:37:32
25.430007,110.325074,0,526,39856.2761226852,2009-02-12,06:37:37
25.431011,110.325557,0,532,39856.2761805556,2009-02-12,06:37:42
25.432026,110.326093,0,554,39856.2762384259,2009-02-12,06:37:47
25.433028,110.32669,0,570,39856.2762962963,2009-02-12,06:37:52
25.433892,110.327399,0,583,39856.2763541667,2009-02-12,06:37:57
25.434546,110.328267,0,583,39856.276412037,2009-02-12,06:38:02
25.434689,110.328447,0,586,39856.2764236111,2009-02-12,06:38:03
25.435269,110.329157,0,597,39856.2764699074,2009-02-12,06:38:07
25.435984,110.330064,0,597,39856.2765277778,2009-02-12,06:38:12
25.436737,110.331025,0,593,39856.2765856481,2009-02-12,06:38:17
25.437501,110.331982,0,590,39856.2766435185,2009-02-12,06:38:22
25.438311,110.332962,0,585,39856.2767013889,2009-02-12,06:38:27
25.439133,110.333955,0,579,39856.2767592593,2009-02-12,06:38:32
25.439978,110.334948,0,572,39856.2768171296,2009-02-12,06:38:37
25.440823,110.335944,0,563,39856.276875,2009-02-12,06:38:42
25.441625,110.336928,0,556,39856.2769328704,2009-02-12,06:38:47
25.442452,110.337916,0,549,39856.2769907407,2009-02-12,06:38:52
25.44328,110.338918,0,539,39856.2770486111,2009-02-12,06:38:57
25.444124,110.33992,0,528,39856.2771064815,2009-02-12,06:39:02
25.444977,110.340924,0,521,39856.2771643519,2009-02-12,06:39:07
25.445817,110.341964,0,517,39856.2772222222,2009-02-12,06:39:12
25.446663,110.342981,0,518,39856.2772800926,2009-02-12,06:39:17
25.447527,110.344002,0,520,39856.277337963,2009-02-12,06:39:22
25.448348,110.345032,0,520,39856.2773958333,2009-02-12,06:39:27
25.448989,110.345925,0,519,39856.2774421296,2009-02-12,06:39:31
25.449548,110.346887,0,518,39856.2774884259,2009-02-12,06:39:35
25.450161,110.348145,0,522,39856.2775462963,2009-02-12,06:39:40
25.45061,110.349189,0,531,39856.2775925926,2009-02-12,06:39:44
25.451115,110.350415,0,540,39856.277650463,2009-02-12,06:39:49
25.451636,110.351624,0,554,39856.2777083333,2009-02-12,06:39:54
25.452147,110.352795,0,566,39856.2777662037,2009-02-12,06:39:59
25.452475,110.353486,0,569,39856.2778009259,2009-02-12,06:40:02
25.453092,110.354609,0,577,39856.2778587963,2009-02-12,06:40:07
25.453781,110.355756,0,595,39856.2779166667,2009-02-12,06:40:12
25.454404,110.356908,0,612,39856.277974537,2009-02-12,06:40:17
25.454924,110.357993,0,623,39856.2780324074,2009-02-12,06:40:22
25.455482,110.359041,0,614,39856.2780902778,2009-02-12,06:40:27
25.45605,110.360102,0,604,39856.2781481481,2009-02-12,06:40:32
25.456625,110.361173,0,599,39856.2782060185,2009-02-12,06:40:37
25.457256,110.362235,0,594,39856.2782638889,2009-02-12,06:40:42
25.457896,110.363284,0,582,39856.2783217593,2009-02-12,06:40:47
25.458519,110.364305,0,576,39856.2783796296,2009-02-12,06:40:52
25.459217,110.365275,0,572,39856.2784375,2009-02-12,06:40:57
25.459927,110.36619,0,571,39856.2784953704,2009-02-12,06:41:02
25.460616,110.366987,0,560,39856.2785532407,2009-02-12,06:41:07
25.461357,110.367777,0,534,39856.2786111111,2009-02-12,06:41:12
25.462119,110.368582,0,512,39856.2786689815,2009-02-12,06:41:17
25.462899,110.369418,0,496,39856.2787268519,2009-02-12,06:41:22
25.463691,110.370282,0,480,39856.2787847222,2009-02-12,06:41:27
25.464486,110.371155,0,479,39856.2788425926,2009-02-12,06:41:32
25.465243,110.372021,0,481,39856.278900463,2009-02-12,06:41:37
25.46599,110.372878,0,478,39856.2789583333,2009-02-12,06:41:42
25.466749,110.373733,0,473,39856.2790162037,2009-02-12,06:41:47
25.46751,110.374595,0,464,39856.2790740741,2009-02-12,06:41:52
25.468297,110.375477,0,454,39856.2791319444,2009-02-12,06:41:57
25.469141,110.376271,0,439,39856.2791898148,2009-02-12,06:42:02
25.470139,110.376908,0,419,39856.2792476852,2009-02-12,06:42:07
25.471259,110.377435,0,408,39856.2793055556,2009-02-12,06:42:12
25.47242,110.377936,0,412,39856.2793634259,2009-02-12,06:42:17
25.473568,110.378426,0,421,39856.2794212963,2009-02-12,06:42:22
25.474758,110.378873,0,429,39856.2794791667,2009-02-12,06:42:27
25.475922,110.379234,0,427,39856.279537037,2009-02-12,06:42:32
25.477076,110.379511,0,427,39856.2795949074,2009-02-12,06:42:37
25.478276,110.379846,0,430,39856.2796527778,2009-02-12,06:42:42
25.47941,110.380409,0,427,39856.2797106481,2009-02-12,06:42:47
25.480611,110.380973,0,416,39856.2797685185,2009-02-12,06:42:52
25.481758,110.381477,0,393,39856.2798263889,2009-02-12,06:42:57
25.482981,110.382104,0,378,39856.2798842593,2009-02-12,06:43:02
25.484229,110.382664,0,372,39856.2799421296,2009-02-12,06:43:07
25.485482,110.383216,0,372,39856.28,2009-02-12,06:43:12
25.486727,110.383755,0,379,39856.2800578704,2009-02-12,06:43:17
25.487934,110.384291,0,392,39856.2801157407,2009-02-12,06:43:22
25.489123,110.384785,0,398,39856.2801736111,2009-02-12,06:43:27
25.490268,110.385275,0,411,39856.2802314815,2009-02-12,06:43:32
25.49133,110.385798,0,429,39856.2802893519,2009-02-12,06:43:37
25.492349,110.386448,0,445,39856.2803472222,2009-02-12,06:43:42
25.493296,110.387223,0,465,39856.2804050926,2009-02-12,06:43:47
25.494153,110.388065,0,487,39856.280462963,2009-02-12,06:43:52
25.494924,110.388967,0,510,39856.2805208333,2009-02-12,06:43:57
25.495659,110.389918,0,528,39856.2805787037,2009-02-12,06:44:02
25.496382,110.390878,0,542,39856.2806365741,2009-02-12,06:44:07
25.497122,110.391816,0,554,39856.2806944444,2009-02-12,06:44:12
25.497843,110.39275,0,559,39856.2807523148,2009-02-12,06:44:17
25.498611,110.393717,0,564,39856.2808101852,2009-02-12,06:44:22
25.499359,110.394656,0,573,39856.2808680556,2009-02-12,06:44:27
25.500081,110.395627,0,586,39856.2809259259,2009-02-12,06:44:32
25.500829,110.396572,0,595,39856.2809837963,2009-02-12,06:44:37
25.501544,110.397456,0,596,39856.2810416667,2009-02-12,06:44:42
25.502262,110.398361,0,595,39856.281099537,2009-02-12,06:44:47
25.502963,110.39924,0,596,39856.2811574074,2009-02-12,06:44:52
25.503636,110.400051,0,588,39856.2812152778,2009-02-12,06:44:57
25.504247,110.400892,0,581,39856.2812731481,2009-02-12,06:45:02
25.504744,110.401821,0,567,39856.2813310185,2009-02-12,06:45:07
25.505204,110.40276,0,557,39856.2813888889,2009-02-12,06:45:12
25.505617,110.403693,0,550,39856.2814467593,2009-02-12,06:45:17
25.506041,110.404645,0,557,39856.2815046296,2009-02-12,06:45:22
25.506511,110.405654,0,586,39856.2815625,2009-02-12,06:45:27
25.506903,110.406617,0,614,39856.2816203704,2009-02-12,06:45:32
25.507056,110.407572,0,635,39856.2816782407,2009-02-12,06:45:37
25.507081,110.408536,0,644,39856.2817361111,2009-02-12,06:45:42
25.507054,110.409511,0,639,39856.2817939815,2009-02-12,06:45:47
25.507062,110.410487,0,627,39856.2818518518,2009-02-12,06:45:52
25.507085,110.411449,0,608,39856.2819097222,2009-02-12,06:45:57
25.507148,110.412419,0,591,39856.2819675926,2009-02-12,06:46:02
25.507255,110.413409,0,566,39856.282025463,2009-02-12,06:46:07
25.507489,110.414383,0,553,39856.2820833333,2009-02-12,06:46:12
25.507878,110.415428,0,576,39856.2821412037,2009-02-12,06:46:17
25.508214,110.416471,0,604,39856.2821990741,2009-02-12,06:46:22
25.508519,110.417489,0,639,39856.2822569444,2009-02-12,06:46:27
25.508812,110.418451,0,657,39856.2823148148,2009-02-12,06:46:32
25.509121,110.419349,0,660,39856.2823726852,2009-02-12,06:46:37
25.509554,110.42024,0,653,39856.2824305556,2009-02-12,06:46:42
25.510196,110.42106,0,637,39856.2824884259,2009-02-12,06:46:47
25.510959,110.421776,0,611,39856.2825462963,2009-02-12,06:46:52
25.511831,110.422277,0,584,39856.2826041667,2009-02-12,06:46:57
25.512779,110.422823,0,568,39856.282662037,2009-02-12,06:47:02
25.513717,110.423284,0,566,39856.2827199074,2009-02-12,06:47:07
25.514565,110.423755,0,568,39856.2827777778,2009-02-12,06:47:12
25.5153,110.424441,0,571,39856.2828356481,2009-02-12,06:47:17
25.516041,110.425207,0,573,39856.2828935185,2009-02-12,06:47:22
25.516886,110.42592,0,575,39856.2829513889,2009-02-12,06:47:27
25.517828,110.426469,0,577,39856.2830092593,2009-02-12,06:47:32
25.518736,110.427041,0,567,39856.2830671296,2009-02-12,06:47:37
25.519727,110.427501,0,553,39856.283125,2009-02-12,06:47:42
25.520719,110.427799,0,545,39856.2831828704,2009-02-12,06:47:47
25.521826,110.427888,0,536,39856.2832407407,2009-02-12,06:47:52
25.522933,110.427944,0,546,39856.2832986111,2009-02-12,06:47:57
25.523989,110.428018,0,569,39856.2833564815,2009-02-12,06:48:02
25.525036,110.428086,0,589,39856.2834143518,2009-02-12,06:48:07
25.526032,110.428147,0,598,39856.2834722222,2009-02-12,06:48:12
25.526998,110.428261,0,605,39856.2835300926,2009-02-12,06:48:17
25.527958,110.428422,0,617,39856.283587963,2009-02-12,06:48:22
25.5289,110.428614,0,629,39856.2836458333,2009-02-12,06:48:27
25.529796,110.428842,0,644,39856.2837037037,2009-02-12,06:48:32
25.530678,110.428979,0,660,39856.2837615741,2009-02-12,06:48:37
25.531536,110.429076,0,666,39856.2838194444,2009-02-12,06:48:42
25.532229,110.42933,0,663,39856.2838773148,2009-02-12,06:48:47
25.532716,110.4297,0,659,39856.2839351852,2009-02-12,06:48:52
25.533093,110.430342,0,646,39856.2839930556,2009-02-12,06:48:57
25.533646,110.431196,0,630,39856.2840509259,2009-02-12,06:49:02
25.534153,110.431933,0,610,39856.2841087963,2009-02-12,06:49:07
25.534739,110.432621,0,599,39856.2841666667,2009-02-12,06:49:12
25.535383,110.433177,0,607,39856.284224537,2009-02-12,06:49:17
25.536092,110.433681,0,630,39856.2842824074,2009-02-12,06:49:22
25.536795,110.4341,0,650,39856.2843402778,2009-02-12,06:49:27
25.53746,110.434498,0,676,39856.2843981481,2009-02-12,06:49:32
25.53814,110.434862,0,701,39856.2844560185,2009-02-12,06:49:37
25.538909,110.435286,0,718,39856.2845138889,2009-02-12,06:49:42
25.539649,110.435718,0,728,39856.2845717593,2009-02-12,06:49:47
25.540384,110.436131,0,729,39856.2846296296,2009-02-12,06:49:52
25.541082,110.436515,0,716,39856.2846875,2009-02-12,06:49:57
25.541847,110.436911,0,700,39856.2847453704,2009-02-12,06:50:02
25.54259,110.437325,0,678,39856.2848032407,2009-02-12,06:50:07
25.543327,110.437776,0,655,39856.2848611111,2009-02-12,06:50:12
25.543959,110.438446,0,636,39856.2849189815,2009-02-12,06:50:17
25.544409,110.439217,0,615,39856.2849768519,2009-02-12,06:50:22
25.544679,110.440136,0,601,39856.2850347222,2009-02-12,06:50:27
25.54459,110.441066,0,574,39856.2850925926,2009-02-12,06:50:32
25.5442,110.442,0,552,39856.285150463,2009-02-12,06:50:37
25.543692,110.442822,0,530,39856.2852083333,2009-02-12,06:50:42
25.543216,110.443605,0,513,39856.2852662037,2009-02-12,06:50:47
25.542946,110.444494,0,498,39856.2853240741,2009-02-12,06:50:52
25.54294,110.445473,0,487,39856.2853819444,2009-02-12,06:50:57
25.542861,110.446451,0,471,39856.2854398148,2009-02-12,06:51:02
25.542583,110.447402,0,458,39856.2854976852,2009-02-12,06:51:07
25.542268,110.448295,0,448,39856.2855555556,2009-02-12,06:51:12
25.541912,110.449155,0,444,39856.2856134259,2009-02-12,06:51:17
25.541516,110.44999,0,444,39856.2856712963,2009-02-12,06:51:22
25.541177,110.450858,0,438,39856.2857291667,2009-02-12,06:51:27
25.540939,110.4518,0,426,39856.285787037,2009-02-12,06:51:32
25.541,110.452792,0,424,39856.2858449074,2009-02-12,06:51:37
25.541279,110.453741,0,437,39856.2859027778,2009-02-12,06:51:42
25.54175,110.454609,0,464,39856.2859606481,2009-02-12,06:51:47
25.542443,110.455306,0,501,39856.2860185185,2009-02-12,06:51:52
25.54314,110.455992,0,534,39856.2860763889,2009-02-12,06:51:57
25.543799,110.456698,0,560,39856.2861342593,2009-02-12,06:52:02
25.544445,110.457387,0,581,39856.2861921296,2009-02-12,06:52:07
25.545093,110.458092,0,594,39856.28625,2009-02-12,06:52:12
25.545756,110.458777,0,604,39856.2863078704,2009-02-12,06:52:17
25.546387,110.459485,0,608,39856.2863657407,2009-02-12,06:52:22
25.547068,110.460222,0,610,39856.2864236111,2009-02-12,06:52:27
25.547833,110.460917,0,609,39856.2864814815,2009-02-12,06:52:32
25.548597,110.461577,0,605,39856.2865393519,2009-02-12,06:52:37
25.549388,110.462217,0,603,39856.2865972222,2009-02-12,06:52:42
25.550177,110.462794,0,596,39856.2866550926,2009-02-12,06:52:47
25.550934,110.463352,0,590,39856.286712963,2009-02-12,06:52:52
25.551715,110.463905,0,583,39856.2867708333,2009-02-12,06:52:57
25.552503,110.464451,0,578,39856.2868287037,2009-02-12,06:53:02
25.553286,110.465053,0,578,39856.2868865741,2009-02-12,06:53:07
25.554062,110.46567,0,584,39856.2869444444,2009-02-12,06:53:12
25.554884,110.466289,0,598,39856.2870023148,2009-02-12,06:53:17
25.555376,110.466687,0,610,39856.287037037,2009-02-12,06:53:20
25.556024,110.467245,0,625,39856.2870833333,2009-02-12,06:53:24
25.556458,110.467664,0,641,39856.2871180556,2009-02-12,06:53:27
25.556995,110.468216,0,658,39856.2871643519,2009-02-12,06:53:31
25.557404,110.468607,0,665,39856.2871990741,2009-02-12,06:53:34
25.557973,110.469146,0,671,39856.2872453704,2009-02-12,06:53:38
25.558424,110.469548,0,676,39856.2872800926,2009-02-12,06:53:41
25.55901,110.470089,0,683,39856.2873263889,2009-02-12,06:53:45
25.559475,110.470489,0,687,39856.2873611111,2009-02-12,06:53:48
25.560138,110.471055,0,693,39856.2874074074,2009-02-12,06:53:52
25.560646,110.471491,0,699,39856.2874421296,2009-02-12,06:53:55
25.561307,110.472084,0,713,39856.2874884259,2009-02-12,06:53:59
25.561776,110.472539,0,727,39856.2875231481,2009-02-12,06:54:02
25.562405,110.473201,0,749,39856.2875694444,2009-02-12,06:54:06
25.562834,110.473741,0,767,39856.2876041667,2009-02-12,06:54:09
25.563401,110.474536,0,787,39856.287650463,2009-02-12,06:54:13
25.563795,110.475111,0,793,39856.2876851852,2009-02-12,06:54:16
25.564352,110.475883,0,798,39856.2877314815,2009-02-12,06:54:20
25.564888,110.476638,0,797,39856.2877777778,2009-02-12,06:54:24
25.565268,110.477199,0,795,39856.2878125,2009-02-12,06:54:27
25.565802,110.477933,0,793,39856.2878587963,2009-02-12,06:54:31
25.566259,110.478509,0,790,39856.2878935185,2009-02-12,06:54:34
25.566879,110.479279,0,790,39856.2879398148,2009-02-12,06:54:38
25.567332,110.479863,0,789,39856.287974537,2009-02-12,06:54:41
25.567899,110.480632,0,789,39856.2880208333,2009-02-12,06:54:45
25.568331,110.481217,0,796,39856.2880555556,2009-02-12,06:54:48
25.568893,110.482014,0,804,39856.2881018519,2009-02-12,06:54:52
25.569339,110.482601,0,807,39856.2881365741,2009-02-12,06:54:55
25.570025,110.483379,0,812,39856.2881828704,2009-02-12,06:54:59
25.570563,110.483968,0,813,39856.2882175926,2009-02-12,06:55:02
25.571232,110.484782,0,821,39856.2882638889,2009-02-12,06:55:06
25.571669,110.485393,0,829,39856.2882986111,2009-02-12,06:55:09
25.572195,110.486161,0,839,39856.2883449074,2009-02-12,06:55:13
25.572606,110.48673,0,845,39856.2883796296,2009-02-12,06:55:16
25.573173,110.48749,0,853,39856.2884259259,2009-02-12,06:55:20
25.573592,110.488064,0,860,39856.2884606481,2009-02-12,06:55:23
25.574174,110.488842,0,869,39856.2885069444,2009-02-12,06:55:27
25.574631,110.489427,0,878,39856.2885416667,2009-02-12,06:55:30
25.575195,110.490207,0,880,39856.288587963,2009-02-12,06:55:34
25.575607,110.490784,0,887,39856.2886226852,2009-02-12,06:55:37
25.57626,110.491734,0,890,39856.2886805556,2009-02-12,06:55:42
25.576912,110.492675,0,902,39856.2887384259,2009-02-12,06:55:47
25.577525,110.493661,0,913,39856.2887962963,2009-02-12,06:55:52
25.578032,110.494637,0,905,39856.2888541667,2009-02-12,06:55:57
25.578615,110.495584,0,882,39856.288912037,2009-02-12,06:56:02
25.579241,110.496483,0,856,39856.2889699074,2009-02-12,06:56:07
25.579802,110.497349,0,830,39856.2890277778,2009-02-12,06:56:12
25.580307,110.498078,0,804,39856.2890856481,2009-02-12,06:56:17
25.580804,110.498614,0,784,39856.2891319444,2009-02-12,06:56:21
25.581553,110.499217,0,754,39856.2891898148,2009-02-12,06:56:26
25.582329,110.499778,0,728,39856.2892476852,2009-02-12,06:56:31
25.583162,110.500252,0,706,39856.2893055556,2009-02-12,06:56:36
25.583326,110.500342,0,701,39856.2893171296,2009-02-12,06:56:37
25.584143,110.500746,0,672,39856.289375,2009-02-12,06:56:42
25.585024,110.501129,0,645,39856.2894328704,2009-02-12,06:56:47
25.585949,110.50157,0,625,39856.2894907407,2009-02-12,06:56:52
25.586473,110.501846,0,625,39856.289525463,2009-02-12,06:56:55
25.586992,110.502128,0,633,39856.2895601852,2009-02-12,06:56:58
25.587831,110.502573,0,657,39856.2896180556,2009-02-12,06:57:03
25.588691,110.503044,0,677,39856.2896759259,2009-02-12,06:57:08
25.589568,110.503535,0,699,39856.2897337963,2009-02-12,06:57:13
25.590448,110.504033,0,712,39856.2897916667,2009-02-12,06:57:18
25.591285,110.504508,0,737,39856.289849537,2009-02-12,06:57:23
25.592143,110.504986,0,755,39856.2899074074,2009-02-12,06:57:28
25.592304,110.505082,0,758,39856.2899189815,2009-02-12,06:57:29
25.592981,110.505479,0,765,39856.2899652778,2009-02-12,06:57:33
25.593475,110.505817,0,771,39856.29,2009-02-12,06:57:36
25.594032,110.506357,0,764,39856.2900462963,2009-02-12,06:57:40
25.59441,110.506802,0,744,39856.2900810185,2009-02-12,06:57:43
25.594861,110.507469,0,722,39856.2901273148,2009-02-12,06:57:47
25.595114,110.508031,0,702,39856.290162037,2009-02-12,06:57:50
25.595454,110.508878,0,682,39856.2902083333,2009-02-12,06:57:54
25.595697,110.509512,0,663,39856.2902430556,2009-02-12,06:57:57
25.595966,110.510358,0,639,39856.2902893518,2009-02-12,06:58:01
25.596178,110.511001,0,621,39856.2903240741,2009-02-12,06:58:04
25.596461,110.511887,0,607,39856.2903703704,2009-02-12,06:58:08
25.596669,110.512557,0,594,39856.2904050926,2009-02-12,06:58:11
25.596955,110.513412,0,576,39856.2904513889,2009-02-12,06:58:15
25.597184,110.514061,0,558,39856.2904861111,2009-02-12,06:58:18
25.597458,110.514957,0,542,39856.2905324074,2009-02-12,06:58:22
25.597576,110.515652,0,523,39856.2905671296,2009-02-12,06:58:25
25.597534,110.516559,0,506,39856.2906134259,2009-02-12,06:58:29
25.59734,110.517236,0,494,39856.2906481481,2009-02-12,06:58:32
25.596945,110.518065,0,480,39856.2906944444,2009-02-12,06:58:36
25.596556,110.518906,0,472,39856.2907407407,2009-02-12,06:58:40
25.596284,110.519555,0,474,39856.290775463,2009-02-12,06:58:43
25.59602,110.520462,0,479,39856.2908217593,2009-02-12,06:58:47
25.595927,110.521129,0,492,39856.2908564815,2009-02-12,06:58:50
25.59595,110.522035,0,514,39856.2909027778,2009-02-12,06:58:54
25.596083,110.52274,0,527,39856.2909375,2009-02-12,06:58:57
25.596382,110.523668,0,547,39856.2909837963,2009-02-12,06:59:01
25.596632,110.524322,0,560,39856.2910185185,2009-02-12,06:59:04
25.596996,110.525215,0,572,39856.2910648148,2009-02-12,06:59:08
25.597253,110.52587,0,575,39856.291099537,2009-02-12,06:59:11
25.597639,110.526608,0,578,39856.2911458333,2009-02-12,06:59:15
25.598062,110.527025,0,577,39856.2911805556,2009-02-12,06:59:18
25.598795,110.52761,0,565,39856.2912268518,2009-02-12,06:59:22
25.599214,110.528148,0,554,39856.2912615741,2009-02-12,06:59:25
25.599707,110.528876,0,541,39856.2913078704,2009-02-12,06:59:29
25.600048,110.529427,0,524,39856.2913425926,2009-02-12,06:59:32
25.600489,110.53018,0,505,39856.2913888889,2009-02-12,06:59:36
25.600815,110.530753,0,490,39856.2914236111,2009-02-12,06:59:39
25.601257,110.531525,0,472,39856.2914699074,2009-02-12,06:59:43
25.601595,110.532122,0,461,39856.2915046296,2009-02-12,06:59:46
25.602024,110.532967,0,455,39856.2915509259,2009-02-12,06:59:50
25.602286,110.533641,0,454,39856.2915856481,2009-02-12,06:59:53
25.602474,110.534796,0,444,39856.2916435185,2009-02-12,06:59:58
25.602389,110.535955,0,425,39856.2917013889,2009-02-12,07:00:03
25.602304,110.537127,0,405,39856.2917592593,2009-02-12,07:00:08
25.602372,110.538273,0,387,39856.2918171296,2009-02-12,07:00:13
25.602422,110.538497,0,384,39856.2918287037,2009-02-12,07:00:14
25.602683,110.539145,0,378,39856.2918634259,2009-02-12,07:00:17
25.603187,110.539999,0,372,39856.2919097222,2009-02-12,07:00:21
25.603595,110.540658,0,367,39856.2919444444,2009-02-12,07:00:24
25.604137,110.541513,0,364,39856.2919907407,2009-02-12,07:00:28
25.604484,110.542134,0,366,39856.292025463,2009-02-12,07:00:31
25.604916,110.542975,0,366,39856.2920717593,2009-02-12,07:00:35
25.605207,110.543587,0,368,39856.2921064815,2009-02-12,07:00:38
25.605609,110.544402,0,369,39856.2921527778,2009-02-12,07:00:42
25.60587,110.545014,0,367,39856.2921875,2009-02-12,07:00:45
25.606202,110.545851,0,365,39856.2922337963,2009-02-12,07:00:49
25.606593,110.546967,0,356,39856.2922916667,2009-02-12,07:00:54
25.60693,110.5481,0,351,39856.292349537,2009-02-12,07:00:59
25.607217,110.549236,0,346,39856.2924074074,2009-02-12,07:01:04
25.607482,110.550394,0,335,39856.2924652778,2009-02-12,07:01:09
25.607775,110.551529,0,319,39856.2925231481,2009-02-12,07:01:14
25.607996,110.55263,0,304,39856.2925810185,2009-02-12,07:01:19
25.608053,110.552864,0,303,39856.2925925926,2009-02-12,07:01:20
25.608213,110.553563,0,300,39856.2926273148,2009-02-12,07:01:23
25.608416,110.554508,0,296,39856.2926736111,2009-02-12,07:01:27
25.6086,110.555237,0,292,39856.2927083333,2009-02-12,07:01:30
25.608813,110.556165,0,280,39856.2927546296,2009-02-12,07:01:34
25.608978,110.556865,0,270,39856.2927893519,2009-02-12,07:01:37
25.609203,110.557782,0,257,39856.2928356482,2009-02-12,07:01:41
25.609381,110.558483,0,249,39856.2928703704,2009-02-12,07:01:44
25.609611,110.559404,0,240,39856.2929166667,2009-02-12,07:01:48
25.609831,110.560131,0,236,39856.2929513889,2009-02-12,07:01:51
25.610118,110.561089,0,230,39856.2929976852,2009-02-12,07:01:55
25.610241,110.561796,0,222,39856.2930324074,2009-02-12,07:01:58
25.610358,110.562755,0,213,39856.2930787037,2009-02-12,07:02:02
25.610392,110.563478,0,206,39856.2931134259,2009-02-12,07:02:05
25.610402,110.564478,0,196,39856.2931597222,2009-02-12,07:02:09
25.610362,110.565209,0,191,39856.2931944444,2009-02-12,07:02:12
25.610281,110.566209,0,183,39856.2932407407,2009-02-12,07:02:16
25.610248,110.566969,0,172,39856.293275463,2009-02-12,07:02:19
25.610194,110.567986,0,163,39856.2933217593,2009-02-12,07:02:23
25.610133,110.568959,0,165,39856.2933680556,2009-02-12,07:02:27
25.610133,110.569698,0,155,39856.2934027778,2009-02-12,07:02:30
25.610123,110.570675,0,147,39856.2934490741,2009-02-12,07:02:34
25.610112,110.571414,0,145,39856.2934837963,2009-02-12,07:02:37
25.610023,110.572396,0,149,39856.2935300926,2009-02-12,07:02:41
25.609987,110.573636,0,164,39856.293587963,2009-02-12,07:02:46
25.610059,110.574891,0,189,39856.2936458333,2009-02-12,07:02:51
25.610104,110.576164,0,209,39856.2937037037,2009-02-12,07:02:56
25.61018,110.5774,0,231,39856.2937615741,2009-02-12,07:03:01
25.610299,110.578609,0,246,39856.2938194444,2009-02-12,07:03:06
25.610459,110.579805,0,254,39856.2938773148,2009-02-12,07:03:11
25.610656,110.581015,0,247,39856.2939351852,2009-02-12,07:03:16
25.61081,110.582263,0,242,39856.2939930556,2009-02-12,07:03:21
25.610932,110.582993,0,242,39856.2940277778,2009-02-12,07:03:24
25.611111,110.583957,0,249,39856.2940740741,2009-02-12,07:03:28
25.611249,110.584678,0,255,39856.2941087963,2009-02-12,07:03:31
25.611441,110.585638,0,270,39856.2941550926,2009-02-12,07:03:35
25.611555,110.58637,0,285,39856.2941898148,2009-02-12,07:03:38
25.611739,110.587338,0,313,39856.2942361111,2009-02-12,07:03:42
25.611851,110.588079,0,330,39856.2942708333,2009-02-12,07:03:45
25.612017,110.589055,0,353,39856.2943171296,2009-02-12,07:03:49
25.612175,110.589806,0,373,39856.2943518519,2009-02-12,07:03:52
25.612293,110.590837,0,396,39856.2943981481,2009-02-12,07:03:56
25.612368,110.591622,0,412,39856.2944328704,2009-02-12,07:03:59
25.612298,110.592583,0,433,39856.2944791667,2009-02-12,07:04:03
25.612169,110.593346,0,447,39856.2945138889,2009-02-12,07:04:06
25.611921,110.594347,0,466,39856.2945601852,2009-02-12,07:04:10
25.61154,110.595306,0,484,39856.2946064815,2009-02-12,07:04:14
25.611197,110.596001,0,497,39856.2946412037,2009-02-12,07:04:17
25.610721,110.596928,0,511,39856.2946875,2009-02-12,07:04:21
25.610398,110.597648,0,521,39856.2947222222,2009-02-12,07:04:24
25.610013,110.59863,0,537,39856.2947685185,2009-02-12,07:04:28
25.609713,110.599353,0,554,39856.2948032407,2009-02-12,07:04:31
25.609285,110.600285,0,569,39856.294849537,2009-02-12,07:04:35
25.609002,110.600983,0,587,39856.2948842593,2009-02-12,07:04:38
25.608578,110.601921,0,611,39856.2949305556,2009-02-12,07:04:42
25.608258,110.602621,0,625,39856.2949652778,2009-02-12,07:04:45
25.607842,110.603526,0,643,39856.2950115741,2009-02-12,07:04:49
25.607554,110.604236,0,654,39856.2950462963,2009-02-12,07:04:52
25.607283,110.605247,0,667,39856.2950925926,2009-02-12,07:04:56
25.6072,110.606037,0,677,39856.2951273148,2009-02-12,07:04:59
25.607116,110.60711,0,685,39856.2951736111,2009-02-12,07:05:03
25.607033,110.607912,0,687,39856.2952083333,2009-02-12,07:05:06
25.606874,110.608961,0,682,39856.2952546296,2009-02-12,07:05:10
25.606764,110.609722,0,671,39856.2952893519,2009-02-12,07:05:13
25.606714,110.610745,0,651,39856.2953356481,2009-02-12,07:05:17
25.606704,110.612013,0,628,39856.2953935185,2009-02-12,07:05:22
25.606731,110.612749,0,625,39856.2954282407,2009-02-12,07:05:25
25.606784,110.613469,0,632,39856.295462963,2009-02-12,07:05:28
25.606944,110.614438,0,653,39856.2955092593,2009-02-12,07:05:32
25.607131,110.615223,0,671,39856.2955439815,2009-02-12,07:05:35
25.607291,110.616291,0,696,39856.2955902778,2009-02-12,07:05:39
25.607416,110.617097,0,714,39856.295625,2009-02-12,07:05:42
25.607587,110.61816,0,731,39856.2956712963,2009-02-12,07:05:46
25.607707,110.618954,0,741,39856.2957060185,2009-02-12,07:05:49
25.607881,110.620014,0,757,39856.2957523148,2009-02-12,07:05:53
25.607999,110.620837,0,770,39856.295787037,2009-02-12,07:05:56
25.608137,110.621915,0,780,39856.2958333333,2009-02-12,07:06:00
25.608346,110.622959,0,786,39856.2958796296,2009-02-12,07:06:04
25.608534,110.623743,0,788,39856.2959143519,2009-02-12,07:06:07
25.60873,110.62477,0,791,39856.2959606481,2009-02-12,07:06:11
25.609032,110.626055,0,793,39856.2960185185,2009-02-12,07:06:16
25.60918,110.626806,0,794,39856.2960532407,2009-02-12,07:06:19
25.609284,110.627555,0,796,39856.296087963,2009-02-12,07:06:22
25.609351,110.62859,0,801,39856.2961342593,2009-02-12,07:06:26
25.609292,110.629366,0,807,39856.2961689815,2009-02-12,07:06:29
25.609233,110.630389,0,814,39856.2962152778,2009-02-12,07:06:33
25.609152,110.631147,0,820,39856.29625,2009-02-12,07:06:36
25.609013,110.632391,0,833,39856.2963078704,2009-02-12,07:06:41
25.608949,110.633138,0,842,39856.2963425926,2009-02-12,07:06:44
25.608861,110.634358,0,859,39856.296400463,2009-02-12,07:06:49
25.608837,110.635071,0,867,39856.2964351852,2009-02-12,07:06:52
25.60888,110.635787,0,878,39856.2964699074,2009-02-12,07:06:55
25.609091,110.637038,0,891,39856.2965277778,2009-02-12,07:07:00
25.609425,110.638303,0,911,39856.2965856481,2009-02-12,07:07:05
25.609552,110.639522,0,929,39856.2966435185,2009-02-12,07:07:10
25.609684,110.640721,0,954,39856.2967013889,2009-02-12,07:07:15
25.609796,110.641651,0,970,39856.2967476852,2009-02-12,07:07:19
25.609891,110.642344,0,976,39856.2967824074,2009-02-12,07:07:22
25.610021,110.643279,0,982,39856.2968287037,2009-02-12,07:07:26
25.610128,110.643987,0,987,39856.2968634259,2009-02-12,07:07:29
25.610258,110.644899,0,992,39856.2969097222,2009-02-12,07:07:33
25.610373,110.645592,0,990,39856.2969444444,2009-02-12,07:07:36
25.610541,110.646525,0,974,39856.2969907407,2009-02-12,07:07:40
25.610655,110.647226,0,973,39856.297025463,2009-02-12,07:07:43
25.610825,110.648155,0,980,39856.2970717593,2009-02-12,07:07:47
25.610941,110.648836,0,989,39856.2971064815,2009-02-12,07:07:50
25.611081,110.64975,0,1001,39856.2971527778,2009-02-12,07:07:54
25.611207,110.650382,0,1014,39856.2971875,2009-02-12,07:07:57
25.611386,110.651233,0,1013,39856.2972337963,2009-02-12,07:08:01
25.611524,110.651866,0,1007,39856.2972685185,2009-02-12,07:08:04
25.611704,110.652721,0,1009,39856.2973148148,2009-02-12,07:08:08
25.611845,110.653557,0,1021,39856.2973611111,2009-02-12,07:08:12
25.61197,110.654177,0,1026,39856.2973958333,2009-02-12,07:08:15
25.612118,110.655015,0,1027,39856.2974421296,2009-02-12,07:08:19
25.612203,110.655674,0,1029,39856.2974768518,2009-02-12,07:08:22
25.612343,110.656533,0,1028,39856.2975231481,2009-02-12,07:08:26
25.612455,110.657159,0,1019,39856.2975578704,2009-02-12,07:08:29
25.612597,110.657974,0,1004,39856.2976041667,2009-02-12,07:08:33
25.612687,110.658561,0,994,39856.2976388889,2009-02-12,07:08:36
25.612875,110.659369,0,981,39856.2976851852,2009-02-12,07:08:40
25.613045,110.659943,0,981,39856.2977199074,2009-02-12,07:08:43
25.613479,110.660603,0,983,39856.2977662037,2009-02-12,07:08:47
25.614733,110.661094,0,988,39856.2978240741,2009-02-12,07:08:52
25.61557,110.661372,0,990,39856.2978819444,2009-02-12,07:08:57
25.616216,110.66136,0,967,39856.2979398148,2009-02-12,07:09:02
25.617062,110.661628,0,947,39856.2979976852,2009-02-12,07:09:07
25.617933,110.66191,0,925,39856.2980555556,2009-02-12,07:09:12
25.618834,110.662219,0,904,39856.2981134259,2009-02-12,07:09:17
25.619706,110.662506,0,874,39856.2981712963,2009-02-12,07:09:22
25.620619,110.662813,0,861,39856.2982291667,2009-02-12,07:09:27
25.621458,110.6631,0,863,39856.298287037,2009-02-12,07:09:32
25.622275,110.66339,0,865,39856.2983449074,2009-02-12,07:09:37
25.623116,110.663675,0,867,39856.2984027778,2009-02-12,07:09:42
25.623962,110.663967,0,872,39856.2984606481,2009-02-12,07:09:47
25.624464,110.664141,0,875,39856.2984953704,2009-02-12,07:09:50
25.625154,110.664374,0,871,39856.2985416667,2009-02-12,07:09:54
25.625681,110.664564,0,866,39856.2985763889,2009-02-12,07:09:57
25.626367,110.664872,0,854,39856.2986226852,2009-02-12,07:10:01
25.627,110.665285,0,844,39856.2986689815,2009-02-12,07:10:05
25.627826,110.665857,0,838,39856.2987268518,2009-02-12,07:10:10
25.628696,110.66644,0,839,39856.2987847222,2009-02-12,07:10:15
25.629587,110.667028,0,831,39856.2988425926,2009-02-12,07:10:20
25.630516,110.667638,0,813,39856.298900463,2009-02-12,07:10:25
25.631456,110.668244,0,791,39856.2989583333,2009-02-12,07:10:30
25.632398,110.668853,0,767,39856.2990162037,2009-02-12,07:10:35
25.633336,110.669455,0,744,39856.2990740741,2009-02-12,07:10:40
25.634274,110.670082,0,712,39856.2991319444,2009-02-12,07:10:45
25.635273,110.670723,0,695,39856.2991898148,2009-02-12,07:10:50
25.636269,110.671394,0,693,39856.2992476852,2009-02-12,07:10:55
25.637293,110.672026,0,698,39856.2993055556,2009-02-12,07:11:00
25.638324,110.672605,0,704,39856.2993634259,2009-02-12,07:11:05
25.639434,110.672987,0,694,39856.2994212963,2009-02-12,07:11:10
25.640532,110.673216,0,672,39856.2994791667,2009-02-12,07:11:15
25.641591,110.673354,0,659,39856.299537037,2009-02-12,07:11:20
25.642724,110.673439,0,655,39856.2995949074,2009-02-12,07:11:25
25.643995,110.673547,0,661,39856.2996527778,2009-02-12,07:11:30
25.645248,110.673473,0,675,39856.2997106481,2009-02-12,07:11:35
25.646297,110.673305,0,679,39856.2997685185,2009-02-12,07:11:40
25.647365,110.673174,0,670,39856.2998263889,2009-02-12,07:11:45
25.648418,110.673037,0,645,39856.2998842593,2009-02-12,07:11:50
25.649558,110.673006,0,622,39856.2999421296,2009-02-12,07:11:55
25.650744,110.672999,0,610,39856.3,2009-02-12,07:12:00
25.651923,110.673,0,593,39856.3000578704,2009-02-12,07:12:05
25.653101,110.673021,0,574,39856.3001157407,2009-02-12,07:12:10
25.654235,110.673121,0,558,39856.3001736111,2009-02-12,07:12:15
25.655239,110.673321,0,532,39856.3002314815,2009-02-12,07:12:20
25.656234,110.673614,0,512,39856.3002893519,2009-02-12,07:12:25
25.657154,110.674087,0,502,39856.3003472222,2009-02-12,07:12:30
25.658044,110.67463,0,495,39856.3004050926,2009-02-12,07:12:35
25.659083,110.675286,0,492,39856.300462963,2009-02-12,07:12:40
25.660184,110.675917,0,478,39856.3005208333,2009-02-12,07:12:45
25.661335,110.676377,0,456,39856.3005787037,2009-02-12,07:12:50
25.662546,110.676802,0,443,39856.3006365741,2009-02-12,07:12:55
25.663714,110.67724,0,452,39856.3006944444,2009-02-12,07:13:00
25.664738,110.677796,0,480,39856.3007523148,2009-02-12,07:13:05
25.66561,110.678503,0,508,39856.3008101852,2009-02-12,07:13:10
25.666575,110.679445,0,537,39856.3008680556,2009-02-12,07:13:15
25.66746,110.680536,0,559,39856.3009259259,2009-02-12,07:13:20
25.668252,110.681716,0,586,39856.3009837963,2009-02-12,07:13:25
25.668692,110.682931,0,616,39856.3010416667,2009-02-12,07:13:30
25.668887,110.684259,0,643,39856.301099537,2009-02-12,07:13:35
25.668997,110.685751,0,670,39856.3011574074,2009-02-12,07:13:40
25.669308,110.68721,0,700,39856.3012152778,2009-02-12,07:13:45
25.669831,110.688535,0,724,39856.3012731481,2009-02-12,07:13:50
25.670585,110.689716,0,746,39856.3013310185,2009-02-12,07:13:55
25.671535,110.690707,0,765,39856.3013888889,2009-02-12,07:14:00
25.67255,110.691703,0,776,39856.3014467593,2009-02-12,07:14:05
25.673543,110.692633,0,786,39856.3015046296,2009-02-12,07:14:10
25.674506,110.693562,0,794,39856.3015625,2009-02-12,07:14:15
25.67547,110.694518,0,801,39856.3016203704,2009-02-12,07:14:20
25.676428,110.695477,0,805,39856.3016782407,2009-02-12,07:14:25
25.677479,110.696473,0,813,39856.3017361111,2009-02-12,07:14:30
25.678472,110.697449,0,804,39856.3017939815,2009-02-12,07:14:35
25.679462,110.698407,0,784,39856.3018518519,2009-02-12,07:14:40
25.680412,110.69937,0,756,39856.3019097222,2009-02-12,07:14:45
25.681386,110.700335,0,743,39856.3019675926,2009-02-12,07:14:50
25.682389,110.701302,0,736,39856.302025463,2009-02-12,07:14:55
25.683406,110.702282,0,720,39856.3020833333,2009-02-12,07:15:00
25.684435,110.703269,0,699,39856.3021412037,2009-02-12,07:15:05
25.685464,110.704247,0,668,39856.3021990741,2009-02-12,07:15:10
25.686439,110.705173,0,632,39856.3022569444,2009-02-12,07:15:15
25.687344,110.706027,0,603,39856.3023148148,2009-02-12,07:15:20
25.688222,110.706799,0,573,39856.3023726852,2009-02-12,07:15:25
25.689173,110.707605,0,550,39856.3024305556,2009-02-12,07:15:30
25.690136,110.708399,0,532,39856.3024884259,2009-02-12,07:15:35
25.691066,110.709175,0,522,39856.3025462963,2009-02-12,07:15:40
25.691969,110.709938,0,512,39856.3026041667,2009-02-12,07:15:45
25.692957,110.710897,0,511,39856.302662037,2009-02-12,07:15:50
25.693924,110.711785,0,503,39856.3027199074,2009-02-12,07:15:55
25.694899,110.712661,0,486,39856.3027777778,2009-02-12,07:16:00
25.695985,110.713489,0,490,39856.3028356481,2009-02-12,07:16:05
25.697129,110.71418,0,512,39856.3028935185,2009-02-12,07:16:10
25.69833,110.71462,0,532,39856.3029513889,2009-02-12,07:16:15
25.699555,110.714981,0,560,39856.3030092593,2009-02-12,07:16:20
25.700784,110.715391,0,575,39856.3030671296,2009-02-12,07:16:25
25.701993,110.715949,0,604,39856.303125,2009-02-12,07:16:30
25.703049,110.716794,0,634,39856.3031828704,2009-02-12,07:16:35
25.703999,110.717782,0,658,39856.3032407407,2009-02-12,07:16:40
25.704879,110.718784,0,679,39856.3032986111,2009-02-12,07:16:45
25.705738,110.719781,0,694,39856.3033564815,2009-02-12,07:16:50
25.706795,110.72072,0,698,39856.3034143519,2009-02-12,07:16:55
25.707865,110.721638,0,694,39856.3034722222,2009-02-12,07:17:00
25.708952,110.722539,0,696,39856.3035300926,2009-02-12,07:17:05
25.710128,110.723338,0,699,39856.303587963,2009-02-12,07:17:10
25.711319,110.723976,0,686,39856.3036458333,2009-02-12,07:17:15
25.712534,110.724599,0,668,39856.3037037037,2009-02-12,07:17:20
25.713732,110.725229,0,649,39856.3037615741,2009-02-12,07:17:25
25.714941,110.72586,0,637,39856.3038194444,2009-02-12,07:17:30
25.716133,110.726464,0,621,39856.3038773148,2009-02-12,07:17:35
25.717366,110.726998,0,609,39856.3039351852,2009-02-12,07:17:40
25.71868,110.727401,0,601,39856.3039930556,2009-02-12,07:17:45
25.719967,110.727726,0,611,39856.3040509259,2009-02-12,07:17:50
25.721199,110.728089,0,622,39856.3041087963,2009-02-12,07:17:55
25.722416,110.728657,0,637,39856.3041666667,2009-02-12,07:18:00
25.723609,110.729393,0,646,39856.304224537,2009-02-12,07:18:05
25.724706,110.730328,0,650,39856.3042824074,2009-02-12,07:18:10
25.725758,110.731305,0,660,39856.3043402778,2009-02-12,07:18:15
25.726808,110.732259,0,659,39856.3043981481,2009-02-12,07:18:20
25.727847,110.733197,0,651,39856.3044560185,2009-02-12,07:18:25
25.72889,110.734119,0,634,39856.3045138889,2009-02-12,07:18:30
25.729923,110.73503,0,618,39856.3045717593,2009-02-12,07:18:35
25.730939,110.735931,0,610,39856.3046296296,2009-02-12,07:18:40
25.731945,110.736833,0,600,39856.3046875,2009-02-12,07:18:45
25.732972,110.737749,0,586,39856.3047453704,2009-02-12,07:18:50
25.733993,110.738646,0,573,39856.3048032407,2009-02-12,07:18:55
25.735042,110.739556,0,558,39856.3048611111,2009-02-12,07:19:00
25.73603,110.740495,0,545,39856.3049189815,2009-02-12,07:19:05
25.736933,110.741514,0,544,39856.3049768518,2009-02-12,07:19:10
25.73782,110.742591,0,550,39856.3050347222,2009-02-12,07:19:15
25.738701,110.743669,0,560,39856.3050925926,2009-02-12,07:19:20
25.739616,110.744736,0,574,39856.305150463,2009-02-12,07:19:25
25.74051,110.745801,0,594,39856.3052083333,2009-02-12,07:19:30
25.74138,110.746878,0,612,39856.3052662037,2009-02-12,07:19:35
25.74229,110.747977,0,630,39856.3053240741,2009-02-12,07:19:40
25.743221,110.749063,0,633,39856.3053819444,2009-02-12,07:19:45
25.744158,110.750144,0,639,39856.3054398148,2009-02-12,07:19:50
25.745104,110.751219,0,650,39856.3054976852,2009-02-12,07:19:55
25.746018,110.752298,0,666,39856.3055555556,2009-02-12,07:20:00
25.746922,110.753399,0,681,39856.3056134259,2009-02-12,07:20:05
25.747835,110.754491,0,691,39856.3056712963,2009-02-12,07:20:10
25.748744,110.755562,0,704,39856.3057291667,2009-02-12,07:20:15
25.749636,110.756647,0,718,39856.305787037,2009-02-12,07:20:20
25.750539,110.757738,0,729,39856.3058449074,2009-02-12,07:20:25
25.75145,110.758842,0,737,39856.3059027778,2009-02-12,07:20:30
25.752336,110.759965,0,738,39856.3059606481,2009-02-12,07:20:35
25.753246,110.761064,0,733,39856.3060185185,2009-02-12,07:20:40
25.754099,110.762137,0,730,39856.3060763889,2009-02-12,07:20:45
25.754967,110.763202,0,727,39856.3061342593,2009-02-12,07:20:50
25.75592,110.764204,0,721,39856.3061921296,2009-02-12,07:20:55
25.757026,110.765039,0,716,39856.30625,2009-02-12,07:21:00
25.758106,110.76581,0,713,39856.3063078704,2009-02-12,07:21:05
25.759143,110.76653,0,701,39856.3063657407,2009-02-12,07:21:10
25.760157,110.767282,0,675,39856.3064236111,2009-02-12,07:21:15
25.761191,110.768056,0,657,39856.3064814815,2009-02-12,07:21:20
25.762259,110.768806,0,642,39856.3065393518,2009-02-12,07:21:25
25.763288,110.769539,0,619,39856.3065972222,2009-02-12,07:21:30
25.764293,110.770246,0,600,39856.3066550926,2009-02-12,07:21:35
25.765246,110.770978,0,584,39856.306712963,2009-02-12,07:21:40
25.766237,110.771693,0,570,39856.3067708333,2009-02-12,07:21:45
25.767216,110.772422,0,561,39856.3068287037,2009-02-12,07:21:50
25.768167,110.773158,0,538,39856.3068865741,2009-02-12,07:21:55
25.769141,110.773869,0,520,39856.3069444444,2009-02-12,07:22:00
25.770063,110.774552,0,505,39856.3070023148,2009-02-12,07:22:05
25.770978,110.775207,0,490,39856.3070601852,2009-02-12,07:22:10
25.771868,110.775863,0,478,39856.3071180556,2009-02-12,07:22:15
25.772695,110.776473,0,470,39856.3071759259,2009-02-12,07:22:20
25.773499,110.777089,0,481,39856.3072337963,2009-02-12,07:22:25
25.77433,110.77771,0,492,39856.3072916667,2009-02-12,07:22:30
25.775155,110.778328,0,508,39856.307349537,2009-02-12,07:22:35
25.775952,110.778937,0,525,39856.3074074074,2009-02-12,07:22:40
25.776727,110.779535,0,547,39856.3074652778,2009-02-12,07:22:45
25.777496,110.780126,0,564,39856.3075231481,2009-02-12,07:22:50
25.778282,110.780725,0,582,39856.3075810185,2009-02-12,07:22:55
25.779047,110.781307,0,592,39856.3076388889,2009-02-12,07:23:00
25.779894,110.781798,0,592,39856.3076967593,2009-02-12,07:23:05
25.780807,110.78207,0,586,39856.3077546296,2009-02-12,07:23:10
25.781758,110.782062,0,576,39856.3078125,2009-02-12,07:23:15
25.782725,110.781892,0,569,39856.3078703704,2009-02-12,07:23:20
25.783736,110.781707,0,564,39856.3079282407,2009-02-12,07:23:25
25.784776,110.781804,0,553,39856.3079861111,2009-02-12,07:23:30
25.785798,110.782187,0,537,39856.3080439815,2009-02-12,07:23:35
25.786639,110.782829,0,540,39856.3081018519,2009-02-12,07:23:40
25.78749,110.783478,0,530,39856.3081597222,2009-02-12,07:23:45
25.788495,110.783865,0,525,39856.3082175926,2009-02-12,07:23:50
25.789484,110.783883,0,499,39856.308275463,2009-02-12,07:23:55
25.790439,110.783574,0,477,39856.3083333333,2009-02-12,07:24:00
25.791437,110.783279,0,487,39856.3083912037,2009-02-12,07:24:05
25.792432,110.782986,0,509,39856.3084490741,2009-02-12,07:24:10
25.793441,110.782698,0,521,39856.3085069444,2009-02-12,07:24:15
25.794438,110.782438,0,533,39856.3085648148,2009-02-12,07:24:20
25.795427,110.782236,0,557,39856.3086226852,2009-02-12,07:24:25
25.79639,110.781819,0,575,39856.3086805556,2009-02-12,07:24:30
25.797257,110.781209,0,600,39856.3087384259,2009-02-12,07:24:35
25.798046,110.780147,0,635,39856.3087962963,2009-02-12,07:24:40
25.798859,110.7795,0,659,39856.3088541667,2009-02-12,07:24:45
25.799681,110.778923,0,679,39856.308912037,2009-02-12,07:24:50
25.800601,110.778463,0,712,39856.3089699074,2009-02-12,07:24:55
25.801568,110.778229,0,741,39856.3090277778,2009-02-12,07:25:00
25.802583,110.778037,0,754,39856.3090856481,2009-02-12,07:25:05
25.80396,110.777711,0,511,39856.3091435185,2009-02-12,07:25:10
25.804837,110.777477,0,526,39856.3092013889,2009-02-12,07:25:15
25.805761,110.777378,0,528,39856.3092592593,2009-02-12,07:25:20
25.806631,110.777499,0,526,39856.3093171296,2009-02-12,07:25:25
25.807393,110.777838,0,515,39856.309375,2009-02-12,07:25:30
25.808097,110.778652,0,504,39856.3094328704,2009-02-12,07:25:35
25.808781,110.779812,0,502,39856.3094907407,2009-02-12,07:25:40
25.809362,110.780713,0,503,39856.3095486111,2009-02-12,07:25:45
25.809989,110.781549,0,500,39856.3096064815,2009-02-12,07:25:50
25.810679,110.782422,0,505,39856.3096643519,2009-02-12,07:25:55
25.811378,110.783209,0,515,39856.3097222222,2009-02-12,07:26:00
25.812111,110.783959,0,538,39856.3097800926,2009-02-12,07:26:05
25.812877,110.784722,0,563,39856.309837963,2009-02-12,07:26:10
25.81363,110.78545,0,589,39856.3098958333,2009-02-12,07:26:15
25.814369,110.786217,0,609,39856.3099537037,2009-02-12,07:26:20
25.815168,110.787007,0,628,39856.3100115741,2009-02-12,07:26:25
25.816015,110.787796,0,638,39856.3100694444,2009-02-12,07:26:30
25.816818,110.788585,0,646,39856.3101273148,2009-02-12,07:26:35
25.817624,110.789361,0,648,39856.3101851852,2009-02-12,07:26:40
25.818441,110.790132,0,643,39856.3102430556,2009-02-12,07:26:45
25.819248,110.790938,0,644,39856.3103009259,2009-02-12,07:26:50
25.820075,110.791732,0,647,39856.3103587963,2009-02-12,07:26:55
25.820938,110.792509,0,649,39856.3104166667,2009-02-12,07:27:00
25.821776,110.79331,0,656,39856.310474537,2009-02-12,07:27:05
25.822609,110.794132,0,668,39856.3105324074,2009-02-12,07:27:10
25.823538,110.794801,0,656,39856.3105902778,2009-02-12,07:27:15
25.824588,110.795302,0,627,39856.3106481481,2009-02-12,07:27:20
25.82574,110.795685,0,605,39856.3107060185,2009-02-12,07:27:25
25.826842,110.79602,0,588,39856.3107638889,2009-02-12,07:27:30
25.82796,110.796382,0,563,39856.3108217593,2009-02-12,07:27:35
25.829027,110.796885,0,539,39856.3108796296,2009-02-12,07:27:40
25.830023,110.797556,0,538,39856.3109375,2009-02-12,07:27:45
25.830976,110.798296,0,528,39856.3109953704,2009-02-12,07:27:50
25.831922,110.799046,0,511,39856.3110532407,2009-02-12,07:27:55
25.832893,110.799814,0,488,39856.3111111111,2009-02-12,07:28:00
25.833868,110.800581,0,482,39856.3111689815,2009-02-12,07:28:05
25.834866,110.801409,0,484,39856.3112268519,2009-02-12,07:28:10
25.835775,110.802305,0,472,39856.3112847222,2009-02-12,07:28:15
25.836534,110.803215,0,464,39856.3113425926,2009-02-12,07:28:20
25.837257,110.804132,0,471,39856.311400463,2009-02-12,07:28:25
25.837977,110.805066,0,488,39856.3114583333,2009-02-12,07:28:30
25.838722,110.806098,0,514,39856.3115162037,2009-02-12,07:28:35
25.839477,110.807077,0,530,39856.3115740741,2009-02-12,07:28:40
25.84021,110.80807,0,556,39856.3116319444,2009-02-12,07:28:45
25.84097,110.809058,0,581,39856.3116898148,2009-02-12,07:28:50
25.841817,110.809987,0,605,39856.3117476852,2009-02-12,07:28:55
25.842758,110.810822,0,623,39856.3118055556,2009-02-12,07:29:00
25.843734,110.811644,0,628,39856.3118634259,2009-02-12,07:29:05
25.844729,110.812495,0,632,39856.3119212963,2009-02-12,07:29:10
25.845785,110.813369,0,629,39856.3119791667,2009-02-12,07:29:15
25.84685,110.81425,0,614,39856.312037037,2009-02-12,07:29:20
25.847882,110.815116,0,593,39856.3120949074,2009-02-12,07:29:25
25.848924,110.815928,0,569,39856.3121527778,2009-02-12,07:29:30
25.85,110.816617,0,554,39856.3122106481,2009-02-12,07:29:35
25.851132,110.817306,0,560,39856.3122685185,2009-02-12,07:29:40
25.852236,110.818001,0,571,39856.3123263889,2009-02-12,07:29:45
25.853314,110.818681,0,589,39856.3123842593,2009-02-12,07:29:50
25.854411,110.819375,0,613,39856.3124421296,2009-02-12,07:29:55
25.855451,110.820143,0,638,39856.3125,2009-02-12,07:30:00
25.85638,110.821118,0,667,39856.3125578704,2009-02-12,07:30:05
25.857241,110.822207,0,691,39856.3126157407,2009-02-12,07:30:10
25.857942,110.823399,0,699,39856.3126736111,2009-02-12,07:30:15
25.858487,110.82464,0,713,39856.3127314815,2009-02-12,07:30:20
25.859058,110.825892,0,721,39856.3127893518,2009-02-12,07:30:25
25.859609,110.827146,0,720,39856.3128472222,2009-02-12,07:30:30
25.859924,110.827885,0,733,39856.3128819444,2009-02-12,07:30:33
25.860543,110.829101,0,753,39856.3129398148,2009-02-12,07:30:38
25.861182,110.830297,0,764,39856.3129976852,2009-02-12,07:30:43
25.86155,110.83102,0,766,39856.3130324074,2009-02-12,07:30:46
25.862175,110.832239,0,766,39856.3130902778,2009-02-12,07:30:51
25.862806,110.833452,0,759,39856.3131481481,2009-02-12,07:30:56
25.863462,110.834688,0,746,39856.3132060185,2009-02-12,07:31:01
25.864112,110.835939,0,727,39856.3132638889,2009-02-12,07:31:06
25.864771,110.837194,0,714,39856.3133217593,2009-02-12,07:31:11
25.865045,110.837699,0,711,39856.3133449074,2009-02-12,07:31:13
25.865715,110.83896,0,709,39856.3134027778,2009-02-12,07:31:18
25.8664,110.840224,0,702,39856.3134606481,2009-02-12,07:31:23
25.867092,110.841483,0,691,39856.3135185185,2009-02-12,07:31:28
25.867782,110.842743,0,673,39856.3135763889,2009-02-12,07:31:33
25.868472,110.843991,0,652,39856.3136342593,2009-02-12,07:31:38
25.869151,110.845245,0,632,39856.3136921296,2009-02-12,07:31:43
25.869809,110.846503,0,621,39856.31375,2009-02-12,07:31:48
25.870469,110.847735,0,622,39856.3138078704,2009-02-12,07:31:53
25.871128,110.848957,0,643,39856.3138657407,2009-02-12,07:31:58
25.871784,110.850182,0,654,39856.3139236111,2009-02-12,07:32:03
25.872523,110.851339,0,648,39856.3139814815,2009-02-12,07:32:08
25.873378,110.852373,0,661,39856.3140393518,2009-02-12,07:32:13
25.874338,110.853309,0,683,39856.3140972222,2009-02-12,07:32:18
25.87528,110.85425,0,700,39856.3141550926,2009-02-12,07:32:23
25.87624,110.855158,0,707,39856.314212963,2009-02-12,07:32:28
25.877224,110.856078,0,712,39856.3142708333,2009-02-12,07:32:33
25.878216,110.857014,0,718,39856.3143287037,2009-02-12,07:32:38
25.879204,110.857972,0,723,39856.3143865741,2009-02-12,07:32:43
25.880231,110.858937,0,721,39856.3144444444,2009-02-12,07:32:48
25.881255,110.859882,0,711,39856.3145023148,2009-02-12,07:32:53
25.882277,110.860847,0,691,39856.3145601852,2009-02-12,07:32:58
25.883257,110.861786,0,667,39856.3146180556,2009-02-12,07:33:03
25.884311,110.862619,0,645,39856.3146759259,2009-02-12,07:33:08
25.885486,110.863205,0,626,39856.3147337963,2009-02-12,07:33:13
25.886701,110.863656,0,603,39856.3147916667,2009-02-12,07:33:18
25.887903,110.864103,0,579,39856.314849537,2009-02-12,07:33:23
25.889086,110.864522,0,556,39856.3149074074,2009-02-12,07:33:28
25.890286,110.864836,0,541,39856.3149652778,2009-02-12,07:33:33
25.891505,110.864898,0,550,39856.3150231481,2009-02-12,07:33:38
25.892749,110.86475,0,577,39856.3150810185,2009-02-12,07:33:43
25.893972,110.864454,0,606,39856.3151388889,2009-02-12,07:33:48
25.895184,110.864192,0,637,39856.3151967593,2009-02-12,07:33:53
25.896415,110.864031,0,666,39856.3152546296,2009-02-12,07:33:58
25.897641,110.86407,0,687,39856.3153125,2009-02-12,07:34:03
25.898808,110.864371,0,700,39856.3153703704,2009-02-12,07:34:08
25.899862,110.864969,0,709,39856.3154282407,2009-02-12,07:34:13
25.900898,110.865748,0,727,39856.3154861111,2009-02-12,07:34:18
25.901846,110.866754,0,739,39856.3155439815,2009-02-12,07:34:23
25.902766,110.867728,0,756,39856.3156018518,2009-02-12,07:34:28
25.903646,110.868677,0,772,39856.3156597222,2009-02-12,07:34:33
25.904603,110.869616,0,791,39856.3157175926,2009-02-12,07:34:38
25.905535,110.87055,0,795,39856.315775463,2009-02-12,07:34:43
25.906458,110.871497,0,787,39856.3158333333,2009-02-12,07:34:48
25.907407,110.87243,0,783,39856.3158912037,2009-02-12,07:34:53
25.908321,110.873362,0,768,39856.3159490741,2009-02-12,07:34:58
25.909275,110.874245,0,755,39856.3160069444,2009-02-12,07:35:03
25.910406,110.87489,0,747,39856.3160648148,2009-02-12,07:35:08
25.911598,110.875333,0,735,39856.3161226852,2009-02-12,07:35:13
25.912861,110.875574,0,725,39856.3161805556,2009-02-12,07:35:18
25.91413,110.875739,0,726,39856.3162384259,2009-02-12,07:35:23
25.915327,110.876155,0,727,39856.3162962963,2009-02-12,07:35:28
25.916423,110.876796,0,739,39856.3163541667,2009-02-12,07:35:33
25.917537,110.877456,0,756,39856.316412037,2009-02-12,07:35:38
25.918658,110.878106,0,773,39856.3164699074,2009-02-12,07:35:43
25.919796,110.878749,0,788,39856.3165277778,2009-02-12,07:35:48
25.920911,110.879389,0,794,39856.3165856482,2009-02-12,07:35:53
25.922003,110.88012,0,796,39856.3166435185,2009-02-12,07:35:58
25.922974,110.881031,0,794,39856.3167013889,2009-02-12,07:36:03
25.923866,110.882056,0,796,39856.3167592593,2009-02-12,07:36:08
25.924655,110.883213,0,800,39856.3168171296,2009-02-12,07:36:13
25.925442,110.884375,0,801,39856.316875,2009-02-12,07:36:18
25.926236,110.885531,0,797,39856.3169328704,2009-02-12,07:36:23
25.927042,110.886691,0,792,39856.3169907407,2009-02-12,07:36:28
25.927851,110.887846,0,772,39856.3170486111,2009-02-12,07:36:33
25.92866,110.888997,0,744,39856.3171064815,2009-02-12,07:36:38
25.929477,110.890144,0,723,39856.3171643519,2009-02-12,07:36:43
25.930292,110.89132,0,712,39856.3172222222,2009-02-12,07:36:48
25.931127,110.892501,0,706,39856.3172800926,2009-02-12,07:36:53
25.931933,110.89367,0,700,39856.317337963,2009-02-12,07:36:58
25.932756,110.894859,0,697,39856.3173958333,2009-02-12,07:37:03
25.933571,110.896042,0,695,39856.3174537037,2009-02-12,07:37:08
25.934326,110.897262,0,693,39856.3175115741,2009-02-12,07:37:13
25.934924,110.898585,0,681,39856.3175694444,2009-02-12,07:37:18
25.935366,110.899964,0,658,39856.3176273148,2009-02-12,07:37:23
25.9358,110.901351,0,635,39856.3176851852,2009-02-12,07:37:28
25.93625,110.902727,0,621,39856.3177430556,2009-02-12,07:37:33
25.93668,110.904083,0,625,39856.3178009259,2009-02-12,07:37:38
25.937094,110.905433,0,629,39856.3178587963,2009-02-12,07:37:43
25.93746,110.906788,0,628,39856.3179166667,2009-02-12,07:37:48
25.937603,110.908174,0,621,39856.317974537,2009-02-12,07:37:53
25.937546,110.909562,0,608,39856.3180324074,2009-02-12,07:37:58
25.937418,110.910943,0,593,39856.3180902778,2009-02-12,07:38:03
25.937305,110.912326,0,578,39856.3181481481,2009-02-12,07:38:08
25.937242,110.913729,0,562,39856.3182060185,2009-02-12,07:38:13
25.937318,110.915132,0,544,39856.3182638889,2009-02-12,07:38:18
25.937429,110.916509,0,537,39856.3183217593,2009-02-12,07:38:23
25.937504,110.917877,0,535,39856.3183796296,2009-02-12,07:38:28
25.937588,110.919275,0,532,39856.3184375,2009-02-12,07:38:33
25.937685,110.920641,0,523,39856.3184953704,2009-02-12,07:38:38
25.93778,110.921994,0,511,39856.3185532407,2009-02-12,07:38:43
25.937883,110.923355,0,494,39856.3186111111,2009-02-12,07:38:48
25.937992,110.924737,0,478,39856.3186689815,2009-02-12,07:38:53
25.938073,110.926095,0,468,39856.3187268519,2009-02-12,07:38:58
25.938129,110.927464,0,458,39856.3187847222,2009-02-12,07:39:03
25.938221,110.928824,0,444,39856.3188425926,2009-02-12,07:39:08
25.938317,110.930215,0,427,39856.318900463,2009-02-12,07:39:13
25.938422,110.93162,0,409,39856.3189583333,2009-02-12,07:39:18
25.938516,110.93304,0,413,39856.3190162037,2009-02-12,07:39:23
25.938613,110.93447,0,423,39856.3190740741,2009-02-12,07:39:28
25.938696,110.935907,0,434,39856.3191319444,2009-02-12,07:39:33
25.938804,110.937344,0,450,39856.3191898148,2009-02-12,07:39:38
25.938872,110.938777,0,468,39856.3192476852,2009-02-12,07:39:43
25.938953,110.940221,0,484,39856.3193055556,2009-02-12,07:39:48
25.939031,110.941674,0,493,39856.3193634259,2009-02-12,07:39:53
25.939104,110.943131,0,494,39856.3194212963,2009-02-12,07:39:58
25.939206,110.944586,0,487,39856.3194791667,2009-02-12,07:40:03
25.939307,110.946047,0,476,39856.319537037,2009-02-12,07:40:08
25.939419,110.947518,0,467,39856.3195949074,2009-02-12,07:40:13
25.939496,110.948967,0,465,39856.3196527778,2009-02-12,07:40:18
25.939552,110.950413,0,465,39856.3197106481,2009-02-12,07:40:23
25.939505,110.951864,0,458,39856.3197685185,2009-02-12,07:40:28
25.939358,110.953292,0,442,39856.3198263889,2009-02-12,07:40:33
25.939212,110.954732,0,431,39856.3198842593,2009-02-12,07:40:38
25.939064,110.956179,0,417,39856.3199421296,2009-02-12,07:40:43
25.938939,110.957624,0,405,39856.32,2009-02-12,07:40:48
25.938814,110.959042,0,405,39856.3200578704,2009-02-12,07:40:53
25.93867,110.960463,0,419,39856.3201157407,2009-02-12,07:40:58
25.938724,110.961886,0,440,39856.3201736111,2009-02-12,07:41:03
25.938982,110.963267,0,450,39856.3202314815,2009-02-12,07:41:08
25.939434,110.964555,0,451,39856.3202893519,2009-02-12,07:41:13
25.940034,110.965745,0,446,39856.3203472222,2009-02-12,07:41:18
25.940635,110.966898,0,437,39856.3204050926,2009-02-12,07:41:23
25.941195,110.968042,0,430,39856.320462963,2009-02-12,07:41:28
25.941639,110.969207,0,430,39856.3205208333,2009-02-12,07:41:33
25.941895,110.970387,0,429,39856.3205787037,2009-02-12,07:41:38
25.942066,110.971576,0,423,39856.3206365741,2009-02-12,07:41:43
25.942102,110.972769,0,412,39856.3206944444,2009-02-12,07:41:48
25.942119,110.973938,0,398,39856.3207523148,2009-02-12,07:41:53
25.942136,110.975109,0,377,39856.3208101852,2009-02-12,07:41:58
25.942154,110.976283,0,367,39856.3208680556,2009-02-12,07:42:03
25.942167,110.977465,0,366,39856.3209259259,2009-02-12,07:42:08
25.942226,110.978646,0,375,39856.3209837963,2009-02-12,07:42:13
25.942508,110.979757,0,388,39856.3210416667,2009-02-12,07:42:18
25.943043,110.980729,0,397,39856.321099537,2009-02-12,07:42:23
25.943828,110.981533,0,400,39856.3211574074,2009-02-12,07:42:28
25.944764,110.982127,0,399,39856.3212152778,2009-02-12,07:42:33
25.945648,110.982632,0,403,39856.3212731481,2009-02-12,07:42:38
25.946554,110.983113,0,408,39856.3213310185,2009-02-12,07:42:43
25.947456,110.983584,0,421,39856.3213888889,2009-02-12,07:42:48
25.948295,110.984187,0,456,39856.3214467593,2009-02-12,07:42:53
25.949056,110.985009,0,478,39856.3215046296,2009-02-12,07:42:58
25.949618,110.985988,0,469,39856.3215625,2009-02-12,07:43:03
25.949955,110.9871,0,453,39856.3216203704,2009-02-12,07:43:08
25.950164,110.988239,0,438,39856.3216782407,2009-02-12,07:43:13
25.950407,110.989345,0,429,39856.3217361111,2009-02-12,07:43:18
25.950641,110.990444,0,431,39856.3217939815,2009-02-12,07:43:23
25.950904,110.991542,0,425,39856.3218518518,2009-02-12,07:43:28
25.951079,110.992649,0,432,39856.3219097222,2009-02-12,07:43:33
25.951074,110.993772,0,437,39856.3219675926,2009-02-12,07:43:38
25.950807,110.99487,0,443,39856.322025463,2009-02-12,07:43:43
25.950463,110.99592,0,455,39856.3220833333,2009-02-12,07:43:48
25.950133,110.997005,0,462,39856.3221412037,2009-02-12,07:43:53
25.949838,110.998151,0,477,39856.3221990741,2009-02-12,07:43:58
25.949627,110.999311,0,481,39856.3222569444,2009-02-12,07:44:03
25.949508,111.000464,0,478,39856.3223148148,2009-02-12,07:44:08
25.949404,111.001605,0,475,39856.3223726852,2009-02-12,07:44:13
25.949293,111.002733,0,470,39856.3224305556,2009-02-12,07:44:18
25.949202,111.003866,0,459,39856.3224884259,2009-02-12,07:44:23
25.949122,111.004991,0,444,39856.3225462963,2009-02-12,07:44:28
25.949032,111.006082,0,428,39856.3226041667,2009-02-12,07:44:33
25.948958,111.007201,0,421,39856.322662037,2009-02-12,07:44:38
25.948984,111.008281,0,408,39856.3227199074,2009-02-12,07:44:43
25.949183,111.009323,0,406,39856.3227777778,2009-02-12,07:44:48
25.949578,111.010289,0,413,39856.3228356481,2009-02-12,07:44:53
25.950082,111.01121,0,422,39856.3228935185,2009-02-12,07:44:58
25.950585,111.012116,0,426,39856.3229513889,2009-02-12,07:45:03
25.951019,111.013009,0,424,39856.3230092593,2009-02-12,07:45:08
25.951423,111.013965,0,421,39856.3230671296,2009-02-12,07:45:13
25.951765,111.01494,0,419,39856.323125,2009-02-12,07:45:18
25.952089,111.015901,0,422,39856.3231828704,2009-02-12,07:45:23
25.95233,111.016851,0,436,39856.3232407407,2009-02-12,07:45:28
25.952447,111.017848,0,445,39856.3232986111,2009-02-12,07:45:33
25.952459,111.018891,0,448,39856.3233564815,2009-02-12,07:45:38
25.952474,111.019935,0,446,39856.3234143518,2009-02-12,07:45:43
25.952513,111.020999,0,439,39856.3234722222,2009-02-12,07:45:48
25.952522,111.022049,0,435,39856.3235300926,2009-02-12,07:45:53
25.952576,111.023097,0,436,39856.323587963,2009-02-12,07:45:58
25.95264,111.024144,0,439,39856.3236458333,2009-02-12,07:46:03
25.952682,111.025192,0,449,39856.3237037037,2009-02-12,07:46:08
25.95291,111.026189,0,462,39856.3237615741,2009-02-12,07:46:13
25.953324,111.027094,0,465,39856.3238194444,2009-02-12,07:46:18
25.953826,111.027932,0,457,39856.3238773148,2009-02-12,07:46:23
25.954383,111.028783,0,458,39856.3239351852,2009-02-12,07:46:28
25.954911,111.029649,0,462,39856.3239930556,2009-02-12,07:46:33
25.955409,111.030548,0,468,39856.3240509259,2009-02-12,07:46:38
25.955816,111.031493,0,470,39856.3241087963,2009-02-12,07:46:43
25.956151,111.032478,0,456,39856.3241666667,2009-02-12,07:46:48
25.956458,111.033463,0,446,39856.324224537,2009-02-12,07:46:53
25.95678,111.03445,0,435,39856.3242824074,2009-02-12,07:46:58
25.957107,111.035427,0,426,39856.3243402778,2009-02-12,07:47:03
25.957445,111.036396,0,423,39856.3243981482,2009-02-12,07:47:08
25.957769,111.037371,0,425,39856.3244560185,2009-02-12,07:47:13
25.958087,111.038332,0,438,39856.3245138889,2009-02-12,07:47:18
25.958413,111.039279,0,452,39856.3245717593,2009-02-12,07:47:23
25.958729,111.040244,0,467,39856.3246296296,2009-02-12,07:47:28
25.959024,111.041218,0,478,39856.3246875,2009-02-12,07:47:33
25.95932,111.042154,0,476,39856.3247453704,2009-02-12,07:47:38
25.959634,111.043109,0,479,39856.3248032407,2009-02-12,07:47:43
25.959939,111.044059,0,474,39856.3248611111,2009-02-12,07:47:48
25.960274,111.044955,0,466,39856.3249189815,2009-02-12,07:47:53
25.960721,111.045755,0,475,39856.3249768519,2009-02-12,07:47:58
25.961372,111.046422,0,483,39856.3250347222,2009-02-12,07:48:03
25.962081,111.046982,0,488,39856.3250925926,2009-02-12,07:48:08
25.962757,111.047512,0,501,39856.325150463,2009-02-12,07:48:13
25.963452,111.048016,0,513,39856.3252083333,2009-02-12,07:48:18
25.964127,111.048569,0,528,39856.3252662037,2009-02-12,07:48:23
25.964793,111.049145,0,549,39856.3253240741,2009-02-12,07:48:28
25.965432,111.049724,0,557,39856.3253819444,2009-02-12,07:48:33
25.965988,111.050347,0,550,39856.3254398148,2009-02-12,07:48:38
25.966394,111.051066,0,548,39856.3254976852,2009-02-12,07:48:43
25.96667,111.051842,0,549,39856.3255555556,2009-02-12,07:48:48
25.966834,111.052669,0,551,39856.3256134259,2009-02-12,07:48:53
25.966874,111.05351,0,548,39856.3256712963,2009-02-12,07:48:58
25.966896,111.054362,0,535,39856.3257291667,2009-02-12,07:49:03
25.966986,111.055234,0,524,39856.325787037,2009-02-12,07:49:08
25.967127,111.056101,0,515,39856.3258449074,2009-02-12,07:49:13
25.967413,111.056962,0,510,39856.3259027778,2009-02-12,07:49:18
25.967778,111.057837,0,499,39856.3259606481,2009-02-12,07:49:23
25.968144,111.058731,0,481,39856.3260185185,2009-02-12,07:49:28
25.968548,111.059636,0,455,39856.3260763889,2009-02-12,07:49:33
25.968937,111.060578,0,434,39856.3261342593,2009-02-12,07:49:38
25.969341,111.061539,0,414,39856.3261921296,2009-02-12,07:49:43
25.969753,111.062507,0,396,39856.32625,2009-02-12,07:49:48
25.970216,111.063467,0,379,39856.3263078704,2009-02-12,07:49:53
25.9708,111.064317,0,382,39856.3263657407,2009-02-12,07:49:58
25.971551,111.065032,0,392,39856.3264236111,2009-02-12,07:50:03
25.972448,111.065602,0,401,39856.3264814815,2009-02-12,07:50:08
25.973356,111.066172,0,406,39856.3265393519,2009-02-12,07:50:13
25.974236,111.066723,0,400,39856.3265972222,2009-02-12,07:50:18
25.975137,111.067275,0,399,39856.3266550926,2009-02-12,07:50:23
25.976031,111.067839,0,391,39856.326712963,2009-02-12,07:50:28
25.976924,111.068417,0,394,39856.3267708333,2009-02-12,07:50:33
25.977817,111.068978,0,396,39856.3268287037,2009-02-12,07:50:38
25.978686,111.069569,0,390,39856.3268865741,2009-02-12,07:50:43
25.979517,111.070178,0,384,39856.3269444444,2009-02-12,07:50:48
25.980331,111.070796,0,377,39856.3270023148,2009-02-12,07:50:53
25.981132,111.071392,0,373,39856.3270601852,2009-02-12,07:50:58
25.981947,111.071997,0,374,39856.3271180556,2009-02-12,07:51:03
25.982743,111.072625,0,387,39856.3271759259,2009-02-12,07:51:08
25.983536,111.073253,0,425,39856.3272337963,2009-02-12,07:51:13
25.98428,111.073815,0,462,39856.3272916667,2009-02-12,07:51:18
25.985068,111.074406,0,483,39856.327349537,2009-02-12,07:51:23
25.98582,111.074998,0,495,39856.3274074074,2009-02-12,07:51:28
25.986594,111.07557,0,501,39856.3274652778,2009-02-12,07:51:33
25.987384,111.076156,0,490,39856.3275231481,2009-02-12,07:51:38
25.988176,111.076736,0,468,39856.3275810185,2009-02-12,07:51:43
25.988922,111.077322,0,459,39856.3276388889,2009-02-12,07:51:48
25.98969,111.077927,0,444,39856.3276967593,2009-02-12,07:51:53
25.990481,111.078534,0,443,39856.3277546296,2009-02-12,07:51:58
25.991269,111.079126,0,443,39856.3278125,2009-02-12,07:52:03
25.992071,111.079725,0,441,39856.3278703704,2009-02-12,07:52:08
25.992834,111.080397,0,441,39856.3279282407,2009-02-12,07:52:13
25.993499,111.081209,0,436,39856.3279861111,2009-02-12,07:52:18
25.994056,111.082118,0,432,39856.3280439815,2009-02-12,07:52:23
25.994503,111.083123,0,430,39856.3281018519,2009-02-12,07:52:28
25.994878,111.084138,0,419,39856.3281597222,2009-02-12,07:52:33
25.995237,111.085164,0,414,39856.3282175926,2009-02-12,07:52:38
25.995615,111.086196,0,423,39856.328275463,2009-02-12,07:52:43
25.996005,111.087254,0,439,39856.3283333333,2009-02-12,07:52:48
25.996393,111.088326,0,454,39856.3283912037,2009-02-12,07:52:53
25.996781,111.089415,0,466,39856.3284490741,2009-02-12,07:52:58
25.997174,111.090518,0,477,39856.3285069444,2009-02-12,07:53:03
25.997567,111.091644,0,477,39856.3285648148,2009-02-12,07:53:08
25.997974,111.092772,0,468,39856.3286226852,2009-02-12,07:53:13
25.998398,111.093902,0,461,39856.3286805556,2009-02-12,07:53:18
25.998816,111.095004,0,468,39856.3287384259,2009-02-12,07:53:23
25.999343,111.096053,0,477,39856.3287962963,2009-02-12,07:53:28
26.000049,111.097019,0,487,39856.3288541667,2009-02-12,07:53:33
26.000911,111.097843,0,492,39856.328912037,2009-02-12,07:53:38
26.001807,111.098533,0,501,39856.3289699074,2009-02-12,07:53:43
26.002725,111.09924,0,514,39856.3290277778,2009-02-12,07:53:48
26.003624,111.099995,0,516,39856.3290856481,2009-02-12,07:53:53
26.004442,111.100841,0,505,39856.3291435185,2009-02-12,07:53:58
26.005112,111.101808,0,488,39856.3292013889,2009-02-12,07:54:03
26.005658,111.102881,0,485,39856.3292592593,2009-02-12,07:54:08
26.006196,111.103979,0,496,39856.3293171296,2009-02-12,07:54:13
26.006731,111.105039,0,508,39856.329375,2009-02-12,07:54:18
26.0074,111.106014,0,528,39856.3294328704,2009-02-12,07:54:23
26.008227,111.106869,0,540,39856.3294907407,2009-02-12,07:54:28
26.009151,111.107597,0,540,39856.3295486111,2009-02-12,07:54:33
26.010101,111.108335,0,535,39856.3296064815,2009-02-12,07:54:38
26.010997,111.10913,0,515,39856.3296643518,2009-02-12,07:54:43
26.011803,111.110057,0,491,39856.3297222222,2009-02-12,07:54:48
26.012443,111.111162,0,468,39856.3297800926,2009-02-12,07:54:53
26.012928,111.112354,0,455,39856.329837963,2009-02-12,07:54:58
26.0134,111.113538,0,443,39856.3298958333,2009-02-12,07:55:03
26.01397,111.114687,0,423,39856.3299537037,2009-02-12,07:55:08
26.014677,111.115706,0,402,39856.3300115741,2009-02-12,07:55:13
26.015473,111.116651,0,389,39856.3300694444,2009-02-12,07:55:18
26.01629,111.117605,0,383,39856.3301273148,2009-02-12,07:55:23
26.017094,111.118554,0,391,39856.3301851852,2009-02-12,07:55:28
26.017882,111.119476,0,410,39856.3302430556,2009-02-12,07:55:33
26.018657,111.120409,0,431,39856.3303009259,2009-02-12,07:55:38
26.019442,111.121328,0,453,39856.3303587963,2009-02-12,07:55:43
26.020233,111.122249,0,469,39856.3304166667,2009-02-12,07:55:48
26.021033,111.123128,0,485,39856.330474537,2009-02-12,07:55:53
26.021895,111.123891,0,503,39856.3305324074,2009-02-12,07:55:58
26.022897,111.124468,0,512,39856.3305902778,2009-02-12,07:56:03
26.023911,111.125029,0,519,39856.3306481481,2009-02-12,07:56:08
26.024849,111.125679,0,532,39856.3307060185,2009-02-12,07:56:13
26.025622,111.126497,0,531,39856.3307638889,2009-02-12,07:56:18
26.026354,111.127436,0,516,39856.3308217593,2009-02-12,07:56:23
26.027022,111.128387,0,498,39856.3308796296,2009-02-12,07:56:28
26.027658,111.129387,0,484,39856.3309375,2009-02-12,07:56:33
26.028296,111.130362,0,469,39856.3309953704,2009-02-12,07:56:38
26.028935,111.13135,0,454,39856.3310532407,2009-02-12,07:56:43
26.029602,111.132337,0,436,39856.3311111111,2009-02-12,07:56:48
26.030253,111.133322,0,424,39856.3311689815,2009-02-12,07:56:53
26.030921,111.134325,0,421,39856.3312268518,2009-02-12,07:56:58
26.031556,111.135336,0,425,39856.3312847222,2009-02-12,07:57:03
26.0322,111.136326,0,445,39856.3313425926,2009-02-12,07:57:08
26.032855,111.137325,0,463,39856.331400463,2009-02-12,07:57:13
26.033467,111.138293,0,483,39856.3314583333,2009-02-12,07:57:18
26.034096,111.139242,0,506,39856.3315162037,2009-02-12,07:57:23
26.034754,111.140163,0,519,39856.3315740741,2009-02-12,07:57:28
26.035449,111.141039,0,525,39856.3316319444,2009-02-12,07:57:33
26.036168,111.141883,0,526,39856.3316898148,2009-02-12,07:57:38
26.036891,111.142722,0,531,39856.3317476852,2009-02-12,07:57:43
26.037617,111.143578,0,544,39856.3318055556,2009-02-12,07:57:48
26.038402,111.144351,0,546,39856.3318634259,2009-02-12,07:57:53
26.039334,111.144996,0,542,39856.3319212963,2009-02-12,07:57:58
26.040333,111.145455,0,534,39856.3319791667,2009-02-12,07:58:03
26.041335,111.145788,0,522,39856.332037037,2009-02-12,07:58:08
26.04231,111.146113,0,511,39856.3320949074,2009-02-12,07:58:13
26.043296,111.146457,0,515,39856.3321527778,2009-02-12,07:58:18
26.044291,111.146806,0,527,39856.3322106482,2009-02-12,07:58:23
26.045319,111.147162,0,545,39856.3322685185,2009-02-12,07:58:28
26.04626,111.1476,0,546,39856.3323263889,2009-02-12,07:58:33
26.047095,111.148303,0,551,39856.3323842593,2009-02-12,07:58:38
26.047851,111.149153,0,555,39856.3324421296,2009-02-12,07:58:43
26.048529,111.150106,0,546,39856.3325,2009-02-12,07:58:48
26.049238,111.151137,0,525,39856.3325578704,2009-02-12,07:58:53
26.049961,111.152181,0,501,39856.3326157407,2009-02-12,07:58:58
26.050692,111.153223,0,482,39856.3326736111,2009-02-12,07:59:03
26.051454,111.154289,0,461,39856.3327314815,2009-02-12,07:59:08
26.052215,111.155371,0,435,39856.3327893519,2009-02-12,07:59:13
26.053003,111.156463,0,414,39856.3328472222,2009-02-12,07:59:18
26.053771,111.157561,0,397,39856.3329050926,2009-02-12,07:59:23
26.054529,111.15866,0,393,39856.332962963,2009-02-12,07:59:28
26.055293,111.159769,0,407,39856.3330208333,2009-02-12,07:59:33
26.056037,111.160857,0,421,39856.3330787037,2009-02-12,07:59:38
26.056856,111.161878,0,442,39856.3331365741,2009-02-12,07:59:43
26.057801,111.16278,0,461,39856.3331944444,2009-02-12,07:59:48
26.058956,111.163431,0,468,39856.3332523148,2009-02-12,07:59:53
26.060096,111.164047,0,482,39856.3333101852,2009-02-12,07:59:58
26.061219,111.164655,0,500,39856.3333680556,2009-02-12,08:00:03
26.062315,111.165334,0,515,39856.3334259259,2009-02-12,08:00:08
26.063331,111.166212,0,534,39856.3334837963,2009-02-12,08:00:13
26.064155,111.167296,0,531,39856.3335416667,2009-02-12,08:00:18
26.064863,111.168545,0,518,39856.333599537,2009-02-12,08:00:23
26.065566,111.16979,0,505,39856.3336574074,2009-02-12,08:00:28
26.066248,111.171064,0,490,39856.3337152778,2009-02-12,08:00:33
26.066973,111.172295,0,465,39856.3337731481,2009-02-12,08:00:38
26.067681,111.173516,0,442,39856.3338310185,2009-02-12,08:00:43
26.068395,111.174744,0,423,39856.3338888889,2009-02-12,08:00:48
26.069117,111.175968,0,403,39856.3339467593,2009-02-12,08:00:53
26.06982,111.177187,0,386,39856.3340046296,2009-02-12,08:00:58
26.07053,111.178426,0,380,39856.3340625,2009-02-12,08:01:03
26.07115,111.179748,0,388,39856.3341203704,2009-02-12,08:01:08
26.071729,111.181091,0,406,39856.3341782407,2009-02-12,08:01:13
26.072322,111.182432,0,401,39856.3342361111,2009-02-12,08:01:18
26.072918,111.183766,0,381,39856.3342939815,2009-02-12,08:01:23
26.073529,111.185094,0,363,39856.3343518519,2009-02-12,08:01:28
26.074126,111.186407,0,346,39856.3344097222,2009-02-12,08:01:33
26.074625,111.187746,0,346,39856.3344675926,2009-02-12,08:01:38
26.07505,111.189135,0,352,39856.334525463,2009-02-12,08:01:43
26.075425,111.190511,0,359,39856.3345833333,2009-02-12,08:01:48
26.075825,111.191872,0,359,39856.3346412037,2009-02-12,08:01:53
26.076232,111.193233,0,362,39856.3346990741,2009-02-12,08:01:58
26.076643,111.194585,0,362,39856.3347569444,2009-02-12,08:02:03
26.077046,111.195921,0,366,39856.3348148148,2009-02-12,08:02:08
26.077439,111.197265,0,374,39856.3348726852,2009-02-12,08:02:13
26.077883,111.198544,0,380,39856.3349305556,2009-02-12,08:02:18
26.078517,111.199705,0,372,39856.3349884259,2009-02-12,08:02:23
26.079306,111.200753,0,363,39856.3350462963,2009-02-12,08:02:28
26.080181,111.20172,0,353,39856.3351041667,2009-02-12,08:02:33
26.081067,111.202707,0,344,39856.335162037,2009-02-12,08:02:38
26.08198,111.20367,0,338,39856.3352199074,2009-02-12,08:02:43
26.082997,111.204517,0,332,39856.3352777778,2009-02-12,08:02:48
26.084113,111.205213,0,343,39856.3353356481,2009-02-12,08:02:53
26.085241,111.205893,0,368,39856.3353935185,2009-02-12,08:02:58
26.086409,111.206592,0,392,39856.3354513889,2009-02-12,08:03:03
26.087571,111.207314,0,412,39856.3355092593,2009-02-12,08:03:08
26.088752,111.20806,0,416,39856.3355671296,2009-02-12,08:03:13
26.089931,111.208796,0,410,39856.335625,2009-02-12,08:03:18
26.091109,111.209527,0,397,39856.3356828704,2009-02-12,08:03:23
26.092293,111.210244,0,378,39856.3357407407,2009-02-12,08:03:28
26.093476,111.210965,0,366,39856.3357986111,2009-02-12,08:03:33
26.094664,111.211716,0,360,39856.3358564815,2009-02-12,08:03:38
26.095827,111.212443,0,346,39856.3359143519,2009-02-12,08:03:43
26.096994,111.213185,0,335,39856.3359722222,2009-02-12,08:03:48
26.098151,111.213912,0,322,39856.3360300926,2009-02-12,08:03:53
26.099293,111.214628,0,313,39856.336087963,2009-02-12,08:03:58
26.100458,111.215333,0,302,39856.3361458333,2009-02-12,08:04:03
26.101619,111.216022,0,303,39856.3362037037,2009-02-12,08:04:08
26.102804,111.216714,0,321,39856.3362615741,2009-02-12,08:04:13
26.104029,111.217293,0,340,39856.3363194444,2009-02-12,08:04:18
26.105296,111.21774,0,353,39856.3363773148,2009-02-12,08:04:23
26.106563,111.218164,0,363,39856.3364351852,2009-02-12,08:04:28
26.107839,111.218587,0,366,39856.3364930556,2009-02-12,08:04:33
26.109129,111.218993,0,361,39856.3365509259,2009-02-12,08:04:38
26.110433,111.219424,0,353,39856.3366087963,2009-02-12,08:04:43
26.111712,111.219822,0,349,39856.3366666667,2009-02-12,08:04:48
26.113006,111.220234,0,349,39856.336724537,2009-02-12,08:04:53
26.11428,111.220636,0,346,39856.3367824074,2009-02-12,08:04:58
26.115555,111.221023,0,337,39856.3368402778,2009-02-12,08:05:03
26.116843,111.221314,0,329,39856.3368981481,2009-02-12,08:05:08
26.118133,111.221355,0,331,39856.3369560185,2009-02-12,08:05:13
26.119454,111.221241,0,331,39856.3370138889,2009-02-12,08:05:18
26.120725,111.221228,0,336,39856.3370717593,2009-02-12,08:05:23
26.122005,111.221438,0,361,39856.3371296296,2009-02-12,08:05:28
26.123183,111.22191,0,378,39856.3371875,2009-02-12,08:05:33
26.124276,111.222577,0,388,39856.3372453704,2009-02-12,08:05:38
26.125335,111.223371,0,397,39856.3373032407,2009-02-12,08:05:43
26.126404,111.224135,0,418,39856.3373611111,2009-02-12,08:05:48
26.127537,111.224842,0,437,39856.3374189815,2009-02-12,08:05:53
26.128769,111.225288,0,452,39856.3374768518,2009-02-12,08:05:58
26.130075,111.225381,0,466,39856.3375347222,2009-02-12,08:06:03
26.131355,111.225084,0,473,39856.3375925926,2009-02-12,08:06:08
26.132537,111.224499,0,478,39856.337650463,2009-02-12,08:06:13
26.133588,111.223678,0,472,39856.3377083333,2009-02-12,08:06:18
26.134455,111.222648,0,467,39856.3377662037,2009-02-12,08:06:23
26.135191,111.221476,0,462,39856.3378240741,2009-02-12,08:06:28
26.135895,111.220296,0,453,39856.3378819444,2009-02-12,08:06:33
26.136619,111.219118,0,447,39856.3379398148,2009-02-12,08:06:38
26.137358,111.217974,0,440,39856.3379976852,2009-02-12,08:06:43
26.138204,111.216926,0,430,39856.3380555556,2009-02-12,08:06:48
26.139273,111.216144,0,422,39856.3381134259,2009-02-12,08:06:53
26.140485,111.215697,0,427,39856.3381712963,2009-02-12,08:06:58
26.141713,111.21548,0,430,39856.3382291667,2009-02-12,08:07:03
26.142928,111.21548,0,423,39856.338287037,2009-02-12,08:07:08
26.144098,111.215756,0,404,39856.3383449074,2009-02-12,08:07:13
26.145276,111.216112,0,398,39856.3384027778,2009-02-12,08:07:18
26.146428,111.216485,0,401,39856.3384606481,2009-02-12,08:07:23
26.147598,111.216833,0,405,39856.3385185185,2009-02-12,08:07:28
26.148773,111.217163,0,403,39856.3385763889,2009-02-12,08:07:33
26.149955,111.217481,0,398,39856.3386342593,2009-02-12,08:07:38
26.151127,111.21779,0,390,39856.3386921296,2009-02-12,08:07:43
26.152332,111.217886,0,391,39856.33875,2009-02-12,08:07:48
26.153555,111.217719,0,393,39856.3388078704,2009-02-12,08:07:53
26.154766,111.217554,0,395,39856.3388657407,2009-02-12,08:07:58
26.155998,111.217404,0,396,39856.3389236111,2009-02-12,08:08:03
26.157223,111.217286,0,405,39856.3389814815,2009-02-12,08:08:08
26.158484,111.217297,0,411,39856.3390393518,2009-02-12,08:08:13
26.159697,111.217494,0,417,39856.3390972222,2009-02-12,08:08:18
26.160874,111.217742,0,412,39856.3391550926,2009-02-12,08:08:23
26.162068,111.217994,0,409,39856.339212963,2009-02-12,08:08:28
26.163255,111.218242,0,410,39856.3392708333,2009-02-12,08:08:33
26.164442,111.218474,0,415,39856.3393287037,2009-02-12,08:08:38
26.165649,111.218742,0,423,39856.3393865741,2009-02-12,08:08:43
26.166836,111.218992,0,434,39856.3394444444,2009-02-12,08:08:48
26.168037,111.219256,0,451,39856.3395023148,2009-02-12,08:08:53
26.169222,111.219528,0,465,39856.3395601852,2009-02-12,08:08:58
26.17042,111.219786,0,473,39856.3396180556,2009-02-12,08:09:03
26.171632,111.220024,0,464,39856.3396759259,2009-02-12,08:09:08
26.172847,111.220263,0,448,39856.3397337963,2009-02-12,08:09:13
26.174085,111.220474,0,435,39856.3397916667,2009-02-12,08:09:18
26.175293,111.220707,0,416,39856.339849537,2009-02-12,08:09:23
26.176501,111.220952,0,397,39856.3399074074,2009-02-12,08:09:28
26.177706,111.221196,0,384,39856.3399652778,2009-02-12,08:09:33
26.178927,111.22142,0,386,39856.3400231482,2009-02-12,08:09:38
26.18011,111.221672,0,394,39856.3400810185,2009-02-12,08:09:43
26.181302,111.221902,0,398,39856.3401388889,2009-02-12,08:09:48
26.182482,111.222038,0,399,39856.3401967593,2009-02-12,08:09:53
26.183646,111.22189,0,397,39856.3402546296,2009-02-12,08:09:58
26.184845,111.221707,0,404,39856.3403125,2009-02-12,08:10:03
26.186042,111.221546,0,404,39856.3403703704,2009-02-12,08:10:08
26.18723,111.22132,0,386,39856.3404282407,2009-02-12,08:10:13
26.188372,111.220823,0,365,39856.3404861111,2009-02-12,08:10:18
26.189487,111.220268,0,343,39856.3405439815,2009-02-12,08:10:23
26.190599,111.219696,0,323,39856.3406018519,2009-02-12,08:10:28
26.19169,111.21914,0,320,39856.3406597222,2009-02-12,08:10:33
26.192775,111.218594,0,319,39856.3407175926,2009-02-12,08:10:38
26.193859,111.218073,0,308,39856.340775463,2009-02-12,08:10:43
26.194983,111.217713,0,298,39856.3408333333,2009-02-12,08:10:48
26.196153,111.217593,0,285,39856.3408912037,2009-02-12,08:10:53
26.197283,111.21773,0,274,39856.3409490741,2009-02-12,08:10:58
26.19834,111.218021,0,273,39856.3410069444,2009-02-12,08:11:03
26.199406,111.218404,0,296,39856.3410648148,2009-02-12,08:11:08
26.200471,111.218828,0,320,39856.3411226852,2009-02-12,08:11:13
26.201515,111.21927,0,336,39856.3411805556,2009-02-12,08:11:18
26.202588,111.219698,0,362,39856.3412384259,2009-02-12,08:11:23
26.203682,111.220123,0,387,39856.3412962963,2009-02-12,08:11:28
26.204756,111.220559,0,408,39856.3413541667,2009-02-12,08:11:33
26.205819,111.221,0,429,39856.341412037,2009-02-12,08:11:38
26.206893,111.221406,0,455,39856.3414699074,2009-02-12,08:11:43
26.20805,111.22179,0,472,39856.3415277778,2009-02-12,08:11:48
26.209217,111.222173,0,477,39856.3415856481,2009-02-12,08:11:53
26.210441,111.222526,0,473,39856.3416435185,2009-02-12,08:11:58
26.211702,111.222758,0,464,39856.3417013889,2009-02-12,08:12:03
26.212989,111.222953,0,447,39856.3417592593,2009-02-12,08:12:08
26.214303,111.223126,0,433,39856.3418171296,2009-02-12,08:12:13
26.215591,111.223324,0,419,39856.341875,2009-02-12,08:12:18
26.216875,111.223541,0,418,39856.3419328704,2009-02-12,08:12:23
26.21816,111.223742,0,438,39856.3419907407,2009-02-12,08:12:28
26.219448,111.223937,0,458,39856.3420486111,2009-02-12,08:12:33
26.220722,111.224136,0,474,39856.3421064815,2009-02-12,08:12:38
26.221928,111.224319,0,482,39856.3421643519,2009-02-12,08:12:43
26.223119,111.224508,0,498,39856.3422222222,2009-02-12,08:12:48
26.224268,111.224701,0,518,39856.3422800926,2009-02-12,08:12:53
26.22541,111.224899,0,530,39856.342337963,2009-02-12,08:12:58
26.226653,111.225068,0,547,39856.3423958333,2009-02-12,08:13:03
26.227897,111.225082,0,558,39856.3424537037,2009-02-12,08:13:08
26.229094,111.225047,0,572,39856.3425115741,2009-02-12,08:13:13
26.230282,111.225207,0,575,39856.3425694444,2009-02-12,08:13:18
26.231351,111.225527,0,562,39856.3426273148,2009-02-12,08:13:23
26.232333,111.226069,0,550,39856.3426851852,2009-02-12,08:13:28
26.233199,111.226866,0,534,39856.3427430556,2009-02-12,08:13:33
26.234027,111.227814,0,520,39856.3428009259,2009-02-12,08:13:38
26.23492,111.2287,0,501,39856.3428587963,2009-02-12,08:13:43
26.236013,111.229421,0,459,39856.3429166667,2009-02-12,08:13:48
26.237236,111.229912,0,435,39856.342974537,2009-02-12,08:13:53
26.238433,111.230286,0,413,39856.3430324074,2009-02-12,08:13:58
26.239645,111.230668,0,393,39856.3430902778,2009-02-12,08:14:03
26.240789,111.231129,0,381,39856.3431481481,2009-02-12,08:14:08
26.241873,111.231665,0,379,39856.3432060185,2009-02-12,08:14:13
26.243031,111.232196,0,373,39856.3432638889,2009-02-12,08:14:18
26.244217,111.232526,0,362,39856.3433217593,2009-02-12,08:14:23
26.24541,111.232591,0,347,39856.3433796296,2009-02-12,08:14:28
26.246647,111.23257,0,339,39856.3434375,2009-02-12,08:14:33
26.247884,111.232678,0,341,39856.3434953704,2009-02-12,08:14:38
26.249128,111.23288,0,333,39856.3435532407,2009-02-12,08:14:43
26.250377,111.233074,0,324,39856.3436111111,2009-02-12,08:14:48
26.251619,111.233286,0,318,39856.3436689815,2009-02-12,08:14:53
26.252918,111.233551,0,320,39856.3437268519,2009-02-12,08:14:58
26.254244,111.233831,0,321,39856.3437847222,2009-02-12,08:15:03
26.255564,111.234103,0,322,39856.3438425926,2009-02-12,08:15:08
26.256892,111.234362,0,320,39856.343900463,2009-02-12,08:15:13
26.258249,111.23459,0,311,39856.3439583333,2009-02-12,08:15:18
26.259571,111.234797,0,300,39856.3440162037,2009-02-12,08:15:23
26.260881,111.235001,0,295,39856.3440740741,2009-02-12,08:15:28
26.262168,111.235179,0,288,39856.3441319444,2009-02-12,08:15:33
26.263443,111.235364,0,277,39856.3441898148,2009-02-12,08:15:38
26.264695,111.235562,0,282,39856.3442476852,2009-02-12,08:15:43
26.26595,111.235758,0,297,39856.3443055556,2009-02-12,08:15:48
26.26721,111.235944,0,312,39856.3443634259,2009-02-12,08:15:53
26.268455,111.236136,0,324,39856.3444212963,2009-02-12,08:15:58
26.269703,111.236289,0,328,39856.3444791667,2009-02-12,08:16:03
26.27093,111.236336,0,333,39856.344537037,2009-02-12,08:16:08
26.272182,111.236386,0,340,39856.3445949074,2009-02-12,08:16:13
26.273413,111.236425,0,347,39856.3446527778,2009-02-12,08:16:18
26.27461,111.23649,0,360,39856.3447106481,2009-02-12,08:16:23
26.275811,111.236531,0,375,39856.3447685185,2009-02-12,08:16:28
26.276993,111.236578,0,401,39856.3448263889,2009-02-12,08:16:33
26.278127,111.236631,0,428,39856.3448842593,2009-02-12,08:16:38
26.279257,111.236682,0,444,39856.3449421296,2009-02-12,08:16:43
26.280384,111.236726,0,450,39856.345,2009-02-12,08:16:48
26.281495,111.236739,0,444,39856.3450578704,2009-02-12,08:16:53
26.282597,111.236578,0,439,39856.3451157407,2009-02-12,08:16:58
26.283652,111.236248,0,447,39856.3451736111,2009-02-12,08:17:03
26.284714,111.235925,0,464,39856.3452314815,2009-02-12,08:17:08
26.285803,111.23559,0,475,39856.3452893518,2009-02-12,08:17:13
26.286864,111.235254,0,485,39856.3453472222,2009-02-12,08:17:18
26.287897,111.234932,0,492,39856.3454050926,2009-02-12,08:17:23
26.288913,111.234618,0,485,39856.345462963,2009-02-12,08:17:28
26.289925,111.234292,0,479,39856.3455208333,2009-02-12,08:17:33
26.290914,111.233977,0,468,39856.3455787037,2009-02-12,08:17:38
26.291891,111.233679,0,455,39856.3456365741,2009-02-12,08:17:43
26.292842,111.233394,0,454,39856.3456944444,2009-02-12,08:17:48
26.293783,111.233102,0,450,39856.3457523148,2009-02-12,08:17:53
26.29472,111.232827,0,438,39856.3458101852,2009-02-12,08:17:58
26.295656,111.23255,0,434,39856.3458680556,2009-02-12,08:18:03
26.296581,111.232269,0,426,39856.3459259259,2009-02-12,08:18:08
26.297508,111.23199,0,412,39856.3459837963,2009-02-12,08:18:13
26.298452,111.231701,0,396,39856.3460416667,2009-02-12,08:18:18
26.299398,111.231402,0,389,39856.346099537,2009-02-12,08:18:23
26.300339,111.231176,0,399,39856.3461574074,2009-02-12,08:18:28
26.30131,111.231112,0,411,39856.3462152778,2009-02-12,08:18:33
26.302288,111.231185,0,423,39856.3462731481,2009-02-12,08:18:38
26.303265,111.231312,0,439,39856.3463310185,2009-02-12,08:18:43
26.304245,111.231433,0,447,39856.3463888889,2009-02-12,08:18:48
26.305235,111.231552,0,446,39856.3464467593,2009-02-12,08:18:53
26.306266,111.231664,0,437,39856.3465046296,2009-02-12,08:18:58
26.307304,111.231758,0,423,39856.3465625,2009-02-12,08:19:03
26.30835,111.231853,0,415,39856.3466203704,2009-02-12,08:19:08
26.309392,111.231967,0,409,39856.3466782407,2009-02-12,08:19:13
26.310434,111.232069,0,399,39856.3467361111,2009-02-12,08:19:18
26.31149,111.232169,0,387,39856.3467939815,2009-02-12,08:19:23
26.312563,111.232258,0,380,39856.3468518518,2009-02-12,08:19:28
26.313617,111.232356,0,373,39856.3469097222,2009-02-12,08:19:33
26.314684,111.232462,0,366,39856.3469675926,2009-02-12,08:19:38
26.315719,111.232551,0,363,39856.347025463,2009-02-12,08:19:43
26.316756,111.232651,0,365,39856.3470833333,2009-02-12,08:19:48
26.317796,111.232753,0,376,39856.3471412037,2009-02-12,08:19:53
26.318826,111.232858,0,381,39856.3471990741,2009-02-12,08:19:58
26.319847,111.232961,0,381,39856.3472569444,2009-02-12,08:20:03
26.320849,111.233145,0,380,39856.3473148148,2009-02-12,08:20:08
26.321722,111.233517,0,370,39856.3473726852,2009-02-12,08:20:13
26.322406,111.234188,0,374,39856.3474305556,2009-02-12,08:20:18
26.322988,111.234977,0,391,39856.3474884259,2009-02-12,08:20:23
26.323485,111.235861,0,412,39856.3475462963,2009-02-12,08:20:28
26.324008,111.236694,0,433,39856.3476041667,2009-02-12,08:20:33
26.32457,111.23738,0,442,39856.347662037,2009-02-12,08:20:38
26.325223,111.238021,0,462,39856.3477199074,2009-02-12,08:20:43
26.325866,111.23865,0,481,39856.3477777778,2009-02-12,08:20:48
26.326475,111.239333,0,474,39856.3478356482,2009-02-12,08:20:53
26.327101,111.239959,0,470,39856.3478935185,2009-02-12,08:20:58
26.327708,111.240566,0,461,39856.3479513889,2009-02-12,08:21:03
26.328327,111.241165,0,449,39856.3480092593,2009-02-12,08:21:08
26.329043,111.241637,0,448,39856.3480671296,2009-02-12,08:21:13
26.329819,111.241858,0,449,39856.348125,2009-02-12,08:21:18
26.330638,111.241913,0,450,39856.3481828704,2009-02-12,08:21:23
26.331459,111.241988,0,448,39856.3482407407,2009-02-12,08:21:28
26.332283,111.242064,0,441,39856.3482986111,2009-02-12,08:21:33
26.333119,111.24211,0,421,39856.3483564815,2009-02-12,08:21:38
26.333946,111.242183,0,407,39856.3484143519,2009-02-12,08:21:43
26.334745,111.242254,0,401,39856.3484722222,2009-02-12,08:21:48
26.335534,111.242343,0,394,39856.3485300926,2009-02-12,08:21:53
26.33632,111.242409,0,394,39856.348587963,2009-02-12,08:21:58
26.337106,111.242494,0,395,39856.3486458333,2009-02-12,08:22:03
26.337923,111.24262,0,393,39856.3487037037,2009-02-12,08:22:08
26.338618,111.243026,0,372,39856.3487615741,2009-02-12,08:22:13
26.339242,111.243625,0,369,39856.3488194444,2009-02-12,08:22:18
26.339866,111.244273,0,374,39856.3488773148,2009-02-12,08:22:23
26.340534,111.244896,0,367,39856.3489351852,2009-02-12,08:22:28
26.341176,111.245507,0,359,39856.3489930556,2009-02-12,08:22:33
26.341823,111.246123,0,356,39856.3490509259,2009-02-12,08:22:38
26.342458,111.246759,0,355,39856.3491087963,2009-02-12,08:22:43
26.343132,111.247397,0,358,39856.3491666667,2009-02-12,08:22:48
26.343819,111.248047,0,360,39856.349224537,2009-02-12,08:22:53
26.344516,111.248692,0,357,39856.3492824074,2009-02-12,08:22:58
26.345189,111.249355,0,353,39856.3493402778,2009-02-12,08:23:03
26.345868,111.24998,0,348,39856.3493981481,2009-02-12,08:23:08
26.346545,111.250628,0,351,39856.3494560185,2009-02-12,08:23:13
26.347209,111.251268,0,357,39856.3495138889,2009-02-12,08:23:18
26.347872,111.251917,0,360,39856.3495717593,2009-02-12,08:23:23
26.348544,111.252546,0,356,39856.3496296296,2009-02-12,08:23:28
26.349212,111.253175,0,355,39856.3496875,2009-02-12,08:23:33
26.349885,111.2538,0,355,39856.3497453704,2009-02-12,08:23:38
26.350548,111.254425,0,357,39856.3498032407,2009-02-12,08:23:43
26.351187,111.255051,0,362,39856.3498611111,2009-02-12,08:23:48
26.351853,111.25568,0,382,39856.3499189815,2009-02-12,08:23:53
26.352493,111.256316,0,402,39856.3499768519,2009-02-12,08:23:58
26.353156,111.25694,0,413,39856.3500347222,2009-02-12,08:24:03
26.353909,111.257468,0,425,39856.3500925926,2009-02-12,08:24:08
26.354713,111.25786,0,432,39856.350150463,2009-02-12,08:24:13
26.35554,111.2581,0,430,39856.3502083333,2009-02-12,08:24:18
26.35639,111.258275,0,423,39856.3502662037,2009-02-12,08:24:23
26.357235,111.258432,0,428,39856.3503240741,2009-02-12,08:24:28
26.358069,111.258601,0,446,39856.3503819444,2009-02-12,08:24:33
26.358913,111.25876,0,462,39856.3504398148,2009-02-12,08:24:38
26.359751,111.258929,0,467,39856.3504976852,2009-02-12,08:24:43
26.360594,111.259124,0,464,39856.3505555556,2009-02-12,08:24:48
26.361436,111.259324,0,465,39856.3506134259,2009-02-12,08:24:53
26.362245,111.259503,0,480,39856.3506712963,2009-02-12,08:24:58
26.36307,111.259675,0,499,39856.3507291667,2009-02-12,08:25:03
26.363881,111.259848,0,512,39856.350787037,2009-02-12,08:25:08
26.364706,111.260026,0,524,39856.3508449074,2009-02-12,08:25:13
26.365528,111.260222,0,538,39856.3509027778,2009-02-12,08:25:18
26.366303,111.260521,0,550,39856.3509606481,2009-02-12,08:25:23
26.367093,111.2608,0,549,39856.3510185185,2009-02-12,08:25:28
26.367863,111.261136,0,545,39856.3510763889,2009-02-12,08:25:33
26.368564,111.261581,0,529,39856.3511342593,2009-02-12,08:25:38
26.369027,111.262315,0,527,39856.3511921296,2009-02-12,08:25:43
26.369214,111.263257,0,527,39856.35125,2009-02-12,08:25:48
26.369161,111.26427,0,524,39856.3513078704,2009-02-12,08:25:53
26.368911,111.265201,0,504,39856.3513657407,2009-02-12,08:25:58
26.368648,111.266107,0,477,39856.3514236111,2009-02-12,08:26:03
26.36839,111.267007,0,450,39856.3514814815,2009-02-12,08:26:08
26.36828,111.267958,0,419,39856.3515393519,2009-02-12,08:26:13
26.368306,111.268901,0,394,39856.3515972222,2009-02-12,08:26:18
26.368347,111.269833,0,371,39856.3516550926,2009-02-12,08:26:23
26.368434,111.270779,0,350,39856.351712963,2009-02-12,08:26:28
26.368649,111.271706,0,328,39856.3517708333,2009-02-12,08:26:33
[truncated: 808,113 more chars]
