# Supplementary material for: Research on differential privacy protection method based on user tendency
Source: PLoS One. 2023 Oct 26;18(10):e0288823. doi: 10.1371/journal.pone.0288823 (PMC10602288; doi:10.1371/journal.pone.0288823)
Supplement: S2 Data — (ZIP) [file pone.0288823.s002.zip › Data 5-2/023/Trajectory/20090214032849.plt]

Geolife trajectory
WGS 84
Altitude is in Feet
Reserved 3
0,2,255,My Track,0,0,2,8421376
0
39.947122,116.31873,0,492,39858.1450115741,2009-02-14,03:28:49
39.947121,116.318705,0,491,39858.1450694444,2009-02-14,03:28:54
39.9471,116.319021,0,613,39858.1451273148,2009-02-14,03:28:59
39.94714,116.318876,0,583,39858.1451851852,2009-02-14,03:29:04
39.947177,116.318921,0,546,39858.1452430556,2009-02-14,03:29:09
39.947146,116.318931,0,526,39858.1453009259,2009-02-14,03:29:14
39.947131,116.318884,0,510,39858.1453587963,2009-02-14,03:29:19
39.94708,116.318886,0,496,39858.1454166667,2009-02-14,03:29:24
39.947017,116.318968,0,480,39858.145474537,2009-02-14,03:29:29
39.946965,116.318817,0,441,39858.1455324074,2009-02-14,03:29:34
39.9469,116.318652,0,413,39858.1455902778,2009-02-14,03:29:39
39.946836,116.318593,0,395,39858.1456481481,2009-02-14,03:29:44
39.946738,116.318644,0,390,39858.1457060185,2009-02-14,03:29:49
39.94666,116.318666,0,385,39858.1457638889,2009-02-14,03:29:54
39.9465,116.318558,0,408,39858.1458217593,2009-02-14,03:29:59
39.946449,116.318602,0,419,39858.1458796296,2009-02-14,03:30:04
39.946428,116.318689,0,414,39858.1459375,2009-02-14,03:30:09
39.94644,116.318758,0,414,39858.1459953704,2009-02-14,03:30:14
39.94645,116.318797,0,412,39858.1460532407,2009-02-14,03:30:19
39.946564,116.318783,0,382,39858.1461111111,2009-02-14,03:30:24
39.946611,116.318894,0,365,39858.1461689815,2009-02-14,03:30:29
39.946634,116.318933,0,349,39858.1462268519,2009-02-14,03:30:34
39.946669,116.318974,0,341,39858.1462847222,2009-02-14,03:30:39
39.946626,116.319146,0,329,39858.1463425926,2009-02-14,03:30:44
39.946579,116.319121,0,319,39858.146400463,2009-02-14,03:30:49
39.946561,116.319069,0,310,39858.1464583333,2009-02-14,03:30:54
39.946535,116.319016,0,303,39858.1465162037,2009-02-14,03:30:59
39.946517,116.318962,0,292,39858.1465740741,2009-02-14,03:31:04
39.946468,116.319023,0,282,39858.1466319444,2009-02-14,03:31:09
39.946401,116.317897,0,279,39858.1466898148,2009-02-14,03:31:14
39.946432,116.317676,0,114,39858.1467476852,2009-02-14,03:31:19
