# Supplementary material for: Research on differential privacy protection method based on user tendency
Source: PLoS One. 2023 Oct 26;18(10):e0288823. doi: 10.1371/journal.pone.0288823 (PMC10602288; doi:10.1371/journal.pone.0288823)
Supplement: S2 Data — (ZIP) [file pone.0288823.s002.zip › Data 5-2/023/Trajectory/20090214033124.plt]

Geolife trajectory
WGS 84
Altitude is in Feet
Reserved 3
0,2,255,My Track,0,0,2,8421376
0
39.945755,116.313332,0,185,39858.1468055556,2009-02-14,03:31:24
39.945901,116.313323,0,116,39858.1468634259,2009-02-14,03:31:29
39.945968,116.313187,0,86,39858.1469212963,2009-02-14,03:31:34
39.946009,116.313208,0,65,39858.1469791667,2009-02-14,03:31:39
39.946026,116.313319,0,50,39858.147037037,2009-02-14,03:31:44
39.945984,116.313388,0,40,39858.1470949074,2009-02-14,03:31:49
39.945912,116.313653,0,31,39858.1471527778,2009-02-14,03:31:54
39.945831,116.314042,0,23,39858.1472106481,2009-02-14,03:31:59
39.945769,116.314376,0,17,39858.1472685185,2009-02-14,03:32:04
39.948258,116.320561,0,-374,39858.2357060185,2009-02-14,05:39:25
39.947308,116.317911,0,134,39858.2357638889,2009-02-14,05:39:30
39.947356,116.317918,0,135,39858.2358217593,2009-02-14,05:39:35
39.9474,116.31792,0,149,39858.2358796296,2009-02-14,05:39:40
39.947442,116.317936,0,145,39858.2359375,2009-02-14,05:39:45
39.947477,116.318002,0,147,39858.2359953704,2009-02-14,05:39:50
39.947535,116.318006,0,152,39858.2360532407,2009-02-14,05:39:55
39.947589,116.31795,0,148,39858.2361111111,2009-02-14,05:40:00
39.947617,116.317929,0,154,39858.2361689815,2009-02-14,05:40:05
39.947657,116.317922,0,160,39858.2362268518,2009-02-14,05:40:10
39.947686,116.317851,0,171,39858.2362847222,2009-02-14,05:40:15
39.947705,116.317786,0,178,39858.2363425926,2009-02-14,05:40:20
39.947733,116.317774,0,181,39858.236400463,2009-02-14,05:40:25
39.94772,116.317687,0,196,39858.2364583333,2009-02-14,05:40:30
39.947754,116.317663,0,206,39858.2365162037,2009-02-14,05:40:35
39.9478,116.317651,0,215,39858.2365740741,2009-02-14,05:40:40
39.947828,116.317642,0,220,39858.2366319444,2009-02-14,05:40:45
39.947868,116.317628,0,225,39858.2366898148,2009-02-14,05:40:50
39.947922,116.317595,0,228,39858.2367476852,2009-02-14,05:40:55
39.947957,116.317573,0,229,39858.2368055556,2009-02-14,05:41:00
39.947985,116.317591,0,233,39858.2368634259,2009-02-14,05:41:05
39.948006,116.317565,0,239,39858.2369212963,2009-02-14,05:41:10
39.948015,116.317531,0,243,39858.2369791667,2009-02-14,05:41:15
39.948048,116.3175,0,244,39858.237037037,2009-02-14,05:41:20
39.94809,116.317462,0,244,39858.2370949074,2009-02-14,05:41:25
39.948108,116.317398,0,241,39858.2371527778,2009-02-14,05:41:30
39.948132,116.317332,0,243,39858.2372106481,2009-02-14,05:41:35
39.948172,116.317277,0,244,39858.2372685185,2009-02-14,05:41:40
39.94819,116.317219,0,245,39858.2373263889,2009-02-14,05:41:45
39.948221,116.317187,0,247,39858.2373842593,2009-02-14,05:41:50
39.948274,116.317183,0,248,39858.2374421296,2009-02-14,05:41:55
39.948311,116.317202,0,249,39858.2375,2009-02-14,05:42:00
39.94832,116.3172,0,250,39858.2375578704,2009-02-14,05:42:05
39.948297,116.317159,0,250,39858.2376157407,2009-02-14,05:42:10
39.948327,116.317158,0,249,39858.2376736111,2009-02-14,05:42:15
39.948375,116.317118,0,248,39858.2377314815,2009-02-14,05:42:20
39.948416,116.317069,0,247,39858.2377893519,2009-02-14,05:42:25
39.948446,116.317015,0,245,39858.2378472222,2009-02-14,05:42:30
39.948466,116.31697,0,244,39858.2379050926,2009-02-14,05:42:35
39.948491,116.316918,0,243,39858.237962963,2009-02-14,05:42:40
39.948527,116.316881,0,242,39858.2380208333,2009-02-14,05:42:45
39.948546,116.316861,0,241,39858.2380787037,2009-02-14,05:42:50
39.948507,116.316777,0,240,39858.2381365741,2009-02-14,05:42:55
39.948372,116.316657,0,238,39858.2381944444,2009-02-14,05:43:00
39.948323,116.316597,0,237,39858.2382523148,2009-02-14,05:43:05
39.948281,116.316513,0,237,39858.2383101852,2009-02-14,05:43:10
39.948267,116.316464,0,239,39858.2383680556,2009-02-14,05:43:15
39.948259,116.316377,0,239,39858.2384259259,2009-02-14,05:43:20
39.948268,116.316301,0,238,39858.2384837963,2009-02-14,05:43:25
39.948357,116.316112,0,231,39858.2385416667,2009-02-14,05:43:30
39.948356,116.316059,0,228,39858.238599537,2009-02-14,05:43:35
39.948381,116.316002,0,215,39858.2386574074,2009-02-14,05:43:40
39.948427,116.315963,0,209,39858.2387152778,2009-02-14,05:43:45
39.948488,116.315956,0,193,39858.2387731481,2009-02-14,05:43:50
39.948533,116.315945,0,184,39858.2388310185,2009-02-14,05:43:55
39.948596,116.315954,0,175,39858.2388888889,2009-02-14,05:44:00
39.948644,116.315938,0,170,39858.2389467593,2009-02-14,05:44:05
39.948672,116.315879,0,169,39858.2390046296,2009-02-14,05:44:10
39.948739,116.31589,0,164,39858.2390625,2009-02-14,05:44:15
39.948791,116.315898,0,160,39858.2391203704,2009-02-14,05:44:20
39.948828,116.315801,0,160,39858.2391782407,2009-02-14,05:44:25
39.948853,116.315781,0,158,39858.2392361111,2009-02-14,05:44:30
39.948959,116.315818,0,155,39858.2392939815,2009-02-14,05:44:35
39.94905,116.315833,0,153,39858.2393518519,2009-02-14,05:44:40
39.949095,116.315851,0,150,39858.2394097222,2009-02-14,05:44:45
39.949131,116.315832,0,148,39858.2394675926,2009-02-14,05:44:50
39.949263,116.315775,0,149,39858.239525463,2009-02-14,05:44:55
39.949263,116.315838,0,146,39858.2395833333,2009-02-14,05:45:00
39.949323,116.315859,0,146,39858.2396412037,2009-02-14,05:45:05
39.949312,116.315954,0,144,39858.2396990741,2009-02-14,05:45:10
39.949338,116.315929,0,144,39858.2397569444,2009-02-14,05:45:15
39.949241,116.315824,0,141,39858.2398148148,2009-02-14,05:45:20
39.949241,116.315774,0,139,39858.2398726852,2009-02-14,05:45:25
39.949284,116.315759,0,137,39858.2399305556,2009-02-14,05:45:30
39.949209,116.315591,0,137,39858.2399884259,2009-02-14,05:45:35
39.949183,116.315513,0,137,39858.2400462963,2009-02-14,05:45:40
39.949148,116.315408,0,136,39858.2401041667,2009-02-14,05:45:45
39.94913,116.315362,0,135,39858.240162037,2009-02-14,05:45:50
39.94918,116.315349,0,134,39858.2402199074,2009-02-14,05:45:55
39.949238,116.315301,0,132,39858.2402777778,2009-02-14,05:46:00
39.949219,116.31523,0,132,39858.2403356481,2009-02-14,05:46:05
39.949283,116.315234,0,132,39858.2403935185,2009-02-14,05:46:10
39.949328,116.315225,0,134,39858.2404513889,2009-02-14,05:46:15
39.949318,116.315193,0,137,39858.2405092593,2009-02-14,05:46:20
39.949284,116.315134,0,138,39858.2405671296,2009-02-14,05:46:25
39.949253,116.315068,0,131,39858.240625,2009-02-14,05:46:30
39.949208,116.314987,0,130,39858.2406828704,2009-02-14,05:46:35
39.949174,116.314906,0,129,39858.2407407407,2009-02-14,05:46:40
39.949141,116.314833,0,129,39858.2407986111,2009-02-14,05:46:45
39.949142,116.314774,0,128,39858.2408564815,2009-02-14,05:46:50
39.949191,116.31473,0,123,39858.2409143519,2009-02-14,05:46:55
39.949232,116.314695,0,121,39858.2409722222,2009-02-14,05:47:00
39.949269,116.314665,0,115,39858.2410300926,2009-02-14,05:47:05
39.949296,116.314647,0,113,39858.241087963,2009-02-14,05:47:10
39.949305,116.314618,0,110,39858.2411458333,2009-02-14,05:47:15
39.949378,116.314507,0,108,39858.2412037037,2009-02-14,05:47:20
39.949398,116.314448,0,100,39858.2412615741,2009-02-14,05:47:25
39.949319,116.314437,0,96,39858.2413194444,2009-02-14,05:47:30
39.949251,116.314402,0,94,39858.2413773148,2009-02-14,05:47:35
39.94919,116.314375,0,94,39858.2414351852,2009-02-14,05:47:40
39.949188,116.314357,0,92,39858.2414930556,2009-02-14,05:47:45
39.949176,116.31432,0,91,39858.2415509259,2009-02-14,05:47:50
39.949215,116.314271,0,89,39858.2416087963,2009-02-14,05:47:55
39.949249,116.314207,0,87,39858.2416666667,2009-02-14,05:48:00
39.949233,116.314121,0,84,39858.241724537,2009-02-14,05:48:05
39.949212,116.314034,0,82,39858.2417824074,2009-02-14,05:48:10
39.949192,116.313961,0,83,39858.2418402778,2009-02-14,05:48:15
39.949198,116.313891,0,87,39858.2418981481,2009-02-14,05:48:20
39.949216,116.313771,0,87,39858.2419560185,2009-02-14,05:48:25
39.949221,116.313684,0,87,39858.2420138889,2009-02-14,05:48:30
39.949288,116.3136,0,87,39858.2420717593,2009-02-14,05:48:35
39.949301,116.313541,0,89,39858.2421296296,2009-02-14,05:48:40
39.949318,116.313475,0,91,39858.2421875,2009-02-14,05:48:45
39.949366,116.31346,0,91,39858.2422453704,2009-02-14,05:48:50
39.949416,116.313434,0,97,39858.2423032407,2009-02-14,05:48:55
39.949475,116.313439,0,99,39858.2423611111,2009-02-14,05:49:00
39.949544,116.313442,0,99,39858.2424189815,2009-02-14,05:49:05
39.94959,116.313427,0,97,39858.2424768518,2009-02-14,05:49:10
39.94963,116.313392,0,93,39858.2425347222,2009-02-14,05:49:15
39.949679,116.313398,0,91,39858.2425925926,2009-02-14,05:49:20
39.949793,116.313645,0,84,39858.242650463,2009-02-14,05:49:25
39.949893,116.313806,0,81,39858.2427083333,2009-02-14,05:49:30
39.949977,116.313977,0,70,39858.2427662037,2009-02-14,05:49:35
39.950067,116.314106,0,61,39858.2428240741,2009-02-14,05:49:40
39.95008,116.31394,0,45,39858.2428819444,2009-02-14,05:49:45
39.950115,116.3139,0,37,39858.2429398148,2009-02-14,05:49:50
39.950358,116.313921,0,34,39858.2429976852,2009-02-14,05:49:55
39.950312,116.31395,0,41,39858.2430555556,2009-02-14,05:50:00
39.950353,116.31403,0,54,39858.2431134259,2009-02-14,05:50:05
39.950291,116.314119,0,64,39858.2431712963,2009-02-14,05:50:10
39.950398,116.31375,0,80,39858.2432291667,2009-02-14,05:50:15
39.950428,116.313608,0,99,39858.243287037,2009-02-14,05:50:20
39.950414,116.313549,0,112,39858.2433449074,2009-02-14,05:50:25
39.95038,116.313416,0,134,39858.2434027778,2009-02-14,05:50:30
39.95036,116.313305,0,154,39858.2434606481,2009-02-14,05:50:35
39.950353,116.313212,0,166,39858.2435185185,2009-02-14,05:50:40
39.950404,116.313178,0,174,39858.2435763889,2009-02-14,05:50:45
39.950421,116.313157,0,180,39858.2436342593,2009-02-14,05:50:50
39.950421,116.313199,0,181,39858.2436921296,2009-02-14,05:50:55
39.950151,116.313145,0,359,39858.2500578704,2009-02-14,06:00:05
39.950173,116.313176,0,272,39858.2501157407,2009-02-14,06:00:10
39.950142,116.313169,0,283,39858.2501736111,2009-02-14,06:00:15
39.950132,116.313111,0,310,39858.2502314815,2009-02-14,06:00:20
39.949891,116.313169,0,341,39858.2502893518,2009-02-14,06:00:25
39.949475,116.313301,0,366,39858.2503472222,2009-02-14,06:00:30
39.948902,116.313613,0,361,39858.2504050926,2009-02-14,06:00:35
39.948284,116.313952,0,353,39858.250462963,2009-02-14,06:00:40
39.947948,116.314145,0,354,39858.2505208333,2009-02-14,06:00:45
39.947974,116.314029,0,362,39858.2505787037,2009-02-14,06:00:50
39.948007,116.313908,0,376,39858.2506365741,2009-02-14,06:00:55
39.948083,116.313586,0,379,39858.2506944444,2009-02-14,06:01:00
39.949041,116.312177,0,402,39858.2507523148,2009-02-14,06:01:05
39.94924,116.311856,0,413,39858.2508101852,2009-02-14,06:01:10
39.949401,116.31177,0,421,39858.2508680556,2009-02-14,06:01:15
39.949519,116.311752,0,448,39858.2509259259,2009-02-14,06:01:20
39.949561,116.3117,0,477,39858.2509837963,2009-02-14,06:01:25
39.949565,116.311755,0,486,39858.2510416667,2009-02-14,06:01:30
39.949565,116.311788,0,505,39858.251099537,2009-02-14,06:01:35
39.949558,116.311811,0,522,39858.2511574074,2009-02-14,06:01:40
39.949549,116.311843,0,539,39858.2512152778,2009-02-14,06:01:45
39.94952,116.311851,0,555,39858.2512731481,2009-02-14,06:01:50
39.949654,116.31069,0,155,39858.2514467593,2009-02-14,06:02:05
39.949503,116.310979,0,154,39858.2515046296,2009-02-14,06:02:10
39.949615,116.311549,0,158,39858.2515625,2009-02-14,06:02:15
39.949682,116.311736,0,156,39858.2516203704,2009-02-14,06:02:20
39.949709,116.311773,0,158,39858.2516782407,2009-02-14,06:02:25
39.949709,116.311773,0,158,39858.251712963,2009-02-14,06:02:28
39.949701,116.311777,0,159,39858.2517361111,2009-02-14,06:02:30
39.949714,116.311792,0,158,39858.2517939815,2009-02-14,06:02:35
39.949727,116.311819,0,159,39858.2518518518,2009-02-14,06:02:40
39.949707,116.31187,0,159,39858.2519097222,2009-02-14,06:02:45
39.949612,116.311979,0,163,39858.2519675926,2009-02-14,06:02:50
39.949552,116.312,0,168,39858.252025463,2009-02-14,06:02:55
39.949517,116.312036,0,181,39858.2520833333,2009-02-14,06:03:00
39.949495,116.312071,0,193,39858.2521412037,2009-02-14,06:03:05
39.949438,116.312136,0,205,39858.2521990741,2009-02-14,06:03:10
39.949446,116.312159,0,215,39858.2522569444,2009-02-14,06:03:15
39.949471,116.312187,0,230,39858.2523148148,2009-02-14,06:03:20
39.949526,116.31222,0,247,39858.2523726852,2009-02-14,06:03:25
39.949643,116.312246,0,262,39858.2524305556,2009-02-14,06:03:30
39.949876,116.312227,0,267,39858.2524884259,2009-02-14,06:03:35
39.950285,116.312143,0,261,39858.2525462963,2009-02-14,06:03:40
39.950806,116.311935,0,242,39858.2526041667,2009-02-14,06:03:45
39.94966,116.312507,0,188,39858.2527199074,2009-02-14,06:03:55
39.949632,116.312544,0,175,39858.2528356481,2009-02-14,06:04:05
39.949631,116.312303,0,219,39858.2528935185,2009-02-14,06:04:10
39.949632,116.312094,0,240,39858.2529513889,2009-02-14,06:04:15
39.949618,116.312087,0,260,39858.2530092593,2009-02-14,06:04:20
39.949604,116.312069,0,280,39858.2530671296,2009-02-14,06:04:25
39.949627,116.312087,0,292,39858.253125,2009-02-14,06:04:30
39.949633,116.312105,0,295,39858.2531828704,2009-02-14,06:04:35
39.949633,116.312105,0,295,39858.2532175926,2009-02-14,06:04:38
39.949641,116.312106,0,293,39858.2532407407,2009-02-14,06:04:40
39.949636,116.312149,0,290,39858.2532986111,2009-02-14,06:04:45
39.949629,116.312211,0,302,39858.2533564815,2009-02-14,06:04:50
39.949655,116.312254,0,304,39858.2534143519,2009-02-14,06:04:55
39.949612,116.312303,0,291,39858.2534722222,2009-02-14,06:05:00
39.949565,116.312304,0,292,39858.2535300926,2009-02-14,06:05:05
39.949574,116.312295,0,294,39858.253587963,2009-02-14,06:05:10
39.949606,116.312292,0,288,39858.2536458333,2009-02-14,06:05:15
39.949615,116.312249,0,289,39858.2537037037,2009-02-14,06:05:20
39.949567,116.312259,0,289,39858.2537615741,2009-02-14,06:05:25
39.949608,116.312152,0,295,39858.2538194444,2009-02-14,06:05:30
39.949695,116.311952,0,291,39858.2538773148,2009-02-14,06:05:35
39.9499,116.31169,0,274,39858.2539351852,2009-02-14,06:05:40
39.950125,116.311561,0,265,39858.2539930556,2009-02-14,06:05:45
39.950044,116.311966,0,250,39858.2540509259,2009-02-14,06:05:50
39.949922,116.312295,0,228,39858.2541087963,2009-02-14,06:05:55
39.949839,116.312214,0,218,39858.2541666667,2009-02-14,06:06:00
39.94976,116.312213,0,204,39858.254224537,2009-02-14,06:06:05
39.949741,116.312214,0,181,39858.2542824074,2009-02-14,06:06:10
39.949621,116.312201,0,192,39858.2543402778,2009-02-14,06:06:15
39.949489,116.312237,0,225,39858.2543981481,2009-02-14,06:06:20
39.949445,116.312255,0,249,39858.2544560185,2009-02-14,06:06:25
39.949295,116.31181,0,253,39858.2545138889,2009-02-14,06:06:30
39.949317,116.311736,0,271,39858.2545717593,2009-02-14,06:06:35
39.949242,116.311569,0,287,39858.2546296296,2009-02-14,06:06:40
39.949164,116.31134,0,311,39858.2546875,2009-02-14,06:06:45
39.949211,116.311381,0,313,39858.2547453704,2009-02-14,06:06:50
39.949128,116.311358,0,334,39858.2548032407,2009-02-14,06:06:55
39.948981,116.311387,0,354,39858.2548611111,2009-02-14,06:07:00
39.948926,116.311453,0,372,39858.2549189815,2009-02-14,06:07:05
39.949017,116.311459,0,377,39858.2549768519,2009-02-14,06:07:10
39.949057,116.311406,0,362,39858.2550347222,2009-02-14,06:07:15
39.949087,116.311346,0,350,39858.2550925926,2009-02-14,06:07:20
39.949126,116.311326,0,339,39858.255150463,2009-02-14,06:07:25
39.949162,116.311311,0,349,39858.2552083333,2009-02-14,06:07:30
39.949195,116.311238,0,337,39858.2552662037,2009-02-14,06:07:35
39.949212,116.311218,0,357,39858.2553240741,2009-02-14,06:07:40
39.949199,116.311217,0,364,39858.2553819444,2009-02-14,06:07:45
39.949159,116.311218,0,372,39858.2554398148,2009-02-14,06:07:50
39.949134,116.3112,0,385,39858.2554976852,2009-02-14,06:07:55
39.94914,116.31117,0,388,39858.2555555556,2009-02-14,06:08:00
39.949137,116.311154,0,388,39858.2556134259,2009-02-14,06:08:05
39.949225,116.311185,0,389,39858.2556712963,2009-02-14,06:08:10
39.949283,116.31127,0,385,39858.2557291667,2009-02-14,06:08:15
39.949323,116.311298,0,374,39858.255787037,2009-02-14,06:08:20
39.949362,116.311385,0,365,39858.2558449074,2009-02-14,06:08:25
39.949366,116.311461,0,368,39858.2559027778,2009-02-14,06:08:30
39.949341,116.311542,0,368,39858.2559606481,2009-02-14,06:08:35
39.949341,116.311655,0,377,39858.2560185185,2009-02-14,06:08:40
39.949326,116.311724,0,377,39858.2560763889,2009-02-14,06:08:45
39.949336,116.311819,0,387,39858.2561342593,2009-02-14,06:08:50
39.949331,116.311859,0,395,39858.2561921296,2009-02-14,06:08:55
39.949372,116.311847,0,402,39858.25625,2009-02-14,06:09:00
39.9496,116.311987,0,403,39858.2563078704,2009-02-14,06:09:05
39.950137,116.312244,0,401,39858.2563657407,2009-02-14,06:09:10
39.949764,116.312261,0,417,39858.2564814815,2009-02-14,06:09:20
39.949932,116.31221,0,398,39858.2565972222,2009-02-14,06:09:30
39.950084,116.312063,0,183,39858.256712963,2009-02-14,06:09:40
39.950166,116.312427,0,166,39858.2567708333,2009-02-14,06:09:45
39.950487,116.312676,0,-384,39858.2572916667,2009-02-14,06:10:30
39.950281,116.312297,0,86,39858.257349537,2009-02-14,06:10:35
39.950255,116.312299,0,103,39858.2574074074,2009-02-14,06:10:40
39.950212,116.312294,0,108,39858.2574652778,2009-02-14,06:10:45
39.950083,116.312203,0,121,39858.2575231481,2009-02-14,06:10:50
39.949819,116.313032,0,228,39858.2576388889,2009-02-14,06:11:00
39.949932,116.313163,0,166,39858.2576967593,2009-02-14,06:11:05
39.949905,116.313031,0,143,39858.2577546296,2009-02-14,06:11:10
39.949869,116.312905,0,149,39858.2578125,2009-02-14,06:11:15
39.949711,116.312824,0,145,39858.2578703704,2009-02-14,06:11:20
39.949782,116.312767,0,149,39858.2579282407,2009-02-14,06:11:25
39.949811,116.31279,0,117,39858.2579861111,2009-02-14,06:11:30
39.949794,116.312725,0,130,39858.2580439815,2009-02-14,06:11:35
39.949814,116.312595,0,136,39858.2581018518,2009-02-14,06:11:40
39.94969,116.312315,0,156,39858.2581597222,2009-02-14,06:11:45
39.949647,116.311956,0,167,39858.2582175926,2009-02-14,06:11:50
39.949585,116.311702,0,175,39858.258275463,2009-02-14,06:11:55
39.949581,116.311681,0,181,39858.2583333333,2009-02-14,06:12:00
39.949576,116.311494,0,215,39858.2583912037,2009-02-14,06:12:05
39.949719,116.311635,0,245,39858.2584490741,2009-02-14,06:12:10
39.949798,116.311706,0,275,39858.2585069444,2009-02-14,06:12:15
39.949864,116.311801,0,300,39858.2585648148,2009-02-14,06:12:20
39.949855,116.311904,0,313,39858.2586226852,2009-02-14,06:12:25
39.949921,116.311985,0,313,39858.2586805556,2009-02-14,06:12:30
39.949952,116.311791,0,316,39858.2587384259,2009-02-14,06:12:35
39.950044,116.311731,0,316,39858.2587962963,2009-02-14,06:12:40
39.950176,116.311747,0,307,39858.2588541667,2009-02-14,06:12:45
39.950173,116.311712,0,315,39858.258912037,2009-02-14,06:12:50
39.950207,116.311688,0,295,39858.2589699074,2009-02-14,06:12:55
39.950253,116.311638,0,297,39858.2590277778,2009-02-14,06:13:00
39.950295,116.311619,0,295,39858.2590856481,2009-02-14,06:13:05
39.950321,116.311564,0,301,39858.2591435185,2009-02-14,06:13:10
39.950285,116.311431,0,326,39858.2592013889,2009-02-14,06:13:15
39.950287,116.311355,0,350,39858.2592592593,2009-02-14,06:13:20
39.950314,116.311279,0,373,39858.2593171296,2009-02-14,06:13:25
39.950308,116.311201,0,399,39858.259375,2009-02-14,06:13:30
39.950303,116.311177,0,408,39858.2594328704,2009-02-14,06:13:35
39.950287,116.311131,0,415,39858.2594907407,2009-02-14,06:13:40
39.950276,116.311078,0,423,39858.2595486111,2009-02-14,06:13:45
39.950264,116.311017,0,429,39858.2596064815,2009-02-14,06:13:50
39.950272,116.310952,0,424,39858.2596643518,2009-02-14,06:13:55
39.95029,116.310901,0,416,39858.2597222222,2009-02-14,06:14:00
39.950299,116.310845,0,399,39858.2597800926,2009-02-14,06:14:05
39.95031,116.31083,0,389,39858.259837963,2009-02-14,06:14:10
39.95038,116.310894,0,255,39858.2598958333,2009-02-14,06:14:15
39.950391,116.310935,0,235,39858.2599537037,2009-02-14,06:14:20
39.950558,116.310956,0,207,39858.2600115741,2009-02-14,06:14:25
39.950729,116.310971,0,197,39858.2600694444,2009-02-14,06:14:30
39.950907,116.310984,0,197,39858.2601273148,2009-02-14,06:14:35
39.951128,116.311013,0,222,39858.2601851852,2009-02-14,06:14:40
39.951369,116.311049,0,247,39858.2602430556,2009-02-14,06:14:45
39.951644,116.311065,0,275,39858.2603009259,2009-02-14,06:14:50
39.951925,116.311113,0,257,39858.2603587963,2009-02-14,06:14:55
39.952054,116.311122,0,261,39858.2604166667,2009-02-14,06:15:00
39.952264,116.311165,0,260,39858.260474537,2009-02-14,06:15:05
39.9526,116.31118,0,248,39858.2605324074,2009-02-14,06:15:10
39.952911,116.311164,0,245,39858.2605902778,2009-02-14,06:15:15
39.953125,116.311187,0,244,39858.2606481481,2009-02-14,06:15:20
39.953351,116.311214,0,228,39858.2607060185,2009-02-14,06:15:25
39.953669,116.311219,0,227,39858.2607638889,2009-02-14,06:15:30
39.954023,116.311167,0,219,39858.2608217593,2009-02-14,06:15:35
39.954371,116.311157,0,212,39858.2608796296,2009-02-14,06:15:40
39.954684,116.311176,0,205,39858.2609375,2009-02-14,06:15:45
39.954948,116.311209,0,200,39858.2609953704,2009-02-14,06:15:50
39.955151,116.311168,0,206,39858.2610532407,2009-02-14,06:15:55
39.955229,116.311081,0,207,39858.2611111111,2009-02-14,06:16:00
39.955233,116.311071,0,202,39858.2611689815,2009-02-14,06:16:05
39.955236,116.311073,0,202,39858.2612268519,2009-02-14,06:16:10
39.955236,116.311073,0,202,39858.2612615741,2009-02-14,06:16:13
39.955236,116.311068,0,203,39858.2612847222,2009-02-14,06:16:15
39.955236,116.311057,0,203,39858.2613425926,2009-02-14,06:16:20
39.955238,116.311052,0,203,39858.261400463,2009-02-14,06:16:25
39.955246,116.311054,0,202,39858.2614583333,2009-02-14,06:16:30
39.955246,116.311054,0,202,39858.2614930556,2009-02-14,06:16:33
39.955253,116.311057,0,201,39858.2615162037,2009-02-14,06:16:35
39.955289,116.31106,0,202,39858.2615740741,2009-02-14,06:16:40
39.955518,116.311081,0,192,39858.2616319444,2009-02-14,06:16:45
39.955647,116.310788,0,183,39858.2616898148,2009-02-14,06:16:50
39.955628,116.310236,0,175,39858.2617476852,2009-02-14,06:16:55
39.955687,116.309575,0,169,39858.2618055556,2009-02-14,06:17:00
39.955754,116.308848,0,165,39858.2618634259,2009-02-14,06:17:05
39.955751,116.308066,0,153,39858.2619212963,2009-02-14,06:17:10
39.955727,116.307313,0,151,39858.2619791667,2009-02-14,06:17:15
39.955702,116.306536,0,148,39858.262037037,2009-02-14,06:17:20
39.955677,116.305829,0,153,39858.2620949074,2009-02-14,06:17:25
39.955655,116.305184,0,154,39858.2621527778,2009-02-14,06:17:30
39.955678,116.304454,0,135,39858.2622106481,2009-02-14,06:17:35
39.955669,116.303758,0,113,39858.2622685185,2009-02-14,06:17:40
39.955706,116.303271,0,118,39858.2623263889,2009-02-14,06:17:45
39.956052,116.303109,0,105,39858.2623842593,2009-02-14,06:17:50
39.956546,116.303053,0,97,39858.2624421296,2009-02-14,06:17:55
39.957062,116.303058,0,101,39858.2625,2009-02-14,06:18:00
39.957597,116.303074,0,129,39858.2625578704,2009-02-14,06:18:05
39.958308,116.30297,0,131,39858.2626157407,2009-02-14,06:18:10
39.958754,116.302903,0,161,39858.2626736111,2009-02-14,06:18:15
39.958945,116.302867,0,176,39858.2627314815,2009-02-14,06:18:20
39.958976,116.302857,0,184,39858.2627893519,2009-02-14,06:18:25
39.958974,116.302874,0,190,39858.2628472222,2009-02-14,06:18:30
39.958971,116.30288,0,192,39858.2629050926,2009-02-14,06:18:35
39.958968,116.302883,0,193,39858.262962963,2009-02-14,06:18:40
39.958969,116.302883,0,193,39858.2630208333,2009-02-14,06:18:45
39.95897,116.302881,0,194,39858.2630787037,2009-02-14,06:18:50
39.958971,116.302879,0,194,39858.2631365741,2009-02-14,06:18:55
39.958971,116.302878,0,194,39858.2631944444,2009-02-14,06:19:00
39.958971,116.302876,0,194,39858.2632523148,2009-02-14,06:19:05
39.958971,116.302875,0,194,39858.2633101852,2009-02-14,06:19:10
39.958971,116.302874,0,194,39858.2633680556,2009-02-14,06:19:15
39.958971,116.302873,0,193,39858.2634259259,2009-02-14,06:19:20
39.958971,116.302872,0,193,39858.2634837963,2009-02-14,06:19:25
39.958972,116.302871,0,193,39858.2635416667,2009-02-14,06:19:30
39.958972,116.30287,0,193,39858.263599537,2009-02-14,06:19:35
39.958972,116.302869,0,193,39858.2636574074,2009-02-14,06:19:40
39.958973,116.302868,0,193,39858.2637152778,2009-02-14,06:19:45
39.958973,116.302868,0,193,39858.2637731481,2009-02-14,06:19:50
39.958973,116.302868,0,193,39858.2638078704,2009-02-14,06:19:53
39.958975,116.302866,0,193,39858.2638310185,2009-02-14,06:19:55
39.959218,116.30278,0,185,39858.2638888889,2009-02-14,06:20:00
39.959514,116.302709,0,171,39858.2639467593,2009-02-14,06:20:05
39.959765,116.302641,0,155,39858.2640046296,2009-02-14,06:20:10
39.960044,116.302553,0,143,39858.2640625,2009-02-14,06:20:15
39.960135,116.302507,0,131,39858.2641203704,2009-02-14,06:20:20
39.960176,116.302492,0,131,39858.2641782407,2009-02-14,06:20:25
39.96022,116.302465,0,128,39858.2642361111,2009-02-14,06:20:30
39.960246,116.302448,0,126,39858.2642939815,2009-02-14,06:20:35
39.960246,116.302448,0,126,39858.2643287037,2009-02-14,06:20:38
39.960245,116.302444,0,119,39858.2643518519,2009-02-14,06:20:40
39.960233,116.302453,0,114,39858.2644097222,2009-02-14,06:20:45
39.96023,116.302439,0,109,39858.2644675926,2009-02-14,06:20:50
39.960208,116.302398,0,98,39858.264525463,2009-02-14,06:20:55
39.960166,116.302379,0,98,39858.2645833333,2009-02-14,06:21:00
39.960048,116.302371,0,94,39858.2646412037,2009-02-14,06:21:05
39.960028,116.302382,0,90,39858.2646990741,2009-02-14,06:21:10
39.960061,116.302441,0,85,39858.2647569444,2009-02-14,06:21:15
39.960053,116.302505,0,81,39858.2648148148,2009-02-14,06:21:20
39.960013,116.3025,0,83,39858.2648726852,2009-02-14,06:21:25
39.960014,116.302516,0,84,39858.2649305556,2009-02-14,06:21:30
39.960111,116.302503,0,101,39858.2649884259,2009-02-14,06:21:35
39.96021,116.302476,0,109,39858.2650462963,2009-02-14,06:21:40
39.96021,116.302476,0,109,39858.2650810185,2009-02-14,06:21:43
39.960205,116.302477,0,114,39858.2651041667,2009-02-14,06:21:45
39.960198,116.302455,0,106,39858.265162037,2009-02-14,06:21:50
39.96018,116.302508,0,111,39858.2652199074,2009-02-14,06:21:55
39.960211,116.302498,0,110,39858.2652777778,2009-02-14,06:22:00
39.960254,116.30249,0,106,39858.2653356481,2009-02-14,06:22:05
39.960268,116.302475,0,101,39858.2653935185,2009-02-14,06:22:10
39.960238,116.302489,0,99,39858.2654513889,2009-02-14,06:22:15
39.960221,116.302498,0,90,39858.2655092593,2009-02-14,06:22:20
39.960272,116.30246,0,90,39858.2655671296,2009-02-14,06:22:25
39.960317,116.302435,0,91,39858.265625,2009-02-14,06:22:30
39.960317,116.302435,0,91,39858.2656597222,2009-02-14,06:22:33
39.960325,116.30243,0,87,39858.2656828704,2009-02-14,06:22:35
39.960289,116.302431,0,90,39858.2657407407,2009-02-14,06:22:40
39.960197,116.302448,0,87,39858.2657986111,2009-02-14,06:22:45
39.960174,116.302447,0,85,39858.2658564815,2009-02-14,06:22:50
39.960158,116.302466,0,96,39858.2659143518,2009-02-14,06:22:55
39.960142,116.302485,0,104,39858.2659722222,2009-02-14,06:23:00
39.960144,116.30244,0,103,39858.2660300926,2009-02-14,06:23:05
39.960174,116.302426,0,99,39858.266087963,2009-02-14,06:23:10
39.960208,116.302411,0,96,39858.2661458333,2009-02-14,06:23:15
39.960354,116.302327,0,75,39858.2662037037,2009-02-14,06:23:20
39.96054,116.302226,0,67,39858.2662615741,2009-02-14,06:23:25
39.961054,116.302236,0,65,39858.2663194444,2009-02-14,06:23:30
39.961496,116.302195,0,75,39858.2663773148,2009-02-14,06:23:35
39.961803,116.302171,0,85,39858.2664351852,2009-02-14,06:23:40
39.962016,116.302149,0,87,39858.2664930556,2009-02-14,06:23:45
39.962392,116.302044,0,95,39858.2665509259,2009-02-14,06:23:50
39.962818,116.301981,0,100,39858.2666087963,2009-02-14,06:23:55
39.963245,116.301932,0,109,39858.2666666667,2009-02-14,06:24:00
39.963736,116.301837,0,119,39858.266724537,2009-02-14,06:24:05
39.964188,116.30176,0,116,39858.2667824074,2009-02-14,06:24:10
39.964618,116.30176,0,94,39858.2668402778,2009-02-14,06:24:15
39.965147,116.301712,0,81,39858.2668981481,2009-02-14,06:24:20
39.965598,116.301585,0,83,39858.2669560185,2009-02-14,06:24:25
39.966006,116.301497,0,98,39858.2670138889,2009-02-14,06:24:30
39.966539,116.301387,0,88,39858.2670717593,2009-02-14,06:24:35
39.967132,116.301298,0,90,39858.2671296296,2009-02-14,06:24:40
39.967593,116.301273,0,82,39858.2671875,2009-02-14,06:24:45
39.967826,116.301226,0,85,39858.2672453704,2009-02-14,06:24:50
39.967984,116.301217,0,98,39858.2673032407,2009-02-14,06:24:55
39.968194,116.301193,0,113,39858.2673611111,2009-02-14,06:25:00
39.968443,116.301168,0,99,39858.2674189815,2009-02-14,06:25:05
39.968671,116.301153,0,136,39858.2674768518,2009-02-14,06:25:10
39.968847,116.301151,0,162,39858.2675347222,2009-02-14,06:25:15
39.968901,116.301169,0,190,39858.2675925926,2009-02-14,06:25:20
39.968906,116.301171,0,204,39858.267650463,2009-02-14,06:25:25
39.968904,116.301172,0,208,39858.2677083333,2009-02-14,06:25:30
39.968907,116.301173,0,208,39858.2677662037,2009-02-14,06:25:35
39.968907,116.301173,0,208,39858.2678009259,2009-02-14,06:25:38
39.968907,116.301172,0,209,39858.2678240741,2009-02-14,06:25:40
39.968933,116.301127,0,210,39858.2678819444,2009-02-14,06:25:45
39.96898,116.301127,0,214,39858.2679398148,2009-02-14,06:25:50
39.969021,116.301108,0,238,39858.2679976852,2009-02-14,06:25:55
39.96904,116.301056,0,268,39858.2680555556,2009-02-14,06:26:00
39.969119,116.300968,0,277,39858.2681134259,2009-02-14,06:26:05
39.969133,116.30092,0,286,39858.2681712963,2009-02-14,06:26:10
39.969145,116.30092,0,294,39858.2682291667,2009-02-14,06:26:15
39.969164,116.300915,0,296,39858.268287037,2009-02-14,06:26:20
39.969179,116.300895,0,298,39858.2683449074,2009-02-14,06:26:25
39.969223,116.300882,0,288,39858.2684027778,2009-02-14,06:26:30
39.969297,116.3009,0,284,39858.2684606481,2009-02-14,06:26:35
39.969332,116.3009,0,284,39858.2685185185,2009-02-14,06:26:40
39.969357,116.300954,0,283,39858.2685763889,2009-02-14,06:26:45
39.969405,116.30104,0,292,39858.2686342593,2009-02-14,06:26:50
39.969408,116.301149,0,297,39858.2686921296,2009-02-14,06:26:55
39.969466,116.301242,0,303,39858.26875,2009-02-14,06:27:00
39.96952,116.301361,0,308,39858.2688078704,2009-02-14,06:27:05
39.969502,116.301511,0,317,39858.2688657407,2009-02-14,06:27:10
39.96957,116.30162,0,347,39858.2689236111,2009-02-14,06:27:15
39.969516,116.301826,0,383,39858.2689814815,2009-02-14,06:27:20
39.969473,116.302059,0,467,39858.2690393519,2009-02-14,06:27:25
39.96948,116.302376,0,550,39858.2690972222,2009-02-14,06:27:30
39.969467,116.302547,0,575,39858.2691550926,2009-02-14,06:27:35
39.969493,116.302738,0,630,39858.269212963,2009-02-14,06:27:40
39.969602,116.302839,0,599,39858.2692708333,2009-02-14,06:27:45
39.969598,116.3028,0,606,39858.2693287037,2009-02-14,06:27:50
39.969636,116.302836,0,601,39858.2693865741,2009-02-14,06:27:55
39.969737,116.302837,0,606,39858.2694444444,2009-02-14,06:28:00
39.969764,116.30289,0,643,39858.2695023148,2009-02-14,06:28:05
39.969877,116.302804,0,640,39858.2695601852,2009-02-14,06:28:10
39.97002,116.302771,0,652,39858.2696180556,2009-02-14,06:28:15
39.970113,116.302444,0,578,39858.2696759259,2009-02-14,06:28:20
39.970225,116.302359,0,567,39858.2697337963,2009-02-14,06:28:25
39.970238,116.302374,0,570,39858.2697916667,2009-02-14,06:28:30
39.970256,116.302233,0,598,39858.269849537,2009-02-14,06:28:35
39.970289,116.302144,0,614,39858.2699074074,2009-02-14,06:28:40
39.970264,116.302135,0,624,39858.2699652778,2009-02-14,06:28:45
39.97014,116.302131,0,640,39858.2700231481,2009-02-14,06:28:50
39.970076,116.302136,0,657,39858.2700810185,2009-02-14,06:28:55
39.970029,116.302208,0,673,39858.2701388889,2009-02-14,06:29:00
39.970027,116.302335,0,683,39858.2701967593,2009-02-14,06:29:05
39.970044,116.302466,0,696,39858.2702546296,2009-02-14,06:29:10
39.970078,116.302698,0,706,39858.2703125,2009-02-14,06:29:15
39.970039,116.302985,0,711,39858.2703703704,2009-02-14,06:29:20
39.970059,116.303198,0,723,39858.2704282407,2009-02-14,06:29:25
39.970336,116.303411,0,727,39858.2704861111,2009-02-14,06:29:30
39.970443,116.303451,0,723,39858.2705439815,2009-02-14,06:29:35
39.970481,116.303293,0,684,39858.2706018519,2009-02-14,06:29:40
39.97059,116.30322,0,620,39858.2706597222,2009-02-14,06:29:45
39.970666,116.303015,0,575,39858.2707175926,2009-02-14,06:29:50
39.970655,116.30311,0,533,39858.270775463,2009-02-14,06:29:55
39.970645,116.303231,0,512,39858.2708333333,2009-02-14,06:30:00
39.970645,116.303377,0,463,39858.2708912037,2009-02-14,06:30:05
39.970655,116.30346,0,443,39858.2709490741,2009-02-14,06:30:10
39.970742,116.303603,0,401,39858.2710069444,2009-02-14,06:30:15
39.970815,116.303728,0,350,39858.2710648148,2009-02-14,06:30:20
39.970821,116.303752,0,344,39858.2711226852,2009-02-14,06:30:25
39.970858,116.303764,0,348,39858.2711805556,2009-02-14,06:30:30
39.970899,116.303763,0,353,39858.2712384259,2009-02-14,06:30:35
39.970938,116.303769,0,357,39858.2712962963,2009-02-14,06:30:40
39.970972,116.303781,0,361,39858.2713541667,2009-02-14,06:30:45
39.97109,116.303775,0,340,39858.271412037,2009-02-14,06:30:50
39.971126,116.303806,0,330,39858.2714699074,2009-02-14,06:30:55
39.971157,116.303927,0,313,39858.2715277778,2009-02-14,06:31:00
39.97118,116.304047,0,291,39858.2715856481,2009-02-14,06:31:05
39.971215,116.304147,0,284,39858.2716435185,2009-02-14,06:31:10
39.971236,116.304258,0,276,39858.2717013889,2009-02-14,06:31:15
39.971226,116.304359,0,267,39858.2717592593,2009-02-14,06:31:20
39.971233,116.304451,0,266,39858.2718171296,2009-02-14,06:31:25
39.971248,116.30454,0,267,39858.271875,2009-02-14,06:31:30
39.971267,116.304601,0,260,39858.2719328704,2009-02-14,06:31:35
39.971302,116.304639,0,255,39858.2719907407,2009-02-14,06:31:40
39.971343,116.30469,0,250,39858.2720486111,2009-02-14,06:31:45
39.971329,116.304743,0,240,39858.2721064815,2009-02-14,06:31:50
39.971367,116.304795,0,239,39858.2721643519,2009-02-14,06:31:55
39.971414,116.304817,0,238,39858.2722222222,2009-02-14,06:32:00
39.971428,116.304871,0,238,39858.2722800926,2009-02-14,06:32:05
39.971434,116.304942,0,240,39858.272337963,2009-02-14,06:32:10
39.971451,116.304975,0,239,39858.2723958333,2009-02-14,06:32:15
39.971439,116.304979,0,240,39858.2724537037,2009-02-14,06:32:20
39.97139,116.304977,0,240,39858.2725115741,2009-02-14,06:32:25
39.971457,116.305059,0,240,39858.2725694444,2009-02-14,06:32:30
39.971435,116.305114,0,240,39858.2726273148,2009-02-14,06:32:35
39.971445,116.305122,0,240,39858.2726851852,2009-02-14,06:32:40
39.971415,116.305142,0,240,39858.2727430556,2009-02-14,06:32:45
39.971415,116.305161,0,240,39858.2728009259,2009-02-14,06:32:50
39.97141,116.305184,0,240,39858.2728587963,2009-02-14,06:32:55
39.971461,116.305196,0,240,39858.2729166667,2009-02-14,06:33:00
39.971587,116.305103,0,240,39858.272974537,2009-02-14,06:33:05
39.971409,116.304577,0,-71,39858.2774305556,2009-02-14,06:39:30
39.971538,116.304662,0,154,39858.2774884259,2009-02-14,06:39:35
39.971554,116.304485,0,133,39858.2775462963,2009-02-14,06:39:40
39.971772,116.304456,0,128,39858.2776041667,2009-02-14,06:39:45
39.971856,116.304115,0,143,39858.277662037,2009-02-14,06:39:50
39.971969,116.303749,0,138,39858.2777199074,2009-02-14,06:39:55
39.972363,116.303342,0,151,39858.2777777778,2009-02-14,06:40:00
39.971808,116.303439,0,206,39858.2778356481,2009-02-14,06:40:05
39.971766,116.303633,0,216,39858.2778935185,2009-02-14,06:40:10
39.971616,116.303801,0,224,39858.2779513889,2009-02-14,06:40:15
39.971676,116.303881,0,229,39858.2780092593,2009-02-14,06:40:20
39.971654,116.303772,0,239,39858.2780671296,2009-02-14,06:40:25
39.971627,116.303646,0,250,39858.278125,2009-02-14,06:40:30
39.971582,116.303556,0,256,39858.2781828704,2009-02-14,06:40:35
39.97158,116.303627,0,253,39858.2782407407,2009-02-14,06:40:40
39.971514,116.303651,0,250,39858.2782986111,2009-02-14,06:40:45
39.971397,116.30368,0,243,39858.2783564815,2009-02-14,06:40:50
39.971231,116.303773,0,242,39858.2784143519,2009-02-14,06:40:55
39.97105,116.303812,0,252,39858.2784722222,2009-02-14,06:41:00
39.970957,116.30379,0,264,39858.2785300926,2009-02-14,06:41:05
39.970785,116.303741,0,271,39858.278587963,2009-02-14,06:41:10
39.970618,116.303748,0,261,39858.2786458333,2009-02-14,06:41:15
39.970624,116.303698,0,271,39858.2787037037,2009-02-14,06:41:20
39.970618,116.303571,0,280,39858.2787615741,2009-02-14,06:41:25
39.970729,116.303442,0,261,39858.2788194444,2009-02-14,06:41:30
39.970757,116.303377,0,251,39858.2788773148,2009-02-14,06:41:35
39.970766,116.303296,0,244,39858.2789351852,2009-02-14,06:41:40
39.970769,116.30323,0,248,39858.2789930556,2009-02-14,06:41:45
39.970752,116.303121,0,260,39858.2790509259,2009-02-14,06:41:50
39.970752,116.303121,0,260,39858.2790856481,2009-02-14,06:41:53
39.97076,116.303124,0,266,39858.2791087963,2009-02-14,06:41:55
39.970685,116.303062,0,272,39858.2791666667,2009-02-14,06:42:00
39.970689,116.303019,0,289,39858.279224537,2009-02-14,06:42:05
39.970542,116.302865,0,261,39858.2792824074,2009-02-14,06:42:10
39.970497,116.302665,0,256,39858.2793402778,2009-02-14,06:42:15
39.970472,116.302536,0,255,39858.2793981481,2009-02-14,06:42:20
39.970528,116.302449,0,259,39858.2794560185,2009-02-14,06:42:25
39.970613,116.302359,0,263,39858.2795138889,2009-02-14,06:42:30
39.970646,116.30216,0,270,39858.2795717593,2009-02-14,06:42:35
39.970715,116.301992,0,280,39858.2796296296,2009-02-14,06:42:40
39.970764,116.301816,0,294,39858.2796875,2009-02-14,06:42:45
39.970762,116.301641,0,306,39858.2797453704,2009-02-14,06:42:50
39.970719,116.301519,0,325,39858.2798032407,2009-02-14,06:42:55
39.970475,116.30146,0,366,39858.2798611111,2009-02-14,06:43:00
39.970463,116.301459,0,365,39858.2799189815,2009-02-14,06:43:05
39.970312,116.301444,0,370,39858.2799768519,2009-02-14,06:43:10
39.970211,116.301449,0,376,39858.2800347222,2009-02-14,06:43:15
39.96984,116.301692,0,378,39858.2800925926,2009-02-14,06:43:20
39.969757,116.301708,0,384,39858.280150463,2009-02-14,06:43:25
39.969854,116.301683,0,377,39858.2802083333,2009-02-14,06:43:30
39.96985,116.301708,0,374,39858.2802662037,2009-02-14,06:43:35
39.969832,116.301731,0,377,39858.2803240741,2009-02-14,06:43:40
39.969749,116.301753,0,376,39858.2803819444,2009-02-14,06:43:45
39.969728,116.301816,0,377,39858.2804398148,2009-02-14,06:43:50
39.969633,116.301803,0,373,39858.2804976852,2009-02-14,06:43:55
39.96959,116.30181,0,374,39858.2805555556,2009-02-14,06:44:00
39.96956,116.301791,0,377,39858.2806134259,2009-02-14,06:44:05
39.969484,116.301774,0,375,39858.2806712963,2009-02-14,06:44:10
39.969446,116.301758,0,374,39858.2807291667,2009-02-14,06:44:15
39.969426,116.301761,0,376,39858.280787037,2009-02-14,06:44:20
39.969443,116.301732,0,376,39858.2808449074,2009-02-14,06:44:25
39.96968,116.301547,0,358,39858.2809027778,2009-02-14,06:44:30
39.969672,116.301478,0,350,39858.2809606481,2009-02-14,06:44:35
39.969628,116.301385,0,327,39858.2810185185,2009-02-14,06:44:40
39.96959,116.301281,0,302,39858.2810763889,2009-02-14,06:44:45
39.969565,116.301227,0,294,39858.2811342593,2009-02-14,06:44:50
39.969526,116.301141,0,276,39858.2811921296,2009-02-14,06:44:55
39.969536,116.301064,0,273,39858.28125,2009-02-14,06:45:00
39.969538,116.301042,0,263,39858.2813078704,2009-02-14,06:45:05
39.969533,116.301031,0,248,39858.2813657407,2009-02-14,06:45:10
39.969609,116.301021,0,243,39858.2814236111,2009-02-14,06:45:15
39.96964,116.301014,0,239,39858.2814814815,2009-02-14,06:45:20
39.969684,116.300992,0,234,39858.2815393518,2009-02-14,06:45:25
39.969725,116.300965,0,231,39858.2815972222,2009-02-14,06:45:30
39.969807,116.300942,0,235,39858.2816550926,2009-02-14,06:45:35
39.969852,116.30093,0,239,39858.281712963,2009-02-14,06:45:40
39.969921,116.300952,0,244,39858.2817708333,2009-02-14,06:45:45
39.970005,116.300961,0,248,39858.2818287037,2009-02-14,06:45:50
39.970059,116.300949,0,253,39858.2818865741,2009-02-14,06:45:55
39.970106,116.300907,0,256,39858.2819444444,2009-02-14,06:46:00
39.970145,116.300897,0,258,39858.2820023148,2009-02-14,06:46:05
39.97021,116.300885,0,262,39858.2820601852,2009-02-14,06:46:10
39.970287,116.300871,0,266,39858.2821180556,2009-02-14,06:46:15
39.970377,116.300848,0,272,39858.2821759259,2009-02-14,06:46:20
39.970438,116.300802,0,278,39858.2822337963,2009-02-14,06:46:25
39.970514,116.300791,0,287,39858.2822916667,2009-02-14,06:46:30
39.970574,116.300766,0,295,39858.282349537,2009-02-14,06:46:35
39.970655,116.300743,0,305,39858.2824074074,2009-02-14,06:46:40
39.970723,116.300747,0,310,39858.2824652778,2009-02-14,06:46:45
39.970798,116.300738,0,318,39858.2825231481,2009-02-14,06:46:50
39.970828,116.30071,0,323,39858.2825810185,2009-02-14,06:46:55
39.970899,116.300657,0,324,39858.2826388889,2009-02-14,06:47:00
39.970964,116.300643,0,328,39858.2826967593,2009-02-14,06:47:05
39.971039,116.300628,0,336,39858.2827546296,2009-02-14,06:47:10
39.971097,116.30061,0,347,39858.2828125,2009-02-14,06:47:15
39.971182,116.3006,0,350,39858.2828703704,2009-02-14,06:47:20
39.971258,116.300595,0,355,39858.2829282407,2009-02-14,06:47:25
39.971304,116.300595,0,357,39858.2829861111,2009-02-14,06:47:30
39.971361,116.30061,0,357,39858.2830439815,2009-02-14,06:47:35
39.97138,116.300604,0,355,39858.2831018518,2009-02-14,06:47:40
39.971419,116.300653,0,324,39858.2831597222,2009-02-14,06:47:45
39.971418,116.300665,0,327,39858.2832175926,2009-02-14,06:47:50
39.971484,116.300702,0,321,39858.283275463,2009-02-14,06:47:55
39.97155,116.300704,0,325,39858.2833333333,2009-02-14,06:48:00
39.971605,116.300698,0,326,39858.2833912037,2009-02-14,06:48:05
39.97165,116.300688,0,329,39858.2834490741,2009-02-14,06:48:10
39.971726,116.300588,0,342,39858.2835069444,2009-02-14,06:48:15
39.971788,116.300529,0,365,39858.2835648148,2009-02-14,06:48:20
39.971858,116.300441,0,383,39858.2836226852,2009-02-14,06:48:25
39.971944,116.300381,0,401,39858.2836805556,2009-02-14,06:48:30
39.972029,116.300325,0,414,39858.2837384259,2009-02-14,06:48:35
39.972094,116.300266,0,427,39858.2837962963,2009-02-14,06:48:40
39.972173,116.30023,0,437,39858.2838541667,2009-02-14,06:48:45
39.972253,116.300214,0,444,39858.283912037,2009-02-14,06:48:50
39.972327,116.300211,0,448,39858.2839699074,2009-02-14,06:48:55
39.972411,116.30028,0,454,39858.2840277778,2009-02-14,06:49:00
39.972482,116.300323,0,463,39858.2840856481,2009-02-14,06:49:05
39.972489,116.300334,0,455,39858.2841435185,2009-02-14,06:49:10
39.972498,116.300413,0,455,39858.2842013889,2009-02-14,06:49:15
39.972539,116.300451,0,445,39858.2842592593,2009-02-14,06:49:20
39.972582,116.300472,0,439,39858.2843171296,2009-02-14,06:49:25
39.972636,116.300497,0,426,39858.284375,2009-02-14,06:49:30
39.972704,116.300473,0,422,39858.2844328704,2009-02-14,06:49:35
39.972758,116.300447,0,420,39858.2844907407,2009-02-14,06:49:40
39.972839,116.30045,0,413,39858.2845486111,2009-02-14,06:49:45
39.972902,116.300453,0,406,39858.2846064815,2009-02-14,06:49:50
39.972968,116.300447,0,404,39858.2846643519,2009-02-14,06:49:55
39.973019,116.300423,0,395,39858.2847222222,2009-02-14,06:50:00
39.973093,116.300375,0,388,39858.2847800926,2009-02-14,06:50:05
39.973158,116.300358,0,386,39858.284837963,2009-02-14,06:50:10
39.973247,116.300324,0,383,39858.2848958333,2009-02-14,06:50:15
39.973317,116.300284,0,385,39858.2849537037,2009-02-14,06:50:20
39.973382,116.300223,0,389,39858.2850115741,2009-02-14,06:50:25
39.973443,116.300162,0,398,39858.2850694444,2009-02-14,06:50:30
39.973487,116.300095,0,399,39858.2851273148,2009-02-14,06:50:35
39.973533,116.300117,0,408,39858.2851851852,2009-02-14,06:50:40
39.973579,116.300123,0,414,39858.2852430556,2009-02-14,06:50:45
39.97362,116.300138,0,419,39858.2853009259,2009-02-14,06:50:50
39.973553,116.300236,0,422,39858.2853587963,2009-02-14,06:50:55
39.97354,116.300251,0,426,39858.2854166667,2009-02-14,06:51:00
39.973526,116.300242,0,428,39858.285474537,2009-02-14,06:51:05
39.973514,116.30022,0,429,39858.2855324074,2009-02-14,06:51:10
39.973513,116.300195,0,430,39858.2855902778,2009-02-14,06:51:15
39.973537,116.300164,0,429,39858.2856481481,2009-02-14,06:51:20
39.973554,116.300136,0,428,39858.2857060185,2009-02-14,06:51:25
39.973554,116.300136,0,428,39858.2857407407,2009-02-14,06:51:28
39.973548,116.300131,0,428,39858.2857638889,2009-02-14,06:51:30
39.973553,116.300066,0,428,39858.2858217593,2009-02-14,06:51:35
39.973576,116.299998,0,429,39858.2858796296,2009-02-14,06:51:40
39.973561,116.299897,0,429,39858.2859375,2009-02-14,06:51:45
39.973495,116.299801,0,430,39858.2859953704,2009-02-14,06:51:50
39.973424,116.299761,0,431,39858.2860532407,2009-02-14,06:51:55
39.973372,116.299686,0,432,39858.2861111111,2009-02-14,06:52:00
39.882043,116.454641,0,75,39858.3216898148,2009-02-14,07:43:14
39.881703,116.454735,0,81,39858.3217476852,2009-02-14,07:43:19
39.881144,116.454842,0,150,39858.3218055556,2009-02-14,07:43:24
39.880716,116.454923,0,143,39858.3218634259,2009-02-14,07:43:29
39.880223,116.454991,0,147,39858.3219212963,2009-02-14,07:43:34
39.879816,116.454885,0,147,39858.3219791667,2009-02-14,07:43:39
39.879556,116.454803,0,144,39858.322037037,2009-02-14,07:43:44
39.879349,116.45478,0,147,39858.3220949074,2009-02-14,07:43:49
39.879222,116.45478,0,143,39858.3221527778,2009-02-14,07:43:54
39.879191,116.454775,0,143,39858.3222106481,2009-02-14,07:43:59
39.879128,116.454764,0,141,39858.3222685185,2009-02-14,07:44:04
39.879111,116.454702,0,145,39858.3223263889,2009-02-14,07:44:09
39.879139,116.454672,0,147,39858.3223842593,2009-02-14,07:44:14
39.879132,116.454674,0,148,39858.3224421296,2009-02-14,07:44:19
39.879131,116.454675,0,148,39858.3225,2009-02-14,07:44:24
39.879131,116.454675,0,148,39858.3225347222,2009-02-14,07:44:27
39.879135,116.454673,0,148,39858.3225578704,2009-02-14,07:44:29
39.879138,116.454698,0,136,39858.3226157407,2009-02-14,07:44:34
39.879138,116.454698,0,136,39858.322650463,2009-02-14,07:44:37
39.87914,116.454697,0,133,39858.3226736111,2009-02-14,07:44:39
39.879064,116.454728,0,132,39858.3227314815,2009-02-14,07:44:44
39.878996,116.454736,0,131,39858.3227893518,2009-02-14,07:44:49
39.878903,116.45477,0,128,39858.3228472222,2009-02-14,07:44:54
39.87888,116.454763,0,127,39858.3229050926,2009-02-14,07:44:59
39.87887,116.454766,0,127,39858.322962963,2009-02-14,07:45:04
39.87887,116.454766,0,127,39858.3229976852,2009-02-14,07:45:07
39.878866,116.454768,0,126,39858.3230208333,2009-02-14,07:45:09
39.878872,116.454779,0,123,39858.3230787037,2009-02-14,07:45:14
39.878872,116.454779,0,123,39858.3231134259,2009-02-14,07:45:17
39.878866,116.45478,0,123,39858.3231365741,2009-02-14,07:45:19
39.878849,116.454774,0,119,39858.3231944444,2009-02-14,07:45:24
39.878845,116.454775,0,120,39858.3232523148,2009-02-14,07:45:29
39.878845,116.454775,0,120,39858.323287037,2009-02-14,07:45:32
39.878843,116.454773,0,120,39858.3233101852,2009-02-14,07:45:34
39.878826,116.454773,0,118,39858.3233680556,2009-02-14,07:45:39
39.878811,116.454777,0,115,39858.3234259259,2009-02-14,07:45:44
39.878734,116.454781,0,116,39858.3234837963,2009-02-14,07:45:49
39.878667,116.454783,0,116,39858.3235416667,2009-02-14,07:45:54
39.878654,116.45479,0,112,39858.323599537,2009-02-14,07:45:59
39.878654,116.45479,0,112,39858.3236342593,2009-02-14,07:46:02
39.878658,116.454789,0,112,39858.3236574074,2009-02-14,07:46:04
39.878649,116.454785,0,111,39858.3237152778,2009-02-14,07:46:09
39.878633,116.454777,0,106,39858.3237731481,2009-02-14,07:46:14
39.878621,116.454761,0,103,39858.3238310185,2009-02-14,07:46:19
39.878615,116.454751,0,100,39858.3238888889,2009-02-14,07:46:24
39.878615,116.454751,0,100,39858.3239236111,2009-02-14,07:46:27
39.878612,116.454743,0,97,39858.3239467593,2009-02-14,07:46:29
39.8786,116.454742,0,96,39858.3240046296,2009-02-14,07:46:34
39.878588,116.454737,0,96,39858.3240625,2009-02-14,07:46:39
39.878589,116.454728,0,94,39858.3241203704,2009-02-14,07:46:44
39.878547,116.454725,0,94,39858.3241782407,2009-02-14,07:46:49
39.878464,116.45472,0,93,39858.3242361111,2009-02-14,07:46:54
39.878422,116.454725,0,86,39858.3242939815,2009-02-14,07:46:59
39.878455,116.454713,0,87,39858.3243518519,2009-02-14,07:47:04
39.878385,116.454731,0,86,39858.3244097222,2009-02-14,07:47:09
39.878352,116.454751,0,87,39858.3244675926,2009-02-14,07:47:14
39.878287,116.454757,0,83,39858.324525463,2009-02-14,07:47:19
39.878213,116.454762,0,81,39858.3245833333,2009-02-14,07:47:24
39.878176,116.454751,0,78,39858.3246412037,2009-02-14,07:47:29
39.878176,116.454751,0,78,39858.3246759259,2009-02-14,07:47:32
39.87817,116.454749,0,79,39858.3246990741,2009-02-14,07:47:34
39.878158,116.454773,0,82,39858.3247569444,2009-02-14,07:47:39
39.87808,116.454768,0,86,39858.3248148148,2009-02-14,07:47:44
39.878041,116.454765,0,88,39858.3248726852,2009-02-14,07:47:49
39.877991,116.454786,0,91,39858.3249305556,2009-02-14,07:47:54
39.877829,116.454731,0,91,39858.3249884259,2009-02-14,07:47:59
39.877742,116.454707,0,99,39858.3250462963,2009-02-14,07:48:04
39.877555,116.45473,0,111,39858.3251041667,2009-02-14,07:48:09
39.877287,116.454732,0,122,39858.325162037,2009-02-14,07:48:14
39.876934,116.454737,0,125,39858.3252199074,2009-02-14,07:48:19
39.876501,116.454698,0,100,39858.3252777778,2009-02-14,07:48:24
39.875954,116.454595,0,53,39858.3253356481,2009-02-14,07:48:29
39.875291,116.454626,0,14,39858.3253935185,2009-02-14,07:48:34
39.874721,116.45463,0,45,39858.3254513889,2009-02-14,07:48:39
39.874053,116.454595,0,34,39858.3255092593,2009-02-14,07:48:44
39.873315,116.454599,0,51,39858.3255671296,2009-02-14,07:48:49
39.872551,116.454617,0,84,39858.325625,2009-02-14,07:48:54
39.87181,116.454655,0,107,39858.3256828704,2009-02-14,07:48:59
39.871301,116.454633,0,114,39858.3257407407,2009-02-14,07:49:04
39.870961,116.454617,0,98,39858.3257986111,2009-02-14,07:49:09
39.870675,116.454643,0,85,39858.3258564815,2009-02-14,07:49:14
39.870562,116.454622,0,105,39858.3259143519,2009-02-14,07:49:19
39.870576,116.45461,0,96,39858.3259722222,2009-02-14,07:49:24
39.870588,116.454609,0,87,39858.3260300926,2009-02-14,07:49:29
39.870596,116.454609,0,79,39858.326087963,2009-02-14,07:49:34
39.8706,116.454609,0,73,39858.3261458333,2009-02-14,07:49:39
39.870599,116.454609,0,70,39858.3262037037,2009-02-14,07:49:44
39.870591,116.454609,0,69,39858.3262615741,2009-02-14,07:49:49
39.870588,116.454609,0,69,39858.3263194444,2009-02-14,07:49:54
39.870581,116.454608,0,70,39858.3263773148,2009-02-14,07:49:59
39.870583,116.454607,0,70,39858.3264351852,2009-02-14,07:50:04
39.870584,116.454607,0,71,39858.3264930556,2009-02-14,07:50:09
39.870581,116.454607,0,71,39858.3265509259,2009-02-14,07:50:14
39.870581,116.454607,0,71,39858.3265856481,2009-02-14,07:50:17
39.870582,116.454608,0,71,39858.3266087963,2009-02-14,07:50:19
39.870545,116.454594,0,73,39858.3266666667,2009-02-14,07:50:24
39.870306,116.454566,0,81,39858.326724537,2009-02-14,07:50:29
39.870186,116.454572,0,86,39858.3267824074,2009-02-14,07:50:34
39.870148,116.454592,0,93,39858.3268402778,2009-02-14,07:50:39
39.870198,116.454553,0,93,39858.3268981481,2009-02-14,07:50:44
39.870263,116.454565,0,92,39858.3269560185,2009-02-14,07:50:49
39.870383,116.454582,0,94,39858.3270138889,2009-02-14,07:50:54
39.870542,116.454596,0,104,39858.3270717593,2009-02-14,07:50:59
39.87069,116.454607,0,122,39858.3271296296,2009-02-14,07:51:04
39.870672,116.454652,0,159,39858.3271875,2009-02-14,07:51:09
39.870622,116.454674,0,155,39858.3272453704,2009-02-14,07:51:14
39.870645,116.454708,0,149,39858.3273032407,2009-02-14,07:51:19
39.870738,116.454822,0,144,39858.3273611111,2009-02-14,07:51:24
39.870883,116.455198,0,165,39858.3274189815,2009-02-14,07:51:29
39.870624,116.455924,0,220,39858.3274768519,2009-02-14,07:51:34
39.870531,116.45671,0,222,39858.3275347222,2009-02-14,07:51:39
39.870304,116.457524,0,162,39858.3275925926,2009-02-14,07:51:44
39.870181,116.458344,0,155,39858.327650463,2009-02-14,07:51:49
39.870168,116.45922,0,159,39858.3277083333,2009-02-14,07:51:54
39.870205,116.46003,0,173,39858.3277662037,2009-02-14,07:51:59
39.870143,116.460711,0,169,39858.3278240741,2009-02-14,07:52:04
39.870084,116.461202,0,142,39858.3278819444,2009-02-14,07:52:09
39.870062,116.461663,0,116,39858.3279398148,2009-02-14,07:52:14
39.870023,116.462095,0,89,39858.3279976852,2009-02-14,07:52:19
39.869995,116.462639,0,73,39858.3280555556,2009-02-14,07:52:24
39.869968,116.463256,0,57,39858.3281134259,2009-02-14,07:52:29
39.869949,116.463913,0,52,39858.3281712963,2009-02-14,07:52:34
39.869964,116.464498,0,62,39858.3282291667,2009-02-14,07:52:39
39.869957,116.464879,0,61,39858.328287037,2009-02-14,07:52:44
39.869908,116.46512,0,76,39858.3283449074,2009-02-14,07:52:49
39.869939,116.465238,0,103,39858.3284027778,2009-02-14,07:52:54
39.870016,116.46521,0,138,39858.3284606481,2009-02-14,07:52:59
39.870031,116.465195,0,140,39858.3285185185,2009-02-14,07:53:04
39.870049,116.465169,0,144,39858.3285763889,2009-02-14,07:53:09
39.870056,116.465156,0,147,39858.3286342593,2009-02-14,07:53:14
39.870056,116.465156,0,147,39858.3286689815,2009-02-14,07:53:17
39.87006,116.46516,0,150,39858.3286921296,2009-02-14,07:53:19
39.870091,116.465271,0,143,39858.32875,2009-02-14,07:53:24
39.870129,116.465575,0,144,39858.3288078704,2009-02-14,07:53:29
39.870173,116.466045,0,146,39858.3288657407,2009-02-14,07:53:34
39.870142,116.466589,0,146,39858.3289236111,2009-02-14,07:53:39
39.870066,116.467146,0,138,39858.3289814815,2009-02-14,07:53:44
39.870011,116.467893,0,131,39858.3290393518,2009-02-14,07:53:49
39.869999,116.468745,0,126,39858.3290972222,2009-02-14,07:53:54
39.870023,116.469436,0,119,39858.3291550926,2009-02-14,07:53:59
39.870018,116.469887,0,105,39858.329212963,2009-02-14,07:54:04
39.870016,116.469989,0,106,39858.3292708333,2009-02-14,07:54:09
39.870017,116.469995,0,106,39858.3293287037,2009-02-14,07:54:14
39.870017,116.469995,0,106,39858.3293634259,2009-02-14,07:54:17
39.870018,116.469993,0,106,39858.3293865741,2009-02-14,07:54:19
39.870018,116.470006,0,105,39858.3294444444,2009-02-14,07:54:24
39.870018,116.470006,0,105,39858.3294791667,2009-02-14,07:54:27
39.870019,116.470001,0,106,39858.3295023148,2009-02-14,07:54:29
39.870021,116.469989,0,107,39858.3295601852,2009-02-14,07:54:34
39.870021,116.469989,0,107,39858.3295949074,2009-02-14,07:54:37
39.870022,116.469987,0,109,39858.3296180556,2009-02-14,07:54:39
39.870026,116.470058,0,110,39858.3296759259,2009-02-14,07:54:44
39.870012,116.470255,0,109,39858.3297337963,2009-02-14,07:54:49
39.869992,116.470645,0,100,39858.3297916667,2009-02-14,07:54:54
39.869984,116.471041,0,81,39858.329849537,2009-02-14,07:54:59
39.869985,116.471436,0,62,39858.3299074074,2009-02-14,07:55:04
39.869904,116.471954,0,54,39858.3299652778,2009-02-14,07:55:09
39.869817,116.472422,0,32,39858.3300231481,2009-02-14,07:55:14
39.869715,116.472637,0,16,39858.3300810185,2009-02-14,07:55:19
39.86972,116.472738,0,15,39858.3301388889,2009-02-14,07:55:24
39.869737,116.472803,0,23,39858.3301967593,2009-02-14,07:55:29
39.869714,116.4728,0,20,39858.3302546296,2009-02-14,07:55:34
39.869731,116.472785,0,20,39858.3303125,2009-02-14,07:55:39
39.869744,116.472765,0,15,39858.3303703704,2009-02-14,07:55:44
39.869744,116.472765,0,15,39858.3304050926,2009-02-14,07:55:47
39.869736,116.472758,0,9,39858.3304282407,2009-02-14,07:55:49
39.869704,116.472837,0,7,39858.3304861111,2009-02-14,07:55:54
39.869716,116.473139,0,14,39858.3305439815,2009-02-14,07:55:59
39.869758,116.473581,0,24,39858.3306018518,2009-02-14,07:56:04
39.86979,116.474153,0,40,39858.3306597222,2009-02-14,07:56:09
39.869839,116.474769,0,60,39858.3307175926,2009-02-14,07:56:14
39.869868,116.475351,0,72,39858.330775463,2009-02-14,07:56:19
39.869838,116.475975,0,66,39858.3308333333,2009-02-14,07:56:24
39.869849,116.476707,0,69,39858.3308912037,2009-02-14,07:56:29
39.869839,116.477506,0,62,39858.3309490741,2009-02-14,07:56:34
39.869808,116.478304,0,61,39858.3310069444,2009-02-14,07:56:39
39.869758,116.479063,0,77,39858.3310648148,2009-02-14,07:56:44
39.869647,116.479861,0,105,39858.3311226852,2009-02-14,07:56:49
39.86941,116.480566,0,136,39858.3311805556,2009-02-14,07:56:54
39.869071,116.481174,0,170,39858.3312384259,2009-02-14,07:56:59
39.868588,116.481621,0,179,39858.3312962963,2009-02-14,07:57:04
39.868144,116.481927,0,171,39858.3313541667,2009-02-14,07:57:09
39.868016,116.482407,0,172,39858.331412037,2009-02-14,07:57:14
39.867951,116.482851,0,175,39858.3314699074,2009-02-14,07:57:19
39.86796,116.483327,0,176,39858.3315277778,2009-02-14,07:57:24
39.8683,116.483991,0,165,39858.3315856481,2009-02-14,07:57:29
39.868634,116.484966,0,128,39858.3316435185,2009-02-14,07:57:34
39.869021,116.485785,0,108,39858.3317013889,2009-02-14,07:57:39
39.869381,116.486636,0,101,39858.3317592593,2009-02-14,07:57:44
39.869591,116.48762,0,119,39858.3318171296,2009-02-14,07:57:49
39.869682,116.488729,0,150,39858.331875,2009-02-14,07:57:54
39.869712,116.489871,0,159,39858.3319328704,2009-02-14,07:57:59
39.869708,116.490943,0,179,39858.3319907407,2009-02-14,07:58:04
39.869584,116.491956,0,152,39858.3320486111,2009-02-14,07:58:09
39.869506,116.492919,0,120,39858.3321064815,2009-02-14,07:58:14
39.869422,116.49359,0,109,39858.3321643519,2009-02-14,07:58:19
39.86899,116.49369,0,102,39858.3322222222,2009-02-14,07:58:24
39.868371,116.493708,0,88,39858.3322800926,2009-02-14,07:58:29
39.867708,116.49372,0,82,39858.332337963,2009-02-14,07:58:34
39.867141,116.493775,0,71,39858.3323958333,2009-02-14,07:58:39
39.866871,116.493758,0,64,39858.3324537037,2009-02-14,07:58:44
39.866854,116.493768,0,67,39858.3325115741,2009-02-14,07:58:49
39.866853,116.493767,0,66,39858.3325694444,2009-02-14,07:58:54
39.866851,116.493767,0,66,39858.3326273148,2009-02-14,07:58:59
39.866851,116.493767,0,66,39858.3326851852,2009-02-14,07:59:04
39.866851,116.493767,0,66,39858.3327199074,2009-02-14,07:59:07
39.866851,116.493767,0,66,39858.3327430556,2009-02-14,07:59:09
39.866863,116.49377,0,65,39858.3328009259,2009-02-14,07:59:14
39.866876,116.493772,0,64,39858.3328587963,2009-02-14,07:59:19
39.866888,116.493738,0,62,39858.3329166667,2009-02-14,07:59:24
39.866915,116.493707,0,61,39858.332974537,2009-02-14,07:59:29
39.866877,116.493682,0,61,39858.3330324074,2009-02-14,07:59:34
39.866822,116.493673,0,56,39858.3330902778,2009-02-14,07:59:39
39.866782,116.493664,0,53,39858.3331481481,2009-02-14,07:59:44
39.866721,116.493664,0,52,39858.3332060185,2009-02-14,07:59:49
39.866665,116.49367,0,59,39858.3332638889,2009-02-14,07:59:54
39.866604,116.49369,0,67,39858.3333217593,2009-02-14,07:59:59
39.866546,116.493693,0,73,39858.3333796296,2009-02-14,08:00:04
39.86648,116.493706,0,80,39858.3334375,2009-02-14,08:00:09
39.866436,116.493715,0,84,39858.3334953704,2009-02-14,08:00:14
39.866376,116.493712,0,90,39858.3335532407,2009-02-14,08:00:19
39.866329,116.493687,0,101,39858.3336111111,2009-02-14,08:00:24
39.866283,116.493645,0,106,39858.3336689815,2009-02-14,08:00:29
39.866245,116.493594,0,111,39858.3337268519,2009-02-14,08:00:34
39.866187,116.493572,0,118,39858.3337847222,2009-02-14,08:00:39
39.866115,116.493544,0,129,39858.3338425926,2009-02-14,08:00:44
39.86606,116.493511,0,132,39858.333900463,2009-02-14,08:00:49
39.866019,116.493493,0,131,39858.3339583333,2009-02-14,08:00:54
39.865959,116.493487,0,128,39858.3340162037,2009-02-14,08:00:59
39.865914,116.49345,0,123,39858.3340740741,2009-02-14,08:01:04
39.865879,116.493436,0,114,39858.3341319444,2009-02-14,08:01:09
39.865839,116.493415,0,104,39858.3341898148,2009-02-14,08:01:14
39.865789,116.493356,0,95,39858.3342476852,2009-02-14,08:01:19
39.865756,116.493342,0,85,39858.3343055556,2009-02-14,08:01:24
39.865713,116.493331,0,83,39858.3343634259,2009-02-14,08:01:29
39.865665,116.49329,0,85,39858.3344212963,2009-02-14,08:01:34
39.86563,116.49322,0,90,39858.3344791667,2009-02-14,08:01:39
39.865582,116.493173,0,86,39858.334537037,2009-02-14,08:01:44
39.865542,116.493095,0,87,39858.3345949074,2009-02-14,08:01:49
39.865487,116.493054,0,88,39858.3346527778,2009-02-14,08:01:54
39.865451,116.49301,0,87,39858.3347106481,2009-02-14,08:01:59
39.865416,116.492971,0,88,39858.3347685185,2009-02-14,08:02:04
39.865384,116.492904,0,84,39858.3348263889,2009-02-14,08:02:09
39.865351,116.492853,0,80,39858.3348842593,2009-02-14,08:02:14
39.865312,116.492793,0,76,39858.3349421296,2009-02-14,08:02:19
39.865266,116.492729,0,75,39858.335,2009-02-14,08:02:24
39.865226,116.492686,0,73,39858.3350578704,2009-02-14,08:02:29
39.865177,116.492632,0,72,39858.3351157407,2009-02-14,08:02:34
39.865138,116.492583,0,74,39858.3351736111,2009-02-14,08:02:39
39.8651,116.492515,0,78,39858.3352314815,2009-02-14,08:02:44
39.865104,116.492476,0,80,39858.3352893519,2009-02-14,08:02:49
39.865111,116.492402,0,87,39858.3353472222,2009-02-14,08:02:54
39.865115,116.492336,0,87,39858.3354050926,2009-02-14,08:02:59
39.865125,116.492283,0,85,39858.335462963,2009-02-14,08:03:04
39.865111,116.492241,0,83,39858.3355208333,2009-02-14,08:03:09
39.865107,116.492154,0,80,39858.3355787037,2009-02-14,08:03:14
39.865121,116.492106,0,78,39858.3356365741,2009-02-14,08:03:19
39.865148,116.492069,0,77,39858.3356944444,2009-02-14,08:03:24
39.865149,116.492009,0,74,39858.3357523148,2009-02-14,08:03:29
39.865164,116.491934,0,80,39858.3358101852,2009-02-14,08:03:34
39.865159,116.491856,0,79,39858.3358680556,2009-02-14,08:03:39
39.865113,116.491802,0,83,39858.3359259259,2009-02-14,08:03:44
39.865113,116.491782,0,83,39858.3359837963,2009-02-14,08:03:49
39.865113,116.491782,0,83,39858.3360185185,2009-02-14,08:03:52
39.865117,116.49178,0,83,39858.3360416667,2009-02-14,08:03:54
39.865143,116.491713,0,84,39858.336099537,2009-02-14,08:03:59
39.865147,116.491691,0,83,39858.3361574074,2009-02-14,08:04:04
39.865131,116.491675,0,84,39858.3362152778,2009-02-14,08:04:09
39.865097,116.491662,0,83,39858.3362731481,2009-02-14,08:04:14
39.865032,116.491639,0,81,39858.3363310185,2009-02-14,08:04:19
39.864996,116.491641,0,79,39858.3363888889,2009-02-14,08:04:24
39.86497,116.491659,0,76,39858.3364467593,2009-02-14,08:04:29
39.864973,116.491658,0,75,39858.3365046296,2009-02-14,08:04:34
39.864979,116.491657,0,75,39858.3365625,2009-02-14,08:04:39
39.864979,116.491657,0,75,39858.3365972222,2009-02-14,08:04:42
39.864986,116.491658,0,75,39858.3366203704,2009-02-14,08:04:44
39.865043,116.491741,0,69,39858.3366782407,2009-02-14,08:04:49
39.865097,116.491745,0,65,39858.3367361111,2009-02-14,08:04:54
39.865097,116.491745,0,65,39858.3367708333,2009-02-14,08:04:57
39.865098,116.491747,0,65,39858.3367939815,2009-02-14,08:04:59
39.865108,116.491751,0,65,39858.3368518518,2009-02-14,08:05:04
39.865131,116.491773,0,64,39858.3369097222,2009-02-14,08:05:09
39.865134,116.491895,0,67,39858.3369675926,2009-02-14,08:05:14
39.865129,116.491949,0,70,39858.337025463,2009-02-14,08:05:19
39.865096,116.492137,0,82,39858.3370833333,2009-02-14,08:05:24
39.865077,116.492214,0,94,39858.3371412037,2009-02-14,08:05:29
39.865068,116.492289,0,98,39858.3371990741,2009-02-14,08:05:34
39.865067,116.492376,0,95,39858.3372569444,2009-02-14,08:05:39
39.865087,116.492441,0,92,39858.3373148148,2009-02-14,08:05:44
39.865125,116.492503,0,90,39858.3373726852,2009-02-14,08:05:49
39.86513,116.49251,0,87,39858.3374305556,2009-02-14,08:05:54
39.865124,116.492511,0,88,39858.3374884259,2009-02-14,08:05:59
39.865124,116.492511,0,88,39858.3375231481,2009-02-14,08:06:02
39.865124,116.492511,0,87,39858.3375462963,2009-02-14,08:06:04
39.865138,116.492546,0,83,39858.3376041667,2009-02-14,08:06:09
39.865144,116.492529,0,82,39858.337662037,2009-02-14,08:06:14
39.865144,116.492529,0,81,39858.3377199074,2009-02-14,08:06:19
39.865144,116.492529,0,81,39858.3377546296,2009-02-14,08:06:22
39.865145,116.492529,0,80,39858.3377777778,2009-02-14,08:06:24
39.865133,116.492526,0,84,39858.3378356481,2009-02-14,08:06:29
39.865128,116.492531,0,83,39858.3378935185,2009-02-14,08:06:34
39.865127,116.492531,0,83,39858.3379513889,2009-02-14,08:06:39
39.865125,116.492532,0,83,39858.3380092593,2009-02-14,08:06:44
39.865126,116.492532,0,83,39858.3380671296,2009-02-14,08:06:49
39.865126,116.492531,0,83,39858.338125,2009-02-14,08:06:54
39.865129,116.492531,0,83,39858.3381828704,2009-02-14,08:06:59
39.865127,116.492531,0,83,39858.3382407407,2009-02-14,08:07:04
39.865126,116.492532,0,83,39858.3382986111,2009-02-14,08:07:09
39.865126,116.492532,0,83,39858.3383564815,2009-02-14,08:07:14
39.865126,116.492532,0,83,39858.3383912037,2009-02-14,08:07:17
39.865125,116.492534,0,83,39858.3384143518,2009-02-14,08:07:19
39.865084,116.492561,0,86,39858.3384722222,2009-02-14,08:07:24
39.86504,116.492598,0,82,39858.3385300926,2009-02-14,08:07:29
39.865088,116.492891,0,118,39858.3416550926,2009-02-14,08:11:59
39.865089,116.492953,0,114,39858.341712963,2009-02-14,08:12:04
39.865093,116.492971,0,117,39858.3417708333,2009-02-14,08:12:09
39.865093,116.492971,0,116,39858.3418287037,2009-02-14,08:12:14
39.865092,116.492971,0,116,39858.3418865741,2009-02-14,08:12:19
39.865091,116.492971,0,116,39858.3419444444,2009-02-14,08:12:24
39.865091,116.492971,0,116,39858.3420023148,2009-02-14,08:12:29
39.865092,116.492971,0,116,39858.3420601852,2009-02-14,08:12:34
39.865092,116.492971,0,116,39858.3420949074,2009-02-14,08:12:37
39.865092,116.492971,0,116,39858.3421180556,2009-02-14,08:12:39
39.865092,116.492992,0,115,39858.3421759259,2009-02-14,08:12:44
39.865085,116.493041,0,115,39858.3422337963,2009-02-14,08:12:49
39.865078,116.493054,0,115,39858.3422916667,2009-02-14,08:12:54
39.865083,116.493128,0,112,39858.342349537,2009-02-14,08:12:59
39.865073,116.493218,0,112,39858.3424074074,2009-02-14,08:13:04
39.865072,116.49324,0,113,39858.3424652778,2009-02-14,08:13:09
39.865071,116.493241,0,113,39858.3425231481,2009-02-14,08:13:14
39.86507,116.493242,0,114,39858.3425810185,2009-02-14,08:13:19
39.86507,116.493242,0,114,39858.3426157407,2009-02-14,08:13:22
39.86507,116.493243,0,114,39858.3426388889,2009-02-14,08:13:24
39.865057,116.493303,0,112,39858.3426967593,2009-02-14,08:13:29
39.865047,116.493311,0,111,39858.3427546296,2009-02-14,08:13:34
39.865048,116.493311,0,111,39858.3428125,2009-02-14,08:13:39
39.865049,116.493311,0,111,39858.3428703704,2009-02-14,08:13:44
39.86505,116.493311,0,111,39858.3429282407,2009-02-14,08:13:49
39.86505,116.49331,0,111,39858.3429861111,2009-02-14,08:13:54
39.865051,116.49331,0,111,39858.3430439815,2009-02-14,08:13:59
39.865051,116.493309,0,111,39858.3431018519,2009-02-14,08:14:04
39.865051,116.493309,0,111,39858.3431597222,2009-02-14,08:14:09
39.865051,116.493309,0,111,39858.3432175926,2009-02-14,08:14:14
39.865051,116.493308,0,111,39858.343275463,2009-02-14,08:14:19
39.865051,116.493308,0,111,39858.3433333333,2009-02-14,08:14:24
39.865051,116.493308,0,111,39858.3433912037,2009-02-14,08:14:29
39.865052,116.493307,0,111,39858.3434490741,2009-02-14,08:14:34
39.865052,116.493307,0,111,39858.3435069444,2009-02-14,08:14:39
39.865053,116.493306,0,111,39858.3435648148,2009-02-14,08:14:44
39.865054,116.493306,0,111,39858.3436226852,2009-02-14,08:14:49
39.865054,116.493305,0,111,39858.3436805556,2009-02-14,08:14:54
39.865054,116.493304,0,111,39858.3437384259,2009-02-14,08:14:59
39.865054,116.493304,0,111,39858.3437962963,2009-02-14,08:15:04
39.865055,116.493304,0,111,39858.3438541667,2009-02-14,08:15:09
39.865055,116.493304,0,111,39858.343912037,2009-02-14,08:15:14
39.865055,116.493303,0,111,39858.3439699074,2009-02-14,08:15:19
39.865055,116.493303,0,111,39858.3440277778,2009-02-14,08:15:24
39.865055,116.493303,0,111,39858.3440856481,2009-02-14,08:15:29
39.865055,116.493303,0,111,39858.3441435185,2009-02-14,08:15:34
39.865055,116.493302,0,111,39858.3442013889,2009-02-14,08:15:39
39.865055,116.493302,0,111,39858.3442592593,2009-02-14,08:15:44
39.865055,116.493302,0,111,39858.3443171296,2009-02-14,08:15:49
39.865055,116.493301,0,111,39858.344375,2009-02-14,08:15:54
39.865055,116.493301,0,110,39858.3444328704,2009-02-14,08:15:59
39.865056,116.493301,0,110,39858.3444907407,2009-02-14,08:16:04
39.865056,116.493298,0,110,39858.3445486111,2009-02-14,08:16:09
39.865056,116.493298,0,110,39858.3445833333,2009-02-14,08:16:12
39.865056,116.493296,0,110,39858.3446064815,2009-02-14,08:16:14
39.865078,116.493315,0,108,39858.3446643518,2009-02-14,08:16:19
39.865124,116.493379,0,98,39858.3447222222,2009-02-14,08:16:24
39.865151,116.493434,0,94,39858.3447800926,2009-02-14,08:16:29
39.865194,116.493491,0,87,39858.344837963,2009-02-14,08:16:34
39.86524,116.493537,0,88,39858.3448958333,2009-02-14,08:16:39
39.865265,116.493623,0,92,39858.3449537037,2009-02-14,08:16:44
39.865282,116.493671,0,91,39858.3450115741,2009-02-14,08:16:49
39.865309,116.493699,0,94,39858.3450694444,2009-02-14,08:16:54
39.865315,116.493733,0,96,39858.3451273148,2009-02-14,08:16:59
39.865315,116.493735,0,96,39858.3451851852,2009-02-14,08:17:04
39.865315,116.493735,0,96,39858.3452199074,2009-02-14,08:17:07
39.865315,116.493735,0,96,39858.3452430556,2009-02-14,08:17:09
39.865256,116.493773,0,97,39858.3453009259,2009-02-14,08:17:14
39.865236,116.493723,0,87,39858.3453587963,2009-02-14,08:17:19
39.865228,116.493745,0,88,39858.3454166667,2009-02-14,08:17:24
39.865225,116.493754,0,86,39858.345474537,2009-02-14,08:17:29
39.865208,116.493763,0,86,39858.3455324074,2009-02-14,08:17:34
39.865192,116.49379,0,89,39858.3455902778,2009-02-14,08:17:39
39.865182,116.493821,0,92,39858.3456481481,2009-02-14,08:17:44
39.865182,116.493821,0,92,39858.3456828704,2009-02-14,08:17:47
39.865176,116.493813,0,92,39858.3457060185,2009-02-14,08:17:49
39.865138,116.493792,0,84,39858.3457638889,2009-02-14,08:17:54
39.865094,116.493762,0,81,39858.3458217593,2009-02-14,08:17:59
39.86504,116.493748,0,81,39858.3458796296,2009-02-14,08:18:04
39.864995,116.493737,0,82,39858.3459375,2009-02-14,08:18:09
39.864916,116.493733,0,80,39858.3459953704,2009-02-14,08:18:14
39.864879,116.493687,0,81,39858.3460532407,2009-02-14,08:18:19
39.864809,116.493682,0,85,39858.3461111111,2009-02-14,08:18:24
39.864758,116.493698,0,87,39858.3461689815,2009-02-14,08:18:29
39.864712,116.493695,0,89,39858.3462268518,2009-02-14,08:18:34
39.864649,116.493698,0,89,39858.3462847222,2009-02-14,08:18:39
39.864603,116.493687,0,93,39858.3463425926,2009-02-14,08:18:44
39.864551,116.493693,0,88,39858.346400463,2009-02-14,08:18:49
39.864498,116.493681,0,87,39858.3464583333,2009-02-14,08:18:54
39.864444,116.493692,0,84,39858.3465162037,2009-02-14,08:18:59
39.864387,116.49369,0,84,39858.3465740741,2009-02-14,08:19:04
39.864326,116.493695,0,83,39858.3466319444,2009-02-14,08:19:09
39.864278,116.493692,0,83,39858.3466898148,2009-02-14,08:19:14
39.864226,116.493689,0,86,39858.3467476852,2009-02-14,08:19:19
39.864168,116.493675,0,88,39858.3468055556,2009-02-14,08:19:24
39.864111,116.493671,0,91,39858.3468634259,2009-02-14,08:19:29
39.864055,116.493674,0,89,39858.3469212963,2009-02-14,08:19:34
39.864006,116.493686,0,88,39858.3469791667,2009-02-14,08:19:39
39.863942,116.493684,0,88,39858.347037037,2009-02-14,08:19:44
39.863884,116.493696,0,88,39858.3470949074,2009-02-14,08:19:49
39.863819,116.493691,0,88,39858.3471527778,2009-02-14,08:19:54
39.863776,116.493672,0,87,39858.3472106481,2009-02-14,08:19:59
39.863724,116.49365,0,92,39858.3472685185,2009-02-14,08:20:04
39.863723,116.493634,0,90,39858.3473263889,2009-02-14,08:20:09
39.863711,116.493636,0,90,39858.3473842593,2009-02-14,08:20:14
39.863711,116.493632,0,89,39858.3474421296,2009-02-14,08:20:19
39.863711,116.493632,0,89,39858.3474768519,2009-02-14,08:20:22
39.863709,116.493634,0,88,39858.3475,2009-02-14,08:20:24
39.863679,116.493641,0,88,39858.3475578704,2009-02-14,08:20:29
39.863653,116.493708,0,94,39858.3476157407,2009-02-14,08:20:34
39.863623,116.493772,0,104,39858.3476736111,2009-02-14,08:20:39
39.863596,116.49383,0,109,39858.3477314815,2009-02-14,08:20:44
39.863583,116.493887,0,113,39858.3477893519,2009-02-14,08:20:49
39.86358,116.493955,0,119,39858.3478472222,2009-02-14,08:20:54
39.863593,116.494024,0,123,39858.3479050926,2009-02-14,08:20:59
39.863601,116.494077,0,127,39858.347962963,2009-02-14,08:21:04
39.8636,116.494145,0,129,39858.3480208333,2009-02-14,08:21:09
39.863592,116.494215,0,127,39858.3480787037,2009-02-14,08:21:14
39.863589,116.494269,0,125,39858.3481365741,2009-02-14,08:21:19
39.863584,116.494336,0,121,39858.3481944444,2009-02-14,08:21:24
39.86359,116.49441,0,118,39858.3482523148,2009-02-14,08:21:29
39.863602,116.494445,0,115,39858.3483101852,2009-02-14,08:21:34
39.863612,116.494443,0,113,39858.3483680556,2009-02-14,08:21:39
39.863611,116.494449,0,112,39858.3484259259,2009-02-14,08:21:44
39.863611,116.494449,0,112,39858.3484606481,2009-02-14,08:21:47
39.863611,116.494449,0,112,39858.3484837963,2009-02-14,08:21:49
39.863673,116.494438,0,111,39858.3485416667,2009-02-14,08:21:54
39.863775,116.494356,0,110,39858.348599537,2009-02-14,08:21:59
39.863825,116.494245,0,101,39858.3486574074,2009-02-14,08:22:04
39.863844,116.494169,0,92,39858.3487152778,2009-02-14,08:22:09
39.863849,116.494136,0,83,39858.3487731481,2009-02-14,08:22:14
39.863873,116.494107,0,78,39858.3488310185,2009-02-14,08:22:19
39.863922,116.494089,0,78,39858.3488888889,2009-02-14,08:22:24
39.86395,116.494096,0,75,39858.3489467593,2009-02-14,08:22:29
39.863932,116.49415,0,74,39858.3490046296,2009-02-14,08:22:34
39.863932,116.49415,0,74,39858.3490393519,2009-02-14,08:22:37
39.863932,116.494151,0,74,39858.3490625,2009-02-14,08:22:39
39.863906,116.494148,0,74,39858.3491203704,2009-02-14,08:22:44
39.863906,116.494148,0,74,39858.3491550926,2009-02-14,08:22:47
39.863904,116.494143,0,75,39858.3491782407,2009-02-14,08:22:49
39.863885,116.494157,0,75,39858.3492361111,2009-02-14,08:22:54
39.863867,116.494161,0,75,39858.3492939815,2009-02-14,08:22:59
39.863858,116.494178,0,76,39858.3493518519,2009-02-14,08:23:04
39.864045,116.494111,0,74,39858.3494097222,2009-02-14,08:23:09
39.864032,116.494071,0,68,39858.3494675926,2009-02-14,08:23:14
39.86399,116.494108,0,58,39858.349525463,2009-02-14,08:23:19
39.863935,116.494151,0,58,39858.3495833333,2009-02-14,08:23:24
39.863974,116.494134,0,57,39858.3496412037,2009-02-14,08:23:29
39.86409,116.49406,0,54,39858.3496990741,2009-02-14,08:23:34
39.864243,116.493955,0,45,39858.3497569444,2009-02-14,08:23:39
39.8642,116.493929,0,32,39858.3498148148,2009-02-14,08:23:44
39.864236,116.49392,0,17,39858.3498726852,2009-02-14,08:23:49
39.864561,116.493824,0,1,39858.3499305556,2009-02-14,08:23:54
39.864985,116.4938,0,-14,39858.3499884259,2009-02-14,08:23:59
39.865364,116.493876,0,-34,39858.3500462963,2009-02-14,08:24:04
39.865753,116.493955,0,-52,39858.3501041667,2009-02-14,08:24:09
39.865922,116.493971,0,-55,39858.350162037,2009-02-14,08:24:14
39.866036,116.494029,0,-60,39858.3502199074,2009-02-14,08:24:19
39.866118,116.494027,0,-65,39858.3502777778,2009-02-14,08:24:24
39.86625,116.49398,0,-70,39858.3503356481,2009-02-14,08:24:29
39.866587,116.49389,0,-80,39858.3503935185,2009-02-14,08:24:34
39.866985,116.493813,0,-91,39858.3504513889,2009-02-14,08:24:39
39.867541,116.493719,0,-109,39858.3505092593,2009-02-14,08:24:44
39.868134,116.493779,0,-129,39858.3505671296,2009-02-14,08:24:49
39.86873,116.493846,0,-143,39858.350625,2009-02-14,08:24:54
39.869237,116.493949,0,-136,39858.3506828704,2009-02-14,08:24:59
39.869882,116.493996,0,-123,39858.3507407407,2009-02-14,08:25:04
39.870484,116.493944,0,-115,39858.3507986111,2009-02-14,08:25:09
39.871152,116.493937,0,-130,39858.3508564815,2009-02-14,08:25:14
39.871966,116.494118,0,-146,39858.3509143519,2009-02-14,08:25:19
39.87251,116.494243,0,-167,39858.3509722222,2009-02-14,08:25:24
39.872731,116.494301,0,-194,39858.3510300926,2009-02-14,08:25:29
39.872764,116.494322,0,-195,39858.351087963,2009-02-14,08:25:34
39.872771,116.494301,0,-197,39858.3511458333,2009-02-14,08:25:39
39.872724,116.494423,0,-193,39858.3512037037,2009-02-14,08:25:44
39.872686,116.494486,0,-193,39858.3512615741,2009-02-14,08:25:49
39.872764,116.49465,0,-169,39858.3513194444,2009-02-14,08:25:54
39.872963,116.494799,0,-148,39858.3513773148,2009-02-14,08:25:59
39.873087,116.494896,0,-137,39858.3514351852,2009-02-14,08:26:04
39.873157,116.494939,0,-124,39858.3514930556,2009-02-14,08:26:09
39.873167,116.494946,0,-109,39858.3515509259,2009-02-14,08:26:14
39.873145,116.494916,0,-104,39858.3516087963,2009-02-14,08:26:19
39.873205,116.494893,0,-97,39858.3516666667,2009-02-14,08:26:24
39.873257,116.494849,0,-96,39858.351724537,2009-02-14,08:26:29
39.873184,116.494878,0,-83,39858.3517824074,2009-02-14,08:26:34
39.873193,116.494895,0,-82,39858.3518402778,2009-02-14,08:26:39
39.873186,116.494907,0,-84,39858.3518981481,2009-02-14,08:26:44
39.873208,116.49495,0,-88,39858.3519560185,2009-02-14,08:26:49
39.873334,116.494957,0,-93,39858.3520138889,2009-02-14,08:26:54
39.873488,116.494848,0,-58,39858.3520717593,2009-02-14,08:26:59
39.873651,116.494456,0,-55,39858.3521296296,2009-02-14,08:27:04
39.873753,116.49382,0,-64,39858.3521875,2009-02-14,08:27:09
39.873904,116.493269,0,-77,39858.3522453704,2009-02-14,08:27:14
39.874042,116.493102,0,-88,39858.3523032407,2009-02-14,08:27:19
39.874057,116.493081,0,-100,39858.3523611111,2009-02-14,08:27:24
39.874025,116.493102,0,-110,39858.3524189815,2009-02-14,08:27:29
39.873938,116.493238,0,-112,39858.3524768518,2009-02-14,08:27:34
39.873806,116.493284,0,-109,39858.3525347222,2009-02-14,08:27:39
39.873799,116.493158,0,-115,39858.3525925926,2009-02-14,08:27:44
39.873814,116.492858,0,-119,39858.352650463,2009-02-14,08:27:49
39.874079,116.492445,0,-118,39858.3527083333,2009-02-14,08:27:54
39.874297,116.491974,0,-121,39858.3527662037,2009-02-14,08:27:59
39.874508,116.491426,0,-129,39858.3528240741,2009-02-14,08:28:04
39.87465,116.490898,0,-137,39858.3528819444,2009-02-14,08:28:09
39.874764,116.490572,0,-142,39858.3529398148,2009-02-14,08:28:14
39.874775,116.490337,0,-148,39858.3529976852,2009-02-14,08:28:19
39.874825,116.490063,0,-139,39858.3530555556,2009-02-14,08:28:24
39.874901,116.489984,0,-149,39858.3531134259,2009-02-14,08:28:29
39.875062,116.490105,0,-154,39858.3531712963,2009-02-14,08:28:34
39.875399,116.490253,0,-155,39858.3532291667,2009-02-14,08:28:39
39.875579,116.490418,0,-157,39858.353287037,2009-02-14,08:28:44
39.875595,116.490547,0,-159,39858.3533449074,2009-02-14,08:28:49
39.875452,116.490552,0,-162,39858.3534027778,2009-02-14,08:28:54
39.875543,116.490613,0,-170,39858.3534606481,2009-02-14,08:28:59
39.875798,116.490834,0,-175,39858.3535185185,2009-02-14,08:29:04
39.876246,116.491071,0,-181,39858.3535763889,2009-02-14,08:29:09
39.876818,116.491272,0,-190,39858.3536342593,2009-02-14,08:29:14
39.877255,116.491428,0,-208,39858.3536921296,2009-02-14,08:29:19
39.877582,116.491283,0,-222,39858.35375,2009-02-14,08:29:24
39.87769,116.490995,0,-201,39858.3538078704,2009-02-14,08:29:29
39.877823,116.490631,0,-185,39858.3538657407,2009-02-14,08:29:34
39.878084,116.490095,0,-173,39858.3539236111,2009-02-14,08:29:39
39.878444,116.489534,0,-164,39858.3539814815,2009-02-14,08:29:44
39.878634,116.489365,0,-155,39858.3540393518,2009-02-14,08:29:49
39.878706,116.489306,0,-153,39858.3540972222,2009-02-14,08:29:54
39.878678,116.48931,0,-160,39858.3541550926,2009-02-14,08:29:59
39.878654,116.489303,0,-174,39858.354212963,2009-02-14,08:30:04
39.878691,116.489247,0,-155,39858.3542708333,2009-02-14,08:30:09
39.878817,116.489066,0,-143,39858.3543287037,2009-02-14,08:30:14
39.878971,116.488811,0,-132,39858.3543865741,2009-02-14,08:30:19
39.879111,116.488596,0,-117,39858.3544444444,2009-02-14,08:30:24
39.879242,116.48826,0,-102,39858.3545023148,2009-02-14,08:30:29
39.879426,116.487921,0,-92,39858.3545601852,2009-02-14,08:30:34
39.879579,116.487712,0,-73,39858.3546180556,2009-02-14,08:30:39
39.87983,116.487273,0,-59,39858.3546759259,2009-02-14,08:30:44
39.880156,116.48681,0,-42,39858.3547337963,2009-02-14,08:30:49
39.880425,116.486365,0,-32,39858.3547916667,2009-02-14,08:30:54
39.880715,116.485792,0,-22,39858.354849537,2009-02-14,08:30:59
39.881011,116.485178,0,-8,39858.3549074074,2009-02-14,08:31:04
39.881327,116.484568,0,3,39858.3549652778,2009-02-14,08:31:09
39.881647,116.483926,0,8,39858.3550231481,2009-02-14,08:31:14
39.882036,116.483142,0,13,39858.3550810185,2009-02-14,08:31:19
39.882424,116.482355,0,16,39858.3551388889,2009-02-14,08:31:24
39.882784,116.481548,0,18,39858.3551967593,2009-02-14,08:31:29
39.88305,116.480694,0,19,39858.3552546296,2009-02-14,08:31:34
39.883185,116.479739,0,20,39858.3553125,2009-02-14,08:31:39
39.88317,116.478847,0,20,39858.3553703704,2009-02-14,08:31:44
39.883336,116.478054,0,19,39858.3554282407,2009-02-14,08:31:49
39.883318,116.477402,0,13,39858.3554861111,2009-02-14,08:31:54
39.883268,116.476725,0,7,39858.3555439815,2009-02-14,08:31:59
39.883267,116.476082,0,0,39858.3556018519,2009-02-14,08:32:04
39.883306,116.475625,0,-7,39858.3556597222,2009-02-14,08:32:09
39.883333,116.475301,0,-14,39858.3557175926,2009-02-14,08:32:14
39.883324,116.475037,0,-21,39858.355775463,2009-02-14,08:32:19
39.883288,116.474978,0,-24,39858.3558333333,2009-02-14,08:32:24
39.883301,116.474989,0,-28,39858.3558912037,2009-02-14,08:32:29
39.883323,116.474973,0,-31,39858.3559490741,2009-02-14,08:32:34
39.883281,116.474537,0,-28,39858.3560069444,2009-02-14,08:32:39
39.883265,116.473919,0,-29,39858.3560648148,2009-02-14,08:32:44
39.883288,116.473272,0,-31,39858.3561226852,2009-02-14,08:32:49
39.883295,116.472824,0,-33,39858.3561805556,2009-02-14,08:32:54
39.883315,116.47264,0,-32,39858.3562384259,2009-02-14,08:32:59
39.883315,116.472606,0,-30,39858.3562962963,2009-02-14,08:33:04
39.883297,116.472611,0,-32,39858.3563541667,2009-02-14,08:33:09
39.883279,116.472626,0,-35,39858.356412037,2009-02-14,08:33:14
39.883378,116.472623,0,-34,39858.3564699074,2009-02-14,08:33:19
39.883407,116.472633,0,-31,39858.3565277778,2009-02-14,08:33:24
39.883454,116.472648,0,-28,39858.3565856481,2009-02-14,08:33:29
39.883486,116.472642,0,-25,39858.3566435185,2009-02-14,08:33:34
39.883482,116.47263,0,-23,39858.3567013889,2009-02-14,08:33:39
39.883421,116.472643,0,-19,39858.3567592593,2009-02-14,08:33:44
39.883409,116.472646,0,-17,39858.3568171296,2009-02-14,08:33:49
39.883405,116.472611,0,-12,39858.356875,2009-02-14,08:33:54
39.883432,116.472325,0,-2,39858.3569328704,2009-02-14,08:33:59
39.883468,116.471933,0,3,39858.3569907407,2009-02-14,08:34:04
39.883476,116.471497,0,4,39858.3570486111,2009-02-14,08:34:09
39.883486,116.471168,0,5,39858.3571064815,2009-02-14,08:34:14
39.883484,116.470979,0,5,39858.3571643519,2009-02-14,08:34:19
39.883409,116.470721,0,4,39858.3572222222,2009-02-14,08:34:24
39.883363,116.470222,0,3,39858.3572800926,2009-02-14,08:34:29
39.883351,116.469697,0,3,39858.357337963,2009-02-14,08:34:34
39.883273,116.46917,0,2,39858.3573958333,2009-02-14,08:34:39
39.883238,116.468721,0,0,39858.3574537037,2009-02-14,08:34:44
39.883216,116.46828,0,-4,39858.3575115741,2009-02-14,08:34:49
39.883225,116.467863,0,-12,39858.3575694444,2009-02-14,08:34:54
39.883189,116.467371,0,-20,39858.3576273148,2009-02-14,08:34:59
39.883259,116.467049,0,-29,39858.3576851852,2009-02-14,08:35:04
39.883331,116.46687,0,-39,39858.3577430556,2009-02-14,08:35:09
39.88328,116.467015,0,-50,39858.3578009259,2009-02-14,08:35:14
39.883239,116.466957,0,-37,39858.3578587963,2009-02-14,08:35:19
39.883228,116.466853,0,-34,39858.3579166667,2009-02-14,08:35:24
39.883254,116.466735,0,-14,39858.357974537,2009-02-14,08:35:29
39.883299,116.46673,0,5,39858.3580324074,2009-02-14,08:35:34
39.883299,116.46673,0,5,39858.3580671296,2009-02-14,08:35:37
39.883306,116.466726,0,12,39858.3580902778,2009-02-14,08:35:39
39.883321,116.466728,0,17,39858.3581481481,2009-02-14,08:35:44
39.883344,116.466704,0,20,39858.3582060185,2009-02-14,08:35:49
39.883358,116.466573,0,20,39858.3582638889,2009-02-14,08:35:54
39.883397,116.466246,0,19,39858.3583217593,2009-02-14,08:35:59
39.883246,116.465795,0,15,39858.3583796296,2009-02-14,08:36:04
39.883213,116.465653,0,3,39858.3584375,2009-02-14,08:36:09
39.883169,116.46561,0,-2,39858.3584953704,2009-02-14,08:36:14
39.883145,116.465513,0,-9,39858.3585532407,2009-02-14,08:36:19
39.883171,116.465512,0,-13,39858.3586111111,2009-02-14,08:36:24
39.883177,116.46553,0,-14,39858.3586689815,2009-02-14,08:36:29
39.883136,116.465414,0,-8,39858.3587268519,2009-02-14,08:36:34
39.883144,116.465103,0,-6,39858.3587847222,2009-02-14,08:36:39
39.883119,116.464435,0,-12,39858.3588425926,2009-02-14,08:36:44
39.883105,116.463843,0,-1,39858.358900463,2009-02-14,08:36:49
39.883167,116.463552,0,16,39858.3589583333,2009-02-14,08:36:54
39.883229,116.463489,0,34,39858.3590162037,2009-02-14,08:36:59
39.883236,116.463476,0,40,39858.3590740741,2009-02-14,08:37:04
39.883236,116.463476,0,40,39858.3591087963,2009-02-14,08:37:07
39.883231,116.463473,0,42,39858.3591319444,2009-02-14,08:37:09
39.88322,116.463465,0,42,39858.3591898148,2009-02-14,08:37:14
39.883217,116.463461,0,43,39858.3592476852,2009-02-14,08:37:19
39.883213,116.463455,0,43,39858.3593055556,2009-02-14,08:37:24
39.883213,116.463455,0,43,39858.3593402778,2009-02-14,08:37:27
39.883209,116.463452,0,43,39858.3593634259,2009-02-14,08:37:29
39.883218,116.463455,0,43,39858.3594212963,2009-02-14,08:37:34
39.883231,116.463461,0,42,39858.3594791667,2009-02-14,08:37:39
39.883244,116.463466,0,42,39858.359537037,2009-02-14,08:37:44
39.883251,116.463469,0,42,39858.3595949074,2009-02-14,08:37:49
39.883247,116.463467,0,42,39858.3596527778,2009-02-14,08:37:54
39.883247,116.463467,0,42,39858.3596875,2009-02-14,08:37:57
39.883247,116.463463,0,42,39858.3597106481,2009-02-14,08:37:59
39.883231,116.463349,0,43,39858.3597685185,2009-02-14,08:38:04
39.88319,116.46294,0,46,39858.3598263889,2009-02-14,08:38:09
39.883149,116.462548,0,58,39858.3598842593,2009-02-14,08:38:14
39.883122,116.462187,0,63,39858.3599421296,2009-02-14,08:38:19
39.883119,116.461781,0,64,39858.36,2009-02-14,08:38:24
39.883154,116.461421,0,63,39858.3600578704,2009-02-14,08:38:29
39.883154,116.461157,0,56,39858.3601157407,2009-02-14,08:38:34
39.883184,116.460943,0,49,39858.3601736111,2009-02-14,08:38:39
39.883241,116.460763,0,39,39858.3602314815,2009-02-14,08:38:44
39.883258,116.460587,0,32,39858.3602893518,2009-02-14,08:38:49
39.883265,116.460411,0,29,39858.3603472222,2009-02-14,08:38:54
39.883251,116.460353,0,22,39858.3604050926,2009-02-14,08:38:59
39.883233,116.46034,0,13,39858.360462963,2009-02-14,08:39:04
39.883207,116.460231,0,4,39858.3605208333,2009-02-14,08:39:09
39.883192,116.460121,0,0,39858.3605787037,2009-02-14,08:39:14
39.883173,116.46,0,-5,39858.3606365741,2009-02-14,08:39:19
39.883165,116.459888,0,2,39858.3606944444,2009-02-14,08:39:24
39.883124,116.459848,0,9,39858.3607523148,2009-02-14,08:39:29
39.883096,116.459739,0,18,39858.3608101852,2009-02-14,08:39:34
39.883095,116.459588,0,28,39858.3608680556,2009-02-14,08:39:39
39.883117,116.459341,0,52,39858.3609259259,2009-02-14,08:39:44
39.883098,116.459002,0,81,39858.3609837963,2009-02-14,08:39:49
39.883132,116.458662,0,102,39858.3610416667,2009-02-14,08:39:54
39.883173,116.45837,0,103,39858.361099537,2009-02-14,08:39:59
39.883195,116.458147,0,91,39858.3611574074,2009-02-14,08:40:04
39.883198,116.457878,0,72,39858.3612152778,2009-02-14,08:40:09
39.883228,116.457648,0,60,39858.3612731481,2009-02-14,08:40:14
39.883196,116.457502,0,57,39858.3613310185,2009-02-14,08:40:19
39.883257,116.457545,0,82,39858.3613888889,2009-02-14,08:40:24
39.883251,116.457561,0,82,39858.3614467593,2009-02-14,08:40:29
39.883229,116.457573,0,88,39858.3615046296,2009-02-14,08:40:34
39.8831,116.457559,0,111,39858.3615625,2009-02-14,08:40:39
39.883089,116.457511,0,127,39858.3616203704,2009-02-14,08:40:44
39.883215,116.457407,0,132,39858.3616782407,2009-02-14,08:40:49
39.883257,116.45732,0,132,39858.3617361111,2009-02-14,08:40:54
39.883268,116.457273,0,129,39858.3617939815,2009-02-14,08:40:59
39.883283,116.457226,0,129,39858.3618518518,2009-02-14,08:41:04
39.883291,116.457188,0,131,39858.3619097222,2009-02-14,08:41:09
39.883292,116.45714,0,134,39858.3619675926,2009-02-14,08:41:14
39.883287,116.457057,0,141,39858.362025463,2009-02-14,08:41:19
39.883331,116.456932,0,158,39858.3620833333,2009-02-14,08:41:24
39.88369,116.456667,0,178,39858.3621412037,2009-02-14,08:41:29
39.884112,116.456491,0,198,39858.3621990741,2009-02-14,08:41:34
39.88404,116.456505,0,217,39858.3622569444,2009-02-14,08:41:39
39.883588,116.456427,0,233,39858.3623148148,2009-02-14,08:41:44
39.883262,116.456415,0,236,39858.3623726852,2009-02-14,08:41:49
39.883245,116.45643,0,235,39858.3624305556,2009-02-14,08:41:54
39.883246,116.456383,0,241,39858.3624884259,2009-02-14,08:41:59
39.883224,116.456318,0,248,39858.3625462963,2009-02-14,08:42:04
39.883266,116.456274,0,251,39858.3626041667,2009-02-14,08:42:09
39.883347,116.456291,0,239,39858.362662037,2009-02-14,08:42:14
39.883423,116.45632,0,245,39858.3627199074,2009-02-14,08:42:19
39.883429,116.456308,0,250,39858.3627777778,2009-02-14,08:42:24
39.883438,116.456311,0,254,39858.3628356481,2009-02-14,08:42:29
39.883457,116.456288,0,259,39858.3628935185,2009-02-14,08:42:34
39.883469,116.456049,0,259,39858.3629513889,2009-02-14,08:42:39
39.883482,116.456035,0,271,39858.3630092593,2009-02-14,08:42:44
39.883459,116.456055,0,283,39858.3630671296,2009-02-14,08:42:49
39.883428,116.456122,0,298,39858.363125,2009-02-14,08:42:54
39.883417,116.456229,0,313,39858.3631828704,2009-02-14,08:42:59
39.883404,116.456294,0,328,39858.3632407407,2009-02-14,08:43:04
39.974948,116.311172,0,371,39858.3988888889,2009-02-14,09:34:24
39.974889,116.311249,0,324,39858.3989467593,2009-02-14,09:34:29
39.974947,116.311329,0,319,39858.3990046296,2009-02-14,09:34:34
39.974885,116.311254,0,284,39858.3990625,2009-02-14,09:34:39
39.974885,116.311254,0,284,39858.3990972222,2009-02-14,09:34:42
39.974883,116.31125,0,280,39858.3991203704,2009-02-14,09:34:44
39.974836,116.311241,0,275,39858.3991782407,2009-02-14,09:34:49
39.974844,116.31126,0,285,39858.3992361111,2009-02-14,09:34:54
39.974851,116.311232,0,283,39858.3992939815,2009-02-14,09:34:59
39.974835,116.311246,0,285,39858.3993518518,2009-02-14,09:35:04
39.97485,116.31124,0,282,39858.3994097222,2009-02-14,09:35:09
39.974885,116.31116,0,276,39858.3994675926,2009-02-14,09:35:14
39.974888,116.311187,0,270,39858.399525463,2009-02-14,09:35:19
39.974905,116.311226,0,269,39858.3995833333,2009-02-14,09:35:24
39.974844,116.311224,0,268,39858.3996412037,2009-02-14,09:35:29
39.974783,116.311233,0,268,39858.3996990741,2009-02-14,09:35:34
39.974749,116.311221,0,268,39858.3997569444,2009-02-14,09:35:39
39.974764,116.311171,0,268,39858.3998148148,2009-02-14,09:35:44
39.974744,116.311157,0,267,39858.3998726852,2009-02-14,09:35:49
39.974744,116.311157,0,267,39858.3999074074,2009-02-14,09:35:52
39.974738,116.31115,0,272,39858.3999305556,2009-02-14,09:35:54
39.974688,116.311214,0,273,39858.3999884259,2009-02-14,09:35:59
39.974647,116.311261,0,276,39858.4000462963,2009-02-14,09:36:04
39.974634,116.311259,0,282,39858.4001041667,2009-02-14,09:36:09
39.974283,116.311526,0,346,39858.400162037,2009-02-14,09:36:14
39.974047,116.311582,0,295,39858.4002199074,2009-02-14,09:36:19
39.973965,116.311599,0,267,39858.4002777778,2009-02-14,09:36:24
39.973913,116.311595,0,245,39858.4003356481,2009-02-14,09:36:29
39.97385,116.311658,0,233,39858.4003935185,2009-02-14,09:36:34
39.9738,116.311663,0,219,39858.4004513889,2009-02-14,09:36:39
39.973757,116.311658,0,213,39858.4005092593,2009-02-14,09:36:44
39.973709,116.311635,0,215,39858.4005671296,2009-02-14,09:36:49
39.973677,116.311634,0,207,39858.400625,2009-02-14,09:36:54
39.97364,116.311648,0,201,39858.4006828704,2009-02-14,09:36:59
39.973606,116.311629,0,196,39858.4007407407,2009-02-14,09:37:04
39.973569,116.311636,0,191,39858.4007986111,2009-02-14,09:37:09
39.973533,116.311625,0,187,39858.4008564815,2009-02-14,09:37:14
39.973497,116.311606,0,181,39858.4009143518,2009-02-14,09:37:19
39.973415,116.31171,0,176,39858.4009722222,2009-02-14,09:37:24
39.973352,116.311728,0,170,39858.4010300926,2009-02-14,09:37:29
39.973291,116.311749,0,164,39858.401087963,2009-02-14,09:37:34
39.97325,116.311782,0,162,39858.4011458333,2009-02-14,09:37:39
39.973197,116.311797,0,158,39858.4012037037,2009-02-14,09:37:44
39.973166,116.311806,0,157,39858.4012615741,2009-02-14,09:37:49
39.973127,116.311801,0,154,39858.4013194444,2009-02-14,09:37:54
39.973088,116.31178,0,151,39858.4013773148,2009-02-14,09:37:59
39.97305,116.311772,0,149,39858.4014351852,2009-02-14,09:38:04
39.973019,116.311755,0,147,39858.4014930556,2009-02-14,09:38:09
39.972979,116.311743,0,145,39858.4015509259,2009-02-14,09:38:14
39.97293,116.311743,0,142,39858.4016087963,2009-02-14,09:38:19
39.972883,116.311795,0,140,39858.4016666667,2009-02-14,09:38:24
39.972814,116.311867,0,140,39858.401724537,2009-02-14,09:38:29
39.972762,116.311888,0,136,39858.4017824074,2009-02-14,09:38:34
39.972731,116.311891,0,134,39858.4018402778,2009-02-14,09:38:39
39.972694,116.311916,0,131,39858.4018981481,2009-02-14,09:38:44
39.972662,116.311957,0,128,39858.4019560185,2009-02-14,09:38:49
39.972651,116.311967,0,127,39858.4020138889,2009-02-14,09:38:54
39.972651,116.311967,0,127,39858.4020486111,2009-02-14,09:38:57
39.972645,116.31197,0,127,39858.4020717593,2009-02-14,09:38:59
39.972603,116.312016,0,130,39858.4021296296,2009-02-14,09:39:04
39.972555,116.31204,0,132,39858.4021875,2009-02-14,09:39:09
39.972511,116.312073,0,133,39858.4022453704,2009-02-14,09:39:14
39.972472,116.31213,0,134,39858.4023032407,2009-02-14,09:39:19
39.972426,116.312171,0,133,39858.4023611111,2009-02-14,09:39:24
39.972386,116.312179,0,135,39858.4024189815,2009-02-14,09:39:29
39.972343,116.312182,0,137,39858.4024768519,2009-02-14,09:39:34
39.972297,116.312191,0,141,39858.4025347222,2009-02-14,09:39:39
39.972258,116.312232,0,144,39858.4025925926,2009-02-14,09:39:44
39.972263,116.312239,0,143,39858.402650463,2009-02-14,09:39:49
39.972261,116.312238,0,144,39858.4027083333,2009-02-14,09:39:54
39.972261,116.312238,0,144,39858.4027430556,2009-02-14,09:39:57
39.97226,116.312237,0,144,39858.4027662037,2009-02-14,09:39:59
39.972245,116.312243,0,145,39858.4028240741,2009-02-14,09:40:04
39.972193,116.312249,0,147,39858.4028819444,2009-02-14,09:40:09
39.97214,116.312287,0,148,39858.4029398148,2009-02-14,09:40:14
39.972139,116.312276,0,147,39858.4029976852,2009-02-14,09:40:19
39.972139,116.312274,0,147,39858.4030555556,2009-02-14,09:40:24
39.972139,116.312274,0,147,39858.4030902778,2009-02-14,09:40:27
39.972139,116.312272,0,147,39858.4031134259,2009-02-14,09:40:29
39.972162,116.312203,0,147,39858.4031712963,2009-02-14,09:40:34
39.972146,116.312086,0,147,39858.4032291667,2009-02-14,09:40:39
39.972152,116.312089,0,147,39858.403287037,2009-02-14,09:40:44
39.972152,116.312089,0,147,39858.4033217593,2009-02-14,09:40:47
39.972159,116.312092,0,147,39858.4033449074,2009-02-14,09:40:49
39.972156,116.312165,0,147,39858.4034027778,2009-02-14,09:40:54
39.972169,116.312184,0,147,39858.4034606481,2009-02-14,09:40:59
39.972179,116.312209,0,146,39858.4035185185,2009-02-14,09:41:04
39.972125,116.312237,0,146,39858.4035763889,2009-02-14,09:41:09
39.97191,116.31229,0,145,39858.4036342593,2009-02-14,09:41:14
39.971581,116.312479,0,147,39858.4036921296,2009-02-14,09:41:19
39.971154,116.312659,0,148,39858.40375,2009-02-14,09:41:24
39.970675,116.312881,0,151,39858.4038078704,2009-02-14,09:41:29
39.97025,116.313006,0,151,39858.4038657407,2009-02-14,09:41:34
39.969862,116.313159,0,152,39858.4039236111,2009-02-14,09:41:39
39.969532,116.313248,0,152,39858.4039814815,2009-02-14,09:41:44
39.969277,116.313372,0,150,39858.4040393519,2009-02-14,09:41:49
39.96925,116.313433,0,147,39858.4040972222,2009-02-14,09:41:54
39.969325,116.313418,0,140,39858.4041550926,2009-02-14,09:41:59
39.969316,116.313381,0,129,39858.404212963,2009-02-14,09:42:04
39.969311,116.313377,0,117,39858.4042708333,2009-02-14,09:42:09
39.969311,116.313377,0,117,39858.4043055556,2009-02-14,09:42:12
39.969303,116.313375,0,113,39858.4043287037,2009-02-14,09:42:14
39.96929,116.313369,0,110,39858.4043865741,2009-02-14,09:42:19
39.969263,116.313382,0,109,39858.4044444444,2009-02-14,09:42:24
39.969209,116.313411,0,107,39858.4045023148,2009-02-14,09:42:29
39.969059,116.313492,0,105,39858.4045601852,2009-02-14,09:42:34
39.969006,116.313572,0,102,39858.4046180556,2009-02-14,09:42:39
39.969047,116.313534,0,94,39858.4046759259,2009-02-14,09:42:44
39.969031,116.313508,0,86,39858.4047337963,2009-02-14,09:42:49
39.969006,116.31349,0,76,39858.4047916667,2009-02-14,09:42:54
39.968834,116.313551,0,69,39858.404849537,2009-02-14,09:42:59
39.968604,116.313614,0,62,39858.4049074074,2009-02-14,09:43:04
39.968267,116.31373,0,53,39858.4049652778,2009-02-14,09:43:09
39.967892,116.31387,0,43,39858.4050231481,2009-02-14,09:43:14
39.967481,116.313956,0,29,39858.4050810185,2009-02-14,09:43:19
39.966904,116.314053,0,11,39858.4051388889,2009-02-14,09:43:24
39.966177,116.314167,0,-2,39858.4051967593,2009-02-14,09:43:29
39.965845,116.314248,0,-19,39858.4052546296,2009-02-14,09:43:34
39.966097,116.314354,0,-29,39858.4053125,2009-02-14,09:43:39
39.966203,116.314236,0,-47,39858.4053703704,2009-02-14,09:43:44
39.965856,116.314402,0,-61,39858.4054282407,2009-02-14,09:43:49
39.965557,116.314579,0,-78,39858.4054861111,2009-02-14,09:43:54
39.965209,116.31476,0,-91,39858.4055439815,2009-02-14,09:43:59
39.964812,116.314922,0,-85,39858.4056018519,2009-02-14,09:44:04
39.964308,116.315102,0,-85,39858.4056597222,2009-02-14,09:44:09
39.963787,116.315322,0,-80,39858.4057175926,2009-02-14,09:44:14
39.963398,116.315455,0,-81,39858.405775463,2009-02-14,09:44:19
39.962984,116.315599,0,-86,39858.4058333333,2009-02-14,09:44:24
39.962574,116.315762,0,-93,39858.4058912037,2009-02-14,09:44:29
39.962115,116.315795,0,-101,39858.4059490741,2009-02-14,09:44:34
39.961651,116.315732,0,-105,39858.4060069444,2009-02-14,09:44:39
39.961118,116.315703,0,-108,39858.4060648148,2009-02-14,09:44:44
39.960608,116.315747,0,-120,39858.4061226852,2009-02-14,09:44:49
39.960268,116.315836,0,-128,39858.4061805556,2009-02-14,09:44:54
39.960116,116.31587,0,-139,39858.4062384259,2009-02-14,09:44:59
39.959946,116.315935,0,-147,39858.4062962963,2009-02-14,09:45:04
39.959966,116.315986,0,-146,39858.4063541667,2009-02-14,09:45:09
39.95996,116.315981,0,-146,39858.406412037,2009-02-14,09:45:14
39.95996,116.315981,0,-146,39858.4064467593,2009-02-14,09:45:17
39.95996,116.315983,0,-146,39858.4064699074,2009-02-14,09:45:19
39.959924,116.315987,0,-145,39858.4065277778,2009-02-14,09:45:24
39.959918,116.316023,0,-141,39858.4065856481,2009-02-14,09:45:29
39.959907,116.316086,0,-133,39858.4066435185,2009-02-14,09:45:34
39.959784,116.316065,0,-124,39858.4067013889,2009-02-14,09:45:39
39.959631,116.316195,0,-108,39858.4067592593,2009-02-14,09:45:44
39.959579,116.316272,0,-106,39858.4068171296,2009-02-14,09:45:49
39.959592,116.316276,0,-94,39858.406875,2009-02-14,09:45:54
39.959682,116.316188,0,-81,39858.4069328704,2009-02-14,09:45:59
39.959702,116.316189,0,-82,39858.4069907407,2009-02-14,09:46:04
39.959675,116.316209,0,-78,39858.4070486111,2009-02-14,09:46:09
39.959504,116.316215,0,-72,39858.4071064815,2009-02-14,09:46:14
39.959145,116.316263,0,-64,39858.4071643518,2009-02-14,09:46:19
39.95868,116.316277,0,-57,39858.4072222222,2009-02-14,09:46:24
39.958196,116.316376,0,-56,39858.4072800926,2009-02-14,09:46:29
39.957723,116.31646,0,-47,39858.407337963,2009-02-14,09:46:34
39.957201,116.316537,0,-33,39858.4073958333,2009-02-14,09:46:39
39.9569,116.316667,0,-19,39858.4074537037,2009-02-14,09:46:44
39.956762,116.316715,0,-8,39858.4075115741,2009-02-14,09:46:49
39.956749,116.316753,0,13,39858.4075694444,2009-02-14,09:46:54
39.956671,116.316781,0,19,39858.4076273148,2009-02-14,09:46:59
39.956527,116.316796,0,38,39858.4076851852,2009-02-14,09:47:04
39.956305,116.316844,0,68,39858.4077430556,2009-02-14,09:47:09
39.956014,116.316896,0,88,39858.4078009259,2009-02-14,09:47:14
39.955667,116.316937,0,98,39858.4078587963,2009-02-14,09:47:19
39.9553,116.317008,0,121,39858.4079166667,2009-02-14,09:47:24
39.954875,116.317013,0,136,39858.407974537,2009-02-14,09:47:29
39.954406,116.317008,0,164,39858.4080324074,2009-02-14,09:47:34
39.953903,116.317068,0,183,39858.4080902778,2009-02-14,09:47:39
39.953489,116.317066,0,196,39858.4081481481,2009-02-14,09:47:44
39.95309,116.317122,0,214,39858.4082060185,2009-02-14,09:47:49
39.952664,116.317109,0,232,39858.4082638889,2009-02-14,09:47:54
39.952357,116.3172,0,256,39858.4083217593,2009-02-14,09:47:59
39.952295,116.317192,0,253,39858.4083796296,2009-02-14,09:48:04
39.952283,116.317205,0,258,39858.4084375,2009-02-14,09:48:09
39.952283,116.317205,0,258,39858.4084722222,2009-02-14,09:48:12
39.952278,116.317206,0,260,39858.4084953704,2009-02-14,09:48:14
39.952265,116.317205,0,262,39858.4085532407,2009-02-14,09:48:19
39.9522,116.317289,0,267,39858.4086111111,2009-02-14,09:48:24
39.952189,116.317333,0,280,39858.4086689815,2009-02-14,09:48:29
39.95205,116.317421,0,282,39858.4087268518,2009-02-14,09:48:34
39.951844,116.317383,0,266,39858.4087847222,2009-02-14,09:48:39
39.951635,116.317404,0,255,39858.4088425926,2009-02-14,09:48:44
39.951541,116.317397,0,243,39858.408900463,2009-02-14,09:48:49
39.951534,116.317408,0,239,39858.4089583333,2009-02-14,09:48:54
39.951486,116.317378,0,234,39858.4090162037,2009-02-14,09:48:59
39.951459,116.317323,0,239,39858.4090740741,2009-02-14,09:49:04
39.951455,116.317348,0,232,39858.4091319444,2009-02-14,09:49:09
39.951402,116.31734,0,228,39858.4091898148,2009-02-14,09:49:14
39.951349,116.317362,0,235,39858.4092476852,2009-02-14,09:49:19
39.951326,116.317459,0,250,39858.4093055556,2009-02-14,09:49:24
39.951223,116.317395,0,254,39858.4093634259,2009-02-14,09:49:29
39.951041,116.317334,0,286,39858.4094212963,2009-02-14,09:49:34
39.95093,116.317384,0,322,39858.4094791667,2009-02-14,09:49:39
39.950842,116.317396,0,362,39858.409537037,2009-02-14,09:49:44
39.950714,116.317351,0,405,39858.4095949074,2009-02-14,09:49:49
39.950601,116.317368,0,421,39858.4096527778,2009-02-14,09:49:54
39.950521,116.317355,0,444,39858.4097106481,2009-02-14,09:49:59
39.950551,116.317318,0,410,39858.4097685185,2009-02-14,09:50:04
39.950412,116.31728,0,447,39858.4098263889,2009-02-14,09:50:09
39.950294,116.317342,0,482,39858.4098842593,2009-02-14,09:50:14
39.950255,116.317347,0,474,39858.4099421296,2009-02-14,09:50:19
39.950239,116.317465,0,472,39858.41,2009-02-14,09:50:24
39.950193,116.317488,0,460,39858.4100578704,2009-02-14,09:50:29
39.950245,116.317597,0,433,39858.4101157407,2009-02-14,09:50:34
39.950282,116.317631,0,398,39858.4101736111,2009-02-14,09:50:39
39.950324,116.317635,0,348,39858.4102314815,2009-02-14,09:50:44
39.950283,116.317616,0,347,39858.4102893519,2009-02-14,09:50:49
39.950242,116.317601,0,337,39858.4103472222,2009-02-14,09:50:54
39.950193,116.317584,0,335,39858.4104050926,2009-02-14,09:50:59
39.950138,116.317614,0,332,39858.410462963,2009-02-14,09:51:04
39.950078,116.31764,0,337,39858.4105208333,2009-02-14,09:51:09
39.950036,116.317644,0,330,39858.4105787037,2009-02-14,09:51:14
39.9501,116.317716,0,309,39858.4106365741,2009-02-14,09:51:19
39.9501,116.317716,0,309,39858.4106712963,2009-02-14,09:51:22
39.950096,116.317717,0,312,39858.4106944444,2009-02-14,09:51:24
39.950105,116.317733,0,311,39858.4107523148,2009-02-14,09:51:29
39.950117,116.317777,0,311,39858.4108101852,2009-02-14,09:51:34
39.950135,116.317814,0,309,39858.4108680556,2009-02-14,09:51:39
39.950154,116.31787,0,301,39858.4109259259,2009-02-14,09:51:44
39.950169,116.31794,0,276,39858.4109837963,2009-02-14,09:51:49
39.950153,116.318001,0,275,39858.4110416667,2009-02-14,09:51:54
39.950043,116.318232,0,233,39858.411099537,2009-02-14,09:51:59
39.949975,116.318242,0,228,39858.4111574074,2009-02-14,09:52:04
39.949881,116.318193,0,239,39858.4112152778,2009-02-14,09:52:09
39.949814,116.318211,0,235,39858.4112731481,2009-02-14,09:52:14
39.949729,116.318126,0,240,39858.4113310185,2009-02-14,09:52:19
39.949664,116.318113,0,249,39858.4113888889,2009-02-14,09:52:24
39.949607,116.318133,0,249,39858.4114467593,2009-02-14,09:52:29
39.949557,116.318148,0,252,39858.4115046296,2009-02-14,09:52:34
39.949492,116.318135,0,254,39858.4115625,2009-02-14,09:52:39
39.949438,116.318104,0,256,39858.4116203704,2009-02-14,09:52:44
39.949407,116.318136,0,249,39858.4116782407,2009-02-14,09:52:49
39.949384,116.318146,0,248,39858.4117361111,2009-02-14,09:52:54
39.949371,116.318142,0,248,39858.4117939815,2009-02-14,09:52:59
39.949365,116.31822,0,243,39858.4118518519,2009-02-14,09:53:04
39.949329,116.31829,0,237,39858.4119097222,2009-02-14,09:53:09
39.949276,116.318297,0,234,39858.4119675926,2009-02-14,09:53:14
39.949237,116.318359,0,225,39858.412025463,2009-02-14,09:53:19
39.949173,116.318333,0,214,39858.4120833333,2009-02-14,09:53:24
39.949204,116.318449,0,212,39858.4121412037,2009-02-14,09:53:29
39.949196,116.318538,0,196,39858.4121990741,2009-02-14,09:53:34
39.949181,116.318578,0,179,39858.4122569444,2009-02-14,09:53:39
39.949169,116.318616,0,166,39858.4123148148,2009-02-14,09:53:44
39.949168,116.318563,0,156,39858.4123726852,2009-02-14,09:53:49
39.949123,116.318463,0,146,39858.4124305556,2009-02-14,09:53:54
39.949064,116.318368,0,137,39858.4124884259,2009-02-14,09:53:59
39.948939,116.317989,0,357,39858.4551967593,2009-02-14,10:55:29
39.949239,116.318171,0,158,39858.4552546296,2009-02-14,10:55:34
39.949329,116.318191,0,237,39858.4553125,2009-02-14,10:55:39
39.949409,116.318176,0,161,39858.4553703704,2009-02-14,10:55:44
39.949451,116.318232,0,149,39858.4554282407,2009-02-14,10:55:49
39.949577,116.318235,0,140,39858.4554861111,2009-02-14,10:55:54
39.949664,116.318179,0,164,39858.4555439815,2009-02-14,10:55:59
39.949688,116.318135,0,183,39858.4556018518,2009-02-14,10:56:04
39.949524,116.31808,0,244,39858.4556597222,2009-02-14,10:56:09
39.949631,116.318137,0,204,39858.4557175926,2009-02-14,10:56:14
39.949597,116.318062,0,219,39858.455775463,2009-02-14,10:56:19
39.949613,116.318019,0,239,39858.4558333333,2009-02-14,10:56:24
39.949642,116.318004,0,248,39858.4558912037,2009-02-14,10:56:29
39.949673,116.318008,0,256,39858.4559490741,2009-02-14,10:56:34
39.949711,116.317982,0,268,39858.4560069444,2009-02-14,10:56:39
39.949751,116.317987,0,279,39858.4560648148,2009-02-14,10:56:44
39.949751,116.317942,0,291,39858.4561226852,2009-02-14,10:56:49
39.949746,116.3179,0,306,39858.4561805556,2009-02-14,10:56:54
39.949806,116.317905,0,316,39858.4562384259,2009-02-14,10:56:59
39.949839,116.317886,0,331,39858.4562962963,2009-02-14,10:57:04
39.949867,116.317888,0,340,39858.4563541667,2009-02-14,10:57:09
39.949883,116.317925,0,338,39858.456412037,2009-02-14,10:57:14
39.949909,116.317913,0,345,39858.4564699074,2009-02-14,10:57:19
39.949923,116.317902,0,350,39858.4565277778,2009-02-14,10:57:24
39.949923,116.317902,0,350,39858.4565625,2009-02-14,10:57:27
39.949925,116.317901,0,352,39858.4565856481,2009-02-14,10:57:29
39.949935,116.317889,0,353,39858.4566435185,2009-02-14,10:57:34
39.949957,116.317831,0,351,39858.4567013889,2009-02-14,10:57:39
39.949999,116.317781,0,347,39858.4567592593,2009-02-14,10:57:44
39.950021,116.317717,0,345,39858.4568171296,2009-02-14,10:57:49
39.950027,116.317666,0,340,39858.456875,2009-02-14,10:57:54
39.950054,116.317636,0,334,39858.4569328704,2009-02-14,10:57:59
39.950104,116.317683,0,314,39858.4569907407,2009-02-14,10:58:04
39.95011,116.317636,0,304,39858.4570486111,2009-02-14,10:58:09
39.950124,116.317587,0,297,39858.4571064815,2009-02-14,10:58:14
39.950143,116.317547,0,289,39858.4571643519,2009-02-14,10:58:19
39.950173,116.317523,0,277,39858.4572222222,2009-02-14,10:58:24
39.950207,116.317576,0,258,39858.4572800926,2009-02-14,10:58:29
39.950217,116.317585,0,254,39858.457337963,2009-02-14,10:58:34
39.950221,116.31759,0,253,39858.4573958333,2009-02-14,10:58:39
39.950228,116.317596,0,252,39858.4574537037,2009-02-14,10:58:44
39.950236,116.317603,0,252,39858.4575115741,2009-02-14,10:58:49
39.950236,116.317603,0,252,39858.4575462963,2009-02-14,10:58:52
39.95024,116.317606,0,251,39858.4575694444,2009-02-14,10:58:54
39.950275,116.317609,0,247,39858.4576273148,2009-02-14,10:58:59
39.950311,116.317593,0,241,39858.4576851852,2009-02-14,10:59:04
39.950354,116.317582,0,237,39858.4577430556,2009-02-14,10:59:09
39.950408,116.317572,0,234,39858.4578009259,2009-02-14,10:59:14
39.950488,116.317579,0,233,39858.4578587963,2009-02-14,10:59:19
39.950557,116.31756,0,232,39858.4579166667,2009-02-14,10:59:24
39.950579,116.317528,0,231,39858.457974537,2009-02-14,10:59:29
39.950587,116.317518,0,231,39858.4580324074,2009-02-14,10:59:34
39.950598,116.317508,0,231,39858.4580902778,2009-02-14,10:59:39
39.95069,116.317461,0,228,39858.4581481481,2009-02-14,10:59:44
39.950787,116.317404,0,220,39858.4582060185,2009-02-14,10:59:49
39.950792,116.317302,0,223,39858.4582638889,2009-02-14,10:59:54
39.950818,116.317276,0,218,39858.4583217593,2009-02-14,10:59:59
39.950839,116.31726,0,215,39858.4583796296,2009-02-14,11:00:04
39.950837,116.31724,0,212,39858.4584375,2009-02-14,11:00:09
39.95083,116.317196,0,206,39858.4584953704,2009-02-14,11:00:14
39.950831,116.317146,0,205,39858.4585532407,2009-02-14,11:00:19
39.950832,116.317114,0,204,39858.4586111111,2009-02-14,11:00:24
39.950832,116.317114,0,204,39858.4586458333,2009-02-14,11:00:27
39.95083,116.31711,0,204,39858.4586689815,2009-02-14,11:00:29
39.950833,116.316995,0,205,39858.4587268519,2009-02-14,11:00:34
39.950839,116.316968,0,205,39858.4587847222,2009-02-14,11:00:39
39.950859,116.316904,0,202,39858.4588425926,2009-02-14,11:00:44
39.950859,116.31684,0,201,39858.458900463,2009-02-14,11:00:49
39.950865,116.316779,0,200,39858.4589583333,2009-02-14,11:00:54
39.950872,116.31673,0,199,39858.4590162037,2009-02-14,11:00:59
39.950881,116.316706,0,197,39858.4590740741,2009-02-14,11:01:04
39.950876,116.316649,0,194,39858.4591319444,2009-02-14,11:01:09
39.950871,116.316574,0,193,39858.4591898148,2009-02-14,11:01:14
39.950872,116.316517,0,190,39858.4592476852,2009-02-14,11:01:19
39.950878,116.316457,0,189,39858.4593055556,2009-02-14,11:01:24
39.950879,116.316403,0,186,39858.4593634259,2009-02-14,11:01:29
39.950869,116.316313,0,184,39858.4594212963,2009-02-14,11:01:34
39.950851,116.31624,0,184,39858.4594791667,2009-02-14,11:01:39
39.950849,116.316198,0,182,39858.459537037,2009-02-14,11:01:44
39.95084,116.316151,0,183,39858.4595949074,2009-02-14,11:01:49
39.950844,116.316096,0,181,39858.4596527778,2009-02-14,11:01:54
39.950859,116.31605,0,181,39858.4597106481,2009-02-14,11:01:59
39.950842,116.316004,0,178,39858.4597685185,2009-02-14,11:02:04
39.950843,116.31595,0,175,39858.4598263889,2009-02-14,11:02:09
39.950812,116.315872,0,177,39858.4598842593,2009-02-14,11:02:14
39.950805,116.31583,0,177,39858.4599421296,2009-02-14,11:02:19
39.950786,116.315805,0,176,39858.46,2009-02-14,11:02:24
39.950765,116.315788,0,176,39858.4600578704,2009-02-14,11:02:29
39.950722,116.315758,0,176,39858.4601157407,2009-02-14,11:02:34
39.950698,116.31574,0,175,39858.4601736111,2009-02-14,11:02:39
39.950649,116.315724,0,174,39858.4602314815,2009-02-14,11:02:44
39.950574,116.315657,0,175,39858.4602893519,2009-02-14,11:02:49
39.950549,116.315597,0,175,39858.4603472222,2009-02-14,11:02:54
39.950571,116.315529,0,175,39858.4604050926,2009-02-14,11:02:59
39.950565,116.315448,0,175,39858.460462963,2009-02-14,11:03:04
39.950598,116.315417,0,174,39858.4605208333,2009-02-14,11:03:09
39.950596,116.315386,0,173,39858.4605787037,2009-02-14,11:03:14
39.950601,116.315321,0,172,39858.4606365741,2009-02-14,11:03:19
39.950591,116.315271,0,173,39858.4606944444,2009-02-14,11:03:24
39.950566,116.315203,0,174,39858.4607523148,2009-02-14,11:03:29
39.950555,116.315174,0,173,39858.4608101852,2009-02-14,11:03:34
39.950547,116.315161,0,174,39858.4608680556,2009-02-14,11:03:39
39.950562,116.3151,0,174,39858.4609259259,2009-02-14,11:03:44
39.950553,116.315081,0,174,39858.4609837963,2009-02-14,11:03:49
39.950547,116.315001,0,175,39858.4610416667,2009-02-14,11:03:54
39.95053,116.314953,0,176,39858.461099537,2009-02-14,11:03:59
39.950542,116.314924,0,175,39858.4611574074,2009-02-14,11:04:04
39.950537,116.31491,0,175,39858.4612152778,2009-02-14,11:04:09
39.950533,116.314867,0,176,39858.4612731481,2009-02-14,11:04:14
39.950497,116.314773,0,176,39858.4613310185,2009-02-14,11:04:19
39.950536,116.314716,0,177,39858.4613888889,2009-02-14,11:04:24
39.950554,116.314675,0,176,39858.4614467593,2009-02-14,11:04:29
39.9506,116.314653,0,175,39858.4615046296,2009-02-14,11:04:34
39.950609,116.314613,0,175,39858.4615625,2009-02-14,11:04:39
39.950669,116.314459,0,172,39858.4616203704,2009-02-14,11:04:44
39.95062,116.31436,0,177,39858.4616782407,2009-02-14,11:04:49
39.95061,116.314363,0,177,39858.4617361111,2009-02-14,11:04:54
39.950587,116.314382,0,177,39858.4617939815,2009-02-14,11:04:59
39.950551,116.314369,0,178,39858.4618518518,2009-02-14,11:05:04
39.950497,116.314399,0,179,39858.4619097222,2009-02-14,11:05:09
39.950437,116.314409,0,181,39858.4619675926,2009-02-14,11:05:14
39.950396,116.314445,0,183,39858.462025463,2009-02-14,11:05:19
39.950361,116.314441,0,184,39858.4620833333,2009-02-14,11:05:24
39.950335,116.314434,0,183,39858.4621412037,2009-02-14,11:05:29
39.950272,116.314267,0,181,39858.4621990741,2009-02-14,11:05:34
39.950251,116.314208,0,179,39858.4622569444,2009-02-14,11:05:39
39.950244,116.314157,0,179,39858.4623148148,2009-02-14,11:05:44
39.950227,116.314111,0,179,39858.4623726852,2009-02-14,11:05:49
39.950213,116.314077,0,178,39858.4624305556,2009-02-14,11:05:54
39.950176,116.314045,0,179,39858.4624884259,2009-02-14,11:05:59
39.950167,116.313975,0,178,39858.4625462963,2009-02-14,11:06:04
39.950161,116.313919,0,178,39858.4626041667,2009-02-14,11:06:09
39.950114,116.313852,0,177,39858.462662037,2009-02-14,11:06:14
39.950107,116.313797,0,177,39858.4627199074,2009-02-14,11:06:19
39.950137,116.31377,0,177,39858.4627777778,2009-02-14,11:06:24
39.950187,116.313695,0,177,39858.4628356481,2009-02-14,11:06:29
39.950227,116.313617,0,176,39858.4628935185,2009-02-14,11:06:34
39.950224,116.313566,0,176,39858.4629513889,2009-02-14,11:06:39
39.950223,116.313541,0,177,39858.4630092593,2009-02-14,11:06:44
39.950257,116.313474,0,177,39858.4630671296,2009-02-14,11:06:49
39.950238,116.313416,0,177,39858.463125,2009-02-14,11:06:54
39.950138,116.313373,0,179,39858.4631828704,2009-02-14,11:06:59
39.949991,116.31332,0,180,39858.4632407407,2009-02-14,11:07:04
39.949965,116.313283,0,180,39858.4632986111,2009-02-14,11:07:09
39.949958,116.313309,0,177,39858.4633564815,2009-02-14,11:07:14
39.94995,116.313262,0,177,39858.4634143518,2009-02-14,11:07:19
39.949957,116.31322,0,177,39858.4634722222,2009-02-14,11:07:24
39.949954,116.313178,0,177,39858.4635300926,2009-02-14,11:07:29
39.949949,116.313126,0,177,39858.463587963,2009-02-14,11:07:34
39.949875,116.313028,0,177,39858.4636458333,2009-02-14,11:07:39
39.949831,116.312886,0,177,39858.4637037037,2009-02-14,11:07:44
39.949812,116.312801,0,177,39858.4637615741,2009-02-14,11:07:49
39.949813,116.312716,0,178,39858.4638194444,2009-02-14,11:07:54
39.949889,116.312681,0,180,39858.4638773148,2009-02-14,11:07:59
39.949935,116.312615,0,182,39858.4639351852,2009-02-14,11:08:04
39.950024,116.312557,0,184,39858.4639930556,2009-02-14,11:08:09
39.950024,116.312557,0,184,39858.4640277778,2009-02-14,11:08:12
39.950027,116.312557,0,186,39858.4640509259,2009-02-14,11:08:14
39.95004,116.312561,0,186,39858.4641087963,2009-02-14,11:08:19
39.950122,116.312561,0,185,39858.4641666667,2009-02-14,11:08:24
39.950182,116.312557,0,179,39858.464224537,2009-02-14,11:08:29
39.950366,116.312487,0,174,39858.4642824074,2009-02-14,11:08:34
39.950296,116.312468,0,91,39858.4645138889,2009-02-14,11:08:54
39.950443,116.312722,0,117,39858.4645717593,2009-02-14,11:08:59
39.950376,116.311874,0,439,39858.4646875,2009-02-14,11:09:09
39.950302,116.311898,0,190,39858.4647453704,2009-02-14,11:09:14
39.950292,116.311678,0,170,39858.4648611111,2009-02-14,11:09:24
39.950371,116.311726,0,155,39858.4649189815,2009-02-14,11:09:29
39.950371,116.311833,0,137,39858.4649768519,2009-02-14,11:09:34
39.950322,116.311964,0,118,39858.4650347222,2009-02-14,11:09:39
39.950194,116.31213,0,96,39858.4650925926,2009-02-14,11:09:44
39.950071,116.312252,0,94,39858.465150463,2009-02-14,11:09:49
39.94991,116.312377,0,113,39858.4675810185,2009-02-14,11:13:19
39.949856,116.312476,0,132,39858.4676388889,2009-02-14,11:13:24
39.949838,116.312554,0,161,39858.4676967593,2009-02-14,11:13:29
39.949843,116.312573,0,179,39858.4677546296,2009-02-14,11:13:34
39.949865,116.312558,0,189,39858.4678125,2009-02-14,11:13:39
39.949872,116.312578,0,186,39858.4678703704,2009-02-14,11:13:44
39.949872,116.312578,0,186,39858.4679050926,2009-02-14,11:13:47
39.94987,116.312586,0,172,39858.4679282407,2009-02-14,11:13:49
39.94987,116.312595,0,162,39858.4679861111,2009-02-14,11:13:54
39.949881,116.312585,0,157,39858.4680439815,2009-02-14,11:13:59
39.949881,116.312585,0,157,39858.4680787037,2009-02-14,11:14:02
39.949882,116.312586,0,158,39858.4681018519,2009-02-14,11:14:04
39.94985,116.312591,0,153,39858.4681597222,2009-02-14,11:14:09
39.949804,116.312573,0,153,39858.4682175926,2009-02-14,11:14:14
39.949778,116.312579,0,153,39858.468275463,2009-02-14,11:14:19
39.949776,116.312597,0,149,39858.4683333333,2009-02-14,11:14:24
39.949801,116.312601,0,139,39858.4683912037,2009-02-14,11:14:29
39.94986,116.312584,0,127,39858.4684490741,2009-02-14,11:14:34
39.949895,116.312556,0,114,39858.4685069444,2009-02-14,11:14:39
39.949895,116.312565,0,110,39858.4685648148,2009-02-14,11:14:44
39.949856,116.312589,0,114,39858.4686226852,2009-02-14,11:14:49
39.949857,116.312606,0,120,39858.4686805556,2009-02-14,11:14:54
39.949825,116.31266,0,136,39858.4687384259,2009-02-14,11:14:59
39.949814,116.312758,0,151,39858.4687962963,2009-02-14,11:15:04
39.949807,116.312787,0,166,39858.4688541667,2009-02-14,11:15:09
39.949794,116.312786,0,185,39858.468912037,2009-02-14,11:15:14
39.949795,116.312827,0,201,39858.4689699074,2009-02-14,11:15:19
39.94979,116.312797,0,204,39858.4690277778,2009-02-14,11:15:24
39.949757,116.312807,0,208,39858.4690856481,2009-02-14,11:15:29
39.949736,116.312791,0,210,39858.4691435185,2009-02-14,11:15:34
39.949767,116.312682,0,211,39858.4692013889,2009-02-14,11:15:39
39.94981,116.312541,0,193,39858.4692592593,2009-02-14,11:15:44
39.949827,116.312448,0,170,39858.4693171296,2009-02-14,11:15:49
39.949838,116.312365,0,160,39858.469375,2009-02-14,11:15:54
39.949835,116.312304,0,141,39858.4694328704,2009-02-14,11:15:59
39.949837,116.312274,0,124,39858.4694907407,2009-02-14,11:16:04
39.949813,116.312339,0,130,39858.4695486111,2009-02-14,11:16:09
39.949756,116.312457,0,133,39858.4696064815,2009-02-14,11:16:14
39.949726,116.312596,0,167,39858.4696643518,2009-02-14,11:16:19
39.949689,116.312627,0,192,39858.4697222222,2009-02-14,11:16:24
39.949665,116.312664,0,206,39858.4697800926,2009-02-14,11:16:29
39.949683,116.312622,0,225,39858.469837963,2009-02-14,11:16:34
39.949681,116.312592,0,247,39858.4698958333,2009-02-14,11:16:39
39.949699,116.31256,0,256,39858.4699537037,2009-02-14,11:16:44
39.949715,116.31255,0,268,39858.4700115741,2009-02-14,11:16:49
39.949963,116.312524,0,295,39858.4802546296,2009-02-14,11:31:34
39.950022,116.312492,0,270,39858.4803125,2009-02-14,11:31:39
39.950037,116.312474,0,239,39858.4803703704,2009-02-14,11:31:44
39.950053,116.312472,0,225,39858.4804282407,2009-02-14,11:31:49
39.950027,116.312519,0,236,39858.4804861111,2009-02-14,11:31:54
39.949993,116.312666,0,239,39858.4805439815,2009-02-14,11:31:59
39.949916,116.312796,0,247,39858.4806018519,2009-02-14,11:32:04
39.949854,116.312869,0,265,39858.4806597222,2009-02-14,11:32:09
39.949807,116.312949,0,298,39858.4807175926,2009-02-14,11:32:14
39.949787,116.312995,0,321,39858.480775463,2009-02-14,11:32:19
39.949795,116.313084,0,350,39858.4808333333,2009-02-14,11:32:24
39.949794,116.31312,0,373,39858.4808912037,2009-02-14,11:32:29
39.949786,116.313073,0,385,39858.4809490741,2009-02-14,11:32:34
39.949762,116.313079,0,388,39858.4810069444,2009-02-14,11:32:39
39.949764,116.313097,0,393,39858.4810648148,2009-02-14,11:32:44
39.949741,116.313071,0,394,39858.4811226852,2009-02-14,11:32:49
39.949735,116.313059,0,396,39858.4811805556,2009-02-14,11:32:54
39.949735,116.313059,0,396,39858.4812152778,2009-02-14,11:32:57
39.949733,116.313058,0,397,39858.4812384259,2009-02-14,11:32:59
39.949725,116.313041,0,398,39858.4812962963,2009-02-14,11:33:04
39.949705,116.312953,0,399,39858.4813541667,2009-02-14,11:33:09
39.949694,116.312955,0,398,39858.481412037,2009-02-14,11:33:14
39.949703,116.312987,0,400,39858.4814699074,2009-02-14,11:33:19
39.949742,116.312995,0,407,39858.4815277778,2009-02-14,11:33:24
39.949788,116.312979,0,406,39858.4815856481,2009-02-14,11:33:29
39.949778,116.312944,0,404,39858.4816435185,2009-02-14,11:33:34
39.949756,116.312911,0,400,39858.4817013889,2009-02-14,11:33:39
39.949747,116.312878,0,394,39858.4817592593,2009-02-14,11:33:44
39.949746,116.312877,0,393,39858.4818171296,2009-02-14,11:33:49
39.949746,116.312877,0,393,39858.4818518519,2009-02-14,11:33:52
39.94975,116.312881,0,393,39858.481875,2009-02-14,11:33:54
39.949772,116.312916,0,391,39858.4819328704,2009-02-14,11:33:59
39.949788,116.312907,0,388,39858.4819907407,2009-02-14,11:34:04
39.949792,116.312862,0,386,39858.4820486111,2009-02-14,11:34:09
39.949794,116.312771,0,380,39858.4821064815,2009-02-14,11:34:14
39.949778,116.312753,0,376,39858.4821643519,2009-02-14,11:34:19
39.949778,116.312753,0,376,39858.4821990741,2009-02-14,11:34:22
39.949783,116.312758,0,376,39858.4822222222,2009-02-14,11:34:24
39.949776,116.312682,0,370,39858.4822800926,2009-02-14,11:34:29
39.949802,116.312568,0,355,39858.482337963,2009-02-14,11:34:34
39.949776,116.312537,0,327,39858.4823958333,2009-02-14,11:34:39
39.949802,116.31252,0,290,39858.4824537037,2009-02-14,11:34:44
39.94984,116.312464,0,277,39858.4825115741,2009-02-14,11:34:49
39.949835,116.312438,0,258,39858.4825694444,2009-02-14,11:34:54
39.949863,116.312466,0,246,39858.4826273148,2009-02-14,11:34:59
39.949887,116.312543,0,254,39858.4826851852,2009-02-14,11:35:04
39.949885,116.312654,0,255,39858.4827430556,2009-02-14,11:35:09
39.949859,116.312788,0,262,39858.4828009259,2009-02-14,11:35:14
39.949834,116.312836,0,273,39858.4828587963,2009-02-14,11:35:19
39.949806,116.312851,0,282,39858.4829166667,2009-02-14,11:35:24
39.949779,116.312878,0,297,39858.482974537,2009-02-14,11:35:29
39.949765,116.312897,0,316,39858.4830324074,2009-02-14,11:35:34
39.949751,116.312897,0,330,39858.4830902778,2009-02-14,11:35:39
39.949742,116.312887,0,344,39858.4831481481,2009-02-14,11:35:44
39.949758,116.312855,0,361,39858.4832060185,2009-02-14,11:35:49
39.949781,116.312819,0,359,39858.4832638889,2009-02-14,11:35:54
39.949821,116.312807,0,359,39858.4833217593,2009-02-14,11:35:59
39.949839,116.312772,0,358,39858.4833796296,2009-02-14,11:36:04
39.94984,116.312773,0,359,39858.4834375,2009-02-14,11:36:09
39.949836,116.312768,0,360,39858.4834953704,2009-02-14,11:36:14
39.949832,116.312762,0,360,39858.4835532407,2009-02-14,11:36:19
39.94983,116.31276,0,360,39858.4836111111,2009-02-14,11:36:24
39.949828,116.312755,0,360,39858.4836689815,2009-02-14,11:36:29
39.949828,116.312755,0,360,39858.4837037037,2009-02-14,11:36:32
39.949824,116.312748,0,360,39858.4837268519,2009-02-14,11:36:34
39.949816,116.312738,0,359,39858.4837847222,2009-02-14,11:36:39
39.949812,116.312691,0,357,39858.4838425926,2009-02-14,11:36:44
39.949804,116.312681,0,357,39858.483900463,2009-02-14,11:36:49
39.9498,116.312676,0,356,39858.4839583333,2009-02-14,11:36:54
39.949797,116.312672,0,356,39858.4840162037,2009-02-14,11:36:59
39.9498,116.312675,0,356,39858.4840740741,2009-02-14,11:37:04
39.949802,116.312675,0,356,39858.4841319444,2009-02-14,11:37:09
39.949801,116.312671,0,356,39858.4841898148,2009-02-14,11:37:14
39.949799,116.312668,0,355,39858.4842476852,2009-02-14,11:37:19
39.949798,116.312665,0,355,39858.4843055556,2009-02-14,11:37:24
39.949796,116.312661,0,355,39858.4843634259,2009-02-14,11:37:29
39.949795,116.312658,0,355,39858.4844212963,2009-02-14,11:37:34
39.949795,116.312658,0,355,39858.4844791667,2009-02-14,11:37:39
39.949794,116.312656,0,354,39858.484537037,2009-02-14,11:37:44
39.949791,116.312651,0,354,39858.4845949074,2009-02-14,11:37:49
39.949791,116.31265,0,354,39858.4846527778,2009-02-14,11:37:54
39.949793,116.312651,0,354,39858.4847106481,2009-02-14,11:37:59
39.949797,116.312654,0,353,39858.4847685185,2009-02-14,11:38:04
39.949799,116.312655,0,353,39858.4848263889,2009-02-14,11:38:09
39.949802,116.312657,0,353,39858.4848842593,2009-02-14,11:38:14
39.949808,116.312663,0,353,39858.4849421296,2009-02-14,11:38:19
39.949808,116.312663,0,353,39858.4849768518,2009-02-14,11:38:22
39.949811,116.312662,0,353,39858.485,2009-02-14,11:38:24
39.949857,116.312621,0,350,39858.4850578704,2009-02-14,11:38:29
39.949884,116.312612,0,348,39858.4851157407,2009-02-14,11:38:34
39.949886,116.312628,0,347,39858.4851736111,2009-02-14,11:38:39
39.949891,116.312654,0,346,39858.4852314815,2009-02-14,11:38:44
39.949896,116.312715,0,345,39858.4852893518,2009-02-14,11:38:49
39.949897,116.312773,0,346,39858.4853472222,2009-02-14,11:38:54
39.949891,116.312826,0,345,39858.4854050926,2009-02-14,11:38:59
39.949889,116.31285,0,345,39858.485462963,2009-02-14,11:39:04
39.949897,116.312862,0,345,39858.4855208333,2009-02-14,11:39:09
39.949902,116.31287,0,346,39858.4855787037,2009-02-14,11:39:14
39.949905,116.312874,0,346,39858.4856365741,2009-02-14,11:39:19
39.949905,116.312873,0,346,39858.4856944444,2009-02-14,11:39:24
39.9499,116.312868,0,346,39858.4857523148,2009-02-14,11:39:29
39.9499,116.312868,0,346,39858.485787037,2009-02-14,11:39:32
39.949895,116.312861,0,346,39858.4858101852,2009-02-14,11:39:34
39.949877,116.312826,0,345,39858.4858680556,2009-02-14,11:39:39
39.949851,116.312781,0,345,39858.4859259259,2009-02-14,11:39:44
39.949851,116.312754,0,345,39858.4859837963,2009-02-14,11:39:49
39.949844,116.312718,0,345,39858.4860416667,2009-02-14,11:39:54
39.949844,116.312678,0,343,39858.486099537,2009-02-14,11:39:59
39.949845,116.312646,0,338,39858.4861574074,2009-02-14,11:40:04
39.949845,116.312626,0,330,39858.4862152778,2009-02-14,11:40:09
39.949848,116.312596,0,321,39858.4862731481,2009-02-14,11:40:14
39.94987,116.312626,0,314,39858.4863310185,2009-02-14,11:40:19
39.94987,116.312626,0,314,39858.4863657407,2009-02-14,11:40:22
39.949876,116.312633,0,305,39858.4863888889,2009-02-14,11:40:24
39.94988,116.312653,0,303,39858.4864467593,2009-02-14,11:40:29
39.949859,116.312685,0,303,39858.4865046296,2009-02-14,11:40:34
39.949845,116.31269,0,303,39858.4865625,2009-02-14,11:40:39
39.949845,116.31269,0,303,39858.4865972222,2009-02-14,11:40:42
39.949845,116.312689,0,302,39858.4866203704,2009-02-14,11:40:44
39.949839,116.312679,0,302,39858.4866782407,2009-02-14,11:40:49
39.949853,116.312694,0,302,39858.4867361111,2009-02-14,11:40:54
39.949854,116.312708,0,302,39858.4867939815,2009-02-14,11:40:59
39.949885,116.312754,0,305,39858.4868518518,2009-02-14,11:41:04
39.949913,116.312843,0,303,39858.4869097222,2009-02-14,11:41:09
39.949911,116.312839,0,302,39858.4869675926,2009-02-14,11:41:14
39.949911,116.312839,0,302,39858.4870023148,2009-02-14,11:41:17
39.949916,116.312845,0,302,39858.487025463,2009-02-14,11:41:19
39.949937,116.312851,0,301,39858.4870833333,2009-02-14,11:41:24
39.94995,116.31286,0,300,39858.4871412037,2009-02-14,11:41:29
39.949961,116.312837,0,300,39858.4871990741,2009-02-14,11:41:34
39.949962,116.312838,0,300,39858.4872569444,2009-02-14,11:41:39
39.94996,116.312836,0,300,39858.4873148148,2009-02-14,11:41:44
39.94996,116.312836,0,300,39858.487349537,2009-02-14,11:41:47
39.949954,116.312829,0,300,39858.4873726852,2009-02-14,11:41:49
39.94994,116.312801,0,299,39858.4874305556,2009-02-14,11:41:54
39.949918,116.312761,0,296,39858.4874884259,2009-02-14,11:41:59
39.949913,116.312755,0,296,39858.4875462963,2009-02-14,11:42:04
39.949911,116.312753,0,296,39858.4876041667,2009-02-14,11:42:09
39.949908,116.312751,0,295,39858.487662037,2009-02-14,11:42:14
39.949905,116.312748,0,295,39858.4877199074,2009-02-14,11:42:19
39.949902,116.312745,0,295,39858.4877777778,2009-02-14,11:42:24
39.949901,116.312744,0,295,39858.4878356481,2009-02-14,11:42:29
39.949903,116.312746,0,295,39858.4878935185,2009-02-14,11:42:34
39.949902,116.312745,0,295,39858.4879513889,2009-02-14,11:42:39
39.949902,116.312744,0,295,39858.4880092593,2009-02-14,11:42:44
39.949899,116.312739,0,295,39858.4880671296,2009-02-14,11:42:49
39.949899,116.312739,0,295,39858.4881018519,2009-02-14,11:42:52
39.949898,116.312737,0,295,39858.488125,2009-02-14,11:42:54
39.949891,116.312726,0,295,39858.4881828704,2009-02-14,11:42:59
39.949886,116.312719,0,295,39858.4882407407,2009-02-14,11:43:04
39.949892,116.312726,0,295,39858.4882986111,2009-02-14,11:43:09
39.949892,116.312726,0,295,39858.4883333333,2009-02-14,11:43:12
39.949895,116.312728,0,295,39858.4883564815,2009-02-14,11:43:14
39.949904,116.312732,0,295,39858.4884143519,2009-02-14,11:43:19
39.949915,116.312737,0,293,39858.4884722222,2009-02-14,11:43:24
39.949908,116.312747,0,290,39858.4885300926,2009-02-14,11:43:29
39.949901,116.312769,0,287,39858.488587963,2009-02-14,11:43:34
39.94991,116.312794,0,286,39858.4886458333,2009-02-14,11:43:39
39.949915,116.312742,0,284,39858.4887037037,2009-02-14,11:43:44
39.949923,116.312678,0,281,39858.4887615741,2009-02-14,11:43:49
