# Supplementary material for: Research on differential privacy protection method based on user tendency
Source: PLoS One. 2023 Oct 26;18(10):e0288823. doi: 10.1371/journal.pone.0288823 (PMC10602288; doi:10.1371/journal.pone.0288823)
Supplement: S2 Data — (ZIP) [file pone.0288823.s002.zip › Data 5-2/023/Trajectory/20090215060230.plt]

Geolife trajectory
WGS 84
Altitude is in Feet
Reserved 3
0,2,255,My Track,0,0,2,8421376
0
39.949198,116.313075,0,492,39859.2517361111,2009-02-15,06:02:30
39.949387,116.3129,0,492,39859.2517939815,2009-02-15,06:02:35
39.949384,116.312888,0,491,39859.2518518518,2009-02-15,06:02:40
39.949186,116.31293,0,492,39859.2519097222,2009-02-15,06:02:45
39.949214,116.312893,0,492,39859.2519675926,2009-02-15,06:02:50
39.951236,116.311129,0,54,39859.252025463,2009-02-15,06:02:55
39.95115,116.311233,0,63,39859.2520833333,2009-02-15,06:03:00
39.950938,116.311482,0,97,39859.2521412037,2009-02-15,06:03:05
39.950824,116.311631,0,129,39859.2521990741,2009-02-15,06:03:10
39.950704,116.311704,0,141,39859.2522569444,2009-02-15,06:03:15
39.950527,116.311865,0,133,39859.2523148148,2009-02-15,06:03:20
39.950355,116.312047,0,124,39859.2523726852,2009-02-15,06:03:25
39.950282,116.312091,0,123,39859.2524305556,2009-02-15,06:03:30
39.950238,116.31211,0,126,39859.2524884259,2009-02-15,06:03:35
39.9502,116.312142,0,126,39859.2525462963,2009-02-15,06:03:40
39.950174,116.312159,0,133,39859.2526041667,2009-02-15,06:03:45
39.950183,116.312166,0,134,39859.252662037,2009-02-15,06:03:50
39.950144,116.312166,0,138,39859.2527199074,2009-02-15,06:03:55
39.950156,116.312181,0,141,39859.2527777778,2009-02-15,06:04:00
39.9501,116.312239,0,143,39859.2528356481,2009-02-15,06:04:05
39.950084,116.312245,0,146,39859.2528935185,2009-02-15,06:04:10
39.950084,116.31225,0,149,39859.2529513889,2009-02-15,06:04:15
39.950084,116.31225,0,149,39859.2529861111,2009-02-15,06:04:18
39.950091,116.312242,0,151,39859.2530092593,2009-02-15,06:04:20
39.949945,116.315958,0,295,39859.2558449074,2009-02-15,06:08:25
39.949935,116.316045,0,278,39859.2559027778,2009-02-15,06:08:30
39.949972,116.31601,0,251,39859.2559606481,2009-02-15,06:08:35
39.949997,116.316055,0,246,39859.2560185185,2009-02-15,06:08:40
39.950035,116.31611,0,243,39859.2560763889,2009-02-15,06:08:45
39.950087,116.316104,0,239,39859.2561342593,2009-02-15,06:08:50
39.950105,116.316118,0,239,39859.2561921296,2009-02-15,06:08:55
39.950146,116.316124,0,240,39859.25625,2009-02-15,06:09:00
39.950224,116.316035,0,233,39859.2563078704,2009-02-15,06:09:05
39.950271,116.31582,0,228,39859.2563657407,2009-02-15,06:09:10
39.950339,116.315768,0,222,39859.2564236111,2009-02-15,06:09:15
39.950388,116.315749,0,219,39859.2564814815,2009-02-15,06:09:20
39.950495,116.315759,0,214,39859.2565393519,2009-02-15,06:09:25
39.95063,116.315639,0,207,39859.2565972222,2009-02-15,06:09:30
39.950734,116.315591,0,205,39859.2566550926,2009-02-15,06:09:35
39.950774,116.315641,0,219,39859.256712963,2009-02-15,06:09:40
39.950747,116.315796,0,229,39859.2567708333,2009-02-15,06:09:45
39.950752,116.31589,0,238,39859.2568287037,2009-02-15,06:09:50
39.95077,116.316039,0,242,39859.2568865741,2009-02-15,06:09:55
39.95073,116.316098,0,243,39859.2569444444,2009-02-15,06:10:00
39.950678,116.316166,0,242,39859.2570023148,2009-02-15,06:10:05
39.950698,116.316248,0,243,39859.2570601852,2009-02-15,06:10:10
39.950694,116.316326,0,250,39859.2571180556,2009-02-15,06:10:15
39.950727,116.316372,0,255,39859.2571759259,2009-02-15,06:10:20
39.950729,116.316484,0,262,39859.2572337963,2009-02-15,06:10:25
39.950743,116.316566,0,265,39859.2572916667,2009-02-15,06:10:30
39.950758,116.316665,0,273,39859.257349537,2009-02-15,06:10:35
39.95082,116.316742,0,268,39859.2574074074,2009-02-15,06:10:40
39.950836,116.316795,0,279,39859.2574652778,2009-02-15,06:10:45
39.95084,116.316899,0,283,39859.2575231481,2009-02-15,06:10:50
39.950838,116.316985,0,296,39859.2575810185,2009-02-15,06:10:55
39.95083,116.317094,0,302,39859.2576388889,2009-02-15,06:11:00
39.95085,116.317165,0,310,39859.2576967593,2009-02-15,06:11:05
39.950832,116.31723,0,302,39859.2577546296,2009-02-15,06:11:10
39.950855,116.317314,0,294,39859.2578125,2009-02-15,06:11:15
39.950822,116.317385,0,293,39859.2578703704,2009-02-15,06:11:20
39.950805,116.317448,0,289,39859.2579282407,2009-02-15,06:11:25
39.950889,116.317495,0,294,39859.2579861111,2009-02-15,06:11:30
39.950966,116.317534,0,303,39859.2580439815,2009-02-15,06:11:35
39.951039,116.317573,0,301,39859.2581018518,2009-02-15,06:11:40
39.951046,116.317563,0,307,39859.2581597222,2009-02-15,06:11:45
39.95112,116.317559,0,309,39859.2582175926,2009-02-15,06:11:50
39.951216,116.31756,0,314,39859.258275463,2009-02-15,06:11:55
39.951285,116.317578,0,318,39859.2583333333,2009-02-15,06:12:00
39.95138,116.317511,0,226,39859.2583912037,2009-02-15,06:12:05
39.951431,116.317467,0,232,39859.2584490741,2009-02-15,06:12:10
39.951476,116.31744,0,236,39859.2585069444,2009-02-15,06:12:15
39.951515,116.317445,0,237,39859.2585648148,2009-02-15,06:12:20
39.95153,116.317525,0,237,39859.2586226852,2009-02-15,06:12:25
39.95153,116.317525,0,237,39859.2586574074,2009-02-15,06:12:28
39.951538,116.317528,0,244,39859.2586805556,2009-02-15,06:12:30
39.951552,116.317621,0,212,39859.2587384259,2009-02-15,06:12:35
39.951589,116.317736,0,213,39859.2587962963,2009-02-15,06:12:40
39.95154,116.317869,0,179,39859.2588541667,2009-02-15,06:12:45
39.951511,116.317975,0,176,39859.258912037,2009-02-15,06:12:50
39.951535,116.318025,0,183,39859.2589699074,2009-02-15,06:12:55
39.951517,116.318022,0,185,39859.2590277778,2009-02-15,06:13:00
39.951498,116.318023,0,159,39859.2590856481,2009-02-15,06:13:05
39.95146,116.31802,0,161,39859.2591435185,2009-02-15,06:13:10
39.951423,116.318011,0,160,39859.2592013889,2009-02-15,06:13:15
39.951388,116.317901,0,204,39859.2592592593,2009-02-15,06:13:20
39.951396,116.317817,0,211,39859.2593171296,2009-02-15,06:13:25
39.951462,116.317814,0,211,39859.2594328704,2009-02-15,06:13:35
39.951583,116.317918,0,211,39859.2594907407,2009-02-15,06:13:40
39.951654,116.317863,0,211,39859.2595486111,2009-02-15,06:13:45
39.951898,116.318024,0,210,39859.2596064815,2009-02-15,06:13:50
39.952368,116.317936,0,209,39859.2596643518,2009-02-15,06:13:55
39.952904,116.317856,0,204,39859.2597222222,2009-02-15,06:14:00
39.95332,116.317783,0,198,39859.2597800926,2009-02-15,06:14:05
39.95371,116.31776,0,216,39859.259837963,2009-02-15,06:14:10
39.953992,116.317767,0,250,39859.2598958333,2009-02-15,06:14:15
39.95425,116.317702,0,311,39859.2599537037,2009-02-15,06:14:20
39.954554,116.317625,0,281,39859.2600115741,2009-02-15,06:14:25
39.954658,116.317763,0,289,39859.2600694444,2009-02-15,06:14:30
39.954646,116.317797,0,302,39859.2601273148,2009-02-15,06:14:35
39.954578,116.317833,0,317,39859.2601851852,2009-02-15,06:14:40
39.954405,116.317715,0,325,39859.2602430556,2009-02-15,06:14:45
39.954433,116.317738,0,336,39859.2603009259,2009-02-15,06:14:50
39.954586,116.31761,0,334,39859.2603587963,2009-02-15,06:14:55
39.954645,116.317563,0,327,39859.2604166667,2009-02-15,06:15:00
39.954683,116.317568,0,321,39859.260474537,2009-02-15,06:15:05
39.954724,116.317558,0,313,39859.2605324074,2009-02-15,06:15:10
39.954724,116.317492,0,312,39859.2605902778,2009-02-15,06:15:15
39.954758,116.317485,0,313,39859.2606481481,2009-02-15,06:15:20
39.954797,116.31749,0,311,39859.2607060185,2009-02-15,06:15:25
39.954814,116.317494,0,300,39859.2607638889,2009-02-15,06:15:30
39.954839,116.317484,0,292,39859.2608217593,2009-02-15,06:15:35
39.954839,116.317484,0,292,39859.2608564815,2009-02-15,06:15:38
39.954842,116.317487,0,292,39859.2608796296,2009-02-15,06:15:40
39.954907,116.317476,0,289,39859.2609375,2009-02-15,06:15:45
39.955163,116.317467,0,293,39859.2609953704,2009-02-15,06:15:50
39.955595,116.31748,0,301,39859.2610532407,2009-02-15,06:15:55
39.956147,116.317481,0,291,39859.2611111111,2009-02-15,06:16:00
39.956749,116.317409,0,272,39859.2611689815,2009-02-15,06:16:05
39.957384,116.317257,0,249,39859.2612268519,2009-02-15,06:16:10
39.957886,116.317135,0,243,39859.2612847222,2009-02-15,06:16:15
39.95838,116.317134,0,213,39859.2613425926,2009-02-15,06:16:20
39.95883,116.317019,0,185,39859.261400463,2009-02-15,06:16:25
39.959114,116.316924,0,196,39859.2614583333,2009-02-15,06:16:30
39.959233,116.316938,0,182,39859.2615162037,2009-02-15,06:16:35
39.959305,116.316905,0,179,39859.2615740741,2009-02-15,06:16:40
39.959398,116.316885,0,147,39859.2616319444,2009-02-15,06:16:45
39.959411,116.316823,0,122,39859.2616898148,2009-02-15,06:16:50
39.959607,116.316725,0,122,39859.2617476852,2009-02-15,06:16:55
39.959993,116.316749,0,111,39859.2618055556,2009-02-15,06:17:00
39.960593,116.316587,0,85,39859.2618634259,2009-02-15,06:17:05
39.961184,116.316452,0,71,39859.2619212963,2009-02-15,06:17:10
39.9618,116.316349,0,85,39859.2619791667,2009-02-15,06:17:15
39.962243,116.316286,0,96,39859.262037037,2009-02-15,06:17:20
39.96267,116.316278,0,115,39859.2620949074,2009-02-15,06:17:25
39.963066,116.316179,0,127,39859.2621527778,2009-02-15,06:17:30
39.963554,116.316047,0,121,39859.2622106481,2009-02-15,06:17:35
39.964058,116.315876,0,107,39859.2622685185,2009-02-15,06:17:40
39.964459,116.315758,0,98,39859.2623263889,2009-02-15,06:17:45
39.964758,116.315662,0,105,39859.2623842593,2009-02-15,06:17:50
39.965148,116.315507,0,65,39859.2624421296,2009-02-15,06:17:55
39.965559,116.315259,0,81,39859.2625,2009-02-15,06:18:00
39.965888,116.315054,0,70,39859.2625578704,2009-02-15,06:18:05
39.966173,116.314854,0,59,39859.2626157407,2009-02-15,06:18:10
39.96664,116.314812,0,63,39859.2626736111,2009-02-15,06:18:15
39.966887,116.314691,0,64,39859.2627314815,2009-02-15,06:18:20
39.967043,116.31464,0,87,39859.2627893519,2009-02-15,06:18:25
39.967339,116.314589,0,118,39859.2628472222,2009-02-15,06:18:30
39.96771,116.314555,0,171,39859.2629050926,2009-02-15,06:18:35
39.967938,116.314522,0,196,39859.262962963,2009-02-15,06:18:40
39.9679,116.314493,0,181,39859.2630208333,2009-02-15,06:18:45
39.968012,116.314371,0,170,39859.2630787037,2009-02-15,06:18:50
39.96803,116.314319,0,156,39859.2631365741,2009-02-15,06:18:55
39.968107,116.314256,0,146,39859.2631944444,2009-02-15,06:19:00
39.968213,116.314199,0,125,39859.2632523148,2009-02-15,06:19:05
39.968219,116.314192,0,118,39859.2633101852,2009-02-15,06:19:10
39.968219,116.314192,0,118,39859.2633449074,2009-02-15,06:19:13
39.968224,116.314185,0,113,39859.2633680556,2009-02-15,06:19:15
39.968216,116.314151,0,111,39859.2634259259,2009-02-15,06:19:20
39.968212,116.314131,0,110,39859.2634837963,2009-02-15,06:19:25
39.968375,116.314068,0,111,39859.2635416667,2009-02-15,06:19:30
39.968663,116.31386,0,123,39859.263599537,2009-02-15,06:19:35
39.969074,116.313757,0,140,39859.2636574074,2009-02-15,06:19:40
39.969533,116.313709,0,147,39859.2637152778,2009-02-15,06:19:45
39.970017,116.313492,0,144,39859.2637731481,2009-02-15,06:19:50
39.970311,116.31317,0,141,39859.2638310185,2009-02-15,06:19:55
39.970603,116.312944,0,137,39859.2638888889,2009-02-15,06:20:00
39.97078,116.31254,0,117,39859.2639467593,2009-02-15,06:20:05
39.970895,116.312132,0,103,39859.2640046296,2009-02-15,06:20:10
39.971058,116.311855,0,98,39859.2640625,2009-02-15,06:20:15
39.971371,116.31163,0,86,39859.2641203704,2009-02-15,06:20:20
39.971553,116.311225,0,84,39859.2641782407,2009-02-15,06:20:25
39.97128,116.310716,0,81,39859.2642361111,2009-02-15,06:20:30
39.970951,116.310675,0,67,39859.2642939815,2009-02-15,06:20:35
39.970813,116.310515,0,55,39859.2643518519,2009-02-15,06:20:40
39.970803,116.310698,0,28,39859.2644097222,2009-02-15,06:20:45
39.970672,116.310874,0,8,39859.2644675926,2009-02-15,06:20:50
39.970988,116.310787,0,6,39859.264525463,2009-02-15,06:20:55
39.971273,116.310906,0,-13,39859.2645833333,2009-02-15,06:21:00
39.971431,116.311038,0,-19,39859.2646412037,2009-02-15,06:21:05
39.971506,116.311467,0,-21,39859.2646990741,2009-02-15,06:21:10
39.971612,116.311645,0,-27,39859.2647569444,2009-02-15,06:21:15
39.971938,116.311607,0,-33,39859.2648148148,2009-02-15,06:21:20
39.972411,116.311522,0,-48,39859.2648726852,2009-02-15,06:21:25
39.972926,116.311491,0,-48,39859.2649305556,2009-02-15,06:21:30
39.973326,116.311411,0,-45,39859.2649884259,2009-02-15,06:21:35
39.973683,116.311449,0,-68,39859.2650462963,2009-02-15,06:21:40
39.974014,116.311528,0,-104,39859.2651041667,2009-02-15,06:21:45
39.974153,116.311709,0,-62,39859.265162037,2009-02-15,06:21:50
39.974217,116.311815,0,-60,39859.2652199074,2009-02-15,06:21:55
39.974215,116.311849,0,-79,39859.2652777778,2009-02-15,06:22:00
39.974201,116.311837,0,-87,39859.2653356481,2009-02-15,06:22:05
39.974201,116.311837,0,-87,39859.2653703704,2009-02-15,06:22:08
39.974195,116.311838,0,-89,39859.2653935185,2009-02-15,06:22:10
39.974184,116.311835,0,-90,39859.2654513889,2009-02-15,06:22:15
39.974179,116.311821,0,-91,39859.2655092593,2009-02-15,06:22:20
39.974191,116.311797,0,-97,39859.2655671296,2009-02-15,06:22:25
39.974203,116.311773,0,-106,39859.265625,2009-02-15,06:22:30
39.97417,116.311861,0,-117,39859.2656828704,2009-02-15,06:22:35
39.974086,116.311885,0,-64,39859.2657407407,2009-02-15,06:22:40
39.974105,116.31187,0,-75,39859.2657986111,2009-02-15,06:22:45
39.974186,116.311894,0,-83,39859.2658564815,2009-02-15,06:22:50
39.97422,116.311935,0,-65,39859.2659143518,2009-02-15,06:22:55
39.974269,116.311972,0,-39,39859.2659722222,2009-02-15,06:23:00
39.974219,116.311948,0,-54,39859.2660300926,2009-02-15,06:23:05
39.974231,116.311961,0,-39,39859.266087963,2009-02-15,06:23:10
39.974285,116.311995,0,-27,39859.2661458333,2009-02-15,06:23:15
39.974294,116.311985,0,-30,39859.2662037037,2009-02-15,06:23:20
39.974401,116.311924,0,-27,39859.2662615741,2009-02-15,06:23:25
39.974477,116.311883,0,95,39859.2663194444,2009-02-15,06:23:30
39.974558,116.311788,0,70,39859.2663773148,2009-02-15,06:23:35
39.974559,116.311764,0,172,39859.2664351852,2009-02-15,06:23:40
39.974668,116.311884,0,176,39859.2664930556,2009-02-15,06:23:45
39.974529,116.311972,0,191,39859.2665509259,2009-02-15,06:23:50
39.97446,116.312374,0,205,39859.2666087963,2009-02-15,06:23:55
39.9746,116.312929,0,224,39859.2666666667,2009-02-15,06:24:00
39.974618,116.313033,0,208,39859.266724537,2009-02-15,06:24:05
39.974608,116.313004,0,209,39859.2667824074,2009-02-15,06:24:10
39.974625,116.313007,0,205,39859.2668402778,2009-02-15,06:24:15
39.974579,116.313203,0,210,39859.2668981481,2009-02-15,06:24:20
39.974616,116.313549,0,197,39859.2669560185,2009-02-15,06:24:25
39.974608,116.314233,0,171,39859.2670138889,2009-02-15,06:24:30
39.974649,116.315115,0,142,39859.2670717593,2009-02-15,06:24:35
39.974669,116.316226,0,166,39859.2671296296,2009-02-15,06:24:40
39.974724,116.317147,0,166,39859.2671875,2009-02-15,06:24:45
39.974759,116.317893,0,155,39859.2672453704,2009-02-15,06:24:50
39.974818,116.318451,0,143,39859.2673032407,2009-02-15,06:24:55
39.974853,116.318774,0,121,39859.2673611111,2009-02-15,06:25:00
39.974886,116.318911,0,105,39859.2674189815,2009-02-15,06:25:05
39.974887,116.319151,0,98,39859.2674768518,2009-02-15,06:25:10
39.974878,116.31937,0,91,39859.2675347222,2009-02-15,06:25:15
39.974905,116.319745,0,78,39859.2675925926,2009-02-15,06:25:20
39.974942,116.320181,0,75,39859.267650463,2009-02-15,06:25:25
39.974943,116.320427,0,73,39859.2677083333,2009-02-15,06:25:30
39.974882,116.320492,0,80,39859.2677662037,2009-02-15,06:25:35
39.974888,116.320521,0,83,39859.2678240741,2009-02-15,06:25:40
39.97485,116.320636,0,90,39859.2678819444,2009-02-15,06:25:45
39.974848,116.320673,0,106,39859.2679398148,2009-02-15,06:25:50
39.974928,116.320666,0,123,39859.2679976852,2009-02-15,06:25:55
39.975139,116.320798,0,130,39859.2680555556,2009-02-15,06:26:00
39.975237,116.320873,0,136,39859.2681134259,2009-02-15,06:26:05
39.975166,116.321053,0,138,39859.2681712963,2009-02-15,06:26:10
39.974993,116.321532,0,152,39859.2682291667,2009-02-15,06:26:15
39.974991,116.32228,0,164,39859.268287037,2009-02-15,06:26:20
39.974982,116.323128,0,170,39859.2683449074,2009-02-15,06:26:25
39.975109,116.324053,0,185,39859.2684027778,2009-02-15,06:26:30
39.975162,116.325038,0,204,39859.2684606481,2009-02-15,06:26:35
39.975133,116.325884,0,223,39859.2685185185,2009-02-15,06:26:40
39.975091,116.326535,0,204,39859.2685763889,2009-02-15,06:26:45
39.975003,116.327059,0,173,39859.2686342593,2009-02-15,06:26:50
39.975068,116.327541,0,156,39859.2686921296,2009-02-15,06:26:55
39.975094,116.328109,0,152,39859.26875,2009-02-15,06:27:00
39.975105,116.328668,0,136,39859.2688078704,2009-02-15,06:27:05
39.975076,116.329136,0,132,39859.2688657407,2009-02-15,06:27:10
39.97504,116.329444,0,142,39859.2689236111,2009-02-15,06:27:15
39.975057,116.329548,0,134,39859.2689814815,2009-02-15,06:27:20
39.97505,116.329458,0,131,39859.2690393519,2009-02-15,06:27:25
39.975056,116.329532,0,118,39859.2690972222,2009-02-15,06:27:30
39.975085,116.329802,0,108,39859.2691550926,2009-02-15,06:27:35
39.974947,116.32972,0,147,39859.269212963,2009-02-15,06:27:40
39.974947,116.329783,0,157,39859.2692708333,2009-02-15,06:27:45
39.974947,116.329817,0,164,39859.2693287037,2009-02-15,06:27:50
39.974965,116.329888,0,169,39859.2693865741,2009-02-15,06:27:55
39.974958,116.330005,0,183,39859.2694444444,2009-02-15,06:28:00
39.974959,116.330111,0,193,39859.2695023148,2009-02-15,06:28:05
39.974957,116.330199,0,200,39859.2695601852,2009-02-15,06:28:10
39.974972,116.330259,0,203,39859.2696180556,2009-02-15,06:28:15
39.974981,116.330341,0,199,39859.2696759259,2009-02-15,06:28:20
39.975013,116.330443,0,200,39859.2697337963,2009-02-15,06:28:25
39.975028,116.330577,0,201,39859.2697916667,2009-02-15,06:28:30
39.974997,116.330656,0,199,39859.269849537,2009-02-15,06:28:35
39.975014,116.330734,0,194,39859.2699074074,2009-02-15,06:28:40
39.975032,116.330785,0,190,39859.2699652778,2009-02-15,06:28:45
39.975073,116.330864,0,189,39859.2700231481,2009-02-15,06:28:50
39.975108,116.330932,0,190,39859.2700810185,2009-02-15,06:28:55
39.975109,116.331007,0,182,39859.2701388889,2009-02-15,06:29:00
39.975108,116.33108,0,179,39859.2701967593,2009-02-15,06:29:05
39.975135,116.331184,0,185,39859.2702546296,2009-02-15,06:29:10
39.975183,116.331264,0,194,39859.2703125,2009-02-15,06:29:15
39.97517,116.331373,0,201,39859.2703703704,2009-02-15,06:29:20
39.975094,116.331455,0,211,39859.2704282407,2009-02-15,06:29:25
39.974975,116.33156,0,215,39859.2704861111,2009-02-15,06:29:30
39.974984,116.331665,0,216,39859.2705439815,2009-02-15,06:29:35
39.975015,116.331765,0,217,39859.2706018519,2009-02-15,06:29:40
39.974998,116.331877,0,216,39859.2706597222,2009-02-15,06:29:45
39.974941,116.33198,0,223,39859.2707175926,2009-02-15,06:29:50
39.974904,116.332052,0,223,39859.270775463,2009-02-15,06:29:55
39.97487,116.332096,0,196,39859.2708333333,2009-02-15,06:30:00
39.974872,116.332181,0,183,39859.2708912037,2009-02-15,06:30:05
39.974883,116.332285,0,180,39859.2709490741,2009-02-15,06:30:10
39.974877,116.332393,0,186,39859.2710069444,2009-02-15,06:30:15
39.974866,116.3325,0,190,39859.2710648148,2009-02-15,06:30:20
39.974872,116.332568,0,180,39859.2711226852,2009-02-15,06:30:25
39.974885,116.332622,0,181,39859.2711805556,2009-02-15,06:30:30
39.974916,116.332689,0,191,39859.2712384259,2009-02-15,06:30:35
39.974926,116.332784,0,204,39859.2712962963,2009-02-15,06:30:40
39.97492,116.332848,0,180,39859.2713541667,2009-02-15,06:30:45
39.974898,116.332937,0,172,39859.271412037,2009-02-15,06:30:50
39.974877,116.333037,0,156,39859.2714699074,2009-02-15,06:30:55
39.974867,116.333129,0,155,39859.2715277778,2009-02-15,06:31:00
39.974859,116.3332,0,150,39859.2715856481,2009-02-15,06:31:05
39.974843,116.333303,0,144,39859.2716435185,2009-02-15,06:31:10
39.974817,116.333399,0,145,39859.2717013889,2009-02-15,06:31:15
39.974825,116.333501,0,152,39859.2717592593,2009-02-15,06:31:20
39.974812,116.33355,0,159,39859.2718171296,2009-02-15,06:31:25
39.97479,116.333599,0,167,39859.271875,2009-02-15,06:31:30
39.974845,116.333627,0,172,39859.2719328704,2009-02-15,06:31:35
39.974878,116.333546,0,185,39859.2719907407,2009-02-15,06:31:40
39.974909,116.33343,0,197,39859.2720486111,2009-02-15,06:31:45
39.974894,116.333439,0,208,39859.2721064815,2009-02-15,06:31:50
39.974919,116.333481,0,211,39859.2721643519,2009-02-15,06:31:55
39.974939,116.333511,0,217,39859.2722222222,2009-02-15,06:32:00
39.974948,116.333519,0,221,39859.2722800926,2009-02-15,06:32:05
39.974939,116.333481,0,224,39859.272337963,2009-02-15,06:32:10
39.974946,116.333457,0,227,39859.2723958333,2009-02-15,06:32:15
39.974965,116.333474,0,230,39859.2724537037,2009-02-15,06:32:20
39.97485,116.333432,0,235,39859.2725115741,2009-02-15,06:32:25
39.974817,116.333409,0,237,39859.2725694444,2009-02-15,06:32:30
39.974849,116.333423,0,229,39859.2726273148,2009-02-15,06:32:35
39.974834,116.333399,0,231,39859.2726851852,2009-02-15,06:32:40
39.974833,116.333398,0,231,39859.2727430556,2009-02-15,06:32:45
39.974833,116.333398,0,231,39859.2727777778,2009-02-15,06:32:48
39.974834,116.333396,0,232,39859.2728009259,2009-02-15,06:32:50
39.974887,116.333403,0,227,39859.2728587963,2009-02-15,06:32:55
39.974893,116.333426,0,227,39859.2729166667,2009-02-15,06:33:00
39.974892,116.333434,0,227,39859.272974537,2009-02-15,06:33:05
39.974892,116.333434,0,227,39859.2730092593,2009-02-15,06:33:08
39.974895,116.333442,0,226,39859.2730324074,2009-02-15,06:33:10
39.975045,116.333624,0,204,39859.2730902778,2009-02-15,06:33:15
39.975045,116.333654,0,202,39859.2731481481,2009-02-15,06:33:20
39.975045,116.333665,0,202,39859.2732060185,2009-02-15,06:33:25
39.975045,116.33368,0,202,39859.2732638889,2009-02-15,06:33:30
39.975031,116.333715,0,202,39859.2733217593,2009-02-15,06:33:35
39.975031,116.333755,0,200,39859.2733796296,2009-02-15,06:33:40
39.975024,116.333777,0,199,39859.2734375,2009-02-15,06:33:45
39.975024,116.333791,0,199,39859.2734953704,2009-02-15,06:33:50
39.975008,116.333775,0,196,39859.2735532407,2009-02-15,06:33:55
39.975009,116.333768,0,196,39859.2736111111,2009-02-15,06:34:00
39.975009,116.333768,0,196,39859.2736458333,2009-02-15,06:34:03
39.975009,116.333772,0,196,39859.2736689815,2009-02-15,06:34:05
39.975012,116.333786,0,194,39859.2737268518,2009-02-15,06:34:10
39.97502,116.333778,0,192,39859.2737847222,2009-02-15,06:34:15
39.97502,116.333779,0,192,39859.2738425926,2009-02-15,06:34:20
39.97502,116.333779,0,192,39859.2738773148,2009-02-15,06:34:23
39.975021,116.33378,0,192,39859.273900463,2009-02-15,06:34:25
39.975028,116.333793,0,192,39859.2739583333,2009-02-15,06:34:30
39.975028,116.333793,0,192,39859.2739930556,2009-02-15,06:34:33
39.975034,116.333799,0,191,39859.2740162037,2009-02-15,06:34:35
39.975043,116.333843,0,190,39859.2740740741,2009-02-15,06:34:40
39.975033,116.333873,0,190,39859.2741319444,2009-02-15,06:34:45
39.975033,116.333873,0,190,39859.2741666667,2009-02-15,06:34:48
39.975031,116.333874,0,190,39859.2741898148,2009-02-15,06:34:50
39.974995,116.333874,0,189,39859.2742476852,2009-02-15,06:34:55
39.974972,116.333924,0,187,39859.2743055556,2009-02-15,06:35:00
39.975009,116.334079,0,185,39859.2743634259,2009-02-15,06:35:05
39.975066,116.334101,0,187,39859.2744212963,2009-02-15,06:35:10
39.975104,116.334078,0,195,39859.2744791667,2009-02-15,06:35:15
39.975145,116.334071,0,206,39859.274537037,2009-02-15,06:35:20
39.97515,116.334083,0,218,39859.2745949074,2009-02-15,06:35:25
39.97517,116.334083,0,234,39859.2746527778,2009-02-15,06:35:30
39.975145,116.334079,0,244,39859.2747106481,2009-02-15,06:35:35
39.975187,116.334069,0,254,39859.2747685185,2009-02-15,06:35:40
39.975238,116.33401,0,265,39859.2748263889,2009-02-15,06:35:45
39.975238,116.33398,0,278,39859.2748842593,2009-02-15,06:35:50
39.975269,116.333988,0,284,39859.2749421296,2009-02-15,06:35:55
39.975289,116.333973,0,289,39859.275,2009-02-15,06:36:00
39.975289,116.333959,0,289,39859.2750578704,2009-02-15,06:36:05
39.975249,116.333976,0,287,39859.2751157407,2009-02-15,06:36:10
39.975219,116.333987,0,286,39859.2751736111,2009-02-15,06:36:15
39.97525,116.333982,0,284,39859.2752314815,2009-02-15,06:36:20
39.975235,116.33396,0,281,39859.2752893518,2009-02-15,06:36:25
39.975231,116.33398,0,278,39859.2753472222,2009-02-15,06:36:30
39.975196,116.333961,0,273,39859.2754050926,2009-02-15,06:36:35
39.975176,116.333945,0,267,39859.275462963,2009-02-15,06:36:40
39.975176,116.333945,0,267,39859.2754976852,2009-02-15,06:36:43
39.975168,116.333938,0,267,39859.2755208333,2009-02-15,06:36:45
39.975215,116.333919,0,260,39859.2755787037,2009-02-15,06:36:50
39.975249,116.333925,0,253,39859.2756365741,2009-02-15,06:36:55
39.975267,116.333946,0,247,39859.2756944444,2009-02-15,06:37:00
39.975256,116.333939,0,240,39859.2757523148,2009-02-15,06:37:05
39.975284,116.333949,0,230,39859.2758101852,2009-02-15,06:37:10
39.975259,116.333913,0,219,39859.2758680556,2009-02-15,06:37:15
39.975245,116.333927,0,213,39859.2759259259,2009-02-15,06:37:20
39.97524,116.333936,0,212,39859.2759837963,2009-02-15,06:37:25
39.975151,116.333752,0,220,39859.2760416667,2009-02-15,06:37:30
39.975072,116.333738,0,209,39859.276099537,2009-02-15,06:37:35
39.97503,116.333748,0,191,39859.2761574074,2009-02-15,06:37:40
39.974885,116.333673,0,139,39859.2762152778,2009-02-15,06:37:45
39.974873,116.333612,0,127,39859.2762731481,2009-02-15,06:37:50
39.974831,116.333491,0,131,39859.2763310185,2009-02-15,06:37:55
39.974813,116.333417,0,130,39859.2763888889,2009-02-15,06:38:00
39.974841,116.333357,0,130,39859.2764467593,2009-02-15,06:38:05
39.974848,116.333304,0,132,39859.2765046296,2009-02-15,06:38:10
39.974831,116.333235,0,135,39859.2765625,2009-02-15,06:38:15
39.974835,116.333157,0,139,39859.2766203704,2009-02-15,06:38:20
39.974836,116.333073,0,143,39859.2766782407,2009-02-15,06:38:25
39.974829,116.333007,0,138,39859.2767361111,2009-02-15,06:38:30
39.974842,116.332931,0,142,39859.2767939815,2009-02-15,06:38:35
39.974857,116.33288,0,140,39859.2768518519,2009-02-15,06:38:40
39.97485,116.332855,0,140,39859.2769097222,2009-02-15,06:38:45
39.974851,116.332782,0,138,39859.2769675926,2009-02-15,06:38:50
39.974841,116.332669,0,137,39859.277025463,2009-02-15,06:38:55
39.97487,116.332605,0,148,39859.2770833333,2009-02-15,06:39:00
39.97485,116.332549,0,140,39859.2771412037,2009-02-15,06:39:05
39.974865,116.332493,0,140,39859.2771990741,2009-02-15,06:39:10
39.974883,116.332433,0,144,39859.2772569444,2009-02-15,06:39:15
39.974864,116.332322,0,145,39859.2773148148,2009-02-15,06:39:20
39.974854,116.33221,0,149,39859.2773726852,2009-02-15,06:39:25
39.974814,116.332171,0,149,39859.2774305556,2009-02-15,06:39:30
39.974777,116.332155,0,148,39859.2774884259,2009-02-15,06:39:35
39.974763,116.332155,0,147,39859.2775462963,2009-02-15,06:39:40
39.974711,116.332161,0,147,39859.2776041667,2009-02-15,06:39:45
39.974634,116.332197,0,149,39859.277662037,2009-02-15,06:39:50
39.974623,116.332207,0,149,39859.2777199074,2009-02-15,06:39:55
39.974561,116.332163,0,149,39859.2777777778,2009-02-15,06:40:00
39.974502,116.332058,0,148,39859.2778356481,2009-02-15,06:40:05
39.974463,116.332037,0,146,39859.2778935185,2009-02-15,06:40:10
39.974374,116.332031,0,149,39859.2779513889,2009-02-15,06:40:15
39.974281,116.332031,0,152,39859.2780092593,2009-02-15,06:40:20
39.974252,116.332008,0,153,39859.2780671296,2009-02-15,06:40:25
39.974173,116.332024,0,157,39859.278125,2009-02-15,06:40:30
39.974141,116.33204,0,158,39859.2781828704,2009-02-15,06:40:35
39.974149,116.332016,0,161,39859.2782407407,2009-02-15,06:40:40
39.974128,116.332049,0,165,39859.2782986111,2009-02-15,06:40:45
39.974115,116.332045,0,166,39859.2783564815,2009-02-15,06:40:50
39.974084,116.332086,0,168,39859.2784143519,2009-02-15,06:40:55
39.974088,116.332172,0,170,39859.2784722222,2009-02-15,06:41:00
39.974085,116.332123,0,170,39859.2785300926,2009-02-15,06:41:05
39.973927,116.332142,0,170,39859.278587963,2009-02-15,06:41:10
39.973826,116.332088,0,171,39859.2786458333,2009-02-15,06:41:15
39.973686,116.332122,0,173,39859.2787037037,2009-02-15,06:41:20
39.9736,116.332159,0,178,39859.2787615741,2009-02-15,06:41:25
39.973532,116.332124,0,180,39859.2788194444,2009-02-15,06:41:30
39.973532,116.332124,0,180,39859.2788541667,2009-02-15,06:41:33
39.973531,116.33213,0,180,39859.2788773148,2009-02-15,06:41:35
39.973503,116.332084,0,181,39859.2789351852,2009-02-15,06:41:40
39.973512,116.332022,0,182,39859.2789930556,2009-02-15,06:41:45
39.973517,116.331975,0,183,39859.2790509259,2009-02-15,06:41:50
39.973523,116.331959,0,183,39859.2791087963,2009-02-15,06:41:55
39.969037,116.334033,0,-578,39859.2824652778,2009-02-15,06:46:45
39.971897,116.333948,0,73,39859.2825231481,2009-02-15,06:46:50
39.972818,116.333711,0,259,39859.2825810185,2009-02-15,06:46:55
39.972629,116.333843,0,251,39859.2826388889,2009-02-15,06:47:00
39.972411,116.333822,0,234,39859.2826967593,2009-02-15,06:47:05
39.97245,116.333784,0,215,39859.2827546296,2009-02-15,06:47:10
39.972667,116.333766,0,201,39859.2828125,2009-02-15,06:47:15
39.973014,116.333769,0,190,39859.2828703704,2009-02-15,06:47:20
39.973015,116.33374,0,166,39859.2829282407,2009-02-15,06:47:25
39.972885,116.333725,0,145,39859.2829861111,2009-02-15,06:47:30
39.972727,116.333611,0,130,39859.2830439815,2009-02-15,06:47:35
39.972723,116.333525,0,124,39859.2831018518,2009-02-15,06:47:40
39.972712,116.333534,0,120,39859.2831597222,2009-02-15,06:47:45
39.972868,116.333493,0,113,39859.2832175926,2009-02-15,06:47:50
39.972836,116.333453,0,113,39859.283275463,2009-02-15,06:47:55
39.972805,116.333503,0,122,39859.2833333333,2009-02-15,06:48:00
39.972514,116.333576,0,104,39859.2833912037,2009-02-15,06:48:05
39.972324,116.333527,0,99,39859.2834490741,2009-02-15,06:48:10
39.972435,116.333564,0,81,39859.2835069444,2009-02-15,06:48:15
39.972517,116.333646,0,81,39859.2835648148,2009-02-15,06:48:20
39.972439,116.333669,0,69,39859.2836226852,2009-02-15,06:48:25
39.972419,116.333735,0,52,39859.2836805556,2009-02-15,06:48:30
39.972218,116.333759,0,36,39859.2837384259,2009-02-15,06:48:35
39.972283,116.333713,0,35,39859.2837962963,2009-02-15,06:48:40
39.972317,116.333569,0,35,39859.2838541667,2009-02-15,06:48:45
39.972262,116.333495,0,26,39859.283912037,2009-02-15,06:48:50
39.972194,116.333355,0,11,39859.2839699074,2009-02-15,06:48:55
39.972251,116.333315,0,-5,39859.2840277778,2009-02-15,06:49:00
39.972249,116.333249,0,-6,39859.2840856481,2009-02-15,06:49:05
39.97224,116.333302,0,3,39859.2841435185,2009-02-15,06:49:10
39.972381,116.33336,0,2,39859.2842013889,2009-02-15,06:49:15
39.97232,116.333285,0,-8,39859.2842592593,2009-02-15,06:49:20
39.972354,116.333192,0,-16,39859.2843171296,2009-02-15,06:49:25
39.972297,116.333114,0,-20,39859.284375,2009-02-15,06:49:30
39.972225,116.333072,0,-26,39859.2844328704,2009-02-15,06:49:35
39.972097,116.333042,0,-39,39859.2844907407,2009-02-15,06:49:40
39.971996,116.333051,0,-37,39859.2845486111,2009-02-15,06:49:45
39.9719,116.333127,0,-54,39859.2846064815,2009-02-15,06:49:50
39.971916,116.333147,0,-49,39859.2846643519,2009-02-15,06:49:55
39.972219,116.333262,0,-33,39859.2847222222,2009-02-15,06:50:00
39.972419,116.333342,0,-26,39859.2847800926,2009-02-15,06:50:05
39.972523,116.333392,0,-1,39859.284837963,2009-02-15,06:50:10
39.972484,116.333445,0,1,39859.2848958333,2009-02-15,06:50:15
39.972459,116.333518,0,2,39859.2849537037,2009-02-15,06:50:20
39.972505,116.333605,0,5,39859.2850115741,2009-02-15,06:50:25
39.97264,116.33361,0,24,39859.2850694444,2009-02-15,06:50:30
39.972796,116.33362,0,51,39859.2851273148,2009-02-15,06:50:35
39.97287,116.333675,0,62,39859.2851851852,2009-02-15,06:50:40
39.973061,116.333635,0,90,39859.2852430556,2009-02-15,06:50:45
39.973054,116.333614,0,89,39859.2853009259,2009-02-15,06:50:50
39.973058,116.333584,0,76,39859.2853587963,2009-02-15,06:50:55
39.973084,116.333621,0,70,39859.2854166667,2009-02-15,06:51:00
39.973081,116.333588,0,83,39859.285474537,2009-02-15,06:51:05
39.973177,116.333592,0,99,39859.2855324074,2009-02-15,06:51:10
39.973257,116.333628,0,96,39859.2855902778,2009-02-15,06:51:15
39.973404,116.333613,0,98,39859.2856481481,2009-02-15,06:51:20
39.973395,116.333556,0,97,39859.2857060185,2009-02-15,06:51:25
39.973389,116.33354,0,95,39859.2857638889,2009-02-15,06:51:30
39.973375,116.333567,0,98,39859.2858217593,2009-02-15,06:51:35
39.97338,116.333602,0,104,39859.2858796296,2009-02-15,06:51:40
39.973349,116.333621,0,109,39859.2859375,2009-02-15,06:51:45
39.9733,116.333659,0,113,39859.2859953704,2009-02-15,06:51:50
39.97334,116.333655,0,127,39859.2860532407,2009-02-15,06:51:55
39.973373,116.333649,0,126,39859.2861111111,2009-02-15,06:52:00
39.973373,116.333649,0,126,39859.2861458333,2009-02-15,06:52:03
39.973372,116.333643,0,126,39859.2861689815,2009-02-15,06:52:05
39.973354,116.333608,0,130,39859.2862268519,2009-02-15,06:52:10
39.973385,116.333582,0,134,39859.2862847222,2009-02-15,06:52:15
39.973444,116.333584,0,138,39859.2863425926,2009-02-15,06:52:20
39.973438,116.333626,0,169,39859.286400463,2009-02-15,06:52:25
39.973518,116.333653,0,183,39859.2864583333,2009-02-15,06:52:30
39.973622,116.333684,0,201,39859.2865162037,2009-02-15,06:52:35
39.973685,116.333675,0,218,39859.2865740741,2009-02-15,06:52:40
39.97371,116.333658,0,231,39859.2866319444,2009-02-15,06:52:45
39.973586,116.33366,0,232,39859.2866898148,2009-02-15,06:52:50
39.973442,116.333685,0,234,39859.2867476852,2009-02-15,06:52:55
39.973287,116.333735,0,228,39859.2868055556,2009-02-15,06:53:00
39.973161,116.333835,0,221,39859.2868634259,2009-02-15,06:53:05
39.973253,116.33376,0,220,39859.2869212963,2009-02-15,06:53:10
39.973323,116.333669,0,215,39859.2869791667,2009-02-15,06:53:15
39.973572,116.333661,0,214,39859.287037037,2009-02-15,06:53:20
39.973618,116.333652,0,208,39859.2870949074,2009-02-15,06:53:25
39.973651,116.333702,0,203,39859.2871527778,2009-02-15,06:53:30
39.973605,116.333759,0,198,39859.2872106481,2009-02-15,06:53:35
39.973577,116.333768,0,198,39859.2872685185,2009-02-15,06:53:40
39.973571,116.333731,0,198,39859.2873263889,2009-02-15,06:53:45
39.973551,116.333681,0,196,39859.2873842593,2009-02-15,06:53:50
39.973456,116.333642,0,193,39859.2874421296,2009-02-15,06:53:55
39.973365,116.333621,0,189,39859.2875,2009-02-15,06:54:00
39.973371,116.333557,0,182,39859.2875578704,2009-02-15,06:54:05
39.973357,116.333546,0,176,39859.2876157407,2009-02-15,06:54:10
39.973445,116.333497,0,165,39859.2876736111,2009-02-15,06:54:15
39.973416,116.333472,0,138,39859.2877314815,2009-02-15,06:54:20
39.973365,116.333444,0,114,39859.2877893519,2009-02-15,06:54:25
39.973369,116.333408,0,109,39859.2878472222,2009-02-15,06:54:30
39.973421,116.33344,0,115,39859.2879050926,2009-02-15,06:54:35
39.973423,116.333458,0,114,39859.287962963,2009-02-15,06:54:40
39.973421,116.333457,0,113,39859.2880208333,2009-02-15,06:54:45
39.973421,116.333457,0,113,39859.2880555556,2009-02-15,06:54:48
39.973421,116.33346,0,113,39859.2880787037,2009-02-15,06:54:50
39.97342,116.333476,0,113,39859.2881365741,2009-02-15,06:54:55
39.973424,116.3335,0,114,39859.2881944444,2009-02-15,06:55:00
39.973449,116.333527,0,114,39859.2882523148,2009-02-15,06:55:05
39.973453,116.333549,0,115,39859.2883101852,2009-02-15,06:55:10
39.973354,116.333556,0,117,39859.2883680556,2009-02-15,06:55:15
39.973095,116.333517,0,122,39859.2884259259,2009-02-15,06:55:20
39.972939,116.333548,0,121,39859.2884837963,2009-02-15,06:55:25
39.972887,116.333573,0,123,39859.2885416667,2009-02-15,06:55:30
39.973006,116.333557,0,134,39859.288599537,2009-02-15,06:55:35
39.972964,116.333528,0,147,39859.2886574074,2009-02-15,06:55:40
39.972996,116.333559,0,155,39859.2887152778,2009-02-15,06:55:45
39.973057,116.333598,0,168,39859.2887731481,2009-02-15,06:55:50
39.973115,116.333592,0,170,39859.2888310185,2009-02-15,06:55:55
39.973152,116.333567,0,170,39859.2888888889,2009-02-15,06:56:00
39.973188,116.333546,0,169,39859.2889467593,2009-02-15,06:56:05
39.973214,116.333518,0,171,39859.2890046296,2009-02-15,06:56:10
39.973234,116.333506,0,170,39859.2890625,2009-02-15,06:56:15
39.973242,116.333483,0,171,39859.2891203704,2009-02-15,06:56:20
39.973258,116.333483,0,171,39859.2891782407,2009-02-15,06:56:25
39.973324,116.333528,0,169,39859.2892361111,2009-02-15,06:56:30
39.973301,116.333561,0,175,39859.2892939815,2009-02-15,06:56:35
39.97331,116.333619,0,196,39859.2893518518,2009-02-15,06:56:40
39.973359,116.333593,0,203,39859.2894097222,2009-02-15,06:56:45
39.973422,116.333549,0,200,39859.2894675926,2009-02-15,06:56:50
39.973444,116.333584,0,204,39859.289525463,2009-02-15,06:56:55
39.973441,116.333626,0,207,39859.2895833333,2009-02-15,06:57:00
39.97341,116.333616,0,209,39859.2896412037,2009-02-15,06:57:05
39.973392,116.333586,0,202,39859.2896990741,2009-02-15,06:57:10
39.973393,116.333582,0,200,39859.2897569444,2009-02-15,06:57:15
39.973394,116.333583,0,201,39859.2898148148,2009-02-15,06:57:20
39.973394,116.333589,0,201,39859.2898726852,2009-02-15,06:57:25
39.973394,116.333597,0,201,39859.2899305556,2009-02-15,06:57:30
39.973395,116.333599,0,201,39859.2899884259,2009-02-15,06:57:35
39.973397,116.333602,0,201,39859.2900462963,2009-02-15,06:57:40
39.973398,116.333607,0,202,39859.2901041667,2009-02-15,06:57:45
39.973398,116.333607,0,202,39859.2901388889,2009-02-15,06:57:48
39.9734,116.333615,0,202,39859.290162037,2009-02-15,06:57:50
39.973414,116.33362,0,204,39859.2902199074,2009-02-15,06:57:55
39.973472,116.333644,0,210,39859.2902777778,2009-02-15,06:58:00
39.973717,116.333611,0,237,39859.2903356481,2009-02-15,06:58:05
39.973735,116.333613,0,240,39859.2903935185,2009-02-15,06:58:10
39.973679,116.333654,0,243,39859.2904513889,2009-02-15,06:58:15
39.973711,116.333667,0,243,39859.2905092593,2009-02-15,06:58:20
39.973782,116.333645,0,245,39859.2905671296,2009-02-15,06:58:25
39.973867,116.333642,0,264,39859.290625,2009-02-15,06:58:30
39.973966,116.333648,0,297,39859.2906828704,2009-02-15,06:58:35
39.974092,116.333674,0,334,39859.2907407407,2009-02-15,06:58:40
39.974212,116.333705,0,366,39859.2907986111,2009-02-15,06:58:45
39.974223,116.333749,0,391,39859.2908564815,2009-02-15,06:58:50
39.974078,116.33374,0,389,39859.2909143518,2009-02-15,06:58:55
39.974015,116.33372,0,378,39859.2909722222,2009-02-15,06:59:00
39.973986,116.333715,0,356,39859.2910300926,2009-02-15,06:59:05
39.973972,116.333722,0,341,39859.291087963,2009-02-15,06:59:10
39.973834,116.333745,0,319,39859.2911458333,2009-02-15,06:59:15
39.973786,116.333714,0,311,39859.2912037037,2009-02-15,06:59:20
39.973791,116.333686,0,304,39859.2912615741,2009-02-15,06:59:25
39.973821,116.333653,0,301,39859.2913194444,2009-02-15,06:59:30
39.973952,116.333613,0,305,39859.2913773148,2009-02-15,06:59:35
39.97403,116.333652,0,330,39859.2914351852,2009-02-15,06:59:40
39.974061,116.333733,0,369,39859.2914930556,2009-02-15,06:59:45
39.974108,116.333709,0,377,39859.2915509259,2009-02-15,06:59:50
39.974134,116.333695,0,377,39859.2916087963,2009-02-15,06:59:55
39.974122,116.333644,0,360,39859.2916666667,2009-02-15,07:00:00
39.974141,116.333605,0,370,39859.291724537,2009-02-15,07:00:05
39.974171,116.333624,0,385,39859.2917824074,2009-02-15,07:00:10
39.974179,116.333644,0,396,39859.2918402778,2009-02-15,07:00:15
39.974185,116.33366,0,402,39859.2918981481,2009-02-15,07:00:20
39.974204,116.33366,0,403,39859.2919560185,2009-02-15,07:00:25
39.974204,116.33366,0,403,39859.2919907407,2009-02-15,07:00:28
39.974201,116.333655,0,402,39859.2920138889,2009-02-15,07:00:30
39.974144,116.333589,0,388,39859.2920717593,2009-02-15,07:00:35
39.974049,116.333589,0,365,39859.2921296296,2009-02-15,07:00:40
39.973953,116.333626,0,354,39859.2921875,2009-02-15,07:00:45
39.973947,116.333648,0,356,39859.2922453704,2009-02-15,07:00:50
39.973949,116.333659,0,355,39859.2923032407,2009-02-15,07:00:55
39.973949,116.333659,0,355,39859.292337963,2009-02-15,07:00:58
39.973952,116.333662,0,355,39859.2923611111,2009-02-15,07:01:00
39.973957,116.333652,0,355,39859.2924189815,2009-02-15,07:01:05
39.974007,116.333673,0,355,39859.2924768519,2009-02-15,07:01:10
39.973968,116.333729,0,344,39859.2925347222,2009-02-15,07:01:15
39.973911,116.33373,0,322,39859.2925925926,2009-02-15,07:01:20
39.973914,116.333659,0,300,39859.292650463,2009-02-15,07:01:25
39.973906,116.333636,0,295,39859.2927083333,2009-02-15,07:01:30
39.973906,116.333636,0,295,39859.2927430556,2009-02-15,07:01:33
39.973909,116.333629,0,294,39859.2927662037,2009-02-15,07:01:35
39.973952,116.333708,0,292,39859.2928240741,2009-02-15,07:01:40
39.974043,116.33384,0,290,39859.2928819444,2009-02-15,07:01:45
39.974336,116.33399,0,289,39859.2929398148,2009-02-15,07:01:50
39.974767,116.334113,0,290,39859.2929976852,2009-02-15,07:01:55
39.975114,116.334202,0,298,39859.2930555556,2009-02-15,07:02:00
39.97534,116.334304,0,310,39859.2931134259,2009-02-15,07:02:05
39.975437,116.334433,0,321,39859.2931712963,2009-02-15,07:02:10
39.975319,116.334435,0,333,39859.2932291667,2009-02-15,07:02:15
39.974151,116.333852,0,341,39859.293287037,2009-02-15,07:02:20
39.973823,116.33369,0,308,39859.2933449074,2009-02-15,07:02:25
39.973642,116.333745,0,288,39859.2934027778,2009-02-15,07:02:30
39.973594,116.333723,0,261,39859.2934606481,2009-02-15,07:02:35
39.973553,116.33376,0,245,39859.2935185185,2009-02-15,07:02:40
39.973539,116.333766,0,242,39859.2935300926,2009-02-15,07:02:41
39.973444,116.333678,0,181,39859.2937037037,2009-02-15,07:02:56
39.973579,116.333696,0,238,39859.2937615741,2009-02-15,07:03:01
39.973738,116.333784,0,262,39859.2938194444,2009-02-15,07:03:06
39.973925,116.333732,0,295,39859.2938773148,2009-02-15,07:03:11
39.973999,116.333689,0,330,39859.2939351852,2009-02-15,07:03:16
39.974059,116.333723,0,378,39859.2939930556,2009-02-15,07:03:21
39.974132,116.33376,0,422,39859.2940509259,2009-02-15,07:03:26
39.974149,116.333766,0,429,39859.2941087963,2009-02-15,07:03:31
39.974151,116.333786,0,459,39859.2941666667,2009-02-15,07:03:36
39.974154,116.333796,0,471,39859.294224537,2009-02-15,07:03:41
39.974156,116.333793,0,472,39859.2942708333,2009-02-15,07:03:45
39.974158,116.33379,0,473,39859.2943402778,2009-02-15,07:03:51
39.974157,116.333792,0,473,39859.2943981481,2009-02-15,07:03:56
39.974157,116.333794,0,473,39859.2944560185,2009-02-15,07:04:01
39.974156,116.333799,0,472,39859.2945138889,2009-02-15,07:04:06
39.974155,116.3338,0,472,39859.2945717593,2009-02-15,07:04:11
39.974154,116.333807,0,472,39859.2946296296,2009-02-15,07:04:16
39.974154,116.333807,0,472,39859.2946643519,2009-02-15,07:04:19
39.974155,116.333803,0,472,39859.2946875,2009-02-15,07:04:21
39.974156,116.333786,0,472,39859.2947453704,2009-02-15,07:04:26
39.974156,116.333762,0,472,39859.2948032407,2009-02-15,07:04:31
39.974154,116.33375,0,472,39859.2948611111,2009-02-15,07:04:36
39.974154,116.33375,0,472,39859.2948958333,2009-02-15,07:04:39
39.974153,116.333742,0,472,39859.2949189815,2009-02-15,07:04:41
39.974151,116.333727,0,472,39859.2949768519,2009-02-15,07:04:46
39.974149,116.333709,0,472,39859.2950347222,2009-02-15,07:04:51
39.974148,116.333693,0,471,39859.2950925926,2009-02-15,07:04:56
39.974139,116.333716,0,471,39859.295150463,2009-02-15,07:05:01
39.974502,116.333913,0,436,39859.2954398148,2009-02-15,07:05:26
39.973912,116.333733,0,417,39859.2954976852,2009-02-15,07:05:31
39.973997,116.333764,0,370,39859.2955555556,2009-02-15,07:05:36
39.974075,116.333712,0,388,39859.2956134259,2009-02-15,07:05:41
39.974027,116.333697,0,376,39859.2956712963,2009-02-15,07:05:46
39.974027,116.333697,0,376,39859.2957060185,2009-02-15,07:05:49
39.974026,116.33369,0,354,39859.2957291667,2009-02-15,07:05:51
39.974085,116.333722,0,339,39859.295787037,2009-02-15,07:05:56
39.974029,116.333694,0,332,39859.2958449074,2009-02-15,07:06:01
39.973996,116.333655,0,360,39859.2959027778,2009-02-15,07:06:06
39.974046,116.333647,0,379,39859.2959606481,2009-02-15,07:06:11
39.973985,116.333654,0,366,39859.2960185185,2009-02-15,07:06:16
39.97392,116.333681,0,358,39859.2960763889,2009-02-15,07:06:21
39.973887,116.333745,0,347,39859.2961342593,2009-02-15,07:06:26
39.973688,116.333745,0,319,39859.2961921296,2009-02-15,07:06:31
39.973542,116.333811,0,301,39859.29625,2009-02-15,07:06:36
39.97357,116.333833,0,288,39859.2963078704,2009-02-15,07:06:41
39.97367,116.333805,0,276,39859.2963657407,2009-02-15,07:06:46
39.973741,116.333798,0,265,39859.2964236111,2009-02-15,07:06:51
39.973787,116.3338,0,257,39859.2964814815,2009-02-15,07:06:56
39.973961,116.333814,0,265,39859.2965393519,2009-02-15,07:07:01
39.974091,116.333805,0,289,39859.2965972222,2009-02-15,07:07:06
39.974065,116.333739,0,299,39859.2966550926,2009-02-15,07:07:11
39.973954,116.333647,0,297,39859.296712963,2009-02-15,07:07:16
39.973912,116.333554,0,301,39859.2967708333,2009-02-15,07:07:21
39.973859,116.333507,0,302,39859.2968287037,2009-02-15,07:07:26
39.973835,116.333503,0,303,39859.2968865741,2009-02-15,07:07:31
39.973813,116.333528,0,302,39859.2969444444,2009-02-15,07:07:36
39.973773,116.333521,0,299,39859.2970023148,2009-02-15,07:07:41
39.973752,116.333542,0,296,39859.2970601852,2009-02-15,07:07:46
39.973752,116.333564,0,290,39859.2971180556,2009-02-15,07:07:51
39.973753,116.333554,0,290,39859.2971759259,2009-02-15,07:07:56
39.97378,116.333562,0,283,39859.2972337963,2009-02-15,07:08:01
39.97378,116.33359,0,275,39859.2972916667,2009-02-15,07:08:06
39.973785,116.333604,0,271,39859.297349537,2009-02-15,07:08:11
39.973792,116.333617,0,274,39859.2974074074,2009-02-15,07:08:16
39.973803,116.333639,0,278,39859.2974652778,2009-02-15,07:08:21
39.975812,116.333566,0,830,39859.2978125,2009-02-15,07:08:51
39.976216,116.333547,0,936,39859.2978703704,2009-02-15,07:08:56
39.976143,116.333552,0,926,39859.2979282407,2009-02-15,07:09:01
39.975948,116.333568,0,877,39859.2979861111,2009-02-15,07:09:06
39.975788,116.333601,0,830,39859.2980439815,2009-02-15,07:09:11
39.975749,116.333624,0,813,39859.2981018518,2009-02-15,07:09:16
39.975568,116.333646,0,745,39859.2981597222,2009-02-15,07:09:21
39.975161,116.333666,0,618,39859.2982175926,2009-02-15,07:09:26
39.97532,116.333651,0,669,39859.3020949074,2009-02-15,07:15:01
39.976065,116.33346,0,1091,39859.3047569444,2009-02-15,07:18:51
39.975402,116.333627,0,255,39859.3050462963,2009-02-15,07:19:16
39.974521,116.333508,0,161,39859.3051041667,2009-02-15,07:19:21
39.97473,116.333504,0,256,39859.305162037,2009-02-15,07:19:26
39.974936,116.333401,0,387,39859.3052199074,2009-02-15,07:19:31
39.975209,116.333394,0,489,39859.3052777778,2009-02-15,07:19:36
39.975134,116.333296,0,549,39859.3053356481,2009-02-15,07:19:41
39.97511,116.333175,0,571,39859.3053935185,2009-02-15,07:19:46
39.975177,116.333166,0,576,39859.3054513889,2009-02-15,07:19:51
39.975419,116.333263,0,619,39859.3055092593,2009-02-15,07:19:56
39.975535,116.333283,0,599,39859.3055671296,2009-02-15,07:20:01
39.975676,116.333335,0,637,39859.305625,2009-02-15,07:20:06
39.975333,116.333512,0,565,39859.3056828704,2009-02-15,07:20:11
39.977081,116.333496,0,1350,39859.3061458333,2009-02-15,07:20:51
39.976363,116.333489,0,1070,39859.3062037037,2009-02-15,07:20:56
39.97523,116.333422,0,777,39859.3062615741,2009-02-15,07:21:01
39.974933,116.333412,0,682,39859.3063194444,2009-02-15,07:21:06
39.974864,116.33342,0,634,39859.3063773148,2009-02-15,07:21:11
39.974769,116.333451,0,554,39859.3064351852,2009-02-15,07:21:16
39.974652,116.333414,0,519,39859.3064930556,2009-02-15,07:21:21
39.974557,116.333315,0,497,39859.3065509259,2009-02-15,07:21:26
39.9745,116.33316,0,481,39859.3066087963,2009-02-15,07:21:31
39.974866,116.333409,0,467,39859.3066666667,2009-02-15,07:21:36
39.97528,116.333673,0,453,39859.306724537,2009-02-15,07:21:41
39.975495,116.333645,0,440,39859.3067824074,2009-02-15,07:21:46
39.974329,116.333833,0,284,39859.3072453704,2009-02-15,07:22:26
39.973482,116.333694,0,64,39859.3073032407,2009-02-15,07:22:31
39.973827,116.333586,0,176,39859.3073611111,2009-02-15,07:22:36
39.974326,116.333669,0,276,39859.3074189815,2009-02-15,07:22:41
39.974946,116.333754,0,450,39859.3074768518,2009-02-15,07:22:46
39.975124,116.333787,0,487,39859.3075347222,2009-02-15,07:22:51
39.975235,116.333767,0,536,39859.3075925926,2009-02-15,07:22:56
39.975409,116.333754,0,584,39859.307650463,2009-02-15,07:23:01
39.975647,116.33378,0,626,39859.3077083333,2009-02-15,07:23:06
39.975794,116.333807,0,666,39859.3077662037,2009-02-15,07:23:11
39.975823,116.333773,0,713,39859.3078240741,2009-02-15,07:23:16
39.97534,116.333404,0,777,39859.3078819444,2009-02-15,07:23:21
39.975347,116.333244,0,810,39859.3079398148,2009-02-15,07:23:26
39.97546,116.3332,0,866,39859.3079976852,2009-02-15,07:23:31
39.975679,116.333123,0,976,39859.3080555556,2009-02-15,07:23:36
39.975665,116.333145,0,975,39859.3081134259,2009-02-15,07:23:41
39.975839,116.333271,0,984,39859.3081712963,2009-02-15,07:23:46
39.976241,116.333408,0,1048,39859.3082291667,2009-02-15,07:23:51
39.976425,116.333535,0,1010,39859.308287037,2009-02-15,07:23:56
39.976088,116.333597,0,821,39859.3083449074,2009-02-15,07:24:01
39.976181,116.333739,0,756,39859.3084027778,2009-02-15,07:24:06
39.976316,116.333876,0,725,39859.3084606482,2009-02-15,07:24:11
39.976317,116.333945,0,704,39859.3085185185,2009-02-15,07:24:16
39.975984,116.33395,0,688,39859.3085763889,2009-02-15,07:24:21
39.975979,116.333965,0,705,39859.3086342593,2009-02-15,07:24:26
39.975741,116.333895,0,714,39859.3086921296,2009-02-15,07:24:31
39.97563,116.33381,0,729,39859.30875,2009-02-15,07:24:36
39.975413,116.333767,0,718,39859.3088078704,2009-02-15,07:24:41
39.97529,116.3338,0,710,39859.3088657407,2009-02-15,07:24:46
39.975237,116.3338,0,707,39859.3089236111,2009-02-15,07:24:51
39.975151,116.333814,0,699,39859.3089814815,2009-02-15,07:24:56
39.974979,116.33379,0,685,39859.3090393519,2009-02-15,07:25:01
39.974821,116.333799,0,670,39859.3090972222,2009-02-15,07:25:06
39.974701,116.333843,0,657,39859.3091550926,2009-02-15,07:25:11
39.97454,116.333875,0,645,39859.309212963,2009-02-15,07:25:16
39.974267,116.333865,0,635,39859.3092708333,2009-02-15,07:25:21
39.973946,116.333842,0,627,39859.3093287037,2009-02-15,07:25:26
39.973479,116.33387,0,619,39859.3093865741,2009-02-15,07:25:31
39.974742,116.334007,0,448,39859.3103125,2009-02-15,07:26:51
39.973907,116.33365,0,398,39859.3103703704,2009-02-15,07:26:56
39.97431,116.333553,0,452,39859.3104282407,2009-02-15,07:27:01
39.974393,116.333522,0,438,39859.3104861111,2009-02-15,07:27:06
39.974333,116.333425,0,420,39859.3105439815,2009-02-15,07:27:11
39.97444,116.333487,0,432,39859.3106018519,2009-02-15,07:27:16
39.974808,116.33364,0,516,39859.3106597222,2009-02-15,07:27:21
39.974823,116.333658,0,561,39859.3107175926,2009-02-15,07:27:26
39.9748,116.333602,0,599,39859.310775463,2009-02-15,07:27:31
39.974556,116.333394,0,607,39859.3108333333,2009-02-15,07:27:36
39.974329,116.333173,0,639,39859.3108912037,2009-02-15,07:27:41
39.974303,116.333101,0,675,39859.3109490741,2009-02-15,07:27:46
39.974316,116.333069,0,720,39859.3110069444,2009-02-15,07:27:51
39.974327,116.33306,0,769,39859.3110648148,2009-02-15,07:27:56
39.974386,116.333023,0,820,39859.3111226852,2009-02-15,07:28:01
39.974726,116.333214,0,785,39859.3111805556,2009-02-15,07:28:06
39.974895,116.333514,0,801,39859.3112384259,2009-02-15,07:28:11
39.975078,116.333637,0,813,39859.3112962963,2009-02-15,07:28:16
39.975092,116.333646,0,814,39859.3113541667,2009-02-15,07:28:21
39.975109,116.333636,0,816,39859.311412037,2009-02-15,07:28:26
39.975057,116.333592,0,811,39859.3114699074,2009-02-15,07:28:31
39.975072,116.333566,0,809,39859.3115277778,2009-02-15,07:28:36
39.975178,116.333569,0,825,39859.3115856481,2009-02-15,07:28:41
39.975344,116.333604,0,855,39859.3116435185,2009-02-15,07:28:46
39.975303,116.333492,0,911,39859.3117013889,2009-02-15,07:28:51
39.975197,116.333322,0,990,39859.3117592593,2009-02-15,07:28:56
39.975073,116.333235,0,1059,39859.3118171296,2009-02-15,07:29:01
39.975191,116.33318,0,1101,39859.311875,2009-02-15,07:29:06
39.97538,116.333177,0,1116,39859.3119328704,2009-02-15,07:29:11
39.975661,116.333247,0,1174,39859.3119907407,2009-02-15,07:29:16
39.975956,116.333357,0,1240,39859.3120486111,2009-02-15,07:29:21
39.976196,116.333462,0,1310,39859.3121064815,2009-02-15,07:29:26
39.976422,116.333537,0,1385,39859.3121643519,2009-02-15,07:29:31
39.976759,116.333651,0,1445,39859.3122222222,2009-02-15,07:29:36
39.97707,116.333751,0,1509,39859.3122800926,2009-02-15,07:29:41
39.977291,116.333812,0,1581,39859.312337963,2009-02-15,07:29:46
39.977534,116.333861,0,1642,39859.3123958333,2009-02-15,07:29:51
39.977284,116.333849,0,1477,39859.3124537037,2009-02-15,07:29:56
39.976688,116.333941,0,1453,39859.3125115741,2009-02-15,07:30:01
39.976567,116.333883,0,1470,39859.3125694444,2009-02-15,07:30:06
39.976496,116.333861,0,1480,39859.3126273148,2009-02-15,07:30:11
39.976224,116.33369,0,1483,39859.3126851852,2009-02-15,07:30:16
39.975982,116.333533,0,1492,39859.3127430556,2009-02-15,07:30:21
39.976002,116.333461,0,1506,39859.3128009259,2009-02-15,07:30:26
39.976094,116.333432,0,1510,39859.3128587963,2009-02-15,07:30:31
39.976126,116.333425,0,1508,39859.3129166667,2009-02-15,07:30:36
39.976958,116.33372,0,1508,39859.312974537,2009-02-15,07:30:41
39.977208,116.333815,0,1507,39859.3130324074,2009-02-15,07:30:46
39.977459,116.333959,0,1509,39859.3130902778,2009-02-15,07:30:51
39.977514,116.333951,0,1515,39859.3131481481,2009-02-15,07:30:56
39.977513,116.333846,0,1540,39859.3132060185,2009-02-15,07:31:01
39.977566,116.333806,0,1579,39859.3132638889,2009-02-15,07:31:06
39.977735,116.333836,0,1625,39859.3133217593,2009-02-15,07:31:11
39.97762,116.333812,0,1591,39859.3133796296,2009-02-15,07:31:16
39.977762,116.333843,0,1654,39859.3134375,2009-02-15,07:31:21
39.978141,116.333979,0,1693,39859.3134953704,2009-02-15,07:31:26
39.978417,116.334077,0,1759,39859.3135532407,2009-02-15,07:31:31
39.978488,116.334099,0,1795,39859.3136111111,2009-02-15,07:31:36
39.978426,116.33414,0,1783,39859.3136689815,2009-02-15,07:31:41
39.9782,116.33419,0,1806,39859.3137268518,2009-02-15,07:31:46
39.978045,116.334179,0,1750,39859.3137847222,2009-02-15,07:31:51
39.977876,116.334122,0,1722,39859.3138425926,2009-02-15,07:31:56
39.977578,116.334095,0,1702,39859.313900463,2009-02-15,07:32:01
39.977486,116.334104,0,1717,39859.3139583333,2009-02-15,07:32:06
39.977498,116.334095,0,1718,39859.3140162037,2009-02-15,07:32:11
39.977866,116.334189,0,1725,39859.3140740741,2009-02-15,07:32:16
39.97813,116.334184,0,1738,39859.3141319444,2009-02-15,07:32:21
39.978301,116.334102,0,1777,39859.3141898148,2009-02-15,07:32:26
39.978567,116.334108,0,1836,39859.3142476852,2009-02-15,07:32:31
39.979038,116.334244,0,1892,39859.3143055556,2009-02-15,07:32:36
39.979234,116.334279,0,1981,39859.3143634259,2009-02-15,07:32:41
39.97928,116.334249,0,2083,39859.3144212963,2009-02-15,07:32:46
39.97955,116.334324,0,2159,39859.3144791667,2009-02-15,07:32:51
39.979815,116.334414,0,2229,39859.314537037,2009-02-15,07:32:56
39.980111,116.334469,0,2287,39859.3145949074,2009-02-15,07:33:01
39.980247,116.334469,0,2359,39859.3146527778,2009-02-15,07:33:06
39.980411,116.334465,0,2438,39859.3147106481,2009-02-15,07:33:11
39.980738,116.334487,0,2536,39859.3147685185,2009-02-15,07:33:16
39.981084,116.334498,0,2644,39859.3148263889,2009-02-15,07:33:21
39.980509,116.33445,0,2429,39859.3148842593,2009-02-15,07:33:26
39.980855,116.334545,0,2510,39859.3149421296,2009-02-15,07:33:31
39.980968,116.334474,0,2621,39859.315,2009-02-15,07:33:36
39.98111,116.334446,0,2712,39859.3150578704,2009-02-15,07:33:41
39.981275,116.334464,0,2794,39859.3151157407,2009-02-15,07:33:46
39.981556,116.334522,0,2867,39859.3151736111,2009-02-15,07:33:51
39.981793,116.334553,0,2938,39859.3152314815,2009-02-15,07:33:56
39.981985,116.334596,0,3017,39859.3152893518,2009-02-15,07:34:01
39.982149,116.334593,0,3101,39859.3153472222,2009-02-15,07:34:06
39.980521,116.334449,0,2544,39859.3154050926,2009-02-15,07:34:11
39.980796,116.334527,0,2587,39859.315462963,2009-02-15,07:34:16
39.981095,116.334568,0,2627,39859.3155208333,2009-02-15,07:34:21
39.981239,116.334611,0,2670,39859.3155787037,2009-02-15,07:34:26
39.981232,116.334587,0,2705,39859.3156365741,2009-02-15,07:34:31
39.981201,116.334573,0,2742,39859.3156944444,2009-02-15,07:34:36
39.980843,116.334552,0,2596,39859.3157523148,2009-02-15,07:34:41
39.98093,116.33457,0,2616,39859.3158101852,2009-02-15,07:34:46
39.980932,116.334612,0,2632,39859.3158680556,2009-02-15,07:34:51
39.980948,116.334633,0,2643,39859.3159259259,2009-02-15,07:34:56
39.980817,116.334603,0,2646,39859.3159837963,2009-02-15,07:35:01
39.980602,116.334618,0,2644,39859.3160416667,2009-02-15,07:35:06
39.976686,116.334228,0,1496,39859.316099537,2009-02-15,07:35:11
39.975256,116.334046,0,1132,39859.3161574074,2009-02-15,07:35:16
39.974328,116.33396,0,959,39859.3162152778,2009-02-15,07:35:21
39.975128,116.333966,0,1057,39859.3163888889,2009-02-15,07:35:36
39.974247,116.333947,0,944,39859.3165625,2009-02-15,07:35:51
39.973712,116.333804,0,724,39859.3166203704,2009-02-15,07:35:56
39.973954,116.333771,0,811,39859.3166782407,2009-02-15,07:36:01
39.973218,116.333659,0,634,39859.3167361111,2009-02-15,07:36:06
39.972703,116.333605,0,551,39859.3167939815,2009-02-15,07:36:11
39.972325,116.333546,0,507,39859.3168518519,2009-02-15,07:36:16
39.972665,116.333701,0,470,39859.3169097222,2009-02-15,07:36:21
39.972694,116.333735,0,448,39859.3169675926,2009-02-15,07:36:26
39.972651,116.333745,0,437,39859.317025463,2009-02-15,07:36:31
39.972751,116.333728,0,424,39859.3170833333,2009-02-15,07:36:36
39.972712,116.333656,0,415,39859.3171412037,2009-02-15,07:36:41
39.972772,116.333656,0,406,39859.3171990741,2009-02-15,07:36:46
39.972807,116.333607,0,397,39859.3172569444,2009-02-15,07:36:51
39.972745,116.333533,0,387,39859.3173148148,2009-02-15,07:36:56
39.972648,116.33348,0,376,39859.3173726852,2009-02-15,07:37:01
39.972642,116.333459,0,366,39859.3174305556,2009-02-15,07:37:06
39.972888,116.333485,0,360,39859.3174884259,2009-02-15,07:37:11
39.973366,116.333581,0,358,39859.3175462963,2009-02-15,07:37:16
39.973892,116.333654,0,361,39859.3176041667,2009-02-15,07:37:21
39.974225,116.333658,0,390,39859.317662037,2009-02-15,07:37:26
39.974613,116.333652,0,461,39859.3177199074,2009-02-15,07:37:31
39.974581,116.333602,0,491,39859.3177777778,2009-02-15,07:37:36
39.974568,116.333613,0,494,39859.3178356481,2009-02-15,07:37:41
39.97447,116.333607,0,500,39859.3178935185,2009-02-15,07:37:46
39.974253,116.333606,0,505,39859.3179513889,2009-02-15,07:37:51
39.974128,116.333557,0,507,39859.3180092593,2009-02-15,07:37:56
39.974329,116.333563,0,503,39859.3180671296,2009-02-15,07:38:01
39.97471,116.33356,0,497,39859.318125,2009-02-15,07:38:06
39.975185,116.333607,0,495,39859.3181828704,2009-02-15,07:38:11
39.975735,116.333669,0,498,39859.3182407407,2009-02-15,07:38:16
39.97605,116.333558,0,524,39859.3182986111,2009-02-15,07:38:21
39.976422,116.333552,0,584,39859.3183564815,2009-02-15,07:38:26
39.976661,116.333612,0,673,39859.3184143519,2009-02-15,07:38:31
39.976891,116.333653,0,782,39859.3184722222,2009-02-15,07:38:36
39.977041,116.333685,0,822,39859.3185300926,2009-02-15,07:38:41
39.974942,116.333062,0,1387,39859.3189930556,2009-02-15,07:39:21
39.974058,116.333103,0,541,39859.3190509259,2009-02-15,07:39:26
39.974797,116.333736,0,545,39859.3191087963,2009-02-15,07:39:31
39.97483,116.333781,0,557,39859.3191666667,2009-02-15,07:39:36
39.974662,116.333744,0,568,39859.319224537,2009-02-15,07:39:41
39.974768,116.333798,0,577,39859.3192824074,2009-02-15,07:39:46
39.97513,116.333858,0,587,39859.3193402778,2009-02-15,07:39:51
39.975223,116.33378,0,611,39859.3193981481,2009-02-15,07:39:56
39.975447,116.333814,0,659,39859.3194560185,2009-02-15,07:40:01
39.97562,116.333818,0,700,39859.3195138889,2009-02-15,07:40:06
39.975233,116.333607,0,759,39859.3195717593,2009-02-15,07:40:11
39.975288,116.333729,0,809,39859.3196296296,2009-02-15,07:40:16
39.975335,116.333804,0,871,39859.3196875,2009-02-15,07:40:21
39.975476,116.333889,0,826,39859.3197453704,2009-02-15,07:40:26
39.975423,116.333947,0,797,39859.3198032407,2009-02-15,07:40:31
39.975121,116.333923,0,783,39859.3198611111,2009-02-15,07:40:36
39.974779,116.33373,0,785,39859.3199189815,2009-02-15,07:40:41
39.974834,116.333719,0,794,39859.3199768519,2009-02-15,07:40:46
39.974924,116.333789,0,795,39859.3200347222,2009-02-15,07:40:51
39.974913,116.333807,0,798,39859.3200925926,2009-02-15,07:40:56
39.9747,116.333688,0,790,39859.320150463,2009-02-15,07:41:01
39.974507,116.333539,0,799,39859.3202083333,2009-02-15,07:41:06
39.974527,116.33355,0,821,39859.3202662037,2009-02-15,07:41:11
39.97452,116.333526,0,835,39859.3203240741,2009-02-15,07:41:16
39.974697,116.333571,0,854,39859.3203819444,2009-02-15,07:41:21
39.974855,116.333642,0,877,39859.3204398148,2009-02-15,07:41:26
39.974886,116.333624,0,890,39859.3204976852,2009-02-15,07:41:31
39.974901,116.333648,0,891,39859.3205555556,2009-02-15,07:41:36
39.974884,116.333684,0,877,39859.3206134259,2009-02-15,07:41:41
39.974826,116.33372,0,847,39859.3206712963,2009-02-15,07:41:46
39.974877,116.333762,0,797,39859.3207291667,2009-02-15,07:41:51
39.974922,116.333816,0,775,39859.320787037,2009-02-15,07:41:56
39.974937,116.333836,0,756,39859.3208449074,2009-02-15,07:42:01
39.974985,116.333839,0,736,39859.3209027778,2009-02-15,07:42:06
39.974926,116.333833,0,689,39859.3209606481,2009-02-15,07:42:11
39.974738,116.3338,0,666,39859.3210185185,2009-02-15,07:42:16
39.974484,116.333791,0,655,39859.3210763889,2009-02-15,07:42:21
39.974393,116.333785,0,654,39859.3211342593,2009-02-15,07:42:26
39.974497,116.333791,0,654,39859.3211921296,2009-02-15,07:42:31
39.974623,116.333865,0,653,39859.32125,2009-02-15,07:42:36
39.974605,116.333902,0,650,39859.3213078704,2009-02-15,07:42:41
39.974725,116.333904,0,667,39859.3213657407,2009-02-15,07:42:46
39.97495,116.333914,0,698,39859.3214236111,2009-02-15,07:42:51
39.975072,116.333885,0,709,39859.3214814815,2009-02-15,07:42:56
39.975118,116.333877,0,735,39859.3215393518,2009-02-15,07:43:01
39.975068,116.333826,0,757,39859.3215972222,2009-02-15,07:43:06
39.974969,116.333818,0,721,39859.3216550926,2009-02-15,07:43:11
39.974969,116.333881,0,709,39859.321712963,2009-02-15,07:43:16
39.97489,116.333884,0,681,39859.3217708333,2009-02-15,07:43:21
39.974874,116.333895,0,682,39859.3218287037,2009-02-15,07:43:26
39.974752,116.333943,0,688,39859.3218865741,2009-02-15,07:43:31
39.97463,116.333923,0,688,39859.3219444444,2009-02-15,07:43:36
39.974536,116.333839,0,672,39859.3220023148,2009-02-15,07:43:41
39.97437,116.333749,0,638,39859.3220601852,2009-02-15,07:43:46
39.974371,116.333713,0,604,39859.3221180556,2009-02-15,07:43:51
39.974415,116.333702,0,589,39859.3221759259,2009-02-15,07:43:56
39.974426,116.333726,0,576,39859.3222337963,2009-02-15,07:44:01
39.974142,116.333591,0,564,39859.3222916667,2009-02-15,07:44:06
39.97388,116.333485,0,557,39859.322349537,2009-02-15,07:44:11
39.973861,116.33348,0,571,39859.3224074074,2009-02-15,07:44:16
39.973716,116.333516,0,568,39859.3224652778,2009-02-15,07:44:21
39.973554,116.333556,0,563,39859.3225231481,2009-02-15,07:44:26
39.973321,116.333453,0,545,39859.3225810185,2009-02-15,07:44:31
39.973333,116.333444,0,539,39859.3226388889,2009-02-15,07:44:36
39.973275,116.333453,0,537,39859.3226967593,2009-02-15,07:44:41
39.973215,116.33349,0,531,39859.3227546296,2009-02-15,07:44:46
39.973162,116.333491,0,520,39859.3228125,2009-02-15,07:44:51
39.972998,116.333425,0,504,39859.3228703704,2009-02-15,07:44:56
39.972884,116.333347,0,484,39859.3229282407,2009-02-15,07:45:01
39.972853,116.333308,0,452,39859.3229861111,2009-02-15,07:45:06
39.972798,116.333239,0,430,39859.3230439815,2009-02-15,07:45:11
39.972801,116.333176,0,410,39859.3231018518,2009-02-15,07:45:16
39.972833,116.333124,0,401,39859.3231597222,2009-02-15,07:45:21
39.972833,116.333124,0,401,39859.3231944444,2009-02-15,07:45:24
39.97284,116.333128,0,388,39859.3232175926,2009-02-15,07:45:26
39.972748,116.333104,0,377,39859.323275463,2009-02-15,07:45:31
39.972544,116.333081,0,359,39859.3233333333,2009-02-15,07:45:36
39.972425,116.333047,0,339,39859.3233912037,2009-02-15,07:45:41
39.972295,116.333013,0,313,39859.3234490741,2009-02-15,07:45:46
39.972203,116.332986,0,294,39859.3235069444,2009-02-15,07:45:51
39.972238,116.332981,0,288,39859.3235648148,2009-02-15,07:45:56
39.972174,116.332957,0,278,39859.3236226852,2009-02-15,07:46:01
39.97198,116.332884,0,246,39859.3236805556,2009-02-15,07:46:06
39.971808,116.332828,0,197,39859.3237384259,2009-02-15,07:46:11
39.971835,116.332868,0,155,39859.3237962963,2009-02-15,07:46:16
39.971737,116.332884,0,140,39859.3238541667,2009-02-15,07:46:21
39.971567,116.332887,0,120,39859.323912037,2009-02-15,07:46:26
39.971391,116.332885,0,96,39859.3239699074,2009-02-15,07:46:31
39.971259,116.332851,0,39,39859.3240277778,2009-02-15,07:46:36
39.971181,116.332806,0,3,39859.3240856482,2009-02-15,07:46:41
39.971112,116.332787,0,-8,39859.3241435185,2009-02-15,07:46:46
39.971084,116.332777,0,-26,39859.3242013889,2009-02-15,07:46:51
39.971112,116.332805,0,-28,39859.3242592593,2009-02-15,07:46:56
39.971114,116.332848,0,-25,39859.3243171296,2009-02-15,07:47:01
39.971111,116.332814,0,-26,39859.324375,2009-02-15,07:47:06
39.971095,116.332825,0,-36,39859.3244328704,2009-02-15,07:47:11
39.971193,116.332899,0,-42,39859.3244907407,2009-02-15,07:47:16
39.971319,116.332973,0,-44,39859.3245486111,2009-02-15,07:47:21
39.971351,116.332973,0,-49,39859.3246064815,2009-02-15,07:47:26
39.971351,116.332973,0,-49,39859.3246412037,2009-02-15,07:47:29
39.971354,116.332977,0,-50,39859.3246643519,2009-02-15,07:47:31
39.971953,116.333153,0,-50,39859.3247222222,2009-02-15,07:47:36
39.973072,116.333435,0,-54,39859.3247800926,2009-02-15,07:47:41
39.972929,116.333385,0,-52,39859.324837963,2009-02-15,07:47:46
39.972929,116.333385,0,-52,39859.3248726852,2009-02-15,07:47:49
39.97293,116.33338,0,-52,39859.3248958333,2009-02-15,07:47:51
39.972971,116.333387,0,-52,39859.3249537037,2009-02-15,07:47:56
39.972929,116.333493,0,-55,39859.3250115741,2009-02-15,07:48:01
39.972948,116.333529,0,-54,39859.3250694444,2009-02-15,07:48:06
39.972045,116.333346,0,-57,39859.3251273148,2009-02-15,07:48:11
39.972032,116.333458,0,-52,39859.3251851852,2009-02-15,07:48:16
39.972103,116.333316,0,-43,39859.3252430556,2009-02-15,07:48:21
39.971975,116.332993,0,-16,39859.3253009259,2009-02-15,07:48:26
39.972062,116.332983,0,28,39859.3253587963,2009-02-15,07:48:31
39.972341,116.333126,0,85,39859.3254166667,2009-02-15,07:48:36
39.972546,116.333228,0,142,39859.325474537,2009-02-15,07:48:41
39.972512,116.333214,0,113,39859.3255324074,2009-02-15,07:48:46
39.972512,116.33326,0,117,39859.3255902778,2009-02-15,07:48:51
39.972618,116.33333,0,121,39859.3256481481,2009-02-15,07:48:56
39.972487,116.333291,0,99,39859.3257060185,2009-02-15,07:49:01
39.972309,116.333246,0,78,39859.3257638889,2009-02-15,07:49:06
39.972216,116.33321,0,61,39859.3258217593,2009-02-15,07:49:11
39.972145,116.333152,0,51,39859.3258796296,2009-02-15,07:49:16
39.971953,116.333078,0,41,39859.3259375,2009-02-15,07:49:21
39.971939,116.333084,0,23,39859.3259953704,2009-02-15,07:49:26
39.971936,116.333096,0,15,39859.3260532407,2009-02-15,07:49:31
39.971989,116.333115,0,11,39859.3261111111,2009-02-15,07:49:36
39.972796,116.333378,0,8,39859.3261689815,2009-02-15,07:49:41
39.973192,116.333524,0,39,39859.3262268519,2009-02-15,07:49:46
39.973171,116.333471,0,106,39859.3262847222,2009-02-15,07:49:51
39.973251,116.333458,0,190,39859.3263425926,2009-02-15,07:49:56
39.973319,116.33344,0,200,39859.326400463,2009-02-15,07:50:01
39.973601,116.333504,0,227,39859.3264583333,2009-02-15,07:50:06
39.973666,116.33351,0,235,39859.3265162037,2009-02-15,07:50:11
39.973603,116.333529,0,248,39859.3265740741,2009-02-15,07:50:16
39.973447,116.333551,0,259,39859.3266319444,2009-02-15,07:50:21
39.97333,116.333546,0,262,39859.3266898148,2009-02-15,07:50:26
39.973405,116.33355,0,258,39859.3267476852,2009-02-15,07:50:31
39.973613,116.333537,0,252,39859.3268055556,2009-02-15,07:50:36
39.973676,116.333503,0,266,39859.3268634259,2009-02-15,07:50:41
39.973834,116.333518,0,306,39859.3269212963,2009-02-15,07:50:46
39.974098,116.333577,0,360,39859.3269791667,2009-02-15,07:50:51
39.974407,116.333617,0,423,39859.327037037,2009-02-15,07:50:56
39.974163,116.33348,0,491,39859.3270949074,2009-02-15,07:51:01
39.974417,116.333561,0,551,39859.3271527778,2009-02-15,07:51:06
39.974551,116.333601,0,609,39859.3272106481,2009-02-15,07:51:11
39.97471,116.333641,0,626,39859.3272685185,2009-02-15,07:51:16
39.974913,116.333666,0,626,39859.3273263889,2009-02-15,07:51:21
39.975064,116.333706,0,662,39859.3273842593,2009-02-15,07:51:26
39.97519,116.333755,0,705,39859.3274421296,2009-02-15,07:51:31
39.975113,116.333777,0,655,39859.3275,2009-02-15,07:51:36
39.975146,116.333823,0,672,39859.3275578704,2009-02-15,07:51:41
39.975121,116.333842,0,680,39859.3276157407,2009-02-15,07:51:46
39.975113,116.333833,0,685,39859.3276736111,2009-02-15,07:51:51
39.974896,116.333824,0,697,39859.3277314815,2009-02-15,07:51:56
39.974659,116.333833,0,678,39859.3277893519,2009-02-15,07:52:01
39.974438,116.333846,0,695,39859.3278472222,2009-02-15,07:52:06
39.974074,116.333766,0,689,39859.3279050926,2009-02-15,07:52:11
39.97406,116.333778,0,707,39859.327962963,2009-02-15,07:52:16
39.974137,116.333805,0,726,39859.3280208333,2009-02-15,07:52:21
39.974226,116.333808,0,744,39859.3280787037,2009-02-15,07:52:26
39.974311,116.333806,0,762,39859.3281365741,2009-02-15,07:52:31
39.974446,116.333846,0,781,39859.3281944444,2009-02-15,07:52:36
39.974487,116.333855,0,801,39859.3282523148,2009-02-15,07:52:41
39.974452,116.333853,0,804,39859.3283101852,2009-02-15,07:52:46
39.974412,116.333856,0,807,39859.3283680556,2009-02-15,07:52:51
39.974139,116.333834,0,806,39859.3284259259,2009-02-15,07:52:56
39.973987,116.333877,0,797,39859.3284837963,2009-02-15,07:53:01
39.973921,116.333854,0,786,39859.3285416667,2009-02-15,07:53:06
39.973873,116.333822,0,769,39859.328599537,2009-02-15,07:53:11
39.973831,116.333771,0,717,39859.3286574074,2009-02-15,07:53:16
39.973626,116.333694,0,687,39859.3287152778,2009-02-15,07:53:21
39.973298,116.333584,0,624,39859.3287731481,2009-02-15,07:53:26
39.973103,116.33352,0,543,39859.3288310185,2009-02-15,07:53:31
39.973036,116.333513,0,495,39859.3288888889,2009-02-15,07:53:36
39.973285,116.333569,0,469,39859.3289467593,2009-02-15,07:53:41
39.973404,116.333575,0,444,39859.3290046296,2009-02-15,07:53:46
39.973293,116.33354,0,413,39859.3290625,2009-02-15,07:53:51
39.973141,116.333531,0,385,39859.3291203704,2009-02-15,07:53:56
39.973047,116.333517,0,360,39859.3291782407,2009-02-15,07:54:01
39.973122,116.333552,0,338,39859.3292361111,2009-02-15,07:54:06
39.973177,116.333556,0,314,39859.3292939815,2009-02-15,07:54:11
39.973258,116.333545,0,293,39859.3293518518,2009-02-15,07:54:16
39.973175,116.333496,0,257,39859.3294097222,2009-02-15,07:54:21
39.973186,116.333461,0,226,39859.3294675926,2009-02-15,07:54:26
39.973145,116.33345,0,208,39859.329525463,2009-02-15,07:54:31
39.973153,116.333543,0,196,39859.3295833333,2009-02-15,07:54:36
39.973221,116.333586,0,193,39859.3296412037,2009-02-15,07:54:41
39.973251,116.333634,0,184,39859.3296990741,2009-02-15,07:54:46
39.973209,116.333646,0,175,39859.3297569444,2009-02-15,07:54:51
39.973119,116.333639,0,167,39859.3298148148,2009-02-15,07:54:56
39.972923,116.333539,0,155,39859.3298726852,2009-02-15,07:55:01
39.972541,116.333396,0,138,39859.3299305556,2009-02-15,07:55:06
39.972224,116.333307,0,121,39859.3299884259,2009-02-15,07:55:11
39.971842,116.3332,0,91,39859.3300462963,2009-02-15,07:55:16
39.971657,116.333128,0,62,39859.3301041667,2009-02-15,07:55:21
39.971657,116.333128,0,62,39859.3301388889,2009-02-15,07:55:24
39.97166,116.333135,0,33,39859.330162037,2009-02-15,07:55:26
39.971736,116.333162,0,20,39859.3302199074,2009-02-15,07:55:31
39.971673,116.333216,0,6,39859.3302777778,2009-02-15,07:55:36
39.971529,116.333237,0,-6,39859.3303356481,2009-02-15,07:55:41
39.971371,116.333205,0,-21,39859.3303935185,2009-02-15,07:55:46
39.971205,116.333162,0,-42,39859.3304513889,2009-02-15,07:55:51
39.971179,116.333122,0,-65,39859.3305092593,2009-02-15,07:55:56
39.971262,116.33309,0,-67,39859.3305671296,2009-02-15,07:56:01
39.971365,116.333154,0,-41,39859.330625,2009-02-15,07:56:06
39.971628,116.333287,0,-11,39859.3306828704,2009-02-15,07:56:11
39.971666,116.333392,0,11,39859.3307407407,2009-02-15,07:56:16
39.971772,116.333462,0,17,39859.3307986111,2009-02-15,07:56:21
39.972039,116.333463,0,2,39859.3308564815,2009-02-15,07:56:26
39.972068,116.333383,0,-29,39859.3309143518,2009-02-15,07:56:31
39.972041,116.333415,0,-38,39859.3309722222,2009-02-15,07:56:36
39.971891,116.333397,0,-59,39859.3310300926,2009-02-15,07:56:41
39.97184,116.333297,0,-61,39859.331087963,2009-02-15,07:56:46
39.971935,116.333376,0,-60,39859.3311458333,2009-02-15,07:56:51
39.972043,116.333417,0,-89,39859.3312037037,2009-02-15,07:56:56
39.972385,116.333479,0,-101,39859.3312615741,2009-02-15,07:57:01
39.972226,116.333457,0,-105,39859.3313194444,2009-02-15,07:57:06
39.972029,116.333444,0,-111,39859.3313773148,2009-02-15,07:57:11
39.971911,116.333492,0,-118,39859.3314351852,2009-02-15,07:57:16
39.971798,116.333452,0,-131,39859.3314930556,2009-02-15,07:57:21
39.971589,116.333423,0,-141,39859.3315509259,2009-02-15,07:57:26
39.971336,116.333361,0,-155,39859.3316087963,2009-02-15,07:57:31
39.971151,116.333263,0,-168,39859.3316666667,2009-02-15,07:57:36
39.971436,116.333286,0,-175,39859.331724537,2009-02-15,07:57:41
39.971742,116.333325,0,-190,39859.3317824074,2009-02-15,07:57:46
39.971792,116.333287,0,-196,39859.3318402778,2009-02-15,07:57:51
39.971661,116.333308,0,-195,39859.3318981482,2009-02-15,07:57:56
39.971551,116.333388,0,-206,39859.3319560185,2009-02-15,07:58:01
39.971634,116.333476,0,-216,39859.3320138889,2009-02-15,07:58:06
39.971679,116.333426,0,-230,39859.3320717593,2009-02-15,07:58:11
39.971693,116.333408,0,-233,39859.3321296296,2009-02-15,07:58:16
39.972187,116.333395,0,-234,39859.3321875,2009-02-15,07:58:21
39.972344,116.333403,0,-227,39859.3322453704,2009-02-15,07:58:26
39.972662,116.333365,0,-198,39859.3323032407,2009-02-15,07:58:31
39.972623,116.333319,0,-160,39859.3323611111,2009-02-15,07:58:36
39.972521,116.333308,0,-131,39859.3324189815,2009-02-15,07:58:41
39.972521,116.333366,0,-105,39859.3324768519,2009-02-15,07:58:46
39.972535,116.333439,0,-88,39859.3325347222,2009-02-15,07:58:51
39.972391,116.333438,0,-87,39859.3325925926,2009-02-15,07:58:56
39.972123,116.333341,0,-85,39859.332650463,2009-02-15,07:59:01
39.971949,116.333286,0,-95,39859.3327083333,2009-02-15,07:59:06
39.971839,116.333261,0,-83,39859.3327662037,2009-02-15,07:59:11
39.971528,116.333176,0,-79,39859.3328240741,2009-02-15,07:59:16
39.97161,116.333193,0,-78,39859.3328819444,2009-02-15,07:59:21
39.971636,116.333191,0,-85,39859.3329398148,2009-02-15,07:59:26
39.971637,116.333191,0,-87,39859.3329976852,2009-02-15,07:59:31
39.971637,116.333191,0,-87,39859.3330324074,2009-02-15,07:59:34
39.971637,116.333192,0,-86,39859.3330555556,2009-02-15,07:59:36
39.971541,116.333129,0,-69,39859.3331134259,2009-02-15,07:59:41
39.971602,116.333166,0,-62,39859.3331712963,2009-02-15,07:59:46
39.971688,116.333235,0,-71,39859.3332291667,2009-02-15,07:59:51
39.971758,116.333289,0,-79,39859.333287037,2009-02-15,07:59:56
39.971742,116.333279,0,-80,39859.3333449074,2009-02-15,08:00:01
39.971798,116.333258,0,-66,39859.3334027778,2009-02-15,08:00:06
39.971823,116.333254,0,-59,39859.3334606481,2009-02-15,08:00:11
39.971917,116.333281,0,-55,39859.3335185185,2009-02-15,08:00:16
39.971903,116.333229,0,-45,39859.3335763889,2009-02-15,08:00:21
39.971959,116.333224,0,-36,39859.3336342593,2009-02-15,08:00:26
39.971984,116.333267,0,-34,39859.3336921296,2009-02-15,08:00:31
39.971984,116.333281,0,-36,39859.33375,2009-02-15,08:00:36
39.972016,116.333283,0,-34,39859.3338078704,2009-02-15,08:00:41
39.97231,116.333373,0,-27,39859.3338657407,2009-02-15,08:00:46
39.972561,116.333476,0,-12,39859.3339236111,2009-02-15,08:00:51
39.972595,116.333496,0,6,39859.3339814815,2009-02-15,08:00:56
39.972593,116.333495,0,5,39859.3340393519,2009-02-15,08:01:01
39.972596,116.333491,0,6,39859.3340972222,2009-02-15,08:01:06
39.972598,116.333483,0,7,39859.3341550926,2009-02-15,08:01:11
39.972598,116.333483,0,7,39859.3341898148,2009-02-15,08:01:14
39.972601,116.333481,0,7,39859.334212963,2009-02-15,08:01:16
39.972604,116.333471,0,6,39859.3342708333,2009-02-15,08:01:21
39.972604,116.333471,0,6,39859.3343055556,2009-02-15,08:01:24
39.972607,116.333465,0,6,39859.3343287037,2009-02-15,08:01:26
39.972621,116.333468,0,6,39859.3343865741,2009-02-15,08:01:31
39.972626,116.333473,0,6,39859.3344444444,2009-02-15,08:01:36
39.972619,116.333466,0,6,39859.3345023148,2009-02-15,08:01:41
39.972619,116.333466,0,6,39859.334537037,2009-02-15,08:01:44
39.972618,116.33346,0,6,39859.3345601852,2009-02-15,08:01:46
39.972616,116.33345,0,6,39859.3346180556,2009-02-15,08:01:51
39.972628,116.33344,0,8,39859.3346759259,2009-02-15,08:01:56
39.972628,116.33344,0,8,39859.3347106481,2009-02-15,08:01:59
39.972626,116.333432,0,8,39859.3347337963,2009-02-15,08:02:01
39.972547,116.333399,0,10,39859.3347916667,2009-02-15,08:02:06
39.972609,116.333401,0,17,39859.334849537,2009-02-15,08:02:11
39.972853,116.333422,0,32,39859.3349074074,2009-02-15,08:02:16
39.972968,116.33344,0,37,39859.3349652778,2009-02-15,08:02:21
39.97298,116.333452,0,38,39859.3350231481,2009-02-15,08:02:26
39.972893,116.333425,0,39,39859.3350810185,2009-02-15,08:02:31
39.972798,116.333407,0,41,39859.3351388889,2009-02-15,08:02:36
39.972771,116.333422,0,42,39859.3351967593,2009-02-15,08:02:41
39.972805,116.333449,0,41,39859.3352546296,2009-02-15,08:02:46
39.972809,116.333463,0,41,39859.3353125,2009-02-15,08:02:51
39.972808,116.333459,0,40,39859.3353703704,2009-02-15,08:02:56
39.972808,116.333459,0,40,39859.3354050926,2009-02-15,08:02:59
39.972806,116.333454,0,40,39859.3354282407,2009-02-15,08:03:01
39.972811,116.333435,0,43,39859.3354861111,2009-02-15,08:03:06
39.972744,116.33338,0,56,39859.3355439815,2009-02-15,08:03:11
39.972758,116.333345,0,62,39859.3356018519,2009-02-15,08:03:16
39.972722,116.333283,0,62,39859.3356597222,2009-02-15,08:03:21
39.972656,116.333326,0,70,39859.3357175926,2009-02-15,08:03:26
39.972554,116.333307,0,85,39859.335775463,2009-02-15,08:03:31
39.972492,116.333292,0,89,39859.3358333333,2009-02-15,08:03:36
39.972287,116.333273,0,97,39859.3358912037,2009-02-15,08:03:41
39.972092,116.33328,0,102,39859.3359490741,2009-02-15,08:03:46
39.971975,116.333265,0,100,39859.3360069444,2009-02-15,08:03:51
39.971922,116.333258,0,76,39859.3360648148,2009-02-15,08:03:56
39.972064,116.333285,0,72,39859.3361226852,2009-02-15,08:04:01
39.972081,116.333301,0,83,39859.3361805556,2009-02-15,08:04:06
39.972081,116.333301,0,83,39859.3362152778,2009-02-15,08:04:09
39.972082,116.333294,0,82,39859.3362384259,2009-02-15,08:04:11
39.972221,116.333367,0,85,39859.3362962963,2009-02-15,08:04:16
39.972746,116.333497,0,92,39859.3363541667,2009-02-15,08:04:21
39.97323,116.333595,0,134,39859.336412037,2009-02-15,08:04:26
39.972935,116.333509,0,205,39859.3364699074,2009-02-15,08:04:31
39.973092,116.333514,0,280,39859.3365277778,2009-02-15,08:04:36
39.973327,116.333545,0,368,39859.3365856481,2009-02-15,08:04:41
39.97336,116.333518,0,373,39859.3366435185,2009-02-15,08:04:46
39.973246,116.333501,0,360,39859.3367013889,2009-02-15,08:04:51
39.973018,116.333541,0,374,39859.3367592593,2009-02-15,08:04:56
39.97293,116.333551,0,380,39859.3368171296,2009-02-15,08:05:01
39.97284,116.333508,0,374,39859.336875,2009-02-15,08:05:06
39.972466,116.333425,0,400,39859.3369328704,2009-02-15,08:05:11
39.972836,116.333386,0,413,39859.3369907407,2009-02-15,08:05:16
39.973171,116.333426,0,450,39859.3370486111,2009-02-15,08:05:21
39.973587,116.333454,0,490,39859.3371064815,2009-02-15,08:05:26
39.973814,116.333468,0,529,39859.3371643518,2009-02-15,08:05:31
39.973983,116.333517,0,569,39859.3372222222,2009-02-15,08:05:36
39.974184,116.333531,0,605,39859.3372800926,2009-02-15,08:05:41
39.974441,116.333593,0,652,39859.337337963,2009-02-15,08:05:46
39.974697,116.333656,0,665,39859.3373958333,2009-02-15,08:05:51
39.974868,116.333667,0,640,39859.3374537037,2009-02-15,08:05:56
39.97481,116.33368,0,593,39859.3375115741,2009-02-15,08:06:01
39.974715,116.333716,0,593,39859.3375694444,2009-02-15,08:06:06
39.974435,116.333657,0,538,39859.3376273148,2009-02-15,08:06:11
39.973943,116.333607,0,504,39859.3376851852,2009-02-15,08:06:16
39.973737,116.333596,0,485,39859.3377430556,2009-02-15,08:06:21
39.973453,116.333578,0,443,39859.3378009259,2009-02-15,08:06:26
39.973283,116.333553,0,385,39859.3378587963,2009-02-15,08:06:31
39.973194,116.333546,0,319,39859.3379166667,2009-02-15,08:06:36
39.973145,116.333536,0,299,39859.337974537,2009-02-15,08:06:41
39.973026,116.333467,0,240,39859.3380324074,2009-02-15,08:06:46
39.972903,116.333463,0,193,39859.3380902778,2009-02-15,08:06:51
39.973062,116.333506,0,193,39859.3381481481,2009-02-15,08:06:56
39.973158,116.333533,0,157,39859.3382060185,2009-02-15,08:07:01
39.973144,116.333562,0,171,39859.3382638889,2009-02-15,08:07:06
39.973091,116.333563,0,164,39859.3383217593,2009-02-15,08:07:11
39.973196,116.333556,0,180,39859.3383796296,2009-02-15,08:07:16
39.973304,116.333564,0,165,39859.3384375,2009-02-15,08:07:21
39.973272,116.333564,0,150,39859.3384953704,2009-02-15,08:07:26
39.973132,116.333548,0,152,39859.3385532407,2009-02-15,08:07:31
39.973115,116.333519,0,156,39859.3386111111,2009-02-15,08:07:36
39.973134,116.333506,0,152,39859.3386689815,2009-02-15,08:07:41
39.973184,116.333504,0,148,39859.3387268518,2009-02-15,08:07:46
39.973418,116.333525,0,154,39859.3387847222,2009-02-15,08:07:51
39.973578,116.333514,0,161,39859.3388425926,2009-02-15,08:07:56
39.973383,116.333497,0,179,39859.338900463,2009-02-15,08:08:01
39.973361,116.333529,0,194,39859.3389583333,2009-02-15,08:08:06
39.973416,116.333554,0,205,39859.3390162037,2009-02-15,08:08:11
39.973499,116.33357,0,208,39859.3390740741,2009-02-15,08:08:16
39.973569,116.333568,0,209,39859.3391319444,2009-02-15,08:08:21
39.973563,116.333555,0,210,39859.3391898148,2009-02-15,08:08:26
39.973561,116.333523,0,211,39859.3392476852,2009-02-15,08:08:31
39.97351,116.333516,0,217,39859.3393055556,2009-02-15,08:08:36
39.9733,116.33347,0,224,39859.3393634259,2009-02-15,08:08:41
39.973234,116.333444,0,221,39859.3394212963,2009-02-15,08:08:46
39.973153,116.333404,0,209,39859.3394791667,2009-02-15,08:08:51
39.973151,116.33337,0,197,39859.339537037,2009-02-15,08:08:56
39.973122,116.333352,0,184,39859.3395949074,2009-02-15,08:09:01
39.973122,116.333352,0,184,39859.3396296296,2009-02-15,08:09:04
39.973116,116.333344,0,169,39859.3396527778,2009-02-15,08:09:06
39.973042,116.333287,0,161,39859.3397106482,2009-02-15,08:09:11
39.972873,116.333247,0,168,39859.3397685185,2009-02-15,08:09:16
39.972876,116.333314,0,173,39859.3398263889,2009-02-15,08:09:21
39.973058,116.333394,0,177,39859.3398842593,2009-02-15,08:09:26
39.97308,116.333402,0,180,39859.3399421296,2009-02-15,08:09:31
39.973102,116.333454,0,181,39859.34,2009-02-15,08:09:36
39.973226,116.333497,0,182,39859.3400578704,2009-02-15,08:09:41
39.973341,116.333536,0,185,39859.3401157407,2009-02-15,08:09:46
39.973373,116.333512,0,178,39859.3401736111,2009-02-15,08:09:51
39.973258,116.333479,0,176,39859.3402314815,2009-02-15,08:09:56
39.973016,116.333424,0,182,39859.3402893519,2009-02-15,08:10:01
39.97295,116.333395,0,193,39859.3403472222,2009-02-15,08:10:06
39.972904,116.333399,0,198,39859.3404050926,2009-02-15,08:10:11
39.972707,116.333358,0,199,39859.340462963,2009-02-15,08:10:16
39.972639,116.333332,0,194,39859.3405208333,2009-02-15,08:10:21
39.972662,116.333337,0,195,39859.3405787037,2009-02-15,08:10:26
39.972651,116.333379,0,196,39859.3406365741,2009-02-15,08:10:31
39.972666,116.333402,0,209,39859.3406944444,2009-02-15,08:10:36
39.972717,116.33342,0,220,39859.3407523148,2009-02-15,08:10:41
39.972714,116.333438,0,224,39859.3408101852,2009-02-15,08:10:46
39.972609,116.333436,0,232,39859.3408680556,2009-02-15,08:10:51
39.972486,116.333436,0,233,39859.3409259259,2009-02-15,08:10:56
39.972366,116.333459,0,231,39859.3409837963,2009-02-15,08:11:01
39.972499,116.333434,0,219,39859.3410416667,2009-02-15,08:11:06
39.972847,116.333452,0,212,39859.341099537,2009-02-15,08:11:11
39.973121,116.333502,0,221,39859.3411574074,2009-02-15,08:11:16
39.973395,116.333552,0,241,39859.3412152778,2009-02-15,08:11:21
39.97365,116.333597,0,278,39859.3412731481,2009-02-15,08:11:26
39.973841,116.333668,0,322,39859.3413310185,2009-02-15,08:11:31
39.974002,116.333776,0,256,39859.3413888889,2009-02-15,08:11:36
39.97417,116.333819,0,237,39859.3414467593,2009-02-15,08:11:41
39.974125,116.33372,0,243,39859.3415046296,2009-02-15,08:11:46
39.97412,116.333613,0,262,39859.3415625,2009-02-15,08:11:51
39.974321,116.333528,0,291,39859.3416203704,2009-02-15,08:11:56
39.974606,116.333382,0,346,39859.3416782407,2009-02-15,08:12:01
39.974645,116.333403,0,432,39859.3417361111,2009-02-15,08:12:06
39.974698,116.333492,0,539,39859.3417939815,2009-02-15,08:12:11
39.974764,116.333573,0,614,39859.3418518519,2009-02-15,08:12:16
39.974413,116.333573,0,430,39859.3419097222,2009-02-15,08:12:21
39.974412,116.333641,0,441,39859.3419675926,2009-02-15,08:12:26
39.974412,116.333641,0,441,39859.3420023148,2009-02-15,08:12:29
39.974408,116.333638,0,454,39859.342025463,2009-02-15,08:12:31
39.974401,116.333658,0,465,39859.3420833333,2009-02-15,08:12:36
39.974242,116.33365,0,473,39859.3421412037,2009-02-15,08:12:41
39.973996,116.333652,0,477,39859.3421990741,2009-02-15,08:12:46
39.973928,116.333676,0,457,39859.3422569444,2009-02-15,08:12:51
39.973961,116.333726,0,442,39859.3423148148,2009-02-15,08:12:56
39.973898,116.333741,0,424,39859.3423726852,2009-02-15,08:13:01
39.973565,116.333683,0,406,39859.3424305556,2009-02-15,08:13:06
39.973466,116.333642,0,379,39859.3424884259,2009-02-15,08:13:11
39.973399,116.333603,0,346,39859.3425462963,2009-02-15,08:13:16
39.973415,116.333597,0,315,39859.3426041667,2009-02-15,08:13:21
39.973522,116.333605,0,294,39859.342662037,2009-02-15,08:13:26
39.973555,116.333624,0,273,39859.3427199074,2009-02-15,08:13:31
39.973514,116.333664,0,254,39859.3427777778,2009-02-15,08:13:36
39.973646,116.333617,0,229,39859.3428356481,2009-02-15,08:13:41
39.973585,116.333645,0,232,39859.3428935185,2009-02-15,08:13:46
39.973545,116.333566,0,210,39859.3429513889,2009-02-15,08:13:51
39.97352,116.333526,0,191,39859.3430092593,2009-02-15,08:13:56
39.973533,116.333517,0,184,39859.3430671296,2009-02-15,08:14:01
39.973536,116.333507,0,182,39859.343125,2009-02-15,08:14:06
39.973539,116.333497,0,181,39859.3431828704,2009-02-15,08:14:11
39.973539,116.333497,0,181,39859.3432175926,2009-02-15,08:14:14
39.973546,116.333491,0,181,39859.3432407407,2009-02-15,08:14:16
39.973557,116.333472,0,182,39859.3432986111,2009-02-15,08:14:21
39.973557,116.333466,0,182,39859.3433564815,2009-02-15,08:14:26
39.973557,116.333466,0,182,39859.3433912037,2009-02-15,08:14:29
39.973557,116.333466,0,181,39859.3434143519,2009-02-15,08:14:31
39.973559,116.333454,0,181,39859.3434722222,2009-02-15,08:14:36
39.973559,116.333454,0,181,39859.3435069444,2009-02-15,08:14:39
39.973561,116.333447,0,181,39859.3435300926,2009-02-15,08:14:41
39.973633,116.333424,0,182,39859.343587963,2009-02-15,08:14:46
39.973647,116.33344,0,184,39859.3436458333,2009-02-15,08:14:51
39.973647,116.333469,0,184,39859.3437037037,2009-02-15,08:14:56
39.973593,116.333448,0,187,39859.3437615741,2009-02-15,08:15:01
39.973756,116.333406,0,205,39859.3438194444,2009-02-15,08:15:06
39.973963,116.333411,0,244,39859.3438773148,2009-02-15,08:15:11
39.974197,116.333426,0,293,39859.3439351852,2009-02-15,08:15:16
39.974366,116.333489,0,352,39859.3439930556,2009-02-15,08:15:21
39.974454,116.333554,0,427,39859.3440509259,2009-02-15,08:15:26
39.974582,116.333573,0,506,39859.3441087963,2009-02-15,08:15:31
39.974805,116.333566,0,586,39859.3441666667,2009-02-15,08:15:36
39.975091,116.333561,0,652,39859.344224537,2009-02-15,08:15:41
39.975363,116.333543,0,699,39859.3442824074,2009-02-15,08:15:46
39.975308,116.33356,0,764,39859.3443402778,2009-02-15,08:15:51
39.975205,116.333613,0,797,39859.3443981481,2009-02-15,08:15:56
39.974594,116.333602,0,610,39859.3444560185,2009-02-15,08:16:01
39.974341,116.333706,0,603,39859.3445138889,2009-02-15,08:16:06
39.974147,116.33372,0,549,39859.3445717593,2009-02-15,08:16:11
39.974091,116.333729,0,518,39859.3446296296,2009-02-15,08:16:16
39.974041,116.333763,0,506,39859.3446875,2009-02-15,08:16:21
39.974025,116.333777,0,493,39859.3447453704,2009-02-15,08:16:26
39.974062,116.333646,0,451,39859.3448032407,2009-02-15,08:16:31
39.974052,116.333547,0,425,39859.3448611111,2009-02-15,08:16:36
39.974009,116.333516,0,394,39859.3449189815,2009-02-15,08:16:41
39.97389,116.333482,0,372,39859.3449768518,2009-02-15,08:16:46
39.973879,116.333506,0,356,39859.3450347222,2009-02-15,08:16:51
39.973826,116.33356,0,341,39859.3450925926,2009-02-15,08:16:56
39.973811,116.333554,0,321,39859.345150463,2009-02-15,08:17:01
39.973877,116.33356,0,304,39859.3452083333,2009-02-15,08:17:06
39.97386,116.333565,0,287,39859.3452662037,2009-02-15,08:17:11
39.973743,116.333557,0,271,39859.3453240741,2009-02-15,08:17:16
39.973626,116.333517,0,250,39859.3453819444,2009-02-15,08:17:21
39.973609,116.333519,0,238,39859.3454398148,2009-02-15,08:17:26
39.973746,116.333527,0,229,39859.3454976852,2009-02-15,08:17:31
39.974011,116.333552,0,245,39859.3455555556,2009-02-15,08:17:36
39.974239,116.333453,0,278,39859.3456134259,2009-02-15,08:17:41
39.974337,116.333435,0,325,39859.3456712963,2009-02-15,08:17:46
39.974505,116.333395,0,380,39859.3457291667,2009-02-15,08:17:51
39.974901,116.333308,0,442,39859.345787037,2009-02-15,08:17:56
39.97485,116.333234,0,378,39859.3458449074,2009-02-15,08:18:01
39.974861,116.333211,0,386,39859.3459027778,2009-02-15,08:18:06
39.974913,116.333209,0,414,39859.3459606481,2009-02-15,08:18:11
39.974864,116.333227,0,429,39859.3460185185,2009-02-15,08:18:16
39.974798,116.333231,0,448,39859.3460763889,2009-02-15,08:18:21
39.975053,116.333078,0,488,39859.3461342593,2009-02-15,08:18:26
39.975582,116.332975,0,530,39859.3461921296,2009-02-15,08:18:31
39.975609,116.333145,0,584,39859.34625,2009-02-15,08:18:36
39.975375,116.33339,0,555,39859.3463078704,2009-02-15,08:18:41
39.975411,116.333487,0,565,39859.3463657407,2009-02-15,08:18:46
39.975474,116.333593,0,598,39859.3464236111,2009-02-15,08:18:51
39.975602,116.333584,0,637,39859.3464814815,2009-02-15,08:18:56
39.975733,116.333573,0,655,39859.3465393518,2009-02-15,08:19:01
39.975805,116.333544,0,662,39859.3465972222,2009-02-15,08:19:06
39.975718,116.333487,0,669,39859.3466550926,2009-02-15,08:19:11
39.97483,116.333581,0,545,39859.346712963,2009-02-15,08:19:16
39.974667,116.333533,0,540,39859.3467708333,2009-02-15,08:19:21
39.974719,116.333514,0,563,39859.3468287037,2009-02-15,08:19:26
39.974785,116.333513,0,585,39859.3468865741,2009-02-15,08:19:31
39.974896,116.333517,0,607,39859.3469444444,2009-02-15,08:19:36
39.97476,116.333582,0,583,39859.3470023148,2009-02-15,08:19:41
39.974603,116.333589,0,593,39859.3470601852,2009-02-15,08:19:46
39.974632,116.333595,0,589,39859.3471180556,2009-02-15,08:19:51
39.974662,116.333626,0,583,39859.3471759259,2009-02-15,08:19:56
39.974502,116.33364,0,560,39859.3472337963,2009-02-15,08:20:01
39.974421,116.333616,0,544,39859.3472916667,2009-02-15,08:20:06
39.974366,116.333621,0,538,39859.347349537,2009-02-15,08:20:11
39.974366,116.333621,0,538,39859.3473842593,2009-02-15,08:20:14
39.974364,116.33362,0,536,39859.3474074074,2009-02-15,08:20:16
39.974315,116.333611,0,495,39859.3474652778,2009-02-15,08:20:21
39.974192,116.33363,0,445,39859.3475231482,2009-02-15,08:20:26
39.974192,116.33363,0,445,39859.3475578704,2009-02-15,08:20:29
39.974192,116.333625,0,443,39859.3475810185,2009-02-15,08:20:31
39.974207,116.333633,0,447,39859.3476388889,2009-02-15,08:20:36
39.974103,116.33363,0,430,39859.3476967593,2009-02-15,08:20:41
39.974007,116.333578,0,392,39859.3477546296,2009-02-15,08:20:46
39.973953,116.333513,0,358,39859.3478125,2009-02-15,08:20:51
39.973899,116.333425,0,283,39859.3478703704,2009-02-15,08:20:56
39.973904,116.333392,0,274,39859.3479282407,2009-02-15,08:21:01
39.973773,116.33341,0,226,39859.3479861111,2009-02-15,08:21:06
39.973744,116.333442,0,223,39859.3480439815,2009-02-15,08:21:11
39.973637,116.333369,0,184,39859.3481018519,2009-02-15,08:21:16
39.973655,116.333336,0,187,39859.3481597222,2009-02-15,08:21:21
39.973582,116.333392,0,164,39859.3482175926,2009-02-15,08:21:26
39.973532,116.333475,0,156,39859.348275463,2009-02-15,08:21:31
39.973357,116.333522,0,144,39859.3483333333,2009-02-15,08:21:36
39.97319,116.333516,0,99,39859.3483912037,2009-02-15,08:21:41
39.973207,116.333624,0,116,39859.3484490741,2009-02-15,08:21:46
39.973302,116.333642,0,139,39859.3485069444,2009-02-15,08:21:51
39.973388,116.333569,0,142,39859.3485648148,2009-02-15,08:21:56
39.973379,116.333551,0,138,39859.3486226852,2009-02-15,08:22:01
39.973369,116.333519,0,133,39859.3486805556,2009-02-15,08:22:06
39.973489,116.333427,0,140,39859.3487384259,2009-02-15,08:22:11
39.973523,116.333375,0,136,39859.3487962963,2009-02-15,08:22:16
39.973557,116.333356,0,128,39859.3488541667,2009-02-15,08:22:21
39.973563,116.333333,0,134,39859.348912037,2009-02-15,08:22:26
39.973529,116.333368,0,142,39859.3489699074,2009-02-15,08:22:31
39.973468,116.333482,0,153,39859.3490277778,2009-02-15,08:22:36
39.973391,116.333594,0,163,39859.3490856481,2009-02-15,08:22:41
39.973303,116.333688,0,162,39859.3491435185,2009-02-15,08:22:46
39.97323,116.333807,0,161,39859.3492013889,2009-02-15,08:22:51
39.973193,116.333884,0,158,39859.3492592593,2009-02-15,08:22:56
39.973169,116.333893,0,155,39859.3493171296,2009-02-15,08:23:01
39.973184,116.333873,0,155,39859.349375,2009-02-15,08:23:06
39.974478,116.332413,0,149,39859.3494328704,2009-02-15,08:23:11
39.974532,116.332553,0,166,39859.3494907407,2009-02-15,08:23:16
39.974388,116.332768,0,186,39859.3495486111,2009-02-15,08:23:21
39.974303,116.332888,0,202,39859.3496064815,2009-02-15,08:23:26
39.974199,116.333096,0,217,39859.3496643519,2009-02-15,08:23:31
39.97413,116.333193,0,229,39859.3497222222,2009-02-15,08:23:36
39.974022,116.333292,0,234,39859.3497800926,2009-02-15,08:23:41
39.973915,116.333391,0,238,39859.349837963,2009-02-15,08:23:46
39.973834,116.333477,0,242,39859.3498958333,2009-02-15,08:23:51
39.973752,116.333573,0,245,39859.3499537037,2009-02-15,08:23:56
39.973701,116.333642,0,248,39859.3500115741,2009-02-15,08:24:01
39.973648,116.333691,0,248,39859.3500694444,2009-02-15,08:24:06
39.973634,116.333706,0,248,39859.3501273148,2009-02-15,08:24:11
39.973634,116.333719,0,247,39859.3501851852,2009-02-15,08:24:16
39.973633,116.333722,0,247,39859.3502430556,2009-02-15,08:24:21
39.973632,116.333725,0,247,39859.3503009259,2009-02-15,08:24:26
39.973632,116.333725,0,247,39859.3503356481,2009-02-15,08:24:29
39.973635,116.333727,0,247,39859.3503587963,2009-02-15,08:24:31
39.973678,116.333729,0,250,39859.3504166667,2009-02-15,08:24:36
39.973745,116.333716,0,264,39859.350474537,2009-02-15,08:24:41
39.973759,116.333695,0,276,39859.3505324074,2009-02-15,08:24:46
39.973742,116.333697,0,276,39859.3505902778,2009-02-15,08:24:51
39.973742,116.333697,0,276,39859.350625,2009-02-15,08:24:54
39.973741,116.333695,0,277,39859.3506481481,2009-02-15,08:24:56
39.973744,116.333683,0,277,39859.3507060185,2009-02-15,08:25:01
39.974219,116.33326,0,296,39859.3507638889,2009-02-15,08:25:06
39.974309,116.333365,0,312,39859.3508217593,2009-02-15,08:25:11
39.974504,116.333338,0,328,39859.3508796296,2009-02-15,08:25:16
39.974632,116.333347,0,355,39859.3509375,2009-02-15,08:25:21
39.974495,116.333394,0,377,39859.3509953704,2009-02-15,08:25:26
39.974323,116.333418,0,389,39859.3510532407,2009-02-15,08:25:31
39.974219,116.333444,0,380,39859.3511111111,2009-02-15,08:25:36
39.974211,116.333435,0,371,39859.3511689815,2009-02-15,08:25:41
39.974211,116.333435,0,371,39859.3512037037,2009-02-15,08:25:44
39.974213,116.333429,0,359,39859.3512268519,2009-02-15,08:25:46
39.974135,116.33341,0,347,39859.3512847222,2009-02-15,08:25:51
39.97414,116.333426,0,339,39859.3513425926,2009-02-15,08:25:56
39.974245,116.3334,0,336,39859.351400463,2009-02-15,08:26:01
39.974241,116.333448,0,333,39859.3514583333,2009-02-15,08:26:06
39.974229,116.333477,0,332,39859.3515162037,2009-02-15,08:26:11
39.974205,116.333486,0,330,39859.3515740741,2009-02-15,08:26:16
39.97405,116.333552,0,326,39859.3516319444,2009-02-15,08:26:21
39.973863,116.333604,0,325,39859.3516898148,2009-02-15,08:26:26
39.974018,116.333497,0,325,39859.3517476852,2009-02-15,08:26:31
39.974107,116.333427,0,322,39859.3518055556,2009-02-15,08:26:36
39.973946,116.333453,0,323,39859.3518634259,2009-02-15,08:26:41
39.973795,116.333442,0,320,39859.3519212963,2009-02-15,08:26:46
39.973695,116.333483,0,324,39859.3519791667,2009-02-15,08:26:51
39.973764,116.333493,0,330,39859.352037037,2009-02-15,08:26:56
39.974002,116.333451,0,328,39859.3520949074,2009-02-15,08:27:01
39.974233,116.333329,0,327,39859.3521527778,2009-02-15,08:27:06
39.974242,116.333286,0,329,39859.3522106481,2009-02-15,08:27:11
39.974127,116.333425,0,324,39859.3522685185,2009-02-15,08:27:16
39.974115,116.333423,0,326,39859.3523263889,2009-02-15,08:27:21
39.974104,116.333422,0,327,39859.3523842593,2009-02-15,08:27:26
39.974112,116.333434,0,306,39859.3524421296,2009-02-15,08:27:31
39.974233,116.333686,0,316,39859.3525,2009-02-15,08:27:36
39.97476,116.333895,0,371,39859.3525578704,2009-02-15,08:27:41
39.975007,116.33398,0,422,39859.3526157407,2009-02-15,08:27:46
39.975114,116.333907,0,435,39859.3526736111,2009-02-15,08:27:51
39.975297,116.333678,0,472,39859.3527314815,2009-02-15,08:27:56
39.975308,116.333639,0,463,39859.3527893518,2009-02-15,08:28:01
39.975193,116.333659,0,464,39859.3528472222,2009-02-15,08:28:06
39.97475,116.33395,0,445,39859.3529050926,2009-02-15,08:28:11
39.974429,116.333957,0,423,39859.352962963,2009-02-15,08:28:16
39.974353,116.33385,0,403,39859.3530208333,2009-02-15,08:28:21
39.974266,116.333839,0,381,39859.3530787037,2009-02-15,08:28:26
39.974136,116.333812,0,345,39859.3531365741,2009-02-15,08:28:31
39.974096,116.33371,0,320,39859.3531944444,2009-02-15,08:28:36
39.974013,116.333663,0,287,39859.3532523148,2009-02-15,08:28:41
39.973994,116.333626,0,279,39859.3533101852,2009-02-15,08:28:46
39.974055,116.333588,0,300,39859.3533680556,2009-02-15,08:28:51
39.974164,116.333511,0,304,39859.3534259259,2009-02-15,08:28:56
39.974244,116.333416,0,307,39859.3534837963,2009-02-15,08:29:01
39.974145,116.333476,0,296,39859.3535416667,2009-02-15,08:29:06
39.974141,116.33341,0,296,39859.353599537,2009-02-15,08:29:11
39.974149,116.333242,0,300,39859.3536574074,2009-02-15,08:29:16
39.973981,116.333289,0,269,39859.3537152778,2009-02-15,08:29:21
39.973821,116.333489,0,258,39859.3537731481,2009-02-15,08:29:26
39.973868,116.333592,0,281,39859.3538310185,2009-02-15,08:29:31
39.973911,116.33357,0,273,39859.3538888889,2009-02-15,08:29:36
39.973908,116.333599,0,285,39859.3539467593,2009-02-15,08:29:41
39.973895,116.333627,0,287,39859.3540046296,2009-02-15,08:29:46
39.973909,116.333629,0,289,39859.3540625,2009-02-15,08:29:51
39.973926,116.33365,0,298,39859.3541203704,2009-02-15,08:29:56
39.973885,116.333691,0,292,39859.3541782407,2009-02-15,08:30:01
39.973904,116.333535,0,288,39859.3542361111,2009-02-15,08:30:06
39.974019,116.333321,0,299,39859.3542939815,2009-02-15,08:30:11
39.974188,116.333297,0,314,39859.3543518518,2009-02-15,08:30:16
39.974356,116.333334,0,348,39859.3544097222,2009-02-15,08:30:21
39.97465,116.333282,0,402,39859.3544675926,2009-02-15,08:30:26
39.974824,116.333335,0,448,39859.354525463,2009-02-15,08:30:31
39.975005,116.33331,0,507,39859.3545833333,2009-02-15,08:30:36
39.975085,116.33326,0,513,39859.3546412037,2009-02-15,08:30:41
39.975068,116.333247,0,526,39859.3546990741,2009-02-15,08:30:46
39.974884,116.333412,0,517,39859.3547569444,2009-02-15,08:30:51
39.974693,116.333494,0,499,39859.3548148148,2009-02-15,08:30:56
39.974554,116.333541,0,474,39859.3548726852,2009-02-15,08:31:01
39.974437,116.333548,0,452,39859.3549305556,2009-02-15,08:31:06
39.974366,116.333481,0,422,39859.3549884259,2009-02-15,08:31:11
39.974283,116.333489,0,404,39859.3550462963,2009-02-15,08:31:16
39.974451,116.332959,0,392,39859.3551041667,2009-02-15,08:31:21
39.974562,116.332766,0,380,39859.355162037,2009-02-15,08:31:26
39.974659,116.332676,0,368,39859.3552199074,2009-02-15,08:31:31
39.974718,116.332682,0,388,39859.3552777778,2009-02-15,08:31:36
39.974909,116.33279,0,403,39859.3553356482,2009-02-15,08:31:41
39.974901,116.332938,0,406,39859.3553935185,2009-02-15,08:31:46
39.974836,116.333113,0,401,39859.3554513889,2009-02-15,08:31:51
39.974859,116.33317,0,395,39859.3555092593,2009-02-15,08:31:56
39.974837,116.333234,0,388,39859.3555671296,2009-02-15,08:32:01
39.974815,116.333282,0,380,39859.355625,2009-02-15,08:32:06
39.974781,116.333312,0,373,39859.3556828704,2009-02-15,08:32:11
39.974673,116.333396,0,370,39859.3557407407,2009-02-15,08:32:16
39.974505,116.333597,0,372,39859.3557986111,2009-02-15,08:32:21
39.974358,116.333675,0,371,39859.3558564815,2009-02-15,08:32:26
39.974251,116.333652,0,368,39859.3559143519,2009-02-15,08:32:31
39.974145,116.333635,0,359,39859.3559722222,2009-02-15,08:32:36
39.973933,116.333684,0,347,39859.3560300926,2009-02-15,08:32:41
39.973768,116.333605,0,341,39859.356087963,2009-02-15,08:32:46
39.973609,116.333583,0,326,39859.3561458333,2009-02-15,08:32:51
39.973466,116.33365,0,311,39859.3562037037,2009-02-15,08:32:56
39.973186,116.333739,0,301,39859.3562615741,2009-02-15,08:33:01
39.973347,116.333724,0,289,39859.3563194444,2009-02-15,08:33:06
39.973422,116.333694,0,288,39859.3563773148,2009-02-15,08:33:11
39.973404,116.333711,0,275,39859.3564351852,2009-02-15,08:33:16
39.973387,116.333716,0,263,39859.3564930556,2009-02-15,08:33:21
39.973399,116.333702,0,256,39859.3565509259,2009-02-15,08:33:26
39.973305,116.333744,0,241,39859.3566087963,2009-02-15,08:33:31
39.973221,116.333788,0,211,39859.3566666667,2009-02-15,08:33:36
39.973238,116.333672,0,208,39859.356724537,2009-02-15,08:33:41
39.973331,116.333512,0,213,39859.3567824074,2009-02-15,08:33:46
39.97332,116.333552,0,204,39859.3568402778,2009-02-15,08:33:51
39.973444,116.333496,0,216,39859.3568981481,2009-02-15,08:33:56
39.97351,116.333509,0,232,39859.3569560185,2009-02-15,08:34:01
39.973495,116.333539,0,230,39859.3570138889,2009-02-15,08:34:06
39.973495,116.333539,0,230,39859.3570486111,2009-02-15,08:34:09
39.973495,116.333537,0,230,39859.3570717593,2009-02-15,08:34:11
39.973443,116.333611,0,226,39859.3571296296,2009-02-15,08:34:16
39.973329,116.333768,0,225,39859.3571875,2009-02-15,08:34:21
39.973332,116.333785,0,220,39859.3572453704,2009-02-15,08:34:26
39.973413,116.333685,0,211,39859.3573032407,2009-02-15,08:34:31
39.973516,116.33366,0,208,39859.3573611111,2009-02-15,08:34:36
39.973596,116.33364,0,219,39859.3574189815,2009-02-15,08:34:41
39.973651,116.33362,0,229,39859.3574768519,2009-02-15,08:34:46
39.973782,116.333585,0,261,39859.3575347222,2009-02-15,08:34:51
39.973976,116.333477,0,297,39859.3575925926,2009-02-15,08:34:56
39.974126,116.333494,0,330,39859.357650463,2009-02-15,08:35:01
39.974206,116.333488,0,355,39859.3577083333,2009-02-15,08:35:06
39.974258,116.333425,0,370,39859.3577662037,2009-02-15,08:35:11
39.974184,116.333412,0,354,39859.3578240741,2009-02-15,08:35:16
39.974179,116.333393,0,350,39859.3578819444,2009-02-15,08:35:21
39.974179,116.333393,0,350,39859.3579166667,2009-02-15,08:35:24
39.974172,116.333395,0,350,39859.3579398148,2009-02-15,08:35:26
39.974172,116.333405,0,351,39859.3579976852,2009-02-15,08:35:31
39.974145,116.333449,0,350,39859.3580555556,2009-02-15,08:35:36
39.974101,116.333488,0,347,39859.3581134259,2009-02-15,08:35:41
39.974219,116.333402,0,357,39859.3581712963,2009-02-15,08:35:46
39.974288,116.333347,0,362,39859.3582291667,2009-02-15,08:35:51
39.974209,116.333391,0,358,39859.358287037,2009-02-15,08:35:56
39.973881,116.33347,0,340,39859.3583449074,2009-02-15,08:36:01
39.973812,116.333513,0,330,39859.3584027778,2009-02-15,08:36:06
39.973769,116.333636,0,309,39859.3584606481,2009-02-15,08:36:11
39.973825,116.333667,0,296,39859.3585185185,2009-02-15,08:36:16
39.973823,116.333702,0,293,39859.3585763889,2009-02-15,08:36:21
39.973849,116.333725,0,294,39859.3586342593,2009-02-15,08:36:26
39.973947,116.333724,0,295,39859.3586921296,2009-02-15,08:36:31
39.97398,116.333694,0,294,39859.35875,2009-02-15,08:36:36
39.973958,116.333677,0,286,39859.3588078704,2009-02-15,08:36:41
39.973942,116.333604,0,282,39859.3588657407,2009-02-15,08:36:46
39.973836,116.333543,0,278,39859.3589236111,2009-02-15,08:36:51
39.973766,116.333507,0,273,39859.3589814815,2009-02-15,08:36:56
39.973744,116.333516,0,270,39859.3590393519,2009-02-15,08:37:01
39.973803,116.333358,0,276,39859.3590972222,2009-02-15,08:37:06
39.973768,116.333142,0,275,39859.3591550926,2009-02-15,08:37:11
39.97391,116.332987,0,270,39859.359212963,2009-02-15,08:37:16
39.97396,116.332946,0,262,39859.3592708333,2009-02-15,08:37:21
39.974052,116.332851,0,253,39859.3593287037,2009-02-15,08:37:26
39.97423,116.332879,0,250,39859.3593865741,2009-02-15,08:37:31
39.974138,116.333012,0,247,39859.3594444444,2009-02-15,08:37:36
39.973955,116.333231,0,247,39859.3595023148,2009-02-15,08:37:41
39.973952,116.333364,0,249,39859.3595601852,2009-02-15,08:37:46
39.973998,116.333459,0,257,39859.3596180556,2009-02-15,08:37:51
39.974118,116.333519,0,272,39859.3596759259,2009-02-15,08:37:56
39.974169,116.333475,0,287,39859.3597337963,2009-02-15,08:38:01
39.973963,116.333555,0,298,39859.3597916667,2009-02-15,08:38:06
39.973908,116.333594,0,308,39859.359849537,2009-02-15,08:38:11
39.973964,116.333475,0,322,39859.3599074074,2009-02-15,08:38:16
39.973992,116.333401,0,328,39859.3599652778,2009-02-15,08:38:21
39.974003,116.3334,0,315,39859.3600231481,2009-02-15,08:38:26
39.974003,116.3334,0,315,39859.3600578704,2009-02-15,08:38:29
39.973999,116.333395,0,302,39859.3600810185,2009-02-15,08:38:31
39.973982,116.333398,0,289,39859.3601388889,2009-02-15,08:38:36
39.973962,116.333407,0,274,39859.3601967593,2009-02-15,08:38:41
39.973863,116.333374,0,263,39859.3602546296,2009-02-15,08:38:46
39.973816,116.333362,0,250,39859.3603125,2009-02-15,08:38:51
39.973796,116.333375,0,243,39859.3603703704,2009-02-15,08:38:56
39.973796,116.333375,0,243,39859.3604050926,2009-02-15,08:38:59
39.973798,116.333377,0,238,39859.3604282407,2009-02-15,08:39:01
39.973876,116.333425,0,238,39859.3604861111,2009-02-15,08:39:06
39.973895,116.33349,0,238,39859.3605439815,2009-02-15,08:39:11
39.974035,116.333489,0,264,39859.3606018518,2009-02-15,08:39:16
39.974232,116.333485,0,296,39859.3606597222,2009-02-15,08:39:21
39.974433,116.333433,0,339,39859.3607175926,2009-02-15,08:39:26
39.974575,116.333417,0,382,39859.360775463,2009-02-15,08:39:31
39.974661,116.333411,0,407,39859.3608333333,2009-02-15,08:39:36
39.974747,116.33341,0,422,39859.3608912037,2009-02-15,08:39:41
39.974973,116.333483,0,439,39859.3609490741,2009-02-15,08:39:46
39.975376,116.333495,0,503,39859.3610069444,2009-02-15,08:39:51
39.975728,116.333441,0,542,39859.3610648148,2009-02-15,08:39:56
39.976008,116.333407,0,582,39859.3611226852,2009-02-15,08:40:01
39.97623,116.333454,0,608,39859.3611805556,2009-02-15,08:40:06
39.976229,116.333622,0,682,39859.3612384259,2009-02-15,08:40:11
39.976368,116.333704,0,754,39859.3612962963,2009-02-15,08:40:16
39.97661,116.333532,0,843,39859.3613541667,2009-02-15,08:40:21
39.976163,116.333484,0,773,39859.361412037,2009-02-15,08:40:26
39.975858,116.333315,0,676,39859.3614699074,2009-02-15,08:40:31
39.97568,116.333278,0,638,39859.3615277778,2009-02-15,08:40:36
39.975661,116.333237,0,645,39859.3615856481,2009-02-15,08:40:41
39.975649,116.333221,0,660,39859.3616435185,2009-02-15,08:40:46
39.975653,116.333211,0,663,39859.3617013889,2009-02-15,08:40:51
39.975652,116.333267,0,651,39859.3617592593,2009-02-15,08:40:56
39.975805,116.333269,0,660,39859.3618171296,2009-02-15,08:41:01
39.97583,116.333358,0,675,39859.361875,2009-02-15,08:41:06
39.975938,116.33337,0,692,39859.3619328704,2009-02-15,08:41:11
39.976104,116.333362,0,703,39859.3619907407,2009-02-15,08:41:16
39.976287,116.333384,0,718,39859.3620486111,2009-02-15,08:41:21
39.976428,116.333397,0,724,39859.3621064815,2009-02-15,08:41:26
39.976516,116.333413,0,736,39859.3621643518,2009-02-15,08:41:31
39.976566,116.33343,0,733,39859.3622222222,2009-02-15,08:41:36
39.976607,116.333455,0,710,39859.3622800926,2009-02-15,08:41:41
39.976607,116.333471,0,705,39859.362337963,2009-02-15,08:41:46
39.976543,116.333469,0,701,39859.3623958333,2009-02-15,08:41:51
39.976574,116.333345,0,700,39859.3624537037,2009-02-15,08:41:56
39.976722,116.333275,0,724,39859.3625115741,2009-02-15,08:42:01
39.976805,116.33323,0,785,39859.3625694444,2009-02-15,08:42:06
39.976829,116.333255,0,813,39859.3626273148,2009-02-15,08:42:11
39.976737,116.333374,0,785,39859.3626851852,2009-02-15,08:42:16
39.976683,116.333349,0,795,39859.3627430556,2009-02-15,08:42:21
39.976718,116.333305,0,822,39859.3628009259,2009-02-15,08:42:26
39.976465,116.333376,0,799,39859.3628587963,2009-02-15,08:42:31
39.976249,116.333356,0,787,39859.3629166667,2009-02-15,08:42:36
39.976157,116.333344,0,793,39859.362974537,2009-02-15,08:42:41
39.97611,116.333344,0,804,39859.3630324074,2009-02-15,08:42:46
39.976075,116.333332,0,804,39859.3630902778,2009-02-15,08:42:51
39.976061,116.333333,0,805,39859.3631481482,2009-02-15,08:42:56
39.976051,116.333311,0,805,39859.3632060185,2009-02-15,08:43:01
39.975851,116.333109,0,808,39859.3632638889,2009-02-15,08:43:06
39.975708,116.332995,0,814,39859.3633217593,2009-02-15,08:43:11
39.975622,116.332925,0,809,39859.3633796296,2009-02-15,08:43:16
39.975604,116.333035,0,772,39859.3634375,2009-02-15,08:43:21
39.975581,116.333116,0,736,39859.3634953704,2009-02-15,08:43:26
39.97554,116.333164,0,684,39859.3635532407,2009-02-15,08:43:31
39.974733,116.332702,0,750,39859.3636111111,2009-02-15,08:43:36
39.975051,116.332782,0,673,39859.3636689815,2009-02-15,08:43:41
39.975559,116.332633,0,799,39859.3637268519,2009-02-15,08:43:46
39.976201,116.332434,0,996,39859.3637847222,2009-02-15,08:43:51
39.976271,116.332549,0,995,39859.3638425926,2009-02-15,08:43:56
39.976244,116.33261,0,978,39859.363900463,2009-02-15,08:44:01
39.975836,116.332701,0,853,39859.3639583333,2009-02-15,08:44:06
39.976009,116.332632,0,894,39859.3640162037,2009-02-15,08:44:11
39.976191,116.332622,0,885,39859.3640740741,2009-02-15,08:44:16
39.976234,116.332671,0,871,39859.3641319444,2009-02-15,08:44:21
39.976199,116.332772,0,845,39859.3641898148,2009-02-15,08:44:26
39.976364,116.332826,0,845,39859.3642476852,2009-02-15,08:44:31
39.976284,116.332837,0,764,39859.3643055556,2009-02-15,08:44:36
39.976445,116.332751,0,699,39859.3643634259,2009-02-15,08:44:41
39.975758,116.333248,0,626,39859.3644212963,2009-02-15,08:44:46
39.975509,116.333394,0,609,39859.3644791667,2009-02-15,08:44:51
39.975435,116.333481,0,604,39859.364537037,2009-02-15,08:44:56
39.975477,116.333503,0,600,39859.3645949074,2009-02-15,08:45:01
39.975504,116.333494,0,607,39859.3646527778,2009-02-15,08:45:06
39.975472,116.333551,0,561,39859.3647106481,2009-02-15,08:45:11
39.975416,116.333567,0,540,39859.3647685185,2009-02-15,08:45:16
39.973568,116.333511,0,253,39859.3650578704,2009-02-15,08:45:41
39.974025,116.33357,0,318,39859.3651157407,2009-02-15,08:45:46
39.974004,116.333619,0,305,39859.3651736111,2009-02-15,08:45:51
39.973987,116.333637,0,308,39859.3652314815,2009-02-15,08:45:56
39.973969,116.333655,0,318,39859.3652893519,2009-02-15,08:46:01
39.973854,116.333614,0,310,39859.3653472222,2009-02-15,08:46:06
39.973639,116.333535,0,299,39859.3654050926,2009-02-15,08:46:11
39.973573,116.333519,0,296,39859.365462963,2009-02-15,08:46:16
39.973593,116.333504,0,293,39859.3655208333,2009-02-15,08:46:21
39.973693,116.333498,0,293,39859.3655787037,2009-02-15,08:46:26
39.973789,116.333487,0,295,39859.3656365741,2009-02-15,08:46:31
39.973937,116.33351,0,306,39859.3656944444,2009-02-15,08:46:36
39.974072,116.333504,0,333,39859.3657523148,2009-02-15,08:46:41
39.974198,116.333494,0,352,39859.3658101852,2009-02-15,08:46:46
39.97409,116.333429,0,359,39859.3658680556,2009-02-15,08:46:51
39.974128,116.333412,0,367,39859.3659259259,2009-02-15,08:46:56
39.974128,116.333412,0,367,39859.3659606481,2009-02-15,08:46:59
39.974135,116.333406,0,377,39859.3659837963,2009-02-15,08:47:01
39.97412,116.333406,0,386,39859.3660416667,2009-02-15,08:47:06
39.974165,116.333385,0,388,39859.366099537,2009-02-15,08:47:11
39.974165,116.333385,0,388,39859.3661342593,2009-02-15,08:47:14
39.974172,116.333385,0,388,39859.3661574074,2009-02-15,08:47:16
39.974116,116.333423,0,381,39859.3662152778,2009-02-15,08:47:21
39.974091,116.333431,0,373,39859.3662731481,2009-02-15,08:47:26
39.974058,116.333437,0,372,39859.3663310185,2009-02-15,08:47:31
39.974053,116.333427,0,370,39859.3663888889,2009-02-15,08:47:36
39.974053,116.333427,0,370,39859.3664236111,2009-02-15,08:47:39
39.974051,116.333424,0,369,39859.3664467593,2009-02-15,08:47:41
39.974036,116.333416,0,370,39859.3665046296,2009-02-15,08:47:46
39.974078,116.333406,0,369,39859.3665625,2009-02-15,08:47:51
39.974234,116.333432,0,369,39859.3666203704,2009-02-15,08:47:56
39.97434,116.333445,0,360,39859.3666782407,2009-02-15,08:48:01
39.974506,116.333485,0,367,39859.3667361111,2009-02-15,08:48:06
39.97447,116.333492,0,368,39859.3667939815,2009-02-15,08:48:11
39.974359,116.333533,0,360,39859.3668518519,2009-02-15,08:48:16
39.974352,116.333559,0,370,39859.3669097222,2009-02-15,08:48:21
39.974272,116.333564,0,357,39859.3669675926,2009-02-15,08:48:26
39.974248,116.333604,0,353,39859.367025463,2009-02-15,08:48:31
39.973982,116.333558,0,332,39859.3670833333,2009-02-15,08:48:36
39.973866,116.333484,0,323,39859.3671412037,2009-02-15,08:48:41
39.973825,116.33347,0,318,39859.3671990741,2009-02-15,08:48:46
39.973714,116.333424,0,317,39859.3672569444,2009-02-15,08:48:51
39.973584,116.33344,0,289,39859.3673148148,2009-02-15,08:48:56
39.973603,116.333466,0,273,39859.3673726852,2009-02-15,08:49:01
39.973613,116.333472,0,266,39859.3674305556,2009-02-15,08:49:06
39.973623,116.333478,0,265,39859.3674884259,2009-02-15,08:49:11
39.973643,116.333498,0,264,39859.3675462963,2009-02-15,08:49:16
39.973648,116.333507,0,264,39859.3676041667,2009-02-15,08:49:21
39.973701,116.333525,0,260,39859.367662037,2009-02-15,08:49:26
39.97392,116.333592,0,241,39859.3677199074,2009-02-15,08:49:31
39.973937,116.333624,0,229,39859.3677777778,2009-02-15,08:49:36
39.973938,116.333633,0,229,39859.3678356481,2009-02-15,08:49:41
39.973938,116.333633,0,229,39859.3678703704,2009-02-15,08:49:44
39.973936,116.333634,0,229,39859.3678935185,2009-02-15,08:49:46
39.973889,116.333625,0,230,39859.3679513889,2009-02-15,08:49:51
39.973858,116.333609,0,232,39859.3680092593,2009-02-15,08:49:56
39.973858,116.333618,0,233,39859.3680671296,2009-02-15,08:50:01
39.973858,116.333618,0,233,39859.3681018518,2009-02-15,08:50:04
39.97386,116.333616,0,236,39859.368125,2009-02-15,08:50:06
39.973816,116.333618,0,236,39859.3681828704,2009-02-15,08:50:11
39.973783,116.333659,0,223,39859.3682407407,2009-02-15,08:50:16
39.973763,116.333688,0,208,39859.3682986111,2009-02-15,08:50:21
39.973706,116.333649,0,203,39859.3683564815,2009-02-15,08:50:26
39.973706,116.333649,0,203,39859.3683912037,2009-02-15,08:50:29
39.973698,116.333648,0,203,39859.3684143518,2009-02-15,08:50:31
39.973424,116.333566,0,194,39859.3684722222,2009-02-15,08:50:36
39.973305,116.333553,0,197,39859.3685300926,2009-02-15,08:50:41
39.973299,116.333598,0,195,39859.368587963,2009-02-15,08:50:46
39.973334,116.333633,0,205,39859.3686458333,2009-02-15,08:50:51
39.973307,116.333597,0,214,39859.3687037037,2009-02-15,08:50:56
39.973419,116.333593,0,223,39859.3687615741,2009-02-15,08:51:01
39.973626,116.33361,0,237,39859.3688194444,2009-02-15,08:51:06
39.973635,116.333585,0,250,39859.3688773148,2009-02-15,08:51:11
39.973587,116.333547,0,254,39859.3689351852,2009-02-15,08:51:16
39.973553,116.333535,0,244,39859.3689930556,2009-02-15,08:51:21
39.973516,116.333519,0,246,39859.3690509259,2009-02-15,08:51:26
39.973504,116.333519,0,249,39859.3691087963,2009-02-15,08:51:31
39.973589,116.333558,0,262,39859.3691666667,2009-02-15,08:51:36
39.973604,116.333601,0,259,39859.369224537,2009-02-15,08:51:41
39.973637,116.333597,0,261,39859.3692824074,2009-02-15,08:51:46
39.973764,116.333613,0,272,39859.3693402778,2009-02-15,08:51:51
39.974,116.333617,0,296,39859.3693981481,2009-02-15,08:51:56
39.974283,116.333641,0,339,39859.3694560185,2009-02-15,08:52:01
39.974483,116.333559,0,386,39859.3695138889,2009-02-15,08:52:06
39.974765,116.333494,0,423,39859.3695717593,2009-02-15,08:52:11
39.974997,116.333495,0,475,39859.3696296296,2009-02-15,08:52:16
39.975267,116.33344,0,545,39859.3696875,2009-02-15,08:52:21
39.975648,116.333419,0,603,39859.3697453704,2009-02-15,08:52:26
39.975966,116.333356,0,685,39859.3698032407,2009-02-15,08:52:31
39.97624,116.333276,0,748,39859.3698611111,2009-02-15,08:52:36
39.976581,116.33325,0,817,39859.3699189815,2009-02-15,08:52:41
39.976693,116.333265,0,850,39859.3699768518,2009-02-15,08:52:46
39.976331,116.333352,0,732,39859.3700347222,2009-02-15,08:52:51
39.976002,116.333385,0,668,39859.3700925926,2009-02-15,08:52:56
39.975983,116.333374,0,689,39859.370150463,2009-02-15,08:53:01
39.975965,116.333377,0,696,39859.3702083333,2009-02-15,08:53:06
39.975959,116.333384,0,698,39859.3702662037,2009-02-15,08:53:11
39.975959,116.333384,0,698,39859.3703009259,2009-02-15,08:53:14
39.975956,116.333381,0,698,39859.3703240741,2009-02-15,08:53:16
39.975894,116.333338,0,686,39859.3703819444,2009-02-15,08:53:21
39.97582,116.333309,0,684,39859.3704398148,2009-02-15,08:53:26
39.975882,116.333317,0,679,39859.3704976852,2009-02-15,08:53:31
39.975993,116.333328,0,683,39859.3705555556,2009-02-15,08:53:36
39.976194,116.33333,0,677,39859.3706134259,2009-02-15,08:53:41
39.976213,116.333342,0,672,39859.3706712963,2009-02-15,08:53:46
39.976368,116.333272,0,688,39859.3707291667,2009-02-15,08:53:51
39.976584,116.333229,0,718,39859.370787037,2009-02-15,08:53:56
39.976775,116.333224,0,742,39859.3708449074,2009-02-15,08:54:01
39.97686,116.333247,0,768,39859.3709027778,2009-02-15,08:54:06
39.976952,116.333208,0,796,39859.3709606482,2009-02-15,08:54:11
39.976969,116.333208,0,790,39859.3710185185,2009-02-15,08:54:16
39.976764,116.333391,0,718,39859.3710763889,2009-02-15,08:54:21
39.97675,116.333546,0,660,39859.3711342593,2009-02-15,08:54:26
39.976382,116.333537,0,640,39859.3711921296,2009-02-15,08:54:31
39.97616,116.333501,0,642,39859.37125,2009-02-15,08:54:36
39.97574,116.333425,0,653,39859.3713078704,2009-02-15,08:54:41
39.975514,116.333327,0,687,39859.3713657407,2009-02-15,08:54:46
39.975448,116.333248,0,717,39859.3714236111,2009-02-15,08:54:51
39.97524,116.333239,0,674,39859.3714814815,2009-02-15,08:54:56
39.975161,116.333251,0,661,39859.3715393519,2009-02-15,08:55:01
39.975084,116.333253,0,670,39859.3715972222,2009-02-15,08:55:06
39.974943,116.333307,0,624,39859.3716550926,2009-02-15,08:55:11
39.974824,116.33333,0,585,39859.371712963,2009-02-15,08:55:16
39.974926,116.333339,0,576,39859.3717708333,2009-02-15,08:55:21
39.975021,116.333331,0,574,39859.3718287037,2009-02-15,08:55:26
39.975224,116.333345,0,575,39859.3718865741,2009-02-15,08:55:31
39.975433,116.333354,0,573,39859.3719444444,2009-02-15,08:55:36
39.975621,116.333373,0,576,39859.3720023148,2009-02-15,08:55:41
39.975885,116.33337,0,597,39859.3720601852,2009-02-15,08:55:46
39.975885,116.33337,0,597,39859.3720949074,2009-02-15,08:55:49
39.975879,116.333366,0,625,39859.3721180556,2009-02-15,08:55:51
39.976002,116.333342,0,629,39859.3721759259,2009-02-15,08:55:56
39.975997,116.333333,0,633,39859.3722337963,2009-02-15,08:56:01
39.975928,116.333351,0,636,39859.3722916667,2009-02-15,08:56:06
39.975823,116.33337,0,633,39859.372349537,2009-02-15,08:56:11
39.975823,116.33337,0,633,39859.3723842593,2009-02-15,08:56:14
39.975827,116.333366,0,631,39859.3724074074,2009-02-15,08:56:16
39.975807,116.33334,0,632,39859.3724652778,2009-02-15,08:56:21
39.975834,116.333291,0,627,39859.3725231481,2009-02-15,08:56:26
39.975897,116.333282,0,624,39859.3725810185,2009-02-15,08:56:31
39.975907,116.33329,0,623,39859.3726388889,2009-02-15,08:56:36
39.975947,116.33338,0,617,39859.3726967593,2009-02-15,08:56:41
39.975977,116.333412,0,616,39859.3727546296,2009-02-15,08:56:46
39.975987,116.333434,0,617,39859.3728125,2009-02-15,08:56:51
39.975988,116.333443,0,617,39859.3728703704,2009-02-15,08:56:56
39.975988,116.333447,0,617,39859.3729282407,2009-02-15,08:57:01
39.975988,116.333447,0,617,39859.372962963,2009-02-15,08:57:04
39.975986,116.333449,0,616,39859.3729861111,2009-02-15,08:57:06
39.975835,116.333385,0,620,39859.3730439815,2009-02-15,08:57:11
39.975544,116.333336,0,622,39859.3731018519,2009-02-15,08:57:16
39.975181,116.333279,0,622,39859.3731597222,2009-02-15,08:57:21
39.974911,116.333272,0,608,39859.3732175926,2009-02-15,08:57:26
39.974709,116.33326,0,600,39859.373275463,2009-02-15,08:57:31
39.974709,116.33326,0,600,39859.3733101852,2009-02-15,08:57:34
39.974716,116.333262,0,594,39859.3733333333,2009-02-15,08:57:36
39.974978,116.333261,0,614,39859.3733912037,2009-02-15,08:57:41
39.974982,116.333325,0,596,39859.3734490741,2009-02-15,08:57:46
39.975124,116.333393,0,567,39859.3735069444,2009-02-15,08:57:51
39.975252,116.333472,0,537,39859.3735648148,2009-02-15,08:57:56
39.975227,116.333473,0,529,39859.3736226852,2009-02-15,08:58:01
39.975201,116.333482,0,523,39859.3736805556,2009-02-15,08:58:06
39.975197,116.333485,0,519,39859.3737384259,2009-02-15,08:58:11
39.975197,116.333485,0,519,39859.3737731481,2009-02-15,08:58:14
39.975201,116.33349,0,517,39859.3737962963,2009-02-15,08:58:16
39.974957,116.333388,0,513,39859.3738541667,2009-02-15,08:58:21
39.974972,116.333333,0,516,39859.373912037,2009-02-15,08:58:26
39.97494,116.33332,0,517,39859.3739699074,2009-02-15,08:58:31
39.97487,116.333296,0,519,39859.3740277778,2009-02-15,08:58:36
39.974803,116.33328,0,518,39859.3740856481,2009-02-15,08:58:41
39.974642,116.333232,0,514,39859.3741435185,2009-02-15,08:58:46
39.974793,116.333291,0,513,39859.3742013889,2009-02-15,08:58:51
39.974967,116.333358,0,512,39859.3742592593,2009-02-15,08:58:56
39.975062,116.333403,0,508,39859.3743171296,2009-02-15,08:59:01
39.97506,116.333405,0,508,39859.374375,2009-02-15,08:59:06
39.97506,116.333411,0,507,39859.3744328704,2009-02-15,08:59:11
39.975059,116.33341,0,507,39859.3744907407,2009-02-15,08:59:16
39.975059,116.33341,0,507,39859.374525463,2009-02-15,08:59:19
39.975057,116.333408,0,507,39859.3745486111,2009-02-15,08:59:21
39.975033,116.333389,0,508,39859.3746064815,2009-02-15,08:59:26
39.975028,116.333371,0,510,39859.3746643519,2009-02-15,08:59:31
39.975027,116.333359,0,510,39859.3747222222,2009-02-15,08:59:36
39.975028,116.333356,0,510,39859.3747800926,2009-02-15,08:59:41
39.97503,116.333358,0,511,39859.374837963,2009-02-15,08:59:46
39.975031,116.333358,0,511,39859.3748958333,2009-02-15,08:59:51
39.975031,116.333358,0,511,39859.3749305556,2009-02-15,08:59:54
39.975033,116.333354,0,511,39859.3749537037,2009-02-15,08:59:56
39.9751,116.333368,0,512,39859.3750115741,2009-02-15,09:00:01
39.975248,116.333387,0,512,39859.3750694444,2009-02-15,09:00:06
39.975397,116.333385,0,522,39859.3751273148,2009-02-15,09:00:11
39.975575,116.333403,0,535,39859.3751851852,2009-02-15,09:00:16
39.975791,116.333404,0,563,39859.3752430556,2009-02-15,09:00:21
39.975917,116.333358,0,581,39859.3753009259,2009-02-15,09:00:26
39.975992,116.33335,0,596,39859.3753587963,2009-02-15,09:00:31
39.976084,116.333331,0,605,39859.3754166667,2009-02-15,09:00:36
39.976133,116.333319,0,615,39859.375474537,2009-02-15,09:00:41
39.976273,116.333293,0,632,39859.3755324074,2009-02-15,09:00:46
39.976442,116.333289,0,642,39859.3755902778,2009-02-15,09:00:51
39.976562,116.333293,0,647,39859.3756481481,2009-02-15,09:00:56
39.976585,116.333291,0,658,39859.3757060185,2009-02-15,09:01:01
39.976673,116.333254,0,671,39859.3757638889,2009-02-15,09:01:06
39.976703,116.33324,0,698,39859.3758217593,2009-02-15,09:01:11
39.976751,116.333253,0,719,39859.3758796296,2009-02-15,09:01:16
39.976783,116.333212,0,735,39859.3759375,2009-02-15,09:01:21
39.976941,116.333209,0,756,39859.3759953704,2009-02-15,09:01:26
39.976941,116.333209,0,756,39859.3760300926,2009-02-15,09:01:29
39.976938,116.333207,0,787,39859.3760532407,2009-02-15,09:01:31
39.976978,116.333203,0,816,39859.3761111111,2009-02-15,09:01:36
39.977071,116.333159,0,826,39859.3761689815,2009-02-15,09:01:41
39.976885,116.333138,0,823,39859.3762268518,2009-02-15,09:01:46
39.976549,116.33316,0,802,39859.3762847222,2009-02-15,09:01:51
39.97647,116.333157,0,810,39859.3763425926,2009-02-15,09:01:56
39.976408,116.333149,0,827,39859.376400463,2009-02-15,09:02:01
39.976115,116.333134,0,790,39859.3764583333,2009-02-15,09:02:06
39.976149,116.333121,0,791,39859.3765162037,2009-02-15,09:02:11
39.976039,116.333163,0,776,39859.3765740741,2009-02-15,09:02:16
39.976069,116.333175,0,771,39859.3766319444,2009-02-15,09:02:21
39.976207,116.33314,0,770,39859.3766898148,2009-02-15,09:02:26
39.97635,116.333151,0,766,39859.3767476852,2009-02-15,09:02:31
39.976611,116.333138,0,773,39859.3768055556,2009-02-15,09:02:36
39.976864,116.333107,0,789,39859.3768634259,2009-02-15,09:02:41
39.977116,116.333104,0,789,39859.3769212963,2009-02-15,09:02:46
39.977274,116.333092,0,790,39859.3769791667,2009-02-15,09:02:51
39.977114,116.333079,0,782,39859.377037037,2009-02-15,09:02:56
39.976674,116.333017,0,754,39859.3770949074,2009-02-15,09:03:01
39.976372,116.332978,0,718,39859.3771527778,2009-02-15,09:03:06
39.97619,116.333006,0,687,39859.3772106481,2009-02-15,09:03:11
39.975771,116.333062,0,631,39859.3772685185,2009-02-15,09:03:16
39.975507,116.333085,0,587,39859.3773263889,2009-02-15,09:03:21
39.975305,116.333109,0,568,39859.3773842593,2009-02-15,09:03:26
39.974835,116.333177,0,555,39859.3774421296,2009-02-15,09:03:31
39.974272,116.333275,0,483,39859.3775,2009-02-15,09:03:36
39.973514,116.333341,0,384,39859.3775578704,2009-02-15,09:03:41
39.9734,116.333387,0,356,39859.3776157407,2009-02-15,09:03:46
39.973324,116.3334,0,310,39859.3776736111,2009-02-15,09:03:51
39.97316,116.333454,0,273,39859.3777314815,2009-02-15,09:03:56
39.973053,116.333487,0,233,39859.3777893518,2009-02-15,09:04:01
39.973053,116.333487,0,233,39859.3778240741,2009-02-15,09:04:04
39.973054,116.333495,0,207,39859.3778472222,2009-02-15,09:04:06
39.973137,116.333462,0,197,39859.3779050926,2009-02-15,09:04:11
39.973186,116.333501,0,167,39859.377962963,2009-02-15,09:04:16
39.973144,116.333523,0,145,39859.3780208333,2009-02-15,09:04:21
39.973185,116.333522,0,142,39859.3780787037,2009-02-15,09:04:26
39.97327,116.33352,0,143,39859.3781365741,2009-02-15,09:04:31
39.973311,116.333545,0,135,39859.3781944444,2009-02-15,09:04:36
39.973325,116.333556,0,132,39859.3782523148,2009-02-15,09:04:41
39.973231,116.333566,0,122,39859.3783101852,2009-02-15,09:04:46
39.973026,116.333583,0,105,39859.3783680556,2009-02-15,09:04:51
39.97289,116.33359,0,87,39859.3784259259,2009-02-15,09:04:56
39.972671,116.33359,0,57,39859.3784837963,2009-02-15,09:05:01
39.972116,116.333592,0,0,39859.3785416667,2009-02-15,09:05:06
39.971597,116.333631,0,-59,39859.378599537,2009-02-15,09:05:11
39.971154,116.333704,0,-118,39859.3786574074,2009-02-15,09:05:16
39.970886,116.333743,0,-159,39859.3787152778,2009-02-15,09:05:21
39.970394,116.333738,0,-210,39859.3787731482,2009-02-15,09:05:26
39.96971,116.33369,0,-270,39859.3788310185,2009-02-15,09:05:31
39.969649,116.333683,0,-287,39859.3788888889,2009-02-15,09:05:36
39.96955,116.333669,0,-310,39859.3789467593,2009-02-15,09:05:41
39.969369,116.333653,0,-333,39859.3790046296,2009-02-15,09:05:46
39.968867,116.333678,0,-381,39859.3790625,2009-02-15,09:05:51
39.968805,116.33373,0,-395,39859.3791203704,2009-02-15,09:05:56
39.968714,116.333757,0,-414,39859.3791782407,2009-02-15,09:06:01
39.96859,116.333777,0,-425,39859.3792361111,2009-02-15,09:06:06
39.968525,116.333762,0,-423,39859.3792939815,2009-02-15,09:06:11
39.968353,116.33376,0,-438,39859.3793518519,2009-02-15,09:06:16
39.968088,116.333784,0,-475,39859.3794097222,2009-02-15,09:06:21
39.967762,116.333832,0,-515,39859.3794675926,2009-02-15,09:06:26
39.967504,116.333863,0,-561,39859.379525463,2009-02-15,09:06:31
39.967591,116.333931,0,-583,39859.3795833333,2009-02-15,09:06:36
39.967639,116.33391,0,-597,39859.3796412037,2009-02-15,09:06:41
39.967659,116.333899,0,-610,39859.3796990741,2009-02-15,09:06:46
39.967702,116.333919,0,-617,39859.3797569444,2009-02-15,09:06:51
39.96774,116.333954,0,-622,39859.3798148148,2009-02-15,09:06:56
39.967784,116.333974,0,-627,39859.3798726852,2009-02-15,09:07:01
39.967892,116.333962,0,-630,39859.3799305556,2009-02-15,09:07:06
39.970324,116.333968,0,-629,39859.3799884259,2009-02-15,09:07:11
39.970442,116.333983,0,-634,39859.3800462963,2009-02-15,09:07:16
39.970197,116.334052,0,-638,39859.3801041667,2009-02-15,09:07:21
39.969775,116.334114,0,-638,39859.380162037,2009-02-15,09:07:26
39.969682,116.334106,0,-641,39859.3802199074,2009-02-15,09:07:31
39.969682,116.334106,0,-641,39859.3802546296,2009-02-15,09:07:34
39.969686,116.334102,0,-643,39859.3802777778,2009-02-15,09:07:36
39.969643,116.334083,0,-636,39859.3803356481,2009-02-15,09:07:41
39.96945,116.334111,0,-629,39859.3803935185,2009-02-15,09:07:46
39.969395,116.334094,0,-620,39859.3804513889,2009-02-15,09:07:51
39.96943,116.334093,0,-599,39859.3805092593,2009-02-15,09:07:56
39.969676,116.334048,0,-535,39859.3805671296,2009-02-15,09:08:01
39.969989,116.333976,0,-467,39859.380625,2009-02-15,09:08:06
39.970037,116.333961,0,-471,39859.3806828704,2009-02-15,09:08:11
39.970463,116.333975,0,-418,39859.3807407407,2009-02-15,09:08:16
39.970508,116.333917,0,-418,39859.3807986111,2009-02-15,09:08:21
39.97056,116.333898,0,-422,39859.3808564815,2009-02-15,09:08:26
39.970602,116.333879,0,-421,39859.3809143519,2009-02-15,09:08:31
39.970551,116.333862,0,-419,39859.3809722222,2009-02-15,09:08:36
39.970543,116.333833,0,-418,39859.3810300926,2009-02-15,09:08:41
39.970509,116.333828,0,-413,39859.381087963,2009-02-15,09:08:46
39.97042,116.333824,0,-401,39859.3811458333,2009-02-15,09:08:51
39.970367,116.333816,0,-381,39859.3812037037,2009-02-15,09:08:56
39.970997,116.333783,0,-362,39859.3812615741,2009-02-15,09:09:01
39.97109,116.333715,0,-358,39859.3813194444,2009-02-15,09:09:06
39.971384,116.333671,0,-335,39859.3813773148,2009-02-15,09:09:11
39.971472,116.333691,0,-317,39859.3814351852,2009-02-15,09:09:16
39.971842,116.333686,0,-261,39859.3814930556,2009-02-15,09:09:21
39.972112,116.333567,0,-245,39859.3815509259,2009-02-15,09:09:26
39.9724,116.33344,0,-198,39859.3816087963,2009-02-15,09:09:31
39.973151,116.333266,0,-142,39859.3816666667,2009-02-15,09:09:36
39.973998,116.333226,0,-77,39859.381724537,2009-02-15,09:09:41
39.973544,116.333375,0,-9,39859.3817824074,2009-02-15,09:09:46
39.973425,116.333431,0,21,39859.3818402778,2009-02-15,09:09:51
39.973264,116.333488,0,16,39859.3818981481,2009-02-15,09:09:56
39.973302,116.333552,0,40,39859.3819560185,2009-02-15,09:10:01
39.973285,116.333544,0,66,39859.3820138889,2009-02-15,09:10:06
39.97317,116.333547,0,92,39859.3820717593,2009-02-15,09:10:11
39.973285,116.333558,0,121,39859.3821296296,2009-02-15,09:10:16
39.973457,116.333577,0,146,39859.3821875,2009-02-15,09:10:21
39.973738,116.33352,0,170,39859.3822453704,2009-02-15,09:10:26
39.973993,116.333437,0,218,39859.3823032407,2009-02-15,09:10:31
39.974162,116.333464,0,262,39859.3823611111,2009-02-15,09:10:36
39.974234,116.333535,0,315,39859.3824189815,2009-02-15,09:10:41
39.97427,116.333594,0,345,39859.3824768519,2009-02-15,09:10:46
39.974311,116.333625,0,361,39859.3825347222,2009-02-15,09:10:51
39.974432,116.333631,0,389,39859.3825925926,2009-02-15,09:10:56
39.974298,116.333635,0,350,39859.382650463,2009-02-15,09:11:01
39.974231,116.333662,0,370,39859.3827083333,2009-02-15,09:11:06
39.974412,116.330655,0,258,39859.3829398148,2009-02-15,09:11:26
39.973341,116.333081,0,269,39859.3829976852,2009-02-15,09:11:31
39.974086,116.33348,0,271,39859.3830555556,2009-02-15,09:11:36
39.974209,116.333501,0,271,39859.3831134259,2009-02-15,09:11:41
39.974222,116.333541,0,273,39859.3831712963,2009-02-15,09:11:46
39.97409,116.333639,0,270,39859.3832291667,2009-02-15,09:11:51
39.973698,116.333814,0,264,39859.383287037,2009-02-15,09:11:56
39.973662,116.33378,0,269,39859.3833449074,2009-02-15,09:12:01
39.973751,116.333708,0,271,39859.3834027778,2009-02-15,09:12:06
39.973672,116.3337,0,270,39859.3834606481,2009-02-15,09:12:11
39.973635,116.333709,0,264,39859.3835185185,2009-02-15,09:12:16
39.974018,116.333654,0,265,39859.3836342593,2009-02-15,09:12:26
39.972254,116.333441,0,289,39859.3836921296,2009-02-15,09:12:31
39.972054,116.333479,0,305,39859.38375,2009-02-15,09:12:36
39.972145,116.333472,0,325,39859.3838078704,2009-02-15,09:12:41
39.971825,116.333445,0,355,39859.3838657407,2009-02-15,09:12:46
39.972189,116.333341,0,431,39859.3839236111,2009-02-15,09:12:51
39.972575,116.333293,0,527,39859.3839814815,2009-02-15,09:12:56
39.972968,116.333248,0,649,39859.3840393518,2009-02-15,09:13:01
39.97337,116.333258,0,744,39859.3840972222,2009-02-15,09:13:06
39.973635,116.333295,0,813,39859.3841550926,2009-02-15,09:13:11
39.973936,116.333342,0,873,39859.384212963,2009-02-15,09:13:16
39.974138,116.333461,0,936,39859.3842708333,2009-02-15,09:13:21
39.974342,116.333491,0,997,39859.3843287037,2009-02-15,09:13:26
39.9743,116.333469,0,911,39859.3843865741,2009-02-15,09:13:31
39.974445,116.333451,0,861,39859.3844444444,2009-02-15,09:13:36
39.974686,116.333475,0,877,39859.3845023148,2009-02-15,09:13:41
39.974989,116.333458,0,892,39859.3845601852,2009-02-15,09:13:46
39.975148,116.333421,0,909,39859.3846180556,2009-02-15,09:13:51
39.975583,116.33338,0,908,39859.3846759259,2009-02-15,09:13:56
39.97615,116.333311,0,905,39859.3847337963,2009-02-15,09:14:01
39.976613,116.33325,0,915,39859.3847916667,2009-02-15,09:14:06
39.976784,116.333213,0,938,39859.384849537,2009-02-15,09:14:11
39.976462,116.333213,0,983,39859.3849074074,2009-02-15,09:14:16
39.976249,116.333199,0,1005,39859.3849652778,2009-02-15,09:14:21
39.975814,116.333165,0,867,39859.3850231481,2009-02-15,09:14:26
39.974926,116.333108,0,542,39859.3850810185,2009-02-15,09:14:31
39.974805,116.332957,0,366,39859.3851967593,2009-02-15,09:14:41
39.975194,116.332914,0,332,39859.3854861111,2009-02-15,09:15:06
39.974607,116.333219,0,401,39859.3855439815,2009-02-15,09:15:11
39.974618,116.333291,0,436,39859.3856018518,2009-02-15,09:15:16
39.974572,116.333326,0,485,39859.3856597222,2009-02-15,09:15:21
39.974375,116.333365,0,460,39859.3857175926,2009-02-15,09:15:26
39.974579,116.33335,0,487,39859.385775463,2009-02-15,09:15:31
39.974813,116.33338,0,524,39859.3858333333,2009-02-15,09:15:36
39.975237,116.333385,0,548,39859.3858912037,2009-02-15,09:15:41
39.975601,116.333315,0,599,39859.3859490741,2009-02-15,09:15:46
39.97525,116.333331,0,674,39859.3860069444,2009-02-15,09:15:51
39.974782,116.333387,0,732,39859.3860648148,2009-02-15,09:15:56
39.974397,116.333393,0,703,39859.3861226852,2009-02-15,09:16:01
39.974131,116.33346,0,746,39859.3861805556,2009-02-15,09:16:06
39.973693,116.333533,0,705,39859.3862384259,2009-02-15,09:16:11
39.973366,116.333659,0,692,39859.3862962963,2009-02-15,09:16:16
39.973346,116.333758,0,698,39859.3863541667,2009-02-15,09:16:21
39.973842,116.33384,0,729,39859.386412037,2009-02-15,09:16:26
39.974618,116.333898,0,715,39859.3864699074,2009-02-15,09:16:31
39.97486,116.333951,0,711,39859.3865277778,2009-02-15,09:16:36
39.974876,116.334006,0,712,39859.3865856482,2009-02-15,09:16:41
39.975114,116.333939,0,678,39859.3866435185,2009-02-15,09:16:46
39.975263,116.33389,0,664,39859.3867013889,2009-02-15,09:16:51
39.975342,116.333866,0,666,39859.386724537,2009-02-15,09:16:53
39.974891,116.333804,0,653,39859.3867824074,2009-02-15,09:16:58
39.974177,116.333822,0,634,39859.3868402778,2009-02-15,09:17:03
39.97499,116.33376,0,706,39859.3868981482,2009-02-15,09:17:08
39.97519,116.333737,0,731,39859.3869560185,2009-02-15,09:17:13
39.975093,116.33371,0,723,39859.3870138889,2009-02-15,09:17:18
39.974697,116.33365,0,664,39859.3870717593,2009-02-15,09:17:23
39.973041,116.333784,0,295,39859.3871296296,2009-02-15,09:17:28
39.973997,116.333788,0,276,39859.3871875,2009-02-15,09:17:33
39.974084,116.333782,0,261,39859.3872453704,2009-02-15,09:17:38
39.97408,116.333757,0,237,39859.3873032407,2009-02-15,09:17:43
39.973761,116.333755,0,199,39859.3873611111,2009-02-15,09:17:48
39.97336,116.333804,0,179,39859.3874189815,2009-02-15,09:17:53
39.973192,116.333872,0,163,39859.3874768519,2009-02-15,09:17:58
39.973114,116.33388,0,171,39859.3875347222,2009-02-15,09:18:03
39.973665,116.333531,0,65,39859.3878240741,2009-02-15,09:18:28
39.973666,116.333512,0,59,39859.3878819444,2009-02-15,09:18:33
39.96757,116.333974,0,-221,39859.3880555556,2009-02-15,09:18:48
39.969507,116.333768,0,-103,39859.3881134259,2009-02-15,09:18:53
39.969831,116.333821,0,-28,39859.3881712963,2009-02-15,09:18:58
39.969831,116.333821,0,-28,39859.3882060185,2009-02-15,09:19:01
39.969839,116.333829,0,-49,39859.3882291667,2009-02-15,09:19:03
39.969898,116.333815,0,-59,39859.388287037,2009-02-15,09:19:08
39.969936,116.333768,0,-56,39859.3883449074,2009-02-15,09:19:13
39.969448,116.333802,0,-66,39859.3884027778,2009-02-15,09:19:18
39.968776,116.333903,0,-69,39859.3884606481,2009-02-15,09:19:23
39.968487,116.333971,0,-100,39859.3885185185,2009-02-15,09:19:28
39.968719,116.333968,0,-39,39859.3885763889,2009-02-15,09:19:33
39.968836,116.334011,0,2,39859.3886342593,2009-02-15,09:19:38
39.968884,116.334034,0,12,39859.3886921296,2009-02-15,09:19:43
39.969721,116.334061,0,35,39859.38875,2009-02-15,09:19:48
39.969938,116.333987,0,73,39859.3888078704,2009-02-15,09:19:53
39.973637,116.33188,0,420,39859.3906597222,2009-02-15,09:22:33
39.973807,116.331977,0,425,39859.3907175926,2009-02-15,09:22:38
39.973809,116.332046,0,427,39859.390775463,2009-02-15,09:22:43
39.974017,116.332072,0,461,39859.3908333333,2009-02-15,09:22:48
39.974064,116.332075,0,522,39859.3908912037,2009-02-15,09:22:53
39.974375,116.332082,0,605,39859.3909490741,2009-02-15,09:22:58
39.974812,116.331997,0,739,39859.3910069444,2009-02-15,09:23:03
39.975051,116.33198,0,843,39859.3910648148,2009-02-15,09:23:08
39.975235,116.331994,0,966,39859.3911226852,2009-02-15,09:23:13
39.975164,116.332015,0,1055,39859.3911805556,2009-02-15,09:23:18
39.975307,116.332193,0,1048,39859.3912384259,2009-02-15,09:23:23
39.975648,116.332229,0,1028,39859.3912962963,2009-02-15,09:23:28
39.975902,116.332223,0,1075,39859.3913541667,2009-02-15,09:23:33
39.976173,116.332269,0,1155,39859.391412037,2009-02-15,09:23:38
39.976562,116.332241,0,1146,39859.3914699074,2009-02-15,09:23:43
39.976929,116.332238,0,1186,39859.3915277778,2009-02-15,09:23:48
39.977157,116.332274,0,1264,39859.3915856481,2009-02-15,09:23:53
39.977308,116.332343,0,1328,39859.3916435185,2009-02-15,09:23:58
39.977478,116.332197,0,1257,39859.3917013889,2009-02-15,09:24:03
39.977586,116.332129,0,1302,39859.3917592593,2009-02-15,09:24:08
39.977713,116.332149,0,1326,39859.3918171296,2009-02-15,09:24:13
39.978007,116.332257,0,1323,39859.391875,2009-02-15,09:24:18
39.977772,116.332256,0,1169,39859.3919328704,2009-02-15,09:24:23
39.977803,116.332237,0,1208,39859.3919907407,2009-02-15,09:24:28
39.977856,116.332287,0,1247,39859.3920486111,2009-02-15,09:24:33
39.977881,116.332305,0,1264,39859.3921064815,2009-02-15,09:24:38
39.977751,116.332331,0,1257,39859.3921643518,2009-02-15,09:24:43
39.977607,116.332354,0,1249,39859.3922222222,2009-02-15,09:24:48
39.97749,116.33234,0,1245,39859.3922800926,2009-02-15,09:24:53
39.977386,116.332329,0,1243,39859.392337963,2009-02-15,09:24:58
39.975473,116.332645,0,1045,39859.3923958333,2009-02-15,09:25:03
39.975318,116.332318,0,928,39859.3924537037,2009-02-15,09:25:08
39.975098,116.332097,0,782,39859.3925115741,2009-02-15,09:25:13
39.975077,116.331959,0,703,39859.3925694444,2009-02-15,09:25:18
39.975085,116.331834,0,660,39859.3926273148,2009-02-15,09:25:23
39.97506,116.331621,0,590,39859.3926851852,2009-02-15,09:25:28
39.975036,116.331409,0,515,39859.3927430556,2009-02-15,09:25:33
39.975039,116.331284,0,484,39859.3928009259,2009-02-15,09:25:38
39.975002,116.331132,0,437,39859.3928587963,2009-02-15,09:25:43
39.974978,116.330954,0,378,39859.3929166667,2009-02-15,09:25:48
39.974972,116.330825,0,355,39859.392974537,2009-02-15,09:25:53
39.974974,116.330701,0,346,39859.3930324074,2009-02-15,09:25:58
39.974956,116.330594,0,330,39859.3930902778,2009-02-15,09:26:03
39.974953,116.330515,0,332,39859.3931481481,2009-02-15,09:26:08
39.974952,116.330418,0,318,39859.3932060185,2009-02-15,09:26:13
39.974942,116.3303,0,304,39859.3932638889,2009-02-15,09:26:18
39.974922,116.330134,0,288,39859.3933217593,2009-02-15,09:26:23
39.974913,116.330011,0,272,39859.3933796296,2009-02-15,09:26:28
39.974898,116.329917,0,278,39859.3934375,2009-02-15,09:26:33
39.974898,116.329822,0,281,39859.3934953704,2009-02-15,09:26:38
39.974902,116.329744,0,292,39859.3935532407,2009-02-15,09:26:43
39.974917,116.329642,0,313,39859.3936111111,2009-02-15,09:26:48
39.974944,116.329558,0,318,39859.3936689815,2009-02-15,09:26:53
39.974953,116.329471,0,323,39859.3937268518,2009-02-15,09:26:58
39.974992,116.329382,0,318,39859.3937847222,2009-02-15,09:27:03
39.975045,116.329221,0,293,39859.3938425926,2009-02-15,09:27:08
39.975121,116.329188,0,299,39859.393900463,2009-02-15,09:27:13
39.975201,116.32914,0,320,39859.3939583333,2009-02-15,09:27:18
39.975243,116.329159,0,329,39859.3940162037,2009-02-15,09:27:23
39.975266,116.329131,0,385,39859.3940740741,2009-02-15,09:27:28
39.975293,116.32908,0,385,39859.3941319444,2009-02-15,09:27:33
39.975277,116.329014,0,393,39859.3941898148,2009-02-15,09:27:38
39.975279,116.328948,0,402,39859.3942476852,2009-02-15,09:27:43
39.975288,116.328844,0,410,39859.3943055556,2009-02-15,09:27:48
39.975289,116.328768,0,417,39859.3943634259,2009-02-15,09:27:53
39.975294,116.328712,0,427,39859.3944212963,2009-02-15,09:27:58
39.975319,116.328694,0,420,39859.3944791667,2009-02-15,09:28:03
39.975344,116.328596,0,428,39859.394537037,2009-02-15,09:28:08
39.975354,116.328522,0,432,39859.3945949074,2009-02-15,09:28:13
39.975359,116.328426,0,434,39859.3946527778,2009-02-15,09:28:18
39.9754,116.328368,0,432,39859.3947106482,2009-02-15,09:28:23
39.975387,116.328273,0,436,39859.3947685185,2009-02-15,09:28:28
39.975357,116.328196,0,440,39859.3948263889,2009-02-15,09:28:33
39.97533,116.328168,0,440,39859.3948842593,2009-02-15,09:28:38
39.97533,116.328168,0,440,39859.3949189815,2009-02-15,09:28:41
39.975328,116.32816,0,441,39859.3949421296,2009-02-15,09:28:43
39.975317,116.328106,0,441,39859.395,2009-02-15,09:28:48
39.975286,116.327931,0,440,39859.3950578704,2009-02-15,09:28:53
39.975288,116.327799,0,440,39859.3951157407,2009-02-15,09:28:58
39.975293,116.327741,0,440,39859.3951736111,2009-02-15,09:29:03
39.975287,116.327693,0,442,39859.3952314815,2009-02-15,09:29:08
39.975301,116.327617,0,440,39859.3952893519,2009-02-15,09:29:13
39.97532,116.32751,0,439,39859.3953472222,2009-02-15,09:29:18
39.975331,116.327405,0,437,39859.3954050926,2009-02-15,09:29:23
39.975326,116.327296,0,436,39859.395462963,2009-02-15,09:29:28
39.975333,116.327239,0,434,39859.3955208333,2009-02-15,09:29:33
39.975321,116.327123,0,432,39859.3955787037,2009-02-15,09:29:38
39.975299,116.326983,0,431,39859.3956365741,2009-02-15,09:29:43
39.975302,116.326907,0,431,39859.3956944444,2009-02-15,09:29:48
39.975311,116.32682,0,429,39859.3957523148,2009-02-15,09:29:53
39.975315,116.326689,0,423,39859.3958101852,2009-02-15,09:29:58
39.975319,116.326584,0,416,39859.3958680556,2009-02-15,09:30:03
39.975309,116.326466,0,411,39859.3959259259,2009-02-15,09:30:08
39.975283,116.326348,0,399,39859.3959837963,2009-02-15,09:30:13
39.975261,116.326298,0,394,39859.3960416667,2009-02-15,09:30:18
39.97524,116.326278,0,392,39859.396099537,2009-02-15,09:30:23
39.975235,116.326225,0,388,39859.3961574074,2009-02-15,09:30:28
39.975235,116.326225,0,388,39859.3961921296,2009-02-15,09:30:31
39.975243,116.326217,0,387,39859.3962152778,2009-02-15,09:30:33
39.975228,116.326162,0,384,39859.3962731481,2009-02-15,09:30:38
39.97516,116.326058,0,377,39859.3963310185,2009-02-15,09:30:43
39.975151,116.326039,0,376,39859.3963888889,2009-02-15,09:30:48
39.975149,116.326037,0,376,39859.3964467593,2009-02-15,09:30:53
39.975148,116.32603,0,376,39859.3965046296,2009-02-15,09:30:58
39.975147,116.326031,0,376,39859.3965625,2009-02-15,09:31:03
39.975141,116.326031,0,376,39859.3966203704,2009-02-15,09:31:08
39.975141,116.326023,0,376,39859.3966782407,2009-02-15,09:31:13
39.975141,116.326023,0,376,39859.396712963,2009-02-15,09:31:16
39.975142,116.326025,0,377,39859.3967361111,2009-02-15,09:31:18
39.975118,116.32601,0,377,39859.3967939815,2009-02-15,09:31:23
39.975126,116.325997,0,377,39859.3968518519,2009-02-15,09:31:28
39.975097,116.325949,0,381,39859.3969097222,2009-02-15,09:31:33
39.97523,116.326219,0,460,39859.4004976852,2009-02-15,09:36:43
39.975291,116.326201,0,460,39859.4005555556,2009-02-15,09:36:48
39.975298,116.326198,0,461,39859.4006134259,2009-02-15,09:36:53
39.975299,116.326202,0,462,39859.4006712963,2009-02-15,09:36:58
39.975299,116.326202,0,462,39859.4007060185,2009-02-15,09:37:01
39.975299,116.326201,0,462,39859.4007291667,2009-02-15,09:37:03
39.975322,116.326096,0,457,39859.400787037,2009-02-15,09:37:08
39.975333,116.326057,0,454,39859.4008449074,2009-02-15,09:37:13
39.975317,116.326024,0,451,39859.4009027778,2009-02-15,09:37:18
39.975353,116.326021,0,447,39859.4009606481,2009-02-15,09:37:23
39.975461,116.325971,0,441,39859.4010185185,2009-02-15,09:37:28
39.975474,116.32597,0,441,39859.4010763889,2009-02-15,09:37:33
39.975474,116.325969,0,441,39859.4011342593,2009-02-15,09:37:38
39.975474,116.325971,0,441,39859.4011921296,2009-02-15,09:37:43
39.975473,116.325977,0,441,39859.40125,2009-02-15,09:37:48
39.975477,116.325978,0,437,39859.4013078704,2009-02-15,09:37:53
39.975477,116.325978,0,437,39859.4013425926,2009-02-15,09:37:56
39.975476,116.325977,0,436,39859.4013657407,2009-02-15,09:37:58
39.975476,116.325965,0,435,39859.4014236111,2009-02-15,09:38:03
39.975476,116.325965,0,435,39859.4014583333,2009-02-15,09:38:06
39.975476,116.325963,0,435,39859.4014814815,2009-02-15,09:38:08
39.975502,116.326015,0,429,39859.4015393518,2009-02-15,09:38:13
39.97552,116.326062,0,424,39859.4015972222,2009-02-15,09:38:18
39.975524,116.326063,0,423,39859.4016550926,2009-02-15,09:38:23
39.975524,116.326063,0,423,39859.4016898148,2009-02-15,09:38:26
39.975524,116.326057,0,423,39859.401712963,2009-02-15,09:38:28
39.97544,116.325942,0,414,39859.4017708333,2009-02-15,09:38:33
39.975516,116.32589,0,407,39859.4018287037,2009-02-15,09:38:38
39.975523,116.325886,0,406,39859.4018865741,2009-02-15,09:38:43
39.975523,116.325886,0,406,39859.4019212963,2009-02-15,09:38:46
39.975523,116.325886,0,405,39859.4019444444,2009-02-15,09:38:48
39.975506,116.325851,0,405,39859.4020023148,2009-02-15,09:38:53
39.975489,116.325803,0,405,39859.4020601852,2009-02-15,09:38:58
39.975489,116.325788,0,406,39859.4021180556,2009-02-15,09:39:03
39.975489,116.325785,0,406,39859.4021759259,2009-02-15,09:39:08
39.975489,116.325785,0,406,39859.4022106482,2009-02-15,09:39:11
39.97549,116.325781,0,406,39859.4022337963,2009-02-15,09:39:13
39.975492,116.32579,0,406,39859.4022916667,2009-02-15,09:39:18
39.97553,116.325791,0,403,39859.402349537,2009-02-15,09:39:23
39.97553,116.3258,0,403,39859.4024074074,2009-02-15,09:39:28
39.975545,116.325771,0,401,39859.4024652778,2009-02-15,09:39:33
39.975547,116.325767,0,396,39859.4025231482,2009-02-15,09:39:38
39.975547,116.325767,0,396,39859.4025578704,2009-02-15,09:39:41
39.975548,116.32576,0,396,39859.4025810185,2009-02-15,09:39:43
39.975547,116.32575,0,396,39859.4026388889,2009-02-15,09:39:48
39.975548,116.325748,0,395,39859.4026967593,2009-02-15,09:39:53
39.975548,116.325751,0,395,39859.4027546296,2009-02-15,09:39:58
39.975548,116.325751,0,395,39859.4027893519,2009-02-15,09:40:01
39.975548,116.325749,0,396,39859.4028125,2009-02-15,09:40:03
39.975563,116.325703,0,391,39859.4028703704,2009-02-15,09:40:08
39.975563,116.325699,0,391,39859.4029282407,2009-02-15,09:40:13
39.975563,116.325698,0,391,39859.4029861111,2009-02-15,09:40:18
39.975563,116.325701,0,391,39859.4030439815,2009-02-15,09:40:23
39.975563,116.325701,0,391,39859.4030787037,2009-02-15,09:40:26
39.975563,116.325702,0,391,39859.4031018519,2009-02-15,09:40:28
39.975556,116.325651,0,391,39859.4031597222,2009-02-15,09:40:33
39.975527,116.325646,0,393,39859.4032175926,2009-02-15,09:40:38
39.975506,116.325664,0,391,39859.403275463,2009-02-15,09:40:43
39.975505,116.325663,0,392,39859.4033333333,2009-02-15,09:40:48
39.975503,116.325659,0,391,39859.4033912037,2009-02-15,09:40:53
39.975503,116.325667,0,391,39859.4034490741,2009-02-15,09:40:58
39.975503,116.325667,0,391,39859.4034837963,2009-02-15,09:41:01
39.975502,116.325673,0,392,39859.4035069444,2009-02-15,09:41:03
39.975504,116.32566,0,391,39859.4035648148,2009-02-15,09:41:08
39.97553,116.325661,0,390,39859.4036226852,2009-02-15,09:41:13
39.975526,116.32561,0,387,39859.4036805556,2009-02-15,09:41:18
39.975526,116.325599,0,387,39859.4037384259,2009-02-15,09:41:23
39.975526,116.325599,0,387,39859.4037731481,2009-02-15,09:41:26
39.975525,116.325598,0,387,39859.4037962963,2009-02-15,09:41:28
39.975523,116.325607,0,388,39859.4038541667,2009-02-15,09:41:33
39.97552,116.325619,0,384,39859.403912037,2009-02-15,09:41:38
39.975498,116.325641,0,381,39859.4039699074,2009-02-15,09:41:43
39.975499,116.32564,0,382,39859.4040277778,2009-02-15,09:41:48
39.975499,116.325635,0,383,39859.4040856481,2009-02-15,09:41:53
39.9755,116.325637,0,383,39859.4041435185,2009-02-15,09:41:58
39.975501,116.325643,0,383,39859.4042013889,2009-02-15,09:42:03
39.975501,116.325644,0,383,39859.4042592593,2009-02-15,09:42:08
39.975502,116.32564,0,383,39859.4043171296,2009-02-15,09:42:13
39.975501,116.325637,0,383,39859.404375,2009-02-15,09:42:18
39.975501,116.32563,0,383,39859.4044328704,2009-02-15,09:42:23
39.9755,116.325623,0,384,39859.4044907407,2009-02-15,09:42:28
39.9755,116.325623,0,384,39859.404525463,2009-02-15,09:42:31
39.975499,116.325615,0,384,39859.4045486111,2009-02-15,09:42:33
39.975475,116.325578,0,384,39859.4046064815,2009-02-15,09:42:38
39.975462,116.325552,0,385,39859.4046643519,2009-02-15,09:42:43
39.975462,116.32554,0,385,39859.4047222222,2009-02-15,09:42:48
39.975478,116.325554,0,384,39859.4047800926,2009-02-15,09:42:53
39.975475,116.325591,0,381,39859.404837963,2009-02-15,09:42:58
39.975474,116.325612,0,379,39859.4048958333,2009-02-15,09:43:03
39.975437,116.325525,0,378,39859.4049537037,2009-02-15,09:43:08
39.975485,116.325419,0,376,39859.4050115741,2009-02-15,09:43:13
39.975656,116.324913,0,374,39859.4050694444,2009-02-15,09:43:18
39.975564,116.324167,0,369,39859.4051273148,2009-02-15,09:43:23
39.975357,116.323182,0,359,39859.4051851852,2009-02-15,09:43:28
39.975257,116.322409,0,346,39859.4052430556,2009-02-15,09:43:33
39.975207,116.321751,0,331,39859.4053009259,2009-02-15,09:43:38
39.975134,116.321227,0,316,39859.4053587963,2009-02-15,09:43:43
39.97498,116.320829,0,302,39859.4054166667,2009-02-15,09:43:48
39.975006,116.320631,0,300,39859.405474537,2009-02-15,09:43:53
39.975219,116.320349,0,307,39859.4055324074,2009-02-15,09:43:58
39.975183,116.320086,0,315,39859.4055902778,2009-02-15,09:44:03
39.97513,116.319762,0,316,39859.4056481481,2009-02-15,09:44:08
39.975058,116.319343,0,307,39859.4057060185,2009-02-15,09:44:13
39.974962,116.318916,0,290,39859.4057638889,2009-02-15,09:44:18
39.974884,116.318635,0,288,39859.4058217593,2009-02-15,09:44:23
39.974766,116.318492,0,293,39859.4058796296,2009-02-15,09:44:28
39.974704,116.318397,0,310,39859.4059375,2009-02-15,09:44:33
39.974713,116.318301,0,321,39859.4059953704,2009-02-15,09:44:38
39.974767,116.318158,0,328,39859.4060532407,2009-02-15,09:44:43
39.974785,116.318166,0,332,39859.4061111111,2009-02-15,09:44:48
39.974789,116.318185,0,338,39859.4061689815,2009-02-15,09:44:53
39.9748,116.318164,0,332,39859.4062268519,2009-02-15,09:44:58
39.974819,116.318181,0,309,39859.4062847222,2009-02-15,09:45:03
39.974853,116.318208,0,278,39859.4063425926,2009-02-15,09:45:08
39.974911,116.318322,0,258,39859.406400463,2009-02-15,09:45:13
39.974869,116.318076,0,241,39859.4064583333,2009-02-15,09:45:18
39.974846,116.317797,0,220,39859.4065162037,2009-02-15,09:45:23
39.97485,116.317546,0,205,39859.4065740741,2009-02-15,09:45:28
39.974785,116.317292,0,194,39859.4066319444,2009-02-15,09:45:33
39.974733,116.316956,0,188,39859.4066898148,2009-02-15,09:45:38
39.974748,116.316496,0,180,39859.4067476852,2009-02-15,09:45:43
39.974696,116.315863,0,171,39859.4068055556,2009-02-15,09:45:48
39.974775,116.315389,0,153,39859.4068634259,2009-02-15,09:45:53
39.974661,116.31407,0,142,39859.4069212963,2009-02-15,09:45:58
39.974477,116.313715,0,138,39859.4069791667,2009-02-15,09:46:03
39.974454,116.313658,0,132,39859.407037037,2009-02-15,09:46:08
39.974418,116.31358,0,128,39859.4070949074,2009-02-15,09:46:13
39.974431,116.313363,0,136,39859.4071527778,2009-02-15,09:46:18
39.974348,116.313096,0,150,39859.4072106481,2009-02-15,09:46:23
39.974302,116.313068,0,148,39859.4072685185,2009-02-15,09:46:28
39.974344,116.31294,0,157,39859.4073263889,2009-02-15,09:46:33
39.974333,116.312866,0,159,39859.4073842593,2009-02-15,09:46:38
39.97431,116.312806,0,160,39859.4074421296,2009-02-15,09:46:43
39.974267,116.312668,0,174,39859.4075,2009-02-15,09:46:48
39.974318,116.312661,0,197,39859.4075578704,2009-02-15,09:46:53
39.97434,116.312736,0,208,39859.4076157407,2009-02-15,09:46:58
39.97437,116.312743,0,216,39859.4076736111,2009-02-15,09:47:03
39.974389,116.312719,0,235,39859.4077314815,2009-02-15,09:47:08
39.97441,116.312609,0,262,39859.4077893518,2009-02-15,09:47:13
39.974374,116.312479,0,280,39859.4078472222,2009-02-15,09:47:18
39.974334,116.312386,0,303,39859.4079050926,2009-02-15,09:47:23
39.974334,116.312386,0,303,39859.4079398148,2009-02-15,09:47:26
39.974334,116.312394,0,307,39859.407962963,2009-02-15,09:47:28
39.974375,116.312435,0,313,39859.4080208333,2009-02-15,09:47:33
39.974422,116.31247,0,328,39859.4080787037,2009-02-15,09:47:38
39.974484,116.312403,0,327,39859.4081365741,2009-02-15,09:47:43
39.974541,116.312176,0,319,39859.4081944444,2009-02-15,09:47:48
39.974374,116.311866,0,295,39859.4082523148,2009-02-15,09:47:53
39.974067,116.311622,0,263,39859.4083101852,2009-02-15,09:47:58
39.973848,116.311658,0,243,39859.4083680556,2009-02-15,09:48:03
39.973576,116.311658,0,229,39859.4084259259,2009-02-15,09:48:08
39.973399,116.311631,0,215,39859.4084837963,2009-02-15,09:48:13
39.973344,116.311584,0,202,39859.4085416667,2009-02-15,09:48:18
39.973244,116.311537,0,182,39859.408599537,2009-02-15,09:48:23
39.973042,116.311752,0,151,39859.4086574074,2009-02-15,09:48:28
39.972862,116.311885,0,133,39859.4087152778,2009-02-15,09:48:33
39.972702,116.311966,0,115,39859.4087731481,2009-02-15,09:48:38
39.972772,116.31188,0,118,39859.4088310185,2009-02-15,09:48:43
39.972694,116.311816,0,95,39859.4088888889,2009-02-15,09:48:48
39.9725,116.311856,0,92,39859.4089467593,2009-02-15,09:48:53
39.972242,116.311932,0,77,39859.4090046296,2009-02-15,09:48:58
39.971928,116.312032,0,67,39859.4090625,2009-02-15,09:49:03
39.971376,116.312467,0,95,39859.4091203704,2009-02-15,09:49:08
39.97105,116.312537,0,95,39859.4091782407,2009-02-15,09:49:13
39.970556,116.312811,0,98,39859.4092361111,2009-02-15,09:49:18
39.970127,116.313002,0,80,39859.4092939815,2009-02-15,09:49:23
39.969593,116.313439,0,104,39859.4093518518,2009-02-15,09:49:28
39.969417,116.313707,0,100,39859.4094097222,2009-02-15,09:49:33
39.969295,116.313912,0,100,39859.4094675926,2009-02-15,09:49:38
39.969154,116.314134,0,104,39859.409525463,2009-02-15,09:49:43
39.96906,116.314216,0,103,39859.4095833333,2009-02-15,09:49:48
39.969032,116.314224,0,96,39859.4096412037,2009-02-15,09:49:53
39.969068,116.314309,0,107,39859.4096990741,2009-02-15,09:49:58
39.969005,116.314351,0,121,39859.4097569444,2009-02-15,09:50:03
39.968813,116.314397,0,149,39859.4098148148,2009-02-15,09:50:08
39.968662,116.314385,0,176,39859.4098726852,2009-02-15,09:50:13
39.968625,116.314266,0,193,39859.4099305556,2009-02-15,09:50:18
39.968508,116.314256,0,209,39859.4099884259,2009-02-15,09:50:23
39.968371,116.314273,0,228,39859.4100462963,2009-02-15,09:50:28
39.968233,116.314262,0,239,39859.4101041667,2009-02-15,09:50:33
39.968122,116.314263,0,248,39859.410162037,2009-02-15,09:50:38
39.967975,116.314337,0,248,39859.4102199074,2009-02-15,09:50:43
39.96783,116.314381,0,256,39859.4102777778,2009-02-15,09:50:48
39.967699,116.314433,0,260,39859.4103356482,2009-02-15,09:50:53
39.967572,116.314497,0,258,39859.4103935185,2009-02-15,09:50:58
39.967534,116.314464,0,251,39859.4104513889,2009-02-15,09:51:03
39.96748,116.31446,0,243,39859.4105092593,2009-02-15,09:51:08
39.967394,116.314455,0,243,39859.4105671296,2009-02-15,09:51:13
39.967237,116.314463,0,245,39859.410625,2009-02-15,09:51:18
39.966961,116.31452,0,245,39859.4106828704,2009-02-15,09:51:23
39.966686,116.314595,0,241,39859.4107407407,2009-02-15,09:51:28
39.966514,116.314637,0,203,39859.4107986111,2009-02-15,09:51:33
39.966466,116.314651,0,189,39859.4108564815,2009-02-15,09:51:38
39.966472,116.314599,0,168,39859.4109143519,2009-02-15,09:51:43
39.966485,116.314581,0,157,39859.4109722222,2009-02-15,09:51:48
39.966432,116.314619,0,146,39859.4110300926,2009-02-15,09:51:53
39.966432,116.314619,0,146,39859.4110648148,2009-02-15,09:51:56
39.966433,116.314622,0,132,39859.411087963,2009-02-15,09:51:58
39.966424,116.314592,0,118,39859.4111458333,2009-02-15,09:52:03
39.966437,116.314582,0,100,39859.4112037037,2009-02-15,09:52:08
39.966406,116.314603,0,99,39859.4112615741,2009-02-15,09:52:13
39.966407,116.314617,0,96,39859.4113194444,2009-02-15,09:52:18
39.966434,116.314571,0,91,39859.4113773148,2009-02-15,09:52:23
39.966444,116.31459,0,84,39859.4114351852,2009-02-15,09:52:28
39.966455,116.314619,0,77,39859.4114930556,2009-02-15,09:52:33
39.966464,116.314635,0,80,39859.4115509259,2009-02-15,09:52:38
39.966466,116.314654,0,91,39859.4116087963,2009-02-15,09:52:43
39.966433,116.314724,0,103,39859.4116666667,2009-02-15,09:52:48
39.96642,116.314757,0,110,39859.411724537,2009-02-15,09:52:53
39.966246,116.314836,0,118,39859.4117824074,2009-02-15,09:52:58
39.965993,116.314897,0,124,39859.4118402778,2009-02-15,09:53:03
39.965747,116.31498,0,125,39859.4118981481,2009-02-15,09:53:08
39.965467,116.314975,0,115,39859.4119560185,2009-02-15,09:53:13
39.96526,116.314833,0,95,39859.4120138889,2009-02-15,09:53:18
39.965057,116.314658,0,66,39859.4120717593,2009-02-15,09:53:23
39.965134,116.314454,0,83,39859.4121296296,2009-02-15,09:53:28
39.965309,116.31376,0,81,39859.4121875,2009-02-15,09:53:33
39.965559,116.312811,0,76,39859.4122453704,2009-02-15,09:53:38
39.965767,116.311611,0,71,39859.4123032407,2009-02-15,09:53:43
39.965541,116.311972,0,71,39859.4123611111,2009-02-15,09:53:48
39.964174,116.312813,0,69,39859.4124189815,2009-02-15,09:53:53
39.962921,116.314095,0,44,39859.4124768519,2009-02-15,09:53:58
39.962018,116.314846,0,35,39859.4125347222,2009-02-15,09:54:03
39.961229,116.315636,0,29,39859.4125925926,2009-02-15,09:54:08
39.960679,116.315941,0,38,39859.412650463,2009-02-15,09:54:13
39.960278,116.316174,0,34,39859.4127083333,2009-02-15,09:54:18
39.960051,116.316273,0,29,39859.4127662037,2009-02-15,09:54:23
39.959917,116.316311,0,14,39859.4128240741,2009-02-15,09:54:28
39.959861,116.316368,0,2,39859.4128819444,2009-02-15,09:54:33
39.959854,116.316463,0,-5,39859.4129398148,2009-02-15,09:54:38
39.959835,116.316505,0,-10,39859.4129976852,2009-02-15,09:54:43
39.959802,116.316525,0,-13,39859.4130555556,2009-02-15,09:54:48
39.959671,116.316661,0,-6,39859.4131134259,2009-02-15,09:54:53
39.959465,116.316817,0,6,39859.4131712963,2009-02-15,09:54:58
39.959314,116.316899,0,26,39859.4132291667,2009-02-15,09:55:03
39.959173,116.31672,0,44,39859.413287037,2009-02-15,09:55:08
39.95907,116.31658,0,79,39859.4133449074,2009-02-15,09:55:13
39.959035,116.316608,0,99,39859.4134027778,2009-02-15,09:55:18
39.958976,116.316794,0,118,39859.4134606481,2009-02-15,09:55:23
39.958931,116.317081,0,126,39859.4135185185,2009-02-15,09:55:28
39.958561,116.317183,0,344,39859.4135763889,2009-02-15,09:55:33
39.958226,116.31724,0,345,39859.4136342593,2009-02-15,09:55:38
39.957782,116.317256,0,335,39859.4136921296,2009-02-15,09:55:43
39.957354,116.317271,0,320,39859.41375,2009-02-15,09:55:48
39.957007,116.31741,0,296,39859.4138078704,2009-02-15,09:55:53
39.956641,116.31746,0,293,39859.4138657407,2009-02-15,09:55:58
39.956277,116.31743,0,285,39859.4139236111,2009-02-15,09:56:03
39.955869,116.317364,0,269,39859.4139814815,2009-02-15,09:56:08
39.955446,116.317313,0,249,39859.4140393519,2009-02-15,09:56:13
39.955038,116.317326,0,221,39859.4140972222,2009-02-15,09:56:18
39.954619,116.317349,0,204,39859.4141550926,2009-02-15,09:56:23
39.954154,116.317395,0,193,39859.414212963,2009-02-15,09:56:28
39.953738,116.317499,0,175,39859.4142708333,2009-02-15,09:56:33
39.953337,116.317528,0,176,39859.4143287037,2009-02-15,09:56:38
39.953043,116.317458,0,175,39859.4143865741,2009-02-15,09:56:43
39.952832,116.317343,0,176,39859.4144444444,2009-02-15,09:56:48
39.952585,116.317253,0,149,39859.4145023148,2009-02-15,09:56:53
39.952292,116.317479,0,133,39859.4145601852,2009-02-15,09:56:58
39.952068,116.317765,0,121,39859.4146180556,2009-02-15,09:57:03
39.951886,116.31801,0,121,39859.4146759259,2009-02-15,09:57:08
39.951897,116.318024,0,116,39859.4147337963,2009-02-15,09:57:13
39.951918,116.318013,0,114,39859.4147916667,2009-02-15,09:57:18
39.951885,116.317994,0,114,39859.414849537,2009-02-15,09:57:23
39.951835,116.318006,0,120,39859.4149074074,2009-02-15,09:57:28
39.951836,116.318034,0,125,39859.4149652778,2009-02-15,09:57:33
39.951895,116.317987,0,257,39859.4150231481,2009-02-15,09:57:38
39.951907,116.317996,0,243,39859.4150810185,2009-02-15,09:57:43
39.951865,116.318025,0,123,39859.4151388889,2009-02-15,09:57:48
39.951858,116.317901,0,122,39859.4151967593,2009-02-15,09:57:53
39.951782,116.317658,0,135,39859.4152546296,2009-02-15,09:57:58
39.951718,116.31754,0,146,39859.4153125,2009-02-15,09:58:03
39.951631,116.317531,0,196,39859.4153703704,2009-02-15,09:58:08
39.951601,116.317519,0,206,39859.4154282407,2009-02-15,09:58:13
39.951549,116.317512,0,213,39859.4154861111,2009-02-15,09:58:18
39.95149,116.317487,0,224,39859.4155439815,2009-02-15,09:58:23
39.951484,116.317466,0,221,39859.4156018518,2009-02-15,09:58:28
39.951401,116.317396,0,231,39859.4156597222,2009-02-15,09:58:33
39.951319,116.317387,0,235,39859.4157175926,2009-02-15,09:58:38
39.951201,116.317485,0,247,39859.415775463,2009-02-15,09:58:43
39.951028,116.317529,0,279,39859.4158333333,2009-02-15,09:58:48
39.950924,116.317609,0,290,39859.4158912037,2009-02-15,09:58:53
39.950852,116.317624,0,314,39859.4159490741,2009-02-15,09:58:58
39.950762,116.317685,0,333,39859.4160069444,2009-02-15,09:59:03
39.950696,116.317709,0,353,39859.4160648148,2009-02-15,09:59:08
39.950671,116.317663,0,366,39859.4161226852,2009-02-15,09:59:13
39.950662,116.317574,0,366,39859.4161805556,2009-02-15,09:59:18
39.950681,116.31753,0,366,39859.4162384259,2009-02-15,09:59:23
39.950681,116.31753,0,366,39859.4162731481,2009-02-15,09:59:26
39.950682,116.317527,0,371,39859.4162962963,2009-02-15,09:59:28
39.950685,116.317507,0,373,39859.4163541667,2009-02-15,09:59:33
39.950685,116.317484,0,373,39859.416412037,2009-02-15,09:59:38
39.950683,116.317446,0,372,39859.4164699074,2009-02-15,09:59:43
39.95073,116.31737,0,368,39859.4165277778,2009-02-15,09:59:48
39.950717,116.317209,0,378,39859.4165856481,2009-02-15,09:59:53
39.950797,116.317109,0,394,39859.4166435185,2009-02-15,09:59:58
39.950918,116.316956,0,399,39859.4167013889,2009-02-15,10:00:03
39.950961,116.316832,0,398,39859.4167592593,2009-02-15,10:00:08
39.950961,116.316733,0,390,39859.4168171296,2009-02-15,10:00:13
39.950937,116.316574,0,378,39859.416875,2009-02-15,10:00:18
39.950959,116.316458,0,357,39859.4169328704,2009-02-15,10:00:23
39.950917,116.316279,0,329,39859.4169907407,2009-02-15,10:00:28
39.950902,116.316178,0,334,39859.4170486111,2009-02-15,10:00:33
39.950889,116.316053,0,333,39859.4171064815,2009-02-15,10:00:38
39.950996,116.315922,0,345,39859.4171643518,2009-02-15,10:00:43
39.95107,116.315791,0,356,39859.4172222222,2009-02-15,10:00:48
39.951226,116.315682,0,369,39859.4172800926,2009-02-15,10:00:53
39.951294,116.315733,0,378,39859.417337963,2009-02-15,10:00:58
39.951342,116.315709,0,392,39859.4173958333,2009-02-15,10:01:03
39.951299,116.31561,0,386,39859.4174537037,2009-02-15,10:01:08
39.951096,116.315619,0,374,39859.4175115741,2009-02-15,10:01:13
39.95103,116.315654,0,373,39859.4175694444,2009-02-15,10:01:18
39.950966,116.3157,0,371,39859.4176273148,2009-02-15,10:01:23
39.950938,116.315688,0,376,39859.4176851852,2009-02-15,10:01:28
39.950925,116.315682,0,388,39859.4177430556,2009-02-15,10:01:33
39.95091,116.315571,0,378,39859.4178009259,2009-02-15,10:01:38
39.950954,116.315429,0,365,39859.4178587963,2009-02-15,10:01:43
39.950953,116.315235,0,348,39859.4179166667,2009-02-15,10:01:48
39.950902,116.314997,0,333,39859.417974537,2009-02-15,10:01:53
39.950857,116.314835,0,319,39859.4180324074,2009-02-15,10:01:58
39.950832,116.314768,0,312,39859.4180902778,2009-02-15,10:02:03
39.950753,116.314645,0,315,39859.4181481482,2009-02-15,10:02:08
39.950683,116.314644,0,315,39859.4182060185,2009-02-15,10:02:13
39.950675,116.314695,0,309,39859.4182638889,2009-02-15,10:02:18
39.950611,116.314981,0,316,39859.4183217593,2009-02-15,10:02:23
39.950546,116.315287,0,341,39859.4183796296,2009-02-15,10:02:28
39.950502,116.315568,0,352,39859.4184375,2009-02-15,10:02:33
39.950519,116.315595,0,377,39859.4184953704,2009-02-15,10:02:38
39.950903,116.315087,0,391,39859.4185532407,2009-02-15,10:02:43
39.951017,116.315026,0,412,39859.4186111111,2009-02-15,10:02:48
39.951078,116.314963,0,419,39859.4186689815,2009-02-15,10:02:53
39.95121,116.314573,0,405,39859.4187268519,2009-02-15,10:02:58
39.951258,116.314558,0,416,39859.4187847222,2009-02-15,10:03:03
39.951266,116.31454,0,414,39859.4188425926,2009-02-15,10:03:08
39.951272,116.314496,0,414,39859.418900463,2009-02-15,10:03:13
39.951324,116.314419,0,414,39859.4189583333,2009-02-15,10:03:18
39.95139,116.314368,0,417,39859.4190162037,2009-02-15,10:03:23
39.951449,116.314309,0,425,39859.4190740741,2009-02-15,10:03:28
39.951428,116.314251,0,434,39859.4191319444,2009-02-15,10:03:33
39.951351,116.314165,0,444,39859.4191898148,2009-02-15,10:03:38
39.951349,116.313937,0,453,39859.4192476852,2009-02-15,10:03:43
39.952275,116.314468,0,643,39859.4241666667,2009-02-15,10:10:48
39.952318,116.314373,0,628,39859.424224537,2009-02-15,10:10:53
39.952327,116.314336,0,627,39859.4242824074,2009-02-15,10:10:58
39.952367,116.314296,0,624,39859.4243402778,2009-02-15,10:11:03
39.952414,116.31426,0,625,39859.4243981481,2009-02-15,10:11:08
39.952459,116.314223,0,617,39859.4244560185,2009-02-15,10:11:13
39.952493,116.314154,0,610,39859.4245138889,2009-02-15,10:11:18
39.952498,116.314115,0,600,39859.4245717593,2009-02-15,10:11:23
39.952497,116.314059,0,593,39859.4246296296,2009-02-15,10:11:28
39.952466,116.31397,0,586,39859.4246875,2009-02-15,10:11:33
39.95239,116.313842,0,583,39859.4247453704,2009-02-15,10:11:38
39.951568,116.313911,0,377,39859.4248032407,2009-02-15,10:11:43
39.951373,116.313638,0,387,39859.4248611111,2009-02-15,10:11:48
39.951208,116.313626,0,385,39859.4249189815,2009-02-15,10:11:53
39.950631,116.313502,0,384,39859.4249768518,2009-02-15,10:11:58
39.950414,116.31351,0,392,39859.4250347222,2009-02-15,10:12:03
39.950214,116.31345,0,404,39859.4250925926,2009-02-15,10:12:08
39.9501,116.313309,0,412,39859.425150463,2009-02-15,10:12:13
39.949865,116.313256,0,425,39859.4252083333,2009-02-15,10:12:18
39.949658,116.313052,0,438,39859.4252662037,2009-02-15,10:12:23
39.949616,116.312717,0,452,39859.4253240741,2009-02-15,10:12:28
39.949653,116.312806,0,459,39859.4253819444,2009-02-15,10:12:33
39.949697,116.3132,0,461,39859.4254398148,2009-02-15,10:12:38
39.94969,116.313409,0,463,39859.4254976852,2009-02-15,10:12:43
39.949618,116.313458,0,465,39859.4255555556,2009-02-15,10:12:48
39.949465,116.313412,0,472,39859.4256134259,2009-02-15,10:12:53
39.949502,116.313508,0,476,39859.4256712963,2009-02-15,10:12:58
39.949532,116.313504,0,480,39859.4257291667,2009-02-15,10:13:03
39.949543,116.31348,0,480,39859.425787037,2009-02-15,10:13:08
39.949576,116.313493,0,469,39859.4258449074,2009-02-15,10:13:13
39.949576,116.313493,0,469,39859.4258796296,2009-02-15,10:13:16
39.949569,116.3135,0,457,39859.4259027778,2009-02-15,10:13:18
39.949586,116.313388,0,445,39859.4259606482,2009-02-15,10:13:23
39.949663,116.313174,0,434,39859.4260185185,2009-02-15,10:13:28
39.949847,116.312719,0,427,39859.4260763889,2009-02-15,10:13:33
39.949821,116.312375,0,430,39859.4261342593,2009-02-15,10:13:38
39.949632,116.312014,0,428,39859.4261921296,2009-02-15,10:13:43
39.949567,116.312367,0,426,39859.42625,2009-02-15,10:13:48
39.949505,116.312517,0,434,39859.4263078704,2009-02-15,10:13:53
39.949439,116.312617,0,449,39859.4263657407,2009-02-15,10:13:58
39.943434,116.319739,0,80,39859.4274652778,2009-02-15,10:15:33
39.943972,116.319161,0,324,39859.4275231481,2009-02-15,10:15:38
39.944379,116.318764,0,421,39859.4275810185,2009-02-15,10:15:43
39.944496,116.318649,0,434,39859.4276388889,2009-02-15,10:15:48
39.944632,116.318532,0,437,39859.4276967593,2009-02-15,10:15:53
39.944645,116.318479,0,440,39859.4277546296,2009-02-15,10:15:58
