# Supplementary material for: Research on differential privacy protection method based on user tendency
Source: PLoS One. 2023 Oct 26;18(10):e0288823. doi: 10.1371/journal.pone.0288823 (PMC10602288; doi:10.1371/journal.pone.0288823)
Supplement: S2 Data — (ZIP) [file pone.0288823.s002.zip › Data 5-2/023/Trajectory/20090215230730.plt]

Geolife trajectory
WGS 84
Altitude is in Feet
Reserved 3
0,2,255,My Track,0,0,2,8421376
0
39.948742,116.310616,0,491,39859.9635416667,2009-02-15,23:07:30
39.948734,116.310657,0,491,39859.963599537,2009-02-15,23:07:35
39.94859,116.310685,0,490,39859.9636574074,2009-02-15,23:07:40
39.948566,116.310679,0,490,39859.9637152778,2009-02-15,23:07:45
39.948716,116.310655,0,490,39859.9637731481,2009-02-15,23:07:50
39.948041,116.310749,0,497,39859.9644675926,2009-02-15,23:08:50
39.948434,116.310675,0,498,39859.964525463,2009-02-15,23:08:55
39.94837,116.310668,0,498,39859.9645833333,2009-02-15,23:09:00
39.948416,116.310614,0,497,39859.9646412037,2009-02-15,23:09:05
39.9485,116.310533,0,497,39859.9646990741,2009-02-15,23:09:10
39.948718,116.310472,0,497,39859.9647569444,2009-02-15,23:09:15
39.948808,116.310477,0,497,39859.9648148148,2009-02-15,23:09:20
39.948695,116.310512,0,499,39859.9648726852,2009-02-15,23:09:25
39.948572,116.310522,0,502,39859.9649305556,2009-02-15,23:09:30
39.948509,116.310549,0,505,39859.9649884259,2009-02-15,23:09:35
39.948496,116.310592,0,508,39859.9650462963,2009-02-15,23:09:40
39.948564,116.310595,0,512,39859.9651041667,2009-02-15,23:09:45
39.948559,116.310613,0,516,39859.965162037,2009-02-15,23:09:50
39.948413,116.310675,0,519,39859.9652199074,2009-02-15,23:09:55
39.948308,116.310712,0,524,39859.9652777778,2009-02-15,23:10:00
39.948254,116.310751,0,528,39859.9653356481,2009-02-15,23:10:05
39.948089,116.310797,0,532,39859.9653935185,2009-02-15,23:10:10
39.947894,116.310874,0,536,39859.9654513889,2009-02-15,23:10:15
39.947751,116.310946,0,539,39859.9655092593,2009-02-15,23:10:20
39.947695,116.31098,0,540,39859.9655671296,2009-02-15,23:10:25
39.947685,116.311005,0,542,39859.965625,2009-02-15,23:10:30
39.947594,116.311055,0,545,39859.9656828704,2009-02-15,23:10:35
39.94753,116.311119,0,547,39859.9657407407,2009-02-15,23:10:40
39.94751,116.311104,0,550,39859.9657986111,2009-02-15,23:10:45
39.947175,116.312149,0,902,39859.9673032407,2009-02-15,23:12:55
39.951481,116.31154,0,350,39859.9674768519,2009-02-15,23:13:10
39.952549,116.311455,0,380,39859.9675347222,2009-02-15,23:13:15
39.9542,116.311172,0,270,39859.9675925926,2009-02-15,23:13:20
39.955353,116.310906,0,233,39859.967650463,2009-02-15,23:13:25
39.953847,116.311136,0,642,39859.9697916667,2009-02-15,23:16:30
39.954581,116.311177,0,302,39859.969849537,2009-02-15,23:16:35
39.954534,116.311237,0,301,39859.9699074074,2009-02-15,23:16:40
39.954551,116.311229,0,280,39859.9699652778,2009-02-15,23:16:45
39.954559,116.311211,0,273,39859.9700231481,2009-02-15,23:16:50
39.954584,116.311202,0,273,39859.9700810185,2009-02-15,23:16:55
39.954794,116.311158,0,282,39859.9701388889,2009-02-15,23:17:00
39.955091,116.311106,0,296,39859.9701967593,2009-02-15,23:17:05
39.95536,116.311099,0,279,39859.9702546296,2009-02-15,23:17:10
39.955437,116.311081,0,266,39859.9703125,2009-02-15,23:17:15
39.955452,116.3111,0,262,39859.9703703704,2009-02-15,23:17:20
39.95541,116.311283,0,257,39859.9704282407,2009-02-15,23:17:25
39.955277,116.311779,0,262,39859.9704861111,2009-02-15,23:17:30
39.955228,116.312395,0,267,39859.9705439815,2009-02-15,23:17:35
39.95523,116.313008,0,270,39859.9706018518,2009-02-15,23:17:40
39.9552,116.313542,0,275,39859.9706597222,2009-02-15,23:17:45
39.95516,116.314026,0,275,39859.9707175926,2009-02-15,23:17:50
39.955132,116.314524,0,293,39859.970775463,2009-02-15,23:17:55
39.955238,116.315008,0,291,39859.9708333333,2009-02-15,23:18:00
39.955256,116.315457,0,311,39859.9708912037,2009-02-15,23:18:05
39.955233,116.315852,0,322,39859.9709490741,2009-02-15,23:18:10
39.955218,116.315932,0,321,39859.9710069444,2009-02-15,23:18:15
39.955247,116.315917,0,313,39859.9710648148,2009-02-15,23:18:20
39.955295,116.315938,0,317,39859.9711226852,2009-02-15,23:18:25
39.955295,116.315938,0,317,39859.9711574074,2009-02-15,23:18:28
39.95529,116.315936,0,321,39859.9711805556,2009-02-15,23:18:30
39.955003,116.315777,0,325,39859.9712384259,2009-02-15,23:18:35
39.954859,116.315685,0,346,39859.9712962963,2009-02-15,23:18:40
39.954888,116.315747,0,361,39859.9713541667,2009-02-15,23:18:45
39.954756,116.31594,0,381,39859.971412037,2009-02-15,23:18:50
39.954743,116.316325,0,398,39859.9714699074,2009-02-15,23:18:55
39.95478,116.316715,0,414,39859.9715277778,2009-02-15,23:19:00
39.954762,116.317059,0,429,39859.9715856481,2009-02-15,23:19:05
39.954775,116.317444,0,442,39859.9716435185,2009-02-15,23:19:10
