# Supplementary material for: Research on differential privacy protection method based on user tendency
Source: PLoS One. 2023 Oct 26;18(10):e0288823. doi: 10.1371/journal.pone.0288823 (PMC10602288; doi:10.1371/journal.pone.0288823)
Supplement: S2 Data — (ZIP) [file pone.0288823.s002.zip › Data 5-2/023/Trajectory/20090222111223.plt]

Geolife trajectory
WGS 84
Altitude is in Feet
Reserved 3
0,2,255,My Track,0,0,2,8421376
0
39.951263,116.319019,0,492,39866.4669328704,2009-02-22,11:12:23
39.95129,116.318957,0,492,39866.4669907407,2009-02-22,11:12:28
39.951269,116.31883,0,491,39866.4670486111,2009-02-22,11:12:33
39.951459,116.318794,0,491,39866.4671064815,2009-02-22,11:12:38
39.95164,116.318726,0,491,39866.4671643519,2009-02-22,11:12:43
39.951521,116.318673,0,491,39866.4672222222,2009-02-22,11:12:48
39.95142,116.318651,0,492,39866.4672800926,2009-02-22,11:12:53
39.951364,116.318625,0,492,39866.467337963,2009-02-22,11:12:58
39.951533,116.318604,0,491,39866.4673958333,2009-02-22,11:13:03
39.951646,116.318637,0,491,39866.4674537037,2009-02-22,11:13:08
39.951642,116.31865,0,491,39866.4675115741,2009-02-22,11:13:13
39.951561,116.318698,0,491,39866.4675694444,2009-02-22,11:13:18
39.951532,116.318675,0,491,39866.4676273148,2009-02-22,11:13:23
39.951551,116.318653,0,491,39866.4676851852,2009-02-22,11:13:28
39.951572,116.318635,0,491,39866.4677430556,2009-02-22,11:13:33
39.951633,116.318613,0,491,39866.4678009259,2009-02-22,11:13:38
39.951568,116.31862,0,491,39866.4678587963,2009-02-22,11:13:43
39.951502,116.318624,0,491,39866.4679166667,2009-02-22,11:13:48
39.95151,116.318594,0,491,39866.467974537,2009-02-22,11:13:53
39.951626,116.318603,0,492,39866.4680324074,2009-02-22,11:13:58
39.951715,116.318618,0,492,39866.4680902778,2009-02-22,11:14:03
39.951788,116.318574,0,492,39866.4681481481,2009-02-22,11:14:08
39.951768,116.318542,0,492,39866.4682060185,2009-02-22,11:14:13
39.951752,116.318534,0,492,39866.4682638889,2009-02-22,11:14:18
39.951729,116.318521,0,492,39866.4683217593,2009-02-22,11:14:23
39.951635,116.318496,0,492,39866.4683796296,2009-02-22,11:14:28
39.951574,116.318424,0,491,39866.4684375,2009-02-22,11:14:33
39.951555,116.318383,0,491,39866.4684953704,2009-02-22,11:14:38
39.951479,116.318355,0,491,39866.4685532407,2009-02-22,11:14:43
39.951385,116.318328,0,492,39866.4686111111,2009-02-22,11:14:48
39.951319,116.318343,0,492,39866.4686689815,2009-02-22,11:14:53
39.951186,116.31832,0,492,39866.4687268519,2009-02-22,11:14:58
39.950997,116.318267,0,492,39866.4687847222,2009-02-22,11:15:03
39.950954,116.318221,0,492,39866.4688425926,2009-02-22,11:15:08
39.951038,116.318213,0,492,39866.468900463,2009-02-22,11:15:13
39.951355,116.318262,0,492,39866.4689583333,2009-02-22,11:15:18
39.951573,116.318427,0,492,39866.4690162037,2009-02-22,11:15:23
39.951591,116.318497,0,493,39866.4690740741,2009-02-22,11:15:28
39.951509,116.318534,0,493,39866.4691319444,2009-02-22,11:15:33
39.951565,116.318531,0,493,39866.4691898148,2009-02-22,11:15:38
39.951671,116.318508,0,493,39866.4692476852,2009-02-22,11:15:43
39.951774,116.318469,0,492,39866.4693055556,2009-02-22,11:15:48
39.951769,116.318364,0,492,39866.4693634259,2009-02-22,11:15:53
39.951866,116.318328,0,491,39866.4694212963,2009-02-22,11:15:58
39.951911,116.318294,0,490,39866.4694791667,2009-02-22,11:16:03
39.951914,116.318226,0,490,39866.469537037,2009-02-22,11:16:08
39.951898,116.318191,0,489,39866.4695949074,2009-02-22,11:16:13
39.951848,116.318171,0,489,39866.4696527778,2009-02-22,11:16:18
39.951808,116.318184,0,489,39866.4697106481,2009-02-22,11:16:23
39.951754,116.318159,0,489,39866.4697685185,2009-02-22,11:16:28
39.951682,116.318067,0,489,39866.4698263889,2009-02-22,11:16:33
39.951529,116.31807,0,490,39866.4698842593,2009-02-22,11:16:38
39.951398,116.318096,0,490,39866.4699421296,2009-02-22,11:16:43
39.951255,116.318136,0,491,39866.47,2009-02-22,11:16:48
39.95116,116.318187,0,491,39866.4700578704,2009-02-22,11:16:53
39.951114,116.3182,0,492,39866.4701157407,2009-02-22,11:16:58
39.951026,116.318194,0,492,39866.4701736111,2009-02-22,11:17:03
39.950936,116.318158,0,493,39866.4702314815,2009-02-22,11:17:08
39.950898,116.318145,0,493,39866.4702893518,2009-02-22,11:17:13
39.950816,116.318154,0,494,39866.4703472222,2009-02-22,11:17:18
39.950807,116.318194,0,495,39866.4704050926,2009-02-22,11:17:23
39.950726,116.318206,0,495,39866.470462963,2009-02-22,11:17:28
39.95064,116.318197,0,496,39866.4705208333,2009-02-22,11:17:33
39.95055,116.318186,0,497,39866.4705787037,2009-02-22,11:17:38
39.950452,116.318186,0,498,39866.4706365741,2009-02-22,11:17:43
39.9504,116.318183,0,498,39866.4706944444,2009-02-22,11:17:48
39.950314,116.31816,0,499,39866.4707523148,2009-02-22,11:17:53
39.950164,116.318063,0,500,39866.4708101852,2009-02-22,11:17:58
39.949927,116.317852,0,501,39866.4708680556,2009-02-22,11:18:03
39.949706,116.317678,0,502,39866.4709259259,2009-02-22,11:18:08
39.949503,116.317494,0,503,39866.4709837963,2009-02-22,11:18:13
39.949338,116.317301,0,504,39866.4710416667,2009-02-22,11:18:18
39.949269,116.31714,0,505,39866.471099537,2009-02-22,11:18:23
39.949236,116.317055,0,506,39866.4711574074,2009-02-22,11:18:28
39.949232,116.316987,0,507,39866.4712152778,2009-02-22,11:18:33
39.949208,116.316947,0,509,39866.4712731481,2009-02-22,11:18:38
39.949177,116.316972,0,510,39866.4713310185,2009-02-22,11:18:43
39.949236,116.316969,0,511,39866.4713888889,2009-02-22,11:18:48
39.949249,116.31695,0,513,39866.4714467593,2009-02-22,11:18:53
39.949365,116.316906,0,514,39866.4715046296,2009-02-22,11:18:58
39.949494,116.316896,0,515,39866.4715625,2009-02-22,11:19:03
39.949564,116.316865,0,517,39866.4716203704,2009-02-22,11:19:08
39.949605,116.316873,0,518,39866.4716782407,2009-02-22,11:19:13
39.949659,116.316861,0,520,39866.4717361111,2009-02-22,11:19:18
39.949594,116.317038,0,522,39866.4717939815,2009-02-22,11:19:23
39.94967,116.317108,0,523,39866.4718518518,2009-02-22,11:19:28
39.949765,116.317127,0,525,39866.4719097222,2009-02-22,11:19:33
39.949791,116.31715,0,527,39866.4719675926,2009-02-22,11:19:38
39.949749,116.317163,0,529,39866.472025463,2009-02-22,11:19:43
39.949749,116.317163,0,529,39866.4720601852,2009-02-22,11:19:46
39.949747,116.317166,0,532,39866.4720833333,2009-02-22,11:19:48
39.949657,116.317135,0,534,39866.4721412037,2009-02-22,11:19:53
39.949667,116.317106,0,536,39866.4721990741,2009-02-22,11:19:58
39.949694,116.317062,0,538,39866.4722569444,2009-02-22,11:20:03
39.949275,116.316928,0,541,39866.4723148148,2009-02-22,11:20:08
39.948915,116.316877,0,543,39866.4723726852,2009-02-22,11:20:13
39.949063,116.316638,0,545,39866.4724305556,2009-02-22,11:20:18
39.94895,116.31642,0,548,39866.4724884259,2009-02-22,11:20:23
39.949516,116.316272,0,550,39866.4725462963,2009-02-22,11:20:28
39.949802,116.31614,0,553,39866.4726041667,2009-02-22,11:20:33
39.949721,116.315984,0,555,39866.472662037,2009-02-22,11:20:38
39.949515,116.31599,0,557,39866.4727199074,2009-02-22,11:20:43
39.949508,116.31598,0,559,39866.4727777778,2009-02-22,11:20:48
