# Supplementary material for: Research on differential privacy protection method based on user tendency
Source: PLoS One. 2023 Oct 26;18(10):e0288823. doi: 10.1371/journal.pone.0288823 (PMC10602288; doi:10.1371/journal.pone.0288823)
Supplement: S2 Data — (ZIP) [file pone.0288823.s002.zip › Data 5-2/023/Trajectory/20090308130759.plt]

Geolife trajectory
WGS 84
Altitude is in Feet
Reserved 3
0,2,255,My Track,0,0,2,8421376
0
39.975333,116.363071,0,492,39880.5472106481,2009-03-08,13:07:59
39.975371,116.363036,0,492,39880.5472685185,2009-03-08,13:08:04
39.975289,116.363021,0,491,39880.5473263889,2009-03-08,13:08:09
39.97523,116.362902,0,491,39880.5473842593,2009-03-08,13:08:14
39.975232,116.362832,0,491,39880.5474421296,2009-03-08,13:08:19
39.975194,116.361258,0,103,39880.5475,2009-03-08,13:08:24
39.975174,116.361195,0,100,39880.5475578704,2009-03-08,13:08:29
39.975168,116.361188,0,104,39880.5476157407,2009-03-08,13:08:34
39.97517,116.361193,0,104,39880.5476736111,2009-03-08,13:08:39
39.97517,116.361193,0,104,39880.5477083333,2009-03-08,13:08:42
39.975178,116.361188,0,104,39880.5477314815,2009-03-08,13:08:44
39.97517,116.361168,0,104,39880.5477893518,2009-03-08,13:08:49
39.97517,116.361168,0,104,39880.5478240741,2009-03-08,13:08:52
39.975171,116.361171,0,106,39880.5478472222,2009-03-08,13:08:54
39.975198,116.361165,0,106,39880.5479050926,2009-03-08,13:08:59
39.975198,116.361165,0,106,39880.5479398148,2009-03-08,13:09:02
39.975197,116.361165,0,106,39880.547962963,2009-03-08,13:09:04
39.975177,116.361145,0,106,39880.5480208333,2009-03-08,13:09:09
39.975154,116.36115,0,106,39880.5480787037,2009-03-08,13:09:14
39.975146,116.361325,0,106,39880.5481365741,2009-03-08,13:09:19
39.975128,116.36163,0,105,39880.5481944444,2009-03-08,13:09:24
39.975143,116.361918,0,101,39880.5482523148,2009-03-08,13:09:29
39.975158,116.362076,0,96,39880.5483101852,2009-03-08,13:09:34
39.975175,116.362228,0,92,39880.5483680556,2009-03-08,13:09:39
39.975162,116.36257,0,84,39880.5484259259,2009-03-08,13:09:44
39.975134,116.362864,0,73,39880.5484837963,2009-03-08,13:09:49
39.974974,116.363102,0,55,39880.5485416667,2009-03-08,13:09:54
39.974823,116.363273,0,36,39880.548599537,2009-03-08,13:09:59
39.974655,116.363334,0,25,39880.5486574074,2009-03-08,13:10:04
39.974487,116.363343,0,27,39880.5487152778,2009-03-08,13:10:09
39.974349,116.363357,0,31,39880.5487731481,2009-03-08,13:10:14
39.974294,116.363336,0,33,39880.5488310185,2009-03-08,13:10:19
39.974218,116.363298,0,36,39880.5488888889,2009-03-08,13:10:24
39.974112,116.363265,0,41,39880.5489467593,2009-03-08,13:10:29
39.974081,116.363256,0,46,39880.5490046296,2009-03-08,13:10:34
39.974071,116.363258,0,49,39880.5490625,2009-03-08,13:10:39
39.974077,116.363267,0,50,39880.5491203704,2009-03-08,13:10:44
39.974077,116.363267,0,50,39880.5491550926,2009-03-08,13:10:47
39.974078,116.363269,0,50,39880.5491782407,2009-03-08,13:10:49
39.974015,116.363264,0,51,39880.5492361111,2009-03-08,13:10:54
39.973755,116.363244,0,54,39880.5492939815,2009-03-08,13:10:59
39.973366,116.363211,0,60,39880.5493518518,2009-03-08,13:11:04
39.972892,116.363173,0,65,39880.5494097222,2009-03-08,13:11:09
39.972374,116.363134,0,71,39880.5494675926,2009-03-08,13:11:14
39.971804,116.363124,0,73,39880.549525463,2009-03-08,13:11:19
39.971188,116.363118,0,69,39880.5495833333,2009-03-08,13:11:24
39.970559,116.363117,0,67,39880.5496412037,2009-03-08,13:11:29
39.969918,116.363119,0,66,39880.5496990741,2009-03-08,13:11:34
39.969312,116.3631,0,64,39880.5497569444,2009-03-08,13:11:39
39.968763,116.363074,0,65,39880.5498148148,2009-03-08,13:11:44
39.968244,116.363072,0,66,39880.5498726852,2009-03-08,13:11:49
39.967816,116.363094,0,69,39880.5499305556,2009-03-08,13:11:54
39.967527,116.363079,0,72,39880.5499884259,2009-03-08,13:11:59
39.967421,116.363081,0,70,39880.5500462963,2009-03-08,13:12:04
39.967405,116.363086,0,70,39880.5501041667,2009-03-08,13:12:09
39.967394,116.363093,0,71,39880.550162037,2009-03-08,13:12:14
39.967393,116.363085,0,72,39880.5502199074,2009-03-08,13:12:19
39.967395,116.363084,0,73,39880.5502777778,2009-03-08,13:12:24
39.967393,116.36308,0,73,39880.5503356481,2009-03-08,13:12:29
39.967393,116.36308,0,73,39880.5503703704,2009-03-08,13:12:32
39.967389,116.363085,0,74,39880.5503935185,2009-03-08,13:12:34
39.967382,116.363132,0,76,39880.5504513889,2009-03-08,13:12:39
39.967389,116.363144,0,78,39880.5505092593,2009-03-08,13:12:44
39.967389,116.363144,0,78,39880.5505439815,2009-03-08,13:12:47
39.967396,116.363142,0,79,39880.5505671296,2009-03-08,13:12:49
39.967405,116.363143,0,80,39880.550625,2009-03-08,13:12:54
39.967408,116.363154,0,80,39880.5506828704,2009-03-08,13:12:59
39.967408,116.363154,0,80,39880.5507175926,2009-03-08,13:13:02
39.967409,116.363158,0,80,39880.5507407407,2009-03-08,13:13:04
39.967423,116.363192,0,80,39880.5507986111,2009-03-08,13:13:09
39.967421,116.363221,0,81,39880.5508564815,2009-03-08,13:13:14
39.967419,116.363255,0,81,39880.5509143519,2009-03-08,13:13:19
39.9674,116.363265,0,81,39880.5509722222,2009-03-08,13:13:24
39.96739,116.363275,0,81,39880.5510300926,2009-03-08,13:13:29
39.967374,116.363284,0,82,39880.551087963,2009-03-08,13:13:34
39.967356,116.363283,0,82,39880.5511458333,2009-03-08,13:13:39
39.967337,116.363277,0,81,39880.5512037037,2009-03-08,13:13:44
39.967325,116.363284,0,80,39880.5512615741,2009-03-08,13:13:49
39.96732,116.363286,0,79,39880.5513194444,2009-03-08,13:13:54
39.967317,116.363292,0,79,39880.5513773148,2009-03-08,13:13:59
39.967317,116.363292,0,79,39880.551412037,2009-03-08,13:14:02
39.96731,116.363294,0,79,39880.5514351852,2009-03-08,13:14:04
39.967262,116.363313,0,82,39880.5514930556,2009-03-08,13:14:09
39.967141,116.363398,0,92,39880.5515509259,2009-03-08,13:14:14
39.966923,116.363525,0,101,39880.5516087963,2009-03-08,13:14:19
39.966717,116.363578,0,93,39880.5516666667,2009-03-08,13:14:24
39.966237,116.363651,0,87,39880.551724537,2009-03-08,13:14:29
39.965641,116.363713,0,81,39880.5517824074,2009-03-08,13:14:34
39.965066,116.363782,0,74,39880.5518402778,2009-03-08,13:14:39
39.964505,116.363857,0,71,39880.5518981481,2009-03-08,13:14:44
39.96423,116.363899,0,77,39880.5519560185,2009-03-08,13:14:49
39.964039,116.363944,0,79,39880.5520138889,2009-03-08,13:14:54
39.963782,116.363963,0,79,39880.5520717593,2009-03-08,13:14:59
39.963621,116.363952,0,89,39880.5521296296,2009-03-08,13:15:04
39.963606,116.363948,0,96,39880.5521875,2009-03-08,13:15:09
39.963569,116.364011,0,105,39880.5522453704,2009-03-08,13:15:14
39.963339,116.364079,0,109,39880.5523032407,2009-03-08,13:15:19
39.962956,116.364139,0,106,39880.5523611111,2009-03-08,13:15:24
39.962513,116.364179,0,107,39880.5524189815,2009-03-08,13:15:29
39.96205,116.364235,0,122,39880.5524768519,2009-03-08,13:15:34
39.961661,116.364258,0,135,39880.5525347222,2009-03-08,13:15:39
39.961358,116.364287,0,142,39880.5525925926,2009-03-08,13:15:44
39.961197,116.364318,0,144,39880.552650463,2009-03-08,13:15:49
39.961175,116.364319,0,147,39880.5527083333,2009-03-08,13:15:54
39.961168,116.364322,0,147,39880.5527662037,2009-03-08,13:15:59
39.961168,116.364322,0,147,39880.5528009259,2009-03-08,13:16:02
39.961163,116.364326,0,147,39880.5528240741,2009-03-08,13:16:04
39.961123,116.364324,0,146,39880.5528819444,2009-03-08,13:16:09
39.960904,116.364395,0,149,39880.5529398148,2009-03-08,13:16:14
39.960551,116.364455,0,147,39880.5529976852,2009-03-08,13:16:19
39.960067,116.364508,0,144,39880.5530555556,2009-03-08,13:16:24
39.959439,116.364548,0,141,39880.5531134259,2009-03-08,13:16:29
39.958764,116.3646,0,142,39880.5531712963,2009-03-08,13:16:34
39.958111,116.364699,0,148,39880.5532291667,2009-03-08,13:16:39
39.957527,116.364673,0,138,39880.553287037,2009-03-08,13:16:44
39.957125,116.364674,0,123,39880.5533449074,2009-03-08,13:16:49
39.956982,116.364653,0,116,39880.5534027778,2009-03-08,13:16:54
39.956941,116.364647,0,103,39880.5534606481,2009-03-08,13:16:59
39.956897,116.364626,0,96,39880.5535185185,2009-03-08,13:17:04
39.956874,116.364638,0,91,39880.5535763889,2009-03-08,13:17:09
39.956897,116.364637,0,83,39880.5536342593,2009-03-08,13:17:14
39.956907,116.364641,0,72,39880.5536921296,2009-03-08,13:17:19
39.956884,116.364638,0,61,39880.55375,2009-03-08,13:17:24
39.956885,116.364616,0,51,39880.5538078704,2009-03-08,13:17:29
39.956837,116.364611,0,43,39880.5538657407,2009-03-08,13:17:34
39.956708,116.364574,0,50,39880.5539236111,2009-03-08,13:17:39
39.956531,116.364629,0,48,39880.5539814815,2009-03-08,13:17:44
39.956273,116.364659,0,57,39880.5540393519,2009-03-08,13:17:49
39.956084,116.364706,0,85,39880.5540972222,2009-03-08,13:17:54
39.956055,116.364713,0,94,39880.5541550926,2009-03-08,13:17:59
39.956081,116.364722,0,100,39880.554212963,2009-03-08,13:18:04
39.956099,116.364726,0,107,39880.5542708333,2009-03-08,13:18:09
39.956038,116.364726,0,115,39880.5543287037,2009-03-08,13:18:14
39.955821,116.364761,0,121,39880.5543865741,2009-03-08,13:18:19
39.955562,116.364792,0,129,39880.5544444444,2009-03-08,13:18:24
39.95531,116.36484,0,129,39880.5545023148,2009-03-08,13:18:29
39.955165,116.364879,0,131,39880.5545601852,2009-03-08,13:18:34
39.955071,116.364883,0,130,39880.5546180556,2009-03-08,13:18:39
39.955026,116.364913,0,126,39880.5546759259,2009-03-08,13:18:44
39.954975,116.364945,0,122,39880.5547337963,2009-03-08,13:18:49
39.953887,116.365258,0,118,39880.5550810185,2009-03-08,13:19:19
39.952894,116.365198,0,157,39880.5551388889,2009-03-08,13:19:24
39.952417,116.365158,0,152,39880.5551967593,2009-03-08,13:19:29
39.952273,116.365086,0,106,39880.5552546296,2009-03-08,13:19:34
39.952307,116.365112,0,84,39880.5553125,2009-03-08,13:19:39
39.952298,116.36511,0,74,39880.5553703704,2009-03-08,13:19:44
39.952281,116.365143,0,81,39880.5554282407,2009-03-08,13:19:49
39.95221,116.365132,0,88,39880.5554861111,2009-03-08,13:19:54
39.952212,116.365105,0,98,39880.5555439815,2009-03-08,13:19:59
39.95222,116.365075,0,120,39880.5556018518,2009-03-08,13:20:04
39.95222,116.365052,0,140,39880.5556597222,2009-03-08,13:20:09
39.952192,116.365031,0,126,39880.5557175926,2009-03-08,13:20:14
39.952157,116.365049,0,129,39880.555775463,2009-03-08,13:20:19
39.95213,116.365056,0,134,39880.5558333333,2009-03-08,13:20:24
39.952103,116.365046,0,142,39880.5558912037,2009-03-08,13:20:29
39.952062,116.365068,0,153,39880.5559490741,2009-03-08,13:20:34
39.952014,116.365081,0,162,39880.5560069444,2009-03-08,13:20:39
39.951983,116.365084,0,165,39880.5560648148,2009-03-08,13:20:44
39.951959,116.365074,0,170,39880.5561226852,2009-03-08,13:20:49
39.951933,116.365088,0,178,39880.5561805556,2009-03-08,13:20:54
39.951876,116.36509,0,183,39880.5562384259,2009-03-08,13:20:59
39.951822,116.365058,0,191,39880.5562962963,2009-03-08,13:21:04
39.951756,116.365021,0,197,39880.5563541667,2009-03-08,13:21:09
39.951698,116.364994,0,202,39880.556412037,2009-03-08,13:21:14
39.951666,116.364994,0,204,39880.5564699074,2009-03-08,13:21:19
39.951657,116.365031,0,202,39880.5565277778,2009-03-08,13:21:24
39.951623,116.3651,0,198,39880.5565856481,2009-03-08,13:21:29
39.951599,116.365144,0,194,39880.5566435185,2009-03-08,13:21:34
39.951583,116.365153,0,190,39880.5567013889,2009-03-08,13:21:39
39.951595,116.365169,0,190,39880.5567592593,2009-03-08,13:21:44
39.951619,116.365167,0,193,39880.5568171296,2009-03-08,13:21:49
39.951654,116.365072,0,195,39880.556875,2009-03-08,13:21:54
39.951701,116.364926,0,195,39880.5569328704,2009-03-08,13:21:59
39.951728,116.364803,0,193,39880.5569907407,2009-03-08,13:22:04
39.951768,116.364725,0,191,39880.5570486111,2009-03-08,13:22:09
39.951799,116.364703,0,189,39880.5571064815,2009-03-08,13:22:14
39.951829,116.364747,0,186,39880.5571643518,2009-03-08,13:22:19
39.951818,116.364706,0,179,39880.5572222222,2009-03-08,13:22:24
39.951788,116.364656,0,179,39880.5572800926,2009-03-08,13:22:29
39.951733,116.364582,0,195,39880.557337963,2009-03-08,13:22:34
39.951697,116.364499,0,207,39880.5573958333,2009-03-08,13:22:39
39.95166,116.364443,0,220,39880.5574537037,2009-03-08,13:22:44
39.95161,116.364392,0,234,39880.5575115741,2009-03-08,13:22:49
39.951601,116.364355,0,240,39880.5575694444,2009-03-08,13:22:54
39.951597,116.364328,0,242,39880.5576273148,2009-03-08,13:22:59
39.951596,116.364286,0,249,39880.5576851852,2009-03-08,13:23:04
39.951572,116.36424,0,256,39880.5577430556,2009-03-08,13:23:09
39.951543,116.364198,0,263,39880.5578009259,2009-03-08,13:23:14
39.951544,116.364118,0,271,39880.5578587963,2009-03-08,13:23:19
39.951529,116.364081,0,275,39880.5579166667,2009-03-08,13:23:24
39.951487,116.36404,0,273,39880.557974537,2009-03-08,13:23:29
39.951462,116.363994,0,274,39880.5580324074,2009-03-08,13:23:34
39.95146,116.363939,0,273,39880.5580902778,2009-03-08,13:23:39
39.951439,116.363774,0,264,39880.5581481481,2009-03-08,13:23:44
39.951417,116.363723,0,261,39880.5582060185,2009-03-08,13:23:49
39.951395,116.363689,0,259,39880.5582638889,2009-03-08,13:23:54
39.951417,116.363624,0,262,39880.5583217593,2009-03-08,13:23:59
39.951423,116.36358,0,263,39880.5583796296,2009-03-08,13:24:04
39.951421,116.363526,0,264,39880.5584375,2009-03-08,13:24:09
39.951432,116.363493,0,264,39880.5584953704,2009-03-08,13:24:14
39.951442,116.36344,0,265,39880.5585532407,2009-03-08,13:24:19
39.951469,116.363394,0,264,39880.5586111111,2009-03-08,13:24:24
39.951482,116.363346,0,265,39880.5586689815,2009-03-08,13:24:29
39.951493,116.363321,0,266,39880.5587268519,2009-03-08,13:24:34
39.95153,116.363275,0,267,39880.5587847222,2009-03-08,13:24:39
39.951554,116.363214,0,267,39880.5588425926,2009-03-08,13:24:44
39.951554,116.363147,0,268,39880.558900463,2009-03-08,13:24:49
39.951539,116.363098,0,268,39880.5589583333,2009-03-08,13:24:54
39.95154,116.363048,0,269,39880.5590162037,2009-03-08,13:24:59
39.951547,116.363004,0,270,39880.5590740741,2009-03-08,13:25:04
39.951525,116.362929,0,271,39880.5591319444,2009-03-08,13:25:09
39.951481,116.362821,0,271,39880.5591898148,2009-03-08,13:25:14
39.951508,116.362757,0,269,39880.5592476852,2009-03-08,13:25:19
39.951553,116.362725,0,264,39880.5593055556,2009-03-08,13:25:24
39.951575,116.3627,0,258,39880.5593634259,2009-03-08,13:25:29
39.951599,116.362695,0,251,39880.5594212963,2009-03-08,13:25:34
39.951599,116.362695,0,251,39880.5594560185,2009-03-08,13:25:37
39.951593,116.362688,0,244,39880.5594791667,2009-03-08,13:25:39
39.951619,116.362664,0,240,39880.559537037,2009-03-08,13:25:44
39.951631,116.36267,0,238,39880.5595949074,2009-03-08,13:25:49
39.951601,116.362608,0,242,39880.5596527778,2009-03-08,13:25:54
39.951509,116.362469,0,241,39880.5597106481,2009-03-08,13:25:59
39.951482,116.362374,0,237,39880.5597685185,2009-03-08,13:26:04
39.951434,116.362247,0,229,39880.5598263889,2009-03-08,13:26:09
39.951389,116.362184,0,236,39880.5598842593,2009-03-08,13:26:14
39.951339,116.362112,0,248,39880.5599421296,2009-03-08,13:26:19
39.951325,116.362063,0,255,39880.56,2009-03-08,13:26:24
39.951304,116.361999,0,260,39880.5600578704,2009-03-08,13:26:29
39.95134,116.361958,0,262,39880.5601157407,2009-03-08,13:26:34
39.951329,116.361893,0,261,39880.5601736111,2009-03-08,13:26:39
39.951337,116.361822,0,268,39880.5602314815,2009-03-08,13:26:44
39.95132,116.361774,0,276,39880.5602893519,2009-03-08,13:26:49
39.951311,116.3617,0,282,39880.5603472222,2009-03-08,13:26:54
39.951296,116.361631,0,287,39880.5604050926,2009-03-08,13:26:59
39.951253,116.361571,0,292,39880.560462963,2009-03-08,13:27:04
39.951213,116.361516,0,295,39880.5605208333,2009-03-08,13:27:09
39.951207,116.361442,0,298,39880.5605787037,2009-03-08,13:27:14
39.951233,116.36134,0,299,39880.5606365741,2009-03-08,13:27:19
39.951278,116.361274,0,279,39880.5606944444,2009-03-08,13:27:24
39.95124,116.36128,0,258,39880.5607523148,2009-03-08,13:27:29
39.951224,116.361313,0,238,39880.5608101852,2009-03-08,13:27:34
39.951268,116.361391,0,223,39880.5608680556,2009-03-08,13:27:39
39.951279,116.361537,0,216,39880.5609259259,2009-03-08,13:27:44
39.951244,116.361589,0,208,39880.5609837963,2009-03-08,13:27:49
39.951193,116.361664,0,196,39880.5610416667,2009-03-08,13:27:54
39.951186,116.361728,0,184,39880.561099537,2009-03-08,13:27:59
39.951189,116.361757,0,171,39880.5611574074,2009-03-08,13:28:04
39.951217,116.361769,0,164,39880.5612152778,2009-03-08,13:28:09
39.951275,116.361828,0,169,39880.5612731481,2009-03-08,13:28:14
39.9514,116.361845,0,193,39880.5613310185,2009-03-08,13:28:19
39.951412,116.361864,0,199,39880.5613888889,2009-03-08,13:28:24
39.951383,116.361883,0,206,39880.5614467593,2009-03-08,13:28:29
39.951293,116.361946,0,219,39880.5615046296,2009-03-08,13:28:34
