# Supplementary material for: Research on differential privacy protection method based on user tendency
Source: PLoS One. 2023 Oct 26;18(10):e0288823. doi: 10.1371/journal.pone.0288823 (PMC10602288; doi:10.1371/journal.pone.0288823)
Supplement: S2 Data — (ZIP) [file pone.0288823.s002.zip › Data 5-2/024/Trajectory/20081216010033.plt]

Geolife trajectory
WGS 84
Altitude is in Feet
Reserved 3
0,2,255,My Track,0,0,2,8421376
0
39.97779,116.340965,0,491,39798.0420486111,2008-12-16,01:00:33
39.97805,116.340878,0,131,39798.0421064815,2008-12-16,01:00:38
39.978078,116.340893,0,124,39798.0421643518,2008-12-16,01:00:43
39.978058,116.34098,0,126,39798.0422222222,2008-12-16,01:00:48
39.97819,116.341043,0,135,39798.0422800926,2008-12-16,01:00:53
39.978123,116.341208,0,146,39798.042337963,2008-12-16,01:00:58
39.978033,116.341306,0,176,39798.0423958333,2008-12-16,01:01:03
39.978061,116.341481,0,205,39798.0424537037,2008-12-16,01:01:08
39.978082,116.341513,0,196,39798.0425115741,2008-12-16,01:01:13
39.978038,116.341586,0,194,39798.0425694444,2008-12-16,01:01:18
39.978058,116.341737,0,189,39798.0426273148,2008-12-16,01:01:23
39.978107,116.341886,0,204,39798.0426851852,2008-12-16,01:01:28
39.978063,116.342062,0,232,39798.0427430556,2008-12-16,01:01:33
39.978008,116.342156,0,208,39798.0428009259,2008-12-16,01:01:38
39.978116,116.342228,0,229,39798.0428587963,2008-12-16,01:01:43
39.978277,116.342159,0,227,39798.0429166667,2008-12-16,01:01:48
39.978344,116.342119,0,220,39798.042974537,2008-12-16,01:01:53
39.978408,116.342164,0,241,39798.0430324074,2008-12-16,01:01:58
39.978452,116.342186,0,253,39798.0430902778,2008-12-16,01:02:03
39.978526,116.342232,0,263,39798.0431481482,2008-12-16,01:02:08
39.978575,116.342228,0,273,39798.0432060185,2008-12-16,01:02:13
39.978576,116.342271,0,280,39798.0432638889,2008-12-16,01:02:18
39.978651,116.34225,0,256,39798.0433217593,2008-12-16,01:02:23
39.978742,116.342189,0,245,39798.0433796296,2008-12-16,01:02:28
39.978742,116.342208,0,239,39798.0434375,2008-12-16,01:02:33
39.978784,116.342217,0,230,39798.0434953704,2008-12-16,01:02:38
39.97893,116.342172,0,225,39798.0435532407,2008-12-16,01:02:43
39.979067,116.342051,0,217,39798.0436111111,2008-12-16,01:02:48
39.97908,116.342142,0,212,39798.0436689815,2008-12-16,01:02:53
39.979141,116.342141,0,208,39798.0437268519,2008-12-16,01:02:58
39.979198,116.3421,0,203,39798.0437847222,2008-12-16,01:03:03
39.979238,116.342148,0,196,39798.0438425926,2008-12-16,01:03:08
39.979324,116.342199,0,187,39798.043900463,2008-12-16,01:03:13
39.979443,116.342272,0,183,39798.0439583333,2008-12-16,01:03:18
39.979426,116.342324,0,180,39798.0440162037,2008-12-16,01:03:23
39.979442,116.342351,0,173,39798.0440740741,2008-12-16,01:03:28
39.979621,116.342375,0,156,39798.0441319444,2008-12-16,01:03:33
39.979685,116.342381,0,145,39798.0441898148,2008-12-16,01:03:38
39.979669,116.342709,0,179,39798.0442476852,2008-12-16,01:03:43
39.979715,116.342772,0,183,39798.0443055556,2008-12-16,01:03:48
39.979835,116.342833,0,184,39798.0443634259,2008-12-16,01:03:53
39.979824,116.34292,0,181,39798.0444212963,2008-12-16,01:03:58
39.979835,116.343004,0,181,39798.0444791667,2008-12-16,01:04:03
39.979856,116.343057,0,185,39798.044537037,2008-12-16,01:04:08
39.97986,116.343183,0,176,39798.0445949074,2008-12-16,01:04:13
39.979906,116.343179,0,171,39798.0446527778,2008-12-16,01:04:18
39.980037,116.343149,0,156,39798.0447106481,2008-12-16,01:04:23
39.980108,116.343203,0,158,39798.0447685185,2008-12-16,01:04:28
39.980151,116.343252,0,161,39798.0448263889,2008-12-16,01:04:33
39.980204,116.34329,0,166,39798.0448842593,2008-12-16,01:04:38
39.980238,116.343351,0,171,39798.0449421296,2008-12-16,01:04:43
39.980246,116.343418,0,183,39798.045,2008-12-16,01:04:48
39.980248,116.343522,0,178,39798.0450578704,2008-12-16,01:04:53
39.98031,116.343597,0,184,39798.0451157407,2008-12-16,01:04:58
39.98036,116.343658,0,194,39798.0451736111,2008-12-16,01:05:03
39.980416,116.343784,0,198,39798.0452314815,2008-12-16,01:05:08
39.980515,116.34386,0,224,39798.0452893519,2008-12-16,01:05:13
39.980579,116.343997,0,224,39798.0453472222,2008-12-16,01:05:18
39.980635,116.344106,0,206,39798.0454050926,2008-12-16,01:05:23
39.980685,116.344141,0,238,39798.045462963,2008-12-16,01:05:28
39.980733,116.344255,0,237,39798.0455208333,2008-12-16,01:05:33
39.980794,116.344349,0,241,39798.0455787037,2008-12-16,01:05:38
39.980864,116.344391,0,267,39798.0456365741,2008-12-16,01:05:43
39.980778,116.344477,0,259,39798.0456944444,2008-12-16,01:05:48
39.980774,116.344526,0,243,39798.0457523148,2008-12-16,01:05:53
39.980771,116.344575,0,266,39798.0458101852,2008-12-16,01:05:58
39.98029,116.34503,0,208,39798.0458680556,2008-12-16,01:06:03
39.980326,116.345041,0,209,39798.0459259259,2008-12-16,01:06:08
39.980344,116.345146,0,210,39798.0459837963,2008-12-16,01:06:13
39.980368,116.345244,0,217,39798.0460416667,2008-12-16,01:06:18
39.980175,116.345753,0,198,39798.046099537,2008-12-16,01:06:23
39.980231,116.345724,0,218,39798.0461574074,2008-12-16,01:06:28
39.980262,116.345691,0,214,39798.0462152778,2008-12-16,01:06:33
39.980285,116.345657,0,205,39798.0463310185,2008-12-16,01:06:43
39.980333,116.34566,0,200,39798.0463888889,2008-12-16,01:06:48
39.980409,116.345662,0,191,39798.0464467593,2008-12-16,01:06:53
39.980489,116.345663,0,186,39798.0465046296,2008-12-16,01:06:58
39.980597,116.345727,0,179,39798.0465625,2008-12-16,01:07:03
39.98071,116.345836,0,181,39798.0466203704,2008-12-16,01:07:08
39.980864,116.345887,0,187,39798.0466782407,2008-12-16,01:07:13
39.98088,116.345925,0,206,39798.0467361111,2008-12-16,01:07:18
39.980788,116.34593,0,213,39798.0467939815,2008-12-16,01:07:23
39.98087,116.3459,0,223,39798.0468518519,2008-12-16,01:07:28
39.980981,116.345834,0,232,39798.0469097222,2008-12-16,01:07:33
39.980994,116.345833,0,250,39798.0469675926,2008-12-16,01:07:38
39.980928,116.345811,0,264,39798.047025463,2008-12-16,01:07:43
39.982345,116.345531,0,492,39798.1548148148,2008-12-16,03:42:56
39.981778,116.345628,0,394,39798.1548726852,2008-12-16,03:43:01
39.981859,116.345813,0,394,39798.1549305556,2008-12-16,03:43:06
39.982031,116.345672,0,384,39798.1549884259,2008-12-16,03:43:11
39.982085,116.345618,0,377,39798.1550462963,2008-12-16,03:43:16
39.981954,116.345631,0,379,39798.1551041667,2008-12-16,03:43:21
39.981975,116.345526,0,380,39798.155162037,2008-12-16,03:43:26
39.982055,116.345403,0,363,39798.1552199074,2008-12-16,03:43:31
39.98212,116.345313,0,355,39798.1552777778,2008-12-16,03:43:36
39.982094,116.345212,0,355,39798.1553356481,2008-12-16,03:43:41
39.982065,116.345152,0,366,39798.1553935185,2008-12-16,03:43:46
39.982064,116.345142,0,363,39798.1554513889,2008-12-16,03:43:51
39.98213,116.345037,0,366,39798.1555092593,2008-12-16,03:43:56
39.982146,116.344954,0,371,39798.1555671296,2008-12-16,03:44:01
39.982174,116.344889,0,377,39798.155625,2008-12-16,03:44:06
39.982174,116.344889,0,377,39798.1556597222,2008-12-16,03:44:09
39.982178,116.344883,0,386,39798.1556828704,2008-12-16,03:44:11
39.982195,116.344888,0,394,39798.1557407407,2008-12-16,03:44:16
39.982195,116.344888,0,394,39798.155775463,2008-12-16,03:44:19
39.982199,116.344896,0,397,39798.1557986111,2008-12-16,03:44:21
39.982194,116.344881,0,401,39798.1558564815,2008-12-16,03:44:26
39.982137,116.344957,0,406,39798.1559143519,2008-12-16,03:44:31
39.982166,116.344928,0,411,39798.1559722222,2008-12-16,03:44:36
39.982298,116.344753,0,408,39798.1560300926,2008-12-16,03:44:41
39.982231,116.344661,0,410,39798.156087963,2008-12-16,03:44:46
39.982234,116.344618,0,410,39798.1561458333,2008-12-16,03:44:51
39.982395,116.344523,0,383,39798.1562037037,2008-12-16,03:44:56
39.982379,116.344465,0,387,39798.1562615741,2008-12-16,03:45:01
39.982381,116.344363,0,390,39798.1563194444,2008-12-16,03:45:06
39.982339,116.344272,0,395,39798.1563773148,2008-12-16,03:45:11
39.982314,116.344188,0,398,39798.1564351852,2008-12-16,03:45:16
39.98231,116.344093,0,405,39798.1564930556,2008-12-16,03:45:21
39.982343,116.344016,0,411,39798.1565509259,2008-12-16,03:45:26
39.982325,116.343954,0,413,39798.1566087963,2008-12-16,03:45:31
39.982322,116.3439,0,411,39798.1566666667,2008-12-16,03:45:36
39.98227,116.343765,0,413,39798.156724537,2008-12-16,03:45:41
39.982227,116.343697,0,419,39798.1567824074,2008-12-16,03:45:46
39.982213,116.343625,0,427,39798.1568402778,2008-12-16,03:45:51
39.982203,116.343572,0,435,39798.1568981481,2008-12-16,03:45:56
39.982193,116.343508,0,442,39798.1569560185,2008-12-16,03:46:01
39.982225,116.343455,0,436,39798.1570138889,2008-12-16,03:46:06
39.982257,116.34336,0,430,39798.1570717593,2008-12-16,03:46:11
39.982188,116.343219,0,424,39798.1571296296,2008-12-16,03:46:16
39.982208,116.343124,0,425,39798.1571875,2008-12-16,03:46:21
39.982252,116.343036,0,425,39798.1572453704,2008-12-16,03:46:26
39.982232,116.342908,0,427,39798.1573032407,2008-12-16,03:46:31
39.982263,116.342822,0,433,39798.1573611111,2008-12-16,03:46:36
39.9823,116.342731,0,438,39798.1574189815,2008-12-16,03:46:41
39.982342,116.342614,0,442,39798.1574768518,2008-12-16,03:46:46
39.982382,116.342524,0,448,39798.1575347222,2008-12-16,03:46:51
39.982415,116.342435,0,453,39798.1575925926,2008-12-16,03:46:56
39.9824,116.342332,0,450,39798.157650463,2008-12-16,03:47:01
39.981822,116.342275,0,420,39798.1577083333,2008-12-16,03:47:06
39.981777,116.342191,0,321,39798.1577662037,2008-12-16,03:47:11
39.981802,116.342121,0,265,39798.1578240741,2008-12-16,03:47:16
39.981819,116.342037,0,239,39798.1578819444,2008-12-16,03:47:21
39.981827,116.341965,0,229,39798.1579398148,2008-12-16,03:47:26
39.981842,116.341888,0,215,39798.1579976852,2008-12-16,03:47:31
39.981849,116.341816,0,197,39798.1580555556,2008-12-16,03:47:36
39.981851,116.341753,0,200,39798.1581134259,2008-12-16,03:47:41
39.981854,116.34168,0,205,39798.1581712963,2008-12-16,03:47:46
39.981872,116.341614,0,213,39798.1582291667,2008-12-16,03:47:51
39.981898,116.341551,0,210,39798.158287037,2008-12-16,03:47:56
39.981896,116.341506,0,212,39798.1583449074,2008-12-16,03:48:01
39.981897,116.341418,0,208,39798.1584027778,2008-12-16,03:48:06
39.981928,116.341345,0,208,39798.1584606481,2008-12-16,03:48:11
39.981941,116.341286,0,209,39798.1585185185,2008-12-16,03:48:16
39.981941,116.341163,0,207,39798.1585763889,2008-12-16,03:48:21
39.981971,116.341113,0,211,39798.1586342593,2008-12-16,03:48:26
39.981974,116.341039,0,214,39798.1586921296,2008-12-16,03:48:31
39.981911,116.340929,0,218,39798.15875,2008-12-16,03:48:36
39.981931,116.340839,0,224,39798.1588078704,2008-12-16,03:48:41
39.981957,116.340753,0,230,39798.1588657407,2008-12-16,03:48:46
39.981983,116.340674,0,235,39798.1589236111,2008-12-16,03:48:51
39.981981,116.340559,0,237,39798.1589814815,2008-12-16,03:48:56
39.981982,116.340476,0,242,39798.1590393518,2008-12-16,03:49:01
39.981973,116.34039,0,247,39798.1590972222,2008-12-16,03:49:06
39.981862,116.340291,0,247,39798.1591550926,2008-12-16,03:49:11
39.981757,116.340216,0,251,39798.159212963,2008-12-16,03:49:16
39.981761,116.340141,0,250,39798.1592708333,2008-12-16,03:49:21
39.981904,116.339968,0,214,39798.1593287037,2008-12-16,03:49:26
39.981946,116.339882,0,217,39798.1593865741,2008-12-16,03:49:31
39.981928,116.33984,0,222,39798.1594444444,2008-12-16,03:49:36
39.981876,116.339835,0,227,39798.1595023148,2008-12-16,03:49:41
39.981854,116.339828,0,231,39798.1595601852,2008-12-16,03:49:46
39.981855,116.339831,0,232,39798.1596180556,2008-12-16,03:49:51
39.981855,116.339831,0,232,39798.1596527778,2008-12-16,03:49:54
39.981852,116.339837,0,233,39798.1596759259,2008-12-16,03:49:56
39.981911,116.339892,0,232,39798.1597337963,2008-12-16,03:50:01
39.981923,116.339888,0,232,39798.1597916667,2008-12-16,03:50:06
39.981779,116.339658,0,231,39798.159849537,2008-12-16,03:50:11
39.979466,116.33963,0,201,39798.1599652778,2008-12-16,03:50:21
39.979649,116.339529,0,197,39798.1600231482,2008-12-16,03:50:26
39.979673,116.339423,0,192,39798.1600810185,2008-12-16,03:50:31
39.979681,116.339523,0,189,39798.1601388889,2008-12-16,03:50:36
39.979561,116.339588,0,187,39798.1601967593,2008-12-16,03:50:41
39.981587,116.33954,0,193,39798.1602546296,2008-12-16,03:50:46
39.98164,116.339606,0,215,39798.1603125,2008-12-16,03:50:51
39.981646,116.339527,0,233,39798.1603703704,2008-12-16,03:50:56
39.981644,116.339497,0,246,39798.1604282407,2008-12-16,03:51:01
39.981661,116.339441,0,253,39798.1604861111,2008-12-16,03:51:06
39.981663,116.339394,0,266,39798.1605439815,2008-12-16,03:51:11
39.981659,116.339345,0,274,39798.1606018519,2008-12-16,03:51:16
39.981655,116.339289,0,282,39798.1606597222,2008-12-16,03:51:21
39.981667,116.339225,0,282,39798.1607175926,2008-12-16,03:51:26
39.981665,116.339197,0,286,39798.160775463,2008-12-16,03:51:31
39.981661,116.339154,0,285,39798.1608333333,2008-12-16,03:51:36
39.981661,116.339086,0,283,39798.1608912037,2008-12-16,03:51:41
39.981653,116.339025,0,281,39798.1609490741,2008-12-16,03:51:46
39.98163,116.338975,0,282,39798.1610069444,2008-12-16,03:51:51
39.981592,116.338949,0,284,39798.1610648148,2008-12-16,03:51:56
39.981541,116.33894,0,286,39798.1611226852,2008-12-16,03:52:01
39.981469,116.338939,0,289,39798.1611805556,2008-12-16,03:52:06
39.981376,116.338946,0,291,39798.1612384259,2008-12-16,03:52:11
39.981289,116.338986,0,292,39798.1612962963,2008-12-16,03:52:16
39.981124,116.339104,0,284,39798.1613541667,2008-12-16,03:52:21
39.981046,116.339151,0,284,39798.161412037,2008-12-16,03:52:26
39.980969,116.339195,0,284,39798.1614699074,2008-12-16,03:52:31
39.980957,116.339218,0,287,39798.1615277778,2008-12-16,03:52:36
39.980935,116.339273,0,289,39798.1615856481,2008-12-16,03:52:41
39.980907,116.339264,0,292,39798.1616435185,2008-12-16,03:52:46
39.980859,116.33921,0,295,39798.1617013889,2008-12-16,03:52:51
39.980862,116.33909,0,296,39798.1621643519,2008-12-16,03:53:31
39.980886,116.339007,0,297,39798.1622222222,2008-12-16,03:53:36
39.980907,116.338962,0,296,39798.1622800926,2008-12-16,03:53:41
39.98083,116.339056,0,289,39798.1630324074,2008-12-16,03:54:46
39.980849,116.338847,0,287,39798.1630902778,2008-12-16,03:54:51
39.98086,116.338824,0,286,39798.1631481481,2008-12-16,03:54:56
39.981017,116.338822,0,285,39798.1632060185,2008-12-16,03:55:01
39.98118,116.338813,0,284,39798.1632638889,2008-12-16,03:55:06
39.981293,116.338787,0,282,39798.1633217593,2008-12-16,03:55:11
39.980509,116.339637,0,167,39798.1747222222,2008-12-16,04:11:36
39.980624,116.339812,0,262,39798.1747800926,2008-12-16,04:11:41
39.980672,116.33991,0,273,39798.174837963,2008-12-16,04:11:46
39.980832,116.340087,0,270,39798.1748958333,2008-12-16,04:11:51
39.980998,116.34017,0,295,39798.1749537037,2008-12-16,04:11:56
39.981054,116.34027,0,333,39798.1750115741,2008-12-16,04:12:01
39.981111,116.340255,0,357,39798.1750694444,2008-12-16,04:12:06
39.981163,116.340363,0,366,39798.1751273148,2008-12-16,04:12:11
39.981182,116.34055,0,382,39798.1751851852,2008-12-16,04:12:16
39.981155,116.340838,0,391,39798.1752430556,2008-12-16,04:12:21
39.981142,116.340962,0,415,39798.1753009259,2008-12-16,04:12:26
39.981121,116.340948,0,409,39798.1753587963,2008-12-16,04:12:31
39.981176,116.340956,0,391,39798.1754166667,2008-12-16,04:12:36
39.981156,116.34114,0,378,39798.175474537,2008-12-16,04:12:41
39.981194,116.341305,0,399,39798.1755324074,2008-12-16,04:12:46
39.981143,116.341568,0,405,39798.1755902778,2008-12-16,04:12:51
39.981201,116.341627,0,410,39798.1756481482,2008-12-16,04:12:56
39.981229,116.341785,0,419,39798.1757060185,2008-12-16,04:13:01
39.981239,116.342164,0,447,39798.1757638889,2008-12-16,04:13:06
39.98113,116.342645,0,457,39798.1758217593,2008-12-16,04:13:11
39.980929,116.34279,0,486,39798.1758796296,2008-12-16,04:13:16
39.980372,116.342762,0,507,39798.1759375,2008-12-16,04:13:21
39.979907,116.34306,0,495,39798.1759953704,2008-12-16,04:13:26
39.979854,116.343453,0,517,39798.1760532407,2008-12-16,04:13:31
39.979894,116.34355,0,543,39798.1761111111,2008-12-16,04:13:36
39.979912,116.343721,0,557,39798.1761689815,2008-12-16,04:13:41
39.98052,116.34277,0,573,39798.1762268519,2008-12-16,04:13:46
39.980972,116.342578,0,569,39798.1762847222,2008-12-16,04:13:51
39.981284,116.342287,0,546,39798.1763425926,2008-12-16,04:13:56
39.981432,116.342229,0,546,39798.176400463,2008-12-16,04:14:01
39.98152,116.342157,0,535,39798.1764583333,2008-12-16,04:14:06
39.981521,116.342059,0,511,39798.1765162037,2008-12-16,04:14:11
39.98145,116.34202,0,490,39798.1765740741,2008-12-16,04:14:16
39.981459,116.342081,0,491,39798.1766319444,2008-12-16,04:14:21
39.981441,116.342083,0,471,39798.1766898148,2008-12-16,04:14:26
39.981468,116.342159,0,468,39798.1767476852,2008-12-16,04:14:31
39.98154,116.342216,0,453,39798.1768055556,2008-12-16,04:14:36
39.98163,116.342263,0,430,39798.1768634259,2008-12-16,04:14:41
39.981656,116.342378,0,431,39798.1769212963,2008-12-16,04:14:46
39.981675,116.342499,0,428,39798.1769791667,2008-12-16,04:14:51
39.981665,116.342671,0,432,39798.177037037,2008-12-16,04:14:56
39.981688,116.342829,0,440,39798.1770949074,2008-12-16,04:15:01
39.981668,116.343015,0,450,39798.1771527778,2008-12-16,04:15:06
39.981666,116.343161,0,457,39798.1772106481,2008-12-16,04:15:11
39.981682,116.343272,0,468,39798.1772685185,2008-12-16,04:15:16
39.981721,116.34336,0,470,39798.1773263889,2008-12-16,04:15:21
39.981705,116.343443,0,472,39798.1773842593,2008-12-16,04:15:26
39.981717,116.343494,0,472,39798.1774421296,2008-12-16,04:15:31
39.981652,116.343512,0,481,39798.1775,2008-12-16,04:15:36
39.981566,116.3435,0,479,39798.1775578704,2008-12-16,04:15:41
39.981534,116.343527,0,471,39798.1776157407,2008-12-16,04:15:46
39.981564,116.343565,0,453,39798.1776736111,2008-12-16,04:15:51
39.981558,116.343631,0,450,39798.1777314815,2008-12-16,04:15:56
39.981522,116.343736,0,442,39798.1777893519,2008-12-16,04:16:01
39.981532,116.343793,0,437,39798.1778472222,2008-12-16,04:16:06
39.981525,116.343873,0,429,39798.1779050926,2008-12-16,04:16:11
39.981514,116.343898,0,421,39798.177962963,2008-12-16,04:16:16
39.981546,116.343968,0,414,39798.1780208333,2008-12-16,04:16:21
39.981534,116.344065,0,410,39798.1780787037,2008-12-16,04:16:26
39.98154,116.34414,0,411,39798.1781365741,2008-12-16,04:16:31
39.981519,116.344232,0,403,39798.1781944444,2008-12-16,04:16:36
39.981501,116.344327,0,391,39798.1782523148,2008-12-16,04:16:41
39.981503,116.344376,0,372,39798.1783101852,2008-12-16,04:16:46
39.981489,116.344464,0,348,39798.1783680556,2008-12-16,04:16:51
39.981497,116.344566,0,324,39798.1784259259,2008-12-16,04:16:56
39.981516,116.344673,0,308,39798.1784837963,2008-12-16,04:17:01
39.981527,116.344758,0,293,39798.1785416667,2008-12-16,04:17:06
39.981537,116.344839,0,284,39798.178599537,2008-12-16,04:17:11
39.981523,116.344936,0,278,39798.1786574074,2008-12-16,04:17:16
39.981483,116.345073,0,274,39798.1787152778,2008-12-16,04:17:21
39.981477,116.3452,0,282,39798.1787731481,2008-12-16,04:17:26
39.981477,116.34531,0,289,39798.1788310185,2008-12-16,04:17:31
39.981455,116.345325,0,298,39798.1788888889,2008-12-16,04:17:36
39.981408,116.345356,0,303,39798.1789467593,2008-12-16,04:17:41
39.981323,116.345446,0,308,39798.1790046296,2008-12-16,04:17:46
39.981301,116.345587,0,315,39798.1790625,2008-12-16,04:17:51
39.981298,116.345712,0,334,39798.1791203704,2008-12-16,04:17:56
39.981261,116.345806,0,353,39798.1791782407,2008-12-16,04:18:01
39.98123,116.345813,0,360,39798.1792361111,2008-12-16,04:18:06
39.981162,116.345877,0,367,39798.1792939815,2008-12-16,04:18:11
39.981139,116.346033,0,375,39798.1793518519,2008-12-16,04:18:16
39.981081,116.346084,0,374,39798.1794097222,2008-12-16,04:18:21
39.980982,116.346152,0,373,39798.1794675926,2008-12-16,04:18:26
39.980888,116.346224,0,377,39798.179525463,2008-12-16,04:18:31
39.980774,116.346301,0,382,39798.1795833333,2008-12-16,04:18:36
39.980753,116.346362,0,389,39798.1796412037,2008-12-16,04:18:41
39.980748,116.346358,0,392,39798.1796990741,2008-12-16,04:18:46
39.980748,116.346358,0,392,39798.1797337963,2008-12-16,04:18:49
39.980746,116.34635,0,394,39798.1797569444,2008-12-16,04:18:51
39.980736,116.346284,0,394,39798.1798148148,2008-12-16,04:18:56
39.981542,116.341093,0,490,39798.3982291667,2008-12-16,09:33:27
39.98157,116.340993,0,486,39798.398287037,2008-12-16,09:33:32
39.981671,116.342635,0,74,39798.3983449074,2008-12-16,09:33:37
39.981638,116.342509,0,76,39798.3984027778,2008-12-16,09:33:42
39.981626,116.342374,0,79,39798.3984606481,2008-12-16,09:33:47
39.981637,116.342304,0,71,39798.3985185185,2008-12-16,09:33:52
39.981651,116.342267,0,61,39798.3985763889,2008-12-16,09:33:57
39.98164,116.342154,0,65,39798.3986342593,2008-12-16,09:34:02
39.981632,116.342036,0,88,39798.3986921296,2008-12-16,09:34:07
39.981621,116.341919,0,95,39798.39875,2008-12-16,09:34:12
39.981598,116.341876,0,87,39798.3988078704,2008-12-16,09:34:17
39.981568,116.341751,0,90,39798.3988657407,2008-12-16,09:34:22
39.981553,116.341642,0,92,39798.3989236111,2008-12-16,09:34:27
39.981578,116.341479,0,106,39798.3989814815,2008-12-16,09:34:32
39.981591,116.341321,0,124,39798.3990393518,2008-12-16,09:34:37
39.981587,116.341281,0,124,39798.3990972222,2008-12-16,09:34:42
39.981532,116.341131,0,134,39798.3991550926,2008-12-16,09:34:47
39.981532,116.341059,0,129,39798.399212963,2008-12-16,09:34:52
39.981473,116.341012,0,118,39798.3992708333,2008-12-16,09:34:57
39.981451,116.34089,0,116,39798.3993287037,2008-12-16,09:35:02
39.981422,116.340806,0,114,39798.3993865741,2008-12-16,09:35:07
39.981394,116.340755,0,107,39798.3994444444,2008-12-16,09:35:12
39.98136,116.340687,0,100,39798.3995023148,2008-12-16,09:35:17
39.981256,116.340619,0,93,39798.3995601852,2008-12-16,09:35:22
39.981239,116.340564,0,86,39798.3996180556,2008-12-16,09:35:27
39.981235,116.340507,0,79,39798.3996759259,2008-12-16,09:35:32
39.981312,116.340362,0,82,39798.3997337963,2008-12-16,09:35:37
39.981407,116.340226,0,88,39798.3997916667,2008-12-16,09:35:42
39.981425,116.340092,0,97,39798.399849537,2008-12-16,09:35:47
39.981451,116.340032,0,81,39798.3999074074,2008-12-16,09:35:52
39.981427,116.339929,0,82,39798.3999652778,2008-12-16,09:35:57
39.981323,116.339833,0,87,39798.4000231481,2008-12-16,09:36:02
39.981256,116.339743,0,94,39798.4000810185,2008-12-16,09:36:07
39.981184,116.339659,0,95,39798.4001388889,2008-12-16,09:36:12
39.981215,116.339586,0,96,39798.4001967593,2008-12-16,09:36:17
39.981297,116.339473,0,98,39798.4002546296,2008-12-16,09:36:22
39.981383,116.339331,0,104,39798.4003125,2008-12-16,09:36:27
39.981397,116.339233,0,106,39798.4003703704,2008-12-16,09:36:32
39.981399,116.339125,0,108,39798.4004282407,2008-12-16,09:36:37
39.981363,116.339049,0,110,39798.4004861111,2008-12-16,09:36:42
39.981387,116.338941,0,107,39798.4005439815,2008-12-16,09:36:47
39.981407,116.338838,0,110,39798.4006018518,2008-12-16,09:36:52
39.9814,116.338733,0,112,39798.4006597222,2008-12-16,09:36:57
39.981405,116.338631,0,113,39798.4007175926,2008-12-16,09:37:02
39.981385,116.338593,0,114,39798.400775463,2008-12-16,09:37:07
39.981349,116.338536,0,108,39798.4008333333,2008-12-16,09:37:12
39.981347,116.338467,0,106,39798.4008912037,2008-12-16,09:37:17
39.98132,116.338441,0,100,39798.4009490741,2008-12-16,09:37:22
39.981267,116.338531,0,88,39798.4010069444,2008-12-16,09:37:27
39.981238,116.338679,0,80,39798.4010648148,2008-12-16,09:37:32
39.981139,116.338785,0,64,39798.4011226852,2008-12-16,09:37:37
39.981155,116.33888,0,44,39798.4011805556,2008-12-16,09:37:42
39.981153,116.338975,0,22,39798.4012384259,2008-12-16,09:37:47
39.981121,116.339018,0,8,39798.4012962963,2008-12-16,09:37:52
39.981046,116.339097,0,-6,39798.4013541667,2008-12-16,09:37:57
39.981011,116.339092,0,-17,39798.401412037,2008-12-16,09:38:02
39.981007,116.339126,0,-28,39798.4014699074,2008-12-16,09:38:07
39.980997,116.339139,0,-39,39798.4015277778,2008-12-16,09:38:12
39.980978,116.339142,0,-51,39798.4015856481,2008-12-16,09:38:17
39.980995,116.339181,0,-62,39798.4016435185,2008-12-16,09:38:22
39.981041,116.339159,0,-73,39798.4017013889,2008-12-16,09:38:27
39.981043,116.339042,0,-83,39798.4017592593,2008-12-16,09:38:32
39.981043,116.339042,0,-83,39798.4017939815,2008-12-16,09:38:35
39.981041,116.339045,0,-85,39798.4018171296,2008-12-16,09:38:37
39.981005,116.339041,0,-85,39798.401875,2008-12-16,09:38:42
39.980996,116.339049,0,-81,39798.4019328704,2008-12-16,09:38:47
39.981006,116.339054,0,-77,39798.4019907407,2008-12-16,09:38:52
39.981041,116.339062,0,-71,39798.4020486111,2008-12-16,09:38:57
39.981071,116.339062,0,-65,39798.4021064815,2008-12-16,09:39:02
39.981074,116.339009,0,-59,39798.4021643519,2008-12-16,09:39:07
39.981114,116.339021,0,-51,39798.4022222222,2008-12-16,09:39:12
39.981104,116.339017,0,-43,39798.4022800926,2008-12-16,09:39:17
39.981093,116.33901,0,-40,39798.402337963,2008-12-16,09:39:22
39.981071,116.339009,0,-35,39798.4023958333,2008-12-16,09:39:27
39.981187,116.338863,0,-35,39798.4024537037,2008-12-16,09:39:32
39.981241,116.338759,0,-36,39798.4025115741,2008-12-16,09:39:37
39.98127,116.338761,0,-33,39798.4025694444,2008-12-16,09:39:42
39.981338,116.338742,0,-30,39798.4026273148,2008-12-16,09:39:47
39.981388,116.338828,0,-26,39798.4026851852,2008-12-16,09:39:52
39.981407,116.33883,0,-24,39798.4027430556,2008-12-16,09:39:57
39.981429,116.338837,0,-27,39798.4028009259,2008-12-16,09:40:02
39.981455,116.338847,0,-33,39798.4028587963,2008-12-16,09:40:07
39.981484,116.338939,0,-36,39798.4029166667,2008-12-16,09:40:12
39.981477,116.339039,0,-38,39798.402974537,2008-12-16,09:40:17
39.981403,116.339144,0,-39,39798.4030324074,2008-12-16,09:40:22
39.981279,116.339252,0,-41,39798.4030902778,2008-12-16,09:40:27
39.981172,116.339409,0,-42,39798.4031481481,2008-12-16,09:40:32
39.981086,116.339579,0,-42,39798.4032060185,2008-12-16,09:40:37
39.98091,116.339717,0,-41,39798.4032638889,2008-12-16,09:40:42
39.980775,116.339851,0,-37,39798.4033217593,2008-12-16,09:40:47
39.98061,116.340205,0,-33,39798.4034953704,2008-12-16,09:41:02
39.980579,116.340577,0,-28,39798.4035532407,2008-12-16,09:41:07
39.980582,116.34083,0,-24,39798.4036111111,2008-12-16,09:41:12
39.980439,116.341129,0,-19,39798.4036689815,2008-12-16,09:41:17
39.980359,116.341405,0,-15,39798.4037268519,2008-12-16,09:41:22
39.980347,116.341067,0,-8,39798.403900463,2008-12-16,09:41:37
39.980205,116.340944,0,-7,39798.4039583333,2008-12-16,09:41:42
39.980748,116.339869,0,-8,39798.4040162037,2008-12-16,09:41:47
39.980755,116.339747,0,-4,39798.4040740741,2008-12-16,09:41:52
39.980827,116.339648,0,0,39798.4041319444,2008-12-16,09:41:57
39.980888,116.339576,0,1,39798.4041898148,2008-12-16,09:42:02
39.980964,116.339556,0,2,39798.4042476852,2008-12-16,09:42:07
39.981076,116.339425,0,2,39798.4043055556,2008-12-16,09:42:12
39.981165,116.339228,0,1,39798.4043634259,2008-12-16,09:42:17
39.981126,116.339193,0,0,39798.4044212963,2008-12-16,09:42:22
39.981045,116.339306,0,-3,39798.4044791667,2008-12-16,09:42:27
39.981034,116.339443,0,-7,39798.404537037,2008-12-16,09:42:32
39.981048,116.339553,0,-11,39798.4045949074,2008-12-16,09:42:37
39.981046,116.339615,0,-16,39798.4046527778,2008-12-16,09:42:42
39.981054,116.339665,0,-23,39798.4047106481,2008-12-16,09:42:47
39.981071,116.339694,0,-31,39798.4047685185,2008-12-16,09:42:52
39.981068,116.33975,0,-40,39798.4048263889,2008-12-16,09:42:57
39.981107,116.339854,0,-49,39798.4048842593,2008-12-16,09:43:02
39.981127,116.339999,0,-60,39798.4049421296,2008-12-16,09:43:07
39.981171,116.340063,0,-71,39798.405,2008-12-16,09:43:12
39.981171,116.340063,0,-71,39798.4050347222,2008-12-16,09:43:15
39.981169,116.340066,0,-79,39798.4050578704,2008-12-16,09:43:17
39.98118,116.34019,0,-88,39798.4051157407,2008-12-16,09:43:22
39.981154,116.340348,0,-97,39798.4051736111,2008-12-16,09:43:27
39.981104,116.34039,0,-107,39798.4052314815,2008-12-16,09:43:32
39.981114,116.340389,0,-114,39798.4052893519,2008-12-16,09:43:37
39.981108,116.340475,0,-122,39798.4053472222,2008-12-16,09:43:42
39.981066,116.340544,0,-131,39798.4054050926,2008-12-16,09:43:47
39.981096,116.340644,0,-137,39798.405462963,2008-12-16,09:43:52
39.981114,116.340775,0,-143,39798.4055208333,2008-12-16,09:43:57
39.981163,116.340834,0,-151,39798.4055787037,2008-12-16,09:44:02
39.981163,116.340834,0,-151,39798.4056134259,2008-12-16,09:44:05
39.981167,116.340839,0,-159,39798.4056365741,2008-12-16,09:44:07
39.981151,116.340793,0,-165,39798.4056944444,2008-12-16,09:44:12
39.981086,116.340704,0,-171,39798.4057523148,2008-12-16,09:44:17
39.981068,116.340667,0,-178,39798.4058101852,2008-12-16,09:44:22
39.981091,116.340667,0,-186,39798.4058680556,2008-12-16,09:44:27
39.981103,116.340575,0,-192,39798.4059259259,2008-12-16,09:44:32
39.981141,116.340579,0,-199,39798.4059837963,2008-12-16,09:44:37
39.981209,116.340587,0,-208,39798.4060416667,2008-12-16,09:44:42
39.981243,116.340607,0,-214,39798.406099537,2008-12-16,09:44:47
39.981263,116.340649,0,-220,39798.4061574074,2008-12-16,09:44:52
39.981267,116.340712,0,-227,39798.4062152778,2008-12-16,09:44:57
39.980977,116.340957,0,-234,39798.4062731481,2008-12-16,09:45:02
39.980955,116.341154,0,-242,39798.4063310185,2008-12-16,09:45:07
39.980976,116.341323,0,-251,39798.4063888889,2008-12-16,09:45:12
39.981012,116.341542,0,-257,39798.4064467593,2008-12-16,09:45:17
39.980925,116.341775,0,-262,39798.4065046296,2008-12-16,09:45:22
39.980784,116.342048,0,-268,39798.4065625,2008-12-16,09:45:27
39.980578,116.342282,0,-273,39798.4066203704,2008-12-16,09:45:32
39.980333,116.342511,0,-278,39798.4066782407,2008-12-16,09:45:37
39.980204,116.342846,0,-283,39798.4067361111,2008-12-16,09:45:42
39.982044,116.336765,0,-1393,39798.4268171296,2008-12-16,10:14:37
39.982016,116.336646,0,-1551,39798.426875,2008-12-16,10:14:42
39.981936,116.337172,0,-21,39798.4269328704,2008-12-16,10:14:47
39.982225,116.337918,0,-254,39798.4269907407,2008-12-16,10:14:52
39.982402,116.338125,0,-48,39798.4270486111,2008-12-16,10:14:57
39.982557,116.33828,0,69,39798.4271064815,2008-12-16,10:15:02
39.982663,116.338291,0,88,39798.4271643519,2008-12-16,10:15:07
39.982756,116.338328,0,118,39798.4272222222,2008-12-16,10:15:12
39.98284,116.338402,0,193,39798.4272800926,2008-12-16,10:15:17
39.98293,116.338425,0,225,39798.427337963,2008-12-16,10:15:22
39.982865,116.338357,0,223,39798.4273958333,2008-12-16,10:15:27
39.982934,116.338356,0,210,39798.4274537037,2008-12-16,10:15:32
39.982925,116.338344,0,207,39798.4275115741,2008-12-16,10:15:37
39.982795,116.338303,0,167,39798.4275694444,2008-12-16,10:15:42
39.982787,116.338292,0,162,39798.4276273148,2008-12-16,10:15:47
39.982785,116.338286,0,164,39798.4276851852,2008-12-16,10:15:52
39.982784,116.338288,0,164,39798.4277430556,2008-12-16,10:15:57
39.982784,116.338288,0,164,39798.4277777778,2008-12-16,10:16:00
39.982783,116.33829,0,165,39798.4278009259,2008-12-16,10:16:02
39.982748,116.338314,0,161,39798.4278587963,2008-12-16,10:16:07
39.982746,116.338324,0,162,39798.4279166667,2008-12-16,10:16:12
39.982711,116.338323,0,160,39798.427974537,2008-12-16,10:16:17
39.982678,116.338332,0,156,39798.4280324074,2008-12-16,10:16:22
39.982672,116.338328,0,151,39798.4280902778,2008-12-16,10:16:27
39.982672,116.338325,0,149,39798.4281481481,2008-12-16,10:16:32
39.982672,116.338325,0,149,39798.4281828704,2008-12-16,10:16:35
39.98267,116.338327,0,149,39798.4282060185,2008-12-16,10:16:37
39.982637,116.33834,0,149,39798.4282638889,2008-12-16,10:16:42
39.982594,116.338355,0,147,39798.4283217593,2008-12-16,10:16:47
39.982566,116.338341,0,146,39798.4283796296,2008-12-16,10:16:52
39.982482,116.338404,0,148,39798.4284375,2008-12-16,10:16:57
39.982417,116.338427,0,157,39798.4284953704,2008-12-16,10:17:02
39.98231,116.338451,0,183,39798.4285532407,2008-12-16,10:17:07
39.982232,116.33846,0,203,39798.4286111111,2008-12-16,10:17:12
39.982177,116.33846,0,213,39798.4286689815,2008-12-16,10:17:17
39.982146,116.338457,0,230,39798.4287268519,2008-12-16,10:17:22
39.982115,116.338421,0,236,39798.4287847222,2008-12-16,10:17:27
39.982072,116.338383,0,244,39798.4288425926,2008-12-16,10:17:32
39.982039,116.338362,0,244,39798.428900463,2008-12-16,10:17:37
39.982006,116.338333,0,236,39798.4289583333,2008-12-16,10:17:42
39.981988,116.338352,0,234,39798.4290162037,2008-12-16,10:17:47
39.981976,116.338358,0,233,39798.4290740741,2008-12-16,10:17:52
39.981964,116.33835,0,233,39798.4291319444,2008-12-16,10:17:57
39.981972,116.338338,0,233,39798.4291898148,2008-12-16,10:18:02
39.981993,116.3384,0,237,39798.4292476852,2008-12-16,10:18:07
39.981945,116.338436,0,247,39798.4293055556,2008-12-16,10:18:12
39.981931,116.338397,0,257,39798.4293634259,2008-12-16,10:18:17
39.981917,116.338391,0,261,39798.4294212963,2008-12-16,10:18:22
39.981913,116.338448,0,259,39798.4294791667,2008-12-16,10:18:27
39.981913,116.338501,0,246,39798.429537037,2008-12-16,10:18:32
39.981922,116.338593,0,238,39798.4295949074,2008-12-16,10:18:37
39.981954,116.338674,0,222,39798.4296527778,2008-12-16,10:18:42
39.981989,116.338705,0,214,39798.4297106481,2008-12-16,10:18:47
39.982017,116.338774,0,201,39798.4297685185,2008-12-16,10:18:52
39.982091,116.338859,0,190,39798.4298263889,2008-12-16,10:18:57
39.982117,116.338972,0,188,39798.4298842593,2008-12-16,10:19:02
39.982124,116.339072,0,200,39798.4299421296,2008-12-16,10:19:07
39.982144,116.339208,0,223,39798.43,2008-12-16,10:19:12
39.982141,116.339295,0,233,39798.4300578704,2008-12-16,10:19:17
39.982099,116.339365,0,218,39798.4301157407,2008-12-16,10:19:22
39.982065,116.339433,0,216,39798.4301736111,2008-12-16,10:19:27
39.982108,116.339483,0,214,39798.4302314815,2008-12-16,10:19:32
39.982119,116.339548,0,212,39798.4302893518,2008-12-16,10:19:37
39.982095,116.339597,0,203,39798.4303472222,2008-12-16,10:19:42
39.982027,116.339685,0,198,39798.4304050926,2008-12-16,10:19:47
39.982024,116.339762,0,199,39798.430462963,2008-12-16,10:19:52
39.982045,116.33989,0,202,39798.4305208333,2008-12-16,10:19:57
39.981959,116.339981,0,212,39798.4305787037,2008-12-16,10:20:02
39.981885,116.340024,0,220,39798.4306365741,2008-12-16,10:20:07
39.981905,116.340063,0,219,39798.4306944444,2008-12-16,10:20:12
39.981917,116.340158,0,223,39798.4307523148,2008-12-16,10:20:17
39.981928,116.34026,0,226,39798.4308101852,2008-12-16,10:20:22
39.981947,116.340366,0,220,39798.4308680556,2008-12-16,10:20:27
39.981962,116.34045,0,217,39798.4309259259,2008-12-16,10:20:32
39.981993,116.340538,0,218,39798.4309837963,2008-12-16,10:20:37
39.982023,116.340632,0,221,39798.4310416667,2008-12-16,10:20:42
39.982037,116.340725,0,225,39798.431099537,2008-12-16,10:20:47
39.982046,116.340847,0,231,39798.4311574074,2008-12-16,10:20:52
39.981988,116.340938,0,209,39798.4312152778,2008-12-16,10:20:57
39.981947,116.341039,0,204,39798.4312731481,2008-12-16,10:21:02
39.981943,116.341127,0,204,39798.4313310185,2008-12-16,10:21:07
39.981927,116.341238,0,201,39798.4313888889,2008-12-16,10:21:12
39.981915,116.341327,0,213,39798.4314467593,2008-12-16,10:21:17
39.981905,116.341386,0,217,39798.4315046296,2008-12-16,10:21:22
39.9819,116.341474,0,211,39798.4315625,2008-12-16,10:21:27
39.9819,116.341572,0,211,39798.4316203704,2008-12-16,10:21:32
39.981906,116.341628,0,204,39798.4316782407,2008-12-16,10:21:37
39.981905,116.341694,0,205,39798.4317361111,2008-12-16,10:21:42
39.981898,116.341784,0,198,39798.4317939815,2008-12-16,10:21:47
39.981862,116.341857,0,192,39798.4318518518,2008-12-16,10:21:52
39.981868,116.341953,0,181,39798.4319097222,2008-12-16,10:21:57
39.981892,116.342035,0,174,39798.4319675926,2008-12-16,10:22:02
39.98197,116.342083,0,175,39798.432025463,2008-12-16,10:22:07
39.982092,116.342204,0,177,39798.4320833333,2008-12-16,10:22:12
39.982148,116.342282,0,172,39798.4321412037,2008-12-16,10:22:17
39.982155,116.342343,0,183,39798.4321990741,2008-12-16,10:22:22
39.982145,116.342417,0,197,39798.4322569444,2008-12-16,10:22:27
39.98219,116.342453,0,205,39798.4323148148,2008-12-16,10:22:32
39.98221,116.342492,0,212,39798.4323726852,2008-12-16,10:22:37
39.98221,116.342492,0,212,39798.4324074074,2008-12-16,10:22:40
39.982209,116.342488,0,211,39798.4324305556,2008-12-16,10:22:42
39.982178,116.342546,0,214,39798.4324884259,2008-12-16,10:22:47
39.982163,116.342586,0,216,39798.4325462963,2008-12-16,10:22:52
39.981645,116.342085,0,250,39798.432662037,2008-12-16,10:23:02
39.981617,116.341657,0,337,39798.4327199074,2008-12-16,10:23:07
39.98162,116.341666,0,330,39798.4327777778,2008-12-16,10:23:12
39.981534,116.342446,0,363,39798.4335300926,2008-12-16,10:24:17
39.981406,116.343,0,253,39798.433587963,2008-12-16,10:24:22
39.981514,116.343073,0,244,39798.4336458333,2008-12-16,10:24:27
39.981543,116.343112,0,237,39798.4337037037,2008-12-16,10:24:32
39.981624,116.343171,0,235,39798.4337615741,2008-12-16,10:24:37
39.981784,116.343209,0,226,39798.4338194444,2008-12-16,10:24:42
39.981876,116.343213,0,243,39798.4338773148,2008-12-16,10:24:47
39.981936,116.343251,0,259,39798.4339351852,2008-12-16,10:24:52
39.981984,116.343368,0,258,39798.4339930556,2008-12-16,10:24:57
39.982024,116.343441,0,253,39798.4340509259,2008-12-16,10:25:02
39.981997,116.343535,0,256,39798.4341087963,2008-12-16,10:25:07
39.982023,116.343653,0,252,39798.4341666667,2008-12-16,10:25:12
39.981996,116.343753,0,247,39798.434224537,2008-12-16,10:25:17
39.981952,116.343836,0,241,39798.4342824074,2008-12-16,10:25:22
39.981948,116.343907,0,239,39798.4343402778,2008-12-16,10:25:27
39.981948,116.343958,0,236,39798.4343981481,2008-12-16,10:25:32
39.981943,116.344031,0,234,39798.4344560185,2008-12-16,10:25:37
39.981977,116.344112,0,231,39798.4345138889,2008-12-16,10:25:42
39.981975,116.344231,0,221,39798.4345717593,2008-12-16,10:25:47
39.981986,116.344288,0,222,39798.4346296296,2008-12-16,10:25:52
39.981965,116.344337,0,219,39798.4346875,2008-12-16,10:25:57
39.981954,116.34441,0,217,39798.4347453704,2008-12-16,10:26:02
39.981939,116.344552,0,207,39798.4348032407,2008-12-16,10:26:07
39.981904,116.344638,0,200,39798.4348611111,2008-12-16,10:26:12
39.981932,116.344698,0,201,39798.4349189815,2008-12-16,10:26:17
39.981907,116.344766,0,206,39798.4349768519,2008-12-16,10:26:22
39.981878,116.344818,0,206,39798.4350347222,2008-12-16,10:26:27
39.981902,116.34489,0,211,39798.4350925926,2008-12-16,10:26:32
39.981909,116.344938,0,215,39798.435150463,2008-12-16,10:26:37
39.981898,116.344959,0,220,39798.4352083333,2008-12-16,10:26:42
39.981849,116.344944,0,227,39798.4352662037,2008-12-16,10:26:47
39.981711,116.344926,0,237,39798.4353240741,2008-12-16,10:26:52
39.981592,116.345033,0,244,39798.4353819444,2008-12-16,10:26:57
39.981532,116.345153,0,250,39798.4354398148,2008-12-16,10:27:02
39.981488,116.345278,0,244,39798.4354976852,2008-12-16,10:27:07
39.981435,116.345413,0,236,39798.4355555556,2008-12-16,10:27:12
39.981419,116.345502,0,229,39798.4356134259,2008-12-16,10:27:17
39.981415,116.345558,0,228,39798.4356712963,2008-12-16,10:27:22
39.981355,116.345587,0,231,39798.4357291667,2008-12-16,10:27:27
39.981275,116.34558,0,229,39798.435787037,2008-12-16,10:27:32
39.981199,116.345552,0,227,39798.4358449074,2008-12-16,10:27:37
39.981163,116.345604,0,236,39798.4359027778,2008-12-16,10:27:42
39.981137,116.3457,0,241,39798.4359606481,2008-12-16,10:27:47
39.981098,116.345809,0,241,39798.4360185185,2008-12-16,10:27:52
39.981006,116.345877,0,239,39798.4360763889,2008-12-16,10:27:57
39.980929,116.345881,0,242,39798.4361342593,2008-12-16,10:28:02
39.980913,116.345894,0,241,39798.4361921296,2008-12-16,10:28:07
39.980865,116.345968,0,242,39798.43625,2008-12-16,10:28:12
39.980776,116.346043,0,236,39798.4363078704,2008-12-16,10:28:17
39.980738,116.346122,0,236,39798.4363657407,2008-12-16,10:28:22
39.980669,116.346191,0,237,39798.4364236111,2008-12-16,10:28:27
39.980565,116.34626,0,232,39798.4364814815,2008-12-16,10:28:32
39.980535,116.346251,0,237,39798.4365393519,2008-12-16,10:28:37
39.980496,116.346278,0,243,39798.4365972222,2008-12-16,10:28:42
39.980361,116.346059,0,190,39798.4441782407,2008-12-16,10:39:37
39.98048,116.346001,0,173,39798.4442361111,2008-12-16,10:39:42
39.980582,116.345992,0,143,39798.4442939815,2008-12-16,10:39:47
39.980681,116.345937,0,132,39798.4443518519,2008-12-16,10:39:52
39.980752,116.345867,0,133,39798.4444097222,2008-12-16,10:39:57
39.980757,116.345737,0,179,39798.4444675926,2008-12-16,10:40:02
39.980854,116.345665,0,188,39798.444525463,2008-12-16,10:40:07
39.980956,116.345649,0,202,39798.4445833333,2008-12-16,10:40:12
39.981036,116.345625,0,202,39798.4446412037,2008-12-16,10:40:17
39.981114,116.345714,0,221,39798.4446990741,2008-12-16,10:40:22
39.981192,116.345861,0,223,39798.4447569444,2008-12-16,10:40:27
39.981258,116.345902,0,207,39798.4448148148,2008-12-16,10:40:32
39.981321,116.345933,0,203,39798.4448726852,2008-12-16,10:40:37
39.981384,116.345951,0,212,39798.4449305556,2008-12-16,10:40:42
39.981436,116.345858,0,213,39798.4449884259,2008-12-16,10:40:47
39.981489,116.345824,0,218,39798.4450462963,2008-12-16,10:40:52
39.98151,116.345833,0,228,39798.4451041667,2008-12-16,10:40:57
39.981588,116.345858,0,243,39798.445162037,2008-12-16,10:41:02
39.981567,116.345859,0,256,39798.4452199074,2008-12-16,10:41:07
39.981658,116.345841,0,263,39798.4452777778,2008-12-16,10:41:12
39.981839,116.345804,0,268,39798.4453356481,2008-12-16,10:41:17
39.982013,116.345674,0,263,39798.4453935185,2008-12-16,10:41:22
39.982069,116.345618,0,259,39798.4454513889,2008-12-16,10:41:27
39.982047,116.345638,0,252,39798.4455092593,2008-12-16,10:41:32
39.981981,116.345688,0,239,39798.4455671296,2008-12-16,10:41:37
39.981925,116.345794,0,233,39798.445625,2008-12-16,10:41:42
39.981875,116.345816,0,223,39798.4456828704,2008-12-16,10:41:47
39.981814,116.345916,0,215,39798.4457407407,2008-12-16,10:41:52
39.98192,116.345945,0,203,39798.4457986111,2008-12-16,10:41:57
39.981954,116.345882,0,196,39798.4458564815,2008-12-16,10:42:02
39.981788,116.345924,0,166,39798.4459143518,2008-12-16,10:42:07
39.981696,116.345964,0,188,39798.4459722222,2008-12-16,10:42:12
39.981629,116.345938,0,188,39798.4460300926,2008-12-16,10:42:17
39.981646,116.345923,0,188,39798.446087963,2008-12-16,10:42:22
39.981614,116.346001,0,190,39798.4461458333,2008-12-16,10:42:27
39.981558,116.34611,0,193,39798.4462037037,2008-12-16,10:42:32
39.981497,116.346193,0,198,39798.4462615741,2008-12-16,10:42:37
39.981478,116.346187,0,203,39798.4463194444,2008-12-16,10:42:42
39.981447,116.346208,0,211,39798.4463773148,2008-12-16,10:42:47
39.981449,116.346231,0,220,39798.4464351852,2008-12-16,10:42:52
39.981524,116.346166,0,231,39798.4464930556,2008-12-16,10:42:57
39.981619,116.346058,0,243,39798.4465509259,2008-12-16,10:43:02
39.981674,116.346003,0,255,39798.4466087963,2008-12-16,10:43:07
39.981711,116.345977,0,266,39798.4466666667,2008-12-16,10:43:12
39.981755,116.345947,0,279,39798.446724537,2008-12-16,10:43:17
39.981753,116.346115,0,291,39798.4467824074,2008-12-16,10:43:22
39.981751,116.346305,0,308,39798.4468402778,2008-12-16,10:43:27
39.98175,116.346485,0,320,39798.4468981481,2008-12-16,10:43:32
39.981733,116.346542,0,331,39798.4469560185,2008-12-16,10:43:37
39.981795,116.346394,0,339,39798.4470138889,2008-12-16,10:43:42
39.981861,116.346373,0,347,39798.4470717593,2008-12-16,10:43:47
39.981886,116.346384,0,351,39798.4471296296,2008-12-16,10:43:52
39.981933,116.346386,0,350,39798.4471875,2008-12-16,10:43:57
39.981988,116.346443,0,358,39798.4472453704,2008-12-16,10:44:02
39.982037,116.346529,0,380,39798.4473032407,2008-12-16,10:44:07
39.982003,116.346447,0,323,39798.4473611111,2008-12-16,10:44:12
39.982007,116.346433,0,314,39798.4474189815,2008-12-16,10:44:17
39.981894,116.346333,0,253,39798.4474768518,2008-12-16,10:44:22
39.981912,116.346361,0,237,39798.4475347222,2008-12-16,10:44:27
39.981874,116.346341,0,211,39798.4475925926,2008-12-16,10:44:32
39.981812,116.346299,0,191,39798.447650463,2008-12-16,10:44:37
39.981813,116.346258,0,192,39798.4477083333,2008-12-16,10:44:42
39.981862,116.346241,0,174,39798.4477662037,2008-12-16,10:44:47
39.981889,116.34627,0,167,39798.4478240741,2008-12-16,10:44:52
39.98196,116.346224,0,159,39798.4478819444,2008-12-16,10:44:57
39.981981,116.346199,0,155,39798.4479398148,2008-12-16,10:45:02
39.981981,116.346199,0,155,39798.447974537,2008-12-16,10:45:05
39.981979,116.346194,0,156,39798.4479976852,2008-12-16,10:45:07
39.98197,116.346225,0,159,39798.4480555556,2008-12-16,10:45:12
39.981888,116.346293,0,162,39798.4481134259,2008-12-16,10:45:17
39.981849,116.346326,0,159,39798.4481712963,2008-12-16,10:45:22
39.981832,116.346309,0,159,39798.4482291667,2008-12-16,10:45:27
39.981834,116.346307,0,159,39798.448287037,2008-12-16,10:45:32
39.981834,116.346307,0,159,39798.4483217593,2008-12-16,10:45:35
39.981837,116.346301,0,159,39798.4483449074,2008-12-16,10:45:37
39.981859,116.346306,0,161,39798.4484027778,2008-12-16,10:45:42
39.981877,116.346326,0,163,39798.4484606481,2008-12-16,10:45:47
39.981848,116.346352,0,164,39798.4485185185,2008-12-16,10:45:52
39.981777,116.346379,0,165,39798.4485763889,2008-12-16,10:45:57
39.981751,116.346373,0,167,39798.4486342593,2008-12-16,10:46:02
39.981722,116.346396,0,170,39798.4486921296,2008-12-16,10:46:07
39.981674,116.34641,0,173,39798.44875,2008-12-16,10:46:12
39.981628,116.346425,0,174,39798.4488078704,2008-12-16,10:46:17
39.981607,116.345857,0,163,39798.4488657407,2008-12-16,10:46:22
39.981552,116.345745,0,159,39798.4489236111,2008-12-16,10:46:27
39.981431,116.345757,0,158,39798.4489814815,2008-12-16,10:46:32
39.981127,116.345764,0,155,39798.4490393519,2008-12-16,10:46:37
39.983078,116.341467,0,135,39798.4494444444,2008-12-16,10:47:12
39.982481,116.345635,0,274,39798.4495023148,2008-12-16,10:47:17
39.982339,116.345489,0,262,39798.4495601852,2008-12-16,10:47:22
39.982443,116.34526,0,133,39798.4496759259,2008-12-16,10:47:32
39.982273,116.345431,0,132,39798.4497337963,2008-12-16,10:47:37
39.982145,116.345653,0,135,39798.4497916667,2008-12-16,10:47:42
39.98211,116.345779,0,130,39798.449849537,2008-12-16,10:47:47
39.982151,116.345784,0,122,39798.4499074074,2008-12-16,10:47:52
39.982134,116.3458,0,117,39798.4499652778,2008-12-16,10:47:57
39.982132,116.34583,0,111,39798.4500231481,2008-12-16,10:48:02
39.982174,116.345819,0,106,39798.4500810185,2008-12-16,10:48:07
39.982188,116.345892,0,101,39798.4501388889,2008-12-16,10:48:12
39.982126,116.346038,0,93,39798.4501967593,2008-12-16,10:48:17
39.982113,116.346194,0,82,39798.4502546296,2008-12-16,10:48:22
39.982199,116.346335,0,74,39798.4503125,2008-12-16,10:48:27
39.982323,116.346478,0,67,39798.4503703704,2008-12-16,10:48:32
39.982473,116.346653,0,52,39798.4504282407,2008-12-16,10:48:37
39.982615,116.346835,0,45,39798.4504861111,2008-12-16,10:48:42
39.982745,116.34697,0,40,39798.4505439815,2008-12-16,10:48:47
39.982642,116.346993,0,30,39798.4506018519,2008-12-16,10:48:52
39.982406,116.346943,0,20,39798.4506597222,2008-12-16,10:48:57
39.982142,116.346916,0,-310,39798.4514699074,2008-12-16,10:50:07
39.981922,116.346285,0,-5,39798.4515277778,2008-12-16,10:50:12
39.981843,116.346215,0,2,39798.4515856481,2008-12-16,10:50:17
39.981833,116.346131,0,41,39798.4516435185,2008-12-16,10:50:22
39.981844,116.346079,0,71,39798.4517013889,2008-12-16,10:50:27
39.981809,116.345933,0,131,39798.4517592593,2008-12-16,10:50:32
39.981796,116.345936,0,126,39798.4518171296,2008-12-16,10:50:37
39.981826,116.345981,0,116,39798.451875,2008-12-16,10:50:42
39.981877,116.345994,0,83,39798.4519328704,2008-12-16,10:50:47
39.981919,116.346034,0,75,39798.4519907407,2008-12-16,10:50:52
39.981988,116.346086,0,79,39798.4520486111,2008-12-16,10:50:57
39.982057,116.346118,0,78,39798.4521064815,2008-12-16,10:51:02
39.982117,116.346205,0,76,39798.4521643519,2008-12-16,10:51:07
39.982136,116.346317,0,68,39798.4522222222,2008-12-16,10:51:12
39.982102,116.346426,0,56,39798.4522800926,2008-12-16,10:51:17
39.982104,116.346562,0,45,39798.452337963,2008-12-16,10:51:22
39.982164,116.346609,0,26,39798.4523958333,2008-12-16,10:51:27
39.982015,116.34649,0,9,39798.4524537037,2008-12-16,10:51:32
39.98185,116.346315,0,-1,39798.4525115741,2008-12-16,10:51:37
39.981868,116.346629,0,18,39798.455462963,2008-12-16,10:55:52
39.981863,116.346684,0,5,39798.4555208333,2008-12-16,10:55:57
39.981877,116.346694,0,-5,39798.4555787037,2008-12-16,10:56:02
39.981891,116.346659,0,-8,39798.4556365741,2008-12-16,10:56:07
39.981865,116.34661,0,-12,39798.4556944444,2008-12-16,10:56:12
39.981811,116.346543,0,-17,39798.4557523148,2008-12-16,10:56:17
39.981741,116.346493,0,-17,39798.4558101852,2008-12-16,10:56:22
39.981673,116.346463,0,-15,39798.4558680556,2008-12-16,10:56:27
39.981646,116.346436,0,-11,39798.4559259259,2008-12-16,10:56:32
39.981637,116.346369,0,-7,39798.4559837963,2008-12-16,10:56:37
39.981633,116.346336,0,-4,39798.4560416667,2008-12-16,10:56:42
39.981614,116.346307,0,1,39798.456099537,2008-12-16,10:56:47
39.981613,116.346288,0,2,39798.4561574074,2008-12-16,10:56:52
39.98162,116.346267,0,3,39798.4562152778,2008-12-16,10:56:57
39.981631,116.346215,0,5,39798.4562731481,2008-12-16,10:57:02
39.981612,116.346258,0,9,39798.4563310185,2008-12-16,10:57:07
39.981598,116.346307,0,16,39798.4563888889,2008-12-16,10:57:12
39.981608,116.346327,0,22,39798.4564467593,2008-12-16,10:57:17
39.981611,116.346313,0,26,39798.4565046296,2008-12-16,10:57:22
39.981612,116.346281,0,31,39798.4565625,2008-12-16,10:57:27
39.981618,116.346315,0,39,39798.4566203704,2008-12-16,10:57:32
39.981648,116.346346,0,44,39798.4566782407,2008-12-16,10:57:37
39.981647,116.346325,0,45,39798.4567361111,2008-12-16,10:57:42
39.981636,116.346324,0,47,39798.4567939815,2008-12-16,10:57:47
39.981585,116.346323,0,48,39798.4568518519,2008-12-16,10:57:52
39.981583,116.346342,0,49,39798.4569097222,2008-12-16,10:57:57
39.981631,116.346342,0,54,39798.4569675926,2008-12-16,10:58:02
39.981691,116.346265,0,62,39798.457025463,2008-12-16,10:58:07
39.981758,116.346159,0,74,39798.4570833333,2008-12-16,10:58:12
39.981797,116.34611,0,84,39798.4571412037,2008-12-16,10:58:17
39.981797,116.346119,0,85,39798.4571990741,2008-12-16,10:58:22
39.981797,116.346119,0,85,39798.4572337963,2008-12-16,10:58:25
39.981791,116.346116,0,81,39798.4572569444,2008-12-16,10:58:27
39.981806,116.346089,0,80,39798.4573148148,2008-12-16,10:58:32
39.981806,116.346089,0,80,39798.457349537,2008-12-16,10:58:35
39.981806,116.346093,0,81,39798.4573726852,2008-12-16,10:58:37
39.981865,116.346173,0,84,39798.4574305556,2008-12-16,10:58:42
39.981903,116.346257,0,81,39798.4574884259,2008-12-16,10:58:47
39.981952,116.346232,0,77,39798.4575462963,2008-12-16,10:58:52
39.981948,116.346192,0,67,39798.4576041667,2008-12-16,10:58:57
39.981923,116.346205,0,63,39798.457662037,2008-12-16,10:59:02
39.981908,116.346197,0,59,39798.4577199074,2008-12-16,10:59:07
39.981908,116.346197,0,59,39798.4577546296,2008-12-16,10:59:10
39.981907,116.346189,0,61,39798.4577777778,2008-12-16,10:59:12
39.981808,116.346243,0,58,39798.4578356481,2008-12-16,10:59:17
39.981749,116.346248,0,52,39798.4578935185,2008-12-16,10:59:22
39.981739,116.346252,0,53,39798.4579513889,2008-12-16,10:59:27
39.981739,116.346252,0,53,39798.4579861111,2008-12-16,10:59:30
39.981733,116.346252,0,46,39798.4580092593,2008-12-16,10:59:32
39.981766,116.346243,0,38,39798.4580671296,2008-12-16,10:59:37
39.981799,116.346263,0,31,39798.458125,2008-12-16,10:59:42
39.981805,116.346237,0,29,39798.4581828704,2008-12-16,10:59:47
39.981797,116.346227,0,32,39798.4582407407,2008-12-16,10:59:52
39.981797,116.34618,0,33,39798.4582986111,2008-12-16,10:59:57
39.981831,116.3462,0,37,39798.4583564815,2008-12-16,11:00:02
39.981606,116.346107,0,155,39798.4614814815,2008-12-16,11:04:32
39.981568,116.346005,0,151,39798.4615393518,2008-12-16,11:04:37
39.981535,116.345977,0,144,39798.4615972222,2008-12-16,11:04:42
39.981569,116.345966,0,133,39798.4616550926,2008-12-16,11:04:47
39.981597,116.345955,0,117,39798.461712963,2008-12-16,11:04:52
39.981596,116.34597,0,110,39798.4617708333,2008-12-16,11:04:57
39.981538,116.34607,0,108,39798.4618287037,2008-12-16,11:05:02
39.981616,116.34612,0,110,39798.4618865741,2008-12-16,11:05:07
39.981663,116.346087,0,112,39798.4619444444,2008-12-16,11:05:12
39.981736,116.346119,0,108,39798.4620023148,2008-12-16,11:05:17
39.98179,116.346096,0,106,39798.4620601852,2008-12-16,11:05:22
39.981887,116.34606,0,104,39798.4621180556,2008-12-16,11:05:27
39.982005,116.346025,0,92,39798.4621759259,2008-12-16,11:05:32
39.982054,116.346016,0,76,39798.4622337963,2008-12-16,11:05:37
39.982063,116.346022,0,67,39798.4622916667,2008-12-16,11:05:42
39.982042,116.34606,0,62,39798.462349537,2008-12-16,11:05:47
39.981997,116.346097,0,65,39798.4624074074,2008-12-16,11:05:52
39.981942,116.346157,0,67,39798.4624652778,2008-12-16,11:05:57
39.981874,116.346229,0,65,39798.4625231481,2008-12-16,11:06:02
39.981857,116.346252,0,66,39798.4625810185,2008-12-16,11:06:07
39.981809,116.346255,0,68,39798.4626388889,2008-12-16,11:06:12
39.981792,116.346251,0,69,39798.4626967593,2008-12-16,11:06:17
39.981781,116.346256,0,70,39798.4627546296,2008-12-16,11:06:22
39.981746,116.346265,0,76,39798.4628125,2008-12-16,11:06:27
39.981707,116.346285,0,81,39798.4628703704,2008-12-16,11:06:32
39.981654,116.3463,0,89,39798.4629282407,2008-12-16,11:06:37
39.981649,116.346257,0,95,39798.4629861111,2008-12-16,11:06:42
39.981651,116.346226,0,98,39798.4630439815,2008-12-16,11:06:47
39.981675,116.346204,0,100,39798.4631018518,2008-12-16,11:06:52
39.981674,116.346215,0,104,39798.4631597222,2008-12-16,11:06:57
39.981711,116.346183,0,106,39798.4632175926,2008-12-16,11:07:02
39.981699,116.346204,0,116,39798.463275463,2008-12-16,11:07:07
39.981689,116.346254,0,124,39798.4633333333,2008-12-16,11:07:12
39.981689,116.346254,0,124,39798.4633680556,2008-12-16,11:07:15
39.981683,116.34626,0,127,39798.4633912037,2008-12-16,11:07:17
39.981673,116.34624,0,132,39798.4634490741,2008-12-16,11:07:22
39.981661,116.346246,0,134,39798.4635069444,2008-12-16,11:07:27
39.981661,116.346246,0,134,39798.4635416667,2008-12-16,11:07:30
39.981661,116.34624,0,132,39798.4635648148,2008-12-16,11:07:32
39.981666,116.346187,0,129,39798.4636226852,2008-12-16,11:07:37
39.981663,116.346107,0,126,39798.4636805556,2008-12-16,11:07:42
39.981723,116.3461,0,125,39798.4637384259,2008-12-16,11:07:47
39.981763,116.346157,0,126,39798.4637962963,2008-12-16,11:07:52
39.981779,116.346198,0,128,39798.4638541667,2008-12-16,11:07:57
39.981762,116.346231,0,129,39798.463912037,2008-12-16,11:08:02
39.98176,116.346248,0,128,39798.4639699074,2008-12-16,11:08:07
39.98175,116.346248,0,124,39798.4640277778,2008-12-16,11:08:12
39.981814,116.346233,0,118,39798.4640856481,2008-12-16,11:08:17
39.981573,116.34497,0,114,39798.4642013889,2008-12-16,11:08:27
39.981593,116.344799,0,111,39798.4642592593,2008-12-16,11:08:32
39.981623,116.344763,0,109,39798.4643171296,2008-12-16,11:08:37
39.981668,116.344866,0,78,39798.464375,2008-12-16,11:08:42
39.981731,116.345394,0,-186,39798.4644328704,2008-12-16,11:08:47
39.98166,116.345361,0,-221,39798.4644907407,2008-12-16,11:08:52
39.981622,116.345372,0,-222,39798.4645486111,2008-12-16,11:08:57
39.981615,116.345418,0,-188,39798.4646064815,2008-12-16,11:09:02
39.981622,116.345463,0,-170,39798.4646643519,2008-12-16,11:09:07
39.981624,116.345549,0,-152,39798.4647222222,2008-12-16,11:09:12
39.981641,116.345639,0,-111,39798.4647800926,2008-12-16,11:09:17
39.981634,116.345692,0,-78,39798.464837963,2008-12-16,11:09:22
39.981638,116.345753,0,-53,39798.4648958333,2008-12-16,11:09:27
39.98164,116.345771,0,-47,39798.4649537037,2008-12-16,11:09:32
39.981666,116.345865,0,-12,39798.4650115741,2008-12-16,11:09:37
39.981698,116.345963,0,17,39798.4650694444,2008-12-16,11:09:42
39.981708,116.346039,0,38,39798.4651273148,2008-12-16,11:09:47
39.981733,116.346085,0,61,39798.4651851852,2008-12-16,11:09:52
39.981734,116.346101,0,65,39798.4652430556,2008-12-16,11:09:57
39.981692,116.346153,0,139,39798.4689467593,2008-12-16,11:15:17
39.98175,116.346471,0,139,39798.4690046296,2008-12-16,11:15:22
39.981759,116.346656,0,143,39798.4690625,2008-12-16,11:15:27
39.98177,116.346718,0,149,39798.4691203704,2008-12-16,11:15:32
39.981819,116.346673,0,157,39798.4691782407,2008-12-16,11:15:37
39.981839,116.346664,0,166,39798.4692361111,2008-12-16,11:15:42
39.981837,116.346676,0,170,39798.4692939815,2008-12-16,11:15:47
39.981834,116.346655,0,172,39798.4693518518,2008-12-16,11:15:52
39.981827,116.346632,0,171,39798.4694097222,2008-12-16,11:15:57
39.981813,116.34666,0,168,39798.4694675926,2008-12-16,11:16:02
39.981793,116.346676,0,163,39798.469525463,2008-12-16,11:16:07
39.981792,116.346694,0,159,39798.4695833333,2008-12-16,11:16:12
39.981792,116.346694,0,159,39798.4696180556,2008-12-16,11:16:15
39.98179,116.346698,0,158,39798.4696412037,2008-12-16,11:16:17
39.981785,116.346717,0,159,39798.4696990741,2008-12-16,11:16:22
39.981776,116.346683,0,161,39798.4697569444,2008-12-16,11:16:27
39.981754,116.346569,0,168,39798.4698148148,2008-12-16,11:16:32
39.981749,116.346487,0,177,39798.4698726852,2008-12-16,11:16:37
39.981749,116.346487,0,177,39798.4699074074,2008-12-16,11:16:40
39.98175,116.346486,0,187,39798.4699305556,2008-12-16,11:16:42
39.981727,116.346401,0,193,39798.4699884259,2008-12-16,11:16:47
39.981694,116.346343,0,199,39798.4700462963,2008-12-16,11:16:52
39.981661,116.346334,0,203,39798.4701041667,2008-12-16,11:16:57
39.981618,116.34632,0,201,39798.470162037,2008-12-16,11:17:02
39.981599,116.346322,0,192,39798.4702199074,2008-12-16,11:17:07
39.981611,116.346327,0,189,39798.4702777778,2008-12-16,11:17:12
39.981647,116.346338,0,185,39798.4703356481,2008-12-16,11:17:17
39.981647,116.346338,0,185,39798.4703703704,2008-12-16,11:17:20
39.981645,116.346331,0,180,39798.4703935185,2008-12-16,11:17:22
39.981634,116.346328,0,176,39798.4704513889,2008-12-16,11:17:27
39.981661,116.346308,0,172,39798.4705092593,2008-12-16,11:17:32
39.981705,116.346372,0,159,39798.4705671296,2008-12-16,11:17:37
39.981783,116.346411,0,142,39798.470625,2008-12-16,11:17:42
39.981799,116.346401,0,121,39798.4706828704,2008-12-16,11:17:47
39.981797,116.346373,0,110,39798.4707407407,2008-12-16,11:17:52
39.981774,116.346327,0,106,39798.4707986111,2008-12-16,11:17:57
39.981737,116.346274,0,108,39798.4708564815,2008-12-16,11:18:02
39.981708,116.346219,0,111,39798.4709143518,2008-12-16,11:18:07
39.981741,116.346195,0,114,39798.4709722222,2008-12-16,11:18:12
39.981771,116.34619,0,116,39798.4710300926,2008-12-16,11:18:17
39.981718,116.346225,0,116,39798.471087963,2008-12-16,11:18:22
39.981731,116.346249,0,119,39798.4711458333,2008-12-16,11:18:27
39.981746,116.346274,0,125,39798.4712037037,2008-12-16,11:18:32
39.98177,116.346296,0,136,39798.4712615741,2008-12-16,11:18:37
39.981837,116.346378,0,148,39798.4713194444,2008-12-16,11:18:42
39.981915,116.346442,0,158,39798.4713773148,2008-12-16,11:18:47
39.981947,116.346513,0,163,39798.4714351852,2008-12-16,11:18:52
39.981968,116.346514,0,165,39798.4714930556,2008-12-16,11:18:57
39.981948,116.346484,0,166,39798.4715509259,2008-12-16,11:19:02
39.98194,116.346439,0,169,39798.4716087963,2008-12-16,11:19:07
39.98192,116.346431,0,169,39798.4716666667,2008-12-16,11:19:12
39.981919,116.346419,0,167,39798.471724537,2008-12-16,11:19:17
39.981896,116.346392,0,165,39798.4717824074,2008-12-16,11:19:22
39.981865,116.346353,0,161,39798.4718402778,2008-12-16,11:19:27
39.981865,116.346363,0,162,39798.4718981481,2008-12-16,11:19:32
39.981812,116.346373,0,162,39798.4719560185,2008-12-16,11:19:37
39.981802,116.34638,0,161,39798.4720138889,2008-12-16,11:19:42
39.981805,116.346389,0,160,39798.4720717593,2008-12-16,11:19:47
39.981837,116.346385,0,163,39798.4721296296,2008-12-16,11:19:52
39.981849,116.346354,0,174,39798.4721875,2008-12-16,11:19:57
39.981877,116.346372,0,181,39798.4722453704,2008-12-16,11:20:02
39.981881,116.346382,0,183,39798.4723032407,2008-12-16,11:20:07
39.981863,116.346389,0,195,39798.4723611111,2008-12-16,11:20:12
39.981863,116.346389,0,195,39798.4723958333,2008-12-16,11:20:15
39.98186,116.346387,0,210,39798.4724189815,2008-12-16,11:20:17
39.981851,116.346389,0,224,39798.4724768519,2008-12-16,11:20:22
39.981854,116.346401,0,235,39798.4725347222,2008-12-16,11:20:27
39.981842,116.346443,0,244,39798.4725925926,2008-12-16,11:20:32
39.981824,116.346491,0,253,39798.472650463,2008-12-16,11:20:37
39.981766,116.346502,0,261,39798.4727083333,2008-12-16,11:20:42
39.981757,116.346532,0,265,39798.4727662037,2008-12-16,11:20:47
39.981766,116.346537,0,267,39798.4728240741,2008-12-16,11:20:52
39.981799,116.346535,0,264,39798.4728819444,2008-12-16,11:20:57
39.981852,116.3465,0,258,39798.4729398148,2008-12-16,11:21:02
39.981843,116.346466,0,252,39798.4729976852,2008-12-16,11:21:07
39.981771,116.346345,0,249,39798.4730555556,2008-12-16,11:21:12
39.981708,116.346276,0,266,39798.4731134259,2008-12-16,11:21:17
39.981676,116.346261,0,271,39798.4731712963,2008-12-16,11:21:22
39.981623,116.346247,0,275,39798.4732291667,2008-12-16,11:21:27
39.981876,116.34624,0,190,39798.4758333333,2008-12-16,11:25:12
39.981934,116.346255,0,176,39798.4758912037,2008-12-16,11:25:17
39.981993,116.346277,0,142,39798.4759490741,2008-12-16,11:25:22
39.98203,116.346296,0,115,39798.4760069444,2008-12-16,11:25:27
39.982036,116.346285,0,98,39798.4760648148,2008-12-16,11:25:32
39.982025,116.346274,0,97,39798.4761226852,2008-12-16,11:25:37
39.982025,116.346289,0,100,39798.4761805556,2008-12-16,11:25:42
39.982025,116.346289,0,100,39798.4762152778,2008-12-16,11:25:45
39.982026,116.346296,0,99,39798.4762384259,2008-12-16,11:25:47
39.981985,116.346297,0,104,39798.4762962963,2008-12-16,11:25:52
39.981956,116.346266,0,105,39798.4763541667,2008-12-16,11:25:57
39.981956,116.346266,0,105,39798.4763888889,2008-12-16,11:26:00
39.981956,116.346271,0,104,39798.476412037,2008-12-16,11:26:02
39.981897,116.346262,0,102,39798.4764699074,2008-12-16,11:26:07
39.981883,116.34625,0,100,39798.4765277778,2008-12-16,11:26:12
39.981884,116.346255,0,99,39798.4765856481,2008-12-16,11:26:17
39.981884,116.346255,0,99,39798.4766203704,2008-12-16,11:26:20
39.981884,116.346262,0,98,39798.4766435185,2008-12-16,11:26:22
39.981885,116.346273,0,98,39798.4767013889,2008-12-16,11:26:27
39.981856,116.346284,0,100,39798.4767592593,2008-12-16,11:26:32
39.981839,116.346282,0,102,39798.4768171296,2008-12-16,11:26:37
39.981836,116.346284,0,102,39798.476875,2008-12-16,11:26:42
39.981836,116.346284,0,102,39798.4769097222,2008-12-16,11:26:45
39.98184,116.346288,0,102,39798.4769328704,2008-12-16,11:26:47
39.98184,116.346298,0,101,39798.4769907407,2008-12-16,11:26:52
39.98184,116.346298,0,101,39798.477025463,2008-12-16,11:26:55
39.981839,116.346304,0,101,39798.4770486111,2008-12-16,11:26:57
39.981836,116.34628,0,102,39798.4771064815,2008-12-16,11:27:02
39.981836,116.346295,0,101,39798.4771643518,2008-12-16,11:27:07
39.981835,116.346295,0,100,39798.4772222222,2008-12-16,11:27:12
39.981835,116.346295,0,100,39798.4772569444,2008-12-16,11:27:15
39.981835,116.346301,0,99,39798.4772800926,2008-12-16,11:27:17
39.981833,116.346311,0,99,39798.477337963,2008-12-16,11:27:22
39.981839,116.346296,0,99,39798.4773958333,2008-12-16,11:27:27
39.981858,116.346288,0,101,39798.4774537037,2008-12-16,11:27:32
39.981858,116.346286,0,102,39798.4775115741,2008-12-16,11:27:37
39.981859,116.346288,0,103,39798.4775694444,2008-12-16,11:27:42
39.981859,116.346288,0,103,39798.4776041667,2008-12-16,11:27:45
39.98186,116.346294,0,104,39798.4776273148,2008-12-16,11:27:47
39.98186,116.346304,0,106,39798.4776851852,2008-12-16,11:27:52
39.98186,116.346304,0,106,39798.4777199074,2008-12-16,11:27:55
39.981859,116.346305,0,107,39798.4777430556,2008-12-16,11:27:57
39.98186,116.346292,0,107,39798.4778009259,2008-12-16,11:28:02
39.98186,116.346279,0,107,39798.4778587963,2008-12-16,11:28:07
39.981859,116.346272,0,108,39798.4779166667,2008-12-16,11:28:12
39.981859,116.346272,0,108,39798.477974537,2008-12-16,11:28:17
39.981859,116.346272,0,108,39798.4780092593,2008-12-16,11:28:20
39.981859,116.346273,0,109,39798.4780324074,2008-12-16,11:28:22
39.981858,116.346286,0,110,39798.4780902778,2008-12-16,11:28:27
39.981858,116.346296,0,110,39798.4781481481,2008-12-16,11:28:32
39.981856,116.346298,0,111,39798.4782060185,2008-12-16,11:28:37
39.981854,116.346297,0,111,39798.4782638889,2008-12-16,11:28:42
39.981854,116.346297,0,111,39798.4782986111,2008-12-16,11:28:45
39.981853,116.346305,0,111,39798.4783217593,2008-12-16,11:28:47
39.981929,116.346417,0,110,39798.4783796296,2008-12-16,11:28:52
39.982229,116.346574,0,93,39798.4784375,2008-12-16,11:28:57
39.982335,116.346536,0,50,39798.4784953704,2008-12-16,11:29:02
39.982352,116.346498,0,11,39798.4785532407,2008-12-16,11:29:07
39.982347,116.346498,0,2,39798.4786111111,2008-12-16,11:29:12
39.982347,116.346498,0,2,39798.4786458333,2008-12-16,11:29:15
39.982345,116.346504,0,0,39798.4786689815,2008-12-16,11:29:17
39.982342,116.346492,0,1,39798.4787268518,2008-12-16,11:29:22
39.982339,116.346465,0,1,39798.4787847222,2008-12-16,11:29:27
39.982337,116.346447,0,1,39798.4788425926,2008-12-16,11:29:32
39.982358,116.346451,0,-5,39798.478900463,2008-12-16,11:29:37
39.982358,116.346451,0,-5,39798.4789351852,2008-12-16,11:29:40
39.982359,116.346455,0,-14,39798.4789583333,2008-12-16,11:29:42
39.982359,116.346468,0,-23,39798.4790162037,2008-12-16,11:29:47
39.982304,116.346389,0,-31,39798.4790740741,2008-12-16,11:29:52
39.982239,116.346296,0,-39,39798.4791319444,2008-12-16,11:29:57
39.982196,116.346252,0,-35,39798.4791898148,2008-12-16,11:30:02
39.982053,116.346184,0,-20,39798.4792476852,2008-12-16,11:30:07
39.981963,116.346136,0,-7,39798.4793055556,2008-12-16,11:30:12
39.981884,116.346102,0,6,39798.4793634259,2008-12-16,11:30:17
39.981826,116.346045,0,11,39798.4794212963,2008-12-16,11:30:22
39.98177,116.346008,0,13,39798.4794791667,2008-12-16,11:30:27
39.981751,116.346008,0,14,39798.479537037,2008-12-16,11:30:32
39.98178,116.345988,0,21,39798.4795949074,2008-12-16,11:30:37
39.981857,116.346007,0,36,39798.4796527778,2008-12-16,11:30:42
39.981923,116.346064,0,51,39798.4797106481,2008-12-16,11:30:47
39.981922,116.34611,0,58,39798.4797685185,2008-12-16,11:30:52
39.981909,116.346171,0,67,39798.4798263889,2008-12-16,11:30:57
39.98192,116.346183,0,73,39798.4798842593,2008-12-16,11:31:02
39.98195,116.346174,0,74,39798.4799421296,2008-12-16,11:31:07
39.981962,116.346177,0,71,39798.48,2008-12-16,11:31:12
39.981962,116.346177,0,71,39798.4800347222,2008-12-16,11:31:15
39.981956,116.346176,0,68,39798.4800578704,2008-12-16,11:31:17
39.981933,116.346183,0,66,39798.4801157407,2008-12-16,11:31:22
39.981945,116.346191,0,65,39798.4801736111,2008-12-16,11:31:27
39.981949,116.346203,0,64,39798.4802314815,2008-12-16,11:31:32
39.981949,116.346203,0,64,39798.4802662037,2008-12-16,11:31:35
39.981947,116.346207,0,64,39798.4802893519,2008-12-16,11:31:37
39.981904,116.346186,0,63,39798.4803472222,2008-12-16,11:31:42
39.981858,116.346197,0,66,39798.4804050926,2008-12-16,11:31:47
39.981838,116.346236,0,71,39798.480462963,2008-12-16,11:31:52
39.981804,116.346247,0,73,39798.4805208333,2008-12-16,11:31:57
39.98182,116.346274,0,76,39798.4805787037,2008-12-16,11:32:02
39.981831,116.346261,0,78,39798.4806365741,2008-12-16,11:32:07
39.98184,116.346254,0,84,39798.4806944444,2008-12-16,11:32:12
39.981852,116.346253,0,88,39798.4807523148,2008-12-16,11:32:17
39.981832,116.346236,0,92,39798.4808101852,2008-12-16,11:32:22
39.981831,116.346245,0,93,39798.4808680556,2008-12-16,11:32:27
39.981809,116.346251,0,94,39798.4809259259,2008-12-16,11:32:32
39.981791,116.346256,0,96,39798.4809837963,2008-12-16,11:32:37
39.981774,116.346263,0,96,39798.4810416667,2008-12-16,11:32:42
39.981737,116.346299,0,97,39798.481099537,2008-12-16,11:32:47
39.981705,116.346325,0,96,39798.4811574074,2008-12-16,11:32:52
39.981611,116.346347,0,89,39798.4812152778,2008-12-16,11:32:57
39.981537,116.346375,0,74,39798.4812731481,2008-12-16,11:33:02
39.981473,116.346418,0,61,39798.4813310185,2008-12-16,11:33:07
39.981467,116.346422,0,56,39798.4813888889,2008-12-16,11:33:12
39.981467,116.346422,0,56,39798.4814236111,2008-12-16,11:33:15
39.981464,116.346418,0,52,39798.4814467593,2008-12-16,11:33:17
39.98145,116.34644,0,55,39798.4815046296,2008-12-16,11:33:22
39.981452,116.346429,0,62,39798.4815625,2008-12-16,11:33:27
39.981476,116.346417,0,70,39798.4816203704,2008-12-16,11:33:32
39.981476,116.346417,0,70,39798.4816550926,2008-12-16,11:33:35
39.981474,116.346412,0,78,39798.4816782407,2008-12-16,11:33:37
39.981477,116.346374,0,92,39798.4817361111,2008-12-16,11:33:42
39.981474,116.346361,0,101,39798.4817939815,2008-12-16,11:33:47
39.981411,116.346377,0,105,39798.4818518519,2008-12-16,11:33:52
39.981205,116.346441,0,85,39798.4819097222,2008-12-16,11:33:57
39.981162,116.346448,0,62,39798.4819675926,2008-12-16,11:34:02
39.981197,116.346459,0,47,39798.482025463,2008-12-16,11:34:07
39.981291,116.346423,0,41,39798.4820833333,2008-12-16,11:34:12
39.981343,116.346423,0,34,39798.4821412037,2008-12-16,11:34:17
39.981364,116.346422,0,29,39798.4821990741,2008-12-16,11:34:22
39.981372,116.346413,0,29,39798.4822569444,2008-12-16,11:34:27
39.981531,116.346345,0,37,39798.4823148148,2008-12-16,11:34:32
39.981644,116.346278,0,55,39798.4823726852,2008-12-16,11:34:37
39.981686,116.346223,0,71,39798.4824305556,2008-12-16,11:34:42
39.981697,116.346198,0,80,39798.4824884259,2008-12-16,11:34:47
39.981698,116.346197,0,85,39798.4825462963,2008-12-16,11:34:52
39.981698,116.346201,0,87,39798.4826041667,2008-12-16,11:34:57
39.981699,116.346204,0,88,39798.482662037,2008-12-16,11:35:02
39.981699,116.346204,0,88,39798.4826967593,2008-12-16,11:35:05
39.9817,116.346212,0,88,39798.4827199074,2008-12-16,11:35:07
39.98173,116.346238,0,92,39798.4827777778,2008-12-16,11:35:12
39.981765,116.346254,0,96,39798.4828356481,2008-12-16,11:35:17
39.981789,116.346273,0,100,39798.4828935185,2008-12-16,11:35:22
39.981824,116.346288,0,106,39798.4829513889,2008-12-16,11:35:27
39.982036,116.346173,0,135,39798.4886226852,2008-12-16,11:43:37
39.982089,116.346195,0,163,39798.4886805556,2008-12-16,11:43:42
39.982106,116.346268,0,174,39798.4887384259,2008-12-16,11:43:47
39.982051,116.346258,0,187,39798.4887962963,2008-12-16,11:43:52
39.982032,116.34624,0,189,39798.4888541667,2008-12-16,11:43:57
39.982032,116.346229,0,190,39798.488912037,2008-12-16,11:44:02
39.982021,116.346226,0,190,39798.4889699074,2008-12-16,11:44:07
39.982002,116.346214,0,189,39798.4890277778,2008-12-16,11:44:12
39.982028,116.34625,0,186,39798.4890856481,2008-12-16,11:44:17
39.982056,116.346294,0,183,39798.4891435185,2008-12-16,11:44:22
39.98204,116.346287,0,180,39798.4892013889,2008-12-16,11:44:27
39.982076,116.346269,0,178,39798.4892592593,2008-12-16,11:44:32
39.982118,116.346247,0,177,39798.4893171296,2008-12-16,11:44:37
39.982138,116.346245,0,176,39798.489375,2008-12-16,11:44:42
39.982161,116.346261,0,175,39798.4894328704,2008-12-16,11:44:47
39.982055,116.346246,0,180,39798.4894907407,2008-12-16,11:44:52
39.981951,116.346231,0,185,39798.4895486111,2008-12-16,11:44:57
39.981904,116.346204,0,181,39798.4896064815,2008-12-16,11:45:02
39.981903,116.346199,0,182,39798.4896643519,2008-12-16,11:45:07
39.981903,116.346199,0,182,39798.4896990741,2008-12-16,11:45:10
39.981903,116.346191,0,182,39798.4897222222,2008-12-16,11:45:12
39.981929,116.346215,0,182,39798.4897800926,2008-12-16,11:45:17
39.981947,116.34625,0,182,39798.489837963,2008-12-16,11:45:22
39.981947,116.34625,0,182,39798.4898726852,2008-12-16,11:45:25
39.981939,116.346258,0,181,39798.4898958333,2008-12-16,11:45:27
39.981917,116.346226,0,180,39798.4899537037,2008-12-16,11:45:32
39.981896,116.346216,0,181,39798.4900115741,2008-12-16,11:45:37
39.981915,116.346118,0,183,39798.4900694444,2008-12-16,11:45:42
39.981942,116.346044,0,186,39798.4901273148,2008-12-16,11:45:47
39.981947,116.346062,0,189,39798.4901851852,2008-12-16,11:45:52
39.981926,116.346099,0,190,39798.4902430556,2008-12-16,11:45:57
39.981902,116.346138,0,186,39798.4903009259,2008-12-16,11:46:02
39.981879,116.346149,0,182,39798.4903587963,2008-12-16,11:46:07
39.981856,116.346166,0,180,39798.4904166667,2008-12-16,11:46:12
39.981802,116.346204,0,179,39798.490474537,2008-12-16,11:46:17
39.981771,116.346203,0,179,39798.4905324074,2008-12-16,11:46:22
39.981742,116.346202,0,181,39798.4905902778,2008-12-16,11:46:27
39.981726,116.346194,0,184,39798.4906481481,2008-12-16,11:46:32
39.981731,116.346188,0,187,39798.4907060185,2008-12-16,11:46:37
39.981731,116.346188,0,187,39798.4907407407,2008-12-16,11:46:40
39.981738,116.34619,0,188,39798.4907638889,2008-12-16,11:46:42
39.981739,116.346202,0,188,39798.4908217593,2008-12-16,11:46:47
39.981749,116.346204,0,187,39798.4908796296,2008-12-16,11:46:52
39.981749,116.346204,0,187,39798.4909143519,2008-12-16,11:46:55
39.981749,116.346211,0,187,39798.4909375,2008-12-16,11:46:57
39.981764,116.346204,0,187,39798.4909953704,2008-12-16,11:47:02
39.981753,116.346225,0,189,39798.4910532407,2008-12-16,11:47:07
39.981766,116.346219,0,189,39798.4911111111,2008-12-16,11:47:12
39.98179,116.346229,0,189,39798.4911689815,2008-12-16,11:47:17
39.981819,116.346229,0,190,39798.4912268519,2008-12-16,11:47:22
39.981819,116.346216,0,191,39798.4912847222,2008-12-16,11:47:27
39.981818,116.346208,0,191,39798.4913425926,2008-12-16,11:47:32
39.981818,116.346208,0,191,39798.4913773148,2008-12-16,11:47:35
39.981817,116.3462,0,192,39798.491400463,2008-12-16,11:47:37
39.981805,116.346182,0,190,39798.4914583333,2008-12-16,11:47:42
39.981805,116.346182,0,190,39798.4914930556,2008-12-16,11:47:45
39.981804,116.346175,0,191,39798.4915162037,2008-12-16,11:47:47
39.981805,116.346166,0,191,39798.4915740741,2008-12-16,11:47:52
39.981805,116.346166,0,191,39798.4916087963,2008-12-16,11:47:55
39.981811,116.346159,0,191,39798.4916319444,2008-12-16,11:47:57
39.981812,116.346181,0,186,39798.4916898148,2008-12-16,11:48:02
39.981819,116.3462,0,185,39798.4917476852,2008-12-16,11:48:07
39.981829,116.346156,0,184,39798.4918055556,2008-12-16,11:48:12
39.981832,116.346123,0,184,39798.4918634259,2008-12-16,11:48:17
39.981842,116.346118,0,181,39798.4919212963,2008-12-16,11:48:22
39.981833,116.346119,0,179,39798.4919791667,2008-12-16,11:48:27
39.981816,116.346098,0,178,39798.492037037,2008-12-16,11:48:32
39.981811,116.346068,0,179,39798.4920949074,2008-12-16,11:48:37
39.981806,116.346051,0,180,39798.4921527778,2008-12-16,11:48:42
39.981806,116.346041,0,180,39798.4922106481,2008-12-16,11:48:47
39.981806,116.346041,0,180,39798.4922453704,2008-12-16,11:48:50
39.981798,116.346049,0,180,39798.4922685185,2008-12-16,11:48:52
39.981774,116.346071,0,179,39798.4923263889,2008-12-16,11:48:57
39.981793,116.346081,0,175,39798.4923842593,2008-12-16,11:49:02
39.981795,116.346073,0,175,39798.4924421296,2008-12-16,11:49:07
39.981795,116.346073,0,175,39798.4924768518,2008-12-16,11:49:10
39.981795,116.346069,0,175,39798.4925,2008-12-16,11:49:12
39.981804,116.346087,0,174,39798.4925578704,2008-12-16,11:49:17
39.981814,116.346095,0,173,39798.4926157407,2008-12-16,11:49:22
39.981814,116.346096,0,172,39798.4926736111,2008-12-16,11:49:27
39.981813,116.346093,0,172,39798.4927314815,2008-12-16,11:49:32
39.981813,116.346093,0,172,39798.4927662037,2008-12-16,11:49:35
39.981813,116.346095,0,171,39798.4927893518,2008-12-16,11:49:37
39.981803,116.346111,0,171,39798.4928472222,2008-12-16,11:49:42
39.981798,116.346114,0,170,39798.4929050926,2008-12-16,11:49:47
39.981799,116.346121,0,170,39798.492962963,2008-12-16,11:49:52
39.981801,116.346129,0,171,39798.4930208333,2008-12-16,11:49:57
39.981802,116.346124,0,172,39798.4930787037,2008-12-16,11:50:02
39.981802,116.346127,0,172,39798.4931365741,2008-12-16,11:50:07
39.981803,116.346135,0,172,39798.4931944444,2008-12-16,11:50:12
39.981803,116.346135,0,172,39798.4932291667,2008-12-16,11:50:15
39.981803,116.346143,0,171,39798.4932523148,2008-12-16,11:50:17
39.98179,116.346159,0,172,39798.4933101852,2008-12-16,11:50:22
39.981772,116.346173,0,172,39798.4933680556,2008-12-16,11:50:27
39.981747,116.346205,0,170,39798.4934259259,2008-12-16,11:50:32
39.981731,116.346225,0,166,39798.4934837963,2008-12-16,11:50:37
39.981731,116.346225,0,166,39798.4935185185,2008-12-16,11:50:40
39.981725,116.346221,0,164,39798.4935416667,2008-12-16,11:50:42
39.981689,116.346214,0,156,39798.493599537,2008-12-16,11:50:47
39.981702,116.346217,0,150,39798.4936574074,2008-12-16,11:50:52
39.981702,116.346217,0,150,39798.4936921296,2008-12-16,11:50:55
39.981705,116.346225,0,148,39798.4937152778,2008-12-16,11:50:57
39.981815,116.346238,0,147,39798.4937731481,2008-12-16,11:51:02
39.981845,116.346203,0,148,39798.4938310185,2008-12-16,11:51:07
39.981844,116.346186,0,149,39798.4938888889,2008-12-16,11:51:12
39.981841,116.346164,0,149,39798.4939467593,2008-12-16,11:51:17
39.981854,116.34616,0,150,39798.4940046296,2008-12-16,11:51:22
39.981863,116.346179,0,151,39798.4940625,2008-12-16,11:51:27
39.981878,116.346205,0,152,39798.4941203704,2008-12-16,11:51:32
39.982045,116.346432,0,55,39798.4968402778,2008-12-16,11:55:27
39.982081,116.346466,0,58,39798.4968981481,2008-12-16,11:55:32
39.982105,116.346517,0,65,39798.4969560185,2008-12-16,11:55:37
39.982035,116.346507,0,62,39798.4970138889,2008-12-16,11:55:42
39.981994,116.346513,0,55,39798.4970717593,2008-12-16,11:55:47
39.981947,116.346505,0,51,39798.4971296296,2008-12-16,11:55:52
39.98193,116.346482,0,50,39798.4971875,2008-12-16,11:55:57
39.98193,116.346482,0,50,39798.4972222222,2008-12-16,11:56:00
39.981929,116.346475,0,51,39798.4972453704,2008-12-16,11:56:02
39.981899,116.346439,0,67,39798.4973032407,2008-12-16,11:56:07
39.981902,116.346398,0,81,39798.4973611111,2008-12-16,11:56:12
39.9819,116.346384,0,90,39798.4974189815,2008-12-16,11:56:17
39.981872,116.346389,0,94,39798.4974768519,2008-12-16,11:56:22
39.981873,116.346369,0,95,39798.4975347222,2008-12-16,11:56:27
39.981858,116.346394,0,98,39798.4975925926,2008-12-16,11:56:32
39.981858,116.346427,0,96,39798.497650463,2008-12-16,11:56:37
39.981847,116.346448,0,88,39798.4977083333,2008-12-16,11:56:42
39.981891,116.346455,0,78,39798.4977662037,2008-12-16,11:56:47
39.981907,116.346486,0,71,39798.4978240741,2008-12-16,11:56:52
39.981961,116.346482,0,71,39798.4978819444,2008-12-16,11:56:57
39.981971,116.346481,0,73,39798.4979398148,2008-12-16,11:57:02
39.981971,116.346461,0,80,39798.4979976852,2008-12-16,11:57:07
39.981973,116.346365,0,109,39798.4980555556,2008-12-16,11:57:12
39.981932,116.346293,0,132,39798.4981134259,2008-12-16,11:57:17
39.981908,116.346256,0,146,39798.4981712963,2008-12-16,11:57:22
39.981908,116.346256,0,146,39798.4982060185,2008-12-16,11:57:25
39.981904,116.346259,0,149,39798.4982291667,2008-12-16,11:57:27
39.98192,116.346252,0,156,39798.498287037,2008-12-16,11:57:32
39.981935,116.346279,0,159,39798.4983449074,2008-12-16,11:57:37
39.982006,116.346341,0,157,39798.4984027778,2008-12-16,11:57:42
39.982102,116.346375,0,150,39798.4984606481,2008-12-16,11:57:47
39.982143,116.346415,0,140,39798.4985185185,2008-12-16,11:57:52
39.982158,116.346462,0,129,39798.4985763889,2008-12-16,11:57:57
39.982182,116.346485,0,117,39798.4986342593,2008-12-16,11:58:02
39.982198,116.346492,0,111,39798.4986921296,2008-12-16,11:58:07
39.982162,116.346466,0,106,39798.49875,2008-12-16,11:58:12
39.982129,116.346435,0,99,39798.4988078704,2008-12-16,11:58:17
39.982063,116.34634,0,109,39798.4988657407,2008-12-16,11:58:22
39.982047,116.346271,0,119,39798.4989236111,2008-12-16,11:58:27
39.982023,116.346218,0,129,39798.4989814815,2008-12-16,11:58:32
39.981981,116.346202,0,136,39798.4990393519,2008-12-16,11:58:37
39.981972,116.346207,0,138,39798.4990972222,2008-12-16,11:58:42
39.981972,116.346207,0,138,39798.4991319444,2008-12-16,11:58:45
39.981971,116.346208,0,139,39798.4991550926,2008-12-16,11:58:47
39.98197,116.346218,0,139,39798.499212963,2008-12-16,11:58:52
39.98197,116.346216,0,139,39798.4992708333,2008-12-16,11:58:57
39.98197,116.346216,0,139,39798.4993055556,2008-12-16,11:59:00
39.981965,116.346214,0,140,39798.4993287037,2008-12-16,11:59:02
39.981934,116.346205,0,141,39798.4993865741,2008-12-16,11:59:07
39.982089,116.346076,0,169,39798.5048263889,2008-12-16,12:06:57
39.982233,116.346107,0,184,39798.5048842593,2008-12-16,12:07:02
39.98226,116.346116,0,193,39798.5049421296,2008-12-16,12:07:07
39.982268,116.346127,0,215,39798.505,2008-12-16,12:07:12
39.982428,116.346183,0,239,39798.5050578704,2008-12-16,12:07:17
39.982519,116.346267,0,248,39798.5051157407,2008-12-16,12:07:22
39.982547,116.346295,0,264,39798.5051736111,2008-12-16,12:07:27
39.982454,116.346323,0,269,39798.5052314815,2008-12-16,12:07:32
39.982273,116.346319,0,281,39798.5052893519,2008-12-16,12:07:37
39.982249,116.346304,0,292,39798.5053472222,2008-12-16,12:07:42
39.982229,116.346221,0,300,39798.5054050926,2008-12-16,12:07:47
39.982245,116.346157,0,308,39798.505462963,2008-12-16,12:07:52
39.982264,116.346128,0,311,39798.5055208333,2008-12-16,12:07:57
39.982143,116.346085,0,311,39798.5055787037,2008-12-16,12:08:02
39.981923,116.346091,0,305,39798.5056365741,2008-12-16,12:08:07
39.981966,116.346086,0,307,39798.5056944444,2008-12-16,12:08:12
39.982029,116.3461,0,305,39798.5057523148,2008-12-16,12:08:17
39.982037,116.346081,0,299,39798.5058101852,2008-12-16,12:08:22
39.982045,116.346068,0,292,39798.5058680556,2008-12-16,12:08:27
39.981957,116.346083,0,273,39798.5059259259,2008-12-16,12:08:32
39.981831,116.346077,0,247,39798.5059837963,2008-12-16,12:08:37
39.98175,116.346104,0,225,39798.5060416667,2008-12-16,12:08:42
39.98171,116.346113,0,214,39798.506099537,2008-12-16,12:08:47
39.981707,116.346125,0,216,39798.5061574074,2008-12-16,12:08:52
39.981726,116.346129,0,222,39798.5062152778,2008-12-16,12:08:57
39.981773,116.346142,0,225,39798.5062731481,2008-12-16,12:09:02
39.98174,116.346147,0,237,39798.5063310185,2008-12-16,12:09:07
39.981762,116.346168,0,242,39798.5063888889,2008-12-16,12:09:12
39.981771,116.34619,0,240,39798.5064467593,2008-12-16,12:09:17
39.981796,116.346172,0,238,39798.5065046296,2008-12-16,12:09:22
39.981877,116.346133,0,239,39798.5065625,2008-12-16,12:09:27
39.982014,116.346117,0,241,39798.5066203704,2008-12-16,12:09:32
39.982212,116.346223,0,241,39798.5066782407,2008-12-16,12:09:37
39.981609,116.345989,0,142,39798.5068518519,2008-12-16,12:09:52
39.981652,116.346043,0,141,39798.5069097222,2008-12-16,12:09:57
39.981661,116.346042,0,141,39798.5069675926,2008-12-16,12:10:02
39.981683,116.346046,0,142,39798.507025463,2008-12-16,12:10:07
39.981673,116.346023,0,137,39798.5070833333,2008-12-16,12:10:12
39.981682,116.346032,0,127,39798.5071412037,2008-12-16,12:10:17
39.981761,116.346074,0,118,39798.5071990741,2008-12-16,12:10:22
39.981823,116.34611,0,118,39798.5072569444,2008-12-16,12:10:27
39.981837,116.346133,0,125,39798.5073148148,2008-12-16,12:10:32
39.981858,116.346134,0,127,39798.5073726852,2008-12-16,12:10:37
39.981871,116.346124,0,130,39798.5074305556,2008-12-16,12:10:42
39.981872,116.346112,0,130,39798.5074884259,2008-12-16,12:10:47
39.981873,116.346107,0,130,39798.5075462963,2008-12-16,12:10:52
39.981873,116.346107,0,130,39798.5075810185,2008-12-16,12:10:55
39.981874,116.346109,0,131,39798.5076041667,2008-12-16,12:10:57
39.981876,116.34612,0,131,39798.507662037,2008-12-16,12:11:02
39.981877,116.34613,0,131,39798.5077199074,2008-12-16,12:11:07
39.981877,116.34613,0,131,39798.5077546296,2008-12-16,12:11:10
39.981878,116.346136,0,132,39798.5077777778,2008-12-16,12:11:12
39.98188,116.346153,0,134,39798.5078356481,2008-12-16,12:11:17
39.981895,116.346146,0,135,39798.5078935185,2008-12-16,12:11:22
39.981896,116.346155,0,135,39798.5079513889,2008-12-16,12:11:27
39.981939,116.34622,0,135,39798.5080092593,2008-12-16,12:11:32
39.981984,116.346297,0,124,39798.5080671296,2008-12-16,12:11:37
39.982034,116.346314,0,113,39798.508125,2008-12-16,12:11:42
39.982067,116.346283,0,105,39798.5081828704,2008-12-16,12:11:47
39.982075,116.346243,0,106,39798.5082407407,2008-12-16,12:11:52
39.982063,116.346233,0,112,39798.5082986111,2008-12-16,12:11:57
39.982046,116.346224,0,116,39798.5083564815,2008-12-16,12:12:02
39.982046,116.346224,0,116,39798.5083912037,2008-12-16,12:12:05
39.982043,116.346216,0,125,39798.5084143518,2008-12-16,12:12:07
39.982051,116.346202,0,136,39798.5084722222,2008-12-16,12:12:12
39.982035,116.346192,0,156,39798.5085300926,2008-12-16,12:12:17
39.982077,116.346155,0,173,39798.508587963,2008-12-16,12:12:22
39.982077,116.346155,0,173,39798.5086226852,2008-12-16,12:12:25
39.982071,116.346158,0,189,39798.5086458333,2008-12-16,12:12:27
39.982104,116.346282,0,198,39798.5087037037,2008-12-16,12:12:32
39.982154,116.3463,0,196,39798.5087615741,2008-12-16,12:12:37
39.982173,116.346216,0,194,39798.5088194444,2008-12-16,12:12:42
39.98213,116.346194,0,197,39798.5088773148,2008-12-16,12:12:47
39.982038,116.346168,0,199,39798.5089351852,2008-12-16,12:12:52
39.981986,116.346121,0,200,39798.5089930556,2008-12-16,12:12:57
39.981972,116.346101,0,202,39798.5090509259,2008-12-16,12:13:02
39.981981,116.34613,0,215,39798.5091087963,2008-12-16,12:13:07
39.981976,116.346205,0,230,39798.5091666667,2008-12-16,12:13:12
39.981979,116.34627,0,241,39798.509224537,2008-12-16,12:13:17
39.981993,116.346274,0,255,39798.5092824074,2008-12-16,12:13:22
39.982046,116.346194,0,263,39798.5093402778,2008-12-16,12:13:27
39.982048,116.346115,0,271,39798.5093981481,2008-12-16,12:13:32
39.982064,116.346044,0,278,39798.5094560185,2008-12-16,12:13:37
39.982054,116.346053,0,277,39798.5095138889,2008-12-16,12:13:42
39.982009,116.346092,0,273,39798.5095717593,2008-12-16,12:13:47
39.981927,116.346218,0,262,39798.5096296296,2008-12-16,12:13:52
39.981904,116.346316,0,239,39798.5096875,2008-12-16,12:13:57
39.981909,116.346422,0,220,39798.5097453704,2008-12-16,12:14:02
39.981852,116.346731,0,210,39798.5098032407,2008-12-16,12:14:07
39.98179,116.347033,0,195,39798.5098611111,2008-12-16,12:14:12
39.981743,116.347032,0,179,39798.5099189815,2008-12-16,12:14:17
39.981639,116.346857,0,168,39798.5099768518,2008-12-16,12:14:22
39.981561,116.346784,0,155,39798.5100347222,2008-12-16,12:14:27
39.98164,116.346525,0,127,39798.5100925926,2008-12-16,12:14:32
39.981718,116.346467,0,97,39798.510150463,2008-12-16,12:14:37
39.98179,116.346466,0,77,39798.5102083333,2008-12-16,12:14:42
39.981822,116.346452,0,62,39798.5102662037,2008-12-16,12:14:47
39.981848,116.34644,0,53,39798.5103240741,2008-12-16,12:14:52
39.981863,116.346445,0,44,39798.5103819444,2008-12-16,12:14:57
39.981855,116.346421,0,38,39798.5104398148,2008-12-16,12:15:02
39.981819,116.346374,0,41,39798.5104976852,2008-12-16,12:15:07
39.981847,116.346312,0,55,39798.5105555556,2008-12-16,12:15:12
39.981819,116.346274,0,62,39798.5106134259,2008-12-16,12:15:17
39.981805,116.346257,0,67,39798.5106712963,2008-12-16,12:15:22
39.981804,116.346268,0,71,39798.5107291667,2008-12-16,12:15:27
39.98182,116.346274,0,72,39798.510787037,2008-12-16,12:15:32
39.981908,116.346005,0,136,39798.5174421296,2008-12-16,12:25:07
39.981957,116.345939,0,143,39798.5175,2008-12-16,12:25:12
39.981902,116.345951,0,163,39798.5175578704,2008-12-16,12:25:17
39.981794,116.346029,0,181,39798.5176157407,2008-12-16,12:25:22
39.981762,116.346047,0,194,39798.5176736111,2008-12-16,12:25:27
39.98188,116.345985,0,220,39798.5177314815,2008-12-16,12:25:32
39.98239,116.346021,0,250,39798.5177893518,2008-12-16,12:25:37
39.982687,116.346041,0,300,39798.5178472222,2008-12-16,12:25:42
39.982844,116.346035,0,319,39798.5179050926,2008-12-16,12:25:47
39.982696,116.345986,0,344,39798.517962963,2008-12-16,12:25:52
39.982636,116.346042,0,359,39798.5180208333,2008-12-16,12:25:57
39.982383,116.346191,0,362,39798.5180787037,2008-12-16,12:26:02
39.982227,116.346226,0,342,39798.5181365741,2008-12-16,12:26:07
39.981978,116.346203,0,311,39798.5181944444,2008-12-16,12:26:12
39.981894,116.346213,0,292,39798.5182523148,2008-12-16,12:26:17
39.981873,116.346223,0,273,39798.5183101852,2008-12-16,12:26:22
39.981889,116.346247,0,262,39798.5183680556,2008-12-16,12:26:27
39.981897,116.346259,0,257,39798.5184259259,2008-12-16,12:26:32
39.981896,116.346277,0,254,39798.5184837963,2008-12-16,12:26:37
39.9819,116.346306,0,252,39798.5185416667,2008-12-16,12:26:42
39.9819,116.346353,0,248,39798.518599537,2008-12-16,12:26:47
39.981909,116.34639,0,242,39798.5186574074,2008-12-16,12:26:52
39.98188,116.346372,0,243,39798.5187152778,2008-12-16,12:26:57
39.981894,116.346343,0,232,39798.5187731481,2008-12-16,12:27:02
39.981905,116.3463,0,219,39798.5188310185,2008-12-16,12:27:07
39.981899,116.346289,0,217,39798.5188888889,2008-12-16,12:27:12
39.9819,116.346282,0,217,39798.5189467593,2008-12-16,12:27:17
39.9819,116.346282,0,217,39798.5189814815,2008-12-16,12:27:20
39.981902,116.346283,0,217,39798.5190046296,2008-12-16,12:27:22
39.981907,116.346269,0,217,39798.5190625,2008-12-16,12:27:27
39.981917,116.346235,0,214,39798.5191203704,2008-12-16,12:27:32
39.981923,116.346225,0,215,39798.5191782407,2008-12-16,12:27:37
39.981924,116.34623,0,216,39798.5192361111,2008-12-16,12:27:42
39.981924,116.34623,0,216,39798.5192708333,2008-12-16,12:27:45
39.981925,116.346228,0,217,39798.5192939815,2008-12-16,12:27:47
39.981909,116.346181,0,218,39798.5193518519,2008-12-16,12:27:52
39.981863,116.346122,0,215,39798.5194097222,2008-12-16,12:27:57
39.981829,116.346082,0,198,39798.5194675926,2008-12-16,12:28:02
39.981847,116.346067,0,184,39798.519525463,2008-12-16,12:28:07
39.981838,116.346083,0,175,39798.5195833333,2008-12-16,12:28:12
39.981823,116.346096,0,171,39798.5196412037,2008-12-16,12:28:17
39.981832,116.346101,0,169,39798.5196990741,2008-12-16,12:28:22
39.981902,116.346139,0,171,39798.5197569444,2008-12-16,12:28:27
39.981932,116.346151,0,184,39798.5198148148,2008-12-16,12:28:32
39.981854,116.346166,0,185,39798.5198726852,2008-12-16,12:28:37
39.981812,116.346143,0,183,39798.5199305556,2008-12-16,12:28:42
39.981798,116.34615,0,184,39798.5199884259,2008-12-16,12:28:47
39.981744,116.346175,0,169,39798.5200462963,2008-12-16,12:28:52
39.981641,116.346171,0,143,39798.5201041667,2008-12-16,12:28:57
39.981594,116.346154,0,122,39798.520162037,2008-12-16,12:29:02
39.981593,116.346134,0,100,39798.5202199074,2008-12-16,12:29:07
39.981644,116.346092,0,115,39798.5202777778,2008-12-16,12:29:12
39.9817,116.346063,0,122,39798.5203356481,2008-12-16,12:29:17
39.981757,116.346053,0,144,39798.5203935185,2008-12-16,12:29:22
39.981718,116.346044,0,150,39798.5204513889,2008-12-16,12:29:27
39.98169,116.346043,0,122,39798.5205092593,2008-12-16,12:29:32
39.981736,116.34609,0,130,39798.5205671296,2008-12-16,12:29:37
39.981773,116.346153,0,121,39798.520625,2008-12-16,12:29:42
39.981858,116.346226,0,113,39798.5206828704,2008-12-16,12:29:47
39.981912,116.346243,0,110,39798.5207407407,2008-12-16,12:29:52
39.981912,116.346243,0,110,39798.520775463,2008-12-16,12:29:55
39.981912,116.346245,0,105,39798.5207986111,2008-12-16,12:29:57
39.98194,116.346239,0,103,39798.5208564815,2008-12-16,12:30:02
39.98198,116.346205,0,111,39798.5209143519,2008-12-16,12:30:07
39.982003,116.346198,0,137,39798.5209722222,2008-12-16,12:30:12
39.981986,116.346179,0,167,39798.5210300926,2008-12-16,12:30:17
39.981962,116.346185,0,182,39798.521087963,2008-12-16,12:30:22
39.981961,116.346178,0,186,39798.5211458333,2008-12-16,12:30:27
39.981961,116.34618,0,188,39798.5212037037,2008-12-16,12:30:32
39.98196,116.346187,0,189,39798.5212615741,2008-12-16,12:30:37
39.98196,116.346187,0,189,39798.5212962963,2008-12-16,12:30:40
39.98196,116.346189,0,189,39798.5213194444,2008-12-16,12:30:42
39.981913,116.346239,0,187,39798.5213773148,2008-12-16,12:30:47
39.981853,116.346272,0,182,39798.5214351852,2008-12-16,12:30:52
39.9819,116.346259,0,180,39798.5214930556,2008-12-16,12:30:57
39.981905,116.346249,0,180,39798.5215509259,2008-12-16,12:31:02
39.981905,116.346249,0,180,39798.5215856481,2008-12-16,12:31:05
39.981913,116.346254,0,181,39798.5216087963,2008-12-16,12:31:07
39.981929,116.34622,0,184,39798.5216666667,2008-12-16,12:31:12
39.981873,116.346231,0,189,39798.521724537,2008-12-16,12:31:17
39.981873,116.346231,0,189,39798.5217592593,2008-12-16,12:31:20
39.981873,116.346238,0,190,39798.5217824074,2008-12-16,12:31:22
39.981879,116.346224,0,191,39798.5218402778,2008-12-16,12:31:27
39.981921,116.346162,0,190,39798.5218981481,2008-12-16,12:31:32
39.981849,116.346112,0,188,39798.5219560185,2008-12-16,12:31:37
39.981813,116.346116,0,184,39798.5220138889,2008-12-16,12:31:42
39.981776,116.346127,0,180,39798.5220717593,2008-12-16,12:31:47
39.981718,116.346124,0,173,39798.5221296296,2008-12-16,12:31:52
39.981689,116.346138,0,160,39798.5221875,2008-12-16,12:31:57
39.981695,116.346163,0,157,39798.5222453704,2008-12-16,12:32:02
39.981695,116.346163,0,157,39798.5222800926,2008-12-16,12:32:05
39.981697,116.34617,0,155,39798.5223032407,2008-12-16,12:32:07
39.98177,116.346181,0,156,39798.5223611111,2008-12-16,12:32:12
39.981821,116.346171,0,180,39798.5224189815,2008-12-16,12:32:17
39.981827,116.346152,0,176,39798.5224768519,2008-12-16,12:32:22
39.981993,116.346174,0,179,39798.5225347222,2008-12-16,12:32:27
39.982068,116.346235,0,180,39798.5225925926,2008-12-16,12:32:32
39.98207,116.346224,0,181,39798.522650463,2008-12-16,12:32:37
39.982009,116.346247,0,197,39798.5227083333,2008-12-16,12:32:42
39.981968,116.346266,0,215,39798.5227662037,2008-12-16,12:32:47
39.98197,116.346224,0,218,39798.5228240741,2008-12-16,12:32:52
39.981957,116.346175,0,219,39798.5228819444,2008-12-16,12:32:57
39.98194,116.34613,0,214,39798.5229398148,2008-12-16,12:33:02
39.981859,116.346114,0,200,39798.5229976852,2008-12-16,12:33:07
39.981813,116.346063,0,175,39798.5230555556,2008-12-16,12:33:12
39.98176,116.346064,0,158,39798.5231134259,2008-12-16,12:33:17
39.981718,116.346053,0,147,39798.5231712963,2008-12-16,12:33:22
39.981738,116.346051,0,137,39798.5232291667,2008-12-16,12:33:27
39.981787,116.346053,0,130,39798.523287037,2008-12-16,12:33:32
39.981821,116.346074,0,131,39798.5233449074,2008-12-16,12:33:37
39.98189,116.346072,0,130,39798.5234027778,2008-12-16,12:33:42
39.981909,116.346096,0,137,39798.5234606481,2008-12-16,12:33:47
39.981926,116.346181,0,141,39798.5235185185,2008-12-16,12:33:52
39.981943,116.346254,0,141,39798.5235763889,2008-12-16,12:33:57
39.981914,116.346231,0,146,39798.5236342593,2008-12-16,12:34:02
39.981878,116.346215,0,142,39798.5236921296,2008-12-16,12:34:07
39.981878,116.346215,0,142,39798.5237268518,2008-12-16,12:34:10
39.98187,116.346208,0,141,39798.52375,2008-12-16,12:34:12
39.981879,116.346202,0,141,39798.5238078704,2008-12-16,12:34:17
39.981872,116.346211,0,141,39798.5238657407,2008-12-16,12:34:22
39.981845,116.346225,0,136,39798.5239236111,2008-12-16,12:34:27
39.981819,116.346262,0,130,39798.5239814815,2008-12-16,12:34:32
39.981784,116.346286,0,127,39798.5240393518,2008-12-16,12:34:37
39.981717,116.346283,0,128,39798.5240972222,2008-12-16,12:34:42
39.981679,116.346278,0,134,39798.5241550926,2008-12-16,12:34:47
39.981649,116.346322,0,140,39798.524212963,2008-12-16,12:34:52
39.981681,116.346355,0,143,39798.5242708333,2008-12-16,12:34:57
39.981767,116.346358,0,148,39798.5243287037,2008-12-16,12:35:02
39.981887,116.346274,0,152,39798.5243865741,2008-12-16,12:35:07
39.98189,116.346206,0,154,39798.5244444444,2008-12-16,12:35:12
39.981893,116.346108,0,154,39798.5245023148,2008-12-16,12:35:17
39.981929,116.34604,0,151,39798.5245601852,2008-12-16,12:35:22
39.981929,116.34604,0,151,39798.5245949074,2008-12-16,12:35:25
39.981937,116.346048,0,147,39798.5246180556,2008-12-16,12:35:27
39.981931,116.346116,0,146,39798.5246759259,2008-12-16,12:35:32
39.981896,116.346164,0,150,39798.5247337963,2008-12-16,12:35:37
39.981894,116.34614,0,152,39798.5247916667,2008-12-16,12:35:42
39.981915,116.346079,0,151,39798.524849537,2008-12-16,12:35:47
39.981923,116.345976,0,151,39798.5249074074,2008-12-16,12:35:52
39.981919,116.345909,0,145,39798.5249652778,2008-12-16,12:35:57
39.981931,116.345926,0,137,39798.5250231481,2008-12-16,12:36:02
39.98193,116.345949,0,133,39798.5250810185,2008-12-16,12:36:07
39.981926,116.345982,0,129,39798.5251388889,2008-12-16,12:36:12
39.981945,116.346008,0,124,39798.5251967593,2008-12-16,12:36:17
39.981935,116.346026,0,119,39798.5252546296,2008-12-16,12:36:22
39.981927,116.346052,0,119,39798.5253125,2008-12-16,12:36:27
39.981879,116.346099,0,120,39798.5253703704,2008-12-16,12:36:32
39.981853,116.346104,0,119,39798.5254282407,2008-12-16,12:36:37
39.98186,116.346077,0,117,39798.5254861111,2008-12-16,12:36:42
39.98188,116.346022,0,125,39798.5255439815,2008-12-16,12:36:47
39.98185,116.346067,0,138,39798.5256018518,2008-12-16,12:36:52
39.981873,116.346088,0,149,39798.5256597222,2008-12-16,12:36:57
39.981873,116.346088,0,149,39798.5256944444,2008-12-16,12:37:00
39.981873,116.346086,0,154,39798.5257175926,2008-12-16,12:37:02
39.981835,116.346134,0,158,39798.525775463,2008-12-16,12:37:07
39.98177,116.346169,0,159,39798.5258333333,2008-12-16,12:37:12
39.981758,116.346177,0,161,39798.5258912037,2008-12-16,12:37:17
39.981797,116.346163,0,161,39798.5259490741,2008-12-16,12:37:22
39.981791,116.346138,0,160,39798.5260069444,2008-12-16,12:37:27
39.981701,116.346172,0,159,39798.5260648148,2008-12-16,12:37:32
39.981656,116.346159,0,149,39798.5261226852,2008-12-16,12:37:37
39.981686,116.346148,0,145,39798.5261805556,2008-12-16,12:37:42
39.981736,116.346162,0,145,39798.5262384259,2008-12-16,12:37:47
39.981783,116.346193,0,167,39798.5262962963,2008-12-16,12:37:52
39.981812,116.346186,0,186,39798.5263541667,2008-12-16,12:37:57
39.98183,116.346194,0,191,39798.526412037,2008-12-16,12:38:02
39.981798,116.346159,0,205,39798.5264699074,2008-12-16,12:38:07
39.981766,116.346135,0,212,39798.5265277778,2008-12-16,12:38:12
39.981724,116.346167,0,224,39798.5265856481,2008-12-16,12:38:17
39.981744,116.346201,0,232,39798.5266435185,2008-12-16,12:38:22
39.981771,116.346195,0,227,39798.5267013889,2008-12-16,12:38:27
39.981815,116.346176,0,213,39798.5267592593,2008-12-16,12:38:32
39.981848,116.346193,0,201,39798.5268171296,2008-12-16,12:38:37
39.981832,116.346195,0,193,39798.526875,2008-12-16,12:38:42
39.981845,116.346199,0,189,39798.5269328704,2008-12-16,12:38:47
39.981877,116.346225,0,182,39798.5269907407,2008-12-16,12:38:52
39.982011,116.346274,0,176,39798.5270486111,2008-12-16,12:38:57
39.982258,116.346321,0,177,39798.5271064815,2008-12-16,12:39:02
39.982148,116.346317,0,202,39798.5271643519,2008-12-16,12:39:07
39.982094,116.346295,0,221,39798.5272222222,2008-12-16,12:39:12
39.982048,116.34626,0,233,39798.5272800926,2008-12-16,12:39:17
39.982048,116.34626,0,233,39798.5273148148,2008-12-16,12:39:20
39.982045,116.346256,0,239,39798.527337963,2008-12-16,12:39:22
39.982013,116.346241,0,238,39798.5273958333,2008-12-16,12:39:27
39.982013,116.346231,0,237,39798.5274537037,2008-12-16,12:39:32
39.982014,116.346222,0,236,39798.5275115741,2008-12-16,12:39:37
39.98204,116.346218,0,232,39798.5275694444,2008-12-16,12:39:42
39.982049,116.346231,0,223,39798.5276273148,2008-12-16,12:39:47
39.981977,116.346236,0,217,39798.5276851852,2008-12-16,12:39:52
39.981858,116.346185,0,198,39798.5277430556,2008-12-16,12:39:57
39.981795,116.346154,0,171,39798.5278009259,2008-12-16,12:40:02
39.981765,116.346114,0,151,39798.5278587963,2008-12-16,12:40:07
39.98175,116.346063,0,134,39798.5279166667,2008-12-16,12:40:12
39.981892,116.346041,0,121,39798.527974537,2008-12-16,12:40:17
39.981949,116.346045,0,110,39798.5280324074,2008-12-16,12:40:22
39.981948,116.346043,0,105,39798.5280902778,2008-12-16,12:40:27
39.98195,116.346049,0,104,39798.5281481481,2008-12-16,12:40:32
39.98195,116.346049,0,104,39798.5281828704,2008-12-16,12:40:35
39.981943,116.346056,0,102,39798.5282060185,2008-12-16,12:40:37
39.981919,116.346087,0,103,39798.5282638889,2008-12-16,12:40:42
39.981901,116.346142,0,106,39798.5283217593,2008-12-16,12:40:47
39.981924,116.346248,0,114,39798.5283796296,2008-12-16,12:40:52
39.98207,116.346339,0,128,39798.5284375,2008-12-16,12:40:57
39.981886,116.346094,0,166,39798.5339930556,2008-12-16,12:48:57
39.981851,116.346067,0,166,39798.5340509259,2008-12-16,12:49:02
39.981804,116.346066,0,164,39798.5341087963,2008-12-16,12:49:07
39.981774,116.346082,0,163,39798.5341666667,2008-12-16,12:49:12
39.981753,116.346125,0,163,39798.534224537,2008-12-16,12:49:17
39.981747,116.346144,0,163,39798.5342824074,2008-12-16,12:49:22
39.981747,116.346144,0,163,39798.5343171296,2008-12-16,12:49:25
39.981747,116.34614,0,164,39798.5343402778,2008-12-16,12:49:27
39.981748,116.346131,0,165,39798.5343981481,2008-12-16,12:49:32
39.981748,116.346119,0,167,39798.5344560185,2008-12-16,12:49:37
39.981748,116.346119,0,167,39798.5344907407,2008-12-16,12:49:40
39.981747,116.346124,0,168,39798.5345138889,2008-12-16,12:49:42
39.981758,116.346136,0,169,39798.5345717593,2008-12-16,12:49:47
39.981758,116.346136,0,169,39798.5346064815,2008-12-16,12:49:50
39.981757,116.346137,0,169,39798.5346296296,2008-12-16,12:49:52
39.981763,116.346119,0,169,39798.5346875,2008-12-16,12:49:57
39.981763,116.346119,0,169,39798.5347222222,2008-12-16,12:50:00
39.981766,116.346126,0,169,39798.5347453704,2008-12-16,12:50:02
39.981776,116.34616,0,169,39798.5348032407,2008-12-16,12:50:07
39.981776,116.34616,0,169,39798.534837963,2008-12-16,12:50:10
39.981779,116.346161,0,169,39798.5348611111,2008-12-16,12:50:12
39.981779,116.346152,0,169,39798.5349189815,2008-12-16,12:50:17
39.981779,116.346149,0,169,39798.5349768519,2008-12-16,12:50:22
39.981779,116.346149,0,169,39798.5350115741,2008-12-16,12:50:25
39.98178,116.34615,0,169,39798.5350347222,2008-12-16,12:50:27
39.981779,116.346163,0,169,39798.5350925926,2008-12-16,12:50:32
39.98178,116.346165,0,169,39798.535150463,2008-12-16,12:50:37
39.981782,116.346169,0,169,39798.5352083333,2008-12-16,12:50:42
39.981783,116.346177,0,169,39798.5352662037,2008-12-16,12:50:47
39.981783,116.34618,0,169,39798.5353240741,2008-12-16,12:50:52
39.981783,116.346178,0,169,39798.5353819444,2008-12-16,12:50:57
39.981783,116.346178,0,169,39798.5354166667,2008-12-16,12:51:00
39.981783,116.346177,0,169,39798.5354398148,2008-12-16,12:51:02
39.981781,116.346199,0,169,39798.5354976852,2008-12-16,12:51:07
39.981787,116.346244,0,170,39798.5355555556,2008-12-16,12:51:12
39.981787,116.346244,0,170,39798.5355902778,2008-12-16,12:51:15
39.981795,116.346246,0,170,39798.5356134259,2008-12-16,12:51:17
39.981801,116.346257,0,170,39798.5356712963,2008-12-16,12:51:22
39.981843,116.346257,0,171,39798.5357291667,2008-12-16,12:51:27
39.981843,116.346257,0,171,39798.5357638889,2008-12-16,12:51:30
39.981844,116.346257,0,171,39798.535787037,2008-12-16,12:51:32
39.981844,116.346222,0,170,39798.5358449074,2008-12-16,12:51:37
39.981819,116.346152,0,170,39798.5359027778,2008-12-16,12:51:42
39.981789,116.346121,0,171,39798.5359606481,2008-12-16,12:51:47
39.981794,116.346137,0,170,39798.5360185185,2008-12-16,12:51:52
39.981793,116.346164,0,170,39798.5360763889,2008-12-16,12:51:57
39.9818,116.346144,0,172,39798.5361342593,2008-12-16,12:52:02
39.981809,116.34615,0,172,39798.5361921296,2008-12-16,12:52:07
39.981819,116.346185,0,171,39798.53625,2008-12-16,12:52:12
39.981788,116.346176,0,170,39798.5363078704,2008-12-16,12:52:17
39.981793,116.346142,0,170,39798.5363657407,2008-12-16,12:52:22
39.98181,116.346174,0,170,39798.5364236111,2008-12-16,12:52:27
39.981811,116.346196,0,171,39798.5364814815,2008-12-16,12:52:32
39.981783,116.346185,0,173,39798.5365393519,2008-12-16,12:52:37
39.981756,116.346127,0,176,39798.5365972222,2008-12-16,12:52:42
39.981747,116.346114,0,179,39798.5366550926,2008-12-16,12:52:47
39.98181,116.34618,0,184,39798.536712963,2008-12-16,12:52:52
39.981832,116.3462,0,189,39798.5367708333,2008-12-16,12:52:57
39.981874,116.346149,0,194,39798.5368287037,2008-12-16,12:53:02
39.981881,116.346097,0,198,39798.5368865741,2008-12-16,12:53:07
39.981882,116.346088,0,200,39798.5369444444,2008-12-16,12:53:12
39.981882,116.346088,0,200,39798.5369791667,2008-12-16,12:53:15
39.981882,116.346083,0,201,39798.5370023148,2008-12-16,12:53:17
39.981882,116.346093,0,201,39798.5370601852,2008-12-16,12:53:22
39.981882,116.346093,0,201,39798.5370949074,2008-12-16,12:53:25
39.981881,116.346101,0,201,39798.5371180556,2008-12-16,12:53:27
39.981886,116.346141,0,200,39798.5371759259,2008-12-16,12:53:32
39.981881,116.346182,0,200,39798.5372337963,2008-12-16,12:53:37
39.981886,116.346183,0,201,39798.5372916667,2008-12-16,12:53:42
39.981886,116.346183,0,201,39798.5373263889,2008-12-16,12:53:45
39.981887,116.346191,0,201,39798.537349537,2008-12-16,12:53:47
39.981887,116.346207,0,201,39798.5374074074,2008-12-16,12:53:52
39.981857,116.346191,0,202,39798.5374652778,2008-12-16,12:53:57
39.981829,116.346141,0,204,39798.5375231481,2008-12-16,12:54:02
39.981848,116.346161,0,204,39798.5375810185,2008-12-16,12:54:07
39.981848,116.346161,0,204,39798.5376157407,2008-12-16,12:54:10
39.981848,116.346159,0,204,39798.5376388889,2008-12-16,12:54:12
39.98185,116.346149,0,204,39798.5376967593,2008-12-16,12:54:17
39.98185,116.346149,0,204,39798.5377314815,2008-12-16,12:54:20
39.981851,116.346141,0,203,39798.5377546296,2008-12-16,12:54:22
39.981851,116.346128,0,203,39798.5378125,2008-12-16,12:54:27
39.98185,116.346119,0,204,39798.5378703704,2008-12-16,12:54:32
39.981851,116.34611,0,205,39798.5379282407,2008-12-16,12:54:37
39.981866,116.346122,0,205,39798.5379861111,2008-12-16,12:54:42
39.981887,116.346145,0,206,39798.5380439815,2008-12-16,12:54:47
39.981917,116.346178,0,207,39798.5381018519,2008-12-16,12:54:52
39.981917,116.346178,0,207,39798.5381365741,2008-12-16,12:54:55
39.981917,116.346174,0,208,39798.5381597222,2008-12-16,12:54:57
39.981916,116.346165,0,208,39798.5382175926,2008-12-16,12:55:02
39.981916,116.346161,0,208,39798.538275463,2008-12-16,12:55:07
39.981916,116.346162,0,208,39798.5383333333,2008-12-16,12:55:12
39.981917,116.346163,0,208,39798.5383912037,2008-12-16,12:55:17
39.981917,116.346163,0,208,39798.5384259259,2008-12-16,12:55:20
39.981917,116.346165,0,208,39798.5384490741,2008-12-16,12:55:22
39.981922,116.346242,0,208,39798.5385069444,2008-12-16,12:55:27
39.981896,116.346297,0,207,39798.5385648148,2008-12-16,12:55:32
39.981923,116.346366,0,206,39798.5386226852,2008-12-16,12:55:37
39.98192,116.3464,0,204,39798.5386805556,2008-12-16,12:55:42
39.981903,116.346367,0,204,39798.5387384259,2008-12-16,12:55:47
39.981894,116.34637,0,205,39798.5387962963,2008-12-16,12:55:52
39.981904,116.346363,0,206,39798.5388541667,2008-12-16,12:55:57
39.981927,116.346295,0,206,39798.538912037,2008-12-16,12:56:02
39.981905,116.346302,0,205,39798.5389699074,2008-12-16,12:56:07
39.981818,116.346298,0,198,39798.5390277778,2008-12-16,12:56:12
39.981823,116.346224,0,177,39798.5390856481,2008-12-16,12:56:17
39.981874,116.346185,0,169,39798.5391435185,2008-12-16,12:56:22
39.981907,116.34615,0,157,39798.5392013889,2008-12-16,12:56:27
39.981918,116.346115,0,150,39798.5392592593,2008-12-16,12:56:32
39.98185,116.346111,0,144,39798.5393171296,2008-12-16,12:56:37
39.981812,116.346118,0,147,39798.539375,2008-12-16,12:56:42
39.981811,116.346106,0,144,39798.5394328704,2008-12-16,12:56:47
39.98181,116.346109,0,143,39798.5394907407,2008-12-16,12:56:52
39.98181,116.346103,0,142,39798.5395486111,2008-12-16,12:56:57
39.981811,116.346102,0,142,39798.5396064815,2008-12-16,12:57:02
39.981812,116.346106,0,142,39798.5396643518,2008-12-16,12:57:07
39.981815,116.346327,0,209,39798.5466666667,2008-12-16,13:07:12
39.981944,116.346455,0,216,39798.546724537,2008-12-16,13:07:17
39.981998,116.34642,0,227,39798.5467824074,2008-12-16,13:07:22
39.981979,116.346335,0,241,39798.5468402778,2008-12-16,13:07:27
39.981882,116.346246,0,254,39798.5468981481,2008-12-16,13:07:32
39.981833,116.346221,0,268,39798.5469560185,2008-12-16,13:07:37
39.981831,116.34624,0,284,39798.5470138889,2008-12-16,13:07:42
39.981831,116.34624,0,284,39798.5470486111,2008-12-16,13:07:45
39.981832,116.346242,0,292,39798.5470717593,2008-12-16,13:07:47
39.981826,116.346221,0,295,39798.5471296296,2008-12-16,13:07:52
39.981752,116.346186,0,293,39798.5471875,2008-12-16,13:07:57
39.981672,116.346184,0,288,39798.5472453704,2008-12-16,13:08:02
39.981662,116.346126,0,282,39798.5473032407,2008-12-16,13:08:07
39.981576,116.346104,0,269,39798.5473611111,2008-12-16,13:08:12
39.981587,116.346106,0,259,39798.5474189815,2008-12-16,13:08:17
39.981652,116.346176,0,250,39798.5474768518,2008-12-16,13:08:22
39.981735,116.346159,0,243,39798.5475347222,2008-12-16,13:08:27
39.981789,116.346165,0,237,39798.5475925926,2008-12-16,13:08:32
39.981845,116.346156,0,225,39798.547650463,2008-12-16,13:08:37
39.981819,116.346109,0,215,39798.5477083333,2008-12-16,13:08:42
39.981802,116.34606,0,199,39798.5477662037,2008-12-16,13:08:47
39.981837,116.346061,0,190,39798.5478240741,2008-12-16,13:08:52
39.981877,116.346088,0,188,39798.5478819444,2008-12-16,13:08:57
39.981901,116.346056,0,182,39798.5479398148,2008-12-16,13:09:02
39.981968,116.34595,0,179,39798.5479976852,2008-12-16,13:09:07
39.982051,116.345905,0,184,39798.5480555556,2008-12-16,13:09:12
39.982192,116.345859,0,196,39798.5481134259,2008-12-16,13:09:17
39.982412,116.345686,0,214,39798.5481712963,2008-12-16,13:09:22
39.982567,116.345648,0,228,39798.5482291667,2008-12-16,13:09:27
39.982608,116.3457,0,268,39798.548287037,2008-12-16,13:09:32
39.982627,116.345705,0,329,39798.5483449074,2008-12-16,13:09:37
39.982647,116.345632,0,297,39798.5484027778,2008-12-16,13:09:42
39.982716,116.34579,0,305,39798.5484606481,2008-12-16,13:09:47
39.982789,116.345839,0,316,39798.5485185185,2008-12-16,13:09:52
39.982842,116.345873,0,329,39798.5485763889,2008-12-16,13:09:57
39.982873,116.34592,0,348,39798.5486342593,2008-12-16,13:10:02
39.982624,116.346057,0,339,39798.5486921296,2008-12-16,13:10:07
39.982592,116.346102,0,355,39798.54875,2008-12-16,13:10:12
39.982283,116.346204,0,346,39798.5488078704,2008-12-16,13:10:17
39.982098,116.346244,0,326,39798.5488657407,2008-12-16,13:10:22
39.982016,116.346229,0,309,39798.5489236111,2008-12-16,13:10:27
39.981972,116.346203,0,299,39798.5489814815,2008-12-16,13:10:32
39.981936,116.346197,0,287,39798.5490393518,2008-12-16,13:10:37
39.981874,116.346311,0,275,39798.5490972222,2008-12-16,13:10:42
39.981749,116.346426,0,269,39798.5491550926,2008-12-16,13:10:47
39.981608,116.346469,0,281,39798.549212963,2008-12-16,13:10:52
39.98153,116.346528,0,291,39798.5492708333,2008-12-16,13:10:57
39.98147,116.346529,0,301,39798.5493287037,2008-12-16,13:11:02
39.981436,116.346512,0,310,39798.5493865741,2008-12-16,13:11:07
39.981436,116.346512,0,310,39798.5494212963,2008-12-16,13:11:10
39.98144,116.346508,0,325,39798.5494444444,2008-12-16,13:11:12
39.981441,116.3466,0,346,39798.5495023148,2008-12-16,13:11:17
39.981446,116.346617,0,364,39798.5495601852,2008-12-16,13:11:22
39.9815,116.346514,0,377,39798.5496180556,2008-12-16,13:11:27
39.981511,116.346393,0,385,39798.5496759259,2008-12-16,13:11:32
39.981518,116.346296,0,384,39798.5497337963,2008-12-16,13:11:37
39.981539,116.346247,0,373,39798.5497916667,2008-12-16,13:11:42
39.981535,116.346233,0,375,39798.549849537,2008-12-16,13:11:47
39.981551,116.346245,0,370,39798.5499074074,2008-12-16,13:11:52
39.98161,116.346264,0,362,39798.5499652778,2008-12-16,13:11:57
39.981651,116.346242,0,352,39798.5500231481,2008-12-16,13:12:02
39.981726,116.346285,0,337,39798.5500810185,2008-12-16,13:12:07
39.981736,116.346365,0,325,39798.5501388889,2008-12-16,13:12:12
39.981698,116.346382,0,318,39798.5501967593,2008-12-16,13:12:17
39.981743,116.346366,0,303,39798.5502546296,2008-12-16,13:12:22
39.981744,116.346354,0,296,39798.5503125,2008-12-16,13:12:27
39.981739,116.346328,0,293,39798.5503703704,2008-12-16,13:12:32
39.981736,116.346309,0,289,39798.5504282407,2008-12-16,13:12:37
39.981714,116.346281,0,283,39798.5504861111,2008-12-16,13:12:42
39.981715,116.346236,0,276,39798.5505439815,2008-12-16,13:12:47
39.981706,116.346193,0,268,39798.5506018519,2008-12-16,13:12:52
39.981702,116.346166,0,259,39798.5506597222,2008-12-16,13:12:57
39.981701,116.346151,0,253,39798.5507175926,2008-12-16,13:13:02
39.981719,116.346149,0,249,39798.550775463,2008-12-16,13:13:07
39.981751,116.346219,0,252,39798.5508333333,2008-12-16,13:13:12
39.981781,116.346236,0,258,39798.5508912037,2008-12-16,13:13:17
39.981788,116.346224,0,263,39798.5509490741,2008-12-16,13:13:22
39.981813,116.346248,0,263,39798.5510069444,2008-12-16,13:13:27
39.981826,116.34623,0,258,39798.5510648148,2008-12-16,13:13:32
39.981822,116.346219,0,252,39798.5511226852,2008-12-16,13:13:37
39.981823,116.346215,0,248,39798.5511805556,2008-12-16,13:13:42
39.981824,116.346221,0,247,39798.5512384259,2008-12-16,13:13:47
39.981824,116.346221,0,247,39798.5512731481,2008-12-16,13:13:50
39.981824,116.346215,0,247,39798.5512962963,2008-12-16,13:13:52
39.981809,116.346182,0,245,39798.5513541667,2008-12-16,13:13:57
39.981788,116.346173,0,244,39798.551412037,2008-12-16,13:14:02
39.981759,116.346159,0,245,39798.5514699074,2008-12-16,13:14:07
39.981756,116.346146,0,245,39798.5515277778,2008-12-16,13:14:12
39.981761,116.346159,0,243,39798.5515856481,2008-12-16,13:14:17
39.981769,116.346177,0,240,39798.5516435185,2008-12-16,13:14:22
39.981769,116.346177,0,240,39798.5516782407,2008-12-16,13:14:25
39.981769,116.346169,0,240,39798.5517013889,2008-12-16,13:14:27
39.981795,116.346141,0,237,39798.5517592593,2008-12-16,13:14:32
39.981815,116.346154,0,235,39798.5518171296,2008-12-16,13:14:37
39.981815,116.346163,0,234,39798.551875,2008-12-16,13:14:42
39.981816,116.346148,0,234,39798.5519328704,2008-12-16,13:14:47
39.981805,116.346171,0,232,39798.5519907407,2008-12-16,13:14:52
39.981805,116.346182,0,231,39798.5520486111,2008-12-16,13:14:57
39.981805,116.346182,0,231,39798.5520833333,2008-12-16,13:15:00
39.981805,116.346188,0,231,39798.5521064815,2008-12-16,13:15:02
39.981806,116.346221,0,225,39798.5521643519,2008-12-16,13:15:07
39.981806,116.346218,0,224,39798.5522222222,2008-12-16,13:15:12
39.981806,116.346219,0,224,39798.5522800926,2008-12-16,13:15:17
39.981806,116.346219,0,224,39798.5523148148,2008-12-16,13:15:20
39.981806,116.346225,0,224,39798.552337963,2008-12-16,13:15:22
39.981807,116.346234,0,224,39798.5523958333,2008-12-16,13:15:27
39.981807,116.346246,0,224,39798.5524537037,2008-12-16,13:15:32
39.981807,116.346252,0,224,39798.5525115741,2008-12-16,13:15:37
39.981807,116.346252,0,224,39798.5525462963,2008-12-16,13:15:40
39.981807,116.34626,0,224,39798.5525694444,2008-12-16,13:15:42
39.981808,116.346269,0,224,39798.5526273148,2008-12-16,13:15:47
39.981809,116.346269,0,224,39798.5526851852,2008-12-16,13:15:52
39.981809,116.346269,0,224,39798.5527199074,2008-12-16,13:15:55
39.98181,116.346263,0,224,39798.5527430556,2008-12-16,13:15:57
39.98181,116.346251,0,224,39798.5528009259,2008-12-16,13:16:02
39.981799,116.346226,0,223,39798.5528587963,2008-12-16,13:16:07
39.981776,116.34621,0,224,39798.5529166667,2008-12-16,13:16:12
39.981776,116.34621,0,224,39798.5529513889,2008-12-16,13:16:15
39.981781,116.346204,0,224,39798.552974537,2008-12-16,13:16:17
39.981801,116.346216,0,224,39798.5530324074,2008-12-16,13:16:22
39.981802,116.346214,0,224,39798.5530902778,2008-12-16,13:16:27
39.981802,116.346218,0,224,39798.5531481481,2008-12-16,13:16:32
39.981802,116.346218,0,224,39798.5531828704,2008-12-16,13:16:35
39.981802,116.346212,0,225,39798.5532060185,2008-12-16,13:16:37
39.981803,116.346201,0,225,39798.5532638889,2008-12-16,13:16:42
39.981803,116.346201,0,225,39798.5532986111,2008-12-16,13:16:45
39.981802,116.346204,0,225,39798.5533217593,2008-12-16,13:16:47
39.981802,116.346217,0,225,39798.5533796296,2008-12-16,13:16:52
39.981802,116.346226,0,225,39798.5534375,2008-12-16,13:16:57
39.981803,116.346227,0,225,39798.5534953704,2008-12-16,13:17:02
39.981803,116.346227,0,225,39798.5535300926,2008-12-16,13:17:05
39.981804,116.346221,0,225,39798.5535532407,2008-12-16,13:17:07
39.981804,116.346208,0,225,39798.5536111111,2008-12-16,13:17:12
39.981804,116.346198,0,225,39798.5536689815,2008-12-16,13:17:17
39.981804,116.346198,0,225,39798.5537037037,2008-12-16,13:17:20
39.981803,116.346195,0,225,39798.5537268519,2008-12-16,13:17:22
39.981767,116.346164,0,225,39798.5537847222,2008-12-16,13:17:27
39.981741,116.346126,0,226,39798.5538425926,2008-12-16,13:17:32
39.981875,116.345856,0,58,39798.5578935185,2008-12-16,13:23:22
39.981903,116.345823,0,40,39798.5579513889,2008-12-16,13:23:27
39.981782,116.34577,0,81,39798.5580092593,2008-12-16,13:23:32
39.981758,116.345713,0,58,39798.5580671296,2008-12-16,13:23:37
39.981776,116.345719,0,49,39798.558125,2008-12-16,13:23:42
39.981802,116.345783,0,44,39798.5581828704,2008-12-16,13:23:47
39.981857,116.345897,0,42,39798.5582407407,2008-12-16,13:23:52
39.981903,116.346033,0,40,39798.5582986111,2008-12-16,13:23:57
39.981933,116.346124,0,39,39798.5583564815,2008-12-16,13:24:02
39.981962,116.346168,0,39,39798.5584143519,2008-12-16,13:24:07
39.981959,116.346186,0,39,39798.5584722222,2008-12-16,13:24:12
39.981978,116.346114,0,40,39798.5585300926,2008-12-16,13:24:17
39.981941,116.346055,0,42,39798.558587963,2008-12-16,13:24:22
39.981851,116.345999,0,44,39798.5586458333,2008-12-16,13:24:27
39.981684,116.345862,0,50,39798.5587037037,2008-12-16,13:24:32
39.981691,116.345919,0,65,39798.5587615741,2008-12-16,13:24:37
39.981888,116.346137,0,79,39798.5588194444,2008-12-16,13:24:42
39.98203,116.346312,0,92,39798.5588773148,2008-12-16,13:24:47
39.982146,116.346416,0,109,39798.5589351852,2008-12-16,13:24:52
39.982149,116.346477,0,132,39798.5589930556,2008-12-16,13:24:57
39.982086,116.346521,0,145,39798.5590509259,2008-12-16,13:25:02
39.982042,116.346516,0,153,39798.5591087963,2008-12-16,13:25:07
39.982013,116.346522,0,161,39798.5591666667,2008-12-16,13:25:12
39.981946,116.346505,0,174,39798.559224537,2008-12-16,13:25:17
39.981856,116.346483,0,186,39798.5592824074,2008-12-16,13:25:22
39.981805,116.346535,0,192,39798.5593402778,2008-12-16,13:25:27
39.981784,116.346545,0,200,39798.5593981481,2008-12-16,13:25:32
39.981791,116.346516,0,207,39798.5594560185,2008-12-16,13:25:37
39.981791,116.346516,0,207,39798.5594907407,2008-12-16,13:25:40
39.981788,116.34651,0,222,39798.5595138889,2008-12-16,13:25:42
39.981744,116.346545,0,240,39798.5595717593,2008-12-16,13:25:47
39.981697,116.346623,0,258,39798.5596296296,2008-12-16,13:25:52
39.981669,116.346663,0,253,39798.5596875,2008-12-16,13:25:57
39.981607,116.346627,0,242,39798.5597453704,2008-12-16,13:26:02
39.981541,116.346401,0,225,39798.5598032407,2008-12-16,13:26:07
39.981354,116.346178,0,217,39798.5598611111,2008-12-16,13:26:12
39.981048,116.345976,0,228,39798.5599189815,2008-12-16,13:26:17
39.98055,116.345455,0,229,39798.5599768519,2008-12-16,13:26:22
39.982235,116.346419,0,212,39798.5602083333,2008-12-16,13:26:42
39.982224,116.346432,0,228,39798.5602662037,2008-12-16,13:26:47
39.982224,116.346432,0,228,39798.5603009259,2008-12-16,13:26:50
39.98222,116.346429,0,233,39798.5603240741,2008-12-16,13:26:52
39.982205,116.346404,0,236,39798.5603819444,2008-12-16,13:26:57
39.982175,116.346184,0,186,39798.5604398148,2008-12-16,13:27:02
39.982064,116.346018,0,142,39798.5604976852,2008-12-16,13:27:07
39.981821,116.34611,0,198,39798.560787037,2008-12-16,13:27:32
39.98183,116.346112,0,213,39798.5608449074,2008-12-16,13:27:37
39.981843,116.346155,0,222,39798.5609027778,2008-12-16,13:27:42
39.982419,116.345611,0,-144,39798.5609606481,2008-12-16,13:27:47
39.982338,116.345656,0,-120,39798.5610185185,2008-12-16,13:27:52
39.982243,116.345768,0,-79,39798.5610763889,2008-12-16,13:27:57
39.98221,116.345807,0,-55,39798.5611342593,2008-12-16,13:28:02
39.982043,116.345931,0,37,39798.5611921296,2008-12-16,13:28:07
39.981979,116.345954,0,58,39798.56125,2008-12-16,13:28:12
39.981949,116.345958,0,80,39798.5613078704,2008-12-16,13:28:17
39.981909,116.345968,0,105,39798.5613657407,2008-12-16,13:28:22
39.981887,116.346005,0,138,39798.5614236111,2008-12-16,13:28:27
39.981887,116.346005,0,138,39798.5614583333,2008-12-16,13:28:30
39.981887,116.346004,0,146,39798.5614814815,2008-12-16,13:28:32
39.981915,116.34593,0,127,39798.5615393519,2008-12-16,13:28:37
39.981902,116.345998,0,143,39798.5615972222,2008-12-16,13:28:42
39.981901,116.34607,0,136,39798.5616550926,2008-12-16,13:28:47
39.982081,116.346055,0,25,39798.561712963,2008-12-16,13:28:52
39.982037,116.346066,0,39,39798.5617708333,2008-12-16,13:28:57
39.982005,116.346063,0,42,39798.5618287037,2008-12-16,13:29:02
39.982042,116.346042,0,36,39798.5618865741,2008-12-16,13:29:07
39.982072,116.345993,0,33,39798.5619444444,2008-12-16,13:29:12
39.982073,116.345966,0,34,39798.5620023148,2008-12-16,13:29:17
39.982082,116.345961,0,38,39798.5620601852,2008-12-16,13:29:22
39.982086,116.345954,0,40,39798.5621180556,2008-12-16,13:29:27
39.982086,116.345954,0,40,39798.5621527778,2008-12-16,13:29:30
39.982084,116.345952,0,40,39798.5621759259,2008-12-16,13:29:32
39.982081,116.345976,0,43,39798.5622337963,2008-12-16,13:29:37
39.982103,116.346006,0,47,39798.5622916667,2008-12-16,13:29:42
39.982056,116.346062,0,47,39798.562349537,2008-12-16,13:29:47
39.982026,116.346089,0,52,39798.5624074074,2008-12-16,13:29:52
39.981979,116.346131,0,58,39798.5624652778,2008-12-16,13:29:57
39.98196,116.346116,0,59,39798.5625231481,2008-12-16,13:30:02
39.981963,116.346066,0,61,39798.5625810185,2008-12-16,13:30:07
39.982024,116.346085,0,69,39798.5626388889,2008-12-16,13:30:12
39.982208,116.346133,0,83,39798.5626967593,2008-12-16,13:30:17
39.982854,116.346529,0,76,39798.5627546296,2008-12-16,13:30:22
39.981805,116.346401,0,99,39798.5629861111,2008-12-16,13:30:42
39.981801,116.346417,0,102,39798.5630439815,2008-12-16,13:30:47
39.981781,116.346417,0,117,39798.5631018518,2008-12-16,13:30:52
39.981681,116.346421,0,129,39798.5631597222,2008-12-16,13:30:57
39.981661,116.346433,0,171,39798.5632175926,2008-12-16,13:31:02
39.981703,116.346418,0,183,39798.563275463,2008-12-16,13:31:07
39.981739,116.346391,0,201,39798.5633333333,2008-12-16,13:31:12
39.981798,116.346397,0,202,39798.5633912037,2008-12-16,13:31:17
39.981898,116.346365,0,205,39798.5634490741,2008-12-16,13:31:22
39.981834,116.346392,0,196,39798.5635069444,2008-12-16,13:31:27
39.981789,116.346369,0,158,39798.5635648148,2008-12-16,13:31:32
39.981873,116.346201,0,182,39798.5637962963,2008-12-16,13:31:52
39.981867,116.346192,0,197,39798.5638541667,2008-12-16,13:31:57
39.981886,116.346185,0,217,39798.563912037,2008-12-16,13:32:02
39.981962,116.346038,0,168,39798.5639699074,2008-12-16,13:32:07
39.981964,116.346146,0,244,39798.5640277778,2008-12-16,13:32:12
39.981896,116.346324,0,285,39798.5640856481,2008-12-16,13:32:17
39.981878,116.346349,0,287,39798.5641435185,2008-12-16,13:32:22
39.981851,116.34639,0,287,39798.5642013889,2008-12-16,13:32:27
39.981731,116.346447,0,271,39798.5642592593,2008-12-16,13:32:32
39.981715,116.346456,0,265,39798.5643171296,2008-12-16,13:32:37
39.981702,116.346495,0,275,39798.564375,2008-12-16,13:32:42
39.981715,116.346482,0,298,39798.5644328704,2008-12-16,13:32:47
39.98172,116.346473,0,307,39798.5644907407,2008-12-16,13:32:52
39.981813,116.346429,0,301,39798.5645486111,2008-12-16,13:32:57
39.981892,116.34641,0,284,39798.5646064815,2008-12-16,13:33:02
39.981906,116.346383,0,269,39798.5646643518,2008-12-16,13:33:07
39.981921,116.346322,0,251,39798.5647222222,2008-12-16,13:33:12
39.98192,116.346224,0,201,39798.5647800926,2008-12-16,13:33:17
39.981898,116.346176,0,164,39798.564837963,2008-12-16,13:33:22
39.981897,116.346177,0,160,39798.5648958333,2008-12-16,13:33:27
39.981897,116.346177,0,160,39798.5649305556,2008-12-16,13:33:30
39.981896,116.346177,0,161,39798.5649537037,2008-12-16,13:33:32
39.981855,116.346213,0,165,39798.5650115741,2008-12-16,13:33:37
39.981813,116.346275,0,173,39798.5650694444,2008-12-16,13:33:42
39.981801,116.34628,0,175,39798.5651273148,2008-12-16,13:33:47
39.981801,116.34628,0,175,39798.565162037,2008-12-16,13:33:50
39.9818,116.346282,0,178,39798.5651851852,2008-12-16,13:33:52
39.981855,116.346255,0,175,39798.5652430556,2008-12-16,13:33:57
39.981907,116.346221,0,159,39798.5653009259,2008-12-16,13:34:02
39.981956,116.346181,0,140,39798.5653587963,2008-12-16,13:34:07
39.982015,116.346159,0,132,39798.5654166667,2008-12-16,13:34:12
39.981993,116.346081,0,123,39798.565474537,2008-12-16,13:34:17
39.981978,116.34604,0,108,39798.5655324074,2008-12-16,13:34:22
39.981941,116.346022,0,99,39798.5655902778,2008-12-16,13:34:27
39.981893,116.346066,0,105,39798.5656481481,2008-12-16,13:34:32
39.981803,116.346093,0,121,39798.5657060185,2008-12-16,13:34:37
39.981739,116.346073,0,125,39798.5657638889,2008-12-16,13:34:42
39.981711,116.346048,0,120,39798.5658217593,2008-12-16,13:34:47
39.981729,116.346059,0,126,39798.5658796296,2008-12-16,13:34:52
39.981757,116.346107,0,136,39798.5659375,2008-12-16,13:34:57
39.981759,116.34613,0,137,39798.5659953704,2008-12-16,13:35:02
39.981759,116.346157,0,136,39798.5660532407,2008-12-16,13:35:07
39.981755,116.346179,0,134,39798.5661111111,2008-12-16,13:35:12
39.98177,116.346181,0,133,39798.5661689815,2008-12-16,13:35:17
39.98177,116.346181,0,133,39798.5662037037,2008-12-16,13:35:20
39.98177,116.346182,0,133,39798.5662268519,2008-12-16,13:35:22
39.981784,116.346202,0,131,39798.5662847222,2008-12-16,13:35:27
39.981809,116.346266,0,131,39798.5663425926,2008-12-16,13:35:32
39.981853,116.346363,0,144,39798.566400463,2008-12-16,13:35:37
39.981826,116.34605,0,121,39798.5763657407,2008-12-16,13:49:58
39.981737,116.345877,0,123,39798.5764236111,2008-12-16,13:50:03
39.981614,116.345661,0,127,39798.5764814815,2008-12-16,13:50:08
39.981531,116.345441,0,135,39798.5765393519,2008-12-16,13:50:13
39.981461,116.345276,0,148,39798.5765972222,2008-12-16,13:50:18
39.981342,116.345,0,164,39798.5766550926,2008-12-16,13:50:23
39.981365,116.345235,0,181,39798.576712963,2008-12-16,13:50:28
39.981512,116.345638,0,195,39798.5767708333,2008-12-16,13:50:33
39.981519,116.345667,0,208,39798.5768287037,2008-12-16,13:50:38
39.981573,116.345866,0,214,39798.5768865741,2008-12-16,13:50:43
39.981567,116.345893,0,216,39798.5769444444,2008-12-16,13:50:48
39.98157,116.346044,0,217,39798.5770023148,2008-12-16,13:50:53
39.98158,116.346219,0,209,39798.5770601852,2008-12-16,13:50:58
39.981548,116.346329,0,193,39798.5771180556,2008-12-16,13:51:03
39.981554,116.346414,0,178,39798.5771759259,2008-12-16,13:51:08
39.981551,116.346443,0,172,39798.5772337963,2008-12-16,13:51:13
39.981606,116.346389,0,168,39798.5772916667,2008-12-16,13:51:18
39.981702,116.346344,0,174,39798.577349537,2008-12-16,13:51:23
39.981718,116.346365,0,184,39798.5774074074,2008-12-16,13:51:28
39.981724,116.346372,0,198,39798.5774652778,2008-12-16,13:51:33
39.981724,116.346372,0,198,39798.5775,2008-12-16,13:51:36
39.981718,116.346377,0,211,39798.5775231481,2008-12-16,13:51:38
39.981786,116.346327,0,213,39798.5775810185,2008-12-16,13:51:43
39.981801,116.34631,0,215,39798.5776388889,2008-12-16,13:51:48
39.98177,116.3463,0,212,39798.5776967593,2008-12-16,13:51:53
39.981768,116.34631,0,204,39798.5777546296,2008-12-16,13:51:58
39.981807,116.346305,0,190,39798.5778125,2008-12-16,13:52:03
39.981829,116.346275,0,177,39798.5778703704,2008-12-16,13:52:08
39.981854,116.346288,0,171,39798.5779282407,2008-12-16,13:52:13
39.981861,116.346334,0,160,39798.5779861111,2008-12-16,13:52:18
39.98188,116.34633,0,159,39798.5780439815,2008-12-16,13:52:23
39.981895,116.346336,0,160,39798.5781018519,2008-12-16,13:52:28
39.981895,116.346336,0,160,39798.5781365741,2008-12-16,13:52:31
39.981888,116.34634,0,159,39798.5781597222,2008-12-16,13:52:33
39.981876,116.346322,0,161,39798.5782175926,2008-12-16,13:52:38
39.981883,116.346288,0,160,39798.578275463,2008-12-16,13:52:43
39.981897,116.346247,0,158,39798.5783333333,2008-12-16,13:52:48
39.981912,116.34627,0,159,39798.5783912037,2008-12-16,13:52:53
39.981924,116.346297,0,166,39798.5784490741,2008-12-16,13:52:58
39.981928,116.346254,0,176,39798.5785069444,2008-12-16,13:53:03
39.981887,116.346275,0,184,39798.5785648148,2008-12-16,13:53:08
39.981812,116.346302,0,192,39798.5786226852,2008-12-16,13:53:13
39.981794,116.346266,0,192,39798.5786805556,2008-12-16,13:53:18
39.981769,116.346281,0,191,39798.5787384259,2008-12-16,13:53:23
39.981754,116.346302,0,187,39798.5787962963,2008-12-16,13:53:28
39.981743,116.346356,0,190,39798.5788541667,2008-12-16,13:53:33
39.981715,116.346383,0,193,39798.578912037,2008-12-16,13:53:38
39.981716,116.346348,0,196,39798.5789699074,2008-12-16,13:53:43
39.981758,116.346237,0,198,39798.5790277778,2008-12-16,13:53:48
39.981789,116.346261,0,197,39798.5790856481,2008-12-16,13:53:53
39.981789,116.346261,0,197,39798.5791203704,2008-12-16,13:53:56
39.981782,116.346258,0,194,39798.5791435185,2008-12-16,13:53:58
39.981738,116.346266,0,190,39798.5792013889,2008-12-16,13:54:03
39.981703,116.346285,0,186,39798.5792592593,2008-12-16,13:54:08
39.981676,116.346251,0,185,39798.5793171296,2008-12-16,13:54:13
39.981657,116.346215,0,190,39798.579375,2008-12-16,13:54:18
39.981679,116.346287,0,206,39798.5794328704,2008-12-16,13:54:23
39.981708,116.346348,0,216,39798.5794907407,2008-12-16,13:54:28
39.981707,116.346433,0,228,39798.5795486111,2008-12-16,13:54:33
39.98173,116.346382,0,234,39798.5796064815,2008-12-16,13:54:38
39.981752,116.346327,0,232,39798.5796643518,2008-12-16,13:54:43
39.981756,116.346296,0,233,39798.5797222222,2008-12-16,13:54:48
39.981779,116.346302,0,225,39798.5797800926,2008-12-16,13:54:53
39.981812,116.346279,0,215,39798.579837963,2008-12-16,13:54:58
39.981831,116.346229,0,198,39798.5798958333,2008-12-16,13:55:03
39.981816,116.346235,0,185,39798.5799537037,2008-12-16,13:55:08
39.981834,116.34626,0,183,39798.5800115741,2008-12-16,13:55:13
39.98186,116.346216,0,178,39798.5800694444,2008-12-16,13:55:18
39.981916,116.346145,0,175,39798.5801273148,2008-12-16,13:55:23
39.981934,116.346079,0,167,39798.5801851852,2008-12-16,13:55:28
39.981922,116.346051,0,157,39798.5802430556,2008-12-16,13:55:33
39.981898,116.346101,0,148,39798.5803009259,2008-12-16,13:55:38
39.981897,116.346102,0,145,39798.5803587963,2008-12-16,13:55:43
39.981897,116.346102,0,145,39798.5803935185,2008-12-16,13:55:46
39.981897,116.346107,0,144,39798.5804166667,2008-12-16,13:55:48
39.981883,116.346143,0,149,39798.580474537,2008-12-16,13:55:53
39.981879,116.346161,0,149,39798.5805324074,2008-12-16,13:55:58
39.981859,116.346173,0,147,39798.5805902778,2008-12-16,13:56:03
39.98183,116.346146,0,142,39798.5806481481,2008-12-16,13:56:08
39.981816,116.346167,0,138,39798.5807060185,2008-12-16,13:56:13
39.981815,116.346203,0,136,39798.5807638889,2008-12-16,13:56:18
39.981778,116.346288,0,143,39798.5808217593,2008-12-16,13:56:23
39.981751,116.346375,0,169,39798.5808796296,2008-12-16,13:56:28
39.981743,116.346423,0,190,39798.5809375,2008-12-16,13:56:33
39.981728,116.346416,0,210,39798.5809953704,2008-12-16,13:56:38
39.981699,116.346401,0,227,39798.5810532407,2008-12-16,13:56:43
39.981699,116.346401,0,227,39798.581087963,2008-12-16,13:56:46
39.9817,116.346393,0,238,39798.5811111111,2008-12-16,13:56:48
39.981747,116.346409,0,240,39798.5811689815,2008-12-16,13:56:53
39.981858,116.346312,0,244,39798.5812268518,2008-12-16,13:56:58
39.98191,116.34625,0,252,39798.5812847222,2008-12-16,13:57:03
39.981875,116.346271,0,255,39798.5813425926,2008-12-16,13:57:08
39.981833,116.346322,0,264,39798.581400463,2008-12-16,13:57:13
39.98176,116.346383,0,270,39798.5814583333,2008-12-16,13:57:18
39.981715,116.346389,0,267,39798.5815162037,2008-12-16,13:57:23
39.981697,116.346334,0,258,39798.5815740741,2008-12-16,13:57:28
39.981714,116.346256,0,245,39798.5816319444,2008-12-16,13:57:33
39.981799,116.346184,0,230,39798.5816898148,2008-12-16,13:57:38
39.981899,116.346133,0,215,39798.5817476852,2008-12-16,13:57:43
39.981886,116.346205,0,200,39798.5818055556,2008-12-16,13:57:48
39.981869,116.346255,0,197,39798.5818634259,2008-12-16,13:57:53
39.98186,116.346224,0,193,39798.5819212963,2008-12-16,13:57:58
39.98186,116.346224,0,193,39798.5819560185,2008-12-16,13:58:01
39.981859,116.346218,0,197,39798.5819791667,2008-12-16,13:58:03
39.98193,116.346156,0,204,39798.582037037,2008-12-16,13:58:08
39.981954,116.346133,0,219,39798.5820949074,2008-12-16,13:58:13
39.981865,116.346257,0,233,39798.5821527778,2008-12-16,13:58:18
39.981821,116.3463,0,232,39798.5822106482,2008-12-16,13:58:23
39.98184,116.346274,0,223,39798.5822685185,2008-12-16,13:58:28
39.98185,116.346282,0,215,39798.5823263889,2008-12-16,13:58:33
39.981849,116.346244,0,202,39798.5823842593,2008-12-16,13:58:38
39.98183,116.346197,0,186,39798.5824421296,2008-12-16,13:58:43
39.981813,116.346177,0,166,39798.5825,2008-12-16,13:58:48
39.981812,116.346147,0,153,39798.5825578704,2008-12-16,13:58:53
39.981809,116.346143,0,148,39798.5826157407,2008-12-16,13:58:58
39.981809,116.346143,0,148,39798.582650463,2008-12-16,13:59:01
39.981809,116.346146,0,145,39798.5826736111,2008-12-16,13:59:03
39.981819,116.346128,0,143,39798.5827314815,2008-12-16,13:59:08
39.981836,116.346106,0,143,39798.5827893519,2008-12-16,13:59:13
39.981855,116.346095,0,143,39798.5828472222,2008-12-16,13:59:18
39.981855,116.346095,0,143,39798.5828819444,2008-12-16,13:59:21
39.981855,116.346089,0,144,39798.5829050926,2008-12-16,13:59:23
39.981865,116.3461,0,144,39798.582962963,2008-12-16,13:59:28
39.981947,116.346113,0,145,39798.5830208333,2008-12-16,13:59:33
39.981972,116.346118,0,145,39798.5830324074,2008-12-16,13:59:34
39.982115,116.346072,0,146,39798.5830902778,2008-12-16,13:59:39
39.982382,116.344923,0,223,39798.5836111111,2008-12-16,14:00:24
39.981853,116.346175,0,285,39798.5836689815,2008-12-16,14:00:29
39.981807,116.346214,0,287,39798.5837268519,2008-12-16,14:00:34
39.981799,116.346223,0,286,39798.5837847222,2008-12-16,14:00:39
39.98185,116.346291,0,281,39798.5838425926,2008-12-16,14:00:44
39.981865,116.34628,0,275,39798.583900463,2008-12-16,14:00:49
39.981895,116.346287,0,279,39798.5839583333,2008-12-16,14:00:54
39.981986,116.346347,0,287,39798.5840162037,2008-12-16,14:00:59
39.982083,116.346336,0,300,39798.5840740741,2008-12-16,14:01:04
39.982073,116.346354,0,314,39798.5841319444,2008-12-16,14:01:09
39.981933,116.346359,0,321,39798.5841898148,2008-12-16,14:01:14
39.98192,116.346438,0,332,39798.5842476852,2008-12-16,14:01:19
39.981903,116.346395,0,338,39798.5843055556,2008-12-16,14:01:24
39.981788,116.346468,0,345,39798.5843634259,2008-12-16,14:01:29
39.981726,116.346568,0,358,39798.5844212963,2008-12-16,14:01:34
39.981742,116.346617,0,373,39798.5844791667,2008-12-16,14:01:39
39.981742,116.346617,0,373,39798.5845138889,2008-12-16,14:01:42
39.981745,116.346612,0,381,39798.584537037,2008-12-16,14:01:44
39.981774,116.346572,0,374,39798.5845949074,2008-12-16,14:01:49
39.981851,116.346484,0,359,39798.5846527778,2008-12-16,14:01:54
39.981864,116.346395,0,357,39798.5847106481,2008-12-16,14:01:59
39.981858,116.346382,0,350,39798.5847685185,2008-12-16,14:02:04
39.981844,116.346413,0,341,39798.5848263889,2008-12-16,14:02:09
39.981829,116.346415,0,330,39798.5848842593,2008-12-16,14:02:14
39.981816,116.346418,0,328,39798.5849421296,2008-12-16,14:02:19
39.981826,116.346406,0,316,39798.585,2008-12-16,14:02:24
39.98182,116.346387,0,307,39798.5850578704,2008-12-16,14:02:29
39.981817,116.346363,0,298,39798.5851157407,2008-12-16,14:02:34
39.981777,116.3464,0,294,39798.5851736111,2008-12-16,14:02:39
39.981776,116.346374,0,281,39798.5852314815,2008-12-16,14:02:44
39.98177,116.346358,0,273,39798.5852893519,2008-12-16,14:02:49
39.981795,116.34635,0,261,39798.5853472222,2008-12-16,14:02:54
39.981809,116.346334,0,254,39798.5854050926,2008-12-16,14:02:59
39.981789,116.346368,0,258,39798.585462963,2008-12-16,14:03:04
39.981836,116.346354,0,258,39798.5855208333,2008-12-16,14:03:09
39.981916,116.346302,0,257,39798.5855787037,2008-12-16,14:03:14
39.98201,116.346178,0,251,39798.5856365741,2008-12-16,14:03:19
39.982002,116.346152,0,247,39798.5856944444,2008-12-16,14:03:24
39.982015,116.346127,0,244,39798.5857523148,2008-12-16,14:03:29
39.982002,116.34612,0,233,39798.5858101852,2008-12-16,14:03:34
39.98197,116.346115,0,222,39798.5858680556,2008-12-16,14:03:39
39.98195,116.346116,0,220,39798.5859259259,2008-12-16,14:03:44
39.98186,116.346212,0,220,39798.5859837963,2008-12-16,14:03:49
39.981803,116.346294,0,225,39798.5860416667,2008-12-16,14:03:54
39.981783,116.346298,0,227,39798.586099537,2008-12-16,14:03:59
39.981812,116.346268,0,225,39798.5861574074,2008-12-16,14:04:04
39.98182,116.346236,0,224,39798.5862152778,2008-12-16,14:04:09
39.981828,116.346224,0,223,39798.5862731481,2008-12-16,14:04:14
39.981846,116.346225,0,222,39798.5863310185,2008-12-16,14:04:19
39.981868,116.346206,0,220,39798.5863888889,2008-12-16,14:04:24
39.981866,116.346222,0,219,39798.5864467593,2008-12-16,14:04:29
39.981861,116.346239,0,218,39798.5865046296,2008-12-16,14:04:34
39.981838,116.346209,0,215,39798.5865625,2008-12-16,14:04:39
39.981846,116.346176,0,217,39798.5866203704,2008-12-16,14:04:44
39.98185,116.346189,0,216,39798.5866782407,2008-12-16,14:04:49
39.98185,116.346189,0,216,39798.586712963,2008-12-16,14:04:52
39.981849,116.346189,0,214,39798.5867361111,2008-12-16,14:04:54
39.9818,116.346196,0,202,39798.5867939815,2008-12-16,14:04:59
39.981772,116.346225,0,193,39798.5868518518,2008-12-16,14:05:04
39.981779,116.346213,0,187,39798.5869097222,2008-12-16,14:05:09
39.981783,116.346279,0,184,39798.5869675926,2008-12-16,14:05:14
39.98178,116.346318,0,180,39798.587025463,2008-12-16,14:05:19
39.98178,116.346318,0,180,39798.5870601852,2008-12-16,14:05:22
39.981779,116.346317,0,181,39798.5870833333,2008-12-16,14:05:24
39.981814,116.346307,0,184,39798.5871412037,2008-12-16,14:05:29
39.981835,116.346311,0,181,39798.5871990741,2008-12-16,14:05:34
39.981854,116.346309,0,178,39798.5872569444,2008-12-16,14:05:39
39.981828,116.346256,0,178,39798.5873148148,2008-12-16,14:05:44
39.981783,116.346245,0,179,39798.5873726852,2008-12-16,14:05:49
39.981776,116.346261,0,179,39798.5874305556,2008-12-16,14:05:54
39.981777,116.346264,0,179,39798.5874884259,2008-12-16,14:05:59
39.981777,116.346264,0,179,39798.5875231481,2008-12-16,14:06:02
39.98193,116.346003,0,101,39798.5908449074,2008-12-16,14:10:49
39.981925,116.345945,0,88,39798.5909027778,2008-12-16,14:10:54
39.981908,116.345952,0,82,39798.5909606481,2008-12-16,14:10:59
39.981893,116.345953,0,80,39798.5910185185,2008-12-16,14:11:04
39.981882,116.345959,0,82,39798.5910763889,2008-12-16,14:11:09
39.98188,116.34599,0,90,39798.5911342593,2008-12-16,14:11:14
39.981888,116.346014,0,101,39798.5911921296,2008-12-16,14:11:19
39.981846,116.346034,0,109,39798.59125,2008-12-16,14:11:24
39.981832,116.346058,0,115,39798.5913078704,2008-12-16,14:11:29
39.981821,116.346092,0,123,39798.5913657407,2008-12-16,14:11:34
39.981808,116.346098,0,128,39798.5914236111,2008-12-16,14:11:39
39.981801,116.346133,0,135,39798.5914814815,2008-12-16,14:11:44
39.981806,116.346149,0,143,39798.5915393519,2008-12-16,14:11:49
39.981789,116.346138,0,146,39798.5915972222,2008-12-16,14:11:54
39.981756,116.346146,0,148,39798.5916550926,2008-12-16,14:11:59
39.981698,116.346182,0,152,39798.591712963,2008-12-16,14:12:04
39.981711,116.346174,0,156,39798.5917708333,2008-12-16,14:12:09
39.981728,116.346167,0,156,39798.5918287037,2008-12-16,14:12:14
39.981728,116.346167,0,156,39798.5918634259,2008-12-16,14:12:17
39.98173,116.346169,0,155,39798.5918865741,2008-12-16,14:12:19
39.981759,116.346163,0,155,39798.5919444444,2008-12-16,14:12:24
39.981795,116.346132,0,154,39798.5920023148,2008-12-16,14:12:29
39.98184,116.346093,0,155,39798.5920601852,2008-12-16,14:12:34
39.981875,116.346072,0,157,39798.5921180556,2008-12-16,14:12:39
39.981875,116.346072,0,157,39798.5921527778,2008-12-16,14:12:42
39.981876,116.346074,0,157,39798.5921759259,2008-12-16,14:12:44
39.981876,116.346089,0,157,39798.5922337963,2008-12-16,14:12:49
39.981875,116.346101,0,157,39798.5922916667,2008-12-16,14:12:54
39.981875,116.346114,0,157,39798.592349537,2008-12-16,14:12:59
39.981875,116.346102,0,156,39798.5924074074,2008-12-16,14:13:04
39.981875,116.346102,0,156,39798.5924421296,2008-12-16,14:13:07
39.981877,116.346104,0,156,39798.5924652778,2008-12-16,14:13:09
39.981848,116.346134,0,155,39798.5925231481,2008-12-16,14:13:14
39.981838,116.346158,0,154,39798.5925810185,2008-12-16,14:13:19
39.981836,116.346166,0,153,39798.5926388889,2008-12-16,14:13:24
39.981836,116.346161,0,153,39798.5926967593,2008-12-16,14:13:29
39.981836,116.346161,0,153,39798.5927314815,2008-12-16,14:13:32
39.981836,116.346165,0,152,39798.5927546296,2008-12-16,14:13:34
39.981836,116.346177,0,152,39798.5928125,2008-12-16,14:13:39
39.981835,116.346183,0,151,39798.5928703704,2008-12-16,14:13:44
39.981834,116.346178,0,150,39798.5929282407,2008-12-16,14:13:49
39.981832,116.346176,0,150,39798.5929861111,2008-12-16,14:13:54
39.981832,116.346176,0,150,39798.5930208333,2008-12-16,14:13:57
39.981831,116.34617,0,150,39798.5930439815,2008-12-16,14:13:59
39.981818,116.346129,0,149,39798.5931018519,2008-12-16,14:14:04
39.981842,116.346079,0,145,39798.5931597222,2008-12-16,14:14:09
39.981854,116.346053,0,141,39798.5932175926,2008-12-16,14:14:14
39.981863,116.346058,0,140,39798.593275463,2008-12-16,14:14:19
39.981862,116.346084,0,139,39798.5933333333,2008-12-16,14:14:24
39.981842,116.346132,0,137,39798.5933912037,2008-12-16,14:14:29
39.981824,116.346144,0,135,39798.5934490741,2008-12-16,14:14:34
39.981819,116.346104,0,133,39798.5935069444,2008-12-16,14:14:39
39.981797,116.346084,0,132,39798.5935648148,2008-12-16,14:14:44
39.981717,116.346099,0,132,39798.5936226852,2008-12-16,14:14:49
39.981666,116.346075,0,130,39798.5936805556,2008-12-16,14:14:54
39.981656,116.346081,0,127,39798.5937384259,2008-12-16,14:14:59
39.981686,116.346087,0,125,39798.5937962963,2008-12-16,14:15:04
39.981686,116.346087,0,125,39798.5938310185,2008-12-16,14:15:07
39.981688,116.346085,0,125,39798.5938541667,2008-12-16,14:15:09
39.981713,116.346034,0,124,39798.593912037,2008-12-16,14:15:14
39.981748,116.346012,0,123,39798.5939699074,2008-12-16,14:15:19
39.981764,116.346023,0,123,39798.5940277778,2008-12-16,14:15:24
39.98179,116.345959,0,124,39798.5940856481,2008-12-16,14:15:29
39.981851,116.34586,0,126,39798.5941435185,2008-12-16,14:15:34
39.98188,116.345805,0,128,39798.5942013889,2008-12-16,14:15:39
39.981871,116.345804,0,131,39798.5942592593,2008-12-16,14:15:44
39.981871,116.345804,0,131,39798.5942939815,2008-12-16,14:15:47
39.981871,116.345804,0,131,39798.5943171296,2008-12-16,14:15:49
39.981812,116.345899,0,134,39798.594375,2008-12-16,14:15:54
39.981857,116.345962,0,137,39798.5944328704,2008-12-16,14:15:59
39.981941,116.345977,0,136,39798.5944907407,2008-12-16,14:16:04
39.982013,116.345979,0,136,39798.5945486111,2008-12-16,14:16:09
39.982064,116.346013,0,135,39798.5946064815,2008-12-16,14:16:14
39.977145,116.350811,0,162,39798.5953587963,2008-12-16,14:17:19
39.97771,116.350705,0,478,39798.5954166667,2008-12-16,14:17:24
39.977785,116.35061,0,474,39798.595474537,2008-12-16,14:17:29
39.97783,116.350549,0,472,39798.5955324074,2008-12-16,14:17:34
39.977927,116.350427,0,470,39798.5955902778,2008-12-16,14:17:39
39.980415,116.347491,0,449,39798.5956481481,2008-12-16,14:17:44
39.981631,116.346313,0,414,39798.5957060185,2008-12-16,14:17:49
39.982068,116.345864,0,378,39798.5957638889,2008-12-16,14:17:54
39.982113,116.34582,0,334,39798.5958217593,2008-12-16,14:17:59
39.982115,116.34581,0,333,39798.5958796296,2008-12-16,14:18:04
39.982111,116.345814,0,333,39798.5959375,2008-12-16,14:18:09
39.982111,116.345814,0,333,39798.5959722222,2008-12-16,14:18:12
39.982106,116.345812,0,332,39798.5959953704,2008-12-16,14:18:14
39.982009,116.345893,0,322,39798.5960532407,2008-12-16,14:18:19
39.98202,116.345919,0,316,39798.5961111111,2008-12-16,14:18:24
39.982021,116.345918,0,316,39798.5961689815,2008-12-16,14:18:29
39.982022,116.345917,0,316,39798.5962268518,2008-12-16,14:18:34
39.982022,116.345917,0,316,39798.5962615741,2008-12-16,14:18:37
39.982022,116.345921,0,316,39798.5962847222,2008-12-16,14:18:39
39.982016,116.345975,0,312,39798.5963425926,2008-12-16,14:18:44
39.982006,116.346018,0,308,39798.596400463,2008-12-16,14:18:49
39.982006,116.346029,0,308,39798.5964583333,2008-12-16,14:18:54
39.982006,116.346029,0,308,39798.5964930556,2008-12-16,14:18:57
39.982006,116.346028,0,308,39798.5965162037,2008-12-16,14:18:59
39.981989,116.346017,0,305,39798.5965740741,2008-12-16,14:19:04
39.981924,116.345988,0,284,39798.5966319444,2008-12-16,14:19:09
39.981867,116.345943,0,274,39798.5966898148,2008-12-16,14:19:14
39.981867,116.345943,0,274,39798.596724537,2008-12-16,14:19:17
39.981872,116.345947,0,266,39798.5967476852,2008-12-16,14:19:19
39.982056,116.345829,0,260,39798.5968055556,2008-12-16,14:19:24
39.982441,116.345505,0,242,39798.5968634259,2008-12-16,14:19:29
39.982913,116.345148,0,221,39798.5969212963,2008-12-16,14:19:34
39.982151,116.34589,0,-40,39798.5974421296,2008-12-16,14:20:19
39.982067,116.346122,0,-21,39798.5975,2008-12-16,14:20:24
39.982054,116.345946,0,115,39798.5975578704,2008-12-16,14:20:29
39.982014,116.346023,0,115,39798.5976157407,2008-12-16,14:20:34
39.981948,116.346001,0,117,39798.5976736111,2008-12-16,14:20:39
39.981919,116.345903,0,114,39798.5977314815,2008-12-16,14:20:44
39.981936,116.345915,0,114,39798.5977893519,2008-12-16,14:20:49
39.981949,116.345896,0,117,39798.5978472222,2008-12-16,14:20:54
39.981935,116.345925,0,118,39798.5979050926,2008-12-16,14:20:59
39.981935,116.345925,0,118,39798.5979398148,2008-12-16,14:21:02
39.981936,116.345919,0,118,39798.597962963,2008-12-16,14:21:04
39.981752,116.34567,0,118,39798.5980208333,2008-12-16,14:21:09
39.981391,116.345249,0,120,39798.5980787037,2008-12-16,14:21:14
39.981308,116.345178,0,120,39798.5981365741,2008-12-16,14:21:19
39.981297,116.345158,0,121,39798.5981944444,2008-12-16,14:21:24
39.981307,116.345176,0,122,39798.5982523148,2008-12-16,14:21:29
39.98171,116.345782,0,122,39798.5983101852,2008-12-16,14:21:34
39.981775,116.345846,0,131,39798.5983680556,2008-12-16,14:21:39
39.981863,116.345887,0,137,39798.5984259259,2008-12-16,14:21:44
39.981951,116.345891,0,140,39798.5984837963,2008-12-16,14:21:49
39.981986,116.345916,0,141,39798.5985416667,2008-12-16,14:21:54
39.98201,116.345904,0,141,39798.598599537,2008-12-16,14:21:59
39.982043,116.34587,0,143,39798.5986574074,2008-12-16,14:22:04
39.982043,116.34587,0,143,39798.5986921296,2008-12-16,14:22:07
39.982048,116.345874,0,144,39798.5987152778,2008-12-16,14:22:09
39.981942,116.345908,0,144,39798.5987731481,2008-12-16,14:22:14
39.981757,116.345954,0,141,39798.5988310185,2008-12-16,14:22:19
39.981702,116.346008,0,138,39798.5988888889,2008-12-16,14:22:24
39.981469,116.346147,0,95,39798.6015509259,2008-12-16,14:26:14
39.98134,116.34613,0,66,39798.6016087963,2008-12-16,14:26:19
39.981317,116.346149,0,61,39798.6016666667,2008-12-16,14:26:24
39.981442,116.346135,0,43,39798.601724537,2008-12-16,14:26:29
39.98153,116.346139,0,53,39798.6017824074,2008-12-16,14:26:34
39.981587,116.34613,0,47,39798.6018402778,2008-12-16,14:26:39
39.981614,116.346115,0,37,39798.6018981481,2008-12-16,14:26:44
39.981628,116.346113,0,25,39798.6019560185,2008-12-16,14:26:49
39.98167,116.34614,0,25,39798.6020138889,2008-12-16,14:26:54
39.981703,116.346203,0,27,39798.6020717593,2008-12-16,14:26:59
39.981697,116.34632,0,31,39798.6021296296,2008-12-16,14:27:04
39.981623,116.346395,0,51,39798.6021875,2008-12-16,14:27:09
39.981555,116.346448,0,69,39798.6022453704,2008-12-16,14:27:14
39.981555,116.346448,0,69,39798.6022800926,2008-12-16,14:27:17
39.981556,116.346448,0,74,39798.6023032407,2008-12-16,14:27:19
39.981574,116.346418,0,76,39798.6023611111,2008-12-16,14:27:24
39.981634,116.346386,0,77,39798.6024189815,2008-12-16,14:27:29
39.981658,116.346347,0,82,39798.6024768518,2008-12-16,14:27:34
39.981695,116.346364,0,89,39798.6025347222,2008-12-16,14:27:39
39.981736,116.346412,0,102,39798.6025925926,2008-12-16,14:27:44
39.981757,116.346459,0,119,39798.602650463,2008-12-16,14:27:49
39.98172,116.346474,0,130,39798.6027083333,2008-12-16,14:27:54
39.981699,116.34646,0,135,39798.6027662037,2008-12-16,14:27:59
39.981699,116.34646,0,135,39798.6028009259,2008-12-16,14:28:02
39.981707,116.346467,0,138,39798.6028240741,2008-12-16,14:28:04
39.981709,116.346492,0,144,39798.6028819444,2008-12-16,14:28:09
39.98173,116.346504,0,153,39798.6029398148,2008-12-16,14:28:14
39.981767,116.346483,0,166,39798.6029976852,2008-12-16,14:28:19
39.981781,116.346434,0,179,39798.6030555556,2008-12-16,14:28:24
39.981777,116.346388,0,194,39798.6031134259,2008-12-16,14:28:29
39.981795,116.346371,0,201,39798.6031712963,2008-12-16,14:28:34
39.981788,116.346347,0,208,39798.6032291667,2008-12-16,14:28:39
39.981701,116.346362,0,214,39798.603287037,2008-12-16,14:28:44
39.981637,116.346368,0,212,39798.6033449074,2008-12-16,14:28:49
39.981674,116.346318,0,199,39798.6034027778,2008-12-16,14:28:54
39.981834,116.346158,0,180,39798.6034606481,2008-12-16,14:28:59
39.981974,116.34599,0,161,39798.6035185185,2008-12-16,14:29:04
39.981958,116.345969,0,140,39798.6035763889,2008-12-16,14:29:09
39.981941,116.345958,0,123,39798.6036342593,2008-12-16,14:29:14
39.981935,116.345968,0,111,39798.6036921296,2008-12-16,14:29:19
39.981898,116.345999,0,108,39798.60375,2008-12-16,14:29:24
39.981878,116.346034,0,111,39798.6038078704,2008-12-16,14:29:29
39.98187,116.346091,0,123,39798.6038657407,2008-12-16,14:29:34
39.981858,116.346148,0,139,39798.6039236111,2008-12-16,14:29:39
39.981825,116.34622,0,152,39798.6039814815,2008-12-16,14:29:44
39.981749,116.346343,0,169,39798.6040393518,2008-12-16,14:29:49
39.981701,116.346354,0,187,39798.6040972222,2008-12-16,14:29:54
39.981761,116.346227,0,203,39798.6041550926,2008-12-16,14:29:59
39.982031,116.34589,0,218,39798.604212963,2008-12-16,14:30:04
39.982374,116.345518,0,231,39798.6042708333,2008-12-16,14:30:09
39.982775,116.345126,0,245,39798.6043287037,2008-12-16,14:30:14
39.982231,116.345882,0,228,39798.6044444444,2008-12-16,14:30:24
39.982456,116.345622,0,221,39798.6045023148,2008-12-16,14:30:29
39.982385,116.345757,0,289,39798.6045601852,2008-12-16,14:30:34
39.982208,116.345993,0,387,39798.6046180556,2008-12-16,14:30:39
39.982221,116.345969,0,372,39798.6046759259,2008-12-16,14:30:44
39.982229,116.345957,0,368,39798.6047337963,2008-12-16,14:30:49
39.982218,116.34596,0,368,39798.6047916667,2008-12-16,14:30:54
39.982186,116.345975,0,372,39798.604849537,2008-12-16,14:30:59
39.982169,116.346003,0,380,39798.6049074074,2008-12-16,14:31:04
39.982153,116.346036,0,390,39798.6049652778,2008-12-16,14:31:09
39.981994,116.3462,0,401,39798.6050231481,2008-12-16,14:31:14
39.981879,116.346347,0,418,39798.6050810185,2008-12-16,14:31:19
39.981822,116.346401,0,410,39798.6051388889,2008-12-16,14:31:24
39.981857,116.346362,0,402,39798.6051967593,2008-12-16,14:31:29
39.981951,116.346215,0,351,39798.6052546296,2008-12-16,14:31:34
39.981999,116.346125,0,315,39798.6053125,2008-12-16,14:31:39
39.982038,116.346094,0,308,39798.6053703704,2008-12-16,14:31:44
39.982089,116.346075,0,304,39798.6054282407,2008-12-16,14:31:49
39.982228,116.345987,0,272,39798.6054861111,2008-12-16,14:31:54
39.982343,116.345959,0,262,39798.6055439815,2008-12-16,14:31:59
39.982429,116.345939,0,268,39798.6056018519,2008-12-16,14:32:04
39.982452,116.34593,0,271,39798.6057175926,2008-12-16,14:32:14
39.982452,116.34593,0,271,39798.6057523148,2008-12-16,14:32:17
39.982452,116.345925,0,264,39798.605775463,2008-12-16,14:32:19
39.982408,116.345937,0,262,39798.6058333333,2008-12-16,14:32:24
39.982408,116.345925,0,260,39798.6058912037,2008-12-16,14:32:29
39.982408,116.345925,0,260,39798.6059259259,2008-12-16,14:32:32
39.982406,116.345919,0,263,39798.6059490741,2008-12-16,14:32:34
39.982307,116.345944,0,261,39798.6060069444,2008-12-16,14:32:39
39.982203,116.345921,0,252,39798.6060648148,2008-12-16,14:32:44
39.98218,116.345925,0,245,39798.6061226852,2008-12-16,14:32:49
39.982054,116.346043,0,228,39798.6061805556,2008-12-16,14:32:54
39.981999,116.34612,0,216,39798.6062384259,2008-12-16,14:32:59
39.981959,116.346132,0,212,39798.6062962963,2008-12-16,14:33:04
39.981886,116.346146,0,200,39798.6063541667,2008-12-16,14:33:09
39.981862,116.346158,0,193,39798.606412037,2008-12-16,14:33:14
39.981865,116.346156,0,191,39798.6064699074,2008-12-16,14:33:19
39.981865,116.346156,0,191,39798.6065046296,2008-12-16,14:33:22
39.981864,116.346149,0,190,39798.6065277778,2008-12-16,14:33:24
39.981862,116.346136,0,189,39798.6065856481,2008-12-16,14:33:29
39.981834,116.346123,0,189,39798.6066435185,2008-12-16,14:33:34
39.981823,116.346082,0,188,39798.6067013889,2008-12-16,14:33:39
39.981822,116.346064,0,187,39798.6067592593,2008-12-16,14:33:44
39.981821,116.346074,0,186,39798.6068171296,2008-12-16,14:33:49
39.981808,116.346072,0,186,39798.606875,2008-12-16,14:33:54
39.98179,116.346097,0,185,39798.6069328704,2008-12-16,14:33:59
39.981771,116.346119,0,185,39798.6069907407,2008-12-16,14:34:04
39.981767,116.34613,0,183,39798.6070486111,2008-12-16,14:34:09
39.981779,116.346177,0,183,39798.6071064815,2008-12-16,14:34:14
39.981814,116.346216,0,186,39798.6071643519,2008-12-16,14:34:19
39.981814,116.346216,0,186,39798.6071990741,2008-12-16,14:34:22
39.981812,116.346222,0,187,39798.6072222222,2008-12-16,14:34:24
39.981834,116.346225,0,186,39798.6072800926,2008-12-16,14:34:29
39.981867,116.346235,0,186,39798.607337963,2008-12-16,14:34:34
39.981892,116.346234,0,187,39798.6073958333,2008-12-16,14:34:39
39.981884,116.346255,0,187,39798.6074537037,2008-12-16,14:34:44
39.981845,116.346291,0,188,39798.6075115741,2008-12-16,14:34:49
39.981777,116.346301,0,189,39798.6075694444,2008-12-16,14:34:54
39.981747,116.346276,0,189,39798.6076273148,2008-12-16,14:34:59
39.981732,116.346261,0,188,39798.6076851852,2008-12-16,14:35:04
39.98168,116.346248,0,188,39798.6077430556,2008-12-16,14:35:09
39.981671,116.346181,0,193,39798.6078009259,2008-12-16,14:35:14
39.981671,116.346181,0,193,39798.6078356481,2008-12-16,14:35:17
39.981672,116.346179,0,189,39798.6078587963,2008-12-16,14:35:19
39.981674,116.346315,0,177,39798.6079166667,2008-12-16,14:35:24
39.981689,116.346345,0,177,39798.607974537,2008-12-16,14:35:29
39.981732,116.346372,0,178,39798.6080324074,2008-12-16,14:35:34
39.98178,116.346407,0,179,39798.6080902778,2008-12-16,14:35:39
39.981881,116.34649,0,144,39798.6081481481,2008-12-16,14:35:44
39.981891,116.346467,0,137,39798.6082060185,2008-12-16,14:35:49
39.982061,116.346033,0,130,39798.6082638889,2008-12-16,14:35:54
39.982155,116.345958,0,122,39798.6083217593,2008-12-16,14:35:59
39.982164,116.345901,0,110,39798.6083796296,2008-12-16,14:36:04
39.982152,116.345863,0,97,39798.6084375,2008-12-16,14:36:09
39.982122,116.345885,0,94,39798.6084953704,2008-12-16,14:36:14
39.981991,116.34602,0,104,39798.6085532407,2008-12-16,14:36:19
39.98196,116.346041,0,110,39798.6086111111,2008-12-16,14:36:24
39.98196,116.346041,0,110,39798.6086458333,2008-12-16,14:36:27
39.981956,116.346041,0,110,39798.6086689815,2008-12-16,14:36:29
39.981908,116.346032,0,107,39798.6087268519,2008-12-16,14:36:34
39.981859,116.346036,0,108,39798.6087847222,2008-12-16,14:36:39
39.981837,116.346065,0,116,39798.6088425926,2008-12-16,14:36:44
39.981806,116.346116,0,130,39798.608900463,2008-12-16,14:36:49
39.981741,116.346162,0,146,39798.6089583333,2008-12-16,14:36:54
39.981652,116.346261,0,164,39798.6090162037,2008-12-16,14:36:59
39.981535,116.346433,0,182,39798.6090740741,2008-12-16,14:37:04
39.981417,116.34669,0,200,39798.6091319444,2008-12-16,14:37:09
39.981307,116.346854,0,212,39798.6091898148,2008-12-16,14:37:14
39.981241,116.346943,0,224,39798.6092476852,2008-12-16,14:37:19
39.981262,116.346973,0,234,39798.6093055556,2008-12-16,14:37:24
39.981385,116.346755,0,243,39798.6093634259,2008-12-16,14:37:29
39.981406,116.346755,0,261,39798.6094212963,2008-12-16,14:37:34
39.981395,116.346783,0,275,39798.6094791667,2008-12-16,14:37:39
39.981371,116.346806,0,291,39798.609537037,2008-12-16,14:37:44
39.981361,116.346737,0,308,39798.6095949074,2008-12-16,14:37:49
39.981366,116.346648,0,320,39798.6096527778,2008-12-16,14:37:54
39.981344,116.346686,0,334,39798.6097106481,2008-12-16,14:37:59
39.981333,116.346656,0,347,39798.6097685185,2008-12-16,14:38:04
39.981333,116.346656,0,347,39798.6098032407,2008-12-16,14:38:07
39.981329,116.346656,0,361,39798.6098263889,2008-12-16,14:38:09
39.981314,116.346646,0,374,39798.6098842593,2008-12-16,14:38:14
39.981322,116.346619,0,389,39798.6099421296,2008-12-16,14:38:19
39.981343,116.346591,0,393,39798.61,2008-12-16,14:38:24
39.981397,116.346539,0,399,39798.6100578704,2008-12-16,14:38:29
39.981446,116.346534,0,403,39798.6101157407,2008-12-16,14:38:34
39.981475,116.346504,0,401,39798.6101736111,2008-12-16,14:38:39
39.98151,116.346465,0,398,39798.6102314815,2008-12-16,14:38:44
39.981548,116.346488,0,394,39798.6102893518,2008-12-16,14:38:49
39.98156,116.34649,0,393,39798.6103472222,2008-12-16,14:38:54
39.98156,116.34649,0,393,39798.6103819444,2008-12-16,14:38:57
39.981567,116.346487,0,399,39798.6104050926,2008-12-16,14:38:59
39.981578,116.346471,0,407,39798.610462963,2008-12-16,14:39:04
39.981582,116.346441,0,412,39798.6105208333,2008-12-16,14:39:09
39.981582,116.346441,0,412,39798.6105555556,2008-12-16,14:39:12
39.981577,116.346436,0,412,39798.6105787037,2008-12-16,14:39:14
39.981577,116.34641,0,411,39798.6106365741,2008-12-16,14:39:19
39.981566,116.346424,0,409,39798.6106944444,2008-12-16,14:39:24
39.981549,116.346468,0,409,39798.6107523148,2008-12-16,14:39:29
39.981512,116.346521,0,408,39798.6108101852,2008-12-16,14:39:34
39.981495,116.346558,0,407,39798.6108680556,2008-12-16,14:39:39
39.98148,116.346577,0,407,39798.6109259259,2008-12-16,14:39:44
39.981461,116.346588,0,411,39798.6109837963,2008-12-16,14:39:49
39.981494,116.346545,0,400,39798.6110416667,2008-12-16,14:39:54
39.981518,116.346512,0,403,39798.611099537,2008-12-16,14:39:59
39.981586,116.346465,0,409,39798.6111574074,2008-12-16,14:40:04
39.981637,116.346359,0,416,39798.6112152778,2008-12-16,14:40:09
39.981692,116.34616,0,405,39798.6112731481,2008-12-16,14:40:14
39.98177,116.346036,0,394,39798.6113310185,2008-12-16,14:40:19
39.981831,116.345984,0,384,39798.6113888889,2008-12-16,14:40:24
39.981851,116.345966,0,372,39798.6114467593,2008-12-16,14:40:29
39.981855,116.345934,0,363,39798.6115046296,2008-12-16,14:40:34
39.981868,116.345889,0,353,39798.6115625,2008-12-16,14:40:39
39.981927,116.345865,0,329,39798.6117361111,2008-12-16,14:40:54
39.981943,116.34585,0,314,39798.6117939815,2008-12-16,14:40:59
39.981932,116.345859,0,303,39798.6118518518,2008-12-16,14:41:04
39.98191,116.345908,0,294,39798.6119097222,2008-12-16,14:41:09
39.981811,116.346015,0,296,39798.6119675926,2008-12-16,14:41:14
39.981707,116.346157,0,295,39798.612025463,2008-12-16,14:41:19
39.981675,116.346169,0,295,39798.6120833333,2008-12-16,14:41:24
39.981665,116.346205,0,294,39798.6121412037,2008-12-16,14:41:29
39.981658,116.346249,0,291,39798.6121990741,2008-12-16,14:41:34
39.981619,116.3462,0,285,39798.6122569444,2008-12-16,14:41:39
39.981607,116.346214,0,279,39798.6123148148,2008-12-16,14:41:44
39.981541,116.346245,0,276,39798.6123726852,2008-12-16,14:41:49
39.981535,116.346216,0,273,39798.6124305556,2008-12-16,14:41:54
39.981572,116.346181,0,269,39798.6124884259,2008-12-16,14:41:59
39.981482,116.346223,0,263,39798.6125462963,2008-12-16,14:42:04
39.98143,116.346202,0,262,39798.6126041667,2008-12-16,14:42:09
39.982094,116.345746,0,217,39798.6127777778,2008-12-16,14:42:24
39.982114,116.345744,0,253,39798.6128356481,2008-12-16,14:42:29
39.982098,116.345742,0,226,39798.6128935185,2008-12-16,14:42:34
39.98209,116.345763,0,228,39798.6129513889,2008-12-16,14:42:39
39.982061,116.345818,0,227,39798.6130092593,2008-12-16,14:42:44
39.982094,116.346214,0,231,39798.6130671296,2008-12-16,14:42:49
39.982074,116.346364,0,230,39798.613125,2008-12-16,14:42:54
39.982076,116.346433,0,232,39798.6131828704,2008-12-16,14:42:59
39.982095,116.346493,0,233,39798.6132407407,2008-12-16,14:43:04
39.982097,116.346522,0,232,39798.6132986111,2008-12-16,14:43:09
39.982073,116.34653,0,230,39798.6133564815,2008-12-16,14:43:14
39.982005,116.346581,0,230,39798.6134143519,2008-12-16,14:43:19
39.981927,116.346612,0,226,39798.6134722222,2008-12-16,14:43:24
39.981859,116.346608,0,229,39798.6135300926,2008-12-16,14:43:29
39.981778,116.346652,0,238,39798.613587963,2008-12-16,14:43:34
39.981716,116.346686,0,249,39798.6136458333,2008-12-16,14:43:39
39.981648,116.346701,0,246,39798.6137037037,2008-12-16,14:43:44
39.981604,116.346678,0,239,39798.6137615741,2008-12-16,14:43:49
39.981553,116.346647,0,233,39798.6138194444,2008-12-16,14:43:54
39.981529,116.346607,0,232,39798.6138773148,2008-12-16,14:43:59
39.98153,116.34659,0,232,39798.6139351852,2008-12-16,14:44:04
39.981526,116.346549,0,233,39798.6139930556,2008-12-16,14:44:09
39.981527,116.346509,0,232,39798.6140509259,2008-12-16,14:44:14
39.981521,116.346452,0,231,39798.6141087963,2008-12-16,14:44:19
39.981519,116.34643,0,230,39798.6141666667,2008-12-16,14:44:24
39.981503,116.346404,0,229,39798.614224537,2008-12-16,14:44:29
39.981472,116.346346,0,227,39798.6142824074,2008-12-16,14:44:34
39.981398,116.346228,0,225,39798.6143402778,2008-12-16,14:44:39
39.981377,116.346077,0,222,39798.6143981481,2008-12-16,14:44:44
39.981304,116.346052,0,219,39798.6144560185,2008-12-16,14:44:49
39.981241,116.346027,0,217,39798.6145138889,2008-12-16,14:44:54
39.981181,116.346024,0,217,39798.6145717593,2008-12-16,14:44:59
39.981131,116.346028,0,217,39798.6146296296,2008-12-16,14:45:04
39.981044,116.346006,0,215,39798.6146875,2008-12-16,14:45:09
39.980994,116.345995,0,215,39798.6147453704,2008-12-16,14:45:14
39.980979,116.345965,0,215,39798.6148032407,2008-12-16,14:45:19
39.980969,116.34597,0,215,39798.6148611111,2008-12-16,14:45:24
39.980993,116.346007,0,214,39798.6149189815,2008-12-16,14:45:29
39.980972,116.346029,0,214,39798.6149768519,2008-12-16,14:45:34
39.980963,116.346015,0,214,39798.6150347222,2008-12-16,14:45:39
39.980963,116.346015,0,214,39798.6150694444,2008-12-16,14:45:42
39.980968,116.346011,0,214,39798.6150925926,2008-12-16,14:45:44
39.980978,116.346005,0,213,39798.615150463,2008-12-16,14:45:49
39.980983,116.346005,0,213,39798.6151736111,2008-12-16,14:45:51
39.980993,116.345976,0,213,39798.6152314815,2008-12-16,14:45:56
39.980997,116.345964,0,212,39798.6152430556,2008-12-16,14:45:57
39.981008,116.345894,0,212,39798.6153009259,2008-12-16,14:46:02
39.981014,116.345873,0,212,39798.6153356481,2008-12-16,14:46:05
39.981059,116.345834,0,211,39798.6153935185,2008-12-16,14:46:10
39.98114,116.345803,0,210,39798.6154513889,2008-12-16,14:46:15
39.981197,116.345802,0,209,39798.6155092593,2008-12-16,14:46:20
39.98119,116.345793,0,209,39798.6155671296,2008-12-16,14:46:25
39.981202,116.345803,0,209,39798.615625,2008-12-16,14:46:30
39.981278,116.345786,0,209,39798.6156828704,2008-12-16,14:46:35
39.981305,116.345782,0,208,39798.6157407407,2008-12-16,14:46:40
39.981305,116.345782,0,208,39798.615775463,2008-12-16,14:46:43
39.981306,116.345784,0,208,39798.6157986111,2008-12-16,14:46:45
39.981306,116.345797,0,208,39798.6158564815,2008-12-16,14:46:50
39.981303,116.345805,0,208,39798.6159143519,2008-12-16,14:46:55
39.981303,116.345801,0,208,39798.6159722222,2008-12-16,14:47:00
39.981303,116.345795,0,208,39798.6159953704,2008-12-16,14:47:02
39.981303,116.345787,0,208,39798.6160532407,2008-12-16,14:47:07
39.981303,116.345787,0,208,39798.6160763889,2008-12-16,14:47:09
39.981303,116.345787,0,208,39798.6161111111,2008-12-16,14:47:12
39.981302,116.345794,0,208,39798.6161342593,2008-12-16,14:47:14
39.981302,116.345804,0,208,39798.6161921296,2008-12-16,14:47:19
39.981303,116.345812,0,208,39798.61625,2008-12-16,14:47:24
39.981303,116.345806,0,208,39798.6163078704,2008-12-16,14:47:29
39.981303,116.345806,0,208,39798.6166898148,2008-12-16,14:48:02
39.981308,116.345798,0,208,39798.616712963,2008-12-16,14:48:04
39.9813,116.345789,0,208,39798.6167708333,2008-12-16,14:48:09
39.981286,116.345953,0,208,39798.6168287037,2008-12-16,14:48:14
39.981294,116.345915,0,206,39798.6168865741,2008-12-16,14:48:19
39.981366,116.345955,0,201,39798.6169444444,2008-12-16,14:48:24
39.981402,116.345999,0,194,39798.6170023148,2008-12-16,14:48:29
39.981402,116.346069,0,187,39798.6170601852,2008-12-16,14:48:34
39.981392,116.346132,0,180,39798.6171064815,2008-12-16,14:48:38
39.981404,116.346158,0,174,39798.6171643519,2008-12-16,14:48:43
39.981441,116.346083,0,174,39798.6172222222,2008-12-16,14:48:48
39.981504,116.345886,0,178,39798.6178125,2008-12-16,14:49:39
39.981504,116.345886,0,178,39798.6182523148,2008-12-16,14:50:17
39.981512,116.345888,0,178,39798.618275463,2008-12-16,14:50:19
39.981491,116.345884,0,179,39798.6189699074,2008-12-16,14:51:19
39.981422,116.34591,0,181,39798.6190277778,2008-12-16,14:51:24
39.981307,116.3459,0,174,39798.6190856481,2008-12-16,14:51:29
39.981414,116.345884,0,163,39798.6191435185,2008-12-16,14:51:34
39.981395,116.345817,0,146,39798.6192013889,2008-12-16,14:51:39
39.98139,116.345848,0,138,39798.6192592593,2008-12-16,14:51:44
39.9814,116.345882,0,129,39798.6193171296,2008-12-16,14:51:49
39.981391,116.34584,0,124,39798.6193634259,2008-12-16,14:51:53
39.981395,116.34578,0,114,39798.6194212963,2008-12-16,14:51:58
39.981412,116.345722,0,103,39798.6194791667,2008-12-16,14:52:03
39.981417,116.345696,0,94,39798.619537037,2008-12-16,14:52:08
39.981393,116.345713,0,91,39798.6195949074,2008-12-16,14:52:13
39.98134,116.345715,0,89,39798.6196527778,2008-12-16,14:52:18
39.981335,116.345681,0,87,39798.6197106481,2008-12-16,14:52:23
39.981353,116.345681,0,81,39798.6197685185,2008-12-16,14:52:28
39.98136,116.34574,0,79,39798.6198263889,2008-12-16,14:52:33
39.981347,116.345782,0,79,39798.619849537,2008-12-16,14:52:35
39.981309,116.345852,0,84,39798.6199074074,2008-12-16,14:52:40
39.981342,116.345896,0,92,39798.6199652778,2008-12-16,14:52:45
39.981384,116.345938,0,103,39798.6200231481,2008-12-16,14:52:50
39.98139,116.345913,0,123,39798.6201388889,2008-12-16,14:53:00
39.9814,116.345878,0,129,39798.6201967593,2008-12-16,14:53:05
39.981403,116.345879,0,132,39798.6202546296,2008-12-16,14:53:10
39.981403,116.345879,0,132,39798.6202893518,2008-12-16,14:53:13
39.981408,116.345883,0,138,39798.6203125,2008-12-16,14:53:15
39.981448,116.3458,0,136,39798.6203703704,2008-12-16,14:53:20
39.981554,116.345693,0,124,39798.6204282407,2008-12-16,14:53:25
39.981638,116.345559,0,108,39798.6204861111,2008-12-16,14:53:30
39.981707,116.345503,0,95,39798.6205439815,2008-12-16,14:53:35
39.981764,116.34541,0,68,39798.6206018519,2008-12-16,14:53:40
39.981764,116.34541,0,68,39798.6206365741,2008-12-16,14:53:43
39.98177,116.345415,0,83,39798.6206597222,2008-12-16,14:53:45
39.981793,116.345421,0,71,39798.6207175926,2008-12-16,14:53:50
39.98179,116.345409,0,54,39798.620775463,2008-12-16,14:53:55
39.981804,116.345404,0,41,39798.6208333333,2008-12-16,14:54:00
39.981831,116.345402,0,36,39798.6208564815,2008-12-16,14:54:02
39.981879,116.345357,0,30,39798.6209027778,2008-12-16,14:54:06
39.981923,116.345345,0,20,39798.6209606482,2008-12-16,14:54:11
39.981904,116.345349,0,17,39798.6209953704,2008-12-16,14:54:14
39.981819,116.345306,0,14,39798.6210532407,2008-12-16,14:54:19
39.981732,116.345288,0,9,39798.6211111111,2008-12-16,14:54:24
39.981668,116.345319,0,13,39798.6211689815,2008-12-16,14:54:29
39.981633,116.345349,0,18,39798.6212268519,2008-12-16,14:54:34
39.981567,116.345332,0,23,39798.6212847222,2008-12-16,14:54:39
39.981552,116.345321,0,38,39798.6213425926,2008-12-16,14:54:44
39.981537,116.345369,0,45,39798.621400463,2008-12-16,14:54:49
39.981544,116.345358,0,46,39798.6214583333,2008-12-16,14:54:54
39.981543,116.345346,0,48,39798.6215162037,2008-12-16,14:54:59
39.981529,116.345332,0,54,39798.6215740741,2008-12-16,14:55:04
39.98152,116.345368,0,60,39798.6216319444,2008-12-16,14:55:09
39.981522,116.345394,0,63,39798.6216898148,2008-12-16,14:55:14
39.981552,116.345453,0,68,39798.6217476852,2008-12-16,14:55:19
39.981596,116.345499,0,72,39798.6218055556,2008-12-16,14:55:24
39.981594,116.345504,0,73,39798.6218634259,2008-12-16,14:55:29
39.981594,116.345504,0,73,39798.6218981481,2008-12-16,14:55:32
39.981592,116.345501,0,73,39798.6219212963,2008-12-16,14:55:34
39.981517,116.34558,0,78,39798.6219791667,2008-12-16,14:55:39
39.981448,116.345602,0,83,39798.622037037,2008-12-16,14:55:44
39.981439,116.345616,0,85,39798.6220949074,2008-12-16,14:55:49
39.981439,116.345623,0,85,39798.6221527778,2008-12-16,14:55:54
39.981438,116.345626,0,85,39798.6222106481,2008-12-16,14:55:59
39.981438,116.345626,0,85,39798.6222453704,2008-12-16,14:56:02
39.981437,116.345633,0,85,39798.6222685185,2008-12-16,14:56:04
39.981436,116.345646,0,85,39798.6223263889,2008-12-16,14:56:09
39.981436,116.345656,0,85,39798.6223842593,2008-12-16,14:56:14
39.981436,116.34566,0,85,39798.6224421296,2008-12-16,14:56:19
39.981435,116.345662,0,85,39798.6225,2008-12-16,14:56:24
39.981435,116.345669,0,85,39798.6225578704,2008-12-16,14:56:29
39.981435,116.345669,0,85,39798.6225925926,2008-12-16,14:56:32
39.981433,116.345677,0,85,39798.6226157407,2008-12-16,14:56:34
39.981409,116.345733,0,99,39798.6226736111,2008-12-16,14:56:39
39.981414,116.345749,0,102,39798.6227314815,2008-12-16,14:56:44
39.981414,116.345749,0,102,39798.6227662037,2008-12-16,14:56:47
39.981413,116.345742,0,102,39798.6227893519,2008-12-16,14:56:49
39.981403,116.34572,0,118,39798.6228472222,2008-12-16,14:56:54
39.981403,116.345728,0,123,39798.6229050926,2008-12-16,14:56:59
39.981403,116.345726,0,123,39798.622962963,2008-12-16,14:57:04
39.981404,116.345727,0,123,39798.6230208333,2008-12-16,14:57:09
39.981404,116.345727,0,123,39798.6230555556,2008-12-16,14:57:12
39.981405,116.345727,0,123,39798.6230787037,2008-12-16,14:57:14
39.981414,116.345742,0,124,39798.6231365741,2008-12-16,14:57:19
39.98143,116.345788,0,125,39798.6231944444,2008-12-16,14:57:24
39.981429,116.345793,0,124,39798.6232523148,2008-12-16,14:57:29
39.981429,116.345793,0,124,39798.623287037,2008-12-16,14:57:32
39.981429,116.345786,0,124,39798.6233101852,2008-12-16,14:57:34
39.981401,116.345721,0,127,39798.6233680556,2008-12-16,14:57:39
39.981415,116.345705,0,129,39798.6234259259,2008-12-16,14:57:44
39.981415,116.345702,0,130,39798.6234837963,2008-12-16,14:57:49
39.981414,116.345695,0,130,39798.6235416667,2008-12-16,14:57:54
39.981413,116.345701,0,130,39798.623599537,2008-12-16,14:57:59
39.981413,116.345701,0,130,39798.6236342593,2008-12-16,14:58:02
39.981411,116.345708,0,130,39798.6236574074,2008-12-16,14:58:04
39.981395,116.345722,0,137,39798.6237152778,2008-12-16,14:58:09
39.981394,116.345733,0,136,39798.6237731481,2008-12-16,14:58:14
39.981394,116.345733,0,136,39798.6238078704,2008-12-16,14:58:17
39.981392,116.345741,0,136,39798.6238310185,2008-12-16,14:58:19
39.981377,116.345761,0,136,39798.6238888889,2008-12-16,14:58:24
39.981349,116.345795,0,136,39798.6239467593,2008-12-16,14:58:29
39.981348,116.345809,0,136,39798.6240046296,2008-12-16,14:58:34
39.981347,116.345823,0,136,39798.6240625,2008-12-16,14:58:39
39.981347,116.345823,0,136,39798.6240856481,2008-12-16,14:58:41
39.981347,116.345829,0,136,39798.6241087963,2008-12-16,14:58:43
39.981297,116.345939,0,136,39798.6241666667,2008-12-16,14:58:48
39.981288,116.346004,0,136,39798.624224537,2008-12-16,14:58:53
39.981238,116.346047,0,136,39798.6242824074,2008-12-16,14:58:58
39.981206,116.346099,0,135,39798.6243402778,2008-12-16,14:59:03
39.981711,116.34591,0,-23,39798.6256134259,2008-12-16,15:00:53
39.981597,116.345895,0,51,39798.6256712963,2008-12-16,15:00:58
39.981468,116.34585,0,91,39798.6257291667,2008-12-16,15:01:03
39.981562,116.345857,0,108,39798.625787037,2008-12-16,15:01:08
39.981608,116.345907,0,134,39798.6258449074,2008-12-16,15:01:13
39.981486,116.345933,0,155,39798.6259027778,2008-12-16,15:01:18
39.981398,116.345936,0,176,39798.6259606481,2008-12-16,15:01:23
39.981382,116.345939,0,182,39798.6260185185,2008-12-16,15:01:28
39.981376,116.345947,0,191,39798.6260763889,2008-12-16,15:01:33
39.981376,116.345947,0,191,39798.6261111111,2008-12-16,15:01:36
39.981375,116.345948,0,193,39798.6261342593,2008-12-16,15:01:38
39.981344,116.345965,0,189,39798.6261921296,2008-12-16,15:01:43
39.981312,116.345955,0,188,39798.62625,2008-12-16,15:01:48
39.981237,116.345955,0,200,39798.6263078704,2008-12-16,15:01:53
39.981143,116.346013,0,203,39798.6263657407,2008-12-16,15:01:58
39.981143,116.346013,0,203,39798.626400463,2008-12-16,15:02:01
39.981143,116.34601,0,205,39798.6264236111,2008-12-16,15:02:03
39.981143,116.345997,0,206,39798.6264814815,2008-12-16,15:02:08
39.981143,116.345986,0,207,39798.6265393518,2008-12-16,15:02:13
39.981159,116.345985,0,205,39798.6265972222,2008-12-16,15:02:18
39.981155,116.345967,0,201,39798.6266550926,2008-12-16,15:02:23
39.981155,116.345964,0,201,39798.626712963,2008-12-16,15:02:28
39.981155,116.345963,0,201,39798.6267708333,2008-12-16,15:02:33
39.981156,116.34596,0,201,39798.6268287037,2008-12-16,15:02:38
39.981156,116.345953,0,202,39798.6268865741,2008-12-16,15:02:43
39.981157,116.345954,0,202,39798.6269444444,2008-12-16,15:02:48
39.981157,116.345954,0,202,39798.6269791667,2008-12-16,15:02:51
39.981158,116.345956,0,202,39798.6270023148,2008-12-16,15:02:53
39.981149,116.345932,0,202,39798.6270601852,2008-12-16,15:02:58
39.98115,116.345922,0,203,39798.6271180556,2008-12-16,15:03:03
39.981145,116.345907,0,201,39798.6271759259,2008-12-16,15:03:08
39.98112,116.345876,0,201,39798.6272337963,2008-12-16,15:03:13
39.980881,116.34578,0,194,39798.6339467593,2008-12-16,15:12:53
39.98081,116.345808,0,197,39798.6340046296,2008-12-16,15:12:58
39.980796,116.34585,0,197,39798.6340625,2008-12-16,15:13:03
39.980815,116.345933,0,194,39798.6341203704,2008-12-16,15:13:08
39.980833,116.346008,0,187,39798.6341782407,2008-12-16,15:13:13
39.980792,116.346013,0,180,39798.6342361111,2008-12-16,15:13:18
39.98074,116.346024,0,177,39798.6342939815,2008-12-16,15:13:23
39.980701,116.345988,0,167,39798.6343518518,2008-12-16,15:13:28
39.98072,116.345987,0,165,39798.6344097222,2008-12-16,15:13:33
39.980744,116.345959,0,161,39798.6344675926,2008-12-16,15:13:38
39.980742,116.346107,0,254,39798.6360300926,2008-12-16,15:15:53
39.980822,116.346002,0,193,39798.636087963,2008-12-16,15:15:58
39.980819,116.345993,0,180,39798.636099537,2008-12-16,15:15:59
39.980933,116.345989,0,131,39798.6361574074,2008-12-16,15:16:04
39.980964,116.346004,0,133,39798.6362152778,2008-12-16,15:16:09
39.980957,116.345995,0,136,39798.6362731481,2008-12-16,15:16:14
39.98085,116.345943,0,144,39798.6363310185,2008-12-16,15:16:19
39.980758,116.346013,0,169,39798.6363888889,2008-12-16,15:16:24
39.980839,116.345976,0,197,39798.6364467593,2008-12-16,15:16:29
39.980915,116.345995,0,190,39798.6365046296,2008-12-16,15:16:34
39.980849,116.345927,0,197,39798.6365625,2008-12-16,15:16:39
39.980813,116.345886,0,205,39798.6366203704,2008-12-16,15:16:44
39.980831,116.345914,0,205,39798.6366782407,2008-12-16,15:16:49
39.980831,116.345914,0,205,39798.636712963,2008-12-16,15:16:52
39.980832,116.345915,0,206,39798.6367361111,2008-12-16,15:16:54
39.980873,116.345884,0,207,39798.6367939815,2008-12-16,15:16:59
39.98091,116.345867,0,203,39798.6368518519,2008-12-16,15:17:04
39.980922,116.345844,0,199,39798.6369097222,2008-12-16,15:17:09
39.980914,116.345798,0,200,39798.6369675926,2008-12-16,15:17:14
39.980914,116.345798,0,200,39798.6370023148,2008-12-16,15:17:17
39.980916,116.345795,0,202,39798.637025463,2008-12-16,15:17:19
39.980905,116.345785,0,205,39798.6370833333,2008-12-16,15:17:24
39.980906,116.345775,0,206,39798.6371412037,2008-12-16,15:17:29
39.980953,116.345772,0,206,39798.6371990741,2008-12-16,15:17:34
39.981104,116.345769,0,205,39798.6372569444,2008-12-16,15:17:39
39.981122,116.34576,0,200,39798.6373148148,2008-12-16,15:17:44
39.981133,116.345747,0,202,39798.6373726852,2008-12-16,15:17:49
39.981144,116.345702,0,206,39798.6374305556,2008-12-16,15:17:54
39.981162,116.345642,0,209,39798.6374884259,2008-12-16,15:17:59
39.981179,116.345598,0,210,39798.6375462963,2008-12-16,15:18:04
39.981179,116.345598,0,210,39798.6375810185,2008-12-16,15:18:07
39.981181,116.345594,0,211,39798.6376041667,2008-12-16,15:18:09
39.981175,116.345539,0,209,39798.637662037,2008-12-16,15:18:14
39.981225,116.34555,0,207,39798.6377199074,2008-12-16,15:18:19
39.981262,116.345514,0,207,39798.6377777778,2008-12-16,15:18:24
39.981389,116.345462,0,206,39798.6378356481,2008-12-16,15:18:29
39.981475,116.345435,0,205,39798.6378935185,2008-12-16,15:18:34
39.98148,116.345392,0,204,39798.6379513889,2008-12-16,15:18:39
39.981527,116.345364,0,204,39798.6380092593,2008-12-16,15:18:44
39.981565,116.345251,0,187,39798.6380671296,2008-12-16,15:18:49
39.981553,116.345167,0,176,39798.638125,2008-12-16,15:18:54
39.981574,116.345077,0,199,39798.6381828704,2008-12-16,15:18:59
39.981556,116.345089,0,212,39798.6382407407,2008-12-16,15:19:04
39.981579,116.344995,0,202,39798.6382986111,2008-12-16,15:19:09
39.981578,116.344918,0,195,39798.6383564815,2008-12-16,15:19:14
39.981476,116.344804,0,194,39798.6384143519,2008-12-16,15:19:19
39.981449,116.344744,0,184,39798.6384722222,2008-12-16,15:19:24
39.981439,116.344673,0,179,39798.6385300926,2008-12-16,15:19:29
39.981451,116.344609,0,174,39798.638587963,2008-12-16,15:19:34
39.981453,116.344551,0,167,39798.6386458333,2008-12-16,15:19:39
39.981468,116.344496,0,167,39798.6387037037,2008-12-16,15:19:44
39.981498,116.344404,0,160,39798.6387615741,2008-12-16,15:19:49
39.981506,116.344339,0,161,39798.6388194444,2008-12-16,15:19:54
39.981502,116.344242,0,162,39798.6388773148,2008-12-16,15:19:59
39.98151,116.344182,0,167,39798.6389351852,2008-12-16,15:20:04
39.981523,116.344116,0,168,39798.6389930556,2008-12-16,15:20:09
39.981519,116.344057,0,173,39798.6390509259,2008-12-16,15:20:14
39.981522,116.343999,0,178,39798.6391087963,2008-12-16,15:20:19
39.981539,116.343947,0,184,39798.6391666667,2008-12-16,15:20:24
39.98154,116.343864,0,190,39798.639224537,2008-12-16,15:20:29
39.98152,116.343778,0,193,39798.6392824074,2008-12-16,15:20:34
39.981498,116.343685,0,196,39798.6393402778,2008-12-16,15:20:39
39.981493,116.343594,0,198,39798.6393981481,2008-12-16,15:20:44
39.981513,116.343506,0,202,39798.6394560185,2008-12-16,15:20:49
39.981534,116.343473,0,206,39798.6395138889,2008-12-16,15:20:54
39.981552,116.343402,0,207,39798.6395717593,2008-12-16,15:20:59
39.981596,116.34338,0,210,39798.6396296296,2008-12-16,15:21:04
39.981596,116.34333,0,212,39798.6396875,2008-12-16,15:21:09
39.981616,116.343273,0,216,39798.6397453704,2008-12-16,15:21:14
39.981615,116.34316,0,217,39798.6398032407,2008-12-16,15:21:19
39.981607,116.343105,0,222,39798.6398611111,2008-12-16,15:21:24
39.981594,116.343034,0,224,39798.6399189815,2008-12-16,15:21:29
39.981612,116.342944,0,225,39798.6399768519,2008-12-16,15:21:34
39.981628,116.342843,0,224,39798.6400347222,2008-12-16,15:21:39
39.981648,116.342718,0,223,39798.6400925926,2008-12-16,15:21:44
39.981656,116.342615,0,222,39798.640150463,2008-12-16,15:21:49
39.981673,116.342515,0,217,39798.6402083333,2008-12-16,15:21:54
39.981769,116.342457,0,217,39798.6402662037,2008-12-16,15:21:59
39.981872,116.34246,0,213,39798.6403240741,2008-12-16,15:22:04
39.981961,116.342442,0,211,39798.6403819444,2008-12-16,15:22:09
39.982046,116.342373,0,204,39798.6404398148,2008-12-16,15:22:14
39.982101,116.342346,0,200,39798.6404976852,2008-12-16,15:22:19
39.982154,116.342313,0,192,39798.6405555556,2008-12-16,15:22:24
39.982172,116.34228,0,184,39798.6406134259,2008-12-16,15:22:29
39.98222,116.342263,0,181,39798.6406712963,2008-12-16,15:22:34
39.9822,116.342151,0,177,39798.6407291667,2008-12-16,15:22:39
39.982123,116.342045,0,171,39798.640787037,2008-12-16,15:22:44
39.982092,116.341949,0,166,39798.6408449074,2008-12-16,15:22:49
39.981967,116.34184,0,159,39798.6409027778,2008-12-16,15:22:54
39.981877,116.341807,0,147,39798.6409606481,2008-12-16,15:22:59
39.981803,116.341771,0,141,39798.6410185185,2008-12-16,15:23:04
39.981709,116.341738,0,142,39798.6410763889,2008-12-16,15:23:09
39.981627,116.341718,0,145,39798.6411342593,2008-12-16,15:23:14
39.981548,116.341709,0,144,39798.6411921296,2008-12-16,15:23:19
39.981486,116.341675,0,142,39798.64125,2008-12-16,15:23:24
39.981432,116.34167,0,143,39798.6413078704,2008-12-16,15:23:29
39.981371,116.341609,0,144,39798.6413657407,2008-12-16,15:23:34
39.981317,116.3416,0,148,39798.6414236111,2008-12-16,15:23:39
39.981295,116.341592,0,155,39798.6414814815,2008-12-16,15:23:44
39.98129,116.341576,0,150,39798.6415393518,2008-12-16,15:23:49
39.981272,116.341584,0,150,39798.6415972222,2008-12-16,15:23:54
39.981241,116.341576,0,153,39798.6416550926,2008-12-16,15:23:59
39.981207,116.341531,0,156,39798.641712963,2008-12-16,15:24:04
39.981184,116.341511,0,160,39798.6417708333,2008-12-16,15:24:09
39.981165,116.341498,0,163,39798.6418287037,2008-12-16,15:24:14
39.981165,116.341476,0,164,39798.6418865741,2008-12-16,15:24:19
39.981187,116.341326,0,162,39798.6419444444,2008-12-16,15:24:24
39.981063,116.341236,0,157,39798.6420023148,2008-12-16,15:24:29
39.98107,116.341181,0,154,39798.6420601852,2008-12-16,15:24:34
39.981096,116.341112,0,150,39798.6421180556,2008-12-16,15:24:39
39.981031,116.341105,0,147,39798.6421759259,2008-12-16,15:24:44
39.981016,116.341114,0,147,39798.6422337963,2008-12-16,15:24:49
39.981016,116.341114,0,147,39798.6422685185,2008-12-16,15:24:52
39.981015,116.341107,0,147,39798.6422916667,2008-12-16,15:24:54
39.981,116.341055,0,148,39798.642349537,2008-12-16,15:24:59
39.980988,116.340997,0,151,39798.6424074074,2008-12-16,15:25:04
39.980941,116.340912,0,153,39798.6424652778,2008-12-16,15:25:09
39.980915,116.34085,0,156,39798.6425231481,2008-12-16,15:25:14
39.980903,116.340764,0,158,39798.6425810185,2008-12-16,15:25:19
39.980869,116.340673,0,160,39798.6426388889,2008-12-16,15:25:24
39.98084,116.340583,0,163,39798.6426967593,2008-12-16,15:25:29
39.980806,116.340483,0,164,39798.6427546296,2008-12-16,15:25:34
39.980812,116.340422,0,165,39798.6428125,2008-12-16,15:25:39
39.980854,116.340374,0,166,39798.6428703704,2008-12-16,15:25:44
39.980874,116.340321,0,165,39798.6429282407,2008-12-16,15:25:49
39.98085,116.340232,0,162,39798.6429861111,2008-12-16,15:25:54
39.980814,116.340141,0,159,39798.6430439815,2008-12-16,15:25:59
39.980784,116.340076,0,158,39798.6431018518,2008-12-16,15:26:04
39.98077,116.340028,0,159,39798.6431597222,2008-12-16,15:26:09
39.980758,116.339973,0,162,39798.6432175926,2008-12-16,15:26:14
39.980749,116.339909,0,162,39798.643275463,2008-12-16,15:26:19
39.980771,116.339858,0,163,39798.6433333333,2008-12-16,15:26:24
39.980786,116.339815,0,165,39798.6433912037,2008-12-16,15:26:29
39.980803,116.339769,0,170,39798.6434490741,2008-12-16,15:26:34
39.980839,116.339732,0,172,39798.6435069444,2008-12-16,15:26:39
39.980894,116.339722,0,172,39798.6435648148,2008-12-16,15:26:44
39.980923,116.339705,0,172,39798.6436226852,2008-12-16,15:26:49
39.980964,116.339674,0,173,39798.6436805556,2008-12-16,15:26:54
39.980999,116.339661,0,174,39798.6437384259,2008-12-16,15:26:59
39.981019,116.339655,0,173,39798.6437962963,2008-12-16,15:27:04
39.981007,116.339597,0,171,39798.6438541667,2008-12-16,15:27:09
39.981042,116.339554,0,170,39798.643912037,2008-12-16,15:27:14
39.981097,116.339541,0,170,39798.6439699074,2008-12-16,15:27:19
39.981078,116.339493,0,162,39798.6440277778,2008-12-16,15:27:24
39.981158,116.339463,0,157,39798.6440856481,2008-12-16,15:27:29
39.981207,116.33941,0,153,39798.6441435185,2008-12-16,15:27:34
39.981152,116.33934,0,150,39798.6442013889,2008-12-16,15:27:39
39.981125,116.339283,0,145,39798.6442592593,2008-12-16,15:27:44
39.980937,116.339165,0,150,39798.6443171296,2008-12-16,15:27:49
39.980775,116.339126,0,157,39798.644375,2008-12-16,15:27:54
39.980724,116.339053,0,170,39798.6444328704,2008-12-16,15:27:59
39.980675,116.339012,0,176,39798.6444907407,2008-12-16,15:28:04
39.980652,116.33897,0,174,39798.6445486111,2008-12-16,15:28:09
39.980596,116.338967,0,177,39798.6446064815,2008-12-16,15:28:14
39.980503,116.338939,0,193,39798.6446643519,2008-12-16,15:28:19
39.980449,116.338969,0,207,39798.6447222222,2008-12-16,15:28:24
39.980375,116.339092,0,233,39798.6447800926,2008-12-16,15:28:29
39.980347,116.339208,0,237,39798.644837963,2008-12-16,15:28:34
39.980308,116.339222,0,234,39798.6448958333,2008-12-16,15:28:39
39.980352,116.339271,0,229,39798.6449537037,2008-12-16,15:28:44
39.980364,116.339279,0,227,39798.6450115741,2008-12-16,15:28:49
39.980357,116.33926,0,217,39798.6450694444,2008-12-16,15:28:54
39.980332,116.339252,0,208,39798.6451273148,2008-12-16,15:28:59
39.980333,116.33923,0,205,39798.6451851852,2008-12-16,15:29:04
39.980332,116.339228,0,205,39798.6452430556,2008-12-16,15:29:09
39.980333,116.339231,0,204,39798.6453009259,2008-12-16,15:29:14
39.980333,116.339231,0,203,39798.6453587963,2008-12-16,15:29:19
39.980333,116.339231,0,203,39798.6453935185,2008-12-16,15:29:22
39.980332,116.339225,0,202,39798.6454166667,2008-12-16,15:29:24
39.98029,116.339218,0,179,39798.645474537,2008-12-16,15:29:29
39.980304,116.3392,0,177,39798.6455324074,2008-12-16,15:29:34
39.980304,116.3392,0,177,39798.6455671296,2008-12-16,15:29:37
39.980303,116.339194,0,175,39798.6455902778,2008-12-16,15:29:39
39.980304,116.339212,0,171,39798.6456481481,2008-12-16,15:29:44
39.980251,116.339204,0,173,39798.6457060185,2008-12-16,15:29:49
39.980192,116.339206,0,160,39798.6457638889,2008-12-16,15:29:54
39.980212,116.33912,0,132,39798.6458217593,2008-12-16,15:29:59
39.980177,116.3391,0,138,39798.6458796296,2008-12-16,15:30:04
39.980099,116.339086,0,142,39798.6459375,2008-12-16,15:30:09
39.980042,116.339087,0,133,39798.6459953704,2008-12-16,15:30:14
39.979956,116.339131,0,139,39798.6460532407,2008-12-16,15:30:19
39.979887,116.339122,0,156,39798.6461111111,2008-12-16,15:30:24
39.979858,116.339126,0,169,39798.6461689815,2008-12-16,15:30:29
39.979828,116.339072,0,167,39798.6462268519,2008-12-16,15:30:34
39.979784,116.339023,0,166,39798.6462847222,2008-12-16,15:30:39
39.979757,116.338948,0,171,39798.6463425926,2008-12-16,15:30:44
39.9797,116.338896,0,164,39798.646400463,2008-12-16,15:30:49
39.979609,116.338835,0,162,39798.6464583333,2008-12-16,15:30:54
39.979528,116.33879,0,163,39798.6465162037,2008-12-16,15:30:59
39.979425,116.338842,0,167,39798.6465740741,2008-12-16,15:31:04
39.979341,116.33881,0,172,39798.6466319444,2008-12-16,15:31:09
39.979237,116.338787,0,184,39798.6466898148,2008-12-16,15:31:14
39.97909,116.338785,0,200,39798.6467476852,2008-12-16,15:31:19
39.978951,116.338748,0,217,39798.6468055556,2008-12-16,15:31:24
39.978878,116.338475,0,231,39798.6468634259,2008-12-16,15:31:29
39.978752,116.338376,0,245,39798.6469212963,2008-12-16,15:31:34
39.978637,116.338269,0,257,39798.6469791667,2008-12-16,15:31:39
39.978555,116.33819,0,269,39798.647037037,2008-12-16,15:31:44
39.978546,116.338224,0,283,39798.6470949074,2008-12-16,15:31:49
39.978552,116.338278,0,298,39798.6471527778,2008-12-16,15:31:54
39.978521,116.338309,0,314,39798.6472106481,2008-12-16,15:31:59
39.978318,116.33827,0,325,39798.6472685185,2008-12-16,15:32:04
39.97826,116.338276,0,342,39798.6473263889,2008-12-16,15:32:09
39.978261,116.338565,0,351,39798.6473842593,2008-12-16,15:32:14
39.978232,116.338637,0,361,39798.6474421296,2008-12-16,15:32:19
39.978206,116.338709,0,363,39798.6475,2008-12-16,15:32:24
39.978139,116.338743,0,368,39798.6475578704,2008-12-16,15:32:29
39.978152,116.3387,0,367,39798.6476157407,2008-12-16,15:32:34
39.978136,116.338755,0,372,39798.6476736111,2008-12-16,15:32:39
39.978067,116.338862,0,383,39798.6477314815,2008-12-16,15:32:44
39.978067,116.338964,0,388,39798.6477893519,2008-12-16,15:32:49
39.978052,116.339119,0,392,39798.6478472222,2008-12-16,15:32:54
39.977962,116.33932,0,358,39798.6479050926,2008-12-16,15:32:59
39.977952,116.339425,0,329,39798.647962963,2008-12-16,15:33:04
39.977979,116.339458,0,292,39798.6480208333,2008-12-16,15:33:09
39.977984,116.339496,0,280,39798.6480787037,2008-12-16,15:33:14
39.977984,116.33947,0,247,39798.6481365741,2008-12-16,15:33:19
39.977963,116.339537,0,225,39798.6481944444,2008-12-16,15:33:24
39.977901,116.339565,0,229,39798.6482523148,2008-12-16,15:33:29
39.977837,116.339589,0,235,39798.6483101852,2008-12-16,15:33:34
39.97777,116.339616,0,239,39798.6483680556,2008-12-16,15:33:39
39.977709,116.339621,0,242,39798.6484259259,2008-12-16,15:33:44
39.977644,116.339622,0,243,39798.6484837963,2008-12-16,15:33:49
39.97751,116.339612,0,241,39798.6485416667,2008-12-16,15:33:54
39.977451,116.3396,0,245,39798.648599537,2008-12-16,15:33:59
39.97741,116.339634,0,246,39798.6486574074,2008-12-16,15:34:04
39.977354,116.339672,0,251,39798.6487152778,2008-12-16,15:34:09
39.977297,116.33963,0,256,39798.6487731481,2008-12-16,15:34:14
39.977251,116.339607,0,258,39798.6488310185,2008-12-16,15:34:19
39.977233,116.33958,0,251,39798.6488888889,2008-12-16,15:34:24
39.977194,116.339573,0,249,39798.6489467593,2008-12-16,15:34:29
39.977162,116.339583,0,248,39798.6490046296,2008-12-16,15:34:34
39.977041,116.339557,0,239,39798.6490625,2008-12-16,15:34:39
39.976978,116.339572,0,228,39798.6491203704,2008-12-16,15:34:44
39.97683,116.339532,0,228,39798.6491782407,2008-12-16,15:34:49
39.976775,116.339477,0,237,39798.6492361111,2008-12-16,15:34:54
39.976746,116.339434,0,243,39798.6492939815,2008-12-16,15:34:59
39.976737,116.339418,0,237,39798.6493518518,2008-12-16,15:35:04
39.976657,116.339356,0,233,39798.6494097222,2008-12-16,15:35:09
39.976641,116.339303,0,233,39798.6494675926,2008-12-16,15:35:14
39.976663,116.339242,0,207,39798.649525463,2008-12-16,15:35:19
39.976645,116.339195,0,195,39798.6495833333,2008-12-16,15:35:24
39.97661,116.3392,0,195,39798.6496412037,2008-12-16,15:35:29
39.976557,116.339204,0,194,39798.6496990741,2008-12-16,15:35:34
39.976566,116.339132,0,193,39798.6497569444,2008-12-16,15:35:39
39.976587,116.339077,0,193,39798.6498148148,2008-12-16,15:35:44
39.976614,116.339003,0,194,39798.6498726852,2008-12-16,15:35:49
39.976605,116.338938,0,199,39798.6499305556,2008-12-16,15:35:54
39.976617,116.338934,0,212,39798.6499884259,2008-12-16,15:35:59
39.976617,116.338934,0,212,39798.6500231481,2008-12-16,15:36:02
39.976609,116.338937,0,221,39798.6500462963,2008-12-16,15:36:04
39.976614,116.338886,0,224,39798.6501041667,2008-12-16,15:36:09
39.976602,116.338765,0,227,39798.650162037,2008-12-16,15:36:14
39.976593,116.338627,0,229,39798.6502199074,2008-12-16,15:36:19
39.976607,116.338578,0,231,39798.6502777778,2008-12-16,15:36:24
39.97686,116.340569,0,1207,39798.6584953704,2008-12-16,15:48:14
39.976963,116.340127,0,478,39798.6585532407,2008-12-16,15:48:19
39.976888,116.340664,0,238,39798.6586111111,2008-12-16,15:48:24
39.977565,116.340856,0,266,39798.6638773148,2008-12-16,15:55:59
39.977485,116.340386,0,240,39798.6639351852,2008-12-16,15:56:04
39.976942,116.33908,0,203,39798.6641087963,2008-12-16,15:56:19
39.976996,116.339121,0,198,39798.6641666667,2008-12-16,15:56:24
39.977022,116.33921,0,190,39798.664224537,2008-12-16,15:56:29
39.977254,116.339173,0,175,39798.6642824074,2008-12-16,15:56:34
39.977263,116.339145,0,177,39798.6643402778,2008-12-16,15:56:39
39.977256,116.339201,0,177,39798.6643981481,2008-12-16,15:56:44
39.977268,116.339142,0,175,39798.6644560185,2008-12-16,15:56:49
39.977281,116.339152,0,171,39798.6645138889,2008-12-16,15:56:54
39.977253,116.339135,0,171,39798.6645717593,2008-12-16,15:56:59
39.977225,116.339119,0,171,39798.6646296296,2008-12-16,15:57:04
39.977218,116.339046,0,174,39798.6646875,2008-12-16,15:57:09
39.977259,116.33906,0,181,39798.6647453704,2008-12-16,15:57:14
39.977386,116.339251,0,194,39798.6648032407,2008-12-16,15:57:19
39.97751,116.339512,0,201,39798.6648611111,2008-12-16,15:57:24
39.977643,116.339785,0,213,39798.6649189815,2008-12-16,15:57:29
39.977768,116.340051,0,229,39798.6649768518,2008-12-16,15:57:34
39.977857,116.340401,0,230,39798.6650347222,2008-12-16,15:57:39
39.977904,116.34081,0,231,39798.6650925926,2008-12-16,15:57:44
39.977998,116.341218,0,243,39798.665150463,2008-12-16,15:57:49
39.977922,116.339884,0,211,39798.6652083333,2008-12-16,15:57:54
39.977725,116.339869,0,218,39798.6652662037,2008-12-16,15:57:59
39.977719,116.339792,0,230,39798.6653240741,2008-12-16,15:58:04
39.977479,116.339759,0,242,39798.6653819444,2008-12-16,15:58:09
39.97728,116.339754,0,258,39798.6654398148,2008-12-16,15:58:14
39.977123,116.3397,0,278,39798.6654976852,2008-12-16,15:58:19
39.977011,116.339725,0,293,39798.6655555556,2008-12-16,15:58:24
39.977037,116.339783,0,305,39798.6656134259,2008-12-16,15:58:29
39.977099,116.339814,0,314,39798.6656712963,2008-12-16,15:58:34
39.976973,116.33981,0,320,39798.6657291667,2008-12-16,15:58:39
39.976976,116.339828,0,325,39798.665787037,2008-12-16,15:58:44
39.976942,116.3399,0,327,39798.6658449074,2008-12-16,15:58:49
39.976836,116.340012,0,335,39798.6659027778,2008-12-16,15:58:54
39.976789,116.340106,0,341,39798.6659606481,2008-12-16,15:58:59
39.976772,116.340273,0,349,39798.6660185185,2008-12-16,15:59:04
39.976798,116.34045,0,356,39798.6660763889,2008-12-16,15:59:09
39.976818,116.340586,0,366,39798.6661342593,2008-12-16,15:59:14
39.976846,116.340597,0,379,39798.6661921296,2008-12-16,15:59:19
39.976803,116.340569,0,394,39798.66625,2008-12-16,15:59:24
39.976849,116.340578,0,404,39798.6663078704,2008-12-16,15:59:29
39.976985,116.340451,0,414,39798.6663657407,2008-12-16,15:59:34
