# Supplementary material for: Research on differential privacy protection method based on user tendency
Source: PLoS One. 2023 Oct 26;18(10):e0288823. doi: 10.1371/journal.pone.0288823 (PMC10602288; doi:10.1371/journal.pone.0288823)
Supplement: S2 Data — (ZIP) [file pone.0288823.s002.zip › Data 5-2/024/Trajectory/20081217011026.plt]

Geolife trajectory
WGS 84
Altitude is in Feet
Reserved 3
0,2,255,My Track,0,0,2,8421376
0
39.982365,116.338903,0,492,39799.048912037,2008-12-17,01:10:26
39.98223,116.338995,0,490,39799.0489699074,2008-12-17,01:10:31
39.982011,116.339128,0,489,39799.0490277778,2008-12-17,01:10:36
39.981791,116.339245,0,488,39799.0490856481,2008-12-17,01:10:41
39.981553,116.339384,0,486,39799.0491435185,2008-12-17,01:10:46
39.981428,116.339485,0,485,39799.0492013889,2008-12-17,01:10:51
39.981262,116.339606,0,487,39799.0492592593,2008-12-17,01:10:56
39.980871,116.339768,0,484,39799.0493171296,2008-12-17,01:11:01
39.980962,116.339852,0,479,39799.049375,2008-12-17,01:11:06
39.981812,116.33984,0,475,39799.0494328704,2008-12-17,01:11:11
39.982165,116.33988,0,470,39799.0494907407,2008-12-17,01:11:16
39.982193,116.339969,0,467,39799.0495486111,2008-12-17,01:11:21
39.982272,116.340072,0,464,39799.0496064815,2008-12-17,01:11:26
39.98234,116.34016,0,461,39799.0496643518,2008-12-17,01:11:31
39.982363,116.340261,0,459,39799.0497222222,2008-12-17,01:11:36
39.982326,116.340378,0,458,39799.0497800926,2008-12-17,01:11:41
39.982306,116.340456,0,458,39799.049837963,2008-12-17,01:11:46
39.982344,116.340534,0,458,39799.0498958333,2008-12-17,01:11:51
39.982423,116.340605,0,460,39799.0499537037,2008-12-17,01:11:56
39.982392,116.34071,0,460,39799.0500115741,2008-12-17,01:12:01
39.98238,116.34079,0,462,39799.0500694444,2008-12-17,01:12:06
39.982465,116.34086,0,464,39799.0501273148,2008-12-17,01:12:11
39.982457,116.340969,0,467,39799.0501851852,2008-12-17,01:12:16
39.980818,116.341674,0,471,39799.0502430556,2008-12-17,01:12:21
39.980504,116.341758,0,474,39799.0503009259,2008-12-17,01:12:26
39.980347,116.341785,0,474,39799.0503587963,2008-12-17,01:12:31
39.979499,116.341818,0,477,39799.0504166667,2008-12-17,01:12:36
39.97956,116.341847,0,475,39799.050474537,2008-12-17,01:12:41
39.979689,116.341907,0,473,39799.0505324074,2008-12-17,01:12:46
39.979953,116.341978,0,470,39799.0505902778,2008-12-17,01:12:51
39.980131,116.342025,0,466,39799.0506481482,2008-12-17,01:12:56
39.980424,116.342007,0,460,39799.0507060185,2008-12-17,01:13:01
39.980528,116.34196,0,460,39799.0507638889,2008-12-17,01:13:06
39.980442,116.341847,0,466,39799.0508217593,2008-12-17,01:13:11
39.980911,116.3418,0,461,39799.0508796296,2008-12-17,01:13:16
39.981099,116.341766,0,464,39799.0509375,2008-12-17,01:13:21
39.981311,116.341769,0,471,39799.0509953704,2008-12-17,01:13:26
39.981464,116.34176,0,493,39799.0510532407,2008-12-17,01:13:31
39.981622,116.341789,0,512,39799.0511111111,2008-12-17,01:13:36
39.982429,116.341798,0,512,39799.0511689815,2008-12-17,01:13:41
39.982653,116.341764,0,525,39799.0512268519,2008-12-17,01:13:46
39.982912,116.341775,0,545,39799.0512847222,2008-12-17,01:13:51
39.982732,116.341622,0,567,39799.0513425926,2008-12-17,01:13:56
39.983049,116.341558,0,590,39799.051400463,2008-12-17,01:14:01
39.983307,116.341516,0,616,39799.0514583333,2008-12-17,01:14:06
39.983473,116.341475,0,648,39799.0515162037,2008-12-17,01:14:11
39.984221,116.341623,0,682,39799.0515740741,2008-12-17,01:14:16
39.984444,116.341651,0,716,39799.0516319444,2008-12-17,01:14:21
39.981709,116.34169,0,246,39799.0516898148,2008-12-17,01:14:26
39.981676,116.341699,0,224,39799.0517476852,2008-12-17,01:14:31
39.981513,116.341786,0,220,39799.0518055556,2008-12-17,01:14:36
39.981552,116.341816,0,212,39799.0518634259,2008-12-17,01:14:41
39.981625,116.341857,0,208,39799.0519212963,2008-12-17,01:14:46
39.981721,116.341869,0,208,39799.0519791667,2008-12-17,01:14:51
39.981829,116.341865,0,188,39799.052037037,2008-12-17,01:14:56
39.981828,116.341951,0,178,39799.0520949074,2008-12-17,01:15:01
39.981827,116.342044,0,170,39799.0521527778,2008-12-17,01:15:06
39.98182,116.342148,0,164,39799.0522106481,2008-12-17,01:15:11
39.981798,116.342268,0,152,39799.0522685185,2008-12-17,01:15:16
39.981738,116.342377,0,160,39799.0523263889,2008-12-17,01:15:21
39.981682,116.342505,0,165,39799.0523842593,2008-12-17,01:15:26
39.981623,116.342616,0,149,39799.0524421296,2008-12-17,01:15:31
39.981621,116.342699,0,150,39799.0525,2008-12-17,01:15:36
39.981614,116.342767,0,158,39799.0525578704,2008-12-17,01:15:41
39.981592,116.342831,0,166,39799.0526157407,2008-12-17,01:15:46
39.981598,116.342896,0,168,39799.0526736111,2008-12-17,01:15:51
39.981594,116.342961,0,169,39799.0527314815,2008-12-17,01:15:56
39.981483,116.34307,0,172,39799.0527893519,2008-12-17,01:16:01
39.981287,116.343298,0,176,39799.0528472222,2008-12-17,01:16:06
39.981298,116.343339,0,191,39799.0529050926,2008-12-17,01:16:11
39.981313,116.343338,0,192,39799.052962963,2008-12-17,01:16:16
39.981327,116.343328,0,193,39799.0530208333,2008-12-17,01:16:21
39.981327,116.343328,0,193,39799.0530555556,2008-12-17,01:16:24
39.981332,116.343325,0,192,39799.0530787037,2008-12-17,01:16:26
39.981343,116.343377,0,191,39799.0531365741,2008-12-17,01:16:31
39.981417,116.343496,0,199,39799.0531944444,2008-12-17,01:16:36
39.981429,116.343577,0,200,39799.0532523148,2008-12-17,01:16:41
39.98142,116.343714,0,191,39799.0533101852,2008-12-17,01:16:46
39.981414,116.343829,0,192,39799.0533680556,2008-12-17,01:16:51
39.98136,116.343963,0,193,39799.0534259259,2008-12-17,01:16:56
39.981357,116.344031,0,195,39799.0534837963,2008-12-17,01:17:01
39.981357,116.34412,0,197,39799.0535416667,2008-12-17,01:17:06
39.98136,116.34421,0,200,39799.053599537,2008-12-17,01:17:11
39.981415,116.344324,0,204,39799.0536574074,2008-12-17,01:17:16
39.981395,116.344413,0,206,39799.0537152778,2008-12-17,01:17:21
39.981382,116.344463,0,210,39799.0537731481,2008-12-17,01:17:26
39.981323,116.34454,0,213,39799.0538310185,2008-12-17,01:17:31
39.98096,116.344857,0,218,39799.0538888889,2008-12-17,01:17:36
39.980942,116.344942,0,219,39799.0539467593,2008-12-17,01:17:41
39.980959,116.344948,0,219,39799.0540046296,2008-12-17,01:17:46
39.980959,116.344948,0,219,39799.0540393519,2008-12-17,01:17:49
39.980959,116.344942,0,218,39799.0540625,2008-12-17,01:17:51
39.980956,116.344983,0,216,39799.0541203704,2008-12-17,01:17:56
39.980931,116.345117,0,210,39799.0541782407,2008-12-17,01:18:01
39.980954,116.345245,0,199,39799.0542361111,2008-12-17,01:18:06
39.980987,116.345357,0,192,39799.0542939815,2008-12-17,01:18:11
39.981049,116.345434,0,193,39799.0543518519,2008-12-17,01:18:16
39.980994,116.345482,0,197,39799.0544097222,2008-12-17,01:18:21
39.981185,116.345537,0,207,39799.0544675926,2008-12-17,01:18:26
39.981238,116.345547,0,210,39799.054525463,2008-12-17,01:18:31
39.981223,116.345529,0,209,39799.0545833333,2008-12-17,01:18:36
39.98119,116.345651,0,212,39799.0546412037,2008-12-17,01:18:41
39.980987,116.345752,0,211,39799.0546990741,2008-12-17,01:18:46
39.980955,116.345763,0,213,39799.0547569444,2008-12-17,01:18:51
39.980955,116.345763,0,213,39799.0547916667,2008-12-17,01:18:54
39.980954,116.345762,0,214,39799.0548148148,2008-12-17,01:18:56
39.980947,116.345804,0,214,39799.0548726852,2008-12-17,01:19:01
39.980875,116.345842,0,211,39799.0549305556,2008-12-17,01:19:06
39.980647,116.345991,0,212,39799.0549884259,2008-12-17,01:19:11
39.980605,116.346009,0,213,39799.0550462963,2008-12-17,01:19:16
39.980603,116.346009,0,213,39799.0551041667,2008-12-17,01:19:21
39.980603,116.346009,0,213,39799.0551388889,2008-12-17,01:19:24
39.980599,116.346007,0,213,39799.055162037,2008-12-17,01:19:26
39.980578,116.34602,0,213,39799.0552199074,2008-12-17,01:19:31
39.980578,116.34602,0,213,39799.0552546296,2008-12-17,01:19:34
39.980578,116.346023,0,213,39799.0552777778,2008-12-17,01:19:36
