# Supplementary material for: Research on differential privacy protection method based on user tendency
Source: PLoS One. 2023 Oct 26;18(10):e0288823. doi: 10.1371/journal.pone.0288823 (PMC10602288; doi:10.1371/journal.pone.0288823)
Supplement: S2 Data — (ZIP) [file pone.0288823.s002.zip › Data 5-2/024/Trajectory/20081217172132.plt]

Geolife trajectory
WGS 84
Altitude is in Feet
Reserved 3
0,2,255,My Track,0,0,2,8421376
0
39.979728,116.342884,0,491,39799.723287037,2008-12-17,17:21:32
39.979662,116.34276,0,491,39799.7233449074,2008-12-17,17:21:37
39.97961,116.342653,0,491,39799.7234027778,2008-12-17,17:21:42
39.979538,116.342512,0,493,39799.7234606481,2008-12-17,17:21:47
39.979493,116.342393,0,497,39799.7235185185,2008-12-17,17:21:52
39.979497,116.342305,0,502,39799.7235763889,2008-12-17,17:21:57
39.979473,116.342226,0,501,39799.7236342593,2008-12-17,17:22:02
39.979522,116.342152,0,509,39799.7236921296,2008-12-17,17:22:07
39.979505,116.342066,0,518,39799.72375,2008-12-17,17:22:12
39.979475,116.341959,0,528,39799.7238078704,2008-12-17,17:22:17
39.979389,116.341837,0,540,39799.7238657407,2008-12-17,17:22:22
39.979331,116.341851,0,553,39799.7239236111,2008-12-17,17:22:27
39.979245,116.341842,0,564,39799.7239814815,2008-12-17,17:22:32
39.979093,116.341764,0,574,39799.7240393519,2008-12-17,17:22:37
39.97889,116.341729,0,584,39799.7240972222,2008-12-17,17:22:42
39.978918,116.341649,0,594,39799.7241550926,2008-12-17,17:22:47
39.97881,116.341692,0,604,39799.724212963,2008-12-17,17:22:52
39.978842,116.341691,0,613,39799.7242708333,2008-12-17,17:22:57
39.979059,116.342065,0,163,39799.7243287037,2008-12-17,17:23:02
39.97896,116.342076,0,174,39799.7243865741,2008-12-17,17:23:07
39.978875,116.342038,0,171,39799.7244444444,2008-12-17,17:23:12
39.978789,116.341978,0,172,39799.7245023148,2008-12-17,17:23:17
39.978699,116.341999,0,173,39799.7245601852,2008-12-17,17:23:22
39.978623,116.341992,0,171,39799.7246180556,2008-12-17,17:23:27
39.978567,116.342031,0,167,39799.7246759259,2008-12-17,17:23:32
39.97848,116.341998,0,168,39799.7247337963,2008-12-17,17:23:37
39.978382,116.342022,0,176,39799.7247916667,2008-12-17,17:23:42
39.978279,116.342034,0,184,39799.724849537,2008-12-17,17:23:47
39.97815,116.34201,0,192,39799.7249074074,2008-12-17,17:23:52
39.977999,116.341967,0,202,39799.7249652778,2008-12-17,17:23:57
39.97793,116.341828,0,214,39799.7250231481,2008-12-17,17:24:02
39.977928,116.3417,0,227,39799.7250810185,2008-12-17,17:24:07
39.977924,116.341583,0,240,39799.7251388889,2008-12-17,17:24:12
39.977906,116.341484,0,255,39799.7251967593,2008-12-17,17:24:17
39.977919,116.34144,0,270,39799.7252546296,2008-12-17,17:24:22
39.977939,116.341344,0,280,39799.7253125,2008-12-17,17:24:27
39.977962,116.341138,0,281,39799.7253703704,2008-12-17,17:24:32
39.978001,116.341042,0,282,39799.7254282407,2008-12-17,17:24:37
39.978008,116.340963,0,284,39799.7254861111,2008-12-17,17:24:42
39.978014,116.340892,0,289,39799.7255439815,2008-12-17,17:24:47
39.977998,116.340776,0,297,39799.7256018519,2008-12-17,17:24:52
39.977952,116.340716,0,303,39799.7256597222,2008-12-17,17:24:57
39.977962,116.340628,0,309,39799.7257175926,2008-12-17,17:25:02
39.977988,116.340528,0,317,39799.725775463,2008-12-17,17:25:07
39.977968,116.340412,0,325,39799.7258333333,2008-12-17,17:25:12
39.977968,116.340336,0,331,39799.7258912037,2008-12-17,17:25:17
39.977951,116.340255,0,331,39799.7259490741,2008-12-17,17:25:22
39.977906,116.340164,0,329,39799.7260069444,2008-12-17,17:25:27
39.977885,116.340058,0,331,39799.7260648148,2008-12-17,17:25:32
39.977878,116.339954,0,334,39799.7261226852,2008-12-17,17:25:37
39.977894,116.339859,0,337,39799.7261805556,2008-12-17,17:25:42
39.977903,116.339772,0,342,39799.7262384259,2008-12-17,17:25:47
39.977954,116.339696,0,346,39799.7262962963,2008-12-17,17:25:52
39.977814,116.339762,0,318,39799.7263541667,2008-12-17,17:25:57
39.977772,116.339701,0,299,39799.726412037,2008-12-17,17:26:02
39.977725,116.339656,0,286,39799.7264699074,2008-12-17,17:26:07
39.97764,116.339632,0,281,39799.7265277778,2008-12-17,17:26:12
39.977594,116.339631,0,278,39799.7265856481,2008-12-17,17:26:17
39.977538,116.339621,0,273,39799.7266435185,2008-12-17,17:26:22
39.977478,116.339589,0,270,39799.7267013889,2008-12-17,17:26:27
39.977366,116.339567,0,269,39799.7267592593,2008-12-17,17:26:32
39.977315,116.339515,0,266,39799.7268171296,2008-12-17,17:26:37
39.977288,116.339549,0,257,39799.726875,2008-12-17,17:26:42
39.977279,116.339546,0,257,39799.7269328704,2008-12-17,17:26:47
39.977278,116.339546,0,257,39799.7269560185,2008-12-17,17:26:49
39.977836,116.34052,0,143,39799.7271875,2008-12-17,17:27:09
39.977043,116.339596,0,147,39799.7272453704,2008-12-17,17:27:14
39.976995,116.339574,0,144,39799.7273032407,2008-12-17,17:27:19
39.976987,116.33963,0,139,39799.7273611111,2008-12-17,17:27:24
39.976633,116.339632,0,278,39799.7274189815,2008-12-17,17:27:29
39.976432,116.339538,0,284,39799.7274768518,2008-12-17,17:27:34
39.976355,116.339555,0,289,39799.7275347222,2008-12-17,17:27:39
39.976312,116.339525,0,291,39799.7275925926,2008-12-17,17:27:44
39.976268,116.339512,0,295,39799.727650463,2008-12-17,17:27:49
39.97624,116.339485,0,303,39799.7277083333,2008-12-17,17:27:54
39.97628,116.339394,0,309,39799.7277662037,2008-12-17,17:27:59
39.976329,116.339291,0,317,39799.7278240741,2008-12-17,17:28:04
39.976356,116.339209,0,329,39799.7278819444,2008-12-17,17:28:09
39.976399,116.339176,0,333,39799.7279398148,2008-12-17,17:28:14
39.976558,116.339066,0,329,39799.7279976852,2008-12-17,17:28:19
39.976571,116.339021,0,332,39799.7280555556,2008-12-17,17:28:24
39.976551,116.339023,0,335,39799.7281134259,2008-12-17,17:28:29
39.976529,116.339034,0,339,39799.7281712963,2008-12-17,17:28:34
