# Supplementary material for: Research on differential privacy protection method based on user tendency
Source: PLoS One. 2023 Oct 26;18(10):e0288823. doi: 10.1371/journal.pone.0288823 (PMC10602288; doi:10.1371/journal.pone.0288823)
Supplement: S2 Data — (ZIP) [file pone.0288823.s002.zip › Data 5-2/024/Trajectory/20081218040703.plt]

Geolife trajectory
WGS 84
Altitude is in Feet
Reserved 3
0,2,255,My Track,0,0,2,8421376
0
39.981687,116.343069,0,486,39800.1715625,2008-12-18,04:07:03
39.981743,116.34308,0,479,39800.1716203704,2008-12-18,04:07:08
39.981753,116.343182,0,474,39800.1716782407,2008-12-18,04:07:13
39.981671,116.343283,0,473,39800.1717361111,2008-12-18,04:07:18
39.981615,116.343384,0,475,39800.1717939815,2008-12-18,04:07:23
39.981618,116.34345,0,479,39800.1718518519,2008-12-18,04:07:28
39.981597,116.343553,0,486,39800.1719097222,2008-12-18,04:07:33
39.981615,116.343646,0,494,39800.1719675926,2008-12-18,04:07:38
39.981603,116.343716,0,498,39800.172025463,2008-12-18,04:07:43
39.981546,116.343737,0,503,39800.1720833333,2008-12-18,04:07:48
39.981512,116.343769,0,509,39800.1721412037,2008-12-18,04:07:53
39.981442,116.343926,0,514,39800.1721990741,2008-12-18,04:07:58
39.981403,116.344035,0,519,39800.1722569444,2008-12-18,04:08:03
39.981436,116.344068,0,529,39800.1723148148,2008-12-18,04:08:08
39.981433,116.344132,0,536,39800.1723726852,2008-12-18,04:08:13
39.981417,116.34421,0,543,39800.1724305556,2008-12-18,04:08:18
39.981385,116.344298,0,552,39800.1724884259,2008-12-18,04:08:23
39.981369,116.344394,0,564,39800.1725462963,2008-12-18,04:08:28
39.981341,116.344455,0,572,39800.1726041667,2008-12-18,04:08:33
39.981408,116.344262,0,33,39800.172662037,2008-12-18,04:08:38
39.981449,116.344339,0,45,39800.1727199074,2008-12-18,04:08:43
39.981416,116.344417,0,62,39800.1727777778,2008-12-18,04:08:48
39.98141,116.344488,0,78,39800.1728356481,2008-12-18,04:08:53
39.981426,116.344541,0,91,39800.1728935185,2008-12-18,04:08:58
39.981464,116.344623,0,99,39800.1729513889,2008-12-18,04:09:03
39.981477,116.344715,0,110,39800.1730092593,2008-12-18,04:09:08
39.981447,116.344863,0,126,39800.1730671296,2008-12-18,04:09:13
39.98146,116.344922,0,136,39800.173125,2008-12-18,04:09:18
39.981481,116.344981,0,146,39800.1731828704,2008-12-18,04:09:23
39.981477,116.345055,0,152,39800.1732407407,2008-12-18,04:09:28
39.981459,116.345132,0,154,39800.1732986111,2008-12-18,04:09:33
39.981428,116.345215,0,161,39800.1733564815,2008-12-18,04:09:38
39.981416,116.345348,0,174,39800.1734143518,2008-12-18,04:09:43
39.981462,116.345401,0,180,39800.1734722222,2008-12-18,04:09:48
39.98146,116.345419,0,188,39800.1735300926,2008-12-18,04:09:53
39.98142,116.345432,0,197,39800.173587963,2008-12-18,04:09:58
39.981381,116.345458,0,206,39800.1736458333,2008-12-18,04:10:03
39.981315,116.345547,0,215,39800.1737037037,2008-12-18,04:10:08
39.981244,116.345627,0,220,39800.1737615741,2008-12-18,04:10:13
39.981163,116.345711,0,226,39800.1738194444,2008-12-18,04:10:18
39.981113,116.34577,0,235,39800.1738773148,2008-12-18,04:10:23
39.981067,116.345809,0,248,39800.1739351852,2008-12-18,04:10:28
39.981067,116.345809,0,248,39800.1739699074,2008-12-18,04:10:31
39.981064,116.345817,0,255,39800.1739930556,2008-12-18,04:10:33
39.981014,116.345843,0,260,39800.1740509259,2008-12-18,04:10:38
39.980927,116.345829,0,267,39800.1741087963,2008-12-18,04:10:43
39.980875,116.345831,0,274,39800.1741666667,2008-12-18,04:10:48
39.980826,116.345811,0,281,39800.174224537,2008-12-18,04:10:53
39.980798,116.345823,0,285,39800.1742824074,2008-12-18,04:10:58
39.980781,116.345797,0,290,39800.1743402778,2008-12-18,04:11:03
39.980743,116.345776,0,296,39800.1743981481,2008-12-18,04:11:08
39.98072,116.345703,0,302,39800.1744560185,2008-12-18,04:11:13
39.980671,116.345668,0,309,39800.1745138889,2008-12-18,04:11:18
39.980585,116.345735,0,312,39800.1745717593,2008-12-18,04:11:23
39.980542,116.345735,0,313,39800.1746296296,2008-12-18,04:11:28
39.980238,116.345809,0,312,39800.1746875,2008-12-18,04:11:33
39.980238,116.345809,0,312,39800.1747222222,2008-12-18,04:11:36
39.980233,116.345813,0,312,39800.1747453704,2008-12-18,04:11:38
39.98031,116.345857,0,311,39800.1748032407,2008-12-18,04:11:43
39.980277,116.345815,0,311,39800.1748611111,2008-12-18,04:11:48
39.980253,116.345744,0,311,39800.1749189815,2008-12-18,04:11:53
39.98028,116.345665,0,311,39800.1749768518,2008-12-18,04:11:58
39.980247,116.345608,0,311,39800.1750347222,2008-12-18,04:12:03
39.980213,116.345655,0,316,39800.1750925926,2008-12-18,04:12:08
39.980161,116.345695,0,315,39800.175150463,2008-12-18,04:12:13
39.980138,116.345713,0,318,39800.1752083333,2008-12-18,04:12:18
39.980098,116.345736,0,317,39800.1752662037,2008-12-18,04:12:23
39.980026,116.345768,0,316,39800.1753240741,2008-12-18,04:12:28
39.979986,116.345824,0,318,39800.1753819444,2008-12-18,04:12:33
39.979944,116.345935,0,319,39800.1754398148,2008-12-18,04:12:38
39.979926,116.346011,0,321,39800.1754976852,2008-12-18,04:12:43
39.979903,116.346071,0,323,39800.1755555556,2008-12-18,04:12:48
39.979891,116.346083,0,323,39800.1756134259,2008-12-18,04:12:53
39.979884,116.346087,0,324,39800.1756712963,2008-12-18,04:12:58
39.979884,116.346087,0,324,39800.1757060185,2008-12-18,04:13:01
39.979878,116.346091,0,324,39800.1757291667,2008-12-18,04:13:03
39.979868,116.346095,0,324,39800.175787037,2008-12-18,04:13:08
39.979249,116.346274,0,357,39800.1789699074,2008-12-18,04:17:43
39.979796,116.346223,0,346,39800.1790277778,2008-12-18,04:17:48
39.979932,116.346221,0,343,39800.1790856481,2008-12-18,04:17:53
39.979961,116.346261,0,342,39800.1791435185,2008-12-18,04:17:58
39.980037,116.346309,0,341,39800.1792013889,2008-12-18,04:18:03
39.980005,116.346333,0,341,39800.1792592593,2008-12-18,04:18:08
39.979971,116.346316,0,340,39800.1793171296,2008-12-18,04:18:13
39.98001,116.346342,0,340,39800.179375,2008-12-18,04:18:18
39.980124,116.34639,0,341,39800.1794328704,2008-12-18,04:18:23
39.980223,116.34644,0,341,39800.1794907407,2008-12-18,04:18:28
39.980358,116.34645,0,341,39800.1795486111,2008-12-18,04:18:33
39.980156,116.346262,0,341,39800.1796064815,2008-12-18,04:18:38
39.980177,116.346235,0,339,39800.1796643519,2008-12-18,04:18:43
39.980164,116.346226,0,339,39800.1797222222,2008-12-18,04:18:48
39.980158,116.346193,0,339,39800.1797800926,2008-12-18,04:18:53
39.98025,116.345184,0,344,39800.179837963,2008-12-18,04:18:58
39.980006,116.345171,0,375,39800.1798958333,2008-12-18,04:19:03
39.980192,116.34543,0,393,39800.1799537037,2008-12-18,04:19:08
39.980195,116.34546,0,396,39800.1800115741,2008-12-18,04:19:13
39.980156,116.345441,0,402,39800.1800694444,2008-12-18,04:19:18
39.980069,116.345323,0,403,39800.1801273148,2008-12-18,04:19:23
39.980117,116.345312,0,400,39800.1801851852,2008-12-18,04:19:28
39.980213,116.345332,0,400,39800.1802430556,2008-12-18,04:19:33
39.980285,116.34539,0,404,39800.1803009259,2008-12-18,04:19:38
39.980293,116.345575,0,406,39800.1803587963,2008-12-18,04:19:43
39.980347,116.345673,0,408,39800.1804166667,2008-12-18,04:19:48
39.980395,116.345745,0,415,39800.180474537,2008-12-18,04:19:53
39.980418,116.345795,0,420,39800.1805324074,2008-12-18,04:19:58
39.980439,116.345827,0,425,39800.1805902778,2008-12-18,04:20:03
39.980411,116.345944,0,426,39800.1806481481,2008-12-18,04:20:08
39.980418,116.345929,0,425,39800.1807060185,2008-12-18,04:20:13
39.979862,116.345807,0,348,39800.1808217593,2008-12-18,04:20:23
39.980145,116.345745,0,347,39800.1808796296,2008-12-18,04:20:28
39.980545,116.345722,0,343,39800.1809375,2008-12-18,04:20:33
39.98068,116.345831,0,340,39800.1809953704,2008-12-18,04:20:38
39.980855,116.34608,0,348,39800.1810532407,2008-12-18,04:20:43
39.980905,116.346277,0,360,39800.1811111111,2008-12-18,04:20:48
39.980892,116.346441,0,390,39800.1811689815,2008-12-18,04:20:53
39.980863,116.346597,0,415,39800.1812268518,2008-12-18,04:20:58
39.980811,116.34664,0,431,39800.1812847222,2008-12-18,04:21:03
39.980868,116.346682,0,419,39800.1813425926,2008-12-18,04:21:08
39.98094,116.346666,0,426,39800.181400463,2008-12-18,04:21:13
39.981043,116.34665,0,437,39800.1814583333,2008-12-18,04:21:18
39.983677,116.339187,0,492,39800.4282291667,2008-12-18,10:16:39
39.983783,116.339179,0,492,39800.428287037,2008-12-18,10:16:44
39.983819,116.339149,0,493,39800.4283449074,2008-12-18,10:16:49
39.983841,116.339075,0,493,39800.4284027778,2008-12-18,10:16:54
39.983954,116.339072,0,310,39800.4284606481,2008-12-18,10:16:59
39.983963,116.338954,0,315,39800.4285185185,2008-12-18,10:17:04
39.98399,116.338905,0,314,39800.4285763889,2008-12-18,10:17:09
39.983975,116.338802,0,307,39800.4286342593,2008-12-18,10:17:14
39.983973,116.33879,0,305,39800.4286458333,2008-12-18,10:17:15
39.983944,116.338699,0,294,39800.4287037037,2008-12-18,10:17:20
39.984017,116.338845,0,225,39800.4335648148,2008-12-18,10:24:20
39.984105,116.339052,0,219,39800.4336226852,2008-12-18,10:24:25
39.984185,116.339255,0,188,39800.4336805556,2008-12-18,10:24:30
39.984241,116.339423,0,153,39800.4337384259,2008-12-18,10:24:35
39.984252,116.339476,0,157,39800.4337962963,2008-12-18,10:24:40
39.984258,116.339466,0,153,39800.4338541667,2008-12-18,10:24:45
39.984256,116.339449,0,148,39800.433912037,2008-12-18,10:24:50
39.984202,116.339445,0,129,39800.4339699074,2008-12-18,10:24:55
39.984147,116.339443,0,109,39800.4340277778,2008-12-18,10:25:00
39.984128,116.339407,0,119,39800.4340856481,2008-12-18,10:25:05
39.984144,116.339387,0,128,39800.4341435185,2008-12-18,10:25:10
39.984102,116.339216,0,172,39800.4342013889,2008-12-18,10:25:15
39.98406,116.339116,0,159,39800.4342592593,2008-12-18,10:25:20
39.984016,116.339016,0,151,39800.4343171296,2008-12-18,10:25:25
39.983977,116.338969,0,144,39800.434375,2008-12-18,10:25:30
39.983919,116.338864,0,139,39800.4344328704,2008-12-18,10:25:35
39.983795,116.338788,0,167,39800.4344907407,2008-12-18,10:25:40
39.983812,116.338744,0,191,39800.4345486111,2008-12-18,10:25:45
39.983985,116.338706,0,206,39800.4346064815,2008-12-18,10:25:50
39.984182,116.338631,0,179,39800.4346643519,2008-12-18,10:25:55
39.984278,116.338583,0,151,39800.4347222222,2008-12-18,10:26:00
39.984337,116.338578,0,159,39800.4347800926,2008-12-18,10:26:05
39.984343,116.338608,0,146,39800.434837963,2008-12-18,10:26:10
39.984326,116.338674,0,134,39800.4348958333,2008-12-18,10:26:15
39.984299,116.338793,0,134,39800.4349537037,2008-12-18,10:26:20
39.984245,116.338893,0,107,39800.4350115741,2008-12-18,10:26:25
39.984257,116.338909,0,111,39800.4350694444,2008-12-18,10:26:30
39.984201,116.338913,0,108,39800.4351273148,2008-12-18,10:26:35
39.984159,116.338935,0,98,39800.4351851852,2008-12-18,10:26:40
39.984087,116.338922,0,82,39800.4352430556,2008-12-18,10:26:45
39.98395,116.33893,0,-171,39800.4353009259,2008-12-18,10:26:50
39.98395,116.338897,0,-209,39800.4353587963,2008-12-18,10:26:55
39.983952,116.338913,0,-275,39800.4354166667,2008-12-18,10:27:00
39.983978,116.33889,0,-243,39800.435474537,2008-12-18,10:27:05
39.983952,116.33888,0,-168,39800.4355324074,2008-12-18,10:27:10
39.98394,116.338845,0,-81,39800.4355902778,2008-12-18,10:27:15
39.983939,116.338819,0,17,39800.4356481481,2008-12-18,10:27:20
39.983952,116.338832,0,13,39800.4357060185,2008-12-18,10:27:25
39.98394,116.338832,0,43,39800.4357638889,2008-12-18,10:27:30
39.983935,116.338823,0,82,39800.4358217593,2008-12-18,10:27:35
39.983948,116.338819,0,96,39800.4358796296,2008-12-18,10:27:40
39.983961,116.338817,0,103,39800.4359375,2008-12-18,10:27:45
39.983969,116.338815,0,107,39800.4359953704,2008-12-18,10:27:50
39.983974,116.338816,0,108,39800.4360532407,2008-12-18,10:27:55
39.983974,116.338816,0,108,39800.436087963,2008-12-18,10:27:58
39.98398,116.338821,0,108,39800.4361111111,2008-12-18,10:28:00
39.98399,116.33883,0,109,39800.4361689815,2008-12-18,10:28:05
39.983998,116.338867,0,127,39800.4362268519,2008-12-18,10:28:10
39.984013,116.338877,0,129,39800.4362847222,2008-12-18,10:28:15
39.984028,116.338859,0,125,39800.4363425926,2008-12-18,10:28:20
39.984018,116.33881,0,117,39800.436400463,2008-12-18,10:28:25
39.984022,116.338776,0,125,39800.4364583333,2008-12-18,10:28:30
39.984008,116.338792,0,128,39800.4365162037,2008-12-18,10:28:35
39.983997,116.338812,0,126,39800.4365740741,2008-12-18,10:28:40
39.984008,116.338857,0,126,39800.4366319444,2008-12-18,10:28:45
39.984057,116.33887,0,131,39800.4366898148,2008-12-18,10:28:50
39.984112,116.33888,0,121,39800.4367476852,2008-12-18,10:28:55
39.984087,116.338948,0,109,39800.4368055556,2008-12-18,10:29:00
39.984014,116.338941,0,98,39800.4368634259,2008-12-18,10:29:05
39.984057,116.338883,0,90,39800.4369212963,2008-12-18,10:29:10
39.984077,116.338777,0,81,39800.4369791667,2008-12-18,10:29:15
39.984075,116.338754,0,66,39800.437037037,2008-12-18,10:29:20
39.984072,116.338817,0,55,39800.4370949074,2008-12-18,10:29:25
39.984054,116.338871,0,46,39800.4371527778,2008-12-18,10:29:30
39.984071,116.338921,0,34,39800.4372106481,2008-12-18,10:29:35
39.984047,116.338941,0,28,39800.4372685185,2008-12-18,10:29:40
39.984051,116.33888,0,28,39800.4373263889,2008-12-18,10:29:45
39.984024,116.338868,0,33,39800.4373842593,2008-12-18,10:29:50
39.984018,116.338862,0,23,39800.4374421296,2008-12-18,10:29:55
39.984018,116.338862,0,23,39800.4374768519,2008-12-18,10:29:58
39.98402,116.33886,0,19,39800.4375,2008-12-18,10:30:00
39.984027,116.338872,0,20,39800.4375578704,2008-12-18,10:30:05
39.984027,116.338872,0,20,39800.4375925926,2008-12-18,10:30:08
39.984025,116.338879,0,34,39800.4376157407,2008-12-18,10:30:10
39.984032,116.338856,0,45,39800.4376736111,2008-12-18,10:30:15
39.984031,116.338841,0,49,39800.4377314815,2008-12-18,10:30:20
39.984044,116.338778,0,55,39800.4377893518,2008-12-18,10:30:25
39.984034,116.338761,0,59,39800.4378472222,2008-12-18,10:30:30
39.984044,116.33872,0,61,39800.4379050926,2008-12-18,10:30:35
39.984006,116.338763,0,69,39800.437962963,2008-12-18,10:30:40
39.984035,116.338828,0,74,39800.4380208333,2008-12-18,10:30:45
39.984086,116.339034,0,74,39800.4380787037,2008-12-18,10:30:50
39.984191,116.339236,0,60,39800.4381365741,2008-12-18,10:30:55
39.984414,116.339285,0,45,39800.4381944444,2008-12-18,10:31:00
39.984492,116.33934,0,19,39800.4382523148,2008-12-18,10:31:05
39.984528,116.339432,0,-9,39800.4383101852,2008-12-18,10:31:10
39.984549,116.339597,0,-26,39800.4383680556,2008-12-18,10:31:15
39.984435,116.339656,0,-62,39800.4384259259,2008-12-18,10:31:20
39.984348,116.339753,0,-81,39800.4384837963,2008-12-18,10:31:25
39.984322,116.33979,0,-92,39800.4385416667,2008-12-18,10:31:30
39.984391,116.339867,0,-113,39800.438599537,2008-12-18,10:31:35
39.984421,116.339935,0,-137,39800.4386574074,2008-12-18,10:31:40
39.984445,116.340037,0,-166,39800.4387152778,2008-12-18,10:31:45
39.984467,116.340094,0,-178,39800.4387731481,2008-12-18,10:31:50
39.984413,116.33999,0,-172,39800.4388310185,2008-12-18,10:31:55
39.984436,116.339871,0,-167,39800.4388888889,2008-12-18,10:32:00
39.984408,116.339761,0,-171,39800.4389467593,2008-12-18,10:32:05
39.984409,116.339751,0,-186,39800.4390046296,2008-12-18,10:32:10
39.984426,116.339736,0,-202,39800.4390625,2008-12-18,10:32:15
39.984407,116.339742,0,-219,39800.4391203704,2008-12-18,10:32:20
39.984385,116.339634,0,-230,39800.4391782407,2008-12-18,10:32:25
39.984334,116.339615,0,-239,39800.4392361111,2008-12-18,10:32:30
39.984312,116.339562,0,-243,39800.4392939815,2008-12-18,10:32:35
39.984223,116.33959,0,-249,39800.4393518518,2008-12-18,10:32:40
39.984209,116.339587,0,-254,39800.4394097222,2008-12-18,10:32:45
39.984209,116.339587,0,-254,39800.4394444444,2008-12-18,10:32:48
39.984207,116.339579,0,-253,39800.4394675926,2008-12-18,10:32:50
39.984061,116.339326,0,-313,39800.439525463,2008-12-18,10:32:55
39.984061,116.339174,0,-308,39800.4395833333,2008-12-18,10:33:00
39.984097,116.339102,0,-310,39800.4396412037,2008-12-18,10:33:05
39.98411,116.339111,0,-302,39800.4396990741,2008-12-18,10:33:10
39.98415,116.339137,0,-287,39800.4397569444,2008-12-18,10:33:15
39.984139,116.339159,0,-256,39800.4398148148,2008-12-18,10:33:20
39.984036,116.338855,0,0,39800.4398726852,2008-12-18,10:33:25
39.98403,116.338995,0,108,39800.4399305556,2008-12-18,10:33:30
39.984045,116.339014,0,89,39800.4399884259,2008-12-18,10:33:35
39.984121,116.339151,0,110,39800.4400462963,2008-12-18,10:33:40
39.984152,116.339193,0,218,39800.4401041667,2008-12-18,10:33:45
39.984077,116.339129,0,207,39800.440162037,2008-12-18,10:33:50
39.984073,116.339154,0,204,39800.4402199074,2008-12-18,10:33:55
39.984145,116.339158,0,126,39800.4402777778,2008-12-18,10:34:00
39.984178,116.339204,0,68,39800.4403356481,2008-12-18,10:34:05
39.984198,116.33917,0,16,39800.4403935185,2008-12-18,10:34:10
39.984203,116.33915,0,-15,39800.4404513889,2008-12-18,10:34:15
39.984174,116.339193,0,-43,39800.4405092593,2008-12-18,10:34:20
39.98417,116.339265,0,-60,39800.4405671296,2008-12-18,10:34:25
39.984167,116.339324,0,-62,39800.440625,2008-12-18,10:34:30
39.984173,116.339316,0,-54,39800.4406828704,2008-12-18,10:34:35
39.984173,116.339316,0,-54,39800.4407175926,2008-12-18,10:34:38
39.984169,116.339322,0,-26,39800.4407407407,2008-12-18,10:34:40
39.984194,116.339361,0,-2,39800.4407986111,2008-12-18,10:34:45
39.984199,116.339387,0,20,39800.4408564815,2008-12-18,10:34:50
39.984186,116.339326,0,43,39800.4409143519,2008-12-18,10:34:55
39.984148,116.339224,0,99,39800.4409722222,2008-12-18,10:35:00
39.984112,116.339099,0,146,39800.4410300926,2008-12-18,10:35:05
39.984119,116.339005,0,171,39800.441087963,2008-12-18,10:35:10
39.984153,116.338953,0,197,39800.4411458333,2008-12-18,10:35:15
39.984157,116.338921,0,193,39800.4412037037,2008-12-18,10:35:20
39.984157,116.338921,0,193,39800.4412384259,2008-12-18,10:35:23
39.984162,116.338925,0,195,39800.4412615741,2008-12-18,10:35:25
39.984124,116.338888,0,192,39800.4413194444,2008-12-18,10:35:30
39.983976,116.338787,0,201,39800.4413773148,2008-12-18,10:35:35
39.983926,116.338753,0,213,39800.4414351852,2008-12-18,10:35:40
39.983955,116.338786,0,204,39800.4414930556,2008-12-18,10:35:45
39.983909,116.338887,0,182,39800.4415509259,2008-12-18,10:35:50
39.983937,116.338905,0,182,39800.4416087963,2008-12-18,10:35:55
39.983927,116.338948,0,179,39800.4416666667,2008-12-18,10:36:00
39.983971,116.338958,0,176,39800.441724537,2008-12-18,10:36:05
39.983972,116.338909,0,166,39800.4417824074,2008-12-18,10:36:10
39.983968,116.338856,0,149,39800.4418402778,2008-12-18,10:36:15
39.983899,116.338841,0,157,39800.4418981481,2008-12-18,10:36:20
39.983834,116.338849,0,167,39800.4419560185,2008-12-18,10:36:25
39.983818,116.338856,0,182,39800.4420138889,2008-12-18,10:36:30
39.983782,116.338771,0,197,39800.4420717593,2008-12-18,10:36:35
39.983806,116.338673,0,190,39800.4421296296,2008-12-18,10:36:40
39.983765,116.338722,0,183,39800.4421875,2008-12-18,10:36:45
39.983702,116.338787,0,169,39800.4422453704,2008-12-18,10:36:50
39.983699,116.338797,0,167,39800.4423032407,2008-12-18,10:36:55
39.983707,116.338777,0,168,39800.4423611111,2008-12-18,10:37:00
39.98366,116.338842,0,166,39800.4424189815,2008-12-18,10:37:05
39.983609,116.338879,0,165,39800.4424768519,2008-12-18,10:37:10
39.983607,116.338924,0,171,39800.4425347222,2008-12-18,10:37:15
39.983575,116.338937,0,177,39800.4425925926,2008-12-18,10:37:20
39.98346,116.338972,0,184,39800.442650463,2008-12-18,10:37:25
39.983398,116.338938,0,189,39800.4427083333,2008-12-18,10:37:30
39.983345,116.338925,0,192,39800.4427662037,2008-12-18,10:37:35
39.983335,116.338966,0,194,39800.4428240741,2008-12-18,10:37:40
39.983265,116.339127,0,191,39800.4428819444,2008-12-18,10:37:45
39.98326,116.339238,0,202,39800.4429398148,2008-12-18,10:37:50
39.983177,116.339381,0,215,39800.4429976852,2008-12-18,10:37:55
39.983012,116.339419,0,219,39800.4430555556,2008-12-18,10:38:00
39.982891,116.33945,0,229,39800.4431134259,2008-12-18,10:38:05
39.982796,116.339436,0,240,39800.4431712963,2008-12-18,10:38:10
39.982818,116.339455,0,248,39800.4432291667,2008-12-18,10:38:15
39.982769,116.33943,0,255,39800.443287037,2008-12-18,10:38:20
39.982756,116.339442,0,262,39800.4433449074,2008-12-18,10:38:25
39.982728,116.339478,0,270,39800.4434027778,2008-12-18,10:38:30
39.982686,116.339448,0,276,39800.4434606481,2008-12-18,10:38:35
39.982658,116.339403,0,285,39800.4435185185,2008-12-18,10:38:40
39.982644,116.339394,0,295,39800.4435763889,2008-12-18,10:38:45
39.982628,116.339393,0,301,39800.4436342593,2008-12-18,10:38:50
39.982613,116.339403,0,306,39800.4436921296,2008-12-18,10:38:55
39.982625,116.339388,0,309,39800.44375,2008-12-18,10:39:00
39.982635,116.339373,0,312,39800.4438078704,2008-12-18,10:39:05
39.982635,116.339373,0,312,39800.4438425926,2008-12-18,10:39:08
39.982638,116.339368,0,313,39800.4438657407,2008-12-18,10:39:10
39.982638,116.33935,0,314,39800.4439236111,2008-12-18,10:39:15
39.982633,116.339337,0,314,39800.4439814815,2008-12-18,10:39:20
39.982626,116.339327,0,314,39800.4440393519,2008-12-18,10:39:25
39.982616,116.339324,0,315,39800.4440972222,2008-12-18,10:39:30
39.982605,116.339317,0,314,39800.4441550926,2008-12-18,10:39:35
39.982591,116.339312,0,314,39800.444212963,2008-12-18,10:39:40
39.982575,116.339307,0,314,39800.4442708333,2008-12-18,10:39:45
39.982558,116.339311,0,314,39800.4443287037,2008-12-18,10:39:50
39.982544,116.339309,0,314,39800.4443865741,2008-12-18,10:39:55
39.982543,116.339276,0,313,39800.4444444444,2008-12-18,10:40:00
39.982542,116.339254,0,312,39800.4445023148,2008-12-18,10:40:05
39.98254,116.33922,0,312,39800.4445601852,2008-12-18,10:40:10
39.982535,116.339194,0,311,39800.4446180556,2008-12-18,10:40:15
39.98253,116.339162,0,310,39800.4446759259,2008-12-18,10:40:20
39.982546,116.339138,0,309,39800.4447337963,2008-12-18,10:40:25
39.982559,116.339141,0,308,39800.4447916667,2008-12-18,10:40:30
39.982574,116.33911,0,307,39800.444849537,2008-12-18,10:40:35
39.982569,116.339018,0,303,39800.4449074074,2008-12-18,10:40:40
39.982492,116.338807,0,282,39800.4449652778,2008-12-18,10:40:45
39.982386,116.338685,0,270,39800.4450231481,2008-12-18,10:40:50
39.982348,116.338703,0,265,39800.4450810185,2008-12-18,10:40:55
39.982326,116.338719,0,263,39800.4451388889,2008-12-18,10:41:00
39.982313,116.338727,0,259,39800.4451967593,2008-12-18,10:41:05
39.982233,116.338727,0,249,39800.4452546296,2008-12-18,10:41:10
39.982212,116.338715,0,244,39800.4453125,2008-12-18,10:41:15
39.982195,116.338663,0,238,39800.4453703704,2008-12-18,10:41:20
39.982197,116.338629,0,235,39800.4454282407,2008-12-18,10:41:25
39.982182,116.338573,0,234,39800.4454861111,2008-12-18,10:41:30
39.982189,116.338531,0,231,39800.4455439815,2008-12-18,10:41:35
39.98218,116.338399,0,224,39800.4456018518,2008-12-18,10:41:40
39.982169,116.338388,0,222,39800.4456597222,2008-12-18,10:41:45
39.982146,116.338382,0,218,39800.4457175926,2008-12-18,10:41:50
39.982142,116.338368,0,219,39800.445775463,2008-12-18,10:41:55
39.982116,116.338365,0,217,39800.4458333333,2008-12-18,10:42:00
39.98208,116.338359,0,216,39800.4458912037,2008-12-18,10:42:05
39.98205,116.338347,0,216,39800.4459490741,2008-12-18,10:42:10
39.981997,116.338318,0,162,39800.4460069444,2008-12-18,10:42:15
39.981841,116.338319,0,142,39800.4460648148,2008-12-18,10:42:20
39.981798,116.33832,0,147,39800.4461226852,2008-12-18,10:42:25
39.981897,116.338426,0,139,39800.4461805556,2008-12-18,10:42:30
39.981979,116.338573,0,151,39800.4462384259,2008-12-18,10:42:35
39.982011,116.338764,0,166,39800.4462962963,2008-12-18,10:42:40
39.982008,116.338724,0,169,39800.4463541667,2008-12-18,10:42:45
39.982049,116.338762,0,181,39800.446412037,2008-12-18,10:42:50
39.982078,116.338863,0,193,39800.4464699074,2008-12-18,10:42:55
39.982163,116.338877,0,181,39800.4465277778,2008-12-18,10:43:00
39.982215,116.338932,0,203,39800.4465856481,2008-12-18,10:43:05
39.982228,116.338968,0,215,39800.4466435185,2008-12-18,10:43:10
39.982263,116.338996,0,231,39800.4467013889,2008-12-18,10:43:15
39.982295,116.339009,0,233,39800.4467592593,2008-12-18,10:43:20
39.982304,116.338998,0,234,39800.4468171296,2008-12-18,10:43:25
39.982304,116.338998,0,234,39800.4468518518,2008-12-18,10:43:28
39.982303,116.339005,0,229,39800.446875,2008-12-18,10:43:30
39.982283,116.33891,0,225,39800.4469328704,2008-12-18,10:43:35
39.982315,116.338891,0,239,39800.4469907407,2008-12-18,10:43:40
39.982332,116.338852,0,246,39800.4470486111,2008-12-18,10:43:45
39.982327,116.33881,0,251,39800.4471064815,2008-12-18,10:43:50
39.982313,116.338789,0,256,39800.4471643518,2008-12-18,10:43:55
39.982314,116.338766,0,259,39800.4472222222,2008-12-18,10:44:00
39.982322,116.338745,0,262,39800.4472800926,2008-12-18,10:44:05
39.982328,116.338743,0,264,39800.447337963,2008-12-18,10:44:10
39.982326,116.338747,0,265,39800.4473958333,2008-12-18,10:44:15
39.982326,116.338747,0,265,39800.4474305556,2008-12-18,10:44:18
39.982333,116.338747,0,265,39800.4474537037,2008-12-18,10:44:20
39.982335,116.338723,0,265,39800.4475115741,2008-12-18,10:44:25
39.982335,116.338687,0,267,39800.4475694444,2008-12-18,10:44:30
39.982343,116.338674,0,268,39800.4476273148,2008-12-18,10:44:35
39.98235,116.338655,0,268,39800.4476851852,2008-12-18,10:44:40
39.982352,116.338633,0,269,39800.4477430556,2008-12-18,10:44:45
39.982349,116.338602,0,269,39800.4478009259,2008-12-18,10:44:50
39.982351,116.338592,0,269,39800.4478587963,2008-12-18,10:44:55
39.982348,116.338582,0,269,39800.4479166667,2008-12-18,10:45:00
39.982339,116.338576,0,269,39800.447974537,2008-12-18,10:45:05
39.982339,116.338576,0,269,39800.4480092593,2008-12-18,10:45:08
39.982346,116.338577,0,269,39800.4480324074,2008-12-18,10:45:10
39.982351,116.338562,0,268,39800.4480902778,2008-12-18,10:45:15
39.982371,116.338556,0,268,39800.4481481481,2008-12-18,10:45:20
39.982385,116.338547,0,269,39800.4482060185,2008-12-18,10:45:25
39.9824,116.338541,0,271,39800.4482638889,2008-12-18,10:45:30
39.982411,116.338536,0,272,39800.4483217593,2008-12-18,10:45:35
39.982435,116.338519,0,271,39800.4483796296,2008-12-18,10:45:40
39.982429,116.338497,0,270,39800.4484375,2008-12-18,10:45:45
39.982411,116.338484,0,269,39800.4484953704,2008-12-18,10:45:50
39.982383,116.338465,0,269,39800.4485532407,2008-12-18,10:45:55
39.982297,116.33844,0,265,39800.4486111111,2008-12-18,10:46:00
39.982212,116.33844,0,262,39800.4486689815,2008-12-18,10:46:05
39.982121,116.338456,0,268,39800.4487268519,2008-12-18,10:46:10
39.982074,116.338441,0,269,39800.4487847222,2008-12-18,10:46:15
39.982025,116.338438,0,271,39800.4488425926,2008-12-18,10:46:20
39.982001,116.338437,0,275,39800.448900463,2008-12-18,10:46:25
39.981976,116.338408,0,278,39800.4489583333,2008-12-18,10:46:30
39.981952,116.338385,0,279,39800.4490162037,2008-12-18,10:46:35
39.981924,116.338376,0,274,39800.4490740741,2008-12-18,10:46:40
39.981917,116.338333,0,274,39800.4491319444,2008-12-18,10:46:45
39.981895,116.338287,0,272,39800.4491898148,2008-12-18,10:46:50
39.981835,116.338291,0,271,39800.4492476852,2008-12-18,10:46:55
39.981798,116.338303,0,268,39800.4493055556,2008-12-18,10:47:00
39.981783,116.338291,0,264,39800.4493634259,2008-12-18,10:47:05
39.981748,116.338279,0,258,39800.4494212963,2008-12-18,10:47:10
39.981716,116.338273,0,254,39800.4494791667,2008-12-18,10:47:15
39.98168,116.338258,0,252,39800.449537037,2008-12-18,10:47:20
39.981607,116.338262,0,249,39800.4495949074,2008-12-18,10:47:25
39.981539,116.338277,0,247,39800.4496527778,2008-12-18,10:47:30
39.981468,116.338264,0,245,39800.4497106481,2008-12-18,10:47:35
39.981411,116.338263,0,244,39800.4497685185,2008-12-18,10:47:40
39.981382,116.33826,0,244,39800.4498263889,2008-12-18,10:47:45
39.981345,116.338268,0,244,39800.4498842593,2008-12-18,10:47:50
39.981311,116.338288,0,241,39800.4499421296,2008-12-18,10:47:55
39.981267,116.338312,0,243,39800.45,2008-12-18,10:48:00
39.981228,116.338317,0,244,39800.4500578704,2008-12-18,10:48:05
39.981175,116.33831,0,245,39800.4501157407,2008-12-18,10:48:10
39.981153,116.338301,0,246,39800.4501736111,2008-12-18,10:48:15
39.981148,116.338275,0,246,39800.4502314815,2008-12-18,10:48:20
39.981073,116.338271,0,247,39800.4502893519,2008-12-18,10:48:25
39.981025,116.338281,0,248,39800.4503472222,2008-12-18,10:48:30
39.980957,116.338282,0,249,39800.4504050926,2008-12-18,10:48:35
39.980888,116.338261,0,250,39800.450462963,2008-12-18,10:48:40
39.980832,116.338221,0,250,39800.4505208333,2008-12-18,10:48:45
39.980751,116.338242,0,248,39800.4505787037,2008-12-18,10:48:50
39.98067,116.338194,0,249,39800.4506365741,2008-12-18,10:48:55
39.980588,116.33815,0,252,39800.4506944444,2008-12-18,10:49:00
39.980537,116.33814,0,254,39800.4507523148,2008-12-18,10:49:05
39.980508,116.338115,0,256,39800.4508101852,2008-12-18,10:49:10
39.98044,116.338089,0,260,39800.4508680556,2008-12-18,10:49:15
39.980399,116.33807,0,269,39800.4509259259,2008-12-18,10:49:20
39.980373,116.338059,0,271,39800.4509837963,2008-12-18,10:49:25
39.98034,116.338083,0,274,39800.4510416667,2008-12-18,10:49:30
39.980319,116.338117,0,274,39800.451099537,2008-12-18,10:49:35
39.980349,116.338338,0,269,39800.4511574074,2008-12-18,10:49:40
39.980355,116.338501,0,267,39800.4512152778,2008-12-18,10:49:45
39.980322,116.338595,0,266,39800.4512731481,2008-12-18,10:49:50
39.980302,116.338648,0,267,39800.4513310185,2008-12-18,10:49:55
39.980342,116.338724,0,269,39800.4513888889,2008-12-18,10:50:00
39.980351,116.338786,0,272,39800.4514467593,2008-12-18,10:50:05
39.98041,116.338881,0,275,39800.4515046296,2008-12-18,10:50:10
39.98042,116.338937,0,277,39800.4515625,2008-12-18,10:50:15
39.980351,116.339013,0,275,39800.4516203704,2008-12-18,10:50:20
39.980362,116.339114,0,275,39800.4516782407,2008-12-18,10:50:25
39.980373,116.339191,0,271,39800.4517361111,2008-12-18,10:50:30
39.980376,116.339264,0,268,39800.4517939815,2008-12-18,10:50:35
39.980351,116.339356,0,256,39800.4518518519,2008-12-18,10:50:40
39.980327,116.339451,0,253,39800.4519097222,2008-12-18,10:50:45
39.980349,116.339546,0,263,39800.4519675926,2008-12-18,10:50:50
39.980422,116.339631,0,257,39800.452025463,2008-12-18,10:50:55
39.980461,116.339717,0,264,39800.4520833333,2008-12-18,10:51:00
39.980466,116.339803,0,269,39800.4521412037,2008-12-18,10:51:05
39.980396,116.339917,0,245,39800.4521990741,2008-12-18,10:51:10
39.980415,116.33998,0,233,39800.4522569444,2008-12-18,10:51:15
39.980475,116.34003,0,229,39800.4523148148,2008-12-18,10:51:20
39.980464,116.34013,0,219,39800.4523726852,2008-12-18,10:51:25
39.980445,116.340203,0,214,39800.4524305556,2008-12-18,10:51:30
39.980408,116.340287,0,209,39800.4524884259,2008-12-18,10:51:35
39.980368,116.340364,0,207,39800.4525462963,2008-12-18,10:51:40
39.980353,116.340445,0,204,39800.4526041667,2008-12-18,10:51:45
39.980363,116.340525,0,209,39800.452662037,2008-12-18,10:51:50
39.980415,116.340627,0,223,39800.4527199074,2008-12-18,10:51:55
39.980427,116.340729,0,233,39800.4527777778,2008-12-18,10:52:00
39.980366,116.340858,0,229,39800.4528356481,2008-12-18,10:52:05
39.980367,116.34096,0,220,39800.4528935185,2008-12-18,10:52:10
39.980383,116.340992,0,209,39800.4529513889,2008-12-18,10:52:15
39.980452,116.340992,0,199,39800.4530092593,2008-12-18,10:52:20
39.980574,116.340984,0,199,39800.4530671296,2008-12-18,10:52:25
39.980667,116.341012,0,202,39800.453125,2008-12-18,10:52:30
39.980745,116.341061,0,217,39800.4531828704,2008-12-18,10:52:35
39.980785,116.341114,0,228,39800.4532407407,2008-12-18,10:52:40
39.980798,116.34113,0,235,39800.4532986111,2008-12-18,10:52:45
39.980789,116.341149,0,241,39800.4533564815,2008-12-18,10:52:50
39.980801,116.341152,0,248,39800.4534143518,2008-12-18,10:52:55
39.980825,116.341147,0,255,39800.4534722222,2008-12-18,10:53:00
39.980604,116.341189,0,148,39800.4539930556,2008-12-18,10:53:45
39.980718,116.341102,0,194,39800.4540509259,2008-12-18,10:53:50
39.980715,116.341195,0,190,39800.4541087963,2008-12-18,10:53:55
39.980742,116.341371,0,165,39800.4541666667,2008-12-18,10:54:00
39.980807,116.341492,0,157,39800.454224537,2008-12-18,10:54:05
39.980836,116.341599,0,152,39800.4542824074,2008-12-18,10:54:10
39.980859,116.341661,0,153,39800.4543402778,2008-12-18,10:54:15
39.980912,116.341651,0,165,39800.4543981481,2008-12-18,10:54:20
39.980994,116.341647,0,180,39800.4544560185,2008-12-18,10:54:25
39.981072,116.341649,0,194,39800.4545138889,2008-12-18,10:54:30
39.981108,116.34157,0,215,39800.4545717593,2008-12-18,10:54:35
39.981191,116.341595,0,225,39800.4546296296,2008-12-18,10:54:40
39.981276,116.341584,0,235,39800.4546875,2008-12-18,10:54:45
39.981359,116.341585,0,251,39800.4547453704,2008-12-18,10:54:50
39.981416,116.341591,0,264,39800.4548032407,2008-12-18,10:54:55
39.981495,116.341616,0,271,39800.4548611111,2008-12-18,10:55:00
39.981565,116.341673,0,270,39800.4549189815,2008-12-18,10:55:05
39.981652,116.34171,0,264,39800.4549768518,2008-12-18,10:55:10
39.981741,116.341716,0,268,39800.4550347222,2008-12-18,10:55:15
39.981815,116.341713,0,273,39800.4550925926,2008-12-18,10:55:20
39.981932,116.341867,0,258,39800.455150463,2008-12-18,10:55:25
39.981988,116.342007,0,230,39800.4552083333,2008-12-18,10:55:30
39.982059,116.342098,0,213,39800.4552662037,2008-12-18,10:55:35
39.982043,116.342226,0,204,39800.4553240741,2008-12-18,10:55:40
39.982026,116.342315,0,195,39800.4553819444,2008-12-18,10:55:45
39.981966,116.342414,0,193,39800.4554398148,2008-12-18,10:55:50
39.98188,116.342528,0,191,39800.4554976852,2008-12-18,10:55:55
39.98183,116.342619,0,182,39800.4555555556,2008-12-18,10:56:00
39.981788,116.342708,0,177,39800.4556134259,2008-12-18,10:56:05
39.981764,116.34279,0,170,39800.4556712963,2008-12-18,10:56:10
39.981695,116.342875,0,166,39800.4557291667,2008-12-18,10:56:15
39.981672,116.342957,0,165,39800.455787037,2008-12-18,10:56:20
39.981659,116.34304,0,166,39800.4558449074,2008-12-18,10:56:25
39.981649,116.343125,0,160,39800.4559027778,2008-12-18,10:56:30
39.981641,116.343204,0,153,39800.4559606481,2008-12-18,10:56:35
39.981629,116.343278,0,151,39800.4560185185,2008-12-18,10:56:40
39.981594,116.343353,0,153,39800.4560763889,2008-12-18,10:56:45
39.981466,116.343401,0,154,39800.4561342593,2008-12-18,10:56:50
39.981425,116.343454,0,155,39800.4561921296,2008-12-18,10:56:55
39.98139,116.343548,0,156,39800.45625,2008-12-18,10:57:00
39.981416,116.343658,0,151,39800.4563078704,2008-12-18,10:57:05
39.981457,116.343788,0,145,39800.4563657407,2008-12-18,10:57:10
39.981467,116.343868,0,147,39800.4564236111,2008-12-18,10:57:15
39.981469,116.343962,0,148,39800.4564814815,2008-12-18,10:57:20
39.981479,116.344054,0,141,39800.4565393519,2008-12-18,10:57:25
39.981499,116.344137,0,128,39800.4565972222,2008-12-18,10:57:30
39.981511,116.344231,0,125,39800.4566550926,2008-12-18,10:57:35
39.981521,116.344315,0,129,39800.456712963,2008-12-18,10:57:40
39.981525,116.344418,0,138,39800.4567708333,2008-12-18,10:57:45
39.981527,116.344523,0,152,39800.4568287037,2008-12-18,10:57:50
39.98153,116.344653,0,154,39800.4568865741,2008-12-18,10:57:55
39.98153,116.344772,0,157,39800.4569444444,2008-12-18,10:58:00
39.981521,116.344849,0,156,39800.4570023148,2008-12-18,10:58:05
39.981545,116.34492,0,152,39800.4570601852,2008-12-18,10:58:10
39.981484,116.345041,0,151,39800.4571180556,2008-12-18,10:58:15
39.981465,116.345151,0,151,39800.4571759259,2008-12-18,10:58:20
39.981458,116.345261,0,150,39800.4572337963,2008-12-18,10:58:25
39.981467,116.345364,0,150,39800.4572916667,2008-12-18,10:58:30
39.981505,116.345466,0,151,39800.457349537,2008-12-18,10:58:35
39.981461,116.345558,0,156,39800.4574074074,2008-12-18,10:58:40
39.981417,116.345526,0,166,39800.4574652778,2008-12-18,10:58:45
39.981332,116.34552,0,169,39800.4575231481,2008-12-18,10:58:50
39.981188,116.345602,0,173,39800.4575810185,2008-12-18,10:58:55
39.981125,116.345684,0,176,39800.4576388889,2008-12-18,10:59:00
39.981058,116.345764,0,175,39800.4576967593,2008-12-18,10:59:05
39.981018,116.345808,0,176,39800.4577546296,2008-12-18,10:59:10
39.980966,116.345817,0,179,39800.4578125,2008-12-18,10:59:15
39.980829,116.345869,0,182,39800.4578703704,2008-12-18,10:59:20
39.980773,116.345965,0,186,39800.4579282407,2008-12-18,10:59:25
39.980725,116.346053,0,186,39800.4579861111,2008-12-18,10:59:30
39.980649,116.346096,0,182,39800.4580439815,2008-12-18,10:59:35
39.98058,116.346133,0,181,39800.4581018519,2008-12-18,10:59:40
39.980546,116.346161,0,182,39800.4581597222,2008-12-18,10:59:45
39.980515,116.346237,0,188,39800.4582175926,2008-12-18,10:59:50
39.980514,116.346235,0,193,39800.458275463,2008-12-18,10:59:55
39.980514,116.346235,0,193,39800.4583101852,2008-12-18,10:59:58
39.980512,116.346235,0,196,39800.4583333333,2008-12-18,11:00:00
39.980701,116.346285,0,79,39800.4587962963,2008-12-18,11:00:40
39.980653,116.346504,0,177,39800.4588541667,2008-12-18,11:00:45
39.980639,116.346504,0,193,39800.458912037,2008-12-18,11:00:50
39.980801,116.345871,0,172,39800.4706018518,2008-12-18,11:17:40
39.98078,116.345841,0,267,39800.4706597222,2008-12-18,11:17:45
39.980838,116.345812,0,232,39800.4707291667,2008-12-18,11:17:51
39.980898,116.34566,0,215,39800.470787037,2008-12-18,11:17:56
39.981057,116.345647,0,223,39800.4708449074,2008-12-18,11:18:01
39.981274,116.345747,0,226,39800.4709027778,2008-12-18,11:18:06
39.981301,116.345902,0,233,39800.4709606481,2008-12-18,11:18:11
39.981357,116.345991,0,228,39800.4710185185,2008-12-18,11:18:16
39.981434,116.34604,0,227,39800.4710763889,2008-12-18,11:18:21
39.981436,116.345849,0,220,39800.4711342593,2008-12-18,11:18:26
39.981451,116.345764,0,218,39800.4711921296,2008-12-18,11:18:31
39.981436,116.345749,0,220,39800.47125,2008-12-18,11:18:36
39.981404,116.345771,0,225,39800.4713078704,2008-12-18,11:18:41
39.981342,116.345805,0,230,39800.4713657407,2008-12-18,11:18:46
39.981364,116.345841,0,238,39800.4714236111,2008-12-18,11:18:51
39.981241,116.345839,0,250,39800.4714814815,2008-12-18,11:18:56
39.981301,116.345837,0,262,39800.4715393518,2008-12-18,11:19:01
39.981392,116.345854,0,277,39800.4715972222,2008-12-18,11:19:06
39.981498,116.345925,0,294,39800.4716550926,2008-12-18,11:19:11
39.981581,116.345976,0,309,39800.471712963,2008-12-18,11:19:16
39.981638,116.346078,0,324,39800.4717708333,2008-12-18,11:19:21
39.981767,116.346259,0,317,39800.4718287037,2008-12-18,11:19:26
39.981779,116.346289,0,321,39800.4718865741,2008-12-18,11:19:31
39.981754,116.346313,0,322,39800.4719444444,2008-12-18,11:19:36
39.981792,116.346344,0,321,39800.4720023148,2008-12-18,11:19:41
39.981792,116.346344,0,321,39800.472037037,2008-12-18,11:19:44
39.9818,116.346347,0,318,39800.4720601852,2008-12-18,11:19:46
39.981774,116.346357,0,320,39800.4721180556,2008-12-18,11:19:51
39.981801,116.346352,0,322,39800.4721759259,2008-12-18,11:19:56
39.981783,116.346409,0,321,39800.4722337963,2008-12-18,11:20:01
39.981773,116.346451,0,321,39800.4722916667,2008-12-18,11:20:06
39.981773,116.346451,0,321,39800.4723263889,2008-12-18,11:20:09
39.981772,116.346448,0,321,39800.472349537,2008-12-18,11:20:11
39.981755,116.346416,0,318,39800.4724074074,2008-12-18,11:20:16
39.981766,116.346418,0,305,39800.4724652778,2008-12-18,11:20:21
39.981821,116.346526,0,294,39800.4725231482,2008-12-18,11:20:26
39.981816,116.346615,0,296,39800.4725810185,2008-12-18,11:20:31
39.981804,116.346627,0,291,39800.4726388889,2008-12-18,11:20:36
39.98181,116.346614,0,289,39800.4726967593,2008-12-18,11:20:41
39.981804,116.346596,0,288,39800.4727546296,2008-12-18,11:20:46
39.981802,116.346607,0,290,39800.4728125,2008-12-18,11:20:51
39.981802,116.346607,0,290,39800.4728472222,2008-12-18,11:20:54
39.981802,116.346612,0,290,39800.4728703704,2008-12-18,11:20:56
39.981779,116.346665,0,288,39800.4729282407,2008-12-18,11:21:01
39.981757,116.346774,0,297,39800.4729861111,2008-12-18,11:21:06
39.981717,116.346782,0,312,39800.4730439815,2008-12-18,11:21:11
39.98171,116.346887,0,326,39800.4731018519,2008-12-18,11:21:16
39.981689,116.346932,0,336,39800.4731597222,2008-12-18,11:21:21
39.981666,116.346909,0,343,39800.4732175926,2008-12-18,11:21:26
39.98165,116.346913,0,353,39800.473275463,2008-12-18,11:21:31
39.98163,116.346948,0,369,39800.4733333333,2008-12-18,11:21:36
39.981628,116.346974,0,377,39800.4733912037,2008-12-18,11:21:41
39.981629,116.346992,0,383,39800.4734490741,2008-12-18,11:21:46
39.981631,116.347007,0,386,39800.4735069444,2008-12-18,11:21:51
39.981631,116.347019,0,388,39800.4735648148,2008-12-18,11:21:56
39.981633,116.347042,0,390,39800.4736226852,2008-12-18,11:22:01
39.981635,116.347066,0,391,39800.4736805556,2008-12-18,11:22:06
39.981638,116.347079,0,393,39800.4737384259,2008-12-18,11:22:11
39.981696,116.346943,0,391,39800.4737962963,2008-12-18,11:22:16
39.981749,116.346686,0,382,39800.4738541667,2008-12-18,11:22:21
39.981788,116.346379,0,368,39800.473912037,2008-12-18,11:22:26
39.981823,116.346035,0,347,39800.4739699074,2008-12-18,11:22:31
39.981839,116.345729,0,327,39800.4740277778,2008-12-18,11:22:36
39.981856,116.345363,0,309,39800.4740856481,2008-12-18,11:22:41
39.981891,116.345518,0,283,39800.4741435185,2008-12-18,11:22:46
39.981894,116.345875,0,255,39800.4742013889,2008-12-18,11:22:51
39.981884,116.346206,0,253,39800.4742592593,2008-12-18,11:22:56
39.981861,116.346274,0,251,39800.4743171296,2008-12-18,11:23:01
39.981837,116.34633,0,243,39800.474375,2008-12-18,11:23:06
39.9818,116.346388,0,234,39800.4744328704,2008-12-18,11:23:11
39.981787,116.346448,0,236,39800.4744907407,2008-12-18,11:23:16
39.981784,116.346485,0,234,39800.4745486111,2008-12-18,11:23:21
39.981747,116.346498,0,230,39800.4746064815,2008-12-18,11:23:26
39.981727,116.346488,0,222,39800.4746643519,2008-12-18,11:23:31
39.981724,116.346461,0,218,39800.4747222222,2008-12-18,11:23:36
39.981715,116.346459,0,218,39800.4747800926,2008-12-18,11:23:41
39.981742,116.346457,0,218,39800.474837963,2008-12-18,11:23:46
39.981754,116.346464,0,218,39800.4748958333,2008-12-18,11:23:51
39.98174,116.346501,0,214,39800.4749537037,2008-12-18,11:23:56
39.981766,116.346266,0,308,39800.4750115741,2008-12-18,11:24:01
39.981745,116.346311,0,306,39800.4750694444,2008-12-18,11:24:06
39.981749,116.346248,0,285,39800.4751273148,2008-12-18,11:24:11
39.981751,116.346235,0,283,39800.4751851852,2008-12-18,11:24:16
39.981751,116.346235,0,283,39800.4752199074,2008-12-18,11:24:19
39.981753,116.346242,0,282,39800.4752430556,2008-12-18,11:24:21
39.981815,116.346211,0,273,39800.4753009259,2008-12-18,11:24:26
39.981799,116.346176,0,266,39800.4753587963,2008-12-18,11:24:31
39.981797,116.346129,0,249,39800.4754166667,2008-12-18,11:24:36
39.981763,116.346146,0,247,39800.475474537,2008-12-18,11:24:41
39.981691,116.346142,0,248,39800.4755324074,2008-12-18,11:24:46
39.981757,116.346103,0,246,39800.4755902778,2008-12-18,11:24:51
39.981762,116.346044,0,242,39800.4756481481,2008-12-18,11:24:56
39.981776,116.346007,0,235,39800.4757060185,2008-12-18,11:25:01
39.981744,116.34604,0,227,39800.4757638889,2008-12-18,11:25:06
39.981733,116.346055,0,226,39800.4758217593,2008-12-18,11:25:11
39.981737,116.346205,0,216,39800.4758796296,2008-12-18,11:25:16
39.981687,116.346298,0,209,39800.4759375,2008-12-18,11:25:21
39.981644,116.346362,0,203,39800.4759953704,2008-12-18,11:25:26
39.981633,116.346378,0,202,39800.4760532407,2008-12-18,11:25:31
39.981618,116.346337,0,202,39800.4761111111,2008-12-18,11:25:36
39.981576,116.346275,0,192,39800.4761689815,2008-12-18,11:25:41
39.981454,116.346027,0,104,39800.4781944444,2008-12-18,11:28:36
39.981449,116.345856,0,79,39800.4782523148,2008-12-18,11:28:41
39.981558,116.345658,0,55,39800.4783101852,2008-12-18,11:28:46
39.981379,116.345764,0,30,39800.4783680556,2008-12-18,11:28:51
39.981408,116.345752,0,19,39800.4784259259,2008-12-18,11:28:56
39.981463,116.345661,0,-1,39800.4784837963,2008-12-18,11:29:01
39.981485,116.345646,0,-8,39800.4785416667,2008-12-18,11:29:06
39.981529,116.34576,0,7,39800.478599537,2008-12-18,11:29:11
39.981557,116.345959,0,27,39800.4786574074,2008-12-18,11:29:16
39.981587,116.346055,0,34,39800.4787152778,2008-12-18,11:29:21
39.981605,116.346107,0,45,39800.4787731481,2008-12-18,11:29:26
39.981588,116.346187,0,61,39800.4788310185,2008-12-18,11:29:31
39.981563,116.346214,0,76,39800.4788888889,2008-12-18,11:29:36
39.981575,116.346198,0,83,39800.4789467593,2008-12-18,11:29:41
39.981607,116.346154,0,84,39800.4790046296,2008-12-18,11:29:46
39.981597,116.34613,0,85,39800.4790625,2008-12-18,11:29:51
39.981594,116.346116,0,84,39800.4791203704,2008-12-18,11:29:56
39.981598,116.346147,0,81,39800.4791782407,2008-12-18,11:30:01
39.981612,116.346183,0,82,39800.4792361111,2008-12-18,11:30:06
39.981612,116.346183,0,82,39800.4792708333,2008-12-18,11:30:09
39.981609,116.34619,0,85,39800.4792939815,2008-12-18,11:30:11
39.98161,116.346176,0,89,39800.4793518518,2008-12-18,11:30:16
39.981606,116.346191,0,93,39800.4794097222,2008-12-18,11:30:21
39.981606,116.346202,0,95,39800.4794675926,2008-12-18,11:30:26
39.981621,116.346242,0,98,39800.479525463,2008-12-18,11:30:31
39.981609,116.346243,0,105,39800.4795833333,2008-12-18,11:30:36
39.981596,116.346232,0,108,39800.4796412037,2008-12-18,11:30:41
39.981605,116.346219,0,110,39800.4796990741,2008-12-18,11:30:46
39.981624,116.346253,0,111,39800.4797569444,2008-12-18,11:30:51
39.981683,116.346236,0,116,39800.4798148148,2008-12-18,11:30:56
39.98172,116.346239,0,123,39800.4798726852,2008-12-18,11:31:01
39.981713,116.34626,0,126,39800.4799305556,2008-12-18,11:31:06
39.981713,116.34626,0,126,39800.4799652778,2008-12-18,11:31:09
39.981714,116.346264,0,126,39800.4799884259,2008-12-18,11:31:11
39.981709,116.346251,0,130,39800.4800462963,2008-12-18,11:31:16
39.981687,116.346239,0,132,39800.4801041667,2008-12-18,11:31:21
39.981675,116.346247,0,132,39800.480162037,2008-12-18,11:31:26
39.981699,116.346286,0,136,39800.4802199074,2008-12-18,11:31:31
39.981699,116.346288,0,135,39800.4802777778,2008-12-18,11:31:36
39.981699,116.34628,0,134,39800.4803356482,2008-12-18,11:31:41
39.981698,116.346282,0,134,39800.4803935185,2008-12-18,11:31:46
39.981698,116.346282,0,134,39800.4804282407,2008-12-18,11:31:49
39.981891,116.346067,0,143,39800.4843865741,2008-12-18,11:37:31
39.981936,116.345983,0,155,39800.4844444444,2008-12-18,11:37:36
39.981986,116.345908,0,160,39800.4845023148,2008-12-18,11:37:41
39.981942,116.345931,0,161,39800.4845601852,2008-12-18,11:37:46
39.981826,116.346013,0,157,39800.4846180556,2008-12-18,11:37:51
39.981741,116.346053,0,151,39800.4846759259,2008-12-18,11:37:56
39.981747,116.346091,0,149,39800.4847337963,2008-12-18,11:38:01
39.98173,116.346186,0,148,39800.4847916667,2008-12-18,11:38:06
39.981734,116.346253,0,145,39800.484849537,2008-12-18,11:38:11
39.981749,116.346235,0,146,39800.4849074074,2008-12-18,11:38:16
39.981763,116.346222,0,147,39800.4849652778,2008-12-18,11:38:21
39.981732,116.346195,0,149,39800.4850231481,2008-12-18,11:38:26
39.981693,116.346147,0,144,39800.4850810185,2008-12-18,11:38:31
39.98168,116.346085,0,131,39800.4851388889,2008-12-18,11:38:36
39.981668,116.346075,0,118,39800.4851967593,2008-12-18,11:38:41
39.981686,116.346046,0,107,39800.4852546296,2008-12-18,11:38:46
39.981701,116.346073,0,100,39800.4853125,2008-12-18,11:38:51
39.981677,116.346102,0,91,39800.4853703704,2008-12-18,11:38:56
39.981688,116.346139,0,84,39800.4854282407,2008-12-18,11:39:01
39.981667,116.346195,0,87,39800.4854861111,2008-12-18,11:39:06
39.981653,116.346248,0,102,39800.4855439815,2008-12-18,11:39:11
39.98163,116.346268,0,109,39800.4856018518,2008-12-18,11:39:16
39.9816,116.346251,0,112,39800.4856597222,2008-12-18,11:39:21
39.981576,116.346266,0,117,39800.4857175926,2008-12-18,11:39:26
39.981544,116.346281,0,121,39800.485775463,2008-12-18,11:39:31
39.981554,116.346281,0,124,39800.4858333333,2008-12-18,11:39:36
39.981554,116.346281,0,124,39800.4858680556,2008-12-18,11:39:39
39.981555,116.346282,0,126,39800.4858912037,2008-12-18,11:39:41
39.981565,116.346287,0,130,39800.4859490741,2008-12-18,11:39:46
39.981595,116.346296,0,133,39800.4860069444,2008-12-18,11:39:51
39.981595,116.346292,0,133,39800.4860648148,2008-12-18,11:39:56
39.981595,116.346292,0,133,39800.486099537,2008-12-18,11:39:59
39.981596,116.3463,0,133,39800.4861226852,2008-12-18,11:40:01
39.981612,116.346281,0,134,39800.4861805556,2008-12-18,11:40:06
39.981629,116.346252,0,133,39800.4862384259,2008-12-18,11:40:11
39.981628,116.346262,0,134,39800.4862962963,2008-12-18,11:40:16
39.981622,116.346263,0,134,39800.4863541667,2008-12-18,11:40:21
39.981622,116.346263,0,134,39800.4863888889,2008-12-18,11:40:24
39.981621,116.346269,0,134,39800.486412037,2008-12-18,11:40:26
39.981621,116.346278,0,134,39800.4864699074,2008-12-18,11:40:31
39.981601,116.34626,0,135,39800.4865277778,2008-12-18,11:40:36
39.981597,116.346287,0,135,39800.4865856481,2008-12-18,11:40:41
39.981633,116.346347,0,138,39800.4866435185,2008-12-18,11:40:46
39.981679,116.346327,0,147,39800.4867013889,2008-12-18,11:40:51
39.981691,116.346318,0,159,39800.4867592593,2008-12-18,11:40:56
39.981681,116.34629,0,158,39800.4868171296,2008-12-18,11:41:01
39.981675,116.346248,0,160,39800.486875,2008-12-18,11:41:06
39.981674,116.346192,0,161,39800.4869328704,2008-12-18,11:41:11
39.981668,116.346208,0,156,39800.4869907407,2008-12-18,11:41:16
39.981683,116.346288,0,154,39800.4870486111,2008-12-18,11:41:21
39.981703,116.346297,0,154,39800.4871064815,2008-12-18,11:41:26
39.981725,116.346298,0,152,39800.4871643518,2008-12-18,11:41:31
39.981722,116.346282,0,151,39800.4872222222,2008-12-18,11:41:36
39.981696,116.346236,0,147,39800.4872800926,2008-12-18,11:41:41
39.981689,116.346225,0,146,39800.487337963,2008-12-18,11:41:46
39.981689,116.346201,0,146,39800.4873958333,2008-12-18,11:41:51
39.98168,116.346191,0,142,39800.4874537037,2008-12-18,11:41:56
39.981666,116.346211,0,137,39800.4875115741,2008-12-18,11:42:01
39.981666,116.346228,0,134,39800.4875694444,2008-12-18,11:42:06
39.981666,116.346232,0,134,39800.4876273148,2008-12-18,11:42:11
39.981667,116.34624,0,134,39800.4876851852,2008-12-18,11:42:16
39.981667,116.346242,0,134,39800.4877430556,2008-12-18,11:42:21
39.981667,116.346242,0,134,39800.4877777778,2008-12-18,11:42:24
39.981666,116.346238,0,134,39800.4878009259,2008-12-18,11:42:26
39.981666,116.346228,0,135,39800.4878587963,2008-12-18,11:42:31
39.981647,116.34624,0,137,39800.4879166667,2008-12-18,11:42:36
39.981647,116.34624,0,137,39800.4879513889,2008-12-18,11:42:39
39.981647,116.346233,0,137,39800.487974537,2008-12-18,11:42:41
39.981646,116.346247,0,139,39800.4880324074,2008-12-18,11:42:46
39.981646,116.346247,0,139,39800.4880671296,2008-12-18,11:42:49
39.981649,116.346251,0,139,39800.4880902778,2008-12-18,11:42:51
39.981637,116.346246,0,140,39800.4881481482,2008-12-18,11:42:56
39.981637,116.346246,0,140,39800.4881828704,2008-12-18,11:42:59
39.981637,116.346243,0,140,39800.4882060185,2008-12-18,11:43:01
39.981632,116.346256,0,140,39800.4882638889,2008-12-18,11:43:06
39.981615,116.346289,0,139,39800.4883217593,2008-12-18,11:43:11
39.981612,116.346305,0,139,39800.4883796296,2008-12-18,11:43:16
39.981613,116.346317,0,139,39800.4884375,2008-12-18,11:43:21
39.981598,116.346341,0,139,39800.4884953704,2008-12-18,11:43:26
39.981599,116.346341,0,139,39800.4885532407,2008-12-18,11:43:31
39.981599,116.346341,0,139,39800.488587963,2008-12-18,11:43:34
39.981767,116.346163,0,136,39800.4909837963,2008-12-18,11:47:01
39.981876,116.346112,0,135,39800.4910416667,2008-12-18,11:47:06
39.981906,116.346072,0,132,39800.491099537,2008-12-18,11:47:11
39.981819,116.346122,0,132,39800.4911574074,2008-12-18,11:47:16
39.981765,116.346137,0,129,39800.4912152778,2008-12-18,11:47:21
39.981736,116.346142,0,127,39800.4912731481,2008-12-18,11:47:26
39.981736,116.346142,0,127,39800.4913078704,2008-12-18,11:47:29
39.981734,116.346137,0,126,39800.4913310185,2008-12-18,11:47:31
39.981704,116.346165,0,119,39800.4913888889,2008-12-18,11:47:36
39.981667,116.346211,0,122,39800.4914467593,2008-12-18,11:47:41
39.981652,116.346245,0,121,39800.4915046296,2008-12-18,11:47:46
39.981653,116.346257,0,120,39800.4915625,2008-12-18,11:47:51
39.981653,116.346257,0,120,39800.4915972222,2008-12-18,11:47:54
39.981653,116.346264,0,120,39800.4916203704,2008-12-18,11:47:56
39.981647,116.346305,0,122,39800.4916782407,2008-12-18,11:48:01
39.981628,116.346355,0,124,39800.4917361111,2008-12-18,11:48:06
39.981624,116.346363,0,124,39800.4917939815,2008-12-18,11:48:11
39.981625,116.346369,0,124,39800.4918518519,2008-12-18,11:48:16
39.981625,116.346369,0,124,39800.4918865741,2008-12-18,11:48:19
39.981625,116.346376,0,124,39800.4919097222,2008-12-18,11:48:21
39.981612,116.346417,0,125,39800.4919675926,2008-12-18,11:48:26
39.981573,116.346477,0,128,39800.492025463,2008-12-18,11:48:31
39.981548,116.346476,0,130,39800.4920833333,2008-12-18,11:48:36
39.981543,116.346449,0,130,39800.4921412037,2008-12-18,11:48:41
39.981549,116.346394,0,131,39800.4921990741,2008-12-18,11:48:46
39.981553,116.3464,0,132,39800.4922569444,2008-12-18,11:48:51
39.981554,116.346406,0,132,39800.4923148148,2008-12-18,11:48:56
39.981554,116.346405,0,132,39800.4923726852,2008-12-18,11:49:01
39.981554,116.346405,0,132,39800.4924074074,2008-12-18,11:49:04
39.981554,116.346403,0,132,39800.4924305556,2008-12-18,11:49:06
39.981555,116.346392,0,132,39800.4924884259,2008-12-18,11:49:11
39.981555,116.346383,0,132,39800.4925462963,2008-12-18,11:49:16
39.981555,116.346371,0,132,39800.4926041667,2008-12-18,11:49:21
39.981556,116.346366,0,132,39800.492662037,2008-12-18,11:49:26
39.981556,116.346361,0,132,39800.4927199074,2008-12-18,11:49:31
39.981557,116.346364,0,132,39800.4927777778,2008-12-18,11:49:36
39.981558,116.346371,0,133,39800.4928356481,2008-12-18,11:49:41
39.981558,116.346364,0,133,39800.4928935185,2008-12-18,11:49:46
39.981559,116.34637,0,133,39800.4929513889,2008-12-18,11:49:51
39.981559,116.34637,0,133,39800.4929861111,2008-12-18,11:49:54
39.981559,116.346369,0,133,39800.4930092593,2008-12-18,11:49:56
39.981553,116.346347,0,133,39800.4930671296,2008-12-18,11:50:01
39.981563,116.346309,0,134,39800.493125,2008-12-18,11:50:06
39.981574,116.346308,0,134,39800.4931828704,2008-12-18,11:50:11
39.981595,116.346296,0,134,39800.4932407407,2008-12-18,11:50:16
39.981612,116.346294,0,134,39800.4932986111,2008-12-18,11:50:21
39.981851,116.34615,0,194,39800.5008217593,2008-12-18,12:01:11
39.981874,116.34615,0,194,39800.5008796296,2008-12-18,12:01:16
39.981873,116.34614,0,194,39800.5009375,2008-12-18,12:01:21
39.981871,116.346117,0,192,39800.5009953704,2008-12-18,12:01:26
39.98189,116.346073,0,191,39800.5010532407,2008-12-18,12:01:31
39.981925,116.34604,0,190,39800.5011111111,2008-12-18,12:01:36
39.98195,116.345973,0,190,39800.5011689815,2008-12-18,12:01:41
39.9819,116.346002,0,189,39800.5012268518,2008-12-18,12:01:46
39.981873,116.346045,0,185,39800.5012847222,2008-12-18,12:01:51
39.981812,116.346135,0,180,39800.5013425926,2008-12-18,12:01:56
39.981801,116.346194,0,177,39800.501400463,2008-12-18,12:02:01
39.981789,116.34621,0,176,39800.5014583333,2008-12-18,12:02:06
39.981839,116.346258,0,174,39800.5015162037,2008-12-18,12:02:11
39.981864,116.346308,0,174,39800.5015740741,2008-12-18,12:02:16
39.981866,116.346346,0,178,39800.5016319444,2008-12-18,12:02:21
39.981866,116.346346,0,178,39800.5016666667,2008-12-18,12:02:24
39.981869,116.346346,0,185,39800.5016898148,2008-12-18,12:02:26
39.981857,116.346362,0,186,39800.5017476852,2008-12-18,12:02:31
39.981852,116.346428,0,189,39800.5018055556,2008-12-18,12:02:36
39.981858,116.346456,0,191,39800.5018634259,2008-12-18,12:02:41
39.981838,116.346461,0,198,39800.5019212963,2008-12-18,12:02:46
39.981852,116.346445,0,210,39800.5019791667,2008-12-18,12:02:51
39.981875,116.346389,0,220,39800.502037037,2008-12-18,12:02:56
39.981903,116.346372,0,233,39800.5020949074,2008-12-18,12:03:01
39.981871,116.346333,0,238,39800.5021527778,2008-12-18,12:03:06
39.981853,116.3463,0,233,39800.5022106481,2008-12-18,12:03:11
39.981843,116.346268,0,224,39800.5022685185,2008-12-18,12:03:16
39.981848,116.346258,0,222,39800.5023263889,2008-12-18,12:03:21
39.981878,116.346259,0,219,39800.5023842593,2008-12-18,12:03:26
39.981952,116.346194,0,215,39800.5024421296,2008-12-18,12:03:31
39.981991,116.346172,0,206,39800.5025,2008-12-18,12:03:36
39.981989,116.346209,0,203,39800.5025578704,2008-12-18,12:03:41
39.982028,116.346199,0,197,39800.5026157407,2008-12-18,12:03:46
39.982052,116.34617,0,190,39800.5026736111,2008-12-18,12:03:51
39.981992,116.346154,0,188,39800.5027314815,2008-12-18,12:03:56
39.981925,116.346174,0,191,39800.5027893518,2008-12-18,12:04:01
39.981862,116.346217,0,196,39800.5028472222,2008-12-18,12:04:06
39.981786,116.346256,0,203,39800.5029050926,2008-12-18,12:04:11
39.981761,116.346233,0,209,39800.502962963,2008-12-18,12:04:16
39.981761,116.346243,0,214,39800.5030208333,2008-12-18,12:04:21
39.98172,116.346304,0,219,39800.5030787037,2008-12-18,12:04:26
39.981709,116.346353,0,222,39800.5031365741,2008-12-18,12:04:31
39.981713,116.346394,0,221,39800.5031944444,2008-12-18,12:04:36
39.981675,116.346424,0,211,39800.5032523148,2008-12-18,12:04:41
39.981666,116.346445,0,204,39800.5033101852,2008-12-18,12:04:46
39.981666,116.346445,0,204,39800.5033449074,2008-12-18,12:04:49
39.981667,116.346441,0,201,39800.5033680556,2008-12-18,12:04:51
39.981699,116.346376,0,201,39800.5034259259,2008-12-18,12:04:56
39.981697,116.346358,0,195,39800.5034837963,2008-12-18,12:05:01
39.981697,116.34637,0,195,39800.5035416667,2008-12-18,12:05:06
39.981667,116.346405,0,201,39800.503599537,2008-12-18,12:05:11
39.981658,116.346397,0,215,39800.5036574074,2008-12-18,12:05:16
39.981635,116.346382,0,222,39800.5037152778,2008-12-18,12:05:21
39.98165,116.34633,0,227,39800.5037731482,2008-12-18,12:05:26
39.981671,116.346316,0,220,39800.5038310185,2008-12-18,12:05:31
39.981698,116.346283,0,210,39800.5038888889,2008-12-18,12:05:36
39.981733,116.346253,0,199,39800.5039467593,2008-12-18,12:05:41
39.981752,116.346256,0,188,39800.5040046296,2008-12-18,12:05:46
39.981744,116.346243,0,175,39800.5040625,2008-12-18,12:05:51
39.981747,116.346219,0,160,39800.5041203704,2008-12-18,12:05:56
39.981766,116.346185,0,145,39800.5041782407,2008-12-18,12:06:01
39.981788,116.346186,0,133,39800.5042361111,2008-12-18,12:06:06
39.981768,116.346165,0,130,39800.5042939815,2008-12-18,12:06:11
39.981729,116.346175,0,126,39800.5043518519,2008-12-18,12:06:16
39.981678,116.346223,0,123,39800.5044097222,2008-12-18,12:06:21
39.981643,116.346242,0,124,39800.5044675926,2008-12-18,12:06:26
39.981643,116.346242,0,124,39800.5045023148,2008-12-18,12:06:29
39.981637,116.346243,0,125,39800.504525463,2008-12-18,12:06:31
39.981617,116.346245,0,127,39800.5045833333,2008-12-18,12:06:36
39.981592,116.346264,0,129,39800.5046412037,2008-12-18,12:06:41
39.981583,116.346281,0,129,39800.5046990741,2008-12-18,12:06:46
39.981565,116.346284,0,130,39800.5047569444,2008-12-18,12:06:51
39.981568,116.346262,0,128,39800.5048148148,2008-12-18,12:06:56
39.981586,116.346265,0,129,39800.5048726852,2008-12-18,12:07:01
39.9816,116.346275,0,129,39800.5049305556,2008-12-18,12:07:06
39.98161,116.346289,0,131,39800.5049884259,2008-12-18,12:07:11
39.981649,116.346294,0,134,39800.5050462963,2008-12-18,12:07:16
39.98166,116.346324,0,134,39800.5051041667,2008-12-18,12:07:21
39.981666,116.34631,0,138,39800.505162037,2008-12-18,12:07:26
39.981666,116.34631,0,138,39800.5051967593,2008-12-18,12:07:29
39.981659,116.346305,0,140,39800.5052199074,2008-12-18,12:07:31
39.981651,116.346322,0,140,39800.5052777778,2008-12-18,12:07:36
39.981651,116.346326,0,141,39800.5053356481,2008-12-18,12:07:41
39.981651,116.346326,0,141,39800.5053703704,2008-12-18,12:07:44
39.981652,116.346327,0,142,39800.5053935185,2008-12-18,12:07:46
39.981685,116.346286,0,138,39800.5054513889,2008-12-18,12:07:51
39.981703,116.346247,0,137,39800.5055092593,2008-12-18,12:07:56
39.981698,116.346256,0,139,39800.5055671296,2008-12-18,12:08:01
39.981682,116.346289,0,146,39800.505625,2008-12-18,12:08:06
39.981665,116.346302,0,151,39800.5056828704,2008-12-18,12:08:11
39.981699,116.346262,0,152,39800.5057407407,2008-12-18,12:08:16
39.981699,116.346262,0,152,39800.505775463,2008-12-18,12:08:19
39.981705,116.346268,0,151,39800.5057986111,2008-12-18,12:08:21
39.981704,116.346225,0,152,39800.5058564815,2008-12-18,12:08:26
39.981712,116.346188,0,150,39800.5059143519,2008-12-18,12:08:31
39.981676,116.346183,0,147,39800.5059722222,2008-12-18,12:08:36
39.981673,116.346212,0,147,39800.5060300926,2008-12-18,12:08:41
39.981652,116.346287,0,149,39800.506087963,2008-12-18,12:08:46
39.981641,116.346361,0,155,39800.5061458333,2008-12-18,12:08:51
39.98165,116.346444,0,164,39800.5062037037,2008-12-18,12:08:56
39.981683,116.346495,0,171,39800.5062615741,2008-12-18,12:09:01
39.981722,116.346514,0,177,39800.5063194444,2008-12-18,12:09:06
39.98177,116.346501,0,179,39800.5063773148,2008-12-18,12:09:11
39.981829,116.346471,0,180,39800.5064351852,2008-12-18,12:09:16
39.981894,116.34645,0,184,39800.5064930556,2008-12-18,12:09:21
39.981972,116.346413,0,190,39800.5065509259,2008-12-18,12:09:26
39.982015,116.346342,0,198,39800.5066087963,2008-12-18,12:09:31
39.981962,116.346283,0,207,39800.5066666667,2008-12-18,12:09:36
39.981857,116.346218,0,214,39800.506724537,2008-12-18,12:09:41
39.981801,116.346221,0,212,39800.5067824074,2008-12-18,12:09:46
39.981773,116.346213,0,211,39800.5068402778,2008-12-18,12:09:51
39.98171,116.346197,0,212,39800.5068981481,2008-12-18,12:09:56
39.981637,116.346202,0,221,39800.5069560185,2008-12-18,12:10:01
39.981587,116.346203,0,229,39800.5070138889,2008-12-18,12:10:06
39.981561,116.346225,0,229,39800.5070717593,2008-12-18,12:10:11
39.981599,116.346183,0,230,39800.5071296296,2008-12-18,12:10:16
39.981692,116.346171,0,220,39800.5071875,2008-12-18,12:10:21
39.981807,116.346134,0,206,39800.5072453704,2008-12-18,12:10:26
39.981844,116.346098,0,199,39800.5073032407,2008-12-18,12:10:31
39.981883,116.346053,0,191,39800.5073611111,2008-12-18,12:10:36
39.981918,116.346008,0,186,39800.5074189815,2008-12-18,12:10:41
39.981915,116.345994,0,188,39800.5074768519,2008-12-18,12:10:46
39.981889,116.346039,0,190,39800.5075347222,2008-12-18,12:10:51
39.981885,116.34606,0,191,39800.5075925926,2008-12-18,12:10:56
39.981848,116.346138,0,196,39800.507650463,2008-12-18,12:11:01
39.981804,116.346175,0,201,39800.5077083333,2008-12-18,12:11:06
39.981745,116.346318,0,205,39800.5077662037,2008-12-18,12:11:11
39.98172,116.346415,0,214,39800.5078240741,2008-12-18,12:11:16
39.981712,116.346551,0,229,39800.5078819444,2008-12-18,12:11:21
39.981736,116.346696,0,242,39800.5079398148,2008-12-18,12:11:26
39.98174,116.346798,0,253,39800.5079976852,2008-12-18,12:11:31
39.98173,116.346861,0,263,39800.5080555556,2008-12-18,12:11:36
39.981758,116.346863,0,272,39800.5081134259,2008-12-18,12:11:41
39.981771,116.346809,0,280,39800.5081712963,2008-12-18,12:11:46
39.981798,116.346743,0,288,39800.5082291667,2008-12-18,12:11:51
39.981814,116.34673,0,295,39800.508287037,2008-12-18,12:11:56
39.981824,116.346713,0,310,39800.5083449074,2008-12-18,12:12:01
39.981822,116.34663,0,316,39800.5084027778,2008-12-18,12:12:06
39.981808,116.346419,0,307,39800.5084606481,2008-12-18,12:12:11
39.981799,116.346338,0,292,39800.5085185185,2008-12-18,12:12:16
39.981781,116.346367,0,284,39800.5085763889,2008-12-18,12:12:21
39.981787,116.346471,0,278,39800.5086342593,2008-12-18,12:12:26
39.981794,116.346634,0,295,39800.5086921296,2008-12-18,12:12:31
39.98184,116.346513,0,310,39800.50875,2008-12-18,12:12:36
39.981917,116.346296,0,328,39800.5088078704,2008-12-18,12:12:41
39.981953,116.346154,0,338,39800.5088657407,2008-12-18,12:12:46
39.981939,116.346178,0,331,39800.5089236111,2008-12-18,12:12:51
39.981905,116.346248,0,311,39800.5089814815,2008-12-18,12:12:56
39.981859,116.34627,0,287,39800.5090393518,2008-12-18,12:13:01
39.98185,116.34627,0,270,39800.5090972222,2008-12-18,12:13:06
39.981838,116.34632,0,252,39800.5091550926,2008-12-18,12:13:11
39.981595,116.346382,0,194,39800.5123958333,2008-12-18,12:17:51
39.981533,116.346338,0,193,39800.5124537037,2008-12-18,12:17:56
39.98155,116.346137,0,173,39800.5125115741,2008-12-18,12:18:01
39.981567,116.345961,0,151,39800.5125694444,2008-12-18,12:18:06
39.981551,116.345887,0,118,39800.5126273148,2008-12-18,12:18:11
39.981552,116.345873,0,117,39800.5126851852,2008-12-18,12:18:16
39.981523,116.345825,0,103,39800.5127430556,2008-12-18,12:18:21
39.981538,116.345722,0,89,39800.5128009259,2008-12-18,12:18:26
39.98158,116.345722,0,83,39800.5128587963,2008-12-18,12:18:31
39.981665,116.34586,0,94,39800.5129166667,2008-12-18,12:18:36
39.981702,116.345867,0,93,39800.512974537,2008-12-18,12:18:41
39.98171,116.345889,0,90,39800.5130324074,2008-12-18,12:18:46
39.98172,116.345916,0,93,39800.5130902778,2008-12-18,12:18:51
39.981717,116.345994,0,111,39800.5131481481,2008-12-18,12:18:56
39.981717,116.345994,0,111,39800.5131828704,2008-12-18,12:18:59
39.981716,116.345989,0,119,39800.5132060185,2008-12-18,12:19:01
39.981746,116.345982,0,122,39800.5132638889,2008-12-18,12:19:06
39.981797,116.345945,0,126,39800.5133217593,2008-12-18,12:19:11
39.981826,116.34594,0,127,39800.5133796296,2008-12-18,12:19:16
39.981836,116.34594,0,130,39800.5134375,2008-12-18,12:19:21
39.981848,116.345915,0,137,39800.5134953704,2008-12-18,12:19:26
39.981865,116.345895,0,150,39800.5135532407,2008-12-18,12:19:31
39.981901,116.345844,0,163,39800.5136111111,2008-12-18,12:19:36
39.981901,116.345844,0,163,39800.5136458333,2008-12-18,12:19:39
39.9819,116.345843,0,174,39800.5136689815,2008-12-18,12:19:41
39.981905,116.345833,0,180,39800.5137268519,2008-12-18,12:19:46
39.98193,116.345792,0,181,39800.5137847222,2008-12-18,12:19:51
39.981914,116.345807,0,182,39800.5138425926,2008-12-18,12:19:56
39.981899,116.345876,0,186,39800.513900463,2008-12-18,12:20:01
39.981907,116.345896,0,186,39800.5139583333,2008-12-18,12:20:06
39.981905,116.345886,0,189,39800.5140162037,2008-12-18,12:20:11
39.981906,116.345877,0,190,39800.5140740741,2008-12-18,12:20:16
39.981906,116.345886,0,190,39800.5141319444,2008-12-18,12:20:21
39.981905,116.345874,0,190,39800.5141898148,2008-12-18,12:20:26
39.981903,116.345864,0,190,39800.5142476852,2008-12-18,12:20:31
39.981902,116.345858,0,191,39800.5143055556,2008-12-18,12:20:36
39.981902,116.345858,0,191,39800.5143402778,2008-12-18,12:20:39
39.981901,116.345854,0,191,39800.5143634259,2008-12-18,12:20:41
39.981888,116.345813,0,191,39800.5144212963,2008-12-18,12:20:46
39.981865,116.345839,0,190,39800.5144791667,2008-12-18,12:20:51
39.981855,116.345841,0,188,39800.514537037,2008-12-18,12:20:56
39.981834,116.345872,0,179,39800.5145949074,2008-12-18,12:21:01
39.981844,116.345864,0,177,39800.5146527778,2008-12-18,12:21:06
39.981864,116.345843,0,170,39800.5147106481,2008-12-18,12:21:11
39.981885,116.345839,0,155,39800.5147685185,2008-12-18,12:21:16
39.981838,116.345883,0,133,39800.5148263889,2008-12-18,12:21:21
39.981806,116.345931,0,121,39800.5148842593,2008-12-18,12:21:26
39.981778,116.345962,0,122,39800.5149421296,2008-12-18,12:21:31
39.981756,116.34598,0,132,39800.515,2008-12-18,12:21:36
39.981756,116.34598,0,132,39800.5150347222,2008-12-18,12:21:39
39.981758,116.345974,0,137,39800.5150578704,2008-12-18,12:21:41
39.981778,116.345942,0,139,39800.5151157407,2008-12-18,12:21:46
39.981769,116.345918,0,134,39800.5151736111,2008-12-18,12:21:51
39.981744,116.345924,0,132,39800.5152314815,2008-12-18,12:21:56
39.981706,116.345927,0,132,39800.5152893519,2008-12-18,12:22:01
39.981686,116.345938,0,136,39800.5153472222,2008-12-18,12:22:06
39.981659,116.345987,0,146,39800.5154050926,2008-12-18,12:22:11
39.981663,116.346054,0,157,39800.515462963,2008-12-18,12:22:16
39.981695,116.34615,0,174,39800.5155208333,2008-12-18,12:22:21
39.981751,116.346174,0,184,39800.5155787037,2008-12-18,12:22:26
39.981823,116.346234,0,181,39800.5156365741,2008-12-18,12:22:31
39.981898,116.346334,0,167,39800.5156944444,2008-12-18,12:22:36
39.981906,116.346348,0,157,39800.5157523148,2008-12-18,12:22:41
39.981864,116.346292,0,142,39800.5158101852,2008-12-18,12:22:46
39.981769,116.346111,0,133,39800.5158680556,2008-12-18,12:22:51
39.981741,116.346102,0,133,39800.5159259259,2008-12-18,12:22:56
39.981765,116.346185,0,135,39800.5159837963,2008-12-18,12:23:01
39.9818,116.3463,0,132,39800.5160416667,2008-12-18,12:23:06
39.981826,116.346378,0,124,39800.516099537,2008-12-18,12:23:11
39.981826,116.34645,0,113,39800.5161574074,2008-12-18,12:23:16
39.981792,116.346506,0,99,39800.5162152778,2008-12-18,12:23:21
39.981744,116.346496,0,94,39800.5162731481,2008-12-18,12:23:26
39.981703,116.346473,0,90,39800.5163310185,2008-12-18,12:23:31
39.981711,116.346424,0,90,39800.5163888889,2008-12-18,12:23:36
39.981706,116.346404,0,92,39800.5164467593,2008-12-18,12:23:41
39.981706,116.346404,0,92,39800.5164814815,2008-12-18,12:23:44
39.981705,116.346405,0,92,39800.5165046296,2008-12-18,12:23:46
39.981703,116.346394,0,92,39800.5165625,2008-12-18,12:23:51
39.981702,116.346385,0,94,39800.5166203704,2008-12-18,12:23:56
39.981678,116.34636,0,103,39800.5166782407,2008-12-18,12:24:01
39.981673,116.346302,0,110,39800.5167361111,2008-12-18,12:24:06
39.981676,116.346286,0,113,39800.5167939815,2008-12-18,12:24:11
39.981684,116.346241,0,113,39800.5168518518,2008-12-18,12:24:16
39.981683,116.346228,0,122,39800.5169097222,2008-12-18,12:24:21
39.981671,116.34619,0,134,39800.5169675926,2008-12-18,12:24:26
39.981667,116.346476,0,133,39800.5198032407,2008-12-18,12:28:31
39.981636,116.34657,0,119,39800.5198611111,2008-12-18,12:28:36
39.981602,116.346678,0,111,39800.5199189815,2008-12-18,12:28:41
39.981564,116.346621,0,110,39800.5199768519,2008-12-18,12:28:46
39.981589,116.346643,0,113,39800.5200347222,2008-12-18,12:28:51
39.98158,116.346586,0,111,39800.5200925926,2008-12-18,12:28:56
39.981562,116.34651,0,110,39800.520150463,2008-12-18,12:29:01
39.981539,116.34642,0,106,39800.5202083333,2008-12-18,12:29:06
39.981534,116.346407,0,102,39800.5202662037,2008-12-18,12:29:11
39.981517,116.346423,0,98,39800.5203240741,2008-12-18,12:29:16
39.98151,116.346449,0,95,39800.5203819444,2008-12-18,12:29:21
39.981525,116.346381,0,95,39800.5204398148,2008-12-18,12:29:26
39.981536,116.346356,0,97,39800.5204976852,2008-12-18,12:29:31
39.981536,116.346356,0,97,39800.5205324074,2008-12-18,12:29:34
39.981537,116.346361,0,97,39800.5205555556,2008-12-18,12:29:36
39.981538,116.346351,0,98,39800.5206134259,2008-12-18,12:29:41
39.981587,116.346342,0,98,39800.5206712963,2008-12-18,12:29:46
39.981649,116.346392,0,95,39800.5207291667,2008-12-18,12:29:51
39.981684,116.346468,0,75,39800.520787037,2008-12-18,12:29:56
39.981711,116.346477,0,59,39800.5208449074,2008-12-18,12:30:01
39.981732,116.346413,0,39,39800.5209027778,2008-12-18,12:30:06
39.98169,116.346352,0,33,39800.5209606481,2008-12-18,12:30:11
39.981665,116.346312,0,33,39800.5210185185,2008-12-18,12:30:16
39.981622,116.346301,0,39,39800.5210763889,2008-12-18,12:30:21
39.981583,116.346327,0,53,39800.5211342593,2008-12-18,12:30:26
39.981537,116.346313,0,69,39800.5211921296,2008-12-18,12:30:31
39.981447,116.346311,0,83,39800.52125,2008-12-18,12:30:36
39.981366,116.346341,0,109,39800.5213078704,2008-12-18,12:30:41
39.981341,116.346379,0,129,39800.5213657407,2008-12-18,12:30:46
39.981392,116.346398,0,135,39800.5214236111,2008-12-18,12:30:51
39.981436,116.346406,0,141,39800.5214814815,2008-12-18,12:30:56
39.981461,116.346367,0,141,39800.5215393519,2008-12-18,12:31:01
39.981475,116.34637,0,144,39800.5215972222,2008-12-18,12:31:06
39.981515,116.34639,0,143,39800.5216550926,2008-12-18,12:31:11
39.981573,116.346359,0,140,39800.521712963,2008-12-18,12:31:16
39.9816,116.346308,0,137,39800.5217708333,2008-12-18,12:31:21
39.981608,116.346274,0,135,39800.5218287037,2008-12-18,12:31:26
39.981608,116.346274,0,135,39800.5218634259,2008-12-18,12:31:29
39.98161,116.346273,0,131,39800.5218865741,2008-12-18,12:31:31
39.981601,116.34627,0,128,39800.5219444444,2008-12-18,12:31:36
39.981571,116.346265,0,129,39800.5220023148,2008-12-18,12:31:41
39.981529,116.34628,0,132,39800.5220601852,2008-12-18,12:31:46
39.9815,116.346318,0,136,39800.5221180556,2008-12-18,12:31:51
39.981455,116.346372,0,141,39800.5221759259,2008-12-18,12:31:56
39.981441,116.346407,0,144,39800.5222337963,2008-12-18,12:32:01
39.981485,116.346377,0,145,39800.5222916667,2008-12-18,12:32:06
39.981506,116.346347,0,146,39800.522349537,2008-12-18,12:32:11
39.981498,116.346302,0,149,39800.5224074074,2008-12-18,12:32:16
39.981508,116.346234,0,152,39800.5224652778,2008-12-18,12:32:21
39.981557,116.346196,0,155,39800.5225231481,2008-12-18,12:32:26
39.981596,116.346201,0,150,39800.5225810185,2008-12-18,12:32:31
39.981635,116.34631,0,141,39800.5226388889,2008-12-18,12:32:36
39.981668,116.346303,0,132,39800.5226967593,2008-12-18,12:32:41
39.98168,116.346308,0,120,39800.5227546296,2008-12-18,12:32:46
39.981671,116.346285,0,116,39800.5228125,2008-12-18,12:32:51
39.981665,116.346273,0,117,39800.5228703704,2008-12-18,12:32:56
39.981665,116.346273,0,117,39800.5229050926,2008-12-18,12:32:59
39.981665,116.34628,0,116,39800.5229282407,2008-12-18,12:33:01
39.981666,116.346289,0,115,39800.5229861111,2008-12-18,12:33:06
39.981672,116.346304,0,115,39800.5230439815,2008-12-18,12:33:11
39.981672,116.346304,0,115,39800.5230787037,2008-12-18,12:33:14
39.981671,116.346298,0,114,39800.5231018519,2008-12-18,12:33:16
39.981691,116.346226,0,115,39800.5231597222,2008-12-18,12:33:21
39.981695,116.346226,0,115,39800.5232175926,2008-12-18,12:33:26
39.981695,116.346226,0,115,39800.5232523148,2008-12-18,12:33:29
39.981698,116.34623,0,115,39800.523275463,2008-12-18,12:33:31
39.981674,116.346208,0,115,39800.5233333333,2008-12-18,12:33:36
39.981664,116.34623,0,114,39800.5233912037,2008-12-18,12:33:41
39.981645,116.346306,0,112,39800.5234490741,2008-12-18,12:33:46
39.981634,116.346339,0,113,39800.5235069444,2008-12-18,12:33:51
39.981627,116.346362,0,115,39800.5235648148,2008-12-18,12:33:56
39.981617,116.34635,0,117,39800.5236226852,2008-12-18,12:34:01
39.981529,116.346306,0,120,39800.5236805556,2008-12-18,12:34:06
39.981474,116.346242,0,148,39800.5237384259,2008-12-18,12:34:11
39.981367,116.346262,0,166,39800.5237962963,2008-12-18,12:34:16
39.981185,116.346288,0,190,39800.5238541667,2008-12-18,12:34:21
39.981113,116.346338,0,208,39800.523912037,2008-12-18,12:34:26
39.981164,116.346284,0,210,39800.5239699074,2008-12-18,12:34:31
39.981306,116.346188,0,212,39800.5240277778,2008-12-18,12:34:36
39.981496,116.346113,0,200,39800.5240856481,2008-12-18,12:34:41
39.981636,116.34613,0,175,39800.5241435185,2008-12-18,12:34:46
39.981747,116.346228,0,143,39800.5242013889,2008-12-18,12:34:51
39.981847,116.346195,0,132,39800.5242592593,2008-12-18,12:34:56
39.981876,116.345768,0,128,39800.5243171296,2008-12-18,12:35:01
39.981939,116.345249,0,117,39800.524375,2008-12-18,12:35:06
39.981926,116.34538,0,102,39800.5244328704,2008-12-18,12:35:11
39.981861,116.34561,0,74,39800.5244907407,2008-12-18,12:35:16
39.981862,116.3456,0,58,39800.5245486111,2008-12-18,12:35:21
39.981864,116.34565,0,50,39800.5246064815,2008-12-18,12:35:26
39.981821,116.345771,0,46,39800.5246643518,2008-12-18,12:35:31
39.981798,116.345891,0,48,39800.5247222222,2008-12-18,12:35:36
39.981756,116.346005,0,56,39800.5247800926,2008-12-18,12:35:41
39.981693,116.346327,0,46,39800.527037037,2008-12-18,12:38:56
39.981576,116.346398,0,66,39800.5270949074,2008-12-18,12:39:01
39.981559,116.346393,0,75,39800.5271527778,2008-12-18,12:39:06
39.981667,116.346263,0,84,39800.5272106482,2008-12-18,12:39:11
39.981649,116.346266,0,79,39800.5272685185,2008-12-18,12:39:16
39.981686,116.346252,0,70,39800.5273263889,2008-12-18,12:39:21
39.981671,116.346235,0,71,39800.5273842593,2008-12-18,12:39:26
39.98162,116.346234,0,74,39800.5274421296,2008-12-18,12:39:31
39.981596,116.34621,0,98,39800.5275,2008-12-18,12:39:36
39.981576,116.34621,0,106,39800.5275578704,2008-12-18,12:39:41
39.981584,116.346244,0,120,39800.5276157407,2008-12-18,12:39:46
39.981584,116.34624,0,120,39800.5276736111,2008-12-18,12:39:51
39.981584,116.34624,0,120,39800.5277083333,2008-12-18,12:39:54
39.981583,116.346241,0,122,39800.5277314815,2008-12-18,12:39:56
39.981598,116.34626,0,121,39800.5277893519,2008-12-18,12:40:01
39.981622,116.346298,0,112,39800.5278472222,2008-12-18,12:40:06
39.981652,116.346325,0,96,39800.5279050926,2008-12-18,12:40:11
39.981676,116.346345,0,77,39800.527962963,2008-12-18,12:40:16
39.981681,116.34636,0,75,39800.5280208333,2008-12-18,12:40:21
39.981681,116.34636,0,75,39800.5280555556,2008-12-18,12:40:24
39.98168,116.346354,0,73,39800.5280787037,2008-12-18,12:40:26
39.981678,116.346342,0,73,39800.5281365741,2008-12-18,12:40:31
39.981698,116.346317,0,74,39800.5281944444,2008-12-18,12:40:36
39.981719,116.346279,0,78,39800.5282523148,2008-12-18,12:40:41
39.981741,116.34628,0,82,39800.5283101852,2008-12-18,12:40:46
39.981743,116.346282,0,84,39800.5283680556,2008-12-18,12:40:51
39.981742,116.346277,0,84,39800.5284259259,2008-12-18,12:40:56
39.981742,116.346277,0,84,39800.5284606481,2008-12-18,12:40:59
39.981743,116.346277,0,84,39800.5284837963,2008-12-18,12:41:01
39.981847,116.346387,0,85,39800.5285416667,2008-12-18,12:41:06
39.981972,116.346454,0,90,39800.528599537,2008-12-18,12:41:11
39.981915,116.345842,0,89,39800.5286574074,2008-12-18,12:41:16
39.981819,116.345941,0,88,39800.5287152778,2008-12-18,12:41:21
39.981709,116.346023,0,88,39800.5287731481,2008-12-18,12:41:26
39.981709,116.346023,0,88,39800.5288078704,2008-12-18,12:41:29
39.981703,116.346029,0,88,39800.5288310185,2008-12-18,12:41:31
39.981687,116.346011,0,88,39800.5289467593,2008-12-18,12:41:41
39.981687,116.346011,0,88,39800.5289814815,2008-12-18,12:41:44
39.981693,116.346018,0,87,39800.5290046296,2008-12-18,12:41:46
39.981714,116.346094,0,86,39800.5290625,2008-12-18,12:41:51
39.981714,116.346094,0,86,39800.5290972222,2008-12-18,12:41:54
39.981707,116.346092,0,86,39800.5291203704,2008-12-18,12:41:56
39.981707,116.346106,0,86,39800.5291782407,2008-12-18,12:42:01
39.981674,116.346205,0,89,39800.5292361111,2008-12-18,12:42:06
39.981674,116.346205,0,89,39800.5292708333,2008-12-18,12:42:09
39.981679,116.346212,0,91,39800.5292939815,2008-12-18,12:42:11
39.981676,116.34627,0,96,39800.5293518519,2008-12-18,12:42:16
39.981654,116.346283,0,107,39800.5294097222,2008-12-18,12:42:21
39.981676,116.346238,0,110,39800.5294675926,2008-12-18,12:42:26
39.9817,116.346216,0,114,39800.529525463,2008-12-18,12:42:31
39.981726,116.346201,0,115,39800.5295833333,2008-12-18,12:42:36
39.98177,116.346136,0,116,39800.5296412037,2008-12-18,12:42:41
39.981821,116.346057,0,117,39800.5296990741,2008-12-18,12:42:46
39.981841,116.346033,0,117,39800.5297569444,2008-12-18,12:42:51
39.981821,116.346052,0,119,39800.5298148148,2008-12-18,12:42:56
39.98179,116.346077,0,120,39800.5298726852,2008-12-18,12:43:01
39.981733,116.346086,0,122,39800.5299305556,2008-12-18,12:43:06
39.981708,116.346128,0,124,39800.5299884259,2008-12-18,12:43:11
39.981738,116.346204,0,125,39800.5300462963,2008-12-18,12:43:16
39.981737,116.346247,0,140,39800.5301041667,2008-12-18,12:43:21
39.981683,116.346325,0,156,39800.530162037,2008-12-18,12:43:26
39.98166,116.346328,0,162,39800.5302199074,2008-12-18,12:43:31
39.98166,116.346328,0,162,39800.5302546296,2008-12-18,12:43:34
39.981655,116.346325,0,157,39800.5302777778,2008-12-18,12:43:36
39.981658,116.346291,0,155,39800.5303356481,2008-12-18,12:43:41
39.981665,116.3463,0,149,39800.5303935185,2008-12-18,12:43:46
39.981676,116.346287,0,145,39800.5304513889,2008-12-18,12:43:51
39.981679,116.346342,0,142,39800.5305092593,2008-12-18,12:43:56
39.98167,116.346341,0,143,39800.5305671296,2008-12-18,12:44:01
39.981681,116.346294,0,144,39800.530625,2008-12-18,12:44:06
39.981686,116.346354,0,146,39800.5306828704,2008-12-18,12:44:11
39.981686,116.34647,0,158,39800.5307407407,2008-12-18,12:44:16
39.981643,116.346501,0,181,39800.5307986111,2008-12-18,12:44:21
39.981705,116.346366,0,197,39800.5308564815,2008-12-18,12:44:26
39.981883,116.346145,0,202,39800.5309143519,2008-12-18,12:44:31
39.981995,116.346045,0,192,39800.5309722222,2008-12-18,12:44:36
39.981948,116.346082,0,162,39800.5310300926,2008-12-18,12:44:41
39.981896,116.34609,0,163,39800.531087963,2008-12-18,12:44:46
39.98185,116.346089,0,158,39800.5311458333,2008-12-18,12:44:51
39.981686,116.346178,0,164,39800.5312037037,2008-12-18,12:44:56
39.981674,116.346178,0,190,39800.5312615741,2008-12-18,12:45:01
39.981669,116.346153,0,202,39800.5313194444,2008-12-18,12:45:06
39.981665,116.34612,0,212,39800.5313773148,2008-12-18,12:45:11
39.981667,116.346064,0,224,39800.5314351852,2008-12-18,12:45:16
39.98164,116.346066,0,234,39800.5314930556,2008-12-18,12:45:21
39.981603,116.346056,0,235,39800.5315509259,2008-12-18,12:45:26
39.981617,116.346056,0,231,39800.5316087963,2008-12-18,12:45:31
39.981648,116.34606,0,222,39800.5316666667,2008-12-18,12:45:36
39.981673,116.346086,0,205,39800.531724537,2008-12-18,12:45:41
39.98165,116.346123,0,203,39800.5317824074,2008-12-18,12:45:46
39.981671,116.346213,0,199,39800.5318402778,2008-12-18,12:45:51
39.981629,116.346268,0,209,39800.5318981481,2008-12-18,12:45:56
39.981526,116.34639,0,231,39800.5319560185,2008-12-18,12:46:01
39.981526,116.34639,0,231,39800.5319907407,2008-12-18,12:46:04
39.981519,116.346389,0,231,39800.5320138889,2008-12-18,12:46:06
39.98152,116.346375,0,231,39800.5320717593,2008-12-18,12:46:11
39.981526,116.346406,0,226,39800.5321296296,2008-12-18,12:46:16
39.981535,116.34647,0,221,39800.5321875,2008-12-18,12:46:21
39.981549,116.346489,0,223,39800.5322453704,2008-12-18,12:46:26
39.981569,116.346476,0,225,39800.5323032407,2008-12-18,12:46:31
39.98156,116.346489,0,226,39800.5323611111,2008-12-18,12:46:36
39.981513,116.346368,0,234,39800.5324189815,2008-12-18,12:46:41
39.981508,116.346369,0,232,39800.5324768518,2008-12-18,12:46:46
39.981509,116.346364,0,232,39800.5325347222,2008-12-18,12:46:51
39.981511,116.346363,0,231,39800.5325925926,2008-12-18,12:46:56
39.981511,116.346363,0,231,39800.5326273148,2008-12-18,12:46:59
39.981512,116.346368,0,232,39800.532650463,2008-12-18,12:47:01
39.981514,116.346389,0,231,39800.5327083333,2008-12-18,12:47:06
39.981502,116.346399,0,234,39800.5327662037,2008-12-18,12:47:11
39.981497,116.346417,0,233,39800.5328240741,2008-12-18,12:47:16
39.981539,116.346496,0,239,39800.5328819444,2008-12-18,12:47:21
39.981611,116.346535,0,237,39800.5329398148,2008-12-18,12:47:26
39.981666,116.346523,0,215,39800.5329976852,2008-12-18,12:47:31
39.981594,116.346409,0,203,39800.5330555556,2008-12-18,12:47:36
39.98163,116.346362,0,197,39800.5331134259,2008-12-18,12:47:41
39.981645,116.346327,0,189,39800.5331712963,2008-12-18,12:47:46
39.98164,116.346317,0,187,39800.5332291667,2008-12-18,12:47:51
39.98165,116.346388,0,177,39800.533287037,2008-12-18,12:47:56
39.98162,116.346517,0,192,39800.5333449074,2008-12-18,12:48:01
39.98162,116.346551,0,210,39800.5334027778,2008-12-18,12:48:06
39.981643,116.346515,0,214,39800.5334606481,2008-12-18,12:48:11
39.981681,116.346485,0,208,39800.5335185185,2008-12-18,12:48:16
39.981668,116.346448,0,206,39800.5335763889,2008-12-18,12:48:21
39.981677,116.346412,0,203,39800.5336342593,2008-12-18,12:48:26
39.981713,116.346312,0,198,39800.5336921296,2008-12-18,12:48:31
39.981723,116.346229,0,192,39800.53375,2008-12-18,12:48:36
39.981736,116.346168,0,188,39800.5338078704,2008-12-18,12:48:41
39.981494,116.346293,0,155,39800.5383217593,2008-12-18,12:55:11
39.981478,116.346297,0,160,39800.5383796296,2008-12-18,12:55:16
39.981502,116.346281,0,162,39800.5384375,2008-12-18,12:55:21
39.981461,116.346276,0,166,39800.5384953704,2008-12-18,12:55:26
39.98144,116.346271,0,175,39800.5385532407,2008-12-18,12:55:31
39.981449,116.346284,0,186,39800.5386111111,2008-12-18,12:55:36
39.981478,116.346313,0,199,39800.5386689815,2008-12-18,12:55:41
39.981585,116.346341,0,216,39800.5387268519,2008-12-18,12:55:46
39.981674,116.346407,0,263,39800.5387847222,2008-12-18,12:55:51
39.981816,116.34647,0,272,39800.5388425926,2008-12-18,12:55:56
39.981813,116.346485,0,280,39800.538900463,2008-12-18,12:56:01
39.981715,116.346423,0,292,39800.5389583333,2008-12-18,12:56:06
39.981673,116.346369,0,295,39800.5390162037,2008-12-18,12:56:11
39.981631,116.34632,0,295,39800.5390740741,2008-12-18,12:56:16
39.981618,116.346282,0,287,39800.5391319444,2008-12-18,12:56:21
39.981618,116.346282,0,287,39800.5391666667,2008-12-18,12:56:24
39.981622,116.346284,0,275,39800.5391898148,2008-12-18,12:56:26
39.981619,116.34633,0,280,39800.5392476852,2008-12-18,12:56:31
39.981619,116.346338,0,283,39800.5393055556,2008-12-18,12:56:36
39.981619,116.346338,0,283,39800.5393402778,2008-12-18,12:56:39
39.981627,116.346343,0,279,39800.5393634259,2008-12-18,12:56:41
39.981615,116.346379,0,275,39800.5394212963,2008-12-18,12:56:46
39.981628,116.346395,0,271,39800.5394791667,2008-12-18,12:56:51
39.981628,116.346407,0,270,39800.539537037,2008-12-18,12:56:56
39.981627,116.346403,0,270,39800.5395949074,2008-12-18,12:57:01
39.981627,116.346395,0,269,39800.5396527778,2008-12-18,12:57:06
39.981626,116.346395,0,269,39800.5397106481,2008-12-18,12:57:11
39.981627,116.346403,0,269,39800.5397685185,2008-12-18,12:57:16
39.981627,116.346399,0,269,39800.5398263889,2008-12-18,12:57:21
39.981627,116.346393,0,269,39800.5398842593,2008-12-18,12:57:26
39.981627,116.346385,0,269,39800.5399421296,2008-12-18,12:57:31
39.981626,116.346382,0,269,39800.54,2008-12-18,12:57:36
39.981626,116.346382,0,269,39800.5400347222,2008-12-18,12:57:39
39.981625,116.346379,0,269,39800.5400578704,2008-12-18,12:57:41
39.981625,116.34637,0,269,39800.5401157407,2008-12-18,12:57:46
39.981624,116.346361,0,268,39800.5401736111,2008-12-18,12:57:51
39.981624,116.346371,0,268,39800.5402314815,2008-12-18,12:57:56
39.981647,116.346367,0,268,39800.5402893518,2008-12-18,12:58:01
39.981647,116.346367,0,268,39800.5403240741,2008-12-18,12:58:04
39.981648,116.346375,0,267,39800.5403472222,2008-12-18,12:58:06
39.981677,116.346379,0,262,39800.5404050926,2008-12-18,12:58:11
39.981685,116.34639,0,260,39800.540462963,2008-12-18,12:58:16
39.981684,116.346391,0,259,39800.5405208333,2008-12-18,12:58:21
39.981683,116.346398,0,259,39800.5405787037,2008-12-18,12:58:26
39.981683,116.346399,0,259,39800.5406365741,2008-12-18,12:58:31
39.981683,116.346399,0,259,39800.5406712963,2008-12-18,12:58:34
39.981682,116.346395,0,260,39800.5406944444,2008-12-18,12:58:36
39.981681,116.346384,0,259,39800.5407523148,2008-12-18,12:58:41
39.981679,116.34637,0,259,39800.5408101852,2008-12-18,12:58:46
39.981689,116.346297,0,256,39800.5408680556,2008-12-18,12:58:51
39.981705,116.346283,0,253,39800.5409259259,2008-12-18,12:58:56
39.981705,116.346275,0,253,39800.5409837963,2008-12-18,12:59:01
39.981705,116.346275,0,253,39800.5410416667,2008-12-18,12:59:06
39.981705,116.346275,0,253,39800.5410763889,2008-12-18,12:59:09
39.981705,116.346276,0,252,39800.541099537,2008-12-18,12:59:11
39.981705,116.346286,0,252,39800.5411574074,2008-12-18,12:59:16
39.981696,116.346324,0,250,39800.5412152778,2008-12-18,12:59:21
39.981695,116.346355,0,245,39800.5412731481,2008-12-18,12:59:26
39.981718,116.346363,0,242,39800.5413310185,2008-12-18,12:59:31
39.981726,116.346379,0,240,39800.5413888889,2008-12-18,12:59:36
39.981751,116.346396,0,239,39800.5414467593,2008-12-18,12:59:41
39.981751,116.346402,0,239,39800.5415046296,2008-12-18,12:59:46
39.981751,116.346402,0,239,39800.5415393518,2008-12-18,12:59:49
39.98175,116.346409,0,238,39800.5415625,2008-12-18,12:59:51
39.98175,116.346388,0,238,39800.5416203704,2008-12-18,12:59:56
39.98177,116.346308,0,237,39800.5416782407,2008-12-18,13:00:01
39.981807,116.346221,0,241,39800.5417361111,2008-12-18,13:00:06
39.981833,116.346201,0,254,39800.5417939815,2008-12-18,13:00:11
39.981789,116.34621,0,263,39800.5418518518,2008-12-18,13:00:16
39.981775,116.346238,0,265,39800.5419097222,2008-12-18,13:00:21
39.981774,116.346277,0,264,39800.5419675926,2008-12-18,13:00:26
39.981755,116.346284,0,260,39800.542025463,2008-12-18,13:00:31
39.981686,116.346302,0,250,39800.5420833333,2008-12-18,13:00:36
39.981605,116.346271,0,224,39800.5421412037,2008-12-18,13:00:41
39.98155,116.34626,0,204,39800.5421990741,2008-12-18,13:00:46
39.98155,116.34626,0,204,39800.5422337963,2008-12-18,13:00:49
39.981542,116.346267,0,195,39800.5422569444,2008-12-18,13:00:51
39.981551,116.346276,0,191,39800.5423148148,2008-12-18,13:00:56
39.981563,116.346281,0,188,39800.5423726852,2008-12-18,13:01:01
39.981564,116.346274,0,186,39800.5424305556,2008-12-18,13:01:06
39.981564,116.346274,0,186,39800.5424652778,2008-12-18,13:01:09
39.981565,116.34628,0,186,39800.5424884259,2008-12-18,13:01:11
39.981548,116.346335,0,179,39800.5425462963,2008-12-18,13:01:16
39.981548,116.346356,0,176,39800.5426041667,2008-12-18,13:01:21
39.981563,116.346355,0,174,39800.542662037,2008-12-18,13:01:26
39.981564,116.346346,0,175,39800.5427199074,2008-12-18,13:01:31
39.98158,116.346299,0,173,39800.5427777778,2008-12-18,13:01:36
39.98158,116.346299,0,173,39800.5428125,2008-12-18,13:01:39
39.981645,116.346153,0,107,39800.5482175926,2008-12-18,13:09:26
39.981652,116.346135,0,105,39800.5482523148,2008-12-18,13:09:29
