# Supplementary material for: Research on differential privacy protection method based on user tendency
Source: PLoS One. 2023 Oct 26;18(10):e0288823. doi: 10.1371/journal.pone.0288823 (PMC10602288; doi:10.1371/journal.pone.0288823)
Supplement: S2 Data — (ZIP) [file pone.0288823.s002.zip › Data 5-2/024/Trajectory/20081219034308.plt]

Geolife trajectory
WGS 84
Altitude is in Feet
Reserved 3
0,2,255,My Track,0,0,2,8421376
0
39.981037,116.345001,0,491,39801.1549537037,2008-12-19,03:43:08
39.980983,116.345065,0,491,39801.1550115741,2008-12-19,03:43:13
39.981006,116.345203,0,492,39801.1550694444,2008-12-19,03:43:18
39.981041,116.345353,0,494,39801.1551273148,2008-12-19,03:43:23
39.981068,116.345473,0,498,39801.1551851852,2008-12-19,03:43:28
39.98111,116.345603,0,504,39801.1552430556,2008-12-19,03:43:33
39.98126,116.345722,0,504,39801.1553009259,2008-12-19,03:43:38
39.981447,116.345796,0,514,39801.1553587963,2008-12-19,03:43:43
39.981497,116.345812,0,525,39801.1554166667,2008-12-19,03:43:48
39.981761,116.345792,0,538,39801.155474537,2008-12-19,03:43:53
39.980963,116.345894,0,559,39801.1555324074,2008-12-19,03:43:58
39.980844,116.345995,0,578,39801.1555902778,2008-12-19,03:44:03
39.980756,116.346028,0,591,39801.1556481481,2008-12-19,03:44:08
39.980896,116.346052,0,606,39801.1557060185,2008-12-19,03:44:13
39.981026,116.346069,0,621,39801.1557638889,2008-12-19,03:44:18
39.981129,116.346169,0,638,39801.1558217593,2008-12-19,03:44:23
39.980955,116.346332,0,656,39801.1558796296,2008-12-19,03:44:28
39.980525,116.346305,0,668,39801.1559375,2008-12-19,03:44:33
39.980382,116.346312,0,683,39801.1559953704,2008-12-19,03:44:38
39.980189,116.34632,0,699,39801.1560532407,2008-12-19,03:44:43
39.980147,116.346338,0,715,39801.1561111111,2008-12-19,03:44:48
39.980245,116.34637,0,733,39801.1561689815,2008-12-19,03:44:53
39.980364,116.346395,0,751,39801.1562268519,2008-12-19,03:44:58
