# Supplementary material for: Research on differential privacy protection method based on user tendency
Source: PLoS One. 2023 Oct 26;18(10):e0288823. doi: 10.1371/journal.pone.0288823 (PMC10602288; doi:10.1371/journal.pone.0288823)
Supplement: S2 Data — (ZIP) [file pone.0288823.s002.zip › Data 5-2/024/Trajectory/20081219100334.plt]

Geolife trajectory
WGS 84
Altitude is in Feet
Reserved 3
0,2,255,My Track,0,0,2,8421376
0
39.97975,116.343736,0,239,39801.4191435185,2008-12-19,10:03:34
39.979779,116.343879,0,232,39801.419212963,2008-12-19,10:03:40
39.979823,116.343912,0,190,39801.4192708333,2008-12-19,10:03:45
39.979811,116.343912,0,166,39801.4193287037,2008-12-19,10:03:50
39.979782,116.343924,0,158,39801.4193865741,2008-12-19,10:03:55
39.979734,116.343922,0,166,39801.4194444444,2008-12-19,10:04:00
39.979653,116.344101,0,168,39801.4195023148,2008-12-19,10:04:05
39.97958,116.34415,0,166,39801.4195601852,2008-12-19,10:04:10
39.97955,116.34404,0,167,39801.4196180556,2008-12-19,10:04:15
39.979505,116.344024,0,166,39801.4196759259,2008-12-19,10:04:20
39.979456,116.344081,0,165,39801.4197337963,2008-12-19,10:04:25
39.979371,116.34398,0,181,39801.4197916667,2008-12-19,10:04:30
39.979327,116.344044,0,185,39801.419849537,2008-12-19,10:04:35
39.979253,116.344091,0,189,39801.4199074074,2008-12-19,10:04:40
39.979202,116.344149,0,191,39801.4199652778,2008-12-19,10:04:45
39.979162,116.344206,0,194,39801.4200231481,2008-12-19,10:04:50
39.979092,116.344374,0,195,39801.4200810185,2008-12-19,10:04:55
39.979022,116.344644,0,191,39801.4201388889,2008-12-19,10:05:00
39.978958,116.344543,0,198,39801.4201967593,2008-12-19,10:05:05
39.978954,116.344462,0,203,39801.4202546296,2008-12-19,10:05:10
39.97895,116.344445,0,204,39801.4203125,2008-12-19,10:05:15
39.97896,116.344413,0,202,39801.4203703704,2008-12-19,10:05:20
39.978966,116.344385,0,196,39801.4204282407,2008-12-19,10:05:25
39.978961,116.344386,0,191,39801.4204861111,2008-12-19,10:05:30
39.978961,116.344386,0,191,39801.4205208333,2008-12-19,10:05:33
39.978959,116.344393,0,190,39801.4205439815,2008-12-19,10:05:35
39.975079,116.343528,0,-149,39801.4307407407,2008-12-19,10:20:16
39.975045,116.343489,0,-164,39801.4307986111,2008-12-19,10:20:21
39.97516,116.343388,0,49,39801.4308564815,2008-12-19,10:20:26
39.975115,116.343305,0,46,39801.4309143518,2008-12-19,10:20:31
39.975007,116.34316,0,44,39801.4309722222,2008-12-19,10:20:36
39.974951,116.343109,0,41,39801.4310300926,2008-12-19,10:20:41
39.974991,116.343087,0,47,39801.431087963,2008-12-19,10:20:46
39.975028,116.343067,0,55,39801.4311458333,2008-12-19,10:20:51
39.975038,116.342965,0,45,39801.4312037037,2008-12-19,10:20:56
39.975107,116.342931,0,47,39801.4312615741,2008-12-19,10:21:01
39.975221,116.342901,0,87,39801.4313194444,2008-12-19,10:21:06
39.975174,116.342817,0,69,39801.4313773148,2008-12-19,10:21:11
39.975104,116.342717,0,55,39801.4314351852,2008-12-19,10:21:16
39.975063,116.342602,0,27,39801.4314930556,2008-12-19,10:21:21
39.975169,116.342589,0,8,39801.4315509259,2008-12-19,10:21:26
39.975193,116.342597,0,28,39801.4316087963,2008-12-19,10:21:31
39.975194,116.34255,0,41,39801.4316666667,2008-12-19,10:21:36
39.975252,116.342502,0,72,39801.431724537,2008-12-19,10:21:41
39.975263,116.342402,0,80,39801.4317824074,2008-12-19,10:21:46
39.975159,116.342311,0,51,39801.4318402778,2008-12-19,10:21:51
39.975074,116.342049,0,-25,39801.4318981481,2008-12-19,10:21:56
39.975045,116.34196,0,-34,39801.4319560185,2008-12-19,10:22:01
39.975028,116.34194,0,-31,39801.4320138889,2008-12-19,10:22:06
39.97503,116.34179,0,-15,39801.4320717593,2008-12-19,10:22:11
39.97504,116.341671,0,14,39801.4321296296,2008-12-19,10:22:16
39.975016,116.341661,0,11,39801.4321875,2008-12-19,10:22:21
39.975087,116.341673,0,44,39801.4322453704,2008-12-19,10:22:26
39.975131,116.341668,0,65,39801.4323032407,2008-12-19,10:22:31
39.975234,116.341669,0,64,39801.4323611111,2008-12-19,10:22:36
39.975262,116.341646,0,66,39801.4324189815,2008-12-19,10:22:41
39.975302,116.341606,0,20,39801.4324768518,2008-12-19,10:22:46
39.975184,116.341425,0,-35,39801.4325347222,2008-12-19,10:22:51
39.975002,116.341163,0,-103,39801.4325925926,2008-12-19,10:22:56
39.974957,116.341014,0,-93,39801.432650463,2008-12-19,10:23:01
39.974981,116.341019,0,-122,39801.4327083333,2008-12-19,10:23:06
39.975129,116.341106,0,-36,39801.4327662037,2008-12-19,10:23:11
39.975365,116.341042,0,-94,39801.4328240741,2008-12-19,10:23:16
39.975343,116.340984,0,-124,39801.4328819444,2008-12-19,10:23:21
39.975343,116.340927,0,-126,39801.4329398148,2008-12-19,10:23:26
39.975308,116.340769,0,-119,39801.4329976852,2008-12-19,10:23:31
39.975263,116.340732,0,-91,39801.4330555556,2008-12-19,10:23:36
39.97528,116.340707,0,-92,39801.4331134259,2008-12-19,10:23:41
39.975301,116.340717,0,-85,39801.4331712963,2008-12-19,10:23:46
39.975383,116.340698,0,-106,39801.4332291667,2008-12-19,10:23:51
39.975388,116.340624,0,-116,39801.433287037,2008-12-19,10:23:56
39.975374,116.340493,0,-95,39801.4333449074,2008-12-19,10:24:01
39.975414,116.340359,0,-72,39801.4334027778,2008-12-19,10:24:06
39.975368,116.340349,0,-65,39801.4334606482,2008-12-19,10:24:11
39.975325,116.340255,0,-91,39801.4335185185,2008-12-19,10:24:16
39.975276,116.340214,0,-98,39801.4335763889,2008-12-19,10:24:21
39.975224,116.340212,0,-99,39801.4336342593,2008-12-19,10:24:26
39.975184,116.340175,0,-106,39801.4336921296,2008-12-19,10:24:31
39.975144,116.34018,0,-118,39801.43375,2008-12-19,10:24:36
39.975056,116.340247,0,-128,39801.4338078704,2008-12-19,10:24:41
39.974969,116.340359,0,-106,39801.4338657407,2008-12-19,10:24:46
39.975007,116.340368,0,-104,39801.4339236111,2008-12-19,10:24:51
39.975055,116.34037,0,-106,39801.4339814815,2008-12-19,10:24:56
39.975092,116.340358,0,-124,39801.4340393519,2008-12-19,10:25:01
39.975133,116.340342,0,-148,39801.4340972222,2008-12-19,10:25:06
39.975146,116.340377,0,-128,39801.4341550926,2008-12-19,10:25:11
39.974951,116.340498,0,-70,39801.434212963,2008-12-19,10:25:16
39.974311,116.340831,0,-55,39801.4342708333,2008-12-19,10:25:21
39.973771,116.341059,0,19,39801.4343287037,2008-12-19,10:25:26
39.974391,116.34059,0,40,39801.4343865741,2008-12-19,10:25:31
39.974457,116.340474,0,49,39801.4344444444,2008-12-19,10:25:36
39.975017,116.340138,0,59,39801.4345023148,2008-12-19,10:25:41
39.974957,116.340197,0,159,39801.4345601852,2008-12-19,10:25:46
39.974943,116.340199,0,158,39801.4346180556,2008-12-19,10:25:51
39.974893,116.340201,0,162,39801.4346759259,2008-12-19,10:25:56
39.974731,116.339974,0,162,39801.4347337963,2008-12-19,10:26:01
39.974737,116.339916,0,161,39801.4347916667,2008-12-19,10:26:06
39.975175,116.338804,0,519,39801.4653009259,2008-12-19,11:10:02
39.97516,116.338642,0,601,39801.4653587963,2008-12-19,11:10:07
39.975126,116.338388,0,639,39801.4654282407,2008-12-19,11:10:13
39.975215,116.33834,0,688,39801.4654976852,2008-12-19,11:10:19
39.975146,116.33835,0,748,39801.4655555556,2008-12-19,11:10:24
39.975046,116.338419,0,770,39801.4656134259,2008-12-19,11:10:29
39.97504,116.338405,0,738,39801.4656712963,2008-12-19,11:10:34
39.975306,116.33889,0,734,39801.4657407407,2008-12-19,11:10:40
39.974638,116.338677,0,737,39801.4657986111,2008-12-19,11:10:45
39.974533,116.338687,0,730,39801.4658564815,2008-12-19,11:10:50
39.974501,116.338647,0,723,39801.4659143519,2008-12-19,11:10:55
39.974398,116.338587,0,704,39801.4659722222,2008-12-19,11:11:00
39.974416,116.338512,0,695,39801.4660300926,2008-12-19,11:11:05
39.974397,116.338483,0,697,39801.466087963,2008-12-19,11:11:10
39.974403,116.338455,0,702,39801.4661458333,2008-12-19,11:11:15
39.974417,116.338433,0,708,39801.4662037037,2008-12-19,11:11:20
39.974427,116.338403,0,714,39801.4662615741,2008-12-19,11:11:25
39.974432,116.338368,0,719,39801.4663194444,2008-12-19,11:11:30
39.97444,116.338343,0,723,39801.4663773148,2008-12-19,11:11:35
39.97444,116.338343,0,723,39801.466412037,2008-12-19,11:11:38
39.974442,116.338335,0,727,39801.4664351852,2008-12-19,11:11:40
39.974435,116.338324,0,730,39801.4664930556,2008-12-19,11:11:45
39.974428,116.338313,0,730,39801.4665509259,2008-12-19,11:11:50
39.974428,116.338261,0,730,39801.4666087963,2008-12-19,11:11:55
39.974377,116.338079,0,728,39801.4666666667,2008-12-19,11:12:00
39.974315,116.337938,0,720,39801.466724537,2008-12-19,11:12:05
39.974336,116.337833,0,718,39801.4667824074,2008-12-19,11:12:10
39.974283,116.33776,0,716,39801.4668402778,2008-12-19,11:12:15
39.974266,116.337672,0,718,39801.4668981481,2008-12-19,11:12:20
39.974231,116.337601,0,715,39801.4669560185,2008-12-19,11:12:25
39.974177,116.337541,0,723,39801.4670138889,2008-12-19,11:12:30
39.974142,116.33746,0,728,39801.4670717593,2008-12-19,11:12:35
39.974084,116.337388,0,733,39801.4671296296,2008-12-19,11:12:40
39.974069,116.337335,0,733,39801.4671875,2008-12-19,11:12:45
39.974073,116.337252,0,739,39801.4672453704,2008-12-19,11:12:50
39.974126,116.337203,0,745,39801.4673032407,2008-12-19,11:12:55
39.974167,116.337176,0,740,39801.4673611111,2008-12-19,11:13:00
39.974191,116.337135,0,740,39801.4674189815,2008-12-19,11:13:05
39.974203,116.337089,0,736,39801.4674768519,2008-12-19,11:13:10
39.97423,116.337049,0,735,39801.4675347222,2008-12-19,11:13:15
39.974267,116.336987,0,734,39801.4675925926,2008-12-19,11:13:20
39.974369,116.336952,0,725,39801.467650463,2008-12-19,11:13:25
39.974374,116.336904,0,719,39801.4677083333,2008-12-19,11:13:30
39.974398,116.336844,0,719,39801.4677662037,2008-12-19,11:13:35
39.974427,116.336789,0,718,39801.4678240741,2008-12-19,11:13:40
39.974434,116.336718,0,715,39801.4678819444,2008-12-19,11:13:45
39.97447,116.336673,0,707,39801.4679398148,2008-12-19,11:13:50
39.97459,116.336586,0,698,39801.4679976852,2008-12-19,11:13:55
39.974618,116.336547,0,696,39801.4680555556,2008-12-19,11:14:00
39.97469,116.336545,0,685,39801.4681134259,2008-12-19,11:14:05
39.974792,116.336517,0,663,39801.4681712963,2008-12-19,11:14:10
39.974852,116.336478,0,647,39801.4682291667,2008-12-19,11:14:15
39.974929,116.336443,0,606,39801.468287037,2008-12-19,11:14:20
39.975031,116.336351,0,582,39801.4683449074,2008-12-19,11:14:25
39.975245,116.336258,0,486,39801.4684027778,2008-12-19,11:14:30
39.975555,116.336188,0,382,39801.4684606481,2008-12-19,11:14:35
39.975801,116.336159,0,301,39801.4685185185,2008-12-19,11:14:40
39.975922,116.336179,0,272,39801.4685763889,2008-12-19,11:14:45
39.975967,116.336169,0,259,39801.4686342593,2008-12-19,11:14:50
39.976006,116.336148,0,246,39801.4686921296,2008-12-19,11:14:55
39.976029,116.336174,0,240,39801.46875,2008-12-19,11:15:00
39.976041,116.336184,0,235,39801.4688078704,2008-12-19,11:15:05
39.976054,116.336153,0,231,39801.4688657407,2008-12-19,11:15:10
39.976085,116.3361,0,223,39801.4689236111,2008-12-19,11:15:15
39.976106,116.33604,0,215,39801.4689814815,2008-12-19,11:15:20
39.976145,116.336014,0,207,39801.4690393518,2008-12-19,11:15:25
39.976183,116.335975,0,199,39801.4690972222,2008-12-19,11:15:30
39.97621,116.336035,0,195,39801.4691550926,2008-12-19,11:15:35
39.97626,116.336037,0,194,39801.469212963,2008-12-19,11:15:40
39.976266,116.33605,0,197,39801.4692708333,2008-12-19,11:15:45
39.976262,116.336007,0,194,39801.4693287037,2008-12-19,11:15:50
39.976293,116.335964,0,198,39801.4693865741,2008-12-19,11:15:55
39.976325,116.335945,0,199,39801.4694444444,2008-12-19,11:16:00
39.97635,116.335926,0,200,39801.4695023148,2008-12-19,11:16:05
39.976359,116.335859,0,197,39801.4695601852,2008-12-19,11:16:10
39.976366,116.335783,0,191,39801.4696180556,2008-12-19,11:16:15
39.976376,116.335745,0,191,39801.4696759259,2008-12-19,11:16:20
39.976382,116.335711,0,193,39801.4697337963,2008-12-19,11:16:25
39.976371,116.335701,0,190,39801.4697916667,2008-12-19,11:16:30
39.976371,116.335701,0,190,39801.4698263889,2008-12-19,11:16:33
39.97637,116.335701,0,188,39801.469849537,2008-12-19,11:16:35
39.976459,116.335801,0,181,39801.4699074074,2008-12-19,11:16:40
39.976533,116.335621,0,144,39801.4699652778,2008-12-19,11:16:45
39.976457,116.335533,0,143,39801.4700231481,2008-12-19,11:16:50
39.97658,116.335617,0,129,39801.4700810185,2008-12-19,11:16:55
39.97669,116.335573,0,134,39801.4701388889,2008-12-19,11:17:00
39.976663,116.335565,0,131,39801.4701967593,2008-12-19,11:17:05
39.976622,116.335597,0,125,39801.4702546296,2008-12-19,11:17:10
39.976439,116.335664,0,115,39801.4703125,2008-12-19,11:17:15
39.976285,116.335761,0,98,39801.4703703704,2008-12-19,11:17:20
39.976244,116.336,0,82,39801.4704282407,2008-12-19,11:17:25
39.976196,116.336291,0,67,39801.4704861111,2008-12-19,11:17:30
39.976114,116.33637,0,55,39801.4705439815,2008-12-19,11:17:35
39.97621,116.336274,0,51,39801.4706018518,2008-12-19,11:17:40
39.976228,116.336184,0,42,39801.4706597222,2008-12-19,11:17:45
39.976273,116.336225,0,29,39801.4707175926,2008-12-19,11:17:50
39.976354,116.336274,0,20,39801.470775463,2008-12-19,11:17:55
39.976396,116.336267,0,15,39801.4708333333,2008-12-19,11:18:00
39.976329,116.336286,0,12,39801.4708912037,2008-12-19,11:18:05
39.976189,116.336308,0,-1,39801.4709490741,2008-12-19,11:18:10
39.976159,116.336342,0,-6,39801.4710069444,2008-12-19,11:18:15
39.976255,116.336378,0,-7,39801.4710648148,2008-12-19,11:18:20
39.976424,116.336303,0,0,39801.4711226852,2008-12-19,11:18:25
39.976521,116.33631,0,8,39801.4711805556,2008-12-19,11:18:30
39.976602,116.336342,0,9,39801.4712384259,2008-12-19,11:18:35
39.976611,116.336392,0,3,39801.4712962963,2008-12-19,11:18:40
39.976665,116.33646,0,7,39801.4713541667,2008-12-19,11:18:45
39.977103,116.336649,0,79,39801.471412037,2008-12-19,11:18:50
39.976968,116.336727,0,83,39801.4714699074,2008-12-19,11:18:55
39.976888,116.336752,0,79,39801.4715277778,2008-12-19,11:19:00
39.976884,116.336788,0,71,39801.4715856481,2008-12-19,11:19:05
39.976834,116.336827,0,59,39801.4716435185,2008-12-19,11:19:10
39.97678,116.336892,0,46,39801.4717013889,2008-12-19,11:19:15
39.976749,116.336912,0,34,39801.4717592593,2008-12-19,11:19:20
39.976707,116.336996,0,28,39801.4718171296,2008-12-19,11:19:25
39.976786,116.337063,0,23,39801.471875,2008-12-19,11:19:30
39.976781,116.337074,0,17,39801.4719328704,2008-12-19,11:19:35
39.97686,116.337106,0,16,39801.4719907407,2008-12-19,11:19:40
39.976858,116.337176,0,7,39801.4720486111,2008-12-19,11:19:45
39.976935,116.337211,0,2,39801.4721064815,2008-12-19,11:19:50
39.976943,116.337229,0,-13,39801.4721643519,2008-12-19,11:19:55
39.976914,116.337299,0,-23,39801.4722222222,2008-12-19,11:20:00
39.976881,116.337364,0,-33,39801.4722800926,2008-12-19,11:20:05
39.97686,116.337431,0,-41,39801.472337963,2008-12-19,11:20:10
39.976837,116.337496,0,-48,39801.4723958333,2008-12-19,11:20:15
39.976848,116.33754,0,-53,39801.4724537037,2008-12-19,11:20:20
39.976893,116.337615,0,-57,39801.4725115741,2008-12-19,11:20:25
39.976922,116.337665,0,-59,39801.4725694444,2008-12-19,11:20:30
39.976881,116.337748,0,-71,39801.4726273148,2008-12-19,11:20:35
39.976803,116.337821,0,-75,39801.4726851852,2008-12-19,11:20:40
39.976727,116.337886,0,-81,39801.4727430556,2008-12-19,11:20:45
39.976677,116.337922,0,-83,39801.4728009259,2008-12-19,11:20:50
39.97669,116.338019,0,-87,39801.4728587963,2008-12-19,11:20:55
39.976702,116.338062,0,-89,39801.4729166667,2008-12-19,11:21:00
39.976735,116.33814,0,-91,39801.472974537,2008-12-19,11:21:05
39.976795,116.338194,0,-94,39801.4730324074,2008-12-19,11:21:10
39.976824,116.338271,0,-97,39801.4730902778,2008-12-19,11:21:15
39.976841,116.338291,0,-104,39801.4731481481,2008-12-19,11:21:20
39.976841,116.338291,0,-104,39801.4731828704,2008-12-19,11:21:23
39.976842,116.338298,0,-106,39801.4732060185,2008-12-19,11:21:25
39.976814,116.338324,0,-104,39801.4732638889,2008-12-19,11:21:30
39.976775,116.338419,0,-89,39801.4733217593,2008-12-19,11:21:35
39.976579,116.338561,0,-47,39801.4733796296,2008-12-19,11:21:40
39.976587,116.338643,0,-18,39801.4734375,2008-12-19,11:21:45
39.976692,116.338688,0,-10,39801.4734953704,2008-12-19,11:21:50
39.976779,116.338696,0,9,39801.4735532407,2008-12-19,11:21:55
39.976887,116.338722,0,31,39801.4736111111,2008-12-19,11:22:00
39.976972,116.338742,0,71,39801.4736689815,2008-12-19,11:22:05
39.977038,116.338773,0,113,39801.4737268519,2008-12-19,11:22:10
39.977057,116.338814,0,105,39801.4737847222,2008-12-19,11:22:15
39.977101,116.338835,0,118,39801.4738425926,2008-12-19,11:22:20
39.977086,116.338779,0,144,39801.473900463,2008-12-19,11:22:25
39.977083,116.33885,0,161,39801.4739583333,2008-12-19,11:22:30
39.976959,116.338922,0,191,39801.4740162037,2008-12-19,11:22:35
39.976882,116.33896,0,189,39801.4740740741,2008-12-19,11:22:40
39.976829,116.339009,0,183,39801.4741319444,2008-12-19,11:22:45
39.976849,116.339097,0,189,39801.4741898148,2008-12-19,11:22:50
39.976888,116.339182,0,191,39801.4742476852,2008-12-19,11:22:55
39.976922,116.339249,0,190,39801.4743055556,2008-12-19,11:23:00
39.97693,116.339319,0,186,39801.4743634259,2008-12-19,11:23:05
39.976854,116.339431,0,167,39801.4744212963,2008-12-19,11:23:10
39.976831,116.339514,0,150,39801.4744791667,2008-12-19,11:23:15
39.976846,116.339647,0,165,39801.474537037,2008-12-19,11:23:20
39.977027,116.339629,0,190,39801.4745949074,2008-12-19,11:23:25
39.977238,116.339573,0,225,39801.4746527778,2008-12-19,11:23:30
39.977427,116.339561,0,269,39801.4747106481,2008-12-19,11:23:35
39.977473,116.339517,0,278,39801.4747685185,2008-12-19,11:23:40
39.9774,116.339437,0,262,39801.4748263889,2008-12-19,11:23:45
39.977358,116.339364,0,258,39801.4748842593,2008-12-19,11:23:50
39.977362,116.339374,0,269,39801.4749421296,2008-12-19,11:23:55
39.977347,116.339424,0,291,39801.475,2008-12-19,11:24:00
39.977351,116.339511,0,289,39801.4750578704,2008-12-19,11:24:05
39.977341,116.339569,0,299,39801.4751157407,2008-12-19,11:24:10
39.97735,116.33964,0,306,39801.4751736111,2008-12-19,11:24:15
39.977412,116.339712,0,315,39801.4752314815,2008-12-19,11:24:20
39.977451,116.339717,0,325,39801.4752893519,2008-12-19,11:24:25
39.977459,116.339736,0,333,39801.4753472222,2008-12-19,11:24:30
39.977479,116.339741,0,340,39801.4754050926,2008-12-19,11:24:35
39.977504,116.339747,0,346,39801.475462963,2008-12-19,11:24:40
39.977532,116.339747,0,351,39801.4755208333,2008-12-19,11:24:45
39.977562,116.339747,0,356,39801.4755787037,2008-12-19,11:24:50
39.977592,116.339748,0,359,39801.4756365741,2008-12-19,11:24:55
39.977627,116.339745,0,360,39801.4756944444,2008-12-19,11:25:00
39.977698,116.339685,0,330,39801.4757523148,2008-12-19,11:25:05
39.977795,116.339618,0,307,39801.4758101852,2008-12-19,11:25:10
39.977869,116.339586,0,295,39801.4758680556,2008-12-19,11:25:15
39.977918,116.339488,0,266,39801.4759259259,2008-12-19,11:25:20
39.977925,116.339469,0,243,39801.4759837963,2008-12-19,11:25:25
39.977954,116.339417,0,223,39801.4760416667,2008-12-19,11:25:30
39.977968,116.339336,0,212,39801.476099537,2008-12-19,11:25:35
39.977997,116.339222,0,202,39801.4761574074,2008-12-19,11:25:40
39.977987,116.339132,0,195,39801.4762152778,2008-12-19,11:25:45
39.977939,116.339068,0,182,39801.4762731481,2008-12-19,11:25:50
39.977919,116.339001,0,175,39801.4763310185,2008-12-19,11:25:55
39.977925,116.338989,0,171,39801.4763888889,2008-12-19,11:26:00
39.977967,116.338945,0,166,39801.4764467593,2008-12-19,11:26:05
39.977992,116.338926,0,163,39801.4765046296,2008-12-19,11:26:10
39.978089,116.338886,0,156,39801.4765625,2008-12-19,11:26:15
39.978137,116.338864,0,154,39801.4766203704,2008-12-19,11:26:20
39.978171,116.338834,0,152,39801.4766782407,2008-12-19,11:26:25
39.978217,116.338806,0,148,39801.4767361111,2008-12-19,11:26:30
39.978224,116.338795,0,147,39801.4767939815,2008-12-19,11:26:35
39.978291,116.338796,0,146,39801.4768518518,2008-12-19,11:26:40
39.97834,116.33879,0,147,39801.4769097222,2008-12-19,11:26:45
39.978367,116.338794,0,147,39801.4769675926,2008-12-19,11:26:50
39.978447,116.338768,0,150,39801.477025463,2008-12-19,11:26:55
39.978517,116.338759,0,155,39801.4770833333,2008-12-19,11:27:00
39.978601,116.33874,0,161,39801.4771412037,2008-12-19,11:27:05
39.978673,116.33871,0,165,39801.4771990741,2008-12-19,11:27:10
39.978687,116.338649,0,170,39801.4772569444,2008-12-19,11:27:15
39.978707,116.338608,0,176,39801.4773148148,2008-12-19,11:27:20
39.978783,116.33855,0,180,39801.4773726852,2008-12-19,11:27:25
39.978814,116.338503,0,183,39801.4774305556,2008-12-19,11:27:30
39.97882,116.338518,0,179,39801.4774884259,2008-12-19,11:27:35
39.978831,116.33848,0,170,39801.4775462963,2008-12-19,11:27:40
39.978823,116.338405,0,164,39801.4776041667,2008-12-19,11:27:45
39.97883,116.33836,0,158,39801.477662037,2008-12-19,11:27:50
39.978851,116.338308,0,157,39801.4777199074,2008-12-19,11:27:55
39.978877,116.33828,0,157,39801.4777777778,2008-12-19,11:28:00
39.978858,116.338188,0,162,39801.4778356481,2008-12-19,11:28:05
39.978893,116.338161,0,166,39801.4778935185,2008-12-19,11:28:10
39.978971,116.338172,0,169,39801.4779513889,2008-12-19,11:28:15
39.979009,116.338166,0,172,39801.4780092593,2008-12-19,11:28:20
39.979009,116.338166,0,172,39801.4780439815,2008-12-19,11:28:23
39.979015,116.338167,0,173,39801.4780671296,2008-12-19,11:28:25
39.979074,116.338151,0,173,39801.478125,2008-12-19,11:28:30
39.979103,116.338154,0,174,39801.4781828704,2008-12-19,11:28:35
39.979152,116.338143,0,175,39801.4782407407,2008-12-19,11:28:40
39.979209,116.338137,0,177,39801.4782986111,2008-12-19,11:28:45
39.979312,116.338163,0,179,39801.4783564815,2008-12-19,11:28:50
39.979376,116.338137,0,181,39801.4784143518,2008-12-19,11:28:55
39.979431,116.338114,0,184,39801.4784722222,2008-12-19,11:29:00
39.979487,116.338091,0,187,39801.4785300926,2008-12-19,11:29:05
39.97953,116.338082,0,191,39801.478587963,2008-12-19,11:29:10
39.979546,116.338087,0,194,39801.4786458333,2008-12-19,11:29:15
39.979667,116.338116,0,197,39801.4787037037,2008-12-19,11:29:20
39.979708,116.338116,0,200,39801.4787615741,2008-12-19,11:29:25
39.979802,116.338062,0,205,39801.4788194444,2008-12-19,11:29:30
39.979854,116.338046,0,212,39801.4788773148,2008-12-19,11:29:35
39.979889,116.33802,0,216,39801.4789351852,2008-12-19,11:29:40
39.9799,116.338005,0,215,39801.4789930556,2008-12-19,11:29:45
39.979892,116.338027,0,218,39801.4790509259,2008-12-19,11:29:50
39.979927,116.338032,0,222,39801.4791087963,2008-12-19,11:29:55
39.979915,116.338025,0,227,39801.4791666667,2008-12-19,11:30:00
39.979964,116.338066,0,231,39801.479224537,2008-12-19,11:30:05
39.980017,116.338151,0,228,39801.4792824074,2008-12-19,11:30:10
39.980036,116.338181,0,230,39801.4793402778,2008-12-19,11:30:15
39.980086,116.338153,0,229,39801.4793981481,2008-12-19,11:30:20
39.980142,116.338126,0,233,39801.4794560185,2008-12-19,11:30:25
39.98018,116.338091,0,227,39801.4795138889,2008-12-19,11:30:30
39.980238,116.338099,0,228,39801.4795717593,2008-12-19,11:30:35
39.980286,116.338143,0,238,39801.4796296296,2008-12-19,11:30:40
39.980438,116.338187,0,254,39801.4796875,2008-12-19,11:30:45
39.980576,116.338219,0,272,39801.4797453704,2008-12-19,11:30:50
39.980732,116.338163,0,294,39801.4798032407,2008-12-19,11:30:55
39.980714,116.338138,0,296,39801.4798611111,2008-12-19,11:31:00
39.980714,116.338138,0,296,39801.4798958333,2008-12-19,11:31:03
39.980718,116.338137,0,301,39801.4799189815,2008-12-19,11:31:05
39.980707,116.33817,0,311,39801.4799768519,2008-12-19,11:31:10
39.980715,116.338197,0,309,39801.4800347222,2008-12-19,11:31:15
39.980745,116.338228,0,305,39801.4800925926,2008-12-19,11:31:20
39.980799,116.338256,0,291,39801.480150463,2008-12-19,11:31:25
39.980833,116.338285,0,284,39801.4802083333,2008-12-19,11:31:30
39.980867,116.33829,0,287,39801.4802662037,2008-12-19,11:31:35
39.980864,116.338329,0,292,39801.4803240741,2008-12-19,11:31:40
39.980864,116.338329,0,292,39801.4803587963,2008-12-19,11:31:43
39.980863,116.33833,0,294,39801.4803819444,2008-12-19,11:31:45
39.980805,116.338385,0,282,39801.4804398148,2008-12-19,11:31:50
39.980824,116.338379,0,275,39801.4804976852,2008-12-19,11:31:55
39.980821,116.338397,0,269,39801.4805555556,2008-12-19,11:32:00
39.980821,116.338397,0,269,39801.4805902778,2008-12-19,11:32:03
39.980819,116.338394,0,268,39801.4806134259,2008-12-19,11:32:05
39.980833,116.338429,0,262,39801.4806712963,2008-12-19,11:32:10
39.980838,116.338407,0,256,39801.4807291667,2008-12-19,11:32:15
39.980858,116.338423,0,247,39801.480787037,2008-12-19,11:32:20
39.98087,116.338436,0,235,39801.4808449074,2008-12-19,11:32:25
39.980886,116.338442,0,233,39801.4809027778,2008-12-19,11:32:30
39.980903,116.338447,0,217,39801.4809606481,2008-12-19,11:32:35
39.980903,116.338447,0,217,39801.4809953704,2008-12-19,11:32:38
39.980905,116.338451,0,214,39801.4810185185,2008-12-19,11:32:40
39.980889,116.338464,0,202,39801.4810763889,2008-12-19,11:32:45
39.980854,116.338486,0,198,39801.4811342593,2008-12-19,11:32:50
39.980816,116.338465,0,224,39801.4811921296,2008-12-19,11:32:55
39.980754,116.338463,0,228,39801.48125,2008-12-19,11:33:00
39.980681,116.338418,0,243,39801.4813078704,2008-12-19,11:33:05
39.980719,116.33844,0,245,39801.4813657407,2008-12-19,11:33:10
39.980704,116.338439,0,255,39801.4814236111,2008-12-19,11:33:15
39.980691,116.338573,0,260,39801.4814814815,2008-12-19,11:33:20
39.980644,116.338508,0,258,39801.4815393519,2008-12-19,11:33:25
39.980619,116.338524,0,259,39801.4815972222,2008-12-19,11:33:30
39.980619,116.338524,0,259,39801.4816319444,2008-12-19,11:33:33
39.980621,116.338519,0,260,39801.4816550926,2008-12-19,11:33:35
39.980562,116.338529,0,265,39801.481712963,2008-12-19,11:33:40
39.98058,116.338563,0,269,39801.4817708333,2008-12-19,11:33:45
39.980582,116.338576,0,269,39801.4818287037,2008-12-19,11:33:50
39.980582,116.338576,0,269,39801.4818634259,2008-12-19,11:33:53
39.980589,116.338578,0,269,39801.4818865741,2008-12-19,11:33:55
39.980596,116.338495,0,268,39801.4819444444,2008-12-19,11:34:00
39.980594,116.338412,0,270,39801.4820023148,2008-12-19,11:34:05
39.980606,116.338414,0,273,39801.4820601852,2008-12-19,11:34:10
39.980602,116.338361,0,277,39801.4821180556,2008-12-19,11:34:15
39.980574,116.338302,0,284,39801.4821759259,2008-12-19,11:34:20
39.980569,116.338217,0,287,39801.4822337963,2008-12-19,11:34:25
39.98058,116.338092,0,290,39801.4822916667,2008-12-19,11:34:30
39.980604,116.337989,0,292,39801.482349537,2008-12-19,11:34:35
39.980647,116.337935,0,302,39801.4824074074,2008-12-19,11:34:40
39.980698,116.337891,0,312,39801.4824652778,2008-12-19,11:34:45
39.980698,116.337891,0,312,39801.4825,2008-12-19,11:34:48
39.980703,116.337899,0,312,39801.4825231481,2008-12-19,11:34:50
39.980709,116.337917,0,312,39801.4825810185,2008-12-19,11:34:55
39.980722,116.337955,0,313,39801.4826388889,2008-12-19,11:35:00
39.980756,116.338057,0,313,39801.4826967593,2008-12-19,11:35:05
39.980766,116.338158,0,313,39801.4827546296,2008-12-19,11:35:10
39.980767,116.338225,0,314,39801.4828125,2008-12-19,11:35:15
39.981081,116.338451,0,310,39801.4887152778,2008-12-19,11:43:45
39.980888,116.338595,0,270,39801.4887731481,2008-12-19,11:43:50
39.980431,116.338838,0,209,39801.4888310185,2008-12-19,11:43:55
39.980394,116.338821,0,201,39801.4888888889,2008-12-19,11:44:00
39.980287,116.339025,0,209,39801.4889467593,2008-12-19,11:44:05
39.980274,116.339158,0,211,39801.4890046296,2008-12-19,11:44:10
39.98028,116.33926,0,224,39801.4890625,2008-12-19,11:44:15
39.980309,116.339323,0,240,39801.4891203704,2008-12-19,11:44:20
39.980345,116.339302,0,244,39801.4891782407,2008-12-19,11:44:25
39.980371,116.339244,0,256,39801.4892361111,2008-12-19,11:44:30
39.980391,116.339259,0,263,39801.4892939815,2008-12-19,11:44:35
39.980357,116.339291,0,271,39801.4893518519,2008-12-19,11:44:40
39.980362,116.339305,0,269,39801.4894097222,2008-12-19,11:44:45
39.980366,116.339296,0,265,39801.4894675926,2008-12-19,11:44:50
39.980366,116.339291,0,265,39801.489525463,2008-12-19,11:44:55
39.980367,116.339294,0,264,39801.4895833333,2008-12-19,11:45:00
39.980367,116.339294,0,264,39801.4896180556,2008-12-19,11:45:03
39.980367,116.3393,0,265,39801.4896412037,2008-12-19,11:45:05
39.980369,116.339311,0,264,39801.4896990741,2008-12-19,11:45:10
39.980362,116.339311,0,263,39801.4897569444,2008-12-19,11:45:15
39.980362,116.339311,0,263,39801.4897916667,2008-12-19,11:45:18
39.980361,116.33931,0,264,39801.4898148148,2008-12-19,11:45:20
39.98039,116.339285,0,266,39801.4898726852,2008-12-19,11:45:25
39.980388,116.339306,0,266,39801.4899305556,2008-12-19,11:45:30
39.980376,116.339348,0,266,39801.4899884259,2008-12-19,11:45:35
39.980376,116.339348,0,266,39801.4900231481,2008-12-19,11:45:38
39.980376,116.339354,0,265,39801.4900462963,2008-12-19,11:45:40
39.980439,116.339383,0,259,39801.4901041667,2008-12-19,11:45:45
39.980449,116.339429,0,254,39801.490162037,2008-12-19,11:45:50
39.980449,116.33953,0,249,39801.4902199074,2008-12-19,11:45:55
39.980501,116.339634,0,249,39801.4902777778,2008-12-19,11:46:00
39.980535,116.339772,0,261,39801.4903356481,2008-12-19,11:46:05
39.980561,116.339908,0,271,39801.4903935185,2008-12-19,11:46:10
39.980561,116.339974,0,284,39801.4904513889,2008-12-19,11:46:15
39.98064,116.340006,0,290,39801.4905092593,2008-12-19,11:46:20
39.980654,116.34005,0,304,39801.4905671296,2008-12-19,11:46:25
39.980654,116.34005,0,304,39801.4906018519,2008-12-19,11:46:28
39.980656,116.340057,0,305,39801.490625,2008-12-19,11:46:30
39.980841,116.340102,0,306,39801.4906828704,2008-12-19,11:46:35
39.980917,116.340122,0,308,39801.4907407407,2008-12-19,11:46:40
39.980917,116.340122,0,308,39801.490775463,2008-12-19,11:46:43
39.980913,116.340124,0,307,39801.4907986111,2008-12-19,11:46:45
39.980915,116.340111,0,306,39801.4908564815,2008-12-19,11:46:50
39.980915,116.340125,0,306,39801.4909143519,2008-12-19,11:46:55
39.98091,116.340161,0,307,39801.4909722222,2008-12-19,11:47:00
39.980899,116.340233,0,306,39801.4910300926,2008-12-19,11:47:05
39.980874,116.340302,0,301,39801.491087963,2008-12-19,11:47:10
39.980855,116.340364,0,297,39801.4911458333,2008-12-19,11:47:15
39.980841,116.340476,0,298,39801.4912037037,2008-12-19,11:47:20
39.980796,116.340581,0,298,39801.4912615741,2008-12-19,11:47:25
39.980786,116.340661,0,295,39801.4913194444,2008-12-19,11:47:30
39.980742,116.340782,0,290,39801.4913773148,2008-12-19,11:47:35
39.980745,116.340866,0,287,39801.4914351852,2008-12-19,11:47:40
39.980776,116.340948,0,280,39801.4914930556,2008-12-19,11:47:45
39.980848,116.341079,0,270,39801.4915509259,2008-12-19,11:47:50
39.980918,116.341118,0,261,39801.4916087963,2008-12-19,11:47:55
39.981029,116.341179,0,256,39801.4916666667,2008-12-19,11:48:00
39.981067,116.341185,0,252,39801.491724537,2008-12-19,11:48:05
39.981154,116.341191,0,251,39801.4917824074,2008-12-19,11:48:10
39.981166,116.3412,0,250,39801.4918402778,2008-12-19,11:48:15
39.981146,116.341262,0,240,39801.4918981481,2008-12-19,11:48:20
39.98116,116.341327,0,228,39801.4919560185,2008-12-19,11:48:25
39.98117,116.341337,0,226,39801.4920138889,2008-12-19,11:48:30
39.981185,116.341396,0,222,39801.4920717593,2008-12-19,11:48:35
39.981238,116.341466,0,216,39801.4921296296,2008-12-19,11:48:40
39.981343,116.341544,0,208,39801.4921875,2008-12-19,11:48:45
39.981408,116.341629,0,196,39801.4922453704,2008-12-19,11:48:50
39.981473,116.341704,0,190,39801.4923032407,2008-12-19,11:48:55
39.981547,116.341743,0,185,39801.4923611111,2008-12-19,11:49:00
39.981595,116.341772,0,183,39801.4924189815,2008-12-19,11:49:05
39.981607,116.341792,0,184,39801.4924768518,2008-12-19,11:49:10
39.981667,116.341806,0,186,39801.4925347222,2008-12-19,11:49:15
39.981684,116.341825,0,182,39801.4925925926,2008-12-19,11:49:20
39.981649,116.3419,0,174,39801.492650463,2008-12-19,11:49:25
39.98165,116.341983,0,167,39801.4927083333,2008-12-19,11:49:30
39.981655,116.342063,0,162,39801.4927662037,2008-12-19,11:49:35
39.981659,116.342169,0,158,39801.4928240741,2008-12-19,11:49:40
39.981654,116.342251,0,156,39801.4928819444,2008-12-19,11:49:45
39.981648,116.342316,0,146,39801.4929398148,2008-12-19,11:49:50
39.981671,116.342376,0,143,39801.4929976852,2008-12-19,11:49:55
39.981708,116.342456,0,139,39801.4930555556,2008-12-19,11:50:00
39.9817,116.342558,0,138,39801.4931134259,2008-12-19,11:50:05
39.98168,116.342661,0,135,39801.4931712963,2008-12-19,11:50:10
39.981714,116.342728,0,130,39801.4932291667,2008-12-19,11:50:15
39.981713,116.342786,0,126,39801.493287037,2008-12-19,11:50:20
39.981704,116.342856,0,124,39801.4933449074,2008-12-19,11:50:25
39.98167,116.342942,0,122,39801.4934027778,2008-12-19,11:50:30
39.981675,116.342988,0,119,39801.4934606481,2008-12-19,11:50:35
39.981652,116.343064,0,115,39801.4935185185,2008-12-19,11:50:40
39.98171,116.343152,0,117,39801.4935763889,2008-12-19,11:50:45
39.981708,116.343204,0,119,39801.4936342593,2008-12-19,11:50:50
39.981708,116.343204,0,119,39801.4936689815,2008-12-19,11:50:53
39.981707,116.343205,0,118,39801.4936921296,2008-12-19,11:50:55
39.9817,116.343263,0,118,39801.49375,2008-12-19,11:51:00
39.981686,116.343389,0,118,39801.4938078704,2008-12-19,11:51:05
39.98168,116.343447,0,118,39801.4938657407,2008-12-19,11:51:10
39.981651,116.343539,0,115,39801.4939236111,2008-12-19,11:51:15
39.981585,116.343704,0,116,39801.4939814815,2008-12-19,11:51:20
39.981597,116.343814,0,120,39801.4940393518,2008-12-19,11:51:25
39.981581,116.343904,0,122,39801.4940972222,2008-12-19,11:51:30
39.981559,116.343996,0,123,39801.4941550926,2008-12-19,11:51:35
39.981516,116.344104,0,128,39801.494212963,2008-12-19,11:51:40
39.981509,116.344189,0,130,39801.4942708333,2008-12-19,11:51:45
39.9815,116.344235,0,131,39801.4943287037,2008-12-19,11:51:50
39.981509,116.344303,0,131,39801.4943865741,2008-12-19,11:51:55
39.981504,116.344397,0,129,39801.4944444444,2008-12-19,11:52:00
39.98154,116.344497,0,130,39801.4945023148,2008-12-19,11:52:05
39.981479,116.344637,0,136,39801.4945601852,2008-12-19,11:52:10
39.981482,116.344679,0,138,39801.4946180556,2008-12-19,11:52:15
39.981496,116.344747,0,132,39801.4946759259,2008-12-19,11:52:20
39.981449,116.344857,0,133,39801.4947337963,2008-12-19,11:52:25
39.981409,116.344937,0,128,39801.4947916667,2008-12-19,11:52:30
39.981297,116.345028,0,125,39801.494849537,2008-12-19,11:52:35
39.981255,116.345149,0,125,39801.4949074074,2008-12-19,11:52:40
39.981238,116.345258,0,125,39801.4949652778,2008-12-19,11:52:45
39.981247,116.345344,0,123,39801.4950231481,2008-12-19,11:52:50
39.981214,116.345429,0,126,39801.4950810185,2008-12-19,11:52:55
39.981335,116.345456,0,126,39801.4951388889,2008-12-19,11:53:00
39.981349,116.345448,0,124,39801.4951967593,2008-12-19,11:53:05
39.981291,116.345456,0,129,39801.4952546296,2008-12-19,11:53:10
39.981234,116.345487,0,126,39801.4953125,2008-12-19,11:53:15
39.981264,116.345541,0,125,39801.4953703704,2008-12-19,11:53:20
39.981264,116.345604,0,127,39801.4954282407,2008-12-19,11:53:25
39.981163,116.345671,0,128,39801.4954861111,2008-12-19,11:53:30
39.981127,116.345687,0,129,39801.4955439815,2008-12-19,11:53:35
39.98105,116.345717,0,126,39801.4956018519,2008-12-19,11:53:40
39.980989,116.345855,0,122,39801.4956597222,2008-12-19,11:53:45
39.980915,116.345897,0,121,39801.4957175926,2008-12-19,11:53:50
39.980877,116.345902,0,123,39801.495775463,2008-12-19,11:53:55
39.980826,116.345934,0,125,39801.4958333333,2008-12-19,11:54:00
39.980753,116.345972,0,129,39801.4958912037,2008-12-19,11:54:05
39.980695,116.346031,0,131,39801.4959490741,2008-12-19,11:54:10
39.98069,116.346027,0,131,39801.4960069444,2008-12-19,11:54:15
39.98069,116.346027,0,132,39801.4960648148,2008-12-19,11:54:20
39.98069,116.346027,0,132,39801.496099537,2008-12-19,11:54:23
39.98069,116.346032,0,132,39801.4961226852,2008-12-19,11:54:25
39.97924,116.343354,0,491,39801.7053125,2008-12-19,16:55:39
39.979118,116.343384,0,491,39801.7053703704,2008-12-19,16:55:44
39.979113,116.343269,0,494,39801.7054282407,2008-12-19,16:55:49
39.979132,116.34318,0,503,39801.7054861111,2008-12-19,16:55:54
39.979045,116.342986,0,506,39801.7055439815,2008-12-19,16:55:59
39.979059,116.343006,0,509,39801.7056018518,2008-12-19,16:56:04
39.978909,116.342976,0,513,39801.7056597222,2008-12-19,16:56:09
39.978778,116.342941,0,526,39801.7057175926,2008-12-19,16:56:14
39.978649,116.342938,0,538,39801.705775463,2008-12-19,16:56:19
39.978472,116.342926,0,552,39801.7058333333,2008-12-19,16:56:24
39.978297,116.34297,0,566,39801.7058912037,2008-12-19,16:56:29
39.97835,116.342871,0,580,39801.7059490741,2008-12-19,16:56:34
39.978222,116.342862,0,592,39801.7060069444,2008-12-19,16:56:39
39.97812,116.342856,0,605,39801.7060648148,2008-12-19,16:56:44
39.978033,116.342854,0,618,39801.7061226852,2008-12-19,16:56:49
39.977952,116.342865,0,631,39801.7061805556,2008-12-19,16:56:54
39.977876,116.342715,0,643,39801.7062384259,2008-12-19,16:56:59
39.977773,116.34282,0,660,39801.7062962963,2008-12-19,16:57:04
39.97767,116.342858,0,673,39801.7063541667,2008-12-19,16:57:09
39.977583,116.342904,0,688,39801.706412037,2008-12-19,16:57:14
39.977471,116.342892,0,703,39801.7064699074,2008-12-19,16:57:19
39.977401,116.342753,0,716,39801.7065277778,2008-12-19,16:57:24
39.977313,116.342735,0,728,39801.7065856481,2008-12-19,16:57:29
39.977234,116.342782,0,739,39801.7066435185,2008-12-19,16:57:34
39.977148,116.342796,0,751,39801.7067013889,2008-12-19,16:57:39
39.977081,116.342973,0,762,39801.7067592593,2008-12-19,16:57:44
39.976981,116.342971,0,773,39801.7068171296,2008-12-19,16:57:49
39.976857,116.342939,0,784,39801.706875,2008-12-19,16:57:54
39.976776,116.343039,0,792,39801.7069328704,2008-12-19,16:57:59
39.976726,116.342991,0,802,39801.7069907407,2008-12-19,16:58:04
39.97662,116.34299,0,810,39801.7070486111,2008-12-19,16:58:09
39.976554,116.342974,0,818,39801.7071064815,2008-12-19,16:58:14
39.9765,116.342878,0,826,39801.7071643519,2008-12-19,16:58:19
39.976471,116.342802,0,833,39801.7072222222,2008-12-19,16:58:24
39.97643,116.342713,0,839,39801.7072800926,2008-12-19,16:58:29
39.976419,116.342604,0,843,39801.707337963,2008-12-19,16:58:34
39.976416,116.34249,0,848,39801.7073958333,2008-12-19,16:58:39
39.976388,116.342396,0,851,39801.7074537037,2008-12-19,16:58:44
39.976369,116.342334,0,855,39801.7075115741,2008-12-19,16:58:49
39.976362,116.342172,0,859,39801.7075694444,2008-12-19,16:58:54
39.976332,116.342086,0,862,39801.7076273148,2008-12-19,16:58:59
39.976313,116.34201,0,864,39801.7076851852,2008-12-19,16:59:04
39.976307,116.341933,0,866,39801.7077430556,2008-12-19,16:59:09
39.976245,116.341853,0,867,39801.7078009259,2008-12-19,16:59:14
39.976169,116.341737,0,867,39801.7078587963,2008-12-19,16:59:19
39.976144,116.341714,0,867,39801.7079166667,2008-12-19,16:59:24
39.976139,116.341651,0,867,39801.707974537,2008-12-19,16:59:29
39.976134,116.341567,0,867,39801.7080324074,2008-12-19,16:59:34
39.97612,116.34156,0,867,39801.7080902778,2008-12-19,16:59:39
39.976074,116.341377,0,866,39801.7081481481,2008-12-19,16:59:44
39.976038,116.341248,0,865,39801.7082060185,2008-12-19,16:59:49
39.976031,116.341226,0,865,39801.7082638889,2008-12-19,16:59:54
39.975969,116.341198,0,864,39801.7083217593,2008-12-19,16:59:59
39.975918,116.341194,0,863,39801.7083796296,2008-12-19,17:00:04
39.976611,116.341295,0,90,39801.7208796296,2008-12-19,17:18:04
39.976834,116.340806,0,77,39801.7209375,2008-12-19,17:18:09
39.976915,116.340528,0,70,39801.7209953704,2008-12-19,17:18:14
39.976937,116.340444,0,63,39801.7210532407,2008-12-19,17:18:19
39.976943,116.340485,0,57,39801.7211111111,2008-12-19,17:18:24
39.976832,116.34059,0,52,39801.7211689815,2008-12-19,17:18:29
39.976242,116.34046,0,77,39801.7215740741,2008-12-19,17:19:04
39.976681,116.340051,0,79,39801.7216319444,2008-12-19,17:19:09
39.976934,116.339683,0,77,39801.7216898148,2008-12-19,17:19:14
39.977128,116.339364,0,78,39801.7217476852,2008-12-19,17:19:19
39.976832,116.339026,0,88,39801.7223263889,2008-12-19,17:20:09
39.977045,116.339225,0,93,39801.7223842593,2008-12-19,17:20:14
39.976944,116.339762,0,96,39801.7224421296,2008-12-19,17:20:19
39.976954,116.340168,0,102,39801.7225,2008-12-19,17:20:24
39.977043,116.340368,0,111,39801.7225578704,2008-12-19,17:20:29
39.977179,116.340411,0,141,39801.7226157407,2008-12-19,17:20:34
39.977668,116.339577,0,272,39801.7254513889,2008-12-19,17:24:39
39.977627,116.339409,0,264,39801.7255092593,2008-12-19,17:24:44
39.977597,116.339307,0,258,39801.7255671296,2008-12-19,17:24:49
39.97753,116.339227,0,250,39801.725625,2008-12-19,17:24:54
39.977437,116.33921,0,242,39801.7256828704,2008-12-19,17:24:59
39.97729,116.339184,0,234,39801.7257407407,2008-12-19,17:25:04
39.97705,116.339102,0,230,39801.7257986111,2008-12-19,17:25:09
39.977048,116.338994,0,223,39801.7258564815,2008-12-19,17:25:14
39.976982,116.338881,0,212,39801.7259143519,2008-12-19,17:25:19
39.977242,116.338786,0,218,39801.7259722222,2008-12-19,17:25:24
39.977332,116.33874,0,205,39801.7260300926,2008-12-19,17:25:29
39.977393,116.33871,0,202,39801.726087963,2008-12-19,17:25:34
39.977432,116.338675,0,189,39801.7261458333,2008-12-19,17:25:39
39.977276,116.338576,0,185,39801.7262037037,2008-12-19,17:25:44
39.977089,116.338579,0,177,39801.7262615741,2008-12-19,17:25:49
39.976967,116.338539,0,166,39801.7263194444,2008-12-19,17:25:54
39.976854,116.338494,0,147,39801.7263773148,2008-12-19,17:25:59
39.977558,116.338105,0,151,39801.7264351852,2008-12-19,17:26:04
39.977838,116.337931,0,161,39801.7264930556,2008-12-19,17:26:09
39.977953,116.337907,0,162,39801.7265509259,2008-12-19,17:26:14
39.97792,116.338004,0,156,39801.7266087963,2008-12-19,17:26:19
39.977744,116.338217,0,151,39801.7266666667,2008-12-19,17:26:24
39.977724,116.338217,0,141,39801.726724537,2008-12-19,17:26:29
39.977753,116.338224,0,131,39801.7267824074,2008-12-19,17:26:34
39.977738,116.338214,0,127,39801.7268402778,2008-12-19,17:26:39
39.977886,116.338104,0,121,39801.7268981481,2008-12-19,17:26:44
39.977947,116.337978,0,111,39801.7269560185,2008-12-19,17:26:49
39.977802,116.337936,0,104,39801.7270138889,2008-12-19,17:26:54
39.977663,116.338046,0,89,39801.7270717593,2008-12-19,17:26:59
39.977567,116.338142,0,73,39801.7271296296,2008-12-19,17:27:04
39.977562,116.338186,0,66,39801.7271875,2008-12-19,17:27:09
39.977536,116.338274,0,59,39801.7272453704,2008-12-19,17:27:14
39.977588,116.338365,0,59,39801.7273032407,2008-12-19,17:27:19
39.977376,116.338407,0,66,39801.7273611111,2008-12-19,17:27:24
39.977275,116.338433,0,72,39801.7274189815,2008-12-19,17:27:29
39.97713,116.338408,0,79,39801.7274768518,2008-12-19,17:27:34
39.977098,116.338339,0,87,39801.7275347222,2008-12-19,17:27:39
39.977854,116.338129,0,106,39801.7275925926,2008-12-19,17:27:44
39.978106,116.337972,0,107,39801.727650463,2008-12-19,17:27:49
39.978163,116.337838,0,105,39801.7277083333,2008-12-19,17:27:54
39.978166,116.337783,0,118,39801.7277662037,2008-12-19,17:27:59
39.977999,116.337955,0,133,39801.7278240741,2008-12-19,17:28:04
39.977842,116.33818,0,145,39801.7278819444,2008-12-19,17:28:09
39.97784,116.338297,0,159,39801.7279398148,2008-12-19,17:28:14
39.977807,116.338289,0,148,39801.7279976852,2008-12-19,17:28:19
39.977782,116.338279,0,140,39801.7280555556,2008-12-19,17:28:24
39.977828,116.338248,0,129,39801.7281134259,2008-12-19,17:28:29
39.97801,116.338214,0,120,39801.7281712963,2008-12-19,17:28:34
39.978076,116.338144,0,123,39801.7282291667,2008-12-19,17:28:39
39.977898,116.338251,0,142,39801.728287037,2008-12-19,17:28:44
39.977629,116.338332,0,166,39801.7283449074,2008-12-19,17:28:49
39.977607,116.338356,0,189,39801.7284027778,2008-12-19,17:28:54
39.97766,116.338263,0,221,39801.7284606481,2008-12-19,17:28:59
39.977935,116.338247,0,277,39801.7285185185,2008-12-19,17:29:04
39.978054,116.338509,0,313,39801.7285763889,2008-12-19,17:29:09
39.978018,116.33863,0,351,39801.7286342593,2008-12-19,17:29:14
39.977997,116.338739,0,386,39801.7286921296,2008-12-19,17:29:19
39.977988,116.338821,0,432,39801.72875,2008-12-19,17:29:24
39.977977,116.3388,0,449,39801.7288078704,2008-12-19,17:29:29
39.97801,116.338743,0,466,39801.7288657407,2008-12-19,17:29:34
39.978071,116.338736,0,487,39801.7289236111,2008-12-19,17:29:39
39.978137,116.338738,0,505,39801.7289814815,2008-12-19,17:29:44
39.97819,116.338756,0,513,39801.7290393518,2008-12-19,17:29:49
39.978243,116.33877,0,521,39801.7290972222,2008-12-19,17:29:54
39.978238,116.338871,0,533,39801.7291550926,2008-12-19,17:29:59
39.978099,116.33912,0,545,39801.729212963,2008-12-19,17:30:04
39.978035,116.339231,0,546,39801.7292708333,2008-12-19,17:30:09
39.977954,116.339285,0,554,39801.7293287037,2008-12-19,17:30:14
39.977871,116.339379,0,562,39801.7293865741,2008-12-19,17:30:19
39.977845,116.339404,0,570,39801.7294444444,2008-12-19,17:30:24
39.97782,116.339458,0,588,39801.7295023148,2008-12-19,17:30:29
39.977811,116.339491,0,600,39801.7295601852,2008-12-19,17:30:34
39.977865,116.339483,0,588,39801.7296180556,2008-12-19,17:30:39
39.977928,116.339507,0,577,39801.7296759259,2008-12-19,17:30:44
39.978056,116.339544,0,568,39801.7297337963,2008-12-19,17:30:49
39.978094,116.339553,0,565,39801.7297916667,2008-12-19,17:30:54
39.978208,116.339462,0,557,39801.729849537,2008-12-19,17:30:59
39.978394,116.339322,0,552,39801.7299074074,2008-12-19,17:31:04
39.978585,116.339172,0,576,39801.7299652778,2008-12-19,17:31:09
39.978516,116.339029,0,627,39801.7300231481,2008-12-19,17:31:14
39.978518,116.338834,0,637,39801.7300810185,2008-12-19,17:31:19
39.978534,116.33874,0,641,39801.7301388889,2008-12-19,17:31:24
39.978541,116.338649,0,625,39801.7301967593,2008-12-19,17:31:29
39.978421,116.338775,0,606,39801.7302546296,2008-12-19,17:31:34
39.978327,116.338865,0,583,39801.7303125,2008-12-19,17:31:39
39.978182,116.339059,0,575,39801.7303703704,2008-12-19,17:31:44
39.978104,116.339115,0,552,39801.7304282407,2008-12-19,17:31:49
39.978088,116.339,0,528,39801.7304861111,2008-12-19,17:31:54
39.978127,116.338778,0,495,39801.7305439815,2008-12-19,17:31:59
39.978191,116.338742,0,481,39801.7306018519,2008-12-19,17:32:04
39.978267,116.338657,0,449,39801.7306597222,2008-12-19,17:32:09
39.978343,116.338547,0,432,39801.7307175926,2008-12-19,17:32:14
39.978353,116.338462,0,424,39801.730775463,2008-12-19,17:32:19
39.978306,116.338453,0,426,39801.7308333333,2008-12-19,17:32:24
39.978283,116.338422,0,426,39801.7308912037,2008-12-19,17:32:29
39.978309,116.338381,0,425,39801.7309490741,2008-12-19,17:32:34
39.978256,116.338352,0,415,39801.7310069444,2008-12-19,17:32:39
39.978212,116.338371,0,404,39801.7310648148,2008-12-19,17:32:44
39.978137,116.338417,0,418,39801.7311226852,2008-12-19,17:32:49
39.978103,116.338382,0,446,39801.7311805556,2008-12-19,17:32:54
39.978142,116.338421,0,463,39801.7312384259,2008-12-19,17:32:59
39.978134,116.338451,0,456,39801.7312962963,2008-12-19,17:33:04
39.978109,116.338445,0,437,39801.7313541667,2008-12-19,17:33:09
39.978128,116.338444,0,418,39801.731412037,2008-12-19,17:33:14
39.978169,116.338449,0,401,39801.7314699074,2008-12-19,17:33:19
39.978146,116.338438,0,391,39801.7315277778,2008-12-19,17:33:24
39.977972,116.338375,0,382,39801.7315856481,2008-12-19,17:33:29
39.977833,116.338223,0,368,39801.7316435185,2008-12-19,17:33:34
39.977758,116.338169,0,351,39801.7317013889,2008-12-19,17:33:39
39.977651,116.338194,0,335,39801.7317592593,2008-12-19,17:33:44
39.977559,116.338217,0,325,39801.7318171296,2008-12-19,17:33:49
39.977538,116.338215,0,308,39801.731875,2008-12-19,17:33:54
39.977545,116.338202,0,299,39801.7319328704,2008-12-19,17:33:59
39.977521,116.338278,0,294,39801.7319907407,2008-12-19,17:34:04
39.977558,116.338239,0,289,39801.7320486111,2008-12-19,17:34:09
39.977474,116.338405,0,282,39801.7321064815,2008-12-19,17:34:14
39.977292,116.338612,0,272,39801.7321643519,2008-12-19,17:34:19
39.97719,116.338806,0,257,39801.7322222222,2008-12-19,17:34:24
39.977105,116.338902,0,232,39801.7322800926,2008-12-19,17:34:29
39.977077,116.33903,0,214,39801.732337963,2008-12-19,17:34:34
39.97702,116.339079,0,192,39801.7323958333,2008-12-19,17:34:39
39.976903,116.339079,0,175,39801.7324537037,2008-12-19,17:34:44
39.976785,116.339119,0,160,39801.7325115741,2008-12-19,17:34:49
39.976637,116.339176,0,136,39801.7325694444,2008-12-19,17:34:54
39.976512,116.339204,0,127,39801.7326273148,2008-12-19,17:34:59
39.976364,116.339178,0,117,39801.7326851852,2008-12-19,17:35:04
39.9762,116.339244,0,105,39801.7327430556,2008-12-19,17:35:09
39.976171,116.339285,0,90,39801.7328009259,2008-12-19,17:35:14
39.976312,116.339293,0,75,39801.7328587963,2008-12-19,17:35:19
39.976318,116.339234,0,66,39801.7329166667,2008-12-19,17:35:24
39.976335,116.339054,0,55,39801.732974537,2008-12-19,17:35:29
39.976293,116.338795,0,35,39801.7330324074,2008-12-19,17:35:34
39.976333,116.338581,0,18,39801.7330902778,2008-12-19,17:35:39
39.97638,116.338449,0,3,39801.7331481481,2008-12-19,17:35:44
39.976328,116.338448,0,-11,39801.7332060185,2008-12-19,17:35:49
39.976567,116.338266,0,-19,39801.7332638889,2008-12-19,17:35:54
39.976669,116.33815,0,-34,39801.7333217593,2008-12-19,17:35:59
39.976677,116.338164,0,-48,39801.7333796296,2008-12-19,17:36:04
39.976676,116.338217,0,-52,39801.7334375,2008-12-19,17:36:09
39.976696,116.338294,0,-57,39801.7334953704,2008-12-19,17:36:14
39.976571,116.338329,0,-64,39801.7335532407,2008-12-19,17:36:19
39.976502,116.338345,0,-68,39801.7336111111,2008-12-19,17:36:24
39.976485,116.338358,0,-80,39801.7336689815,2008-12-19,17:36:29
39.976529,116.338315,0,-87,39801.7337268519,2008-12-19,17:36:34
39.976513,116.338317,0,-103,39801.7337847222,2008-12-19,17:36:39
39.976528,116.338333,0,-113,39801.7338425926,2008-12-19,17:36:44
39.976495,116.338331,0,-122,39801.733900463,2008-12-19,17:36:49
39.976474,116.338325,0,-129,39801.7339583333,2008-12-19,17:36:54
39.976433,116.338326,0,-131,39801.7340162037,2008-12-19,17:36:59
39.976483,116.338309,0,-128,39801.7340740741,2008-12-19,17:37:04
39.976578,116.338296,0,-120,39801.7341319444,2008-12-19,17:37:09
39.976685,116.338295,0,-109,39801.7341898148,2008-12-19,17:37:14
39.976775,116.338257,0,-89,39801.7342476852,2008-12-19,17:37:19
39.976819,116.338228,0,-58,39801.7343055556,2008-12-19,17:37:24
39.976882,116.3382,0,-30,39801.7343634259,2008-12-19,17:37:29
39.976941,116.338194,0,2,39801.7344212963,2008-12-19,17:37:34
39.976924,116.338172,0,20,39801.7344791667,2008-12-19,17:37:39
39.976875,116.338163,0,49,39801.734537037,2008-12-19,17:37:44
39.976846,116.338151,0,68,39801.7345949074,2008-12-19,17:37:49
39.976827,116.338126,0,85,39801.7346527778,2008-12-19,17:37:54
39.976843,116.338123,0,99,39801.7347106481,2008-12-19,17:37:59
39.976881,116.338138,0,111,39801.7347685185,2008-12-19,17:38:04
39.976924,116.338152,0,124,39801.7348263889,2008-12-19,17:38:09
39.976955,116.338165,0,137,39801.7348842593,2008-12-19,17:38:14
39.97711,116.338164,0,150,39801.7349421296,2008-12-19,17:38:19
39.977236,116.338099,0,169,39801.735,2008-12-19,17:38:24
39.977207,116.338088,0,183,39801.7350578704,2008-12-19,17:38:29
39.977133,116.338125,0,191,39801.7351157407,2008-12-19,17:38:34
39.977053,116.338145,0,194,39801.7351736111,2008-12-19,17:38:39
39.977073,116.338157,0,194,39801.7352314815,2008-12-19,17:38:44
39.97723,116.338058,0,186,39801.7352893518,2008-12-19,17:38:49
39.977286,116.338056,0,173,39801.7353472222,2008-12-19,17:38:54
39.977374,116.338116,0,162,39801.7354050926,2008-12-19,17:38:59
39.977429,116.338169,0,156,39801.735462963,2008-12-19,17:39:04
39.977435,116.338224,0,155,39801.7355208333,2008-12-19,17:39:09
39.977449,116.338254,0,158,39801.7355787037,2008-12-19,17:39:14
39.977437,116.338256,0,162,39801.7356365741,2008-12-19,17:39:19
39.977437,116.338256,0,162,39801.7356712963,2008-12-19,17:39:22
39.977434,116.338255,0,169,39801.7356944444,2008-12-19,17:39:24
39.977415,116.338243,0,177,39801.7357523148,2008-12-19,17:39:29
39.97739,116.338246,0,188,39801.7358101852,2008-12-19,17:39:34
39.977356,116.338208,0,201,39801.7358680556,2008-12-19,17:39:39
39.977367,116.338219,0,211,39801.7359259259,2008-12-19,17:39:44
39.977406,116.338206,0,218,39801.7359837963,2008-12-19,17:39:49
39.977461,116.338164,0,227,39801.7360416667,2008-12-19,17:39:54
39.977574,116.338174,0,235,39801.736099537,2008-12-19,17:39:59
39.97768,116.338169,0,245,39801.7361574074,2008-12-19,17:40:04
39.977877,116.338192,0,258,39801.7362152778,2008-12-19,17:40:09
39.977987,116.338144,0,277,39801.7362731481,2008-12-19,17:40:14
39.978074,116.338125,0,292,39801.7363310185,2008-12-19,17:40:19
39.978144,116.338108,0,301,39801.7363888889,2008-12-19,17:40:24
39.978132,116.338089,0,304,39801.7364467593,2008-12-19,17:40:29
39.978104,116.338057,0,303,39801.7365046296,2008-12-19,17:40:34
39.97821,116.338028,0,294,39801.7365625,2008-12-19,17:40:39
39.978459,116.337965,0,285,39801.7366203704,2008-12-19,17:40:44
39.978448,116.33792,0,282,39801.7366782407,2008-12-19,17:40:49
39.978348,116.337878,0,281,39801.7367361111,2008-12-19,17:40:54
39.978236,116.337816,0,283,39801.7367939815,2008-12-19,17:40:59
39.978235,116.337761,0,282,39801.7368518518,2008-12-19,17:41:04
39.978171,116.337719,0,281,39801.7369097222,2008-12-19,17:41:09
39.978129,116.337722,0,279,39801.7369675926,2008-12-19,17:41:14
39.978072,116.337717,0,278,39801.737025463,2008-12-19,17:41:19
39.977996,116.337665,0,275,39801.7370833333,2008-12-19,17:41:24
39.977919,116.337637,0,271,39801.7371412037,2008-12-19,17:41:29
39.977774,116.337777,0,266,39801.7371990741,2008-12-19,17:41:34
39.977691,116.33799,0,260,39801.7372569444,2008-12-19,17:41:39
39.977627,116.338159,0,257,39801.7373148148,2008-12-19,17:41:44
39.977467,116.338336,0,252,39801.7373726852,2008-12-19,17:41:49
39.977315,116.338362,0,243,39801.7374305556,2008-12-19,17:41:54
39.977103,116.338455,0,233,39801.7374884259,2008-12-19,17:41:59
39.976848,116.338451,0,219,39801.7375462963,2008-12-19,17:42:04
39.976609,116.338444,0,203,39801.7376041667,2008-12-19,17:42:09
39.976696,116.338406,0,186,39801.737662037,2008-12-19,17:42:14
39.976763,116.338405,0,165,39801.7377199074,2008-12-19,17:42:19
39.9768,116.338416,0,149,39801.7377777778,2008-12-19,17:42:24
39.976849,116.338538,0,137,39801.7378356481,2008-12-19,17:42:29
39.977292,116.338584,0,122,39801.7378935185,2008-12-19,17:42:34
39.977407,116.338653,0,110,39801.7379513889,2008-12-19,17:42:39
39.977473,116.338665,0,101,39801.7380092593,2008-12-19,17:42:44
39.977498,116.338725,0,94,39801.7380671296,2008-12-19,17:42:49
39.97743,116.338836,0,91,39801.738125,2008-12-19,17:42:54
39.977363,116.338936,0,88,39801.7381828704,2008-12-19,17:42:59
39.977268,116.338893,0,85,39801.7382407407,2008-12-19,17:43:04
39.977154,116.338928,0,78,39801.7382986111,2008-12-19,17:43:09
39.977047,116.339026,0,74,39801.7383564815,2008-12-19,17:43:14
39.977042,116.339043,0,70,39801.7384143519,2008-12-19,17:43:19
39.977059,116.339072,0,69,39801.7384722222,2008-12-19,17:43:24
39.977121,116.339103,0,69,39801.7385300926,2008-12-19,17:43:29
39.977298,116.339108,0,76,39801.738587963,2008-12-19,17:43:34
39.977479,116.339269,0,94,39801.7386458333,2008-12-19,17:43:39
39.977415,116.339326,0,102,39801.7387037037,2008-12-19,17:43:44
39.977355,116.339356,0,109,39801.7387615741,2008-12-19,17:43:49
39.977265,116.339453,0,116,39801.7388194444,2008-12-19,17:43:54
39.977157,116.339603,0,121,39801.7388773148,2008-12-19,17:43:59
39.977117,116.339688,0,122,39801.7389351852,2008-12-19,17:44:04
39.977042,116.339811,0,124,39801.7389930556,2008-12-19,17:44:09
39.977024,116.339804,0,119,39801.7390509259,2008-12-19,17:44:14
39.976991,116.339798,0,111,39801.7391087963,2008-12-19,17:44:19
39.976932,116.339816,0,100,39801.7391666667,2008-12-19,17:44:24
39.976822,116.339826,0,89,39801.739224537,2008-12-19,17:44:29
39.976757,116.339763,0,71,39801.7392824074,2008-12-19,17:44:34
39.976753,116.33971,0,47,39801.7393402778,2008-12-19,17:44:39
39.976637,116.339734,0,42,39801.7393981481,2008-12-19,17:44:44
39.976602,116.339742,0,30,39801.7394560185,2008-12-19,17:44:49
39.97736,116.339425,0,54,39801.7395138889,2008-12-19,17:44:54
39.977448,116.33954,0,59,39801.7395717593,2008-12-19,17:44:59
39.97732,116.339669,0,56,39801.7396296296,2008-12-19,17:45:04
39.977085,116.339893,0,49,39801.7396875,2008-12-19,17:45:09
39.977047,116.340013,0,37,39801.7397453704,2008-12-19,17:45:14
39.977093,116.340184,0,32,39801.7398032407,2008-12-19,17:45:19
39.977163,116.340251,0,28,39801.7398611111,2008-12-19,17:45:24
39.977196,116.340273,0,32,39801.7399189815,2008-12-19,17:45:29
39.977173,116.340367,0,47,39801.7399768519,2008-12-19,17:45:34
39.977093,116.340397,0,58,39801.7400347222,2008-12-19,17:45:39
39.977097,116.340421,0,65,39801.7400925926,2008-12-19,17:45:44
39.977117,116.34054,0,76,39801.740150463,2008-12-19,17:45:49
39.977097,116.340606,0,94,39801.7402083333,2008-12-19,17:45:54
39.976997,116.340588,0,113,39801.7402662037,2008-12-19,17:45:59
39.97693,116.34057,0,128,39801.7403240741,2008-12-19,17:46:04
39.976995,116.340519,0,147,39801.7404398148,2008-12-19,17:46:14
39.976951,116.340549,0,156,39801.7404976852,2008-12-19,17:46:19
39.976969,116.340634,0,168,39801.7405555556,2008-12-19,17:46:24
39.976868,116.340454,0,193,39801.7406134259,2008-12-19,17:46:29
39.97682,116.340369,0,215,39801.7406712963,2008-12-19,17:46:34
39.976834,116.340401,0,218,39801.7407291667,2008-12-19,17:46:39
39.976962,116.340421,0,223,39801.740787037,2008-12-19,17:46:44
39.977049,116.340461,0,221,39801.7408449074,2008-12-19,17:46:49
39.977035,116.340382,0,211,39801.7410763889,2008-12-19,17:47:09
39.977084,116.340167,0,210,39801.7411342593,2008-12-19,17:47:14
39.977069,116.339917,0,211,39801.7411921296,2008-12-19,17:47:19
39.977131,116.339791,0,212,39801.74125,2008-12-19,17:47:24
39.977099,116.33968,0,214,39801.7413078704,2008-12-19,17:47:29
39.97698,116.339557,0,216,39801.7413657407,2008-12-19,17:47:34
39.976939,116.339478,0,219,39801.7414236111,2008-12-19,17:47:39
39.976881,116.339344,0,219,39801.7414814815,2008-12-19,17:47:44
39.976952,116.339288,0,222,39801.7415393519,2008-12-19,17:47:49
39.976955,116.339208,0,217,39801.7415972222,2008-12-19,17:47:54
39.97712,116.339142,0,215,39801.7416550926,2008-12-19,17:47:59
39.977099,116.339059,0,217,39801.741712963,2008-12-19,17:48:04
39.97695,116.338985,0,218,39801.7417708333,2008-12-19,17:48:09
39.97677,116.338982,0,209,39801.7418287037,2008-12-19,17:48:14
39.976629,116.339021,0,187,39801.7418865741,2008-12-19,17:48:19
39.976508,116.338998,0,158,39801.7419444444,2008-12-19,17:48:24
39.97652,116.338885,0,148,39801.7420023148,2008-12-19,17:48:29
39.977213,116.338445,0,195,39801.7420601852,2008-12-19,17:48:34
39.977834,116.33821,0,255,39801.7421180556,2008-12-19,17:48:39
39.977865,116.338262,0,281,39801.7421759259,2008-12-19,17:48:44
39.977916,116.33828,0,298,39801.7422337963,2008-12-19,17:48:49
39.977903,116.338295,0,294,39801.7422916667,2008-12-19,17:48:54
39.977888,116.338282,0,288,39801.742349537,2008-12-19,17:48:59
39.977868,116.338277,0,282,39801.7424074074,2008-12-19,17:49:04
39.977842,116.338276,0,277,39801.7424652778,2008-12-19,17:49:09
39.977825,116.338338,0,274,39801.7425231481,2008-12-19,17:49:14
39.977801,116.338371,0,271,39801.7425810185,2008-12-19,17:49:19
39.97775,116.338423,0,270,39801.7426388889,2008-12-19,17:49:24
39.977704,116.33841,0,266,39801.7426967593,2008-12-19,17:49:29
39.977667,116.338327,0,260,39801.7427546296,2008-12-19,17:49:34
39.977651,116.338244,0,252,39801.7428125,2008-12-19,17:49:39
39.977617,116.338212,0,246,39801.7428703704,2008-12-19,17:49:44
39.977594,116.338276,0,242,39801.7429282407,2008-12-19,17:49:49
39.977481,116.338353,0,236,39801.7429861111,2008-12-19,17:49:54
39.977401,116.338399,0,228,39801.7430439815,2008-12-19,17:49:59
39.97731,116.338424,0,219,39801.7431018518,2008-12-19,17:50:04
39.977281,116.338387,0,205,39801.7431597222,2008-12-19,17:50:09
39.97726,116.338422,0,190,39801.7432175926,2008-12-19,17:50:14
39.977256,116.338468,0,176,39801.743275463,2008-12-19,17:50:19
39.977269,116.338458,0,167,39801.7433333333,2008-12-19,17:50:24
39.977187,116.338532,0,171,39801.7433912037,2008-12-19,17:50:29
39.977146,116.33865,0,182,39801.7434490741,2008-12-19,17:50:34
39.977171,116.338718,0,192,39801.7435069444,2008-12-19,17:50:39
39.977231,116.33873,0,209,39801.7435648148,2008-12-19,17:50:44
39.977255,116.338749,0,228,39801.7436226852,2008-12-19,17:50:49
39.977341,116.338718,0,239,39801.7436805556,2008-12-19,17:50:54
39.977299,116.338751,0,259,39801.7437384259,2008-12-19,17:50:59
39.977325,116.338745,0,283,39801.7437962963,2008-12-19,17:51:04
39.977311,116.338754,0,305,39801.7438541667,2008-12-19,17:51:09
39.977269,116.338795,0,316,39801.743912037,2008-12-19,17:51:14
39.977291,116.338798,0,339,39801.7439699074,2008-12-19,17:51:19
39.977317,116.338752,0,362,39801.7440277778,2008-12-19,17:51:24
39.97737,116.338772,0,378,39801.7440856481,2008-12-19,17:51:29
39.977429,116.338824,0,382,39801.7441435185,2008-12-19,17:51:34
39.977397,116.338929,0,367,39801.7442013889,2008-12-19,17:51:39
39.977506,116.339021,0,374,39801.7442592593,2008-12-19,17:51:44
39.977538,116.339092,0,392,39801.7443171296,2008-12-19,17:51:49
39.977557,116.339068,0,412,39801.744375,2008-12-19,17:51:54
39.977588,116.338965,0,419,39801.7444328704,2008-12-19,17:51:59
39.977613,116.338894,0,415,39801.7444907407,2008-12-19,17:52:04
39.97764,116.338881,0,412,39801.7445486111,2008-12-19,17:52:09
39.977689,116.338933,0,414,39801.7446064815,2008-12-19,17:52:14
39.977746,116.338957,0,419,39801.7446643518,2008-12-19,17:52:19
39.977789,116.338937,0,433,39801.7447222222,2008-12-19,17:52:24
39.977799,116.338846,0,438,39801.7447800926,2008-12-19,17:52:29
39.977733,116.338745,0,424,39801.744837963,2008-12-19,17:52:34
39.977761,116.338716,0,432,39801.7448958333,2008-12-19,17:52:39
39.97783,116.338676,0,445,39801.7449537037,2008-12-19,17:52:44
39.977797,116.338695,0,458,39801.7450115741,2008-12-19,17:52:49
39.977758,116.338722,0,458,39801.7450694444,2008-12-19,17:52:54
39.977814,116.338706,0,462,39801.7451273148,2008-12-19,17:52:59
39.977932,116.338585,0,462,39801.7451851852,2008-12-19,17:53:04
39.978035,116.338508,0,468,39801.7452430556,2008-12-19,17:53:09
39.978101,116.338455,0,466,39801.7453009259,2008-12-19,17:53:14
39.978101,116.338455,0,466,39801.7453356481,2008-12-19,17:53:17
39.9781,116.338459,0,463,39801.7453587963,2008-12-19,17:53:19
39.978055,116.338477,0,462,39801.7454166667,2008-12-19,17:53:24
39.97801,116.33845,0,457,39801.745474537,2008-12-19,17:53:29
39.978001,116.338383,0,449,39801.7455324074,2008-12-19,17:53:34
39.978025,116.338302,0,441,39801.7455902778,2008-12-19,17:53:39
39.978,116.338251,0,409,39801.7456481481,2008-12-19,17:53:44
39.977894,116.338231,0,379,39801.7457060185,2008-12-19,17:53:49
39.977759,116.338254,0,353,39801.7457638889,2008-12-19,17:53:54
39.977678,116.338278,0,346,39801.7458217593,2008-12-19,17:53:59
39.977756,116.338309,0,346,39801.7458796296,2008-12-19,17:54:04
39.977811,116.338316,0,345,39801.7459375,2008-12-19,17:54:09
39.977851,116.338276,0,340,39801.7459953704,2008-12-19,17:54:14
39.977962,116.338252,0,338,39801.7460532407,2008-12-19,17:54:19
39.977878,116.338289,0,336,39801.7461111111,2008-12-19,17:54:24
39.977779,116.338304,0,332,39801.7461689815,2008-12-19,17:54:29
39.977638,116.338343,0,322,39801.7462268519,2008-12-19,17:54:34
39.977513,116.338363,0,303,39801.7462847222,2008-12-19,17:54:39
39.977499,116.338385,0,284,39801.7463425926,2008-12-19,17:54:44
39.977546,116.338416,0,268,39801.746400463,2008-12-19,17:54:49
39.977689,116.338471,0,254,39801.7464583333,2008-12-19,17:54:54
39.977785,116.338538,0,250,39801.7465162037,2008-12-19,17:54:59
39.977799,116.338582,0,268,39801.7465740741,2008-12-19,17:55:04
39.977818,116.338589,0,276,39801.7466319444,2008-12-19,17:55:09
39.977883,116.338605,0,279,39801.7466898148,2008-12-19,17:55:14
39.97791,116.338609,0,282,39801.7467476852,2008-12-19,17:55:19
39.977895,116.338641,0,291,39801.7468055556,2008-12-19,17:55:24
39.977915,116.338706,0,298,39801.7468634259,2008-12-19,17:55:29
39.977849,116.338722,0,312,39801.7469212963,2008-12-19,17:55:34
39.977849,116.338697,0,318,39801.7469791667,2008-12-19,17:55:39
39.977856,116.338685,0,323,39801.747037037,2008-12-19,17:55:44
39.977876,116.338684,0,327,39801.7470949074,2008-12-19,17:55:49
39.978007,116.338748,0,320,39801.7471527778,2008-12-19,17:55:54
39.978089,116.338838,0,320,39801.7472106481,2008-12-19,17:55:59
39.978111,116.338895,0,334,39801.7472685185,2008-12-19,17:56:04
39.978216,116.338919,0,349,39801.7473263889,2008-12-19,17:56:09
39.978335,116.338872,0,355,39801.7473842593,2008-12-19,17:56:14
39.978389,116.338883,0,376,39801.7474421296,2008-12-19,17:56:19
39.978444,116.338893,0,386,39801.7475,2008-12-19,17:56:24
39.978457,116.338934,0,398,39801.7475578704,2008-12-19,17:56:29
39.978428,116.338956,0,412,39801.7476157407,2008-12-19,17:56:34
39.97842,116.338931,0,429,39801.7476736111,2008-12-19,17:56:39
39.978428,116.338911,0,439,39801.7477314815,2008-12-19,17:56:44
39.978375,116.338828,0,430,39801.7477893519,2008-12-19,17:56:49
39.97835,116.338881,0,423,39801.7478472222,2008-12-19,17:56:54
39.978191,116.339099,0,422,39801.7479050926,2008-12-19,17:56:59
39.978113,116.339236,0,420,39801.747962963,2008-12-19,17:57:04
39.978044,116.33936,0,422,39801.7480208333,2008-12-19,17:57:09
39.978044,116.339401,0,408,39801.7480787037,2008-12-19,17:57:14
39.977979,116.339468,0,391,39801.7481365741,2008-12-19,17:57:19
39.977946,116.339554,0,380,39801.7481944444,2008-12-19,17:57:24
39.977945,116.339601,0,370,39801.7482523148,2008-12-19,17:57:29
39.97796,116.339615,0,358,39801.7483101852,2008-12-19,17:57:34
39.97798,116.339708,0,345,39801.7483680556,2008-12-19,17:57:39
39.978157,116.339886,0,327,39801.7484837963,2008-12-19,17:57:49
39.978185,116.339901,0,334,39801.7485416667,2008-12-19,17:57:54
39.978152,116.339927,0,334,39801.748599537,2008-12-19,17:57:59
39.97812,116.339915,0,342,39801.7486574074,2008-12-19,17:58:04
39.978092,116.339858,0,345,39801.7487152778,2008-12-19,17:58:09
39.978107,116.339864,0,345,39801.7487731481,2008-12-19,17:58:14
39.978132,116.339885,0,342,39801.7488310185,2008-12-19,17:58:19
39.978126,116.339914,0,333,39801.7488888889,2008-12-19,17:58:24
39.978038,116.339907,0,326,39801.7489467593,2008-12-19,17:58:29
39.977904,116.33995,0,322,39801.7490046296,2008-12-19,17:58:34
39.977824,116.34006,0,317,39801.7490625,2008-12-19,17:58:39
39.977872,116.340175,0,313,39801.7491203704,2008-12-19,17:58:44
39.978008,116.340222,0,310,39801.7491782407,2008-12-19,17:58:49
39.978097,116.34028,0,311,39801.7492361111,2008-12-19,17:58:54
39.978138,116.340246,0,317,39801.7492939815,2008-12-19,17:58:59
39.978135,116.340233,0,320,39801.7493518519,2008-12-19,17:59:04
39.978123,116.340252,0,325,39801.7494097222,2008-12-19,17:59:09
39.978076,116.340262,0,337,39801.7494675926,2008-12-19,17:59:14
39.977915,116.340224,0,341,39801.749525463,2008-12-19,17:59:19
39.977811,116.34021,0,343,39801.7495833333,2008-12-19,17:59:24
39.977706,116.340244,0,344,39801.7496412037,2008-12-19,17:59:29
39.977611,116.340228,0,345,39801.7496990741,2008-12-19,17:59:34
39.977576,116.340209,0,346,39801.7497569444,2008-12-19,17:59:39
39.977448,116.340199,0,347,39801.7498148148,2008-12-19,17:59:44
39.97742,116.340188,0,347,39801.7498726852,2008-12-19,17:59:49
39.97744,116.340135,0,345,39801.7499305556,2008-12-19,17:59:54
39.97762,116.340088,0,340,39801.7499884259,2008-12-19,17:59:59
39.977783,116.340074,0,335,39801.7500462963,2008-12-19,18:00:04
39.977796,116.340008,0,329,39801.7501041667,2008-12-19,18:00:09
39.977824,116.339988,0,326,39801.750162037,2008-12-19,18:00:14
39.977791,116.33993,0,323,39801.7502199074,2008-12-19,18:00:19
39.977616,116.339902,0,321,39801.7502777778,2008-12-19,18:00:24
39.977484,116.339889,0,320,39801.7503356481,2008-12-19,18:00:29
39.977461,116.339757,0,315,39801.7503935185,2008-12-19,18:00:34
39.977583,116.339536,0,307,39801.7504513889,2008-12-19,18:00:39
39.97762,116.33936,0,299,39801.7505092593,2008-12-19,18:00:44
39.977623,116.33926,0,293,39801.7505671296,2008-12-19,18:00:49
39.977595,116.339222,0,285,39801.750625,2008-12-19,18:00:54
39.977572,116.339189,0,278,39801.7506828704,2008-12-19,18:00:59
39.977637,116.339281,0,275,39801.7507407407,2008-12-19,18:01:04
39.977657,116.33932,0,278,39801.7507986111,2008-12-19,18:01:09
39.977715,116.339214,0,279,39801.7508564815,2008-12-19,18:01:14
39.977863,116.338913,0,274,39801.7509143518,2008-12-19,18:01:19
39.977826,116.338755,0,274,39801.7509722222,2008-12-19,18:01:24
39.977836,116.338711,0,276,39801.7510300926,2008-12-19,18:01:29
39.977804,116.338778,0,282,39801.751087963,2008-12-19,18:01:34
39.977762,116.338766,0,292,39801.7511458333,2008-12-19,18:01:39
39.977727,116.338693,0,294,39801.7512037037,2008-12-19,18:01:44
39.977786,116.338638,0,297,39801.7512615741,2008-12-19,18:01:49
39.977833,116.338485,0,297,39801.7513194444,2008-12-19,18:01:54
39.977856,116.338249,0,297,39801.7513773148,2008-12-19,18:01:59
39.977839,116.338094,0,296,39801.7514351852,2008-12-19,18:02:04
39.977687,116.338142,0,295,39801.7514930556,2008-12-19,18:02:09
39.977588,116.338202,0,294,39801.7515509259,2008-12-19,18:02:14
39.977556,116.338243,0,292,39801.7516087963,2008-12-19,18:02:19
39.977414,116.338279,0,288,39801.7516666667,2008-12-19,18:02:24
39.977254,116.338196,0,280,39801.751724537,2008-12-19,18:02:29
39.977071,116.338134,0,267,39801.7517824074,2008-12-19,18:02:34
39.97702,116.3381,0,252,39801.7518402778,2008-12-19,18:02:39
39.977,116.338199,0,235,39801.7518981481,2008-12-19,18:02:44
39.976923,116.338422,0,215,39801.7519560185,2008-12-19,18:02:49
39.976897,116.33864,0,200,39801.7520138889,2008-12-19,18:02:54
39.976811,116.338859,0,181,39801.7520717593,2008-12-19,18:02:59
39.976825,116.338864,0,166,39801.7521296296,2008-12-19,18:03:04
39.976862,116.338915,0,155,39801.7521875,2008-12-19,18:03:09
39.976846,116.338999,0,144,39801.7522453704,2008-12-19,18:03:14
39.976797,116.339071,0,132,39801.7523032407,2008-12-19,18:03:19
39.976753,116.339096,0,119,39801.7523611111,2008-12-19,18:03:24
39.976708,116.339173,0,106,39801.7524189815,2008-12-19,18:03:29
39.976677,116.339265,0,95,39801.7524768518,2008-12-19,18:03:34
39.976603,116.339307,0,83,39801.7525347222,2008-12-19,18:03:39
39.976411,116.339475,0,72,39801.7525925926,2008-12-19,18:03:44
39.976339,116.339472,0,60,39801.752650463,2008-12-19,18:03:49
39.976199,116.339631,0,48,39801.7527083333,2008-12-19,18:03:54
39.976082,116.339819,0,36,39801.7527662037,2008-12-19,18:03:59
39.976,116.340011,0,24,39801.7528240741,2008-12-19,18:04:04
39.975922,116.340249,0,13,39801.7528819444,2008-12-19,18:04:09
39.975736,116.340531,0,2,39801.7529398148,2008-12-19,18:04:14
39.975654,116.340668,0,-9,39801.7529976852,2008-12-19,18:04:19
39.975836,116.340572,0,-20,39801.7530555556,2008-12-19,18:04:24
39.975869,116.340697,0,-27,39801.7531134259,2008-12-19,18:04:29
39.975871,116.340954,0,-26,39801.7531712963,2008-12-19,18:04:34
39.975746,116.341151,0,-25,39801.7532291667,2008-12-19,18:04:39
39.975708,116.341175,0,-26,39801.753287037,2008-12-19,18:04:44
39.975653,116.341337,0,-27,39801.7533449074,2008-12-19,18:04:49
39.975569,116.341665,0,-29,39801.7534027778,2008-12-19,18:04:54
39.975698,116.341859,0,-34,39801.7534606481,2008-12-19,18:04:59
39.975783,116.341837,0,-38,39801.7535185185,2008-12-19,18:05:04
39.975803,116.341804,0,-43,39801.7535763889,2008-12-19,18:05:09
39.975754,116.341902,0,-47,39801.7536342593,2008-12-19,18:05:14
39.975683,116.342107,0,-50,39801.7536921296,2008-12-19,18:05:19
39.975649,116.342249,0,-54,39801.75375,2008-12-19,18:05:24
39.975615,116.3423,0,-57,39801.7538078704,2008-12-19,18:05:29
39.975614,116.342197,0,-58,39801.7538657407,2008-12-19,18:05:34
39.975658,116.342005,0,-56,39801.7539236111,2008-12-19,18:05:39
39.975736,116.341654,0,-55,39801.7539814815,2008-12-19,18:05:44
39.975669,116.341488,0,-56,39801.7540393519,2008-12-19,18:05:49
39.975685,116.341303,0,-57,39801.7540972222,2008-12-19,18:05:54
39.975495,116.341437,0,-58,39801.7541550926,2008-12-19,18:05:59
39.975415,116.341495,0,-60,39801.754212963,2008-12-19,18:06:04
39.975596,116.341165,0,-64,39801.7542708333,2008-12-19,18:06:09
39.975808,116.340812,0,-66,39801.7543287037,2008-12-19,18:06:14
39.975939,116.34054,0,-70,39801.7543865741,2008-12-19,18:06:19
39.975952,116.340413,0,-73,39801.7544444444,2008-12-19,18:06:24
39.975952,116.340413,0,-73,39801.7544791667,2008-12-19,18:06:27
39.975951,116.340414,0,-73,39801.7545023148,2008-12-19,18:06:29
39.975895,116.340442,0,-68,39801.7545601852,2008-12-19,18:06:34
39.975892,116.340413,0,-63,39801.7546180556,2008-12-19,18:06:39
39.976003,116.340223,0,-59,39801.7546759259,2008-12-19,18:06:44
39.976079,116.340072,0,-49,39801.7547337963,2008-12-19,18:06:49
39.976145,116.340066,0,-39,39801.7547916667,2008-12-19,18:06:54
39.976162,116.34014,0,-28,39801.754849537,2008-12-19,18:06:59
39.976157,116.340216,0,-20,39801.7549074074,2008-12-19,18:07:04
39.976283,116.340122,0,-11,39801.7549652778,2008-12-19,18:07:09
39.976475,116.339837,0,-5,39801.7550231481,2008-12-19,18:07:14
39.976534,116.339808,0,0,39801.7550810185,2008-12-19,18:07:19
39.976464,116.339945,0,5,39801.7551388889,2008-12-19,18:07:24
39.976453,116.339996,0,8,39801.7551967593,2008-12-19,18:07:29
39.976286,116.340181,0,7,39801.7552546296,2008-12-19,18:07:34
39.976575,116.340819,0,52,39801.7553125,2008-12-19,18:07:39
39.976618,116.34077,0,55,39801.7553703704,2008-12-19,18:07:44
39.976627,116.34071,0,57,39801.7554282407,2008-12-19,18:07:49
39.97667,116.340611,0,58,39801.7554861111,2008-12-19,18:07:54
39.976616,116.340609,0,61,39801.7555439815,2008-12-19,18:07:59
39.976572,116.340565,0,65,39801.7556018519,2008-12-19,18:08:04
39.976591,116.340517,0,70,39801.7556597222,2008-12-19,18:08:09
39.976721,116.340376,0,72,39801.7557175926,2008-12-19,18:08:14
39.976671,116.340398,0,79,39801.755775463,2008-12-19,18:08:19
39.976576,116.340465,0,90,39801.7558333333,2008-12-19,18:08:24
39.976596,116.340451,0,99,39801.7558912037,2008-12-19,18:08:29
39.976661,116.340417,0,110,39801.7559490741,2008-12-19,18:08:34
39.976788,116.340279,0,120,39801.7560069444,2008-12-19,18:08:39
39.976833,116.340277,0,132,39801.7560648148,2008-12-19,18:08:44
39.977114,116.340635,0,165,39801.7561226852,2008-12-19,18:08:49
39.977429,116.340819,0,206,39801.7561805556,2008-12-19,18:08:54
39.977346,116.34095,0,229,39801.7562384259,2008-12-19,18:08:59
39.977446,116.341,0,260,39801.7562962963,2008-12-19,18:09:04
39.977486,116.340892,0,279,39801.7563541667,2008-12-19,18:09:09
39.977484,116.340809,0,301,39801.756412037,2008-12-19,18:09:14
39.977455,116.340796,0,313,39801.7564699074,2008-12-19,18:09:19
39.977445,116.340898,0,313,39801.7565277778,2008-12-19,18:09:24
39.977494,116.340903,0,323,39801.7565856481,2008-12-19,18:09:29
39.977538,116.340852,0,335,39801.7566435185,2008-12-19,18:09:34
39.977553,116.340811,0,346,39801.7567013889,2008-12-19,18:09:39
39.977625,116.340804,0,352,39801.7567592593,2008-12-19,18:09:44
39.977601,116.340969,0,365,39801.7568171296,2008-12-19,18:09:49
39.97769,116.341019,0,369,39801.756875,2008-12-19,18:09:54
39.977811,116.341022,0,370,39801.7569328704,2008-12-19,18:09:59
39.977873,116.340972,0,372,39801.7569907407,2008-12-19,18:10:04
39.977906,116.340869,0,368,39801.7570486111,2008-12-19,18:10:09
39.977905,116.340905,0,367,39801.7571064815,2008-12-19,18:10:14
39.977781,116.340963,0,382,39801.7571643519,2008-12-19,18:10:19
39.977645,116.340948,0,381,39801.7572222222,2008-12-19,18:10:24
39.977617,116.340819,0,366,39801.7572800926,2008-12-19,18:10:29
39.977617,116.340687,0,348,39801.757337963,2008-12-19,18:10:34
39.977543,116.340599,0,335,39801.7573958333,2008-12-19,18:10:39
39.977453,116.340623,0,346,39801.7574537037,2008-12-19,18:10:44
39.977352,116.340613,0,337,39801.7575115741,2008-12-19,18:10:49
39.97726,116.34057,0,331,39801.7575694444,2008-12-19,18:10:54
39.977161,116.340547,0,335,39801.7576273148,2008-12-19,18:10:59
39.977158,116.34043,0,337,39801.7576851852,2008-12-19,18:11:04
39.977147,116.340403,0,349,39801.7577430556,2008-12-19,18:11:09
39.977181,116.340367,0,349,39801.7578009259,2008-12-19,18:11:14
39.977345,116.340238,0,345,39801.7578587963,2008-12-19,18:11:19
39.97732,116.340167,0,343,39801.7579166667,2008-12-19,18:11:24
39.977304,116.340194,0,348,39801.757974537,2008-12-19,18:11:29
39.977201,116.340194,0,359,39801.7580324074,2008-12-19,18:11:34
39.977186,116.340197,0,364,39801.7580902778,2008-12-19,18:11:39
39.977245,116.340209,0,364,39801.7581481481,2008-12-19,18:11:44
39.977303,116.340106,0,356,39801.7582060185,2008-12-19,18:11:49
39.977328,116.339955,0,347,39801.7582638889,2008-12-19,18:11:54
39.977397,116.339725,0,341,39801.7583217593,2008-12-19,18:11:59
39.977345,116.339618,0,337,39801.7583796296,2008-12-19,18:12:04
39.977177,116.339684,0,335,39801.7584375,2008-12-19,18:12:09
39.97696,116.339864,0,332,39801.7584953704,2008-12-19,18:12:14
39.976906,116.339805,0,327,39801.7585532407,2008-12-19,18:12:19
39.977081,116.339624,0,325,39801.7586111111,2008-12-19,18:12:24
39.977196,116.339525,0,321,39801.7586689815,2008-12-19,18:12:29
39.977365,116.339491,0,316,39801.7587268518,2008-12-19,18:12:34
39.977478,116.339553,0,315,39801.7587847222,2008-12-19,18:12:39
39.977584,116.339516,0,317,39801.7588425926,2008-12-19,18:12:44
39.977662,116.339631,0,327,39801.758900463,2008-12-19,18:12:49
39.977689,116.339873,0,338,39801.7589583333,2008-12-19,18:12:54
39.977665,116.339882,0,349,39801.7590162037,2008-12-19,18:12:59
39.977661,116.339854,0,354,39801.7590740741,2008-12-19,18:13:04
39.97769,116.339737,0,356,39801.7591319444,2008-12-19,18:13:09
39.977651,116.339724,0,359,39801.7591898148,2008-12-19,18:13:14
39.977745,116.339541,0,361,39801.7592476852,2008-12-19,18:13:19
39.977711,116.339401,0,363,39801.7593055556,2008-12-19,18:13:24
39.977656,116.339345,0,367,39801.7593634259,2008-12-19,18:13:29
39.977529,116.339488,0,371,39801.7594212963,2008-12-19,18:13:34
39.977549,116.339455,0,385,39801.7594791667,2008-12-19,18:13:39
39.97765,116.339434,0,389,39801.759537037,2008-12-19,18:13:44
39.977895,116.339098,0,389,39801.7595949074,2008-12-19,18:13:49
39.9779,116.339073,0,390,39801.7596527778,2008-12-19,18:13:54
39.977823,116.339163,0,393,39801.7597106481,2008-12-19,18:13:59
39.977754,116.339285,0,401,39801.7597685185,2008-12-19,18:14:04
39.977777,116.339272,0,400,39801.7598263889,2008-12-19,18:14:09
39.977682,116.339223,0,400,39801.7598842593,2008-12-19,18:14:14
39.977677,116.339005,0,399,39801.7599421296,2008-12-19,18:14:19
39.977636,116.338702,0,396,39801.76,2008-12-19,18:14:24
39.977618,116.3383,0,394,39801.7600578704,2008-12-19,18:14:29
39.977634,116.337806,0,393,39801.7601157407,2008-12-19,18:14:34
39.977695,116.337303,0,392,39801.7601736111,2008-12-19,18:14:39
39.977895,116.336484,0,389,39801.7602314815,2008-12-19,18:14:44
39.97791,116.335972,0,388,39801.7602893518,2008-12-19,18:14:49
39.978006,116.335273,0,386,39801.7603472222,2008-12-19,18:14:54
39.978004,116.334678,0,385,39801.7604050926,2008-12-19,18:14:59
39.977992,116.334187,0,383,39801.760462963,2008-12-19,18:15:04
39.977854,116.333916,0,381,39801.7605208333,2008-12-19,18:15:09
39.977751,116.333489,0,379,39801.7605787037,2008-12-19,18:15:14
39.977589,116.333382,0,377,39801.7606365741,2008-12-19,18:15:19
39.977546,116.333313,0,374,39801.7606944444,2008-12-19,18:15:24
39.977426,116.333651,0,371,39801.7607523148,2008-12-19,18:15:29
39.977487,116.333633,0,367,39801.7608101852,2008-12-19,18:15:34
39.977375,116.33352,0,363,39801.7608680556,2008-12-19,18:15:39
39.977285,116.333086,0,358,39801.7609259259,2008-12-19,18:15:44
39.977341,116.333124,0,353,39801.7609837963,2008-12-19,18:15:49
39.977883,116.333871,0,348,39801.7610416667,2008-12-19,18:15:54
39.97785,116.334203,0,343,39801.761099537,2008-12-19,18:15:59
39.977738,116.334698,0,338,39801.7611574074,2008-12-19,18:16:04
39.977677,116.335026,0,332,39801.7612152778,2008-12-19,18:16:09
39.977589,116.335204,0,326,39801.7612731481,2008-12-19,18:16:14
39.977429,116.33551,0,320,39801.7613310185,2008-12-19,18:16:19
39.977191,116.336069,0,314,39801.7613888889,2008-12-19,18:16:24
39.977125,116.336433,0,308,39801.7614467593,2008-12-19,18:16:29
39.977096,116.336908,0,301,39801.7615046296,2008-12-19,18:16:34
39.976934,116.337647,0,294,39801.7615625,2008-12-19,18:16:39
39.977092,116.337818,0,288,39801.7616203704,2008-12-19,18:16:44
39.977112,116.337807,0,288,39801.7616782407,2008-12-19,18:16:49
39.977291,116.338147,0,282,39801.7617361111,2008-12-19,18:16:54
39.97764,116.338727,0,278,39801.7617939815,2008-12-19,18:16:59
39.977561,116.338855,0,277,39801.7618518519,2008-12-19,18:17:04
39.977493,116.338859,0,276,39801.7619097222,2008-12-19,18:17:09
39.977506,116.338935,0,273,39801.7619675926,2008-12-19,18:17:14
39.976821,116.343722,0,140,39801.762662037,2008-12-19,18:18:14
39.976649,116.34363,0,176,39801.7627199074,2008-12-19,18:18:19
39.976632,116.34309,0,158,39801.7627777778,2008-12-19,18:18:24
39.976647,116.34293,0,181,39801.7628356481,2008-12-19,18:18:29
39.976589,116.34263,0,190,39801.7628935185,2008-12-19,18:18:34
39.976632,116.342312,0,200,39801.7629513889,2008-12-19,18:18:39
39.976663,116.342078,0,209,39801.7630092593,2008-12-19,18:18:44
39.976799,116.341719,0,218,39801.7630671296,2008-12-19,18:18:49
39.976884,116.341422,0,226,39801.763125,2008-12-19,18:18:54
39.976914,116.341235,0,233,39801.7631828704,2008-12-19,18:18:59
39.976926,116.341182,0,234,39801.7632407407,2008-12-19,18:19:04
39.976939,116.341256,0,235,39801.7632986111,2008-12-19,18:19:09
39.976893,116.341324,0,236,39801.7633564815,2008-12-19,18:19:14
39.976887,116.341422,0,237,39801.7634143519,2008-12-19,18:19:19
39.976934,116.341536,0,238,39801.7634722222,2008-12-19,18:19:24
39.977049,116.341611,0,240,39801.7635300926,2008-12-19,18:19:29
39.977114,116.341761,0,243,39801.763587963,2008-12-19,18:19:34
39.97713,116.341672,0,246,39801.7636458333,2008-12-19,18:19:39
39.977188,116.341433,0,249,39801.7637037037,2008-12-19,18:19:44
39.977277,116.341373,0,253,39801.7637615741,2008-12-19,18:19:49
39.977463,116.341197,0,262,39801.7638194444,2008-12-19,18:19:54
39.977622,116.341126,0,280,39801.7638773148,2008-12-19,18:19:59
39.977783,116.341086,0,302,39801.7639351852,2008-12-19,18:20:04
39.977942,116.341026,0,325,39801.7639930556,2008-12-19,18:20:09
39.978051,116.341008,0,348,39801.7640509259,2008-12-19,18:20:14
39.978059,116.340864,0,361,39801.7641087963,2008-12-19,18:20:19
39.978025,116.340763,0,363,39801.7641666667,2008-12-19,18:20:24
39.977985,116.340705,0,370,39801.764224537,2008-12-19,18:20:29
39.977988,116.340661,0,380,39801.7642824074,2008-12-19,18:20:34
39.978006,116.340668,0,401,39801.7643402778,2008-12-19,18:20:39
39.978017,116.340677,0,401,39801.7643981481,2008-12-19,18:20:44
39.977996,116.34066,0,393,39801.7644560185,2008-12-19,18:20:49
39.977994,116.340591,0,391,39801.7645138889,2008-12-19,18:20:54
39.978018,116.340512,0,389,39801.7645717593,2008-12-19,18:20:59
39.977998,116.340474,0,390,39801.7646296296,2008-12-19,18:21:04
39.977923,116.340521,0,392,39801.7646875,2008-12-19,18:21:09
39.977801,116.340588,0,396,39801.7647453704,2008-12-19,18:21:14
39.977736,116.340557,0,387,39801.7648032407,2008-12-19,18:21:19
39.9777,116.340609,0,377,39801.7648611111,2008-12-19,18:21:24
39.977687,116.340662,0,361,39801.7649189815,2008-12-19,18:21:29
39.977756,116.340573,0,332,39801.7649768519,2008-12-19,18:21:34
39.977708,116.34052,0,320,39801.7650347222,2008-12-19,18:21:39
39.977633,116.340478,0,326,39801.7650925926,2008-12-19,18:21:44
39.977595,116.340455,0,331,39801.765150463,2008-12-19,18:21:49
39.977459,116.340405,0,326,39801.7652083333,2008-12-19,18:21:54
39.977188,116.340368,0,315,39801.7652662037,2008-12-19,18:21:59
39.976959,116.34045,0,307,39801.7653240741,2008-12-19,18:22:04
39.9769,116.340432,0,300,39801.7653819444,2008-12-19,18:22:09
39.976876,116.340405,0,290,39801.7654398148,2008-12-19,18:22:14
39.976756,116.34039,0,281,39801.7654976852,2008-12-19,18:22:19
39.976654,116.34042,0,273,39801.7655555556,2008-12-19,18:22:24
39.976629,116.340418,0,267,39801.7656134259,2008-12-19,18:22:29
39.976599,116.340432,0,264,39801.7656712963,2008-12-19,18:22:34
39.976619,116.340393,0,263,39801.7657291667,2008-12-19,18:22:39
39.976648,116.340338,0,260,39801.765787037,2008-12-19,18:22:44
39.976828,116.340231,0,254,39801.7658449074,2008-12-19,18:22:49
39.97699,116.340146,0,251,39801.7659027778,2008-12-19,18:22:54
39.977129,116.340137,0,254,39801.7659606481,2008-12-19,18:22:59
39.977216,116.340102,0,255,39801.7660185185,2008-12-19,18:23:04
39.977284,116.340051,0,254,39801.7660763889,2008-12-19,18:23:09
39.977476,116.340091,0,252,39801.7661342593,2008-12-19,18:23:14
39.977687,116.340125,0,248,39801.7661921296,2008-12-19,18:23:19
39.977753,116.340161,0,251,39801.76625,2008-12-19,18:23:24
39.977728,116.340162,0,254,39801.7663078704,2008-12-19,18:23:29
39.977623,116.34019,0,257,39801.7663657407,2008-12-19,18:23:34
39.97752,116.340242,0,264,39801.7664236111,2008-12-19,18:23:39
39.977397,116.340289,0,273,39801.7664814815,2008-12-19,18:23:44
39.977308,116.34027,0,279,39801.7665393518,2008-12-19,18:23:49
39.977227,116.340261,0,282,39801.7665972222,2008-12-19,18:23:54
39.977056,116.340305,0,284,39801.7666550926,2008-12-19,18:23:59
39.977003,116.340319,0,287,39801.766712963,2008-12-19,18:24:04
39.977042,116.340349,0,289,39801.7667708333,2008-12-19,18:24:09
39.977071,116.340326,0,286,39801.7668287037,2008-12-19,18:24:14
39.977062,116.340331,0,281,39801.7668865741,2008-12-19,18:24:19
39.976969,116.340337,0,276,39801.7669444444,2008-12-19,18:24:24
39.976904,116.340402,0,271,39801.7670023148,2008-12-19,18:24:29
39.976856,116.340413,0,269,39801.7670601852,2008-12-19,18:24:34
39.976821,116.340487,0,264,39801.7671180556,2008-12-19,18:24:39
39.976756,116.340749,0,261,39801.7671759259,2008-12-19,18:24:44
39.97673,116.340933,0,258,39801.7672337963,2008-12-19,18:24:49
39.976827,116.340866,0,255,39801.7672916667,2008-12-19,18:24:54
39.976857,116.340851,0,255,39801.767349537,2008-12-19,18:24:59
39.976889,116.340853,0,252,39801.7674074074,2008-12-19,18:25:04
39.976909,116.340852,0,248,39801.7674652778,2008-12-19,18:25:09
39.97717,116.340961,0,234,39801.7678703704,2008-12-19,18:25:44
39.977493,116.341121,0,236,39801.7679282407,2008-12-19,18:25:49
39.977541,116.341126,0,234,39801.7679861111,2008-12-19,18:25:54
39.977517,116.341215,0,232,39801.7680439815,2008-12-19,18:25:59
39.977507,116.341369,0,230,39801.7681018518,2008-12-19,18:26:04
39.977611,116.341419,0,228,39801.7681597222,2008-12-19,18:26:09
39.977583,116.341432,0,229,39801.7682175926,2008-12-19,18:26:14
39.977515,116.341453,0,229,39801.768275463,2008-12-19,18:26:19
39.977418,116.341492,0,229,39801.7683333333,2008-12-19,18:26:24
39.977425,116.341563,0,229,39801.7683912037,2008-12-19,18:26:29
39.977439,116.341593,0,228,39801.7684490741,2008-12-19,18:26:34
39.97745,116.341568,0,229,39801.7685069444,2008-12-19,18:26:39
39.977412,116.341551,0,230,39801.7685648148,2008-12-19,18:26:44
39.977386,116.341495,0,230,39801.7686226852,2008-12-19,18:26:49
39.977393,116.341408,0,231,39801.7686805556,2008-12-19,18:26:54
39.977454,116.341398,0,230,39801.7687384259,2008-12-19,18:26:59
39.977502,116.341466,0,230,39801.7687962963,2008-12-19,18:27:04
39.977583,116.341586,0,229,39801.7688541667,2008-12-19,18:27:09
39.977583,116.341586,0,229,39801.7688888889,2008-12-19,18:27:12
39.977589,116.34159,0,228,39801.768912037,2008-12-19,18:27:14
39.97753,116.341602,0,229,39801.7689699074,2008-12-19,18:27:19
39.977474,116.341667,0,230,39801.7690277778,2008-12-19,18:27:24
39.977446,116.341785,0,229,39801.7690856481,2008-12-19,18:27:29
39.977501,116.341798,0,228,39801.7691435185,2008-12-19,18:27:34
39.977585,116.34178,0,226,39801.7692013889,2008-12-19,18:27:39
39.977592,116.341716,0,224,39801.7692592593,2008-12-19,18:27:44
39.977367,116.341723,0,223,39801.7693171296,2008-12-19,18:27:49
39.977294,116.341647,0,221,39801.769375,2008-12-19,18:27:54
39.977323,116.341599,0,218,39801.7694328704,2008-12-19,18:27:59
39.97727,116.341611,0,218,39801.7694907407,2008-12-19,18:28:04
39.977142,116.341611,0,217,39801.7695486111,2008-12-19,18:28:09
39.977105,116.341503,0,218,39801.7696064815,2008-12-19,18:28:14
39.97719,116.341433,0,221,39801.7696643519,2008-12-19,18:28:19
39.977303,116.341379,0,225,39801.7697222222,2008-12-19,18:28:24
39.977302,116.341285,0,230,39801.7697800926,2008-12-19,18:28:29
39.977275,116.341201,0,233,39801.769837963,2008-12-19,18:28:34
39.9772,116.341171,0,236,39801.7698958333,2008-12-19,18:28:39
39.977099,116.341101,0,238,39801.7699537037,2008-12-19,18:28:44
39.977057,116.341044,0,239,39801.7700115741,2008-12-19,18:28:49
39.977099,116.341008,0,239,39801.7700694444,2008-12-19,18:28:54
39.97714,116.340921,0,239,39801.7701273148,2008-12-19,18:28:59
39.977236,116.340774,0,240,39801.7701851852,2008-12-19,18:29:04
39.977249,116.340709,0,237,39801.7702430556,2008-12-19,18:29:09
39.977267,116.340668,0,236,39801.7703009259,2008-12-19,18:29:14
39.977283,116.340651,0,238,39801.7703587963,2008-12-19,18:29:19
39.977258,116.340699,0,241,39801.7704166667,2008-12-19,18:29:24
39.977268,116.34074,0,244,39801.770474537,2008-12-19,18:29:29
39.977231,116.340682,0,247,39801.7705324074,2008-12-19,18:29:34
39.977105,116.340648,0,252,39801.7705902778,2008-12-19,18:29:39
39.977059,116.340709,0,255,39801.7706481481,2008-12-19,18:29:44
39.977044,116.340837,0,254,39801.7707060185,2008-12-19,18:29:49
39.976958,116.340899,0,254,39801.7707638889,2008-12-19,18:29:54
39.976826,116.340967,0,254,39801.7708217593,2008-12-19,18:29:59
39.976817,116.341065,0,253,39801.7708796296,2008-12-19,18:30:04
39.976932,116.341056,0,251,39801.7709375,2008-12-19,18:30:09
39.97697,116.341039,0,254,39801.7709953704,2008-12-19,18:30:14
39.977036,116.340984,0,255,39801.7710532407,2008-12-19,18:30:19
39.977058,116.340888,0,253,39801.7711111111,2008-12-19,18:30:24
39.976926,116.340781,0,251,39801.7711689815,2008-12-19,18:30:29
39.976845,116.340669,0,249,39801.7712268519,2008-12-19,18:30:34
39.976769,116.340608,0,247,39801.7712847222,2008-12-19,18:30:39
39.976822,116.340483,0,245,39801.7713425926,2008-12-19,18:30:44
39.976896,116.340388,0,244,39801.771400463,2008-12-19,18:30:49
39.976959,116.34036,0,242,39801.7714583333,2008-12-19,18:30:54
39.976893,116.340343,0,242,39801.7715162037,2008-12-19,18:30:59
39.976929,116.340253,0,242,39801.7715740741,2008-12-19,18:31:04
39.976916,116.340201,0,239,39801.7716319444,2008-12-19,18:31:09
39.977005,116.340062,0,234,39801.7716898148,2008-12-19,18:31:14
39.977055,116.340004,0,233,39801.7717476852,2008-12-19,18:31:19
39.977084,116.339909,0,232,39801.7718055556,2008-12-19,18:31:24
39.976968,116.339887,0,230,39801.7718634259,2008-12-19,18:31:29
39.976701,116.339888,0,227,39801.7719212963,2008-12-19,18:31:34
39.976562,116.339898,0,223,39801.7719791667,2008-12-19,18:31:39
39.976458,116.339872,0,216,39801.772037037,2008-12-19,18:31:44
39.976399,116.339885,0,209,39801.7720949074,2008-12-19,18:31:49
39.976476,116.339927,0,203,39801.7721527778,2008-12-19,18:31:54
39.976669,116.33991,0,198,39801.7722106481,2008-12-19,18:31:59
39.976734,116.339867,0,196,39801.7722685185,2008-12-19,18:32:04
39.976783,116.339835,0,194,39801.7723263889,2008-12-19,18:32:09
39.97685,116.339837,0,192,39801.7723842593,2008-12-19,18:32:14
39.976756,116.339805,0,194,39801.7724421296,2008-12-19,18:32:19
39.976748,116.339746,0,196,39801.7725,2008-12-19,18:32:24
39.97675,116.339725,0,199,39801.7725578704,2008-12-19,18:32:29
39.976839,116.339661,0,207,39801.7726157407,2008-12-19,18:32:34
39.976979,116.339656,0,214,39801.7726736111,2008-12-19,18:32:39
39.977018,116.339659,0,220,39801.7727314815,2008-12-19,18:32:44
39.977016,116.339683,0,221,39801.7727893519,2008-12-19,18:32:49
39.977079,116.3397,0,223,39801.7728472222,2008-12-19,18:32:54
39.97721,116.339754,0,226,39801.7729050926,2008-12-19,18:32:59
39.977358,116.339807,0,232,39801.772962963,2008-12-19,18:33:04
39.977438,116.339747,0,243,39801.7730208333,2008-12-19,18:33:09
39.977447,116.339733,0,255,39801.7730787037,2008-12-19,18:33:14
39.977498,116.339791,0,265,39801.7731365741,2008-12-19,18:33:19
39.977485,116.339841,0,274,39801.7731944444,2008-12-19,18:33:24
39.977485,116.339841,0,274,39801.7732291667,2008-12-19,18:33:27
39.977481,116.33984,0,285,39801.7732523148,2008-12-19,18:33:29
39.97749,116.339846,0,299,39801.7733101852,2008-12-19,18:33:34
39.977625,116.339846,0,303,39801.7733680556,2008-12-19,18:33:39
39.977764,116.339773,0,307,39801.7734259259,2008-12-19,18:33:44
39.977792,116.339732,0,312,39801.7734837963,2008-12-19,18:33:49
39.977934,116.339712,0,316,39801.7735416667,2008-12-19,18:33:54
39.97797,116.339602,0,320,39801.773599537,2008-12-19,18:33:59
39.977976,116.339437,0,324,39801.7736574074,2008-12-19,18:34:04
39.977899,116.339443,0,329,39801.7737152778,2008-12-19,18:34:09
39.977889,116.339495,0,333,39801.7737731481,2008-12-19,18:34:14
39.977836,116.339404,0,335,39801.7738310185,2008-12-19,18:34:19
39.97779,116.339355,0,335,39801.7738888889,2008-12-19,18:34:24
39.977777,116.339363,0,333,39801.7739467593,2008-12-19,18:34:29
39.977866,116.339459,0,329,39801.7740046296,2008-12-19,18:34:34
39.977968,116.339502,0,323,39801.7740625,2008-12-19,18:34:39
39.978025,116.339578,0,317,39801.7741203704,2008-12-19,18:34:44
39.978076,116.339621,0,312,39801.7741782407,2008-12-19,18:34:49
39.978094,116.339623,0,306,39801.7742361111,2008-12-19,18:34:54
39.978155,116.339697,0,304,39801.7742939815,2008-12-19,18:34:59
39.978198,116.33989,0,306,39801.7743518518,2008-12-19,18:35:04
39.978211,116.339936,0,310,39801.7744097222,2008-12-19,18:35:09
39.978153,116.339922,0,324,39801.7744675926,2008-12-19,18:35:14
39.978113,116.339926,0,336,39801.774525463,2008-12-19,18:35:19
39.978057,116.339922,0,342,39801.7745833333,2008-12-19,18:35:24
39.978023,116.339837,0,339,39801.7746412037,2008-12-19,18:35:29
39.977947,116.339901,0,337,39801.7746990741,2008-12-19,18:35:34
39.977969,116.339865,0,331,39801.7747569444,2008-12-19,18:35:39
39.978004,116.33987,0,324,39801.7748148148,2008-12-19,18:35:44
39.977989,116.339815,0,318,39801.7748726852,2008-12-19,18:35:49
39.977943,116.339765,0,312,39801.7749305556,2008-12-19,18:35:54
39.977946,116.339685,0,307,39801.7749884259,2008-12-19,18:35:59
39.97798,116.339678,0,302,39801.7750462963,2008-12-19,18:36:04
39.97798,116.339678,0,302,39801.7750810185,2008-12-19,18:36:07
39.977981,116.339677,0,295,39801.7751041667,2008-12-19,18:36:09
39.977886,116.339667,0,291,39801.775162037,2008-12-19,18:36:14
39.977768,116.339617,0,285,39801.7752199074,2008-12-19,18:36:19
39.977637,116.339642,0,278,39801.7752777778,2008-12-19,18:36:24
39.977601,116.339578,0,271,39801.7753356481,2008-12-19,18:36:29
39.977595,116.339491,0,264,39801.7753935185,2008-12-19,18:36:34
39.977593,116.339446,0,259,39801.7754513889,2008-12-19,18:36:39
39.977575,116.339371,0,252,39801.7755092593,2008-12-19,18:36:44
39.977481,116.339275,0,247,39801.7755671296,2008-12-19,18:36:49
39.977439,116.339153,0,241,39801.775625,2008-12-19,18:36:54
39.977355,116.339157,0,235,39801.7756828704,2008-12-19,18:36:59
39.97732,116.339124,0,228,39801.7757407407,2008-12-19,18:37:04
39.977296,116.339083,0,221,39801.7757986111,2008-12-19,18:37:09
39.977276,116.339046,0,216,39801.7758564815,2008-12-19,18:37:14
39.977275,116.338917,0,211,39801.7759143518,2008-12-19,18:37:19
39.977214,116.338772,0,203,39801.7759722222,2008-12-19,18:37:24
39.977168,116.338692,0,196,39801.7760300926,2008-12-19,18:37:29
39.977208,116.338689,0,187,39801.776087963,2008-12-19,18:37:34
39.977319,116.33878,0,181,39801.7761458333,2008-12-19,18:37:39
39.977329,116.338778,0,176,39801.7762037037,2008-12-19,18:37:44
39.977255,116.338887,0,171,39801.7762615741,2008-12-19,18:37:49
39.977185,116.338908,0,167,39801.7763194444,2008-12-19,18:37:54
39.977101,116.338891,0,164,39801.7763773148,2008-12-19,18:37:59
39.977047,116.338845,0,160,39801.7764351852,2008-12-19,18:38:04
39.977048,116.338896,0,158,39801.7764930556,2008-12-19,18:38:09
39.977093,116.338932,0,158,39801.7765509259,2008-12-19,18:38:14
39.976858,116.338993,0,168,39801.7766087963,2008-12-19,18:38:19
39.97682,116.339091,0,174,39801.7766666667,2008-12-19,18:38:24
39.976898,116.339128,0,177,39801.776724537,2008-12-19,18:38:29
39.976923,116.339157,0,177,39801.7767824074,2008-12-19,18:38:34
39.976945,116.339154,0,176,39801.7768402778,2008-12-19,18:38:39
39.976981,116.339287,0,173,39801.7768981481,2008-12-19,18:38:44
39.977072,116.339389,0,167,39801.7769560185,2008-12-19,18:38:49
39.97706,116.339297,0,162,39801.7770138889,2008-12-19,18:38:54
39.977081,116.339274,0,160,39801.7770717593,2008-12-19,18:38:59
39.977099,116.339313,0,159,39801.7771296296,2008-12-19,18:39:04
39.977151,116.339319,0,158,39801.7771875,2008-12-19,18:39:09
39.977182,116.339314,0,157,39801.7772453704,2008-12-19,18:39:14
39.977132,116.33926,0,158,39801.7773032407,2008-12-19,18:39:19
39.977041,116.33924,0,159,39801.7773611111,2008-12-19,18:39:24
39.976943,116.339282,0,160,39801.7774189815,2008-12-19,18:39:29
39.976795,116.33923,0,160,39801.7774768519,2008-12-19,18:39:34
39.976611,116.339143,0,160,39801.7775347222,2008-12-19,18:39:39
39.976384,116.339022,0,159,39801.7775925926,2008-12-19,18:39:44
39.976258,116.338982,0,155,39801.777650463,2008-12-19,18:39:49
39.976118,116.338975,0,151,39801.7777083333,2008-12-19,18:39:54
39.976098,116.338958,0,144,39801.7777662037,2008-12-19,18:39:59
39.976188,116.339022,0,132,39801.7778240741,2008-12-19,18:40:04
39.976207,116.338987,0,119,39801.7778819444,2008-12-19,18:40:09
39.97621,116.338951,0,111,39801.7779398148,2008-12-19,18:40:14
39.976199,116.338892,0,103,39801.7779976852,2008-12-19,18:40:19
39.976135,116.3388,0,97,39801.7780555556,2008-12-19,18:40:24
39.976041,116.338689,0,90,39801.7781134259,2008-12-19,18:40:29
39.976128,116.338649,0,78,39801.7781712963,2008-12-19,18:40:34
39.976245,116.338806,0,65,39801.7782291667,2008-12-19,18:40:39
39.976232,116.338747,0,53,39801.778287037,2008-12-19,18:40:44
39.976221,116.338705,0,42,39801.7783449074,2008-12-19,18:40:49
39.976206,116.338577,0,29,39801.7784027778,2008-12-19,18:40:54
39.976149,116.338526,0,20,39801.7784606481,2008-12-19,18:40:59
39.976094,116.33851,0,10,39801.7785185185,2008-12-19,18:41:04
39.976105,116.338573,0,-1,39801.7785763889,2008-12-19,18:41:09
39.976117,116.33864,0,-15,39801.7786342593,2008-12-19,18:41:14
39.976102,116.338692,0,-26,39801.7786921296,2008-12-19,18:41:19
39.976117,116.338708,0,-33,39801.77875,2008-12-19,18:41:24
39.976086,116.338739,0,-37,39801.7788078704,2008-12-19,18:41:29
39.97605,116.338689,0,-41,39801.7788657407,2008-12-19,18:41:34
39.976046,116.338725,0,-43,39801.7789236111,2008-12-19,18:41:39
39.976079,116.338799,0,-49,39801.7789814815,2008-12-19,18:41:44
39.97601,116.338841,0,-57,39801.7790393519,2008-12-19,18:41:49
39.975895,116.338901,0,-63,39801.7790972222,2008-12-19,18:41:54
39.97585,116.338958,0,-68,39801.7791550926,2008-12-19,18:41:59
39.975875,116.33897,0,-77,39801.779212963,2008-12-19,18:42:04
39.975911,116.338965,0,-85,39801.7792708333,2008-12-19,18:42:09
39.975874,116.339083,0,-89,39801.7793287037,2008-12-19,18:42:14
39.975874,116.339173,0,-93,39801.7793865741,2008-12-19,18:42:19
39.975863,116.339177,0,-107,39801.7794444444,2008-12-19,18:42:24
39.97588,116.339196,0,-116,39801.7795023148,2008-12-19,18:42:29
39.975983,116.33928,0,-116,39801.7795601852,2008-12-19,18:42:34
39.976073,116.339374,0,-116,39801.7796180556,2008-12-19,18:42:39
39.976164,116.339506,0,-116,39801.7796759259,2008-12-19,18:42:44
39.976191,116.339577,0,-113,39801.7797337963,2008-12-19,18:42:49
39.976235,116.339521,0,-110,39801.7797916667,2008-12-19,18:42:54
39.976314,116.339543,0,-110,39801.779849537,2008-12-19,18:42:59
39.97635,116.339601,0,-108,39801.7799074074,2008-12-19,18:43:04
39.976298,116.339672,0,-107,39801.7799652778,2008-12-19,18:43:09
39.97624,116.339795,0,-106,39801.7800231481,2008-12-19,18:43:14
39.976208,116.339957,0,-107,39801.7800810185,2008-12-19,18:43:19
39.976118,116.34007,0,-106,39801.7801388889,2008-12-19,18:43:24
39.976012,116.340199,0,-106,39801.7801967593,2008-12-19,18:43:29
39.975902,116.340224,0,-105,39801.7802546296,2008-12-19,18:43:34
39.975898,116.340144,0,-104,39801.7803125,2008-12-19,18:43:39
39.975822,116.340079,0,-102,39801.7803703704,2008-12-19,18:43:44
39.975642,116.340079,0,-100,39801.7804282407,2008-12-19,18:43:49
39.975643,116.340018,0,-97,39801.7804861111,2008-12-19,18:43:54
39.975641,116.339815,0,-94,39801.7805439815,2008-12-19,18:43:59
39.975549,116.339705,0,-91,39801.7806018519,2008-12-19,18:44:04
39.975319,116.33981,0,-88,39801.7806597222,2008-12-19,18:44:09
39.975189,116.339856,0,-86,39801.7807175926,2008-12-19,18:44:14
39.975323,116.339806,0,-85,39801.780775463,2008-12-19,18:44:19
39.975468,116.339664,0,-85,39801.7808333333,2008-12-19,18:44:24
39.975491,116.339683,0,-85,39801.7808912037,2008-12-19,18:44:29
39.975488,116.339849,0,-85,39801.7809490741,2008-12-19,18:44:34
39.975464,116.339868,0,-88,39801.7810069444,2008-12-19,18:44:39
39.97546,116.339737,0,-86,39801.7810648148,2008-12-19,18:44:44
39.975458,116.339764,0,-85,39801.7811226852,2008-12-19,18:44:49
39.975422,116.339883,0,-84,39801.7811805556,2008-12-19,18:44:54
39.975456,116.339844,0,-89,39801.7812384259,2008-12-19,18:44:59
39.975463,116.339828,0,-95,39801.7812962963,2008-12-19,18:45:04
39.975517,116.339816,0,-101,39801.7813541667,2008-12-19,18:45:09
39.975742,116.33977,0,-100,39801.781412037,2008-12-19,18:45:14
39.975887,116.339742,0,-89,39801.7814699074,2008-12-19,18:45:19
39.975876,116.339725,0,-75,39801.7815277778,2008-12-19,18:45:24
39.975844,116.339612,0,-63,39801.7815856481,2008-12-19,18:45:29
39.975872,116.339643,0,-51,39801.7816435185,2008-12-19,18:45:34
39.975872,116.339643,0,-51,39801.7816782407,2008-12-19,18:45:37
39.975878,116.339645,0,-36,39801.7817013889,2008-12-19,18:45:39
39.975873,116.339689,0,-18,39801.7817592593,2008-12-19,18:45:44
39.975828,116.339707,0,3,39801.7818171296,2008-12-19,18:45:49
39.975756,116.339744,0,26,39801.781875,2008-12-19,18:45:54
39.975694,116.339828,0,38,39801.7819328704,2008-12-19,18:45:59
39.975748,116.339876,0,50,39801.7819907407,2008-12-19,18:46:04
39.975795,116.339939,0,66,39801.7820486111,2008-12-19,18:46:09
39.975809,116.339971,0,81,39801.7821064815,2008-12-19,18:46:14
39.975719,116.339997,0,97,39801.7821643518,2008-12-19,18:46:19
39.975678,116.339996,0,113,39801.7822222222,2008-12-19,18:46:24
39.975869,116.340015,0,121,39801.7822800926,2008-12-19,18:46:29
39.976096,116.340045,0,129,39801.782337963,2008-12-19,18:46:34
39.97621,116.340013,0,137,39801.7823958333,2008-12-19,18:46:39
39.97631,116.340052,0,141,39801.7824537037,2008-12-19,18:46:44
39.976377,116.340076,0,147,39801.7825115741,2008-12-19,18:46:49
39.976459,116.34011,0,158,39801.7825694444,2008-12-19,18:46:54
39.976529,116.340095,0,167,39801.7826273148,2008-12-19,18:46:59
39.976504,116.339994,0,173,39801.7826851852,2008-12-19,18:47:04
39.976569,116.339999,0,182,39801.7827430556,2008-12-19,18:47:09
39.976643,116.339952,0,199,39801.7828009259,2008-12-19,18:47:14
39.976755,116.339881,0,222,39801.7828587963,2008-12-19,18:47:19
39.976947,116.339853,0,250,39801.7829166667,2008-12-19,18:47:24
39.977039,116.339851,0,255,39801.782974537,2008-12-19,18:47:29
39.977023,116.3399,0,262,39801.7830324074,2008-12-19,18:47:34
39.977019,116.339885,0,276,39801.7830902778,2008-12-19,18:47:39
39.976984,116.339853,0,291,39801.7831481481,2008-12-19,18:47:44
39.976888,116.339806,0,297,39801.7832060185,2008-12-19,18:47:49
39.976879,116.339739,0,301,39801.7832638889,2008-12-19,18:47:54
39.976925,116.33972,0,305,39801.7833217593,2008-12-19,18:47:59
39.976881,116.339665,0,310,39801.7833796296,2008-12-19,18:48:04
39.976773,116.339618,0,310,39801.7834375,2008-12-19,18:48:09
39.976749,116.339619,0,308,39801.7834953704,2008-12-19,18:48:14
39.976678,116.339639,0,306,39801.7835532407,2008-12-19,18:48:19
39.976627,116.339692,0,302,39801.7836111111,2008-12-19,18:48:24
39.976512,116.339636,0,298,39801.7836689815,2008-12-19,18:48:29
39.976447,116.339499,0,292,39801.7837268518,2008-12-19,18:48:34
39.976415,116.339432,0,282,39801.7837847222,2008-12-19,18:48:39
39.976442,116.339468,0,270,39801.7838425926,2008-12-19,18:48:44
39.976475,116.339538,0,260,39801.783900463,2008-12-19,18:48:49
39.976453,116.339464,0,252,39801.7839583333,2008-12-19,18:48:54
39.97639,116.339405,0,243,39801.7840162037,2008-12-19,18:48:59
39.976368,116.339417,0,232,39801.7840740741,2008-12-19,18:49:04
39.976411,116.339457,0,222,39801.7841319444,2008-12-19,18:49:09
39.976446,116.339464,0,215,39801.7841898148,2008-12-19,18:49:14
39.976471,116.339468,0,210,39801.7842476852,2008-12-19,18:49:19
39.976524,116.339448,0,208,39801.7843055556,2008-12-19,18:49:24
39.976561,116.339455,0,222,39801.7843634259,2008-12-19,18:49:29
39.976667,116.339466,0,228,39801.7844212963,2008-12-19,18:49:34
39.976758,116.339449,0,226,39801.7844791667,2008-12-19,18:49:39
39.976774,116.339344,0,224,39801.784537037,2008-12-19,18:49:44
39.976756,116.33929,0,232,39801.7845949074,2008-12-19,18:49:49
39.97675,116.339227,0,245,39801.7846527778,2008-12-19,18:49:54
39.976859,116.339193,0,252,39801.7847106481,2008-12-19,18:49:59
39.976954,116.339154,0,254,39801.7847685185,2008-12-19,18:50:04
39.976934,116.339101,0,258,39801.7848263889,2008-12-19,18:50:09
39.976846,116.339057,0,265,39801.7848842593,2008-12-19,18:50:14
39.976846,116.339057,0,265,39801.7849189815,2008-12-19,18:50:17
39.97684,116.339057,0,262,39801.7849421296,2008-12-19,18:50:19
39.976917,116.339061,0,257,39801.785,2008-12-19,18:50:24
39.976924,116.339052,0,249,39801.7850578704,2008-12-19,18:50:29
39.976861,116.339045,0,245,39801.7851157407,2008-12-19,18:50:34
39.974738,116.340673,0,194,39801.7870833333,2008-12-19,18:53:24
39.974764,116.34058,0,193,39801.7871412037,2008-12-19,18:53:29
39.974724,116.340311,0,187,39801.7871990741,2008-12-19,18:53:34
39.974519,116.34023,0,179,39801.7872569444,2008-12-19,18:53:39
39.97421,116.340261,0,169,39801.7873148148,2008-12-19,18:53:44
39.973805,116.340441,0,155,39801.7873726852,2008-12-19,18:53:49
39.973509,116.340522,0,138,39801.7874305556,2008-12-19,18:53:54
39.973321,116.340355,0,121,39801.7874884259,2008-12-19,18:53:59
39.97318,116.340192,0,104,39801.7875462963,2008-12-19,18:54:04
39.973143,116.340046,0,90,39801.7876041667,2008-12-19,18:54:09
39.973319,116.339869,0,80,39801.787662037,2008-12-19,18:54:14
39.973272,116.339828,0,70,39801.7877199074,2008-12-19,18:54:19
39.973164,116.339827,0,60,39801.7877777778,2008-12-19,18:54:24
39.973099,116.339832,0,48,39801.7878356481,2008-12-19,18:54:29
39.973564,116.339895,0,45,39801.7880671296,2008-12-19,18:54:49
39.973794,116.339771,0,51,39801.788125,2008-12-19,18:54:54
39.973809,116.339756,0,57,39801.7881828704,2008-12-19,18:54:59
39.973632,116.339781,0,60,39801.7882407407,2008-12-19,18:55:04
39.973608,116.339789,0,60,39801.7882986111,2008-12-19,18:55:09
39.973918,116.339684,0,57,39801.7883564815,2008-12-19,18:55:14
39.97423,116.339574,0,55,39801.7884143519,2008-12-19,18:55:19
39.974296,116.339588,0,53,39801.7884722222,2008-12-19,18:55:24
39.974316,116.339641,0,48,39801.7885300926,2008-12-19,18:55:29
39.974429,116.339602,0,44,39801.788587963,2008-12-19,18:55:34
39.974632,116.33952,0,46,39801.7886458333,2008-12-19,18:55:39
39.974846,116.339428,0,51,39801.7887037037,2008-12-19,18:55:44
39.97507,116.339279,0,52,39801.7887615741,2008-12-19,18:55:49
39.975191,116.339192,0,58,39801.7888194444,2008-12-19,18:55:54
39.975175,116.339245,0,67,39801.7888773148,2008-12-19,18:55:59
39.975115,116.3394,0,71,39801.7889351852,2008-12-19,18:56:04
39.97522,116.339408,0,72,39801.7889930556,2008-12-19,18:56:09
39.975329,116.339416,0,75,39801.7890509259,2008-12-19,18:56:14
39.975329,116.339416,0,75,39801.7890856481,2008-12-19,18:56:17
39.975334,116.339409,0,75,39801.7891087963,2008-12-19,18:56:19
39.975257,116.339488,0,74,39801.7891666667,2008-12-19,18:56:24
39.97512,116.339554,0,73,39801.789224537,2008-12-19,18:56:29
39.975019,116.339584,0,70,39801.7892824074,2008-12-19,18:56:34
39.975075,116.339493,0,63,39801.7893402778,2008-12-19,18:56:39
39.975078,116.339431,0,57,39801.7893981481,2008-12-19,18:56:44
39.975128,116.339368,0,48,39801.7894560185,2008-12-19,18:56:49
39.975123,116.339305,0,43,39801.7895138889,2008-12-19,18:56:54
39.975129,116.339278,0,37,39801.7895717593,2008-12-19,18:56:59
39.97508,116.339263,0,33,39801.7896296296,2008-12-19,18:57:04
39.975013,116.339294,0,27,39801.7896875,2008-12-19,18:57:09
39.974987,116.339269,0,20,39801.7897453704,2008-12-19,18:57:14
39.974917,116.339305,0,12,39801.7898032407,2008-12-19,18:57:19
39.974797,116.339346,0,4,39801.7898611111,2008-12-19,18:57:24
39.974524,116.339432,0,-3,39801.7899189815,2008-12-19,18:57:29
39.974344,116.339465,0,-15,39801.7899768518,2008-12-19,18:57:34
39.974358,116.33936,0,-24,39801.7900347222,2008-12-19,18:57:39
39.97444,116.339304,0,-32,39801.7900925926,2008-12-19,18:57:44
39.974569,116.339263,0,-38,39801.790150463,2008-12-19,18:57:49
39.974551,116.339264,0,-43,39801.7902083333,2008-12-19,18:57:54
39.974469,116.339196,0,-50,39801.7902662037,2008-12-19,18:57:59
39.974331,116.339084,0,-57,39801.7903240741,2008-12-19,18:58:04
39.974185,116.339104,0,-64,39801.7903819444,2008-12-19,18:58:09
39.973902,116.339231,0,-74,39801.7904398148,2008-12-19,18:58:14
39.973695,116.339337,0,-85,39801.7904976852,2008-12-19,18:58:19
39.973333,116.33958,0,-96,39801.7905555556,2008-12-19,18:58:24
39.972882,116.339883,0,-103,39801.7906134259,2008-12-19,18:58:29
39.972487,116.340088,0,-113,39801.7906712963,2008-12-19,18:58:34
39.972381,116.34007,0,-121,39801.7907291667,2008-12-19,18:58:39
39.972448,116.339906,0,-132,39801.790787037,2008-12-19,18:58:44
39.972265,116.339907,0,-138,39801.7908449074,2008-12-19,18:58:49
39.971991,116.339956,0,-143,39801.7909027778,2008-12-19,18:58:54
39.971835,116.34,0,-149,39801.7909606481,2008-12-19,18:58:59
39.972125,116.339814,0,-153,39801.7910185185,2008-12-19,18:59:04
39.97236,116.339753,0,-156,39801.7910763889,2008-12-19,18:59:09
39.972386,116.339844,0,-160,39801.7911342593,2008-12-19,18:59:14
39.97244,116.339881,0,-164,39801.7911921296,2008-12-19,18:59:19
39.972347,116.339921,0,-165,39801.79125,2008-12-19,18:59:24
39.97231,116.340038,0,-170,39801.7913078704,2008-12-19,18:59:29
39.972375,116.340108,0,-176,39801.7913657407,2008-12-19,18:59:34
39.972493,116.340139,0,-185,39801.7914236111,2008-12-19,18:59:39
39.972478,116.340207,0,-192,39801.7914814815,2008-12-19,18:59:44
39.9725,116.340184,0,-204,39801.7915393518,2008-12-19,18:59:49
39.972526,116.340163,0,-209,39801.7915972222,2008-12-19,18:59:54
39.972514,116.340161,0,-205,39801.7916550926,2008-12-19,18:59:59
39.972381,116.340218,0,-196,39801.791712963,2008-12-19,19:00:04
39.972363,116.340282,0,-187,39801.7917708333,2008-12-19,19:00:09
39.972533,116.340233,0,-183,39801.7918287037,2008-12-19,19:00:14
39.972688,116.340139,0,-182,39801.7918865741,2008-12-19,19:00:19
39.972786,116.340051,0,-180,39801.7919444444,2008-12-19,19:00:24
39.972823,116.339965,0,-179,39801.7920023148,2008-12-19,19:00:29
39.972846,116.339883,0,-179,39801.7920601852,2008-12-19,19:00:34
39.972882,116.339799,0,-181,39801.7921180556,2008-12-19,19:00:39
39.972866,116.33984,0,-185,39801.7921759259,2008-12-19,19:00:44
39.972879,116.33994,0,-189,39801.7922337963,2008-12-19,19:00:49
39.973006,116.339996,0,-197,39801.7922916667,2008-12-19,19:00:54
39.973046,116.339989,0,-204,39801.792349537,2008-12-19,19:00:59
39.973131,116.33998,0,-209,39801.7924074074,2008-12-19,19:01:04
39.973213,116.33997,0,-217,39801.7924652778,2008-12-19,19:01:09
39.973229,116.339954,0,-231,39801.7925231481,2008-12-19,19:01:14
39.973298,116.339963,0,-234,39801.7925810185,2008-12-19,19:01:19
39.973279,116.339956,0,-233,39801.7926388889,2008-12-19,19:01:24
39.973281,116.339866,0,-232,39801.7926967593,2008-12-19,19:01:29
39.973307,116.339811,0,-233,39801.7927546296,2008-12-19,19:01:34
39.973342,116.339856,0,-231,39801.7928125,2008-12-19,19:01:39
39.973332,116.339902,0,-228,39801.7928703704,2008-12-19,19:01:44
39.973408,116.339976,0,-228,39801.7929282407,2008-12-19,19:01:49
39.9735,116.340056,0,-228,39801.7929861111,2008-12-19,19:01:54
39.973653,116.340097,0,-229,39801.7930439815,2008-12-19,19:01:59
39.973707,116.340208,0,-227,39801.7931018519,2008-12-19,19:02:04
39.973719,116.340284,0,-222,39801.7931597222,2008-12-19,19:02:09
39.973698,116.340297,0,-214,39801.7932175926,2008-12-19,19:02:14
39.973751,116.340213,0,-208,39801.793275463,2008-12-19,19:02:19
39.973803,116.340144,0,-202,39801.7933333333,2008-12-19,19:02:24
39.973873,116.340007,0,-195,39801.7933912037,2008-12-19,19:02:29
39.973914,116.339694,0,-186,39801.7934490741,2008-12-19,19:02:34
39.973997,116.339536,0,-176,39801.7935069444,2008-12-19,19:02:39
39.974037,116.339445,0,-165,39801.7935648148,2008-12-19,19:02:44
39.974048,116.339417,0,-156,39801.7936226852,2008-12-19,19:02:49
39.97396,116.339472,0,-150,39801.7936805556,2008-12-19,19:02:54
39.973914,116.339534,0,-145,39801.7937384259,2008-12-19,19:02:59
39.973918,116.33967,0,-144,39801.7937962963,2008-12-19,19:03:04
39.973891,116.339738,0,-144,39801.7938541667,2008-12-19,19:03:09
39.973816,116.339762,0,-141,39801.793912037,2008-12-19,19:03:14
39.97376,116.339768,0,-138,39801.7939699074,2008-12-19,19:03:19
39.973682,116.339682,0,-136,39801.7940277778,2008-12-19,19:03:24
39.973595,116.3397,0,-134,39801.7940856481,2008-12-19,19:03:29
39.973614,116.339652,0,-136,39801.7941435185,2008-12-19,19:03:34
39.973639,116.339499,0,-139,39801.7942013889,2008-12-19,19:03:39
39.973673,116.339448,0,-151,39801.7942592593,2008-12-19,19:03:44
39.973677,116.339401,0,-165,39801.7943171296,2008-12-19,19:03:49
39.973542,116.339364,0,-165,39801.794375,2008-12-19,19:03:54
39.973358,116.339331,0,-163,39801.7944328704,2008-12-19,19:03:59
39.973244,116.33921,0,-161,39801.7944907407,2008-12-19,19:04:04
39.973193,116.339071,0,-160,39801.7945486111,2008-12-19,19:04:09
39.973172,116.338987,0,-160,39801.7946064815,2008-12-19,19:04:14
39.973078,116.338955,0,-159,39801.7946643519,2008-12-19,19:04:19
39.973046,116.338966,0,-156,39801.7947222222,2008-12-19,19:04:24
39.973044,116.339149,0,-152,39801.7947800926,2008-12-19,19:04:29
39.973024,116.339419,0,-144,39801.794837963,2008-12-19,19:04:34
39.973003,116.339715,0,-133,39801.7948958333,2008-12-19,19:04:39
39.972938,116.339991,0,-120,39801.7949537037,2008-12-19,19:04:44
39.972913,116.340134,0,-105,39801.7950115741,2008-12-19,19:04:49
39.972947,116.340141,0,-96,39801.7950694444,2008-12-19,19:04:54
39.973013,116.340209,0,-86,39801.7951273148,2008-12-19,19:04:59
39.973037,116.340348,0,-67,39801.7951851852,2008-12-19,19:05:04
39.972996,116.340462,0,-37,39801.7952430556,2008-12-19,19:05:09
39.973036,116.34052,0,0,39801.7953009259,2008-12-19,19:05:14
39.973064,116.340538,0,16,39801.7953587963,2008-12-19,19:05:19
39.973146,116.34057,0,34,39801.7954166667,2008-12-19,19:05:24
39.973195,116.340708,0,55,39801.795474537,2008-12-19,19:05:29
39.973163,116.340843,0,73,39801.7955324074,2008-12-19,19:05:34
39.973138,116.340876,0,94,39801.7955902778,2008-12-19,19:05:39
39.973246,116.340904,0,105,39801.7956481481,2008-12-19,19:05:44
39.973332,116.340858,0,115,39801.7957060185,2008-12-19,19:05:49
39.973383,116.340776,0,124,39801.7957638889,2008-12-19,19:05:54
39.973402,116.340759,0,133,39801.7958217593,2008-12-19,19:05:59
39.973383,116.340743,0,141,39801.7958796296,2008-12-19,19:06:04
39.973369,116.340837,0,148,39801.7959375,2008-12-19,19:06:09
39.97338,116.340864,0,147,39801.7959953704,2008-12-19,19:06:14
39.973433,116.340864,0,142,39801.7960532407,2008-12-19,19:06:19
39.97346,116.340846,0,141,39801.7961111111,2008-12-19,19:06:24
39.973419,116.340935,0,141,39801.7961689815,2008-12-19,19:06:29
39.973336,116.341033,0,141,39801.7962268519,2008-12-19,19:06:34
39.973286,116.341089,0,139,39801.7962847222,2008-12-19,19:06:39
39.973378,116.341015,0,136,39801.7963425926,2008-12-19,19:06:44
39.973538,116.340906,0,132,39801.796400463,2008-12-19,19:06:49
39.973642,116.34078,0,130,39801.7964583333,2008-12-19,19:06:54
39.97359,116.340834,0,138,39801.7965162037,2008-12-19,19:06:59
39.973587,116.34086,0,146,39801.7965740741,2008-12-19,19:07:04
39.973637,116.340847,0,150,39801.7966319444,2008-12-19,19:07:09
39.973688,116.340839,0,158,39801.7966898148,2008-12-19,19:07:14
39.973668,116.34082,0,169,39801.7967476852,2008-12-19,19:07:19
39.973621,116.340779,0,179,39801.7968055556,2008-12-19,19:07:24
39.97362,116.340737,0,183,39801.7968634259,2008-12-19,19:07:29
39.973757,116.34062,0,177,39801.7969212963,2008-12-19,19:07:34
39.973884,116.340543,0,172,39801.7969791667,2008-12-19,19:07:39
39.973959,116.340496,0,168,39801.797037037,2008-12-19,19:07:44
39.973997,116.340515,0,165,39801.7970949074,2008-12-19,19:07:49
39.97402,116.340539,0,166,39801.7971527778,2008-12-19,19:07:54
39.973989,116.340544,0,168,39801.7972106481,2008-12-19,19:07:59
39.974007,116.340466,0,164,39801.7972685185,2008-12-19,19:08:04
39.973989,116.340356,0,150,39801.7973263889,2008-12-19,19:08:09
39.973986,116.340248,0,136,39801.7973842593,2008-12-19,19:08:14
39.974073,116.340102,0,109,39801.7974421296,2008-12-19,19:08:19
39.974135,116.340037,0,97,39801.7975,2008-12-19,19:08:24
39.974164,116.340097,0,93,39801.7975578704,2008-12-19,19:08:29
39.974106,116.340226,0,95,39801.7976157407,2008-12-19,19:08:34
39.974074,116.340286,0,95,39801.7976736111,2008-12-19,19:08:39
39.974058,116.340356,0,101,39801.7977314815,2008-12-19,19:08:44
39.976419,116.339323,0,202,39801.7977893518,2008-12-19,19:08:49
39.976985,116.339097,0,248,39801.7978472222,2008-12-19,19:08:54
39.977099,116.339078,0,271,39801.7979050926,2008-12-19,19:08:59
39.97719,116.339135,0,294,39801.797962963,2008-12-19,19:09:04
39.977216,116.339208,0,300,39801.7980208333,2008-12-19,19:09:09
39.977183,116.33923,0,312,39801.7980787037,2008-12-19,19:09:14
39.97721,116.339192,0,324,39801.7981365741,2008-12-19,19:09:19
39.977235,116.339106,0,336,39801.7981944444,2008-12-19,19:09:24
39.977235,116.338984,0,317,39801.7982523148,2008-12-19,19:09:29
39.977216,116.338936,0,301,39801.7983101852,2008-12-19,19:09:34
39.977216,116.338936,0,301,39801.7983449074,2008-12-19,19:09:37
39.977216,116.338933,0,290,39801.7983680556,2008-12-19,19:09:39
39.977178,116.338933,0,285,39801.7984259259,2008-12-19,19:09:44
39.977178,116.338979,0,277,39801.7984837963,2008-12-19,19:09:49
39.97712,116.339015,0,268,39801.7985416667,2008-12-19,19:09:54
39.976952,116.339104,0,265,39801.798599537,2008-12-19,19:09:59
39.976776,116.339202,0,267,39801.7986574074,2008-12-19,19:10:04
39.976708,116.339194,0,269,39801.7987152778,2008-12-19,19:10:09
39.976701,116.339126,0,262,39801.7987731481,2008-12-19,19:10:14
39.976676,116.339116,0,257,39801.7988310185,2008-12-19,19:10:19
39.976666,116.339123,0,251,39801.7988888889,2008-12-19,19:10:24
39.97654,116.3391,0,251,39801.7989467593,2008-12-19,19:10:29
39.976369,116.339157,0,249,39801.7990046296,2008-12-19,19:10:34
39.976375,116.339131,0,236,39801.7990625,2008-12-19,19:10:39
39.976578,116.338967,0,220,39801.7991203704,2008-12-19,19:10:44
39.97678,116.338859,0,226,39801.7991782407,2008-12-19,19:10:49
39.97682,116.338764,0,237,39801.7992361111,2008-12-19,19:10:54
39.976887,116.338841,0,254,39801.7992939815,2008-12-19,19:10:59
39.976976,116.338946,0,263,39801.7993518518,2008-12-19,19:11:04
39.977006,116.33894,0,260,39801.7994097222,2008-12-19,19:11:09
39.977084,116.338891,0,252,39801.7994675926,2008-12-19,19:11:14
39.977203,116.338894,0,253,39801.799525463,2008-12-19,19:11:19
39.977233,116.338901,0,257,39801.7995833333,2008-12-19,19:11:24
39.977293,116.338885,0,271,39801.7996412037,2008-12-19,19:11:29
39.9773,116.338903,0,279,39801.7996990741,2008-12-19,19:11:34
39.977338,116.338926,0,290,39801.7997569444,2008-12-19,19:11:39
39.977317,116.338964,0,298,39801.7998148148,2008-12-19,19:11:44
39.977169,116.339042,0,301,39801.7998726852,2008-12-19,19:11:49
39.977027,116.33902,0,290,39801.7999305556,2008-12-19,19:11:54
39.977034,116.338954,0,290,39801.7999884259,2008-12-19,19:11:59
39.977237,116.3388,0,292,39801.8000462963,2008-12-19,19:12:04
39.977352,116.338735,0,301,39801.8001041667,2008-12-19,19:12:09
39.977411,116.338765,0,307,39801.800162037,2008-12-19,19:12:14
39.977529,116.338713,0,303,39801.8002199074,2008-12-19,19:12:19
39.977406,116.338811,0,301,39801.8002777778,2008-12-19,19:12:24
39.977384,116.338795,0,302,39801.8003356481,2008-12-19,19:12:29
39.977402,116.338707,0,298,39801.8003935185,2008-12-19,19:12:34
39.977442,116.338723,0,303,39801.8004513889,2008-12-19,19:12:39
39.977475,116.33879,0,304,39801.8005092593,2008-12-19,19:12:44
39.977531,116.338894,0,311,39801.8005671296,2008-12-19,19:12:49
39.977614,116.338962,0,316,39801.800625,2008-12-19,19:12:54
39.977716,116.339005,0,332,39801.8006828704,2008-12-19,19:12:59
39.97788,116.339023,0,351,39801.8007407407,2008-12-19,19:13:04
39.978006,116.338979,0,353,39801.8007986111,2008-12-19,19:13:09
39.978103,116.339011,0,377,39801.8008564815,2008-12-19,19:13:14
39.978133,116.339089,0,392,39801.8009143519,2008-12-19,19:13:19
39.978104,116.339157,0,398,39801.8009722222,2008-12-19,19:13:24
39.978011,116.339105,0,388,39801.8010300926,2008-12-19,19:13:29
39.978028,116.339117,0,390,39801.801087963,2008-12-19,19:13:34
39.97798,116.33911,0,381,39801.8011458333,2008-12-19,19:13:39
39.978029,116.339085,0,376,39801.8012037037,2008-12-19,19:13:44
39.978226,116.338896,0,362,39801.8012615741,2008-12-19,19:13:49
39.978275,116.3388,0,355,39801.8013194444,2008-12-19,19:13:54
39.978296,116.338828,0,355,39801.8013773148,2008-12-19,19:13:59
39.978411,116.338782,0,356,39801.8014351852,2008-12-19,19:14:04
39.978461,116.338789,0,358,39801.8014930556,2008-12-19,19:14:09
39.978455,116.338696,0,349,39801.8015509259,2008-12-19,19:14:14
39.978494,116.338658,0,341,39801.8016087963,2008-12-19,19:14:19
39.978236,116.338845,0,334,39801.8016666667,2008-12-19,19:14:24
39.977925,116.338973,0,325,39801.801724537,2008-12-19,19:14:29
39.977757,116.3389,0,322,39801.8017824074,2008-12-19,19:14:34
39.977627,116.33878,0,311,39801.8018402778,2008-12-19,19:14:39
39.977548,116.338692,0,298,39801.8018981481,2008-12-19,19:14:44
39.977364,116.338564,0,275,39801.8019560185,2008-12-19,19:14:49
39.977159,116.338487,0,258,39801.8020138889,2008-12-19,19:14:54
39.977004,116.338473,0,233,39801.8020717593,2008-12-19,19:14:59
39.976968,116.338514,0,201,39801.8021296296,2008-12-19,19:15:04
39.976934,116.338532,0,185,39801.8021875,2008-12-19,19:15:09
39.976881,116.338429,0,162,39801.8022453704,2008-12-19,19:15:14
39.976914,116.3383,0,146,39801.8023032407,2008-12-19,19:15:19
39.976807,116.338405,0,136,39801.8023611111,2008-12-19,19:15:24
39.976634,116.338573,0,129,39801.8024189815,2008-12-19,19:15:29
39.976569,116.338608,0,120,39801.8024768519,2008-12-19,19:15:34
39.976606,116.338612,0,113,39801.8025347222,2008-12-19,19:15:39
39.97662,116.338623,0,111,39801.8025925926,2008-12-19,19:15:44
39.976646,116.338638,0,110,39801.802650463,2008-12-19,19:15:49
39.976762,116.338545,0,115,39801.8027083333,2008-12-19,19:15:54
39.976766,116.338516,0,116,39801.8027662037,2008-12-19,19:15:59
39.976772,116.33853,0,123,39801.8028240741,2008-12-19,19:16:04
39.976767,116.338547,0,123,39801.8028819444,2008-12-19,19:16:09
39.976776,116.338538,0,122,39801.8029398148,2008-12-19,19:16:14
39.976771,116.338506,0,121,39801.8029976852,2008-12-19,19:16:19
39.976802,116.338488,0,123,39801.8030555556,2008-12-19,19:16:24
39.976787,116.338462,0,125,39801.8031134259,2008-12-19,19:16:29
39.976766,116.338445,0,126,39801.8031712963,2008-12-19,19:16:34
39.976796,116.33848,0,130,39801.8032291667,2008-12-19,19:16:39
39.976837,116.338519,0,141,39801.803287037,2008-12-19,19:16:44
39.976808,116.338533,0,152,39801.8033449074,2008-12-19,19:16:49
39.976733,116.338531,0,159,39801.8034027778,2008-12-19,19:16:54
39.976602,116.338492,0,161,39801.8034606481,2008-12-19,19:16:59
39.976496,116.338444,0,164,39801.8035185185,2008-12-19,19:17:04
39.976481,116.338447,0,169,39801.8035763889,2008-12-19,19:17:09
39.976477,116.338495,0,172,39801.8036342593,2008-12-19,19:17:14
39.976497,116.338586,0,174,39801.8036921296,2008-12-19,19:17:19
39.976497,116.338599,0,174,39801.80375,2008-12-19,19:17:24
39.976615,116.33858,0,174,39801.8038078704,2008-12-19,19:17:29
39.976681,116.338588,0,175,39801.8038657407,2008-12-19,19:17:34
39.976703,116.338615,0,176,39801.8039236111,2008-12-19,19:17:39
39.976684,116.338612,0,173,39801.8039814815,2008-12-19,19:17:44
39.976632,116.338603,0,160,39801.8040393519,2008-12-19,19:17:49
39.976575,116.338522,0,148,39801.8040972222,2008-12-19,19:17:54
39.976525,116.338448,0,134,39801.8041550926,2008-12-19,19:17:59
39.976502,116.338385,0,124,39801.804212963,2008-12-19,19:18:04
39.976466,116.338377,0,106,39801.8042708333,2008-12-19,19:18:09
39.976337,116.338388,0,96,39801.8043287037,2008-12-19,19:18:14
39.976239,116.338401,0,87,39801.8043865741,2008-12-19,19:18:19
39.976205,116.338433,0,80,39801.8044444444,2008-12-19,19:18:24
39.976193,116.338479,0,78,39801.8045023148,2008-12-19,19:18:29
39.976156,116.338588,0,60,39801.8045601852,2008-12-19,19:18:34
39.976188,116.338638,0,48,39801.8046180556,2008-12-19,19:18:39
39.976235,116.338628,0,40,39801.8046759259,2008-12-19,19:18:44
39.976235,116.338628,0,40,39801.8047106481,2008-12-19,19:18:47
39.976231,116.338631,0,36,39801.8047337963,2008-12-19,19:18:49
39.976265,116.338636,0,40,39801.8047916667,2008-12-19,19:18:54
39.976331,116.338695,0,45,39801.804849537,2008-12-19,19:18:59
39.976387,116.338714,0,50,39801.8049074074,2008-12-19,19:19:04
39.976475,116.338692,0,54,39801.8049652778,2008-12-19,19:19:09
39.976486,116.338665,0,52,39801.8050231481,2008-12-19,19:19:14
39.976446,116.338657,0,49,39801.8050810185,2008-12-19,19:19:19
39.976431,116.338676,0,49,39801.8051388889,2008-12-19,19:19:24
39.976387,116.338688,0,51,39801.8051967593,2008-12-19,19:19:29
39.976283,116.338686,0,51,39801.8052546296,2008-12-19,19:19:34
39.976191,116.33862,0,50,39801.8053125,2008-12-19,19:19:39
39.976199,116.338563,0,45,39801.8053703704,2008-12-19,19:19:44
39.976228,116.338557,0,34,39801.8054282407,2008-12-19,19:19:49
39.976235,116.338568,0,33,39801.8054861111,2008-12-19,19:19:54
39.976235,116.338568,0,33,39801.8055208333,2008-12-19,19:19:57
39.976241,116.338576,0,33,39801.8055439815,2008-12-19,19:19:59
39.976245,116.338586,0,33,39801.8056018518,2008-12-19,19:20:04
39.976245,116.338586,0,33,39801.8056365741,2008-12-19,19:20:07
39.976248,116.338588,0,32,39801.8056597222,2008-12-19,19:20:09
39.976303,116.338587,0,34,39801.8057175926,2008-12-19,19:20:14
39.976372,116.338604,0,34,39801.805775463,2008-12-19,19:20:19
39.976447,116.338605,0,37,39801.8058333333,2008-12-19,19:20:24
39.976511,116.338632,0,41,39801.8058912037,2008-12-19,19:20:29
39.97657,116.338652,0,47,39801.8059490741,2008-12-19,19:20:34
39.976629,116.338666,0,58,39801.8060069444,2008-12-19,19:20:39
39.976704,116.338703,0,73,39801.8060648148,2008-12-19,19:20:44
39.976667,116.338661,0,93,39801.8061226852,2008-12-19,19:20:49
39.976614,116.338615,0,108,39801.8061805556,2008-12-19,19:20:54
39.976637,116.338605,0,118,39801.8062384259,2008-12-19,19:20:59
39.976711,116.338617,0,123,39801.8062962963,2008-12-19,19:21:04
39.976732,116.338664,0,120,39801.8063541667,2008-12-19,19:21:09
39.976793,116.338693,0,117,39801.806412037,2008-12-19,19:21:14
39.976882,116.338733,0,114,39801.8064699074,2008-12-19,19:21:19
39.976931,116.338776,0,110,39801.8065277778,2008-12-19,19:21:24
39.97694,116.338809,0,109,39801.8065856481,2008-12-19,19:21:29
39.976941,116.338776,0,113,39801.8066435185,2008-12-19,19:21:34
39.976984,116.338721,0,118,39801.8067013889,2008-12-19,19:21:39
39.977076,116.338692,0,120,39801.8067592593,2008-12-19,19:21:44
39.977112,116.338683,0,120,39801.8068171296,2008-12-19,19:21:49
39.977101,116.33866,0,121,39801.806875,2008-12-19,19:21:54
39.977068,116.338649,0,121,39801.8069328704,2008-12-19,19:21:59
39.976962,116.338627,0,121,39801.8069907407,2008-12-19,19:22:04
39.976906,116.338606,0,120,39801.8070486111,2008-12-19,19:22:09
39.976897,116.338621,0,117,39801.8071064815,2008-12-19,19:22:14
39.976823,116.338678,0,111,39801.8071643518,2008-12-19,19:22:19
39.976797,116.338687,0,106,39801.8072222222,2008-12-19,19:22:24
39.976862,116.338775,0,93,39801.8072800926,2008-12-19,19:22:29
39.976882,116.338855,0,80,39801.807337963,2008-12-19,19:22:34
39.976869,116.338836,0,79,39801.8073958333,2008-12-19,19:22:39
39.976897,116.338806,0,78,39801.8074537037,2008-12-19,19:22:44
39.976863,116.338782,0,78,39801.8075115741,2008-12-19,19:22:49
39.976909,116.338749,0,78,39801.8075694444,2008-12-19,19:22:54
39.976997,116.338744,0,77,39801.8076273148,2008-12-19,19:22:59
39.977052,116.338718,0,76,39801.8076851852,2008-12-19,19:23:04
39.977089,116.338715,0,76,39801.8077430556,2008-12-19,19:23:09
39.977088,116.338678,0,76,39801.8078009259,2008-12-19,19:23:14
39.977037,116.338634,0,77,39801.8078587963,2008-12-19,19:23:19
39.977001,116.338624,0,78,39801.8079166667,2008-12-19,19:23:24
39.976912,116.338635,0,79,39801.807974537,2008-12-19,19:23:29
39.976848,116.338635,0,79,39801.8080324074,2008-12-19,19:23:34
39.97677,116.338636,0,79,39801.8080902778,2008-12-19,19:23:39
39.976715,116.338719,0,78,39801.8081481481,2008-12-19,19:23:44
39.976762,116.338701,0,78,39801.8082060185,2008-12-19,19:23:49
39.976839,116.338624,0,78,39801.8082638889,2008-12-19,19:23:54
39.976895,116.338587,0,77,39801.8083217593,2008-12-19,19:23:59
39.976889,116.338611,0,77,39801.8083796296,2008-12-19,19:24:04
39.976811,116.338743,0,98,39801.8084375,2008-12-19,19:24:09
39.976773,116.338774,0,99,39801.8084953704,2008-12-19,19:24:14
39.976815,116.338807,0,98,39801.8085532407,2008-12-19,19:24:19
39.97684,116.338813,0,97,39801.8086111111,2008-12-19,19:24:24
39.976854,116.338825,0,94,39801.8086689815,2008-12-19,19:24:29
39.976873,116.33883,0,94,39801.8087268519,2008-12-19,19:24:34
39.976855,116.338822,0,94,39801.8087847222,2008-12-19,19:24:39
39.976842,116.338823,0,95,39801.8088425926,2008-12-19,19:24:44
39.976877,116.338861,0,96,39801.808900463,2008-12-19,19:24:49
39.976897,116.338884,0,95,39801.8089583333,2008-12-19,19:24:54
39.976851,116.338865,0,95,39801.8090162037,2008-12-19,19:24:59
39.976743,116.338799,0,99,39801.8090740741,2008-12-19,19:25:04
39.976659,116.338774,0,103,39801.8091319444,2008-12-19,19:25:09
39.976603,116.338787,0,103,39801.8091898148,2008-12-19,19:25:14
39.976534,116.33879,0,101,39801.8092476852,2008-12-19,19:25:19
39.976549,116.3388,0,101,39801.8093055556,2008-12-19,19:25:24
39.976587,116.338808,0,103,39801.8093634259,2008-12-19,19:25:29
39.976627,116.338799,0,107,39801.8094212963,2008-12-19,19:25:34
39.976703,116.338802,0,111,39801.8094791667,2008-12-19,19:25:39
39.976818,116.338815,0,130,39801.809537037,2008-12-19,19:25:44
39.976919,116.338799,0,154,39801.8095949074,2008-12-19,19:25:49
39.976982,116.338787,0,179,39801.8096527778,2008-12-19,19:25:54
39.977043,116.338804,0,197,39801.8097106481,2008-12-19,19:25:59
39.977078,116.338809,0,215,39801.8097685185,2008-12-19,19:26:04
39.977067,116.33879,0,215,39801.8098263889,2008-12-19,19:26:09
39.977067,116.33879,0,215,39801.8098611111,2008-12-19,19:26:12
39.977074,116.338796,0,217,39801.8098842593,2008-12-19,19:26:14
39.977071,116.338763,0,225,39801.8099421296,2008-12-19,19:26:19
39.977063,116.338749,0,228,39801.81,2008-12-19,19:26:24
39.977087,116.338751,0,228,39801.8100578704,2008-12-19,19:26:29
39.977087,116.338771,0,225,39801.8101157407,2008-12-19,19:26:34
39.977103,116.338807,0,217,39801.8101736111,2008-12-19,19:26:39
39.977127,116.338837,0,205,39801.8102314815,2008-12-19,19:26:44
39.977156,116.338845,0,193,39801.8102893519,2008-12-19,19:26:49
39.977155,116.338831,0,190,39801.8103472222,2008-12-19,19:26:54
39.97711,116.338847,0,186,39801.8104050926,2008-12-19,19:26:59
39.977072,116.338829,0,184,39801.810462963,2008-12-19,19:27:04
39.977038,116.338803,0,183,39801.8105208333,2008-12-19,19:27:09
39.977011,116.338774,0,182,39801.8105787037,2008-12-19,19:27:14
39.977,116.338801,0,184,39801.8106365741,2008-12-19,19:27:19
39.976965,116.338845,0,187,39801.8106944444,2008-12-19,19:27:24
39.976965,116.338879,0,190,39801.8107523148,2008-12-19,19:27:29
39.976995,116.338903,0,201,39801.8108101852,2008-12-19,19:27:34
39.97698,116.338892,0,226,39801.8108680556,2008-12-19,19:27:39
39.976969,116.338881,0,243,39801.8109259259,2008-12-19,19:27:44
39.976918,116.338874,0,229,39801.8109837963,2008-12-19,19:27:49
39.976874,116.338872,0,232,39801.8110416667,2008-12-19,19:27:54
39.976869,116.338914,0,229,39801.811099537,2008-12-19,19:27:59
39.97679,116.338882,0,229,39801.8111574074,2008-12-19,19:28:04
39.976674,116.338875,0,231,39801.8112152778,2008-12-19,19:28:09
39.976538,116.338892,0,231,39801.8112731481,2008-12-19,19:28:14
39.976364,116.338887,0,226,39801.8113310185,2008-12-19,19:28:19
39.976259,116.338887,0,222,39801.8113888889,2008-12-19,19:28:24
39.976173,116.338918,0,218,39801.8114467593,2008-12-19,19:28:29
39.976083,116.338964,0,213,39801.8115046296,2008-12-19,19:28:34
39.97606,116.338954,0,209,39801.8115625,2008-12-19,19:28:39
39.976126,116.338961,0,203,39801.8116203704,2008-12-19,19:28:44
39.976185,116.338946,0,195,39801.8116782407,2008-12-19,19:28:49
39.976235,116.338927,0,188,39801.8117361111,2008-12-19,19:28:54
39.976285,116.338923,0,182,39801.8117939815,2008-12-19,19:28:59
39.976429,116.338922,0,192,39801.8118518519,2008-12-19,19:29:04
39.976482,116.338842,0,196,39801.8119097222,2008-12-19,19:29:09
39.976447,116.338787,0,197,39801.8119675926,2008-12-19,19:29:14
39.976488,116.338763,0,188,39801.812025463,2008-12-19,19:29:19
39.976619,116.338742,0,157,39801.8120833333,2008-12-19,19:29:24
39.97681,116.338748,0,140,39801.8121412037,2008-12-19,19:29:29
39.976838,116.33876,0,128,39801.8121990741,2008-12-19,19:29:34
39.976857,116.338774,0,117,39801.8122569444,2008-12-19,19:29:39
39.976884,116.338809,0,111,39801.8123148148,2008-12-19,19:29:44
39.976891,116.338832,0,110,39801.8123726852,2008-12-19,19:29:49
39.976896,116.338875,0,113,39801.8124305556,2008-12-19,19:29:54
39.976951,116.338951,0,117,39801.8124884259,2008-12-19,19:29:59
39.976996,116.338977,0,134,39801.8125462963,2008-12-19,19:30:04
39.977001,116.338903,0,160,39801.8126041667,2008-12-19,19:30:09
39.976902,116.338854,0,166,39801.812662037,2008-12-19,19:30:14
39.976864,116.338836,0,184,39801.8127199074,2008-12-19,19:30:19
39.976833,116.338837,0,194,39801.8127777778,2008-12-19,19:30:24
39.976833,116.338837,0,194,39801.8128125,2008-12-19,19:30:27
39.976827,116.338833,0,202,39801.8128356481,2008-12-19,19:30:29
39.976895,116.3388,0,208,39801.8128935185,2008-12-19,19:30:34
39.976899,116.338766,0,207,39801.8129513889,2008-12-19,19:30:39
39.976844,116.338725,0,203,39801.8130092593,2008-12-19,19:30:44
39.976853,116.338687,0,196,39801.8130671296,2008-12-19,19:30:49
39.976908,116.338663,0,192,39801.813125,2008-12-19,19:30:54
39.977087,116.338572,0,191,39801.8131828704,2008-12-19,19:30:59
39.977207,116.338542,0,197,39801.8132407407,2008-12-19,19:31:04
39.977129,116.338619,0,212,39801.8132986111,2008-12-19,19:31:09
39.976984,116.338655,0,223,39801.8133564815,2008-12-19,19:31:14
39.976865,116.338649,0,234,39801.8134143518,2008-12-19,19:31:19
39.976814,116.338676,0,245,39801.8134722222,2008-12-19,19:31:24
39.976751,116.3387,0,254,39801.8135300926,2008-12-19,19:31:29
39.976717,116.338695,0,263,39801.813587963,2008-12-19,19:31:34
39.976717,116.338695,0,263,39801.8136226852,2008-12-19,19:31:37
39.976717,116.338687,0,265,39801.8136458333,2008-12-19,19:31:39
39.976731,116.33872,0,243,39801.8137037037,2008-12-19,19:31:44
39.976752,116.338694,0,227,39801.8137615741,2008-12-19,19:31:49
39.976806,116.338635,0,217,39801.8138194444,2008-12-19,19:31:54
39.976856,116.33859,0,200,39801.8138773148,2008-12-19,19:31:59
39.976894,116.338629,0,186,39801.8139351852,2008-12-19,19:32:04
39.976914,116.338638,0,176,39801.8139930556,2008-12-19,19:32:09
39.976882,116.338618,0,168,39801.8140509259,2008-12-19,19:32:14
39.976872,116.338635,0,166,39801.8141087963,2008-12-19,19:32:19
39.976846,116.338678,0,172,39801.8141666667,2008-12-19,19:32:24
39.976868,116.338698,0,175,39801.814224537,2008-12-19,19:32:29
39.976815,116.338753,0,183,39801.8142824074,2008-12-19,19:32:34
39.976812,116.338739,0,188,39801.8143402778,2008-12-19,19:32:39
39.976786,116.338744,0,190,39801.8143981481,2008-12-19,19:32:44
39.976725,116.338881,0,205,39801.8144560185,2008-12-19,19:32:49
39.976761,116.33893,0,223,39801.8145138889,2008-12-19,19:32:54
39.976788,116.338992,0,239,39801.8145717593,2008-12-19,19:32:59
39.976804,116.339044,0,252,39801.8146296296,2008-12-19,19:33:04
39.976856,116.33908,0,269,39801.8146875,2008-12-19,19:33:09
39.976889,116.339116,0,283,39801.8147453704,2008-12-19,19:33:14
39.976932,116.339134,0,294,39801.8148032407,2008-12-19,19:33:19
39.976932,116.339134,0,294,39801.814837963,2008-12-19,19:33:22
39.97694,116.339132,0,299,39801.8148611111,2008-12-19,19:33:24
39.976909,116.339144,0,304,39801.8149189815,2008-12-19,19:33:29
39.976924,116.339129,0,308,39801.8149768518,2008-12-19,19:33:34
39.976951,116.339097,0,313,39801.8150347222,2008-12-19,19:33:39
39.976978,116.339047,0,314,39801.8150925926,2008-12-19,19:33:44
39.977034,116.338935,0,318,39801.815150463,2008-12-19,19:33:49
39.977039,116.338922,0,311,39801.8152083333,2008-12-19,19:33:54
39.977015,116.338922,0,300,39801.8152662037,2008-12-19,19:33:59
39.976992,116.338945,0,284,39801.8153240741,2008-12-19,19:34:04
39.976935,116.338909,0,268,39801.8153819444,2008-12-19,19:34:09
39.976932,116.338951,0,248,39801.8154398148,2008-12-19,19:34:14
39.976972,116.338992,0,233,39801.8154976852,2008-12-19,19:34:19
39.977107,116.338985,0,222,39801.8155555556,2008-12-19,19:34:24
39.977161,116.338922,0,222,39801.8156134259,2008-12-19,19:34:29
39.977151,116.338905,0,221,39801.8156712963,2008-12-19,19:34:34
39.97709,116.338963,0,219,39801.8157291667,2008-12-19,19:34:39
39.977014,116.338979,0,204,39801.815787037,2008-12-19,19:34:44
39.976949,116.338969,0,197,39801.8158449074,2008-12-19,19:34:49
39.976893,116.338987,0,187,39801.8159027778,2008-12-19,19:34:54
39.976816,116.339015,0,184,39801.8159606481,2008-12-19,19:34:59
39.976747,116.33912,0,179,39801.8160185185,2008-12-19,19:35:04
39.976645,116.339221,0,173,39801.8160763889,2008-12-19,19:35:09
39.97659,116.339239,0,162,39801.8161342593,2008-12-19,19:35:14
39.976583,116.339281,0,151,39801.8161921296,2008-12-19,19:35:19
39.976627,116.339299,0,151,39801.81625,2008-12-19,19:35:24
39.976763,116.339263,0,161,39801.8163078704,2008-12-19,19:35:29
39.976857,116.3392,0,164,39801.8163657407,2008-12-19,19:35:34
39.976791,116.33915,0,163,39801.8164236111,2008-12-19,19:35:39
39.976703,116.339138,0,162,39801.8164814815,2008-12-19,19:35:44
39.976604,116.339179,0,159,39801.8165393519,2008-12-19,19:35:49
39.976591,116.33918,0,154,39801.8165972222,2008-12-19,19:35:54
39.976571,116.339159,0,151,39801.8166550926,2008-12-19,19:35:59
39.97651,116.339126,0,146,39801.816712963,2008-12-19,19:36:04
39.976572,116.33908,0,132,39801.8167708333,2008-12-19,19:36:09
39.976627,116.339082,0,119,39801.8168287037,2008-12-19,19:36:14
39.976651,116.339076,0,120,39801.8168865741,2008-12-19,19:36:19
39.976649,116.339021,0,121,39801.8169444444,2008-12-19,19:36:24
39.976631,116.339014,0,122,39801.8170023148,2008-12-19,19:36:29
39.976606,116.339019,0,123,39801.8170601852,2008-12-19,19:36:34
39.976568,116.339018,0,123,39801.8171180556,2008-12-19,19:36:39
39.976576,116.338939,0,128,39801.8171759259,2008-12-19,19:36:44
39.976592,116.338877,0,129,39801.8172337963,2008-12-19,19:36:49
39.976618,116.33886,0,116,39801.8172916667,2008-12-19,19:36:54
39.976691,116.338918,0,99,39801.817349537,2008-12-19,19:36:59
39.976749,116.339013,0,88,39801.8174074074,2008-12-19,19:37:04
39.97672,116.339088,0,90,39801.8174652778,2008-12-19,19:37:09
39.976702,116.339093,0,104,39801.8175231481,2008-12-19,19:37:14
39.976703,116.339051,0,116,39801.8175810185,2008-12-19,19:37:19
39.97673,116.338982,0,126,39801.8176388889,2008-12-19,19:37:24
39.976748,116.338984,0,130,39801.8176967593,2008-12-19,19:37:29
39.976693,116.339057,0,136,39801.8177546296,2008-12-19,19:37:34
39.976708,116.339145,0,146,39801.8178125,2008-12-19,19:37:39
39.976804,116.33917,0,159,39801.8178703704,2008-12-19,19:37:44
39.976867,116.339047,0,168,39801.8179282407,2008-12-19,19:37:49
39.976869,116.338999,0,182,39801.8179861111,2008-12-19,19:37:54
39.97693,116.338994,0,193,39801.8180439815,2008-12-19,19:37:59
39.977028,116.338972,0,201,39801.8181018519,2008-12-19,19:38:04
39.976981,116.338999,0,206,39801.8181597222,2008-12-19,19:38:09
39.976864,116.339008,0,211,39801.8182175926,2008-12-19,19:38:14
39.976938,116.338937,0,217,39801.818275463,2008-12-19,19:38:19
39.977031,116.338815,0,222,39801.8183333333,2008-12-19,19:38:24
39.977062,116.338758,0,224,39801.8183912037,2008-12-19,19:38:29
39.976868,116.338844,0,222,39801.8184490741,2008-12-19,19:38:34
39.976808,116.338866,0,222,39801.8185069444,2008-12-19,19:38:39
39.976869,116.338856,0,225,39801.8185648148,2008-12-19,19:38:44
39.976957,116.338847,0,232,39801.8186226852,2008-12-19,19:38:49
39.977059,116.338874,0,242,39801.8186805556,2008-12-19,19:38:54
39.977199,116.338838,0,258,39801.8187384259,2008-12-19,19:38:59
39.97724,116.338845,0,283,39801.8187962963,2008-12-19,19:39:04
39.977287,116.338867,0,298,39801.8188541667,2008-12-19,19:39:09
39.977326,116.33894,0,291,39801.818912037,2008-12-19,19:39:14
39.977383,116.338951,0,289,39801.8189699074,2008-12-19,19:39:19
39.977416,116.338993,0,280,39801.8190277778,2008-12-19,19:39:24
39.977449,116.338981,0,278,39801.8190856481,2008-12-19,19:39:29
39.977457,116.33903,0,262,39801.8191435185,2008-12-19,19:39:34
39.977424,116.339052,0,254,39801.8192013889,2008-12-19,19:39:39
39.97746,116.339011,0,250,39801.8192592593,2008-12-19,19:39:44
39.97746,116.339011,0,250,39801.8192939815,2008-12-19,19:39:47
39.977458,116.339004,0,251,39801.8193171296,2008-12-19,19:39:49
39.97741,116.339009,0,252,39801.819375,2008-12-19,19:39:54
39.977364,116.339027,0,253,39801.8194328704,2008-12-19,19:39:59
39.977395,116.339009,0,265,39801.8194907407,2008-12-19,19:40:04
39.97738,116.339042,0,290,39801.8195486111,2008-12-19,19:40:09
39.977343,116.339074,0,292,39801.8196064815,2008-12-19,19:40:14
39.977243,116.339109,0,296,39801.8196643519,2008-12-19,19:40:19
39.977168,116.33911,0,305,39801.8197222222,2008-12-19,19:40:24
39.977139,116.339067,0,320,39801.8197800926,2008-12-19,19:40:29
39.977136,116.339041,0,334,39801.819837963,2008-12-19,19:40:34
39.977236,116.338915,0,347,39801.8198958333,2008-12-19,19:40:39
39.977234,116.338839,0,353,39801.8199537037,2008-12-19,19:40:44
39.977236,116.338717,0,356,39801.8200115741,2008-12-19,19:40:49
39.977244,116.338632,0,352,39801.8200694444,2008-12-19,19:40:54
39.9772,116.338547,0,344,39801.8201273148,2008-12-19,19:40:59
39.976628,116.33875,0,307,39801.8202430556,2008-12-19,19:41:09
39.976657,116.338836,0,307,39801.8203009259,2008-12-19,19:41:14
39.976643,116.338815,0,307,39801.8203587963,2008-12-19,19:41:19
39.97663,116.338784,0,307,39801.8204166667,2008-12-19,19:41:24
39.97662,116.338757,0,306,39801.820474537,2008-12-19,19:41:29
39.976832,116.338732,0,296,39801.8205324074,2008-12-19,19:41:34
39.977093,116.338706,0,263,39801.8205902778,2008-12-19,19:41:39
39.977182,116.338653,0,239,39801.8206481481,2008-12-19,19:41:44
39.976995,116.33867,0,207,39801.8207060185,2008-12-19,19:41:49
39.976813,116.338736,0,183,39801.8207638889,2008-12-19,19:41:54
39.976744,116.3388,0,160,39801.8208217593,2008-12-19,19:41:59
39.976686,116.338851,0,146,39801.8208796296,2008-12-19,19:42:04
39.976631,116.338854,0,126,39801.8209375,2008-12-19,19:42:09
39.97665,116.338838,0,110,39801.8209953704,2008-12-19,19:42:14
39.976655,116.338804,0,93,39801.8210532407,2008-12-19,19:42:19
39.976604,116.338843,0,79,39801.8211111111,2008-12-19,19:42:24
39.976535,116.338863,0,65,39801.8211689815,2008-12-19,19:42:29
39.976495,116.338786,0,56,39801.8212268518,2008-12-19,19:42:34
39.976466,116.338735,0,53,39801.8212847222,2008-12-19,19:42:39
39.976466,116.338735,0,53,39801.8213194444,2008-12-19,19:42:42
39.976469,116.338735,0,54,39801.8213425926,2008-12-19,19:42:44
39.976452,116.338746,0,54,39801.821400463,2008-12-19,19:42:49
39.976442,116.338738,0,54,39801.8214583333,2008-12-19,19:42:54
39.976432,116.338716,0,56,39801.8215162037,2008-12-19,19:42:59
39.976432,116.338677,0,59,39801.8215740741,2008-12-19,19:43:04
39.976416,116.338655,0,64,39801.8216319444,2008-12-19,19:43:09
39.976339,116.338612,0,68,39801.8216898148,2008-12-19,19:43:14
39.976277,116.338637,0,71,39801.8217476852,2008-12-19,19:43:19
39.976177,116.33866,0,74,39801.8218055556,2008-12-19,19:43:24
39.976042,116.338701,0,75,39801.8218634259,2008-12-19,19:43:29
39.975905,116.338738,0,72,39801.8219212963,2008-12-19,19:43:34
39.975741,116.338778,0,60,39801.8219791667,2008-12-19,19:43:39
39.975518,116.338811,0,42,39801.822037037,2008-12-19,19:43:44
39.975338,116.338832,0,21,39801.8220949074,2008-12-19,19:43:49
39.9754,116.338827,0,0,39801.8221527778,2008-12-19,19:43:54
39.975563,116.338829,0,-15,39801.8222106481,2008-12-19,19:43:59
39.975764,116.338806,0,-26,39801.8222685185,2008-12-19,19:44:04
39.975822,116.338797,0,-45,39801.8223263889,2008-12-19,19:44:09
39.975839,116.338826,0,-61,39801.8223842593,2008-12-19,19:44:14
39.975927,116.338907,0,-82,39801.8224421296,2008-12-19,19:44:19
39.976057,116.339013,0,-85,39801.8225,2008-12-19,19:44:24
39.97616,116.33902,0,-81,39801.8225578704,2008-12-19,19:44:29
39.976237,116.338953,0,-83,39801.8226157407,2008-12-19,19:44:34
39.976307,116.338923,0,-83,39801.8226736111,2008-12-19,19:44:39
39.976271,116.338889,0,-81,39801.8227314815,2008-12-19,19:44:44
39.976185,116.338833,0,-82,39801.8227893518,2008-12-19,19:44:49
39.97613,116.338813,0,-84,39801.8228472222,2008-12-19,19:44:54
39.976082,116.338788,0,-84,39801.8229050926,2008-12-19,19:44:59
39.976087,116.338773,0,-85,39801.822962963,2008-12-19,19:45:04
39.976291,116.338747,0,-82,39801.8230208333,2008-12-19,19:45:09
39.976394,116.338714,0,-81,39801.8230787037,2008-12-19,19:45:14
39.97641,116.338672,0,-78,39801.8231365741,2008-12-19,19:45:19
39.976274,116.338626,0,-76,39801.8231944444,2008-12-19,19:45:24
39.976228,116.338518,0,-75,39801.8232523148,2008-12-19,19:45:29
39.976189,116.338519,0,-75,39801.8233101852,2008-12-19,19:45:34
39.97618,116.338539,0,-66,39801.8233680556,2008-12-19,19:45:39
39.976181,116.338574,0,-54,39801.8234259259,2008-12-19,19:45:44
39.976153,116.338607,0,-44,39801.8234837963,2008-12-19,19:45:49
39.976175,116.338618,0,-16,39801.823599537,2008-12-19,19:45:59
39.976369,116.338568,0,12,39801.8236574074,2008-12-19,19:46:04
39.976743,116.338413,0,38,39801.8237152778,2008-12-19,19:46:09
39.976755,116.338476,0,51,39801.8237731481,2008-12-19,19:46:14
39.976569,116.338689,0,58,39801.8238310185,2008-12-19,19:46:19
39.976876,116.338599,0,57,39801.8238888889,2008-12-19,19:46:24
39.976507,116.338971,0,48,39801.8239467593,2008-12-19,19:46:29
39.976342,116.33899,0,49,39801.8240046296,2008-12-19,19:46:34
39.976287,116.338975,0,45,39801.8240625,2008-12-19,19:46:39
39.976231,116.338984,0,40,39801.8241203704,2008-12-19,19:46:44
39.976171,116.339002,0,33,39801.8241782407,2008-12-19,19:46:49
39.976187,116.338994,0,23,39801.8242361111,2008-12-19,19:46:54
39.976221,116.338961,0,19,39801.8242939815,2008-12-19,19:46:59
39.9763,116.33901,0,3,39801.8243518519,2008-12-19,19:47:04
39.976226,116.339102,0,-11,39801.8244097222,2008-12-19,19:47:09
39.976231,116.339047,0,-15,39801.8244675926,2008-12-19,19:47:14
39.976144,116.339072,0,-18,39801.824525463,2008-12-19,19:47:19
39.975869,116.33929,0,-21,39801.8245833333,2008-12-19,19:47:24
39.975628,116.339541,0,-24,39801.8246412037,2008-12-19,19:47:29
39.975508,116.339634,0,-26,39801.8246990741,2008-12-19,19:47:34
39.975703,116.339412,0,-39,39801.8247569444,2008-12-19,19:47:39
39.975758,116.339313,0,-61,39801.8248148148,2008-12-19,19:47:44
39.97585,116.339243,0,-77,39801.8248726852,2008-12-19,19:47:49
39.97583,116.339247,0,-94,39801.8249305556,2008-12-19,19:47:54
39.975849,116.339255,0,-91,39801.8249884259,2008-12-19,19:47:59
39.975864,116.33922,0,-102,39801.8250462963,2008-12-19,19:48:04
39.975792,116.339222,0,-117,39801.8251041667,2008-12-19,19:48:09
39.975853,116.3391,0,-138,39801.825162037,2008-12-19,19:48:14
39.975887,116.339007,0,-155,39801.8252199074,2008-12-19,19:48:19
39.975831,116.338931,0,-175,39801.8252777778,2008-12-19,19:48:24
39.975711,116.338883,0,-188,39801.8253356481,2008-12-19,19:48:29
39.975683,116.338858,0,-181,39801.8253935185,2008-12-19,19:48:34
39.975703,116.338897,0,-181,39801.8254513889,2008-12-19,19:48:39
39.975712,116.338942,0,-189,39801.8255092593,2008-12-19,19:48:44
39.97576,116.338957,0,-178,39801.8255671296,2008-12-19,19:48:49
39.975817,116.338938,0,-162,39801.825625,2008-12-19,19:48:54
39.97583,116.338914,0,-164,39801.8256828704,2008-12-19,19:48:59
39.975758,116.338969,0,-151,39801.8257407407,2008-12-19,19:49:04
39.975606,116.339027,0,-135,39801.8257986111,2008-12-19,19:49:09
39.97557,116.339038,0,-125,39801.8258564815,2008-12-19,19:49:14
39.975654,116.33895,0,-116,39801.8259143519,2008-12-19,19:49:19
39.975734,116.338928,0,-114,39801.8259722222,2008-12-19,19:49:24
39.975877,116.338928,0,-113,39801.8260300926,2008-12-19,19:49:29
39.975914,116.339059,0,-112,39801.826087963,2008-12-19,19:49:34
39.975866,116.339204,0,-113,39801.8261458333,2008-12-19,19:49:39
39.975833,116.339327,0,-115,39801.8262037037,2008-12-19,19:49:44
39.975945,116.339176,0,-112,39801.8262615741,2008-12-19,19:49:49
39.976079,116.339076,0,-109,39801.8263194444,2008-12-19,19:49:54
39.97626,116.338896,0,-106,39801.8263773148,2008-12-19,19:49:59
39.976281,116.338832,0,-104,39801.8264351852,2008-12-19,19:50:04
39.976039,116.33902,0,-103,39801.8264930556,2008-12-19,19:50:09
39.97599,116.338988,0,-102,39801.8265509259,2008-12-19,19:50:14
39.976118,116.338714,0,-102,39801.8266087963,2008-12-19,19:50:19
39.976211,116.338539,0,-100,39801.8266666667,2008-12-19,19:50:24
39.976147,116.338559,0,-98,39801.826724537,2008-12-19,19:50:29
39.976158,116.338539,0,-97,39801.8267824074,2008-12-19,19:50:34
39.976177,116.338512,0,-96,39801.8268402778,2008-12-19,19:50:39
39.976146,116.338535,0,-96,39801.8268981481,2008-12-19,19:50:44
39.976165,116.338574,0,-96,39801.8269560185,2008-12-19,19:50:49
39.975893,116.338884,0,-93,39801.8270138889,2008-12-19,19:50:54
39.975661,116.339075,0,-89,39801.8270717593,2008-12-19,19:50:59
39.975542,116.338995,0,-86,39801.8271296296,2008-12-19,19:51:04
39.975646,116.338623,0,-82,39801.8271875,2008-12-19,19:51:09
39.977283,116.338628,0,173,39801.8275925926,2008-12-19,19:51:44
39.977152,116.339075,0,154,39801.827650463,2008-12-19,19:51:49
39.97697,116.339082,0,145,39801.8277083333,2008-12-19,19:51:54
39.976574,116.339467,0,136,39801.8277662037,2008-12-19,19:51:59
39.976428,116.339644,0,128,39801.8278240741,2008-12-19,19:52:04
39.976629,116.339547,0,119,39801.8278819444,2008-12-19,19:52:09
39.976735,116.339502,0,110,39801.8279398148,2008-12-19,19:52:14
39.976647,116.339651,0,101,39801.8279976852,2008-12-19,19:52:19
39.976564,116.339763,0,92,39801.8280555556,2008-12-19,19:52:24
39.97653,116.339857,0,84,39801.8281134259,2008-12-19,19:52:29
39.978187,116.339137,0,243,39801.8289236111,2008-12-19,19:53:39
39.978126,116.339118,0,206,39801.8289814815,2008-12-19,19:53:44
39.978341,116.339122,0,209,39801.8290393518,2008-12-19,19:53:49
39.978385,116.339033,0,208,39801.8290972222,2008-12-19,19:53:54
39.978392,116.33895,0,207,39801.8291550926,2008-12-19,19:53:59
39.978419,116.338915,0,210,39801.829212963,2008-12-19,19:54:04
39.978366,116.338885,0,218,39801.8292708333,2008-12-19,19:54:09
39.978402,116.338838,0,229,39801.8293287037,2008-12-19,19:54:14
39.978462,116.338778,0,224,39801.8293865741,2008-12-19,19:54:19
39.978367,116.33878,0,215,39801.8294444444,2008-12-19,19:54:24
39.978363,116.338765,0,214,39801.8295023148,2008-12-19,19:54:29
39.978465,116.338771,0,247,39801.8295601852,2008-12-19,19:54:34
39.978651,116.338858,0,287,39801.8296180556,2008-12-19,19:54:39
39.978835,116.338933,0,299,39801.8296759259,2008-12-19,19:54:44
39.9789,116.338959,0,301,39801.8297337963,2008-12-19,19:54:49
39.978918,116.338983,0,301,39801.8297916667,2008-12-19,19:54:54
39.978951,116.339014,0,305,39801.829849537,2008-12-19,19:54:59
39.97898,116.339028,0,311,39801.8299074074,2008-12-19,19:55:04
39.978969,116.339033,0,324,39801.8299652778,2008-12-19,19:55:09
39.978956,116.339099,0,338,39801.8300231481,2008-12-19,19:55:14
39.978917,116.339111,0,352,39801.8300810185,2008-12-19,19:55:19
39.978941,116.339128,0,356,39801.8301388889,2008-12-19,19:55:24
39.97887,116.339145,0,363,39801.8301967593,2008-12-19,19:55:29
39.97892,116.339157,0,371,39801.8302546296,2008-12-19,19:55:34
39.978896,116.339117,0,382,39801.8303125,2008-12-19,19:55:39
39.979014,116.339107,0,391,39801.8303703704,2008-12-19,19:55:44
39.979142,116.339106,0,401,39801.8304282407,2008-12-19,19:55:49
39.979142,116.339106,0,401,39801.830462963,2008-12-19,19:55:52
39.979144,116.339114,0,410,39801.8304861111,2008-12-19,19:55:54
39.979041,116.33914,0,420,39801.8305439815,2008-12-19,19:55:59
39.978966,116.339156,0,424,39801.8306018518,2008-12-19,19:56:04
39.978906,116.33916,0,426,39801.8306597222,2008-12-19,19:56:09
39.978842,116.33918,0,430,39801.8307175926,2008-12-19,19:56:14
39.978865,116.339143,0,435,39801.830775463,2008-12-19,19:56:19
39.978841,116.339134,0,441,39801.8308333333,2008-12-19,19:56:24
39.978877,116.339154,0,450,39801.8308912037,2008-12-19,19:56:29
39.978975,116.339162,0,469,39801.8309490741,2008-12-19,19:56:34
39.979091,116.339161,0,488,39801.8310069444,2008-12-19,19:56:39
39.979251,116.339163,0,517,39801.8310648148,2008-12-19,19:56:44
39.979293,116.339141,0,539,39801.8311226852,2008-12-19,19:56:49
39.979134,116.339119,0,545,39801.8311805556,2008-12-19,19:56:54
39.979073,116.339135,0,568,39801.8312384259,2008-12-19,19:56:59
39.978953,116.339122,0,575,39801.8312962963,2008-12-19,19:57:04
39.978912,116.339108,0,573,39801.8313541667,2008-12-19,19:57:09
39.978856,116.339126,0,565,39801.831412037,2008-12-19,19:57:14
39.978822,116.339114,0,559,39801.8314699074,2008-12-19,19:57:19
39.978629,116.339113,0,536,39801.8315277778,2008-12-19,19:57:24
39.978122,116.339044,0,454,39801.8315856481,2008-12-19,19:57:29
39.977944,116.339012,0,406,39801.8316435185,2008-12-19,19:57:34
39.978027,116.338994,0,394,39801.8317013889,2008-12-19,19:57:39
39.978094,116.338958,0,387,39801.8317592593,2008-12-19,19:57:44
39.978072,116.338963,0,383,39801.8318171296,2008-12-19,19:57:49
39.978057,116.338958,0,379,39801.831875,2008-12-19,19:57:54
39.977981,116.338945,0,367,39801.8319328704,2008-12-19,19:57:59
39.977786,116.3389,0,347,39801.8319907407,2008-12-19,19:58:04
39.977654,116.338875,0,337,39801.8320486111,2008-12-19,19:58:09
39.977537,116.33888,0,351,39801.8321064815,2008-12-19,19:58:14
39.97754,116.338894,0,369,39801.8321643519,2008-12-19,19:58:19
39.977401,116.338888,0,386,39801.8322222222,2008-12-19,19:58:24
39.977554,116.338916,0,398,39801.8322800926,2008-12-19,19:58:29
39.977785,116.338934,0,410,39801.832337963,2008-12-19,19:58:34
39.978293,116.338938,0,425,39801.8323958333,2008-12-19,19:58:39
39.978652,116.338933,0,441,39801.8324537037,2008-12-19,19:58:44
39.979005,116.33893,0,452,39801.8325115741,2008-12-19,19:58:49
39.979175,116.338941,0,462,39801.8325694444,2008-12-19,19:58:54
39.979157,116.339003,0,483,39801.8326273148,2008-12-19,19:58:59
39.979197,116.339069,0,514,39801.8326851852,2008-12-19,19:59:04
39.979327,116.339088,0,547,39801.8327430556,2008-12-19,19:59:09
39.97939,116.339155,0,591,39801.8328009259,2008-12-19,19:59:14
39.979447,116.339187,0,631,39801.8328587963,2008-12-19,19:59:19
39.979475,116.339228,0,672,39801.8329166667,2008-12-19,19:59:24
39.979369,116.339217,0,669,39801.832974537,2008-12-19,19:59:29
39.979395,116.339183,0,673,39801.8330324074,2008-12-19,19:59:34
39.979428,116.339153,0,689,39801.8330902778,2008-12-19,19:59:39
39.979461,116.339135,0,713,39801.8331481481,2008-12-19,19:59:44
39.979406,116.339086,0,691,39801.8332060185,2008-12-19,19:59:49
39.979428,116.339088,0,692,39801.8332638889,2008-12-19,19:59:54
39.979487,116.339107,0,701,39801.8333217593,2008-12-19,19:59:59
39.97961,116.339168,0,707,39801.8333796296,2008-12-19,20:00:04
39.979805,116.339208,0,724,39801.8334375,2008-12-19,20:00:09
39.97978,116.3393,0,723,39801.8334953704,2008-12-19,20:00:14
39.979752,116.33932,0,725,39801.8335532407,2008-12-19,20:00:19
39.97974,116.339313,0,721,39801.8336111111,2008-12-19,20:00:24
39.97974,116.339313,0,721,39801.8336458333,2008-12-19,20:00:27
39.979741,116.339305,0,723,39801.8336689815,2008-12-19,20:00:29
39.979694,116.339298,0,722,39801.8337268519,2008-12-19,20:00:34
39.97963,116.339295,0,714,39801.8337847222,2008-12-19,20:00:39
39.979543,116.339247,0,709,39801.8338425926,2008-12-19,20:00:44
39.979741,116.339205,0,712,39801.833900463,2008-12-19,20:00:49
39.979963,116.33915,0,714,39801.8339583333,2008-12-19,20:00:54
39.980003,116.339121,0,699,39801.8340162037,2008-12-19,20:00:59
39.979984,116.339139,0,681,39801.8340740741,2008-12-19,20:01:04
39.979902,116.339221,0,665,39801.8341319444,2008-12-19,20:01:09
39.979898,116.339295,0,655,39801.8341898148,2008-12-19,20:01:14
39.979953,116.339326,0,646,39801.8342476852,2008-12-19,20:01:19
39.979939,116.339361,0,640,39801.8343055556,2008-12-19,20:01:24
39.979952,116.33937,0,633,39801.8343634259,2008-12-19,20:01:29
39.979984,116.339328,0,613,39801.8344212963,2008-12-19,20:01:34
39.979981,116.339283,0,597,39801.8344791667,2008-12-19,20:01:39
39.979956,116.339271,0,590,39801.834537037,2008-12-19,20:01:44
39.979873,116.339226,0,564,39801.8345949074,2008-12-19,20:01:49
39.979668,116.339175,0,527,39801.8346527778,2008-12-19,20:01:54
39.979454,116.33916,0,501,39801.8347106481,2008-12-19,20:01:59
39.979257,116.339122,0,482,39801.8347685185,2008-12-19,20:02:04
39.979215,116.33903,0,481,39801.8348263889,2008-12-19,20:02:09
39.979292,116.338942,0,484,39801.8348842593,2008-12-19,20:02:14
39.979273,116.338871,0,490,39801.8349421296,2008-12-19,20:02:19
39.979207,116.338913,0,482,39801.835,2008-12-19,20:02:24
39.979137,116.339003,0,472,39801.8350578704,2008-12-19,20:02:29
39.979123,116.339099,0,471,39801.8351157407,2008-12-19,20:02:34
39.979201,116.339165,0,473,39801.8351736111,2008-12-19,20:02:39
39.979264,116.339208,0,475,39801.8352314815,2008-12-19,20:02:44
39.979325,116.339163,0,477,39801.8352893519,2008-12-19,20:02:49
39.979341,116.339077,0,480,39801.8353472222,2008-12-19,20:02:54
39.979259,116.338999,0,465,39801.8354050926,2008-12-19,20:02:59
39.979261,116.339014,0,461,39801.835462963,2008-12-19,20:03:04
39.979269,116.339024,0,460,39801.8355208333,2008-12-19,20:03:09
39.979317,116.339128,0,460,39801.8355787037,2008-12-19,20:03:14
39.979207,116.339192,0,448,39801.8356365741,2008-12-19,20:03:19
39.979122,116.339205,0,444,39801.8356944444,2008-12-19,20:03:24
39.97897,116.339225,0,438,39801.8357523148,2008-12-19,20:03:29
39.978778,116.339261,0,430,39801.8358101852,2008-12-19,20:03:34
39.978728,116.339304,0,434,39801.8358680556,2008-12-19,20:03:39
39.978682,116.339363,0,444,39801.8359259259,2008-12-19,20:03:44
39.978681,116.339376,0,445,39801.8359837963,2008-12-19,20:03:49
39.978952,116.339362,0,463,39801.8360416667,2008-12-19,20:03:54
39.97923,116.339312,0,481,39801.836099537,2008-12-19,20:03:59
39.979339,116.33927,0,491,39801.8361574074,2008-12-19,20:04:04
39.979365,116.339236,0,478,39801.8362152778,2008-12-19,20:04:09
39.979507,116.339079,0,469,39801.8362731481,2008-12-19,20:04:14
39.979823,116.338838,0,467,39801.8363310185,2008-12-19,20:04:19
39.979836,116.338727,0,465,39801.8363888889,2008-12-19,20:04:24
39.979796,116.338595,0,457,39801.8364467593,2008-12-19,20:04:29
39.979922,116.338403,0,454,39801.8365046296,2008-12-19,20:04:34
39.980265,116.337859,0,442,39801.8365625,2008-12-19,20:04:39
39.980365,116.33759,0,433,39801.8366203704,2008-12-19,20:04:44
39.980381,116.337444,0,425,39801.8366782407,2008-12-19,20:04:49
39.978957,116.339169,0,412,39801.8367361111,2008-12-19,20:04:54
39.978923,116.339179,0,409,39801.8367939815,2008-12-19,20:04:59
39.978985,116.33916,0,395,39801.8368518518,2008-12-19,20:05:04
39.979014,116.339186,0,387,39801.8369097222,2008-12-19,20:05:09
39.979067,116.339227,0,373,39801.8369675926,2008-12-19,20:05:14
39.979153,116.339122,0,368,39801.837025463,2008-12-19,20:05:19
39.979063,116.339091,0,363,39801.8370833333,2008-12-19,20:05:24
39.978997,116.339055,0,366,39801.8371412037,2008-12-19,20:05:29
39.979015,116.339052,0,361,39801.8371990741,2008-12-19,20:05:34
39.978991,116.339064,0,361,39801.8372569444,2008-12-19,20:05:39
39.978932,116.339105,0,361,39801.8373148148,2008-12-19,20:05:44
39.978885,116.3391,0,355,39801.8373726852,2008-12-19,20:05:49
39.978726,116.339136,0,353,39801.8374305556,2008-12-19,20:05:54
39.978682,116.339084,0,355,39801.8374884259,2008-12-19,20:05:59
39.978671,116.338942,0,352,39801.8375462963,2008-12-19,20:06:04
39.978736,116.338719,0,349,39801.8376041667,2008-12-19,20:06:09
39.979324,116.338005,0,348,39801.837662037,2008-12-19,20:06:14
39.97942,116.337693,0,344,39801.8377199074,2008-12-19,20:06:19
39.979872,116.336993,0,334,39801.8377777778,2008-12-19,20:06:24
39.980247,116.336344,0,321,39801.8378356481,2008-12-19,20:06:29
39.980581,116.335765,0,309,39801.8378935185,2008-12-19,20:06:34
39.980852,116.335278,0,298,39801.8379513889,2008-12-19,20:06:39
39.977291,116.339168,0,178,39801.8381828704,2008-12-19,20:06:59
39.977711,116.339206,0,208,39801.8382407407,2008-12-19,20:07:04
39.977796,116.339257,0,237,39801.8382986111,2008-12-19,20:07:09
39.977813,116.339323,0,246,39801.8383564815,2008-12-19,20:07:14
39.977871,116.339375,0,258,39801.8384143518,2008-12-19,20:07:19
39.977928,116.339365,0,254,39801.8384722222,2008-12-19,20:07:24
39.978082,116.339336,0,264,39801.8385300926,2008-12-19,20:07:29
39.977848,116.339451,0,223,39801.8413657407,2008-12-19,20:11:34
39.977824,116.339492,0,227,39801.8414236111,2008-12-19,20:11:39
39.977889,116.339542,0,232,39801.8414814815,2008-12-19,20:11:44
39.977844,116.339567,0,251,39801.8415393519,2008-12-19,20:11:49
39.977915,116.339527,0,275,39801.8415972222,2008-12-19,20:11:54
39.97807,116.339493,0,307,39801.8416550926,2008-12-19,20:11:59
39.978276,116.339476,0,338,39801.841712963,2008-12-19,20:12:04
39.978485,116.339504,0,362,39801.8417708333,2008-12-19,20:12:09
39.97859,116.339513,0,383,39801.8418287037,2008-12-19,20:12:14
39.978714,116.339536,0,405,39801.8418865741,2008-12-19,20:12:19
39.978723,116.339534,0,403,39801.8419444444,2008-12-19,20:12:24
39.978745,116.339524,0,411,39801.8420023148,2008-12-19,20:12:29
39.978663,116.339484,0,392,39801.8420601852,2008-12-19,20:12:34
39.978615,116.339436,0,373,39801.8421180556,2008-12-19,20:12:39
39.978553,116.339423,0,371,39801.8421759259,2008-12-19,20:12:44
39.97857,116.339431,0,380,39801.8422337963,2008-12-19,20:12:49
39.978589,116.339433,0,386,39801.8422916667,2008-12-19,20:12:54
39.978557,116.339409,0,391,39801.842349537,2008-12-19,20:12:59
39.978275,116.339466,0,388,39801.8424074074,2008-12-19,20:13:04
39.978047,116.339494,0,374,39801.8424652778,2008-12-19,20:13:09
39.977963,116.339534,0,370,39801.8425231481,2008-12-19,20:13:14
39.977947,116.339565,0,374,39801.8425810185,2008-12-19,20:13:19
39.977967,116.339599,0,378,39801.8426388889,2008-12-19,20:13:24
39.978065,116.339557,0,372,39801.8426967593,2008-12-19,20:13:29
39.978164,116.339493,0,368,39801.8427546296,2008-12-19,20:13:34
39.978218,116.33947,0,361,39801.8428125,2008-12-19,20:13:39
39.978218,116.33947,0,361,39801.8428472222,2008-12-19,20:13:42
39.978211,116.339473,0,353,39801.8428703704,2008-12-19,20:13:44
39.978105,116.339458,0,338,39801.8429282407,2008-12-19,20:13:49
39.977976,116.339463,0,329,39801.8429861111,2008-12-19,20:13:54
39.977839,116.339455,0,319,39801.8430439815,2008-12-19,20:13:59
39.977839,116.339455,0,319,39801.8430787037,2008-12-19,20:14:02
39.977836,116.33945,0,319,39801.8431018519,2008-12-19,20:14:04
39.977889,116.339457,0,323,39801.8431597222,2008-12-19,20:14:09
39.97798,116.339483,0,325,39801.8432175926,2008-12-19,20:14:14
39.978061,116.339495,0,330,39801.843275463,2008-12-19,20:14:19
39.978052,116.339498,0,327,39801.8433333333,2008-12-19,20:14:24
39.978019,116.339476,0,318,39801.8433912037,2008-12-19,20:14:29
39.977939,116.339485,0,314,39801.8434490741,2008-12-19,20:14:34
39.977894,116.339491,0,316,39801.8435069444,2008-12-19,20:14:39
39.977844,116.339425,0,311,39801.8435648148,2008-12-19,20:14:44
39.977775,116.339378,0,311,39801.8436226852,2008-12-19,20:14:49
39.977699,116.339349,0,305,39801.8436805556,2008-12-19,20:14:54
39.977607,116.339348,0,305,39801.8437384259,2008-12-19,20:14:59
39.977495,116.339353,0,299,39801.8437962963,2008-12-19,20:15:04
39.977423,116.339354,0,294,39801.8438541667,2008-12-19,20:15:09
39.977454,116.339345,0,287,39801.843912037,2008-12-19,20:15:14
39.97753,116.339338,0,289,39801.8439699074,2008-12-19,20:15:19
39.977509,116.339297,0,291,39801.8440277778,2008-12-19,20:15:24
39.977468,116.339245,0,301,39801.8440856481,2008-12-19,20:15:29
39.977426,116.339227,0,298,39801.8441435185,2008-12-19,20:15:34
39.977426,116.339236,0,299,39801.8442013889,2008-12-19,20:15:39
39.97761,116.339239,0,290,39801.8442592593,2008-12-19,20:15:44
39.977832,116.339287,0,299,39801.8443171296,2008-12-19,20:15:49
39.978052,116.339297,0,323,39801.844375,2008-12-19,20:15:54
39.978131,116.339277,0,330,39801.8444328704,2008-12-19,20:15:59
39.978076,116.339256,0,341,39801.8444907407,2008-12-19,20:16:04
39.977983,116.339186,0,353,39801.8445486111,2008-12-19,20:16:09
39.977741,116.339132,0,350,39801.8446064815,2008-12-19,20:16:14
39.977574,116.339087,0,340,39801.8446643518,2008-12-19,20:16:19
39.977416,116.33907,0,330,39801.8447222222,2008-12-19,20:16:24
39.977258,116.339124,0,321,39801.8447800926,2008-12-19,20:16:29
39.977149,116.339163,0,308,39801.844837963,2008-12-19,20:16:34
39.977127,116.339222,0,301,39801.8448958333,2008-12-19,20:16:39
39.977139,116.339199,0,293,39801.8449537037,2008-12-19,20:16:44
39.977112,116.339195,0,288,39801.8450115741,2008-12-19,20:16:49
39.977118,116.339186,0,289,39801.8450694444,2008-12-19,20:16:54
39.977138,116.339165,0,286,39801.8451273148,2008-12-19,20:16:59
39.977179,116.339165,0,284,39801.8451851852,2008-12-19,20:17:04
39.9772,116.339149,0,279,39801.8452430556,2008-12-19,20:17:09
39.977309,116.339151,0,277,39801.8453009259,2008-12-19,20:17:14
39.977349,116.339182,0,280,39801.8453587963,2008-12-19,20:17:19
39.977349,116.339182,0,280,39801.8453935185,2008-12-19,20:17:22
39.977346,116.339186,0,282,39801.8454166667,2008-12-19,20:17:24
39.977343,116.339151,0,281,39801.845474537,2008-12-19,20:17:29
39.977299,116.33912,0,278,39801.8455324074,2008-12-19,20:17:34
39.977215,116.339114,0,276,39801.8455902778,2008-12-19,20:17:39
39.97713,116.339138,0,273,39801.8456481481,2008-12-19,20:17:44
39.977079,116.339163,0,275,39801.8457060185,2008-12-19,20:17:49
39.977212,116.339196,0,274,39801.8457638889,2008-12-19,20:17:54
39.977358,116.339203,0,275,39801.8458217593,2008-12-19,20:17:59
39.977406,116.339188,0,272,39801.8458796296,2008-12-19,20:18:04
39.977425,116.339166,0,272,39801.8459375,2008-12-19,20:18:09
39.97744,116.339067,0,266,39801.8459953704,2008-12-19,20:18:14
39.97751,116.339058,0,263,39801.8460532407,2008-12-19,20:18:19
39.977601,116.339062,0,263,39801.8461111111,2008-12-19,20:18:24
39.977625,116.339049,0,262,39801.8461689815,2008-12-19,20:18:29
39.97759,116.339046,0,260,39801.8462268518,2008-12-19,20:18:34
39.977602,116.339046,0,257,39801.8462847222,2008-12-19,20:18:39
39.977546,116.339023,0,255,39801.8463425926,2008-12-19,20:18:44
39.977512,116.339018,0,254,39801.846400463,2008-12-19,20:18:49
39.977468,116.339053,0,251,39801.8464583333,2008-12-19,20:18:54
39.977344,116.339077,0,246,39801.8465162037,2008-12-19,20:18:59
39.977141,116.339066,0,236,39801.8465740741,2008-12-19,20:19:04
39.977008,116.33909,0,229,39801.8466319444,2008-12-19,20:19:09
39.97693,116.33913,0,221,39801.8466898148,2008-12-19,20:19:14
39.976832,116.339173,0,216,39801.8467476852,2008-12-19,20:19:19
39.976761,116.339167,0,214,39801.8468055556,2008-12-19,20:19:24
39.976716,116.339077,0,211,39801.8468634259,2008-12-19,20:19:29
39.976688,116.338988,0,209,39801.8469212963,2008-12-19,20:19:34
39.976728,116.33894,0,210,39801.8469791667,2008-12-19,20:19:39
39.976782,116.338875,0,209,39801.847037037,2008-12-19,20:19:44
39.976837,116.33887,0,207,39801.8470949074,2008-12-19,20:19:49
39.977067,116.338869,0,209,39801.8471527778,2008-12-19,20:19:54
39.977163,116.338833,0,216,39801.8472106481,2008-12-19,20:19:59
39.977213,116.338777,0,220,39801.8472685185,2008-12-19,20:20:04
39.977222,116.338736,0,223,39801.8473263889,2008-12-19,20:20:09
39.977155,116.338801,0,226,39801.8473842593,2008-12-19,20:20:14
39.976997,116.338892,0,227,39801.8474421296,2008-12-19,20:20:19
39.976956,116.338976,0,230,39801.8475,2008-12-19,20:20:24
39.976942,116.339006,0,232,39801.8475578704,2008-12-19,20:20:29
39.976898,116.338982,0,229,39801.8476157407,2008-12-19,20:20:34
39.976872,116.338964,0,228,39801.8476736111,2008-12-19,20:20:39
39.9769,116.338977,0,228,39801.8477314815,2008-12-19,20:20:44
39.976983,116.338974,0,227,39801.8477893519,2008-12-19,20:20:49
39.97714,116.338994,0,226,39801.8478472222,2008-12-19,20:20:54
39.977151,116.339063,0,225,39801.8479050926,2008-12-19,20:20:59
39.977121,116.339058,0,224,39801.847962963,2008-12-19,20:21:04
39.97704,116.33903,0,222,39801.8480208333,2008-12-19,20:21:09
39.977029,116.33902,0,221,39801.8480787037,2008-12-19,20:21:14
39.977037,116.339042,0,220,39801.8481365741,2008-12-19,20:21:19
39.977107,116.339066,0,220,39801.8481944444,2008-12-19,20:21:24
39.977203,116.339056,0,219,39801.8482523148,2008-12-19,20:21:29
39.977458,116.338996,0,219,39801.8483680556,2008-12-19,20:21:39
39.977538,116.338993,0,219,39801.8484259259,2008-12-19,20:21:44
39.977563,116.338974,0,220,39801.8484837963,2008-12-19,20:21:49
39.977438,116.338968,0,223,39801.8485416667,2008-12-19,20:21:54
39.977296,116.338928,0,233,39801.848599537,2008-12-19,20:21:59
39.977329,116.338911,0,239,39801.8486574074,2008-12-19,20:22:04
39.977388,116.338887,0,246,39801.8487152778,2008-12-19,20:22:09
39.977288,116.338834,0,252,39801.8487731481,2008-12-19,20:22:14
39.977311,116.33886,0,255,39801.8488310185,2008-12-19,20:22:19
39.977342,116.338785,0,259,39801.8488888889,2008-12-19,20:22:24
39.977409,116.338876,0,261,39801.8489467593,2008-12-19,20:22:29
39.977401,116.338927,0,265,39801.8490046296,2008-12-19,20:22:34
39.977342,116.338915,0,270,39801.8490625,2008-12-19,20:22:39
39.977412,116.338919,0,274,39801.8491203704,2008-12-19,20:22:44
39.977579,116.338879,0,252,39801.850162037,2008-12-19,20:24:14
39.977979,116.338877,0,248,39801.8502199074,2008-12-19,20:24:19
39.978096,116.338863,0,244,39801.8502777778,2008-12-19,20:24:24
39.978158,116.338815,0,241,39801.8503356481,2008-12-19,20:24:29
39.978244,116.338788,0,237,39801.8503935185,2008-12-19,20:24:34
39.978274,116.338812,0,231,39801.8504513889,2008-12-19,20:24:39
39.978095,116.33885,0,224,39801.8505092593,2008-12-19,20:24:44
39.977878,116.338883,0,217,39801.8505671296,2008-12-19,20:24:49
39.977735,116.338917,0,210,39801.850625,2008-12-19,20:24:54
39.977678,116.339,0,202,39801.8506828704,2008-12-19,20:24:59
39.977717,116.339088,0,196,39801.8507407407,2008-12-19,20:25:04
39.97786,116.339179,0,191,39801.8507986111,2008-12-19,20:25:09
39.977963,116.339141,0,198,39801.8508564815,2008-12-19,20:25:14
39.977949,116.339082,0,222,39801.8509143519,2008-12-19,20:25:19
39.977978,116.33902,0,259,39801.8509722222,2008-12-19,20:25:24
39.978,116.339021,0,302,39801.8510300926,2008-12-19,20:25:29
39.978036,116.339049,0,343,39801.851087963,2008-12-19,20:25:34
39.978015,116.339052,0,329,39801.8511458333,2008-12-19,20:25:39
39.978029,116.339029,0,339,39801.8512037037,2008-12-19,20:25:44
39.977989,116.339033,0,341,39801.8512615741,2008-12-19,20:25:49
39.977957,116.339086,0,344,39801.8513194444,2008-12-19,20:25:54
39.977975,116.33911,0,348,39801.8513773148,2008-12-19,20:25:59
39.977902,116.339138,0,359,39801.8514351852,2008-12-19,20:26:04
39.977836,116.339141,0,374,39801.8514930556,2008-12-19,20:26:09
39.977814,116.339163,0,371,39801.8515509259,2008-12-19,20:26:14
39.977797,116.339191,0,374,39801.8516087963,2008-12-19,20:26:19
39.977812,116.339227,0,381,39801.8516666667,2008-12-19,20:26:24
39.977834,116.339291,0,387,39801.851724537,2008-12-19,20:26:29
39.977843,116.339325,0,395,39801.8517824074,2008-12-19,20:26:34
39.97781,116.339263,0,411,39801.8518402778,2008-12-19,20:26:39
39.977808,116.339247,0,424,39801.8518981481,2008-12-19,20:26:44
39.977838,116.339236,0,429,39801.8519560185,2008-12-19,20:26:49
39.97779,116.339233,0,436,39801.8520138889,2008-12-19,20:26:54
39.977704,116.339253,0,426,39801.8520717593,2008-12-19,20:26:59
39.977638,116.339268,0,418,39801.8521296296,2008-12-19,20:27:04
39.977662,116.33927,0,409,39801.8521875,2008-12-19,20:27:09
39.977622,116.339289,0,400,39801.8522453704,2008-12-19,20:27:14
39.977651,116.339289,0,397,39801.8523032407,2008-12-19,20:27:19
39.977739,116.33932,0,393,39801.8523611111,2008-12-19,20:27:24
39.977829,116.339292,0,389,39801.8524189815,2008-12-19,20:27:29
39.97789,116.339282,0,380,39801.8524768518,2008-12-19,20:27:34
39.977887,116.339293,0,391,39801.8525347222,2008-12-19,20:27:39
39.977887,116.339293,0,391,39801.8525694444,2008-12-19,20:27:42
39.977883,116.339292,0,400,39801.8525925926,2008-12-19,20:27:44
39.977748,116.339285,0,402,39801.852650463,2008-12-19,20:27:49
39.977574,116.339326,0,390,39801.8527083333,2008-12-19,20:27:54
39.977487,116.339378,0,379,39801.8527662037,2008-12-19,20:27:59
39.977474,116.33936,0,368,39801.8528240741,2008-12-19,20:28:04
39.977447,116.339331,0,360,39801.8528819444,2008-12-19,20:28:09
39.977349,116.339314,0,353,39801.8529398148,2008-12-19,20:28:14
39.977275,116.339343,0,349,39801.8529976852,2008-12-19,20:28:19
39.977161,116.339318,0,339,39801.8530555556,2008-12-19,20:28:24
39.977061,116.339323,0,331,39801.8531134259,2008-12-19,20:28:29
39.976819,116.339364,0,309,39801.853287037,2008-12-19,20:28:44
39.976724,116.33943,0,302,39801.8533449074,2008-12-19,20:28:49
39.977121,116.33934,0,177,39801.8538078704,2008-12-19,20:29:29
39.977142,116.339176,0,168,39801.8538657407,2008-12-19,20:29:34
39.977251,116.339094,0,160,39801.8539236111,2008-12-19,20:29:39
39.977265,116.33907,0,150,39801.8539814815,2008-12-19,20:29:44
39.977177,116.339087,0,141,39801.8540393518,2008-12-19,20:29:49
39.977109,116.339132,0,131,39801.8540972222,2008-12-19,20:29:54
39.977095,116.339184,0,119,39801.8541550926,2008-12-19,20:29:59
39.97712,116.339214,0,105,39801.854212963,2008-12-19,20:30:04
39.977134,116.3393,0,98,39801.8542708333,2008-12-19,20:30:09
39.977202,116.339269,0,92,39801.8543287037,2008-12-19,20:30:14
39.977259,116.339211,0,87,39801.8543865741,2008-12-19,20:30:19
39.977191,116.339191,0,90,39801.8544444444,2008-12-19,20:30:24
39.97702,116.339189,0,93,39801.8545023148,2008-12-19,20:30:29
39.97698,116.339137,0,94,39801.8545601852,2008-12-19,20:30:34
39.976907,116.339096,0,93,39801.8546180556,2008-12-19,20:30:39
39.976829,116.339054,0,93,39801.8546759259,2008-12-19,20:30:44
39.976783,116.339098,0,91,39801.8547337963,2008-12-19,20:30:49
39.976761,116.339097,0,88,39801.8547916667,2008-12-19,20:30:54
39.97677,116.339255,0,88,39801.854849537,2008-12-19,20:30:59
39.976854,116.339207,0,91,39801.8549074074,2008-12-19,20:31:04
39.976915,116.339188,0,95,39801.8549652778,2008-12-19,20:31:09
39.976924,116.339185,0,104,39801.8550231481,2008-12-19,20:31:14
39.976981,116.339139,0,111,39801.8550810185,2008-12-19,20:31:19
39.977006,116.339113,0,117,39801.8551388889,2008-12-19,20:31:24
39.977129,116.339156,0,183,39801.8553125,2008-12-19,20:31:39
39.977042,116.339194,0,182,39801.8553703704,2008-12-19,20:31:44
39.977018,116.339154,0,182,39801.8554282407,2008-12-19,20:31:49
39.977058,116.338959,0,194,39801.8556018519,2008-12-19,20:32:04
39.977,116.338993,0,182,39801.8556597222,2008-12-19,20:32:09
39.976962,116.339043,0,173,39801.8557175926,2008-12-19,20:32:14
39.97701,116.339078,0,164,39801.855775463,2008-12-19,20:32:19
39.97701,116.339078,0,164,39801.8558101852,2008-12-19,20:32:22
39.977007,116.339085,0,156,39801.8558333333,2008-12-19,20:32:24
39.976981,116.339057,0,148,39801.8558912037,2008-12-19,20:32:29
39.976888,116.339032,0,141,39801.8559490741,2008-12-19,20:32:34
39.976829,116.339016,0,133,39801.8560069444,2008-12-19,20:32:39
39.976784,116.339031,0,124,39801.8560648148,2008-12-19,20:32:44
39.976713,116.339016,0,115,39801.8561226852,2008-12-19,20:32:49
39.976626,116.339,0,106,39801.8561805556,2008-12-19,20:32:54
39.976549,116.339044,0,99,39801.8562384259,2008-12-19,20:32:59
39.97627,116.339494,0,161,39801.8566435185,2008-12-19,20:33:34
39.976478,116.339458,0,162,39801.8571064815,2008-12-19,20:34:14
39.976544,116.339316,0,169,39801.8571643519,2008-12-19,20:34:19
39.976588,116.339294,0,176,39801.8572222222,2008-12-19,20:34:24
39.976643,116.33928,0,185,39801.8572800926,2008-12-19,20:34:29
39.97675,116.339291,0,195,39801.857337963,2008-12-19,20:34:34
39.976824,116.339309,0,206,39801.8573958333,2008-12-19,20:34:39
39.976855,116.339322,0,215,39801.8574537037,2008-12-19,20:34:44
39.976875,116.33933,0,219,39801.8575115741,2008-12-19,20:34:49
39.976892,116.339301,0,219,39801.8575694444,2008-12-19,20:34:54
39.976872,116.339357,0,221,39801.8576273148,2008-12-19,20:34:59
39.976826,116.339437,0,221,39801.8576851852,2008-12-19,20:35:04
39.976802,116.339436,0,221,39801.8577430556,2008-12-19,20:35:09
39.97676,116.33942,0,220,39801.8578009259,2008-12-19,20:35:14
39.976731,116.339448,0,220,39801.8578587963,2008-12-19,20:35:19
39.976747,116.339428,0,218,39801.8579166667,2008-12-19,20:35:24
39.976838,116.339447,0,217,39801.857974537,2008-12-19,20:35:29
39.976958,116.339488,0,215,39801.8580324074,2008-12-19,20:35:34
39.977025,116.339491,0,212,39801.8580902778,2008-12-19,20:35:39
39.977115,116.339463,0,215,39801.8581481481,2008-12-19,20:35:44
39.977192,116.339418,0,227,39801.8582060185,2008-12-19,20:35:49
39.977261,116.339459,0,243,39801.8582638889,2008-12-19,20:35:54
39.978005,116.340586,0,491,39802.0771990741,2008-12-20,01:51:10
39.978147,116.340666,0,491,39802.0772569444,2008-12-20,01:51:15
39.978175,116.34074,0,491,39802.0773148148,2008-12-20,01:51:20
39.978238,116.340841,0,491,39802.0773726852,2008-12-20,01:51:25
39.978223,116.340853,0,491,39802.0774305556,2008-12-20,01:51:30
39.978213,116.340809,0,492,39802.0774884259,2008-12-20,01:51:35
39.978209,116.34083,0,493,39802.0775462963,2008-12-20,01:51:40
39.969998,116.32725,0,-1253,39802.0783564815,2008-12-20,01:52:50
39.969772,116.326897,0,-1309,39802.0784143518,2008-12-20,01:52:55
39.969665,116.326759,0,-1342,39802.0784722222,2008-12-20,01:53:00
39.970039,116.327263,0,-1272,39802.0785300926,2008-12-20,01:53:05
39.970346,116.327731,0,-1212,39802.078587963,2008-12-20,01:53:10
39.971191,116.329147,0,-1030,39802.0786458333,2008-12-20,01:53:15
39.978775,116.343989,0,492,39802.0852662037,2008-12-20,02:02:47
39.979448,116.344217,0,440,39802.0853356481,2008-12-20,02:02:53
39.979586,116.344067,0,421,39802.0853935185,2008-12-20,02:02:58
39.979736,116.343898,0,402,39802.0854513889,2008-12-20,02:03:03
39.979786,116.34391,0,397,39802.0855092593,2008-12-20,02:03:08
39.979791,116.343937,0,398,39802.0855671296,2008-12-20,02:03:13
39.979807,116.343982,0,391,39802.085625,2008-12-20,02:03:18
39.979825,116.344068,0,376,39802.0856828704,2008-12-20,02:03:23
39.979872,116.344144,0,357,39802.0857407407,2008-12-20,02:03:28
39.979921,116.34421,0,345,39802.0857986111,2008-12-20,02:03:33
39.979959,116.344278,0,336,39802.0858564815,2008-12-20,02:03:38
39.979974,116.344375,0,319,39802.0859143519,2008-12-20,02:03:43
39.979986,116.344465,0,308,39802.0859722222,2008-12-20,02:03:48
39.979979,116.344582,0,298,39802.0860300926,2008-12-20,02:03:53
39.979967,116.344694,0,291,39802.086087963,2008-12-20,02:03:58
39.979975,116.34476,0,289,39802.0861458333,2008-12-20,02:04:03
39.979975,116.344818,0,283,39802.0862037037,2008-12-20,02:04:08
39.979977,116.344896,0,272,39802.0862615741,2008-12-20,02:04:13
39.980014,116.344955,0,264,39802.0863194444,2008-12-20,02:04:18
39.980072,116.344999,0,259,39802.0863773148,2008-12-20,02:04:23
39.980117,116.345048,0,262,39802.0864351852,2008-12-20,02:04:28
39.980183,116.345078,0,274,39802.0864930556,2008-12-20,02:04:33
39.980236,116.345118,0,284,39802.0865509259,2008-12-20,02:04:38
39.980283,116.345178,0,293,39802.0866087963,2008-12-20,02:04:43
39.980335,116.345263,0,305,39802.0866666667,2008-12-20,02:04:48
39.980294,116.345348,0,314,39802.086724537,2008-12-20,02:04:53
39.980181,116.345457,0,324,39802.0867824074,2008-12-20,02:04:58
39.980192,116.345544,0,328,39802.0868402778,2008-12-20,02:05:03
39.980182,116.345675,0,338,39802.0868981481,2008-12-20,02:05:08
39.980186,116.345746,0,341,39802.0869560185,2008-12-20,02:05:13
39.98019,116.345786,0,343,39802.0870138889,2008-12-20,02:05:18
39.980219,116.345765,0,333,39802.0870717593,2008-12-20,02:05:23
39.980179,116.345772,0,340,39802.0871296296,2008-12-20,02:05:28
39.980537,116.346169,0,265,39802.0871875,2008-12-20,02:05:33
39.980464,116.345814,0,295,39802.0872453704,2008-12-20,02:05:38
39.980604,116.34578,0,287,39802.0873032407,2008-12-20,02:05:43
39.98075,116.345861,0,284,39802.0873611111,2008-12-20,02:05:48
39.980814,116.34595,0,286,39802.0874189815,2008-12-20,02:05:53
39.980608,116.346366,0,254,39802.0874768518,2008-12-20,02:05:58
39.980817,116.346187,0,245,39802.0875347222,2008-12-20,02:06:03
39.980906,116.346124,0,251,39802.0875925926,2008-12-20,02:06:08
39.980859,116.346238,0,273,39802.087650463,2008-12-20,02:06:13
39.980866,116.34626,0,282,39802.0877083333,2008-12-20,02:06:18
39.980849,116.346214,0,290,39802.0877662037,2008-12-20,02:06:23
39.980825,116.346168,0,297,39802.0878240741,2008-12-20,02:06:28
39.980801,116.346126,0,302,39802.0878819444,2008-12-20,02:06:33
39.982112,116.341551,0,486,39802.194212963,2008-12-20,04:39:40
39.982214,116.341514,0,456,39802.1942708333,2008-12-20,04:39:45
39.982192,116.341597,0,431,39802.1943287037,2008-12-20,04:39:50
39.982155,116.341683,0,420,39802.1943865741,2008-12-20,04:39:55
39.982137,116.341744,0,421,39802.1944444444,2008-12-20,04:40:00
39.982059,116.341804,0,422,39802.1945023148,2008-12-20,04:40:05
39.982173,116.341841,0,415,39802.1945601852,2008-12-20,04:40:10
39.98229,116.341885,0,419,39802.1946180556,2008-12-20,04:40:15
39.982186,116.342031,0,412,39802.1946759259,2008-12-20,04:40:20
39.982199,116.342089,0,417,39802.1947337963,2008-12-20,04:40:25
39.982262,116.342128,0,427,39802.1947916667,2008-12-20,04:40:30
39.982319,116.342169,0,434,39802.194849537,2008-12-20,04:40:35
39.982455,116.342201,0,443,39802.1949074074,2008-12-20,04:40:40
39.982455,116.342252,0,440,39802.1949652778,2008-12-20,04:40:45
39.982382,116.342225,0,427,39802.1950231481,2008-12-20,04:40:50
39.981941,116.341054,0,-203,39802.1950810185,2008-12-20,04:40:55
39.982039,116.341151,0,-198,39802.1951388889,2008-12-20,04:41:00
39.981771,116.341451,0,-159,39802.1951967593,2008-12-20,04:41:05
39.981698,116.341616,0,-130,39802.1952546296,2008-12-20,04:41:10
39.981724,116.341721,0,-104,39802.1953125,2008-12-20,04:41:15
39.981739,116.341874,0,-83,39802.1953703704,2008-12-20,04:41:20
39.981718,116.342048,0,-68,39802.1954282407,2008-12-20,04:41:25
39.981768,116.342133,0,-57,39802.1954861111,2008-12-20,04:41:30
39.981766,116.342293,0,-39,39802.1955439815,2008-12-20,04:41:35
39.981809,116.342429,0,-20,39802.1956018518,2008-12-20,04:41:40
39.981925,116.342542,0,1,39802.1956597222,2008-12-20,04:41:45
39.982089,116.342623,0,14,39802.1957175926,2008-12-20,04:41:50
39.982099,116.342718,0,32,39802.195775463,2008-12-20,04:41:55
39.982069,116.342864,0,49,39802.1958333333,2008-12-20,04:42:00
39.982094,116.342919,0,60,39802.1958912037,2008-12-20,04:42:05
39.982157,116.342969,0,72,39802.1959490741,2008-12-20,04:42:10
39.982184,116.343036,0,94,39802.1960069444,2008-12-20,04:42:15
39.982179,116.343127,0,105,39802.1960648148,2008-12-20,04:42:20
39.98221,116.343188,0,123,39802.1961226852,2008-12-20,04:42:25
39.98219,116.343247,0,129,39802.1961805556,2008-12-20,04:42:30
39.982195,116.343329,0,132,39802.1962384259,2008-12-20,04:42:35
39.982187,116.343421,0,139,39802.1962962963,2008-12-20,04:42:40
39.982174,116.343505,0,140,39802.1963541667,2008-12-20,04:42:45
39.982198,116.343578,0,156,39802.196412037,2008-12-20,04:42:50
39.982222,116.343657,0,173,39802.1964699074,2008-12-20,04:42:55
39.982308,116.343723,0,194,39802.1965277778,2008-12-20,04:43:00
39.982323,116.343731,0,220,39802.1965856481,2008-12-20,04:43:05
39.982304,116.343629,0,241,39802.1966435185,2008-12-20,04:43:10
39.982348,116.343536,0,257,39802.1967013889,2008-12-20,04:43:15
39.982377,116.34346,0,273,39802.1967592593,2008-12-20,04:43:20
39.982452,116.343424,0,293,39802.1968171296,2008-12-20,04:43:25
39.98251,116.343379,0,311,39802.196875,2008-12-20,04:43:30
39.980284,116.339314,0,134,39802.2666087963,2008-12-20,06:23:55
39.979775,116.339229,0,85,39802.2666666667,2008-12-20,06:24:00
39.979949,116.339188,0,83,39802.266724537,2008-12-20,06:24:05
39.980038,116.339169,0,92,39802.2667824074,2008-12-20,06:24:10
39.980004,116.339145,0,83,39802.2668402778,2008-12-20,06:24:15
39.979946,116.339125,0,92,39802.2668981481,2008-12-20,06:24:20
39.980028,116.339178,0,102,39802.2669560185,2008-12-20,06:24:25
39.980195,116.339235,0,111,39802.2670138889,2008-12-20,06:24:30
39.980186,116.339244,0,110,39802.2670717593,2008-12-20,06:24:35
39.980186,116.339244,0,110,39802.2671064815,2008-12-20,06:24:38
39.980192,116.339241,0,112,39802.2671296296,2008-12-20,06:24:40
39.980121,116.339264,0,108,39802.2671875,2008-12-20,06:24:45
39.980303,116.339456,0,111,39802.2672453704,2008-12-20,06:24:50
39.980484,116.339447,0,120,39802.2673032407,2008-12-20,06:24:55
39.980505,116.339449,0,129,39802.2673611111,2008-12-20,06:25:00
39.980417,116.339385,0,126,39802.2674189815,2008-12-20,06:25:05
39.980319,116.339351,0,125,39802.2674768518,2008-12-20,06:25:10
39.980237,116.339326,0,123,39802.2675347222,2008-12-20,06:25:15
39.980169,116.339291,0,119,39802.2675925926,2008-12-20,06:25:20
39.980091,116.339252,0,109,39802.267650463,2008-12-20,06:25:25
39.979987,116.339234,0,94,39802.2677083333,2008-12-20,06:25:30
39.980004,116.339211,0,78,39802.2677662037,2008-12-20,06:25:35
39.980075,116.339211,0,78,39802.2678240741,2008-12-20,06:25:40
39.980101,116.339199,0,78,39802.2678819444,2008-12-20,06:25:45
39.980183,116.339188,0,82,39802.2679398148,2008-12-20,06:25:50
39.980224,116.33921,0,80,39802.2679976852,2008-12-20,06:25:55
39.980279,116.339213,0,79,39802.2680555556,2008-12-20,06:26:00
39.980281,116.339201,0,81,39802.2681134259,2008-12-20,06:26:05
39.980271,116.339218,0,83,39802.2681712963,2008-12-20,06:26:10
39.98027,116.339208,0,83,39802.2682291667,2008-12-20,06:26:15
39.980231,116.3394,0,127,39802.268287037,2008-12-20,06:26:20
39.980221,116.339375,0,127,39802.2683449074,2008-12-20,06:26:25
39.98025,116.339363,0,128,39802.2684027778,2008-12-20,06:26:30
39.980228,116.339296,0,130,39802.2684606481,2008-12-20,06:26:35
39.980244,116.339262,0,131,39802.2685185185,2008-12-20,06:26:40
39.980252,116.339276,0,131,39802.2685763889,2008-12-20,06:26:45
39.98027,116.339287,0,130,39802.2686342593,2008-12-20,06:26:50
39.980303,116.339252,0,133,39802.2686921296,2008-12-20,06:26:55
39.980331,116.339274,0,136,39802.26875,2008-12-20,06:27:00
39.980341,116.339191,0,140,39802.2688078704,2008-12-20,06:27:05
39.98036,116.339213,0,158,39802.2688657407,2008-12-20,06:27:10
39.9804,116.33917,0,187,39802.2689236111,2008-12-20,06:27:15
39.98048,116.339205,0,207,39802.2689814815,2008-12-20,06:27:20
39.980497,116.339268,0,229,39802.2690393519,2008-12-20,06:27:25
39.980523,116.339455,0,257,39802.2690972222,2008-12-20,06:27:30
39.980482,116.339787,0,270,39802.2691550926,2008-12-20,06:27:35
39.980474,116.339931,0,289,39802.269212963,2008-12-20,06:27:40
39.980522,116.339984,0,311,39802.2692708333,2008-12-20,06:27:45
39.980582,116.340075,0,316,39802.2693287037,2008-12-20,06:27:50
39.980628,116.34022,0,339,39802.2693865741,2008-12-20,06:27:55
39.980665,116.340356,0,350,39802.2694444444,2008-12-20,06:28:00
39.980766,116.340386,0,357,39802.2695023148,2008-12-20,06:28:05
39.980858,116.340439,0,367,39802.2695601852,2008-12-20,06:28:10
39.980923,116.34043,0,378,39802.2696180556,2008-12-20,06:28:15
39.98102,116.340359,0,393,39802.2696759259,2008-12-20,06:28:20
39.981133,116.340316,0,402,39802.2697337963,2008-12-20,06:28:25
39.981128,116.340405,0,420,39802.2697916667,2008-12-20,06:28:30
39.981189,116.340348,0,433,39802.269849537,2008-12-20,06:28:35
39.981239,116.339966,0,444,39802.2699074074,2008-12-20,06:28:40
39.9813,116.340089,0,447,39802.2699652778,2008-12-20,06:28:45
39.981249,116.340187,0,418,39802.2700231481,2008-12-20,06:28:50
39.981203,116.34025,0,418,39802.2700810185,2008-12-20,06:28:55
39.981164,116.340281,0,406,39802.2701388889,2008-12-20,06:29:00
39.981141,116.340253,0,414,39802.2701967593,2008-12-20,06:29:05
39.981141,116.340253,0,414,39802.2702314815,2008-12-20,06:29:08
39.981139,116.340252,0,423,39802.2702546296,2008-12-20,06:29:10
39.981137,116.340276,0,423,39802.2703125,2008-12-20,06:29:15
39.981144,116.34033,0,422,39802.2703703704,2008-12-20,06:29:20
39.981098,116.340368,0,414,39802.2704282407,2008-12-20,06:29:25
39.981057,116.340464,0,402,39802.2704861111,2008-12-20,06:29:30
39.981069,116.340582,0,412,39802.2705439815,2008-12-20,06:29:35
39.981116,116.340718,0,423,39802.2706018519,2008-12-20,06:29:40
39.981082,116.34079,0,429,39802.2706597222,2008-12-20,06:29:45
39.981163,116.340931,0,407,39802.2707175926,2008-12-20,06:29:50
39.981099,116.341066,0,369,39802.270775463,2008-12-20,06:29:55
39.98101,116.341108,0,353,39802.2708333333,2008-12-20,06:30:00
39.980937,116.341081,0,339,39802.2708912037,2008-12-20,06:30:05
39.981014,116.341128,0,338,39802.2709490741,2008-12-20,06:30:10
39.981027,116.341221,0,312,39802.2710069444,2008-12-20,06:30:15
39.981095,116.34125,0,322,39802.2710648148,2008-12-20,06:30:20
39.981172,116.341229,0,326,39802.2711226852,2008-12-20,06:30:25
39.98129,116.341141,0,302,39802.2711805556,2008-12-20,06:30:30
39.981267,116.341148,0,269,39802.2712384259,2008-12-20,06:30:35
39.981255,116.341159,0,260,39802.2712962963,2008-12-20,06:30:40
39.981261,116.341258,0,252,39802.2713541667,2008-12-20,06:30:45
39.9813,116.341302,0,254,39802.271412037,2008-12-20,06:30:50
39.981317,116.34138,0,256,39802.2714699074,2008-12-20,06:30:55
39.98136,116.341452,0,259,39802.2715277778,2008-12-20,06:31:00
39.981408,116.341523,0,263,39802.2715856481,2008-12-20,06:31:05
39.981427,116.34158,0,272,39802.2716435185,2008-12-20,06:31:10
39.981449,116.341665,0,280,39802.2717013889,2008-12-20,06:31:15
39.981537,116.341724,0,295,39802.2717592593,2008-12-20,06:31:20
39.981548,116.341765,0,304,39802.2718171296,2008-12-20,06:31:25
39.9816,116.341722,0,317,39802.271875,2008-12-20,06:31:30
39.981603,116.341759,0,318,39802.2719328704,2008-12-20,06:31:35
39.981595,116.341768,0,315,39802.2719907407,2008-12-20,06:31:40
39.981598,116.34177,0,318,39802.2720486111,2008-12-20,06:31:45
39.981598,116.34177,0,318,39802.2720833333,2008-12-20,06:31:48
39.981593,116.34177,0,319,39802.2721064815,2008-12-20,06:31:50
39.981628,116.34183,0,319,39802.2721643519,2008-12-20,06:31:55
39.981693,116.341822,0,315,39802.2722222222,2008-12-20,06:32:00
39.981726,116.341839,0,311,39802.2722800926,2008-12-20,06:32:05
39.981772,116.341851,0,307,39802.272337963,2008-12-20,06:32:10
39.981823,116.341897,0,304,39802.2723958333,2008-12-20,06:32:15
39.981891,116.342008,0,300,39802.2724537037,2008-12-20,06:32:20
39.981974,116.342134,0,297,39802.2725115741,2008-12-20,06:32:25
39.982041,116.342232,0,297,39802.2725694444,2008-12-20,06:32:30
39.982079,116.342297,0,304,39802.2726273148,2008-12-20,06:32:35
39.982116,116.342388,0,310,39802.2726851852,2008-12-20,06:32:40
39.982104,116.342475,0,314,39802.2727430556,2008-12-20,06:32:45
39.982112,116.342578,0,323,39802.2728009259,2008-12-20,06:32:50
39.982119,116.342642,0,333,39802.2728587963,2008-12-20,06:32:55
39.982117,116.342698,0,343,39802.2729166667,2008-12-20,06:33:00
39.982103,116.342739,0,348,39802.272974537,2008-12-20,06:33:05
39.982093,116.34282,0,345,39802.2730324074,2008-12-20,06:33:10
39.982099,116.342904,0,339,39802.2730902778,2008-12-20,06:33:15
39.982053,116.34302,0,319,39802.2731481481,2008-12-20,06:33:20
39.982023,116.343104,0,300,39802.2732060185,2008-12-20,06:33:25
39.981922,116.343146,0,267,39802.2732638889,2008-12-20,06:33:30
39.981907,116.343246,0,244,39802.2733217593,2008-12-20,06:33:35
39.981906,116.343321,0,224,39802.2733796296,2008-12-20,06:33:40
39.981927,116.343405,0,214,39802.2734375,2008-12-20,06:33:45
39.981982,116.343619,0,140,39802.2734953704,2008-12-20,06:33:50
39.981946,116.343701,0,182,39802.2735532407,2008-12-20,06:33:55
39.981983,116.343795,0,186,39802.2736111111,2008-12-20,06:34:00
39.982032,116.343882,0,203,39802.2736689815,2008-12-20,06:34:05
39.982067,116.343965,0,228,39802.2737268518,2008-12-20,06:34:10
39.982073,116.344014,0,234,39802.2737847222,2008-12-20,06:34:15
39.982064,116.344038,0,244,39802.2738425926,2008-12-20,06:34:20
39.982111,116.344104,0,229,39802.273900463,2008-12-20,06:34:25
39.982086,116.344192,0,236,39802.2739583333,2008-12-20,06:34:30
39.982093,116.34427,0,244,39802.2740162037,2008-12-20,06:34:35
39.982088,116.344321,0,244,39802.2740740741,2008-12-20,06:34:40
39.982094,116.344396,0,248,39802.2741319444,2008-12-20,06:34:45
39.982104,116.34448,0,250,39802.2741898148,2008-12-20,06:34:50
39.9821,116.344537,0,258,39802.2742476852,2008-12-20,06:34:55
39.982076,116.344588,0,262,39802.2743055556,2008-12-20,06:35:00
39.982059,116.344623,0,265,39802.2743634259,2008-12-20,06:35:05
39.982066,116.344658,0,267,39802.2744212963,2008-12-20,06:35:10
39.982066,116.344658,0,267,39802.2744560185,2008-12-20,06:35:13
39.982071,116.344661,0,270,39802.2744791667,2008-12-20,06:35:15
39.981986,116.344749,0,269,39802.274537037,2008-12-20,06:35:20
39.982328,116.345095,0,247,39802.2745949074,2008-12-20,06:35:25
39.982326,116.345157,0,260,39802.2746527778,2008-12-20,06:35:30
39.982294,116.345266,0,262,39802.2747106481,2008-12-20,06:35:35
39.982301,116.345389,0,262,39802.2747685185,2008-12-20,06:35:40
39.982268,116.345184,0,263,39802.2748263889,2008-12-20,06:35:45
39.982109,116.345134,0,262,39802.2748842593,2008-12-20,06:35:50
39.982091,116.344961,0,258,39802.2749421296,2008-12-20,06:35:55
39.981903,116.344981,0,238,39802.275,2008-12-20,06:36:00
39.981857,116.344924,0,224,39802.2750578704,2008-12-20,06:36:05
39.981795,116.34488,0,212,39802.2751157407,2008-12-20,06:36:10
39.981595,116.344845,0,200,39802.2751736111,2008-12-20,06:36:15
39.981525,116.344826,0,190,39802.2752314815,2008-12-20,06:36:20
39.981462,116.344911,0,176,39802.2752893518,2008-12-20,06:36:25
39.981428,116.344892,0,171,39802.2753472222,2008-12-20,06:36:30
39.981398,116.344878,0,165,39802.2754050926,2008-12-20,06:36:35
39.981429,116.344866,0,150,39802.275462963,2008-12-20,06:36:40
39.981384,116.344877,0,128,39802.2755208333,2008-12-20,06:36:45
39.981356,116.34485,0,119,39802.2755787037,2008-12-20,06:36:50
39.981356,116.34485,0,119,39802.2756134259,2008-12-20,06:36:53
39.98135,116.344845,0,107,39802.2756365741,2008-12-20,06:36:55
39.981266,116.344781,0,99,39802.2756944444,2008-12-20,06:37:00
39.981303,116.344744,0,80,39802.2757523148,2008-12-20,06:37:05
39.981368,116.344752,0,68,39802.2758101852,2008-12-20,06:37:10
39.981322,116.344756,0,63,39802.2758680556,2008-12-20,06:37:15
39.981343,116.344813,0,60,39802.2759259259,2008-12-20,06:37:20
39.981315,116.344852,0,63,39802.2759837963,2008-12-20,06:37:25
39.9813,116.344892,0,59,39802.2760416667,2008-12-20,06:37:30
39.981244,116.344939,0,49,39802.276099537,2008-12-20,06:37:35
39.981219,116.344997,0,42,39802.2761574074,2008-12-20,06:37:40
39.981167,116.345095,0,38,39802.2762152778,2008-12-20,06:37:45
39.981158,116.345144,0,28,39802.2762731481,2008-12-20,06:37:50
39.981245,116.345168,0,0,39802.2763310185,2008-12-20,06:37:55
39.981352,116.34525,0,-10,39802.2763888889,2008-12-20,06:38:00
39.981348,116.345336,0,-16,39802.2764467593,2008-12-20,06:38:05
39.981244,116.345557,0,4,39802.2765046296,2008-12-20,06:38:10
39.981231,116.34557,0,-6,39802.2765625,2008-12-20,06:38:15
39.981259,116.345628,0,-18,39802.2766203704,2008-12-20,06:38:20
39.981182,116.345578,0,-24,39802.2766782407,2008-12-20,06:38:25
39.981013,116.345475,0,-26,39802.2767361111,2008-12-20,06:38:30
39.980979,116.345477,0,-16,39802.2767939815,2008-12-20,06:38:35
39.980955,116.345508,0,-17,39802.2768518519,2008-12-20,06:38:40
39.980955,116.34561,0,-25,39802.2769097222,2008-12-20,06:38:45
39.98089,116.345661,0,-33,39802.2769675926,2008-12-20,06:38:50
39.980789,116.3457,0,-32,39802.277025463,2008-12-20,06:38:55
39.980721,116.345709,0,-27,39802.2770833333,2008-12-20,06:39:00
39.980766,116.345755,0,-25,39802.2771412037,2008-12-20,06:39:05
39.980729,116.345686,0,-27,39802.2771990741,2008-12-20,06:39:10
39.980614,116.345728,0,-28,39802.2772569444,2008-12-20,06:39:15
39.980561,116.345744,0,-38,39802.2773148148,2008-12-20,06:39:20
39.980524,116.345802,0,-49,39802.2773726852,2008-12-20,06:39:25
39.980494,116.345852,0,-59,39802.2774305556,2008-12-20,06:39:30
39.980429,116.345921,0,-67,39802.2774884259,2008-12-20,06:39:35
39.980369,116.34597,0,-76,39802.2775462963,2008-12-20,06:39:40
39.980315,116.345999,0,-81,39802.2776041667,2008-12-20,06:39:45
39.980385,116.346173,0,-79,39802.277662037,2008-12-20,06:39:50
39.98043,116.346276,0,-87,39802.2777199074,2008-12-20,06:39:55
39.98043,116.346276,0,-87,39802.2777546296,2008-12-20,06:39:58
39.980436,116.346277,0,-93,39802.2777777778,2008-12-20,06:40:00
39.980251,116.346142,0,104,39802.2851273148,2008-12-20,06:50:35
39.980015,116.346131,0,55,39802.2851851852,2008-12-20,06:50:40
39.980104,116.346147,0,61,39802.2852430556,2008-12-20,06:50:45
39.980233,116.346182,0,63,39802.2853009259,2008-12-20,06:50:50
39.980404,116.346203,0,63,39802.2853587963,2008-12-20,06:50:55
39.978804,116.347484,0,-554,39802.2869791667,2008-12-20,06:53:15
39.980676,116.346655,0,-245,39802.287037037,2008-12-20,06:53:20
39.98065,116.346084,0,71,39802.2870949074,2008-12-20,06:53:25
39.980703,116.346122,0,85,39802.2871527778,2008-12-20,06:53:30
39.980729,116.346125,0,89,39802.2872106481,2008-12-20,06:53:35
39.980748,116.346146,0,94,39802.2872685185,2008-12-20,06:53:40
39.980828,116.346247,0,99,39802.2873263889,2008-12-20,06:53:45
39.980868,116.346327,0,104,39802.2873842593,2008-12-20,06:53:50
39.980847,116.346377,0,104,39802.2874421296,2008-12-20,06:53:55
39.980863,116.34643,0,106,39802.2875,2008-12-20,06:54:00
39.980935,116.346507,0,112,39802.2875578704,2008-12-20,06:54:05
39.980983,116.346549,0,116,39802.2876157407,2008-12-20,06:54:10
39.981032,116.346625,0,129,39802.2876736111,2008-12-20,06:54:15
39.981125,116.346649,0,148,39802.2877314815,2008-12-20,06:54:20
39.98117,116.346661,0,162,39802.2877893519,2008-12-20,06:54:25
39.981187,116.346657,0,160,39802.2878472222,2008-12-20,06:54:30
39.981218,116.346655,0,160,39802.2879050926,2008-12-20,06:54:35
39.981205,116.346661,0,163,39802.287962963,2008-12-20,06:54:40
39.981277,116.346687,0,177,39802.2880208333,2008-12-20,06:54:45
39.981353,116.346666,0,181,39802.2880787037,2008-12-20,06:54:50
39.981403,116.346661,0,180,39802.2881365741,2008-12-20,06:54:55
39.98147,116.346625,0,185,39802.2881944444,2008-12-20,06:55:00
39.98151,116.346649,0,170,39802.2882523148,2008-12-20,06:55:05
39.981567,116.346633,0,180,39802.2883101852,2008-12-20,06:55:10
39.981589,116.346612,0,176,39802.2883680556,2008-12-20,06:55:15
39.981637,116.346597,0,170,39802.2884259259,2008-12-20,06:55:20
39.981681,116.346573,0,159,39802.2884837963,2008-12-20,06:55:25
39.981656,116.346557,0,133,39802.2885416667,2008-12-20,06:55:30
39.981683,116.346573,0,129,39802.288599537,2008-12-20,06:55:35
39.981777,116.346542,0,125,39802.2886574074,2008-12-20,06:55:40
39.981858,116.346525,0,125,39802.2887152778,2008-12-20,06:55:45
39.981888,116.346515,0,124,39802.2887731481,2008-12-20,06:55:50
39.981975,116.346524,0,133,39802.2888310185,2008-12-20,06:55:55
39.982045,116.346537,0,129,39802.2888888889,2008-12-20,06:56:00
39.982064,116.346594,0,122,39802.2889467593,2008-12-20,06:56:05
39.982055,116.346672,0,121,39802.2890046296,2008-12-20,06:56:10
39.982081,116.346732,0,116,39802.2890625,2008-12-20,06:56:15
39.982132,116.346766,0,115,39802.2891203704,2008-12-20,06:56:20
39.982168,116.34677,0,110,39802.2891782407,2008-12-20,06:56:25
39.982232,116.34679,0,111,39802.2892361111,2008-12-20,06:56:30
39.982293,116.34679,0,110,39802.2892939815,2008-12-20,06:56:35
39.982346,116.34681,0,116,39802.2893518518,2008-12-20,06:56:40
39.982396,116.346803,0,125,39802.2894097222,2008-12-20,06:56:45
39.982478,116.34682,0,135,39802.2894675926,2008-12-20,06:56:50
39.98255,116.346842,0,136,39802.289525463,2008-12-20,06:56:55
39.982555,116.346876,0,145,39802.2895833333,2008-12-20,06:57:00
39.982615,116.346886,0,155,39802.2896412037,2008-12-20,06:57:05
39.982714,116.34692,0,167,39802.2896990741,2008-12-20,06:57:10
39.982728,116.346919,0,129,39802.2897569444,2008-12-20,06:57:15
39.982796,116.346934,0,114,39802.2898148148,2008-12-20,06:57:20
39.982809,116.346973,0,111,39802.2898726852,2008-12-20,06:57:25
39.982812,116.347004,0,105,39802.2899305556,2008-12-20,06:57:30
39.982762,116.347047,0,101,39802.2899884259,2008-12-20,06:57:35
39.982729,116.347104,0,97,39802.2900462963,2008-12-20,06:57:40
39.982666,116.347153,0,95,39802.2901041667,2008-12-20,06:57:45
39.982617,116.347173,0,100,39802.290162037,2008-12-20,06:57:50
39.982558,116.347189,0,101,39802.2902199074,2008-12-20,06:57:55
39.982512,116.347227,0,112,39802.2902777778,2008-12-20,06:58:00
39.982472,116.34725,0,127,39802.2903356481,2008-12-20,06:58:05
39.982428,116.347268,0,141,39802.2903935185,2008-12-20,06:58:10
39.982381,116.34728,0,144,39802.2904513889,2008-12-20,06:58:15
39.982325,116.347262,0,148,39802.2905092593,2008-12-20,06:58:20
39.982286,116.347247,0,154,39802.2905671296,2008-12-20,06:58:25
39.982255,116.347274,0,160,39802.290625,2008-12-20,06:58:30
39.982225,116.347278,0,164,39802.2906828704,2008-12-20,06:58:35
39.982182,116.347299,0,164,39802.2907407407,2008-12-20,06:58:40
39.982119,116.347321,0,168,39802.2907986111,2008-12-20,06:58:45
39.982068,116.347324,0,173,39802.2908564815,2008-12-20,06:58:50
39.982035,116.347356,0,178,39802.2909143518,2008-12-20,06:58:55
39.98199,116.347382,0,177,39802.2909722222,2008-12-20,06:59:00
39.981929,116.347355,0,169,39802.2910300926,2008-12-20,06:59:05
39.981878,116.347368,0,160,39802.291087963,2008-12-20,06:59:10
39.981821,116.347362,0,156,39802.2911458333,2008-12-20,06:59:15
39.981748,116.347379,0,148,39802.2912037037,2008-12-20,06:59:20
39.981702,116.347367,0,141,39802.2912615741,2008-12-20,06:59:25
39.981455,116.347323,0,120,39802.2939814815,2008-12-20,07:03:20
39.981431,116.347337,0,123,39802.2940393519,2008-12-20,07:03:25
39.981433,116.347357,0,126,39802.2940972222,2008-12-20,07:03:30
39.981414,116.347341,0,128,39802.2941550926,2008-12-20,07:03:35
39.981398,116.347373,0,126,39802.294212963,2008-12-20,07:03:40
39.98135,116.347378,0,127,39802.2942708333,2008-12-20,07:03:45
39.981313,116.34739,0,128,39802.2943287037,2008-12-20,07:03:50
39.981293,116.347374,0,130,39802.2943865741,2008-12-20,07:03:55
39.981289,116.347374,0,130,39802.2944444444,2008-12-20,07:04:00
39.981289,116.347374,0,130,39802.2944791667,2008-12-20,07:04:03
39.98129,116.347376,0,130,39802.2945023148,2008-12-20,07:04:05
39.981202,116.347381,0,130,39802.2945601852,2008-12-20,07:04:10
39.980851,116.347447,0,129,39802.2946180556,2008-12-20,07:04:15
39.980422,116.347518,0,130,39802.2946759259,2008-12-20,07:04:20
39.979907,116.347589,0,131,39802.2947337963,2008-12-20,07:04:25
39.979473,116.34759,0,131,39802.2947916667,2008-12-20,07:04:30
39.978999,116.347622,0,132,39802.294849537,2008-12-20,07:04:35
39.97868,116.34763,0,132,39802.2949074074,2008-12-20,07:04:40
39.978283,116.347597,0,132,39802.2949652778,2008-12-20,07:04:45
39.977769,116.347613,0,132,39802.2950231481,2008-12-20,07:04:50
39.977079,116.3476,0,133,39802.2950810185,2008-12-20,07:04:55
39.976524,116.347631,0,132,39802.2951388889,2008-12-20,07:05:00
39.975962,116.347639,0,132,39802.2951967593,2008-12-20,07:05:05
39.975601,116.34764,0,133,39802.2952546296,2008-12-20,07:05:10
39.975431,116.347676,0,136,39802.2953125,2008-12-20,07:05:15
39.975433,116.347687,0,133,39802.2953703704,2008-12-20,07:05:20
39.975453,116.347702,0,130,39802.2954282407,2008-12-20,07:05:25
39.975487,116.347682,0,126,39802.2954861111,2008-12-20,07:05:30
39.975532,116.347595,0,122,39802.2955439815,2008-12-20,07:05:35
39.975558,116.347587,0,117,39802.2956018519,2008-12-20,07:05:40
39.975581,116.34759,0,110,39802.2956597222,2008-12-20,07:05:45
39.975628,116.347496,0,109,39802.2957175926,2008-12-20,07:05:50
39.975736,116.347388,0,108,39802.295775463,2008-12-20,07:05:55
39.975795,116.34729,0,106,39802.2958333333,2008-12-20,07:06:00
39.975634,116.347281,0,106,39802.2958912037,2008-12-20,07:06:05
39.975391,116.347155,0,106,39802.2959490741,2008-12-20,07:06:10
39.975006,116.346955,0,111,39802.2960069444,2008-12-20,07:06:15
39.974421,116.346787,0,118,39802.2960648148,2008-12-20,07:06:20
39.973844,116.346696,0,120,39802.2961226852,2008-12-20,07:06:25
39.973381,116.346782,0,123,39802.2961805556,2008-12-20,07:06:30
39.973044,116.346789,0,127,39802.2962384259,2008-12-20,07:06:35
39.972697,116.346771,0,126,39802.2962962963,2008-12-20,07:06:40
39.972343,116.346788,0,125,39802.2963541667,2008-12-20,07:06:45
39.971944,116.346787,0,129,39802.296412037,2008-12-20,07:06:50
39.971664,116.346788,0,131,39802.2964699074,2008-12-20,07:06:55
39.97163,116.346796,0,136,39802.2965277778,2008-12-20,07:07:00
39.971605,116.346771,0,136,39802.2965856481,2008-12-20,07:07:05
39.971485,116.346789,0,135,39802.2966435185,2008-12-20,07:07:10
39.971369,116.346792,0,130,39802.2967013889,2008-12-20,07:07:15
39.971375,116.346798,0,125,39802.2967592593,2008-12-20,07:07:20
39.971375,116.346798,0,125,39802.2967939815,2008-12-20,07:07:23
39.971373,116.346799,0,124,39802.2968171296,2008-12-20,07:07:25
39.971138,116.346816,0,128,39802.296875,2008-12-20,07:07:30
39.970787,116.34685,0,125,39802.2969328704,2008-12-20,07:07:35
39.970344,116.346867,0,123,39802.2969907407,2008-12-20,07:07:40
39.969851,116.346895,0,117,39802.2970486111,2008-12-20,07:07:45
39.969327,116.346884,0,110,39802.2971064815,2008-12-20,07:07:50
39.968835,116.346902,0,105,39802.2971643518,2008-12-20,07:07:55
39.968402,116.34692,0,96,39802.2972222222,2008-12-20,07:08:00
39.967956,116.346956,0,92,39802.2972800926,2008-12-20,07:08:05
39.967499,116.346874,0,88,39802.297337963,2008-12-20,07:08:10
39.96704,116.34677,0,83,39802.2973958333,2008-12-20,07:08:15
39.966705,116.346679,0,79,39802.2974537037,2008-12-20,07:08:20
39.966539,116.346491,0,79,39802.2975115741,2008-12-20,07:08:25
39.966503,116.346153,0,81,39802.2975694444,2008-12-20,07:08:30
39.9665,116.345675,0,81,39802.2976273148,2008-12-20,07:08:35
39.96651,116.345119,0,86,39802.2976851852,2008-12-20,07:08:40
39.966483,116.34461,0,95,39802.2977430556,2008-12-20,07:08:45
39.966487,116.34415,0,112,39802.2978009259,2008-12-20,07:08:50
39.966471,116.343774,0,122,39802.2978587963,2008-12-20,07:08:55
39.966478,116.343493,0,126,39802.2979166667,2008-12-20,07:09:00
39.966456,116.34311,0,130,39802.297974537,2008-12-20,07:09:05
39.966483,116.342936,0,135,39802.2980324074,2008-12-20,07:09:10
39.966511,116.342822,0,133,39802.2980902778,2008-12-20,07:09:15
39.966489,116.342785,0,129,39802.2981481481,2008-12-20,07:09:20
39.966489,116.342785,0,129,39802.2981828704,2008-12-20,07:09:23
39.966488,116.342792,0,129,39802.2982060185,2008-12-20,07:09:25
39.966468,116.34283,0,129,39802.2982638889,2008-12-20,07:09:30
39.966466,116.342849,0,130,39802.2983217593,2008-12-20,07:09:35
39.966466,116.342838,0,131,39802.2983796296,2008-12-20,07:09:40
39.966466,116.342838,0,131,39802.2984143518,2008-12-20,07:09:43
39.966465,116.342834,0,132,39802.2984375,2008-12-20,07:09:45
39.966468,116.3428,0,133,39802.2984953704,2008-12-20,07:09:50
39.966499,116.342647,0,143,39802.2985532407,2008-12-20,07:09:55
39.96651,116.342605,0,152,39802.2986111111,2008-12-20,07:10:00
39.966529,116.342581,0,157,39802.2986689815,2008-12-20,07:10:05
39.96651,116.342463,0,160,39802.2987268518,2008-12-20,07:10:10
39.966519,116.342309,0,146,39802.2987847222,2008-12-20,07:10:15
39.966523,116.342239,0,136,39802.2988425926,2008-12-20,07:10:20
39.966541,116.34216,0,133,39802.298900463,2008-12-20,07:10:25
39.966577,116.342139,0,128,39802.2989583333,2008-12-20,07:10:30
39.966591,116.342119,0,129,39802.2990162037,2008-12-20,07:10:35
39.966566,116.342034,0,127,39802.2990740741,2008-12-20,07:10:40
39.966536,116.341945,0,132,39802.2991319444,2008-12-20,07:10:45
39.966516,116.34196,0,133,39802.2991898148,2008-12-20,07:10:50
39.966517,116.341974,0,133,39802.2992476852,2008-12-20,07:10:55
39.966517,116.341974,0,133,39802.2992824074,2008-12-20,07:10:58
39.966518,116.341972,0,134,39802.2993055556,2008-12-20,07:11:00
39.966519,116.341824,0,135,39802.2993634259,2008-12-20,07:11:05
39.966496,116.34159,0,141,39802.2994212963,2008-12-20,07:11:10
39.966516,116.341414,0,146,39802.2994791667,2008-12-20,07:11:15
39.966524,116.341293,0,154,39802.299537037,2008-12-20,07:11:20
39.966527,116.341162,0,157,39802.2995949074,2008-12-20,07:11:25
39.966518,116.341095,0,161,39802.2996527778,2008-12-20,07:11:30
39.966533,116.340974,0,164,39802.2997106481,2008-12-20,07:11:35
39.966502,116.34079,0,162,39802.2997685185,2008-12-20,07:11:40
39.966512,116.340567,0,161,39802.2998263889,2008-12-20,07:11:45
39.966551,116.340428,0,154,39802.2998842593,2008-12-20,07:11:50
39.966528,116.34017,0,154,39802.2999421296,2008-12-20,07:11:55
39.966515,116.339888,0,144,39802.3,2008-12-20,07:12:00
39.966506,116.339649,0,146,39802.3000578704,2008-12-20,07:12:05
39.966513,116.339464,0,155,39802.3001157407,2008-12-20,07:12:10
39.966535,116.33936,0,158,39802.3001736111,2008-12-20,07:12:15
39.966545,116.339247,0,162,39802.3002314815,2008-12-20,07:12:20
39.966507,116.339067,0,162,39802.3002893519,2008-12-20,07:12:25
39.966493,116.338897,0,153,39802.3003472222,2008-12-20,07:12:30
39.96657,116.338752,0,133,39802.3004050926,2008-12-20,07:12:35
39.966602,116.338564,0,111,39802.300462963,2008-12-20,07:12:40
39.966616,116.338385,0,90,39802.3005208333,2008-12-20,07:12:45
39.966665,116.338245,0,80,39802.3005787037,2008-12-20,07:12:50
39.966685,116.338044,0,76,39802.3006365741,2008-12-20,07:12:55
39.966643,116.337857,0,77,39802.3006944444,2008-12-20,07:13:00
39.966641,116.337775,0,76,39802.3007523148,2008-12-20,07:13:05
39.966609,116.337646,0,81,39802.3008101852,2008-12-20,07:13:10
39.966592,116.337493,0,81,39802.3008680556,2008-12-20,07:13:15
39.966587,116.337404,0,77,39802.3009259259,2008-12-20,07:13:20
39.966586,116.337387,0,75,39802.3009837963,2008-12-20,07:13:25
39.966585,116.337322,0,73,39802.3010416667,2008-12-20,07:13:30
39.966581,116.337247,0,69,39802.301099537,2008-12-20,07:13:35
39.966564,116.337191,0,72,39802.3011574074,2008-12-20,07:13:40
39.966578,116.337163,0,71,39802.3012152778,2008-12-20,07:13:45
39.966589,116.337155,0,69,39802.3012731481,2008-12-20,07:13:50
39.966588,116.337125,0,69,39802.3013310185,2008-12-20,07:13:55
39.966572,116.336973,0,70,39802.3013888889,2008-12-20,07:14:00
39.966565,116.336706,0,83,39802.3014467593,2008-12-20,07:14:05
39.966546,116.336509,0,90,39802.3015046296,2008-12-20,07:14:10
39.96654,116.336436,0,91,39802.3015625,2008-12-20,07:14:15
39.966518,116.336232,0,101,39802.3016203704,2008-12-20,07:14:20
39.966498,116.336033,0,120,39802.3016782407,2008-12-20,07:14:25
39.966469,116.335895,0,133,39802.3017361111,2008-12-20,07:14:30
39.966463,116.335687,0,138,39802.3017939815,2008-12-20,07:14:35
39.966474,116.335471,0,150,39802.3018518519,2008-12-20,07:14:40
39.966482,116.335304,0,159,39802.3019097222,2008-12-20,07:14:45
39.96648,116.335157,0,175,39802.3019675926,2008-12-20,07:14:50
39.966495,116.334954,0,162,39802.302025463,2008-12-20,07:14:55
39.966477,116.334754,0,167,39802.3020833333,2008-12-20,07:15:00
39.966464,116.334658,0,167,39802.3021412037,2008-12-20,07:15:05
39.966437,116.334658,0,169,39802.3021990741,2008-12-20,07:15:10
39.966421,116.334652,0,166,39802.3022569444,2008-12-20,07:15:15
39.966421,116.334652,0,166,39802.3022916667,2008-12-20,07:15:18
39.966421,116.334648,0,164,39802.3023148148,2008-12-20,07:15:20
39.966423,116.334632,0,164,39802.3023726852,2008-12-20,07:15:25
39.966426,116.334606,0,164,39802.3024305556,2008-12-20,07:15:30
39.966428,116.334584,0,165,39802.3024884259,2008-12-20,07:15:35
39.966443,116.334557,0,165,39802.3025462963,2008-12-20,07:15:40
39.966446,116.334517,0,165,39802.3026041667,2008-12-20,07:15:45
39.966457,116.334309,0,156,39802.302662037,2008-12-20,07:15:50
39.966455,116.333919,0,136,39802.3027199074,2008-12-20,07:15:55
39.966454,116.333394,0,131,39802.3027777778,2008-12-20,07:16:00
39.966441,116.332908,0,144,39802.3028356481,2008-12-20,07:16:05
39.966455,116.332652,0,140,39802.3028935185,2008-12-20,07:16:10
39.966449,116.332557,0,132,39802.3029513889,2008-12-20,07:16:15
39.966454,116.332499,0,128,39802.3030092593,2008-12-20,07:16:20
39.966488,116.33248,0,125,39802.3030671296,2008-12-20,07:16:25
39.966494,116.332444,0,120,39802.303125,2008-12-20,07:16:30
39.966496,116.332425,0,117,39802.3031828704,2008-12-20,07:16:35
39.966499,116.332391,0,114,39802.3032407407,2008-12-20,07:16:40
39.96651,116.332345,0,111,39802.3032986111,2008-12-20,07:16:45
39.96651,116.332323,0,107,39802.3033564815,2008-12-20,07:16:50
39.96651,116.332323,0,107,39802.3033912037,2008-12-20,07:16:53
39.96651,116.332325,0,105,39802.3034143519,2008-12-20,07:16:55
39.966492,116.332382,0,104,39802.3034722222,2008-12-20,07:17:00
39.966444,116.332504,0,105,39802.3035300926,2008-12-20,07:17:05
39.966395,116.332487,0,109,39802.303587963,2008-12-20,07:17:10
39.966463,116.332376,0,117,39802.3036458333,2008-12-20,07:17:15
39.966523,116.332158,0,123,39802.3037037037,2008-12-20,07:17:20
39.966616,116.331966,0,131,39802.3037615741,2008-12-20,07:17:25
39.966691,116.331825,0,139,39802.3038194444,2008-12-20,07:17:30
39.966633,116.33168,0,149,39802.3038773148,2008-12-20,07:17:35
39.966582,116.331607,0,157,39802.3039351852,2008-12-20,07:17:40
39.966554,116.331475,0,168,39802.3039930556,2008-12-20,07:17:45
39.966533,116.331379,0,180,39802.3040509259,2008-12-20,07:17:50
39.96653,116.331338,0,189,39802.3041087963,2008-12-20,07:17:55
39.966541,116.331286,0,197,39802.3041666667,2008-12-20,07:18:00
39.966565,116.331249,0,205,39802.304224537,2008-12-20,07:18:05
39.966582,116.331237,0,206,39802.3042824074,2008-12-20,07:18:10
39.96661,116.331214,0,205,39802.3043402778,2008-12-20,07:18:15
39.966667,116.331169,0,202,39802.3043981481,2008-12-20,07:18:20
39.966713,116.331153,0,192,39802.3044560185,2008-12-20,07:18:25
39.966729,116.331147,0,175,39802.3045138889,2008-12-20,07:18:30
39.966714,116.33117,0,157,39802.3045717593,2008-12-20,07:18:35
39.966673,116.331185,0,149,39802.3046296296,2008-12-20,07:18:40
39.966673,116.331185,0,149,39802.3046643519,2008-12-20,07:18:43
39.966668,116.331178,0,145,39802.3046875,2008-12-20,07:18:45
39.966618,116.331187,0,140,39802.3047453704,2008-12-20,07:18:50
39.966588,116.331189,0,136,39802.3048032407,2008-12-20,07:18:55
39.966573,116.331135,0,132,39802.3048611111,2008-12-20,07:19:00
39.966554,116.331039,0,112,39802.3049189815,2008-12-20,07:19:05
39.966561,116.330998,0,107,39802.3049768518,2008-12-20,07:19:10
39.966498,116.330924,0,100,39802.3050347222,2008-12-20,07:19:15
39.966445,116.330903,0,87,39802.3050925926,2008-12-20,07:19:20
39.96644,116.330888,0,90,39802.305150463,2008-12-20,07:19:25
39.966435,116.330822,0,88,39802.3052083333,2008-12-20,07:19:30
39.966436,116.330736,0,87,39802.3052662037,2008-12-20,07:19:35
39.966421,116.330646,0,86,39802.3053240741,2008-12-20,07:19:40
39.966405,116.330515,0,85,39802.3053819444,2008-12-20,07:19:45
39.966386,116.330383,0,70,39802.3054398148,2008-12-20,07:19:50
39.966386,116.330276,0,59,39802.3054976852,2008-12-20,07:19:55
39.966398,116.330219,0,45,39802.3055555556,2008-12-20,07:20:00
39.966431,116.330147,0,35,39802.3056134259,2008-12-20,07:20:05
39.966466,116.330101,0,29,39802.3056712963,2008-12-20,07:20:10
39.966496,116.330059,0,26,39802.3057291667,2008-12-20,07:20:15
39.966518,116.330032,0,24,39802.305787037,2008-12-20,07:20:20
39.966488,116.329999,0,24,39802.3058449074,2008-12-20,07:20:25
39.966443,116.329975,0,28,39802.3059027778,2008-12-20,07:20:30
39.966407,116.329974,0,30,39802.3059606481,2008-12-20,07:20:35
39.966417,116.329939,0,32,39802.3060185185,2008-12-20,07:20:40
39.966396,116.3299,0,31,39802.3060763889,2008-12-20,07:20:45
39.9664,116.329872,0,29,39802.3061342593,2008-12-20,07:20:50
39.966371,116.329825,0,31,39802.3061921296,2008-12-20,07:20:55
39.966359,116.329809,0,30,39802.30625,2008-12-20,07:21:00
39.966338,116.329814,0,32,39802.3063078704,2008-12-20,07:21:05
39.966347,116.329802,0,33,39802.3063657407,2008-12-20,07:21:10
39.966391,116.329675,0,40,39802.3064236111,2008-12-20,07:21:15
39.966431,116.329475,0,41,39802.3064814815,2008-12-20,07:21:20
39.966429,116.329248,0,42,39802.3065393518,2008-12-20,07:21:25
39.966405,116.329091,0,42,39802.3065972222,2008-12-20,07:21:30
39.966435,116.328942,0,40,39802.3066550926,2008-12-20,07:21:35
39.966489,116.328899,0,39,39802.306712963,2008-12-20,07:21:40
39.966488,116.328882,0,35,39802.3067708333,2008-12-20,07:21:45
39.966475,116.328872,0,36,39802.3068287037,2008-12-20,07:21:50
39.966452,116.328887,0,38,39802.3068865741,2008-12-20,07:21:55
39.966452,116.328887,0,38,39802.3069212963,2008-12-20,07:21:58
39.966457,116.32889,0,36,39802.3069444444,2008-12-20,07:22:00
39.966432,116.328879,0,33,39802.3070023148,2008-12-20,07:22:05
39.966419,116.328871,0,32,39802.3070601852,2008-12-20,07:22:10
39.966394,116.328881,0,30,39802.3071180556,2008-12-20,07:22:15
39.966394,116.328881,0,30,39802.3071527778,2008-12-20,07:22:18
39.96639,116.328877,0,42,39802.3071759259,2008-12-20,07:22:20
39.966377,116.328857,0,50,39802.3072337963,2008-12-20,07:22:25
39.966353,116.328832,0,56,39802.3072916667,2008-12-20,07:22:30
39.966353,116.328832,0,56,39802.3073263889,2008-12-20,07:22:33
39.966353,116.328827,0,55,39802.307349537,2008-12-20,07:22:35
39.966338,116.328854,0,55,39802.3074074074,2008-12-20,07:22:40
39.966316,116.328881,0,53,39802.3074652778,2008-12-20,07:22:45
39.966343,116.328873,0,55,39802.3075231481,2008-12-20,07:22:50
39.96637,116.32887,0,55,39802.3075810185,2008-12-20,07:22:55
39.96637,116.32887,0,55,39802.3076157407,2008-12-20,07:22:58
39.966371,116.328863,0,54,39802.3076388889,2008-12-20,07:23:00
39.966331,116.32874,0,55,39802.3076967593,2008-12-20,07:23:05
39.966322,116.328428,0,54,39802.3077546296,2008-12-20,07:23:10
39.966351,116.328065,0,50,39802.3078125,2008-12-20,07:23:15
39.966361,116.327778,0,51,39802.3078703704,2008-12-20,07:23:20
39.966387,116.327638,0,57,39802.3079282407,2008-12-20,07:23:25
39.966426,116.32752,0,53,39802.3079861111,2008-12-20,07:23:30
39.966481,116.3274,0,34,39802.3080439815,2008-12-20,07:23:35
39.966432,116.327147,0,40,39802.3081018519,2008-12-20,07:23:40
39.966476,116.326846,0,33,39802.3081597222,2008-12-20,07:23:45
39.966509,116.32654,0,26,39802.3082175926,2008-12-20,07:23:50
39.966485,116.32634,0,12,39802.308275463,2008-12-20,07:23:55
39.966428,116.32628,0,-4,39802.3083333333,2008-12-20,07:24:00
39.966366,116.326269,0,-17,39802.3083912037,2008-12-20,07:24:05
39.966341,116.326252,0,-27,39802.3084490741,2008-12-20,07:24:10
39.966341,116.326252,0,-27,39802.3084837963,2008-12-20,07:24:13
39.96634,116.326246,0,-31,39802.3085069444,2008-12-20,07:24:15
39.966339,116.326223,0,-32,39802.3085648148,2008-12-20,07:24:20
39.966352,116.326154,0,-30,39802.3086226852,2008-12-20,07:24:25
39.966364,116.326048,0,-28,39802.3086805556,2008-12-20,07:24:30
39.966356,116.32595,0,-27,39802.3087384259,2008-12-20,07:24:35
39.966354,116.325881,0,-30,39802.3087962963,2008-12-20,07:24:40
39.966423,116.325809,0,-33,39802.3088541667,2008-12-20,07:24:45
39.966443,116.325615,0,-40,39802.308912037,2008-12-20,07:24:50
39.966529,116.325322,0,-53,39802.3089699074,2008-12-20,07:24:55
39.966566,116.325151,0,-69,39802.3090277778,2008-12-20,07:25:00
39.966635,116.325029,0,-89,39802.3090856481,2008-12-20,07:25:05
39.966695,116.32479,0,-109,39802.3091435185,2008-12-20,07:25:10
39.966657,116.324532,0,-126,39802.3092013889,2008-12-20,07:25:15
39.966593,116.324299,0,-140,39802.3092592593,2008-12-20,07:25:20
39.966509,116.324128,0,-149,39802.3093171296,2008-12-20,07:25:25
39.966399,116.323867,0,-150,39802.309375,2008-12-20,07:25:30
39.966228,116.323511,0,-126,39802.3094328704,2008-12-20,07:25:35
39.966158,116.32314,0,-103,39802.3094907407,2008-12-20,07:25:40
39.966094,116.322767,0,-73,39802.3095486111,2008-12-20,07:25:45
39.965982,116.322374,0,-30,39802.3096064815,2008-12-20,07:25:50
39.965893,116.321996,0,8,39802.3096643519,2008-12-20,07:25:55
39.965819,116.32159,0,49,39802.3097222222,2008-12-20,07:26:00
39.965781,116.321415,0,92,39802.3097800926,2008-12-20,07:26:05
39.965744,116.321333,0,132,39802.309837963,2008-12-20,07:26:10
39.96569,116.321238,0,164,39802.3098958333,2008-12-20,07:26:15
39.965692,116.321185,0,194,39802.3099537037,2008-12-20,07:26:20
39.965685,116.321145,0,212,39802.3100115741,2008-12-20,07:26:25
39.965682,116.321091,0,231,39802.3100694444,2008-12-20,07:26:30
39.965636,116.321033,0,257,39802.3101273148,2008-12-20,07:26:35
39.96562,116.320914,0,276,39802.3101851852,2008-12-20,07:26:40
39.965602,116.320772,0,301,39802.3102430556,2008-12-20,07:26:45
39.965604,116.320566,0,322,39802.3103009259,2008-12-20,07:26:50
39.965638,116.320305,0,341,39802.3103587963,2008-12-20,07:26:55
39.965714,116.319972,0,360,39802.3104166667,2008-12-20,07:27:00
39.965786,116.319689,0,374,39802.310474537,2008-12-20,07:27:05
39.965856,116.319334,0,377,39802.3105324074,2008-12-20,07:27:10
39.965866,116.319007,0,368,39802.3105902778,2008-12-20,07:27:15
39.965885,116.318594,0,371,39802.3106481481,2008-12-20,07:27:20
39.965805,116.318198,0,378,39802.3107060185,2008-12-20,07:27:25
39.965843,116.317932,0,386,39802.3107638889,2008-12-20,07:27:30
39.965909,116.317829,0,382,39802.3108217593,2008-12-20,07:27:35
39.965929,116.317755,0,380,39802.3108796296,2008-12-20,07:27:40
39.965933,116.317726,0,384,39802.3109375,2008-12-20,07:27:45
39.965944,116.317736,0,376,39802.3109953704,2008-12-20,07:27:50
39.96595,116.317696,0,365,39802.3110532407,2008-12-20,07:27:55
39.96595,116.317679,0,358,39802.3111111111,2008-12-20,07:28:00
39.965964,116.317633,0,354,39802.3111689815,2008-12-20,07:28:05
39.965899,116.317496,0,343,39802.3112268519,2008-12-20,07:28:10
39.965825,116.317184,0,347,39802.3112847222,2008-12-20,07:28:15
39.965798,116.316671,0,359,39802.3113425926,2008-12-20,07:28:20
39.96573,116.316088,0,365,39802.311400463,2008-12-20,07:28:25
39.965769,116.315733,0,354,39802.3114583333,2008-12-20,07:28:30
39.965848,116.315646,0,349,39802.3115162037,2008-12-20,07:28:35
39.96587,116.315679,0,345,39802.3115740741,2008-12-20,07:28:40
39.965943,116.315694,0,326,39802.3116319444,2008-12-20,07:28:45
39.965943,116.315694,0,326,39802.3116666667,2008-12-20,07:28:48
39.965949,116.315691,0,320,39802.3116898148,2008-12-20,07:28:50
39.965938,116.315673,0,317,39802.3117476852,2008-12-20,07:28:55
39.965938,116.315683,0,316,39802.3118055556,2008-12-20,07:29:00
39.965921,116.315704,0,307,39802.3118634259,2008-12-20,07:29:05
39.965924,116.315683,0,301,39802.3119212963,2008-12-20,07:29:10
39.965933,116.315631,0,288,39802.3119791667,2008-12-20,07:29:15
39.965933,116.315631,0,288,39802.3120138889,2008-12-20,07:29:18
39.965934,116.315635,0,287,39802.312037037,2008-12-20,07:29:20
39.965953,116.31564,0,284,39802.3120949074,2008-12-20,07:29:25
39.965943,116.315653,0,282,39802.3121527778,2008-12-20,07:29:30
39.965921,116.315661,0,282,39802.3122106481,2008-12-20,07:29:35
39.96592,116.31566,0,281,39802.3122685185,2008-12-20,07:29:40
39.96592,116.315653,0,281,39802.3123263889,2008-12-20,07:29:45
39.965922,116.315648,0,280,39802.3123842593,2008-12-20,07:29:50
39.965922,116.315645,0,280,39802.3124421296,2008-12-20,07:29:55
39.965921,116.315639,0,279,39802.3125,2008-12-20,07:30:00
39.965922,116.315635,0,278,39802.3125578704,2008-12-20,07:30:05
39.965922,116.31564,0,277,39802.3126157407,2008-12-20,07:30:10
39.965922,116.315644,0,277,39802.3126736111,2008-12-20,07:30:15
39.965922,116.315643,0,277,39802.3127314815,2008-12-20,07:30:20
39.965921,116.315637,0,276,39802.3127893518,2008-12-20,07:30:25
39.965922,116.31563,0,276,39802.3128472222,2008-12-20,07:30:30
39.965922,116.315627,0,275,39802.3129050926,2008-12-20,07:30:35
39.965923,116.315619,0,275,39802.312962963,2008-12-20,07:30:40
39.965923,116.315619,0,275,39802.3129976852,2008-12-20,07:30:43
39.965924,116.315611,0,275,39802.3130208333,2008-12-20,07:30:45
39.965924,116.315564,0,271,39802.3130787037,2008-12-20,07:30:50
39.965918,116.315354,0,263,39802.3131365741,2008-12-20,07:30:55
39.966014,116.314941,0,252,39802.3131944444,2008-12-20,07:31:00
39.965949,116.314427,0,242,39802.3132523148,2008-12-20,07:31:05
39.965724,116.313776,0,233,39802.3133101852,2008-12-20,07:31:10
39.965436,116.313067,0,221,39802.3133680556,2008-12-20,07:31:15
39.964968,116.312367,0,199,39802.3134259259,2008-12-20,07:31:20
39.964641,116.311644,0,175,39802.3134837963,2008-12-20,07:31:25
39.964392,116.310883,0,158,39802.3135416667,2008-12-20,07:31:30
39.964173,116.310211,0,141,39802.313599537,2008-12-20,07:31:35
39.963933,116.309516,0,123,39802.3136574074,2008-12-20,07:31:40
39.963718,116.308786,0,106,39802.3137152778,2008-12-20,07:31:45
39.963479,116.308144,0,95,39802.3137731481,2008-12-20,07:31:50
39.963288,116.307672,0,88,39802.3138310185,2008-12-20,07:31:55
39.963216,116.307512,0,89,39802.3138888889,2008-12-20,07:32:00
39.963189,116.307493,0,79,39802.3139467593,2008-12-20,07:32:05
39.963199,116.307513,0,76,39802.3140046296,2008-12-20,07:32:10
39.963206,116.307518,0,76,39802.3140625,2008-12-20,07:32:15
39.96321,116.30751,0,74,39802.3141203704,2008-12-20,07:32:20
39.963212,116.307518,0,73,39802.3141782407,2008-12-20,07:32:25
39.963212,116.307518,0,73,39802.314212963,2008-12-20,07:32:28
39.963215,116.307525,0,72,39802.3142361111,2008-12-20,07:32:30
39.963227,116.307527,0,73,39802.3142939815,2008-12-20,07:32:35
39.963242,116.307558,0,74,39802.3143518518,2008-12-20,07:32:40
39.963253,116.30759,0,75,39802.3144097222,2008-12-20,07:32:45
39.963351,116.307718,0,85,39802.3144675926,2008-12-20,07:32:50
39.963369,116.307774,0,98,39802.314525463,2008-12-20,07:32:55
39.963383,116.307818,0,99,39802.3145833333,2008-12-20,07:33:00
39.963386,116.307821,0,100,39802.3146412037,2008-12-20,07:33:05
39.963386,116.307825,0,103,39802.3146990741,2008-12-20,07:33:10
39.963386,116.307829,0,104,39802.3147569444,2008-12-20,07:33:15
39.963385,116.307832,0,104,39802.3148148148,2008-12-20,07:33:20
39.963385,116.30783,0,105,39802.3148726852,2008-12-20,07:33:25
39.963386,116.307827,0,104,39802.3149305556,2008-12-20,07:33:30
39.963387,116.307835,0,104,39802.3149884259,2008-12-20,07:33:35
39.963388,116.307838,0,105,39802.3150462963,2008-12-20,07:33:40
39.963388,116.307838,0,105,39802.3150810185,2008-12-20,07:33:43
39.963388,116.307836,0,105,39802.3151041667,2008-12-20,07:33:45
39.963396,116.307846,0,107,39802.315162037,2008-12-20,07:33:50
39.963412,116.307862,0,110,39802.3152199074,2008-12-20,07:33:55
39.96341,116.30786,0,110,39802.3152777778,2008-12-20,07:34:00
39.96341,116.30786,0,110,39802.3153356481,2008-12-20,07:34:05
39.96341,116.30786,0,110,39802.3153703704,2008-12-20,07:34:08
39.96341,116.307867,0,110,39802.3153935185,2008-12-20,07:34:10
39.963385,116.307832,0,113,39802.3154513889,2008-12-20,07:34:15
39.963306,116.307636,0,117,39802.3155092593,2008-12-20,07:34:20
39.963288,116.307385,0,120,39802.3155671296,2008-12-20,07:34:25
39.96347,116.306946,0,125,39802.315625,2008-12-20,07:34:30
39.963543,116.306467,0,135,39802.3156828704,2008-12-20,07:34:35
39.962548,116.305264,0,88,39802.3157407407,2008-12-20,07:34:40
39.962282,116.304707,0,93,39802.3157986111,2008-12-20,07:34:45
39.962061,116.304047,0,92,39802.3158564815,2008-12-20,07:34:50
39.961897,116.303479,0,91,39802.3159143519,2008-12-20,07:34:55
39.961714,116.303071,0,89,39802.3159722222,2008-12-20,07:35:00
39.961506,116.30282,0,91,39802.3160300926,2008-12-20,07:35:05
39.961435,116.302695,0,95,39802.316087963,2008-12-20,07:35:10
39.961474,116.302715,0,97,39802.3161458333,2008-12-20,07:35:15
39.961474,116.302713,0,99,39802.3162037037,2008-12-20,07:35:20
39.961474,116.302713,0,99,39802.3162384259,2008-12-20,07:35:23
39.961474,116.302711,0,100,39802.3162615741,2008-12-20,07:35:25
39.961483,116.302724,0,103,39802.3163194444,2008-12-20,07:35:30
39.961491,116.302733,0,112,39802.3163773148,2008-12-20,07:35:35
39.961482,116.302736,0,124,39802.3164351852,2008-12-20,07:35:40
39.961476,116.302755,0,129,39802.3164930556,2008-12-20,07:35:45
39.961476,116.302755,0,129,39802.3165277778,2008-12-20,07:35:48
39.961474,116.302755,0,132,39802.3165509259,2008-12-20,07:35:50
39.961501,116.302786,0,129,39802.3166087963,2008-12-20,07:35:55
39.961498,116.302817,0,130,39802.3166666667,2008-12-20,07:36:00
39.961499,116.302808,0,131,39802.316724537,2008-12-20,07:36:05
39.961494,116.302844,0,131,39802.3167824074,2008-12-20,07:36:10
39.961494,116.302844,0,131,39802.3168171296,2008-12-20,07:36:13
39.961494,116.302838,0,130,39802.3168402778,2008-12-20,07:36:15
39.961507,116.302796,0,131,39802.3168981481,2008-12-20,07:36:20
39.961516,116.302789,0,133,39802.3169560185,2008-12-20,07:36:25
39.961493,116.302792,0,136,39802.3170138889,2008-12-20,07:36:30
39.961521,116.302784,0,134,39802.3170717593,2008-12-20,07:36:35
39.961522,116.302805,0,135,39802.3171296296,2008-12-20,07:36:40
39.96151,116.302813,0,137,39802.3171875,2008-12-20,07:36:45
39.961511,116.302793,0,136,39802.3172453704,2008-12-20,07:36:50
39.961511,116.302781,0,137,39802.3173032407,2008-12-20,07:36:55
39.96151,116.302771,0,138,39802.3173611111,2008-12-20,07:37:00
39.961507,116.302764,0,139,39802.3174189815,2008-12-20,07:37:05
39.961504,116.30276,0,140,39802.3174768519,2008-12-20,07:37:10
39.961504,116.302764,0,140,39802.3175347222,2008-12-20,07:37:15
39.961504,116.302769,0,141,39802.3175925926,2008-12-20,07:37:20
39.961503,116.302772,0,142,39802.317650463,2008-12-20,07:37:25
39.961503,116.302772,0,142,39802.3176851852,2008-12-20,07:37:28
39.961505,116.302775,0,142,39802.3177083333,2008-12-20,07:37:30
39.961471,116.302704,0,140,39802.3177662037,2008-12-20,07:37:35
39.961293,116.302426,0,127,39802.3178240741,2008-12-20,07:37:40
39.961088,116.302101,0,106,39802.3178819444,2008-12-20,07:37:45
39.960815,116.30165,0,92,39802.3179398148,2008-12-20,07:37:50
39.960482,116.301008,0,93,39802.3179976852,2008-12-20,07:37:55
39.960192,116.300374,0,101,39802.3180555556,2008-12-20,07:38:00
39.959906,116.299738,0,128,39802.3181134259,2008-12-20,07:38:05
39.95963,116.299161,0,142,39802.3181712963,2008-12-20,07:38:10
39.959284,116.298782,0,166,39802.3182291667,2008-12-20,07:38:15
39.959178,116.298824,0,210,39802.318287037,2008-12-20,07:38:20
39.959218,116.298807,0,218,39802.3183449074,2008-12-20,07:38:25
39.959155,116.298758,0,231,39802.3184027778,2008-12-20,07:38:30
39.959043,116.298592,0,262,39802.3184606481,2008-12-20,07:38:35
39.958941,116.298512,0,305,39802.3185185185,2008-12-20,07:38:40
39.958937,116.298386,0,281,39802.3185763889,2008-12-20,07:38:45
39.958937,116.298378,0,286,39802.3186342593,2008-12-20,07:38:50
39.958937,116.298378,0,287,39802.3186921296,2008-12-20,07:38:55
39.958937,116.298378,0,287,39802.3187268519,2008-12-20,07:38:58
39.958936,116.298384,0,288,39802.31875,2008-12-20,07:39:00
39.958916,116.298268,0,293,39802.3188078704,2008-12-20,07:39:05
39.958769,116.297888,0,305,39802.3188657407,2008-12-20,07:39:10
39.958607,116.297465,0,327,39802.3189236111,2008-12-20,07:39:15
39.958414,116.296932,0,363,39802.3189814815,2008-12-20,07:39:20
39.958262,116.296289,0,390,39802.3190393519,2008-12-20,07:39:25
39.958142,116.295657,0,401,39802.3190972222,2008-12-20,07:39:30
39.958035,116.295081,0,416,39802.3191550926,2008-12-20,07:39:35
39.958017,116.294605,0,410,39802.319212963,2008-12-20,07:39:40
39.958068,116.294392,0,401,39802.3192708333,2008-12-20,07:39:45
39.958146,116.294382,0,381,39802.3193287037,2008-12-20,07:39:50
39.958145,116.294378,0,383,39802.3193865741,2008-12-20,07:39:55
39.958144,116.294381,0,384,39802.3194444444,2008-12-20,07:40:00
39.958146,116.294386,0,384,39802.3195023148,2008-12-20,07:40:05
39.958146,116.29439,0,384,39802.3195601852,2008-12-20,07:40:10
39.958147,116.294389,0,384,39802.3196180556,2008-12-20,07:40:15
39.958148,116.29439,0,384,39802.3196759259,2008-12-20,07:40:20
39.95815,116.294391,0,384,39802.3197337963,2008-12-20,07:40:25
39.958152,116.294393,0,384,39802.3197916667,2008-12-20,07:40:30
39.958152,116.294389,0,384,39802.319849537,2008-12-20,07:40:35
39.958152,116.294392,0,384,39802.3199074074,2008-12-20,07:40:40
39.958152,116.294393,0,384,39802.3199652778,2008-12-20,07:40:45
39.958152,116.294393,0,384,39802.32,2008-12-20,07:40:48
39.95815,116.29439,0,384,39802.3200231481,2008-12-20,07:40:50
39.95808,116.294161,0,381,39802.3200810185,2008-12-20,07:40:55
39.958031,116.293743,0,378,39802.3201388889,2008-12-20,07:41:00
39.957964,116.293311,0,378,39802.3201967593,2008-12-20,07:41:05
39.957908,116.293013,0,378,39802.3202546296,2008-12-20,07:41:10
39.957909,116.292963,0,377,39802.3203125,2008-12-20,07:41:15
39.95793,116.292897,0,375,39802.3203703704,2008-12-20,07:41:20
39.957848,116.29258,0,366,39802.3204282407,2008-12-20,07:41:25
39.957786,116.29218,0,359,39802.3204861111,2008-12-20,07:41:30
39.957713,116.291756,0,351,39802.3205439815,2008-12-20,07:41:35
39.957631,116.291376,0,341,39802.3206018518,2008-12-20,07:41:40
39.957562,116.291124,0,335,39802.3206597222,2008-12-20,07:41:45
39.95749,116.290843,0,328,39802.3207175926,2008-12-20,07:41:50
39.957499,116.290715,0,319,39802.320775463,2008-12-20,07:41:55
39.957506,116.29052,0,315,39802.3208333333,2008-12-20,07:42:00
39.957514,116.290302,0,298,39802.3208912037,2008-12-20,07:42:05
39.957496,116.29015,0,289,39802.3209490741,2008-12-20,07:42:10
39.957466,116.289981,0,284,39802.3210069444,2008-12-20,07:42:15
39.957436,116.289794,0,277,39802.3210648148,2008-12-20,07:42:20
39.957362,116.289485,0,265,39802.3211226852,2008-12-20,07:42:25
39.957318,116.289274,0,253,39802.3211805556,2008-12-20,07:42:30
39.957284,116.289094,0,239,39802.3212384259,2008-12-20,07:42:35
39.957229,116.288854,0,227,39802.3212962963,2008-12-20,07:42:40
39.957172,116.288575,0,220,39802.3213541667,2008-12-20,07:42:45
39.957129,116.288374,0,211,39802.321412037,2008-12-20,07:42:50
39.957086,116.28817,0,208,39802.3214699074,2008-12-20,07:42:55
39.957057,116.28794,0,203,39802.3215277778,2008-12-20,07:43:00
39.957007,116.287643,0,198,39802.3215856481,2008-12-20,07:43:05
39.956964,116.287318,0,191,39802.3216435185,2008-12-20,07:43:10
39.956915,116.287072,0,185,39802.3217013889,2008-12-20,07:43:15
39.956895,116.286873,0,177,39802.3217592593,2008-12-20,07:43:20
39.956876,116.286677,0,174,39802.3218171296,2008-12-20,07:43:25
39.956801,116.286454,0,170,39802.321875,2008-12-20,07:43:30
39.956759,116.2862,0,166,39802.3219328704,2008-12-20,07:43:35
39.956714,116.285995,0,159,39802.3219907407,2008-12-20,07:43:40
39.956702,116.285789,0,159,39802.3220486111,2008-12-20,07:43:45
39.956646,116.285506,0,156,39802.3221064815,2008-12-20,07:43:50
39.956616,116.285104,0,167,39802.3221643518,2008-12-20,07:43:55
39.956652,116.284774,0,163,39802.3222222222,2008-12-20,07:44:00
39.95661,116.2846,0,148,39802.3222800926,2008-12-20,07:44:05
39.956509,116.284401,0,133,39802.322337963,2008-12-20,07:44:10
39.956453,116.284202,0,114,39802.3223958333,2008-12-20,07:44:15
39.956419,116.284032,0,97,39802.3224537037,2008-12-20,07:44:20
39.956397,116.283839,0,74,39802.3225115741,2008-12-20,07:44:25
39.956401,116.283794,0,69,39802.3225694444,2008-12-20,07:44:30
39.956386,116.283732,0,60,39802.3226273148,2008-12-20,07:44:35
39.956491,116.283604,0,97,39802.3226851852,2008-12-20,07:44:40
39.956505,116.283567,0,101,39802.3227430556,2008-12-20,07:44:45
39.956505,116.283521,0,104,39802.3228009259,2008-12-20,07:44:50
39.956539,116.283477,0,120,39802.3228587963,2008-12-20,07:44:55
39.956539,116.283477,0,120,39802.3228935185,2008-12-20,07:44:58
39.956545,116.28348,0,122,39802.3229166667,2008-12-20,07:45:00
39.956598,116.283473,0,129,39802.322974537,2008-12-20,07:45:05
39.956612,116.283461,0,130,39802.3230324074,2008-12-20,07:45:10
39.956611,116.283471,0,130,39802.3230902778,2008-12-20,07:45:15
39.956611,116.283471,0,130,39802.323125,2008-12-20,07:45:18
39.956613,116.283475,0,130,39802.3231481481,2008-12-20,07:45:20
39.956654,116.283498,0,131,39802.3232060185,2008-12-20,07:45:25
39.956822,116.283441,0,139,39802.3232638889,2008-12-20,07:45:30
39.956909,116.283415,0,138,39802.3233217593,2008-12-20,07:45:35
39.956923,116.283356,0,135,39802.3233796296,2008-12-20,07:45:40
39.956924,116.283299,0,137,39802.3234375,2008-12-20,07:45:45
39.956934,116.283255,0,140,39802.3234953704,2008-12-20,07:45:50
39.956944,116.283216,0,149,39802.3235532407,2008-12-20,07:45:55
39.956946,116.283155,0,159,39802.3236111111,2008-12-20,07:46:00
39.956935,116.283087,0,169,39802.3236689815,2008-12-20,07:46:05
39.956926,116.283039,0,171,39802.3237268519,2008-12-20,07:46:10
39.956896,116.283046,0,176,39802.3237847222,2008-12-20,07:46:15
39.956863,116.283042,0,179,39802.3238425926,2008-12-20,07:46:20
39.956856,116.283054,0,182,39802.323900463,2008-12-20,07:46:25
39.956837,116.283085,0,184,39802.3239583333,2008-12-20,07:46:30
39.95733,116.283683,0,177,39802.3243055556,2008-12-20,07:47:00
39.957346,116.283592,0,179,39802.3243634259,2008-12-20,07:47:05
39.957315,116.283568,0,179,39802.3244212963,2008-12-20,07:47:10
39.957267,116.283574,0,180,39802.3244791667,2008-12-20,07:47:15
39.957255,116.283591,0,180,39802.324537037,2008-12-20,07:47:20
39.957267,116.283601,0,180,39802.3245949074,2008-12-20,07:47:25
39.957283,116.283572,0,180,39802.3246527778,2008-12-20,07:47:30
39.957309,116.283532,0,181,39802.3247106481,2008-12-20,07:47:35
39.957312,116.283511,0,181,39802.3247685185,2008-12-20,07:47:40
39.957311,116.28351,0,181,39802.3248263889,2008-12-20,07:47:45
39.957307,116.283517,0,181,39802.3248842593,2008-12-20,07:47:50
39.957305,116.283524,0,181,39802.3249421296,2008-12-20,07:47:55
39.957305,116.283524,0,181,39802.3249768519,2008-12-20,07:47:58
39.957307,116.28353,0,181,39802.325,2008-12-20,07:48:00
39.957324,116.283497,0,182,39802.3250578704,2008-12-20,07:48:05
39.957337,116.283468,0,182,39802.3251157407,2008-12-20,07:48:10
39.957336,116.283469,0,182,39802.3251736111,2008-12-20,07:48:15
39.957336,116.283469,0,182,39802.3252083333,2008-12-20,07:48:18
39.957335,116.283473,0,182,39802.3252314815,2008-12-20,07:48:20
39.957318,116.283523,0,182,39802.3252893519,2008-12-20,07:48:25
39.957359,116.283581,0,181,39802.3253472222,2008-12-20,07:48:30
39.957424,116.283607,0,181,39802.3254050926,2008-12-20,07:48:35
39.957493,116.28361,0,180,39802.325462963,2008-12-20,07:48:40
39.957536,116.283557,0,179,39802.3255208333,2008-12-20,07:48:45
39.957549,116.283462,0,178,39802.3255787037,2008-12-20,07:48:50
39.957566,116.283437,0,177,39802.3256365741,2008-12-20,07:48:55
39.956457,116.282532,0,563,39802.3695949074,2008-12-20,08:52:13
39.956542,116.283448,0,161,39802.3696527778,2008-12-20,08:52:18
39.956513,116.283502,0,161,39802.3697106481,2008-12-20,08:52:23
39.956494,116.283498,0,171,39802.3697685185,2008-12-20,08:52:28
39.956418,116.28344,0,172,39802.3698263889,2008-12-20,08:52:33
39.956361,116.283452,0,205,39802.3698842593,2008-12-20,08:52:38
39.956373,116.283423,0,185,39802.3699421296,2008-12-20,08:52:43
39.956391,116.283399,0,185,39802.37,2008-12-20,08:52:48
39.956387,116.283424,0,166,39802.3700578704,2008-12-20,08:52:53
39.956405,116.283386,0,166,39802.3701157407,2008-12-20,08:52:58
39.956517,116.283337,0,160,39802.3701736111,2008-12-20,08:53:03
39.956555,116.283281,0,157,39802.3702314815,2008-12-20,08:53:08
39.956563,116.283244,0,153,39802.3702893518,2008-12-20,08:53:13
39.956486,116.283192,0,154,39802.3703472222,2008-12-20,08:53:18
39.956485,116.283175,0,153,39802.3704050926,2008-12-20,08:53:23
39.956395,116.283073,0,160,39802.370462963,2008-12-20,08:53:28
39.956352,116.282976,0,178,39802.3705208333,2008-12-20,08:53:33
39.95627,116.282789,0,195,39802.3705787037,2008-12-20,08:53:38
39.956246,116.28254,0,215,39802.3706365741,2008-12-20,08:53:43
39.956316,116.282485,0,238,39802.3706944444,2008-12-20,08:53:48
39.956449,116.282613,0,256,39802.3707523148,2008-12-20,08:53:53
39.95651,116.282839,0,292,39802.3708101852,2008-12-20,08:53:58
39.956523,116.282925,0,288,39802.3708680556,2008-12-20,08:54:03
39.956545,116.283017,0,288,39802.3709259259,2008-12-20,08:54:08
39.956586,116.283053,0,304,39802.3709837963,2008-12-20,08:54:13
39.956611,116.283094,0,314,39802.3710416667,2008-12-20,08:54:18
39.956655,116.283052,0,322,39802.371099537,2008-12-20,08:54:23
39.956806,116.283009,0,343,39802.3711574074,2008-12-20,08:54:28
39.956809,116.282948,0,355,39802.3712152778,2008-12-20,08:54:33
39.956933,116.282843,0,384,39802.3712731482,2008-12-20,08:54:38
39.957021,116.282796,0,397,39802.3713310185,2008-12-20,08:54:43
39.957089,116.282749,0,407,39802.3713888889,2008-12-20,08:54:48
39.957145,116.282789,0,420,39802.3714467593,2008-12-20,08:54:53
39.957251,116.282776,0,433,39802.3715046296,2008-12-20,08:54:58
39.957348,116.282718,0,448,39802.3715625,2008-12-20,08:55:03
39.957398,116.282651,0,454,39802.3716203704,2008-12-20,08:55:08
39.95741,116.282642,0,453,39802.3716782407,2008-12-20,08:55:13
39.957435,116.282628,0,471,39802.3717361111,2008-12-20,08:55:18
39.957452,116.282628,0,465,39802.3717939815,2008-12-20,08:55:23
39.957458,116.282578,0,474,39802.3718518519,2008-12-20,08:55:28
39.957505,116.28257,0,490,39802.3719097222,2008-12-20,08:55:33
39.95748,116.282641,0,505,39802.3719675926,2008-12-20,08:55:38
39.957201,116.283234,0,512,39802.372025463,2008-12-20,08:55:43
39.956548,116.28361,0,519,39802.3720833333,2008-12-20,08:55:48
39.955916,116.284048,0,523,39802.3721412037,2008-12-20,08:55:53
39.955502,116.284528,0,522,39802.3721990741,2008-12-20,08:55:58
39.955348,116.285073,0,518,39802.3722569444,2008-12-20,08:56:03
39.955263,116.285676,0,517,39802.3723148148,2008-12-20,08:56:08
39.955334,116.286349,0,518,39802.3723726852,2008-12-20,08:56:13
39.955368,116.286638,0,522,39802.3723958333,2008-12-20,08:56:15
39.9562,116.287478,0,536,39802.3724537037,2008-12-20,08:56:20
39.957349,116.288249,0,545,39802.3725115741,2008-12-20,08:56:25
39.957487,116.288745,0,558,39802.3725694444,2008-12-20,08:56:30
39.957562,116.289225,0,574,39802.3726273148,2008-12-20,08:56:35
39.957547,116.28971,0,586,39802.3726851852,2008-12-20,08:56:40
39.957547,116.289856,0,597,39802.3727430556,2008-12-20,08:56:45
39.957612,116.290017,0,609,39802.3728009259,2008-12-20,08:56:50
39.957675,116.290152,0,625,39802.3728587963,2008-12-20,08:56:55
39.957707,116.290346,0,636,39802.3729166667,2008-12-20,08:57:00
39.957721,116.29048,0,647,39802.372974537,2008-12-20,08:57:05
39.957732,116.290597,0,659,39802.3730324074,2008-12-20,08:57:10
39.957807,116.290816,0,671,39802.3730902778,2008-12-20,08:57:15
39.957936,116.291117,0,685,39802.3731481481,2008-12-20,08:57:20
39.957993,116.291373,0,694,39802.3732060185,2008-12-20,08:57:25
39.958039,116.291583,0,706,39802.3732638889,2008-12-20,08:57:30
39.958052,116.291715,0,714,39802.3733217593,2008-12-20,08:57:35
39.958056,116.291733,0,714,39802.3733796296,2008-12-20,08:57:40
39.958046,116.291768,0,717,39802.3734375,2008-12-20,08:57:45
39.958039,116.291812,0,720,39802.3734953704,2008-12-20,08:57:50
39.957998,116.291844,0,724,39802.3735532407,2008-12-20,08:57:55
39.957961,116.291868,0,727,39802.3736111111,2008-12-20,08:58:00
39.957951,116.291892,0,731,39802.3736689815,2008-12-20,08:58:05
39.957766,116.29195,0,734,39802.3737268519,2008-12-20,08:58:10
39.957613,116.292199,0,739,39802.3737847222,2008-12-20,08:58:15
39.957358,116.29255,0,745,39802.3738425926,2008-12-20,08:58:20
39.957887,116.293178,0,747,39802.373900463,2008-12-20,08:58:25
39.958125,116.293589,0,746,39802.3739583333,2008-12-20,08:58:30
39.958146,116.293863,0,744,39802.3740162037,2008-12-20,08:58:35
39.95815,116.293922,0,749,39802.3740740741,2008-12-20,08:58:40
39.958151,116.293898,0,749,39802.3741319444,2008-12-20,08:58:45
39.958151,116.293898,0,749,39802.3741666667,2008-12-20,08:58:48
39.958153,116.293891,0,752,39802.3741898148,2008-12-20,08:58:50
39.958156,116.293882,0,753,39802.3742476852,2008-12-20,08:58:55
39.958158,116.293872,0,754,39802.3743055556,2008-12-20,08:59:00
39.958158,116.293872,0,754,39802.3743402778,2008-12-20,08:59:03
39.958155,116.293879,0,754,39802.3743634259,2008-12-20,08:59:05
39.95816,116.293869,0,754,39802.3744212963,2008-12-20,08:59:10
39.95816,116.293869,0,754,39802.3744560185,2008-12-20,08:59:13
39.958163,116.293861,0,753,39802.3744791667,2008-12-20,08:59:15
39.958145,116.293893,0,753,39802.374537037,2008-12-20,08:59:20
39.958121,116.294046,0,755,39802.3745949074,2008-12-20,08:59:25
39.958064,116.294096,0,762,39802.3746527778,2008-12-20,08:59:30
39.958024,116.294114,0,773,39802.3747106481,2008-12-20,08:59:35
39.958026,116.294122,0,771,39802.3747685185,2008-12-20,08:59:40
39.958019,116.294127,0,773,39802.3748263889,2008-12-20,08:59:45
39.958019,116.294127,0,773,39802.3748611111,2008-12-20,08:59:48
39.958012,116.294129,0,773,39802.3748842593,2008-12-20,08:59:50
39.958003,116.294124,0,773,39802.3749421296,2008-12-20,08:59:55
39.958005,116.294135,0,773,39802.375,2008-12-20,09:00:00
39.958065,116.294114,0,773,39802.3750578704,2008-12-20,09:00:05
39.958183,116.294039,0,773,39802.3751157407,2008-12-20,09:00:10
39.956411,116.293004,0,772,39802.375462963,2008-12-20,09:00:40
39.955919,116.293082,0,773,39802.3755208333,2008-12-20,09:00:45
39.956149,116.292863,0,774,39802.3755787037,2008-12-20,09:00:50
39.956426,116.292773,0,777,39802.3756365741,2008-12-20,09:00:55
39.95667,116.292886,0,781,39802.3756944444,2008-12-20,09:01:00
39.956803,116.293193,0,787,39802.3757523148,2008-12-20,09:01:05
39.956806,116.29364,0,792,39802.3758101852,2008-12-20,09:01:10
39.956726,116.294195,0,798,39802.3758680556,2008-12-20,09:01:15
39.956771,116.294741,0,807,39802.3759259259,2008-12-20,09:01:20
39.956765,116.295398,0,817,39802.3759837963,2008-12-20,09:01:25
39.956805,116.29606,0,826,39802.3760416667,2008-12-20,09:01:30
39.956939,116.296723,0,833,39802.376099537,2008-12-20,09:01:35
39.957028,116.297249,0,839,39802.3761574074,2008-12-20,09:01:40
39.95716,116.297592,0,843,39802.3762152778,2008-12-20,09:01:45
39.959437,116.299631,0,493,39802.3766782407,2008-12-20,09:02:25
39.959222,116.299482,0,405,39802.3767361111,2008-12-20,09:02:30
39.959034,116.299574,0,360,39802.3767939815,2008-12-20,09:02:35
39.958861,116.299952,0,366,39802.3768518518,2008-12-20,09:02:40
39.958753,116.300355,0,397,39802.3769097222,2008-12-20,09:02:45
39.95906,116.300611,0,397,39802.3769675926,2008-12-20,09:02:50
39.959209,116.300753,0,404,39802.377025463,2008-12-20,09:02:55
39.95928,116.300813,0,407,39802.3770833333,2008-12-20,09:03:00
39.9593,116.300821,0,421,39802.3771412037,2008-12-20,09:03:05
39.959297,116.300829,0,423,39802.3771990741,2008-12-20,09:03:10
39.9593,116.300821,0,423,39802.3772569444,2008-12-20,09:03:15
39.959304,116.300816,0,423,39802.3773148148,2008-12-20,09:03:20
39.959304,116.300816,0,423,39802.377349537,2008-12-20,09:03:23
39.959307,116.300812,0,422,39802.3773726852,2008-12-20,09:03:25
39.959311,116.3008,0,422,39802.3774305556,2008-12-20,09:03:30
39.959311,116.3008,0,422,39802.3774652778,2008-12-20,09:03:33
39.959316,116.300794,0,422,39802.3774884259,2008-12-20,09:03:35
39.959313,116.300813,0,421,39802.3775462963,2008-12-20,09:03:40
39.959307,116.300842,0,420,39802.3776041667,2008-12-20,09:03:45
39.959303,116.300856,0,419,39802.377662037,2008-12-20,09:03:50
39.959304,116.300858,0,419,39802.3777199074,2008-12-20,09:03:55
39.959306,116.300856,0,419,39802.3777777778,2008-12-20,09:04:00
39.959306,116.300856,0,419,39802.3778125,2008-12-20,09:04:03
39.959309,116.300848,0,419,39802.3778356481,2008-12-20,09:04:05
39.959311,116.300837,0,420,39802.3778935185,2008-12-20,09:04:10
39.959319,116.300807,0,420,39802.3779513889,2008-12-20,09:04:15
39.959319,116.300807,0,420,39802.3779861111,2008-12-20,09:04:18
39.959322,116.300799,0,420,39802.3780092593,2008-12-20,09:04:20
39.959322,116.30086,0,420,39802.3780671296,2008-12-20,09:04:25
39.95943,116.301045,0,419,39802.378125,2008-12-20,09:04:30
39.959523,116.301289,0,415,39802.3781828704,2008-12-20,09:04:35
39.95959,116.301603,0,410,39802.3782407407,2008-12-20,09:04:40
39.959714,116.302016,0,409,39802.3782986111,2008-12-20,09:04:45
39.95992,116.302415,0,409,39802.3783564815,2008-12-20,09:04:50
39.960136,116.302885,0,408,39802.3784143519,2008-12-20,09:04:55
39.960317,116.30333,0,408,39802.3784722222,2008-12-20,09:05:00
39.960652,116.303583,0,406,39802.3785300926,2008-12-20,09:05:05
39.960934,116.304025,0,404,39802.378587963,2008-12-20,09:05:10
39.96125,116.304492,0,403,39802.3786458333,2008-12-20,09:05:15
39.961412,116.304746,0,403,39802.3787037037,2008-12-20,09:05:20
39.96153,116.304991,0,405,39802.3787615741,2008-12-20,09:05:25
39.961696,116.305211,0,409,39802.3788194444,2008-12-20,09:05:30
39.961882,116.305435,0,417,39802.3788773148,2008-12-20,09:05:35
39.96206,116.305611,0,423,39802.3789351852,2008-12-20,09:05:40
39.96218,116.305769,0,425,39802.3789930556,2008-12-20,09:05:45
39.962289,116.30595,0,425,39802.3790509259,2008-12-20,09:05:50
39.96242,116.306167,0,428,39802.3791087963,2008-12-20,09:05:55
39.962552,116.306392,0,430,39802.3791666667,2008-12-20,09:06:00
39.962518,116.306581,0,435,39802.379224537,2008-12-20,09:06:05
39.962472,116.30667,0,439,39802.3792824074,2008-12-20,09:06:10
39.962427,116.306687,0,444,39802.3793402778,2008-12-20,09:06:15
39.962409,116.306791,0,443,39802.3793981481,2008-12-20,09:06:20
39.962457,116.306918,0,439,39802.3794560185,2008-12-20,09:06:25
39.96244,116.306904,0,439,39802.3795138889,2008-12-20,09:06:30
39.962651,116.306965,0,437,39802.3795717593,2008-12-20,09:06:35
39.962658,116.306974,0,437,39802.3796296296,2008-12-20,09:06:40
39.962678,116.307096,0,433,39802.3796875,2008-12-20,09:06:45
39.962633,116.307348,0,427,39802.3797453704,2008-12-20,09:06:50
39.962581,116.307366,0,423,39802.3798032407,2008-12-20,09:06:55
39.96261,116.307392,0,422,39802.3798611111,2008-12-20,09:07:00
39.962548,116.307381,0,417,39802.3799189815,2008-12-20,09:07:05
39.962459,116.307409,0,409,39802.3799768519,2008-12-20,09:07:10
39.962338,116.30744,0,398,39802.3800347222,2008-12-20,09:07:15
39.962133,116.30753,0,389,39802.3800925926,2008-12-20,09:07:20
39.961987,116.307593,0,380,39802.380150463,2008-12-20,09:07:25
39.961944,116.307613,0,372,39802.3802083333,2008-12-20,09:07:30
39.961944,116.307613,0,372,39802.3802430556,2008-12-20,09:07:33
39.961943,116.307606,0,369,39802.3802662037,2008-12-20,09:07:35
39.961973,116.307628,0,364,39802.3803240741,2008-12-20,09:07:40
39.96205,116.307657,0,356,39802.3803819444,2008-12-20,09:07:45
39.962156,116.307746,0,344,39802.3804398148,2008-12-20,09:07:50
39.962218,116.307933,0,333,39802.3804976852,2008-12-20,09:07:55
39.962274,116.308206,0,319,39802.3805555556,2008-12-20,09:08:00
39.962327,116.308539,0,306,39802.3806134259,2008-12-20,09:08:05
39.962436,116.308928,0,296,39802.3806712963,2008-12-20,09:08:10
39.962472,116.309415,0,296,39802.3807291667,2008-12-20,09:08:15
39.962587,116.309988,0,308,39802.380787037,2008-12-20,09:08:20
39.96279,116.31054,0,330,39802.3808449074,2008-12-20,09:08:25
39.963081,116.311115,0,347,39802.3809027778,2008-12-20,09:08:30
39.963421,116.311625,0,356,39802.3809606481,2008-12-20,09:08:35
39.963725,116.312014,0,351,39802.3810185185,2008-12-20,09:08:40
39.963945,116.312311,0,334,39802.3810763889,2008-12-20,09:08:45
39.964067,116.312471,0,332,39802.3811342593,2008-12-20,09:08:50
39.964173,116.312666,0,326,39802.3811921296,2008-12-20,09:08:55
39.964331,116.312862,0,331,39802.38125,2008-12-20,09:09:00
39.96447,116.312975,0,327,39802.3813078704,2008-12-20,09:09:05
39.964495,116.313002,0,326,39802.3813657407,2008-12-20,09:09:10
39.964495,116.313002,0,326,39802.381400463,2008-12-20,09:09:13
39.964494,116.313005,0,328,39802.3814236111,2008-12-20,09:09:15
39.964517,116.313095,0,322,39802.3814814815,2008-12-20,09:09:20
39.964591,116.313263,0,315,39802.3815393519,2008-12-20,09:09:25
39.964668,116.313436,0,309,39802.3815972222,2008-12-20,09:09:30
39.964741,116.313633,0,303,39802.3816550926,2008-12-20,09:09:35
39.964842,116.313906,0,305,39802.381712963,2008-12-20,09:09:40
39.96497,116.314187,0,313,39802.3817708333,2008-12-20,09:09:45
39.965008,116.314477,0,315,39802.3818287037,2008-12-20,09:09:50
39.965052,116.314648,0,312,39802.3818865741,2008-12-20,09:09:55
39.964979,116.31482,0,313,39802.3819444444,2008-12-20,09:10:00
39.96476,116.315064,0,311,39802.3820023148,2008-12-20,09:10:05
39.964472,116.315268,0,308,39802.3820601852,2008-12-20,09:10:10
39.964527,116.31816,0,321,39802.3821180556,2008-12-20,09:10:15
39.964523,116.318184,0,330,39802.3821759259,2008-12-20,09:10:20
39.964524,116.318145,0,338,39802.3822337963,2008-12-20,09:10:25
39.964594,116.318036,0,347,39802.3822916667,2008-12-20,09:10:30
39.964585,116.318037,0,349,39802.382349537,2008-12-20,09:10:35
39.964602,116.318026,0,350,39802.3824074074,2008-12-20,09:10:40
39.964624,116.318012,0,352,39802.3824652778,2008-12-20,09:10:45
39.964643,116.317983,0,353,39802.3825231481,2008-12-20,09:10:50
39.964655,116.317956,0,354,39802.3825810185,2008-12-20,09:10:55
39.964655,116.317956,0,354,39802.3826157407,2008-12-20,09:10:58
39.964654,116.317951,0,356,39802.3826388889,2008-12-20,09:11:00
39.964639,116.31794,0,356,39802.3826967593,2008-12-20,09:11:05
39.967341,116.315767,0,366,39802.3827546296,2008-12-20,09:11:10
39.967273,116.315666,0,411,39802.3828125,2008-12-20,09:11:15
39.967237,116.315462,0,420,39802.3828703704,2008-12-20,09:11:20
39.967443,116.315246,0,392,39802.3829282407,2008-12-20,09:11:25
39.967652,116.315058,0,366,39802.3829861111,2008-12-20,09:11:30
39.96788,116.314883,0,341,39802.3830439815,2008-12-20,09:11:35
39.968018,116.314751,0,325,39802.3831018518,2008-12-20,09:11:40
39.968184,116.314647,0,333,39802.3831597222,2008-12-20,09:11:45
39.968173,116.314649,0,334,39802.3832175926,2008-12-20,09:11:50
39.968129,116.31466,0,333,39802.383275463,2008-12-20,09:11:55
39.968144,116.31464,0,335,39802.3833333333,2008-12-20,09:12:00
39.968104,116.314604,0,347,39802.3833912037,2008-12-20,09:12:05
39.9681,116.314573,0,351,39802.3834490741,2008-12-20,09:12:10
39.968167,116.314506,0,352,39802.3835069444,2008-12-20,09:12:15
39.96824,116.31456,0,336,39802.3835648148,2008-12-20,09:12:20
39.96824,116.31456,0,336,39802.383599537,2008-12-20,09:12:23
39.968237,116.314562,0,336,39802.3836226852,2008-12-20,09:12:25
39.968348,116.314543,0,324,39802.3836805556,2008-12-20,09:12:30
39.968388,116.314519,0,303,39802.3837384259,2008-12-20,09:12:35
39.968417,116.314512,0,298,39802.3837962963,2008-12-20,09:12:40
39.968469,116.314495,0,281,39802.3838541667,2008-12-20,09:12:45
39.968501,116.314505,0,269,39802.383912037,2008-12-20,09:12:50
39.968531,116.314517,0,267,39802.3839699074,2008-12-20,09:12:55
39.968619,116.314555,0,258,39802.3840277778,2008-12-20,09:13:00
39.968689,116.314606,0,250,39802.3840856481,2008-12-20,09:13:05
39.968699,116.314604,0,249,39802.3841435185,2008-12-20,09:13:10
39.968709,116.3146,0,249,39802.3842013889,2008-12-20,09:13:15
39.968709,116.3146,0,249,39802.3842361111,2008-12-20,09:13:18
39.968715,116.314597,0,249,39802.3842592593,2008-12-20,09:13:20
39.968752,116.31459,0,248,39802.3843171296,2008-12-20,09:13:25
39.968805,116.314589,0,247,39802.384375,2008-12-20,09:13:30
39.968806,116.314563,0,249,39802.3844328704,2008-12-20,09:13:35
39.968793,116.314555,0,249,39802.3844907407,2008-12-20,09:13:40
39.968797,116.314553,0,250,39802.3845486111,2008-12-20,09:13:45
39.968797,116.314553,0,250,39802.3845833333,2008-12-20,09:13:48
39.968801,116.314549,0,251,39802.3846064815,2008-12-20,09:13:50
39.968849,116.314517,0,249,39802.3846643518,2008-12-20,09:13:55
39.968999,116.314508,0,248,39802.3847222222,2008-12-20,09:14:00
39.969027,116.314515,0,247,39802.3847800926,2008-12-20,09:14:05
39.969023,116.314473,0,245,39802.384837963,2008-12-20,09:14:10
39.969061,116.314413,0,245,39802.3848958333,2008-12-20,09:14:15
39.969099,116.31438,0,245,39802.3849537037,2008-12-20,09:14:20
39.969185,116.314348,0,244,39802.3850115741,2008-12-20,09:14:25
39.96923,116.31432,0,244,39802.3850694444,2008-12-20,09:14:30
39.969309,116.314291,0,250,39802.3851273148,2008-12-20,09:14:35
39.969385,116.314263,0,254,39802.3851851852,2008-12-20,09:14:40
39.969534,116.314194,0,257,39802.3852430556,2008-12-20,09:14:45
39.969708,116.314131,0,259,39802.3853009259,2008-12-20,09:14:50
39.969838,116.314043,0,260,39802.3853587963,2008-12-20,09:14:55
39.969996,116.313961,0,262,39802.3854166667,2008-12-20,09:15:00
39.970121,116.313936,0,263,39802.385474537,2008-12-20,09:15:05
39.970167,116.313871,0,267,39802.3855324074,2008-12-20,09:15:10
39.970189,116.313882,0,266,39802.3855902778,2008-12-20,09:15:15
39.9702,116.313876,0,267,39802.3856481481,2008-12-20,09:15:20
39.970359,116.3138,0,273,39802.3857060185,2008-12-20,09:15:25
39.970461,116.313728,0,277,39802.3857638889,2008-12-20,09:15:30
39.970497,116.31371,0,281,39802.3858217593,2008-12-20,09:15:35
39.970497,116.31371,0,281,39802.3858564815,2008-12-20,09:15:38
39.970505,116.313706,0,281,39802.3858796296,2008-12-20,09:15:40
39.970515,116.3137,0,281,39802.3859375,2008-12-20,09:15:45
39.970523,116.313696,0,281,39802.3859953704,2008-12-20,09:15:50
39.970527,116.313695,0,281,39802.3860532407,2008-12-20,09:15:55
39.970527,116.313695,0,281,39802.386087963,2008-12-20,09:15:58
39.970532,116.313693,0,282,39802.3861111111,2008-12-20,09:16:00
39.970617,116.313745,0,269,39802.3861689815,2008-12-20,09:16:05
39.970694,116.313731,0,263,39802.3862268519,2008-12-20,09:16:10
39.97069,116.313668,0,264,39802.3862847222,2008-12-20,09:16:15
39.97082,116.313558,0,261,39802.3863425926,2008-12-20,09:16:20
39.970981,116.313375,0,262,39802.386400463,2008-12-20,09:16:25
39.971269,116.313191,0,251,39802.3864583333,2008-12-20,09:16:30
39.971437,116.313036,0,245,39802.3865162037,2008-12-20,09:16:35
39.9716,116.31292,0,233,39802.3865740741,2008-12-20,09:16:40
39.971984,116.312576,0,244,39802.3866319444,2008-12-20,09:16:45
39.97207,116.312357,0,245,39802.3866898148,2008-12-20,09:16:50
39.97205,116.312165,0,236,39802.3867476852,2008-12-20,09:16:55
39.97207,116.311959,0,216,39802.3868055556,2008-12-20,09:17:00
39.972176,116.311716,0,211,39802.3868634259,2008-12-20,09:17:05
39.97236,116.311515,0,152,39802.3869212963,2008-12-20,09:17:10
39.972807,116.311527,0,89,39802.3869791667,2008-12-20,09:17:15
39.973149,116.31138,0,89,39802.387037037,2008-12-20,09:17:20
39.973164,116.311384,0,75,39802.3870949074,2008-12-20,09:17:25
39.973164,116.311384,0,75,39802.3871296296,2008-12-20,09:17:28
39.973164,116.311387,0,72,39802.3871527778,2008-12-20,09:17:30
39.973175,116.311366,0,69,39802.3872106481,2008-12-20,09:17:35
39.973243,116.311315,0,67,39802.3872685185,2008-12-20,09:17:40
39.973757,116.311284,0,64,39802.3873263889,2008-12-20,09:17:45
39.974463,116.311071,0,56,39802.3873842593,2008-12-20,09:17:50
39.974475,116.310579,0,40,39802.3874421296,2008-12-20,09:17:55
39.974328,116.310377,0,19,39802.3875,2008-12-20,09:18:00
39.974231,116.31031,0,7,39802.3875578704,2008-12-20,09:18:05
39.97434,116.310219,0,1,39802.3876157407,2008-12-20,09:18:10
39.974225,116.310016,0,57,39802.3876736111,2008-12-20,09:18:15
39.974312,116.31005,0,58,39802.3877314815,2008-12-20,09:18:20
39.974352,116.309998,0,55,39802.3877893519,2008-12-20,09:18:25
39.974505,116.31,0,68,39802.3878472222,2008-12-20,09:18:30
39.974648,116.310124,0,96,39802.3879050926,2008-12-20,09:18:35
39.974679,116.310198,0,122,39802.387962963,2008-12-20,09:18:40
39.974704,116.310267,0,145,39802.3880208333,2008-12-20,09:18:45
39.974637,116.310265,0,167,39802.3880787037,2008-12-20,09:18:50
39.97452,116.310202,0,180,39802.3881365741,2008-12-20,09:18:55
39.974471,116.310244,0,190,39802.3881944444,2008-12-20,09:19:00
39.974464,116.310361,0,201,39802.3882523148,2008-12-20,09:19:05
39.974477,116.310435,0,206,39802.3883101852,2008-12-20,09:19:10
39.974656,116.310602,0,201,39802.3883680556,2008-12-20,09:19:15
39.974666,116.310641,0,205,39802.3884259259,2008-12-20,09:19:20
39.974685,116.310726,0,200,39802.3884837963,2008-12-20,09:19:25
39.974767,116.310816,0,191,39802.3885416667,2008-12-20,09:19:30
39.974837,116.310918,0,185,39802.388599537,2008-12-20,09:19:35
39.974788,116.31097,0,181,39802.3886574074,2008-12-20,09:19:40
39.974711,116.311028,0,184,39802.3887152778,2008-12-20,09:19:45
39.974674,116.311168,0,208,39802.3887731481,2008-12-20,09:19:50
39.974638,116.311256,0,228,39802.3888194444,2008-12-20,09:19:54
39.974563,116.311349,0,228,39802.3888773148,2008-12-20,09:19:59
39.974535,116.311385,0,228,39802.3889351852,2008-12-20,09:20:04
39.974543,116.311415,0,231,39802.3889930556,2008-12-20,09:20:09
39.974567,116.311428,0,231,39802.3890509259,2008-12-20,09:20:14
39.974569,116.311439,0,234,39802.3891087963,2008-12-20,09:20:19
39.974553,116.311461,0,229,39802.3891666667,2008-12-20,09:20:24
39.974568,116.311496,0,221,39802.389224537,2008-12-20,09:20:29
39.974601,116.311596,0,216,39802.3892824074,2008-12-20,09:20:34
39.974571,116.311639,0,229,39802.3893402778,2008-12-20,09:20:39
39.974546,116.311684,0,231,39802.3893981481,2008-12-20,09:20:44
39.974469,116.311695,0,245,39802.3894560185,2008-12-20,09:20:49
39.974456,116.311815,0,251,39802.3895138889,2008-12-20,09:20:54
39.97448,116.311977,0,257,39802.3895717593,2008-12-20,09:20:59
39.974437,116.312114,0,255,39802.3896296296,2008-12-20,09:21:04
39.974375,116.312249,0,252,39802.3896875,2008-12-20,09:21:09
39.974298,116.312387,0,243,39802.3897453704,2008-12-20,09:21:14
39.974227,116.312529,0,230,39802.3898032407,2008-12-20,09:21:19
39.974235,116.31263,0,219,39802.3898611111,2008-12-20,09:21:24
39.974246,116.312753,0,214,39802.3899189815,2008-12-20,09:21:29
39.974288,116.312897,0,201,39802.3899768519,2008-12-20,09:21:34
39.974298,116.312978,0,198,39802.3900347222,2008-12-20,09:21:39
39.97436,116.313026,0,206,39802.3900925926,2008-12-20,09:21:44
39.974393,116.312984,0,223,39802.390150463,2008-12-20,09:21:49
39.974441,116.312922,0,256,39802.3902083333,2008-12-20,09:21:54
39.974531,116.312968,0,248,39802.3902662037,2008-12-20,09:21:59
39.974622,116.312964,0,248,39802.3903240741,2008-12-20,09:22:04
39.974702,116.312974,0,249,39802.3903819444,2008-12-20,09:22:09
39.974722,116.312988,0,255,39802.3904398148,2008-12-20,09:22:14
39.974727,116.312987,0,260,39802.3904976852,2008-12-20,09:22:19
39.974727,116.312987,0,260,39802.3905324074,2008-12-20,09:22:22
39.974728,116.312987,0,262,39802.3905555556,2008-12-20,09:22:24
39.974752,116.312971,0,263,39802.3906134259,2008-12-20,09:22:29
39.974796,116.312953,0,265,39802.3906712963,2008-12-20,09:22:34
39.974944,116.312956,0,265,39802.3907291667,2008-12-20,09:22:39
39.975119,116.313049,0,263,39802.390787037,2008-12-20,09:22:44
39.9752,116.313238,0,258,39802.3908449074,2008-12-20,09:22:49
39.975189,116.313449,0,254,39802.3909027778,2008-12-20,09:22:54
39.97514,116.313474,0,254,39802.3909606481,2008-12-20,09:22:59
39.975079,116.313556,0,257,39802.3910185185,2008-12-20,09:23:04
39.975127,116.314319,0,260,39802.3910763889,2008-12-20,09:23:09
39.975211,116.316761,0,264,39802.3911342593,2008-12-20,09:23:14
39.975385,116.317554,0,270,39802.3911921296,2008-12-20,09:23:19
39.975663,116.318083,0,277,39802.39125,2008-12-20,09:23:24
39.975836,116.318417,0,287,39802.3913078704,2008-12-20,09:23:29
39.976052,116.318718,0,297,39802.3913657407,2008-12-20,09:23:34
39.976266,116.318872,0,308,39802.3914236111,2008-12-20,09:23:39
39.976436,116.31894,0,320,39802.3914814815,2008-12-20,09:23:44
39.976516,116.31898,0,331,39802.3915393518,2008-12-20,09:23:49
39.976538,116.319007,0,347,39802.3915972222,2008-12-20,09:23:54
39.976611,116.319018,0,365,39802.3916550926,2008-12-20,09:23:59
39.976714,116.31901,0,383,39802.391712963,2008-12-20,09:24:04
39.976816,116.31905,0,403,39802.3917708333,2008-12-20,09:24:09
39.976889,116.31905,0,412,39802.3918287037,2008-12-20,09:24:14
39.97689,116.318991,0,425,39802.3918865741,2008-12-20,09:24:19
39.976888,116.318926,0,435,39802.3919444444,2008-12-20,09:24:24
39.976809,116.319011,0,446,39802.3920023148,2008-12-20,09:24:29
39.976835,116.319288,0,459,39802.3920601852,2008-12-20,09:24:34
39.976552,116.319637,0,471,39802.3921180556,2008-12-20,09:24:39
39.976389,116.319958,0,483,39802.3921759259,2008-12-20,09:24:44
39.976432,116.320351,0,493,39802.3922337963,2008-12-20,09:24:49
39.976051,116.320884,0,407,39802.392349537,2008-12-20,09:24:59
39.9766,116.321232,0,335,39802.3924074074,2008-12-20,09:25:04
39.976605,116.321017,0,447,39802.3924652778,2008-12-20,09:25:09
39.976479,116.32089,0,447,39802.3925231481,2008-12-20,09:25:14
39.976458,116.320922,0,445,39802.3925810185,2008-12-20,09:25:19
39.976504,116.32095,0,449,39802.3926388889,2008-12-20,09:25:24
39.976463,116.321025,0,450,39802.3926736111,2008-12-20,09:25:27
39.976368,116.321159,0,453,39802.3927083333,2008-12-20,09:25:30
39.976005,116.321516,0,440,39802.3927546296,2008-12-20,09:25:34
39.975217,116.322027,0,431,39802.3928009259,2008-12-20,09:25:38
39.975237,116.322348,0,431,39802.3928356481,2008-12-20,09:25:41
39.975311,116.322946,0,434,39802.3928819444,2008-12-20,09:25:45
39.975424,116.323574,0,436,39802.3929282407,2008-12-20,09:25:49
39.975576,116.324007,0,438,39802.392974537,2008-12-20,09:25:53
39.97562,116.324212,0,442,39802.3930324074,2008-12-20,09:25:58
39.975533,116.324464,0,444,39802.3930671296,2008-12-20,09:26:01
39.97549,116.324766,0,444,39802.3931134259,2008-12-20,09:26:05
39.975459,116.325138,0,442,39802.3931597222,2008-12-20,09:26:09
39.975553,116.325519,0,440,39802.3932175926,2008-12-20,09:26:14
39.975448,116.32571,0,437,39802.393275463,2008-12-20,09:26:19
39.975437,116.325779,0,437,39802.393287037,2008-12-20,09:26:20
39.97543,116.32601,0,437,39802.3933217593,2008-12-20,09:26:23
39.975452,116.326292,0,438,39802.3933680556,2008-12-20,09:26:27
39.975592,116.326529,0,437,39802.3934143518,2008-12-20,09:26:31
39.975623,116.326601,0,439,39802.3934490741,2008-12-20,09:26:34
39.975796,116.326647,0,432,39802.3934953704,2008-12-20,09:26:38
39.975805,116.32667,0,435,39802.3935300926,2008-12-20,09:26:41
39.975823,116.326683,0,438,39802.3935763889,2008-12-20,09:26:45
39.975828,116.326682,0,441,39802.3936111111,2008-12-20,09:26:48
39.975832,116.326681,0,444,39802.3936574074,2008-12-20,09:26:52
39.975838,116.32668,0,446,39802.3936921296,2008-12-20,09:26:55
39.975844,116.32668,0,449,39802.3937384259,2008-12-20,09:26:59
39.975846,116.32668,0,451,39802.3937731481,2008-12-20,09:27:02
39.975849,116.326682,0,453,39802.3938194444,2008-12-20,09:27:06
39.975848,116.326683,0,454,39802.3938541667,2008-12-20,09:27:09
39.975856,116.326681,0,454,39802.393900463,2008-12-20,09:27:13
39.975856,116.326682,0,454,39802.3939351852,2008-12-20,09:27:16
39.975859,116.326681,0,454,39802.3939814815,2008-12-20,09:27:20
39.975859,116.326681,0,454,39802.3940162037,2008-12-20,09:27:23
39.975863,116.32668,0,454,39802.3940393519,2008-12-20,09:27:25
39.975851,116.3267,0,452,39802.3940856481,2008-12-20,09:27:29
39.975843,116.326737,0,447,39802.3941319444,2008-12-20,09:27:33
39.975853,116.326772,0,443,39802.3941666667,2008-12-20,09:27:36
39.975881,116.326827,0,439,39802.394212963,2008-12-20,09:27:40
39.975926,116.326887,0,435,39802.3942476852,2008-12-20,09:27:43
39.975971,116.326922,0,430,39802.3942939815,2008-12-20,09:27:47
39.975998,116.326931,0,424,39802.3943287037,2008-12-20,09:27:50
39.976019,116.326956,0,417,39802.394375,2008-12-20,09:27:54
39.976022,116.326973,0,412,39802.3944097222,2008-12-20,09:27:57
39.976019,116.326975,0,411,39802.3944560185,2008-12-20,09:28:01
39.976018,116.326976,0,410,39802.3945023148,2008-12-20,09:28:05
39.976022,116.326975,0,410,39802.394537037,2008-12-20,09:28:08
39.976022,116.326975,0,410,39802.3945601852,2008-12-20,09:28:10
39.976019,116.326976,0,409,39802.3945833333,2008-12-20,09:28:12
39.976009,116.326981,0,408,39802.3946180556,2008-12-20,09:28:15
39.976,116.326983,0,403,39802.3946643519,2008-12-20,09:28:19
39.976,116.326983,0,403,39802.3946759259,2008-12-20,09:28:20
39.976005,116.326985,0,403,39802.3946990741,2008-12-20,09:28:22
39.976001,116.327012,0,401,39802.3947453704,2008-12-20,09:28:26
39.975996,116.327006,0,400,39802.3947800926,2008-12-20,09:28:29
39.975996,116.327006,0,400,39802.3948148148,2008-12-20,09:28:32
39.975996,116.327006,0,400,39802.394837963,2008-12-20,09:28:34
39.975998,116.327015,0,398,39802.3948958333,2008-12-20,09:28:39
39.975981,116.327035,0,395,39802.3949537037,2008-12-20,09:28:44
39.975981,116.327035,0,395,39802.3949884259,2008-12-20,09:28:47
39.975976,116.327043,0,393,39802.3950115741,2008-12-20,09:28:49
39.975996,116.327051,0,391,39802.3950694444,2008-12-20,09:28:54
39.975996,116.327051,0,391,39802.3951041667,2008-12-20,09:28:57
39.976001,116.327044,0,388,39802.3951273148,2008-12-20,09:28:59
39.97601,116.327043,0,388,39802.3951851852,2008-12-20,09:29:04
39.976009,116.327045,0,387,39802.3952430556,2008-12-20,09:29:09
39.976011,116.327045,0,386,39802.3953009259,2008-12-20,09:29:14
39.976017,116.327045,0,385,39802.3953587963,2008-12-20,09:29:19
39.976017,116.327045,0,385,39802.3953935185,2008-12-20,09:29:22
39.976016,116.327049,0,385,39802.3954166667,2008-12-20,09:29:24
39.976,116.327107,0,378,39802.395474537,2008-12-20,09:29:29
39.975995,116.327265,0,369,39802.3955324074,2008-12-20,09:29:34
39.976021,116.327513,0,360,39802.3955902778,2008-12-20,09:29:39
39.976048,116.327889,0,358,39802.3956481481,2008-12-20,09:29:44
39.975982,116.328202,0,360,39802.3957060185,2008-12-20,09:29:49
39.975856,116.328392,0,366,39802.3957638889,2008-12-20,09:29:54
39.975758,116.328574,0,367,39802.3958217593,2008-12-20,09:29:59
39.975699,116.328817,0,361,39802.3958796296,2008-12-20,09:30:04
39.975603,116.329117,0,342,39802.3959375,2008-12-20,09:30:09
39.975451,116.329255,0,319,39802.3959953704,2008-12-20,09:30:14
39.975282,116.329212,0,288,39802.3960532407,2008-12-20,09:30:19
39.975207,116.329291,0,276,39802.3961111111,2008-12-20,09:30:24
39.975156,116.329381,0,245,39802.3961689815,2008-12-20,09:30:29
39.975117,116.329462,0,214,39802.3962268519,2008-12-20,09:30:34
39.975155,116.329534,0,197,39802.3962847222,2008-12-20,09:30:39
39.975188,116.329565,0,187,39802.3963425926,2008-12-20,09:30:44
39.975192,116.329594,0,178,39802.396400463,2008-12-20,09:30:49
39.975226,116.329579,0,174,39802.3964583333,2008-12-20,09:30:54
39.975249,116.329617,0,169,39802.3965162037,2008-12-20,09:30:59
39.975275,116.329737,0,168,39802.3965740741,2008-12-20,09:31:04
39.975238,116.330022,0,168,39802.3966319444,2008-12-20,09:31:09
39.975202,116.330567,0,174,39802.3966898148,2008-12-20,09:31:14
39.975156,116.331187,0,178,39802.3967476852,2008-12-20,09:31:19
39.975171,116.331838,0,180,39802.3968055556,2008-12-20,09:31:24
39.975075,116.332545,0,170,39802.3968634259,2008-12-20,09:31:29
39.975048,116.333276,0,160,39802.3969212963,2008-12-20,09:31:34
39.975034,116.333958,0,153,39802.3969791667,2008-12-20,09:31:39
39.975026,116.334643,0,146,39802.397037037,2008-12-20,09:31:44
39.975,116.335338,0,136,39802.3970949074,2008-12-20,09:31:49
39.975013,116.336047,0,125,39802.3971527778,2008-12-20,09:31:54
39.975016,116.336639,0,104,39802.3972106481,2008-12-20,09:31:59
39.975014,116.337102,0,87,39802.3972685185,2008-12-20,09:32:04
39.974935,116.337416,0,75,39802.3973263889,2008-12-20,09:32:09
39.974952,116.337604,0,75,39802.3973842593,2008-12-20,09:32:14
39.974974,116.337799,0,72,39802.3974421296,2008-12-20,09:32:19
39.975036,116.337933,0,66,39802.3975,2008-12-20,09:32:24
39.975032,116.33797,0,44,39802.3975578704,2008-12-20,09:32:29
39.97499,116.338061,0,95,39802.3976157407,2008-12-20,09:32:34
39.974968,116.338098,0,103,39802.3976736111,2008-12-20,09:32:39
39.974936,116.338107,0,100,39802.3977314815,2008-12-20,09:32:44
39.974908,116.338172,0,103,39802.3977893519,2008-12-20,09:32:49
39.974885,116.338223,0,105,39802.3978472222,2008-12-20,09:32:54
39.974866,116.338288,0,107,39802.3979050926,2008-12-20,09:32:59
39.974865,116.338349,0,105,39802.397962963,2008-12-20,09:33:04
39.97487,116.338393,0,107,39802.3980208333,2008-12-20,09:33:09
39.974848,116.338443,0,109,39802.3980787037,2008-12-20,09:33:14
39.974872,116.338496,0,111,39802.3981365741,2008-12-20,09:33:19
39.975055,116.338699,0,115,39802.3981944444,2008-12-20,09:33:24
39.975008,116.338785,0,118,39802.3982523148,2008-12-20,09:33:29
39.97501,116.338894,0,126,39802.3983101852,2008-12-20,09:33:34
39.974989,116.338984,0,134,39802.3983680556,2008-12-20,09:33:39
39.974984,116.339049,0,142,39802.3984259259,2008-12-20,09:33:44
39.97491,116.339147,0,151,39802.3984837963,2008-12-20,09:33:49
39.974905,116.339182,0,161,39802.3985416667,2008-12-20,09:33:54
39.974946,116.33922,0,163,39802.398599537,2008-12-20,09:33:59
39.974927,116.339255,0,168,39802.3986574074,2008-12-20,09:34:04
39.975066,116.339393,0,177,39802.3987152778,2008-12-20,09:34:09
39.975141,116.339529,0,194,39802.3987731481,2008-12-20,09:34:14
39.975167,116.339529,0,204,39802.3988310185,2008-12-20,09:34:19
39.975183,116.339545,0,212,39802.3988888889,2008-12-20,09:34:24
39.975234,116.339542,0,219,39802.3989467593,2008-12-20,09:34:29
39.975242,116.339554,0,225,39802.3990046296,2008-12-20,09:34:34
39.975169,116.33956,0,233,39802.3990625,2008-12-20,09:34:39
39.975162,116.339608,0,241,39802.3991203704,2008-12-20,09:34:44
39.97516,116.339629,0,252,39802.3991782407,2008-12-20,09:34:49
39.97516,116.339629,0,252,39802.399212963,2008-12-20,09:34:52
39.975155,116.339634,0,259,39802.3992361111,2008-12-20,09:34:54
39.9752,116.339692,0,262,39802.3992939815,2008-12-20,09:34:59
39.975323,116.339715,0,266,39802.3993518518,2008-12-20,09:35:04
39.975339,116.339711,0,263,39802.3994097222,2008-12-20,09:35:09
39.975332,116.339729,0,264,39802.3994675926,2008-12-20,09:35:14
39.975402,116.339733,0,275,39802.399525463,2008-12-20,09:35:19
39.975387,116.339668,0,273,39802.3995833333,2008-12-20,09:35:24
39.975442,116.339602,0,264,39802.3996412037,2008-12-20,09:35:29
39.975366,116.339518,0,245,39802.3996990741,2008-12-20,09:35:34
39.975389,116.339499,0,240,39802.3997569444,2008-12-20,09:35:39
39.975446,116.339465,0,230,39802.3998148148,2008-12-20,09:35:44
39.975487,116.339444,0,223,39802.3998726852,2008-12-20,09:35:49
39.975529,116.339438,0,219,39802.3999305556,2008-12-20,09:35:54
39.975566,116.339452,0,214,39802.3999884259,2008-12-20,09:35:59
39.975637,116.339456,0,211,39802.4000462963,2008-12-20,09:36:04
39.97566,116.339472,0,210,39802.4001041667,2008-12-20,09:36:09
39.97566,116.339472,0,210,39802.4001388889,2008-12-20,09:36:12
39.975668,116.339474,0,209,39802.400162037,2008-12-20,09:36:14
39.975653,116.339447,0,204,39802.4002199074,2008-12-20,09:36:19
39.975669,116.339428,0,202,39802.4002777778,2008-12-20,09:36:24
39.97569,116.339429,0,201,39802.4003356481,2008-12-20,09:36:29
39.975717,116.339445,0,199,39802.4003935185,2008-12-20,09:36:34
39.975748,116.339446,0,197,39802.4004513889,2008-12-20,09:36:39
39.97587,116.339423,0,195,39802.4005092593,2008-12-20,09:36:44
39.97593,116.339406,0,196,39802.4005671296,2008-12-20,09:36:49
39.97599,116.339387,0,197,39802.400625,2008-12-20,09:36:54
39.976059,116.339299,0,202,39802.4006828704,2008-12-20,09:36:59
39.976141,116.339317,0,218,39802.4007407407,2008-12-20,09:37:04
39.976275,116.33926,0,211,39802.4007986111,2008-12-20,09:37:09
39.97636,116.33921,0,207,39802.4008564815,2008-12-20,09:37:14
39.976379,116.339229,0,205,39802.4009143518,2008-12-20,09:37:19
39.976427,116.339202,0,204,39802.4009722222,2008-12-20,09:37:24
39.976426,116.339185,0,205,39802.4010300926,2008-12-20,09:37:29
39.976454,116.339194,0,205,39802.401087963,2008-12-20,09:37:34
39.976506,116.33919,0,204,39802.4011458333,2008-12-20,09:37:39
39.976525,116.339202,0,203,39802.4012037037,2008-12-20,09:37:44
39.976555,116.339199,0,203,39802.4012384259,2008-12-20,09:37:47
39.976572,116.339201,0,204,39802.4012847222,2008-12-20,09:37:51
39.976566,116.339222,0,206,39802.4013194444,2008-12-20,09:37:54
39.976559,116.339221,0,206,39802.4013657407,2008-12-20,09:37:58
39.976566,116.339216,0,204,39802.401400463,2008-12-20,09:38:01
39.976561,116.339217,0,204,39802.4014467593,2008-12-20,09:38:05
39.976562,116.339217,0,204,39802.4014814815,2008-12-20,09:38:08
39.976562,116.339217,0,204,39802.4015046296,2008-12-20,09:38:10
39.976557,116.339218,0,204,39802.4015277778,2008-12-20,09:38:12
39.976568,116.339219,0,204,39802.4015740741,2008-12-20,09:38:16
39.976591,116.339223,0,203,39802.4016087963,2008-12-20,09:38:19
39.976629,116.339231,0,203,39802.4016550926,2008-12-20,09:38:23
39.976652,116.339224,0,204,39802.4016898148,2008-12-20,09:38:26
39.976642,116.339203,0,206,39802.4017361111,2008-12-20,09:38:30
39.976652,116.339195,0,206,39802.4017708333,2008-12-20,09:38:33
39.976678,116.339194,0,207,39802.4018171296,2008-12-20,09:38:37
39.976678,116.339194,0,207,39802.4018518519,2008-12-20,09:38:40
39.976673,116.339187,0,209,39802.401875,2008-12-20,09:38:42
39.976693,116.339185,0,210,39802.4019328704,2008-12-20,09:38:47
39.976646,116.339225,0,209,39802.4019907407,2008-12-20,09:38:52
39.976659,116.339267,0,209,39802.4020486111,2008-12-20,09:38:57
39.976675,116.339285,0,207,39802.4021064815,2008-12-20,09:39:02
39.976658,116.339303,0,207,39802.4021643519,2008-12-20,09:39:07
39.976781,116.339395,0,201,39802.4022222222,2008-12-20,09:39:12
39.976813,116.339483,0,191,39802.4022800926,2008-12-20,09:39:17
39.976811,116.339517,0,188,39802.402337963,2008-12-20,09:39:22
39.976829,116.339556,0,185,39802.4023958333,2008-12-20,09:39:27
39.976848,116.339536,0,178,39802.4024537037,2008-12-20,09:39:32
39.976905,116.339523,0,175,39802.4025115741,2008-12-20,09:39:37
39.976955,116.339515,0,172,39802.4025694444,2008-12-20,09:39:42
39.976988,116.339493,0,167,39802.4026273148,2008-12-20,09:39:47
39.977068,116.339487,0,172,39802.4026851852,2008-12-20,09:39:52
39.977099,116.339492,0,176,39802.4027430556,2008-12-20,09:39:57
39.977108,116.339492,0,177,39802.4028009259,2008-12-20,09:40:02
39.977186,116.339469,0,185,39802.4028587963,2008-12-20,09:40:07
39.977287,116.339467,0,191,39802.4029166667,2008-12-20,09:40:12
39.977355,116.339488,0,186,39802.402974537,2008-12-20,09:40:17
39.977424,116.339435,0,178,39802.4030324074,2008-12-20,09:40:22
39.977424,116.339435,0,178,39802.4030671296,2008-12-20,09:40:25
39.977429,116.339431,0,178,39802.4030902778,2008-12-20,09:40:27
39.977526,116.339439,0,172,39802.4031481481,2008-12-20,09:40:32
39.977634,116.339451,0,179,39802.4032060185,2008-12-20,09:40:37
39.977739,116.339458,0,184,39802.4032638889,2008-12-20,09:40:42
39.97781,116.339471,0,198,39802.4033217593,2008-12-20,09:40:47
39.977881,116.339511,0,197,39802.4033796296,2008-12-20,09:40:52
39.977931,116.339645,0,196,39802.4034375,2008-12-20,09:40:57
39.977978,116.339733,0,199,39802.4034953704,2008-12-20,09:41:02
39.978004,116.339831,0,201,39802.4035532407,2008-12-20,09:41:07
39.978027,116.339923,0,203,39802.4036111111,2008-12-20,09:41:12
39.978044,116.339985,0,207,39802.4036689815,2008-12-20,09:41:17
39.978039,116.340117,0,210,39802.4037268519,2008-12-20,09:41:22
39.978059,116.340235,0,202,39802.4037847222,2008-12-20,09:41:27
39.978037,116.340304,0,199,39802.4038425926,2008-12-20,09:41:32
39.978039,116.34039,0,202,39802.403900463,2008-12-20,09:41:37
39.978051,116.340471,0,203,39802.4039583333,2008-12-20,09:41:42
39.978039,116.340556,0,205,39802.4040162037,2008-12-20,09:41:47
39.978039,116.340607,0,199,39802.4040740741,2008-12-20,09:41:52
39.97804,116.340724,0,195,39802.4041319444,2008-12-20,09:41:57
39.978053,116.340829,0,195,39802.4041898148,2008-12-20,09:42:02
39.978023,116.341141,0,168,39802.4071412037,2008-12-20,09:46:17
39.978026,116.341223,0,168,39802.4071990741,2008-12-20,09:46:22
39.978033,116.34131,0,168,39802.4072569444,2008-12-20,09:46:27
39.978054,116.341389,0,171,39802.4073148148,2008-12-20,09:46:32
39.978066,116.34145,0,172,39802.4073726852,2008-12-20,09:46:37
39.978069,116.341557,0,173,39802.4074305556,2008-12-20,09:46:42
39.978065,116.341638,0,173,39802.4074884259,2008-12-20,09:46:47
39.978064,116.341731,0,170,39802.4075462963,2008-12-20,09:46:52
39.978041,116.341808,0,170,39802.4076041667,2008-12-20,09:46:57
39.978043,116.341848,0,166,39802.407662037,2008-12-20,09:47:02
39.978091,116.341867,0,165,39802.4077199074,2008-12-20,09:47:07
39.97813,116.34187,0,165,39802.4077777778,2008-12-20,09:47:12
39.978185,116.341842,0,167,39802.4078356481,2008-12-20,09:47:17
39.978237,116.341808,0,166,39802.4078935185,2008-12-20,09:47:22
39.978298,116.341805,0,163,39802.4079513889,2008-12-20,09:47:27
39.978382,116.341794,0,163,39802.4080092593,2008-12-20,09:47:32
39.978436,116.341785,0,174,39802.4080671296,2008-12-20,09:47:37
39.978503,116.341767,0,183,39802.408125,2008-12-20,09:47:42
39.978566,116.341784,0,188,39802.4081828704,2008-12-20,09:47:47
39.978621,116.341844,0,194,39802.4082407407,2008-12-20,09:47:52
39.978684,116.341843,0,196,39802.4082986111,2008-12-20,09:47:57
39.978748,116.341827,0,199,39802.4083564815,2008-12-20,09:48:02
39.978793,116.341839,0,197,39802.4084143518,2008-12-20,09:48:07
39.978842,116.341819,0,198,39802.4084722222,2008-12-20,09:48:12
39.97892,116.341827,0,200,39802.4085300926,2008-12-20,09:48:17
39.978983,116.341829,0,196,39802.408587963,2008-12-20,09:48:22
39.979053,116.341825,0,196,39802.4086458333,2008-12-20,09:48:27
39.97912,116.341821,0,196,39802.4087037037,2008-12-20,09:48:32
39.979184,116.341835,0,198,39802.4087615741,2008-12-20,09:48:37
39.979257,116.341823,0,184,39802.4088194444,2008-12-20,09:48:42
39.979326,116.341813,0,174,39802.4088773148,2008-12-20,09:48:47
39.979403,116.341817,0,156,39802.4089351852,2008-12-20,09:48:52
39.979479,116.341825,0,153,39802.4089930556,2008-12-20,09:48:57
39.979554,116.341824,0,145,39802.4090509259,2008-12-20,09:49:02
39.979591,116.341833,0,164,39802.4091087963,2008-12-20,09:49:07
39.97963,116.341839,0,169,39802.4091666667,2008-12-20,09:49:12
39.979658,116.341833,0,170,39802.409224537,2008-12-20,09:49:17
39.979728,116.341837,0,176,39802.4092824074,2008-12-20,09:49:22
39.979795,116.341835,0,178,39802.4093402778,2008-12-20,09:49:27
39.979874,116.341796,0,172,39802.4093981481,2008-12-20,09:49:32
39.979929,116.341787,0,160,39802.4094560185,2008-12-20,09:49:37
39.979993,116.341813,0,152,39802.4095138889,2008-12-20,09:49:42
39.980042,116.341816,0,152,39802.4095717593,2008-12-20,09:49:47
39.980082,116.341819,0,151,39802.4096296296,2008-12-20,09:49:52
39.980143,116.341856,0,159,39802.4096875,2008-12-20,09:49:57
39.980199,116.341851,0,163,39802.4097453704,2008-12-20,09:50:02
39.980254,116.34181,0,164,39802.4098032407,2008-12-20,09:50:07
39.980304,116.341776,0,175,39802.4098611111,2008-12-20,09:50:12
39.980314,116.34174,0,187,39802.4099189815,2008-12-20,09:50:17
39.980375,116.341731,0,199,39802.4099768519,2008-12-20,09:50:22
39.980438,116.341761,0,211,39802.4100347222,2008-12-20,09:50:27
39.980535,116.341818,0,207,39802.4100925926,2008-12-20,09:50:32
39.980636,116.341795,0,202,39802.410150463,2008-12-20,09:50:37
39.980694,116.341735,0,198,39802.4102083333,2008-12-20,09:50:42
39.980728,116.341717,0,198,39802.4102662037,2008-12-20,09:50:47
39.980744,116.341715,0,206,39802.4103240741,2008-12-20,09:50:52
39.980809,116.34173,0,212,39802.4103819444,2008-12-20,09:50:57
39.980864,116.341693,0,224,39802.4104398148,2008-12-20,09:51:02
39.980922,116.341689,0,231,39802.4104976852,2008-12-20,09:51:07
39.980986,116.341651,0,229,39802.4105555556,2008-12-20,09:51:12
39.981127,116.341648,0,212,39802.4106134259,2008-12-20,09:51:17
39.981207,116.341652,0,197,39802.4106712963,2008-12-20,09:51:22
39.981317,116.341663,0,172,39802.4107291667,2008-12-20,09:51:27
39.981413,116.341661,0,152,39802.410787037,2008-12-20,09:51:32
39.9815,116.341658,0,138,39802.4108449074,2008-12-20,09:51:37
39.981565,116.341666,0,129,39802.4109027778,2008-12-20,09:51:42
39.981615,116.341678,0,124,39802.4109606481,2008-12-20,09:51:47
39.981672,116.34166,0,122,39802.4110185185,2008-12-20,09:51:52
39.981751,116.341663,0,123,39802.4110763889,2008-12-20,09:51:57
39.981779,116.341691,0,126,39802.4111342593,2008-12-20,09:52:02
39.981853,116.341675,0,129,39802.4111921296,2008-12-20,09:52:07
39.981935,116.341643,0,133,39802.41125,2008-12-20,09:52:12
39.981979,116.3416,0,131,39802.4113078704,2008-12-20,09:52:17
39.982035,116.341571,0,131,39802.4113657407,2008-12-20,09:52:22
39.982057,116.341547,0,132,39802.4114236111,2008-12-20,09:52:27
39.98208,116.341516,0,131,39802.4114814815,2008-12-20,09:52:32
39.982083,116.341484,0,132,39802.4115393519,2008-12-20,09:52:37
39.982063,116.341447,0,134,39802.4115972222,2008-12-20,09:52:42
39.982061,116.3414,0,135,39802.4116550926,2008-12-20,09:52:47
39.982057,116.341328,0,135,39802.411712963,2008-12-20,09:52:52
39.982057,116.341223,0,136,39802.4117708333,2008-12-20,09:52:57
39.982049,116.341187,0,136,39802.4118287037,2008-12-20,09:53:02
39.982061,116.341105,0,137,39802.4118865741,2008-12-20,09:53:07
39.98212,116.341051,0,139,39802.4119444444,2008-12-20,09:53:12
39.982167,116.341019,0,140,39802.4120023148,2008-12-20,09:53:17
39.982216,116.340987,0,139,39802.4120601852,2008-12-20,09:53:22
39.982266,116.34094,0,139,39802.4121180556,2008-12-20,09:53:27
39.982301,116.340889,0,144,39802.4121759259,2008-12-20,09:53:32
39.98235,116.340842,0,146,39802.4122337963,2008-12-20,09:53:37
39.982351,116.340768,0,148,39802.4122916667,2008-12-20,09:53:42
39.982367,116.340715,0,150,39802.412349537,2008-12-20,09:53:47
39.982369,116.340674,0,152,39802.4124074074,2008-12-20,09:53:52
39.982391,116.340596,0,154,39802.4124652778,2008-12-20,09:53:57
39.98241,116.340488,0,156,39802.4125231481,2008-12-20,09:54:02
39.982431,116.340424,0,161,39802.4125810185,2008-12-20,09:54:07
39.982472,116.340319,0,158,39802.4126388889,2008-12-20,09:54:12
39.982512,116.34028,0,161,39802.4126967593,2008-12-20,09:54:17
39.982548,116.340216,0,166,39802.4127546296,2008-12-20,09:54:22
39.982571,116.340171,0,172,39802.4128125,2008-12-20,09:54:27
39.982582,116.340113,0,176,39802.4128703704,2008-12-20,09:54:32
39.982607,116.340055,0,178,39802.4129282407,2008-12-20,09:54:37
39.982646,116.339977,0,181,39802.4129861111,2008-12-20,09:54:42
39.982689,116.339905,0,177,39802.4130439815,2008-12-20,09:54:47
39.982751,116.339881,0,180,39802.4131018519,2008-12-20,09:54:52
39.98281,116.339851,0,185,39802.4131597222,2008-12-20,09:54:57
39.982871,116.339845,0,190,39802.4132175926,2008-12-20,09:55:02
39.982945,116.339848,0,192,39802.413275463,2008-12-20,09:55:07
39.982992,116.33986,0,187,39802.4133333333,2008-12-20,09:55:12
39.983054,116.339859,0,188,39802.4133912037,2008-12-20,09:55:17
39.983115,116.33985,0,183,39802.4134490741,2008-12-20,09:55:22
39.983162,116.339836,0,181,39802.4135069444,2008-12-20,09:55:27
39.983223,116.33979,0,175,39802.4135648148,2008-12-20,09:55:32
39.983275,116.339733,0,181,39802.4136226852,2008-12-20,09:55:37
39.983297,116.339702,0,194,39802.4136805556,2008-12-20,09:55:42
39.983311,116.339638,0,201,39802.4137384259,2008-12-20,09:55:47
39.983311,116.339583,0,196,39802.4137962963,2008-12-20,09:55:52
39.983324,116.339504,0,197,39802.4138541667,2008-12-20,09:55:57
39.983297,116.339475,0,192,39802.413912037,2008-12-20,09:56:02
39.983295,116.339424,0,192,39802.4139699074,2008-12-20,09:56:07
39.983322,116.339292,0,191,39802.4140277778,2008-12-20,09:56:12
39.983323,116.339164,0,179,39802.4140856481,2008-12-20,09:56:17
39.983315,116.339101,0,168,39802.4141435185,2008-12-20,09:56:22
39.983301,116.339048,0,164,39802.4142013889,2008-12-20,09:56:27
39.983314,116.338981,0,167,39802.4142592593,2008-12-20,09:56:32
39.983342,116.338911,0,168,39802.4143171296,2008-12-20,09:56:37
39.983328,116.338884,0,169,39802.414375,2008-12-20,09:56:42
39.983312,116.338811,0,168,39802.4144328704,2008-12-20,09:56:47
39.983325,116.338728,0,167,39802.4144907407,2008-12-20,09:56:52
39.983334,116.338649,0,168,39802.4145486111,2008-12-20,09:56:57
39.983355,116.338536,0,164,39802.4146064815,2008-12-20,09:57:02
39.983352,116.338516,0,166,39802.4146643518,2008-12-20,09:57:07
39.983352,116.338516,0,166,39802.4146990741,2008-12-20,09:57:10
39.983354,116.338516,0,167,39802.4147222222,2008-12-20,09:57:12
39.983359,116.338507,0,167,39802.4147800926,2008-12-20,09:57:17
39.983375,116.338482,0,168,39802.414837963,2008-12-20,09:57:22
39.983381,116.33846,0,165,39802.4148958333,2008-12-20,09:57:27
39.983307,116.338437,0,160,39802.4149537037,2008-12-20,09:57:32
39.983272,116.338453,0,161,39802.4150115741,2008-12-20,09:57:37
39.983263,116.338453,0,161,39802.4150694444,2008-12-20,09:57:42
39.983229,116.338463,0,160,39802.4151273148,2008-12-20,09:57:47
39.983169,116.338437,0,159,39802.4151851852,2008-12-20,09:57:52
39.983142,116.338401,0,158,39802.4152430556,2008-12-20,09:57:57
39.983137,116.33838,0,158,39802.4153009259,2008-12-20,09:58:02
39.983133,116.33838,0,158,39802.4153587963,2008-12-20,09:58:07
39.983135,116.338378,0,159,39802.4154166667,2008-12-20,09:58:12
39.983135,116.338378,0,159,39802.4154513889,2008-12-20,09:58:15
39.983142,116.338379,0,159,39802.415474537,2008-12-20,09:58:17
39.983204,116.338413,0,157,39802.4155324074,2008-12-20,09:58:22
39.983264,116.338465,0,156,39802.4155902778,2008-12-20,09:58:27
39.983288,116.338493,0,154,39802.4156481481,2008-12-20,09:58:32
39.983278,116.338441,0,152,39802.4157060185,2008-12-20,09:58:37
39.983274,116.338412,0,151,39802.4157638889,2008-12-20,09:58:42
39.983265,116.338407,0,149,39802.4158217593,2008-12-20,09:58:47
39.983211,116.338383,0,149,39802.4158796296,2008-12-20,09:58:52
39.983199,116.338322,0,149,39802.4159375,2008-12-20,09:58:57
39.983208,116.338252,0,148,39802.4159953704,2008-12-20,09:59:02
39.983192,116.338226,0,148,39802.4160532407,2008-12-20,09:59:07
39.983216,116.338265,0,146,39802.4161111111,2008-12-20,09:59:12
39.983216,116.338335,0,144,39802.4161689815,2008-12-20,09:59:17
39.983189,116.338369,0,143,39802.4162268518,2008-12-20,09:59:22
39.983165,116.338456,0,141,39802.4162847222,2008-12-20,09:59:27
39.983141,116.338468,0,140,39802.4163425926,2008-12-20,09:59:32
39.983152,116.338476,0,140,39802.416400463,2008-12-20,09:59:37
39.983138,116.338465,0,139,39802.4164583333,2008-12-20,09:59:42
39.983125,116.3384,0,140,39802.4165162037,2008-12-20,09:59:47
39.983125,116.338399,0,140,39802.4165740741,2008-12-20,09:59:52
39.98313,116.338398,0,140,39802.4166319444,2008-12-20,09:59:57
39.983136,116.338398,0,140,39802.4166898148,2008-12-20,10:00:02
39.983139,116.338398,0,141,39802.4167476852,2008-12-20,10:00:07
39.983143,116.338397,0,142,39802.4168055556,2008-12-20,10:00:12
39.983145,116.338398,0,142,39802.4168634259,2008-12-20,10:00:17
39.983145,116.338398,0,142,39802.4168981481,2008-12-20,10:00:20
39.983151,116.338399,0,142,39802.4169212963,2008-12-20,10:00:22
39.983172,116.33839,0,142,39802.4169791667,2008-12-20,10:00:27
