# Supplementary material for: Research on differential privacy protection method based on user tendency
Source: PLoS One. 2023 Oct 26;18(10):e0288823. doi: 10.1371/journal.pone.0288823 (PMC10602288; doi:10.1371/journal.pone.0288823)
Supplement: S2 Data — (ZIP) [file pone.0288823.s002.zip › Data 5-2/024/Trajectory/20081221102203.plt]

Geolife trajectory
WGS 84
Altitude is in Feet
Reserved 3
0,2,255,My Track,0,0,2,8421376
0
39.981358,116.343771,0,491,39803.4319791667,2008-12-21,10:22:03
39.981388,116.344019,0,266,39803.432037037,2008-12-21,10:22:08
39.981364,116.34387,0,261,39803.4320949074,2008-12-21,10:22:13
39.981337,116.343765,0,260,39803.4321527778,2008-12-21,10:22:18
39.981349,116.34367,0,259,39803.4322106481,2008-12-21,10:22:23
39.981359,116.343571,0,264,39803.4322685185,2008-12-21,10:22:28
39.981414,116.343485,0,269,39803.4323263889,2008-12-21,10:22:33
39.981447,116.343401,0,273,39803.4323842593,2008-12-21,10:22:38
39.981468,116.343274,0,278,39803.4324421296,2008-12-21,10:22:43
39.981517,116.343192,0,283,39803.4325,2008-12-21,10:22:48
39.981553,116.343119,0,293,39803.4325578704,2008-12-21,10:22:53
39.981581,116.343021,0,299,39803.4326157407,2008-12-21,10:22:58
39.98161,116.342923,0,304,39803.4326736111,2008-12-21,10:23:03
39.981615,116.342818,0,308,39803.4327314815,2008-12-21,10:23:08
39.981656,116.342724,0,309,39803.4327893518,2008-12-21,10:23:13
39.981701,116.342596,0,312,39803.4328472222,2008-12-21,10:23:18
39.98172,116.342476,0,314,39803.4329050926,2008-12-21,10:23:23
39.981752,116.342382,0,320,39803.432962963,2008-12-21,10:23:28
39.981801,116.342278,0,323,39803.4330208333,2008-12-21,10:23:33
39.981844,116.342178,0,329,39803.4330787037,2008-12-21,10:23:38
39.981881,116.342093,0,329,39803.4331365741,2008-12-21,10:23:43
39.981887,116.341987,0,335,39803.4331944444,2008-12-21,10:23:48
39.981884,116.341883,0,336,39803.4332523148,2008-12-21,10:23:53
39.98188,116.341788,0,343,39803.4333101852,2008-12-21,10:23:58
39.981849,116.341759,0,341,39803.4333680556,2008-12-21,10:24:03
39.981785,116.341728,0,336,39803.4334259259,2008-12-21,10:24:08
39.981723,116.341708,0,335,39803.4334837963,2008-12-21,10:24:13
39.981665,116.341666,0,335,39803.4335416667,2008-12-21,10:24:18
39.9816,116.341626,0,333,39803.433599537,2008-12-21,10:24:23
39.981547,116.341613,0,335,39803.4336574074,2008-12-21,10:24:28
39.981491,116.341562,0,324,39803.4337152778,2008-12-21,10:24:33
39.981423,116.341548,0,319,39803.4337731482,2008-12-21,10:24:38
39.981338,116.341549,0,318,39803.4338310185,2008-12-21,10:24:43
39.981271,116.341499,0,315,39803.4338888889,2008-12-21,10:24:48
39.98119,116.341617,0,288,39803.4339467593,2008-12-21,10:24:53
39.981116,116.341686,0,277,39803.4340046296,2008-12-21,10:24:58
39.981039,116.341705,0,278,39803.4340625,2008-12-21,10:25:03
39.980948,116.341728,0,271,39803.4341203704,2008-12-21,10:25:08
39.980879,116.341733,0,278,39803.4341782407,2008-12-21,10:25:13
39.980842,116.341735,0,283,39803.4342361111,2008-12-21,10:25:18
39.980821,116.341757,0,288,39803.4342939815,2008-12-21,10:25:23
39.980817,116.341794,0,292,39803.4343518519,2008-12-21,10:25:28
39.980849,116.341802,0,293,39803.4344097222,2008-12-21,10:25:33
39.980901,116.341801,0,295,39803.4344675926,2008-12-21,10:25:38
39.980959,116.341813,0,297,39803.434525463,2008-12-21,10:25:43
39.98099,116.341841,0,296,39803.4345833333,2008-12-21,10:25:48
39.980996,116.341844,0,297,39803.4346412037,2008-12-21,10:25:53
39.980996,116.341844,0,297,39803.4346759259,2008-12-21,10:25:56
39.980999,116.341844,0,297,39803.4346990741,2008-12-21,10:25:58
39.981415,116.341472,0,182,39803.4657175926,2008-12-21,11:10:38
39.981518,116.341609,0,179,39803.465775463,2008-12-21,11:10:43
39.981628,116.341569,0,179,39803.4658333333,2008-12-21,11:10:48
39.981669,116.341636,0,199,39803.4658912037,2008-12-21,11:10:53
39.98176,116.341496,0,212,39803.4659490741,2008-12-21,11:10:58
39.981808,116.341482,0,222,39803.4660069444,2008-12-21,11:11:03
39.981906,116.341469,0,233,39803.4660648148,2008-12-21,11:11:08
39.981957,116.341453,0,242,39803.4661226852,2008-12-21,11:11:13
39.982012,116.341481,0,252,39803.4661805556,2008-12-21,11:11:18
39.982043,116.341558,0,268,39803.4662384259,2008-12-21,11:11:23
39.982046,116.341677,0,274,39803.4662962963,2008-12-21,11:11:28
39.982151,116.341754,0,283,39803.4663541667,2008-12-21,11:11:33
39.982374,116.342109,0,288,39803.466412037,2008-12-21,11:11:38
39.982495,116.342314,0,292,39803.4664699074,2008-12-21,11:11:43
39.98255,116.342444,0,301,39803.4665277778,2008-12-21,11:11:48
39.98258,116.342549,0,306,39803.4665856481,2008-12-21,11:11:53
39.982568,116.342619,0,310,39803.4666435185,2008-12-21,11:11:58
39.982446,116.342719,0,308,39803.4667013889,2008-12-21,11:12:03
39.982397,116.342784,0,314,39803.4667592593,2008-12-21,11:12:08
39.982381,116.342859,0,323,39803.4668171296,2008-12-21,11:12:13
39.982364,116.342929,0,332,39803.466875,2008-12-21,11:12:18
39.982357,116.343017,0,334,39803.4669328704,2008-12-21,11:12:23
39.982387,116.343136,0,328,39803.4669907407,2008-12-21,11:12:28
39.982398,116.343219,0,326,39803.4670486111,2008-12-21,11:12:33
39.982419,116.343351,0,324,39803.4671064815,2008-12-21,11:12:38
39.982447,116.343456,0,323,39803.4671643519,2008-12-21,11:12:43
39.982427,116.343571,0,329,39803.4672222222,2008-12-21,11:12:48
39.982366,116.343685,0,328,39803.4672800926,2008-12-21,11:12:53
39.982388,116.343771,0,340,39803.467337963,2008-12-21,11:12:58
39.9824,116.343857,0,341,39803.4673958333,2008-12-21,11:13:03
39.982371,116.343939,0,345,39803.4674537037,2008-12-21,11:13:08
39.982335,116.344079,0,356,39803.4675115741,2008-12-21,11:13:13
39.982308,116.344222,0,365,39803.4675694444,2008-12-21,11:13:18
39.982349,116.344407,0,364,39803.4676273148,2008-12-21,11:13:23
39.982442,116.344652,0,362,39803.4676851852,2008-12-21,11:13:28
39.982401,116.344857,0,361,39803.4677430556,2008-12-21,11:13:33
39.982403,116.344966,0,363,39803.4678009259,2008-12-21,11:13:38
39.982363,116.344961,0,375,39803.4678587963,2008-12-21,11:13:43
39.982278,116.344951,0,382,39803.4679166667,2008-12-21,11:13:48
39.982069,116.345053,0,383,39803.467974537,2008-12-21,11:13:53
39.981999,116.345183,0,369,39803.4680324074,2008-12-21,11:13:58
39.981995,116.345292,0,350,39803.4680902778,2008-12-21,11:14:03
39.981934,116.345466,0,336,39803.4681481481,2008-12-21,11:14:08
39.98181,116.345542,0,325,39803.4682060185,2008-12-21,11:14:13
39.98158,116.34552,0,307,39803.4682638889,2008-12-21,11:14:18
39.981486,116.345569,0,298,39803.4683217593,2008-12-21,11:14:23
39.981339,116.34565,0,287,39803.4683796296,2008-12-21,11:14:28
39.98124,116.345663,0,288,39803.4684375,2008-12-21,11:14:33
39.981188,116.345703,0,288,39803.4684953704,2008-12-21,11:14:38
39.980999,116.345778,0,278,39803.4685532407,2008-12-21,11:14:43
39.980853,116.345825,0,273,39803.4686111111,2008-12-21,11:14:48
39.980767,116.345921,0,268,39803.4686689815,2008-12-21,11:14:53
39.980712,116.345984,0,268,39803.4687268519,2008-12-21,11:14:58
39.98069,116.345982,0,261,39803.4687847222,2008-12-21,11:15:03
39.980627,116.346031,0,257,39803.4688425926,2008-12-21,11:15:08
39.980586,116.346076,0,258,39803.468900463,2008-12-21,11:15:13
39.98058,116.346069,0,262,39803.4689583333,2008-12-21,11:15:18
39.980577,116.346077,0,263,39803.4690162037,2008-12-21,11:15:23
39.980577,116.346077,0,263,39803.4690509259,2008-12-21,11:15:26
39.980572,116.346071,0,264,39803.4690740741,2008-12-21,11:15:28
39.985034,116.346159,0,337,39803.4699421296,2008-12-21,11:16:43
39.983141,116.346175,0,477,39803.47,2008-12-21,11:16:48
39.982425,116.346198,0,451,39803.4700578704,2008-12-21,11:16:53
39.982069,116.346214,0,425,39803.4701157407,2008-12-21,11:16:58
39.981778,116.346238,0,425,39803.4701736111,2008-12-21,11:17:03
39.981271,116.346189,0,411,39803.4702314815,2008-12-21,11:17:08
39.981222,116.346182,0,410,39803.4702893518,2008-12-21,11:17:13
39.981189,116.346178,0,409,39803.4703472222,2008-12-21,11:17:18
39.981185,116.346177,0,409,39803.4704050926,2008-12-21,11:17:23
39.981185,116.346177,0,409,39803.4704398148,2008-12-21,11:17:26
39.981177,116.346171,0,409,39803.470462963,2008-12-21,11:17:28
39.98117,116.346162,0,408,39803.4705208333,2008-12-21,11:17:33
39.981163,116.346154,0,408,39803.4705787037,2008-12-21,11:17:38
39.981161,116.346152,0,408,39803.4706365741,2008-12-21,11:17:43
39.981161,116.346152,0,408,39803.4706712963,2008-12-21,11:17:46
39.981157,116.346147,0,407,39803.4706944444,2008-12-21,11:17:48
