# Supplementary material for: Research on differential privacy protection method based on user tendency
Source: PLoS One. 2023 Oct 26;18(10):e0288823. doi: 10.1371/journal.pone.0288823 (PMC10602288; doi:10.1371/journal.pone.0288823)
Supplement: S2 Data — (ZIP) [file pone.0288823.s002.zip › Data 5-2/024/Trajectory/20081222010857.plt]

Geolife trajectory
WGS 84
Altitude is in Feet
Reserved 3
0,2,255,My Track,0,0,2,8421376
0
39.978151,116.341364,0,556,39804.0478819444,2008-12-22,01:08:57
39.978019,116.341224,0,332,39804.0479398148,2008-12-22,01:09:02
39.978044,116.341283,0,327,39804.0479976852,2008-12-22,01:09:07
39.978025,116.341625,0,294,39804.0480555556,2008-12-22,01:09:12
39.978069,116.341673,0,231,39804.0481134259,2008-12-22,01:09:17
39.978108,116.34173,0,188,39804.0481712963,2008-12-22,01:09:22
39.978102,116.341771,0,49,39804.0482291667,2008-12-22,01:09:27
39.978101,116.341838,0,51,39804.048287037,2008-12-22,01:09:32
39.978144,116.341899,0,100,39804.0483449074,2008-12-22,01:09:37
39.978218,116.341872,0,114,39804.0484027778,2008-12-22,01:09:42
39.978324,116.341896,0,77,39804.0484606481,2008-12-22,01:09:47
39.978403,116.341895,0,98,39804.0485185185,2008-12-22,01:09:52
39.978494,116.341894,0,125,39804.0485763889,2008-12-22,01:09:57
39.978548,116.341896,0,126,39804.0486342593,2008-12-22,01:10:02
39.978639,116.341891,0,151,39804.0486921296,2008-12-22,01:10:07
39.978729,116.341872,0,184,39804.04875,2008-12-22,01:10:12
39.978807,116.341878,0,193,39804.0488078704,2008-12-22,01:10:17
39.978831,116.341914,0,186,39804.0488657407,2008-12-22,01:10:22
39.978871,116.34194,0,170,39804.0489236111,2008-12-22,01:10:27
39.978924,116.34196,0,163,39804.0489814815,2008-12-22,01:10:32
39.979003,116.341955,0,143,39804.0490393518,2008-12-22,01:10:37
39.979096,116.341947,0,158,39804.0490972222,2008-12-22,01:10:42
39.979153,116.341909,0,148,39804.0491550926,2008-12-22,01:10:47
39.979225,116.341905,0,135,39804.049212963,2008-12-22,01:10:52
39.979273,116.341921,0,125,39804.0492708333,2008-12-22,01:10:57
39.979366,116.341937,0,113,39804.0493287037,2008-12-22,01:11:02
39.979442,116.341954,0,97,39804.0493865741,2008-12-22,01:11:07
39.979572,116.341982,0,93,39804.0494444444,2008-12-22,01:11:12
39.979719,116.342033,0,119,39804.0495023148,2008-12-22,01:11:17
39.979853,116.342123,0,107,39804.0495601852,2008-12-22,01:11:22
39.979832,116.342216,0,110,39804.0496180556,2008-12-22,01:11:27
39.979831,116.342286,0,122,39804.0496759259,2008-12-22,01:11:32
39.979837,116.342376,0,128,39804.0497337963,2008-12-22,01:11:37
39.979835,116.342509,0,129,39804.0497916667,2008-12-22,01:11:42
39.979882,116.342558,0,123,39804.049849537,2008-12-22,01:11:47
39.979885,116.342617,0,137,39804.0499074074,2008-12-22,01:11:52
39.979802,116.342707,0,128,39804.0499652778,2008-12-22,01:11:57
39.97975,116.342777,0,116,39804.0500231481,2008-12-22,01:12:02
39.979842,116.342837,0,111,39804.0500810185,2008-12-22,01:12:07
39.979926,116.342921,0,107,39804.0501388889,2008-12-22,01:12:12
39.979975,116.343022,0,101,39804.0501967593,2008-12-22,01:12:17
39.980047,116.343112,0,104,39804.0502546296,2008-12-22,01:12:22
39.980096,116.343202,0,114,39804.0503125,2008-12-22,01:12:27
39.980109,116.343277,0,121,39804.0503703704,2008-12-22,01:12:32
39.98012,116.343299,0,127,39804.0504282407,2008-12-22,01:12:37
39.980021,116.343358,0,127,39804.0504861111,2008-12-22,01:12:42
39.9798,116.343528,0,110,39804.0505439815,2008-12-22,01:12:47
39.979724,116.343662,0,98,39804.0506018519,2008-12-22,01:12:52
39.979828,116.343778,0,83,39804.0506597222,2008-12-22,01:12:57
39.979905,116.343869,0,69,39804.0507175926,2008-12-22,01:13:02
39.979778,116.344038,0,114,39804.050775463,2008-12-22,01:13:07
39.979734,116.344165,0,113,39804.0508333333,2008-12-22,01:13:12
39.979761,116.344272,0,96,39804.0508912037,2008-12-22,01:13:17
39.979842,116.344376,0,84,39804.0509490741,2008-12-22,01:13:22
39.979887,116.344491,0,77,39804.0510069444,2008-12-22,01:13:27
39.979873,116.344596,0,69,39804.0510648148,2008-12-22,01:13:32
39.979838,116.344708,0,60,39804.0511226852,2008-12-22,01:13:37
39.979864,116.344815,0,50,39804.0511805556,2008-12-22,01:13:42
39.979863,116.344924,0,34,39804.0512384259,2008-12-22,01:13:47
39.979877,116.345015,0,23,39804.0512962963,2008-12-22,01:13:52
39.979932,116.345127,0,15,39804.0513541667,2008-12-22,01:13:57
39.980003,116.345167,0,14,39804.051412037,2008-12-22,01:14:02
39.980035,116.345218,0,12,39804.0514699074,2008-12-22,01:14:07
39.9801,116.345279,0,7,39804.0515277778,2008-12-22,01:14:12
39.98017,116.345339,0,9,39804.0515856481,2008-12-22,01:14:17
39.980198,116.34542,0,13,39804.0516435185,2008-12-22,01:14:22
39.980264,116.34552,0,6,39804.0517013889,2008-12-22,01:14:27
39.980298,116.345576,0,14,39804.0517592593,2008-12-22,01:14:32
39.98034,116.345602,0,29,39804.0518171296,2008-12-22,01:14:37
39.980275,116.345642,0,20,39804.051875,2008-12-22,01:14:42
39.980272,116.345646,0,20,39804.0518865741,2008-12-22,01:14:43
39.980272,116.345646,0,20,39804.0519212963,2008-12-22,01:14:46
39.98027,116.345643,0,19,39804.0519444444,2008-12-22,01:14:48
39.980342,116.345689,0,21,39804.0520023148,2008-12-22,01:14:53
39.98041,116.345798,0,42,39804.0520601852,2008-12-22,01:14:58
39.980512,116.345699,0,38,39804.0521180556,2008-12-22,01:15:03
39.980579,116.345743,0,-68,39804.0521759259,2008-12-22,01:15:08
39.980515,116.345933,0,-363,39804.0522337963,2008-12-22,01:15:13
39.980509,116.346003,0,-415,39804.0522916667,2008-12-22,01:15:18
39.980542,116.346034,0,-450,39804.052349537,2008-12-22,01:15:23
39.98056,116.346067,0,-53,39804.0524074074,2008-12-22,01:15:28
39.980539,116.346076,0,-72,39804.0524652778,2008-12-22,01:15:33
39.980524,116.346092,0,-107,39804.0525231481,2008-12-22,01:15:38
39.980529,116.346036,0,-118,39804.0525810185,2008-12-22,01:15:43
