# Supplementary material for: Research on differential privacy protection method based on user tendency
Source: PLoS One. 2023 Oct 26;18(10):e0288823. doi: 10.1371/journal.pone.0288823 (PMC10602288; doi:10.1371/journal.pone.0288823)
Supplement: S2 Data — (ZIP) [file pone.0288823.s002.zip › Data 5-2/024/Trajectory/20090109091108.plt]

Geolife trajectory
WGS 84
Altitude is in Feet
Reserved 3
0,2,255,My Track,0,0,2,8421376
0
39.98454,116.314011,0,207,39822.3827314815,2009-01-09,09:11:08
39.984561,116.313873,0,109,39822.3827893519,2009-01-09,09:11:13
39.984592,116.31384,0,112,39822.3828472222,2009-01-09,09:11:18
39.98455,116.313852,0,114,39822.3829050926,2009-01-09,09:11:23
39.98454,116.313869,0,114,39822.382962963,2009-01-09,09:11:28
39.984534,116.313866,0,116,39822.3830208333,2009-01-09,09:11:33
39.984534,116.313866,0,116,39822.3830555556,2009-01-09,09:11:36
39.984539,116.313866,0,117,39822.3830787037,2009-01-09,09:11:38
39.984551,116.313833,0,117,39822.3831365741,2009-01-09,09:11:43
39.984527,116.313834,0,124,39822.3831944444,2009-01-09,09:11:48
39.984518,116.31386,0,123,39822.3832523148,2009-01-09,09:11:53
39.984514,116.313845,0,123,39822.3833101852,2009-01-09,09:11:58
39.984504,116.313827,0,122,39822.3833680556,2009-01-09,09:12:03
39.984539,116.313673,0,121,39822.3834259259,2009-01-09,09:12:08
39.984512,116.313585,0,106,39822.3834837963,2009-01-09,09:12:13
39.984497,116.313426,0,103,39822.3835416667,2009-01-09,09:12:18
39.984493,116.313248,0,103,39822.383599537,2009-01-09,09:12:23
39.984496,116.313142,0,103,39822.3836574074,2009-01-09,09:12:28
39.984501,116.31292,0,107,39822.3837152778,2009-01-09,09:12:33
39.984508,116.312752,0,108,39822.3837731481,2009-01-09,09:12:38
39.984512,116.312579,0,109,39822.3838310185,2009-01-09,09:12:43
39.984516,116.312491,0,109,39822.3838888889,2009-01-09,09:12:48
39.984511,116.312389,0,113,39822.3839467593,2009-01-09,09:12:53
39.984516,116.312319,0,114,39822.3840046296,2009-01-09,09:12:58
39.984511,116.312302,0,116,39822.3840625,2009-01-09,09:13:03
39.984511,116.312299,0,117,39822.3841203704,2009-01-09,09:13:08
39.984511,116.312297,0,118,39822.3841782407,2009-01-09,09:13:13
39.98451,116.312296,0,119,39822.3842361111,2009-01-09,09:13:18
39.98451,116.312296,0,119,39822.3842939815,2009-01-09,09:13:23
39.98451,116.312296,0,119,39822.3843518518,2009-01-09,09:13:28
39.984509,116.312296,0,119,39822.3844097222,2009-01-09,09:13:33
39.984509,116.312296,0,119,39822.3844675926,2009-01-09,09:13:38
39.984509,116.312296,0,119,39822.384525463,2009-01-09,09:13:43
39.984509,116.312296,0,119,39822.3845601852,2009-01-09,09:13:46
39.984509,116.312296,0,119,39822.3845833333,2009-01-09,09:13:48
39.984508,116.312274,0,119,39822.3846412037,2009-01-09,09:13:53
39.98452,116.312273,0,125,39822.3846990741,2009-01-09,09:13:58
39.984528,116.312273,0,127,39822.3847569444,2009-01-09,09:14:03
39.984533,116.312268,0,127,39822.3848148148,2009-01-09,09:14:08
39.984536,116.312267,0,129,39822.3848726852,2009-01-09,09:14:13
39.984539,116.312264,0,129,39822.3849305556,2009-01-09,09:14:18
39.984544,116.312262,0,130,39822.3849884259,2009-01-09,09:14:23
39.984542,116.312268,0,126,39822.3850462963,2009-01-09,09:14:28
39.98454,116.312268,0,123,39822.3851041667,2009-01-09,09:14:33
39.984538,116.312268,0,122,39822.385162037,2009-01-09,09:14:38
39.984538,116.312268,0,122,39822.3852199074,2009-01-09,09:14:43
39.984538,116.312268,0,122,39822.3852777778,2009-01-09,09:14:48
39.984537,116.312268,0,122,39822.3853356481,2009-01-09,09:14:53
39.984537,116.312268,0,122,39822.3853935185,2009-01-09,09:14:58
39.984536,116.312268,0,122,39822.3854513889,2009-01-09,09:15:03
39.984536,116.312268,0,122,39822.3854861111,2009-01-09,09:15:06
39.984535,116.312268,0,122,39822.3855092593,2009-01-09,09:15:08
39.984517,116.312172,0,127,39822.3855671296,2009-01-09,09:15:13
39.984504,116.312019,0,132,39822.385625,2009-01-09,09:15:18
39.984515,116.311717,0,133,39822.3856828704,2009-01-09,09:15:23
39.984535,116.311419,0,136,39822.3857407407,2009-01-09,09:15:28
39.984553,116.311161,0,143,39822.3857986111,2009-01-09,09:15:33
39.984555,116.310926,0,145,39822.3858564815,2009-01-09,09:15:38
39.984552,116.310759,0,145,39822.3859143518,2009-01-09,09:15:43
39.984538,116.310587,0,151,39822.3859722222,2009-01-09,09:15:48
39.984519,116.310419,0,150,39822.3860300926,2009-01-09,09:15:53
39.984524,116.310367,0,143,39822.386087963,2009-01-09,09:15:58
39.984602,116.310278,0,133,39822.3861458333,2009-01-09,09:16:03
39.984888,116.310253,0,135,39822.3862037037,2009-01-09,09:16:08
39.985357,116.310225,0,144,39822.3862615741,2009-01-09,09:16:13
39.985815,116.310201,0,148,39822.3863194444,2009-01-09,09:16:18
39.986338,116.310137,0,152,39822.3863773148,2009-01-09,09:16:23
39.986883,116.3101,0,153,39822.3864351852,2009-01-09,09:16:28
39.987333,116.310069,0,158,39822.3864930556,2009-01-09,09:16:33
39.987803,116.310009,0,124,39822.3865509259,2009-01-09,09:16:38
39.988327,116.309944,0,123,39822.3866087963,2009-01-09,09:16:43
39.988686,116.309914,0,126,39822.3866666667,2009-01-09,09:16:48
39.988791,116.309911,0,127,39822.386724537,2009-01-09,09:16:53
39.988791,116.309911,0,127,39822.3867592593,2009-01-09,09:16:56
39.988795,116.309911,0,131,39822.3867824074,2009-01-09,09:16:58
39.98888,116.309899,0,131,39822.3868402778,2009-01-09,09:17:03
39.988943,116.309883,0,131,39822.3868981482,2009-01-09,09:17:08
39.988949,116.309887,0,138,39822.3869560185,2009-01-09,09:17:13
39.988949,116.309887,0,138,39822.3869907407,2009-01-09,09:17:16
39.988952,116.309887,0,143,39822.3870138889,2009-01-09,09:17:18
39.989012,116.309895,0,143,39822.3870717593,2009-01-09,09:17:23
39.989118,116.309884,0,139,39822.3871296296,2009-01-09,09:17:28
39.989283,116.309877,0,135,39822.3871875,2009-01-09,09:17:33
39.989482,116.309877,0,126,39822.3872453704,2009-01-09,09:17:38
39.989761,116.309862,0,128,39822.3873032407,2009-01-09,09:17:43
39.990096,116.309834,0,128,39822.3873611111,2009-01-09,09:17:48
39.990461,116.309811,0,122,39822.3874189815,2009-01-09,09:17:53
39.990867,116.309773,0,125,39822.3874768519,2009-01-09,09:17:58
39.991331,116.309738,0,118,39822.3875347222,2009-01-09,09:18:03
39.991842,116.309692,0,114,39822.3875925926,2009-01-09,09:18:08
39.992309,116.309639,0,114,39822.387650463,2009-01-09,09:18:13
39.992742,116.309579,0,109,39822.3877083333,2009-01-09,09:18:18
39.993212,116.309454,0,112,39822.3877662037,2009-01-09,09:18:23
39.993674,116.309398,0,109,39822.3878240741,2009-01-09,09:18:28
39.994088,116.309369,0,105,39822.3878819444,2009-01-09,09:18:33
39.994507,116.309316,0,110,39822.3879398148,2009-01-09,09:18:38
39.995046,116.309278,0,106,39822.3879976852,2009-01-09,09:18:43
39.995622,116.309217,0,110,39822.3880555556,2009-01-09,09:18:48
39.996095,116.309192,0,105,39822.3881134259,2009-01-09,09:18:53
39.996236,116.309204,0,99,39822.3881712963,2009-01-09,09:18:58
39.996259,116.309196,0,102,39822.3882291667,2009-01-09,09:19:03
39.996269,116.309196,0,103,39822.388287037,2009-01-09,09:19:08
39.996272,116.309197,0,105,39822.3883449074,2009-01-09,09:19:13
39.996274,116.309197,0,108,39822.3884027778,2009-01-09,09:19:18
39.996274,116.309197,0,108,39822.3884375,2009-01-09,09:19:21
39.996274,116.309195,0,111,39822.3884606481,2009-01-09,09:19:23
39.996285,116.309189,0,114,39822.3885185185,2009-01-09,09:19:28
39.9965,116.309151,0,118,39822.3885763889,2009-01-09,09:19:33
39.996572,116.309162,0,112,39822.3886342593,2009-01-09,09:19:38
39.996619,116.309148,0,114,39822.3886921296,2009-01-09,09:19:43
39.996844,116.309153,0,110,39822.38875,2009-01-09,09:19:48
39.997282,116.309113,0,111,39822.3888078704,2009-01-09,09:19:53
39.997669,116.309095,0,102,39822.3888657407,2009-01-09,09:19:58
39.997872,116.309079,0,101,39822.3889236111,2009-01-09,09:20:03
39.99799,116.309089,0,98,39822.3889814815,2009-01-09,09:20:08
39.99818,116.309085,0,101,39822.3890393519,2009-01-09,09:20:13
39.998333,116.309082,0,103,39822.3890972222,2009-01-09,09:20:18
39.998521,116.30908,0,108,39822.3891550926,2009-01-09,09:20:23
39.998662,116.309043,0,107,39822.389212963,2009-01-09,09:20:28
39.998887,116.309021,0,98,39822.3892708333,2009-01-09,09:20:33
39.999187,116.309015,0,100,39822.3893287037,2009-01-09,09:20:38
39.999463,116.309013,0,103,39822.3893865741,2009-01-09,09:20:43
39.999701,116.309013,0,105,39822.3894444444,2009-01-09,09:20:48
40.000015,116.309022,0,108,39822.3895023148,2009-01-09,09:20:53
40.000348,116.309024,0,104,39822.3895601852,2009-01-09,09:20:58
40.000566,116.309021,0,104,39822.3896180556,2009-01-09,09:21:03
40.000705,116.309023,0,101,39822.3896759259,2009-01-09,09:21:08
40.000891,116.309027,0,101,39822.3897337963,2009-01-09,09:21:13
40.001119,116.309022,0,98,39822.3897916667,2009-01-09,09:21:18
40.001334,116.309019,0,101,39822.389849537,2009-01-09,09:21:23
40.00156,116.309026,0,98,39822.3899074074,2009-01-09,09:21:28
40.001835,116.309026,0,99,39822.3899652778,2009-01-09,09:21:33
40.001922,116.309034,0,97,39822.3900231481,2009-01-09,09:21:38
40.001969,116.309032,0,101,39822.3900810185,2009-01-09,09:21:43
40.00209,116.309038,0,102,39822.3901388889,2009-01-09,09:21:48
40.002191,116.309044,0,104,39822.3901967593,2009-01-09,09:21:53
40.002352,116.309052,0,102,39822.3902546296,2009-01-09,09:21:58
40.002482,116.309059,0,99,39822.3903125,2009-01-09,09:22:03
40.002591,116.309063,0,101,39822.3903703704,2009-01-09,09:22:08
40.002721,116.309109,0,98,39822.3904282407,2009-01-09,09:22:13
40.002906,116.309091,0,98,39822.3904861111,2009-01-09,09:22:18
40.003237,116.309123,0,100,39822.3905439815,2009-01-09,09:22:23
40.003702,116.309242,0,102,39822.3906018519,2009-01-09,09:22:28
40.00422,116.309667,0,97,39822.3906597222,2009-01-09,09:22:33
40.004617,116.310467,0,95,39822.3907175926,2009-01-09,09:22:38
40.004804,116.311475,0,94,39822.390775463,2009-01-09,09:22:43
40.004979,116.312377,0,101,39822.3908333333,2009-01-09,09:22:48
40.005476,116.31296,0,104,39822.3908912037,2009-01-09,09:22:53
40.006131,116.313014,0,101,39822.3909490741,2009-01-09,09:22:58
40.006757,116.312914,0,96,39822.3910069444,2009-01-09,09:23:03
40.007348,116.312821,0,92,39822.3910648148,2009-01-09,09:23:08
40.007863,116.312752,0,91,39822.3911226852,2009-01-09,09:23:13
40.008369,116.312697,0,92,39822.3911805556,2009-01-09,09:23:18
40.008936,116.312619,0,92,39822.3912384259,2009-01-09,09:23:23
40.009591,116.312546,0,87,39822.3912962963,2009-01-09,09:23:28
40.010218,116.312457,0,89,39822.3913541667,2009-01-09,09:23:33
40.010649,116.312421,0,87,39822.391412037,2009-01-09,09:23:38
40.010799,116.312407,0,88,39822.3914699074,2009-01-09,09:23:43
40.010845,116.312394,0,90,39822.3915277778,2009-01-09,09:23:48
40.010847,116.312391,0,92,39822.3915856481,2009-01-09,09:23:53
40.010848,116.31239,0,94,39822.3916435185,2009-01-09,09:23:58
40.010851,116.31239,0,95,39822.3917013889,2009-01-09,09:24:03
40.010852,116.31239,0,97,39822.3917592593,2009-01-09,09:24:08
40.010853,116.31239,0,98,39822.3918171296,2009-01-09,09:24:13
40.010853,116.31239,0,98,39822.3918518518,2009-01-09,09:24:16
40.010853,116.31239,0,98,39822.391875,2009-01-09,09:24:18
40.010955,116.312377,0,96,39822.3919328704,2009-01-09,09:24:23
40.011142,116.312351,0,95,39822.3919907407,2009-01-09,09:24:28
40.011454,116.312288,0,94,39822.3920486111,2009-01-09,09:24:33
40.011836,116.312255,0,95,39822.3921064815,2009-01-09,09:24:38
40.012376,116.31223,0,95,39822.3921643518,2009-01-09,09:24:43
40.01305,116.312149,0,94,39822.3922222222,2009-01-09,09:24:48
40.013741,116.312047,0,94,39822.3922800926,2009-01-09,09:24:53
40.014332,116.311893,0,94,39822.392337963,2009-01-09,09:24:58
40.014951,116.311629,0,92,39822.3923958333,2009-01-09,09:25:03
40.015535,116.311291,0,89,39822.3924537037,2009-01-09,09:25:08
40.015972,116.31098,0,88,39822.3925115741,2009-01-09,09:25:13
40.016264,116.310711,0,87,39822.3925694444,2009-01-09,09:25:18
40.016533,116.310423,0,90,39822.3926273148,2009-01-09,09:25:23
40.016858,116.310054,0,94,39822.3926851852,2009-01-09,09:25:28
40.01725,116.309608,0,95,39822.3927430556,2009-01-09,09:25:33
40.017675,116.309142,0,93,39822.3928009259,2009-01-09,09:25:38
40.018111,116.308704,0,84,39822.3928587963,2009-01-09,09:25:43
40.018473,116.308423,0,79,39822.3929166667,2009-01-09,09:25:48
40.01862,116.308349,0,76,39822.392974537,2009-01-09,09:25:53
40.018634,116.308345,0,80,39822.3930324074,2009-01-09,09:25:58
40.018637,116.308344,0,81,39822.3930902778,2009-01-09,09:26:03
40.018637,116.308344,0,81,39822.393125,2009-01-09,09:26:06
40.018635,116.308346,0,82,39822.3931481481,2009-01-09,09:26:08
40.018626,116.30834,0,84,39822.3932060185,2009-01-09,09:26:13
40.018622,116.308322,0,84,39822.3932638889,2009-01-09,09:26:18
40.018788,116.30835,0,83,39822.3933217593,2009-01-09,09:26:23
40.019046,116.308287,0,74,39822.3933796296,2009-01-09,09:26:28
40.019289,116.308229,0,66,39822.3934375,2009-01-09,09:26:33
40.019541,116.308195,0,64,39822.3934953704,2009-01-09,09:26:38
40.019664,116.308148,0,68,39822.3935532407,2009-01-09,09:26:43
40.019798,116.308121,0,66,39822.3936111111,2009-01-09,09:26:48
40.020089,116.308078,0,50,39822.3936689815,2009-01-09,09:26:53
40.020379,116.308037,0,34,39822.3937268518,2009-01-09,09:26:58
40.020619,116.30802,0,19,39822.3937847222,2009-01-09,09:27:03
40.020777,116.308008,0,54,39822.3938425926,2009-01-09,09:27:08
40.020876,116.308018,0,59,39822.393900463,2009-01-09,09:27:13
40.02091,116.308002,0,46,39822.3939583333,2009-01-09,09:27:18
40.020941,116.307986,0,30,39822.3940162037,2009-01-09,09:27:23
40.021161,116.307891,0,20,39822.3940740741,2009-01-09,09:27:28
40.021515,116.307804,0,3,39822.3941319444,2009-01-09,09:27:33
40.021993,116.307738,0,-17,39822.3941898148,2009-01-09,09:27:38
40.022481,116.30756,0,-23,39822.3942476852,2009-01-09,09:27:43
40.022955,116.30739,0,-32,39822.3943055556,2009-01-09,09:27:48
40.023231,116.307433,0,-45,39822.3943634259,2009-01-09,09:27:53
40.0234,116.307378,0,-59,39822.3944212963,2009-01-09,09:27:58
40.024076,116.307114,0,-48,39822.3944791667,2009-01-09,09:28:03
40.025039,116.307646,0,-40,39822.394537037,2009-01-09,09:28:08
40.025403,116.307658,0,-43,39822.3945949074,2009-01-09,09:28:13
40.025517,116.307506,0,-37,39822.3946527778,2009-01-09,09:28:18
40.025666,116.307466,0,-30,39822.3947106482,2009-01-09,09:28:23
40.025785,116.307421,0,-23,39822.3947685185,2009-01-09,09:28:28
40.025897,116.307425,0,-19,39822.3948263889,2009-01-09,09:28:33
40.025894,116.307358,0,-14,39822.3948842593,2009-01-09,09:28:38
40.025851,116.307379,0,-13,39822.3949421296,2009-01-09,09:28:43
40.025886,116.307373,0,-16,39822.395,2009-01-09,09:28:48
40.025886,116.307373,0,-16,39822.3950347222,2009-01-09,09:28:51
40.025882,116.307373,0,-20,39822.3950578704,2009-01-09,09:28:53
40.025974,116.307362,0,-19,39822.3951157407,2009-01-09,09:28:58
40.026124,116.307364,0,-18,39822.3951736111,2009-01-09,09:29:03
40.026231,116.307367,0,-23,39822.3952314815,2009-01-09,09:29:08
40.026366,116.307357,0,-43,39822.3952893519,2009-01-09,09:29:13
40.026466,116.307303,0,-35,39822.3953472222,2009-01-09,09:29:18
40.026546,116.307261,0,-36,39822.3954050926,2009-01-09,09:29:23
40.026536,116.307283,0,-35,39822.395462963,2009-01-09,09:29:28
40.026615,116.307282,0,-35,39822.3955208333,2009-01-09,09:29:33
40.026765,116.307292,0,-34,39822.3955787037,2009-01-09,09:29:38
40.02696,116.307294,0,-28,39822.3956365741,2009-01-09,09:29:43
40.027056,116.307285,0,-30,39822.3956944444,2009-01-09,09:29:48
40.027092,116.307231,0,-33,39822.3957523148,2009-01-09,09:29:53
40.027055,116.307217,0,-40,39822.3958101852,2009-01-09,09:29:58
40.027296,116.307335,0,-51,39822.3958680556,2009-01-09,09:30:03
40.027397,116.307407,0,-47,39822.3959259259,2009-01-09,09:30:08
40.0275,116.307491,0,-39,39822.3959837963,2009-01-09,09:30:13
40.027565,116.307591,0,-40,39822.3960416667,2009-01-09,09:30:18
40.027634,116.307658,0,-47,39822.396099537,2009-01-09,09:30:23
40.027701,116.307685,0,-50,39822.3961574074,2009-01-09,09:30:28
40.027739,116.307712,0,-45,39822.3962152778,2009-01-09,09:30:33
40.027783,116.307775,0,-43,39822.3962731481,2009-01-09,09:30:38
40.027868,116.307838,0,-37,39822.3963310185,2009-01-09,09:30:43
40.027933,116.307939,0,-18,39822.3963888889,2009-01-09,09:30:48
40.02796,116.308113,0,-9,39822.3964467593,2009-01-09,09:30:53
40.028001,116.30835,0,-3,39822.3965046296,2009-01-09,09:30:58
40.028053,116.308564,0,-1,39822.3965625,2009-01-09,09:31:03
40.028127,116.308822,0,-3,39822.3966203704,2009-01-09,09:31:08
40.028146,116.309023,0,-5,39822.3966782407,2009-01-09,09:31:13
40.028176,116.309093,0,-10,39822.3967361111,2009-01-09,09:31:18
40.028178,116.309148,0,-16,39822.3967939815,2009-01-09,09:31:23
40.028224,116.309307,0,-19,39822.3968518519,2009-01-09,09:31:28
40.028288,116.309532,0,-23,39822.3969097222,2009-01-09,09:31:33
40.028296,116.309609,0,-22,39822.3969675926,2009-01-09,09:31:38
40.028342,116.309599,0,-12,39822.397025463,2009-01-09,09:31:43
40.028343,116.309646,0,-9,39822.3970833333,2009-01-09,09:31:48
40.028399,116.309869,0,2,39822.3971412037,2009-01-09,09:31:53
40.028479,116.310137,0,12,39822.3971990741,2009-01-09,09:31:58
40.028581,116.310445,0,20,39822.3972569444,2009-01-09,09:32:03
40.028701,116.310842,0,26,39822.3973148148,2009-01-09,09:32:08
40.028774,116.311181,0,29,39822.3973726852,2009-01-09,09:32:13
40.028879,116.311304,0,32,39822.3974305556,2009-01-09,09:32:18
40.029199,116.311275,0,64,39822.3974884259,2009-01-09,09:32:23
40.029688,116.311146,0,83,39822.3975462963,2009-01-09,09:32:28
40.030152,116.310977,0,107,39822.3976041667,2009-01-09,09:32:33
40.030688,116.310782,0,95,39822.397662037,2009-01-09,09:32:38
40.031214,116.310607,0,90,39822.3977199074,2009-01-09,09:32:43
40.031738,116.310428,0,104,39822.3977777778,2009-01-09,09:32:48
40.032281,116.310285,0,99,39822.3978356481,2009-01-09,09:32:53
40.032827,116.310134,0,95,39822.3978935185,2009-01-09,09:32:58
40.033343,116.309981,0,94,39822.3979513889,2009-01-09,09:33:03
40.033841,116.309871,0,95,39822.3980092593,2009-01-09,09:33:08
40.03435,116.309694,0,88,39822.3980671296,2009-01-09,09:33:13
40.034774,116.309501,0,90,39822.398125,2009-01-09,09:33:18
40.035094,116.309362,0,94,39822.3981828704,2009-01-09,09:33:23
40.035391,116.309204,0,108,39822.3982407407,2009-01-09,09:33:28
40.03573,116.309033,0,111,39822.3982986111,2009-01-09,09:33:33
40.035975,116.309036,0,119,39822.3983564815,2009-01-09,09:33:38
40.036099,116.30927,0,99,39822.3984143519,2009-01-09,09:33:43
40.036214,116.309698,0,89,39822.3984722222,2009-01-09,09:33:48
40.036249,116.310276,0,99,39822.3985300926,2009-01-09,09:33:53
40.03618,116.311017,0,90,39822.398587963,2009-01-09,09:33:58
40.036092,116.31184,0,82,39822.3986458333,2009-01-09,09:34:03
40.035977,116.312692,0,89,39822.3987037037,2009-01-09,09:34:08
40.035776,116.313602,0,87,39822.3987615741,2009-01-09,09:34:13
40.035538,116.314295,0,109,39822.3988194444,2009-01-09,09:34:18
40.035417,116.314643,0,114,39822.3988773148,2009-01-09,09:34:23
40.035376,116.314909,0,124,39822.3989351852,2009-01-09,09:34:28
40.035303,116.315144,0,117,39822.3989930556,2009-01-09,09:34:33
40.035247,116.31534,0,115,39822.3990509259,2009-01-09,09:34:38
40.035231,116.315433,0,117,39822.3991087963,2009-01-09,09:34:43
40.03517,116.315572,0,121,39822.3991666667,2009-01-09,09:34:48
40.035169,116.315654,0,118,39822.399224537,2009-01-09,09:34:53
40.035162,116.315664,0,110,39822.3992824074,2009-01-09,09:34:58
40.035107,116.315789,0,103,39822.3993402778,2009-01-09,09:35:03
40.03501,116.31604,0,100,39822.3993981481,2009-01-09,09:35:08
40.034973,116.316158,0,107,39822.3994560185,2009-01-09,09:35:13
40.034964,116.316186,0,114,39822.3995138889,2009-01-09,09:35:18
40.034964,116.316186,0,114,39822.3995486111,2009-01-09,09:35:21
40.034959,116.316187,0,119,39822.3995717593,2009-01-09,09:35:23
40.034956,116.316168,0,123,39822.3996296296,2009-01-09,09:35:28
40.034956,116.316157,0,127,39822.3996875,2009-01-09,09:35:33
40.034956,116.316157,0,127,39822.3997222222,2009-01-09,09:35:36
40.034959,116.316158,0,130,39822.3997453704,2009-01-09,09:35:38
40.034957,116.31618,0,134,39822.3998032407,2009-01-09,09:35:43
40.034966,116.316211,0,141,39822.3998611111,2009-01-09,09:35:48
40.034966,116.316211,0,141,39822.3998958333,2009-01-09,09:35:51
40.034972,116.316206,0,139,39822.3999189815,2009-01-09,09:35:53
40.034962,116.316214,0,138,39822.3999768518,2009-01-09,09:35:58
40.034961,116.316216,0,138,39822.4000347222,2009-01-09,09:36:03
40.034961,116.316216,0,138,39822.4000694444,2009-01-09,09:36:06
40.034962,116.316213,0,138,39822.4000925926,2009-01-09,09:36:08
40.034965,116.316204,0,138,39822.400150463,2009-01-09,09:36:13
40.034965,116.316204,0,138,39822.4001851852,2009-01-09,09:36:16
40.034966,116.316201,0,135,39822.4002083333,2009-01-09,09:36:18
40.034952,116.316204,0,133,39822.4002662037,2009-01-09,09:36:23
40.034952,116.316204,0,133,39822.4003009259,2009-01-09,09:36:26
40.034953,116.316202,0,132,39822.4003240741,2009-01-09,09:36:28
40.034953,116.316211,0,132,39822.4003819444,2009-01-09,09:36:33
40.03495,116.316237,0,131,39822.4004398148,2009-01-09,09:36:38
40.034951,116.316252,0,130,39822.4004976852,2009-01-09,09:36:43
40.034942,116.316254,0,129,39822.4005555556,2009-01-09,09:36:48
40.034942,116.316254,0,129,39822.4005902778,2009-01-09,09:36:51
40.034938,116.316262,0,129,39822.4006134259,2009-01-09,09:36:53
40.034934,116.316272,0,130,39822.4006712963,2009-01-09,09:36:58
40.034932,116.316281,0,130,39822.4007291667,2009-01-09,09:37:03
40.034928,116.316304,0,130,39822.400787037,2009-01-09,09:37:08
40.034874,116.316481,0,126,39822.4008449074,2009-01-09,09:37:13
40.034811,116.316637,0,119,39822.4009027778,2009-01-09,09:37:18
40.034764,116.316728,0,111,39822.4009606481,2009-01-09,09:37:23
40.034718,116.316847,0,105,39822.4010185185,2009-01-09,09:37:28
40.034687,116.316934,0,96,39822.4010763889,2009-01-09,09:37:33
40.034655,116.316996,0,91,39822.4011342593,2009-01-09,09:37:38
40.034649,116.31711,0,85,39822.4011921296,2009-01-09,09:37:43
40.034673,116.317198,0,81,39822.40125,2009-01-09,09:37:48
40.034716,116.31724,0,78,39822.4013078704,2009-01-09,09:37:53
40.034815,116.317294,0,74,39822.4013657407,2009-01-09,09:37:58
40.034902,116.31728,0,76,39822.4014236111,2009-01-09,09:38:03
40.034978,116.317308,0,77,39822.4014814815,2009-01-09,09:38:08
40.035075,116.317349,0,74,39822.4015393518,2009-01-09,09:38:13
40.035213,116.31737,0,75,39822.4015972222,2009-01-09,09:38:18
40.035402,116.31733,0,91,39822.4016550926,2009-01-09,09:38:23
40.035634,116.317317,0,104,39822.401712963,2009-01-09,09:38:28
40.035938,116.317285,0,127,39822.4017708333,2009-01-09,09:38:33
40.036215,116.317219,0,136,39822.4018287037,2009-01-09,09:38:38
40.036519,116.317215,0,133,39822.4018865741,2009-01-09,09:38:43
40.036795,116.317214,0,137,39822.4019444444,2009-01-09,09:38:48
40.037026,116.317223,0,131,39822.4020023148,2009-01-09,09:38:53
40.03727,116.317208,0,119,39822.4020601852,2009-01-09,09:38:58
40.037405,116.317184,0,103,39822.4021180556,2009-01-09,09:39:03
40.037421,116.317176,0,100,39822.4021759259,2009-01-09,09:39:08
40.037421,116.317176,0,100,39822.4022106482,2009-01-09,09:39:11
40.037424,116.317171,0,100,39822.4022337963,2009-01-09,09:39:13
40.037531,116.31714,0,91,39822.4022916667,2009-01-09,09:39:18
40.03769,116.317107,0,86,39822.402349537,2009-01-09,09:39:23
40.037801,116.317104,0,90,39822.4024074074,2009-01-09,09:39:28
40.037828,116.31711,0,107,39822.4024652778,2009-01-09,09:39:33
40.037862,116.317121,0,118,39822.4025231482,2009-01-09,09:39:38
40.03795,116.317129,0,126,39822.4025810185,2009-01-09,09:39:43
40.038037,116.317111,0,122,39822.4026388889,2009-01-09,09:39:48
40.03805,116.317104,0,116,39822.4026967593,2009-01-09,09:39:53
40.03818,116.317154,0,121,39822.4027546296,2009-01-09,09:39:58
40.038301,116.317144,0,116,39822.4028125,2009-01-09,09:40:03
40.03848,116.317134,0,116,39822.4028703704,2009-01-09,09:40:08
40.038767,116.317154,0,127,39822.4029282407,2009-01-09,09:40:13
40.038963,116.317129,0,132,39822.4029861111,2009-01-09,09:40:18
40.039047,116.317104,0,130,39822.4030439815,2009-01-09,09:40:23
40.039068,116.317107,0,136,39822.4031018519,2009-01-09,09:40:28
40.039078,116.317162,0,138,39822.4031597222,2009-01-09,09:40:33
40.039122,116.317384,0,140,39822.4032175926,2009-01-09,09:40:38
40.039193,116.317852,0,153,39822.403275463,2009-01-09,09:40:43
40.03919,116.318487,0,150,39822.4033333333,2009-01-09,09:40:48
40.039195,116.319142,0,149,39822.4033912037,2009-01-09,09:40:53
40.039205,116.319865,0,154,39822.4034490741,2009-01-09,09:40:58
40.039144,116.320622,0,159,39822.4035069444,2009-01-09,09:41:03
40.039142,116.321298,0,154,39822.4035648148,2009-01-09,09:41:08
40.039133,116.321983,0,154,39822.4036226852,2009-01-09,09:41:13
40.039107,116.322627,0,138,39822.4036805556,2009-01-09,09:41:18
40.03914,116.323161,0,126,39822.4037384259,2009-01-09,09:41:23
40.039134,116.323599,0,153,39822.4037962963,2009-01-09,09:41:28
40.039158,116.324115,0,156,39822.4038541667,2009-01-09,09:41:33
40.039149,116.324572,0,154,39822.403912037,2009-01-09,09:41:38
40.039108,116.324657,0,158,39822.4039699074,2009-01-09,09:41:43
40.03914,116.324641,0,158,39822.4040277778,2009-01-09,09:41:48
40.039149,116.324641,0,164,39822.4040856481,2009-01-09,09:41:53
40.039156,116.324641,0,168,39822.4041435185,2009-01-09,09:41:58
40.039157,116.32464,0,170,39822.4042013889,2009-01-09,09:42:03
40.039157,116.32464,0,170,39822.4042361111,2009-01-09,09:42:06
40.039151,116.324641,0,170,39822.4042592593,2009-01-09,09:42:08
40.039152,116.32465,0,170,39822.4043171296,2009-01-09,09:42:13
40.039159,116.324669,0,173,39822.404375,2009-01-09,09:42:18
40.03916,116.324683,0,170,39822.4044328704,2009-01-09,09:42:23
40.039162,116.324684,0,171,39822.4044907407,2009-01-09,09:42:28
40.039162,116.324685,0,172,39822.4045486111,2009-01-09,09:42:33
40.039157,116.324687,0,173,39822.4046064815,2009-01-09,09:42:38
40.039156,116.324689,0,172,39822.4046643519,2009-01-09,09:42:43
40.03915,116.324691,0,172,39822.4047222222,2009-01-09,09:42:48
40.039147,116.324692,0,172,39822.4047800926,2009-01-09,09:42:53
40.039147,116.324694,0,172,39822.404837963,2009-01-09,09:42:58
40.039147,116.324694,0,172,39822.4048726852,2009-01-09,09:43:01
40.039149,116.324697,0,173,39822.4048958333,2009-01-09,09:43:03
40.039142,116.324811,0,171,39822.4049537037,2009-01-09,09:43:08
40.039121,116.325039,0,172,39822.4050115741,2009-01-09,09:43:13
40.039092,116.325291,0,162,39822.4050694444,2009-01-09,09:43:18
40.039016,116.32537,0,148,39822.4051273148,2009-01-09,09:43:23
40.038999,116.325369,0,141,39822.4051851852,2009-01-09,09:43:28
40.038956,116.325344,0,134,39822.4052430556,2009-01-09,09:43:33
40.038849,116.32534,0,129,39822.4053009259,2009-01-09,09:43:38
40.038718,116.325337,0,129,39822.4053587963,2009-01-09,09:43:43
40.03874,116.325673,0,177,39822.4083101852,2009-01-09,09:47:58
40.038727,116.325696,0,184,39822.4083680556,2009-01-09,09:48:03
40.038707,116.325709,0,185,39822.4084259259,2009-01-09,09:48:08
40.038677,116.325748,0,186,39822.4084837963,2009-01-09,09:48:13
40.038656,116.325765,0,186,39822.4085416667,2009-01-09,09:48:18
40.038643,116.32576,0,189,39822.408599537,2009-01-09,09:48:23
40.038643,116.32576,0,189,39822.4086342593,2009-01-09,09:48:26
40.038648,116.325759,0,188,39822.4086574074,2009-01-09,09:48:28
40.03866,116.32573,0,189,39822.4087152778,2009-01-09,09:48:33
40.03871,116.32567,0,193,39822.4087731481,2009-01-09,09:48:38
40.038747,116.325644,0,199,39822.4088310185,2009-01-09,09:48:43
40.038787,116.32563,0,201,39822.4088888889,2009-01-09,09:48:48
40.038829,116.325618,0,206,39822.4089467593,2009-01-09,09:48:53
40.038885,116.325583,0,211,39822.4090046296,2009-01-09,09:48:58
40.038929,116.325556,0,217,39822.4090625,2009-01-09,09:49:03
40.038951,116.325546,0,219,39822.4091203704,2009-01-09,09:49:08
40.038927,116.325544,0,219,39822.4091782407,2009-01-09,09:49:13
40.038853,116.325584,0,223,39822.4092361111,2009-01-09,09:49:18
40.038805,116.325612,0,225,39822.4092939815,2009-01-09,09:49:23
40.038815,116.325626,0,228,39822.4093518518,2009-01-09,09:49:28
40.038824,116.325627,0,229,39822.4094097222,2009-01-09,09:49:33
40.038831,116.325626,0,231,39822.4094675926,2009-01-09,09:49:38
40.038831,116.325626,0,231,39822.4095023148,2009-01-09,09:49:41
40.038829,116.325633,0,232,39822.409525463,2009-01-09,09:49:43
40.038829,116.325651,0,232,39822.4095833333,2009-01-09,09:49:48
40.038829,116.325686,0,230,39822.4096412037,2009-01-09,09:49:53
40.038829,116.325686,0,230,39822.4096759259,2009-01-09,09:49:56
40.038825,116.32568,0,230,39822.4096990741,2009-01-09,09:49:58
40.038838,116.325667,0,229,39822.4097569444,2009-01-09,09:50:03
40.038838,116.325667,0,229,39822.4097916667,2009-01-09,09:50:06
40.038844,116.325664,0,230,39822.4098148148,2009-01-09,09:50:08
40.038825,116.32567,0,232,39822.4098726852,2009-01-09,09:50:13
40.038814,116.325655,0,236,39822.4099305556,2009-01-09,09:50:18
40.038805,116.32566,0,242,39822.4099884259,2009-01-09,09:50:23
40.038784,116.325671,0,246,39822.4100462963,2009-01-09,09:50:28
40.038784,116.325671,0,246,39822.4100810185,2009-01-09,09:50:31
40.038782,116.325677,0,251,39822.4101041667,2009-01-09,09:50:33
40.03877,116.325678,0,259,39822.410162037,2009-01-09,09:50:38
40.03877,116.325678,0,259,39822.4101967593,2009-01-09,09:50:41
40.038769,116.325684,0,263,39822.4102199074,2009-01-09,09:50:43
40.038789,116.325661,0,266,39822.4102777778,2009-01-09,09:50:48
40.038795,116.325626,0,250,39822.4103356482,2009-01-09,09:50:53
40.03878,116.325606,0,249,39822.4103935185,2009-01-09,09:50:58
40.038737,116.325626,0,247,39822.4104513889,2009-01-09,09:51:03
40.038676,116.325652,0,243,39822.4105092593,2009-01-09,09:51:08
40.038648,116.325667,0,240,39822.4105671296,2009-01-09,09:51:13
40.038652,116.325666,0,239,39822.410625,2009-01-09,09:51:18
40.038652,116.325666,0,239,39822.4106597222,2009-01-09,09:51:21
40.038658,116.325658,0,236,39822.4106828704,2009-01-09,09:51:23
40.038673,116.325625,0,227,39822.4107407407,2009-01-09,09:51:28
40.038673,116.325625,0,227,39822.410775463,2009-01-09,09:51:31
40.038681,116.325626,0,226,39822.4107986111,2009-01-09,09:51:33
40.038679,116.325639,0,224,39822.4108564815,2009-01-09,09:51:38
40.038665,116.325624,0,211,39822.4109143519,2009-01-09,09:51:43
40.038707,116.325592,0,200,39822.4109722222,2009-01-09,09:51:48
40.038775,116.325569,0,189,39822.4110300926,2009-01-09,09:51:53
40.03883,116.325579,0,189,39822.411087963,2009-01-09,09:51:58
40.038922,116.32556,0,206,39822.4111458333,2009-01-09,09:52:03
40.038997,116.325544,0,230,39822.4112037037,2009-01-09,09:52:08
40.039092,116.325525,0,257,39822.4112615741,2009-01-09,09:52:13
40.039152,116.325499,0,282,39822.4113194444,2009-01-09,09:52:18
40.039099,116.325523,0,286,39822.4113773148,2009-01-09,09:52:23
40.038975,116.325511,0,245,39822.4114351852,2009-01-09,09:52:28
40.038858,116.325578,0,220,39822.4114930556,2009-01-09,09:52:33
40.038845,116.325601,0,219,39822.4115509259,2009-01-09,09:52:38
40.038845,116.325602,0,222,39822.4116087963,2009-01-09,09:52:43
40.038842,116.325603,0,223,39822.4116666667,2009-01-09,09:52:48
40.038843,116.325603,0,223,39822.411724537,2009-01-09,09:52:53
40.038843,116.325603,0,223,39822.4117592593,2009-01-09,09:52:56
40.038835,116.325603,0,222,39822.4117824074,2009-01-09,09:52:58
40.038825,116.325602,0,221,39822.4118402778,2009-01-09,09:53:03
40.038732,116.325284,0,109,39822.4213888889,2009-01-09,10:06:48
40.038739,116.325227,0,100,39822.4214467593,2009-01-09,10:06:53
40.038734,116.325198,0,93,39822.4215046296,2009-01-09,10:06:58
40.038735,116.325189,0,91,39822.4215625,2009-01-09,10:07:03
40.038733,116.325187,0,88,39822.4216203704,2009-01-09,10:07:08
40.038728,116.325189,0,85,39822.4216782407,2009-01-09,10:07:13
40.038723,116.325194,0,80,39822.4217361111,2009-01-09,10:07:18
40.038717,116.325199,0,76,39822.4217939815,2009-01-09,10:07:23
40.038717,116.325199,0,76,39822.4218287037,2009-01-09,10:07:26
40.038716,116.325197,0,71,39822.4218518519,2009-01-09,10:07:28
40.038719,116.325147,0,66,39822.4219097222,2009-01-09,10:07:33
40.038733,116.325124,0,66,39822.4219675926,2009-01-09,10:07:38
40.038733,116.325124,0,66,39822.4220023148,2009-01-09,10:07:41
40.03874,116.325117,0,65,39822.422025463,2009-01-09,10:07:43
40.03874,116.325153,0,66,39822.4220833333,2009-01-09,10:07:48
40.038742,116.325143,0,62,39822.4221412037,2009-01-09,10:07:53
40.038738,116.325137,0,59,39822.4221990741,2009-01-09,10:07:58
40.038734,116.325137,0,56,39822.4222569444,2009-01-09,10:08:03
40.038728,116.325137,0,55,39822.4223148148,2009-01-09,10:08:08
40.038723,116.325137,0,55,39822.4223726852,2009-01-09,10:08:13
40.038723,116.325137,0,55,39822.4224074074,2009-01-09,10:08:16
40.038721,116.325141,0,55,39822.4224305556,2009-01-09,10:08:18
40.038718,116.325151,0,57,39822.4224884259,2009-01-09,10:08:23
40.038716,116.325159,0,59,39822.4225462963,2009-01-09,10:08:28
40.038713,116.325164,0,61,39822.4226041667,2009-01-09,10:08:33
40.03871,116.325167,0,64,39822.422662037,2009-01-09,10:08:38
40.038708,116.325164,0,67,39822.4227199074,2009-01-09,10:08:43
40.038705,116.325164,0,70,39822.4227777778,2009-01-09,10:08:48
40.038702,116.325169,0,73,39822.4228356481,2009-01-09,10:08:53
40.038697,116.325177,0,75,39822.4228935185,2009-01-09,10:08:58
40.038697,116.325177,0,75,39822.4229282407,2009-01-09,10:09:01
40.038689,116.325185,0,77,39822.4229513889,2009-01-09,10:09:03
40.038653,116.325189,0,73,39822.4230092593,2009-01-09,10:09:08
40.038633,116.3252,0,76,39822.4230671296,2009-01-09,10:09:13
40.038629,116.325206,0,78,39822.423125,2009-01-09,10:09:18
40.038625,116.325214,0,80,39822.4231828704,2009-01-09,10:09:23
40.038625,116.325214,0,80,39822.4232175926,2009-01-09,10:09:26
40.038617,116.325222,0,82,39822.4232407407,2009-01-09,10:09:28
40.038611,116.325235,0,85,39822.4232986111,2009-01-09,10:09:33
40.0386,116.32525,0,89,39822.4233564815,2009-01-09,10:09:38
40.038618,116.325257,0,94,39822.4234143518,2009-01-09,10:09:43
40.038616,116.325264,0,97,39822.4234722222,2009-01-09,10:09:48
40.038616,116.325264,0,97,39822.4235069444,2009-01-09,10:09:51
40.038616,116.325265,0,100,39822.4235300926,2009-01-09,10:09:53
40.038651,116.325313,0,111,39822.423587963,2009-01-09,10:09:58
40.038686,116.325365,0,119,39822.4236458333,2009-01-09,10:10:03
40.038702,116.325363,0,122,39822.4237037037,2009-01-09,10:10:08
40.038729,116.325387,0,127,39822.4237615741,2009-01-09,10:10:13
40.03875,116.325369,0,134,39822.4238194444,2009-01-09,10:10:18
40.038757,116.32533,0,136,39822.4238773148,2009-01-09,10:10:23
40.038753,116.325313,0,132,39822.4239351852,2009-01-09,10:10:28
40.038777,116.325281,0,121,39822.4239930556,2009-01-09,10:10:33
40.038791,116.325288,0,118,39822.4240509259,2009-01-09,10:10:38
40.038818,116.325266,0,112,39822.4241087963,2009-01-09,10:10:43
40.03885,116.325259,0,106,39822.4241666667,2009-01-09,10:10:48
40.038883,116.325253,0,98,39822.424224537,2009-01-09,10:10:53
40.038909,116.325252,0,92,39822.4242824074,2009-01-09,10:10:58
40.038952,116.325244,0,88,39822.4243402778,2009-01-09,10:11:03
40.038983,116.325206,0,88,39822.4243981481,2009-01-09,10:11:08
40.039007,116.325161,0,88,39822.4244560185,2009-01-09,10:11:13
40.03904,116.32511,0,91,39822.4245138889,2009-01-09,10:11:18
40.039045,116.325071,0,95,39822.4245717593,2009-01-09,10:11:23
40.03906,116.324992,0,97,39822.4246296296,2009-01-09,10:11:28
40.039069,116.324956,0,105,39822.4246875,2009-01-09,10:11:33
40.039076,116.324936,0,116,39822.4247453704,2009-01-09,10:11:38
40.039044,116.324903,0,114,39822.4248032407,2009-01-09,10:11:43
40.039028,116.324855,0,98,39822.4248611111,2009-01-09,10:11:48
40.039078,116.324766,0,98,39822.4249189815,2009-01-09,10:11:53
40.039056,116.324723,0,98,39822.4249768518,2009-01-09,10:11:58
40.039015,116.324693,0,91,39822.4250347222,2009-01-09,10:12:03
40.039032,116.324608,0,91,39822.4250925926,2009-01-09,10:12:08
40.039047,116.32452,0,94,39822.425150463,2009-01-09,10:12:13
40.039078,116.324453,0,108,39822.4252083333,2009-01-09,10:12:18
40.03908,116.324399,0,114,39822.4252662037,2009-01-09,10:12:23
40.039091,116.324322,0,116,39822.4253240741,2009-01-09,10:12:28
40.039112,116.324251,0,125,39822.4253819444,2009-01-09,10:12:33
40.039098,116.3242,0,127,39822.4254398148,2009-01-09,10:12:38
40.039095,116.324134,0,135,39822.4254976852,2009-01-09,10:12:43
40.039102,116.324054,0,145,39822.4255555556,2009-01-09,10:12:48
40.039115,116.323966,0,151,39822.4256134259,2009-01-09,10:12:53
40.039138,116.3239,0,157,39822.4256712963,2009-01-09,10:12:58
40.039166,116.323826,0,161,39822.4257291667,2009-01-09,10:13:03
40.039188,116.323758,0,164,39822.425787037,2009-01-09,10:13:08
40.03923,116.323701,0,176,39822.4258449074,2009-01-09,10:13:13
40.039253,116.323641,0,179,39822.4259027778,2009-01-09,10:13:18
40.039272,116.32359,0,186,39822.4259606482,2009-01-09,10:13:23
40.039273,116.323537,0,186,39822.4260185185,2009-01-09,10:13:28
40.039274,116.323471,0,189,39822.4260763889,2009-01-09,10:13:33
40.039284,116.323417,0,198,39822.4261342593,2009-01-09,10:13:38
40.039296,116.323361,0,203,39822.4261921296,2009-01-09,10:13:43
40.039292,116.323344,0,205,39822.42625,2009-01-09,10:13:48
40.039307,116.323327,0,206,39822.4263078704,2009-01-09,10:13:53
40.039324,116.323329,0,207,39822.4263657407,2009-01-09,10:13:58
40.039327,116.323328,0,208,39822.4264236111,2009-01-09,10:14:03
40.039327,116.323328,0,208,39822.4264583333,2009-01-09,10:14:06
40.039334,116.323326,0,209,39822.4264814815,2009-01-09,10:14:08
40.039363,116.323341,0,207,39822.4265393519,2009-01-09,10:14:13
40.039385,116.323341,0,206,39822.4265972222,2009-01-09,10:14:18
40.039383,116.32334,0,206,39822.4266550926,2009-01-09,10:14:23
40.039383,116.32334,0,206,39822.4266898148,2009-01-09,10:14:26
40.039381,116.323339,0,206,39822.426712963,2009-01-09,10:14:28
40.039233,116.32328,0,192,39822.4267708333,2009-01-09,10:14:33
40.039215,116.323274,0,185,39822.4268287037,2009-01-09,10:14:38
40.039197,116.32328,0,177,39822.4268865741,2009-01-09,10:14:43
40.039207,116.323289,0,163,39822.4269444444,2009-01-09,10:14:48
40.039197,116.323295,0,151,39822.4270023148,2009-01-09,10:14:53
40.039164,116.323294,0,144,39822.4270601852,2009-01-09,10:14:58
40.039136,116.323291,0,139,39822.4271180556,2009-01-09,10:15:03
40.039134,116.323285,0,137,39822.4271759259,2009-01-09,10:15:08
40.039127,116.323284,0,136,39822.4272337963,2009-01-09,10:15:13
40.039125,116.323284,0,134,39822.4272916667,2009-01-09,10:15:18
40.039122,116.323286,0,132,39822.427349537,2009-01-09,10:15:23
40.039119,116.323287,0,129,39822.4274074074,2009-01-09,10:15:28
40.039119,116.323287,0,129,39822.4274421296,2009-01-09,10:15:31
40.039124,116.323285,0,127,39822.4274652778,2009-01-09,10:15:33
40.039125,116.323229,0,126,39822.4275231481,2009-01-09,10:15:38
40.039131,116.32317,0,128,39822.4275810185,2009-01-09,10:15:43
40.03914,116.323099,0,128,39822.4276388889,2009-01-09,10:15:48
40.039147,116.323031,0,130,39822.4276967593,2009-01-09,10:15:53
40.039187,116.322975,0,131,39822.4277546296,2009-01-09,10:15:58
40.039226,116.322913,0,135,39822.4278125,2009-01-09,10:16:03
40.039252,116.322853,0,140,39822.4278703704,2009-01-09,10:16:08
40.039269,116.322778,0,141,39822.4279282407,2009-01-09,10:16:13
40.039273,116.322744,0,139,39822.4279861111,2009-01-09,10:16:18
40.03926,116.322686,0,131,39822.4280439815,2009-01-09,10:16:23
40.039268,116.322612,0,126,39822.4281018519,2009-01-09,10:16:28
40.039296,116.322526,0,124,39822.4281597222,2009-01-09,10:16:33
40.039304,116.322455,0,118,39822.4282175926,2009-01-09,10:16:38
40.039321,116.322375,0,124,39822.428275463,2009-01-09,10:16:43
40.039326,116.322298,0,134,39822.4283333333,2009-01-09,10:16:48
40.039306,116.322248,0,145,39822.4283912037,2009-01-09,10:16:53
40.039303,116.322231,0,145,39822.4284490741,2009-01-09,10:16:58
40.039293,116.322227,0,150,39822.4285069444,2009-01-09,10:17:03
40.039304,116.322238,0,154,39822.4285648148,2009-01-09,10:17:08
40.039304,116.322238,0,154,39822.428599537,2009-01-09,10:17:11
40.039308,116.322237,0,157,39822.4286226852,2009-01-09,10:17:13
40.039496,116.322217,0,155,39822.4286805556,2009-01-09,10:17:18
40.039594,116.322209,0,155,39822.4287384259,2009-01-09,10:17:23
40.039625,116.322227,0,157,39822.4287962963,2009-01-09,10:17:28
40.0396,116.322233,0,170,39822.4288541667,2009-01-09,10:17:33
40.039621,116.322229,0,175,39822.428912037,2009-01-09,10:17:38
40.039624,116.322227,0,177,39822.4289699074,2009-01-09,10:17:43
40.039627,116.322226,0,178,39822.4290277778,2009-01-09,10:17:48
40.039627,116.322226,0,178,39822.4290625,2009-01-09,10:17:51
40.039632,116.322224,0,179,39822.4290856481,2009-01-09,10:17:53
40.03984,116.322154,0,183,39822.4291435185,2009-01-09,10:17:58
40.039909,116.322183,0,188,39822.4292013889,2009-01-09,10:18:03
40.039931,116.322129,0,188,39822.4292592593,2009-01-09,10:18:08
40.039928,116.322097,0,183,39822.4293171296,2009-01-09,10:18:13
40.039928,116.322097,0,183,39822.4293518519,2009-01-09,10:18:16
40.039936,116.322105,0,171,39822.429375,2009-01-09,10:18:18
40.039979,116.322115,0,171,39822.4294328704,2009-01-09,10:18:23
40.039999,116.322099,0,172,39822.4294907407,2009-01-09,10:18:28
40.040014,116.322044,0,173,39822.4295486111,2009-01-09,10:18:33
40.03996,116.32196,0,174,39822.4296064815,2009-01-09,10:18:38
40.039971,116.321893,0,175,39822.4296643519,2009-01-09,10:18:43
40.039966,116.321814,0,174,39822.4297222222,2009-01-09,10:18:48
40.03998,116.321759,0,174,39822.4297800926,2009-01-09,10:18:53
40.039967,116.321677,0,171,39822.429837963,2009-01-09,10:18:58
40.039954,116.321612,0,172,39822.4298958333,2009-01-09,10:19:03
40.039911,116.321603,0,174,39822.4299537037,2009-01-09,10:19:08
40.039886,116.321595,0,178,39822.4300115741,2009-01-09,10:19:13
40.039897,116.321588,0,180,39822.4300694444,2009-01-09,10:19:18
40.039897,116.321588,0,180,39822.4301041667,2009-01-09,10:19:21
40.039904,116.321587,0,182,39822.4301273148,2009-01-09,10:19:23
40.039928,116.321584,0,185,39822.4301851852,2009-01-09,10:19:28
40.039961,116.321582,0,188,39822.4302430556,2009-01-09,10:19:33
40.039958,116.321498,0,190,39822.4303009259,2009-01-09,10:19:38
40.039997,116.321504,0,192,39822.4303587963,2009-01-09,10:19:43
40.040025,116.321511,0,196,39822.4304166667,2009-01-09,10:19:48
40.040067,116.321546,0,199,39822.430474537,2009-01-09,10:19:53
40.040111,116.321592,0,201,39822.4305324074,2009-01-09,10:19:58
40.040295,116.321741,0,230,39822.4305902778,2009-01-09,10:20:03
40.040604,116.321494,0,197,39822.4306481481,2009-01-09,10:20:08
40.040542,116.321598,0,199,39822.4307060185,2009-01-09,10:20:13
40.040208,116.321804,0,202,39822.4307638889,2009-01-09,10:20:18
40.040147,116.321854,0,203,39822.4308217593,2009-01-09,10:20:23
40.040219,116.321858,0,205,39822.4308796296,2009-01-09,10:20:28
40.040317,116.321868,0,208,39822.4309375,2009-01-09,10:20:33
40.040451,116.321834,0,209,39822.4309953704,2009-01-09,10:20:38
40.04067,116.321818,0,209,39822.4310532407,2009-01-09,10:20:43
40.040885,116.321823,0,208,39822.4311111111,2009-01-09,10:20:48
40.039776,116.321765,0,186,39822.584375,2009-01-09,14:01:30
40.039288,116.321995,0,359,39822.5844328704,2009-01-09,14:01:35
40.039855,116.322023,0,144,39822.5844907407,2009-01-09,14:01:40
40.039859,116.322009,0,155,39822.5845486111,2009-01-09,14:01:45
40.039873,116.321967,0,113,39822.5846064815,2009-01-09,14:01:50
40.039746,116.322007,0,142,39822.5846643519,2009-01-09,14:01:55
40.039637,116.321979,0,172,39822.5847222222,2009-01-09,14:02:00
40.039601,116.321985,0,178,39822.5847800926,2009-01-09,14:02:05
40.039661,116.321964,0,166,39822.584837963,2009-01-09,14:02:10
40.039692,116.321932,0,166,39822.5848958333,2009-01-09,14:02:15
40.0397,116.321901,0,164,39822.5849537037,2009-01-09,14:02:20
40.039697,116.321871,0,174,39822.5850115741,2009-01-09,14:02:25
40.039696,116.321846,0,173,39822.5850694444,2009-01-09,14:02:30
40.03966,116.321861,0,174,39822.5851273148,2009-01-09,14:02:35
40.039687,116.321897,0,157,39822.5851851852,2009-01-09,14:02:40
40.039685,116.321929,0,141,39822.5852430556,2009-01-09,14:02:45
40.039699,116.321964,0,148,39822.5853009259,2009-01-09,14:02:50
40.039746,116.321948,0,148,39822.5853587963,2009-01-09,14:02:55
40.039774,116.321926,0,148,39822.5854166667,2009-01-09,14:03:00
40.039828,116.321912,0,140,39822.585474537,2009-01-09,14:03:05
40.039823,116.321893,0,131,39822.5855324074,2009-01-09,14:03:10
40.039852,116.321879,0,124,39822.5855902778,2009-01-09,14:03:15
40.039874,116.32189,0,118,39822.5856481481,2009-01-09,14:03:20
40.039903,116.321899,0,113,39822.5857060185,2009-01-09,14:03:25
40.039903,116.321868,0,132,39822.5857638889,2009-01-09,14:03:30
40.039841,116.321893,0,150,39822.5858217593,2009-01-09,14:03:35
40.039786,116.32193,0,158,39822.5858796296,2009-01-09,14:03:40
40.039775,116.321945,0,156,39822.5859375,2009-01-09,14:03:45
40.039719,116.32199,0,161,39822.5859953704,2009-01-09,14:03:50
40.039671,116.322011,0,165,39822.5860532407,2009-01-09,14:03:55
40.039636,116.322028,0,170,39822.5861111111,2009-01-09,14:04:00
40.039607,116.322041,0,170,39822.5861689815,2009-01-09,14:04:05
40.039582,116.322048,0,169,39822.5862268518,2009-01-09,14:04:10
40.039726,116.321762,0,201,39822.5892939815,2009-01-09,14:08:35
40.039738,116.321757,0,190,39822.5893518519,2009-01-09,14:08:40
40.039738,116.321757,0,190,39822.5893865741,2009-01-09,14:08:43
40.039736,116.321758,0,183,39822.5894097222,2009-01-09,14:08:45
40.039734,116.321771,0,177,39822.5894675926,2009-01-09,14:08:50
40.039719,116.321783,0,170,39822.589525463,2009-01-09,14:08:55
40.039718,116.321792,0,164,39822.5895833333,2009-01-09,14:09:00
40.039728,116.321799,0,160,39822.5896412037,2009-01-09,14:09:05
40.039728,116.321799,0,160,39822.5896759259,2009-01-09,14:09:08
40.039733,116.321805,0,162,39822.5896990741,2009-01-09,14:09:10
40.039721,116.321804,0,168,39822.5897569444,2009-01-09,14:09:15
40.039682,116.321805,0,179,39822.5898148148,2009-01-09,14:09:20
40.039642,116.321804,0,190,39822.5898726852,2009-01-09,14:09:25
40.039601,116.321802,0,202,39822.5899305556,2009-01-09,14:09:30
40.039561,116.3218,0,215,39822.5899884259,2009-01-09,14:09:35
40.039648,116.321745,0,221,39822.5900462963,2009-01-09,14:09:40
40.039683,116.321724,0,217,39822.5901041667,2009-01-09,14:09:45
40.039705,116.321737,0,209,39822.590162037,2009-01-09,14:09:50
40.039722,116.321759,0,202,39822.5902199074,2009-01-09,14:09:55
40.039734,116.321769,0,197,39822.5902777778,2009-01-09,14:10:00
40.039743,116.321776,0,194,39822.5903356481,2009-01-09,14:10:05
40.039746,116.321774,0,193,39822.5903935185,2009-01-09,14:10:10
40.039746,116.321774,0,193,39822.5904282407,2009-01-09,14:10:13
40.03975,116.321779,0,194,39822.5904513889,2009-01-09,14:10:15
40.039777,116.321782,0,195,39822.5905092593,2009-01-09,14:10:20
40.039773,116.32178,0,197,39822.5905671296,2009-01-09,14:10:25
40.039773,116.32178,0,197,39822.5906018519,2009-01-09,14:10:28
40.039771,116.32178,0,196,39822.590625,2009-01-09,14:10:30
40.039752,116.321783,0,195,39822.5906828704,2009-01-09,14:10:35
40.039752,116.321783,0,195,39822.5907175926,2009-01-09,14:10:38
40.039744,116.321782,0,192,39822.5907407407,2009-01-09,14:10:40
40.039759,116.321786,0,188,39822.5907986111,2009-01-09,14:10:45
40.039769,116.321788,0,185,39822.5908564815,2009-01-09,14:10:50
40.039757,116.321801,0,182,39822.5909143519,2009-01-09,14:10:55
40.039757,116.321801,0,182,39822.5909490741,2009-01-09,14:10:58
40.039759,116.321807,0,178,39822.5909722222,2009-01-09,14:11:00
40.039777,116.321811,0,175,39822.5910300926,2009-01-09,14:11:05
40.039804,116.321808,0,171,39822.591087963,2009-01-09,14:11:10
40.039814,116.321795,0,169,39822.5911458333,2009-01-09,14:11:15
40.039823,116.321783,0,171,39822.5912037037,2009-01-09,14:11:20
40.039826,116.321771,0,174,39822.5912615741,2009-01-09,14:11:25
40.039826,116.321771,0,174,39822.5912962963,2009-01-09,14:11:28
40.039827,116.321764,0,179,39822.5913194444,2009-01-09,14:11:30
40.039816,116.321765,0,183,39822.5913773148,2009-01-09,14:11:35
40.039806,116.321775,0,182,39822.5914351852,2009-01-09,14:11:40
40.039805,116.321789,0,182,39822.5914930556,2009-01-09,14:11:45
40.039802,116.321805,0,176,39822.5915509259,2009-01-09,14:11:50
40.03979,116.321829,0,167,39822.5916087963,2009-01-09,14:11:55
40.039782,116.321849,0,160,39822.5916666667,2009-01-09,14:12:00
40.039798,116.321854,0,154,39822.591724537,2009-01-09,14:12:05
40.0398,116.321862,0,149,39822.5917824074,2009-01-09,14:12:10
40.039796,116.321866,0,147,39822.5918402778,2009-01-09,14:12:15
40.039797,116.321871,0,146,39822.5918981481,2009-01-09,14:12:20
40.039801,116.321878,0,144,39822.5919560185,2009-01-09,14:12:25
40.039805,116.321885,0,143,39822.5920138889,2009-01-09,14:12:30
40.039805,116.321885,0,143,39822.5920486111,2009-01-09,14:12:33
40.039809,116.321892,0,141,39822.5920717593,2009-01-09,14:12:35
