# Supplementary material for: Research on differential privacy protection method based on user tendency
Source: PLoS One. 2023 Oct 26;18(10):e0288823. doi: 10.1371/journal.pone.0288823 (PMC10602288; doi:10.1371/journal.pone.0288823)
Supplement: S2 Data — (ZIP) [file pone.0288823.s002.zip › Data 5-2/024/Trajectory/20090110003125.plt]

Geolife trajectory
WGS 84
Altitude is in Feet
Reserved 3
0,2,255,My Track,0,0,2,8421376
0
39.999635,116.362962,0,492,39823.0218171296,2009-01-10,00:31:25
39.999531,116.362916,0,492,39823.021875,2009-01-10,00:31:30
39.999305,116.362857,0,491,39823.0219328704,2009-01-10,00:31:35
39.999314,116.362847,0,492,39823.0219907407,2009-01-10,00:31:40
39.999341,116.362848,0,492,39823.0220486111,2009-01-10,00:31:45
39.999341,116.362848,0,492,39823.0220833333,2009-01-10,00:31:48
39.999349,116.362842,0,492,39823.0221064815,2009-01-10,00:31:50
39.999369,116.36283,0,492,39823.0221643519,2009-01-10,00:31:55
39.999381,116.362833,0,492,39823.0222222222,2009-01-10,00:32:00
39.999361,116.362842,0,493,39823.0222800926,2009-01-10,00:32:05
39.999368,116.362833,0,493,39823.022337963,2009-01-10,00:32:10
39.999351,116.362823,0,493,39823.0223958333,2009-01-10,00:32:15
39.999342,116.362803,0,493,39823.0224537037,2009-01-10,00:32:20
39.999315,116.36281,0,483,39823.0225115741,2009-01-10,00:32:25
39.999268,116.362828,0,459,39823.0225694444,2009-01-10,00:32:30
39.999235,116.362838,0,437,39823.0226273148,2009-01-10,00:32:35
39.999191,116.362842,0,417,39823.0226851852,2009-01-10,00:32:40
39.999145,116.362848,0,398,39823.0227430556,2009-01-10,00:32:45
39.999122,116.362847,0,381,39823.0228009259,2009-01-10,00:32:50
39.99866,116.363067,0,206,39823.0228587963,2009-01-10,00:32:55
39.998711,116.363017,0,187,39823.0229166667,2009-01-10,00:33:00
39.998711,116.363017,0,187,39823.0229513889,2009-01-10,00:33:03
39.99871,116.363009,0,188,39823.022974537,2009-01-10,00:33:05
39.998701,116.362965,0,188,39823.0230324074,2009-01-10,00:33:10
39.998714,116.362927,0,188,39823.0230902778,2009-01-10,00:33:15
39.998681,116.362996,0,191,39823.0231481481,2009-01-10,00:33:20
39.998677,116.362963,0,200,39823.0232060185,2009-01-10,00:33:25
39.99869,116.36295,0,200,39823.0232638889,2009-01-10,00:33:30
39.998705,116.362973,0,201,39823.0233217593,2009-01-10,00:33:35
39.998713,116.363039,0,201,39823.0233796296,2009-01-10,00:33:40
39.998708,116.363138,0,199,39823.0234375,2009-01-10,00:33:45
39.998683,116.36319,0,198,39823.0234953704,2009-01-10,00:33:50
39.998655,116.363221,0,197,39823.0235532407,2009-01-10,00:33:55
39.998609,116.363258,0,197,39823.0236111111,2009-01-10,00:34:00
39.998629,116.363272,0,198,39823.0236689815,2009-01-10,00:34:05
39.998601,116.363364,0,197,39823.0237268518,2009-01-10,00:34:10
39.998477,116.363356,0,196,39823.0237847222,2009-01-10,00:34:15
39.998329,116.363314,0,196,39823.0238425926,2009-01-10,00:34:20
39.998196,116.363298,0,205,39823.023900463,2009-01-10,00:34:25
39.998116,116.363322,0,219,39823.0239583333,2009-01-10,00:34:30
39.99803,116.363354,0,231,39823.0240162037,2009-01-10,00:34:35
39.997935,116.363319,0,238,39823.0240740741,2009-01-10,00:34:40
39.99788,116.363321,0,244,39823.0241319444,2009-01-10,00:34:45
39.997828,116.363373,0,250,39823.0241898148,2009-01-10,00:34:50
39.997787,116.363436,0,248,39823.0242476852,2009-01-10,00:34:55
39.997762,116.363504,0,245,39823.0243055556,2009-01-10,00:35:00
39.997748,116.363587,0,238,39823.0243634259,2009-01-10,00:35:05
39.997707,116.363627,0,220,39823.0244212963,2009-01-10,00:35:10
39.997496,116.363776,0,223,39823.0726273148,2009-01-10,01:44:35
39.997494,116.363843,0,224,39823.0726851852,2009-01-10,01:44:40
39.99752,116.363933,0,225,39823.0727430556,2009-01-10,01:44:45
39.997561,116.364037,0,226,39823.0728009259,2009-01-10,01:44:50
39.997622,116.364205,0,227,39823.0728587963,2009-01-10,01:44:55
39.997696,116.364358,0,227,39823.0729166667,2009-01-10,01:45:00
39.99774,116.364487,0,225,39823.072974537,2009-01-10,01:45:05
39.997796,116.364562,0,221,39823.0730324074,2009-01-10,01:45:10
39.997826,116.364662,0,219,39823.0730902778,2009-01-10,01:45:15
39.997817,116.364667,0,218,39823.0731481481,2009-01-10,01:45:20
39.997834,116.364657,0,215,39823.0732060185,2009-01-10,01:45:25
39.997857,116.364663,0,210,39823.0732638889,2009-01-10,01:45:30
39.997833,116.364666,0,207,39823.0733217593,2009-01-10,01:45:35
39.997913,116.364691,0,202,39823.0733796296,2009-01-10,01:45:40
39.997949,116.364804,0,192,39823.0734375,2009-01-10,01:45:45
39.997952,116.364914,0,185,39823.0734953704,2009-01-10,01:45:50
39.997934,116.365113,0,183,39823.0735532407,2009-01-10,01:45:55
39.99778,116.3653,0,155,39823.0736111111,2009-01-10,01:46:00
39.997501,116.365535,0,144,39823.0736689815,2009-01-10,01:46:05
39.997177,116.365795,0,169,39823.0737268519,2009-01-10,01:46:10
39.996882,116.365962,0,201,39823.0737847222,2009-01-10,01:46:15
39.996683,116.366132,0,235,39823.0738425926,2009-01-10,01:46:20
39.996439,116.366324,0,257,39823.073900463,2009-01-10,01:46:25
39.996176,116.366541,0,217,39823.0739583333,2009-01-10,01:46:30
39.995765,116.366873,0,197,39823.0740162037,2009-01-10,01:46:35
39.995234,116.36732,0,174,39823.0740740741,2009-01-10,01:46:40
39.994606,116.367796,0,184,39823.0741319444,2009-01-10,01:46:45
39.99408,116.368221,0,184,39823.0741898148,2009-01-10,01:46:50
39.993686,116.368489,0,181,39823.0742476852,2009-01-10,01:46:55
39.993437,116.36867,0,171,39823.0743055556,2009-01-10,01:47:00
39.993128,116.36892,0,165,39823.0743634259,2009-01-10,01:47:05
39.992671,116.369311,0,159,39823.0744212963,2009-01-10,01:47:10
39.992151,116.369719,0,153,39823.0744791667,2009-01-10,01:47:15
39.991539,116.370141,0,149,39823.074537037,2009-01-10,01:47:20
39.990994,116.370479,0,144,39823.0745949074,2009-01-10,01:47:25
39.99048,116.370721,0,135,39823.0746527778,2009-01-10,01:47:30
39.989834,116.370942,0,132,39823.0747106481,2009-01-10,01:47:35
39.989146,116.37105,0,126,39823.0747685185,2009-01-10,01:47:40
39.988567,116.370938,0,124,39823.0748263889,2009-01-10,01:47:45
39.988139,116.370706,0,112,39823.0748842593,2009-01-10,01:47:50
39.987862,116.370556,0,101,39823.0749421296,2009-01-10,01:47:55
39.987596,116.370668,0,92,39823.075,2009-01-10,01:48:00
39.98729,116.370972,0,87,39823.0750578704,2009-01-10,01:48:05
39.98713,116.371475,0,81,39823.0751157407,2009-01-10,01:48:10
39.986729,116.371811,0,72,39823.0751736111,2009-01-10,01:48:15
39.986261,116.372058,0,59,39823.0752314815,2009-01-10,01:48:20
39.985508,116.372221,0,54,39823.0752893519,2009-01-10,01:48:25
39.984828,116.372338,0,62,39823.0753472222,2009-01-10,01:48:30
39.984204,116.372517,0,60,39823.0754050926,2009-01-10,01:48:35
39.983608,116.372706,0,58,39823.075462963,2009-01-10,01:48:40
39.983062,116.372884,0,59,39823.0755208333,2009-01-10,01:48:45
39.982456,116.373054,0,72,39823.0755787037,2009-01-10,01:48:50
39.981834,116.373254,0,80,39823.0756365741,2009-01-10,01:48:55
39.981243,116.373447,0,81,39823.0756944444,2009-01-10,01:49:00
39.980658,116.373626,0,86,39823.0757523148,2009-01-10,01:49:05
39.980017,116.373808,0,91,39823.0758101852,2009-01-10,01:49:10
39.979366,116.374005,0,97,39823.0758680556,2009-01-10,01:49:15
39.978671,116.374218,0,103,39823.0759259259,2009-01-10,01:49:20
39.977981,116.374428,0,105,39823.0759837963,2009-01-10,01:49:25
39.977409,116.374578,0,99,39823.0760416667,2009-01-10,01:49:30
39.976916,116.374663,0,98,39823.076099537,2009-01-10,01:49:35
39.976514,116.374774,0,98,39823.0761574074,2009-01-10,01:49:40
39.976112,116.374831,0,111,39823.0762152778,2009-01-10,01:49:45
39.975724,116.37489,0,115,39823.0762731481,2009-01-10,01:49:50
39.975646,116.374896,0,122,39823.0763310185,2009-01-10,01:49:55
39.975657,116.374899,0,118,39823.0763888889,2009-01-10,01:50:00
39.97567,116.374896,0,114,39823.0764467593,2009-01-10,01:50:05
39.975674,116.374895,0,110,39823.0765046296,2009-01-10,01:50:10
39.975681,116.374893,0,108,39823.0765625,2009-01-10,01:50:15
39.975688,116.374892,0,108,39823.0766203704,2009-01-10,01:50:20
39.975688,116.374892,0,108,39823.0766550926,2009-01-10,01:50:23
39.975693,116.374899,0,118,39823.0766782407,2009-01-10,01:50:25
39.975702,116.374878,0,122,39823.0767361111,2009-01-10,01:50:30
39.97569,116.374868,0,130,39823.0767939815,2009-01-10,01:50:35
39.975727,116.374909,0,104,39823.0768518519,2009-01-10,01:50:40
39.97576,116.374923,0,78,39823.0769097222,2009-01-10,01:50:45
39.975728,116.374943,0,108,39823.0769675926,2009-01-10,01:50:50
39.975725,116.374965,0,123,39823.077025463,2009-01-10,01:50:55
39.975716,116.374967,0,134,39823.0770833333,2009-01-10,01:51:00
39.975716,116.374967,0,134,39823.0771180556,2009-01-10,01:51:03
39.975716,116.374967,0,132,39823.0771412037,2009-01-10,01:51:05
39.975705,116.374936,0,135,39823.0771990741,2009-01-10,01:51:10
39.975702,116.374891,0,134,39823.0772569444,2009-01-10,01:51:15
39.975695,116.374877,0,138,39823.0773148148,2009-01-10,01:51:20
39.9757,116.374867,0,139,39823.0773726852,2009-01-10,01:51:25
39.975699,116.374854,0,142,39823.0774305556,2009-01-10,01:51:30
39.975703,116.37488,0,137,39823.0774884259,2009-01-10,01:51:35
39.97572,116.374866,0,127,39823.0775462963,2009-01-10,01:51:40
39.975725,116.374877,0,121,39823.0776041667,2009-01-10,01:51:45
39.975677,116.37489,0,118,39823.077662037,2009-01-10,01:51:50
39.975391,116.374889,0,115,39823.0777199074,2009-01-10,01:51:55
39.974849,116.37485,0,127,39823.0777777778,2009-01-10,01:52:00
39.97443,116.37481,0,135,39823.0778356481,2009-01-10,01:52:05
39.974076,116.374756,0,122,39823.0778935185,2009-01-10,01:52:10
39.973729,116.374709,0,108,39823.0779513889,2009-01-10,01:52:15
39.973194,116.374677,0,112,39823.0780092593,2009-01-10,01:52:20
39.972614,116.374616,0,116,39823.0780671296,2009-01-10,01:52:25
39.972041,116.374545,0,112,39823.078125,2009-01-10,01:52:30
39.971531,116.374517,0,128,39823.0781828704,2009-01-10,01:52:35
39.970993,116.374468,0,150,39823.0782407407,2009-01-10,01:52:40
39.970468,116.374411,0,171,39823.0782986111,2009-01-10,01:52:45
39.970055,116.374379,0,194,39823.0783564815,2009-01-10,01:52:50
39.969696,116.374355,0,213,39823.0784143518,2009-01-10,01:52:55
39.96934,116.374297,0,210,39823.0784722222,2009-01-10,01:53:00
39.969019,116.374242,0,207,39823.0785300926,2009-01-10,01:53:05
39.968818,116.37423,0,204,39823.078587963,2009-01-10,01:53:10
39.96847,116.374207,0,205,39823.0786458333,2009-01-10,01:53:15
39.968004,116.374174,0,194,39823.0787037037,2009-01-10,01:53:20
39.967533,116.374101,0,185,39823.0787615741,2009-01-10,01:53:25
39.967116,116.374042,0,182,39823.0788194444,2009-01-10,01:53:30
39.966684,116.373995,0,181,39823.0788773148,2009-01-10,01:53:35
39.966162,116.373918,0,176,39823.0789351852,2009-01-10,01:53:40
39.965538,116.373808,0,168,39823.0789930556,2009-01-10,01:53:45
39.964908,116.373741,0,177,39823.0790509259,2009-01-10,01:53:50
39.964477,116.373709,0,177,39823.0791087963,2009-01-10,01:53:55
39.964242,116.373677,0,165,39823.0791666667,2009-01-10,01:54:00
39.963995,116.37367,0,179,39823.079224537,2009-01-10,01:54:05
39.963954,116.373618,0,150,39823.0792824074,2009-01-10,01:54:10
39.963644,116.3736,0,148,39823.0793402778,2009-01-10,01:54:15
39.963121,116.373534,0,150,39823.0793981481,2009-01-10,01:54:20
39.962537,116.373473,0,141,39823.0794560185,2009-01-10,01:54:25
39.961823,116.373436,0,139,39823.0795138889,2009-01-10,01:54:30
39.961083,116.373333,0,138,39823.0795717593,2009-01-10,01:54:35
39.960515,116.373219,0,127,39823.0796296296,2009-01-10,01:54:40
39.960123,116.373148,0,115,39823.0796875,2009-01-10,01:54:45
39.959758,116.373116,0,119,39823.0797453704,2009-01-10,01:54:50
39.959466,116.373103,0,126,39823.0798032407,2009-01-10,01:54:55
39.959192,116.373097,0,126,39823.0798611111,2009-01-10,01:55:00
39.958836,116.373046,0,134,39823.0799189815,2009-01-10,01:55:05
39.95832,116.372985,0,145,39823.0799768518,2009-01-10,01:55:10
39.957691,116.372919,0,146,39823.0800347222,2009-01-10,01:55:15
39.957123,116.37287,0,126,39823.0800925926,2009-01-10,01:55:20
39.956615,116.372879,0,126,39823.080150463,2009-01-10,01:55:25
39.956191,116.372872,0,122,39823.0802083333,2009-01-10,01:55:30
39.955753,116.372555,0,143,39823.0802662037,2009-01-10,01:55:35
39.955233,116.372653,0,150,39823.0803240741,2009-01-10,01:55:40
39.954695,116.372761,0,154,39823.0803819444,2009-01-10,01:55:45
39.954181,116.372839,0,154,39823.0804398148,2009-01-10,01:55:50
39.953687,116.372911,0,149,39823.0804976852,2009-01-10,01:55:55
39.95321,116.372914,0,150,39823.0805555556,2009-01-10,01:56:00
39.952729,116.37293,0,145,39823.0806134259,2009-01-10,01:56:05
39.952161,116.372936,0,145,39823.0806712963,2009-01-10,01:56:10
39.95166,116.373003,0,179,39823.0807291667,2009-01-10,01:56:15
39.951417,116.373005,0,178,39823.080787037,2009-01-10,01:56:20
39.9514,116.373009,0,182,39823.0808449074,2009-01-10,01:56:25
39.951412,116.37301,0,172,39823.0809027778,2009-01-10,01:56:30
39.951412,116.37301,0,172,39823.0809375,2009-01-10,01:56:33
39.95142,116.373011,0,162,39823.0809606481,2009-01-10,01:56:35
39.95144,116.373011,0,151,39823.0810185185,2009-01-10,01:56:40
39.951412,116.373015,0,143,39823.0810763889,2009-01-10,01:56:45
39.951145,116.373036,0,144,39823.0811342593,2009-01-10,01:56:50
39.950751,116.373054,0,155,39823.0811921296,2009-01-10,01:56:55
39.950489,116.373017,0,143,39823.08125,2009-01-10,01:57:00
39.950297,116.372949,0,121,39823.0813078704,2009-01-10,01:57:05
39.950141,116.372868,0,104,39823.0813657407,2009-01-10,01:57:10
39.949984,116.372779,0,105,39823.0814236111,2009-01-10,01:57:15
39.949773,116.372652,0,97,39823.0814814815,2009-01-10,01:57:20
39.949557,116.372556,0,85,39823.0815393519,2009-01-10,01:57:25
39.949298,116.372502,0,90,39823.0815972222,2009-01-10,01:57:30
39.949066,116.372492,0,92,39823.0816550926,2009-01-10,01:57:35
39.948797,116.372506,0,107,39823.081712963,2009-01-10,01:57:40
39.948521,116.372516,0,115,39823.0817708333,2009-01-10,01:57:45
39.948247,116.372573,0,108,39823.0818287037,2009-01-10,01:57:50
39.947945,116.37279,0,115,39823.0818865741,2009-01-10,01:57:55
39.947527,116.372877,0,124,39823.0819444444,2009-01-10,01:58:00
39.947213,116.372875,0,115,39823.0820023148,2009-01-10,01:58:05
39.947039,116.373023,0,111,39823.0820601852,2009-01-10,01:58:10
39.946877,116.373422,0,115,39823.0821180556,2009-01-10,01:58:15
39.946824,116.373621,0,109,39823.0821759259,2009-01-10,01:58:20
39.946814,116.373668,0,112,39823.0822337963,2009-01-10,01:58:25
39.946755,116.373838,0,111,39823.0822916667,2009-01-10,01:58:30
39.946725,116.374206,0,99,39823.082349537,2009-01-10,01:58:35
39.946622,116.374533,0,95,39823.0824074074,2009-01-10,01:58:40
39.946524,116.374814,0,82,39823.0824652778,2009-01-10,01:58:45
39.946349,116.375135,0,82,39823.0825231481,2009-01-10,01:58:50
39.946158,116.37546,0,74,39823.0825810185,2009-01-10,01:58:55
39.945958,116.375774,0,83,39823.0826388889,2009-01-10,01:59:00
39.94577,116.376078,0,79,39823.0826967593,2009-01-10,01:59:05
39.945588,116.37641,0,82,39823.0827546296,2009-01-10,01:59:10
39.945381,116.376805,0,80,39823.0828125,2009-01-10,01:59:15
39.945184,116.37718,0,82,39823.0828703704,2009-01-10,01:59:20
39.945018,116.377526,0,81,39823.0829282407,2009-01-10,01:59:25
39.944847,116.377924,0,82,39823.0829861111,2009-01-10,01:59:30
39.944627,116.378417,0,78,39823.0830439815,2009-01-10,01:59:35
39.944409,116.378894,0,70,39823.0831018519,2009-01-10,01:59:40
39.944211,116.379341,0,65,39823.0831597222,2009-01-10,01:59:45
39.944001,116.37977,0,73,39823.0832175926,2009-01-10,01:59:50
39.943804,116.380135,0,73,39823.083275463,2009-01-10,01:59:55
39.943602,116.380519,0,74,39823.0833333333,2009-01-10,02:00:00
39.943449,116.38078,0,70,39823.0833912037,2009-01-10,02:00:05
39.943261,116.381164,0,69,39823.0834490741,2009-01-10,02:00:10
39.94302,116.38159,0,88,39823.0835069444,2009-01-10,02:00:15
39.942815,116.381919,0,93,39823.0835648148,2009-01-10,02:00:20
39.942703,116.382108,0,88,39823.0836226852,2009-01-10,02:00:25
39.942523,116.382373,0,106,39823.0836805556,2009-01-10,02:00:30
39.942362,116.382594,0,102,39823.0837384259,2009-01-10,02:00:35
39.942226,116.382761,0,104,39823.0837962963,2009-01-10,02:00:40
39.942,116.383098,0,105,39823.0838541667,2009-01-10,02:00:45
39.941727,116.383449,0,102,39823.083912037,2009-01-10,02:00:50
39.941503,116.383769,0,87,39823.0839699074,2009-01-10,02:00:55
39.94114,116.384297,0,90,39823.0840277778,2009-01-10,02:01:00
39.940634,116.384922,0,83,39823.0840856481,2009-01-10,02:01:05
39.94018,116.385498,0,71,39823.0841435185,2009-01-10,02:01:10
39.93979,116.386046,0,73,39823.0842013889,2009-01-10,02:01:15
39.939623,116.386399,0,74,39823.0842592593,2009-01-10,02:01:20
39.93945,116.386904,0,74,39823.0843171296,2009-01-10,02:01:25
39.93931,116.387469,0,81,39823.084375,2009-01-10,02:01:30
39.939266,116.387871,0,83,39823.0844328704,2009-01-10,02:01:35
39.939288,116.388039,0,72,39823.0844907407,2009-01-10,02:01:40
39.939321,116.388146,0,63,39823.0845486111,2009-01-10,02:01:45
39.939351,116.388312,0,46,39823.0846064815,2009-01-10,02:01:50
39.939353,116.38841,0,51,39823.0846643519,2009-01-10,02:01:55
39.939324,116.388501,0,57,39823.0847222222,2009-01-10,02:02:00
39.93934,116.38856,0,53,39823.0847800926,2009-01-10,02:02:05
39.93933,116.388627,0,55,39823.084837963,2009-01-10,02:02:10
39.939321,116.388688,0,57,39823.0848958333,2009-01-10,02:02:15
39.939298,116.388709,0,69,39823.0849537037,2009-01-10,02:02:20
39.939287,116.388716,0,73,39823.0850115741,2009-01-10,02:02:25
39.939265,116.388707,0,71,39823.0850694444,2009-01-10,02:02:30
39.939263,116.38872,0,73,39823.0851273148,2009-01-10,02:02:35
39.939259,116.388731,0,77,39823.0851851852,2009-01-10,02:02:40
39.939259,116.38874,0,76,39823.0852430556,2009-01-10,02:02:45
39.939259,116.38874,0,76,39823.0852777778,2009-01-10,02:02:48
39.93926,116.388746,0,75,39823.0853009259,2009-01-10,02:02:50
39.939255,116.388759,0,74,39823.0853587963,2009-01-10,02:02:55
39.939239,116.388777,0,75,39823.0854166667,2009-01-10,02:03:00
39.939218,116.388708,0,81,39823.085474537,2009-01-10,02:03:05
39.939218,116.388708,0,81,39823.0855092593,2009-01-10,02:03:08
39.939218,116.388702,0,80,39823.0855324074,2009-01-10,02:03:10
39.93922,116.388719,0,80,39823.0855902778,2009-01-10,02:03:15
39.939193,116.388776,0,84,39823.0856481481,2009-01-10,02:03:20
39.939164,116.388835,0,85,39823.0857060185,2009-01-10,02:03:25
39.939168,116.388903,0,82,39823.0857638889,2009-01-10,02:03:30
39.939164,116.388929,0,86,39823.0858217593,2009-01-10,02:03:35
39.939151,116.388967,0,84,39823.0858796296,2009-01-10,02:03:40
39.93913,116.38902,0,81,39823.0859375,2009-01-10,02:03:45
39.939122,116.389041,0,81,39823.0859953704,2009-01-10,02:03:50
39.939077,116.389125,0,80,39823.0860532407,2009-01-10,02:03:55
39.939001,116.389255,0,73,39823.0861111111,2009-01-10,02:04:00
39.938974,116.389335,0,71,39823.0861689815,2009-01-10,02:04:05
39.938952,116.389359,0,80,39823.0862268518,2009-01-10,02:04:10
39.938955,116.389351,0,81,39823.0862847222,2009-01-10,02:04:15
39.938955,116.38935,0,81,39823.0863425926,2009-01-10,02:04:20
39.938955,116.389349,0,80,39823.086400463,2009-01-10,02:04:25
39.938955,116.389348,0,81,39823.0864583333,2009-01-10,02:04:30
39.938955,116.389348,0,81,39823.0865162037,2009-01-10,02:04:35
39.938956,116.389348,0,81,39823.0865740741,2009-01-10,02:04:40
39.938955,116.389349,0,81,39823.0866319444,2009-01-10,02:04:45
39.938955,116.389349,0,81,39823.0866898148,2009-01-10,02:04:50
39.938954,116.38935,0,81,39823.0867476852,2009-01-10,02:04:55
39.938954,116.38935,0,81,39823.0868055556,2009-01-10,02:05:00
39.938954,116.38935,0,81,39823.0868402778,2009-01-10,02:05:03
39.938953,116.389351,0,81,39823.0868634259,2009-01-10,02:05:05
39.938939,116.389383,0,83,39823.0869212963,2009-01-10,02:05:10
39.938786,116.389579,0,85,39823.0869791667,2009-01-10,02:05:15
39.938463,116.389678,0,86,39823.087037037,2009-01-10,02:05:20
39.93819,116.389707,0,82,39823.0870949074,2009-01-10,02:05:25
39.938066,116.389708,0,80,39823.0871527778,2009-01-10,02:05:30
39.937965,116.389713,0,88,39823.0872106481,2009-01-10,02:05:35
39.937791,116.389725,0,84,39823.0872685185,2009-01-10,02:05:40
39.937624,116.389724,0,81,39823.0873263889,2009-01-10,02:05:45
39.937538,116.389729,0,77,39823.0873842593,2009-01-10,02:05:50
39.937464,116.389717,0,70,39823.0874421296,2009-01-10,02:05:55
39.937331,116.389727,0,66,39823.0875,2009-01-10,02:06:00
39.937175,116.389733,0,65,39823.0875578704,2009-01-10,02:06:05
39.936928,116.389745,0,64,39823.0876157407,2009-01-10,02:06:10
39.93658,116.389753,0,68,39823.0876736111,2009-01-10,02:06:15
39.936448,116.389761,0,64,39823.0877314815,2009-01-10,02:06:20
39.936371,116.389773,0,67,39823.0877893518,2009-01-10,02:06:25
39.936077,116.389809,0,70,39823.0878472222,2009-01-10,02:06:30
39.935627,116.389808,0,66,39823.0879050926,2009-01-10,02:06:35
39.935134,116.389847,0,73,39823.087962963,2009-01-10,02:06:40
39.934765,116.389863,0,73,39823.0880208333,2009-01-10,02:06:45
39.934358,116.389894,0,76,39823.0880787037,2009-01-10,02:06:50
39.934082,116.389901,0,79,39823.0881365741,2009-01-10,02:06:55
39.934007,116.389925,0,92,39823.0881944444,2009-01-10,02:07:00
39.933812,116.389964,0,104,39823.0882523148,2009-01-10,02:07:05
39.933561,116.389978,0,105,39823.0883101852,2009-01-10,02:07:10
39.933341,116.389973,0,109,39823.0883680556,2009-01-10,02:07:15
39.933265,116.389981,0,119,39823.0884259259,2009-01-10,02:07:20
39.933265,116.389991,0,125,39823.0884837963,2009-01-10,02:07:25
39.933271,116.38999,0,124,39823.0885416667,2009-01-10,02:07:30
39.933272,116.389989,0,124,39823.088599537,2009-01-10,02:07:35
39.933271,116.389989,0,124,39823.0886574074,2009-01-10,02:07:40
39.933264,116.38999,0,125,39823.0887152778,2009-01-10,02:07:45
39.933263,116.38999,0,124,39823.0887731481,2009-01-10,02:07:50
39.933262,116.389989,0,124,39823.0888310185,2009-01-10,02:07:55
39.933258,116.389989,0,124,39823.0888888889,2009-01-10,02:08:00
39.933257,116.389988,0,124,39823.0889467593,2009-01-10,02:08:05
39.933256,116.389988,0,124,39823.0890046296,2009-01-10,02:08:10
39.933256,116.389988,0,124,39823.0890393518,2009-01-10,02:08:13
39.933255,116.389988,0,124,39823.0890625,2009-01-10,02:08:15
39.933101,116.389988,0,123,39823.0891203704,2009-01-10,02:08:20
39.932694,116.39001,0,121,39823.0891782407,2009-01-10,02:08:25
39.932277,116.389981,0,114,39823.0892361111,2009-01-10,02:08:30
39.9319,116.389982,0,109,39823.0892939815,2009-01-10,02:08:35
39.9315,116.390028,0,109,39823.0893518519,2009-01-10,02:08:40
39.931077,116.390064,0,113,39823.0894097222,2009-01-10,02:08:45
39.930646,116.390095,0,120,39823.0894675926,2009-01-10,02:08:50
39.930199,116.39011,0,112,39823.089525463,2009-01-10,02:08:55
39.929726,116.390116,0,109,39823.0895833333,2009-01-10,02:09:00
39.929448,116.390124,0,110,39823.0896412037,2009-01-10,02:09:05
39.92926,116.390142,0,109,39823.0896990741,2009-01-10,02:09:10
39.929091,116.390157,0,106,39823.0897569444,2009-01-10,02:09:15
39.928886,116.390205,0,121,39823.0898148148,2009-01-10,02:09:20
39.928618,116.390213,0,128,39823.0898726852,2009-01-10,02:09:25
39.928257,116.390254,0,134,39823.0899305556,2009-01-10,02:09:30
39.927898,116.390252,0,143,39823.0899884259,2009-01-10,02:09:35
39.927443,116.390233,0,141,39823.0900462963,2009-01-10,02:09:40
39.927108,116.390148,0,150,39823.0901041667,2009-01-10,02:09:45
39.927046,116.389945,0,144,39823.090162037,2009-01-10,02:09:50
39.927061,116.389768,0,140,39823.0902199074,2009-01-10,02:09:55
39.927074,116.389697,0,135,39823.0902777778,2009-01-10,02:10:00
39.927055,116.38969,0,136,39823.0903356481,2009-01-10,02:10:05
39.927055,116.38969,0,136,39823.0903703704,2009-01-10,02:10:08
39.927055,116.389689,0,135,39823.0903935185,2009-01-10,02:10:10
39.927065,116.389649,0,135,39823.0904513889,2009-01-10,02:10:15
39.927073,116.389488,0,132,39823.0905092593,2009-01-10,02:10:20
39.927077,116.389347,0,127,39823.0905671296,2009-01-10,02:10:25
39.927067,116.389294,0,124,39823.090625,2009-01-10,02:10:30
39.927046,116.389267,0,131,39823.0906828704,2009-01-10,02:10:35
39.927062,116.389175,0,131,39823.0907407407,2009-01-10,02:10:40
39.927099,116.389044,0,130,39823.0907986111,2009-01-10,02:10:45
39.927112,116.388965,0,130,39823.0908564815,2009-01-10,02:10:50
39.9271,116.388855,0,142,39823.0909143519,2009-01-10,02:10:55
39.927087,116.388708,0,153,39823.0909722222,2009-01-10,02:11:00
39.927057,116.388527,0,156,39823.0910300926,2009-01-10,02:11:05
39.927059,116.388368,0,146,39823.091087963,2009-01-10,02:11:10
39.927104,116.388061,0,133,39823.0911458333,2009-01-10,02:11:15
39.927121,116.387762,0,129,39823.0912037037,2009-01-10,02:11:20
39.927049,116.387576,0,131,39823.0912615741,2009-01-10,02:11:25
39.926938,116.387397,0,127,39823.0913194444,2009-01-10,02:11:30
39.926759,116.38735,0,133,39823.0913773148,2009-01-10,02:11:35
39.926531,116.387331,0,131,39823.0914351852,2009-01-10,02:11:40
39.926246,116.387348,0,139,39823.0914930556,2009-01-10,02:11:45
39.925891,116.387356,0,145,39823.0915509259,2009-01-10,02:11:50
39.925557,116.387367,0,147,39823.0916087963,2009-01-10,02:11:55
39.925325,116.387393,0,153,39823.0916666667,2009-01-10,02:12:00
39.924999,116.387409,0,155,39823.091724537,2009-01-10,02:12:05
39.924759,116.387412,0,157,39823.0917824074,2009-01-10,02:12:10
39.924641,116.387415,0,152,39823.0918402778,2009-01-10,02:12:15
39.92458,116.387427,0,156,39823.0918981481,2009-01-10,02:12:20
39.924569,116.387428,0,154,39823.0919560185,2009-01-10,02:12:25
39.924565,116.387428,0,153,39823.0920138889,2009-01-10,02:12:30
39.924559,116.387428,0,152,39823.0920717593,2009-01-10,02:12:35
39.924552,116.387429,0,151,39823.0921296296,2009-01-10,02:12:40
39.924552,116.387429,0,151,39823.0921643519,2009-01-10,02:12:43
39.924547,116.387429,0,150,39823.0921875,2009-01-10,02:12:45
39.92452,116.387427,0,150,39823.0922453704,2009-01-10,02:12:50
39.924499,116.387427,0,149,39823.0923032407,2009-01-10,02:12:55
39.924464,116.387425,0,148,39823.0923611111,2009-01-10,02:13:00
39.924448,116.387426,0,147,39823.0924189815,2009-01-10,02:13:05
39.924432,116.387425,0,146,39823.0924768519,2009-01-10,02:13:10
39.924414,116.387428,0,146,39823.0925347222,2009-01-10,02:13:15
39.924393,116.387432,0,145,39823.0925925926,2009-01-10,02:13:20
39.924366,116.387434,0,145,39823.092650463,2009-01-10,02:13:25
39.924306,116.387434,0,143,39823.0927083333,2009-01-10,02:13:30
39.924127,116.38744,0,140,39823.0927662037,2009-01-10,02:13:35
39.923923,116.387452,0,137,39823.0928240741,2009-01-10,02:13:40
39.923741,116.387446,0,134,39823.0928819444,2009-01-10,02:13:45
39.92353,116.387448,0,129,39823.0929398148,2009-01-10,02:13:50
39.923357,116.387445,0,126,39823.0929976852,2009-01-10,02:13:55
39.923201,116.387447,0,121,39823.0930555556,2009-01-10,02:14:00
39.923061,116.387455,0,120,39823.0931134259,2009-01-10,02:14:05
39.922976,116.387458,0,117,39823.0931712963,2009-01-10,02:14:10
39.922892,116.387456,0,119,39823.0932291667,2009-01-10,02:14:15
39.922861,116.387454,0,117,39823.093287037,2009-01-10,02:14:20
39.922847,116.387452,0,112,39823.0933449074,2009-01-10,02:14:25
39.922736,116.387466,0,112,39823.0934027778,2009-01-10,02:14:30
39.922463,116.387467,0,111,39823.0934606481,2009-01-10,02:14:35
39.92211,116.38749,0,114,39823.0935185185,2009-01-10,02:14:40
39.921887,116.387253,0,112,39823.0935763889,2009-01-10,02:14:45
39.921834,116.386617,0,115,39823.0936342593,2009-01-10,02:14:50
39.921788,116.385845,0,115,39823.0936921296,2009-01-10,02:14:55
39.921649,116.385217,0,111,39823.09375,2009-01-10,02:15:00
39.921402,116.384928,0,115,39823.0938078704,2009-01-10,02:15:05
39.921332,116.384871,0,116,39823.0938657407,2009-01-10,02:15:10
39.921327,116.384872,0,116,39823.0939236111,2009-01-10,02:15:15
39.921324,116.38487,0,117,39823.0939814815,2009-01-10,02:15:20
39.921323,116.38487,0,117,39823.0940393518,2009-01-10,02:15:25
39.921324,116.384871,0,117,39823.0940972222,2009-01-10,02:15:30
39.921326,116.384872,0,117,39823.0941550926,2009-01-10,02:15:35
39.921326,116.384872,0,117,39823.0941898148,2009-01-10,02:15:38
39.921325,116.384871,0,117,39823.094212963,2009-01-10,02:15:40
39.921241,116.38479,0,117,39823.0942708333,2009-01-10,02:15:45
39.920948,116.384652,0,119,39823.0943287037,2009-01-10,02:15:50
39.920629,116.384702,0,119,39823.0943865741,2009-01-10,02:15:55
39.920288,116.384745,0,119,39823.0944444444,2009-01-10,02:16:00
39.919863,116.384781,0,118,39823.0945023148,2009-01-10,02:16:05
39.919343,116.384829,0,117,39823.0945601852,2009-01-10,02:16:10
39.918863,116.384849,0,113,39823.0946180556,2009-01-10,02:16:15
39.91842,116.384869,0,110,39823.0946759259,2009-01-10,02:16:20
39.91798,116.38489,0,109,39823.0947337963,2009-01-10,02:16:25
39.917539,116.384922,0,107,39823.0947916667,2009-01-10,02:16:30
39.917082,116.384934,0,106,39823.094849537,2009-01-10,02:16:35
39.91656,116.384959,0,106,39823.0949074074,2009-01-10,02:16:40
39.916048,116.384986,0,108,39823.0949652778,2009-01-10,02:16:45
39.915564,116.384998,0,111,39823.0950231481,2009-01-10,02:16:50
39.915146,116.385015,0,114,39823.0950810185,2009-01-10,02:16:55
39.914713,116.385044,0,119,39823.0951388889,2009-01-10,02:17:00
39.914289,116.385074,0,124,39823.0951967593,2009-01-10,02:17:05
39.913951,116.385082,0,131,39823.0952546296,2009-01-10,02:17:10
39.913724,116.385107,0,140,39823.0953125,2009-01-10,02:17:15
39.913481,116.385132,0,148,39823.0953703704,2009-01-10,02:17:20
39.913068,116.385171,0,155,39823.0954282407,2009-01-10,02:17:25
39.912557,116.38523,0,162,39823.0954861111,2009-01-10,02:17:30
39.911963,116.385282,0,161,39823.0955439815,2009-01-10,02:17:35
39.911415,116.385324,0,160,39823.0956018518,2009-01-10,02:17:40
39.910954,116.385357,0,155,39823.0956597222,2009-01-10,02:17:45
39.910607,116.385389,0,153,39823.0957175926,2009-01-10,02:17:50
39.910307,116.385436,0,154,39823.095775463,2009-01-10,02:17:55
39.90995,116.385492,0,160,39823.0958333333,2009-01-10,02:18:00
39.909506,116.385509,0,158,39823.0958912037,2009-01-10,02:18:05
39.909115,116.385532,0,156,39823.0959490741,2009-01-10,02:18:10
39.908725,116.38554,0,151,39823.0960069444,2009-01-10,02:18:15
39.90831,116.385573,0,150,39823.0960648148,2009-01-10,02:18:20
39.907951,116.385596,0,150,39823.0961226852,2009-01-10,02:18:25
39.907592,116.385618,0,147,39823.0961805556,2009-01-10,02:18:30
39.907317,116.385636,0,143,39823.0962384259,2009-01-10,02:18:35
39.907191,116.385636,0,134,39823.0962962963,2009-01-10,02:18:40
39.90718,116.385623,0,131,39823.0963541667,2009-01-10,02:18:45
39.907184,116.385623,0,131,39823.096412037,2009-01-10,02:18:50
39.907185,116.385622,0,131,39823.0964699074,2009-01-10,02:18:55
39.907186,116.385621,0,131,39823.0965277778,2009-01-10,02:19:00
39.907186,116.385621,0,131,39823.0965625,2009-01-10,02:19:03
39.907182,116.385621,0,131,39823.0965856481,2009-01-10,02:19:05
39.907142,116.385619,0,129,39823.0966435185,2009-01-10,02:19:10
39.906965,116.385632,0,125,39823.0967013889,2009-01-10,02:19:15
39.906696,116.385643,0,122,39823.0967592593,2009-01-10,02:19:20
39.906295,116.385567,0,117,39823.0968171296,2009-01-10,02:19:25
39.905728,116.385399,0,114,39823.096875,2009-01-10,02:19:30
39.905016,116.38536,0,107,39823.0969328704,2009-01-10,02:19:35
39.904181,116.385405,0,103,39823.0969907407,2009-01-10,02:19:40
39.903328,116.385443,0,97,39823.0970486111,2009-01-10,02:19:45
39.902575,116.385475,0,86,39823.0971064815,2009-01-10,02:19:50
39.901906,116.38541,0,84,39823.0971643519,2009-01-10,02:19:55
39.901334,116.385379,0,80,39823.0972222222,2009-01-10,02:20:00
39.900777,116.385386,0,80,39823.0972800926,2009-01-10,02:20:05
39.900215,116.385389,0,81,39823.097337963,2009-01-10,02:20:10
39.899737,116.385385,0,82,39823.0973958333,2009-01-10,02:20:15
39.899539,116.38541,0,86,39823.0974537037,2009-01-10,02:20:20
39.899517,116.385434,0,96,39823.0975115741,2009-01-10,02:20:25
39.899517,116.385436,0,94,39823.0975694444,2009-01-10,02:20:30
39.899517,116.385438,0,94,39823.0976273148,2009-01-10,02:20:35
39.899517,116.385439,0,94,39823.0976851852,2009-01-10,02:20:40
39.899517,116.38544,0,94,39823.0977430556,2009-01-10,02:20:45
39.899519,116.385442,0,93,39823.0978009259,2009-01-10,02:20:50
39.899526,116.385444,0,93,39823.0978587963,2009-01-10,02:20:55
39.899526,116.385444,0,93,39823.0978935185,2009-01-10,02:20:58
39.899533,116.385446,0,91,39823.0979166667,2009-01-10,02:21:00
39.899542,116.385448,0,89,39823.097974537,2009-01-10,02:21:05
39.899549,116.38545,0,88,39823.0980324074,2009-01-10,02:21:10
39.899549,116.38545,0,88,39823.0980671296,2009-01-10,02:21:13
39.899551,116.385451,0,86,39823.0980902778,2009-01-10,02:21:15
39.899374,116.385482,0,88,39823.0981481481,2009-01-10,02:21:20
39.898991,116.385759,0,110,39823.0982060185,2009-01-10,02:21:25
39.89896,116.386032,0,107,39823.0982638889,2009-01-10,02:21:30
39.898954,116.38664,0,103,39823.0983217593,2009-01-10,02:21:35
39.898936,116.387503,0,98,39823.0983796296,2009-01-10,02:21:40
39.898879,116.38827,0,94,39823.0984375,2009-01-10,02:21:45
39.898815,116.388497,0,92,39823.0984953704,2009-01-10,02:21:50
39.898814,116.388516,0,94,39823.0985532407,2009-01-10,02:21:55
39.898804,116.388568,0,93,39823.0986111111,2009-01-10,02:22:00
39.898789,116.388662,0,91,39823.0986689815,2009-01-10,02:22:05
39.898776,116.388767,0,90,39823.0987268519,2009-01-10,02:22:10
39.898729,116.38898,0,91,39823.0987847222,2009-01-10,02:22:15
39.898713,116.389305,0,89,39823.0988425926,2009-01-10,02:22:20
39.898697,116.389482,0,90,39823.098900463,2009-01-10,02:22:25
39.898662,116.389615,0,91,39823.0989583333,2009-01-10,02:22:30
39.898466,116.389718,0,98,39823.0990162037,2009-01-10,02:22:35
39.898148,116.389588,0,101,39823.0990740741,2009-01-10,02:22:40
39.897804,116.389332,0,103,39823.0991319444,2009-01-10,02:22:45
39.8976,116.389186,0,104,39823.0991898148,2009-01-10,02:22:50
39.897566,116.38917,0,109,39823.0992476852,2009-01-10,02:22:55
39.897517,116.389133,0,109,39823.0993055556,2009-01-10,02:23:00
39.897327,116.388985,0,111,39823.0993634259,2009-01-10,02:23:05
39.896977,116.388736,0,116,39823.0994212963,2009-01-10,02:23:10
39.896513,116.388415,0,123,39823.0994791667,2009-01-10,02:23:15
39.896006,116.388199,0,125,39823.099537037,2009-01-10,02:23:20
39.89547,116.388198,0,126,39823.0995949074,2009-01-10,02:23:25
39.894966,116.388315,0,126,39823.0996527778,2009-01-10,02:23:30
39.894643,116.388375,0,125,39823.0997106481,2009-01-10,02:23:35
39.894315,116.388438,0,130,39823.0997685185,2009-01-10,02:23:40
39.893961,116.388477,0,132,39823.0998263889,2009-01-10,02:23:45
39.893642,116.38847,0,132,39823.0998842593,2009-01-10,02:23:50
39.893295,116.388435,0,137,39823.0999421296,2009-01-10,02:23:55
39.89299,116.388441,0,131,39823.1,2009-01-10,02:24:00
39.89266,116.388401,0,135,39823.1000578704,2009-01-10,02:24:05
39.892227,116.388361,0,135,39823.1001157407,2009-01-10,02:24:10
39.891829,116.388328,0,131,39823.1001736111,2009-01-10,02:24:15
39.891438,116.388374,0,129,39823.1002314815,2009-01-10,02:24:20
39.891053,116.388449,0,129,39823.1002893519,2009-01-10,02:24:25
39.890716,116.388548,0,125,39823.1003472222,2009-01-10,02:24:30
39.890415,116.388636,0,121,39823.1004050926,2009-01-10,02:24:35
39.890142,116.388737,0,118,39823.100462963,2009-01-10,02:24:40
39.88982,116.38886,0,117,39823.1005208333,2009-01-10,02:24:45
39.889496,116.388976,0,117,39823.1005787037,2009-01-10,02:24:50
39.889261,116.389191,0,117,39823.1006365741,2009-01-10,02:24:55
39.889248,116.389556,0,111,39823.1006944444,2009-01-10,02:25:00
39.889363,116.390118,0,110,39823.1007523148,2009-01-10,02:25:05
39.889559,116.390856,0,109,39823.1008101852,2009-01-10,02:25:10
39.889759,116.391686,0,104,39823.1008680556,2009-01-10,02:25:15
39.88992,116.392433,0,100,39823.1009259259,2009-01-10,02:25:20
39.890081,116.393152,0,99,39823.1009837963,2009-01-10,02:25:25
39.890195,116.393714,0,104,39823.1010416667,2009-01-10,02:25:30
39.890289,116.394118,0,108,39823.101099537,2009-01-10,02:25:35
39.890402,116.394639,0,106,39823.1011574074,2009-01-10,02:25:40
39.890457,116.395109,0,106,39823.1012152778,2009-01-10,02:25:45
39.890506,116.395477,0,107,39823.1012731481,2009-01-10,02:25:50
39.890531,116.395662,0,118,39823.1013310185,2009-01-10,02:25:55
39.890584,116.395834,0,118,39823.1013888889,2009-01-10,02:26:00
39.890667,116.396196,0,118,39823.1014467593,2009-01-10,02:26:05
39.890753,116.396612,0,116,39823.1015046296,2009-01-10,02:26:10
39.890801,116.396886,0,114,39823.1015625,2009-01-10,02:26:15
39.890758,116.397061,0,116,39823.1016203704,2009-01-10,02:26:20
39.890554,116.397153,0,126,39823.1016782407,2009-01-10,02:26:25
39.890398,116.397155,0,138,39823.1017361111,2009-01-10,02:26:30
39.890394,116.397146,0,145,39823.1017939815,2009-01-10,02:26:35
39.890394,116.397146,0,145,39823.1018287037,2009-01-10,02:26:38
39.890393,116.397147,0,146,39823.1018518518,2009-01-10,02:26:40
39.890373,116.397138,0,146,39823.1019097222,2009-01-10,02:26:45
39.890376,116.397084,0,150,39823.1019675926,2009-01-10,02:26:50
39.890381,116.396909,0,155,39823.102025463,2009-01-10,02:26:55
39.890365,116.396712,0,159,39823.1020833333,2009-01-10,02:27:00
39.89037,116.396515,0,166,39823.1021412037,2009-01-10,02:27:05
39.890342,116.396259,0,171,39823.1021990741,2009-01-10,02:27:10
39.890368,116.396137,0,182,39823.1022569444,2009-01-10,02:27:15
39.890378,116.396112,0,189,39823.1023148148,2009-01-10,02:27:20
39.890387,116.396079,0,195,39823.1023726852,2009-01-10,02:27:25
39.890453,116.395958,0,210,39823.1024305556,2009-01-10,02:27:30
39.890456,116.395802,0,224,39823.1024884259,2009-01-10,02:27:35
39.890454,116.395701,0,236,39823.1025462963,2009-01-10,02:27:40
39.890475,116.395665,0,245,39823.1026041667,2009-01-10,02:27:45
39.8905,116.395582,0,254,39823.102662037,2009-01-10,02:27:50
39.890517,116.39544,0,259,39823.1027199074,2009-01-10,02:27:55
39.890493,116.395336,0,264,39823.1027777778,2009-01-10,02:28:00
39.890454,116.395288,0,268,39823.1028356481,2009-01-10,02:28:05
39.890441,116.395259,0,267,39823.1028935185,2009-01-10,02:28:10
39.890441,116.395252,0,267,39823.1029513889,2009-01-10,02:28:15
39.890439,116.395246,0,266,39823.1030092593,2009-01-10,02:28:20
39.890439,116.395246,0,266,39823.1030439815,2009-01-10,02:28:23
39.890439,116.395245,0,265,39823.1030671296,2009-01-10,02:28:25
39.89045,116.395268,0,267,39823.103125,2009-01-10,02:28:30
39.890382,116.395386,0,275,39823.1031828704,2009-01-10,02:28:35
39.890382,116.395482,0,286,39823.1032407407,2009-01-10,02:28:40
39.890385,116.395588,0,286,39823.1032986111,2009-01-10,02:28:45
39.890412,116.395697,0,296,39823.1033564815,2009-01-10,02:28:50
39.890434,116.395727,0,302,39823.1034143518,2009-01-10,02:28:55
39.890451,116.395722,0,302,39823.1034722222,2009-01-10,02:29:00
39.890451,116.395722,0,302,39823.1035069444,2009-01-10,02:29:03
39.890452,116.395714,0,302,39823.1035300926,2009-01-10,02:29:05
39.890451,116.395705,0,302,39823.103587963,2009-01-10,02:29:10
39.890465,116.395667,0,302,39823.1036458333,2009-01-10,02:29:15
39.890486,116.395659,0,303,39823.1037037037,2009-01-10,02:29:20
39.890519,116.395644,0,303,39823.1037615741,2009-01-10,02:29:25
39.890519,116.395644,0,303,39823.1037962963,2009-01-10,02:29:28
39.890511,116.395642,0,303,39823.1038194444,2009-01-10,02:29:30
39.890491,116.395609,0,299,39823.1038773148,2009-01-10,02:29:35
39.890492,116.395606,0,301,39823.1039351852,2009-01-10,02:29:40
39.890493,116.395606,0,302,39823.1039930556,2009-01-10,02:29:45
39.890493,116.395605,0,302,39823.1040509259,2009-01-10,02:29:50
39.890494,116.395604,0,302,39823.1041087963,2009-01-10,02:29:55
39.890493,116.395604,0,302,39823.1041666667,2009-01-10,02:30:00
39.890493,116.395603,0,302,39823.104224537,2009-01-10,02:30:05
39.890492,116.395603,0,302,39823.1042824074,2009-01-10,02:30:10
39.890491,116.395602,0,303,39823.1043402778,2009-01-10,02:30:15
39.890489,116.3956,0,303,39823.1043981481,2009-01-10,02:30:20
39.890487,116.395598,0,304,39823.1044560185,2009-01-10,02:30:25
39.890485,116.395596,0,304,39823.1045138889,2009-01-10,02:30:30
39.890486,116.395596,0,304,39823.1045717593,2009-01-10,02:30:35
39.890487,116.395596,0,304,39823.1046296296,2009-01-10,02:30:40
39.890486,116.395596,0,304,39823.1046875,2009-01-10,02:30:45
39.890483,116.395596,0,305,39823.1047453704,2009-01-10,02:30:50
39.890483,116.395596,0,304,39823.1048032407,2009-01-10,02:30:55
39.890487,116.395593,0,302,39823.1048611111,2009-01-10,02:31:00
39.890495,116.395588,0,299,39823.1049189815,2009-01-10,02:31:05
39.890503,116.395584,0,296,39823.1049768519,2009-01-10,02:31:10
39.890509,116.39558,0,292,39823.1050347222,2009-01-10,02:31:15
39.890513,116.395577,0,288,39823.1050925926,2009-01-10,02:31:20
39.890516,116.395574,0,285,39823.105150463,2009-01-10,02:31:25
39.890518,116.395571,0,281,39823.1052083333,2009-01-10,02:31:30
39.89052,116.395568,0,277,39823.1052662037,2009-01-10,02:31:35
39.890522,116.395565,0,274,39823.1053240741,2009-01-10,02:31:40
39.890525,116.395562,0,272,39823.1053819444,2009-01-10,02:31:45
39.890528,116.395559,0,271,39823.1054398148,2009-01-10,02:31:50
39.890531,116.395557,0,270,39823.1054976852,2009-01-10,02:31:55
39.890532,116.395555,0,270,39823.1055555556,2009-01-10,02:32:00
39.890532,116.395556,0,270,39823.1056134259,2009-01-10,02:32:05
39.890532,116.395556,0,270,39823.1056712963,2009-01-10,02:32:10
39.890533,116.395557,0,271,39823.1057291667,2009-01-10,02:32:15
39.890533,116.395557,0,271,39823.105787037,2009-01-10,02:32:20
39.890533,116.395558,0,271,39823.1058449074,2009-01-10,02:32:25
39.890533,116.395558,0,271,39823.1059027778,2009-01-10,02:32:30
39.890533,116.395558,0,272,39823.1059606481,2009-01-10,02:32:35
39.890533,116.395558,0,272,39823.1060185185,2009-01-10,02:32:40
39.890533,116.395558,0,272,39823.1060763889,2009-01-10,02:32:45
39.890533,116.395558,0,272,39823.1061342593,2009-01-10,02:32:50
39.890533,116.395557,0,272,39823.1061921296,2009-01-10,02:32:55
39.890533,116.395557,0,272,39823.10625,2009-01-10,02:33:00
39.890532,116.395557,0,272,39823.1063078704,2009-01-10,02:33:05
39.890532,116.395557,0,273,39823.1063657407,2009-01-10,02:33:10
39.890532,116.395557,0,273,39823.1064236111,2009-01-10,02:33:15
39.890532,116.395557,0,273,39823.1064814815,2009-01-10,02:33:20
39.890532,116.395557,0,273,39823.1065393519,2009-01-10,02:33:25
39.890532,116.395557,0,273,39823.1065972222,2009-01-10,02:33:30
39.890532,116.395557,0,273,39823.1066550926,2009-01-10,02:33:35
39.890532,116.395557,0,273,39823.106712963,2009-01-10,02:33:40
39.890532,116.395556,0,273,39823.1067708333,2009-01-10,02:33:45
39.890532,116.395556,0,273,39823.1068287037,2009-01-10,02:33:50
39.890531,116.395556,0,274,39823.1068865741,2009-01-10,02:33:55
39.890531,116.395556,0,274,39823.1069444444,2009-01-10,02:34:00
39.890531,116.395556,0,274,39823.1070023148,2009-01-10,02:34:05
39.890531,116.395556,0,274,39823.1070601852,2009-01-10,02:34:10
39.89053,116.395556,0,274,39823.1071180556,2009-01-10,02:34:15
39.890529,116.395556,0,274,39823.1071759259,2009-01-10,02:34:20
39.890529,116.395556,0,275,39823.1072337963,2009-01-10,02:34:25
39.890528,116.395556,0,275,39823.1072916667,2009-01-10,02:34:30
39.890527,116.395556,0,275,39823.107349537,2009-01-10,02:34:35
39.890526,116.395556,0,276,39823.1074074074,2009-01-10,02:34:40
39.890526,116.395555,0,276,39823.1074652778,2009-01-10,02:34:45
39.890526,116.395555,0,275,39823.1075231481,2009-01-10,02:34:50
39.890526,116.395554,0,275,39823.1075810185,2009-01-10,02:34:55
39.890525,116.395554,0,275,39823.1076388889,2009-01-10,02:35:00
39.890525,116.395554,0,275,39823.1076967593,2009-01-10,02:35:05
39.890525,116.395554,0,275,39823.1077546296,2009-01-10,02:35:10
39.890525,116.395554,0,275,39823.1078125,2009-01-10,02:35:15
39.890525,116.395554,0,275,39823.1078703704,2009-01-10,02:35:20
39.890524,116.395553,0,275,39823.1079282407,2009-01-10,02:35:25
39.890524,116.395553,0,275,39823.1079861111,2009-01-10,02:35:30
39.890524,116.395553,0,275,39823.1080439815,2009-01-10,02:35:35
39.890524,116.395552,0,275,39823.1081018519,2009-01-10,02:35:40
39.890523,116.395552,0,274,39823.1081597222,2009-01-10,02:35:45
39.890523,116.395552,0,274,39823.1082175926,2009-01-10,02:35:50
39.890524,116.395551,0,274,39823.108275463,2009-01-10,02:35:55
39.890524,116.395551,0,274,39823.1083333333,2009-01-10,02:36:00
39.890523,116.395551,0,274,39823.1083912037,2009-01-10,02:36:05
39.890523,116.39555,0,274,39823.1084490741,2009-01-10,02:36:10
39.890522,116.39555,0,274,39823.1085069444,2009-01-10,02:36:15
39.890522,116.39555,0,274,39823.1085648148,2009-01-10,02:36:20
39.890522,116.395549,0,274,39823.1086226852,2009-01-10,02:36:25
39.890522,116.395549,0,274,39823.1086805556,2009-01-10,02:36:30
39.890522,116.395548,0,274,39823.1087384259,2009-01-10,02:36:35
39.890522,116.395548,0,274,39823.1087962963,2009-01-10,02:36:40
39.890522,116.395548,0,274,39823.1088541667,2009-01-10,02:36:45
39.890521,116.395547,0,274,39823.108912037,2009-01-10,02:36:50
39.890521,116.395547,0,274,39823.1089699074,2009-01-10,02:36:55
39.890521,116.395547,0,274,39823.1090277778,2009-01-10,02:37:00
39.890521,116.395546,0,274,39823.1090856481,2009-01-10,02:37:05
39.89052,116.395546,0,275,39823.1091435185,2009-01-10,02:37:10
39.89052,116.395546,0,274,39823.1092013889,2009-01-10,02:37:15
39.89052,116.395546,0,275,39823.1092592593,2009-01-10,02:37:20
39.89052,116.395546,0,275,39823.1093171296,2009-01-10,02:37:25
39.89052,116.395545,0,274,39823.109375,2009-01-10,02:37:30
39.89052,116.395545,0,274,39823.1094328704,2009-01-10,02:37:35
39.890521,116.395545,0,274,39823.1094907407,2009-01-10,02:37:40
39.890521,116.395544,0,274,39823.1095486111,2009-01-10,02:37:45
39.890521,116.395544,0,274,39823.1096064815,2009-01-10,02:37:50
39.89052,116.395544,0,273,39823.1096643518,2009-01-10,02:37:55
39.89052,116.395545,0,273,39823.1097222222,2009-01-10,02:38:00
39.89052,116.395545,0,273,39823.1097800926,2009-01-10,02:38:05
39.890519,116.395545,0,273,39823.109837963,2009-01-10,02:38:10
39.890519,116.395545,0,273,39823.1098958333,2009-01-10,02:38:15
39.890519,116.395544,0,274,39823.1099537037,2009-01-10,02:38:20
39.890519,116.395544,0,274,39823.1100115741,2009-01-10,02:38:25
39.890519,116.395543,0,274,39823.1100694444,2009-01-10,02:38:30
39.890519,116.395543,0,274,39823.1101273148,2009-01-10,02:38:35
39.890519,116.395543,0,274,39823.1101851852,2009-01-10,02:38:40
39.890519,116.395543,0,274,39823.1102430556,2009-01-10,02:38:45
39.890519,116.395543,0,274,39823.1103009259,2009-01-10,02:38:50
39.890519,116.395544,0,274,39823.1103587963,2009-01-10,02:38:55
39.890519,116.395544,0,274,39823.1104166667,2009-01-10,02:39:00
39.890519,116.395544,0,274,39823.110474537,2009-01-10,02:39:05
39.890519,116.395544,0,274,39823.1105324074,2009-01-10,02:39:10
39.890518,116.395544,0,274,39823.1105902778,2009-01-10,02:39:15
39.890518,116.395544,0,274,39823.1106481481,2009-01-10,02:39:20
39.890518,116.395544,0,274,39823.1107060185,2009-01-10,02:39:25
39.890518,116.395544,0,274,39823.1107638889,2009-01-10,02:39:30
39.890518,116.395543,0,274,39823.1108217593,2009-01-10,02:39:35
39.890518,116.395543,0,274,39823.1108796296,2009-01-10,02:39:40
39.890518,116.395543,0,274,39823.1109375,2009-01-10,02:39:45
39.890517,116.395543,0,274,39823.1109953704,2009-01-10,02:39:50
39.890517,116.395543,0,274,39823.1110532407,2009-01-10,02:39:55
39.890517,116.395543,0,274,39823.1111111111,2009-01-10,02:40:00
39.890516,116.395542,0,274,39823.1111689815,2009-01-10,02:40:05
39.890515,116.395542,0,273,39823.1112268518,2009-01-10,02:40:10
39.890514,116.395542,0,273,39823.1112847222,2009-01-10,02:40:15
39.890514,116.395542,0,273,39823.1113425926,2009-01-10,02:40:20
39.890513,116.395542,0,273,39823.111400463,2009-01-10,02:40:25
39.890512,116.395542,0,273,39823.1114583333,2009-01-10,02:40:30
39.890511,116.395542,0,273,39823.1115162037,2009-01-10,02:40:35
39.890511,116.395541,0,273,39823.1115740741,2009-01-10,02:40:40
39.89051,116.395541,0,273,39823.1116319444,2009-01-10,02:40:45
39.890511,116.39554,0,273,39823.1116898148,2009-01-10,02:40:50
39.890511,116.39554,0,272,39823.1117476852,2009-01-10,02:40:55
39.890511,116.395539,0,272,39823.1118055556,2009-01-10,02:41:00
39.890511,116.395539,0,272,39823.1118634259,2009-01-10,02:41:05
39.89051,116.395539,0,272,39823.1119212963,2009-01-10,02:41:10
39.89051,116.395539,0,272,39823.1119791667,2009-01-10,02:41:15
39.89051,116.39554,0,272,39823.112037037,2009-01-10,02:41:20
39.890509,116.39554,0,272,39823.1120949074,2009-01-10,02:41:25
39.890508,116.39554,0,272,39823.1121527778,2009-01-10,02:41:30
39.890508,116.39554,0,272,39823.1122106481,2009-01-10,02:41:35
39.890509,116.395539,0,272,39823.1122685185,2009-01-10,02:41:40
39.890509,116.395539,0,272,39823.1123263889,2009-01-10,02:41:45
39.890509,116.395539,0,272,39823.1123842593,2009-01-10,02:41:50
39.890508,116.395539,0,271,39823.1124421296,2009-01-10,02:41:55
39.890508,116.395538,0,271,39823.1125,2009-01-10,02:42:00
39.890508,116.395538,0,271,39823.1125578704,2009-01-10,02:42:05
39.890508,116.395538,0,271,39823.1126157407,2009-01-10,02:42:10
39.890507,116.395538,0,271,39823.1126736111,2009-01-10,02:42:15
39.890507,116.395538,0,270,39823.1127314815,2009-01-10,02:42:20
39.890507,116.395538,0,270,39823.1127893519,2009-01-10,02:42:25
39.890507,116.395537,0,270,39823.1128472222,2009-01-10,02:42:30
39.890508,116.395537,0,270,39823.1129050926,2009-01-10,02:42:35
39.890508,116.395536,0,270,39823.112962963,2009-01-10,02:42:40
39.890509,116.395536,0,270,39823.1130208333,2009-01-10,02:42:45
39.89051,116.395535,0,270,39823.1130787037,2009-01-10,02:42:50
39.89051,116.395534,0,270,39823.1131365741,2009-01-10,02:42:55
39.890511,116.395534,0,270,39823.1131944444,2009-01-10,02:43:00
39.890511,116.395534,0,270,39823.1132523148,2009-01-10,02:43:05
39.890511,116.395534,0,270,39823.1133101852,2009-01-10,02:43:10
39.890512,116.395533,0,270,39823.1133680556,2009-01-10,02:43:15
39.890512,116.395533,0,270,39823.1134259259,2009-01-10,02:43:20
39.890512,116.395533,0,270,39823.1134837963,2009-01-10,02:43:25
39.890512,116.395532,0,270,39823.1135416667,2009-01-10,02:43:30
39.890511,116.395532,0,270,39823.113599537,2009-01-10,02:43:35
39.890511,116.395532,0,270,39823.1136574074,2009-01-10,02:43:40
39.890511,116.395533,0,270,39823.1137152778,2009-01-10,02:43:45
39.890511,116.395533,0,270,39823.1137731481,2009-01-10,02:43:50
39.890511,116.395533,0,270,39823.1138310185,2009-01-10,02:43:55
39.890512,116.395533,0,270,39823.1138888889,2009-01-10,02:44:00
39.890511,116.395533,0,270,39823.1139467593,2009-01-10,02:44:05
39.890511,116.395534,0,270,39823.1140046296,2009-01-10,02:44:10
39.890511,116.395533,0,270,39823.1140625,2009-01-10,02:44:15
39.890512,116.395533,0,270,39823.1141203704,2009-01-10,02:44:20
39.890512,116.395533,0,270,39823.1141782407,2009-01-10,02:44:25
39.890513,116.395532,0,270,39823.1142361111,2009-01-10,02:44:30
39.890514,116.395532,0,270,39823.1142939815,2009-01-10,02:44:35
39.890514,116.395531,0,270,39823.1143518519,2009-01-10,02:44:40
39.890514,116.395531,0,270,39823.1144097222,2009-01-10,02:44:45
39.890514,116.395531,0,270,39823.1144675926,2009-01-10,02:44:50
39.890514,116.39553,0,270,39823.114525463,2009-01-10,02:44:55
39.890514,116.39553,0,270,39823.1145833333,2009-01-10,02:45:00
39.890514,116.395529,0,270,39823.1146412037,2009-01-10,02:45:05
39.890515,116.395528,0,270,39823.1146990741,2009-01-10,02:45:10
39.890516,116.395528,0,270,39823.1147569444,2009-01-10,02:45:15
39.890517,116.395527,0,270,39823.1148148148,2009-01-10,02:45:20
39.890517,116.395526,0,270,39823.1148726852,2009-01-10,02:45:25
39.890517,116.395526,0,270,39823.1149305556,2009-01-10,02:45:30
39.890517,116.395526,0,270,39823.1149884259,2009-01-10,02:45:35
39.890517,116.395526,0,270,39823.1150462963,2009-01-10,02:45:40
39.890517,116.395527,0,270,39823.1151041667,2009-01-10,02:45:45
39.890517,116.395528,0,270,39823.115162037,2009-01-10,02:45:50
39.890517,116.395529,0,270,39823.1152199074,2009-01-10,02:45:55
39.890517,116.395529,0,270,39823.1152777778,2009-01-10,02:46:00
39.890518,116.395529,0,270,39823.1153356481,2009-01-10,02:46:05
39.890518,116.395529,0,270,39823.1153935185,2009-01-10,02:46:10
39.890519,116.395529,0,270,39823.1154513889,2009-01-10,02:46:15
39.890519,116.395529,0,270,39823.1155092593,2009-01-10,02:46:20
39.890519,116.395528,0,270,39823.1155671296,2009-01-10,02:46:25
39.89052,116.395528,0,270,39823.115625,2009-01-10,02:46:30
39.89052,116.395528,0,270,39823.1156828704,2009-01-10,02:46:35
39.890522,116.395526,0,270,39823.1157407407,2009-01-10,02:46:40
39.890527,116.395523,0,271,39823.1157986111,2009-01-10,02:46:45
39.890528,116.395522,0,270,39823.1158564815,2009-01-10,02:46:50
39.890529,116.395521,0,270,39823.1159143519,2009-01-10,02:46:55
39.890529,116.39552,0,270,39823.1159722222,2009-01-10,02:47:00
39.890529,116.395519,0,270,39823.1160300926,2009-01-10,02:47:05
39.890529,116.395519,0,270,39823.116087963,2009-01-10,02:47:10
39.890529,116.395518,0,270,39823.1161458333,2009-01-10,02:47:15
39.89053,116.395517,0,270,39823.1162037037,2009-01-10,02:47:20
39.89053,116.395517,0,270,39823.1162615741,2009-01-10,02:47:25
39.89053,116.395516,0,269,39823.1163194444,2009-01-10,02:47:30
39.89053,116.395516,0,269,39823.1163773148,2009-01-10,02:47:35
39.89053,116.395515,0,269,39823.1164351852,2009-01-10,02:47:40
39.89053,116.395514,0,269,39823.1164930556,2009-01-10,02:47:45
39.89053,116.395514,0,269,39823.1165509259,2009-01-10,02:47:50
39.89053,116.395514,0,269,39823.1166087963,2009-01-10,02:47:55
39.89053,116.395513,0,268,39823.1166666667,2009-01-10,02:48:00
39.890531,116.395513,0,268,39823.116724537,2009-01-10,02:48:05
39.890531,116.395512,0,269,39823.1167824074,2009-01-10,02:48:10
39.890531,116.395512,0,269,39823.1168402778,2009-01-10,02:48:15
39.890531,116.395512,0,269,39823.1168981481,2009-01-10,02:48:20
39.890531,116.395511,0,269,39823.1169560185,2009-01-10,02:48:25
39.890532,116.395511,0,269,39823.1170138889,2009-01-10,02:48:30
39.890532,116.395511,0,269,39823.1170717593,2009-01-10,02:48:35
39.890533,116.395511,0,270,39823.1171296296,2009-01-10,02:48:40
39.890534,116.39551,0,270,39823.1171875,2009-01-10,02:48:45
39.890534,116.39551,0,270,39823.1172453704,2009-01-10,02:48:50
39.890533,116.395511,0,270,39823.1173032407,2009-01-10,02:48:55
39.890533,116.395511,0,271,39823.1173611111,2009-01-10,02:49:00
39.890533,116.395511,0,271,39823.1174189815,2009-01-10,02:49:05
39.890533,116.395511,0,271,39823.1174768518,2009-01-10,02:49:10
39.890533,116.395511,0,271,39823.1175347222,2009-01-10,02:49:15
39.890535,116.39551,0,271,39823.1175925926,2009-01-10,02:49:20
39.890536,116.395509,0,271,39823.117650463,2009-01-10,02:49:25
39.890537,116.395508,0,271,39823.1177083333,2009-01-10,02:49:30
39.890537,116.395507,0,271,39823.1177662037,2009-01-10,02:49:35
39.890537,116.395507,0,271,39823.1178240741,2009-01-10,02:49:40
39.890537,116.395507,0,271,39823.1178819444,2009-01-10,02:49:45
39.890538,116.395506,0,272,39823.1179398148,2009-01-10,02:49:50
39.890539,116.395506,0,272,39823.1179976852,2009-01-10,02:49:55
39.890543,116.395505,0,272,39823.1180555556,2009-01-10,02:50:00
39.890545,116.395505,0,272,39823.1181134259,2009-01-10,02:50:05
39.890545,116.395505,0,273,39823.1181712963,2009-01-10,02:50:10
39.890547,116.395504,0,273,39823.1182291667,2009-01-10,02:50:15
39.890547,116.395504,0,273,39823.118287037,2009-01-10,02:50:20
39.890548,116.395504,0,273,39823.1183449074,2009-01-10,02:50:25
39.890548,116.395503,0,273,39823.1184027778,2009-01-10,02:50:30
39.890549,116.395503,0,273,39823.1184606481,2009-01-10,02:50:35
39.890549,116.395503,0,273,39823.1185185185,2009-01-10,02:50:40
39.89055,116.395502,0,273,39823.1185763889,2009-01-10,02:50:45
39.89055,116.395502,0,273,39823.1186342593,2009-01-10,02:50:50
39.89055,116.395501,0,273,39823.1186921296,2009-01-10,02:50:55
39.890551,116.395501,0,273,39823.11875,2009-01-10,02:51:00
39.890552,116.3955,0,273,39823.1188078704,2009-01-10,02:51:05
39.890553,116.395499,0,273,39823.1188657407,2009-01-10,02:51:10
39.890553,116.395498,0,273,39823.1189236111,2009-01-10,02:51:15
39.890554,116.395497,0,274,39823.1189814815,2009-01-10,02:51:20
39.890555,116.395496,0,274,39823.1190393518,2009-01-10,02:51:25
39.890556,116.395495,0,274,39823.1190972222,2009-01-10,02:51:30
39.890557,116.395494,0,274,39823.1191550926,2009-01-10,02:51:35
39.890559,116.395494,0,275,39823.119212963,2009-01-10,02:51:40
39.890562,116.395494,0,275,39823.1192708333,2009-01-10,02:51:45
39.890564,116.395494,0,275,39823.1193287037,2009-01-10,02:51:50
39.890566,116.395495,0,276,39823.1193865741,2009-01-10,02:51:55
39.890567,116.395495,0,276,39823.1194444444,2009-01-10,02:52:00
39.890567,116.395495,0,276,39823.1195023148,2009-01-10,02:52:05
39.890568,116.395495,0,276,39823.1195601852,2009-01-10,02:52:10
39.890567,116.395496,0,276,39823.1196180556,2009-01-10,02:52:15
39.890566,116.395496,0,276,39823.1196759259,2009-01-10,02:52:20
39.890567,116.395496,0,276,39823.1197337963,2009-01-10,02:52:25
39.890567,116.395496,0,276,39823.1197916667,2009-01-10,02:52:30
39.890567,116.395496,0,276,39823.119849537,2009-01-10,02:52:35
39.890567,116.395496,0,277,39823.1199074074,2009-01-10,02:52:40
39.890569,116.395495,0,277,39823.1199652778,2009-01-10,02:52:45
39.890569,116.395495,0,277,39823.1200231481,2009-01-10,02:52:50
39.89057,116.395495,0,277,39823.1200810185,2009-01-10,02:52:55
39.890569,116.395495,0,277,39823.1201388889,2009-01-10,02:53:00
39.890569,116.395495,0,277,39823.1201967593,2009-01-10,02:53:05
39.890569,116.395494,0,277,39823.1202546296,2009-01-10,02:53:10
39.89057,116.395494,0,277,39823.1203125,2009-01-10,02:53:15
39.890569,116.395494,0,277,39823.1203703704,2009-01-10,02:53:20
39.89057,116.395493,0,277,39823.1204282407,2009-01-10,02:53:25
39.89057,116.395493,0,277,39823.1204861111,2009-01-10,02:53:30
39.890571,116.395493,0,277,39823.1205439815,2009-01-10,02:53:35
39.890571,116.395492,0,277,39823.1206018519,2009-01-10,02:53:40
39.890573,116.395492,0,277,39823.1206597222,2009-01-10,02:53:45
39.890574,116.395491,0,277,39823.1207175926,2009-01-10,02:53:50
39.890575,116.395491,0,277,39823.120775463,2009-01-10,02:53:55
39.890576,116.39549,0,277,39823.1208333333,2009-01-10,02:54:00
39.890328,116.395605,0,203,39823.1320023148,2009-01-10,03:10:05
39.89032,116.395608,0,200,39823.1320601852,2009-01-10,03:10:10
39.890314,116.395612,0,196,39823.1321180556,2009-01-10,03:10:15
39.890306,116.395615,0,193,39823.1321759259,2009-01-10,03:10:20
39.890302,116.395614,0,189,39823.1322337963,2009-01-10,03:10:25
39.890299,116.395611,0,186,39823.1322916667,2009-01-10,03:10:30
39.890298,116.395604,0,182,39823.132349537,2009-01-10,03:10:35
39.890297,116.395599,0,178,39823.1324074074,2009-01-10,03:10:40
39.890295,116.395593,0,174,39823.1324652778,2009-01-10,03:10:45
39.890294,116.395587,0,170,39823.1325231481,2009-01-10,03:10:50
39.890294,116.395587,0,170,39823.1325578704,2009-01-10,03:10:53
39.890292,116.39558,0,167,39823.1325810185,2009-01-10,03:10:55
39.890293,116.395571,0,163,39823.1326388889,2009-01-10,03:11:00
39.890293,116.395568,0,160,39823.1326967593,2009-01-10,03:11:05
39.890293,116.395568,0,160,39823.1327314815,2009-01-10,03:11:08
39.890286,116.395574,0,156,39823.1327546296,2009-01-10,03:11:10
39.890277,116.395584,0,153,39823.1328125,2009-01-10,03:11:15
39.890272,116.395597,0,153,39823.1328703704,2009-01-10,03:11:20
39.890269,116.395604,0,150,39823.1329282407,2009-01-10,03:11:25
39.890267,116.395605,0,147,39823.1329861111,2009-01-10,03:11:30
39.890267,116.395605,0,147,39823.1330208333,2009-01-10,03:11:33
39.890264,116.395605,0,144,39823.1330439815,2009-01-10,03:11:35
39.890257,116.395615,0,142,39823.1331018518,2009-01-10,03:11:40
39.890239,116.395641,0,144,39823.1331597222,2009-01-10,03:11:45
39.890233,116.395667,0,148,39823.1332175926,2009-01-10,03:11:50
39.890227,116.395673,0,150,39823.133275463,2009-01-10,03:11:55
39.890222,116.395678,0,150,39823.1333333333,2009-01-10,03:12:00
39.890217,116.395683,0,150,39823.1333912037,2009-01-10,03:12:05
39.890212,116.395686,0,150,39823.1334490741,2009-01-10,03:12:10
39.890211,116.395684,0,151,39823.1335069444,2009-01-10,03:12:15
39.890213,116.395682,0,152,39823.1335648148,2009-01-10,03:12:20
39.890217,116.395674,0,152,39823.1336226852,2009-01-10,03:12:25
39.890223,116.395666,0,154,39823.1336805556,2009-01-10,03:12:30
39.890227,116.395663,0,156,39823.1337384259,2009-01-10,03:12:35
39.890223,116.39567,0,158,39823.1337962963,2009-01-10,03:12:40
39.890223,116.39567,0,158,39823.1338310185,2009-01-10,03:12:43
39.89022,116.395678,0,160,39823.1338541667,2009-01-10,03:12:45
39.890217,116.395688,0,163,39823.133912037,2009-01-10,03:12:50
39.890216,116.395695,0,167,39823.1339699074,2009-01-10,03:12:55
39.890217,116.3957,0,170,39823.1340277778,2009-01-10,03:13:00
39.890217,116.3957,0,170,39823.1340625,2009-01-10,03:13:03
39.890225,116.395693,0,174,39823.1340856481,2009-01-10,03:13:05
39.890243,116.395675,0,178,39823.1341435185,2009-01-10,03:13:10
39.890273,116.395643,0,181,39823.1342013889,2009-01-10,03:13:15
39.890295,116.395605,0,184,39823.1342592593,2009-01-10,03:13:20
39.890316,116.395579,0,186,39823.1343171296,2009-01-10,03:13:25
39.890328,116.395561,0,189,39823.134375,2009-01-10,03:13:30
39.890335,116.395557,0,192,39823.1344328704,2009-01-10,03:13:35
39.890335,116.395564,0,195,39823.1344907407,2009-01-10,03:13:40
39.890335,116.395564,0,195,39823.134525463,2009-01-10,03:13:43
39.890335,116.395569,0,199,39823.1345486111,2009-01-10,03:13:45
39.890334,116.395578,0,202,39823.1346064815,2009-01-10,03:13:50
39.890328,116.395594,0,205,39823.1346643518,2009-01-10,03:13:55
39.890324,116.395608,0,209,39823.1347222222,2009-01-10,03:14:00
39.890324,116.395608,0,209,39823.1347569444,2009-01-10,03:14:03
39.890324,116.395616,0,213,39823.1347800926,2009-01-10,03:14:05
39.890323,116.395625,0,217,39823.134837963,2009-01-10,03:14:10
39.890322,116.395634,0,221,39823.1348958333,2009-01-10,03:14:15
39.890322,116.39564,0,226,39823.1349537037,2009-01-10,03:14:20
39.890324,116.395644,0,231,39823.1350115741,2009-01-10,03:14:25
39.890327,116.395645,0,236,39823.1350694444,2009-01-10,03:14:30
39.890331,116.395643,0,239,39823.1351273148,2009-01-10,03:14:35
39.890334,116.395644,0,242,39823.1351851852,2009-01-10,03:14:40
39.890336,116.395643,0,246,39823.1352430556,2009-01-10,03:14:45
39.890336,116.395643,0,246,39823.1352777778,2009-01-10,03:14:48
39.890338,116.395644,0,249,39823.1353009259,2009-01-10,03:14:50
39.890309,116.395699,0,255,39823.1353587963,2009-01-10,03:14:55
39.890294,116.395729,0,261,39823.1354166667,2009-01-10,03:15:00
39.890281,116.395745,0,267,39823.135474537,2009-01-10,03:15:05
39.890279,116.395751,0,271,39823.1355324074,2009-01-10,03:15:10
39.890281,116.395756,0,275,39823.1355902778,2009-01-10,03:15:15
39.890281,116.395761,0,279,39823.1356481481,2009-01-10,03:15:20
39.890284,116.395761,0,284,39823.1357060185,2009-01-10,03:15:25
39.890289,116.395761,0,288,39823.1357638889,2009-01-10,03:15:30
39.890291,116.395764,0,293,39823.1358217593,2009-01-10,03:15:35
39.890291,116.395764,0,293,39823.1358564815,2009-01-10,03:15:38
39.890292,116.395771,0,297,39823.1358796296,2009-01-10,03:15:40
39.890293,116.39578,0,301,39823.1359375,2009-01-10,03:15:45
39.890295,116.395785,0,305,39823.1359953704,2009-01-10,03:15:50
39.890295,116.395785,0,305,39823.1360300926,2009-01-10,03:15:53
39.890301,116.395784,0,309,39823.1360532407,2009-01-10,03:15:55
39.890311,116.395777,0,313,39823.1361111111,2009-01-10,03:16:00
39.89035,116.395727,0,313,39823.1361689815,2009-01-10,03:16:05
39.890364,116.395709,0,316,39823.1362268519,2009-01-10,03:16:10
39.890364,116.395709,0,316,39823.1362615741,2009-01-10,03:16:13
39.890366,116.395705,0,319,39823.1362847222,2009-01-10,03:16:15
39.890375,116.395698,0,322,39823.1363425926,2009-01-10,03:16:20
39.890384,116.39569,0,325,39823.136400463,2009-01-10,03:16:25
39.890384,116.39569,0,325,39823.1364351852,2009-01-10,03:16:28
39.890384,116.395695,0,329,39823.1364583333,2009-01-10,03:16:30
39.89035,116.395753,0,338,39823.1365162037,2009-01-10,03:16:35
39.890327,116.395798,0,347,39823.1365740741,2009-01-10,03:16:40
39.890345,116.39577,0,350,39823.1366319444,2009-01-10,03:16:45
39.890348,116.395772,0,354,39823.1366898148,2009-01-10,03:16:50
39.890352,116.395775,0,359,39823.1367476852,2009-01-10,03:16:55
39.890355,116.395779,0,363,39823.1368055556,2009-01-10,03:17:00
39.890357,116.395782,0,368,39823.1368634259,2009-01-10,03:17:05
39.890363,116.395782,0,372,39823.1369212963,2009-01-10,03:17:10
39.890367,116.39578,0,377,39823.1369791667,2009-01-10,03:17:15
39.890372,116.39578,0,382,39823.137037037,2009-01-10,03:17:20
39.890378,116.395778,0,387,39823.1370949074,2009-01-10,03:17:25
39.890383,116.395777,0,391,39823.1371527778,2009-01-10,03:17:30
39.890383,116.395785,0,395,39823.1372106481,2009-01-10,03:17:35
39.890383,116.395785,0,395,39823.1372453704,2009-01-10,03:17:38
39.890387,116.395784,0,398,39823.1372685185,2009-01-10,03:17:40
39.890396,116.395776,0,401,39823.1373263889,2009-01-10,03:17:45
39.890404,116.395768,0,402,39823.1373842593,2009-01-10,03:17:50
39.890407,116.395765,0,404,39823.1374421296,2009-01-10,03:17:55
39.890408,116.395766,0,404,39823.1375,2009-01-10,03:18:00
39.890407,116.395769,0,405,39823.1375578704,2009-01-10,03:18:05
39.890408,116.395768,0,405,39823.1376157407,2009-01-10,03:18:10
39.890408,116.395767,0,405,39823.1376736111,2009-01-10,03:18:15
39.890408,116.395766,0,405,39823.1377314815,2009-01-10,03:18:20
39.890408,116.395765,0,405,39823.1377893519,2009-01-10,03:18:25
39.890408,116.395762,0,404,39823.1378472222,2009-01-10,03:18:30
39.890407,116.395759,0,403,39823.1379050926,2009-01-10,03:18:35
39.890406,116.395756,0,402,39823.137962963,2009-01-10,03:18:40
39.890406,116.395755,0,402,39823.1380208333,2009-01-10,03:18:45
39.890405,116.395754,0,402,39823.1380787037,2009-01-10,03:18:50
39.890405,116.395754,0,402,39823.1381365741,2009-01-10,03:18:55
39.890405,116.395753,0,401,39823.1381944444,2009-01-10,03:19:00
39.890405,116.395751,0,401,39823.1382523148,2009-01-10,03:19:05
39.890405,116.39575,0,400,39823.1383101852,2009-01-10,03:19:10
39.890405,116.395749,0,400,39823.1383680556,2009-01-10,03:19:15
39.890404,116.395749,0,400,39823.1384259259,2009-01-10,03:19:20
39.890404,116.395748,0,400,39823.1384837963,2009-01-10,03:19:25
39.890403,116.395749,0,399,39823.1385416667,2009-01-10,03:19:30
39.890403,116.395749,0,399,39823.138599537,2009-01-10,03:19:35
39.890402,116.395748,0,399,39823.1386574074,2009-01-10,03:19:40
39.890402,116.395748,0,399,39823.1387152778,2009-01-10,03:19:45
39.890402,116.395747,0,398,39823.1387731481,2009-01-10,03:19:50
39.890401,116.395748,0,398,39823.1388310185,2009-01-10,03:19:55
39.890401,116.395748,0,398,39823.1388888889,2009-01-10,03:20:00
39.8904,116.395748,0,398,39823.1389467593,2009-01-10,03:20:05
39.8904,116.395748,0,398,39823.1390046296,2009-01-10,03:20:10
39.890399,116.395748,0,398,39823.1390625,2009-01-10,03:20:15
39.890399,116.395748,0,398,39823.1391203704,2009-01-10,03:20:20
39.890399,116.395748,0,397,39823.1391782407,2009-01-10,03:20:25
39.890399,116.395747,0,397,39823.1392361111,2009-01-10,03:20:30
39.890399,116.395746,0,397,39823.1392939815,2009-01-10,03:20:35
39.890399,116.395745,0,396,39823.1393518519,2009-01-10,03:20:40
39.890399,116.395745,0,396,39823.1394097222,2009-01-10,03:20:45
39.890398,116.395746,0,396,39823.1394675926,2009-01-10,03:20:50
39.890398,116.395746,0,396,39823.139525463,2009-01-10,03:20:55
39.890398,116.395747,0,396,39823.1395833333,2009-01-10,03:21:00
39.890398,116.395746,0,395,39823.1396412037,2009-01-10,03:21:05
39.890399,116.395745,0,395,39823.1396990741,2009-01-10,03:21:10
39.890399,116.395744,0,395,39823.1397569444,2009-01-10,03:21:15
39.890399,116.395744,0,395,39823.1398148148,2009-01-10,03:21:20
39.890399,116.395744,0,395,39823.1398726852,2009-01-10,03:21:25
39.890398,116.395744,0,395,39823.1399305556,2009-01-10,03:21:30
39.890398,116.395744,0,395,39823.1399884259,2009-01-10,03:21:35
39.890397,116.395745,0,395,39823.1400462963,2009-01-10,03:21:40
39.890397,116.395745,0,395,39823.1401041667,2009-01-10,03:21:45
39.890397,116.395745,0,394,39823.140162037,2009-01-10,03:21:50
39.890397,116.395744,0,394,39823.1402199074,2009-01-10,03:21:55
39.890397,116.395744,0,394,39823.1402777778,2009-01-10,03:22:00
39.890396,116.395744,0,394,39823.1403356481,2009-01-10,03:22:05
39.890396,116.395744,0,394,39823.1403935185,2009-01-10,03:22:10
39.890396,116.395744,0,394,39823.1404513889,2009-01-10,03:22:15
39.890396,116.395743,0,394,39823.1405092593,2009-01-10,03:22:20
39.890396,116.395742,0,393,39823.1405671296,2009-01-10,03:22:25
39.890395,116.395741,0,393,39823.140625,2009-01-10,03:22:30
39.890395,116.395741,0,393,39823.1406828704,2009-01-10,03:22:35
39.890395,116.395741,0,393,39823.1407407407,2009-01-10,03:22:40
39.890394,116.39574,0,393,39823.1407986111,2009-01-10,03:22:45
39.890394,116.39574,0,393,39823.1408564815,2009-01-10,03:22:50
39.890394,116.395739,0,393,39823.1409143518,2009-01-10,03:22:55
39.890394,116.395738,0,393,39823.1409722222,2009-01-10,03:23:00
39.890395,116.395737,0,393,39823.1410300926,2009-01-10,03:23:05
39.890395,116.395737,0,393,39823.141087963,2009-01-10,03:23:10
39.890395,116.395737,0,393,39823.1411458333,2009-01-10,03:23:15
39.890395,116.395737,0,393,39823.1412037037,2009-01-10,03:23:20
39.890395,116.395738,0,393,39823.1412615741,2009-01-10,03:23:25
39.890395,116.395738,0,393,39823.1413194444,2009-01-10,03:23:30
39.890395,116.395738,0,393,39823.1413773148,2009-01-10,03:23:35
39.890395,116.395737,0,393,39823.1414351852,2009-01-10,03:23:40
39.890395,116.395737,0,393,39823.1414930556,2009-01-10,03:23:45
39.890395,116.395736,0,393,39823.1415509259,2009-01-10,03:23:50
39.890395,116.395735,0,393,39823.1416087963,2009-01-10,03:23:55
39.890395,116.395735,0,393,39823.1416666667,2009-01-10,03:24:00
39.890395,116.395734,0,393,39823.141724537,2009-01-10,03:24:05
39.890395,116.395734,0,393,39823.1417824074,2009-01-10,03:24:10
39.890394,116.395733,0,393,39823.1418402778,2009-01-10,03:24:15
39.890394,116.395733,0,393,39823.1418981481,2009-01-10,03:24:20
39.890394,116.395732,0,394,39823.1419560185,2009-01-10,03:24:25
39.890395,116.395731,0,393,39823.1420138889,2009-01-10,03:24:30
39.890395,116.395731,0,393,39823.1420717593,2009-01-10,03:24:35
39.890394,116.395731,0,393,39823.1421296296,2009-01-10,03:24:40
39.890394,116.39573,0,393,39823.1421875,2009-01-10,03:24:45
39.890394,116.39573,0,393,39823.1422453704,2009-01-10,03:24:50
39.890393,116.395729,0,393,39823.1423032407,2009-01-10,03:24:55
39.890394,116.395729,0,393,39823.1423611111,2009-01-10,03:25:00
39.890394,116.395728,0,393,39823.1424189815,2009-01-10,03:25:05
39.890394,116.395728,0,393,39823.1424768518,2009-01-10,03:25:10
39.890394,116.395728,0,393,39823.1425347222,2009-01-10,03:25:15
39.890394,116.395727,0,393,39823.1425925926,2009-01-10,03:25:20
39.890519,116.396011,0,280,39823.151099537,2009-01-10,03:37:35
39.890672,116.396367,0,266,39823.1511574074,2009-01-10,03:37:40
39.890844,116.396949,0,254,39823.1512152778,2009-01-10,03:37:45
39.890943,116.397623,0,232,39823.1512731481,2009-01-10,03:37:50
39.891013,116.398393,0,216,39823.1513310185,2009-01-10,03:37:55
39.891049,116.39919,0,202,39823.1513888889,2009-01-10,03:38:00
39.89109,116.399827,0,193,39823.1514467593,2009-01-10,03:38:05
39.891024,116.400454,0,183,39823.1515046296,2009-01-10,03:38:10
39.89106,116.400979,0,169,39823.1515625,2009-01-10,03:38:15
39.891029,116.401362,0,150,39823.1516203704,2009-01-10,03:38:20
39.890781,116.40139,0,148,39823.1516782407,2009-01-10,03:38:25
39.890527,116.401365,0,155,39823.1517361111,2009-01-10,03:38:30
39.890108,116.401324,0,167,39823.1517939815,2009-01-10,03:38:35
39.889588,116.401327,0,173,39823.1518518519,2009-01-10,03:38:40
39.889016,116.40158,0,168,39823.1519097222,2009-01-10,03:38:45
39.888388,116.401834,0,157,39823.1519675926,2009-01-10,03:38:50
39.88761,116.402196,0,150,39823.152025463,2009-01-10,03:38:55
39.886805,116.402509,0,139,39823.1520833333,2009-01-10,03:39:00
39.885888,116.402839,0,130,39823.1521412037,2009-01-10,03:39:05
39.886166,116.402135,0,120,39823.1521990741,2009-01-10,03:39:10
39.886922,116.401503,0,117,39823.1522569444,2009-01-10,03:39:15
39.886772,116.401334,0,128,39823.1523148148,2009-01-10,03:39:20
39.886751,116.400883,0,133,39823.1523726852,2009-01-10,03:39:25
39.886703,116.400243,0,145,39823.1524305556,2009-01-10,03:39:30
39.886666,116.399413,0,144,39823.1524884259,2009-01-10,03:39:35
39.886554,116.398473,0,127,39823.1525462963,2009-01-10,03:39:40
39.886356,116.397522,0,114,39823.1526041667,2009-01-10,03:39:45
39.886131,116.396651,0,109,39823.152662037,2009-01-10,03:39:50
39.885925,116.39597,0,99,39823.1527199074,2009-01-10,03:39:55
39.885782,116.395565,0,100,39823.1527777778,2009-01-10,03:40:00
39.885717,116.395391,0,97,39823.1528356481,2009-01-10,03:40:05
39.885688,116.395313,0,98,39823.1528935185,2009-01-10,03:40:10
39.885681,116.395291,0,99,39823.1529513889,2009-01-10,03:40:15
39.885689,116.395281,0,95,39823.1530092593,2009-01-10,03:40:20
39.885671,116.395184,0,89,39823.1530671296,2009-01-10,03:40:25
39.885664,116.395221,0,83,39823.153125,2009-01-10,03:40:30
39.885672,116.395242,0,82,39823.1531828704,2009-01-10,03:40:35
39.885679,116.395245,0,95,39823.1532407407,2009-01-10,03:40:40
39.885681,116.395253,0,95,39823.1532986111,2009-01-10,03:40:45
39.885681,116.395253,0,95,39823.1533333333,2009-01-10,03:40:48
39.885674,116.395249,0,95,39823.1533564815,2009-01-10,03:40:50
39.885676,116.395237,0,96,39823.1534143519,2009-01-10,03:40:55
39.88568,116.395222,0,100,39823.1534722222,2009-01-10,03:41:00
39.885681,116.395206,0,102,39823.1535300926,2009-01-10,03:41:05
39.88568,116.395192,0,104,39823.153587963,2009-01-10,03:41:10
39.885669,116.395156,0,104,39823.1536458333,2009-01-10,03:41:15
39.885657,116.395148,0,108,39823.1537037037,2009-01-10,03:41:20
39.885653,116.395142,0,110,39823.1537615741,2009-01-10,03:41:25
39.885651,116.395143,0,112,39823.1538194444,2009-01-10,03:41:30
39.885651,116.395143,0,114,39823.1538773148,2009-01-10,03:41:35
39.885651,116.395143,0,114,39823.153912037,2009-01-10,03:41:38
39.885649,116.39514,0,113,39823.1539351852,2009-01-10,03:41:40
39.885633,116.395098,0,112,39823.1539930556,2009-01-10,03:41:45
39.885565,116.394873,0,100,39823.1540509259,2009-01-10,03:41:50
39.885491,116.394592,0,83,39823.1541087963,2009-01-10,03:41:55
39.885436,116.39438,0,74,39823.1541666667,2009-01-10,03:42:00
39.885412,116.394305,0,91,39823.154224537,2009-01-10,03:42:05
39.885389,116.394239,0,90,39823.1542824074,2009-01-10,03:42:10
39.885347,116.394057,0,87,39823.1543402778,2009-01-10,03:42:15
39.885327,116.393975,0,88,39823.1543981481,2009-01-10,03:42:20
39.885324,116.393942,0,89,39823.1544560185,2009-01-10,03:42:25
39.88532,116.39393,0,87,39823.1545138889,2009-01-10,03:42:30
39.885318,116.393922,0,90,39823.1545717593,2009-01-10,03:42:35
39.885317,116.393917,0,91,39823.1546296296,2009-01-10,03:42:40
39.885317,116.393917,0,92,39823.1546875,2009-01-10,03:42:45
39.885317,116.393917,0,92,39823.1547222222,2009-01-10,03:42:48
39.885325,116.393923,0,92,39823.1547453704,2009-01-10,03:42:50
39.885328,116.393933,0,92,39823.1548032407,2009-01-10,03:42:55
39.885337,116.393939,0,90,39823.1548611111,2009-01-10,03:43:00
39.885346,116.393936,0,86,39823.1549189815,2009-01-10,03:43:05
39.885354,116.393928,0,84,39823.1549768519,2009-01-10,03:43:10
39.88536,116.393932,0,81,39823.1550347222,2009-01-10,03:43:15
39.885364,116.393934,0,78,39823.1550925926,2009-01-10,03:43:20
39.885366,116.393937,0,76,39823.155150463,2009-01-10,03:43:25
39.885369,116.39394,0,74,39823.1552083333,2009-01-10,03:43:30
39.885369,116.39394,0,74,39823.1552430556,2009-01-10,03:43:33
39.88537,116.393939,0,73,39823.1552662037,2009-01-10,03:43:35
39.885363,116.39392,0,73,39823.1553240741,2009-01-10,03:43:40
39.885306,116.393688,0,76,39823.1553819444,2009-01-10,03:43:45
39.885254,116.393425,0,70,39823.1554398148,2009-01-10,03:43:50
39.885247,116.393347,0,73,39823.1554976852,2009-01-10,03:43:55
39.885229,116.393205,0,66,39823.1555555556,2009-01-10,03:44:00
39.885224,116.393173,0,62,39823.1556134259,2009-01-10,03:44:05
39.885205,116.393107,0,61,39823.1556712963,2009-01-10,03:44:10
39.885144,116.392925,0,76,39823.1557291667,2009-01-10,03:44:15
39.885123,116.392785,0,93,39823.155787037,2009-01-10,03:44:20
39.885099,116.392746,0,98,39823.1558449074,2009-01-10,03:44:25
39.885098,116.392749,0,101,39823.1559027778,2009-01-10,03:44:30
39.885098,116.392749,0,101,39823.1559375,2009-01-10,03:44:33
39.885097,116.392754,0,106,39823.1559606481,2009-01-10,03:44:35
39.885068,116.392702,0,108,39823.1560185185,2009-01-10,03:44:40
39.885068,116.392704,0,107,39823.1560763889,2009-01-10,03:44:45
39.885064,116.392706,0,108,39823.1561342593,2009-01-10,03:44:50
39.885064,116.392706,0,108,39823.1561689815,2009-01-10,03:44:53
39.885064,116.392708,0,109,39823.1561921296,2009-01-10,03:44:55
39.885051,116.392702,0,111,39823.15625,2009-01-10,03:45:00
39.88505,116.392703,0,112,39823.1563078704,2009-01-10,03:45:05
39.885052,116.392705,0,112,39823.1563657407,2009-01-10,03:45:10
39.885052,116.392705,0,112,39823.156400463,2009-01-10,03:45:13
39.885045,116.392703,0,112,39823.1564236111,2009-01-10,03:45:15
39.885045,116.392716,0,111,39823.1564814815,2009-01-10,03:45:20
39.885053,116.392731,0,109,39823.1565393518,2009-01-10,03:45:25
39.885062,116.392747,0,106,39823.1565972222,2009-01-10,03:45:30
39.88504,116.392722,0,104,39823.1566550926,2009-01-10,03:45:35
39.885044,116.392722,0,103,39823.156712963,2009-01-10,03:45:40
39.885044,116.392722,0,103,39823.1567476852,2009-01-10,03:45:43
39.88505,116.392722,0,103,39823.1567708333,2009-01-10,03:45:45
39.885047,116.392706,0,104,39823.1568287037,2009-01-10,03:45:50
39.885015,116.392517,0,105,39823.1568865741,2009-01-10,03:45:55
39.885029,116.392469,0,109,39823.1569444444,2009-01-10,03:46:00
39.885011,116.392416,0,115,39823.1570023148,2009-01-10,03:46:05
39.88487,116.392316,0,122,39823.1570601852,2009-01-10,03:46:10
39.884347,116.392323,0,122,39823.1571180556,2009-01-10,03:46:15
39.883625,116.392313,0,119,39823.1571759259,2009-01-10,03:46:20
39.882862,116.392344,0,112,39823.1572337963,2009-01-10,03:46:25
39.882339,116.39245,0,109,39823.1572916667,2009-01-10,03:46:30
39.88215,116.392517,0,101,39823.157349537,2009-01-10,03:46:35
39.881831,116.392571,0,90,39823.1574074074,2009-01-10,03:46:40
39.881318,116.392619,0,77,39823.1574652778,2009-01-10,03:46:45
39.880609,116.392614,0,79,39823.1575231481,2009-01-10,03:46:50
39.880141,116.39266,0,87,39823.1575810185,2009-01-10,03:46:55
39.879994,116.392674,0,98,39823.1576388889,2009-01-10,03:47:00
39.879974,116.392675,0,105,39823.1576967593,2009-01-10,03:47:05
39.879974,116.392675,0,105,39823.1577314815,2009-01-10,03:47:08
39.879982,116.392674,0,105,39823.1577546296,2009-01-10,03:47:10
39.879996,116.392671,0,104,39823.1578125,2009-01-10,03:47:15
39.879996,116.392671,0,103,39823.1578703704,2009-01-10,03:47:20
39.879993,116.392672,0,102,39823.1579282407,2009-01-10,03:47:25
39.879993,116.392672,0,102,39823.157962963,2009-01-10,03:47:28
39.880001,116.39267,0,102,39823.1579861111,2009-01-10,03:47:30
39.880014,116.392667,0,100,39823.1580439815,2009-01-10,03:47:35
39.879838,116.392671,0,102,39823.1581018518,2009-01-10,03:47:40
39.879659,116.392629,0,105,39823.1581597222,2009-01-10,03:47:45
39.879502,116.392557,0,103,39823.1582175926,2009-01-10,03:47:50
39.879219,116.392463,0,104,39823.158275463,2009-01-10,03:47:55
39.878835,116.392369,0,99,39823.1583333333,2009-01-10,03:48:00
39.878392,116.392051,0,87,39823.1583912037,2009-01-10,03:48:05
39.877807,116.391617,0,93,39823.1584490741,2009-01-10,03:48:10
39.877051,116.391427,0,101,39823.1585069444,2009-01-10,03:48:15
39.87642,116.391435,0,92,39823.1585648148,2009-01-10,03:48:20
39.876046,116.391472,0,97,39823.1586226852,2009-01-10,03:48:25
39.875929,116.391487,0,107,39823.1586805556,2009-01-10,03:48:30
39.875825,116.391503,0,116,39823.1587384259,2009-01-10,03:48:35
39.875458,116.391544,0,105,39823.1587962963,2009-01-10,03:48:40
39.874952,116.391595,0,95,39823.1588541667,2009-01-10,03:48:45
39.874371,116.391632,0,97,39823.158912037,2009-01-10,03:48:50
39.873714,116.391661,0,104,39823.1589699074,2009-01-10,03:48:55
39.873002,116.391684,0,103,39823.1590277778,2009-01-10,03:49:00
39.872374,116.391975,0,104,39823.1590856481,2009-01-10,03:49:05
39.871617,116.392272,0,88,39823.1591435185,2009-01-10,03:49:10
39.870807,116.392361,0,89,39823.1592013889,2009-01-10,03:49:15
39.870316,116.392402,0,94,39823.1592592593,2009-01-10,03:49:20
39.870162,116.392414,0,94,39823.1593171296,2009-01-10,03:49:25
39.870042,116.392422,0,93,39823.159375,2009-01-10,03:49:30
39.869791,116.39244,0,98,39823.1594328704,2009-01-10,03:49:35
39.869695,116.392466,0,107,39823.1594907407,2009-01-10,03:49:40
39.869626,116.392485,0,110,39823.1595486111,2009-01-10,03:49:45
39.869602,116.392487,0,111,39823.1596064815,2009-01-10,03:49:50
39.869584,116.392488,0,111,39823.1596643519,2009-01-10,03:49:55
39.86953,116.392495,0,108,39823.1597222222,2009-01-10,03:50:00
39.869447,116.392533,0,100,39823.1597800926,2009-01-10,03:50:05
39.869366,116.392557,0,92,39823.159837963,2009-01-10,03:50:10
39.869322,116.39258,0,87,39823.1598958333,2009-01-10,03:50:15
39.869297,116.392589,0,82,39823.1599537037,2009-01-10,03:50:20
39.869297,116.392589,0,82,39823.1599884259,2009-01-10,03:50:23
39.869289,116.392596,0,81,39823.1600115741,2009-01-10,03:50:25
39.869246,116.392608,0,81,39823.1600694444,2009-01-10,03:50:30
39.869242,116.392594,0,82,39823.1601273148,2009-01-10,03:50:35
39.869256,116.392588,0,89,39823.1601851852,2009-01-10,03:50:40
39.869223,116.392616,0,93,39823.1602430556,2009-01-10,03:50:45
39.869125,116.392679,0,94,39823.1603009259,2009-01-10,03:50:50
39.869093,116.392713,0,95,39823.1603587963,2009-01-10,03:50:55
39.869065,116.392732,0,93,39823.1604166667,2009-01-10,03:51:00
39.869018,116.392764,0,92,39823.160474537,2009-01-10,03:51:05
39.869023,116.392754,0,90,39823.1605324074,2009-01-10,03:51:10
39.869025,116.39275,0,90,39823.1605902778,2009-01-10,03:51:15
39.869026,116.39275,0,89,39823.1606481481,2009-01-10,03:51:20
39.869027,116.39275,0,89,39823.1607060185,2009-01-10,03:51:25
39.869027,116.39275,0,89,39823.1607407407,2009-01-10,03:51:28
39.869028,116.392749,0,88,39823.1607638889,2009-01-10,03:51:30
39.868969,116.392793,0,89,39823.1608217593,2009-01-10,03:51:35
39.868884,116.392844,0,88,39823.1608796296,2009-01-10,03:51:40
39.868856,116.392857,0,88,39823.1609375,2009-01-10,03:51:45
39.868848,116.392857,0,89,39823.1609953704,2009-01-10,03:51:50
39.868846,116.392858,0,87,39823.1610532407,2009-01-10,03:51:55
39.868845,116.392861,0,85,39823.1611111111,2009-01-10,03:52:00
39.868845,116.392863,0,84,39823.1611689815,2009-01-10,03:52:05
39.86884,116.392865,0,83,39823.1612268519,2009-01-10,03:52:10
39.868835,116.392867,0,83,39823.1612847222,2009-01-10,03:52:15
39.868832,116.392869,0,83,39823.1613425926,2009-01-10,03:52:20
39.868831,116.392869,0,83,39823.161400463,2009-01-10,03:52:25
39.868829,116.39287,0,84,39823.1614583333,2009-01-10,03:52:30
39.868829,116.39287,0,84,39823.1614930556,2009-01-10,03:52:33
39.868825,116.39287,0,84,39823.1615162037,2009-01-10,03:52:35
39.868753,116.392909,0,86,39823.1615740741,2009-01-10,03:52:40
39.868718,116.392932,0,87,39823.1616319444,2009-01-10,03:52:45
39.86871,116.392934,0,89,39823.1616898148,2009-01-10,03:52:50
39.868711,116.392933,0,89,39823.1617476852,2009-01-10,03:52:55
39.868716,116.39293,0,88,39823.1618055556,2009-01-10,03:53:00
39.868721,116.392927,0,88,39823.1618634259,2009-01-10,03:53:05
39.868722,116.392926,0,87,39823.1619212963,2009-01-10,03:53:10
39.868722,116.392926,0,87,39823.1619560185,2009-01-10,03:53:13
39.868722,116.392925,0,87,39823.1619791667,2009-01-10,03:53:15
39.868682,116.392945,0,88,39823.162037037,2009-01-10,03:53:20
39.868595,116.392978,0,88,39823.1620949074,2009-01-10,03:53:25
39.868508,116.393018,0,88,39823.1621527778,2009-01-10,03:53:30
39.868456,116.393031,0,86,39823.1622106481,2009-01-10,03:53:35
39.868452,116.393037,0,86,39823.1622685185,2009-01-10,03:53:40
39.868453,116.393037,0,83,39823.1623263889,2009-01-10,03:53:45
39.868454,116.393041,0,79,39823.1623842593,2009-01-10,03:53:50
39.868451,116.393049,0,76,39823.1624421296,2009-01-10,03:53:55
39.868446,116.393052,0,72,39823.1625,2009-01-10,03:54:00
39.868446,116.393052,0,72,39823.1625347222,2009-01-10,03:54:03
39.868443,116.393048,0,70,39823.1625578704,2009-01-10,03:54:05
39.868414,116.393057,0,71,39823.1626157407,2009-01-10,03:54:10
39.868385,116.393055,0,75,39823.1626736111,2009-01-10,03:54:15
39.868365,116.393053,0,77,39823.1627314815,2009-01-10,03:54:20
39.868362,116.393046,0,84,39823.1627893519,2009-01-10,03:54:25
39.868357,116.393047,0,84,39823.1628472222,2009-01-10,03:54:30
39.868353,116.393049,0,85,39823.1629050926,2009-01-10,03:54:35
39.868349,116.39305,0,86,39823.162962963,2009-01-10,03:54:40
39.868343,116.393053,0,86,39823.1630208333,2009-01-10,03:54:45
39.868337,116.393056,0,87,39823.1630787037,2009-01-10,03:54:50
39.868338,116.393057,0,89,39823.1631365741,2009-01-10,03:54:55
39.868339,116.393059,0,91,39823.1631944444,2009-01-10,03:55:00
39.868339,116.393058,0,94,39823.1632523148,2009-01-10,03:55:05
39.868339,116.393056,0,98,39823.1633101852,2009-01-10,03:55:10
39.868338,116.393053,0,102,39823.1633680556,2009-01-10,03:55:15
39.868341,116.39305,0,106,39823.1634259259,2009-01-10,03:55:20
39.868345,116.393048,0,110,39823.1634837963,2009-01-10,03:55:25
39.868349,116.393046,0,113,39823.1635416667,2009-01-10,03:55:30
39.86835,116.393044,0,117,39823.163599537,2009-01-10,03:55:35
39.86835,116.393044,0,117,39823.1636342593,2009-01-10,03:55:38
39.868347,116.393045,0,120,39823.1636574074,2009-01-10,03:55:40
39.868338,116.393049,0,122,39823.1637152778,2009-01-10,03:55:45
39.868328,116.393054,0,123,39823.1637731481,2009-01-10,03:55:50
39.86832,116.393061,0,123,39823.1638310185,2009-01-10,03:55:55
39.868315,116.393068,0,124,39823.1638888889,2009-01-10,03:56:00
39.868312,116.393075,0,123,39823.1639467593,2009-01-10,03:56:05
39.86831,116.393081,0,122,39823.1640046296,2009-01-10,03:56:10
39.86831,116.393081,0,122,39823.1640393519,2009-01-10,03:56:13
39.86831,116.393082,0,122,39823.1640625,2009-01-10,03:56:15
39.868293,116.393088,0,119,39823.1641203704,2009-01-10,03:56:20
39.868076,116.393126,0,114,39823.1641782407,2009-01-10,03:56:25
39.867847,116.393117,0,112,39823.1642361111,2009-01-10,03:56:30
39.867736,116.393114,0,112,39823.1642939815,2009-01-10,03:56:35
39.867717,116.393104,0,110,39823.1643518518,2009-01-10,03:56:40
39.867708,116.393104,0,108,39823.1644097222,2009-01-10,03:56:45
39.867698,116.393104,0,108,39823.1644675926,2009-01-10,03:56:50
39.867642,116.393141,0,107,39823.164525463,2009-01-10,03:56:55
39.867707,116.393117,0,104,39823.1645833333,2009-01-10,03:57:00
39.867594,116.393142,0,95,39823.1646412037,2009-01-10,03:57:05
39.86756,116.393125,0,94,39823.1646990741,2009-01-10,03:57:10
39.86755,116.393104,0,91,39823.1647569444,2009-01-10,03:57:15
39.867527,116.393084,0,88,39823.1648148148,2009-01-10,03:57:20
39.867496,116.39309,0,86,39823.1648726852,2009-01-10,03:57:25
39.867467,116.393085,0,92,39823.1649305556,2009-01-10,03:57:30
39.867451,116.393081,0,96,39823.1649884259,2009-01-10,03:57:35
39.867443,116.393074,0,99,39823.1650462963,2009-01-10,03:57:40
39.86744,116.393074,0,101,39823.1651041667,2009-01-10,03:57:45
39.867432,116.393074,0,102,39823.165162037,2009-01-10,03:57:50
39.867428,116.393074,0,102,39823.1652199074,2009-01-10,03:57:55
39.867428,116.393074,0,102,39823.1652546296,2009-01-10,03:57:58
39.867427,116.393073,0,103,39823.1652777778,2009-01-10,03:58:00
39.867411,116.39307,0,103,39823.1653356481,2009-01-10,03:58:05
39.867372,116.393062,0,103,39823.1653935185,2009-01-10,03:58:10
39.867369,116.393051,0,104,39823.1654513889,2009-01-10,03:58:15
39.86736,116.393036,0,106,39823.1655092593,2009-01-10,03:58:20
39.867354,116.393035,0,107,39823.1655671296,2009-01-10,03:58:25
39.867354,116.393035,0,107,39823.1656018518,2009-01-10,03:58:28
39.86735,116.393036,0,109,39823.165625,2009-01-10,03:58:30
39.867329,116.393041,0,111,39823.1656828704,2009-01-10,03:58:35
39.86731,116.393051,0,114,39823.1657407407,2009-01-10,03:58:40
39.867165,116.393106,0,99,39823.1657986111,2009-01-10,03:58:45
39.867182,116.393091,0,91,39823.1658564815,2009-01-10,03:58:50
39.8672,116.393082,0,96,39823.1659143518,2009-01-10,03:58:55
39.867217,116.39307,0,101,39823.1659722222,2009-01-10,03:59:00
39.86725,116.393053,0,103,39823.1660300926,2009-01-10,03:59:05
39.867258,116.393031,0,112,39823.166087963,2009-01-10,03:59:10
39.867267,116.393033,0,130,39823.1661458333,2009-01-10,03:59:15
39.867267,116.393033,0,130,39823.1661805556,2009-01-10,03:59:18
39.867259,116.393038,0,144,39823.1662037037,2009-01-10,03:59:20
39.867248,116.393052,0,154,39823.1662615741,2009-01-10,03:59:25
39.867253,116.393067,0,157,39823.1663194444,2009-01-10,03:59:30
39.867263,116.393066,0,160,39823.1663773148,2009-01-10,03:59:35
39.867262,116.393081,0,163,39823.1664351852,2009-01-10,03:59:40
39.867267,116.393101,0,161,39823.1664930556,2009-01-10,03:59:45
39.867268,116.393099,0,157,39823.1665509259,2009-01-10,03:59:50
39.867268,116.393099,0,157,39823.1665856481,2009-01-10,03:59:53
39.867266,116.393094,0,159,39823.1666087963,2009-01-10,03:59:55
39.867249,116.39308,0,167,39823.1666666667,2009-01-10,04:00:00
39.867217,116.393079,0,170,39823.166724537,2009-01-10,04:00:05
39.867224,116.393061,0,170,39823.1667824074,2009-01-10,04:00:10
39.867101,116.393058,0,168,39823.1668402778,2009-01-10,04:00:15
39.866935,116.393066,0,162,39823.1668981481,2009-01-10,04:00:20
39.866803,116.39306,0,179,39823.1669560185,2009-01-10,04:00:25
39.866754,116.393011,0,172,39823.1670138889,2009-01-10,04:00:30
39.866557,116.393065,0,157,39823.1670717593,2009-01-10,04:00:35
39.86627,116.39311,0,158,39823.1671296296,2009-01-10,04:00:40
39.866151,116.393106,0,162,39823.1671875,2009-01-10,04:00:45
39.865973,116.393108,0,166,39823.1672453704,2009-01-10,04:00:50
39.865765,116.393084,0,158,39823.1673032407,2009-01-10,04:00:55
39.865735,116.393089,0,142,39823.1673611111,2009-01-10,04:01:00
39.865735,116.393089,0,142,39823.1673958333,2009-01-10,04:01:03
39.865734,116.393088,0,144,39823.1674189815,2009-01-10,04:01:05
39.865705,116.393077,0,144,39823.1674768519,2009-01-10,04:01:10
39.865676,116.393064,0,145,39823.1675347222,2009-01-10,04:01:15
39.865434,116.392974,0,181,39823.1704282407,2009-01-10,04:05:25
39.865322,116.392971,0,181,39823.1704861111,2009-01-10,04:05:30
39.865306,116.392976,0,176,39823.1705439815,2009-01-10,04:05:35
39.86529,116.392972,0,176,39823.1706018519,2009-01-10,04:05:40
39.865273,116.392946,0,179,39823.1706597222,2009-01-10,04:05:45
39.86525,116.39292,0,185,39823.1707175926,2009-01-10,04:05:50
39.865242,116.392922,0,190,39823.170775463,2009-01-10,04:05:55
39.865239,116.392926,0,193,39823.1708333333,2009-01-10,04:06:00
39.865236,116.392934,0,197,39823.1708912037,2009-01-10,04:06:05
39.865235,116.392941,0,200,39823.1709490741,2009-01-10,04:06:10
39.865235,116.392941,0,200,39823.1709837963,2009-01-10,04:06:13
39.865236,116.392947,0,204,39823.1710069444,2009-01-10,04:06:15
39.865236,116.392958,0,209,39823.1710648148,2009-01-10,04:06:20
39.865238,116.39296,0,213,39823.1711226852,2009-01-10,04:06:25
39.865242,116.392966,0,217,39823.1711805556,2009-01-10,04:06:30
39.865242,116.392966,0,217,39823.1712152778,2009-01-10,04:06:33
39.865245,116.392973,0,220,39823.1712384259,2009-01-10,04:06:35
39.865236,116.392982,0,223,39823.1712962963,2009-01-10,04:06:40
39.865226,116.392997,0,218,39823.1713541667,2009-01-10,04:06:45
39.865226,116.392997,0,218,39823.1713888889,2009-01-10,04:06:48
39.86522,116.393004,0,219,39823.171412037,2009-01-10,04:06:50
39.865211,116.393009,0,219,39823.1714699074,2009-01-10,04:06:55
39.865202,116.393017,0,218,39823.1715277778,2009-01-10,04:07:00
39.865202,116.393017,0,218,39823.1715625,2009-01-10,04:07:03
39.865195,116.393024,0,215,39823.1715856481,2009-01-10,04:07:05
39.865185,116.39303,0,212,39823.1716435185,2009-01-10,04:07:10
39.865176,116.393036,0,210,39823.1717013889,2009-01-10,04:07:15
39.865171,116.393041,0,209,39823.1717592593,2009-01-10,04:07:20
39.865167,116.393041,0,209,39823.1718171296,2009-01-10,04:07:25
39.865164,116.393039,0,210,39823.171875,2009-01-10,04:07:30
39.86516,116.393037,0,211,39823.1719328704,2009-01-10,04:07:35
39.865157,116.393037,0,213,39823.1719907407,2009-01-10,04:07:40
39.865154,116.393031,0,214,39823.1720486111,2009-01-10,04:07:45
39.865156,116.393025,0,215,39823.1721064815,2009-01-10,04:07:50
39.865157,116.393022,0,216,39823.1721643518,2009-01-10,04:07:55
39.865156,116.393021,0,217,39823.1722222222,2009-01-10,04:08:00
39.865156,116.393021,0,218,39823.1722800926,2009-01-10,04:08:05
39.865156,116.393021,0,218,39823.1723148148,2009-01-10,04:08:08
39.865159,116.393017,0,214,39823.172337963,2009-01-10,04:08:10
39.865147,116.393002,0,213,39823.1723958333,2009-01-10,04:08:15
39.865149,116.392996,0,209,39823.1724537037,2009-01-10,04:08:20
39.865153,116.392996,0,205,39823.1725115741,2009-01-10,04:08:25
39.865151,116.392993,0,202,39823.1725694444,2009-01-10,04:08:30
39.865147,116.392991,0,199,39823.1726273148,2009-01-10,04:08:35
39.865141,116.392988,0,198,39823.1726851852,2009-01-10,04:08:40
39.865136,116.392981,0,198,39823.1727430556,2009-01-10,04:08:45
39.865133,116.392975,0,199,39823.1728009259,2009-01-10,04:08:50
39.865133,116.392975,0,199,39823.1728356481,2009-01-10,04:08:53
39.865129,116.392972,0,202,39823.1728587963,2009-01-10,04:08:55
39.865126,116.392963,0,205,39823.1729166667,2009-01-10,04:09:00
39.865123,116.392954,0,210,39823.172974537,2009-01-10,04:09:05
39.865119,116.392947,0,214,39823.1730324074,2009-01-10,04:09:10
39.865115,116.392944,0,219,39823.1730902778,2009-01-10,04:09:15
39.865112,116.392945,0,223,39823.1731481481,2009-01-10,04:09:20
39.865109,116.392943,0,227,39823.1732060185,2009-01-10,04:09:25
39.865106,116.392941,0,230,39823.1732638889,2009-01-10,04:09:30
39.865105,116.392941,0,233,39823.1733217593,2009-01-10,04:09:35
39.865105,116.392941,0,233,39823.1733564815,2009-01-10,04:09:38
39.865104,116.39294,0,236,39823.1733796296,2009-01-10,04:09:40
39.865104,116.392952,0,238,39823.1734375,2009-01-10,04:09:45
39.865112,116.392934,0,242,39823.1734953704,2009-01-10,04:09:50
39.865132,116.392876,0,241,39823.1735532407,2009-01-10,04:09:55
39.865137,116.392859,0,237,39823.1736111111,2009-01-10,04:10:00
39.865137,116.392859,0,237,39823.1736458333,2009-01-10,04:10:03
39.865142,116.392863,0,233,39823.1736689815,2009-01-10,04:10:05
39.865154,116.392861,0,225,39823.1737268518,2009-01-10,04:10:10
39.865163,116.39286,0,218,39823.1737847222,2009-01-10,04:10:15
39.865166,116.39286,0,212,39823.1738425926,2009-01-10,04:10:20
39.86517,116.392859,0,207,39823.173900463,2009-01-10,04:10:25
39.865169,116.39286,0,204,39823.1739583333,2009-01-10,04:10:30
39.865168,116.392861,0,204,39823.1740162037,2009-01-10,04:10:35
39.865167,116.392862,0,204,39823.1740740741,2009-01-10,04:10:40
39.865167,116.392863,0,204,39823.1741319444,2009-01-10,04:10:45
39.865167,116.392863,0,204,39823.1741898148,2009-01-10,04:10:50
39.865166,116.392864,0,204,39823.1742476852,2009-01-10,04:10:55
39.865166,116.392864,0,204,39823.1743055556,2009-01-10,04:11:00
39.865166,116.392865,0,204,39823.1743634259,2009-01-10,04:11:05
39.865165,116.392866,0,204,39823.1744212963,2009-01-10,04:11:10
39.865166,116.392867,0,203,39823.1744791667,2009-01-10,04:11:15
39.865166,116.392867,0,203,39823.1745138889,2009-01-10,04:11:18
39.865163,116.392868,0,203,39823.174537037,2009-01-10,04:11:20
39.865069,116.392943,0,196,39823.1745949074,2009-01-10,04:11:25
39.865029,116.393002,0,190,39823.1746527778,2009-01-10,04:11:30
39.864973,116.393037,0,187,39823.1747106481,2009-01-10,04:11:35
39.864929,116.393063,0,186,39823.1747685185,2009-01-10,04:11:40
39.864838,116.3931,0,184,39823.1748263889,2009-01-10,04:11:45
39.864575,116.393084,0,91,39823.1773726852,2009-01-10,04:15:25
39.864563,116.393093,0,90,39823.1774305556,2009-01-10,04:15:30
39.864562,116.393084,0,91,39823.1774884259,2009-01-10,04:15:35
39.864556,116.393071,0,94,39823.1775462963,2009-01-10,04:15:40
39.864521,116.393072,0,94,39823.1776041667,2009-01-10,04:15:45
39.864488,116.393078,0,90,39823.177662037,2009-01-10,04:15:50
39.864462,116.393074,0,87,39823.1777199074,2009-01-10,04:15:55
39.864462,116.393074,0,87,39823.1777546296,2009-01-10,04:15:58
39.864466,116.393072,0,86,39823.1777777778,2009-01-10,04:16:00
39.864436,116.393064,0,84,39823.1778356481,2009-01-10,04:16:05
39.864385,116.393079,0,82,39823.1778935185,2009-01-10,04:16:10
39.864351,116.393087,0,85,39823.1779513889,2009-01-10,04:16:15
39.864305,116.393087,0,88,39823.1780092593,2009-01-10,04:16:20
39.864288,116.393098,0,88,39823.1780671296,2009-01-10,04:16:25
39.864242,116.393114,0,86,39823.178125,2009-01-10,04:16:30
39.864174,116.393139,0,87,39823.1781828704,2009-01-10,04:16:35
39.864109,116.393159,0,90,39823.1782407407,2009-01-10,04:16:40
39.86404,116.39312,0,94,39823.1782986111,2009-01-10,04:16:45
39.864033,116.393101,0,93,39823.1783564815,2009-01-10,04:16:50
39.864017,116.393003,0,96,39823.1784143519,2009-01-10,04:16:55
39.864002,116.392694,0,99,39823.1784722222,2009-01-10,04:17:00
39.863981,116.392197,0,104,39823.1785300926,2009-01-10,04:17:05
39.863976,116.391837,0,108,39823.178587963,2009-01-10,04:17:10
39.863953,116.391696,0,106,39823.1786458333,2009-01-10,04:17:15
39.863912,116.391595,0,100,39823.1787037037,2009-01-10,04:17:20
39.863904,116.391421,0,102,39823.1787615741,2009-01-10,04:17:25
39.863907,116.391081,0,104,39823.1788194444,2009-01-10,04:17:30
39.863878,116.39082,0,102,39823.1788773148,2009-01-10,04:17:35
39.863906,116.390427,0,100,39823.1789351852,2009-01-10,04:17:40
39.863875,116.389888,0,108,39823.1789930556,2009-01-10,04:17:45
39.863758,116.389551,0,110,39823.1790509259,2009-01-10,04:17:50
39.863642,116.389526,0,111,39823.1791087963,2009-01-10,04:17:55
39.863632,116.389534,0,112,39823.1791666667,2009-01-10,04:18:00
39.863632,116.389534,0,112,39823.1792013889,2009-01-10,04:18:03
39.863637,116.389538,0,112,39823.179224537,2009-01-10,04:18:05
39.863617,116.389535,0,112,39823.1792824074,2009-01-10,04:18:10
39.863576,116.389527,0,112,39823.1793402778,2009-01-10,04:18:15
39.863506,116.389567,0,112,39823.1793981481,2009-01-10,04:18:20
39.863506,116.389567,0,112,39823.1794328704,2009-01-10,04:18:23
39.863514,116.389567,0,113,39823.1794560185,2009-01-10,04:18:25
39.863527,116.389563,0,114,39823.1795138889,2009-01-10,04:18:30
39.863532,116.389561,0,114,39823.1795717593,2009-01-10,04:18:35
39.863534,116.389559,0,114,39823.1796296296,2009-01-10,04:18:40
39.863534,116.389559,0,114,39823.1796643519,2009-01-10,04:18:43
39.863538,116.389555,0,114,39823.1796875,2009-01-10,04:18:45
39.863544,116.389491,0,114,39823.1797453704,2009-01-10,04:18:50
39.86357,116.389448,0,115,39823.1798032407,2009-01-10,04:18:55
39.863639,116.389319,0,116,39823.1798611111,2009-01-10,04:19:00
39.863847,116.389028,0,117,39823.1799189815,2009-01-10,04:19:05
39.863995,116.388741,0,117,39823.1799768518,2009-01-10,04:19:10
39.863312,116.388519,0,119,39823.1800347222,2009-01-10,04:19:15
39.86314,116.388567,0,121,39823.1800925926,2009-01-10,04:19:20
39.863119,116.388644,0,122,39823.180150463,2009-01-10,04:19:25
39.863142,116.388641,0,123,39823.1802083333,2009-01-10,04:19:30
39.863171,116.388601,0,125,39823.1802662037,2009-01-10,04:19:35
39.863215,116.388606,0,126,39823.1803240741,2009-01-10,04:19:40
39.863277,116.3886,0,127,39823.1803819444,2009-01-10,04:19:45
39.863306,116.388621,0,129,39823.1804398148,2009-01-10,04:19:50
39.863299,116.388657,0,131,39823.1804976852,2009-01-10,04:19:55
39.863394,116.388624,0,132,39823.1805555556,2009-01-10,04:20:00
39.863467,116.388562,0,133,39823.1806134259,2009-01-10,04:20:05
39.863497,116.388554,0,134,39823.1806712963,2009-01-10,04:20:10
39.863475,116.388539,0,136,39823.1807291667,2009-01-10,04:20:15
39.863464,116.388494,0,137,39823.180787037,2009-01-10,04:20:20
39.863469,116.388454,0,140,39823.1808449074,2009-01-10,04:20:25
39.863471,116.388428,0,143,39823.1809027778,2009-01-10,04:20:30
39.863476,116.388449,0,145,39823.1809606481,2009-01-10,04:20:35
39.863424,116.388465,0,148,39823.1810185185,2009-01-10,04:20:40
39.863301,116.388502,0,150,39823.1810763889,2009-01-10,04:20:45
39.863189,116.38852,0,151,39823.1811342593,2009-01-10,04:20:50
39.863119,116.388518,0,153,39823.1811921296,2009-01-10,04:20:55
39.863093,116.388539,0,154,39823.18125,2009-01-10,04:21:00
39.863077,116.388555,0,154,39823.1813078704,2009-01-10,04:21:05
39.863079,116.388564,0,155,39823.1813657407,2009-01-10,04:21:10
39.863079,116.388564,0,155,39823.181400463,2009-01-10,04:21:13
39.863078,116.388566,0,155,39823.1814236111,2009-01-10,04:21:15
39.863087,116.38857,0,155,39823.1814814815,2009-01-10,04:21:20
39.863087,116.388643,0,155,39823.1815393518,2009-01-10,04:21:25
39.863082,116.388662,0,156,39823.1815972222,2009-01-10,04:21:30
39.863092,116.38865,0,158,39823.1816550926,2009-01-10,04:21:35
39.863091,116.388626,0,160,39823.181712963,2009-01-10,04:21:40
39.863091,116.388626,0,160,39823.1817476852,2009-01-10,04:21:43
39.863098,116.388621,0,163,39823.1817708333,2009-01-10,04:21:45
39.863083,116.388633,0,166,39823.1818287037,2009-01-10,04:21:50
39.863047,116.388651,0,169,39823.1818865741,2009-01-10,04:21:55
39.863047,116.388651,0,169,39823.1819212963,2009-01-10,04:21:58
39.863041,116.388643,0,170,39823.1819444444,2009-01-10,04:22:00
39.863034,116.388622,0,171,39823.1820023148,2009-01-10,04:22:05
39.86305,116.388616,0,171,39823.1820601852,2009-01-10,04:22:10
39.863072,116.388604,0,171,39823.1821180556,2009-01-10,04:22:15
39.863082,116.388545,0,173,39823.1821759259,2009-01-10,04:22:20
39.863102,116.388484,0,174,39823.1822337963,2009-01-10,04:22:25
39.863101,116.388467,0,175,39823.1822916667,2009-01-10,04:22:30
39.863074,116.38838,0,176,39823.182349537,2009-01-10,04:22:35
39.863056,116.388258,0,177,39823.1824074074,2009-01-10,04:22:40
39.863068,116.388157,0,177,39823.1824652778,2009-01-10,04:22:45
39.863099,116.388074,0,178,39823.1825231481,2009-01-10,04:22:50
39.863144,116.38799,0,178,39823.1825810185,2009-01-10,04:22:55
39.863187,116.387917,0,179,39823.1826388889,2009-01-10,04:23:00
39.863182,116.38789,0,180,39823.1826967593,2009-01-10,04:23:05
39.863203,116.387893,0,180,39823.1827546296,2009-01-10,04:23:10
39.863224,116.387942,0,182,39823.1828125,2009-01-10,04:23:15
39.863242,116.388066,0,184,39823.1828703704,2009-01-10,04:23:20
39.863252,116.388174,0,186,39823.1829282407,2009-01-10,04:23:25
39.863252,116.388219,0,188,39823.1829861111,2009-01-10,04:23:30
39.863274,116.388229,0,189,39823.1830439815,2009-01-10,04:23:35
39.863314,116.388275,0,191,39823.1831018519,2009-01-10,04:23:40
39.863332,116.388292,0,194,39823.1831597222,2009-01-10,04:23:45
39.863343,116.388303,0,195,39823.1832175926,2009-01-10,04:23:50
39.863352,116.388307,0,197,39823.183275463,2009-01-10,04:23:55
39.863402,116.388364,0,199,39823.1833333333,2009-01-10,04:24:00
39.863379,116.388513,0,202,39823.1833912037,2009-01-10,04:24:05
39.863309,116.388654,0,206,39823.1834490741,2009-01-10,04:24:10
39.863197,116.388754,0,210,39823.1835069444,2009-01-10,04:24:15
39.863031,116.388815,0,213,39823.1835648148,2009-01-10,04:24:20
39.862873,116.388895,0,215,39823.1836226852,2009-01-10,04:24:25
39.862826,116.388941,0,214,39823.1836805556,2009-01-10,04:24:30
39.862826,116.388941,0,214,39823.1837152778,2009-01-10,04:24:33
39.862829,116.388938,0,215,39823.1837384259,2009-01-10,04:24:35
39.862862,116.388899,0,215,39823.1837962963,2009-01-10,04:24:40
39.863,116.388736,0,213,39823.1838541667,2009-01-10,04:24:45
39.863168,116.388527,0,211,39823.183912037,2009-01-10,04:24:50
39.863301,116.388339,0,211,39823.1839699074,2009-01-10,04:24:55
39.863284,116.388314,0,210,39823.1840277778,2009-01-10,04:25:00
39.863304,116.388312,0,213,39823.1840856481,2009-01-10,04:25:05
39.863368,116.388282,0,219,39823.1841435185,2009-01-10,04:25:10
39.863559,116.388267,0,226,39823.1842013889,2009-01-10,04:25:15
39.863807,116.388258,0,232,39823.1842592593,2009-01-10,04:25:20
39.863967,116.388262,0,241,39823.1843171296,2009-01-10,04:25:25
39.863946,116.388317,0,257,39823.184375,2009-01-10,04:25:30
39.863885,116.388346,0,273,39823.1844328704,2009-01-10,04:25:35
39.863885,116.388346,0,273,39823.1844675926,2009-01-10,04:25:38
39.863889,116.388351,0,287,39823.1844907407,2009-01-10,04:25:40
39.863901,116.388351,0,292,39823.1845486111,2009-01-10,04:25:45
39.86386,116.388354,0,297,39823.1846064815,2009-01-10,04:25:50
39.863817,116.388348,0,303,39823.1846643519,2009-01-10,04:25:55
39.86377,116.388356,0,313,39823.1847222222,2009-01-10,04:26:00
39.863643,116.388373,0,318,39823.1847800926,2009-01-10,04:26:05
39.863534,116.388403,0,324,39823.184837963,2009-01-10,04:26:10
39.863445,116.38844,0,330,39823.1848958333,2009-01-10,04:26:15
39.863337,116.38848,0,336,39823.1849537037,2009-01-10,04:26:20
39.863209,116.388536,0,343,39823.1850115741,2009-01-10,04:26:25
39.863156,116.38858,0,351,39823.1850694444,2009-01-10,04:26:30
39.863201,116.388615,0,357,39823.1851273148,2009-01-10,04:26:35
39.86325,116.388594,0,358,39823.1851851852,2009-01-10,04:26:40
39.863238,116.388575,0,357,39823.1852430556,2009-01-10,04:26:45
39.863216,116.388518,0,355,39823.1853009259,2009-01-10,04:26:50
39.86319,116.388502,0,354,39823.1853587963,2009-01-10,04:26:55
39.863214,116.388483,0,352,39823.1854166667,2009-01-10,04:27:00
39.863235,116.388501,0,352,39823.185474537,2009-01-10,04:27:05
39.863289,116.388541,0,348,39823.1855324074,2009-01-10,04:27:10
39.863249,116.388585,0,344,39823.1855902778,2009-01-10,04:27:15
39.863094,116.388699,0,342,39823.1856481481,2009-01-10,04:27:20
39.863056,116.388781,0,342,39823.1857060185,2009-01-10,04:27:25
39.863121,116.388768,0,341,39823.1857638889,2009-01-10,04:27:30
39.863168,116.388726,0,340,39823.1858217593,2009-01-10,04:27:35
39.863129,116.388701,0,336,39823.1858796296,2009-01-10,04:27:40
39.863046,116.388699,0,334,39823.1859375,2009-01-10,04:27:45
39.863052,116.388743,0,333,39823.1859953704,2009-01-10,04:27:50
39.863083,116.388881,0,335,39823.1860532407,2009-01-10,04:27:55
39.863154,116.389086,0,337,39823.1861111111,2009-01-10,04:28:00
39.863253,116.38934,0,341,39823.1861689815,2009-01-10,04:28:05
39.863361,116.389518,0,347,39823.1862268519,2009-01-10,04:28:10
39.863506,116.389696,0,354,39823.1862847222,2009-01-10,04:28:15
39.863621,116.389669,0,364,39823.1863425926,2009-01-10,04:28:20
39.863612,116.38955,0,374,39823.186400463,2009-01-10,04:28:25
39.86352,116.389338,0,388,39823.1864583333,2009-01-10,04:28:30
39.863479,116.389236,0,404,39823.1865162037,2009-01-10,04:28:35
39.863498,116.389231,0,416,39823.1865740741,2009-01-10,04:28:40
39.863538,116.389168,0,428,39823.1866319444,2009-01-10,04:28:45
39.863539,116.389195,0,445,39823.1866898148,2009-01-10,04:28:50
39.863544,116.389194,0,453,39823.1867476852,2009-01-10,04:28:55
39.863542,116.389201,0,458,39823.1868055556,2009-01-10,04:29:00
39.863542,116.389201,0,458,39823.1868402778,2009-01-10,04:29:03
39.863544,116.389199,0,462,39823.1868634259,2009-01-10,04:29:05
39.863515,116.389189,0,464,39823.1869212963,2009-01-10,04:29:10
39.863476,116.389183,0,466,39823.1869791667,2009-01-10,04:29:15
39.863439,116.389155,0,466,39823.187037037,2009-01-10,04:29:20
39.86333,116.38892,0,443,39823.1870949074,2009-01-10,04:29:25
39.863246,116.388784,0,422,39823.1871527778,2009-01-10,04:29:30
39.863174,116.388709,0,400,39823.1872106481,2009-01-10,04:29:35
39.863134,116.388677,0,387,39823.1872685185,2009-01-10,04:29:40
39.863267,116.388443,0,413,39823.1901041667,2009-01-10,04:33:45
39.863317,116.388389,0,444,39823.190162037,2009-01-10,04:33:50
39.863323,116.388338,0,453,39823.1902199074,2009-01-10,04:33:55
39.86333,116.388305,0,485,39823.1902777778,2009-01-10,04:34:00
39.863283,116.388275,0,526,39823.1903356481,2009-01-10,04:34:05
39.863175,116.388319,0,527,39823.1903935185,2009-01-10,04:34:10
39.86312,116.388353,0,517,39823.1904513889,2009-01-10,04:34:15
39.86312,116.388353,0,517,39823.1904861111,2009-01-10,04:34:18
39.863115,116.388345,0,512,39823.1905092593,2009-01-10,04:34:20
39.863069,116.388387,0,511,39823.1905671296,2009-01-10,04:34:25
39.863055,116.388465,0,500,39823.190625,2009-01-10,04:34:30
39.863031,116.38852,0,485,39823.1906828704,2009-01-10,04:34:35
39.863025,116.388541,0,476,39823.1907407407,2009-01-10,04:34:40
39.862965,116.3886,0,442,39823.1907986111,2009-01-10,04:34:45
39.862949,116.388694,0,423,39823.1908564815,2009-01-10,04:34:50
39.862949,116.388759,0,394,39823.1909143519,2009-01-10,04:34:55
39.862958,116.388733,0,372,39823.1909722222,2009-01-10,04:35:00
39.862939,116.388701,0,347,39823.1910300926,2009-01-10,04:35:05
39.862913,116.388668,0,323,39823.191087963,2009-01-10,04:35:10
39.862886,116.388629,0,300,39823.1911458333,2009-01-10,04:35:15
39.86286,116.38862,0,280,39823.1912037037,2009-01-10,04:35:20
39.862872,116.388601,0,264,39823.1912615741,2009-01-10,04:35:25
39.862893,116.388581,0,256,39823.1913194444,2009-01-10,04:35:30
39.862893,116.388581,0,256,39823.1913541667,2009-01-10,04:35:33
39.862895,116.388581,0,255,39823.1913773148,2009-01-10,04:35:35
39.86285,116.388599,0,254,39823.1914351852,2009-01-10,04:35:40
39.862837,116.388602,0,250,39823.1914930556,2009-01-10,04:35:45
39.862842,116.388569,0,249,39823.1915509259,2009-01-10,04:35:50
39.86287,116.388559,0,248,39823.1916087963,2009-01-10,04:35:55
39.862901,116.388511,0,248,39823.1916666667,2009-01-10,04:36:00
39.862894,116.388473,0,249,39823.191724537,2009-01-10,04:36:05
39.862935,116.388459,0,247,39823.1917824074,2009-01-10,04:36:10
39.862966,116.388454,0,247,39823.1918402778,2009-01-10,04:36:15
39.863034,116.388466,0,248,39823.1918981481,2009-01-10,04:36:20
39.863101,116.388468,0,249,39823.1919560185,2009-01-10,04:36:25
39.863192,116.388476,0,252,39823.1920138889,2009-01-10,04:36:30
39.863224,116.388459,0,256,39823.1920717593,2009-01-10,04:36:35
39.863261,116.388433,0,262,39823.1921296296,2009-01-10,04:36:40
39.863278,116.388416,0,269,39823.1921875,2009-01-10,04:36:45
39.863279,116.388438,0,276,39823.1922453704,2009-01-10,04:36:50
39.863313,116.388465,0,281,39823.1923032407,2009-01-10,04:36:55
39.863404,116.388478,0,285,39823.1923611111,2009-01-10,04:37:00
39.863485,116.388458,0,289,39823.1924189815,2009-01-10,04:37:05
39.863568,116.38845,0,295,39823.1924768519,2009-01-10,04:37:10
39.863598,116.388457,0,305,39823.1925347222,2009-01-10,04:37:15
39.863598,116.388457,0,305,39823.1925694444,2009-01-10,04:37:18
39.863591,116.388463,0,320,39823.1925925926,2009-01-10,04:37:20
39.863601,116.388484,0,334,39823.192650463,2009-01-10,04:37:25
39.863612,116.388531,0,345,39823.1927083333,2009-01-10,04:37:30
39.863613,116.388551,0,354,39823.1927662037,2009-01-10,04:37:35
39.863606,116.38859,0,356,39823.1928240741,2009-01-10,04:37:40
39.863574,116.388629,0,354,39823.1928819444,2009-01-10,04:37:45
39.863532,116.388682,0,351,39823.1929398148,2009-01-10,04:37:50
39.863463,116.388725,0,347,39823.1929976852,2009-01-10,04:37:55
39.863391,116.38873,0,346,39823.1930555556,2009-01-10,04:38:00
39.86337,116.38872,0,350,39823.1931134259,2009-01-10,04:38:05
39.863367,116.388705,0,356,39823.1931712963,2009-01-10,04:38:10
39.863342,116.388676,0,361,39823.1932291667,2009-01-10,04:38:15
39.863226,116.388604,0,363,39823.193287037,2009-01-10,04:38:20
39.863136,116.38856,0,363,39823.1933449074,2009-01-10,04:38:25
39.863073,116.38855,0,363,39823.1934027778,2009-01-10,04:38:30
39.863092,116.388625,0,365,39823.1934606481,2009-01-10,04:38:35
39.86304,116.388697,0,365,39823.1935185185,2009-01-10,04:38:40
39.862862,116.388684,0,362,39823.1935763889,2009-01-10,04:38:45
39.862694,116.388656,0,372,39823.1936342593,2009-01-10,04:38:50
39.862689,116.388711,0,382,39823.1936921296,2009-01-10,04:38:55
39.86273,116.388746,0,392,39823.19375,2009-01-10,04:39:00
39.862817,116.388741,0,397,39823.1938078704,2009-01-10,04:39:05
39.862852,116.388754,0,399,39823.1938657407,2009-01-10,04:39:10
39.86286,116.388753,0,402,39823.1939236111,2009-01-10,04:39:15
39.862865,116.388755,0,404,39823.1939814815,2009-01-10,04:39:20
39.862865,116.388755,0,404,39823.1940162037,2009-01-10,04:39:23
39.862866,116.388758,0,405,39823.1940393519,2009-01-10,04:39:25
39.862875,116.388793,0,406,39823.1940972222,2009-01-10,04:39:30
39.862838,116.388821,0,408,39823.1941550926,2009-01-10,04:39:35
39.862818,116.388837,0,421,39823.194212963,2009-01-10,04:39:40
39.862797,116.388832,0,430,39823.1942708333,2009-01-10,04:39:45
39.862769,116.388825,0,434,39823.1943287037,2009-01-10,04:39:50
39.86275,116.388815,0,440,39823.1943865741,2009-01-10,04:39:55
39.862738,116.388826,0,449,39823.1944444444,2009-01-10,04:40:00
39.862749,116.388819,0,459,39823.1945023148,2009-01-10,04:40:05
39.862755,116.388811,0,465,39823.1945601852,2009-01-10,04:40:10
39.862757,116.388811,0,466,39823.1946180556,2009-01-10,04:40:15
39.862757,116.388811,0,466,39823.1946527778,2009-01-10,04:40:18
39.862762,116.388813,0,467,39823.1946759259,2009-01-10,04:40:20
39.8628,116.388845,0,468,39823.1947337963,2009-01-10,04:40:25
39.862862,116.388876,0,468,39823.1947916667,2009-01-10,04:40:30
39.862922,116.388902,0,469,39823.194849537,2009-01-10,04:40:35
39.862958,116.388946,0,472,39823.1949074074,2009-01-10,04:40:40
39.862979,116.388993,0,475,39823.1949652778,2009-01-10,04:40:45
39.863018,116.389022,0,478,39823.1950231481,2009-01-10,04:40:50
39.863088,116.389025,0,481,39823.1950810185,2009-01-10,04:40:55
39.863195,116.389006,0,484,39823.1951388889,2009-01-10,04:41:00
39.863315,116.389009,0,487,39823.1951967593,2009-01-10,04:41:05
39.8634,116.38907,0,490,39823.1952546296,2009-01-10,04:41:10
39.863378,116.389108,0,496,39823.1953125,2009-01-10,04:41:15
39.86336,116.389109,0,502,39823.1953703704,2009-01-10,04:41:20
39.86336,116.389109,0,502,39823.1954050926,2009-01-10,04:41:23
39.863364,116.38911,0,505,39823.1954282407,2009-01-10,04:41:25
39.863359,116.389145,0,512,39823.1954861111,2009-01-10,04:41:30
39.863372,116.389139,0,516,39823.1955439815,2009-01-10,04:41:35
39.863382,116.389136,0,523,39823.1956018518,2009-01-10,04:41:40
39.863393,116.389138,0,531,39823.1956597222,2009-01-10,04:41:45
39.863397,116.389141,0,536,39823.1957175926,2009-01-10,04:41:50
39.863403,116.389143,0,538,39823.195775463,2009-01-10,04:41:55
39.863405,116.389144,0,540,39823.1958333333,2009-01-10,04:42:00
39.863405,116.389144,0,540,39823.1958680556,2009-01-10,04:42:03
39.863399,116.389144,0,540,39823.1958912037,2009-01-10,04:42:05
39.863386,116.38914,0,541,39823.1959490741,2009-01-10,04:42:10
39.863358,116.389103,0,546,39823.1960069444,2009-01-10,04:42:15
39.863283,116.389073,0,548,39823.1960648148,2009-01-10,04:42:20
39.863209,116.389038,0,551,39823.1961226852,2009-01-10,04:42:25
39.863189,116.388986,0,552,39823.1961805556,2009-01-10,04:42:30
39.863191,116.388964,0,552,39823.1962384259,2009-01-10,04:42:35
39.863234,116.388993,0,554,39823.1962962963,2009-01-10,04:42:40
39.863357,116.389044,0,553,39823.1963541667,2009-01-10,04:42:45
39.86342,116.389108,0,551,39823.196412037,2009-01-10,04:42:50
39.863554,116.389043,0,549,39823.1964699074,2009-01-10,04:42:55
39.863734,116.388952,0,551,39823.1965277778,2009-01-10,04:43:00
39.863817,116.388922,0,568,39823.1965856481,2009-01-10,04:43:05
39.863828,116.388919,0,579,39823.1966435185,2009-01-10,04:43:10
39.863781,116.388916,0,589,39823.1967013889,2009-01-10,04:43:15
39.863702,116.38895,0,595,39823.1967592593,2009-01-10,04:43:20
39.86351,116.389065,0,607,39823.1968171296,2009-01-10,04:43:25
39.863213,116.388995,0,598,39823.196875,2009-01-10,04:43:30
39.863217,116.388933,0,593,39823.1969328704,2009-01-10,04:43:35
39.8633,116.388868,0,591,39823.1969907407,2009-01-10,04:43:40
39.863333,116.388896,0,588,39823.1970486111,2009-01-10,04:43:45
39.86336,116.388913,0,585,39823.1971064815,2009-01-10,04:43:50
39.86336,116.388945,0,583,39823.1971643518,2009-01-10,04:43:55
39.863322,116.388951,0,580,39823.1972222222,2009-01-10,04:44:00
39.863174,116.388926,0,575,39823.1972800926,2009-01-10,04:44:05
39.862906,116.388898,0,563,39823.197337963,2009-01-10,04:44:10
39.862738,116.388864,0,555,39823.1973958333,2009-01-10,04:44:15
39.862708,116.388842,0,555,39823.1974537037,2009-01-10,04:44:20
39.862724,116.388833,0,552,39823.1975115741,2009-01-10,04:44:25
39.862774,116.388806,0,553,39823.1975694444,2009-01-10,04:44:30
39.862847,116.388781,0,557,39823.1976273148,2009-01-10,04:44:35
39.862989,116.388715,0,565,39823.1976851852,2009-01-10,04:44:40
39.863087,116.388673,0,579,39823.1977430556,2009-01-10,04:44:45
39.863094,116.388647,0,595,39823.1978009259,2009-01-10,04:44:50
39.863059,116.388657,0,605,39823.1978587963,2009-01-10,04:44:55
39.863009,116.388689,0,638,39823.1979166667,2009-01-10,04:45:00
39.863016,116.388708,0,686,39823.197974537,2009-01-10,04:45:05
39.863115,116.388689,0,746,39823.1980324074,2009-01-10,04:45:10
39.863141,116.388706,0,700,39823.1980902778,2009-01-10,04:45:15
39.862995,116.388819,0,707,39823.1981481481,2009-01-10,04:45:20
39.862914,116.388859,0,722,39823.1982060185,2009-01-10,04:45:25
39.862879,116.388878,0,733,39823.1982638889,2009-01-10,04:45:30
39.862802,116.388929,0,736,39823.1983217593,2009-01-10,04:45:35
39.862896,116.388918,0,738,39823.1983796296,2009-01-10,04:45:40
39.863055,116.388861,0,742,39823.1984375,2009-01-10,04:45:45
39.863198,116.388823,0,750,39823.1984953704,2009-01-10,04:45:50
39.863259,116.388828,0,777,39823.1985532407,2009-01-10,04:45:55
39.863314,116.388843,0,792,39823.1986111111,2009-01-10,04:46:00
39.863348,116.388838,0,801,39823.1986689815,2009-01-10,04:46:05
39.863382,116.388799,0,822,39823.1987268519,2009-01-10,04:46:10
39.863373,116.388764,0,835,39823.1987847222,2009-01-10,04:46:15
39.86337,116.388753,0,837,39823.1988425926,2009-01-10,04:46:20
39.863348,116.38875,0,844,39823.198900463,2009-01-10,04:46:25
39.863312,116.388741,0,849,39823.1989583333,2009-01-10,04:46:30
39.863259,116.388744,0,846,39823.1990162037,2009-01-10,04:46:35
39.863231,116.38879,0,838,39823.1990740741,2009-01-10,04:46:40
39.863264,116.388784,0,826,39823.1991319444,2009-01-10,04:46:45
39.863297,116.388801,0,819,39823.1991898148,2009-01-10,04:46:50
39.863297,116.388801,0,819,39823.199224537,2009-01-10,04:46:53
39.863298,116.388801,0,815,39823.1992476852,2009-01-10,04:46:55
39.863252,116.388802,0,820,39823.1993055556,2009-01-10,04:47:00
39.863249,116.388815,0,829,39823.1993634259,2009-01-10,04:47:05
39.863248,116.388849,0,844,39823.1994212963,2009-01-10,04:47:10
39.863195,116.388885,0,855,39823.1994791667,2009-01-10,04:47:15
39.863087,116.388934,0,867,39823.199537037,2009-01-10,04:47:20
39.86293,116.388982,0,857,39823.1995949074,2009-01-10,04:47:25
39.862821,116.389014,0,835,39823.1996527778,2009-01-10,04:47:30
39.862802,116.389011,0,838,39823.1997106481,2009-01-10,04:47:35
39.862771,116.388979,0,850,39823.1997685185,2009-01-10,04:47:40
39.862763,116.388956,0,854,39823.1998263889,2009-01-10,04:47:45
39.862742,116.38893,0,857,39823.1998842593,2009-01-10,04:47:50
39.862712,116.388863,0,860,39823.1999421296,2009-01-10,04:47:55
39.862699,116.388812,0,863,39823.2,2009-01-10,04:48:00
39.86268,116.388848,0,866,39823.2000578704,2009-01-10,04:48:05
39.862641,116.38891,0,869,39823.2001157407,2009-01-10,04:48:10
39.862587,116.389004,0,874,39823.2001736111,2009-01-10,04:48:15
39.862599,116.389112,0,883,39823.2002314815,2009-01-10,04:48:20
39.862665,116.389238,0,895,39823.2002893519,2009-01-10,04:48:25
39.862782,116.389372,0,909,39823.2003472222,2009-01-10,04:48:30
39.862924,116.389608,0,911,39823.2004050926,2009-01-10,04:48:35
39.86313,116.390108,0,863,39823.200462963,2009-01-10,04:48:40
39.863281,116.390436,0,844,39823.2005208333,2009-01-10,04:48:45
39.863377,116.390662,0,845,39823.2005787037,2009-01-10,04:48:50
39.863356,116.39082,0,861,39823.2006365741,2009-01-10,04:48:55
39.863322,116.389057,0,786,39823.2006944444,2009-01-10,04:49:00
39.863254,116.388784,0,759,39823.2007523148,2009-01-10,04:49:05
39.863202,116.388802,0,772,39823.2008101852,2009-01-10,04:49:10
39.863095,116.388809,0,782,39823.2008680556,2009-01-10,04:49:15
39.863012,116.388883,0,784,39823.2009259259,2009-01-10,04:49:20
39.862916,116.388983,0,783,39823.2009837963,2009-01-10,04:49:25
39.86281,116.388982,0,790,39823.2010416667,2009-01-10,04:49:30
39.86277,116.388959,0,797,39823.201099537,2009-01-10,04:49:35
39.862858,116.388916,0,801,39823.2011574074,2009-01-10,04:49:40
39.862976,116.388902,0,807,39823.2012152778,2009-01-10,04:49:45
39.863034,116.388895,0,823,39823.2012731481,2009-01-10,04:49:50
39.863069,116.388887,0,836,39823.2013310185,2009-01-10,04:49:55
39.863027,116.388894,0,848,39823.2013888889,2009-01-10,04:50:00
39.862988,116.388891,0,862,39823.2014467593,2009-01-10,04:50:05
39.862969,116.388884,0,877,39823.2015046296,2009-01-10,04:50:10
39.862942,116.388883,0,894,39823.2015625,2009-01-10,04:50:15
39.862847,116.388902,0,908,39823.2016203704,2009-01-10,04:50:20
39.862785,116.388924,0,925,39823.2016782407,2009-01-10,04:50:25
39.862781,116.388938,0,933,39823.2017361111,2009-01-10,04:50:30
39.862794,116.388909,0,944,39823.2017939815,2009-01-10,04:50:35
39.862818,116.38885,0,955,39823.2018518519,2009-01-10,04:50:40
39.862802,116.388814,0,965,39823.2019097222,2009-01-10,04:50:45
39.862838,116.388812,0,968,39823.2019675926,2009-01-10,04:50:50
39.862878,116.38882,0,965,39823.202025463,2009-01-10,04:50:55
39.862892,116.388794,0,960,39823.2020833333,2009-01-10,04:51:00
39.862903,116.388728,0,952,39823.2021412037,2009-01-10,04:51:05
39.863005,116.38867,0,947,39823.2021990741,2009-01-10,04:51:10
39.863115,116.388634,0,953,39823.2022569444,2009-01-10,04:51:15
39.863221,116.388623,0,963,39823.2023148148,2009-01-10,04:51:20
39.863335,116.388745,0,978,39823.2023726852,2009-01-10,04:51:25
39.863423,116.388843,0,1001,39823.2024305556,2009-01-10,04:51:30
39.863497,116.38893,0,1007,39823.2024884259,2009-01-10,04:51:35
39.863569,116.388986,0,1022,39823.2025462963,2009-01-10,04:51:40
39.8636,116.389018,0,1030,39823.2026041667,2009-01-10,04:51:45
39.863609,116.389068,0,1041,39823.202662037,2009-01-10,04:51:50
39.86364,116.38912,0,1055,39823.2027199074,2009-01-10,04:51:55
39.863655,116.389141,0,1068,39823.2027777778,2009-01-10,04:52:00
39.863655,116.389141,0,1068,39823.2028125,2009-01-10,04:52:03
39.863654,116.389135,0,1077,39823.2028356481,2009-01-10,04:52:05
39.863608,116.389136,0,1091,39823.2028935185,2009-01-10,04:52:10
39.863581,116.389106,0,1100,39823.2029513889,2009-01-10,04:52:15
39.863586,116.389091,0,1110,39823.2030092593,2009-01-10,04:52:20
39.863593,116.389093,0,1118,39823.2030671296,2009-01-10,04:52:25
39.863593,116.389093,0,1118,39823.2031018519,2009-01-10,04:52:28
39.863589,116.389085,0,1125,39823.203125,2009-01-10,04:52:30
39.863577,116.389056,0,1133,39823.2031828704,2009-01-10,04:52:35
39.863531,116.389057,0,1146,39823.2032407407,2009-01-10,04:52:40
39.863489,116.389075,0,1162,39823.2032986111,2009-01-10,04:52:45
39.863455,116.389102,0,1168,39823.2033564815,2009-01-10,04:52:50
39.863483,116.389158,0,1179,39823.2034143518,2009-01-10,04:52:55
39.86355,116.389204,0,1186,39823.2034722222,2009-01-10,04:53:00
39.863703,116.38916,0,1087,39823.2035300926,2009-01-10,04:53:05
39.863678,116.389223,0,1087,39823.203587963,2009-01-10,04:53:10
39.863535,116.389241,0,1085,39823.2036458333,2009-01-10,04:53:15
39.863362,116.388992,0,1032,39823.2037037037,2009-01-10,04:53:20
39.8631,116.388982,0,1014,39823.2037615741,2009-01-10,04:53:25
39.862944,116.38901,0,1006,39823.2038194444,2009-01-10,04:53:30
39.862919,116.388998,0,1006,39823.2038773148,2009-01-10,04:53:35
39.862978,116.38898,0,1011,39823.2039351852,2009-01-10,04:53:40
39.862921,116.388962,0,1024,39823.2039930556,2009-01-10,04:53:45
39.862919,116.388948,0,1030,39823.2040509259,2009-01-10,04:53:50
39.862955,116.388946,0,1019,39823.2041087963,2009-01-10,04:53:55
39.862955,116.388946,0,1019,39823.2041435185,2009-01-10,04:53:58
39.862947,116.388942,0,1027,39823.2041666667,2009-01-10,04:54:00
39.862917,116.388934,0,1042,39823.204224537,2009-01-10,04:54:05
39.862988,116.388973,0,1056,39823.2042824074,2009-01-10,04:54:10
39.863018,116.388996,0,1069,39823.2043402778,2009-01-10,04:54:15
39.862943,116.389057,0,1062,39823.2043981481,2009-01-10,04:54:20
39.862834,116.389144,0,1047,39823.2044560185,2009-01-10,04:54:25
39.862796,116.38918,0,1013,39823.2045138889,2009-01-10,04:54:30
39.862793,116.389164,0,1023,39823.2045717593,2009-01-10,04:54:35
39.862764,116.389154,0,1035,39823.2046296296,2009-01-10,04:54:40
39.862722,116.389152,0,1049,39823.2046875,2009-01-10,04:54:45
39.862684,116.389175,0,1065,39823.2047453704,2009-01-10,04:54:50
39.862668,116.389201,0,1081,39823.2048032407,2009-01-10,04:54:55
39.862636,116.38924,0,1067,39823.2048611111,2009-01-10,04:55:00
39.862701,116.389255,0,1083,39823.2049189815,2009-01-10,04:55:05
39.86273,116.389263,0,1098,39823.2049768518,2009-01-10,04:55:10
39.862769,116.389251,0,1111,39823.2050347222,2009-01-10,04:55:15
39.862813,116.389209,0,1074,39823.2050925926,2009-01-10,04:55:20
39.86289,116.389188,0,1080,39823.205150463,2009-01-10,04:55:25
39.862922,116.389151,0,1091,39823.2052083333,2009-01-10,04:55:30
39.862969,116.38914,0,1099,39823.2052662037,2009-01-10,04:55:35
39.863013,116.389152,0,1112,39823.2053240741,2009-01-10,04:55:40
39.863048,116.389148,0,1129,39823.2053819444,2009-01-10,04:55:45
39.863101,116.389136,0,1145,39823.2054398148,2009-01-10,04:55:50
39.863155,116.389078,0,1158,39823.2054976852,2009-01-10,04:55:55
39.863171,116.389106,0,1172,39823.2055555556,2009-01-10,04:56:00
39.863212,116.389151,0,1186,39823.2056134259,2009-01-10,04:56:05
39.863242,116.389135,0,1194,39823.2056712963,2009-01-10,04:56:10
39.863289,116.389125,0,1202,39823.2057291667,2009-01-10,04:56:15
39.863385,116.389149,0,1212,39823.205787037,2009-01-10,04:56:20
39.863472,116.389137,0,1220,39823.2058449074,2009-01-10,04:56:25
39.863509,116.389126,0,1230,39823.2059027778,2009-01-10,04:56:30
39.863551,116.389133,0,1238,39823.2059606481,2009-01-10,04:56:35
39.863553,116.389151,0,1246,39823.2060185185,2009-01-10,04:56:40
39.863583,116.389168,0,1260,39823.2060763889,2009-01-10,04:56:45
39.863558,116.389168,0,1267,39823.2061342593,2009-01-10,04:56:50
39.863564,116.389163,0,1272,39823.2061921296,2009-01-10,04:56:55
39.863569,116.389163,0,1272,39823.20625,2009-01-10,04:57:00
39.863569,116.389163,0,1272,39823.2062847222,2009-01-10,04:57:03
39.863573,116.389157,0,1274,39823.2063078704,2009-01-10,04:57:05
39.863587,116.389157,0,1274,39823.2063657407,2009-01-10,04:57:10
39.863619,116.389174,0,1277,39823.2064236111,2009-01-10,04:57:15
39.863616,116.389184,0,1284,39823.2064814815,2009-01-10,04:57:20
39.86359,116.38916,0,1292,39823.2065393519,2009-01-10,04:57:25
39.863566,116.389174,0,1303,39823.2065972222,2009-01-10,04:57:30
39.863616,116.38919,0,1319,39823.2066550926,2009-01-10,04:57:35
39.863636,116.389186,0,1345,39823.206712963,2009-01-10,04:57:40
39.863651,116.389176,0,1380,39823.2067708333,2009-01-10,04:57:45
39.86363,116.389138,0,1392,39823.2068287037,2009-01-10,04:57:50
39.863524,116.389098,0,1391,39823.2068865741,2009-01-10,04:57:55
39.863424,116.389084,0,1402,39823.2069444444,2009-01-10,04:58:00
39.86338,116.389075,0,1415,39823.2070023148,2009-01-10,04:58:05
39.863357,116.389083,0,1423,39823.2070601852,2009-01-10,04:58:10
39.863365,116.389097,0,1432,39823.2071180556,2009-01-10,04:58:15
39.863388,116.389112,0,1436,39823.2071759259,2009-01-10,04:58:20
39.863496,116.389169,0,1442,39823.2072337963,2009-01-10,04:58:25
39.863575,116.389171,0,1449,39823.2072916667,2009-01-10,04:58:30
39.863563,116.389177,0,1459,39823.207349537,2009-01-10,04:58:35
39.863488,116.389173,0,1478,39823.2074074074,2009-01-10,04:58:40
39.863464,116.389179,0,1500,39823.2074652778,2009-01-10,04:58:45
39.863465,116.389216,0,1503,39823.2075231481,2009-01-10,04:58:50
39.863439,116.389252,0,1510,39823.2075810185,2009-01-10,04:58:55
39.863431,116.389304,0,1513,39823.2076388889,2009-01-10,04:59:00
39.863428,116.389366,0,1513,39823.2076967593,2009-01-10,04:59:05
39.863463,116.389387,0,1508,39823.2077546296,2009-01-10,04:59:10
39.863517,116.389371,0,1499,39823.2078125,2009-01-10,04:59:15
39.863618,116.389362,0,1500,39823.2078703704,2009-01-10,04:59:20
39.863704,116.389343,0,1512,39823.2079282407,2009-01-10,04:59:25
39.863779,116.389336,0,1525,39823.2079861111,2009-01-10,04:59:30
39.863827,116.389341,0,1524,39823.2080439815,2009-01-10,04:59:35
39.863819,116.389351,0,1526,39823.2081018519,2009-01-10,04:59:40
39.863821,116.389398,0,1534,39823.2081597222,2009-01-10,04:59:45
39.863825,116.389437,0,1536,39823.2082175926,2009-01-10,04:59:50
39.863733,116.389503,0,1544,39823.208275463,2009-01-10,04:59:55
39.863646,116.389606,0,1483,39823.2083333333,2009-01-10,05:00:00
39.863895,116.38959,0,1413,39823.2083912037,2009-01-10,05:00:05
39.863889,116.389535,0,1417,39823.2084490741,2009-01-10,05:00:10
39.86379,116.389477,0,1428,39823.2085069444,2009-01-10,05:00:15
39.863748,116.389486,0,1434,39823.2085648148,2009-01-10,05:00:20
39.863703,116.389467,0,1437,39823.2086226852,2009-01-10,05:00:25
39.86367,116.389434,0,1441,39823.2086805556,2009-01-10,05:00:30
39.863658,116.38939,0,1438,39823.2087384259,2009-01-10,05:00:35
39.863666,116.389357,0,1429,39823.2087962963,2009-01-10,05:00:40
39.863701,116.389365,0,1427,39823.2088541667,2009-01-10,05:00:45
39.863761,116.389308,0,1416,39823.208912037,2009-01-10,05:00:50
39.863839,116.389298,0,1416,39823.2089699074,2009-01-10,05:00:55
39.863901,116.389325,0,1417,39823.2090277778,2009-01-10,05:01:00
39.863931,116.389343,0,1420,39823.2090856481,2009-01-10,05:01:05
39.863904,116.389381,0,1426,39823.2091435185,2009-01-10,05:01:10
39.863866,116.389333,0,1376,39823.2092013889,2009-01-10,05:01:15
39.86375,116.389309,0,1376,39823.2092592593,2009-01-10,05:01:20
39.863724,116.389286,0,1377,39823.2093171296,2009-01-10,05:01:25
39.863773,116.389249,0,1382,39823.209375,2009-01-10,05:01:30
39.863762,116.389258,0,1393,39823.2094328704,2009-01-10,05:01:35
39.863683,116.389256,0,1394,39823.2094907407,2009-01-10,05:01:40
39.863642,116.389238,0,1399,39823.2095486111,2009-01-10,05:01:45
39.863685,116.389254,0,1409,39823.2096064815,2009-01-10,05:01:50
39.863663,116.389259,0,1413,39823.2096643519,2009-01-10,05:01:55
39.863687,116.389297,0,1416,39823.2097222222,2009-01-10,05:02:00
39.863771,116.389335,0,1418,39823.2097800926,2009-01-10,05:02:05
39.863847,116.389376,0,1422,39823.209837963,2009-01-10,05:02:10
39.863905,116.389386,0,1432,39823.2098958333,2009-01-10,05:02:15
39.863963,116.389392,0,1449,39823.2099537037,2009-01-10,05:02:20
39.863995,116.389385,0,1459,39823.2100115741,2009-01-10,05:02:25
39.863972,116.389404,0,1468,39823.2100694444,2009-01-10,05:02:30
39.863888,116.389465,0,1482,39823.2101273148,2009-01-10,05:02:35
39.863763,116.389516,0,1501,39823.2101851852,2009-01-10,05:02:40
39.863611,116.389552,0,1522,39823.2102430556,2009-01-10,05:02:45
39.863466,116.389527,0,1528,39823.2103009259,2009-01-10,05:02:50
39.863414,116.389523,0,1542,39823.2103587963,2009-01-10,05:02:55
39.863338,116.389543,0,1557,39823.2104166667,2009-01-10,05:03:00
39.863324,116.389556,0,1565,39823.210474537,2009-01-10,05:03:05
39.863319,116.389517,0,1573,39823.2105324074,2009-01-10,05:03:10
39.863246,116.389481,0,1587,39823.2105902778,2009-01-10,05:03:15
39.863151,116.389496,0,1602,39823.2106481481,2009-01-10,05:03:20
39.863116,116.389539,0,1614,39823.2107060185,2009-01-10,05:03:25
39.863085,116.389549,0,1618,39823.2107638889,2009-01-10,05:03:30
39.863061,116.389528,0,1625,39823.2108217593,2009-01-10,05:03:35
39.862975,116.389525,0,1624,39823.2108796296,2009-01-10,05:03:40
39.862951,116.389591,0,1625,39823.2109375,2009-01-10,05:03:45
39.862856,116.389668,0,1630,39823.2109953704,2009-01-10,05:03:50
39.865311,116.389473,0,1628,39823.2110532407,2009-01-10,05:03:55
39.865296,116.389493,0,1628,39823.2111111111,2009-01-10,05:04:00
39.865084,116.389642,0,1627,39823.2111689815,2009-01-10,05:04:05
39.864867,116.389808,0,1634,39823.2112268518,2009-01-10,05:04:10
39.86465,116.389959,0,1643,39823.2112847222,2009-01-10,05:04:15
39.864554,116.39014,0,1653,39823.2113425926,2009-01-10,05:04:20
39.864478,116.390352,0,1661,39823.211400463,2009-01-10,05:04:25
39.864448,116.390582,0,1671,39823.2114583333,2009-01-10,05:04:30
39.864293,116.39078,0,1688,39823.2115162037,2009-01-10,05:04:35
39.864257,116.390958,0,1706,39823.2115740741,2009-01-10,05:04:40
39.864256,116.391095,0,1719,39823.2116319444,2009-01-10,05:04:45
39.864291,116.391173,0,1734,39823.2116898148,2009-01-10,05:04:50
39.864344,116.391267,0,1734,39823.2117476852,2009-01-10,05:04:55
39.86443,116.391097,0,1745,39823.2118055556,2009-01-10,05:05:00
39.86445,116.390874,0,1756,39823.2118634259,2009-01-10,05:05:05
39.864385,116.390783,0,1768,39823.2119212963,2009-01-10,05:05:10
39.864733,116.390534,0,1759,39823.2119791667,2009-01-10,05:05:15
39.86485,116.390511,0,1759,39823.212037037,2009-01-10,05:05:20
39.864804,116.390501,0,1767,39823.2120949074,2009-01-10,05:05:25
39.864697,116.390512,0,1779,39823.2121527778,2009-01-10,05:05:30
39.864683,116.390091,0,1775,39823.2122106481,2009-01-10,05:05:35
39.864644,116.390074,0,1783,39823.2122685185,2009-01-10,05:05:40
39.864613,116.389982,0,1787,39823.2123263889,2009-01-10,05:05:45
39.864572,116.389982,0,1794,39823.2123842593,2009-01-10,05:05:50
39.86444,116.389976,0,1802,39823.2124421296,2009-01-10,05:05:55
39.864379,116.389989,0,1810,39823.2125,2009-01-10,05:06:00
39.864302,116.389879,0,1815,39823.2125578704,2009-01-10,05:06:05
39.86423,116.38988,0,1820,39823.2126157407,2009-01-10,05:06:10
39.864173,116.389925,0,1825,39823.2126736111,2009-01-10,05:06:15
39.864134,116.389946,0,1831,39823.2127314815,2009-01-10,05:06:20
39.864151,116.389944,0,1833,39823.2127893518,2009-01-10,05:06:25
39.864166,116.38996,0,1838,39823.2128472222,2009-01-10,05:06:30
39.864242,116.38996,0,1845,39823.2129050926,2009-01-10,05:06:35
39.864311,116.389959,0,1853,39823.212962963,2009-01-10,05:06:40
39.864373,116.389976,0,1864,39823.2130208333,2009-01-10,05:06:45
39.864465,116.389971,0,1880,39823.2130787037,2009-01-10,05:06:50
39.864512,116.389963,0,1902,39823.2131365741,2009-01-10,05:06:55
39.864545,116.389949,0,1918,39823.2131944444,2009-01-10,05:07:00
39.864564,116.389907,0,1922,39823.2132523148,2009-01-10,05:07:05
39.864536,116.389913,0,1926,39823.2133101852,2009-01-10,05:07:10
39.86448,116.389945,0,1935,39823.2133680556,2009-01-10,05:07:15
39.864397,116.389985,0,1948,39823.2134259259,2009-01-10,05:07:20
39.864353,116.390092,0,1951,39823.2134837963,2009-01-10,05:07:25
39.864425,116.390574,0,1925,39823.2135416667,2009-01-10,05:07:30
39.864485,116.390986,0,1910,39823.213599537,2009-01-10,05:07:35
39.864452,116.391495,0,1901,39823.2136574074,2009-01-10,05:07:40
39.864428,116.391915,0,1905,39823.2137152778,2009-01-10,05:07:45
39.8644,116.392356,0,1910,39823.2137731481,2009-01-10,05:07:50
39.864348,116.392776,0,1911,39823.2138310185,2009-01-10,05:07:55
39.864331,116.393198,0,1916,39823.2138888889,2009-01-10,05:08:00
39.864385,116.393555,0,1923,39823.2139467593,2009-01-10,05:08:05
39.864477,116.393767,0,1938,39823.2140046296,2009-01-10,05:08:10
39.864562,116.393866,0,1946,39823.2140625,2009-01-10,05:08:15
39.864563,116.393746,0,1958,39823.2141203704,2009-01-10,05:08:20
39.864511,116.393513,0,1951,39823.2141782407,2009-01-10,05:08:25
39.864519,116.393543,0,1965,39823.2142361111,2009-01-10,05:08:30
39.864508,116.393552,0,1978,39823.2142939815,2009-01-10,05:08:35
39.864493,116.39358,0,1988,39823.2143518519,2009-01-10,05:08:40
39.864509,116.393605,0,1999,39823.2144097222,2009-01-10,05:08:45
39.864509,116.393605,0,1999,39823.2144444444,2009-01-10,05:08:48
39.864511,116.393606,0,2007,39823.2144675926,2009-01-10,05:08:50
39.864524,116.393613,0,2011,39823.214525463,2009-01-10,05:08:55
39.864658,116.393677,0,2016,39823.2145833333,2009-01-10,05:09:00
39.8648,116.393699,0,2019,39823.2146412037,2009-01-10,05:09:05
39.864896,116.393735,0,2024,39823.2146990741,2009-01-10,05:09:10
39.864949,116.393804,0,2036,39823.2147569444,2009-01-10,05:09:15
39.864989,116.393716,0,2042,39823.2148148148,2009-01-10,05:09:20
39.865065,116.393688,0,2056,39823.2148726852,2009-01-10,05:09:25
39.865083,116.393655,0,2065,39823.2149305556,2009-01-10,05:09:30
39.865002,116.393675,0,2078,39823.2149884259,2009-01-10,05:09:35
39.864738,116.392929,0,2054,39823.2150462963,2009-01-10,05:09:40
39.864569,116.392977,0,2041,39823.2151041667,2009-01-10,05:09:45
39.864659,116.392945,0,2047,39823.215162037,2009-01-10,05:09:50
39.864766,116.392794,0,2050,39823.2152199074,2009-01-10,05:09:55
39.864854,116.392861,0,2063,39823.2152777778,2009-01-10,05:10:00
39.864958,116.392896,0,2079,39823.2153356481,2009-01-10,05:10:05
39.864996,116.392801,0,2084,39823.2153935185,2009-01-10,05:10:10
39.865009,116.392864,0,2092,39823.2154513889,2009-01-10,05:10:15
39.865083,116.392844,0,2105,39823.2155092593,2009-01-10,05:10:20
39.865163,116.39266,0,2108,39823.2155671296,2009-01-10,05:10:25
39.865244,116.39258,0,2118,39823.215625,2009-01-10,05:10:30
39.865348,116.392558,0,2123,39823.2156828704,2009-01-10,05:10:35
39.8654,116.392536,0,2128,39823.2157407407,2009-01-10,05:10:40
39.865475,116.392395,0,2140,39823.2157986111,2009-01-10,05:10:45
39.865559,116.392145,0,2154,39823.2158564815,2009-01-10,05:10:50
39.86563,116.391903,0,2171,39823.2159143519,2009-01-10,05:10:55
39.865648,116.391813,0,2184,39823.2159722222,2009-01-10,05:11:00
39.865657,116.391831,0,2200,39823.2160300926,2009-01-10,05:11:05
39.865668,116.391818,0,2218,39823.216087963,2009-01-10,05:11:10
39.865667,116.391803,0,2237,39823.2161458333,2009-01-10,05:11:15
39.865666,116.391825,0,2254,39823.2162037037,2009-01-10,05:11:20
39.865675,116.391795,0,2271,39823.2162615741,2009-01-10,05:11:25
39.865626,116.391585,0,2293,39823.2163194444,2009-01-10,05:11:30
39.86447,116.392116,0,2180,39823.2163773148,2009-01-10,05:11:35
39.864163,116.392381,0,2189,39823.2164351852,2009-01-10,05:11:40
39.864101,116.392503,0,2199,39823.2164930556,2009-01-10,05:11:45
39.864129,116.392315,0,2211,39823.2165509259,2009-01-10,05:11:50
39.864329,116.392209,0,2230,39823.2166087963,2009-01-10,05:11:55
39.864542,116.392006,0,2241,39823.2166666667,2009-01-10,05:12:00
39.864747,116.391799,0,2248,39823.216724537,2009-01-10,05:12:05
39.864888,116.391655,0,2254,39823.2167824074,2009-01-10,05:12:10
39.864943,116.391589,0,2256,39823.2168402778,2009-01-10,05:12:15
39.865107,116.391561,0,2244,39823.2168981481,2009-01-10,05:12:20
39.865264,116.391162,0,2237,39823.2169560185,2009-01-10,05:12:25
39.865525,116.390506,0,2219,39823.2170138889,2009-01-10,05:12:30
39.865825,116.389854,0,2194,39823.2170717593,2009-01-10,05:12:35
39.866061,116.389553,0,2177,39823.2171296296,2009-01-10,05:12:40
39.866318,116.389284,0,2161,39823.2171875,2009-01-10,05:12:45
39.866383,116.38924,0,2143,39823.2172453704,2009-01-10,05:12:50
39.866386,116.389184,0,2139,39823.2173032407,2009-01-10,05:12:55
39.866371,116.389194,0,2131,39823.2173611111,2009-01-10,05:13:00
39.86642,116.389166,0,2127,39823.2174189815,2009-01-10,05:13:05
39.866503,116.389168,0,2122,39823.2174768519,2009-01-10,05:13:10
39.866548,116.389185,0,2126,39823.2175347222,2009-01-10,05:13:15
39.866467,116.389177,0,2149,39823.2175925926,2009-01-10,05:13:20
39.86646,116.389181,0,2157,39823.217650463,2009-01-10,05:13:25
39.86646,116.389181,0,2157,39823.2176851852,2009-01-10,05:13:28
39.866461,116.389183,0,2166,39823.2177083333,2009-01-10,05:13:30
39.866449,116.389184,0,2173,39823.2177662037,2009-01-10,05:13:35
39.866059,116.38918,0,2171,39823.2178240741,2009-01-10,05:13:40
39.865792,116.389183,0,2173,39823.2178819444,2009-01-10,05:13:45
39.865534,116.389228,0,2167,39823.2179398148,2009-01-10,05:13:50
39.865301,116.389364,0,2160,39823.2179976852,2009-01-10,05:13:55
39.865157,116.389436,0,2151,39823.2180555556,2009-01-10,05:14:00
39.865084,116.389411,0,2136,39823.2181134259,2009-01-10,05:14:05
39.865006,116.389284,0,2124,39823.2181712963,2009-01-10,05:14:10
39.864889,116.389242,0,2123,39823.2182291667,2009-01-10,05:14:15
39.864822,116.389274,0,2127,39823.218287037,2009-01-10,05:14:20
39.864732,116.389346,0,2141,39823.2183449074,2009-01-10,05:14:25
39.864626,116.389433,0,2154,39823.2184027778,2009-01-10,05:14:30
39.864565,116.389419,0,2161,39823.2184606481,2009-01-10,05:14:35
39.864579,116.38935,0,2159,39823.2185185185,2009-01-10,05:14:40
39.864697,116.389349,0,2156,39823.2185763889,2009-01-10,05:14:45
39.864821,116.389407,0,2151,39823.2186342593,2009-01-10,05:14:50
39.864917,116.389514,0,2154,39823.2186921296,2009-01-10,05:14:55
39.864999,116.389615,0,2165,39823.21875,2009-01-10,05:15:00
39.865072,116.38968,0,2169,39823.2188078704,2009-01-10,05:15:05
39.865175,116.389668,0,2172,39823.2188657407,2009-01-10,05:15:10
39.865244,116.389674,0,2183,39823.2189236111,2009-01-10,05:15:15
39.865302,116.389684,0,2194,39823.2189814815,2009-01-10,05:15:20
39.865356,116.389694,0,2210,39823.2190393518,2009-01-10,05:15:25
39.865376,116.389603,0,2220,39823.2190972222,2009-01-10,05:15:30
39.865411,116.3895,0,2229,39823.2191550926,2009-01-10,05:15:35
39.865394,116.38945,0,2218,39823.219212963,2009-01-10,05:15:40
39.865361,116.389469,0,2212,39823.2192708333,2009-01-10,05:15:45
39.8654,116.389449,0,2210,39823.2193287037,2009-01-10,05:15:50
39.8654,116.389449,0,2210,39823.2193634259,2009-01-10,05:15:53
39.865392,116.389449,0,2202,39823.2193865741,2009-01-10,05:15:55
39.865312,116.38952,0,2193,39823.2194444444,2009-01-10,05:16:00
39.865208,116.389635,0,2184,39823.2195023148,2009-01-10,05:16:05
39.86515,116.389708,0,2178,39823.2195601852,2009-01-10,05:16:10
39.865087,116.389737,0,2172,39823.2196180556,2009-01-10,05:16:15
39.865053,116.389764,0,2171,39823.2196759259,2009-01-10,05:16:20
39.865041,116.389772,0,2171,39823.2197337963,2009-01-10,05:16:25
39.865056,116.389836,0,2165,39823.2197916667,2009-01-10,05:16:30
39.865128,116.38985,0,2150,39823.219849537,2009-01-10,05:16:35
39.865193,116.389851,0,2151,39823.2199074074,2009-01-10,05:16:40
39.865306,116.389882,0,2134,39823.2199652778,2009-01-10,05:16:45
39.86542,116.389898,0,2105,39823.2200231481,2009-01-10,05:16:50
39.865403,116.38997,0,2089,39823.2200810185,2009-01-10,05:16:55
39.865353,116.390065,0,2072,39823.2201388889,2009-01-10,05:17:00
39.865261,116.390151,0,2052,39823.2201967593,2009-01-10,05:17:05
39.865158,116.390254,0,2037,39823.2202546296,2009-01-10,05:17:10
39.865108,116.390322,0,2027,39823.2203125,2009-01-10,05:17:15
39.864949,116.390351,0,2021,39823.2203703704,2009-01-10,05:17:20
39.864838,116.390351,0,2020,39823.2204282407,2009-01-10,05:17:25
39.864757,116.390306,0,2018,39823.2204861111,2009-01-10,05:17:30
39.864689,116.390369,0,2020,39823.2205439815,2009-01-10,05:17:35
39.864628,116.390423,0,2023,39823.2206018518,2009-01-10,05:17:40
39.864608,116.390424,0,2033,39823.2206597222,2009-01-10,05:17:45
39.864558,116.390458,0,2045,39823.2207175926,2009-01-10,05:17:50
39.864461,116.390503,0,2061,39823.220775463,2009-01-10,05:17:55
39.864438,116.390515,0,2070,39823.2208333333,2009-01-10,05:18:00
39.864438,116.390515,0,2070,39823.2208680556,2009-01-10,05:18:03
39.864434,116.390514,0,2072,39823.2208912037,2009-01-10,05:18:05
39.864421,116.390513,0,2073,39823.2209490741,2009-01-10,05:18:10
39.864415,116.3905,0,2074,39823.2210069444,2009-01-10,05:18:15
39.86442,116.390447,0,2071,39823.2210648148,2009-01-10,05:18:20
39.864553,116.390257,0,2060,39823.2211226852,2009-01-10,05:18:25
39.864695,116.390026,0,2048,39823.2211805556,2009-01-10,05:18:30
39.864707,116.389796,0,2021,39823.2212384259,2009-01-10,05:18:35
39.864737,116.389613,0,2003,39823.2212962963,2009-01-10,05:18:40
39.864788,116.389379,0,1985,39823.2213541667,2009-01-10,05:18:45
39.864851,116.389172,0,1970,39823.221412037,2009-01-10,05:18:50
39.864824,116.389067,0,1947,39823.2214699074,2009-01-10,05:18:55
39.864829,116.389049,0,1929,39823.2215277778,2009-01-10,05:19:00
39.864874,116.389059,0,1916,39823.2215856481,2009-01-10,05:19:05
39.865135,116.3891,0,1909,39823.2216435185,2009-01-10,05:19:10
39.865444,116.389094,0,1923,39823.2217013889,2009-01-10,05:19:15
39.865605,116.388991,0,1951,39823.2217592593,2009-01-10,05:19:20
39.865691,116.388859,0,1984,39823.2218171296,2009-01-10,05:19:25
39.865765,116.388685,0,2018,39823.221875,2009-01-10,05:19:30
39.865793,116.388567,0,2046,39823.2219328704,2009-01-10,05:19:35
39.865698,116.38869,0,2052,39823.2219907407,2009-01-10,05:19:40
39.86545,116.389068,0,2059,39823.2220486111,2009-01-10,05:19:45
39.865271,116.389382,0,2062,39823.2221064815,2009-01-10,05:19:50
39.865375,116.389348,0,2064,39823.2221643519,2009-01-10,05:19:55
39.865654,116.389153,0,2074,39823.2222222222,2009-01-10,05:20:00
39.86572,116.389141,0,2085,39823.2222800926,2009-01-10,05:20:05
39.865731,116.389104,0,2102,39823.222337963,2009-01-10,05:20:10
39.865737,116.389019,0,2117,39823.2223958333,2009-01-10,05:20:15
39.86574,116.389039,0,2120,39823.2224537037,2009-01-10,05:20:20
39.865822,116.389108,0,2113,39823.2225115741,2009-01-10,05:20:25
39.865854,116.389265,0,2108,39823.2225694444,2009-01-10,05:20:30
39.865864,116.389478,0,2106,39823.2226273148,2009-01-10,05:20:35
39.865635,116.389916,0,2107,39823.2226851852,2009-01-10,05:20:40
39.865186,116.390545,0,2108,39823.2227430556,2009-01-10,05:20:45
39.865084,116.389035,0,2101,39823.222974537,2009-01-10,05:21:05
39.865101,116.389063,0,2119,39823.2230324074,2009-01-10,05:21:10
39.865079,116.389049,0,2141,39823.2230902778,2009-01-10,05:21:15
39.865066,116.389043,0,2153,39823.2231481481,2009-01-10,05:21:20
39.865088,116.389022,0,2158,39823.2232060185,2009-01-10,05:21:25
39.865102,116.389037,0,2164,39823.2232638889,2009-01-10,05:21:30
39.865042,116.389226,0,2161,39823.2233217593,2009-01-10,05:21:35
39.865065,116.389304,0,2152,39823.2233796296,2009-01-10,05:21:40
39.865177,116.389327,0,2137,39823.2234375,2009-01-10,05:21:45
39.865168,116.389349,0,2114,39823.2234953704,2009-01-10,05:21:50
39.8651,116.389353,0,2064,39823.2235532407,2009-01-10,05:21:55
39.865045,116.389379,0,2009,39823.2236111111,2009-01-10,05:22:00
39.865023,116.389331,0,1957,39823.2236689815,2009-01-10,05:22:05
39.865018,116.389252,0,1926,39823.2237268519,2009-01-10,05:22:10
39.865042,116.389209,0,1888,39823.2237847222,2009-01-10,05:22:15
39.865061,116.389175,0,1864,39823.2238425926,2009-01-10,05:22:20
39.865104,116.389195,0,1853,39823.223900463,2009-01-10,05:22:25
39.865062,116.389174,0,1817,39823.2239583333,2009-01-10,05:22:30
39.865017,116.389072,0,1764,39823.2240162037,2009-01-10,05:22:35
39.865009,116.389002,0,1715,39823.2240740741,2009-01-10,05:22:40
39.864995,116.388977,0,1686,39823.2241319444,2009-01-10,05:22:45
39.864943,116.389091,0,1653,39823.2241898148,2009-01-10,05:22:50
39.864837,116.389274,0,1612,39823.2242476852,2009-01-10,05:22:55
39.864783,116.389339,0,1585,39823.2243055556,2009-01-10,05:23:00
39.864728,116.389393,0,1563,39823.2243634259,2009-01-10,05:23:05
39.864734,116.38943,0,1546,39823.2244212963,2009-01-10,05:23:10
39.86488,116.389441,0,1549,39823.2244791667,2009-01-10,05:23:15
39.86509,116.389434,0,1555,39823.224537037,2009-01-10,05:23:20
39.865333,116.389365,0,1566,39823.2245949074,2009-01-10,05:23:25
39.865607,116.389251,0,1577,39823.2246527778,2009-01-10,05:23:30
39.865885,116.389099,0,1578,39823.2247106481,2009-01-10,05:23:35
39.866173,116.388989,0,1589,39823.2247685185,2009-01-10,05:23:40
39.866294,116.389065,0,1599,39823.2248263889,2009-01-10,05:23:45
39.866351,116.389156,0,1621,39823.2248842593,2009-01-10,05:23:50
39.86645,116.38918,0,1645,39823.2249421296,2009-01-10,05:23:55
39.86662,116.389195,0,1618,39823.225,2009-01-10,05:24:00
39.866396,116.389189,0,1578,39823.2250578704,2009-01-10,05:24:05
39.866287,116.389167,0,1586,39823.2251157407,2009-01-10,05:24:10
39.866244,116.38915,0,1584,39823.2251736111,2009-01-10,05:24:15
39.866244,116.389148,0,1590,39823.2252314815,2009-01-10,05:24:20
39.866247,116.389149,0,1594,39823.2252893519,2009-01-10,05:24:25
39.866247,116.389149,0,1594,39823.2253240741,2009-01-10,05:24:28
39.866246,116.38915,0,1596,39823.2253472222,2009-01-10,05:24:30
39.866251,116.389139,0,1597,39823.2254050926,2009-01-10,05:24:35
39.866322,116.389066,0,1592,39823.225462963,2009-01-10,05:24:40
39.866083,116.389092,0,1539,39823.2255208333,2009-01-10,05:24:45
39.865784,116.389131,0,1486,39823.2255787037,2009-01-10,05:24:50
39.865809,116.389136,0,1492,39823.2256365741,2009-01-10,05:24:55
39.865809,116.389136,0,1492,39823.2256712963,2009-01-10,05:24:58
39.865808,116.389138,0,1499,39823.2256944444,2009-01-10,05:25:00
39.865718,116.389021,0,1504,39823.2257523148,2009-01-10,05:25:05
39.865588,116.388853,0,1502,39823.2258101852,2009-01-10,05:25:10
39.865269,116.388733,0,1457,39823.2258680556,2009-01-10,05:25:15
39.865041,116.388685,0,1406,39823.2259259259,2009-01-10,05:25:20
39.864923,116.388696,0,1366,39823.2259837963,2009-01-10,05:25:25
39.864798,116.388716,0,1340,39823.2260416667,2009-01-10,05:25:30
39.86463,116.388767,0,1283,39823.226099537,2009-01-10,05:25:35
39.864559,116.388767,0,1256,39823.2261574074,2009-01-10,05:25:40
39.864559,116.388767,0,1256,39823.2261921296,2009-01-10,05:25:43
39.864558,116.388773,0,1233,39823.2262152778,2009-01-10,05:25:45
39.86456,116.388759,0,1224,39823.2262731481,2009-01-10,05:25:50
39.864537,116.388739,0,1217,39823.2263310185,2009-01-10,05:25:55
39.864537,116.388739,0,1217,39823.2263657407,2009-01-10,05:25:58
39.864543,116.388738,0,1213,39823.2263888889,2009-01-10,05:26:00
39.864569,116.388741,0,1215,39823.2264467593,2009-01-10,05:26:05
39.864597,116.388748,0,1216,39823.2265046296,2009-01-10,05:26:10
39.864497,116.388869,0,1144,39823.2265625,2009-01-10,05:26:15
39.864492,116.388895,0,1126,39823.2266203704,2009-01-10,05:26:20
39.864423,116.388851,0,1086,39823.2266782407,2009-01-10,05:26:25
39.864338,116.388739,0,1049,39823.2267361111,2009-01-10,05:26:30
39.8642,116.388638,0,1016,39823.2267939815,2009-01-10,05:26:35
39.864146,116.388662,0,1006,39823.2268518518,2009-01-10,05:26:40
39.864077,116.388693,0,1003,39823.2269097222,2009-01-10,05:26:45
39.863981,116.3887,0,991,39823.2269675926,2009-01-10,05:26:50
39.863917,116.388715,0,984,39823.227025463,2009-01-10,05:26:55
39.863983,116.388765,0,990,39823.2270833333,2009-01-10,05:27:00
39.86414,116.388772,0,1011,39823.2271412037,2009-01-10,05:27:05
39.864283,116.388788,0,1053,39823.2271990741,2009-01-10,05:27:10
39.864323,116.3887,0,1084,39823.2272569444,2009-01-10,05:27:15
39.86427,116.388639,0,1070,39823.2273148148,2009-01-10,05:27:20
39.864135,116.388658,0,1081,39823.2273726852,2009-01-10,05:27:25
39.863968,116.38874,0,1078,39823.2274305556,2009-01-10,05:27:30
39.863881,116.388801,0,1070,39823.2274884259,2009-01-10,05:27:35
39.86382,116.388813,0,1070,39823.2275462963,2009-01-10,05:27:40
39.863855,116.388827,0,1078,39823.2276041667,2009-01-10,05:27:45
39.863953,116.388806,0,1088,39823.227662037,2009-01-10,05:27:50
39.864111,116.388814,0,1099,39823.2277199074,2009-01-10,05:27:55
39.864209,116.388808,0,1115,39823.2277777778,2009-01-10,05:28:00
39.864232,116.388818,0,1128,39823.2278356481,2009-01-10,05:28:05
39.864197,116.388801,0,1138,39823.2278935185,2009-01-10,05:28:10
39.864182,116.388792,0,1150,39823.2279513889,2009-01-10,05:28:15
39.864183,116.38886,0,1170,39823.2280092593,2009-01-10,05:28:20
39.864185,116.389018,0,1180,39823.2280671296,2009-01-10,05:28:25
39.864194,116.389062,0,1198,39823.228125,2009-01-10,05:28:30
39.864296,116.389093,0,1206,39823.2281828704,2009-01-10,05:28:35
39.86443,116.389113,0,1222,39823.2282407407,2009-01-10,05:28:40
39.864418,116.389096,0,1234,39823.2282986111,2009-01-10,05:28:45
39.864477,116.389099,0,1235,39823.2283564815,2009-01-10,05:28:50
39.864521,116.389096,0,1238,39823.2284143518,2009-01-10,05:28:55
39.86459,116.389183,0,1241,39823.2284722222,2009-01-10,05:29:00
39.864586,116.389239,0,1246,39823.2285300926,2009-01-10,05:29:05
39.864544,116.389262,0,1250,39823.228587963,2009-01-10,05:29:10
39.864466,116.389274,0,1257,39823.2286458333,2009-01-10,05:29:15
39.864444,116.389331,0,1264,39823.2287037037,2009-01-10,05:29:20
39.864404,116.389375,0,1274,39823.2287615741,2009-01-10,05:29:25
39.864352,116.389433,0,1290,39823.2288194444,2009-01-10,05:29:30
39.864289,116.38947,0,1306,39823.2288773148,2009-01-10,05:29:35
39.864256,116.38946,0,1314,39823.2289351852,2009-01-10,05:29:40
39.864263,116.389489,0,1317,39823.2289930556,2009-01-10,05:29:45
39.864246,116.389507,0,1320,39823.2290509259,2009-01-10,05:29:50
39.864166,116.389515,0,1323,39823.2291087963,2009-01-10,05:29:55
39.864116,116.389516,0,1323,39823.2291666667,2009-01-10,05:30:00
39.864122,116.389454,0,1323,39823.229224537,2009-01-10,05:30:05
39.864052,116.389369,0,1312,39823.2292824074,2009-01-10,05:30:10
39.863941,116.389303,0,1287,39823.2293402778,2009-01-10,05:30:15
39.863823,116.38928,0,1266,39823.2293981481,2009-01-10,05:30:20
39.863655,116.38928,0,1235,39823.2294560185,2009-01-10,05:30:25
39.863459,116.389209,0,1194,39823.2295138889,2009-01-10,05:30:30
39.863354,116.389152,0,1168,39823.2295717593,2009-01-10,05:30:35
39.863281,116.389132,0,1116,39823.2296296296,2009-01-10,05:30:40
39.86326,116.389144,0,1064,39823.2296875,2009-01-10,05:30:45
39.863316,116.389163,0,1011,39823.2297453704,2009-01-10,05:30:50
39.863282,116.389153,0,995,39823.2298032407,2009-01-10,05:30:55
39.863259,116.38915,0,980,39823.2298611111,2009-01-10,05:31:00
39.863244,116.389149,0,967,39823.2299189815,2009-01-10,05:31:05
39.863254,116.389156,0,958,39823.2299768519,2009-01-10,05:31:10
39.863234,116.389159,0,956,39823.2300347222,2009-01-10,05:31:15
39.863225,116.38917,0,957,39823.2300925926,2009-01-10,05:31:20
39.863197,116.389248,0,960,39823.230150463,2009-01-10,05:31:25
39.863203,116.389336,0,966,39823.2302083333,2009-01-10,05:31:30
39.863235,116.38941,0,973,39823.2302662037,2009-01-10,05:31:35
39.863353,116.389492,0,980,39823.2303240741,2009-01-10,05:31:40
39.863434,116.389581,0,985,39823.2303819444,2009-01-10,05:31:45
39.863517,116.389648,0,995,39823.2304398148,2009-01-10,05:31:50
39.863619,116.389739,0,1010,39823.2304976852,2009-01-10,05:31:55
39.863619,116.389739,0,1010,39823.2305324074,2009-01-10,05:31:58
39.863611,116.389746,0,1024,39823.2305555556,2009-01-10,05:32:00
39.863581,116.389698,0,1035,39823.2306134259,2009-01-10,05:32:05
39.863601,116.389657,0,1047,39823.2306712963,2009-01-10,05:32:10
39.863672,116.38967,0,1057,39823.2307291667,2009-01-10,05:32:15
39.863743,116.389733,0,1067,39823.230787037,2009-01-10,05:32:20
39.863788,116.389813,0,1077,39823.2308449074,2009-01-10,05:32:25
39.863821,116.389931,0,1085,39823.2309027778,2009-01-10,05:32:30
39.863778,116.390052,0,1096,39823.2309606481,2009-01-10,05:32:35
39.863824,116.390251,0,1107,39823.2310185185,2009-01-10,05:32:40
39.863932,116.390404,0,1112,39823.2310763889,2009-01-10,05:32:45
39.864065,116.390531,0,1114,39823.2311342593,2009-01-10,05:32:50
39.864158,116.390598,0,1114,39823.2311921296,2009-01-10,05:32:55
39.86419,116.390656,0,1115,39823.23125,2009-01-10,05:33:00
39.864184,116.390594,0,1115,39823.2313078704,2009-01-10,05:33:05
39.864165,116.390656,0,1122,39823.2313657407,2009-01-10,05:33:10
39.864122,116.390588,0,1126,39823.2314236111,2009-01-10,05:33:15
39.864082,116.390242,0,1129,39823.2314814815,2009-01-10,05:33:20
39.864036,116.389913,0,1134,39823.2315393519,2009-01-10,05:33:25
39.863981,116.38966,0,1137,39823.2315972222,2009-01-10,05:33:30
39.863924,116.389184,0,1139,39823.2316550926,2009-01-10,05:33:35
39.863953,116.388628,0,1143,39823.231712963,2009-01-10,05:33:40
39.863807,116.388558,0,1146,39823.2317708333,2009-01-10,05:33:45
39.863806,116.388293,0,1149,39823.2318287037,2009-01-10,05:33:50
39.863881,116.387957,0,1150,39823.2318865741,2009-01-10,05:33:55
39.863941,116.387806,0,1151,39823.2319444444,2009-01-10,05:34:00
39.864061,116.387548,0,1150,39823.2320023148,2009-01-10,05:34:05
39.864183,116.38743,0,1149,39823.2320601852,2009-01-10,05:34:10
39.864221,116.387391,0,1148,39823.2321180556,2009-01-10,05:34:15
39.864215,116.387367,0,1149,39823.2321759259,2009-01-10,05:34:20
39.864196,116.387478,0,1150,39823.2322337963,2009-01-10,05:34:25
39.864245,116.387747,0,1150,39823.2322916667,2009-01-10,05:34:30
39.864231,116.388127,0,1149,39823.232349537,2009-01-10,05:34:35
39.864198,116.388408,0,1147,39823.2324074074,2009-01-10,05:34:40
39.86407,116.388552,0,1142,39823.2324652778,2009-01-10,05:34:45
39.863894,116.388813,0,1135,39823.2325231481,2009-01-10,05:34:50
39.863472,116.388921,0,1098,39823.2325810185,2009-01-10,05:34:55
39.863135,116.38898,0,1053,39823.2326388889,2009-01-10,05:35:00
39.86318,116.388985,0,1037,39823.2326967593,2009-01-10,05:35:05
39.863087,116.389029,0,1024,39823.2327546296,2009-01-10,05:35:10
39.862992,116.389052,0,1015,39823.2328125,2009-01-10,05:35:15
39.862798,116.389038,0,997,39823.2328703704,2009-01-10,05:35:20
39.862491,116.389073,0,988,39823.2329282407,2009-01-10,05:35:25
39.861998,116.389204,0,975,39823.2329861111,2009-01-10,05:35:30
39.861508,116.389317,0,938,39823.2330439815,2009-01-10,05:35:35
39.861297,116.389343,0,903,39823.2331018519,2009-01-10,05:35:40
39.861223,116.389325,0,868,39823.2331597222,2009-01-10,05:35:45
39.861266,116.389325,0,861,39823.2332175926,2009-01-10,05:35:50
39.861252,116.389324,0,858,39823.233275463,2009-01-10,05:35:55
39.861236,116.389339,0,855,39823.2333333333,2009-01-10,05:36:00
39.861238,116.389358,0,854,39823.2333912037,2009-01-10,05:36:05
39.861258,116.389369,0,855,39823.2334490741,2009-01-10,05:36:10
39.861276,116.38938,0,859,39823.2335069444,2009-01-10,05:36:15
39.861289,116.389391,0,862,39823.2335648148,2009-01-10,05:36:20
39.86134,116.389447,0,863,39823.2336226852,2009-01-10,05:36:25
39.861322,116.389485,0,864,39823.2336805556,2009-01-10,05:36:30
39.861336,116.389541,0,866,39823.2337384259,2009-01-10,05:36:35
39.861345,116.389582,0,869,39823.2337962963,2009-01-10,05:36:40
39.86129,116.389614,0,873,39823.2338541667,2009-01-10,05:36:45
39.86175,116.389471,0,869,39823.233912037,2009-01-10,05:36:50
39.86186,116.389524,0,863,39823.2339699074,2009-01-10,05:36:55
39.861874,116.389599,0,855,39823.2340277778,2009-01-10,05:37:00
39.861976,116.389618,0,844,39823.2340856481,2009-01-10,05:37:05
39.861906,116.389641,0,835,39823.2341435185,2009-01-10,05:37:10
39.86186,116.38961,0,828,39823.2342013889,2009-01-10,05:37:15
39.861873,116.389595,0,825,39823.2342592593,2009-01-10,05:37:20
39.861879,116.389607,0,811,39823.2343171296,2009-01-10,05:37:25
39.861971,116.389619,0,810,39823.234375,2009-01-10,05:37:30
39.861936,116.389555,0,813,39823.2344328704,2009-01-10,05:37:35
39.861919,116.389425,0,805,39823.2344907407,2009-01-10,05:37:40
39.861941,116.389359,0,808,39823.2345486111,2009-01-10,05:37:45
39.861891,116.389295,0,812,39823.2346064815,2009-01-10,05:37:50
39.861722,116.389154,0,803,39823.2346643518,2009-01-10,05:37:55
39.861663,116.389074,0,782,39823.2347222222,2009-01-10,05:38:00
39.861793,116.389065,0,766,39823.2347800926,2009-01-10,05:38:05
39.861957,116.389142,0,735,39823.234837963,2009-01-10,05:38:10
39.861929,116.389187,0,712,39823.2348958333,2009-01-10,05:38:15
39.862031,116.389182,0,711,39823.2349537037,2009-01-10,05:38:20
39.862162,116.389106,0,702,39823.2350115741,2009-01-10,05:38:25
39.862203,116.389039,0,699,39823.2350694444,2009-01-10,05:38:30
39.862304,116.389006,0,695,39823.2351273148,2009-01-10,05:38:35
39.862368,116.389012,0,689,39823.2351851852,2009-01-10,05:38:40
39.862347,116.389017,0,689,39823.2352430556,2009-01-10,05:38:45
39.862323,116.389019,0,688,39823.2353009259,2009-01-10,05:38:50
39.862296,116.389001,0,683,39823.2353587963,2009-01-10,05:38:55
39.862332,116.388996,0,673,39823.2354166667,2009-01-10,05:39:00
39.862366,116.388985,0,674,39823.235474537,2009-01-10,05:39:05
39.862389,116.388936,0,676,39823.2355324074,2009-01-10,05:39:10
39.863182,116.388809,0,481,39823.2356481481,2009-01-10,05:39:20
39.863148,116.388694,0,345,39823.2357060185,2009-01-10,05:39:25
39.862997,116.388602,0,323,39823.2357638889,2009-01-10,05:39:30
39.862936,116.388456,0,268,39823.2358217593,2009-01-10,05:39:35
39.862887,116.388255,0,169,39823.2358796296,2009-01-10,05:39:40
39.86309,116.388215,0,364,39823.2359375,2009-01-10,05:39:45
39.86318,116.388188,0,496,39823.2359953704,2009-01-10,05:39:50
39.863256,116.38814,0,529,39823.2360532407,2009-01-10,05:39:55
39.86336,116.388128,0,575,39823.2361111111,2009-01-10,05:40:00
39.863403,116.38811,0,597,39823.2361689815,2009-01-10,05:40:05
39.863435,116.388126,0,594,39823.2362268518,2009-01-10,05:40:10
39.863514,116.388126,0,592,39823.2362847222,2009-01-10,05:40:15
39.863606,116.388157,0,596,39823.2363425926,2009-01-10,05:40:20
39.863606,116.388144,0,601,39823.236400463,2009-01-10,05:40:25
39.863708,116.388117,0,607,39823.2364583333,2009-01-10,05:40:30
39.863708,116.388117,0,607,39823.2364930556,2009-01-10,05:40:33
39.86371,116.388117,0,615,39823.2365162037,2009-01-10,05:40:35
39.863702,116.388141,0,622,39823.2365740741,2009-01-10,05:40:40
39.863719,116.38816,0,629,39823.2366319444,2009-01-10,05:40:45
39.863733,116.388088,0,636,39823.2366898148,2009-01-10,05:40:50
39.863732,116.388078,0,639,39823.2367476852,2009-01-10,05:40:55
39.863747,116.388057,0,640,39823.2368055556,2009-01-10,05:41:00
39.863719,116.388046,0,643,39823.2368634259,2009-01-10,05:41:05
39.863659,116.388044,0,648,39823.2369212963,2009-01-10,05:41:10
39.863508,116.388272,0,650,39823.2369791667,2009-01-10,05:41:15
39.863468,116.388244,0,654,39823.237037037,2009-01-10,05:41:20
39.863523,116.388262,0,653,39823.2370949074,2009-01-10,05:41:25
39.863623,116.388297,0,652,39823.2371527778,2009-01-10,05:41:30
39.86365,116.388333,0,655,39823.2372106481,2009-01-10,05:41:35
39.863676,116.388344,0,655,39823.2372685185,2009-01-10,05:41:40
39.863676,116.388344,0,655,39823.2373032407,2009-01-10,05:41:43
39.86367,116.388344,0,659,39823.2373263889,2009-01-10,05:41:45
39.863627,116.388336,0,664,39823.2373842593,2009-01-10,05:41:50
39.863566,116.388355,0,668,39823.2374421296,2009-01-10,05:41:55
39.863581,116.388376,0,671,39823.2375,2009-01-10,05:42:00
39.863607,116.388395,0,674,39823.2375578704,2009-01-10,05:42:05
39.863639,116.388426,0,675,39823.2376157407,2009-01-10,05:42:10
39.863526,116.388457,0,674,39823.2376736111,2009-01-10,05:42:15
39.863459,116.388535,0,674,39823.2377314815,2009-01-10,05:42:20
39.863506,116.388694,0,665,39823.2377893519,2009-01-10,05:42:25
39.863523,116.388957,0,657,39823.2378472222,2009-01-10,05:42:30
39.863649,116.388979,0,658,39823.2379050926,2009-01-10,05:42:35
39.863761,116.389036,0,662,39823.237962963,2009-01-10,05:42:40
39.863819,116.389051,0,666,39823.2380208333,2009-01-10,05:42:45
39.863789,116.389055,0,666,39823.2380787037,2009-01-10,05:42:50
39.863695,116.389089,0,670,39823.2381365741,2009-01-10,05:42:55
39.863558,116.389266,0,665,39823.2381944444,2009-01-10,05:43:00
39.863498,116.389428,0,651,39823.2382523148,2009-01-10,05:43:05
39.863501,116.389509,0,643,39823.2383101852,2009-01-10,05:43:10
39.863362,116.389519,0,634,39823.2383680556,2009-01-10,05:43:15
39.863402,116.389433,0,625,39823.2384259259,2009-01-10,05:43:20
39.863367,116.389406,0,622,39823.2384837963,2009-01-10,05:43:25
39.863477,116.389409,0,623,39823.2385416667,2009-01-10,05:43:30
39.8636,116.389412,0,626,39823.238599537,2009-01-10,05:43:35
39.863703,116.389413,0,630,39823.2386574074,2009-01-10,05:43:40
39.863767,116.389458,0,636,39823.2387152778,2009-01-10,05:43:45
39.863807,116.38955,0,639,39823.2387731481,2009-01-10,05:43:50
39.863841,116.389667,0,635,39823.2388310185,2009-01-10,05:43:55
39.863846,116.389712,0,618,39823.2388888889,2009-01-10,05:44:00
39.863717,116.389595,0,601,39823.2389467593,2009-01-10,05:44:05
39.86359,116.389348,0,577,39823.2390046296,2009-01-10,05:44:10
39.863624,116.389348,0,566,39823.2390625,2009-01-10,05:44:15
39.863614,116.389416,0,558,39823.2391203704,2009-01-10,05:44:20
39.863507,116.389542,0,560,39823.2391782407,2009-01-10,05:44:25
39.863324,116.389564,0,550,39823.2392361111,2009-01-10,05:44:30
39.863283,116.38941,0,541,39823.2392939815,2009-01-10,05:44:35
39.863372,116.389108,0,532,39823.2393518519,2009-01-10,05:44:40
39.863798,116.389015,0,546,39823.2396990741,2009-01-10,05:45:10
39.863791,116.389055,0,554,39823.2397569444,2009-01-10,05:45:15
39.863942,116.389125,0,588,39823.2398148148,2009-01-10,05:45:20
39.864148,116.389059,0,612,39823.2398726852,2009-01-10,05:45:25
39.864018,116.389114,0,617,39823.2399305556,2009-01-10,05:45:30
39.864035,116.389046,0,628,39823.2399884259,2009-01-10,05:45:35
39.863837,116.389004,0,620,39823.2400462963,2009-01-10,05:45:40
39.863676,116.388882,0,598,39823.2401041667,2009-01-10,05:45:45
39.863459,116.388707,0,552,39823.240162037,2009-01-10,05:45:50
39.863488,116.388569,0,560,39823.2402199074,2009-01-10,05:45:55
39.863464,116.388527,0,574,39823.2402777778,2009-01-10,05:46:00
39.863447,116.388524,0,584,39823.2403356481,2009-01-10,05:46:05
39.863414,116.388575,0,580,39823.2403935185,2009-01-10,05:46:10
39.863414,116.388575,0,580,39823.2404282407,2009-01-10,05:46:13
39.863414,116.388578,0,586,39823.2404513889,2009-01-10,05:46:15
39.863376,116.388577,0,592,39823.2405092593,2009-01-10,05:46:20
39.863412,116.388579,0,597,39823.2405671296,2009-01-10,05:46:25
39.863458,116.388638,0,609,39823.240625,2009-01-10,05:46:30
39.863479,116.388715,0,617,39823.2406828704,2009-01-10,05:46:35
39.863459,116.388791,0,617,39823.2407407407,2009-01-10,05:46:40
39.863424,116.388816,0,619,39823.2407986111,2009-01-10,05:46:45
39.863388,116.388844,0,624,39823.2408564815,2009-01-10,05:46:50
39.863339,116.388849,0,631,39823.2409143519,2009-01-10,05:46:55
39.863246,116.388818,0,643,39823.2409722222,2009-01-10,05:47:00
39.863161,116.388774,0,652,39823.2410300926,2009-01-10,05:47:05
39.863004,116.388712,0,656,39823.241087963,2009-01-10,05:47:10
39.863043,116.388697,0,660,39823.2411458333,2009-01-10,05:47:15
39.86309,116.388702,0,661,39823.2412037037,2009-01-10,05:47:20
39.863166,116.388753,0,661,39823.2412615741,2009-01-10,05:47:25
39.863108,116.388813,0,662,39823.2413194444,2009-01-10,05:47:30
39.863045,116.388874,0,666,39823.2413773148,2009-01-10,05:47:35
39.863034,116.388923,0,670,39823.2414351852,2009-01-10,05:47:40
39.863008,116.388938,0,674,39823.2414930556,2009-01-10,05:47:45
39.863052,116.38898,0,678,39823.2415509259,2009-01-10,05:47:50
39.863105,116.389033,0,685,39823.2416087963,2009-01-10,05:47:55
39.863348,116.389009,0,691,39823.2416666667,2009-01-10,05:48:00
39.863488,116.389077,0,702,39823.241724537,2009-01-10,05:48:05
39.863543,116.389244,0,710,39823.2417824074,2009-01-10,05:48:10
39.863464,116.389441,0,716,39823.2418402778,2009-01-10,05:48:15
39.863329,116.38937,0,697,39823.2418981481,2009-01-10,05:48:20
39.863117,116.38924,0,676,39823.2419560185,2009-01-10,05:48:25
39.863015,116.389162,0,681,39823.2420138889,2009-01-10,05:48:30
39.862974,116.389099,0,675,39823.2420717593,2009-01-10,05:48:35
39.86293,116.389056,0,659,39823.2421296296,2009-01-10,05:48:40
39.862893,116.388971,0,644,39823.2421875,2009-01-10,05:48:45
39.862867,116.388888,0,635,39823.2422453704,2009-01-10,05:48:50
39.862867,116.388855,0,634,39823.2423032407,2009-01-10,05:48:55
39.862883,116.388854,0,634,39823.2423611111,2009-01-10,05:49:00
39.862865,116.388855,0,631,39823.2424189815,2009-01-10,05:49:05
39.86289,116.388864,0,624,39823.2424768518,2009-01-10,05:49:10
39.862985,116.388873,0,601,39823.2425347222,2009-01-10,05:49:15
39.862996,116.388909,0,585,39823.2425925926,2009-01-10,05:49:20
39.862952,116.388923,0,579,39823.242650463,2009-01-10,05:49:25
39.862935,116.388901,0,573,39823.2427083333,2009-01-10,05:49:30
39.863074,116.388858,0,570,39823.2427662037,2009-01-10,05:49:35
39.863254,116.388837,0,574,39823.2428240741,2009-01-10,05:49:40
39.863384,116.388848,0,585,39823.2428819444,2009-01-10,05:49:45
39.863396,116.388824,0,587,39823.2429398148,2009-01-10,05:49:50
39.863287,116.388817,0,582,39823.2429976852,2009-01-10,05:49:55
39.863139,116.388771,0,567,39823.2430555556,2009-01-10,05:50:00
39.863064,116.388726,0,552,39823.2431134259,2009-01-10,05:50:05
39.863025,116.388705,0,538,39823.2431712963,2009-01-10,05:50:10
39.863025,116.388705,0,538,39823.2432060185,2009-01-10,05:50:13
39.863017,116.388702,0,526,39823.2432291667,2009-01-10,05:50:15
39.863031,116.388727,0,509,39823.243287037,2009-01-10,05:50:20
39.863077,116.388742,0,500,39823.2433449074,2009-01-10,05:50:25
39.863151,116.38873,0,485,39823.2434027778,2009-01-10,05:50:30
39.863196,116.388708,0,487,39823.2434606481,2009-01-10,05:50:35
39.863598,116.388717,0,497,39823.2435185185,2009-01-10,05:50:40
39.863778,116.388723,0,506,39823.2435763889,2009-01-10,05:50:45
39.863829,116.388728,0,512,39823.2436342593,2009-01-10,05:50:50
39.863634,116.388718,0,520,39823.2436921296,2009-01-10,05:50:55
39.863444,116.388716,0,520,39823.24375,2009-01-10,05:51:00
39.863387,116.388706,0,530,39823.2438078704,2009-01-10,05:51:05
39.863374,116.388713,0,545,39823.2438657407,2009-01-10,05:51:10
39.863435,116.388768,0,551,39823.2439236111,2009-01-10,05:51:15
39.863564,116.388864,0,555,39823.2439814815,2009-01-10,05:51:20
39.863671,116.388907,0,554,39823.2440393518,2009-01-10,05:51:25
39.863773,116.388914,0,555,39823.2440972222,2009-01-10,05:51:30
39.863794,116.388887,0,556,39823.2441550926,2009-01-10,05:51:35
39.863731,116.388864,0,543,39823.244212963,2009-01-10,05:51:40
39.86368,116.388775,0,539,39823.2442708333,2009-01-10,05:51:45
39.863619,116.388697,0,546,39823.2443287037,2009-01-10,05:51:50
39.863649,116.388613,0,554,39823.2443865741,2009-01-10,05:51:55
39.863691,116.388546,0,556,39823.2444444444,2009-01-10,05:52:00
39.863712,116.38847,0,559,39823.2445023148,2009-01-10,05:52:05
39.863638,116.388347,0,561,39823.2445601852,2009-01-10,05:52:10
39.863564,116.388253,0,557,39823.2446180556,2009-01-10,05:52:15
39.863543,116.388196,0,545,39823.2446759259,2009-01-10,05:52:20
39.863523,116.388153,0,536,39823.2447337963,2009-01-10,05:52:25
39.863487,116.388118,0,524,39823.2447916667,2009-01-10,05:52:30
39.863443,116.388081,0,507,39823.244849537,2009-01-10,05:52:35
39.863419,116.388047,0,493,39823.2449074074,2009-01-10,05:52:40
39.863419,116.388047,0,493,39823.2449421296,2009-01-10,05:52:43
39.863422,116.388042,0,483,39823.2449652778,2009-01-10,05:52:45
39.863449,116.388033,0,482,39823.2450231481,2009-01-10,05:52:50
39.863442,116.388002,0,485,39823.2450810185,2009-01-10,05:52:55
39.86341,116.38797,0,487,39823.2451388889,2009-01-10,05:53:00
39.863327,116.38792,0,495,39823.2451967593,2009-01-10,05:53:05
39.863345,116.387912,0,497,39823.2452546296,2009-01-10,05:53:10
39.863389,116.387903,0,496,39823.2453125,2009-01-10,05:53:15
39.863425,116.387861,0,493,39823.2453703704,2009-01-10,05:53:20
39.86345,116.387827,0,492,39823.2454282407,2009-01-10,05:53:25
39.863472,116.387818,0,491,39823.2454861111,2009-01-10,05:53:30
39.86348,116.387761,0,491,39823.2455439815,2009-01-10,05:53:35
39.863535,116.387709,0,493,39823.2456018519,2009-01-10,05:53:40
39.863517,116.387653,0,499,39823.2456597222,2009-01-10,05:53:45
39.863509,116.387612,0,504,39823.2457175926,2009-01-10,05:53:50
39.863515,116.387571,0,508,39823.245775463,2009-01-10,05:53:55
39.863576,116.387565,0,511,39823.2458333333,2009-01-10,05:54:00
39.863595,116.387545,0,514,39823.2458912037,2009-01-10,05:54:05
39.863595,116.387545,0,514,39823.2459259259,2009-01-10,05:54:08
39.863598,116.387541,0,514,39823.2459490741,2009-01-10,05:54:10
39.86361,116.387588,0,515,39823.2460069444,2009-01-10,05:54:15
39.863589,116.387645,0,517,39823.2460648148,2009-01-10,05:54:20
39.863572,116.387671,0,517,39823.2461226852,2009-01-10,05:54:25
39.863625,116.38769,0,518,39823.2461805556,2009-01-10,05:54:30
39.863638,116.387727,0,520,39823.2462384259,2009-01-10,05:54:35
39.863631,116.387765,0,525,39823.2462962963,2009-01-10,05:54:40
39.863513,116.388014,0,509,39823.2463541667,2009-01-10,05:54:45
39.863371,116.388197,0,505,39823.246412037,2009-01-10,05:54:50
39.863268,116.388212,0,503,39823.2464699074,2009-01-10,05:54:55
39.863272,116.388198,0,505,39823.2465277778,2009-01-10,05:55:00
39.86326,116.388173,0,506,39823.2465856481,2009-01-10,05:55:05
39.86327,116.388234,0,493,39823.2466435185,2009-01-10,05:55:10
39.863281,116.388283,0,486,39823.2467013889,2009-01-10,05:55:15
39.863281,116.388283,0,486,39823.2467361111,2009-01-10,05:55:18
39.863283,116.388288,0,485,39823.2467592593,2009-01-10,05:55:20
39.863261,116.388267,0,483,39823.2468171296,2009-01-10,05:55:25
39.863265,116.388278,0,480,39823.246875,2009-01-10,05:55:30
39.863256,116.388304,0,478,39823.2469328704,2009-01-10,05:55:35
39.863244,116.388295,0,477,39823.2469907407,2009-01-10,05:55:40
39.863264,116.388245,0,478,39823.2470486111,2009-01-10,05:55:45
39.863238,116.388218,0,481,39823.2471064815,2009-01-10,05:55:50
39.863211,116.388212,0,485,39823.2471643519,2009-01-10,05:55:55
39.863211,116.388212,0,485,39823.2471990741,2009-01-10,05:55:58
39.863207,116.388205,0,487,39823.2472222222,2009-01-10,05:56:00
39.863227,116.38823,0,483,39823.2472800926,2009-01-10,05:56:05
39.863266,116.388226,0,473,39823.247337963,2009-01-10,05:56:10
39.863331,116.388188,0,461,39823.2473958333,2009-01-10,05:56:15
39.863353,116.388185,0,457,39823.2474537037,2009-01-10,05:56:20
39.86333,116.3882,0,459,39823.2475115741,2009-01-10,05:56:25
39.863244,116.388178,0,468,39823.2475694444,2009-01-10,05:56:30
39.863211,116.388154,0,470,39823.2476273148,2009-01-10,05:56:35
39.863184,116.388121,0,471,39823.2476851852,2009-01-10,05:56:40
39.863175,116.388064,0,469,39823.2477430556,2009-01-10,05:56:45
39.863185,116.388035,0,467,39823.2478009259,2009-01-10,05:56:50
39.863212,116.388021,0,466,39823.2478587963,2009-01-10,05:56:55
39.863244,116.388053,0,462,39823.2479166667,2009-01-10,05:57:00
39.863258,116.388087,0,457,39823.247974537,2009-01-10,05:57:05
39.8633,116.388076,0,450,39823.2480324074,2009-01-10,05:57:10
39.863314,116.388078,0,448,39823.2480902778,2009-01-10,05:57:15
39.863329,116.388059,0,450,39823.2481481481,2009-01-10,05:57:20
39.863333,116.388047,0,454,39823.2482060185,2009-01-10,05:57:25
39.863333,116.388047,0,454,39823.2482407407,2009-01-10,05:57:28
39.863332,116.388043,0,455,39823.2482638889,2009-01-10,05:57:30
39.863357,116.387988,0,456,39823.2483217593,2009-01-10,05:57:35
39.863388,116.387906,0,459,39823.2483796296,2009-01-10,05:57:40
39.863441,116.387859,0,465,39823.2484375,2009-01-10,05:57:45
39.863479,116.387837,0,473,39823.2484953704,2009-01-10,05:57:50
39.863528,116.387835,0,484,39823.2485532407,2009-01-10,05:57:55
39.863612,116.387872,0,492,39823.2486111111,2009-01-10,05:58:00
39.863647,116.387886,0,499,39823.2486689815,2009-01-10,05:58:05
39.863595,116.387892,0,499,39823.2487268519,2009-01-10,05:58:10
39.863572,116.387883,0,499,39823.2487847222,2009-01-10,05:58:15
39.863513,116.387836,0,503,39823.2488425926,2009-01-10,05:58:20
39.863485,116.387798,0,509,39823.248900463,2009-01-10,05:58:25
39.863476,116.387723,0,518,39823.2489583333,2009-01-10,05:58:30
39.863468,116.387671,0,521,39823.2490162037,2009-01-10,05:58:35
39.863479,116.387633,0,518,39823.2490740741,2009-01-10,05:58:40
39.863455,116.387567,0,519,39823.2491319444,2009-01-10,05:58:45
39.863407,116.387464,0,519,39823.2491898148,2009-01-10,05:58:50
39.863363,116.387408,0,520,39823.2492476852,2009-01-10,05:58:55
39.863306,116.387766,0,479,39823.2493055556,2009-01-10,05:59:00
39.863358,116.387729,0,472,39823.2493634259,2009-01-10,05:59:05
39.863345,116.387609,0,462,39823.2494212963,2009-01-10,05:59:10
39.863313,116.387745,0,441,39823.2494791667,2009-01-10,05:59:15
39.863292,116.387754,0,428,39823.249537037,2009-01-10,05:59:20
39.863303,116.387758,0,416,39823.2495949074,2009-01-10,05:59:25
39.863318,116.387793,0,405,39823.2496527778,2009-01-10,05:59:30
39.863331,116.387842,0,395,39823.2497106481,2009-01-10,05:59:35
39.863359,116.387911,0,395,39823.2497685185,2009-01-10,05:59:40
39.863305,116.387968,0,394,39823.2498263889,2009-01-10,05:59:45
39.863254,116.387982,0,388,39823.2498842593,2009-01-10,05:59:50
39.862999,116.38827,0,289,39823.2499421296,2009-01-10,05:59:55
39.862894,116.389137,0,246,39823.25,2009-01-10,06:00:00
39.8629,116.389239,0,237,39823.2500578704,2009-01-10,06:00:05
39.862811,116.389462,0,216,39823.2501157407,2009-01-10,06:00:10
39.862777,116.389486,0,191,39823.2501736111,2009-01-10,06:00:15
39.862673,116.389431,0,159,39823.2502314815,2009-01-10,06:00:20
39.862609,116.389383,0,123,39823.2502893518,2009-01-10,06:00:25
39.862643,116.389484,0,90,39823.2503472222,2009-01-10,06:00:30
39.862648,116.389495,0,55,39823.2504050926,2009-01-10,06:00:35
39.862678,116.389507,0,26,39823.250462963,2009-01-10,06:00:40
39.862701,116.389522,0,115,39823.2505208333,2009-01-10,06:00:45
39.862668,116.389515,0,191,39823.2505787037,2009-01-10,06:00:50
39.862665,116.389518,0,181,39823.2506365741,2009-01-10,06:00:55
39.862665,116.389518,0,181,39823.2506712963,2009-01-10,06:00:58
39.862667,116.389519,0,179,39823.2506944444,2009-01-10,06:01:00
39.862686,116.389528,0,182,39823.2507523148,2009-01-10,06:01:05
39.862658,116.389524,0,192,39823.2508101852,2009-01-10,06:01:10
39.862638,116.38952,0,191,39823.2508680556,2009-01-10,06:01:15
39.86264,116.389483,0,155,39823.2509259259,2009-01-10,06:01:20
39.862642,116.389371,0,131,39823.2509837963,2009-01-10,06:01:25
39.862671,116.389182,0,105,39823.2510416667,2009-01-10,06:01:30
39.862668,116.389092,0,105,39823.251099537,2009-01-10,06:01:35
39.862665,116.38903,0,106,39823.2511574074,2009-01-10,06:01:40
39.862662,116.389002,0,108,39823.2512152778,2009-01-10,06:01:45
39.862662,116.388967,0,104,39823.2512731481,2009-01-10,06:01:50
39.862665,116.388905,0,106,39823.2513310185,2009-01-10,06:01:55
39.862653,116.388785,0,95,39823.2513888889,2009-01-10,06:02:00
39.862639,116.388643,0,75,39823.2514467593,2009-01-10,06:02:05
39.862588,116.388369,0,52,39823.2515046296,2009-01-10,06:02:10
39.862542,116.387977,0,44,39823.2515625,2009-01-10,06:02:15
39.862498,116.387691,0,46,39823.2516203704,2009-01-10,06:02:20
39.862498,116.387509,0,42,39823.2516782407,2009-01-10,06:02:25
39.86248,116.387282,0,37,39823.2517361111,2009-01-10,06:02:30
39.862455,116.386989,0,48,39823.2517939815,2009-01-10,06:02:35
39.862436,116.386717,0,56,39823.2518518518,2009-01-10,06:02:40
39.862405,116.38652,0,60,39823.2519097222,2009-01-10,06:02:45
39.862391,116.386179,0,60,39823.2519675926,2009-01-10,06:02:50
39.862416,116.38594,0,56,39823.252025463,2009-01-10,06:02:55
39.862399,116.385773,0,64,39823.2520833333,2009-01-10,06:03:00
39.862386,116.385468,0,77,39823.2521412037,2009-01-10,06:03:05
39.862358,116.385052,0,89,39823.2521990741,2009-01-10,06:03:10
39.862343,116.384698,0,95,39823.2522569444,2009-01-10,06:03:15
39.862326,116.384383,0,101,39823.2523148148,2009-01-10,06:03:20
39.862295,116.383986,0,101,39823.2523726852,2009-01-10,06:03:25
39.86226,116.383527,0,106,39823.2524305556,2009-01-10,06:03:30
39.862276,116.383142,0,105,39823.2524884259,2009-01-10,06:03:35
39.86228,116.382788,0,104,39823.2525462963,2009-01-10,06:03:40
39.862271,116.382373,0,109,39823.2526041667,2009-01-10,06:03:45
39.862251,116.381907,0,107,39823.252662037,2009-01-10,06:03:50
39.862234,116.381427,0,110,39823.2527199074,2009-01-10,06:03:55
39.862208,116.380998,0,115,39823.2527777778,2009-01-10,06:04:00
39.862321,116.38078,0,125,39823.2528356481,2009-01-10,06:04:05
39.862538,116.380849,0,133,39823.2528935185,2009-01-10,06:04:10
39.862865,116.380975,0,129,39823.2529513889,2009-01-10,06:04:15
39.862969,116.381017,0,132,39823.2530092593,2009-01-10,06:04:20
39.863007,116.38104,0,127,39823.2530671296,2009-01-10,06:04:25
39.863008,116.381041,0,123,39823.253125,2009-01-10,06:04:30
39.863006,116.381039,0,122,39823.2531828704,2009-01-10,06:04:35
39.863006,116.381039,0,122,39823.2532175926,2009-01-10,06:04:38
39.863013,116.381044,0,121,39823.2532407407,2009-01-10,06:04:40
39.863111,116.381089,0,123,39823.2532986111,2009-01-10,06:04:45
39.863313,116.381186,0,122,39823.2533564815,2009-01-10,06:04:50
39.863441,116.381244,0,123,39823.2534143519,2009-01-10,06:04:55
39.863515,116.381294,0,120,39823.2534722222,2009-01-10,06:05:00
39.863598,116.381336,0,117,39823.2535300926,2009-01-10,06:05:05
39.863802,116.38142,0,113,39823.253587963,2009-01-10,06:05:10
39.864114,116.38155,0,109,39823.2536458333,2009-01-10,06:05:15
39.864617,116.381654,0,104,39823.2537037037,2009-01-10,06:05:20
39.865258,116.381713,0,95,39823.2537615741,2009-01-10,06:05:25
39.865924,116.381706,0,86,39823.2538194444,2009-01-10,06:05:30
39.866557,116.381669,0,81,39823.2538773148,2009-01-10,06:05:35
39.867228,116.381681,0,81,39823.2539351852,2009-01-10,06:05:40
39.867891,116.381687,0,85,39823.2539930556,2009-01-10,06:05:45
39.868532,116.381667,0,90,39823.2540509259,2009-01-10,06:05:50
39.869172,116.381647,0,98,39823.2541087963,2009-01-10,06:05:55
39.869742,116.381619,0,99,39823.2541666667,2009-01-10,06:06:00
39.870325,116.381601,0,102,39823.254224537,2009-01-10,06:06:05
39.870944,116.381588,0,100,39823.2542824074,2009-01-10,06:06:10
39.871604,116.381553,0,95,39823.2543402778,2009-01-10,06:06:15
39.872335,116.381515,0,94,39823.2543981481,2009-01-10,06:06:20
39.872965,116.381485,0,92,39823.2544560185,2009-01-10,06:06:25
39.873275,116.381461,0,87,39823.2545138889,2009-01-10,06:06:30
39.873617,116.381465,0,87,39823.2545717593,2009-01-10,06:06:35
39.874124,116.381441,0,88,39823.2546296296,2009-01-10,06:06:40
39.874752,116.38141,0,91,39823.2546875,2009-01-10,06:06:45
39.875441,116.381373,0,95,39823.2547453704,2009-01-10,06:06:50
39.876064,116.381346,0,94,39823.2548032407,2009-01-10,06:06:55
39.876584,116.381316,0,96,39823.2548611111,2009-01-10,06:07:00
39.876902,116.381288,0,98,39823.2549189815,2009-01-10,06:07:05
39.877004,116.381273,0,99,39823.2549768519,2009-01-10,06:07:10
39.877018,116.38128,0,84,39823.2550347222,2009-01-10,06:07:15
39.877169,116.38127,0,89,39823.2550925926,2009-01-10,06:07:20
39.877498,116.381255,0,96,39823.255150463,2009-01-10,06:07:25
39.877854,116.381263,0,89,39823.2552083333,2009-01-10,06:07:30
39.87824,116.381263,0,94,39823.2552662037,2009-01-10,06:07:35
39.878615,116.381272,0,94,39823.2553240741,2009-01-10,06:07:40
39.879046,116.381237,0,100,39823.2553819444,2009-01-10,06:07:45
39.879489,116.381233,0,106,39823.2554398148,2009-01-10,06:07:50
39.879872,116.381213,0,120,39823.2554976852,2009-01-10,06:07:55
39.880276,116.381182,0,132,39823.2555555556,2009-01-10,06:08:00
39.880661,116.381169,0,143,39823.2556134259,2009-01-10,06:08:05
39.880957,116.381162,0,142,39823.2556712963,2009-01-10,06:08:10
39.881201,116.381154,0,127,39823.2557291667,2009-01-10,06:08:15
39.881398,116.38115,0,124,39823.255787037,2009-01-10,06:08:20
39.881439,116.381148,0,115,39823.2558449074,2009-01-10,06:08:25
39.881436,116.381148,0,111,39823.2559027778,2009-01-10,06:08:30
39.881441,116.381148,0,110,39823.2559606481,2009-01-10,06:08:35
39.881441,116.381148,0,110,39823.2559953704,2009-01-10,06:08:38
39.881443,116.381148,0,111,39823.2560185185,2009-01-10,06:08:40
39.881539,116.381133,0,113,39823.2560763889,2009-01-10,06:08:45
39.881771,116.38113,0,112,39823.2561342593,2009-01-10,06:08:50
39.881985,116.381046,0,108,39823.2561921296,2009-01-10,06:08:55
39.882032,116.380649,0,107,39823.25625,2009-01-10,06:09:00
39.88202,116.380173,0,110,39823.2563078704,2009-01-10,06:09:05
39.882004,116.379721,0,109,39823.2563657407,2009-01-10,06:09:10
39.882,116.379268,0,107,39823.2564236111,2009-01-10,06:09:15
39.882074,116.37896,0,105,39823.2564814815,2009-01-10,06:09:20
39.882351,116.378853,0,99,39823.2565393519,2009-01-10,06:09:25
39.882778,116.378807,0,109,39823.2565972222,2009-01-10,06:09:30
39.883262,116.378761,0,121,39823.2566550926,2009-01-10,06:09:35
39.883867,116.378724,0,108,39823.256712963,2009-01-10,06:09:40
39.884462,116.378695,0,101,39823.2567708333,2009-01-10,06:09:45
39.884691,116.378674,0,97,39823.2568287037,2009-01-10,06:09:50
39.884701,116.378671,0,95,39823.2568865741,2009-01-10,06:09:55
39.884701,116.378671,0,94,39823.2569444444,2009-01-10,06:10:00
39.8847,116.378671,0,93,39823.2570023148,2009-01-10,06:10:05
39.884699,116.378672,0,92,39823.2570601852,2009-01-10,06:10:10
39.884699,116.378672,0,92,39823.2570949074,2009-01-10,06:10:13
39.884698,116.378672,0,92,39823.2571180556,2009-01-10,06:10:15
39.884708,116.378672,0,91,39823.2571759259,2009-01-10,06:10:20
39.884894,116.37867,0,90,39823.2572337963,2009-01-10,06:10:25
39.885206,116.378643,0,90,39823.2572916667,2009-01-10,06:10:30
39.88559,116.378646,0,91,39823.257349537,2009-01-10,06:10:35
39.88604,116.378627,0,99,39823.2574074074,2009-01-10,06:10:40
39.88646,116.378616,0,100,39823.2574652778,2009-01-10,06:10:45
39.886597,116.3786,0,100,39823.2575231481,2009-01-10,06:10:50
39.886738,116.378595,0,100,39823.2575810185,2009-01-10,06:10:55
39.886773,116.378584,0,103,39823.2576388889,2009-01-10,06:11:00
39.88678,116.378584,0,103,39823.2576967593,2009-01-10,06:11:05
39.88678,116.378583,0,104,39823.2577546296,2009-01-10,06:11:10
39.886781,116.378583,0,104,39823.2578125,2009-01-10,06:11:15
39.886781,116.378584,0,104,39823.2578703704,2009-01-10,06:11:20
39.886781,116.378584,0,104,39823.2579282407,2009-01-10,06:11:25
39.886781,116.378584,0,104,39823.2579861111,2009-01-10,06:11:30
39.886781,116.378583,0,104,39823.2580439815,2009-01-10,06:11:35
39.886781,116.378583,0,104,39823.2581018518,2009-01-10,06:11:40
39.886781,116.378584,0,104,39823.2581597222,2009-01-10,06:11:45
39.886781,116.378584,0,104,39823.2582175926,2009-01-10,06:11:50
39.886781,116.378584,0,104,39823.258275463,2009-01-10,06:11:55
39.886782,116.378584,0,104,39823.2583333333,2009-01-10,06:12:00
39.886782,116.378584,0,104,39823.2583912037,2009-01-10,06:12:05
39.886782,116.378584,0,104,39823.2584490741,2009-01-10,06:12:10
39.886782,116.378584,0,104,39823.2585069444,2009-01-10,06:12:15
39.886782,116.378584,0,104,39823.2585416667,2009-01-10,06:12:18
39.886782,116.378585,0,104,39823.2585648148,2009-01-10,06:12:20
39.88688,116.378582,0,106,39823.2586226852,2009-01-10,06:12:25
39.887125,116.378583,0,105,39823.2586805556,2009-01-10,06:12:30
39.88748,116.378565,0,108,39823.2587384259,2009-01-10,06:12:35
39.887714,116.378551,0,111,39823.2587962963,2009-01-10,06:12:40
39.887754,116.378541,0,111,39823.2588541667,2009-01-10,06:12:45
39.887752,116.378541,0,111,39823.258912037,2009-01-10,06:12:50
39.887749,116.378541,0,110,39823.2589699074,2009-01-10,06:12:55
39.887749,116.378541,0,110,39823.2590277778,2009-01-10,06:13:00
39.887751,116.378541,0,109,39823.2590856481,2009-01-10,06:13:05
39.887751,116.378541,0,109,39823.2591435185,2009-01-10,06:13:10
39.887752,116.378541,0,109,39823.2592013889,2009-01-10,06:13:15
39.887752,116.378541,0,108,39823.2592592593,2009-01-10,06:13:20
39.887752,116.378541,0,108,39823.2593171296,2009-01-10,06:13:25
39.887753,116.378541,0,108,39823.259375,2009-01-10,06:13:30
39.887753,116.378541,0,108,39823.2594328704,2009-01-10,06:13:35
39.887754,116.378541,0,108,39823.2594907407,2009-01-10,06:13:40
39.887754,116.378541,0,109,39823.2595486111,2009-01-10,06:13:45
39.887754,116.378541,0,109,39823.2596064815,2009-01-10,06:13:50
39.887754,116.378541,0,109,39823.2596643518,2009-01-10,06:13:55
39.887755,116.378541,0,109,39823.2597222222,2009-01-10,06:14:00
39.887755,116.378541,0,108,39823.2597800926,2009-01-10,06:14:05
39.887755,116.378541,0,108,39823.259837963,2009-01-10,06:14:10
39.887755,116.378542,0,108,39823.2598958333,2009-01-10,06:14:15
39.887755,116.378542,0,108,39823.2599305556,2009-01-10,06:14:18
39.887756,116.378542,0,109,39823.2599537037,2009-01-10,06:14:20
39.887879,116.378539,0,108,39823.2600115741,2009-01-10,06:14:25
39.88827,116.378515,0,106,39823.2600694444,2009-01-10,06:14:30
39.888789,116.378516,0,106,39823.2601273148,2009-01-10,06:14:35
39.889388,116.378511,0,105,39823.2601851852,2009-01-10,06:14:40
39.889958,116.378511,0,104,39823.2602430556,2009-01-10,06:14:45
39.890485,116.378499,0,102,39823.2603009259,2009-01-10,06:14:50
39.890937,116.378509,0,97,39823.2603587963,2009-01-10,06:14:55
39.891024,116.37851,0,95,39823.2604166667,2009-01-10,06:15:00
39.891028,116.378511,0,95,39823.260474537,2009-01-10,06:15:05
39.891029,116.378512,0,94,39823.2605324074,2009-01-10,06:15:10
39.891028,116.378512,0,93,39823.2605902778,2009-01-10,06:15:15
39.891028,116.378512,0,93,39823.2606481481,2009-01-10,06:15:20
39.891028,116.378512,0,93,39823.2606828704,2009-01-10,06:15:23
39.891027,116.378512,0,93,39823.2607060185,2009-01-10,06:15:25
39.891036,116.378512,0,92,39823.2607638889,2009-01-10,06:15:30
39.891263,116.378519,0,95,39823.2608217593,2009-01-10,06:15:35
39.891718,116.378506,0,96,39823.2608796296,2009-01-10,06:15:40
39.892385,116.378483,0,94,39823.2609375,2009-01-10,06:15:45
39.893128,116.378444,0,97,39823.2609953704,2009-01-10,06:15:50
39.893735,116.3784,0,97,39823.2610532407,2009-01-10,06:15:55
39.894268,116.378343,0,101,39823.2611111111,2009-01-10,06:16:00
39.894836,116.378279,0,103,39823.2611689815,2009-01-10,06:16:05
39.89539,116.378233,0,106,39823.2612268519,2009-01-10,06:16:10
39.895584,116.378215,0,110,39823.2612847222,2009-01-10,06:16:15
39.895635,116.37822,0,121,39823.2613425926,2009-01-10,06:16:20
39.895842,116.378199,0,120,39823.261400463,2009-01-10,06:16:25
39.896271,116.378165,0,111,39823.2614583333,2009-01-10,06:16:30
39.896846,116.378117,0,113,39823.2615162037,2009-01-10,06:16:35
39.897512,116.378068,0,109,39823.2615740741,2009-01-10,06:16:40
39.898058,116.378025,0,113,39823.2616319444,2009-01-10,06:16:45
39.898357,116.377998,0,99,39823.2616898148,2009-01-10,06:16:50
39.898485,116.377972,0,103,39823.2617476852,2009-01-10,06:16:55
39.898686,116.377839,0,103,39823.2618055556,2009-01-10,06:17:00
39.898759,116.377552,0,102,39823.2618634259,2009-01-10,06:17:05
39.89874,116.377017,0,100,39823.2619212963,2009-01-10,06:17:10
39.898722,116.376381,0,101,39823.2619791667,2009-01-10,06:17:15
39.898718,116.375699,0,103,39823.262037037,2009-01-10,06:17:20
39.898698,116.375039,0,107,39823.2620949074,2009-01-10,06:17:25
39.898684,116.374364,0,110,39823.2621527778,2009-01-10,06:17:30
39.898651,116.373656,0,113,39823.2622106481,2009-01-10,06:17:35
39.898629,116.37292,0,112,39823.2622685185,2009-01-10,06:17:40
39.898622,116.372218,0,119,39823.2623263889,2009-01-10,06:17:45
39.898592,116.371388,0,119,39823.2623842593,2009-01-10,06:17:50
39.898581,116.370709,0,118,39823.2624421296,2009-01-10,06:17:55
39.898647,116.370359,0,115,39823.2625,2009-01-10,06:18:00
39.898641,116.369794,0,114,39823.2625578704,2009-01-10,06:18:05
39.898656,116.369078,0,106,39823.2626157407,2009-01-10,06:18:10
39.898648,116.368562,0,102,39823.2626736111,2009-01-10,06:18:15
39.898672,116.368409,0,96,39823.2627314815,2009-01-10,06:18:20
39.898696,116.368385,0,100,39823.2627893519,2009-01-10,06:18:25
39.898818,116.368251,0,95,39823.2628472222,2009-01-10,06:18:30
39.899178,116.368171,0,97,39823.2629050926,2009-01-10,06:18:35
39.899729,116.368122,0,95,39823.262962963,2009-01-10,06:18:40
39.900389,116.368094,0,96,39823.2630208333,2009-01-10,06:18:45
39.901083,116.368079,0,93,39823.2630787037,2009-01-10,06:18:50
39.90176,116.368067,0,98,39823.2631365741,2009-01-10,06:18:55
39.902373,116.368014,0,99,39823.2631944444,2009-01-10,06:19:00
39.902686,116.368005,0,93,39823.2632523148,2009-01-10,06:19:05
39.902734,116.368004,0,90,39823.2633101852,2009-01-10,06:19:10
39.902753,116.36801,0,85,39823.2633680556,2009-01-10,06:19:15
39.902885,116.368006,0,88,39823.2634259259,2009-01-10,06:19:20
39.902979,116.368004,0,94,39823.2634837963,2009-01-10,06:19:25
39.903227,116.367985,0,106,39823.2673611111,2009-01-10,06:25:00
39.903353,116.367982,0,109,39823.2674189815,2009-01-10,06:25:05
39.903616,116.367974,0,111,39823.2674768518,2009-01-10,06:25:10
39.903833,116.367969,0,104,39823.2675347222,2009-01-10,06:25:15
39.903947,116.367967,0,106,39823.2675925926,2009-01-10,06:25:20
39.903989,116.367947,0,122,39823.267650463,2009-01-10,06:25:25
39.903991,116.367947,0,123,39823.2677083333,2009-01-10,06:25:30
39.903993,116.367953,0,124,39823.2677662037,2009-01-10,06:25:35
39.904001,116.367955,0,124,39823.2678240741,2009-01-10,06:25:40
39.904005,116.367952,0,125,39823.2678819444,2009-01-10,06:25:45
39.904008,116.367952,0,127,39823.2679398148,2009-01-10,06:25:50
39.904009,116.367953,0,129,39823.2679976852,2009-01-10,06:25:55
39.904009,116.367955,0,131,39823.2680555556,2009-01-10,06:26:00
39.904007,116.367955,0,134,39823.2681134259,2009-01-10,06:26:05
39.904004,116.367955,0,138,39823.2681712963,2009-01-10,06:26:10
39.904001,116.367957,0,143,39823.2682291667,2009-01-10,06:26:15
39.903996,116.367961,0,147,39823.268287037,2009-01-10,06:26:20
39.90399,116.367966,0,151,39823.2683449074,2009-01-10,06:26:25
39.90399,116.367966,0,151,39823.2683796296,2009-01-10,06:26:28
39.903982,116.36797,0,156,39823.2684027778,2009-01-10,06:26:30
39.903971,116.367968,0,162,39823.2684606481,2009-01-10,06:26:35
39.903953,116.367965,0,170,39823.2685185185,2009-01-10,06:26:40
39.90394,116.367968,0,179,39823.2685763889,2009-01-10,06:26:45
39.903931,116.36797,0,187,39823.2686342593,2009-01-10,06:26:50
39.903921,116.367975,0,195,39823.2686921296,2009-01-10,06:26:55
39.903914,116.367982,0,203,39823.26875,2009-01-10,06:27:00
39.903909,116.367986,0,210,39823.2688078704,2009-01-10,06:27:05
39.903903,116.367993,0,219,39823.2688657407,2009-01-10,06:27:10
39.903899,116.367999,0,226,39823.2689236111,2009-01-10,06:27:15
39.9039,116.367999,0,230,39823.2689814815,2009-01-10,06:27:20
39.903899,116.367998,0,234,39823.2690393519,2009-01-10,06:27:25
39.903898,116.368001,0,235,39823.2690972222,2009-01-10,06:27:30
39.903898,116.368005,0,236,39823.2691550926,2009-01-10,06:27:35
39.903899,116.368006,0,237,39823.269212963,2009-01-10,06:27:40
39.903899,116.368006,0,237,39823.2692708333,2009-01-10,06:27:45
39.903899,116.368006,0,237,39823.2693287037,2009-01-10,06:27:50
39.903899,116.368007,0,237,39823.2693865741,2009-01-10,06:27:55
39.903899,116.368008,0,237,39823.2694444444,2009-01-10,06:28:00
39.903899,116.368007,0,237,39823.2695023148,2009-01-10,06:28:05
39.903898,116.368008,0,237,39823.2695601852,2009-01-10,06:28:10
39.903897,116.368008,0,237,39823.2696180556,2009-01-10,06:28:15
39.903897,116.368008,0,237,39823.2696759259,2009-01-10,06:28:20
39.903897,116.368008,0,237,39823.2697337963,2009-01-10,06:28:25
39.903897,116.368008,0,237,39823.2697916667,2009-01-10,06:28:30
39.903897,116.368008,0,237,39823.269849537,2009-01-10,06:28:35
39.903897,116.368008,0,237,39823.2699074074,2009-01-10,06:28:40
39.903897,116.368009,0,237,39823.2699652778,2009-01-10,06:28:45
39.903897,116.368009,0,237,39823.2700231481,2009-01-10,06:28:50
39.903897,116.368009,0,237,39823.2700578704,2009-01-10,06:28:53
39.903898,116.368009,0,237,39823.2700810185,2009-01-10,06:28:55
39.90391,116.368008,0,237,39823.2701388889,2009-01-10,06:29:00
39.904168,116.368054,0,224,39823.2701967593,2009-01-10,06:29:05
39.904484,116.368077,0,205,39823.2702546296,2009-01-10,06:29:10
39.904596,116.36806,0,187,39823.2703125,2009-01-10,06:29:15
39.9046,116.368052,0,182,39823.2703703704,2009-01-10,06:29:20
39.9046,116.368052,0,181,39823.2704282407,2009-01-10,06:29:25
39.9046,116.368052,0,179,39823.2704861111,2009-01-10,06:29:30
39.904599,116.368052,0,178,39823.2705439815,2009-01-10,06:29:35
39.904601,116.368051,0,178,39823.2706018519,2009-01-10,06:29:40
39.904603,116.36805,0,178,39823.2706597222,2009-01-10,06:29:45
39.904604,116.36805,0,178,39823.2707175926,2009-01-10,06:29:50
39.904604,116.368049,0,178,39823.270775463,2009-01-10,06:29:55
39.904604,116.368049,0,178,39823.2708333333,2009-01-10,06:30:00
39.904604,116.368049,0,178,39823.2708912037,2009-01-10,06:30:05
39.904605,116.368049,0,178,39823.2709490741,2009-01-10,06:30:10
39.904605,116.368048,0,178,39823.2710069444,2009-01-10,06:30:15
39.904605,116.368048,0,177,39823.2710648148,2009-01-10,06:30:20
39.904605,116.368048,0,177,39823.2711226852,2009-01-10,06:30:25
39.904605,116.368048,0,177,39823.2711805556,2009-01-10,06:30:30
39.904606,116.368047,0,177,39823.2712384259,2009-01-10,06:30:35
39.904606,116.368047,0,176,39823.2712962963,2009-01-10,06:30:40
39.904606,116.368046,0,176,39823.2713541667,2009-01-10,06:30:45
39.904606,116.368044,0,176,39823.271412037,2009-01-10,06:30:50
39.904604,116.368041,0,176,39823.2714699074,2009-01-10,06:30:55
39.904603,116.368041,0,176,39823.2715277778,2009-01-10,06:31:00
39.904604,116.368041,0,176,39823.2715856481,2009-01-10,06:31:05
39.904604,116.368041,0,176,39823.2716435185,2009-01-10,06:31:10
39.904603,116.368041,0,175,39823.2717013889,2009-01-10,06:31:15
39.904601,116.368041,0,173,39823.2717592593,2009-01-10,06:31:20
39.904602,116.36804,0,172,39823.2718171296,2009-01-10,06:31:25
39.904607,116.368038,0,170,39823.271875,2009-01-10,06:31:30
39.904607,116.368038,0,170,39823.2719097222,2009-01-10,06:31:33
39.904611,116.368034,0,169,39823.2719328704,2009-01-10,06:31:35
39.904687,116.368029,0,166,39823.2719907407,2009-01-10,06:31:40
39.904995,116.367975,0,155,39823.2720486111,2009-01-10,06:31:45
39.905339,116.367939,0,143,39823.2721064815,2009-01-10,06:31:50
39.905462,116.367921,0,134,39823.2721643519,2009-01-10,06:31:55
39.905462,116.367921,0,134,39823.2721990741,2009-01-10,06:31:58
39.905461,116.367915,0,123,39823.2722222222,2009-01-10,06:32:00
39.905475,116.367908,0,129,39823.2722800926,2009-01-10,06:32:05
39.905481,116.367906,0,132,39823.272337963,2009-01-10,06:32:10
39.90548,116.367906,0,133,39823.2723958333,2009-01-10,06:32:15
39.905479,116.367906,0,133,39823.2724537037,2009-01-10,06:32:20
39.905478,116.367907,0,133,39823.2725115741,2009-01-10,06:32:25
39.905478,116.367907,0,133,39823.2725694444,2009-01-10,06:32:30
39.905478,116.367907,0,133,39823.2726273148,2009-01-10,06:32:35
39.905478,116.367906,0,133,39823.2726851852,2009-01-10,06:32:40
39.905478,116.367906,0,133,39823.2727430556,2009-01-10,06:32:45
39.905478,116.367906,0,133,39823.2728009259,2009-01-10,06:32:50
39.905478,116.367905,0,133,39823.2728587963,2009-01-10,06:32:55
39.905479,116.367905,0,133,39823.2729166667,2009-01-10,06:33:00
39.905479,116.367905,0,133,39823.272974537,2009-01-10,06:33:05
39.905479,116.367905,0,133,39823.2730324074,2009-01-10,06:33:10
39.905479,116.367904,0,133,39823.2730902778,2009-01-10,06:33:15
39.905479,116.367904,0,133,39823.2731481481,2009-01-10,06:33:20
39.90548,116.367904,0,133,39823.2732060185,2009-01-10,06:33:25
39.905479,116.367904,0,132,39823.2732638889,2009-01-10,06:33:30
39.905479,116.367904,0,132,39823.2733217593,2009-01-10,06:33:35
39.905479,116.367904,0,132,39823.2733796296,2009-01-10,06:33:40
39.905479,116.367904,0,132,39823.2734375,2009-01-10,06:33:45
39.905479,116.367904,0,132,39823.2734953704,2009-01-10,06:33:50
39.905479,116.367904,0,132,39823.2735532407,2009-01-10,06:33:55
39.905478,116.367904,0,132,39823.2736111111,2009-01-10,06:34:00
39.905479,116.367904,0,132,39823.2736689815,2009-01-10,06:34:05
39.905478,116.367904,0,132,39823.2737268518,2009-01-10,06:34:10
39.905479,116.367904,0,132,39823.2737847222,2009-01-10,06:34:15
39.905479,116.367904,0,132,39823.2738425926,2009-01-10,06:34:20
39.905479,116.367904,0,132,39823.273900463,2009-01-10,06:34:25
39.905479,116.367904,0,132,39823.2739583333,2009-01-10,06:34:30
39.905479,116.367904,0,132,39823.2739930556,2009-01-10,06:34:33
39.905479,116.367904,0,132,39823.2740162037,2009-01-10,06:34:35
39.905646,116.367908,0,125,39823.2740740741,2009-01-10,06:34:40
39.906049,116.36789,0,126,39823.2741319444,2009-01-10,06:34:45
39.906465,116.367889,0,125,39823.2741898148,2009-01-10,06:34:50
39.906892,116.367887,0,137,39823.2742476852,2009-01-10,06:34:55
39.907325,116.36793,0,153,39823.2743055556,2009-01-10,06:35:00
39.907647,116.367845,0,165,39823.2743634259,2009-01-10,06:35:05
39.907794,116.36786,0,158,39823.2744212963,2009-01-10,06:35:10
39.90783,116.367838,0,156,39823.2744791667,2009-01-10,06:35:15
39.90783,116.367838,0,156,39823.2745138889,2009-01-10,06:35:18
39.907824,116.367837,0,155,39823.274537037,2009-01-10,06:35:20
39.907836,116.367838,0,154,39823.2745949074,2009-01-10,06:35:25
39.907845,116.367839,0,153,39823.2746527778,2009-01-10,06:35:30
39.907865,116.367841,0,153,39823.2747106481,2009-01-10,06:35:35
39.907887,116.367843,0,154,39823.2747685185,2009-01-10,06:35:40
39.907901,116.367843,0,155,39823.2748263889,2009-01-10,06:35:45
39.907901,116.367843,0,155,39823.2748611111,2009-01-10,06:35:48
39.907909,116.367842,0,157,39823.2748842593,2009-01-10,06:35:50
39.907926,116.367847,0,156,39823.2749421296,2009-01-10,06:35:55
39.907937,116.367848,0,154,39823.275,2009-01-10,06:36:00
39.907937,116.367848,0,154,39823.2750347222,2009-01-10,06:36:03
39.907945,116.367847,0,154,39823.2750578704,2009-01-10,06:36:05
39.907988,116.367861,0,152,39823.2751157407,2009-01-10,06:36:10
39.908062,116.367855,0,149,39823.2751736111,2009-01-10,06:36:15
39.908112,116.367853,0,146,39823.2752314815,2009-01-10,06:36:20
39.908124,116.36785,0,145,39823.2752893518,2009-01-10,06:36:25
39.908163,116.367848,0,146,39823.2753472222,2009-01-10,06:36:30
39.90816,116.367839,0,151,39823.2754050926,2009-01-10,06:36:35
39.908169,116.367845,0,155,39823.275462963,2009-01-10,06:36:40
39.908195,116.367853,0,157,39823.2755208333,2009-01-10,06:36:45
39.908223,116.367863,0,159,39823.2755787037,2009-01-10,06:36:50
39.908249,116.367859,0,162,39823.2756365741,2009-01-10,06:36:55
39.908273,116.367851,0,166,39823.2756944444,2009-01-10,06:37:00
39.908298,116.367867,0,166,39823.2757523148,2009-01-10,06:37:05
39.908308,116.367869,0,168,39823.2758101852,2009-01-10,06:37:10
39.908311,116.367872,0,170,39823.2758680556,2009-01-10,06:37:15
39.908309,116.367876,0,172,39823.2759259259,2009-01-10,06:37:20
39.908307,116.367881,0,175,39823.2759837963,2009-01-10,06:37:25
39.908308,116.367885,0,178,39823.2760416667,2009-01-10,06:37:30
39.908309,116.367885,0,184,39823.276099537,2009-01-10,06:37:35
39.908309,116.367885,0,184,39823.2761342593,2009-01-10,06:37:38
39.908305,116.367883,0,192,39823.2761574074,2009-01-10,06:37:40
39.908395,116.367873,0,191,39823.2762152778,2009-01-10,06:37:45
39.908583,116.367845,0,187,39823.2762731481,2009-01-10,06:37:50
39.908693,116.367762,0,186,39823.2763310185,2009-01-10,06:37:55
39.908714,116.367747,0,184,39823.2763888889,2009-01-10,06:38:00
39.908739,116.367731,0,184,39823.2764467593,2009-01-10,06:38:05
39.908801,116.367716,0,188,39823.2765046296,2009-01-10,06:38:10
39.908832,116.367698,0,200,39823.2765625,2009-01-10,06:38:15
39.908876,116.367672,0,220,39823.2766203704,2009-01-10,06:38:20
39.908876,116.36768,0,231,39823.2766782407,2009-01-10,06:38:25
39.908876,116.36768,0,231,39823.276712963,2009-01-10,06:38:28
39.908874,116.367681,0,234,39823.2767361111,2009-01-10,06:38:30
39.908872,116.367733,0,247,39823.2767939815,2009-01-10,06:38:35
39.908848,116.367742,0,262,39823.2768518519,2009-01-10,06:38:40
39.908846,116.367744,0,261,39823.2769097222,2009-01-10,06:38:45
39.908846,116.367744,0,261,39823.2769444444,2009-01-10,06:38:48
39.908849,116.36775,0,260,39823.2769675926,2009-01-10,06:38:50
39.908933,116.367813,0,278,39823.277025463,2009-01-10,06:38:55
39.909037,116.367799,0,303,39823.2770833333,2009-01-10,06:39:00
39.909114,116.367825,0,326,39823.2771412037,2009-01-10,06:39:05
39.909248,116.367777,0,353,39823.2771990741,2009-01-10,06:39:10
39.909241,116.367827,0,354,39823.2772569444,2009-01-10,06:39:15
39.909297,116.367855,0,371,39823.2773148148,2009-01-10,06:39:20
39.909308,116.36787,0,395,39823.2773726852,2009-01-10,06:39:25
39.909307,116.367873,0,404,39823.2774305556,2009-01-10,06:39:30
39.909306,116.367874,0,406,39823.2774884259,2009-01-10,06:39:35
39.909306,116.367875,0,407,39823.2775462963,2009-01-10,06:39:40
39.909304,116.367877,0,407,39823.2776041667,2009-01-10,06:39:45
39.909304,116.367878,0,407,39823.277662037,2009-01-10,06:39:50
39.909304,116.36788,0,407,39823.2777199074,2009-01-10,06:39:55
39.909303,116.36788,0,407,39823.2777777778,2009-01-10,06:40:00
39.909303,116.36788,0,407,39823.2778356481,2009-01-10,06:40:05
39.909303,116.367881,0,407,39823.2778935185,2009-01-10,06:40:10
39.909302,116.367883,0,407,39823.2779513889,2009-01-10,06:40:15
39.909302,116.367884,0,407,39823.2780092593,2009-01-10,06:40:20
39.909302,116.367887,0,407,39823.2780671296,2009-01-10,06:40:25
39.909302,116.367887,0,407,39823.2781018519,2009-01-10,06:40:28
39.909308,116.367887,0,406,39823.278125,2009-01-10,06:40:30
39.909417,116.367808,0,401,39823.2781828704,2009-01-10,06:40:35
39.909444,116.367808,0,399,39823.2782407407,2009-01-10,06:40:40
39.90958,116.367803,0,401,39823.2782986111,2009-01-10,06:40:45
39.909772,116.367865,0,410,39823.2783564815,2009-01-10,06:40:50
39.909955,116.367835,0,399,39823.2784143519,2009-01-10,06:40:55
39.91008,116.367793,0,380,39823.2784722222,2009-01-10,06:41:00
39.910207,116.367578,0,361,39823.2785300926,2009-01-10,06:41:05
39.910209,116.367575,0,358,39823.278587963,2009-01-10,06:41:10
39.910211,116.367572,0,357,39823.2786458333,2009-01-10,06:41:15
39.910209,116.367571,0,356,39823.2787037037,2009-01-10,06:41:20
39.910212,116.367567,0,356,39823.2787615741,2009-01-10,06:41:25
39.910209,116.367569,0,356,39823.2788194444,2009-01-10,06:41:30
39.910209,116.367569,0,356,39823.2788541667,2009-01-10,06:41:33
39.91021,116.367569,0,355,39823.2788773148,2009-01-10,06:41:35
39.910268,116.367573,0,358,39823.2789351852,2009-01-10,06:41:40
39.910356,116.367556,0,347,39823.2789930556,2009-01-10,06:41:45
39.910367,116.367558,0,340,39823.2790509259,2009-01-10,06:41:50
39.910489,116.367568,0,333,39823.2791087963,2009-01-10,06:41:55
39.910762,116.367576,0,323,39823.2791666667,2009-01-10,06:42:00
39.911076,116.36757,0,330,39823.279224537,2009-01-10,06:42:05
39.911503,116.367579,0,324,39823.2792824074,2009-01-10,06:42:10
39.911944,116.367586,0,322,39823.2793402778,2009-01-10,06:42:15
39.912255,116.367596,0,288,39823.2793981481,2009-01-10,06:42:20
39.912321,116.367593,0,268,39823.2794560185,2009-01-10,06:42:25
39.912321,116.367593,0,268,39823.2794907407,2009-01-10,06:42:28
39.912327,116.367592,0,259,39823.2795138889,2009-01-10,06:42:30
39.912318,116.367602,0,254,39823.2795717593,2009-01-10,06:42:35
39.912313,116.367603,0,252,39823.2796296296,2009-01-10,06:42:40
39.912313,116.367603,0,252,39823.2796643519,2009-01-10,06:42:43
39.912321,116.367611,0,250,39823.2796875,2009-01-10,06:42:45
39.912505,116.367399,0,237,39823.2797453704,2009-01-10,06:42:50
39.912547,116.367091,0,228,39823.2798032407,2009-01-10,06:42:55
39.91266,116.367072,0,212,39823.2798611111,2009-01-10,06:43:00
39.912681,116.367142,0,189,39823.2799189815,2009-01-10,06:43:05
39.912659,116.367263,0,176,39823.2799768519,2009-01-10,06:43:10
39.91288,116.367318,0,193,39823.2800347222,2009-01-10,06:43:15
39.913195,116.367472,0,242,39823.2800925926,2009-01-10,06:43:20
39.913536,116.367419,0,254,39823.280150463,2009-01-10,06:43:25
39.913905,116.367431,0,284,39823.2802083333,2009-01-10,06:43:30
39.914275,116.367361,0,260,39823.2802662037,2009-01-10,06:43:35
39.914685,116.367405,0,230,39823.2803240741,2009-01-10,06:43:40
39.91509,116.367403,0,183,39823.2803819444,2009-01-10,06:43:45
39.915444,116.367411,0,174,39823.2804398148,2009-01-10,06:43:50
39.915945,116.367401,0,165,39823.2804976852,2009-01-10,06:43:55
39.916356,116.367401,0,158,39823.2805555556,2009-01-10,06:44:00
39.916626,116.367423,0,168,39823.2806134259,2009-01-10,06:44:05
39.916968,116.36742,0,166,39823.2806712963,2009-01-10,06:44:10
39.917414,116.367403,0,144,39823.2807291667,2009-01-10,06:44:15
39.917751,116.367395,0,132,39823.280787037,2009-01-10,06:44:20
39.917999,116.367387,0,138,39823.2808449074,2009-01-10,06:44:25
39.918436,116.367361,0,138,39823.2809027778,2009-01-10,06:44:30
39.918978,116.367342,0,134,39823.2809606481,2009-01-10,06:44:35
39.919656,116.367308,0,130,39823.2810185185,2009-01-10,06:44:40
39.920251,116.367293,0,126,39823.2810763889,2009-01-10,06:44:45
39.920714,116.367274,0,130,39823.2811342593,2009-01-10,06:44:50
39.920898,116.367259,0,130,39823.2811921296,2009-01-10,06:44:55
39.920938,116.367237,0,139,39823.28125,2009-01-10,06:45:00
39.920939,116.367238,0,137,39823.2813078704,2009-01-10,06:45:05
39.920939,116.367238,0,136,39823.2813657407,2009-01-10,06:45:10
39.920943,116.367237,0,136,39823.2814236111,2009-01-10,06:45:15
39.920948,116.367236,0,135,39823.2814814815,2009-01-10,06:45:20
39.920952,116.367237,0,135,39823.2815393518,2009-01-10,06:45:25
39.920959,116.367236,0,135,39823.2815972222,2009-01-10,06:45:30
39.920964,116.367236,0,135,39823.2816550926,2009-01-10,06:45:35
39.920966,116.367235,0,136,39823.281712963,2009-01-10,06:45:40
39.920966,116.367235,0,136,39823.2817476852,2009-01-10,06:45:43
39.920967,116.367235,0,136,39823.2817708333,2009-01-10,06:45:45
39.921005,116.367245,0,137,39823.2818287037,2009-01-10,06:45:50
39.921167,116.367245,0,142,39823.2818865741,2009-01-10,06:45:55
39.921469,116.367234,0,149,39823.2819444444,2009-01-10,06:46:00
39.921762,116.367227,0,148,39823.2820023148,2009-01-10,06:46:05
39.922136,116.367202,0,149,39823.2820601852,2009-01-10,06:46:10
39.922527,116.367185,0,143,39823.2821180556,2009-01-10,06:46:15
39.922855,116.367178,0,141,39823.2821759259,2009-01-10,06:46:20
39.923166,116.367167,0,136,39823.2822337963,2009-01-10,06:46:25
39.923364,116.367166,0,131,39823.2822916667,2009-01-10,06:46:30
39.923417,116.36717,0,134,39823.282349537,2009-01-10,06:46:35
39.923426,116.367166,0,135,39823.2824074074,2009-01-10,06:46:40
39.923426,116.367166,0,134,39823.2824652778,2009-01-10,06:46:45
39.923429,116.367166,0,134,39823.2825231481,2009-01-10,06:46:50
39.923433,116.367167,0,133,39823.2825810185,2009-01-10,06:46:55
39.923435,116.367167,0,133,39823.2826388889,2009-01-10,06:47:00
39.923435,116.367167,0,133,39823.2826736111,2009-01-10,06:47:03
39.923439,116.367167,0,133,39823.2826967593,2009-01-10,06:47:05
39.923557,116.36715,0,134,39823.2827546296,2009-01-10,06:47:10
39.923837,116.367141,0,135,39823.2828125,2009-01-10,06:47:15
39.924157,116.367135,0,135,39823.2828703704,2009-01-10,06:47:20
39.924456,116.367131,0,135,39823.2829282407,2009-01-10,06:47:25
39.924636,116.367137,0,142,39823.2829861111,2009-01-10,06:47:30
39.924902,116.367137,0,155,39823.2830439815,2009-01-10,06:47:35
39.925285,116.367111,0,154,39823.2831018518,2009-01-10,06:47:40
39.925738,116.367103,0,153,39823.2831597222,2009-01-10,06:47:45
39.926166,116.367059,0,139,39823.2832175926,2009-01-10,06:47:50
39.926491,116.367043,0,134,39823.283275463,2009-01-10,06:47:55
39.926933,116.367019,0,136,39823.2833333333,2009-01-10,06:48:00
39.927496,116.366995,0,136,39823.2833912037,2009-01-10,06:48:05
39.928117,116.366966,0,129,39823.2834490741,2009-01-10,06:48:10
39.928592,116.366934,0,128,39823.2835069444,2009-01-10,06:48:15
39.92887,116.36692,0,127,39823.2835648148,2009-01-10,06:48:20
39.928986,116.366896,0,128,39823.2836226852,2009-01-10,06:48:25
39.929016,116.3669,0,126,39823.2836805556,2009-01-10,06:48:30
39.929016,116.3669,0,126,39823.2837384259,2009-01-10,06:48:35
39.929016,116.3669,0,126,39823.2837962963,2009-01-10,06:48:40
39.929015,116.366901,0,126,39823.2838541667,2009-01-10,06:48:45
39.929014,116.366901,0,126,39823.283912037,2009-01-10,06:48:50
39.929013,116.366901,0,126,39823.2839699074,2009-01-10,06:48:55
39.929011,116.366902,0,126,39823.2840277778,2009-01-10,06:49:00
39.929012,116.366902,0,126,39823.2840856481,2009-01-10,06:49:05
39.929012,116.366902,0,126,39823.2841203704,2009-01-10,06:49:08
39.929012,116.366902,0,126,39823.2841435185,2009-01-10,06:49:10
39.929127,116.366904,0,127,39823.2842013889,2009-01-10,06:49:15
39.929262,116.366898,0,131,39823.2842592593,2009-01-10,06:49:20
39.929334,116.366897,0,131,39823.2843171296,2009-01-10,06:49:25
39.929366,116.366894,0,132,39823.284375,2009-01-10,06:49:30
39.929389,116.366896,0,130,39823.2844328704,2009-01-10,06:49:35
39.929451,116.366893,0,133,39823.2844907407,2009-01-10,06:49:40
39.929553,116.366899,0,133,39823.2845486111,2009-01-10,06:49:45
39.929633,116.366887,0,134,39823.2846064815,2009-01-10,06:49:50
39.929742,116.366872,0,134,39823.2846643519,2009-01-10,06:49:55
39.929812,116.366841,0,133,39823.2847222222,2009-01-10,06:50:00
39.929818,116.366826,0,138,39823.2847800926,2009-01-10,06:50:05
39.929819,116.366825,0,140,39823.284837963,2009-01-10,06:50:10
39.929822,116.366824,0,141,39823.2848958333,2009-01-10,06:50:15
39.929826,116.366823,0,142,39823.2849537037,2009-01-10,06:50:20
39.929828,116.366823,0,143,39823.2850115741,2009-01-10,06:50:25
39.929829,116.366822,0,143,39823.2850694444,2009-01-10,06:50:30
39.929829,116.366822,0,144,39823.2851273148,2009-01-10,06:50:35
39.929828,116.366821,0,144,39823.2851851852,2009-01-10,06:50:40
39.929828,116.366821,0,144,39823.2852430556,2009-01-10,06:50:45
39.929828,116.36682,0,144,39823.2853009259,2009-01-10,06:50:50
39.929828,116.36682,0,144,39823.2853356482,2009-01-10,06:50:53
39.929828,116.36682,0,144,39823.2853587963,2009-01-10,06:50:55
39.929886,116.366811,0,144,39823.2854166667,2009-01-10,06:51:00
39.930125,116.366813,0,139,39823.285474537,2009-01-10,06:51:05
39.930518,116.36679,0,141,39823.2855324074,2009-01-10,06:51:10
39.930813,116.366784,0,135,39823.2855902778,2009-01-10,06:51:15
39.93092,116.366794,0,132,39823.2856481481,2009-01-10,06:51:20
39.930926,116.366795,0,132,39823.2857060185,2009-01-10,06:51:25
39.930926,116.366795,0,132,39823.2857638889,2009-01-10,06:51:30
39.930925,116.366796,0,132,39823.2858217593,2009-01-10,06:51:35
39.930925,116.366796,0,132,39823.2858796296,2009-01-10,06:51:40
39.930925,116.366795,0,132,39823.2859375,2009-01-10,06:51:45
39.930925,116.366795,0,132,39823.2859953704,2009-01-10,06:51:50
39.930925,116.366795,0,132,39823.2860532407,2009-01-10,06:51:55
39.930925,116.366795,0,132,39823.2861111111,2009-01-10,06:52:00
39.930925,116.366795,0,132,39823.2861689815,2009-01-10,06:52:05
39.930925,116.366796,0,132,39823.2862268519,2009-01-10,06:52:10
39.930925,116.366795,0,132,39823.2862847222,2009-01-10,06:52:15
39.930925,116.366795,0,132,39823.2863425926,2009-01-10,06:52:20
39.930924,116.366796,0,132,39823.286400463,2009-01-10,06:52:25
39.930923,116.366795,0,132,39823.2864583333,2009-01-10,06:52:30
39.930922,116.366795,0,132,39823.2865162037,2009-01-10,06:52:35
39.93092,116.366795,0,132,39823.2865740741,2009-01-10,06:52:40
39.930919,116.366794,0,132,39823.2866319444,2009-01-10,06:52:45
39.930918,116.366795,0,132,39823.2866898148,2009-01-10,06:52:50
39.930917,116.366795,0,132,39823.2867476852,2009-01-10,06:52:55
39.930917,116.366795,0,132,39823.2868055556,2009-01-10,06:53:00
39.930916,116.366795,0,132,39823.2868634259,2009-01-10,06:53:05
39.930916,116.366795,0,132,39823.2868981481,2009-01-10,06:53:08
39.930916,116.366795,0,132,39823.2869212963,2009-01-10,06:53:10
39.931071,116.366778,0,132,39823.2869791667,2009-01-10,06:53:15
39.931416,116.366752,0,133,39823.287037037,2009-01-10,06:53:20
39.931807,116.366753,0,129,39823.2870949074,2009-01-10,06:53:25
39.932265,116.366738,0,124,39823.2871527778,2009-01-10,06:53:30
39.932747,116.366717,0,125,39823.2872106481,2009-01-10,06:53:35
39.933163,116.366707,0,123,39823.2872685185,2009-01-10,06:53:40
39.933488,116.366702,0,125,39823.2873263889,2009-01-10,06:53:45
39.933641,116.366694,0,132,39823.2873842593,2009-01-10,06:53:50
39.934002,116.366687,0,141,39823.2874421296,2009-01-10,06:53:55
39.934514,116.366647,0,138,39823.2875,2009-01-10,06:54:00
39.93497,116.366641,0,134,39823.2875578704,2009-01-10,06:54:05
39.935208,116.36663,0,129,39823.2876157407,2009-01-10,06:54:10
39.935236,116.366639,0,133,39823.2876736111,2009-01-10,06:54:15
39.935237,116.366639,0,133,39823.2877314815,2009-01-10,06:54:20
39.935237,116.366639,0,133,39823.2877662037,2009-01-10,06:54:23
39.935237,116.366639,0,134,39823.2877893519,2009-01-10,06:54:25
39.935332,116.366637,0,135,39823.2878472222,2009-01-10,06:54:30
39.935512,116.366624,0,134,39823.2879050926,2009-01-10,06:54:35
39.935785,116.366605,0,133,39823.287962963,2009-01-10,06:54:40
39.935944,116.366607,0,131,39823.2880208333,2009-01-10,06:54:45
39.936072,116.366599,0,129,39823.2880787037,2009-01-10,06:54:50
39.936144,116.366611,0,133,39823.2881365741,2009-01-10,06:54:55
39.936259,116.366624,0,135,39823.2881944444,2009-01-10,06:55:00
39.93648,116.366627,0,135,39823.2882523148,2009-01-10,06:55:05
39.936675,116.366633,0,140,39823.2883101852,2009-01-10,06:55:10
39.936776,116.366625,0,142,39823.2883680556,2009-01-10,06:55:15
39.936776,116.366625,0,142,39823.2884027778,2009-01-10,06:55:18
39.936781,116.366626,0,142,39823.2884259259,2009-01-10,06:55:20
39.93685,116.366622,0,152,39823.2884837963,2009-01-10,06:55:25
39.936907,116.366611,0,163,39823.2885416667,2009-01-10,06:55:30
39.936981,116.366587,0,164,39823.288599537,2009-01-10,06:55:35
39.937008,116.366594,0,171,39823.2886574074,2009-01-10,06:55:40
39.937085,116.366622,0,179,39823.2887152778,2009-01-10,06:55:45
39.937171,116.366637,0,185,39823.2887731481,2009-01-10,06:55:50
39.937284,116.366649,0,194,39823.2888310185,2009-01-10,06:55:55
39.937426,116.366686,0,195,39823.2888888889,2009-01-10,06:56:00
39.937578,116.366687,0,204,39823.2889467593,2009-01-10,06:56:05
39.937828,116.366646,0,208,39823.2890046296,2009-01-10,06:56:10
39.937995,116.366617,0,212,39823.2890625,2009-01-10,06:56:15
39.938084,116.366589,0,203,39823.2891203704,2009-01-10,06:56:20
39.938086,116.36659,0,203,39823.2891782407,2009-01-10,06:56:25
39.938086,116.366589,0,202,39823.2892361111,2009-01-10,06:56:30
39.938087,116.366589,0,201,39823.2892939815,2009-01-10,06:56:35
39.938089,116.366588,0,200,39823.2893518518,2009-01-10,06:56:40
39.938092,116.366588,0,197,39823.2894097222,2009-01-10,06:56:45
39.938095,116.366587,0,195,39823.2894675926,2009-01-10,06:56:50
39.938098,116.366586,0,194,39823.289525463,2009-01-10,06:56:55
39.938098,116.366586,0,194,39823.2895601852,2009-01-10,06:56:58
39.938097,116.366586,0,193,39823.2895833333,2009-01-10,06:57:00
39.938106,116.366585,0,193,39823.2896412037,2009-01-10,06:57:05
39.938106,116.366585,0,193,39823.2896759259,2009-01-10,06:57:08
39.938113,116.366584,0,194,39823.2896990741,2009-01-10,06:57:10
39.938241,116.366574,0,194,39823.2897569444,2009-01-10,06:57:15
39.93844,116.366567,0,183,39823.2898148148,2009-01-10,06:57:20
39.938775,116.366553,0,188,39823.2898726852,2009-01-10,06:57:25
39.939132,116.366505,0,185,39823.2899305556,2009-01-10,06:57:30
39.939373,116.366444,0,167,39823.2899884259,2009-01-10,06:57:35
39.939661,116.366423,0,179,39823.2900462963,2009-01-10,06:57:40
39.939991,116.366412,0,183,39823.2901041667,2009-01-10,06:57:45
39.940179,116.366376,0,162,39823.290162037,2009-01-10,06:57:50
39.940313,116.366336,0,149,39823.2902199074,2009-01-10,06:57:55
39.940535,116.366301,0,144,39823.2902777778,2009-01-10,06:58:00
39.940679,116.366273,0,141,39823.2903356481,2009-01-10,06:58:05
39.940774,116.366265,0,140,39823.2903935185,2009-01-10,06:58:10
39.940945,116.366252,0,140,39823.2904513889,2009-01-10,06:58:15
39.941216,116.366235,0,143,39823.2905092593,2009-01-10,06:58:20
39.941595,116.366198,0,149,39823.2905671296,2009-01-10,06:58:25
39.942004,116.366162,0,159,39823.290625,2009-01-10,06:58:30
39.942465,116.366117,0,153,39823.2906828704,2009-01-10,06:58:35
39.942936,116.366087,0,178,39823.2907407407,2009-01-10,06:58:40
39.943322,116.366049,0,167,39823.2907986111,2009-01-10,06:58:45
39.943807,116.366034,0,155,39823.2908564815,2009-01-10,06:58:50
39.944329,116.365992,0,163,39823.2909143518,2009-01-10,06:58:55
39.944806,116.366026,0,176,39823.2909722222,2009-01-10,06:59:00
39.945138,116.366018,0,176,39823.2910300926,2009-01-10,06:59:05
39.945305,116.366006,0,168,39823.291087963,2009-01-10,06:59:10
39.945475,116.36601,0,158,39823.2911458333,2009-01-10,06:59:15
39.945541,116.366024,0,146,39823.2912037037,2009-01-10,06:59:20
39.945552,116.366028,0,143,39823.2912615741,2009-01-10,06:59:25
39.945549,116.366038,0,140,39823.2913194444,2009-01-10,06:59:30
39.945543,116.366049,0,137,39823.2913773148,2009-01-10,06:59:35
39.945537,116.366059,0,134,39823.2914351852,2009-01-10,06:59:40
39.945531,116.366069,0,131,39823.2914930556,2009-01-10,06:59:45
39.945525,116.366078,0,129,39823.2915509259,2009-01-10,06:59:50
39.945522,116.366082,0,127,39823.2916087963,2009-01-10,06:59:55
39.945521,116.366083,0,126,39823.2916666667,2009-01-10,07:00:00
39.945521,116.366087,0,125,39823.291724537,2009-01-10,07:00:05
39.945524,116.366091,0,124,39823.2917824074,2009-01-10,07:00:10
39.945524,116.366091,0,124,39823.2918171296,2009-01-10,07:00:13
39.945532,116.366087,0,122,39823.2918402778,2009-01-10,07:00:15
39.945542,116.366079,0,121,39823.2918981481,2009-01-10,07:00:20
39.945556,116.366066,0,120,39823.2919560185,2009-01-10,07:00:25
39.945573,116.366051,0,121,39823.2920138889,2009-01-10,07:00:30
39.945587,116.366041,0,122,39823.2920717593,2009-01-10,07:00:35
39.945646,116.366052,0,129,39823.2921296296,2009-01-10,07:00:40
39.945731,116.366064,0,140,39823.2921875,2009-01-10,07:00:45
39.945932,116.366043,0,142,39823.2922453704,2009-01-10,07:00:50
39.946201,116.366008,0,137,39823.2923032407,2009-01-10,07:00:55
39.946396,116.365981,0,133,39823.2923611111,2009-01-10,07:01:00
39.946512,116.36598,0,133,39823.2924189815,2009-01-10,07:01:05
39.946681,116.365936,0,134,39823.2924768519,2009-01-10,07:01:10
39.946998,116.365863,0,131,39823.2925347222,2009-01-10,07:01:15
39.947339,116.365762,0,139,39823.2925925926,2009-01-10,07:01:20
39.94756,116.36572,0,125,39823.292650463,2009-01-10,07:01:25
39.947899,116.365677,0,125,39823.2927083333,2009-01-10,07:01:30
39.948317,116.365631,0,123,39823.2927662037,2009-01-10,07:01:35
39.948585,116.365593,0,131,39823.2928240741,2009-01-10,07:01:40
39.948683,116.365486,0,160,39823.2928819444,2009-01-10,07:01:45
39.948719,116.36544,0,176,39823.2929398148,2009-01-10,07:01:50
39.948733,116.365367,0,198,39823.2929976852,2009-01-10,07:01:55
39.948727,116.365378,0,191,39823.2930555556,2009-01-10,07:02:00
39.948722,116.365384,0,191,39823.2931134259,2009-01-10,07:02:05
39.948725,116.365376,0,194,39823.2931712963,2009-01-10,07:02:10
39.948725,116.365376,0,194,39823.2932060185,2009-01-10,07:02:13
39.948731,116.365374,0,197,39823.2932291667,2009-01-10,07:02:15
39.948778,116.365494,0,177,39823.293287037,2009-01-10,07:02:20
39.948775,116.36552,0,167,39823.2933449074,2009-01-10,07:02:25
39.948772,116.365521,0,164,39823.2934027778,2009-01-10,07:02:30
39.948767,116.365523,0,161,39823.2934606481,2009-01-10,07:02:35
39.948763,116.365524,0,159,39823.2935185185,2009-01-10,07:02:40
39.948759,116.365525,0,158,39823.2935763889,2009-01-10,07:02:45
39.948756,116.365526,0,156,39823.2936342593,2009-01-10,07:02:50
39.948754,116.365527,0,155,39823.2936921296,2009-01-10,07:02:55
39.94875,116.365527,0,154,39823.29375,2009-01-10,07:03:00
39.948749,116.365528,0,153,39823.2938078704,2009-01-10,07:03:05
39.948748,116.365528,0,152,39823.2938657407,2009-01-10,07:03:10
39.948748,116.365528,0,152,39823.293900463,2009-01-10,07:03:13
39.948754,116.365528,0,152,39823.2939236111,2009-01-10,07:03:15
39.948816,116.365535,0,147,39823.2939814815,2009-01-10,07:03:20
39.948841,116.365539,0,145,39823.2940393519,2009-01-10,07:03:25
39.948868,116.365549,0,141,39823.2940972222,2009-01-10,07:03:30
39.948996,116.365543,0,139,39823.2941550926,2009-01-10,07:03:35
39.949258,116.365524,0,136,39823.294212963,2009-01-10,07:03:40
39.9494,116.365516,0,133,39823.2942708333,2009-01-10,07:03:45
39.949423,116.365529,0,131,39823.2943287037,2009-01-10,07:03:50
39.949424,116.365529,0,131,39823.2943865741,2009-01-10,07:03:55
39.94942,116.365529,0,131,39823.2944444444,2009-01-10,07:04:00
39.94942,116.365528,0,132,39823.2945023148,2009-01-10,07:04:05
39.94942,116.365528,0,132,39823.2945601852,2009-01-10,07:04:10
39.949419,116.365527,0,132,39823.2946180556,2009-01-10,07:04:15
39.949418,116.365527,0,132,39823.2946759259,2009-01-10,07:04:20
39.949418,116.365527,0,132,39823.2947337963,2009-01-10,07:04:25
39.949418,116.365527,0,132,39823.2947916667,2009-01-10,07:04:30
39.949417,116.365527,0,132,39823.294849537,2009-01-10,07:04:35
39.949417,116.365527,0,132,39823.2949074074,2009-01-10,07:04:40
39.949417,116.365527,0,132,39823.2949652778,2009-01-10,07:04:45
39.949417,116.365527,0,132,39823.295,2009-01-10,07:04:48
39.949419,116.365526,0,132,39823.2950231481,2009-01-10,07:04:50
39.949467,116.36552,0,129,39823.2950810185,2009-01-10,07:04:55
39.949516,116.365526,0,128,39823.2951388889,2009-01-10,07:05:00
39.949602,116.365517,0,127,39823.2951967593,2009-01-10,07:05:05
39.949851,116.365485,0,127,39823.2952546296,2009-01-10,07:05:10
39.950312,116.365445,0,132,39823.2953125,2009-01-10,07:05:15
39.950885,116.365383,0,135,39823.2953703704,2009-01-10,07:05:20
39.951524,116.365336,0,137,39823.2954282407,2009-01-10,07:05:25
39.952198,116.365269,0,134,39823.2954861111,2009-01-10,07:05:30
39.952843,116.365227,0,132,39823.2955439815,2009-01-10,07:05:35
39.953452,116.365146,0,132,39823.2956018519,2009-01-10,07:05:40
39.953801,116.365101,0,131,39823.2956597222,2009-01-10,07:05:45
39.953916,116.365106,0,138,39823.2957175926,2009-01-10,07:05:50
39.954112,116.365124,0,156,39823.295775463,2009-01-10,07:05:55
39.954373,116.365083,0,165,39823.2958333333,2009-01-10,07:06:00
39.954759,116.365073,0,174,39823.2958912037,2009-01-10,07:06:05
39.955024,116.365094,0,186,39823.2959490741,2009-01-10,07:06:10
39.955097,116.365121,0,207,39823.2960069444,2009-01-10,07:06:15
39.95509,116.365128,0,225,39823.2960648148,2009-01-10,07:06:20
39.955087,116.36513,0,231,39823.2961226852,2009-01-10,07:06:25
39.955082,116.365131,0,233,39823.2961805556,2009-01-10,07:06:30
39.955076,116.365131,0,234,39823.2962384259,2009-01-10,07:06:35
39.955076,116.365131,0,235,39823.2962962963,2009-01-10,07:06:40
39.955074,116.365133,0,236,39823.2963541667,2009-01-10,07:06:45
39.955069,116.365134,0,237,39823.296412037,2009-01-10,07:06:50
39.955069,116.365134,0,237,39823.2964467593,2009-01-10,07:06:53
39.95507,116.365133,0,238,39823.2964699074,2009-01-10,07:06:55
39.955088,116.365136,0,240,39823.2965277778,2009-01-10,07:07:00
39.955112,116.365128,0,242,39823.2965856481,2009-01-10,07:07:05
39.955131,116.365121,0,245,39823.2966435185,2009-01-10,07:07:10
39.955214,116.365094,0,253,39823.2967013889,2009-01-10,07:07:15
39.955537,116.364753,0,262,39823.2967592593,2009-01-10,07:07:20
39.955576,116.364707,0,268,39823.2968171296,2009-01-10,07:07:25
39.95561,116.364676,0,275,39823.296875,2009-01-10,07:07:30
39.955639,116.364645,0,281,39823.2969328704,2009-01-10,07:07:35
39.955683,116.364622,0,289,39823.2969907407,2009-01-10,07:07:40
39.955724,116.36461,0,303,39823.2970486111,2009-01-10,07:07:45
39.955736,116.364616,0,313,39823.2971064815,2009-01-10,07:07:50
39.955736,116.364616,0,313,39823.2971412037,2009-01-10,07:07:53
39.955735,116.364615,0,312,39823.2971643518,2009-01-10,07:07:55
39.955745,116.364585,0,316,39823.2972222222,2009-01-10,07:08:00
39.955792,116.364574,0,314,39823.2972800926,2009-01-10,07:08:05
39.955916,116.364601,0,283,39823.297337963,2009-01-10,07:08:10
39.955944,116.364771,0,222,39823.2973958333,2009-01-10,07:08:15
39.95597,116.364857,0,190,39823.2974537037,2009-01-10,07:08:20
39.956238,116.364871,0,160,39823.2997685185,2009-01-10,07:11:40
39.956267,116.36488,0,153,39823.2998263889,2009-01-10,07:11:45
39.95628,116.364871,0,152,39823.2998842593,2009-01-10,07:11:50
39.956288,116.364869,0,154,39823.2999421296,2009-01-10,07:11:55
39.956292,116.364866,0,156,39823.3,2009-01-10,07:12:00
39.956295,116.364863,0,157,39823.3000578704,2009-01-10,07:12:05
39.956299,116.36486,0,158,39823.3001157407,2009-01-10,07:12:10
39.956303,116.364858,0,158,39823.3001736111,2009-01-10,07:12:15
39.956308,116.364856,0,156,39823.3002314815,2009-01-10,07:12:20
39.956308,116.364859,0,154,39823.3002893519,2009-01-10,07:12:25
39.956309,116.364859,0,153,39823.3003472222,2009-01-10,07:12:30
39.956309,116.364859,0,153,39823.3003819444,2009-01-10,07:12:33
39.956309,116.364858,0,153,39823.3004050926,2009-01-10,07:12:35
39.956334,116.364856,0,151,39823.300462963,2009-01-10,07:12:40
39.95637,116.364855,0,148,39823.3005208333,2009-01-10,07:12:45
39.956391,116.364863,0,146,39823.3005787037,2009-01-10,07:12:50
39.956438,116.364868,0,143,39823.3006365741,2009-01-10,07:12:55
39.9565,116.364859,0,142,39823.3006944444,2009-01-10,07:13:00
39.956657,116.364834,0,140,39823.3007523148,2009-01-10,07:13:05
39.956861,116.364819,0,138,39823.3008101852,2009-01-10,07:13:10
39.957235,116.36479,0,135,39823.3008680556,2009-01-10,07:13:15
39.957687,116.364744,0,134,39823.3009259259,2009-01-10,07:13:20
39.95826,116.364691,0,132,39823.3009837963,2009-01-10,07:13:25
39.958957,116.364642,0,134,39823.3010416667,2009-01-10,07:13:30
39.959717,116.364587,0,139,39823.301099537,2009-01-10,07:13:35
39.960486,116.364478,0,147,39823.3011574074,2009-01-10,07:13:40
39.961171,116.364417,0,145,39823.3012152778,2009-01-10,07:13:45
39.961864,116.36436,0,143,39823.3012731481,2009-01-10,07:13:50
39.962623,116.364293,0,135,39823.3013310185,2009-01-10,07:13:55
39.963333,116.364234,0,131,39823.3013888889,2009-01-10,07:14:00
39.964015,116.36418,0,130,39823.3014467593,2009-01-10,07:14:05
39.964681,116.364118,0,129,39823.3015046296,2009-01-10,07:14:10
39.965298,116.364075,0,125,39823.3015625,2009-01-10,07:14:15
39.965782,116.364029,0,119,39823.3016203704,2009-01-10,07:14:20
39.966024,116.364011,0,123,39823.3016782407,2009-01-10,07:14:25
39.966045,116.364023,0,129,39823.3017361111,2009-01-10,07:14:30
39.966044,116.364024,0,129,39823.3017939815,2009-01-10,07:14:35
39.966042,116.364024,0,128,39823.3018518519,2009-01-10,07:14:40
39.96604,116.364024,0,128,39823.3019097222,2009-01-10,07:14:45
39.966039,116.364024,0,127,39823.3019675926,2009-01-10,07:14:50
39.966036,116.364024,0,126,39823.302025463,2009-01-10,07:14:55
39.966034,116.364025,0,125,39823.3020833333,2009-01-10,07:15:00
39.966032,116.364025,0,125,39823.3021412037,2009-01-10,07:15:05
39.966032,116.364026,0,124,39823.3021990741,2009-01-10,07:15:10
39.966032,116.364026,0,123,39823.3022569444,2009-01-10,07:15:15
39.966032,116.364026,0,123,39823.3023148148,2009-01-10,07:15:20
39.966032,116.364026,0,123,39823.3023726852,2009-01-10,07:15:25
39.966033,116.364026,0,123,39823.3024305556,2009-01-10,07:15:30
39.966033,116.364025,0,123,39823.3024884259,2009-01-10,07:15:35
39.966033,116.364025,0,123,39823.3025462963,2009-01-10,07:15:40
39.966032,116.364025,0,123,39823.3026041667,2009-01-10,07:15:45
39.966032,116.364025,0,123,39823.302662037,2009-01-10,07:15:50
39.966032,116.364025,0,123,39823.3027199074,2009-01-10,07:15:55
39.966031,116.364025,0,123,39823.3027777778,2009-01-10,07:16:00
39.966031,116.364025,0,123,39823.3028125,2009-01-10,07:16:03
39.966031,116.364024,0,123,39823.3028356481,2009-01-10,07:16:05
39.966153,116.36401,0,122,39823.3028935185,2009-01-10,07:16:10
39.966566,116.364017,0,117,39823.3029513889,2009-01-10,07:16:15
39.967148,116.363897,0,115,39823.3030092593,2009-01-10,07:16:20
39.967951,116.363886,0,113,39823.3030671296,2009-01-10,07:16:25
39.968701,116.363854,0,113,39823.303125,2009-01-10,07:16:30
39.969441,116.363873,0,116,39823.3031828704,2009-01-10,07:16:35
39.970158,116.363861,0,127,39823.3032407407,2009-01-10,07:16:40
39.97085,116.363839,0,129,39823.3032986111,2009-01-10,07:16:45
39.971492,116.363821,0,125,39823.3033564815,2009-01-10,07:16:50
39.972164,116.363822,0,120,39823.3034143519,2009-01-10,07:16:55
39.972815,116.363782,0,122,39823.3034722222,2009-01-10,07:17:00
39.973428,116.363782,0,120,39823.3035300926,2009-01-10,07:17:05
39.973996,116.363767,0,121,39823.303587963,2009-01-10,07:17:10
39.974485,116.363766,0,121,39823.3036458333,2009-01-10,07:17:15
39.974746,116.363751,0,119,39823.3037037037,2009-01-10,07:17:20
39.974832,116.363747,0,118,39823.3037615741,2009-01-10,07:17:25
39.974838,116.363754,0,117,39823.3038194444,2009-01-10,07:17:30
39.974839,116.363754,0,117,39823.3038773148,2009-01-10,07:17:35
39.974839,116.363754,0,117,39823.303912037,2009-01-10,07:17:38
39.974841,116.363754,0,118,39823.3039351852,2009-01-10,07:17:40
39.97501,116.363748,0,116,39823.3039930556,2009-01-10,07:17:45
39.975392,116.363747,0,115,39823.3040509259,2009-01-10,07:17:50
39.975811,116.363734,0,114,39823.3041087963,2009-01-10,07:17:55
39.976203,116.36371,0,115,39823.3041666667,2009-01-10,07:18:00
39.976461,116.363705,0,115,39823.304224537,2009-01-10,07:18:05
39.976664,116.363696,0,117,39823.3042824074,2009-01-10,07:18:10
39.976871,116.363684,0,120,39823.3043402778,2009-01-10,07:18:15
39.977003,116.363689,0,126,39823.3043981481,2009-01-10,07:18:20
39.977133,116.363689,0,128,39823.3044560185,2009-01-10,07:18:25
39.977195,116.363682,0,131,39823.3045138889,2009-01-10,07:18:30
39.977192,116.363682,0,135,39823.3045717593,2009-01-10,07:18:35
39.977192,116.363682,0,135,39823.3046064815,2009-01-10,07:18:38
39.977193,116.363682,0,136,39823.3046296296,2009-01-10,07:18:40
39.977242,116.363678,0,137,39823.3046875,2009-01-10,07:18:45
39.977464,116.363651,0,136,39823.3047453704,2009-01-10,07:18:50
39.977805,116.363629,0,139,39823.3048032407,2009-01-10,07:18:55
39.978253,116.363621,0,140,39823.3048611111,2009-01-10,07:19:00
39.978738,116.363608,0,148,39823.3049189815,2009-01-10,07:19:05
39.979187,116.363581,0,138,39823.3049768518,2009-01-10,07:19:10
39.979713,116.36356,0,137,39823.3050347222,2009-01-10,07:19:15
39.980265,116.363536,0,132,39823.3050925926,2009-01-10,07:19:20
39.98087,116.363496,0,130,39823.305150463,2009-01-10,07:19:25
39.981558,116.363439,0,133,39823.3052083333,2009-01-10,07:19:30
39.982128,116.363431,0,138,39823.3052662037,2009-01-10,07:19:35
39.982622,116.363406,0,139,39823.3053240741,2009-01-10,07:19:40
39.983041,116.363368,0,143,39823.3053819444,2009-01-10,07:19:45
39.983438,116.363363,0,155,39823.3054398148,2009-01-10,07:19:50
39.983911,116.363345,0,156,39823.3054976852,2009-01-10,07:19:55
39.984395,116.363319,0,145,39823.3055555556,2009-01-10,07:20:00
39.984811,116.363331,0,136,39823.3056134259,2009-01-10,07:20:05
39.985274,116.363303,0,134,39823.3056712963,2009-01-10,07:20:10
39.985488,116.363306,0,128,39823.3057291667,2009-01-10,07:20:15
39.985504,116.363303,0,124,39823.305787037,2009-01-10,07:20:20
39.985505,116.363302,0,122,39823.3058449074,2009-01-10,07:20:25
39.985505,116.363302,0,122,39823.3059027778,2009-01-10,07:20:30
39.985505,116.363303,0,122,39823.3059606481,2009-01-10,07:20:35
39.985505,116.363302,0,122,39823.3060185185,2009-01-10,07:20:40
39.985505,116.363302,0,123,39823.3060763889,2009-01-10,07:20:45
39.985505,116.363301,0,123,39823.3061342593,2009-01-10,07:20:50
39.985506,116.363301,0,123,39823.3061921296,2009-01-10,07:20:55
39.985506,116.363301,0,123,39823.30625,2009-01-10,07:21:00
39.985506,116.3633,0,123,39823.3063078704,2009-01-10,07:21:05
39.985506,116.3633,0,123,39823.3063657407,2009-01-10,07:21:10
39.985506,116.3633,0,123,39823.3064236111,2009-01-10,07:21:15
39.985506,116.3633,0,122,39823.3064814815,2009-01-10,07:21:20
39.985506,116.3633,0,122,39823.3065393518,2009-01-10,07:21:25
39.985506,116.3633,0,123,39823.3065972222,2009-01-10,07:21:30
39.985505,116.363299,0,123,39823.3066550926,2009-01-10,07:21:35
39.985505,116.363299,0,123,39823.306712963,2009-01-10,07:21:40
39.985505,116.363299,0,123,39823.3067708333,2009-01-10,07:21:45
39.985505,116.363298,0,123,39823.3068287037,2009-01-10,07:21:50
39.985505,116.363298,0,123,39823.3068865741,2009-01-10,07:21:55
39.985505,116.363298,0,123,39823.3069212963,2009-01-10,07:21:58
39.985505,116.363297,0,123,39823.3069444444,2009-01-10,07:22:00
39.985527,116.363294,0,123,39823.3070023148,2009-01-10,07:22:05
39.98575,116.363285,0,122,39823.3070601852,2009-01-10,07:22:10
39.986063,116.363369,0,113,39823.3071180556,2009-01-10,07:22:15
39.986609,116.363275,0,120,39823.3071759259,2009-01-10,07:22:20
39.987135,116.363227,0,125,39823.3072337963,2009-01-10,07:22:25
39.987772,116.363149,0,131,39823.3072916667,2009-01-10,07:22:30
39.988379,116.363095,0,135,39823.307349537,2009-01-10,07:22:35
39.988979,116.363125,0,142,39823.3074074074,2009-01-10,07:22:40
39.989806,116.36306,0,138,39823.3074652778,2009-01-10,07:22:45
39.99055,116.363021,0,137,39823.3075231481,2009-01-10,07:22:50
39.991251,116.362961,0,139,39823.3075810185,2009-01-10,07:22:55
39.991706,116.362932,0,135,39823.3076388889,2009-01-10,07:23:00
39.991823,116.362919,0,127,39823.3076967593,2009-01-10,07:23:05
39.991823,116.362919,0,127,39823.3077314815,2009-01-10,07:23:08
39.991818,116.362914,0,129,39823.3077546296,2009-01-10,07:23:10
39.991828,116.362913,0,130,39823.3078125,2009-01-10,07:23:15
39.991981,116.362911,0,129,39823.3078703704,2009-01-10,07:23:20
39.992274,116.362915,0,130,39823.3079282407,2009-01-10,07:23:25
39.99253,116.362733,0,133,39823.3079861111,2009-01-10,07:23:30
39.992543,116.362265,0,138,39823.3080439815,2009-01-10,07:23:35
39.992524,116.361731,0,144,39823.3081018519,2009-01-10,07:23:40
39.99249,116.361286,0,148,39823.3081597222,2009-01-10,07:23:45
39.992421,116.360826,0,160,39823.3082175926,2009-01-10,07:23:50
39.992423,116.360252,0,162,39823.308275463,2009-01-10,07:23:55
39.99245,116.359644,0,165,39823.3083333333,2009-01-10,07:24:00
39.992436,116.359043,0,157,39823.3083912037,2009-01-10,07:24:05
39.992401,116.358393,0,150,39823.3084490741,2009-01-10,07:24:10
39.992367,116.357603,0,143,39823.3085069444,2009-01-10,07:24:15
39.992348,116.356678,0,140,39823.3085648148,2009-01-10,07:24:20
39.992308,116.355662,0,139,39823.3086226852,2009-01-10,07:24:25
39.99228,116.354553,0,139,39823.3086805556,2009-01-10,07:24:30
39.992256,116.353461,0,134,39823.3087384259,2009-01-10,07:24:35
39.99223,116.352443,0,132,39823.3087962963,2009-01-10,07:24:40
39.992208,116.351571,0,136,39823.3088541667,2009-01-10,07:24:45
39.992164,116.350721,0,141,39823.308912037,2009-01-10,07:24:50
39.992164,116.349849,0,143,39823.3089699074,2009-01-10,07:24:55
39.992164,116.349069,0,146,39823.3090277778,2009-01-10,07:25:00
39.992165,116.348341,0,147,39823.3090856481,2009-01-10,07:25:05
39.992165,116.347719,0,135,39823.3091435185,2009-01-10,07:25:10
39.9922,116.347406,0,140,39823.3092013889,2009-01-10,07:25:15
39.992197,116.347293,0,141,39823.3092592593,2009-01-10,07:25:20
39.992236,116.347163,0,136,39823.3093171296,2009-01-10,07:25:25
39.992449,116.347059,0,130,39823.309375,2009-01-10,07:25:30
39.992881,116.346992,0,126,39823.3094328704,2009-01-10,07:25:35
39.993462,116.34694,0,126,39823.3094907407,2009-01-10,07:25:40
39.99414,116.3469,0,124,39823.3095486111,2009-01-10,07:25:45
39.994839,116.346857,0,123,39823.3096064815,2009-01-10,07:25:50
39.995492,116.346834,0,124,39823.3096643519,2009-01-10,07:25:55
39.996175,116.346786,0,121,39823.3097222222,2009-01-10,07:26:00
39.996911,116.346739,0,125,39823.3097800926,2009-01-10,07:26:05
39.997556,116.346715,0,129,39823.309837963,2009-01-10,07:26:10
39.997975,116.346715,0,133,39823.3098958333,2009-01-10,07:26:15
39.998173,116.346704,0,135,39823.3099537037,2009-01-10,07:26:20
39.998215,116.3467,0,136,39823.3100115741,2009-01-10,07:26:25
39.998223,116.346699,0,137,39823.3100694444,2009-01-10,07:26:30
39.998223,116.3467,0,137,39823.3101273148,2009-01-10,07:26:35
39.998221,116.3467,0,137,39823.3101851852,2009-01-10,07:26:40
39.998221,116.3467,0,136,39823.3102430556,2009-01-10,07:26:45
39.99822,116.3467,0,136,39823.3103009259,2009-01-10,07:26:50
39.99822,116.346699,0,136,39823.3103587963,2009-01-10,07:26:55
39.998221,116.3467,0,136,39823.3104166667,2009-01-10,07:27:00
39.998221,116.3467,0,136,39823.310474537,2009-01-10,07:27:05
39.998221,116.3467,0,136,39823.3105324074,2009-01-10,07:27:10
39.998222,116.3467,0,136,39823.3105902778,2009-01-10,07:27:15
39.998223,116.346701,0,136,39823.3106481481,2009-01-10,07:27:20
39.998223,116.346701,0,136,39823.3106828704,2009-01-10,07:27:23
39.998224,116.3467,0,136,39823.3107060185,2009-01-10,07:27:25
39.998281,116.346697,0,133,39823.3107638889,2009-01-10,07:27:30
39.998477,116.346684,0,127,39823.3108217593,2009-01-10,07:27:35
39.998812,116.346666,0,123,39823.3108796296,2009-01-10,07:27:40
39.999213,116.346664,0,127,39823.3109375,2009-01-10,07:27:45
39.999717,116.346644,0,127,39823.3109953704,2009-01-10,07:27:50
40.000246,116.346597,0,121,39823.3110532407,2009-01-10,07:27:55
40.000746,116.346593,0,120,39823.3111111111,2009-01-10,07:28:00
40.001183,116.346559,0,122,39823.3111689815,2009-01-10,07:28:05
40.001597,116.346522,0,124,39823.3112268519,2009-01-10,07:28:10
40.002004,116.346502,0,125,39823.3112847222,2009-01-10,07:28:15
40.002495,116.346474,0,125,39823.3113425926,2009-01-10,07:28:20
40.003084,116.346436,0,126,39823.311400463,2009-01-10,07:28:25
40.003796,116.346404,0,124,39823.3114583333,2009-01-10,07:28:30
40.004541,116.346379,0,124,39823.3115162037,2009-01-10,07:28:35
40.005096,116.346392,0,125,39823.3115740741,2009-01-10,07:28:40
40.005295,116.346399,0,134,39823.3116319444,2009-01-10,07:28:45
40.005329,116.346397,0,136,39823.3116898148,2009-01-10,07:28:50
40.005329,116.346397,0,136,39823.311724537,2009-01-10,07:28:53
40.005334,116.346397,0,137,39823.3117476852,2009-01-10,07:28:55
40.005439,116.346396,0,137,39823.3118055556,2009-01-10,07:29:00
40.005693,116.346382,0,132,39823.3118634259,2009-01-10,07:29:05
40.006083,116.346359,0,128,39823.3119212963,2009-01-10,07:29:10
40.006491,116.346337,0,126,39823.3119791667,2009-01-10,07:29:15
40.006908,116.346308,0,126,39823.312037037,2009-01-10,07:29:20
40.007215,116.346299,0,127,39823.3120949074,2009-01-10,07:29:25
40.007579,116.346278,0,125,39823.3121527778,2009-01-10,07:29:30
40.008024,116.346278,0,124,39823.3122106481,2009-01-10,07:29:35
40.008507,116.346252,0,124,39823.3122685185,2009-01-10,07:29:40
40.009042,116.346234,0,126,39823.3123263889,2009-01-10,07:29:45
40.009502,116.346208,0,123,39823.3123842593,2009-01-10,07:29:50
40.009983,116.346175,0,115,39823.3124421296,2009-01-10,07:29:55
40.010555,116.346148,0,116,39823.3125,2009-01-10,07:30:00
40.011153,116.34613,0,120,39823.3125578704,2009-01-10,07:30:05
40.01181,116.346084,0,117,39823.3126157407,2009-01-10,07:30:10
40.0123,116.346045,0,112,39823.3126736111,2009-01-10,07:30:15
40.012707,116.346033,0,111,39823.3127314815,2009-01-10,07:30:20
40.013058,116.34603,0,113,39823.3127893518,2009-01-10,07:30:25
40.013406,116.346017,0,119,39823.3128472222,2009-01-10,07:30:30
40.013702,116.34601,0,124,39823.3129050926,2009-01-10,07:30:35
40.014121,116.345988,0,124,39823.312962963,2009-01-10,07:30:40
40.014686,116.345931,0,123,39823.3130208333,2009-01-10,07:30:45
40.015193,116.345874,0,123,39823.3130787037,2009-01-10,07:30:50
40.015533,116.345853,0,119,39823.3131365741,2009-01-10,07:30:55
40.015764,116.345845,0,117,39823.3131944444,2009-01-10,07:31:00
40.016022,116.345828,0,114,39823.3132523148,2009-01-10,07:31:05
40.016345,116.345817,0,113,39823.3133101852,2009-01-10,07:31:10
40.016438,116.34582,0,114,39823.3133680556,2009-01-10,07:31:15
40.016452,116.345821,0,118,39823.3134259259,2009-01-10,07:31:20
40.016462,116.345822,0,121,39823.3134837963,2009-01-10,07:31:25
40.016471,116.345822,0,124,39823.3135416667,2009-01-10,07:31:30
40.016471,116.345822,0,124,39823.3135763889,2009-01-10,07:31:33
40.016478,116.345822,0,125,39823.313599537,2009-01-10,07:31:35
40.016601,116.345811,0,121,39823.3136574074,2009-01-10,07:31:40
40.016938,116.345783,0,116,39823.3137152778,2009-01-10,07:31:45
40.01742,116.345743,0,107,39823.3137731481,2009-01-10,07:31:50
40.017938,116.3457,0,110,39823.3138310185,2009-01-10,07:31:55
40.018478,116.34566,0,116,39823.3138888889,2009-01-10,07:32:00
40.019134,116.345624,0,114,39823.3139467593,2009-01-10,07:32:05
40.019738,116.34557,0,112,39823.3140046296,2009-01-10,07:32:10
40.020105,116.34556,0,111,39823.3140625,2009-01-10,07:32:15
40.020186,116.345569,0,108,39823.3141203704,2009-01-10,07:32:20
40.020184,116.345566,0,106,39823.3141782407,2009-01-10,07:32:25
40.020185,116.345565,0,107,39823.3142361111,2009-01-10,07:32:30
40.020187,116.345565,0,107,39823.3142939815,2009-01-10,07:32:35
40.020189,116.345565,0,107,39823.3143518518,2009-01-10,07:32:40
40.020192,116.345564,0,108,39823.3144097222,2009-01-10,07:32:45
40.020195,116.345563,0,109,39823.3144675926,2009-01-10,07:32:50
40.020197,116.345563,0,110,39823.314525463,2009-01-10,07:32:55
40.0202,116.345562,0,111,39823.3145833333,2009-01-10,07:33:00
40.0202,116.345562,0,113,39823.3146412037,2009-01-10,07:33:05
40.0202,116.345562,0,113,39823.3146990741,2009-01-10,07:33:10
40.0202,116.345562,0,113,39823.3147337963,2009-01-10,07:33:13
40.020201,116.345561,0,113,39823.3147569444,2009-01-10,07:33:15
40.020327,116.345557,0,111,39823.3148148148,2009-01-10,07:33:20
40.020577,116.345566,0,108,39823.3148726852,2009-01-10,07:33:25
40.020861,116.345788,0,100,39823.3149305556,2009-01-10,07:33:30
40.021046,116.346091,0,98,39823.3149884259,2009-01-10,07:33:35
40.021206,116.346538,0,95,39823.3150462963,2009-01-10,07:33:40
40.02129,116.347195,0,93,39823.3151041667,2009-01-10,07:33:45
40.021417,116.347964,0,93,39823.315162037,2009-01-10,07:33:50
40.021456,116.34873,0,92,39823.3152199074,2009-01-10,07:33:55
40.021443,116.349227,0,94,39823.3152777778,2009-01-10,07:34:00
40.021427,116.349406,0,99,39823.3153356481,2009-01-10,07:34:05
40.021429,116.349403,0,100,39823.3153935185,2009-01-10,07:34:10
40.021429,116.349404,0,101,39823.3154513889,2009-01-10,07:34:15
40.021429,116.349404,0,101,39823.3155092593,2009-01-10,07:34:20
40.021429,116.349403,0,102,39823.3155671296,2009-01-10,07:34:25
40.021429,116.349404,0,101,39823.315625,2009-01-10,07:34:30
40.021429,116.349403,0,102,39823.3156828704,2009-01-10,07:34:35
40.021429,116.349404,0,102,39823.3157407407,2009-01-10,07:34:40
40.021429,116.349404,0,102,39823.3157986111,2009-01-10,07:34:45
40.021429,116.349404,0,102,39823.3158564815,2009-01-10,07:34:50
40.021429,116.349404,0,102,39823.3159143519,2009-01-10,07:34:55
40.021429,116.349403,0,102,39823.3159722222,2009-01-10,07:35:00
40.021429,116.349403,0,102,39823.3160069444,2009-01-10,07:35:03
40.021429,116.349403,0,102,39823.3160300926,2009-01-10,07:35:05
40.021434,116.34952,0,97,39823.316087963,2009-01-10,07:35:10
40.021423,116.349849,0,90,39823.3161458333,2009-01-10,07:35:15
40.02141,116.350257,0,82,39823.3162037037,2009-01-10,07:35:20
40.021535,116.350505,0,82,39823.3162615741,2009-01-10,07:35:25
40.021788,116.350584,0,79,39823.3163194444,2009-01-10,07:35:30
40.022315,116.350257,0,79,39823.3163773148,2009-01-10,07:35:35
40.02281,116.349747,0,83,39823.3164351852,2009-01-10,07:35:40
40.023094,116.349041,0,87,39823.3164930556,2009-01-10,07:35:45
40.023336,116.348339,0,93,39823.3165509259,2009-01-10,07:35:50
40.023603,116.347625,0,99,39823.3166087963,2009-01-10,07:35:55
40.023855,116.346918,0,103,39823.3166666667,2009-01-10,07:36:00
40.024069,116.346275,0,99,39823.316724537,2009-01-10,07:36:05
40.024324,116.34584,0,96,39823.3167824074,2009-01-10,07:36:10
40.024747,116.345464,0,94,39823.3168402778,2009-01-10,07:36:15
40.025302,116.345051,0,92,39823.3168981481,2009-01-10,07:36:20
40.025862,116.344658,0,90,39823.3169560185,2009-01-10,07:36:25
40.026414,116.344228,0,86,39823.3170138889,2009-01-10,07:36:30
40.026893,116.343835,0,84,39823.3170717593,2009-01-10,07:36:35
40.027245,116.343586,0,83,39823.3171296296,2009-01-10,07:36:40
40.027419,116.343476,0,81,39823.3171875,2009-01-10,07:36:45
40.027483,116.343444,0,83,39823.3172453704,2009-01-10,07:36:50
40.027511,116.343436,0,87,39823.3173032407,2009-01-10,07:36:55
40.027514,116.343434,0,88,39823.3173611111,2009-01-10,07:37:00
40.027517,116.343432,0,88,39823.3174189815,2009-01-10,07:37:05
40.027517,116.343432,0,88,39823.3174537037,2009-01-10,07:37:08
40.027523,116.343427,0,88,39823.3174768519,2009-01-10,07:37:10
40.027659,116.343328,0,90,39823.3175347222,2009-01-10,07:37:15
40.02794,116.343098,0,90,39823.3175925926,2009-01-10,07:37:20
40.028272,116.342828,0,100,39823.317650463,2009-01-10,07:37:25
40.028608,116.342578,0,101,39823.3177083333,2009-01-10,07:37:30
40.028867,116.342376,0,103,39823.3177662037,2009-01-10,07:37:35
40.029116,116.34215,0,101,39823.3178240741,2009-01-10,07:37:40
40.029523,116.341813,0,107,39823.3178819444,2009-01-10,07:37:45
40.029993,116.341465,0,120,39823.3179398148,2009-01-10,07:37:50
40.030325,116.341207,0,132,39823.3179976852,2009-01-10,07:37:55
40.030619,116.34098,0,138,39823.3180555556,2009-01-10,07:38:00
40.030832,116.340828,0,141,39823.3181134259,2009-01-10,07:38:05
40.030907,116.340779,0,147,39823.3181712963,2009-01-10,07:38:10
40.030956,116.340737,0,147,39823.3182291667,2009-01-10,07:38:15
40.030961,116.340738,0,144,39823.318287037,2009-01-10,07:38:20
40.030961,116.340738,0,144,39823.3183217593,2009-01-10,07:38:23
40.030959,116.340733,0,141,39823.3183449074,2009-01-10,07:38:25
40.030998,116.340709,0,135,39823.3184027778,2009-01-10,07:38:30
40.031045,116.340662,0,133,39823.3184606481,2009-01-10,07:38:35
40.031059,116.340627,0,129,39823.3185185185,2009-01-10,07:38:40
40.031049,116.340623,0,125,39823.3185763889,2009-01-10,07:38:45
40.031066,116.340622,0,119,39823.3186342593,2009-01-10,07:38:50
40.031179,116.340543,0,135,39823.3186921296,2009-01-10,07:38:55
40.031238,116.340508,0,151,39823.31875,2009-01-10,07:39:00
40.031253,116.340492,0,156,39823.3188078704,2009-01-10,07:39:05
40.031241,116.340455,0,147,39823.3188657407,2009-01-10,07:39:10
40.031277,116.340443,0,149,39823.3189236111,2009-01-10,07:39:15
40.031281,116.340437,0,143,39823.3189814815,2009-01-10,07:39:20
40.031281,116.340437,0,143,39823.3190162037,2009-01-10,07:39:23
40.031281,116.340436,0,140,39823.3190393519,2009-01-10,07:39:25
40.031297,116.340416,0,139,39823.3190972222,2009-01-10,07:39:30
40.031385,116.340339,0,135,39823.3191550926,2009-01-10,07:39:35
40.031518,116.34027,0,129,39823.319212963,2009-01-10,07:39:40
40.031656,116.340184,0,116,39823.3192708333,2009-01-10,07:39:45
40.031789,116.340119,0,109,39823.3193287037,2009-01-10,07:39:50
40.031891,116.340075,0,106,39823.3193865741,2009-01-10,07:39:55
40.032026,116.340029,0,103,39823.3194444444,2009-01-10,07:40:00
40.032155,116.339967,0,101,39823.3195023148,2009-01-10,07:40:05
40.032283,116.33991,0,98,39823.3195601852,2009-01-10,07:40:10
40.032338,116.339886,0,94,39823.3196180556,2009-01-10,07:40:15
40.032389,116.339854,0,94,39823.3196759259,2009-01-10,07:40:20
40.032543,116.339742,0,98,39823.3197337963,2009-01-10,07:40:25
40.032674,116.33965,0,104,39823.3197916667,2009-01-10,07:40:30
40.032803,116.339544,0,108,39823.319849537,2009-01-10,07:40:35
40.033006,116.339356,0,106,39823.3199074074,2009-01-10,07:40:40
40.033136,116.339237,0,105,39823.3199652778,2009-01-10,07:40:45
40.033269,116.339136,0,107,39823.3200231481,2009-01-10,07:40:50
40.033393,116.339018,0,104,39823.3200810185,2009-01-10,07:40:55
40.03353,116.338907,0,107,39823.3201388889,2009-01-10,07:41:00
40.03362,116.338835,0,108,39823.3201967593,2009-01-10,07:41:05
40.033734,116.338737,0,107,39823.3202546296,2009-01-10,07:41:10
40.03388,116.338628,0,106,39823.3203125,2009-01-10,07:41:15
40.033987,116.338548,0,109,39823.3203703704,2009-01-10,07:41:20
40.034075,116.338479,0,112,39823.3204282407,2009-01-10,07:41:25
40.034171,116.338381,0,115,39823.3204861111,2009-01-10,07:41:30
40.034247,116.338306,0,117,39823.3205439815,2009-01-10,07:41:35
40.034311,116.338211,0,115,39823.3206018518,2009-01-10,07:41:40
40.034353,116.338179,0,114,39823.3206597222,2009-01-10,07:41:45
40.034365,116.338172,0,115,39823.3207175926,2009-01-10,07:41:50
40.034409,116.338127,0,115,39823.320775463,2009-01-10,07:41:55
40.034451,116.33809,0,116,39823.3208333333,2009-01-10,07:42:00
40.034516,116.338025,0,119,39823.3208912037,2009-01-10,07:42:05
40.034625,116.337922,0,116,39823.3209490741,2009-01-10,07:42:10
40.034761,116.337751,0,113,39823.3210069444,2009-01-10,07:42:15
40.034827,116.337686,0,110,39823.3210648148,2009-01-10,07:42:20
40.034913,116.337593,0,108,39823.3211226852,2009-01-10,07:42:25
40.035061,116.337461,0,109,39823.3211805556,2009-01-10,07:42:30
40.035195,116.337309,0,111,39823.3212384259,2009-01-10,07:42:35
40.035323,116.33718,0,114,39823.3212962963,2009-01-10,07:42:40
40.03545,116.337068,0,112,39823.3213541667,2009-01-10,07:42:45
40.035685,116.336898,0,114,39823.321412037,2009-01-10,07:42:50
40.035978,116.336712,0,115,39823.3214699074,2009-01-10,07:42:55
40.03624,116.336537,0,116,39823.3215277778,2009-01-10,07:43:00
40.036335,116.336481,0,114,39823.3215856481,2009-01-10,07:43:05
40.036487,116.336375,0,113,39823.3216435185,2009-01-10,07:43:10
40.036721,116.336225,0,108,39823.3217013889,2009-01-10,07:43:15
40.036921,116.336066,0,112,39823.3217592593,2009-01-10,07:43:20
40.037031,116.335983,0,111,39823.3218171296,2009-01-10,07:43:25
40.037092,116.335949,0,114,39823.321875,2009-01-10,07:43:30
40.037154,116.33593,0,111,39823.3219328704,2009-01-10,07:43:35
40.037168,116.335899,0,115,39823.3219907407,2009-01-10,07:43:40
40.037404,116.335817,0,119,39823.3243634259,2009-01-10,07:47:05
40.037555,116.3356,0,118,39823.3244212963,2009-01-10,07:47:10
40.037798,116.335356,0,118,39823.3244791667,2009-01-10,07:47:15
40.038093,116.335137,0,121,39823.324537037,2009-01-10,07:47:20
40.038283,116.335005,0,129,39823.3245949074,2009-01-10,07:47:25
40.038356,116.334981,0,136,39823.3246527778,2009-01-10,07:47:30
40.03838,116.334988,0,138,39823.3247106481,2009-01-10,07:47:35
40.038373,116.334998,0,138,39823.3247685185,2009-01-10,07:47:40
40.038369,116.335015,0,144,39823.3248263889,2009-01-10,07:47:45
40.038352,116.335057,0,158,39823.3248842593,2009-01-10,07:47:50
40.038375,116.335036,0,170,39823.3249421296,2009-01-10,07:47:55
40.038375,116.335041,0,166,39823.325,2009-01-10,07:48:00
40.038373,116.335043,0,168,39823.3250578704,2009-01-10,07:48:05
40.038373,116.335043,0,168,39823.3250925926,2009-01-10,07:48:08
40.038372,116.335044,0,169,39823.3251157407,2009-01-10,07:48:10
40.03837,116.335069,0,170,39823.3251736111,2009-01-10,07:48:15
40.03837,116.335068,0,171,39823.3252314815,2009-01-10,07:48:20
40.038369,116.335069,0,172,39823.3252893519,2009-01-10,07:48:25
40.038369,116.33507,0,171,39823.3253472222,2009-01-10,07:48:30
40.038369,116.33507,0,171,39823.3253819444,2009-01-10,07:48:33
40.038367,116.335073,0,171,39823.3254050926,2009-01-10,07:48:35
40.038331,116.335099,0,170,39823.325462963,2009-01-10,07:48:40
40.03831,116.335123,0,164,39823.3255208333,2009-01-10,07:48:45
40.038287,116.335166,0,161,39823.3255787037,2009-01-10,07:48:50
40.038253,116.33521,0,166,39823.3256365741,2009-01-10,07:48:55
40.038238,116.335229,0,163,39823.3256944444,2009-01-10,07:49:00
40.038242,116.335243,0,161,39823.3257523148,2009-01-10,07:49:05
40.038244,116.335242,0,160,39823.3258101852,2009-01-10,07:49:10
40.038244,116.335242,0,160,39823.3258449074,2009-01-10,07:49:13
40.038237,116.335249,0,160,39823.3258680556,2009-01-10,07:49:15
40.038219,116.335279,0,159,39823.3259259259,2009-01-10,07:49:20
40.038139,116.335249,0,160,39823.3259837963,2009-01-10,07:49:25
40.03812,116.33525,0,161,39823.3260416667,2009-01-10,07:49:30
40.038122,116.335299,0,163,39823.326099537,2009-01-10,07:49:35
40.038111,116.335343,0,163,39823.3261574074,2009-01-10,07:49:40
40.038102,116.335329,0,163,39823.3262152778,2009-01-10,07:49:45
40.038049,116.335304,0,163,39823.3262731481,2009-01-10,07:49:50
40.03798,116.335261,0,163,39823.3263310185,2009-01-10,07:49:55
40.037841,116.335063,0,164,39823.3263888889,2009-01-10,07:50:00
40.037745,116.334975,0,166,39823.3264467593,2009-01-10,07:50:05
40.037677,116.334858,0,163,39823.3265046296,2009-01-10,07:50:10
40.037609,116.334724,0,157,39823.3265625,2009-01-10,07:50:15
40.037555,116.334603,0,154,39823.3266203704,2009-01-10,07:50:20
40.03751,116.33453,0,155,39823.3266782407,2009-01-10,07:50:25
40.037481,116.334473,0,162,39823.3267361111,2009-01-10,07:50:30
40.03744,116.334409,0,168,39823.3267939815,2009-01-10,07:50:35
40.037401,116.334348,0,170,39823.3268518519,2009-01-10,07:50:40
40.037347,116.334362,0,181,39823.3269097222,2009-01-10,07:50:45
40.037283,116.334213,0,203,39823.3269675926,2009-01-10,07:50:50
40.037238,116.334091,0,221,39823.327025463,2009-01-10,07:50:55
40.037193,116.334047,0,199,39823.3270833333,2009-01-10,07:51:00
40.037183,116.33401,0,200,39823.3271412037,2009-01-10,07:51:05
40.037167,116.333965,0,205,39823.3271990741,2009-01-10,07:51:10
40.037141,116.3339,0,205,39823.3272569444,2009-01-10,07:51:15
40.037101,116.333809,0,209,39823.3273148148,2009-01-10,07:51:20
40.037061,116.333732,0,224,39823.3273726852,2009-01-10,07:51:25
40.037011,116.333654,0,228,39823.3274305556,2009-01-10,07:51:30
40.03699,116.333613,0,222,39823.3274884259,2009-01-10,07:51:35
40.036989,116.333553,0,217,39823.3275462963,2009-01-10,07:51:40
40.036993,116.333498,0,220,39823.3276041667,2009-01-10,07:51:45
40.03703,116.333419,0,225,39823.327662037,2009-01-10,07:51:50
40.037006,116.333315,0,244,39823.3277199074,2009-01-10,07:51:55
40.037097,116.333257,0,270,39823.3277777778,2009-01-10,07:52:00
40.037288,116.333517,0,229,39823.3278356481,2009-01-10,07:52:05
40.037364,116.333536,0,218,39823.3278935185,2009-01-10,07:52:10
40.037395,116.333559,0,204,39823.3279513889,2009-01-10,07:52:15
40.037401,116.333615,0,186,39823.3280092593,2009-01-10,07:52:20
40.037361,116.333544,0,185,39823.3280671296,2009-01-10,07:52:25
40.037272,116.333561,0,184,39823.328125,2009-01-10,07:52:30
40.037268,116.333598,0,183,39823.3281828704,2009-01-10,07:52:35
40.037281,116.333612,0,183,39823.3282407407,2009-01-10,07:52:40
40.037397,116.333655,0,182,39823.3282986111,2009-01-10,07:52:45
40.037525,116.3337,0,181,39823.3283564815,2009-01-10,07:52:50
40.037521,116.333667,0,180,39823.3284143518,2009-01-10,07:52:55
40.037525,116.333635,0,180,39823.3284722222,2009-01-10,07:53:00
40.037523,116.333694,0,179,39823.3285300926,2009-01-10,07:53:05
40.037573,116.333716,0,179,39823.328587963,2009-01-10,07:53:10
40.037588,116.333715,0,179,39823.3286458333,2009-01-10,07:53:15
40.037591,116.333701,0,181,39823.3287037037,2009-01-10,07:53:20
40.037549,116.333673,0,182,39823.3287615741,2009-01-10,07:53:25
40.037421,116.333594,0,185,39823.3288194444,2009-01-10,07:53:30
40.037323,116.333507,0,187,39823.3288773148,2009-01-10,07:53:35
40.037256,116.333464,0,190,39823.3289351852,2009-01-10,07:53:40
40.037214,116.333441,0,190,39823.3289930556,2009-01-10,07:53:45
40.037137,116.333402,0,190,39823.3290509259,2009-01-10,07:53:50
40.037075,116.3334,0,188,39823.3291087963,2009-01-10,07:53:55
40.037032,116.333363,0,188,39823.3291666667,2009-01-10,07:54:00
40.037016,116.33338,0,186,39823.329224537,2009-01-10,07:54:05
40.037005,116.333386,0,181,39823.3292824074,2009-01-10,07:54:10
40.036956,116.333395,0,179,39823.3293402778,2009-01-10,07:54:15
40.036922,116.333392,0,178,39823.3293981481,2009-01-10,07:54:20
40.036897,116.333411,0,177,39823.3294560185,2009-01-10,07:54:25
40.03684,116.333504,0,181,39823.3295138889,2009-01-10,07:54:30
40.036829,116.33353,0,194,39823.3295717593,2009-01-10,07:54:35
40.036794,116.33354,0,207,39823.3296296296,2009-01-10,07:54:40
40.036807,116.333539,0,212,39823.3296875,2009-01-10,07:54:45
40.036793,116.333538,0,211,39823.3297453704,2009-01-10,07:54:50
40.036794,116.333556,0,212,39823.3298032407,2009-01-10,07:54:55
40.036796,116.333545,0,209,39823.3298611111,2009-01-10,07:55:00
40.036783,116.333559,0,209,39823.3299189815,2009-01-10,07:55:05
40.036795,116.333567,0,210,39823.3299768518,2009-01-10,07:55:10
40.036799,116.333592,0,205,39823.3300347222,2009-01-10,07:55:15
40.036772,116.333654,0,206,39823.3300925926,2009-01-10,07:55:20
40.036742,116.33364,0,207,39823.330150463,2009-01-10,07:55:25
40.036713,116.33365,0,204,39823.3302083333,2009-01-10,07:55:30
40.036692,116.333675,0,203,39823.3302662037,2009-01-10,07:55:35
40.036652,116.333708,0,194,39823.3303240741,2009-01-10,07:55:40
40.036606,116.333754,0,187,39823.3303819444,2009-01-10,07:55:45
40.036556,116.333796,0,182,39823.3304398148,2009-01-10,07:55:50
40.036525,116.333785,0,179,39823.3304976852,2009-01-10,07:55:55
40.03649,116.333779,0,173,39823.3305555556,2009-01-10,07:56:00
40.036451,116.33381,0,170,39823.3306134259,2009-01-10,07:56:05
40.036403,116.333846,0,166,39823.3306712963,2009-01-10,07:56:10
40.036351,116.333884,0,166,39823.3307291667,2009-01-10,07:56:15
40.036294,116.3339,0,160,39823.330787037,2009-01-10,07:56:20
40.036245,116.333922,0,160,39823.3308449074,2009-01-10,07:56:25
40.036182,116.333907,0,160,39823.3309027778,2009-01-10,07:56:30
40.036122,116.333891,0,162,39823.3309606481,2009-01-10,07:56:35
40.03607,116.333884,0,160,39823.3310185185,2009-01-10,07:56:40
40.036024,116.333884,0,152,39823.3310763889,2009-01-10,07:56:45
40.036009,116.333863,0,153,39823.3311342593,2009-01-10,07:56:50
40.035992,116.333832,0,153,39823.3311921296,2009-01-10,07:56:55
40.035995,116.333822,0,154,39823.33125,2009-01-10,07:57:00
40.035995,116.333822,0,154,39823.3312847222,2009-01-10,07:57:03
40.035996,116.333819,0,156,39823.3313078704,2009-01-10,07:57:05
40.035981,116.333793,0,154,39823.3313657407,2009-01-10,07:57:10
40.035966,116.333755,0,151,39823.3314236111,2009-01-10,07:57:15
40.035949,116.333735,0,152,39823.3314814815,2009-01-10,07:57:20
40.035933,116.33372,0,151,39823.3315393519,2009-01-10,07:57:25
40.035933,116.33372,0,151,39823.3315740741,2009-01-10,07:57:28
40.035932,116.333721,0,150,39823.3315972222,2009-01-10,07:57:30
40.03593,116.333674,0,144,39823.3316550926,2009-01-10,07:57:35
40.035901,116.333607,0,146,39823.331712963,2009-01-10,07:57:40
40.035853,116.33355,0,150,39823.3317708333,2009-01-10,07:57:45
40.035823,116.33351,0,152,39823.3318287037,2009-01-10,07:57:50
40.035824,116.333508,0,154,39823.3318865741,2009-01-10,07:57:55
40.035824,116.333508,0,154,39823.3319212963,2009-01-10,07:57:58
40.035824,116.333503,0,155,39823.3319444444,2009-01-10,07:58:00
40.035816,116.333484,0,155,39823.3320023148,2009-01-10,07:58:05
40.035768,116.333421,0,159,39823.3320601852,2009-01-10,07:58:10
40.035747,116.333368,0,159,39823.3321180556,2009-01-10,07:58:15
40.035727,116.333331,0,156,39823.3321759259,2009-01-10,07:58:20
40.03571,116.333305,0,156,39823.3322337963,2009-01-10,07:58:25
40.035697,116.333279,0,156,39823.3322916667,2009-01-10,07:58:30
40.035681,116.333224,0,154,39823.332349537,2009-01-10,07:58:35
40.035671,116.333161,0,156,39823.3324074074,2009-01-10,07:58:40
40.035655,116.33314,0,157,39823.3324652778,2009-01-10,07:58:45
40.035658,116.333111,0,159,39823.3325231481,2009-01-10,07:58:50
40.03564,116.333069,0,161,39823.3325810185,2009-01-10,07:58:55
40.035634,116.333054,0,163,39823.3326388889,2009-01-10,07:59:00
40.035634,116.333054,0,163,39823.3326736111,2009-01-10,07:59:03
40.035634,116.33305,0,163,39823.3326967593,2009-01-10,07:59:05
40.035636,116.333041,0,164,39823.3327546296,2009-01-10,07:59:10
40.035601,116.332988,0,161,39823.3328125,2009-01-10,07:59:15
40.03558,116.332964,0,161,39823.3328703704,2009-01-10,07:59:20
40.035569,116.33298,0,159,39823.3329282407,2009-01-10,07:59:25
40.035544,116.33299,0,159,39823.3329861111,2009-01-10,07:59:30
40.035527,116.332993,0,159,39823.3330439815,2009-01-10,07:59:35
40.035514,116.332999,0,159,39823.3331018519,2009-01-10,07:59:40
40.035505,116.333016,0,159,39823.3331597222,2009-01-10,07:59:45
40.035518,116.333051,0,159,39823.3332175926,2009-01-10,07:59:50
40.0355,116.333081,0,159,39823.333275463,2009-01-10,07:59:55
40.035505,116.333146,0,160,39823.3333333333,2009-01-10,08:00:00
40.035507,116.333173,0,161,39823.3333912037,2009-01-10,08:00:05
40.035526,116.333187,0,162,39823.3334490741,2009-01-10,08:00:10
40.03553,116.333216,0,162,39823.3335069444,2009-01-10,08:00:15
40.035561,116.333231,0,162,39823.3335648148,2009-01-10,08:00:20
40.035563,116.333329,0,160,39823.3336226852,2009-01-10,08:00:25
40.035601,116.333332,0,153,39823.3336805556,2009-01-10,08:00:30
40.035618,116.33334,0,152,39823.3337384259,2009-01-10,08:00:35
40.0356,116.333355,0,149,39823.3337962963,2009-01-10,08:00:40
40.035587,116.33335,0,149,39823.3338541667,2009-01-10,08:00:45
40.035589,116.333363,0,149,39823.333912037,2009-01-10,08:00:50
40.03559,116.333392,0,151,39823.3339699074,2009-01-10,08:00:55
40.035588,116.333398,0,153,39823.3340277778,2009-01-10,08:01:00
40.035587,116.3334,0,155,39823.3340856481,2009-01-10,08:01:05
40.035587,116.3334,0,155,39823.3341203704,2009-01-10,08:01:08
40.035584,116.333407,0,156,39823.3341435185,2009-01-10,08:01:10
40.03558,116.333417,0,157,39823.3342013889,2009-01-10,08:01:15
40.035586,116.333448,0,157,39823.3342592593,2009-01-10,08:01:20
40.035599,116.33349,0,158,39823.3343171296,2009-01-10,08:01:25
40.035615,116.333537,0,156,39823.334375,2009-01-10,08:01:30
40.035631,116.333558,0,156,39823.3344328704,2009-01-10,08:01:35
40.035647,116.33359,0,157,39823.3344907407,2009-01-10,08:01:40
40.035647,116.33359,0,157,39823.334525463,2009-01-10,08:01:43
40.035645,116.333597,0,158,39823.3345486111,2009-01-10,08:01:45
40.035674,116.333655,0,159,39823.3346064815,2009-01-10,08:01:50
40.035687,116.333714,0,159,39823.3346643519,2009-01-10,08:01:55
40.035701,116.333762,0,159,39823.3347222222,2009-01-10,08:02:00
40.035711,116.333795,0,156,39823.3347800926,2009-01-10,08:02:05
40.035711,116.333814,0,155,39823.334837963,2009-01-10,08:02:10
40.035721,116.333854,0,154,39823.3348958333,2009-01-10,08:02:15
40.035743,116.333907,0,154,39823.3349537037,2009-01-10,08:02:20
40.035747,116.333942,0,152,39823.3350115741,2009-01-10,08:02:25
40.03576,116.333987,0,153,39823.3350694444,2009-01-10,08:02:30
40.035746,116.334044,0,153,39823.3351273148,2009-01-10,08:02:35
40.035712,116.33405,0,154,39823.3351851852,2009-01-10,08:02:40
40.035674,116.334032,0,155,39823.3352430556,2009-01-10,08:02:45
40.035646,116.33399,0,159,39823.3353009259,2009-01-10,08:02:50
40.035646,116.33399,0,159,39823.3353356481,2009-01-10,08:02:53
40.035645,116.333984,0,161,39823.3353587963,2009-01-10,08:02:55
40.035642,116.333956,0,162,39823.3354166667,2009-01-10,08:03:00
40.035622,116.333902,0,163,39823.335474537,2009-01-10,08:03:05
40.035622,116.333902,0,163,39823.3355092593,2009-01-10,08:03:08
40.035618,116.333894,0,163,39823.3355324074,2009-01-10,08:03:10
40.035623,116.33388,0,163,39823.3355902778,2009-01-10,08:03:15
40.035634,116.333774,0,159,39823.3356481481,2009-01-10,08:03:20
40.03565,116.333657,0,135,39823.3357060185,2009-01-10,08:03:25
40.035643,116.333585,0,119,39823.3357638889,2009-01-10,08:03:30
40.035571,116.333587,0,104,39823.3358217593,2009-01-10,08:03:35
40.035497,116.333628,0,95,39823.3358796296,2009-01-10,08:03:40
40.035538,116.333549,0,96,39823.3359375,2009-01-10,08:03:45
40.035507,116.333514,0,105,39823.3359953704,2009-01-10,08:03:50
40.035493,116.333469,0,107,39823.3360532407,2009-01-10,08:03:55
40.035493,116.333469,0,107,39823.336087963,2009-01-10,08:03:58
40.035492,116.333466,0,109,39823.3361111111,2009-01-10,08:04:00
40.035458,116.333405,0,112,39823.3361689815,2009-01-10,08:04:05
40.03543,116.333353,0,113,39823.3362268518,2009-01-10,08:04:10
40.035414,116.333285,0,112,39823.3362847222,2009-01-10,08:04:15
40.035388,116.333225,0,112,39823.3363425926,2009-01-10,08:04:20
40.035381,116.333197,0,113,39823.336400463,2009-01-10,08:04:25
40.035393,116.333157,0,114,39823.3364583333,2009-01-10,08:04:30
40.035395,116.333141,0,116,39823.3365162037,2009-01-10,08:04:35
40.035395,116.333141,0,116,39823.3365509259,2009-01-10,08:04:38
40.035399,116.333134,0,118,39823.3365740741,2009-01-10,08:04:40
40.035432,116.333147,0,121,39823.3366319444,2009-01-10,08:04:45
40.035435,116.333131,0,124,39823.3366898148,2009-01-10,08:04:50
40.035437,116.333132,0,125,39823.3367476852,2009-01-10,08:04:55
40.03544,116.333131,0,124,39823.3368055556,2009-01-10,08:05:00
40.035441,116.333127,0,123,39823.3368634259,2009-01-10,08:05:05
40.035443,116.333122,0,123,39823.3369212963,2009-01-10,08:05:10
40.035443,116.333122,0,123,39823.3369560185,2009-01-10,08:05:13
40.035442,116.333123,0,123,39823.3369791667,2009-01-10,08:05:15
40.035441,116.333114,0,123,39823.337037037,2009-01-10,08:05:20
40.035451,116.333083,0,123,39823.3370949074,2009-01-10,08:05:25
40.035451,116.333064,0,124,39823.3371527778,2009-01-10,08:05:30
40.035451,116.333064,0,124,39823.3371875,2009-01-10,08:05:33
40.035444,116.333067,0,125,39823.3372106481,2009-01-10,08:05:35
40.035441,116.333028,0,125,39823.3372685185,2009-01-10,08:05:40
40.035467,116.332995,0,131,39823.3373263889,2009-01-10,08:05:45
40.03548,116.332976,0,132,39823.3373842593,2009-01-10,08:05:50
40.035483,116.332974,0,133,39823.3374421296,2009-01-10,08:05:55
40.035484,116.332972,0,134,39823.3375,2009-01-10,08:06:00
40.035484,116.332972,0,134,39823.3375578704,2009-01-10,08:06:05
40.035484,116.332972,0,134,39823.3375925926,2009-01-10,08:06:08
40.035484,116.332973,0,134,39823.3376157407,2009-01-10,08:06:10
40.035485,116.332952,0,133,39823.3376736111,2009-01-10,08:06:15
40.035483,116.332943,0,132,39823.3377314815,2009-01-10,08:06:20
40.035478,116.332959,0,133,39823.3377893518,2009-01-10,08:06:25
40.035481,116.33296,0,133,39823.3378472222,2009-01-10,08:06:30
40.03548,116.332963,0,133,39823.3379050926,2009-01-10,08:06:35
40.035476,116.332969,0,134,39823.337962963,2009-01-10,08:06:40
40.035476,116.332969,0,134,39823.3380208333,2009-01-10,08:06:45
40.035475,116.33297,0,134,39823.3380787037,2009-01-10,08:06:50
40.035474,116.33297,0,134,39823.3381365741,2009-01-10,08:06:55
40.035472,116.332967,0,134,39823.3381944444,2009-01-10,08:07:00
40.035472,116.332967,0,134,39823.3382291667,2009-01-10,08:07:03
40.035471,116.332965,0,134,39823.3382523148,2009-01-10,08:07:05
40.035484,116.332935,0,134,39823.3383101852,2009-01-10,08:07:10
40.035517,116.332925,0,133,39823.3383680556,2009-01-10,08:07:15
40.035532,116.332886,0,134,39823.3384259259,2009-01-10,08:07:20
40.035555,116.332899,0,134,39823.3384837963,2009-01-10,08:07:25
40.035565,116.332917,0,134,39823.3385416667,2009-01-10,08:07:30
40.035578,116.33295,0,135,39823.338599537,2009-01-10,08:07:35
40.03558,116.332972,0,136,39823.3386574074,2009-01-10,08:07:40
40.03558,116.332992,0,133,39823.3387152778,2009-01-10,08:07:45
40.035586,116.33301,0,132,39823.3387731481,2009-01-10,08:07:50
40.0356,116.33305,0,131,39823.3388310185,2009-01-10,08:07:55
40.035648,116.333118,0,134,39823.3388888889,2009-01-10,08:08:00
40.03568,116.333161,0,137,39823.3389467593,2009-01-10,08:08:05
40.035683,116.333192,0,143,39823.3390046296,2009-01-10,08:08:10
40.035687,116.333227,0,142,39823.3390625,2009-01-10,08:08:15
40.035704,116.33327,0,143,39823.3391203704,2009-01-10,08:08:20
40.035717,116.333302,0,142,39823.3391782407,2009-01-10,08:08:25
40.03572,116.33332,0,141,39823.3392361111,2009-01-10,08:08:30
40.035729,116.333335,0,141,39823.3392939815,2009-01-10,08:08:35
40.03574,116.333341,0,140,39823.3393518519,2009-01-10,08:08:40
40.035763,116.333371,0,138,39823.3394097222,2009-01-10,08:08:45
40.035783,116.333396,0,139,39823.3394675926,2009-01-10,08:08:50
40.035802,116.333429,0,137,39823.339525463,2009-01-10,08:08:55
40.0358,116.333464,0,136,39823.3395833333,2009-01-10,08:09:00
40.035822,116.333514,0,134,39823.3396412037,2009-01-10,08:09:05
40.035846,116.33357,0,129,39823.3396990741,2009-01-10,08:09:10
40.035857,116.333573,0,128,39823.3397569444,2009-01-10,08:09:15
40.035875,116.333607,0,126,39823.3398148148,2009-01-10,08:09:20
40.035881,116.333649,0,126,39823.3398726852,2009-01-10,08:09:25
40.035887,116.333689,0,127,39823.3399305556,2009-01-10,08:09:30
40.035901,116.33372,0,126,39823.3399884259,2009-01-10,08:09:35
40.035901,116.333763,0,127,39823.3400462963,2009-01-10,08:09:40
40.03593,116.333783,0,127,39823.3401041667,2009-01-10,08:09:45
40.035932,116.33379,0,127,39823.340162037,2009-01-10,08:09:50
40.03593,116.333793,0,128,39823.3402199074,2009-01-10,08:09:55
40.03593,116.333793,0,128,39823.3402546296,2009-01-10,08:09:58
40.035928,116.333796,0,128,39823.3402777778,2009-01-10,08:10:00
40.035922,116.333806,0,129,39823.3403356481,2009-01-10,08:10:05
40.035917,116.333816,0,128,39823.3403935185,2009-01-10,08:10:10
40.035929,116.333812,0,125,39823.3404513889,2009-01-10,08:10:15
40.035932,116.3338,0,123,39823.3405092593,2009-01-10,08:10:20
40.035933,116.333797,0,119,39823.3405671296,2009-01-10,08:10:25
40.035931,116.333798,0,116,39823.340625,2009-01-10,08:10:30
40.03593,116.333799,0,112,39823.3406828704,2009-01-10,08:10:35
40.03593,116.333799,0,112,39823.3407175926,2009-01-10,08:10:38
40.035933,116.333805,0,109,39823.3407407407,2009-01-10,08:10:40
40.035943,116.333826,0,106,39823.3407986111,2009-01-10,08:10:45
40.035961,116.333835,0,106,39823.3408564815,2009-01-10,08:10:50
40.035996,116.333849,0,109,39823.3409143519,2009-01-10,08:10:55
40.036044,116.333863,0,109,39823.3409722222,2009-01-10,08:11:00
40.036086,116.333871,0,109,39823.3410300926,2009-01-10,08:11:05
40.036097,116.333877,0,109,39823.341087963,2009-01-10,08:11:10
40.036128,116.333872,0,109,39823.3411458333,2009-01-10,08:11:15
40.036182,116.333852,0,109,39823.3412037037,2009-01-10,08:11:20
40.03623,116.333825,0,112,39823.3412615741,2009-01-10,08:11:25
40.036291,116.33379,0,113,39823.3413194444,2009-01-10,08:11:30
40.036334,116.333783,0,114,39823.3413773148,2009-01-10,08:11:35
40.03635,116.333761,0,116,39823.3414351852,2009-01-10,08:11:40
40.036399,116.333727,0,116,39823.3414930556,2009-01-10,08:11:45
40.036455,116.333698,0,116,39823.3415509259,2009-01-10,08:11:50
40.03652,116.333669,0,113,39823.3416087963,2009-01-10,08:11:55
40.036579,116.333634,0,114,39823.3416666667,2009-01-10,08:12:00
40.036602,116.333597,0,116,39823.341724537,2009-01-10,08:12:05
40.036656,116.333586,0,116,39823.3417824074,2009-01-10,08:12:10
40.036748,116.333551,0,123,39823.3418402778,2009-01-10,08:12:15
40.036812,116.333536,0,144,39823.3418981481,2009-01-10,08:12:20
40.036789,116.333463,0,159,39823.3419560185,2009-01-10,08:12:25
40.036769,116.333382,0,176,39823.3420138889,2009-01-10,08:12:30
40.03675,116.333301,0,167,39823.3420717593,2009-01-10,08:12:35
40.036718,116.333236,0,171,39823.3421296296,2009-01-10,08:12:40
40.036675,116.333155,0,177,39823.3421875,2009-01-10,08:12:45
40.036666,116.333092,0,182,39823.3422453704,2009-01-10,08:12:50
40.036582,116.333012,0,186,39823.3423032407,2009-01-10,08:12:55
40.036567,116.33297,0,191,39823.3423611111,2009-01-10,08:13:00
40.03653,116.332937,0,194,39823.3424189815,2009-01-10,08:13:05
40.036502,116.332888,0,196,39823.3424768519,2009-01-10,08:13:10
40.036475,116.332815,0,196,39823.3425347222,2009-01-10,08:13:15
40.036457,116.332752,0,198,39823.3425925926,2009-01-10,08:13:20
40.036489,116.332696,0,198,39823.342650463,2009-01-10,08:13:25
40.036475,116.332633,0,203,39823.3427083333,2009-01-10,08:13:30
40.03635,116.332538,0,199,39823.3427662037,2009-01-10,08:13:35
40.036308,116.332479,0,199,39823.3428240741,2009-01-10,08:13:40
40.036297,116.332459,0,200,39823.3428819444,2009-01-10,08:13:45
40.036291,116.332455,0,200,39823.3429398148,2009-01-10,08:13:50
40.036286,116.332452,0,201,39823.3429976852,2009-01-10,08:13:55
40.036286,116.332452,0,201,39823.3430324074,2009-01-10,08:13:58
40.036287,116.332451,0,201,39823.3430555556,2009-01-10,08:14:00
40.036276,116.332388,0,199,39823.3431134259,2009-01-10,08:14:05
40.036283,116.332375,0,199,39823.3431712963,2009-01-10,08:14:10
40.036313,116.332354,0,197,39823.3432291667,2009-01-10,08:14:15
40.036347,116.332297,0,199,39823.343287037,2009-01-10,08:14:20
40.036341,116.332209,0,201,39823.3433449074,2009-01-10,08:14:25
40.036348,116.332185,0,201,39823.3434027778,2009-01-10,08:14:30
40.036365,116.332193,0,201,39823.3434606481,2009-01-10,08:14:35
40.036371,116.332179,0,199,39823.3435185185,2009-01-10,08:14:40
40.03637,116.332154,0,196,39823.3435763889,2009-01-10,08:14:45
40.03637,116.332154,0,196,39823.3436111111,2009-01-10,08:14:48
40.036376,116.33215,0,192,39823.3436342593,2009-01-10,08:14:50
40.03641,116.332166,0,188,39823.3436921296,2009-01-10,08:14:55
40.036417,116.332122,0,193,39823.34375,2009-01-10,08:15:00
40.036417,116.332122,0,193,39823.3437847222,2009-01-10,08:15:03
40.03641,116.332117,0,186,39823.3438078704,2009-01-10,08:15:05
40.036387,116.332089,0,183,39823.3438657407,2009-01-10,08:15:10
40.036354,116.332034,0,184,39823.3439236111,2009-01-10,08:15:15
40.036336,116.331952,0,180,39823.3439814815,2009-01-10,08:15:20
40.036296,116.331874,0,163,39823.3440393518,2009-01-10,08:15:25
40.036243,116.331811,0,152,39823.3440972222,2009-01-10,08:15:30
40.036228,116.331723,0,138,39823.3441550926,2009-01-10,08:15:35
40.036204,116.33164,0,131,39823.344212963,2009-01-10,08:15:40
40.036174,116.331574,0,129,39823.3442708333,2009-01-10,08:15:45
40.036153,116.331502,0,131,39823.3443287037,2009-01-10,08:15:50
40.036119,116.331408,0,138,39823.3443865741,2009-01-10,08:15:55
40.036068,116.331348,0,149,39823.3444444444,2009-01-10,08:16:00
40.036022,116.331302,0,161,39823.3445023148,2009-01-10,08:16:05
40.036,116.331224,0,172,39823.3445601852,2009-01-10,08:16:10
40.035974,116.331176,0,182,39823.3446180556,2009-01-10,08:16:15
40.035942,116.331133,0,184,39823.3446759259,2009-01-10,08:16:20
40.035914,116.331093,0,185,39823.3447337963,2009-01-10,08:16:25
40.035911,116.330993,0,183,39823.3447916667,2009-01-10,08:16:30
40.035897,116.330895,0,183,39823.344849537,2009-01-10,08:16:35
40.035854,116.330807,0,181,39823.3449074074,2009-01-10,08:16:40
40.035824,116.330724,0,182,39823.3449652778,2009-01-10,08:16:45
40.035793,116.33065,0,179,39823.3450231481,2009-01-10,08:16:50
40.035773,116.33059,0,180,39823.3450810185,2009-01-10,08:16:55
40.035744,116.330553,0,179,39823.3451388889,2009-01-10,08:17:00
40.035707,116.330479,0,179,39823.3451967593,2009-01-10,08:17:05
40.035693,116.330385,0,180,39823.3452546296,2009-01-10,08:17:10
40.03567,116.330325,0,178,39823.3453125,2009-01-10,08:17:15
40.035682,116.330237,0,178,39823.3453703704,2009-01-10,08:17:20
40.035735,116.330206,0,176,39823.3454282407,2009-01-10,08:17:25
40.035771,116.330168,0,176,39823.3454861111,2009-01-10,08:17:30
40.035805,116.330124,0,175,39823.3455439815,2009-01-10,08:17:35
40.035849,116.330074,0,174,39823.3456018518,2009-01-10,08:17:40
40.035903,116.330032,0,174,39823.3456597222,2009-01-10,08:17:45
40.035953,116.329985,0,176,39823.3457175926,2009-01-10,08:17:50
40.036003,116.32992,0,178,39823.345775463,2009-01-10,08:17:55
40.036044,116.329851,0,182,39823.3458333333,2009-01-10,08:18:00
40.036081,116.32976,0,184,39823.3458912037,2009-01-10,08:18:05
40.03613,116.32971,0,187,39823.3459490741,2009-01-10,08:18:10
40.036169,116.329646,0,191,39823.3460069444,2009-01-10,08:18:15
40.036207,116.329597,0,196,39823.3460648148,2009-01-10,08:18:20
40.036254,116.329555,0,195,39823.3461226852,2009-01-10,08:18:25
40.036322,116.329584,0,181,39823.3461805556,2009-01-10,08:18:30
40.036371,116.329573,0,171,39823.3462384259,2009-01-10,08:18:35
40.036414,116.329503,0,163,39823.3462962963,2009-01-10,08:18:40
40.036468,116.329442,0,157,39823.3463541667,2009-01-10,08:18:45
40.036492,116.329386,0,161,39823.346412037,2009-01-10,08:18:50
40.036537,116.329315,0,167,39823.3464699074,2009-01-10,08:18:55
40.036579,116.32925,0,173,39823.3465277778,2009-01-10,08:19:00
40.036631,116.329209,0,185,39823.3465856481,2009-01-10,08:19:05
40.036671,116.329159,0,187,39823.3466435185,2009-01-10,08:19:10
40.036719,116.329127,0,192,39823.3467013889,2009-01-10,08:19:15
40.036783,116.329106,0,197,39823.3467592593,2009-01-10,08:19:20
40.036836,116.329065,0,203,39823.3468171296,2009-01-10,08:19:25
40.036875,116.329045,0,210,39823.346875,2009-01-10,08:19:30
40.036924,116.329002,0,216,39823.3469328704,2009-01-10,08:19:35
40.036923,116.328757,0,256,39823.3469907407,2009-01-10,08:19:40
40.036963,116.328712,0,271,39823.3470486111,2009-01-10,08:19:45
40.037005,116.328712,0,283,39823.3471064815,2009-01-10,08:19:50
40.037044,116.328638,0,294,39823.3471643519,2009-01-10,08:19:55
40.037103,116.328566,0,300,39823.3472222222,2009-01-10,08:20:00
40.037153,116.328516,0,304,39823.3472800926,2009-01-10,08:20:05
40.0372,116.328465,0,309,39823.347337963,2009-01-10,08:20:10
40.037249,116.328419,0,312,39823.3473958333,2009-01-10,08:20:15
40.037309,116.328375,0,315,39823.3474537037,2009-01-10,08:20:20
40.037374,116.328339,0,312,39823.3475115741,2009-01-10,08:20:25
40.037426,116.328311,0,313,39823.3475694444,2009-01-10,08:20:30
40.037482,116.328297,0,314,39823.3476273148,2009-01-10,08:20:35
40.037535,116.328257,0,302,39823.3476851852,2009-01-10,08:20:40
40.037586,116.328218,0,293,39823.3477430556,2009-01-10,08:20:45
40.037628,116.328168,0,286,39823.3478009259,2009-01-10,08:20:50
40.037682,116.328121,0,279,39823.3478587963,2009-01-10,08:20:55
40.037737,116.328087,0,284,39823.3479166667,2009-01-10,08:21:00
40.037777,116.328039,0,292,39823.347974537,2009-01-10,08:21:05
40.037822,116.32801,0,299,39823.3480324074,2009-01-10,08:21:10
40.037869,116.327979,0,299,39823.3480902778,2009-01-10,08:21:15
40.037924,116.327931,0,303,39823.3481481481,2009-01-10,08:21:20
40.037954,116.327868,0,307,39823.3482060185,2009-01-10,08:21:25
40.037986,116.327806,0,312,39823.3482638889,2009-01-10,08:21:30
40.038029,116.327764,0,320,39823.3483217593,2009-01-10,08:21:35
40.038104,116.32776,0,320,39823.3483796296,2009-01-10,08:21:40
40.038173,116.32774,0,313,39823.3484375,2009-01-10,08:21:45
40.038229,116.327677,0,314,39823.3484953704,2009-01-10,08:21:50
40.038312,116.327641,0,305,39823.3485532407,2009-01-10,08:21:55
40.038369,116.327621,0,300,39823.3486111111,2009-01-10,08:22:00
40.038396,116.32758,0,305,39823.3486689815,2009-01-10,08:22:05
40.038406,116.327539,0,307,39823.3487268519,2009-01-10,08:22:10
40.038433,116.327515,0,308,39823.3487847222,2009-01-10,08:22:15
40.038499,116.327442,0,307,39823.3488425926,2009-01-10,08:22:20
40.038581,116.327403,0,305,39823.348900463,2009-01-10,08:22:25
40.038638,116.327339,0,302,39823.3489583333,2009-01-10,08:22:30
40.038697,116.327254,0,304,39823.3490162037,2009-01-10,08:22:35
40.038754,116.32718,0,309,39823.3490740741,2009-01-10,08:22:40
40.038814,116.327117,0,316,39823.3491319444,2009-01-10,08:22:45
40.038878,116.327115,0,317,39823.3491898148,2009-01-10,08:22:50
40.038931,116.327113,0,311,39823.3492476852,2009-01-10,08:22:55
40.038977,116.327117,0,308,39823.3493055556,2009-01-10,08:23:00
40.039008,116.327073,0,306,39823.3493634259,2009-01-10,08:23:05
40.039008,116.327073,0,306,39823.3493981481,2009-01-10,08:23:08
40.039014,116.327072,0,306,39823.3494212963,2009-01-10,08:23:10
40.039041,116.327075,0,307,39823.3494791667,2009-01-10,08:23:15
40.039079,116.327039,0,308,39823.349537037,2009-01-10,08:23:20
40.039125,116.326977,0,307,39823.3495949074,2009-01-10,08:23:25
40.039154,116.32694,0,304,39823.3496527778,2009-01-10,08:23:30
40.039175,116.326915,0,299,39823.3497106481,2009-01-10,08:23:35
40.03918,116.326915,0,293,39823.3497685185,2009-01-10,08:23:40
40.03918,116.326915,0,293,39823.3498032407,2009-01-10,08:23:43
40.039188,116.326917,0,283,39823.3498263889,2009-01-10,08:23:45
40.039181,116.326904,0,278,39823.3498842593,2009-01-10,08:23:50
40.039163,116.326852,0,270,39823.3499421296,2009-01-10,08:23:55
40.03915,116.326849,0,266,39823.35,2009-01-10,08:24:00
40.039127,116.326829,0,258,39823.3500578704,2009-01-10,08:24:05
40.039101,116.326778,0,253,39823.3501157407,2009-01-10,08:24:10
40.039066,116.326723,0,251,39823.3501736111,2009-01-10,08:24:15
40.039042,116.326687,0,251,39823.3502314815,2009-01-10,08:24:20
40.039048,116.326608,0,249,39823.3502893519,2009-01-10,08:24:25
40.039059,116.326544,0,245,39823.3503472222,2009-01-10,08:24:30
40.039047,116.326518,0,241,39823.3504050926,2009-01-10,08:24:35
40.039049,116.326448,0,237,39823.350462963,2009-01-10,08:24:40
40.039077,116.326395,0,232,39823.3505208333,2009-01-10,08:24:45
40.039087,116.326335,0,228,39823.3505787037,2009-01-10,08:24:50
40.039127,116.326047,0,144,39823.3527199074,2009-01-10,08:27:55
40.039111,116.325947,0,137,39823.3527777778,2009-01-10,08:28:00
40.039095,116.325843,0,140,39823.3528356481,2009-01-10,08:28:05
40.039119,116.325833,0,132,39823.3528935185,2009-01-10,08:28:10
40.039143,116.325775,0,126,39823.3529513889,2009-01-10,08:28:15
40.039175,116.325701,0,131,39823.3530092593,2009-01-10,08:28:20
40.039197,116.325616,0,138,39823.3530671296,2009-01-10,08:28:25
40.03923,116.325573,0,147,39823.353125,2009-01-10,08:28:30
40.039241,116.325485,0,152,39823.3531828704,2009-01-10,08:28:35
40.039219,116.325404,0,155,39823.3532407407,2009-01-10,08:28:40
40.039228,116.325317,0,159,39823.3532986111,2009-01-10,08:28:45
40.039245,116.32524,0,156,39823.3533564815,2009-01-10,08:28:50
40.039233,116.325179,0,153,39823.3534143518,2009-01-10,08:28:55
40.039192,116.325081,0,151,39823.3534722222,2009-01-10,08:29:00
40.039186,116.324977,0,146,39823.3535300926,2009-01-10,08:29:05
40.039203,116.324888,0,141,39823.353587963,2009-01-10,08:29:10
40.039205,116.324802,0,134,39823.3536458333,2009-01-10,08:29:15
40.039201,116.324749,0,129,39823.3537037037,2009-01-10,08:29:20
40.039195,116.32478,0,127,39823.3537615741,2009-01-10,08:29:25
40.039245,116.324756,0,128,39823.3538194444,2009-01-10,08:29:30
40.03931,116.324621,0,149,39823.3538773148,2009-01-10,08:29:35
40.03924,116.324511,0,163,39823.3539351852,2009-01-10,08:29:40
40.039199,116.32442,0,176,39823.3539930556,2009-01-10,08:29:45
40.039171,116.324273,0,191,39823.3540509259,2009-01-10,08:29:50
40.039138,116.324238,0,203,39823.3541087963,2009-01-10,08:29:55
40.039129,116.32416,0,203,39823.3541666667,2009-01-10,08:30:00
40.039124,116.324069,0,199,39823.354224537,2009-01-10,08:30:05
40.039146,116.323987,0,193,39823.3542824074,2009-01-10,08:30:10
40.039137,116.32394,0,190,39823.3543402778,2009-01-10,08:30:15
40.039121,116.323873,0,192,39823.3543981481,2009-01-10,08:30:20
40.039181,116.323759,0,199,39823.3544560185,2009-01-10,08:30:25
40.03918,116.323701,0,203,39823.3545138889,2009-01-10,08:30:30
40.039189,116.323612,0,208,39823.3545717593,2009-01-10,08:30:35
40.039193,116.323525,0,211,39823.3546296296,2009-01-10,08:30:40
40.039205,116.323472,0,210,39823.3546875,2009-01-10,08:30:45
40.039225,116.323403,0,209,39823.3547453704,2009-01-10,08:30:50
40.039232,116.323311,0,205,39823.3548032407,2009-01-10,08:30:55
40.039244,116.323248,0,202,39823.3548611111,2009-01-10,08:31:00
40.039268,116.323116,0,208,39823.3549189815,2009-01-10,08:31:05
40.039276,116.323053,0,210,39823.3549768519,2009-01-10,08:31:10
40.039267,116.322954,0,213,39823.3550347222,2009-01-10,08:31:15
40.039254,116.322861,0,226,39823.3550925926,2009-01-10,08:31:20
40.039245,116.322777,0,238,39823.355150463,2009-01-10,08:31:25
40.039237,116.322675,0,236,39823.3552083333,2009-01-10,08:31:30
40.039243,116.322627,0,236,39823.3552662037,2009-01-10,08:31:35
40.039255,116.322597,0,237,39823.3553240741,2009-01-10,08:31:40
40.03926,116.322533,0,234,39823.3553819444,2009-01-10,08:31:45
40.039252,116.322433,0,235,39823.3554398148,2009-01-10,08:31:50
40.039256,116.322327,0,235,39823.3554976852,2009-01-10,08:31:55
40.039256,116.322327,0,235,39823.3555324074,2009-01-10,08:31:58
40.03925,116.322324,0,234,39823.3555555556,2009-01-10,08:32:00
40.039242,116.3223,0,231,39823.3556134259,2009-01-10,08:32:05
40.039261,116.32225,0,229,39823.3556712963,2009-01-10,08:32:10
40.039338,116.322263,0,224,39823.3557291667,2009-01-10,08:32:15
40.039401,116.322239,0,224,39823.355787037,2009-01-10,08:32:20
40.039591,116.322278,0,221,39823.3558449074,2009-01-10,08:32:25
40.039667,116.322293,0,213,39823.3559027778,2009-01-10,08:32:30
40.039732,116.32224,0,217,39823.3559606481,2009-01-10,08:32:35
40.039777,116.322199,0,217,39823.3560185185,2009-01-10,08:32:40
40.039641,116.32225,0,214,39823.3560763889,2009-01-10,08:32:45
40.039769,116.322225,0,212,39823.3561342593,2009-01-10,08:32:50
40.039869,116.32217,0,207,39823.3561921296,2009-01-10,08:32:55
40.039933,116.322127,0,219,39823.35625,2009-01-10,08:33:00
40.039956,116.322082,0,231,39823.3563078704,2009-01-10,08:33:05
40.039922,116.322017,0,218,39823.3563657407,2009-01-10,08:33:10
40.039911,116.321938,0,214,39823.3564236111,2009-01-10,08:33:15
40.039881,116.321865,0,216,39823.3564814815,2009-01-10,08:33:20
40.039832,116.321785,0,219,39823.3565393519,2009-01-10,08:33:25
40.039817,116.321745,0,223,39823.3565972222,2009-01-10,08:33:30
40.039806,116.321715,0,225,39823.3566550926,2009-01-10,08:33:35
40.039811,116.321703,0,225,39823.356712963,2009-01-10,08:33:40
40.039812,116.321705,0,226,39823.3567708333,2009-01-10,08:33:45
40.039812,116.321705,0,226,39823.3568055556,2009-01-10,08:33:48
40.039812,116.321711,0,227,39823.3568287037,2009-01-10,08:33:50
40.040403,116.321823,0,207,39823.3570023148,2009-01-10,08:34:05
40.040172,116.321976,0,220,39823.3570601852,2009-01-10,08:34:10
40.040173,116.321966,0,219,39823.3571180556,2009-01-10,08:34:15
40.040167,116.321947,0,219,39823.3571759259,2009-01-10,08:34:20
40.040172,116.321937,0,218,39823.3572337963,2009-01-10,08:34:25
40.040231,116.321968,0,216,39823.3572916667,2009-01-10,08:34:30
40.040291,116.322016,0,216,39823.357349537,2009-01-10,08:34:35
40.040093,116.32225,0,215,39823.3574074074,2009-01-10,08:34:40
40.039801,116.322558,0,215,39823.3574652778,2009-01-10,08:34:45
40.039623,116.322775,0,215,39823.3575231481,2009-01-10,08:34:50
40.03944,116.322946,0,215,39823.3575810185,2009-01-10,08:34:55
40.03935,116.323006,0,214,39823.3576388889,2009-01-10,08:35:00
40.039275,116.323062,0,214,39823.3576967593,2009-01-10,08:35:05
40.038946,116.321767,0,261,39823.426412037,2009-01-10,10:14:02
40.039158,116.321737,0,166,39823.4264699074,2009-01-10,10:14:07
40.039167,116.321725,0,131,39823.4265277778,2009-01-10,10:14:12
40.039156,116.321673,0,83,39823.4265856481,2009-01-10,10:14:17
40.039006,116.32158,0,67,39823.4266435185,2009-01-10,10:14:22
40.038773,116.321502,0,87,39823.4267013889,2009-01-10,10:14:27
40.038485,116.321427,0,116,39823.4267592593,2009-01-10,10:14:32
40.038189,116.321376,0,171,39823.4268171296,2009-01-10,10:14:37
40.03781,116.321342,0,249,39823.426875,2009-01-10,10:14:42
40.037582,116.321324,0,311,39823.4269328704,2009-01-10,10:14:47
40.037539,116.321334,0,351,39823.4269907407,2009-01-10,10:14:52
40.037456,116.321329,0,382,39823.4270486111,2009-01-10,10:14:57
40.037625,116.321392,0,400,39823.4271064815,2009-01-10,10:15:02
40.037638,116.321411,0,419,39823.4271643519,2009-01-10,10:15:07
40.037654,116.321334,0,393,39823.4272222222,2009-01-10,10:15:12
40.037722,116.321356,0,499,39823.4272800926,2009-01-10,10:15:17
40.037649,116.321448,0,585,39823.427337963,2009-01-10,10:15:22
40.037626,116.32147,0,608,39823.4273958333,2009-01-10,10:15:27
40.037626,116.321481,0,611,39823.4274537037,2009-01-10,10:15:32
40.037656,116.321477,0,595,39823.4275115741,2009-01-10,10:15:37
40.03773,116.321513,0,596,39823.4275694444,2009-01-10,10:15:42
40.037818,116.321519,0,571,39823.4276273148,2009-01-10,10:15:47
40.038006,116.321551,0,521,39823.4276851852,2009-01-10,10:15:52
40.038169,116.321572,0,468,39823.4277430556,2009-01-10,10:15:57
40.038396,116.32162,0,431,39823.4278009259,2009-01-10,10:16:02
40.038562,116.321621,0,385,39823.4278587963,2009-01-10,10:16:07
40.038665,116.321632,0,360,39823.4279166667,2009-01-10,10:16:12
40.038749,116.321644,0,340,39823.427974537,2009-01-10,10:16:17
40.038831,116.321656,0,326,39823.4280324074,2009-01-10,10:16:22
40.038887,116.321656,0,310,39823.4280902778,2009-01-10,10:16:27
40.038944,116.321678,0,293,39823.4281481481,2009-01-10,10:16:32
40.03898,116.321694,0,274,39823.4282060185,2009-01-10,10:16:37
40.038995,116.321709,0,258,39823.4282638889,2009-01-10,10:16:42
40.039004,116.321718,0,259,39823.4283217593,2009-01-10,10:16:47
40.039005,116.321718,0,252,39823.4283796296,2009-01-10,10:16:52
40.039005,116.321718,0,252,39823.4284143519,2009-01-10,10:16:55
40.039012,116.321719,0,247,39823.4284375,2009-01-10,10:16:57
40.039018,116.321736,0,251,39823.4284953704,2009-01-10,10:17:02
40.039063,116.321758,0,239,39823.4285532407,2009-01-10,10:17:07
40.039104,116.32178,0,235,39823.4286111111,2009-01-10,10:17:12
40.039133,116.321803,0,242,39823.4286689815,2009-01-10,10:17:17
40.039165,116.321814,0,237,39823.4287268519,2009-01-10,10:17:22
40.039184,116.321809,0,231,39823.4287847222,2009-01-10,10:17:27
40.039203,116.321804,0,229,39823.4288425926,2009-01-10,10:17:32
40.039216,116.321806,0,221,39823.428900463,2009-01-10,10:17:37
40.039232,116.321814,0,215,39823.4289583333,2009-01-10,10:17:42
40.039241,116.321817,0,213,39823.4290162037,2009-01-10,10:17:47
40.039232,116.32182,0,207,39823.4290740741,2009-01-10,10:17:52
40.039215,116.321806,0,207,39823.4291319444,2009-01-10,10:17:57
40.039215,116.321806,0,207,39823.4291666667,2009-01-10,10:18:00
40.039212,116.321803,0,204,39823.4291898148,2009-01-10,10:18:02
40.039195,116.32179,0,206,39823.4292476852,2009-01-10,10:18:07
40.039187,116.321786,0,214,39823.4293055556,2009-01-10,10:18:12
40.039187,116.321786,0,214,39823.4293402778,2009-01-10,10:18:15
40.039195,116.321789,0,216,39823.4293634259,2009-01-10,10:18:17
40.039223,116.321796,0,216,39823.4294212963,2009-01-10,10:18:22
40.039244,116.3218,0,221,39823.4294791667,2009-01-10,10:18:27
40.039278,116.3218,0,221,39823.429537037,2009-01-10,10:18:32
40.039278,116.3218,0,221,39823.4295717593,2009-01-10,10:18:35
40.039285,116.321807,0,229,39823.4295949074,2009-01-10,10:18:37
40.03933,116.321811,0,221,39823.4296527778,2009-01-10,10:18:42
40.039368,116.321797,0,212,39823.4297106481,2009-01-10,10:18:47
40.039419,116.321794,0,201,39823.4297685185,2009-01-10,10:18:52
40.039381,116.321852,0,148,39823.4356481481,2009-01-10,10:27:20
40.039382,116.321851,0,147,39823.4356712963,2009-01-10,10:27:22
