# Supplementary material for: Research on differential privacy protection method based on user tendency
Source: PLoS One. 2023 Oct 26;18(10):e0288823. doi: 10.1371/journal.pone.0288823 (PMC10602288; doi:10.1371/journal.pone.0288823)
Supplement: S2 Data — (ZIP) [file pone.0288823.s002.zip › Data 5-2/024/Trajectory/20090111005103.plt]

Geolife trajectory
WGS 84
Altitude is in Feet
Reserved 3
0,2,255,My Track,0,0,2,8421376
0
40.039227,116.322892,0,140,39824.0354513889,2009-01-11,00:51:03
40.039316,116.322871,0,280,39824.0355208333,2009-01-11,00:51:09
40.039222,116.323075,0,226,39824.0355787037,2009-01-11,00:51:14
40.039251,116.3231,0,218,39824.0356365741,2009-01-11,00:51:19
40.039197,116.323229,0,140,39824.0356944444,2009-01-11,00:51:24
40.0392,116.323313,0,168,39824.0357523148,2009-01-11,00:51:29
40.039303,116.323426,0,176,39824.0358101852,2009-01-11,00:51:34
40.03932,116.323485,0,175,39824.0358680556,2009-01-11,00:51:39
40.039284,116.323585,0,176,39824.0359259259,2009-01-11,00:51:44
40.039269,116.323651,0,179,39824.0359837963,2009-01-11,00:51:49
40.039237,116.323703,0,181,39824.0360416667,2009-01-11,00:51:54
40.03926,116.32385,0,184,39824.036099537,2009-01-11,00:51:59
40.03928,116.323969,0,189,39824.0361574074,2009-01-11,00:52:04
40.039272,116.324029,0,202,39824.0362152778,2009-01-11,00:52:09
40.039274,116.324137,0,215,39824.0362731481,2009-01-11,00:52:14
40.039302,116.324196,0,231,39824.0363310185,2009-01-11,00:52:19
40.039342,116.324278,0,243,39824.0363888889,2009-01-11,00:52:24
40.039378,116.324397,0,258,39824.0364467593,2009-01-11,00:52:29
40.039355,116.324477,0,273,39824.0365046296,2009-01-11,00:52:34
40.039374,116.324617,0,285,39824.0365625,2009-01-11,00:52:39
40.039346,116.324703,0,295,39824.0366203704,2009-01-11,00:52:44
40.039364,116.324808,0,301,39824.0366782407,2009-01-11,00:52:49
40.039363,116.324903,0,302,39824.0367361111,2009-01-11,00:52:54
40.03936,116.324989,0,299,39824.0367939815,2009-01-11,00:52:59
40.039372,116.325073,0,300,39824.0368518519,2009-01-11,00:53:04
40.039411,116.325162,0,307,39824.0369097222,2009-01-11,00:53:09
40.039331,116.325241,0,310,39824.0369675926,2009-01-11,00:53:14
40.039167,116.325409,0,293,39824.037025463,2009-01-11,00:53:19
40.03912,116.32531,0,286,39824.0370833333,2009-01-11,00:53:24
40.039213,116.325202,0,271,39824.0371412037,2009-01-11,00:53:29
40.039218,116.325178,0,255,39824.0371990741,2009-01-11,00:53:34
40.039189,116.325068,0,241,39824.0372569444,2009-01-11,00:53:39
40.039213,116.324783,0,222,39824.0373148148,2009-01-11,00:53:44
40.039222,116.32462,0,204,39824.0373726852,2009-01-11,00:53:49
40.038661,116.325217,0,161,39824.0374305556,2009-01-11,00:53:54
40.038735,116.325292,0,158,39824.0374884259,2009-01-11,00:53:59
40.038896,116.325226,0,151,39824.0375462963,2009-01-11,00:54:04
40.039051,116.325238,0,144,39824.0376041667,2009-01-11,00:54:09
40.039047,116.325338,0,136,39824.037662037,2009-01-11,00:54:14
40.039077,116.325477,0,132,39824.0377199074,2009-01-11,00:54:19
40.039059,116.325614,0,134,39824.0377777778,2009-01-11,00:54:24
40.038986,116.325646,0,145,39824.0378356481,2009-01-11,00:54:29
40.039042,116.325722,0,156,39824.0378935185,2009-01-11,00:54:34
40.039016,116.325763,0,173,39824.0379513889,2009-01-11,00:54:39
40.039016,116.325763,0,173,39824.0379861111,2009-01-11,00:54:42
40.039017,116.325756,0,191,39824.0380092593,2009-01-11,00:54:44
40.039004,116.325776,0,210,39824.0380671296,2009-01-11,00:54:49
40.038697,116.325886,0,196,39824.038125,2009-01-11,00:54:54
40.038671,116.325848,0,200,39824.0381828704,2009-01-11,00:54:59
40.038643,116.325827,0,211,39824.0382407407,2009-01-11,00:55:04
40.038614,116.325848,0,221,39824.0382986111,2009-01-11,00:55:09
40.038605,116.325874,0,235,39824.0383564815,2009-01-11,00:55:14
40.038583,116.325919,0,250,39824.0384143519,2009-01-11,00:55:19
40.038583,116.325919,0,250,39824.0384490741,2009-01-11,00:55:22
40.038585,116.325911,0,255,39824.0384722222,2009-01-11,00:55:24
40.038591,116.325884,0,259,39824.0385300926,2009-01-11,00:55:29
40.038591,116.325884,0,259,39824.0385648148,2009-01-11,00:55:32
40.038595,116.325882,0,262,39824.038587963,2009-01-11,00:55:34
40.038566,116.325918,0,263,39824.0386458333,2009-01-11,00:55:39
40.038546,116.326085,0,266,39824.0387037037,2009-01-11,00:55:44
40.038541,116.326323,0,280,39824.0387615741,2009-01-11,00:55:49
40.038506,116.326488,0,299,39824.0388194444,2009-01-11,00:55:54
40.038573,116.32651,0,290,39824.0388773148,2009-01-11,00:55:59
40.03852,116.326438,0,310,39824.0389351852,2009-01-11,00:56:04
40.038411,116.326828,0,325,39824.0389930556,2009-01-11,00:56:09
40.038409,116.326714,0,329,39824.0390509259,2009-01-11,00:56:14
40.038396,116.326627,0,337,39824.0391087963,2009-01-11,00:56:19
40.038392,116.326595,0,343,39824.0391666667,2009-01-11,00:56:24
40.038392,116.32656,0,349,39824.039224537,2009-01-11,00:56:29
40.038463,116.326426,0,352,39824.0392824074,2009-01-11,00:56:34
40.038608,116.326236,0,353,39824.0393402778,2009-01-11,00:56:39
40.038664,116.326231,0,356,39824.0393981481,2009-01-11,00:56:44
40.03871,116.326251,0,347,39824.0394560185,2009-01-11,00:56:49
40.03865,116.326048,0,345,39824.0395138889,2009-01-11,00:56:54
40.038806,116.326124,0,341,39824.0395717593,2009-01-11,00:56:59
40.038916,116.326379,0,346,39824.0396296296,2009-01-11,00:57:04
40.038959,116.326661,0,354,39824.0396875,2009-01-11,00:57:09
40.038997,116.326904,0,367,39824.0397453704,2009-01-11,00:57:14
40.03905,116.327104,0,379,39824.0398032407,2009-01-11,00:57:19
40.039054,116.32717,0,389,39824.0398611111,2009-01-11,00:57:24
40.039081,116.327182,0,392,39824.0399189815,2009-01-11,00:57:29
40.039128,116.327212,0,392,39824.0399768518,2009-01-11,00:57:34
40.03927,116.327262,0,395,39824.0400347222,2009-01-11,00:57:39
40.039286,116.327239,0,411,39824.0400925926,2009-01-11,00:57:44
40.039275,116.327239,0,409,39824.040150463,2009-01-11,00:57:49
40.039286,116.327079,0,299,39824.0402083333,2009-01-11,00:57:54
40.039286,116.327079,0,299,39824.0402430556,2009-01-11,00:57:57
40.039292,116.327087,0,286,39824.0402662037,2009-01-11,00:57:59
40.039302,116.327078,0,277,39824.0403240741,2009-01-11,00:58:04
40.039211,116.327108,0,236,39824.0403819444,2009-01-11,00:58:09
40.039276,116.327217,0,211,39824.0404398148,2009-01-11,00:58:14
40.039412,116.327085,0,201,39824.0404976852,2009-01-11,00:58:19
40.03963,116.326815,0,197,39824.0405555556,2009-01-11,00:58:24
40.039856,116.326521,0,194,39824.0406134259,2009-01-11,00:58:29
40.040289,116.326214,0,196,39824.0406712963,2009-01-11,00:58:34
40.040676,116.325815,0,195,39824.0407291667,2009-01-11,00:58:39
40.041229,116.325525,0,183,39824.040787037,2009-01-11,00:58:44
40.041749,116.325228,0,168,39824.0408449074,2009-01-11,00:58:49
40.042234,116.324902,0,142,39824.0409027778,2009-01-11,00:58:54
40.042596,116.324656,0,99,39824.0409606481,2009-01-11,00:58:59
40.042712,116.324558,0,85,39824.0410185185,2009-01-11,00:59:04
40.042715,116.324549,0,87,39824.0410763889,2009-01-11,00:59:09
40.042715,116.324549,0,87,39824.0411111111,2009-01-11,00:59:12
40.04272,116.324553,0,85,39824.0411342593,2009-01-11,00:59:14
40.042736,116.324569,0,84,39824.0411921296,2009-01-11,00:59:19
40.042754,116.32459,0,82,39824.04125,2009-01-11,00:59:24
40.042784,116.324526,0,84,39824.0413078704,2009-01-11,00:59:29
40.042941,116.324379,0,79,39824.0413657407,2009-01-11,00:59:34
40.043188,116.324122,0,73,39824.0414236111,2009-01-11,00:59:39
40.043688,116.323696,0,86,39824.0414814815,2009-01-11,00:59:44
40.044181,116.323284,0,103,39824.0415393518,2009-01-11,00:59:49
40.044687,116.322822,0,115,39824.0415972222,2009-01-11,00:59:54
40.045202,116.3223,0,125,39824.0416550926,2009-01-11,00:59:59
40.045759,116.321811,0,131,39824.041712963,2009-01-11,01:00:04
40.046287,116.321349,0,145,39824.0417708333,2009-01-11,01:00:09
40.046805,116.320899,0,147,39824.0418287037,2009-01-11,01:00:14
40.047259,116.320513,0,148,39824.0418865741,2009-01-11,01:00:19
40.047609,116.320215,0,145,39824.0419444444,2009-01-11,01:00:24
40.047744,116.320122,0,145,39824.0420023148,2009-01-11,01:00:29
40.047769,116.320112,0,148,39824.0420601852,2009-01-11,01:00:34
40.047785,116.320116,0,145,39824.0421180556,2009-01-11,01:00:39
40.047809,116.320195,0,131,39824.0421759259,2009-01-11,01:00:44
40.047832,116.320243,0,120,39824.0422337963,2009-01-11,01:00:49
40.047891,116.320047,0,100,39824.0422916667,2009-01-11,01:00:54
40.048124,116.319822,0,81,39824.042349537,2009-01-11,01:00:59
40.048428,116.319558,0,72,39824.0424074074,2009-01-11,01:01:04
40.048854,116.319229,0,55,39824.0424652778,2009-01-11,01:01:09
40.049322,116.318814,0,43,39824.0425231481,2009-01-11,01:01:14
40.049782,116.318415,0,36,39824.0425810185,2009-01-11,01:01:19
40.0501,116.318178,0,31,39824.0426388889,2009-01-11,01:01:24
40.050235,116.318128,0,21,39824.0426967593,2009-01-11,01:01:29
40.050458,116.318357,0,11,39824.0427546296,2009-01-11,01:01:34
40.050805,116.318683,0,4,39824.0428125,2009-01-11,01:01:39
40.051094,116.31901,0,-3,39824.0428703704,2009-01-11,01:01:44
40.051383,116.319421,0,-16,39824.0429282407,2009-01-11,01:01:49
40.051656,116.3199,0,-26,39824.0429861111,2009-01-11,01:01:54
40.051905,116.320411,0,-36,39824.0430439815,2009-01-11,01:01:59
40.052216,116.320773,0,-33,39824.0431018519,2009-01-11,01:02:04
40.052429,116.321069,0,-3,39824.0431597222,2009-01-11,01:02:09
40.052554,116.321333,0,10,39824.0432175926,2009-01-11,01:02:14
40.052687,116.321581,0,15,39824.043275463,2009-01-11,01:02:19
40.052875,116.321806,0,0,39824.0433333333,2009-01-11,01:02:24
40.053211,116.322092,0,0,39824.0433912037,2009-01-11,01:02:29
40.053386,116.322254,0,5,39824.0434490741,2009-01-11,01:02:34
40.053422,116.322318,0,-3,39824.0435069444,2009-01-11,01:02:39
40.053394,116.322362,0,18,39824.0435648148,2009-01-11,01:02:44
40.053409,116.322347,0,11,39824.0436226852,2009-01-11,01:02:49
40.053409,116.322347,0,11,39824.0436574074,2009-01-11,01:02:52
40.053411,116.322349,0,6,39824.0436805556,2009-01-11,01:02:54
40.053394,116.322381,0,5,39824.0437384259,2009-01-11,01:02:59
40.053379,116.322402,0,4,39824.0437962963,2009-01-11,01:03:04
40.053379,116.322402,0,4,39824.0438310185,2009-01-11,01:03:07
40.053378,116.322404,0,5,39824.0438541667,2009-01-11,01:03:09
40.053389,116.322395,0,6,39824.043912037,2009-01-11,01:03:14
40.053401,116.322386,0,6,39824.0439699074,2009-01-11,01:03:19
40.053401,116.322386,0,6,39824.0440046296,2009-01-11,01:03:22
40.053403,116.322384,0,5,39824.0440277778,2009-01-11,01:03:24
40.053393,116.322386,0,3,39824.0440856481,2009-01-11,01:03:29
40.053399,116.322382,0,2,39824.0441435185,2009-01-11,01:03:34
40.0534,116.322385,0,3,39824.0442013889,2009-01-11,01:03:39
40.053399,116.322388,0,5,39824.0442592593,2009-01-11,01:03:44
40.053396,116.322394,0,8,39824.0443171296,2009-01-11,01:03:49
40.053396,116.322394,0,8,39824.0443518519,2009-01-11,01:03:52
40.053392,116.322399,0,12,39824.044375,2009-01-11,01:03:54
40.053382,116.322406,0,17,39824.0444328704,2009-01-11,01:03:59
40.05337,116.322409,0,22,39824.0444907407,2009-01-11,01:04:04
40.053359,116.322413,0,28,39824.0445486111,2009-01-11,01:04:09
40.053359,116.322413,0,28,39824.0445833333,2009-01-11,01:04:12
40.053351,116.322421,0,35,39824.0446064815,2009-01-11,01:04:14
40.053345,116.322431,0,42,39824.0446643519,2009-01-11,01:04:19
40.053338,116.322438,0,49,39824.0447222222,2009-01-11,01:04:24
40.053332,116.322442,0,57,39824.0447800926,2009-01-11,01:04:29
40.053332,116.322442,0,57,39824.0448148148,2009-01-11,01:04:32
40.053327,116.322446,0,64,39824.044837963,2009-01-11,01:04:34
40.053328,116.32246,0,72,39824.0448958333,2009-01-11,01:04:39
40.053519,116.322667,0,82,39824.0449537037,2009-01-11,01:04:44
40.053906,116.32285,0,85,39824.0450115741,2009-01-11,01:04:49
40.054319,116.322693,0,83,39824.0450694444,2009-01-11,01:04:54
40.054796,116.322331,0,84,39824.0451273148,2009-01-11,01:04:59
40.055356,116.321907,0,88,39824.0451851852,2009-01-11,01:05:04
40.056,116.321568,0,84,39824.0452430556,2009-01-11,01:05:09
40.056565,116.321317,0,87,39824.0453009259,2009-01-11,01:05:14
40.05708,116.321019,0,89,39824.0453587963,2009-01-11,01:05:19
40.057535,116.320535,0,93,39824.0454166667,2009-01-11,01:05:24
40.057981,116.320096,0,96,39824.045474537,2009-01-11,01:05:29
40.058325,116.319843,0,99,39824.0455324074,2009-01-11,01:05:34
40.058438,116.319754,0,96,39824.0455902778,2009-01-11,01:05:39
40.058524,116.3197,0,101,39824.0456481481,2009-01-11,01:05:44
40.058567,116.319657,0,104,39824.0457060185,2009-01-11,01:05:49
40.05874,116.319489,0,99,39824.0457638889,2009-01-11,01:05:54
40.058979,116.319247,0,98,39824.0458217593,2009-01-11,01:05:59
40.059295,116.318946,0,99,39824.0458796296,2009-01-11,01:06:04
40.059714,116.318629,0,101,39824.0459375,2009-01-11,01:06:09
40.060172,116.318289,0,102,39824.0459953704,2009-01-11,01:06:14
40.060678,116.317869,0,96,39824.0460532407,2009-01-11,01:06:19
40.06122,116.317429,0,101,39824.0461111111,2009-01-11,01:06:24
40.061779,116.316962,0,105,39824.0461689815,2009-01-11,01:06:29
40.06239,116.316464,0,102,39824.0462268519,2009-01-11,01:06:34
40.063042,116.315952,0,103,39824.0462847222,2009-01-11,01:06:39
40.063719,116.315436,0,104,39824.0463425926,2009-01-11,01:06:44
40.064417,116.314891,0,101,39824.046400463,2009-01-11,01:06:49
40.065136,116.314319,0,106,39824.0464583333,2009-01-11,01:06:54
40.065882,116.313719,0,107,39824.0465162037,2009-01-11,01:06:59
40.066687,116.313094,0,103,39824.0465740741,2009-01-11,01:07:04
40.067536,116.312421,0,106,39824.0466319444,2009-01-11,01:07:09
40.068436,116.311721,0,104,39824.0466898148,2009-01-11,01:07:14
40.069385,116.31099,0,101,39824.0467476852,2009-01-11,01:07:19
40.070355,116.310238,0,104,39824.0468055556,2009-01-11,01:07:24
40.071336,116.309476,0,108,39824.0468634259,2009-01-11,01:07:29
40.07232,116.308705,0,103,39824.0469212963,2009-01-11,01:07:34
40.073307,116.30794,0,107,39824.0469791667,2009-01-11,01:07:39
40.074309,116.30717,0,108,39824.047037037,2009-01-11,01:07:44
40.075318,116.306392,0,106,39824.0470949074,2009-01-11,01:07:49
40.076318,116.305612,0,105,39824.0471527778,2009-01-11,01:07:54
40.077325,116.304831,0,107,39824.0472106481,2009-01-11,01:07:59
40.078331,116.304045,0,107,39824.0472685185,2009-01-11,01:08:04
40.079347,116.30326,0,103,39824.0473263889,2009-01-11,01:08:09
40.080354,116.302478,0,106,39824.0473842593,2009-01-11,01:08:14
40.081359,116.301724,0,106,39824.0474421296,2009-01-11,01:08:19
40.082378,116.300939,0,102,39824.0475,2009-01-11,01:08:24
40.083405,116.300142,0,105,39824.0475578704,2009-01-11,01:08:29
40.084437,116.299338,0,107,39824.0476157407,2009-01-11,01:08:34
40.085472,116.298533,0,105,39824.0476736111,2009-01-11,01:08:39
40.086505,116.297722,0,105,39824.0477314815,2009-01-11,01:08:44
40.087539,116.296924,0,112,39824.0477893518,2009-01-11,01:08:49
40.088574,116.296124,0,114,39824.0478472222,2009-01-11,01:08:54
40.08961,116.295326,0,106,39824.0479050926,2009-01-11,01:08:59
40.09064,116.29453,0,110,39824.047962963,2009-01-11,01:09:04
40.091657,116.293718,0,119,39824.0480208333,2009-01-11,01:09:09
40.092661,116.292928,0,120,39824.0480787037,2009-01-11,01:09:14
40.093651,116.292167,0,125,39824.0481365741,2009-01-11,01:09:19
40.094639,116.291407,0,123,39824.0481944444,2009-01-11,01:09:24
40.095654,116.29061,0,110,39824.0482523148,2009-01-11,01:09:29
40.096683,116.289796,0,104,39824.0483101852,2009-01-11,01:09:34
40.097716,116.288997,0,107,39824.0483680556,2009-01-11,01:09:39
40.098728,116.288207,0,104,39824.0484259259,2009-01-11,01:09:44
40.099761,116.287468,0,104,39824.0484837963,2009-01-11,01:09:49
40.100833,116.286819,0,103,39824.0485416667,2009-01-11,01:09:54
40.101922,116.286204,0,99,39824.048599537,2009-01-11,01:09:59
40.102984,116.285561,0,101,39824.0486574074,2009-01-11,01:10:04
40.103983,116.284777,0,107,39824.0487152778,2009-01-11,01:10:09
40.104906,116.283804,0,108,39824.0487731481,2009-01-11,01:10:14
40.105739,116.282683,0,110,39824.0488310185,2009-01-11,01:10:19
40.106588,116.281531,0,112,39824.0488888889,2009-01-11,01:10:24
40.107443,116.280365,0,114,39824.0489467593,2009-01-11,01:10:29
40.108279,116.279224,0,113,39824.0490046296,2009-01-11,01:10:34
40.109043,116.278158,0,110,39824.0490625,2009-01-11,01:10:39
40.109795,116.277125,0,107,39824.0491203704,2009-01-11,01:10:44
40.11058,116.276092,0,109,39824.0491782407,2009-01-11,01:10:49
40.111342,116.275057,0,111,39824.0492361111,2009-01-11,01:10:54
40.112123,116.274003,0,106,39824.0492939815,2009-01-11,01:10:59
40.112939,116.272901,0,104,39824.0493518518,2009-01-11,01:11:04
40.113773,116.271775,0,106,39824.0494097222,2009-01-11,01:11:09
40.114618,116.270636,0,111,39824.0494675926,2009-01-11,01:11:14
40.115462,116.269493,0,107,39824.049525463,2009-01-11,01:11:19
40.116314,116.268372,0,104,39824.0495833333,2009-01-11,01:11:24
40.117204,116.267286,0,103,39824.0496412037,2009-01-11,01:11:29
40.118196,116.266356,0,115,39824.0496990741,2009-01-11,01:11:34
40.119186,116.265527,0,120,39824.0497569444,2009-01-11,01:11:39
40.120146,116.264692,0,120,39824.0498148148,2009-01-11,01:11:44
40.121131,116.263864,0,122,39824.0498726852,2009-01-11,01:11:49
40.12218,116.263139,0,122,39824.0499305556,2009-01-11,01:11:54
40.123309,116.262708,0,126,39824.0499884259,2009-01-11,01:11:59
40.124462,116.262535,0,131,39824.0500462963,2009-01-11,01:12:04
40.125605,116.262451,0,134,39824.0501041667,2009-01-11,01:12:09
40.126757,116.262415,0,133,39824.050162037,2009-01-11,01:12:14
40.127929,116.262397,0,137,39824.0502199074,2009-01-11,01:12:19
40.129118,116.262382,0,131,39824.0502777778,2009-01-11,01:12:24
40.130329,116.262357,0,125,39824.0503356481,2009-01-11,01:12:29
40.131582,116.262308,0,115,39824.0503935185,2009-01-11,01:12:34
40.132756,116.26208,0,109,39824.0504513889,2009-01-11,01:12:39
40.133814,116.261566,0,101,39824.0505092593,2009-01-11,01:12:44
40.134783,116.260799,0,102,39824.0505671296,2009-01-11,01:12:49
40.135747,116.259898,0,99,39824.050625,2009-01-11,01:12:54
40.136741,116.25898,0,99,39824.0506828704,2009-01-11,01:12:59
40.137765,116.258089,0,105,39824.0507407407,2009-01-11,01:13:04
40.138806,116.257226,0,110,39824.0507986111,2009-01-11,01:13:09
40.139836,116.256391,0,115,39824.0508564815,2009-01-11,01:13:14
40.140833,116.255573,0,123,39824.0509143519,2009-01-11,01:13:19
40.141862,116.254728,0,118,39824.0509722222,2009-01-11,01:13:24
40.14292,116.253862,0,106,39824.0510300926,2009-01-11,01:13:29
40.144003,116.252987,0,106,39824.051087963,2009-01-11,01:13:34
40.145058,116.252113,0,107,39824.0511458333,2009-01-11,01:13:39
40.146105,116.251249,0,105,39824.0512037037,2009-01-11,01:13:44
40.147163,116.250402,0,108,39824.0512615741,2009-01-11,01:13:49
40.148236,116.2496,0,110,39824.0513194444,2009-01-11,01:13:54
40.149342,116.248842,0,109,39824.0513773148,2009-01-11,01:13:59
40.150439,116.248096,0,116,39824.0514351852,2009-01-11,01:14:04
40.151544,116.247356,0,114,39824.0514930556,2009-01-11,01:14:09
40.152656,116.246602,0,118,39824.0515509259,2009-01-11,01:14:14
40.153798,116.245843,0,117,39824.0516087963,2009-01-11,01:14:19
40.154927,116.245072,0,116,39824.0516666667,2009-01-11,01:14:24
40.156066,116.244321,0,117,39824.051724537,2009-01-11,01:14:29
40.1572,116.243557,0,118,39824.0517824074,2009-01-11,01:14:34
40.158326,116.242802,0,120,39824.0518402778,2009-01-11,01:14:39
40.159429,116.242062,0,120,39824.0518981481,2009-01-11,01:14:44
40.160518,116.241334,0,116,39824.0519560185,2009-01-11,01:14:49
40.161594,116.240615,0,118,39824.0520138889,2009-01-11,01:14:54
40.162668,116.239934,0,117,39824.0520717593,2009-01-11,01:14:59
40.163661,116.239313,0,116,39824.0521296296,2009-01-11,01:15:04
40.164585,116.238814,0,117,39824.0521875,2009-01-11,01:15:09
40.165511,116.238514,0,113,39824.0522453704,2009-01-11,01:15:14
40.166372,116.238378,0,114,39824.0523032407,2009-01-11,01:15:19
40.167114,116.238385,0,118,39824.0523611111,2009-01-11,01:15:24
40.167811,116.238547,0,125,39824.0524189815,2009-01-11,01:15:29
40.168479,116.238834,0,128,39824.0524768519,2009-01-11,01:15:34
40.169097,116.239232,0,132,39824.0525347222,2009-01-11,01:15:39
40.169641,116.23978,0,136,39824.0525925926,2009-01-11,01:15:44
40.170058,116.24052,0,139,39824.052650463,2009-01-11,01:15:49
40.170383,116.241427,0,130,39824.0527083333,2009-01-11,01:15:54
40.170653,116.242511,0,115,39824.0527662037,2009-01-11,01:15:59
40.17085,116.243703,0,110,39824.0528240741,2009-01-11,01:16:04
40.171017,116.244949,0,106,39824.0528819444,2009-01-11,01:16:09
40.171152,116.2462,0,110,39824.0529398148,2009-01-11,01:16:14
40.171284,116.24742,0,110,39824.0529976852,2009-01-11,01:16:19
40.171413,116.248688,0,112,39824.0530555556,2009-01-11,01:16:24
40.171539,116.249996,0,119,39824.0531134259,2009-01-11,01:16:29
40.171677,116.251304,0,119,39824.0531712963,2009-01-11,01:16:34
40.171813,116.252643,0,123,39824.0532291667,2009-01-11,01:16:39
40.171964,116.254025,0,120,39824.053287037,2009-01-11,01:16:44
40.172112,116.255467,0,118,39824.0533449074,2009-01-11,01:16:49
40.172266,116.256942,0,118,39824.0534027778,2009-01-11,01:16:54
40.172416,116.258442,0,120,39824.0534606481,2009-01-11,01:16:59
40.172594,116.259955,0,116,39824.0535185185,2009-01-11,01:17:04
40.17278,116.2615,0,105,39824.0535763889,2009-01-11,01:17:09
40.172953,116.263098,0,98,39824.0536342593,2009-01-11,01:17:14
40.173121,116.26473,0,93,39824.0536921296,2009-01-11,01:17:19
40.173295,116.266375,0,88,39824.05375,2009-01-11,01:17:24
40.173464,116.268042,0,87,39824.0538078704,2009-01-11,01:17:29
40.173635,116.269711,0,91,39824.0538657407,2009-01-11,01:17:34
40.173804,116.271377,0,92,39824.0539236111,2009-01-11,01:17:39
40.173978,116.273051,0,91,39824.0539814815,2009-01-11,01:17:44
40.174154,116.274733,0,89,39824.0540393519,2009-01-11,01:17:49
40.174329,116.276439,0,92,39824.0540972222,2009-01-11,01:17:54
40.174507,116.278147,0,93,39824.0541550926,2009-01-11,01:17:59
40.174681,116.279858,0,103,39824.054212963,2009-01-11,01:18:04
40.174844,116.281554,0,107,39824.0542708333,2009-01-11,01:18:09
40.174994,116.283245,0,103,39824.0543287037,2009-01-11,01:18:14
40.175122,116.284926,0,93,39824.0543865741,2009-01-11,01:18:19
40.175208,116.286627,0,86,39824.0544444444,2009-01-11,01:18:24
40.175268,116.288342,0,86,39824.0545023148,2009-01-11,01:18:29
40.175304,116.290056,0,86,39824.0545601852,2009-01-11,01:18:34
40.175316,116.291779,0,91,39824.0546180556,2009-01-11,01:18:39
40.17532,116.293466,0,87,39824.0546759259,2009-01-11,01:18:44
40.175284,116.295133,0,97,39824.0547337963,2009-01-11,01:18:49
40.175236,116.296764,0,100,39824.0547916667,2009-01-11,01:18:54
40.175161,116.298388,0,100,39824.054849537,2009-01-11,01:18:59
40.175073,116.300004,0,99,39824.0549074074,2009-01-11,01:19:04
40.174969,116.301601,0,98,39824.0549652778,2009-01-11,01:19:09
40.174839,116.303182,0,96,39824.0550231481,2009-01-11,01:19:14
40.17469,116.304753,0,86,39824.0550810185,2009-01-11,01:19:19
40.17452,116.306344,0,74,39824.0551388889,2009-01-11,01:19:24
40.174324,116.307938,0,76,39824.0551967593,2009-01-11,01:19:29
40.174109,116.309492,0,81,39824.0552546296,2009-01-11,01:19:34
40.173885,116.311007,0,84,39824.0553125,2009-01-11,01:19:39
40.173648,116.31249,0,84,39824.0553703704,2009-01-11,01:19:44
40.173392,116.313942,0,82,39824.0554282407,2009-01-11,01:19:49
40.17312,116.315404,0,79,39824.0554861111,2009-01-11,01:19:54
40.172823,116.31687,0,77,39824.0555439815,2009-01-11,01:19:59
40.172502,116.318323,0,79,39824.0556018518,2009-01-11,01:20:04
40.172163,116.319772,0,84,39824.0556597222,2009-01-11,01:20:09
40.171827,116.321213,0,80,39824.0557175926,2009-01-11,01:20:14
40.171466,116.322637,0,79,39824.055775463,2009-01-11,01:20:19
40.1711,116.324058,0,77,39824.0558333333,2009-01-11,01:20:24
40.170739,116.325481,0,73,39824.0558912037,2009-01-11,01:20:29
40.170367,116.32691,0,68,39824.0559490741,2009-01-11,01:20:34
40.169979,116.328386,0,73,39824.0560069444,2009-01-11,01:20:39
40.169591,116.329901,0,73,39824.0560648148,2009-01-11,01:20:44
40.169187,116.331433,0,76,39824.0561226852,2009-01-11,01:20:49
40.168801,116.332972,0,65,39824.0561805556,2009-01-11,01:20:54
40.168394,116.334515,0,65,39824.0562384259,2009-01-11,01:20:59
40.167982,116.336057,0,77,39824.0562962963,2009-01-11,01:21:04
40.167597,116.337549,0,79,39824.0563541667,2009-01-11,01:21:09
40.16723,116.338957,0,80,39824.056412037,2009-01-11,01:21:14
40.166861,116.340349,0,81,39824.0564699074,2009-01-11,01:21:19
40.166501,116.341753,0,73,39824.0565277778,2009-01-11,01:21:24
40.166122,116.343207,0,68,39824.0565856481,2009-01-11,01:21:29
40.165721,116.344708,0,62,39824.0566435185,2009-01-11,01:21:34
40.165315,116.346241,0,48,39824.0567013889,2009-01-11,01:21:39
40.164928,116.347779,0,35,39824.0567592593,2009-01-11,01:21:44
40.164567,116.349299,0,57,39824.0568171296,2009-01-11,01:21:49
40.164244,116.350793,0,63,39824.056875,2009-01-11,01:21:54
40.163944,116.352264,0,74,39824.0569328704,2009-01-11,01:21:59
40.163692,116.35372,0,79,39824.0569907407,2009-01-11,01:22:04
40.163456,116.355142,0,86,39824.0570486111,2009-01-11,01:22:09
40.163233,116.356549,0,91,39824.0571064815,2009-01-11,01:22:14
40.163014,116.357941,0,93,39824.0571643518,2009-01-11,01:22:19
40.16279,116.359346,0,91,39824.0572222222,2009-01-11,01:22:24
40.162563,116.360781,0,83,39824.0572800926,2009-01-11,01:22:29
40.162332,116.362267,0,77,39824.057337963,2009-01-11,01:22:34
40.162095,116.36378,0,74,39824.0573958333,2009-01-11,01:22:39
40.161855,116.365292,0,78,39824.0574537037,2009-01-11,01:22:44
40.161609,116.366793,0,86,39824.0575115741,2009-01-11,01:22:49
40.161368,116.36829,0,88,39824.0575694444,2009-01-11,01:22:54
40.161126,116.36979,0,86,39824.0576273148,2009-01-11,01:22:59
40.160881,116.371315,0,82,39824.0576851852,2009-01-11,01:23:04
40.160635,116.372873,0,76,39824.0577430556,2009-01-11,01:23:09
40.160381,116.374454,0,75,39824.0578009259,2009-01-11,01:23:14
40.160127,116.376032,0,77,39824.0578587963,2009-01-11,01:23:19
40.159872,116.377603,0,82,39824.0579166667,2009-01-11,01:23:24
40.159625,116.379147,0,86,39824.057974537,2009-01-11,01:23:29
40.159378,116.380667,0,93,39824.0580324074,2009-01-11,01:23:34
40.159137,116.382181,0,92,39824.0580902778,2009-01-11,01:23:39
40.158892,116.383715,0,88,39824.0581481481,2009-01-11,01:23:44
40.158641,116.385276,0,82,39824.0582060185,2009-01-11,01:23:49
40.15838,116.386866,0,80,39824.0582638889,2009-01-11,01:23:54
40.158124,116.388463,0,78,39824.0583217593,2009-01-11,01:23:59
40.157871,116.390052,0,79,39824.0583796296,2009-01-11,01:24:04
40.157622,116.391636,0,79,39824.0584375,2009-01-11,01:24:09
40.157367,116.393213,0,79,39824.0584953704,2009-01-11,01:24:14
40.157125,116.394778,0,78,39824.0585532407,2009-01-11,01:24:19
40.156921,116.396354,0,78,39824.0586111111,2009-01-11,01:24:24
40.156734,116.397923,0,84,39824.0586689815,2009-01-11,01:24:29
40.156588,116.399457,0,90,39824.0587268519,2009-01-11,01:24:34
40.156467,116.40098,0,95,39824.0587847222,2009-01-11,01:24:39
40.156369,116.402527,0,99,39824.0588425926,2009-01-11,01:24:44
40.156299,116.404126,0,98,39824.058900463,2009-01-11,01:24:49
40.156268,116.405779,0,92,39824.0589583333,2009-01-11,01:24:54
40.156272,116.407502,0,83,39824.0590162037,2009-01-11,01:24:59
40.156312,116.409274,0,77,39824.0590740741,2009-01-11,01:25:04
40.156367,116.41106,0,77,39824.0591319444,2009-01-11,01:25:09
40.156466,116.412817,0,83,39824.0591898148,2009-01-11,01:25:14
40.156618,116.414544,0,82,39824.0592476852,2009-01-11,01:25:19
40.156817,116.416285,0,78,39824.0593055556,2009-01-11,01:25:24
40.157042,116.418049,0,71,39824.0593634259,2009-01-11,01:25:29
40.157303,116.419814,0,73,39824.0594212963,2009-01-11,01:25:34
40.157565,116.421548,0,80,39824.0594791667,2009-01-11,01:25:39
40.157829,116.42326,0,83,39824.059537037,2009-01-11,01:25:44
40.158093,116.424982,0,84,39824.0595949074,2009-01-11,01:25:49
40.158345,116.426729,0,78,39824.0596527778,2009-01-11,01:25:54
40.15855,116.428506,0,76,39824.0597106481,2009-01-11,01:25:59
40.15873,116.430301,0,70,39824.0597685185,2009-01-11,01:26:04
40.158885,116.432115,0,64,39824.0598263889,2009-01-11,01:26:09
40.158995,116.433946,0,63,39824.0598842593,2009-01-11,01:26:14
40.159078,116.435757,0,68,39824.0599421296,2009-01-11,01:26:19
40.159125,116.43753,0,69,39824.06,2009-01-11,01:26:24
40.15914,116.439279,0,71,39824.0600578704,2009-01-11,01:26:29
40.159104,116.441026,0,71,39824.0601157407,2009-01-11,01:26:34
40.159032,116.442775,0,71,39824.0601736111,2009-01-11,01:26:39
40.15892,116.444531,0,74,39824.0602314815,2009-01-11,01:26:44
40.158787,116.446287,0,79,39824.0602893519,2009-01-11,01:26:49
40.15862,116.448024,0,88,39824.0603472222,2009-01-11,01:26:54
40.158426,116.44973,0,93,39824.0604050926,2009-01-11,01:26:59
40.1582,116.451428,0,97,39824.060462963,2009-01-11,01:27:04
40.157954,116.453129,0,92,39824.0605208333,2009-01-11,01:27:09
40.157665,116.45486,0,90,39824.0605787037,2009-01-11,01:27:14
40.157392,116.45661,0,89,39824.0606365741,2009-01-11,01:27:19
40.157117,116.458322,0,95,39824.0606944444,2009-01-11,01:27:24
40.156844,116.460006,0,104,39824.0607523148,2009-01-11,01:27:29
40.156583,116.461653,0,103,39824.0608101852,2009-01-11,01:27:34
40.156311,116.463297,0,102,39824.0608680556,2009-01-11,01:27:39
40.156043,116.464951,0,100,39824.0609259259,2009-01-11,01:27:44
40.155768,116.4666,0,97,39824.0609837963,2009-01-11,01:27:49
40.155503,116.468234,0,93,39824.0610416667,2009-01-11,01:27:54
40.155216,116.469852,0,88,39824.061099537,2009-01-11,01:27:59
40.154964,116.47142,0,87,39824.0611574074,2009-01-11,01:28:04
40.154683,116.472839,0,88,39824.0612152778,2009-01-11,01:28:09
40.154339,116.474169,0,92,39824.0612731481,2009-01-11,01:28:14
40.153832,116.475304,0,98,39824.0613310185,2009-01-11,01:28:19
40.153189,116.476203,0,109,39824.0613888889,2009-01-11,01:28:24
40.152603,116.476975,0,117,39824.0614467593,2009-01-11,01:28:29
40.152211,116.477883,0,115,39824.0615046296,2009-01-11,01:28:34
40.152169,116.478949,0,108,39824.0615625,2009-01-11,01:28:39
40.152575,116.479988,0,96,39824.0616203704,2009-01-11,01:28:44
40.153361,116.480655,0,96,39824.0616782407,2009-01-11,01:28:49
40.154285,116.480721,0,91,39824.0617361111,2009-01-11,01:28:54
40.155147,116.480179,0,82,39824.0617939815,2009-01-11,01:28:59
40.15598,116.47979,0,85,39824.0618518519,2009-01-11,01:29:04
40.156849,116.479727,0,85,39824.0619097222,2009-01-11,01:29:09
40.157743,116.479694,0,86,39824.0619675926,2009-01-11,01:29:14
40.158677,116.47975,0,87,39824.062025463,2009-01-11,01:29:19
40.159656,116.479909,0,86,39824.0620833333,2009-01-11,01:29:24
40.160666,116.480091,0,86,39824.0621412037,2009-01-11,01:29:29
40.16172,116.480265,0,86,39824.0621990741,2009-01-11,01:29:34
40.162788,116.480438,0,88,39824.0622569444,2009-01-11,01:29:39
40.16388,116.480631,0,89,39824.0623148148,2009-01-11,01:29:44
40.165,116.480834,0,91,39824.0623726852,2009-01-11,01:29:49
40.16614,116.481033,0,92,39824.0624305556,2009-01-11,01:29:54
40.16731,116.481239,0,93,39824.0624884259,2009-01-11,01:29:59
40.168481,116.48145,0,94,39824.0625462963,2009-01-11,01:30:04
40.16965,116.481667,0,101,39824.0626041667,2009-01-11,01:30:09
40.17081,116.481869,0,108,39824.062662037,2009-01-11,01:30:14
40.171963,116.482078,0,116,39824.0627199074,2009-01-11,01:30:19
40.173125,116.48229,0,120,39824.0627777778,2009-01-11,01:30:24
40.174315,116.482505,0,116,39824.0628356481,2009-01-11,01:30:29
40.175562,116.482721,0,109,39824.0628935185,2009-01-11,01:30:34
40.176832,116.482956,0,107,39824.0629513889,2009-01-11,01:30:39
40.178115,116.48319,0,105,39824.0630092593,2009-01-11,01:30:44
40.179402,116.483422,0,109,39824.0630671296,2009-01-11,01:30:49
40.180684,116.483652,0,113,39824.063125,2009-01-11,01:30:54
40.181944,116.483878,0,119,39824.0631828704,2009-01-11,01:30:59
40.183178,116.484108,0,123,39824.0632407407,2009-01-11,01:31:04
40.184409,116.484331,0,125,39824.0632986111,2009-01-11,01:31:09
40.185643,116.484557,0,124,39824.0633564815,2009-01-11,01:31:14
40.186862,116.484774,0,124,39824.0634143518,2009-01-11,01:31:19
40.188084,116.485008,0,119,39824.0634722222,2009-01-11,01:31:24
40.189301,116.485291,0,115,39824.0635300926,2009-01-11,01:31:29
40.190518,116.485621,0,110,39824.063587963,2009-01-11,01:31:34
40.191717,116.485998,0,109,39824.0636458333,2009-01-11,01:31:39
40.192949,116.486361,0,109,39824.0637037037,2009-01-11,01:31:44
40.194178,116.486769,0,114,39824.0637615741,2009-01-11,01:31:49
40.195392,116.487237,0,120,39824.0638194444,2009-01-11,01:31:54
40.196597,116.487738,0,120,39824.0638773148,2009-01-11,01:31:59
40.197775,116.488277,0,117,39824.0639351852,2009-01-11,01:32:04
40.198949,116.488843,0,114,39824.0639930556,2009-01-11,01:32:09
40.200123,116.489465,0,106,39824.0640509259,2009-01-11,01:32:14
40.201293,116.490128,0,102,39824.0641087963,2009-01-11,01:32:19
40.202453,116.490838,0,99,39824.0641666667,2009-01-11,01:32:24
40.203598,116.49156,0,100,39824.064224537,2009-01-11,01:32:29
40.204703,116.492291,0,107,39824.0642824074,2009-01-11,01:32:34
40.205758,116.493041,0,114,39824.0643402778,2009-01-11,01:32:39
40.206783,116.493829,0,120,39824.0643981481,2009-01-11,01:32:44
40.207809,116.4946,0,121,39824.0644560185,2009-01-11,01:32:49
40.208846,116.495365,0,121,39824.0645138889,2009-01-11,01:32:54
40.209898,116.496131,0,123,39824.0645717593,2009-01-11,01:32:59
40.210965,116.496914,0,124,39824.0646296296,2009-01-11,01:33:04
40.212055,116.497718,0,124,39824.0646875,2009-01-11,01:33:09
40.213171,116.498541,0,117,39824.0647453704,2009-01-11,01:33:14
40.214279,116.49941,0,116,39824.0648032407,2009-01-11,01:33:19
40.215376,116.500297,0,117,39824.0648611111,2009-01-11,01:33:24
40.216452,116.501203,0,122,39824.0649189815,2009-01-11,01:33:29
40.217505,116.502132,0,123,39824.0649768518,2009-01-11,01:33:34
40.218529,116.503089,0,127,39824.0650347222,2009-01-11,01:33:39
40.219524,116.504055,0,131,39824.0650925926,2009-01-11,01:33:44
40.220486,116.505008,0,139,39824.065150463,2009-01-11,01:33:49
40.221407,116.50597,0,149,39824.0652083333,2009-01-11,01:33:54
40.222314,116.506956,0,157,39824.0652662037,2009-01-11,01:33:59
40.223226,116.507977,0,151,39824.0653240741,2009-01-11,01:34:04
40.224152,116.50904,0,139,39824.0653819444,2009-01-11,01:34:09
40.22507,116.510155,0,132,39824.0654398148,2009-01-11,01:34:14
40.226009,116.511291,0,123,39824.0654976852,2009-01-11,01:34:19
40.226974,116.512411,0,120,39824.0655555556,2009-01-11,01:34:24
40.227911,116.513547,0,124,39824.0656134259,2009-01-11,01:34:29
40.228832,116.514668,0,127,39824.0656712963,2009-01-11,01:34:34
40.229745,116.51578,0,128,39824.0657291667,2009-01-11,01:34:39
40.230669,116.516916,0,123,39824.065787037,2009-01-11,01:34:44
40.231606,116.518062,0,119,39824.0658449074,2009-01-11,01:34:49
40.232559,116.519216,0,118,39824.0659027778,2009-01-11,01:34:54
40.233508,116.520382,0,125,39824.0659606481,2009-01-11,01:34:59
40.234452,116.521543,0,129,39824.0660185185,2009-01-11,01:35:04
40.23539,116.522685,0,133,39824.0660763889,2009-01-11,01:35:09
40.23632,116.523827,0,141,39824.0661342593,2009-01-11,01:35:14
40.237265,116.524965,0,139,39824.0661921296,2009-01-11,01:35:19
40.238213,116.526123,0,138,39824.06625,2009-01-11,01:35:24
40.239173,116.527297,0,135,39824.0663078704,2009-01-11,01:35:29
40.240154,116.528498,0,127,39824.0663657407,2009-01-11,01:35:34
40.241162,116.529728,0,124,39824.0664236111,2009-01-11,01:35:39
40.242181,116.530967,0,122,39824.0664814815,2009-01-11,01:35:44
40.243167,116.5322,0,126,39824.0665393519,2009-01-11,01:35:49
40.244097,116.533454,0,131,39824.0665972222,2009-01-11,01:35:54
40.244965,116.534791,0,131,39824.0666550926,2009-01-11,01:35:59
40.245775,116.536232,0,129,39824.066712963,2009-01-11,01:36:04
40.246526,116.537759,0,128,39824.0667708333,2009-01-11,01:36:09
40.247205,116.539342,0,125,39824.0668287037,2009-01-11,01:36:14
40.247852,116.540933,0,123,39824.0668865741,2009-01-11,01:36:19
40.248489,116.542517,0,121,39824.0669444444,2009-01-11,01:36:24
40.249131,116.544099,0,123,39824.0670023148,2009-01-11,01:36:29
40.24978,116.545678,0,126,39824.0670601852,2009-01-11,01:36:34
40.250418,116.547247,0,132,39824.0671180556,2009-01-11,01:36:39
40.251049,116.548805,0,141,39824.0671759259,2009-01-11,01:36:44
40.251673,116.550344,0,147,39824.0672337963,2009-01-11,01:36:49
40.2523,116.551886,0,149,39824.0672916667,2009-01-11,01:36:54
40.252935,116.553456,0,146,39824.067349537,2009-01-11,01:36:59
40.253589,116.555057,0,141,39824.0674074074,2009-01-11,01:37:04
40.254251,116.55669,0,139,39824.0674652778,2009-01-11,01:37:09
40.254923,116.558348,0,139,39824.0675231481,2009-01-11,01:37:14
40.255567,116.560058,0,131,39824.0675810185,2009-01-11,01:37:19
40.256192,116.561814,0,129,39824.0676388889,2009-01-11,01:37:24
40.256778,116.563609,0,131,39824.0676967593,2009-01-11,01:37:29
40.257339,116.565397,0,131,39824.0677546296,2009-01-11,01:37:34
40.257842,116.567184,0,133,39824.0678125,2009-01-11,01:37:39
40.258316,116.568945,0,136,39824.0678703704,2009-01-11,01:37:44
40.258757,116.570677,0,140,39824.0679282407,2009-01-11,01:37:49
40.259191,116.572378,0,140,39824.0679861111,2009-01-11,01:37:54
40.259623,116.57407,0,139,39824.0680439815,2009-01-11,01:37:59
40.260052,116.575775,0,135,39824.0681018519,2009-01-11,01:38:04
40.260487,116.577494,0,127,39824.0681597222,2009-01-11,01:38:09
40.260929,116.579248,0,120,39824.0682175926,2009-01-11,01:38:14
40.261348,116.581013,0,119,39824.068275463,2009-01-11,01:38:19
40.261783,116.582725,0,124,39824.0683333333,2009-01-11,01:38:24
40.262224,116.584392,0,127,39824.0683912037,2009-01-11,01:38:29
40.262698,116.586039,0,130,39824.0684490741,2009-01-11,01:38:34
40.263235,116.587674,0,129,39824.0685069444,2009-01-11,01:38:39
40.263799,116.589308,0,131,39824.0685648148,2009-01-11,01:38:44
40.264387,116.590903,0,142,39824.0686226852,2009-01-11,01:38:49
40.264946,116.592469,0,150,39824.0686805556,2009-01-11,01:38:54
40.265488,116.594031,0,154,39824.0687384259,2009-01-11,01:38:59
40.266005,116.595617,0,155,39824.0687962963,2009-01-11,01:39:04
40.266475,116.597261,0,148,39824.0688541667,2009-01-11,01:39:09
40.266925,116.598964,0,133,39824.068912037,2009-01-11,01:39:14
40.26733,116.600749,0,119,39824.0689699074,2009-01-11,01:39:19
40.267724,116.602564,0,115,39824.0690277778,2009-01-11,01:39:24
40.26813,116.604333,0,118,39824.0690856481,2009-01-11,01:39:29
40.268601,116.606026,0,129,39824.0691435185,2009-01-11,01:39:34
40.269203,116.607644,0,133,39824.0692013889,2009-01-11,01:39:39
40.269862,116.609234,0,134,39824.0692592593,2009-01-11,01:39:44
40.270531,116.610857,0,131,39824.0693171296,2009-01-11,01:39:49
40.271223,116.612499,0,130,39824.069375,2009-01-11,01:39:54
40.271867,116.614209,0,127,39824.0694328704,2009-01-11,01:39:59
40.272392,116.615972,0,123,39824.0694907407,2009-01-11,01:40:04
40.272749,116.617772,0,114,39824.0695486111,2009-01-11,01:40:09
40.272931,116.619598,0,106,39824.0696064815,2009-01-11,01:40:14
40.272978,116.621407,0,97,39824.0696643519,2009-01-11,01:40:19
40.272978,116.623091,0,94,39824.0697222222,2009-01-11,01:40:24
40.272943,116.624647,0,97,39824.0697800926,2009-01-11,01:40:29
40.272919,116.626058,0,102,39824.069837963,2009-01-11,01:40:34
40.272891,116.627312,0,110,39824.0698958333,2009-01-11,01:40:39
40.272829,116.628398,0,111,39824.0699537037,2009-01-11,01:40:44
40.272681,116.629291,0,114,39824.0700115741,2009-01-11,01:40:49
40.272444,116.630121,0,116,39824.0700694444,2009-01-11,01:40:54
40.272118,116.630974,0,113,39824.0701273148,2009-01-11,01:40:59
40.271768,116.631824,0,116,39824.0701851852,2009-01-11,01:41:04
40.271603,116.632824,0,112,39824.0702430556,2009-01-11,01:41:09
40.271811,116.633883,0,100,39824.0703009259,2009-01-11,01:41:14
40.27242,116.634736,0,97,39824.0703587963,2009-01-11,01:41:19
40.273276,116.63512,0,97,39824.0704166667,2009-01-11,01:41:24
40.274194,116.634874,0,97,39824.070474537,2009-01-11,01:41:29
40.274977,116.634464,0,99,39824.0705324074,2009-01-11,01:41:34
40.275518,116.634285,0,97,39824.0705902778,2009-01-11,01:41:39
40.27592,116.63429,0,99,39824.0706481481,2009-01-11,01:41:44
40.276039,116.634273,0,102,39824.0707060185,2009-01-11,01:41:49
40.276021,116.634275,0,102,39824.0707638889,2009-01-11,01:41:54
40.276008,116.634278,0,102,39824.0708217593,2009-01-11,01:41:59
40.275989,116.634295,0,101,39824.0708796296,2009-01-11,01:42:04
40.275962,116.634328,0,101,39824.0709375,2009-01-11,01:42:09
40.275935,116.634355,0,102,39824.0709953704,2009-01-11,01:42:14
40.276034,116.634305,0,107,39824.0710532407,2009-01-11,01:42:19
40.276358,116.634207,0,112,39824.0711111111,2009-01-11,01:42:24
40.276773,116.634144,0,110,39824.0711689815,2009-01-11,01:42:29
40.27725,116.634159,0,109,39824.0712268518,2009-01-11,01:42:34
40.277818,116.634236,0,104,39824.0712847222,2009-01-11,01:42:39
40.278391,116.634329,0,104,39824.0713425926,2009-01-11,01:42:44
40.278798,116.634401,0,104,39824.071400463,2009-01-11,01:42:49
40.279215,116.634481,0,104,39824.0714583333,2009-01-11,01:42:54
40.279777,116.634638,0,111,39824.0715162037,2009-01-11,01:42:59
40.280481,116.634799,0,107,39824.0715740741,2009-01-11,01:43:04
40.281267,116.634975,0,106,39824.0716319444,2009-01-11,01:43:09
40.282124,116.635175,0,101,39824.0716898148,2009-01-11,01:43:14
40.282999,116.635372,0,101,39824.0717476852,2009-01-11,01:43:19
40.283784,116.635549,0,101,39824.0718055556,2009-01-11,01:43:24
40.284366,116.635676,0,103,39824.0718634259,2009-01-11,01:43:29
40.284803,116.635773,0,102,39824.0719212963,2009-01-11,01:43:34
40.285233,116.635867,0,102,39824.0719791667,2009-01-11,01:43:39
40.285708,116.635966,0,100,39824.072037037,2009-01-11,01:43:44
40.286236,116.636085,0,96,39824.0720949074,2009-01-11,01:43:49
40.286784,116.636208,0,98,39824.0721527778,2009-01-11,01:43:54
40.287322,116.636335,0,98,39824.0722106481,2009-01-11,01:43:59
40.287911,116.636458,0,100,39824.0722685185,2009-01-11,01:44:04
40.288588,116.636587,0,106,39824.0723263889,2009-01-11,01:44:09
40.289324,116.636753,0,109,39824.0723842593,2009-01-11,01:44:14
40.290104,116.636919,0,109,39824.0724421296,2009-01-11,01:44:19
40.290873,116.637085,0,111,39824.0725,2009-01-11,01:44:24
40.291658,116.637254,0,113,39824.0725578704,2009-01-11,01:44:29
40.292439,116.637438,0,115,39824.0726157407,2009-01-11,01:44:34
40.29324,116.637618,0,117,39824.0726736111,2009-01-11,01:44:39
40.294043,116.637803,0,118,39824.0727314815,2009-01-11,01:44:44
40.294867,116.637983,0,118,39824.0727893518,2009-01-11,01:44:49
40.2957,116.638194,0,120,39824.0728472222,2009-01-11,01:44:54
40.296437,116.638422,0,122,39824.0729050926,2009-01-11,01:44:59
40.297132,116.638676,0,116,39824.072962963,2009-01-11,01:45:04
40.297849,116.638975,0,111,39824.0730208333,2009-01-11,01:45:09
40.298544,116.639308,0,105,39824.0730787037,2009-01-11,01:45:14
40.29923,116.639667,0,101,39824.0731365741,2009-01-11,01:45:19
40.299905,116.640064,0,99,39824.0731944444,2009-01-11,01:45:24
40.300532,116.640454,0,99,39824.0732523148,2009-01-11,01:45:29
40.301176,116.640843,0,96,39824.0733101852,2009-01-11,01:45:34
40.30183,116.641242,0,95,39824.0733680556,2009-01-11,01:45:39
40.302469,116.641648,0,96,39824.0734259259,2009-01-11,01:45:44
40.303089,116.64205,0,96,39824.0734837963,2009-01-11,01:45:49
40.30366,116.642397,0,97,39824.0735416667,2009-01-11,01:45:54
40.304267,116.642759,0,95,39824.073599537,2009-01-11,01:45:59
40.304844,116.643116,0,91,39824.0736574074,2009-01-11,01:46:04
40.305443,116.643482,0,90,39824.0737152778,2009-01-11,01:46:09
40.306032,116.643844,0,90,39824.0737731481,2009-01-11,01:46:14
40.306591,116.644183,0,87,39824.0738310185,2009-01-11,01:46:19
40.307155,116.644533,0,89,39824.0738888889,2009-01-11,01:46:24
40.307542,116.644783,0,96,39824.0739467593,2009-01-11,01:46:29
40.307604,116.644823,0,102,39824.0740046296,2009-01-11,01:46:34
40.307601,116.644822,0,103,39824.0740625,2009-01-11,01:46:39
40.307599,116.644821,0,104,39824.0741203704,2009-01-11,01:46:44
40.307598,116.64482,0,104,39824.0741782407,2009-01-11,01:46:49
40.307597,116.64482,0,104,39824.0742361111,2009-01-11,01:46:54
40.307596,116.644819,0,105,39824.0742939815,2009-01-11,01:46:59
40.307596,116.644819,0,105,39824.0743518519,2009-01-11,01:47:04
40.307594,116.644818,0,105,39824.0744097222,2009-01-11,01:47:09
40.307594,116.644818,0,105,39824.0744444444,2009-01-11,01:47:12
40.307597,116.64482,0,105,39824.0744675926,2009-01-11,01:47:14
40.307766,116.644925,0,103,39824.074525463,2009-01-11,01:47:19
40.30811,116.645102,0,100,39824.0745833333,2009-01-11,01:47:24
40.308645,116.645418,0,94,39824.0746412037,2009-01-11,01:47:29
40.309329,116.645828,0,88,39824.0746990741,2009-01-11,01:47:34
40.310087,116.646294,0,89,39824.0747569444,2009-01-11,01:47:39
40.310899,116.646794,0,88,39824.0748148148,2009-01-11,01:47:44
40.311682,116.647269,0,88,39824.0748726852,2009-01-11,01:47:49
40.312412,116.647703,0,87,39824.0749305556,2009-01-11,01:47:54
40.313131,116.648148,0,84,39824.0749884259,2009-01-11,01:47:59
40.313846,116.648582,0,81,39824.0750462963,2009-01-11,01:48:04
40.314585,116.649022,0,84,39824.0751041667,2009-01-11,01:48:09
40.31512,116.649341,0,88,39824.075162037,2009-01-11,01:48:14
40.315323,116.64946,0,83,39824.0752199074,2009-01-11,01:48:19
40.315345,116.649471,0,77,39824.0752777778,2009-01-11,01:48:24
40.315347,116.649473,0,77,39824.0753356481,2009-01-11,01:48:29
40.315347,116.649472,0,78,39824.0753935185,2009-01-11,01:48:34
40.315346,116.649472,0,78,39824.0754513889,2009-01-11,01:48:39
40.315346,116.649472,0,78,39824.0755092593,2009-01-11,01:48:44
40.315346,116.649472,0,78,39824.0755671296,2009-01-11,01:48:49
40.315346,116.649472,0,78,39824.0756018519,2009-01-11,01:48:52
40.315345,116.649472,0,78,39824.075625,2009-01-11,01:48:54
40.315448,116.649536,0,79,39824.0756828704,2009-01-11,01:48:59
40.315815,116.649765,0,82,39824.0757407407,2009-01-11,01:49:04
40.316378,116.650109,0,82,39824.0757986111,2009-01-11,01:49:09
40.317038,116.650555,0,89,39824.0758564815,2009-01-11,01:49:14
40.317735,116.651061,0,93,39824.0759143519,2009-01-11,01:49:19
40.318195,116.65171,0,97,39824.0759722222,2009-01-11,01:49:24
40.318598,116.652329,0,94,39824.0760300926,2009-01-11,01:49:29
40.319131,116.652697,0,101,39824.076087963,2009-01-11,01:49:34
40.319631,116.652659,0,104,39824.0761458333,2009-01-11,01:49:39
40.319807,116.652137,0,109,39824.0762037037,2009-01-11,01:49:44
40.319894,116.651516,0,109,39824.0762615741,2009-01-11,01:49:49
40.320303,116.651209,0,113,39824.0763194444,2009-01-11,01:49:54
40.320873,116.650987,0,116,39824.0763773148,2009-01-11,01:49:59
40.321488,116.650748,0,122,39824.0764351852,2009-01-11,01:50:04
40.322144,116.650483,0,130,39824.0764930556,2009-01-11,01:50:09
40.322858,116.650202,0,136,39824.0765509259,2009-01-11,01:50:14
40.323592,116.649919,0,137,39824.0766087963,2009-01-11,01:50:19
40.324367,116.649614,0,142,39824.0766666667,2009-01-11,01:50:24
40.325241,116.649276,0,135,39824.076724537,2009-01-11,01:50:29
40.326182,116.648903,0,123,39824.0767824074,2009-01-11,01:50:34
40.327071,116.648533,0,116,39824.0768402778,2009-01-11,01:50:39
40.327886,116.64815,0,112,39824.0768981481,2009-01-11,01:50:44
40.328619,116.647829,0,112,39824.0769560185,2009-01-11,01:50:49
40.329162,116.647569,0,112,39824.0770138889,2009-01-11,01:50:54
40.329421,116.647437,0,109,39824.0770717593,2009-01-11,01:50:59
40.329495,116.647396,0,108,39824.0771296296,2009-01-11,01:51:04
40.329612,116.647339,0,110,39824.0771875,2009-01-11,01:51:09
40.329932,116.647181,0,112,39824.0772453704,2009-01-11,01:51:14
40.330449,116.64694,0,110,39824.0773032407,2009-01-11,01:51:19
40.331097,116.646627,0,111,39824.0773611111,2009-01-11,01:51:24
40.33182,116.646276,0,108,39824.0774189815,2009-01-11,01:51:29
40.33263,116.645888,0,107,39824.0774768519,2009-01-11,01:51:34
40.333511,116.645497,0,109,39824.0775347222,2009-01-11,01:51:39
40.334425,116.645146,0,105,39824.0775925926,2009-01-11,01:51:44
40.335328,116.644822,0,108,39824.077650463,2009-01-11,01:51:49
40.336328,116.644499,0,113,39824.0777083333,2009-01-11,01:51:54
40.337322,116.64421,0,116,39824.0777662037,2009-01-11,01:51:59
40.338253,116.643953,0,116,39824.0778240741,2009-01-11,01:52:04
40.339143,116.643705,0,117,39824.0778819444,2009-01-11,01:52:09
40.340072,116.643439,0,119,39824.0779398148,2009-01-11,01:52:14
40.341089,116.643149,0,123,39824.0779976852,2009-01-11,01:52:19
40.342075,116.642876,0,123,39824.0780555556,2009-01-11,01:52:24
40.343055,116.642602,0,126,39824.0781134259,2009-01-11,01:52:29
40.344147,116.642326,0,124,39824.0781712963,2009-01-11,01:52:34
40.345225,116.642213,0,127,39824.0782291667,2009-01-11,01:52:39
40.346197,116.64228,0,124,39824.078287037,2009-01-11,01:52:44
40.34698,116.642552,0,122,39824.0783449074,2009-01-11,01:52:49
40.347466,116.642856,0,123,39824.0784027778,2009-01-11,01:52:54
40.347796,116.643083,0,122,39824.0784606481,2009-01-11,01:52:59
40.3483,116.64342,0,118,39824.0785185185,2009-01-11,01:53:04
40.348927,116.643856,0,118,39824.0785763889,2009-01-11,01:53:09
40.349591,116.644377,0,118,39824.0786342593,2009-01-11,01:53:14
40.350172,116.644994,0,119,39824.0786921296,2009-01-11,01:53:19
40.350673,116.645672,0,117,39824.07875,2009-01-11,01:53:24
40.351116,116.64633,0,116,39824.0788078704,2009-01-11,01:53:29
40.351523,116.646954,0,117,39824.0788657407,2009-01-11,01:53:34
40.352003,116.647685,0,118,39824.0789236111,2009-01-11,01:53:39
40.352592,116.648482,0,116,39824.0789814815,2009-01-11,01:53:44
40.353339,116.649192,0,122,39824.0790393518,2009-01-11,01:53:49
40.354145,116.649912,0,126,39824.0790972222,2009-01-11,01:53:54
40.354996,116.650656,0,128,39824.0791550926,2009-01-11,01:53:59
40.355803,116.651331,0,130,39824.079212963,2009-01-11,01:54:04
40.356517,116.65196,0,130,39824.0792708333,2009-01-11,01:54:09
40.357209,116.652543,0,130,39824.0793287037,2009-01-11,01:54:14
40.357816,116.653069,0,132,39824.0793865741,2009-01-11,01:54:19
40.358358,116.653541,0,132,39824.0794444444,2009-01-11,01:54:24
40.358854,116.653969,0,134,39824.0795023148,2009-01-11,01:54:29
40.359316,116.654427,0,134,39824.0795601852,2009-01-11,01:54:34
40.359672,116.65504,0,134,39824.0796180556,2009-01-11,01:54:39
40.360024,116.655719,0,132,39824.0796759259,2009-01-11,01:54:44
40.360408,116.656457,0,134,39824.0797337963,2009-01-11,01:54:49
40.360807,116.65726,0,132,39824.0797916667,2009-01-11,01:54:54
40.36123,116.658116,0,132,39824.079849537,2009-01-11,01:54:59
40.361619,116.658949,0,134,39824.0799074074,2009-01-11,01:55:04
40.361934,116.659618,0,138,39824.0799652778,2009-01-11,01:55:09
40.362103,116.660165,0,140,39824.0800231481,2009-01-11,01:55:14
40.362032,116.660869,0,135,39824.0800810185,2009-01-11,01:55:19
40.361926,116.661716,0,132,39824.0801388889,2009-01-11,01:55:24
40.3618,116.662679,0,133,39824.0801967593,2009-01-11,01:55:29
40.361685,116.663604,0,134,39824.0802546296,2009-01-11,01:55:34
40.361578,116.664425,0,136,39824.0803125,2009-01-11,01:55:39
40.361468,116.66529,0,131,39824.0803703704,2009-01-11,01:55:44
40.361355,116.666273,0,132,39824.0804282407,2009-01-11,01:55:49
40.36123,116.66732,0,131,39824.0804861111,2009-01-11,01:55:54
40.361107,116.668356,0,129,39824.0805439815,2009-01-11,01:55:59
40.360963,116.669501,0,133,39824.0806018518,2009-01-11,01:56:04
40.360808,116.670767,0,134,39824.0806597222,2009-01-11,01:56:09
40.360647,116.672088,0,143,39824.0807175926,2009-01-11,01:56:14
40.360494,116.673314,0,143,39824.080775463,2009-01-11,01:56:19
40.360346,116.674497,0,141,39824.0808333333,2009-01-11,01:56:24
40.360222,116.675664,0,140,39824.0808912037,2009-01-11,01:56:29
40.360151,116.676736,0,140,39824.0809490741,2009-01-11,01:56:34
40.360108,116.677637,0,139,39824.0810069444,2009-01-11,01:56:39
40.360195,116.678136,0,136,39824.0810648148,2009-01-11,01:56:44
40.360607,116.678186,0,136,39824.0811226852,2009-01-11,01:56:49
40.36122,116.678162,0,134,39824.0811805556,2009-01-11,01:56:54
40.361914,116.678153,0,138,39824.0812384259,2009-01-11,01:56:59
40.36266,116.678144,0,145,39824.0812962963,2009-01-11,01:57:04
40.363366,116.678133,0,151,39824.0813541667,2009-01-11,01:57:09
40.364093,116.678155,0,146,39824.081412037,2009-01-11,01:57:14
40.364749,116.678157,0,154,39824.0814699074,2009-01-11,01:57:19
40.365276,116.67815,0,163,39824.0815277778,2009-01-11,01:57:24
40.365613,116.678184,0,157,39824.0815856481,2009-01-11,01:57:29
40.365689,116.678494,0,151,39824.0816435185,2009-01-11,01:57:34
40.365687,116.679082,0,159,39824.0817013889,2009-01-11,01:57:39
40.365689,116.679821,0,165,39824.0817592593,2009-01-11,01:57:44
40.365694,116.680613,0,162,39824.0818171296,2009-01-11,01:57:49
40.365709,116.681333,0,154,39824.081875,2009-01-11,01:57:54
40.365729,116.681926,0,143,39824.0819328704,2009-01-11,01:57:59
40.365834,116.682194,0,139,39824.0819907407,2009-01-11,01:58:04
40.365966,116.682196,0,142,39824.0820486111,2009-01-11,01:58:09
40.366014,116.682368,0,128,39824.2565856481,2009-01-11,06:09:29
40.365935,116.682563,0,115,39824.2566435185,2009-01-11,06:09:34
40.36587,116.682966,0,98,39824.2567013889,2009-01-11,06:09:39
40.365775,116.683587,0,78,39824.2567592593,2009-01-11,06:09:44
40.365626,116.684153,0,55,39824.2568171296,2009-01-11,06:09:49
40.365343,116.684964,0,23,39824.256875,2009-01-11,06:09:54
40.365038,116.685847,0,-9,39824.2569328704,2009-01-11,06:09:59
40.364854,116.68693,0,-39,39824.2569907407,2009-01-11,06:10:04
40.364942,116.687109,0,-100,39824.2570486111,2009-01-11,06:10:09
40.365949,116.682409,0,-38,39824.2571064815,2009-01-11,06:10:14
40.365964,116.682398,0,9,39824.2571643519,2009-01-11,06:10:19
40.365964,116.682398,0,9,39824.2571990741,2009-01-11,06:10:22
40.365957,116.682401,0,9,39824.2572222222,2009-01-11,06:10:24
40.365878,116.682418,0,9,39824.2572800926,2009-01-11,06:10:29
40.365757,116.682461,0,-1,39824.257337963,2009-01-11,06:10:34
40.365773,116.682444,0,-28,39824.2573958333,2009-01-11,06:10:39
40.365581,116.682541,0,-36,39824.2574537037,2009-01-11,06:10:44
40.365519,116.682609,0,-73,39824.2575115741,2009-01-11,06:10:49
40.365573,116.682618,0,-80,39824.2575694444,2009-01-11,06:10:54
40.365723,116.68256,0,-67,39824.2576273148,2009-01-11,06:10:59
40.365845,116.682507,0,-54,39824.2576851852,2009-01-11,06:11:04
40.366014,116.68237,0,19,39824.2577430556,2009-01-11,06:11:09
40.366033,116.682359,0,27,39824.2578009259,2009-01-11,06:11:14
40.366022,116.682364,0,24,39824.2578587963,2009-01-11,06:11:19
40.366007,116.68237,0,21,39824.2579166667,2009-01-11,06:11:24
40.365993,116.682375,0,18,39824.257974537,2009-01-11,06:11:29
40.365977,116.682382,0,13,39824.2580324074,2009-01-11,06:11:34
40.365963,116.682387,0,9,39824.2580902778,2009-01-11,06:11:39
40.365952,116.682392,0,5,39824.2581481481,2009-01-11,06:11:44
40.365945,116.682395,0,3,39824.2582060185,2009-01-11,06:11:49
40.365942,116.682397,0,3,39824.2582638889,2009-01-11,06:11:54
40.365939,116.682398,0,2,39824.2583217593,2009-01-11,06:11:59
40.365936,116.682399,0,2,39824.2583796296,2009-01-11,06:12:04
40.365933,116.6824,0,1,39824.2584375,2009-01-11,06:12:09
40.365932,116.682401,0,1,39824.2584953704,2009-01-11,06:12:14
40.365931,116.682401,0,1,39824.2585532407,2009-01-11,06:12:19
40.365931,116.682401,0,1,39824.2586111111,2009-01-11,06:12:24
40.365932,116.682401,0,1,39824.2586689815,2009-01-11,06:12:29
40.365932,116.682401,0,1,39824.2587268518,2009-01-11,06:12:34
40.365932,116.682401,0,2,39824.2587847222,2009-01-11,06:12:39
40.365932,116.682401,0,2,39824.2588425926,2009-01-11,06:12:44
40.365933,116.682401,0,2,39824.258900463,2009-01-11,06:12:49
40.365933,116.682401,0,2,39824.2589583333,2009-01-11,06:12:54
40.365933,116.682401,0,2,39824.2590162037,2009-01-11,06:12:59
40.365933,116.682401,0,3,39824.2590740741,2009-01-11,06:13:04
40.365933,116.682401,0,3,39824.2591319444,2009-01-11,06:13:09
40.365934,116.682401,0,3,39824.2591898148,2009-01-11,06:13:14
40.365934,116.682401,0,4,39824.2592476852,2009-01-11,06:13:19
40.365934,116.682401,0,4,39824.2593055556,2009-01-11,06:13:24
40.365934,116.682401,0,4,39824.2593634259,2009-01-11,06:13:29
40.365935,116.6824,0,5,39824.2594212963,2009-01-11,06:13:34
40.365935,116.6824,0,5,39824.2594791667,2009-01-11,06:13:39
40.365935,116.6824,0,5,39824.259537037,2009-01-11,06:13:44
40.365936,116.6824,0,5,39824.2595949074,2009-01-11,06:13:49
40.365936,116.6824,0,6,39824.2596527778,2009-01-11,06:13:54
40.365936,116.6824,0,6,39824.2596875,2009-01-11,06:13:57
40.365932,116.682402,0,6,39824.2597106481,2009-01-11,06:13:59
40.365962,116.682337,0,9,39824.2597685185,2009-01-11,06:14:04
40.365966,116.682226,0,18,39824.2598263889,2009-01-11,06:14:09
40.365972,116.682202,0,30,39824.2598842593,2009-01-11,06:14:14
40.365971,116.682201,0,30,39824.2599421296,2009-01-11,06:14:19
40.365971,116.682201,0,30,39824.2599768518,2009-01-11,06:14:22
40.365968,116.682199,0,31,39824.26,2009-01-11,06:14:24
40.365937,116.682192,0,42,39824.2600578704,2009-01-11,06:14:29
40.365846,116.682171,0,50,39824.2601157407,2009-01-11,06:14:34
40.365767,116.682032,0,59,39824.2601736111,2009-01-11,06:14:39
40.36576,116.681702,0,64,39824.2602314815,2009-01-11,06:14:44
40.365761,116.681378,0,64,39824.2602893518,2009-01-11,06:14:49
40.365755,116.6811,0,66,39824.2603472222,2009-01-11,06:14:54
40.365782,116.680799,0,69,39824.2604050926,2009-01-11,06:14:59
40.36577,116.680342,0,76,39824.260462963,2009-01-11,06:15:04
40.365751,116.679789,0,76,39824.2605208333,2009-01-11,06:15:09
40.365741,116.679162,0,83,39824.2605787037,2009-01-11,06:15:14
40.365736,116.678572,0,88,39824.2606365741,2009-01-11,06:15:19
40.365723,116.678299,0,88,39824.2606944444,2009-01-11,06:15:24
40.365735,116.678293,0,101,39824.2607523148,2009-01-11,06:15:29
40.365735,116.678296,0,99,39824.2608101852,2009-01-11,06:15:34
40.365735,116.678299,0,99,39824.2608680556,2009-01-11,06:15:39
40.365736,116.678301,0,99,39824.2609259259,2009-01-11,06:15:44
40.365736,116.678301,0,99,39824.2609606481,2009-01-11,06:15:47
40.365736,116.678305,0,98,39824.2609837963,2009-01-11,06:15:49
40.365731,116.67824,0,100,39824.2610416667,2009-01-11,06:15:54
40.365611,116.678058,0,100,39824.261099537,2009-01-11,06:15:59
40.365318,116.678044,0,102,39824.2611574074,2009-01-11,06:16:04
40.36494,116.678054,0,106,39824.2612152778,2009-01-11,06:16:09
40.364494,116.678063,0,110,39824.2612731481,2009-01-11,06:16:14
40.363963,116.678071,0,117,39824.2613310185,2009-01-11,06:16:19
40.363402,116.678072,0,126,39824.2613888889,2009-01-11,06:16:24
40.362783,116.67806,0,123,39824.2614467593,2009-01-11,06:16:29
40.362128,116.678063,0,125,39824.2615046296,2009-01-11,06:16:34
40.361479,116.678066,0,131,39824.2615625,2009-01-11,06:16:39
40.360886,116.678067,0,136,39824.2616203704,2009-01-11,06:16:44
40.360404,116.678079,0,142,39824.2616782407,2009-01-11,06:16:49
40.360131,116.677916,0,144,39824.2617361111,2009-01-11,06:16:54
40.360119,116.677483,0,141,39824.2617939815,2009-01-11,06:16:59
40.360158,116.67681,0,139,39824.2618518519,2009-01-11,06:17:04
40.360217,116.67605,0,139,39824.2619097222,2009-01-11,06:17:09
40.360288,116.675223,0,135,39824.2619675926,2009-01-11,06:17:14
40.360394,116.674395,0,136,39824.262025463,2009-01-11,06:17:19
40.360503,116.673535,0,140,39824.2620833333,2009-01-11,06:17:24
40.36062,116.67264,0,141,39824.2621412037,2009-01-11,06:17:29
40.360745,116.671704,0,141,39824.2621990741,2009-01-11,06:17:34
40.360854,116.670833,0,140,39824.2622569444,2009-01-11,06:17:39
40.360948,116.670073,0,138,39824.2623148148,2009-01-11,06:17:44
40.361023,116.669506,0,137,39824.2623726852,2009-01-11,06:17:49
40.361072,116.669171,0,132,39824.2624305556,2009-01-11,06:17:54
40.361114,116.668764,0,126,39824.2624884259,2009-01-11,06:17:59
40.361189,116.668137,0,127,39824.2625462963,2009-01-11,06:18:04
40.361282,116.667386,0,133,39824.2626041667,2009-01-11,06:18:09
40.36139,116.666513,0,134,39824.262662037,2009-01-11,06:18:14
40.361496,116.665616,0,132,39824.2627199074,2009-01-11,06:18:19
40.361612,116.664673,0,133,39824.2627777778,2009-01-11,06:18:24
40.361732,116.663699,0,135,39824.2628356481,2009-01-11,06:18:29
40.361854,116.662696,0,132,39824.2628935185,2009-01-11,06:18:34
40.361972,116.661754,0,136,39824.2629513889,2009-01-11,06:18:39
40.362064,116.660961,0,134,39824.2630092593,2009-01-11,06:18:44
40.362128,116.66046,0,128,39824.2630671296,2009-01-11,06:18:49
40.362141,116.660334,0,122,39824.263125,2009-01-11,06:18:54
40.362145,116.660345,0,124,39824.2631828704,2009-01-11,06:18:59
40.362145,116.660345,0,124,39824.2632175926,2009-01-11,06:19:02
40.362145,116.660337,0,123,39824.2632407407,2009-01-11,06:19:04
40.362163,116.660147,0,124,39824.2632986111,2009-01-11,06:19:09
40.362163,116.659788,0,122,39824.2633564815,2009-01-11,06:19:14
40.361957,116.659322,0,122,39824.2634143519,2009-01-11,06:19:19
40.361645,116.658741,0,124,39824.2634722222,2009-01-11,06:19:24
40.361296,116.658062,0,125,39824.2635300926,2009-01-11,06:19:29
40.360942,116.657363,0,126,39824.263587963,2009-01-11,06:19:34
40.360602,116.65669,0,127,39824.2636458333,2009-01-11,06:19:39
40.36028,116.656068,0,130,39824.2637037037,2009-01-11,06:19:44
40.359989,116.655508,0,130,39824.2637615741,2009-01-11,06:19:49
40.359846,116.655088,0,131,39824.2638194444,2009-01-11,06:19:54
40.359875,116.654885,0,131,39824.2638773148,2009-01-11,06:19:59
40.359862,116.654824,0,135,39824.2639351852,2009-01-11,06:20:04
40.359862,116.654829,0,136,39824.2639930556,2009-01-11,06:20:09
40.359863,116.654834,0,135,39824.2640509259,2009-01-11,06:20:14
40.359864,116.654837,0,135,39824.2641087963,2009-01-11,06:20:19
40.359864,116.654838,0,135,39824.2641666667,2009-01-11,06:20:24
40.359864,116.65484,0,134,39824.264224537,2009-01-11,06:20:29
40.359864,116.654841,0,134,39824.2642824074,2009-01-11,06:20:34
40.359865,116.654843,0,134,39824.2643402778,2009-01-11,06:20:39
40.359865,116.654843,0,134,39824.2643981481,2009-01-11,06:20:44
40.359865,116.654843,0,134,39824.2644560185,2009-01-11,06:20:49
40.359865,116.654843,0,134,39824.2645138889,2009-01-11,06:20:54
40.359866,116.654842,0,134,39824.2645717593,2009-01-11,06:20:59
40.359866,116.654842,0,134,39824.2646064815,2009-01-11,06:21:02
40.359866,116.654844,0,134,39824.2646296296,2009-01-11,06:21:04
40.359886,116.654929,0,136,39824.2646875,2009-01-11,06:21:09
40.359889,116.654976,0,137,39824.2647453704,2009-01-11,06:21:14
40.35988,116.654979,0,136,39824.2648032407,2009-01-11,06:21:19
40.359853,116.654988,0,136,39824.2648611111,2009-01-11,06:21:24
40.359812,116.654998,0,134,39824.2649189815,2009-01-11,06:21:29
40.359724,116.654854,0,132,39824.2649768519,2009-01-11,06:21:34
40.359595,116.654599,0,132,39824.2650347222,2009-01-11,06:21:39
40.359489,116.654388,0,131,39824.2650925926,2009-01-11,06:21:44
40.359357,116.654224,0,129,39824.265150463,2009-01-11,06:21:49
40.35903,116.65392,0,127,39824.2652083333,2009-01-11,06:21:54
40.358625,116.653585,0,126,39824.2652662037,2009-01-11,06:21:59
40.358189,116.653218,0,128,39824.2653240741,2009-01-11,06:22:04
40.357711,116.652817,0,127,39824.2653819444,2009-01-11,06:22:09
40.357199,116.652377,0,127,39824.2654398148,2009-01-11,06:22:14
40.356662,116.651923,0,129,39824.2654976852,2009-01-11,06:22:19
40.356067,116.651411,0,130,39824.2655555556,2009-01-11,06:22:24
40.355421,116.650866,0,127,39824.2656134259,2009-01-11,06:22:29
40.354733,116.650275,0,126,39824.2656712963,2009-01-11,06:22:34
40.354038,116.649679,0,124,39824.2657291667,2009-01-11,06:22:39
40.353355,116.649102,0,123,39824.265787037,2009-01-11,06:22:44
40.352716,116.648494,0,122,39824.2658449074,2009-01-11,06:22:49
40.352179,116.647806,0,121,39824.2659027778,2009-01-11,06:22:54
40.351713,116.647102,0,120,39824.2659606481,2009-01-11,06:22:59
40.351248,116.646411,0,121,39824.2660185185,2009-01-11,06:23:04
40.350786,116.64573,0,122,39824.2660763889,2009-01-11,06:23:09
40.350338,116.645098,0,124,39824.2661342593,2009-01-11,06:23:14
40.349857,116.644528,0,122,39824.2661921296,2009-01-11,06:23:19
40.349349,116.644073,0,120,39824.26625,2009-01-11,06:23:24
40.34888,116.643734,0,116,39824.2663078704,2009-01-11,06:23:29
40.348453,116.643447,0,112,39824.2663657407,2009-01-11,06:23:34
40.34811,116.643218,0,112,39824.2664236111,2009-01-11,06:23:39
40.347852,116.643035,0,109,39824.2664814815,2009-01-11,06:23:44
40.347566,116.642837,0,109,39824.2665393518,2009-01-11,06:23:49
40.347191,116.642585,0,108,39824.2665972222,2009-01-11,06:23:54
40.346757,116.64231,0,110,39824.2666550926,2009-01-11,06:23:59
40.34623,116.642154,0,110,39824.266712963,2009-01-11,06:24:04
40.345601,116.642085,0,113,39824.2667708333,2009-01-11,06:24:09
40.344913,116.6421,0,119,39824.2668287037,2009-01-11,06:24:14
40.344158,116.642189,0,121,39824.2668865741,2009-01-11,06:24:19
40.343341,116.642363,0,119,39824.2669444444,2009-01-11,06:24:24
40.342462,116.642603,0,121,39824.2670023148,2009-01-11,06:24:29
40.341526,116.642866,0,119,39824.2670601852,2009-01-11,06:24:34
40.340543,116.643148,0,120,39824.2671180556,2009-01-11,06:24:39
40.339552,116.643428,0,117,39824.2671759259,2009-01-11,06:24:44
40.33857,116.643713,0,116,39824.2672337963,2009-01-11,06:24:49
40.337578,116.643994,0,115,39824.2672916667,2009-01-11,06:24:54
40.336568,116.644284,0,115,39824.267349537,2009-01-11,06:24:59
40.335534,116.644604,0,113,39824.2674074074,2009-01-11,06:25:04
40.33451,116.644941,0,110,39824.2674652778,2009-01-11,06:25:09
40.333496,116.645344,0,108,39824.2675231481,2009-01-11,06:25:14
40.332499,116.645786,0,107,39824.2675810185,2009-01-11,06:25:19
40.331533,116.646257,0,104,39824.2676388889,2009-01-11,06:25:24
40.330634,116.646712,0,102,39824.2676967593,2009-01-11,06:25:29
40.329837,116.647113,0,100,39824.2677546296,2009-01-11,06:25:34
40.32908,116.647482,0,100,39824.2678125,2009-01-11,06:25:39
40.328352,116.64782,0,97,39824.2678703704,2009-01-11,06:25:44
40.327636,116.648147,0,100,39824.2679282407,2009-01-11,06:25:49
40.326874,116.648468,0,106,39824.2679861111,2009-01-11,06:25:54
40.326082,116.648787,0,114,39824.2680439815,2009-01-11,06:25:59
40.325273,116.649107,0,121,39824.2681018518,2009-01-11,06:26:04
40.324461,116.649411,0,128,39824.2681597222,2009-01-11,06:26:09
40.323606,116.649759,0,132,39824.2682175926,2009-01-11,06:26:14
40.322699,116.650117,0,131,39824.268275463,2009-01-11,06:26:19
40.32176,116.650486,0,126,39824.2683333333,2009-01-11,06:26:24
40.320822,116.650857,0,118,39824.2683912037,2009-01-11,06:26:29
40.319971,116.651162,0,109,39824.2684490741,2009-01-11,06:26:34
40.319372,116.651156,0,107,39824.2685069444,2009-01-11,06:26:39
40.318945,116.650865,0,107,39824.2685648148,2009-01-11,06:26:44
40.318412,116.650685,0,109,39824.2686226852,2009-01-11,06:26:49
40.317721,116.650713,0,104,39824.2686805556,2009-01-11,06:26:54
40.317,116.650438,0,101,39824.2687384259,2009-01-11,06:26:59
40.316456,116.650025,0,100,39824.2687962963,2009-01-11,06:27:04
40.316128,116.649812,0,101,39824.2688541667,2009-01-11,06:27:09
40.316059,116.649773,0,102,39824.268912037,2009-01-11,06:27:14
40.316016,116.649745,0,100,39824.2689699074,2009-01-11,06:27:19
40.31579,116.649613,0,96,39824.2690277778,2009-01-11,06:27:24
40.31539,116.64936,0,94,39824.2690856481,2009-01-11,06:27:29
40.314834,116.649013,0,92,39824.2691435185,2009-01-11,06:27:34
40.314145,116.6486,0,91,39824.2692013889,2009-01-11,06:27:39
40.313377,116.648134,0,90,39824.2692592593,2009-01-11,06:27:44
40.312541,116.647628,0,91,39824.2693171296,2009-01-11,06:27:49
40.311654,116.647086,0,90,39824.269375,2009-01-11,06:27:54
40.310773,116.646553,0,90,39824.2694328704,2009-01-11,06:27:59
40.309894,116.646014,0,89,39824.2694907407,2009-01-11,06:28:04
40.309091,116.645526,0,88,39824.2695486111,2009-01-11,06:28:09
40.308459,116.645141,0,87,39824.2696064815,2009-01-11,06:28:14
40.307928,116.644812,0,86,39824.2696643519,2009-01-11,06:28:19
40.307283,116.644434,0,88,39824.2697222222,2009-01-11,06:28:24
40.306535,116.64402,0,91,39824.2697800926,2009-01-11,06:28:29
40.305757,116.643565,0,94,39824.269837963,2009-01-11,06:28:34
40.305053,116.64313,0,89,39824.2698958333,2009-01-11,06:28:39
40.304383,116.642719,0,85,39824.2699537037,2009-01-11,06:28:44
40.303707,116.642309,0,78,39824.2700115741,2009-01-11,06:28:49
40.302958,116.641857,0,80,39824.2700694444,2009-01-11,06:28:54
40.302143,116.641365,0,79,39824.2701273148,2009-01-11,06:28:59
40.301307,116.640852,0,77,39824.2701851852,2009-01-11,06:29:04
40.300508,116.64036,0,77,39824.2702430556,2009-01-11,06:29:09
40.29968,116.639856,0,80,39824.2703009259,2009-01-11,06:29:14
40.298777,116.639341,0,83,39824.2703587963,2009-01-11,06:29:19
40.297839,116.638878,0,91,39824.2704166667,2009-01-11,06:29:24
40.296995,116.638527,0,96,39824.270474537,2009-01-11,06:29:29
40.296233,116.638258,0,98,39824.2705324074,2009-01-11,06:29:34
40.295384,116.638017,0,99,39824.2705902778,2009-01-11,06:29:39
40.294431,116.637806,0,100,39824.2706481481,2009-01-11,06:29:44
40.293448,116.637584,0,97,39824.2707060185,2009-01-11,06:29:49
40.292523,116.637381,0,97,39824.2707638889,2009-01-11,06:29:54
40.291586,116.637169,0,98,39824.2708217593,2009-01-11,06:29:59
40.290623,116.636945,0,98,39824.2708796296,2009-01-11,06:30:04
40.289651,116.636677,0,96,39824.2709375,2009-01-11,06:30:09
40.288721,116.636437,0,95,39824.2709953704,2009-01-11,06:30:14
40.287901,116.636247,0,92,39824.2710532407,2009-01-11,06:30:19
40.286989,116.636049,0,91,39824.2711111111,2009-01-11,06:30:24
40.286063,116.635875,0,88,39824.2711689815,2009-01-11,06:30:29
40.285204,116.635687,0,89,39824.2712268519,2009-01-11,06:30:34
40.284311,116.635487,0,89,39824.2712847222,2009-01-11,06:30:39
40.283352,116.635301,0,89,39824.2713425926,2009-01-11,06:30:44
40.282336,116.635083,0,89,39824.271400463,2009-01-11,06:30:49
40.281266,116.634812,0,87,39824.2714583333,2009-01-11,06:30:54
40.280268,116.63458,0,88,39824.2715162037,2009-01-11,06:30:59
40.27937,116.634376,0,88,39824.2715740741,2009-01-11,06:31:04
40.27866,116.634216,0,92,39824.2716319444,2009-01-11,06:31:09
40.278029,116.634027,0,89,39824.2716898148,2009-01-11,06:31:14
40.277556,116.63384,0,89,39824.2717476852,2009-01-11,06:31:19
40.277215,116.633648,0,90,39824.2718055556,2009-01-11,06:31:24
40.277093,116.633596,0,98,39824.2718634259,2009-01-11,06:31:29
40.27708,116.63358,0,99,39824.2719212963,2009-01-11,06:31:34
40.277003,116.633565,0,104,39824.2719791667,2009-01-11,06:31:39
40.276845,116.633538,0,104,39824.272037037,2009-01-11,06:31:44
40.276449,116.633438,0,91,39824.2720949074,2009-01-11,06:31:49
40.275946,116.633214,0,87,39824.2721527778,2009-01-11,06:31:54
40.27537,116.632823,0,84,39824.2722106481,2009-01-11,06:31:59
40.274785,116.632266,0,87,39824.2722685185,2009-01-11,06:32:04
40.274291,116.631611,0,96,39824.2723263889,2009-01-11,06:32:09
40.27388,116.63085,0,103,39824.2723842593,2009-01-11,06:32:14
40.273556,116.630001,0,106,39824.2724421296,2009-01-11,06:32:19
40.273333,116.629061,0,105,39824.2725,2009-01-11,06:32:24
40.273215,116.628006,0,102,39824.2725578704,2009-01-11,06:32:29
40.273196,116.626842,0,100,39824.2726157407,2009-01-11,06:32:34
40.273175,116.625599,0,99,39824.2726736111,2009-01-11,06:32:39
40.273125,116.624239,0,102,39824.2727314815,2009-01-11,06:32:44
40.273106,116.622757,0,103,39824.2727893519,2009-01-11,06:32:49
40.273084,116.62118,0,109,39824.2728472222,2009-01-11,06:32:54
40.273009,116.619525,0,118,39824.2729050926,2009-01-11,06:32:59
40.27282,116.617839,0,123,39824.272962963,2009-01-11,06:33:04
40.272503,116.616149,0,130,39824.2730208333,2009-01-11,06:33:09
40.272043,116.614466,0,133,39824.2730787037,2009-01-11,06:33:14
40.271432,116.612813,0,139,39824.2731365741,2009-01-11,06:33:19
40.270753,116.611182,0,144,39824.2731944444,2009-01-11,06:33:24
40.270063,116.60954,0,147,39824.2732523148,2009-01-11,06:33:29
40.269362,116.607874,0,154,39824.2733101852,2009-01-11,06:33:34
40.268718,116.606145,0,154,39824.2733680556,2009-01-11,06:33:39
40.268198,116.604369,0,151,39824.2734259259,2009-01-11,06:33:44
40.267825,116.602674,0,142,39824.2734837963,2009-01-11,06:33:49
40.267496,116.601068,0,139,39824.2735416667,2009-01-11,06:33:54
40.267148,116.599512,0,142,39824.273599537,2009-01-11,06:33:59
40.266798,116.598071,0,148,39824.2736574074,2009-01-11,06:34:04
40.266411,116.596658,0,157,39824.2737152778,2009-01-11,06:34:09
40.26598,116.595194,0,166,39824.2737731481,2009-01-11,06:34:14
40.265502,116.593691,0,165,39824.2738310185,2009-01-11,06:34:19
40.264958,116.592132,0,162,39824.2738888889,2009-01-11,06:34:24
40.264385,116.590514,0,155,39824.2739467593,2009-01-11,06:34:29
40.263793,116.588822,0,149,39824.2740046296,2009-01-11,06:34:34
40.263197,116.587119,0,152,39824.2740625,2009-01-11,06:34:39
40.262629,116.585394,0,157,39824.2741203704,2009-01-11,06:34:44
40.262149,116.583653,0,157,39824.2741782407,2009-01-11,06:34:49
40.261714,116.58195,0,153,39824.2742361111,2009-01-11,06:34:54
40.261284,116.580245,0,147,39824.2742939815,2009-01-11,06:34:59
40.260869,116.578549,0,147,39824.2743518518,2009-01-11,06:35:04
40.260457,116.576899,0,152,39824.2744097222,2009-01-11,06:35:09
40.26005,116.575258,0,158,39824.2744675926,2009-01-11,06:35:14
40.25962,116.573635,0,162,39824.274525463,2009-01-11,06:35:19
40.259191,116.571976,0,161,39824.2745833333,2009-01-11,06:35:24
40.258763,116.570285,0,157,39824.2746412037,2009-01-11,06:35:29
40.258323,116.568571,0,152,39824.2746990741,2009-01-11,06:35:34
40.257857,116.566816,0,148,39824.2747569444,2009-01-11,06:35:39
40.257369,116.565096,0,142,39824.2748148148,2009-01-11,06:35:44
40.256839,116.563417,0,142,39824.2748726852,2009-01-11,06:35:49
40.256283,116.561765,0,144,39824.2749305556,2009-01-11,06:35:54
40.255705,116.560153,0,148,39824.2749884259,2009-01-11,06:35:59
40.255113,116.558591,0,151,39824.2750462963,2009-01-11,06:36:04
40.254491,116.557031,0,153,39824.2751041667,2009-01-11,06:36:09
40.253858,116.555491,0,156,39824.275162037,2009-01-11,06:36:14
40.25323,116.55395,0,160,39824.2752199074,2009-01-11,06:36:19
40.252615,116.552423,0,162,39824.2752777778,2009-01-11,06:36:24
40.252,116.55091,0,161,39824.2753356481,2009-01-11,06:36:29
40.251379,116.549374,0,157,39824.2753935185,2009-01-11,06:36:34
40.250738,116.547812,0,150,39824.2754513889,2009-01-11,06:36:39
40.250092,116.546218,0,143,39824.2755092593,2009-01-11,06:36:44
40.249451,116.544621,0,139,39824.2755671296,2009-01-11,06:36:49
40.248803,116.543031,0,136,39824.275625,2009-01-11,06:36:54
40.248162,116.54146,0,135,39824.2756828704,2009-01-11,06:36:59
40.247527,116.539887,0,134,39824.2757407407,2009-01-11,06:37:04
40.246882,116.538352,0,130,39824.2757986111,2009-01-11,06:37:09
40.246207,116.536869,0,136,39824.2758564815,2009-01-11,06:37:14
40.245497,116.535488,0,140,39824.2759143518,2009-01-11,06:37:19
40.24474,116.534217,0,146,39824.2759722222,2009-01-11,06:37:24
40.243925,116.533037,0,148,39824.2760300926,2009-01-11,06:37:29
40.243093,116.531934,0,147,39824.276087963,2009-01-11,06:37:34
40.24223,116.530861,0,145,39824.2761458333,2009-01-11,06:37:39
40.241321,116.529759,0,143,39824.2762037037,2009-01-11,06:37:44
40.240397,116.528627,0,144,39824.2762615741,2009-01-11,06:37:49
40.239484,116.527498,0,147,39824.2763194444,2009-01-11,06:37:54
40.238561,116.526373,0,150,39824.2763773148,2009-01-11,06:37:59
40.237633,116.525242,0,150,39824.2764351852,2009-01-11,06:38:04
40.236695,116.524095,0,150,39824.2764930556,2009-01-11,06:38:09
40.235737,116.522929,0,150,39824.2765509259,2009-01-11,06:38:14
40.234775,116.521749,0,148,39824.2766087963,2009-01-11,06:38:19
40.233805,116.520572,0,142,39824.2766666667,2009-01-11,06:38:24
40.232839,116.519391,0,137,39824.276724537,2009-01-11,06:38:29
40.231886,116.51822,0,136,39824.2767824074,2009-01-11,06:38:34
40.230953,116.517073,0,136,39824.2768402778,2009-01-11,06:38:39
40.230026,116.515941,0,134,39824.2768981481,2009-01-11,06:38:44
40.229101,116.514807,0,133,39824.2769560185,2009-01-11,06:38:49
40.22816,116.51366,0,132,39824.2770138889,2009-01-11,06:38:54
40.227196,116.512483,0,128,39824.2770717593,2009-01-11,06:38:59
40.226226,116.51129,0,124,39824.2771296296,2009-01-11,06:39:04
40.225253,116.510108,0,124,39824.2771875,2009-01-11,06:39:09
40.224293,116.508945,0,127,39824.2772453704,2009-01-11,06:39:14
40.223328,116.507831,0,127,39824.2773032407,2009-01-11,06:39:19
40.22236,116.506736,0,128,39824.2773611111,2009-01-11,06:39:24
40.22138,116.50567,0,128,39824.2774189815,2009-01-11,06:39:29
40.22037,116.504612,0,123,39824.2774768519,2009-01-11,06:39:34
40.219321,116.50356,0,117,39824.2775347222,2009-01-11,06:39:39
40.218222,116.502521,0,111,39824.2775925926,2009-01-11,06:39:44
40.217085,116.501506,0,104,39824.277650463,2009-01-11,06:39:49
40.215937,116.500518,0,102,39824.2777083333,2009-01-11,06:39:54
40.214781,116.499547,0,102,39824.2777662037,2009-01-11,06:39:59
40.213615,116.498611,0,103,39824.2778240741,2009-01-11,06:40:04
40.212434,116.497741,0,110,39824.2778819444,2009-01-11,06:40:09
40.211275,116.496881,0,119,39824.2779398148,2009-01-11,06:40:14
40.210137,116.49604,0,124,39824.2779976852,2009-01-11,06:40:19
40.209003,116.495216,0,126,39824.2780555556,2009-01-11,06:40:24
40.207868,116.494386,0,123,39824.2781134259,2009-01-11,06:40:29
40.206729,116.493542,0,117,39824.2781712963,2009-01-11,06:40:34
40.205575,116.4927,0,107,39824.2782291667,2009-01-11,06:40:39
40.204389,116.491874,0,100,39824.278287037,2009-01-11,06:40:44
40.203196,116.491078,0,95,39824.2783449074,2009-01-11,06:40:49
40.202004,116.490327,0,98,39824.2784027778,2009-01-11,06:40:54
40.200824,116.489622,0,102,39824.2784606481,2009-01-11,06:40:59
40.199659,116.488989,0,111,39824.2785185185,2009-01-11,06:41:04
40.198504,116.488398,0,119,39824.2785763889,2009-01-11,06:41:09
40.197354,116.487845,0,118,39824.2786342593,2009-01-11,06:41:14
40.19618,116.487336,0,116,39824.2786921296,2009-01-11,06:41:19
40.194983,116.48687,0,114,39824.27875,2009-01-11,06:41:24
40.193744,116.48643,0,107,39824.2788078704,2009-01-11,06:41:29
40.192465,116.486001,0,102,39824.2788657407,2009-01-11,06:41:34
40.191182,116.485615,0,100,39824.2789236111,2009-01-11,06:41:39
40.189906,116.485241,0,101,39824.2789814815,2009-01-11,06:41:44
40.188637,116.484924,0,105,39824.2790393519,2009-01-11,06:41:49
40.18738,116.484663,0,108,39824.2790972222,2009-01-11,06:41:54
40.186137,116.484425,0,108,39824.2791550926,2009-01-11,06:41:59
40.18488,116.484204,0,108,39824.279212963,2009-01-11,06:42:04
40.183644,116.483989,0,106,39824.2792708333,2009-01-11,06:42:09
40.182422,116.483767,0,100,39824.2793287037,2009-01-11,06:42:14
40.181202,116.483555,0,94,39824.2793865741,2009-01-11,06:42:19
40.179994,116.483338,0,91,39824.2794444444,2009-01-11,06:42:24
40.178783,116.483108,0,87,39824.2795023148,2009-01-11,06:42:29
40.17759,116.482897,0,87,39824.2795601852,2009-01-11,06:42:34
40.176415,116.482682,0,89,39824.2796180556,2009-01-11,06:42:39
40.175273,116.482473,0,92,39824.2796759259,2009-01-11,06:42:44
40.174155,116.482268,0,95,39824.2797337963,2009-01-11,06:42:49
40.173052,116.482062,0,96,39824.2797916667,2009-01-11,06:42:54
40.171929,116.481862,0,95,39824.279849537,2009-01-11,06:42:59
40.170793,116.481654,0,89,39824.2799074074,2009-01-11,06:43:04
40.169622,116.481458,0,84,39824.2799652778,2009-01-11,06:43:09
40.16842,116.481247,0,80,39824.2800231481,2009-01-11,06:43:14
40.167199,116.481028,0,76,39824.2800810185,2009-01-11,06:43:19
40.165975,116.480804,0,74,39824.2801388889,2009-01-11,06:43:24
40.164755,116.480538,0,72,39824.2801967593,2009-01-11,06:43:29
40.163532,116.480315,0,70,39824.2802546296,2009-01-11,06:43:34
40.162365,116.480096,0,73,39824.2803125,2009-01-11,06:43:39
40.161253,116.479888,0,73,39824.2803703704,2009-01-11,06:43:44
40.160224,116.479725,0,76,39824.2804282407,2009-01-11,06:43:49
40.159269,116.479542,0,76,39824.2804861111,2009-01-11,06:43:54
40.158355,116.479337,0,77,39824.2805439815,2009-01-11,06:43:59
40.15749,116.479078,0,80,39824.2806018519,2009-01-11,06:44:04
40.156701,116.478614,0,86,39824.2806597222,2009-01-11,06:44:09
40.156055,116.477917,0,88,39824.2807175926,2009-01-11,06:44:14
40.155547,116.477087,0,87,39824.280775463,2009-01-11,06:44:19
40.155089,116.476187,0,84,39824.2808333333,2009-01-11,06:44:24
40.154766,116.475189,0,87,39824.2808912037,2009-01-11,06:44:29
40.154705,116.474091,0,84,39824.2809490741,2009-01-11,06:44:34
40.15484,116.472943,0,80,39824.2810069444,2009-01-11,06:44:39
40.155039,116.47171,0,80,39824.2810648148,2009-01-11,06:44:44
40.155236,116.470391,0,83,39824.2811226852,2009-01-11,06:44:49
40.155446,116.46903,0,86,39824.2811805556,2009-01-11,06:44:54
40.155658,116.467652,0,91,39824.2812384259,2009-01-11,06:44:59
40.15588,116.466272,0,97,39824.2812962963,2009-01-11,06:45:04
40.15612,116.464864,0,99,39824.2813541667,2009-01-11,06:45:09
40.156354,116.463431,0,99,39824.281412037,2009-01-11,06:45:14
40.156595,116.461978,0,100,39824.2814699074,2009-01-11,06:45:19
40.156841,116.460499,0,102,39824.2815277778,2009-01-11,06:45:24
40.157081,116.458995,0,95,39824.2815856481,2009-01-11,06:45:29
40.157331,116.457466,0,87,39824.2816435185,2009-01-11,06:45:34
40.157583,116.455888,0,79,39824.2817013889,2009-01-11,06:45:39
40.157829,116.454315,0,82,39824.2817592593,2009-01-11,06:45:44
40.158074,116.452771,0,86,39824.2818171296,2009-01-11,06:45:49
40.158304,116.45124,0,90,39824.281875,2009-01-11,06:45:54
40.158509,116.449736,0,92,39824.2819328704,2009-01-11,06:45:59
40.158674,116.448241,0,89,39824.2819907407,2009-01-11,06:46:04
40.158821,116.446717,0,85,39824.2820486111,2009-01-11,06:46:09
40.158944,116.445162,0,80,39824.2821064815,2009-01-11,06:46:14
40.159054,116.443601,0,81,39824.2821643518,2009-01-11,06:46:19
40.159128,116.442062,0,88,39824.2822222222,2009-01-11,06:46:24
40.159166,116.440545,0,93,39824.2822800926,2009-01-11,06:46:29
40.159187,116.439042,0,94,39824.282337963,2009-01-11,06:46:34
40.159191,116.43755,0,97,39824.2823958333,2009-01-11,06:46:39
40.159178,116.43605,0,98,39824.2824537037,2009-01-11,06:46:44
40.15913,116.43452,0,97,39824.2825115741,2009-01-11,06:46:49
40.159047,116.432975,0,94,39824.2825694444,2009-01-11,06:46:54
40.158932,116.43143,0,94,39824.2826273148,2009-01-11,06:46:59
40.15879,116.429906,0,95,39824.2826851852,2009-01-11,06:47:04
40.158609,116.428424,0,89,39824.2827430556,2009-01-11,06:47:09
40.158431,116.426934,0,92,39824.2828009259,2009-01-11,06:47:14
40.158235,116.425454,0,97,39824.2828587963,2009-01-11,06:47:19
40.158012,116.423981,0,102,39824.2829166667,2009-01-11,06:47:24
40.157792,116.422511,0,101,39824.282974537,2009-01-11,06:47:29
40.157563,116.421043,0,98,39824.2830324074,2009-01-11,06:47:34
40.157329,116.419544,0,90,39824.2830902778,2009-01-11,06:47:39
40.157106,116.418028,0,90,39824.2831481481,2009-01-11,06:47:44
40.156926,116.416503,0,92,39824.2832060185,2009-01-11,06:47:49
40.156763,116.414987,0,97,39824.2832638889,2009-01-11,06:47:54
40.156618,116.413482,0,97,39824.2833217593,2009-01-11,06:47:59
40.156519,116.411972,0,96,39824.2833796296,2009-01-11,06:48:04
40.156452,116.410483,0,91,39824.2834375,2009-01-11,06:48:09
40.156392,116.408984,0,90,39824.2834953704,2009-01-11,06:48:14
40.156365,116.407487,0,89,39824.2835532407,2009-01-11,06:48:19
40.156356,116.406029,0,88,39824.2836111111,2009-01-11,06:48:24
40.1564,116.404574,0,96,39824.2836689815,2009-01-11,06:48:29
40.156452,116.403156,0,99,39824.2837268518,2009-01-11,06:48:34
40.156521,116.401747,0,94,39824.2837847222,2009-01-11,06:48:39
40.156618,116.400321,0,95,39824.2838425926,2009-01-11,06:48:44
40.15674,116.398885,0,93,39824.283900463,2009-01-11,06:48:49
40.156884,116.397413,0,86,39824.2839583333,2009-01-11,06:48:54
40.157071,116.395911,0,78,39824.2840162037,2009-01-11,06:48:59
40.157269,116.394403,0,76,39824.2840740741,2009-01-11,06:49:04
40.157491,116.3929,0,74,39824.2841319444,2009-01-11,06:49:09
40.157727,116.391418,0,74,39824.2841898148,2009-01-11,06:49:14
40.157969,116.389954,0,74,39824.2842476852,2009-01-11,06:49:19
40.158195,116.388475,0,72,39824.2843055556,2009-01-11,06:49:24
40.158438,116.386956,0,71,39824.2843634259,2009-01-11,06:49:29
40.158699,116.38541,0,79,39824.2844212963,2009-01-11,06:49:34
40.15894,116.383874,0,85,39824.2844791667,2009-01-11,06:49:39
40.159176,116.382351,0,87,39824.284537037,2009-01-11,06:49:44
40.159419,116.380858,0,86,39824.2845949074,2009-01-11,06:49:49
40.159662,116.379346,0,85,39824.2846527778,2009-01-11,06:49:54
40.159904,116.377801,0,80,39824.2847106481,2009-01-11,06:49:59
40.160161,116.376212,0,78,39824.2847685185,2009-01-11,06:50:04
40.16042,116.374613,0,76,39824.2848263889,2009-01-11,06:50:09
40.160674,116.373012,0,78,39824.2848842593,2009-01-11,06:50:14
40.160932,116.371431,0,83,39824.2849421296,2009-01-11,06:50:19
40.161178,116.36987,0,88,39824.285,2009-01-11,06:50:24
40.161424,116.368318,0,93,39824.2850578704,2009-01-11,06:50:29
40.16167,116.366781,0,91,39824.2851157407,2009-01-11,06:50:34
40.161917,116.365256,0,88,39824.2851736111,2009-01-11,06:50:39
40.162162,116.363741,0,85,39824.2852314815,2009-01-11,06:50:44
40.162405,116.362234,0,87,39824.2852893519,2009-01-11,06:50:49
40.162637,116.36072,0,91,39824.2853472222,2009-01-11,06:50:54
40.162882,116.359189,0,96,39824.2854050926,2009-01-11,06:50:59
40.163131,116.357661,0,94,39824.285462963,2009-01-11,06:51:04
40.163381,116.356088,0,90,39824.2855208333,2009-01-11,06:51:09
40.16364,116.35447,0,84,39824.2855787037,2009-01-11,06:51:14
40.163923,116.352817,0,79,39824.2856365741,2009-01-11,06:51:19
40.164246,116.351139,0,72,39824.2856944444,2009-01-11,06:51:24
40.16461,116.349498,0,68,39824.2857523148,2009-01-11,06:51:29
40.164987,116.347894,0,65,39824.2858101852,2009-01-11,06:51:34
40.165377,116.346337,0,64,39824.2858680556,2009-01-11,06:51:39
40.165778,116.344826,0,74,39824.2859259259,2009-01-11,06:51:44
40.166159,116.343406,0,88,39824.2859837963,2009-01-11,06:51:49
40.166498,116.34209,0,95,39824.2860416667,2009-01-11,06:51:54
40.166835,116.340833,0,104,39824.286099537,2009-01-11,06:51:59
40.167161,116.339623,0,106,39824.2861574074,2009-01-11,06:52:04
40.167479,116.338421,0,106,39824.2862152778,2009-01-11,06:52:09
40.167792,116.337203,0,104,39824.2862731481,2009-01-11,06:52:14
40.168116,116.335962,0,98,39824.2863310185,2009-01-11,06:52:19
40.168452,116.334675,0,96,39824.2863888889,2009-01-11,06:52:24
40.168792,116.333363,0,96,39824.2864467593,2009-01-11,06:52:29
40.169146,116.332029,0,96,39824.2865046296,2009-01-11,06:52:34
40.169489,116.330681,0,98,39824.2865625,2009-01-11,06:52:39
40.169831,116.329325,0,101,39824.2866203704,2009-01-11,06:52:44
40.170153,116.327959,0,103,39824.2866782407,2009-01-11,06:52:49
40.170505,116.326603,0,104,39824.2867361111,2009-01-11,06:52:54
40.17086,116.325249,0,107,39824.2867939815,2009-01-11,06:52:59
40.171215,116.323893,0,105,39824.2868518519,2009-01-11,06:53:04
40.171579,116.322521,0,105,39824.2869097222,2009-01-11,06:53:09
40.171925,116.321122,0,106,39824.2869675926,2009-01-11,06:53:14
40.172276,116.319703,0,107,39824.287025463,2009-01-11,06:53:19
40.172594,116.318255,0,108,39824.2870833333,2009-01-11,06:53:24
40.172901,116.316812,0,111,39824.2871412037,2009-01-11,06:53:29
40.173203,116.315357,0,114,39824.2871990741,2009-01-11,06:53:34
40.17347,116.313886,0,117,39824.2872569444,2009-01-11,06:53:39
40.173719,116.312417,0,117,39824.2873148148,2009-01-11,06:53:44
40.173955,116.310921,0,115,39824.2873726852,2009-01-11,06:53:49
40.174179,116.309386,0,113,39824.2874305556,2009-01-11,06:53:54
40.17439,116.307801,0,114,39824.2874884259,2009-01-11,06:53:59
40.174591,116.30621,0,115,39824.2875462963,2009-01-11,06:54:04
40.174765,116.304615,0,125,39824.2876041667,2009-01-11,06:54:09
40.174911,116.303035,0,133,39824.287662037,2009-01-11,06:54:14
40.175042,116.301458,0,135,39824.2877199074,2009-01-11,06:54:19
40.175155,116.299859,0,134,39824.2877777778,2009-01-11,06:54:24
40.175244,116.29824,0,131,39824.2878356481,2009-01-11,06:54:29
40.175308,116.296593,0,127,39824.2878935185,2009-01-11,06:54:34
40.175354,116.294937,0,126,39824.2879513889,2009-01-11,06:54:39
40.175366,116.29327,0,120,39824.2880092593,2009-01-11,06:54:44
40.175365,116.2916,0,117,39824.2880671296,2009-01-11,06:54:49
40.175351,116.28993,0,120,39824.288125,2009-01-11,06:54:54
40.175302,116.288276,0,120,39824.2881828704,2009-01-11,06:54:59
40.175235,116.286648,0,124,39824.2882407407,2009-01-11,06:55:04
40.175149,116.285046,0,127,39824.2882986111,2009-01-11,06:55:09
40.175053,116.28344,0,132,39824.2883564815,2009-01-11,06:55:14
40.174913,116.281824,0,130,39824.2884143519,2009-01-11,06:55:19
40.17477,116.280184,0,127,39824.2884722222,2009-01-11,06:55:24
40.174597,116.278513,0,121,39824.2885300926,2009-01-11,06:55:29
40.174418,116.276803,0,118,39824.288587963,2009-01-11,06:55:34
40.174241,116.275083,0,115,39824.2886458333,2009-01-11,06:55:39
40.174061,116.273346,0,114,39824.2887037037,2009-01-11,06:55:44
40.173885,116.271609,0,117,39824.2887615741,2009-01-11,06:55:49
40.173712,116.26989,0,119,39824.2888194444,2009-01-11,06:55:54
40.173529,116.268195,0,118,39824.2888773148,2009-01-11,06:55:59
40.173354,116.266518,0,119,39824.2889351852,2009-01-11,06:56:04
40.173175,116.2649,0,115,39824.2889930556,2009-01-11,06:56:09
40.173004,116.263302,0,116,39824.2890509259,2009-01-11,06:56:14
40.172843,116.261727,0,117,39824.2891087963,2009-01-11,06:56:19
40.172675,116.260171,0,119,39824.2891666667,2009-01-11,06:56:24
40.172507,116.258629,0,120,39824.289224537,2009-01-11,06:56:29
40.172366,116.257064,0,124,39824.2892824074,2009-01-11,06:56:34
40.172196,116.255501,0,120,39824.2893402778,2009-01-11,06:56:39
40.172029,116.253938,0,120,39824.2893981481,2009-01-11,06:56:44
40.17188,116.252414,0,126,39824.2894560185,2009-01-11,06:56:49
40.171749,116.251025,0,128,39824.2895138889,2009-01-11,06:56:54
40.17162,116.24977,0,125,39824.2895717593,2009-01-11,06:56:59
40.171495,116.248589,0,121,39824.2896296296,2009-01-11,06:57:04
40.171381,116.24744,0,123,39824.2896875,2009-01-11,06:57:09
40.171285,116.246376,0,128,39824.2897453704,2009-01-11,06:57:14
40.171193,116.245409,0,131,39824.2898032407,2009-01-11,06:57:19
40.171118,116.244591,0,134,39824.2898611111,2009-01-11,06:57:24
40.171114,116.24392,0,128,39824.2899189815,2009-01-11,06:57:29
40.171085,116.243193,0,125,39824.2899768518,2009-01-11,06:57:34
40.171091,116.242344,0,124,39824.2900347222,2009-01-11,06:57:39
40.171172,116.241422,0,127,39824.2900925926,2009-01-11,06:57:44
40.171336,116.240485,0,132,39824.290150463,2009-01-11,06:57:49
40.171608,116.239529,0,134,39824.2902083333,2009-01-11,06:57:54
40.171974,116.238649,0,136,39824.2902662037,2009-01-11,06:57:59
40.172369,116.237873,0,137,39824.2903240741,2009-01-11,06:58:04
40.172613,116.237097,0,141,39824.2903819444,2009-01-11,06:58:09
40.172487,116.236335,0,146,39824.2904398148,2009-01-11,06:58:14
40.17201,116.235852,0,135,39824.2904976852,2009-01-11,06:58:19
40.171328,116.235893,0,123,39824.2905555556,2009-01-11,06:58:24
40.170692,116.236427,0,114,39824.2906134259,2009-01-11,06:58:29
40.169962,116.236809,0,117,39824.2906712963,2009-01-11,06:58:34
40.169125,116.237072,0,117,39824.2907291667,2009-01-11,06:58:39
40.168231,116.237365,0,121,39824.290787037,2009-01-11,06:58:44
40.167253,116.237656,0,118,39824.2908449074,2009-01-11,06:58:49
40.166226,116.237948,0,117,39824.2909027778,2009-01-11,06:58:54
40.165155,116.238299,0,117,39824.2909606481,2009-01-11,06:58:59
40.16409,116.238788,0,116,39824.2910185185,2009-01-11,06:59:04
40.163056,116.239409,0,114,39824.2910763889,2009-01-11,06:59:09
40.162012,116.240115,0,114,39824.2911342593,2009-01-11,06:59:14
40.160966,116.240825,0,111,39824.2911921296,2009-01-11,06:59:19
40.159924,116.24154,0,110,39824.29125,2009-01-11,06:59:24
40.158898,116.242234,0,114,39824.2913078704,2009-01-11,06:59:29
40.157843,116.242922,0,113,39824.2913657407,2009-01-11,06:59:34
40.156773,116.243634,0,110,39824.2914236111,2009-01-11,06:59:39
40.155719,116.244349,0,109,39824.2914814815,2009-01-11,06:59:44
40.154637,116.24507,0,109,39824.2915393518,2009-01-11,06:59:49
40.153544,116.245801,0,109,39824.2915972222,2009-01-11,06:59:54
40.152452,116.246538,0,110,39824.2916550926,2009-01-11,06:59:59
40.15136,116.247261,0,109,39824.291712963,2009-01-11,07:00:04
40.150276,116.247998,0,109,39824.2917708333,2009-01-11,07:00:09
40.149194,116.248726,0,108,39824.2918287037,2009-01-11,07:00:14
40.148111,116.249461,0,106,39824.2918865741,2009-01-11,07:00:19
40.147048,116.250259,0,105,39824.2919444444,2009-01-11,07:00:24
40.145974,116.251129,0,102,39824.2920023148,2009-01-11,07:00:29
40.144904,116.251996,0,102,39824.2920601852,2009-01-11,07:00:34
40.143857,116.252858,0,98,39824.2921180556,2009-01-11,07:00:39
40.1428,116.253728,0,101,39824.2921759259,2009-01-11,07:00:44
40.141765,116.254574,0,108,39824.2922337963,2009-01-11,07:00:49
40.14073,116.255422,0,118,39824.2922916667,2009-01-11,07:00:54
40.139656,116.2563,0,116,39824.292349537,2009-01-11,07:00:59
40.138563,116.2572,0,114,39824.2924074074,2009-01-11,07:01:04
40.13747,116.258105,0,106,39824.2924652778,2009-01-11,07:01:09
40.136499,116.258972,0,103,39824.2925231481,2009-01-11,07:01:14
40.135521,116.259841,0,100,39824.2925810185,2009-01-11,07:01:19
40.134571,116.260704,0,101,39824.2926388889,2009-01-11,07:01:24
40.133668,116.261391,0,101,39824.2926967593,2009-01-11,07:01:29
40.132678,116.261888,0,103,39824.2927546296,2009-01-11,07:01:34
40.131606,116.262111,0,105,39824.2928125,2009-01-11,07:01:39
40.130471,116.262147,0,111,39824.2928703704,2009-01-11,07:01:44
40.12931,116.262158,0,118,39824.2929282407,2009-01-11,07:01:49
40.128125,116.262206,0,125,39824.2929861111,2009-01-11,07:01:54
40.126888,116.262269,0,126,39824.2930439815,2009-01-11,07:01:59
40.125648,116.262292,0,126,39824.2931018519,2009-01-11,07:02:04
40.124388,116.262343,0,121,39824.2931597222,2009-01-11,07:02:09
40.123128,116.262555,0,118,39824.2932175926,2009-01-11,07:02:14
40.121903,116.263084,0,109,39824.293275463,2009-01-11,07:02:19
40.120729,116.263914,0,106,39824.2933333333,2009-01-11,07:02:24
40.119606,116.26488,0,103,39824.2933912037,2009-01-11,07:02:29
40.11848,116.265844,0,94,39824.2934490741,2009-01-11,07:02:34
40.1174,116.26681,0,85,39824.2935069444,2009-01-11,07:02:39
40.116463,116.267851,0,83,39824.2935648148,2009-01-11,07:02:44
40.11564,116.268972,0,89,39824.2936226852,2009-01-11,07:02:49
40.114862,116.270041,0,95,39824.2936805556,2009-01-11,07:02:54
40.114096,116.27111,0,97,39824.2937384259,2009-01-11,07:02:59
40.113279,116.272197,0,101,39824.2937962963,2009-01-11,07:03:04
40.112466,116.273326,0,101,39824.2938541667,2009-01-11,07:03:09
40.111635,116.274492,0,103,39824.293912037,2009-01-11,07:03:14
40.110751,116.275666,0,103,39824.2939699074,2009-01-11,07:03:19
40.10985,116.276869,0,107,39824.2940277778,2009-01-11,07:03:24
40.108947,116.278099,0,110,39824.2940856481,2009-01-11,07:03:29
40.108052,116.279316,0,112,39824.2941435185,2009-01-11,07:03:34
40.107122,116.280543,0,113,39824.2942013889,2009-01-11,07:03:39
40.106235,116.281758,0,112,39824.2942592593,2009-01-11,07:03:44
40.105326,116.282968,0,113,39824.2943171296,2009-01-11,07:03:49
40.104401,116.28407,0,113,39824.294375,2009-01-11,07:03:54
40.103407,116.284981,0,108,39824.2944328704,2009-01-11,07:03:59
40.102324,116.285733,0,104,39824.2944907407,2009-01-11,07:04:04
40.101218,116.286375,0,103,39824.2945486111,2009-01-11,07:04:09
40.100059,116.287031,0,103,39824.2946064815,2009-01-11,07:04:14
40.098924,116.287773,0,103,39824.2946643519,2009-01-11,07:04:19
40.097839,116.2886,0,102,39824.2947222222,2009-01-11,07:04:24
40.096774,116.289435,0,98,39824.2947800926,2009-01-11,07:04:29
40.095712,116.290271,0,107,39824.294837963,2009-01-11,07:04:34
40.094676,116.291081,0,114,39824.2948958333,2009-01-11,07:04:39
40.093608,116.291908,0,116,39824.2949537037,2009-01-11,07:04:44
40.092514,116.2928,0,115,39824.2950115741,2009-01-11,07:04:49
40.091401,116.293668,0,106,39824.2950694444,2009-01-11,07:04:54
40.090309,116.294514,0,97,39824.2951273148,2009-01-11,07:04:59
40.089266,116.295325,0,99,39824.2951851852,2009-01-11,07:05:04
40.088248,116.296113,0,97,39824.2952430556,2009-01-11,07:05:09
40.087204,116.296921,0,99,39824.2953009259,2009-01-11,07:05:14
40.086159,116.297734,0,102,39824.2953587963,2009-01-11,07:05:19
40.085099,116.298556,0,101,39824.2954166667,2009-01-11,07:05:24
40.084065,116.299379,0,102,39824.295474537,2009-01-11,07:05:29
40.083127,116.300116,0,103,39824.2955324074,2009-01-11,07:05:34
40.082232,116.300825,0,102,39824.2955902778,2009-01-11,07:05:39
40.081297,116.301554,0,101,39824.2956481481,2009-01-11,07:05:44
40.08028,116.302325,0,99,39824.2957060185,2009-01-11,07:05:49
40.079202,116.303136,0,98,39824.2957638889,2009-01-11,07:05:54
40.078119,116.303962,0,102,39824.2958217593,2009-01-11,07:05:59
40.07704,116.304786,0,102,39824.2958796296,2009-01-11,07:06:04
40.075942,116.305656,0,100,39824.2959375,2009-01-11,07:06:09
40.074766,116.306606,0,98,39824.2959953704,2009-01-11,07:06:14
40.073517,116.307588,0,98,39824.2960532407,2009-01-11,07:06:19
40.072238,116.308533,0,100,39824.2961111111,2009-01-11,07:06:24
40.071029,116.309429,0,101,39824.2961689815,2009-01-11,07:06:29
40.069901,116.310275,0,96,39824.2962268519,2009-01-11,07:06:34
40.06881,116.311106,0,98,39824.2962847222,2009-01-11,07:06:39
40.067806,116.311894,0,99,39824.2963425926,2009-01-11,07:06:44
40.066856,116.312618,0,100,39824.296400463,2009-01-11,07:06:49
40.065961,116.313312,0,99,39824.2964583333,2009-01-11,07:06:54
40.065046,116.314018,0,101,39824.2965162037,2009-01-11,07:06:59
40.064115,116.314734,0,100,39824.2965740741,2009-01-11,07:07:04
40.063238,116.315423,0,101,39824.2966319444,2009-01-11,07:07:09
40.06249,116.316006,0,100,39824.2966898148,2009-01-11,07:07:14
40.061753,116.316601,0,103,39824.2967476852,2009-01-11,07:07:19
40.061004,116.317144,0,105,39824.2968055556,2009-01-11,07:07:24
40.060308,116.317621,0,104,39824.2968634259,2009-01-11,07:07:29
40.05957,116.318185,0,105,39824.2969212963,2009-01-11,07:07:34
40.05886,116.318633,0,107,39824.2969791667,2009-01-11,07:07:39
40.058397,116.31892,0,109,39824.297037037,2009-01-11,07:07:44
40.058238,116.319026,0,108,39824.2970949074,2009-01-11,07:07:49
40.058209,116.319048,0,111,39824.2971527778,2009-01-11,07:07:54
40.058209,116.319048,0,111,39824.2971875,2009-01-11,07:07:57
40.058211,116.319046,0,112,39824.2972106481,2009-01-11,07:07:59
40.058223,116.319035,0,112,39824.2972685185,2009-01-11,07:08:04
40.05824,116.319007,0,113,39824.2973263889,2009-01-11,07:08:09
40.058248,116.318987,0,123,39824.2973842593,2009-01-11,07:08:14
40.058248,116.318987,0,123,39824.2974189815,2009-01-11,07:08:17
40.058245,116.318991,0,133,39824.2974421296,2009-01-11,07:08:19
40.058211,116.319027,0,131,39824.2975,2009-01-11,07:08:24
40.058211,116.319027,0,131,39824.2975347222,2009-01-11,07:08:27
40.058207,116.319024,0,130,39824.2975578704,2009-01-11,07:08:29
40.058189,116.31895,0,130,39824.2976157407,2009-01-11,07:08:34
40.058154,116.31877,0,136,39824.2976736111,2009-01-11,07:08:39
40.05806,116.318633,0,149,39824.2977314815,2009-01-11,07:08:44
40.057876,116.318895,0,185,39824.2977893518,2009-01-11,07:08:49
40.057515,116.319325,0,183,39824.2978472222,2009-01-11,07:08:54
40.057088,116.319605,0,155,39824.2979050926,2009-01-11,07:08:59
40.05699,116.319676,0,142,39824.297962963,2009-01-11,07:09:04
40.056934,116.319711,0,134,39824.2980208333,2009-01-11,07:09:09
40.056912,116.31973,0,132,39824.2980787037,2009-01-11,07:09:14
40.05691,116.319731,0,135,39824.2981365741,2009-01-11,07:09:19
40.056906,116.319732,0,137,39824.2981944444,2009-01-11,07:09:24
40.056902,116.319733,0,138,39824.2982523148,2009-01-11,07:09:29
40.0569,116.319733,0,139,39824.2983101852,2009-01-11,07:09:34
40.0569,116.319733,0,139,39824.2983449074,2009-01-11,07:09:37
40.056892,116.319737,0,139,39824.2983680556,2009-01-11,07:09:39
40.056829,116.319798,0,135,39824.2984259259,2009-01-11,07:09:44
40.056765,116.319863,0,129,39824.2984837963,2009-01-11,07:09:49
40.056756,116.319878,0,127,39824.2985416667,2009-01-11,07:09:54
40.056756,116.31988,0,126,39824.298599537,2009-01-11,07:09:59
40.056756,116.31988,0,126,39824.2986342593,2009-01-11,07:10:02
40.056748,116.319886,0,126,39824.2986574074,2009-01-11,07:10:04
40.056689,116.319941,0,124,39824.2987152778,2009-01-11,07:10:09
40.056639,116.319994,0,124,39824.2987731481,2009-01-11,07:10:14
40.056623,116.320015,0,125,39824.2988310185,2009-01-11,07:10:19
40.056623,116.320015,0,125,39824.2988657407,2009-01-11,07:10:22
40.056621,116.320023,0,127,39824.2988888889,2009-01-11,07:10:24
40.056609,116.320033,0,129,39824.2989467593,2009-01-11,07:10:29
40.056609,116.320033,0,129,39824.2989814815,2009-01-11,07:10:32
40.05661,116.320025,0,112,39824.2990046296,2009-01-11,07:10:34
40.056582,116.320024,0,88,39824.2990625,2009-01-11,07:10:39
40.056563,116.320053,0,92,39824.2991203704,2009-01-11,07:10:44
40.056537,116.320079,0,95,39824.2991782407,2009-01-11,07:10:49
40.056531,116.320087,0,96,39824.2992361111,2009-01-11,07:10:54
40.056523,116.320091,0,97,39824.2992939815,2009-01-11,07:10:59
40.056523,116.320091,0,97,39824.2993287037,2009-01-11,07:11:02
40.056518,116.320097,0,97,39824.2993518518,2009-01-11,07:11:04
40.056459,116.320154,0,100,39824.2994097222,2009-01-11,07:11:09
40.056453,116.320154,0,107,39824.2994675926,2009-01-11,07:11:14
40.056456,116.32015,0,121,39824.299525463,2009-01-11,07:11:19
40.056456,116.32015,0,121,39824.2995601852,2009-01-11,07:11:22
40.056453,116.320153,0,125,39824.2995833333,2009-01-11,07:11:24
40.05644,116.320165,0,126,39824.2996412037,2009-01-11,07:11:29
40.056381,116.320228,0,127,39824.2996990741,2009-01-11,07:11:34
40.056309,116.320282,0,126,39824.2997569444,2009-01-11,07:11:39
40.056246,116.320356,0,127,39824.2998148148,2009-01-11,07:11:44
40.056096,116.320509,0,126,39824.2998726852,2009-01-11,07:11:49
40.056,116.320612,0,127,39824.2999305556,2009-01-11,07:11:54
40.05584,116.320784,0,131,39824.2999884259,2009-01-11,07:11:59
40.055694,116.320936,0,124,39824.3000462963,2009-01-11,07:12:04
40.055511,116.321092,0,119,39824.3001041667,2009-01-11,07:12:09
40.055375,116.3212,0,115,39824.300162037,2009-01-11,07:12:14
40.055321,116.321227,0,111,39824.3002199074,2009-01-11,07:12:19
40.055219,116.321311,0,111,39824.3002777778,2009-01-11,07:12:24
40.055192,116.321336,0,112,39824.3003356481,2009-01-11,07:12:29
40.055188,116.321339,0,113,39824.3003935185,2009-01-11,07:12:34
40.055187,116.321339,0,114,39824.3004513889,2009-01-11,07:12:39
40.055186,116.32134,0,114,39824.3005092593,2009-01-11,07:12:44
40.055185,116.321341,0,115,39824.3005671296,2009-01-11,07:12:49
40.055185,116.321341,0,115,39824.3006018519,2009-01-11,07:12:52
40.055185,116.32134,0,114,39824.300625,2009-01-11,07:12:54
40.055156,116.32137,0,115,39824.3006828704,2009-01-11,07:12:59
40.055076,116.321424,0,116,39824.3007407407,2009-01-11,07:13:04
40.054969,116.321502,0,114,39824.3007986111,2009-01-11,07:13:09
40.054858,116.321588,0,116,39824.3008564815,2009-01-11,07:13:14
40.054716,116.321705,0,112,39824.3009143519,2009-01-11,07:13:19
40.054659,116.321762,0,108,39824.3009722222,2009-01-11,07:13:24
40.054659,116.321762,0,108,39824.3010069444,2009-01-11,07:13:27
40.054656,116.321766,0,110,39824.3010300926,2009-01-11,07:13:29
40.05466,116.32187,0,105,39824.301087963,2009-01-11,07:13:34
40.054631,116.321859,0,100,39824.3011458333,2009-01-11,07:13:39
40.054621,116.321837,0,102,39824.3012037037,2009-01-11,07:13:44
40.054611,116.32183,0,103,39824.3012615741,2009-01-11,07:13:49
40.054624,116.321884,0,102,39824.3013194444,2009-01-11,07:13:54
40.054613,116.321868,0,100,39824.3013773148,2009-01-11,07:13:59
40.0546,116.321803,0,107,39824.3014351852,2009-01-11,07:14:04
40.054574,116.321733,0,122,39824.3014930556,2009-01-11,07:14:09
40.054586,116.321762,0,132,39824.3015509259,2009-01-11,07:14:14
40.054564,116.321814,0,133,39824.3016087963,2009-01-11,07:14:19
40.054558,116.321801,0,131,39824.3016666667,2009-01-11,07:14:24
40.054556,116.321799,0,133,39824.301724537,2009-01-11,07:14:29
40.054555,116.321799,0,135,39824.3017824074,2009-01-11,07:14:34
40.054555,116.321799,0,135,39824.3018402778,2009-01-11,07:14:39
40.054554,116.321798,0,136,39824.3018981481,2009-01-11,07:14:44
40.054554,116.321798,0,137,39824.3019560185,2009-01-11,07:14:49
40.054554,116.321798,0,137,39824.3019907407,2009-01-11,07:14:52
40.054552,116.321799,0,138,39824.3020138889,2009-01-11,07:14:54
40.054478,116.321866,0,137,39824.3020717593,2009-01-11,07:14:59
40.054358,116.321978,0,134,39824.3021296296,2009-01-11,07:15:04
40.054122,116.322173,0,131,39824.3021875,2009-01-11,07:15:09
40.053812,116.32232,0,130,39824.3022453704,2009-01-11,07:15:14
40.053497,116.322338,0,129,39824.3023032407,2009-01-11,07:15:19
40.053204,116.322073,0,134,39824.3023611111,2009-01-11,07:15:24
40.052895,116.321644,0,135,39824.3024189815,2009-01-11,07:15:29
40.052584,116.321188,0,136,39824.3024768519,2009-01-11,07:15:34
40.052208,116.320714,0,136,39824.3025347222,2009-01-11,07:15:39
40.051829,116.320201,0,131,39824.3025925926,2009-01-11,07:15:44
40.051475,116.319703,0,127,39824.302650463,2009-01-11,07:15:49
40.051118,116.319266,0,132,39824.3027083333,2009-01-11,07:15:54
40.050863,116.318968,0,132,39824.3027662037,2009-01-11,07:15:59
40.050778,116.318921,0,138,39824.3028240741,2009-01-11,07:16:04
40.050778,116.318921,0,138,39824.3028587963,2009-01-11,07:16:07
40.050772,116.318923,0,140,39824.3028819444,2009-01-11,07:16:09
40.050743,116.318867,0,145,39824.3029398148,2009-01-11,07:16:14
40.05073,116.318853,0,145,39824.3029976852,2009-01-11,07:16:19
40.05073,116.318853,0,145,39824.3030555556,2009-01-11,07:16:24
40.050734,116.318858,0,142,39824.3031134259,2009-01-11,07:16:29
40.050739,116.318862,0,138,39824.3031712963,2009-01-11,07:16:34
40.050742,116.318866,0,135,39824.3032291667,2009-01-11,07:16:39
40.050739,116.318863,0,134,39824.303287037,2009-01-11,07:16:44
40.050735,116.318859,0,137,39824.3033449074,2009-01-11,07:16:49
40.050733,116.318857,0,140,39824.3034027778,2009-01-11,07:16:54
40.050732,116.318856,0,142,39824.3034606481,2009-01-11,07:16:59
40.050729,116.318855,0,143,39824.3035185185,2009-01-11,07:17:04
40.050729,116.318855,0,143,39824.3035532407,2009-01-11,07:17:07
40.050722,116.318852,0,146,39824.3035763889,2009-01-11,07:17:09
40.050684,116.318809,0,151,39824.3036342593,2009-01-11,07:17:14
40.050627,116.318754,0,152,39824.3036921296,2009-01-11,07:17:19
40.050587,116.318677,0,151,39824.30375,2009-01-11,07:17:24
40.050571,116.318631,0,147,39824.3038078704,2009-01-11,07:17:29
40.050563,116.318612,0,145,39824.3038657407,2009-01-11,07:17:34
40.050546,116.318602,0,141,39824.3039236111,2009-01-11,07:17:39
40.0505,116.318556,0,139,39824.3039814815,2009-01-11,07:17:44
40.050421,116.318477,0,137,39824.3040393519,2009-01-11,07:17:49
40.05038,116.31845,0,136,39824.3040972222,2009-01-11,07:17:54
40.050374,116.318455,0,136,39824.3041550926,2009-01-11,07:17:59
40.050375,116.318458,0,136,39824.304212963,2009-01-11,07:18:04
40.050378,116.31846,0,135,39824.3042708333,2009-01-11,07:18:09
40.050379,116.318463,0,135,39824.3043287037,2009-01-11,07:18:14
40.05038,116.318465,0,134,39824.3043865741,2009-01-11,07:18:19
40.050381,116.318466,0,134,39824.3044444444,2009-01-11,07:18:24
40.050381,116.318467,0,133,39824.3045023148,2009-01-11,07:18:29
40.050381,116.318467,0,132,39824.3045601852,2009-01-11,07:18:34
40.050381,116.318467,0,132,39824.3046180556,2009-01-11,07:18:39
40.050381,116.318467,0,132,39824.3046527778,2009-01-11,07:18:42
40.050381,116.318467,0,132,39824.3046759259,2009-01-11,07:18:44
40.050338,116.318399,0,130,39824.3047337963,2009-01-11,07:18:49
40.050199,116.318211,0,127,39824.3047916667,2009-01-11,07:18:54
40.050141,116.318134,0,127,39824.304849537,2009-01-11,07:18:59
40.050141,116.318134,0,127,39824.3048842593,2009-01-11,07:19:02
40.050141,116.318137,0,126,39824.3049074074,2009-01-11,07:19:04
40.050094,116.318071,0,125,39824.3049652778,2009-01-11,07:19:09
40.049925,116.318039,0,119,39824.3050231481,2009-01-11,07:19:14
40.049574,116.318352,0,117,39824.3050810185,2009-01-11,07:19:19
40.049074,116.318787,0,118,39824.3051388889,2009-01-11,07:19:24
40.048585,116.319223,0,116,39824.3051967593,2009-01-11,07:19:29
40.048243,116.319516,0,118,39824.3052546296,2009-01-11,07:19:34
40.048092,116.31964,0,123,39824.3053125,2009-01-11,07:19:39
40.048049,116.319653,0,128,39824.3053703704,2009-01-11,07:19:44
40.048048,116.319654,0,127,39824.3054282407,2009-01-11,07:19:49
40.048047,116.319655,0,127,39824.3054861111,2009-01-11,07:19:54
40.048046,116.319654,0,127,39824.3055439815,2009-01-11,07:19:59
40.048046,116.319654,0,127,39824.3055787037,2009-01-11,07:20:02
40.048046,116.319654,0,127,39824.3056018518,2009-01-11,07:20:04
40.048029,116.319665,0,128,39824.3056597222,2009-01-11,07:20:09
40.047901,116.319775,0,134,39824.3057175926,2009-01-11,07:20:14
40.047656,116.319979,0,134,39824.305775463,2009-01-11,07:20:19
40.047295,116.320302,0,133,39824.3058333333,2009-01-11,07:20:24
40.046817,116.320755,0,128,39824.3058912037,2009-01-11,07:20:29
40.04623,116.321291,0,123,39824.3059490741,2009-01-11,07:20:34
40.04556,116.321897,0,123,39824.3060069444,2009-01-11,07:20:39
40.04482,116.322559,0,121,39824.3060648148,2009-01-11,07:20:44
40.04405,116.32325,0,115,39824.3061226852,2009-01-11,07:20:49
40.043293,116.323894,0,118,39824.3061805556,2009-01-11,07:20:54
40.042578,116.324448,0,118,39824.3062384259,2009-01-11,07:20:59
40.041864,116.325027,0,115,39824.3062962963,2009-01-11,07:21:04
40.041115,116.3256,0,115,39824.3063541667,2009-01-11,07:21:09
40.040362,116.326165,0,115,39824.306412037,2009-01-11,07:21:14
40.039742,116.326639,0,131,39824.3064699074,2009-01-11,07:21:19
40.039312,116.326923,0,143,39824.3065277778,2009-01-11,07:21:24
40.039092,116.326882,0,155,39824.3065856481,2009-01-11,07:21:29
40.039102,116.326552,0,149,39824.3066435185,2009-01-11,07:21:34
40.039112,116.326055,0,152,39824.3067013889,2009-01-11,07:21:39
40.039142,116.325572,0,161,39824.3067592593,2009-01-11,07:21:44
40.039111,116.325435,0,166,39824.3068171296,2009-01-11,07:21:49
40.03911,116.325426,0,170,39824.306875,2009-01-11,07:21:54
40.039088,116.325399,0,169,39824.3069328704,2009-01-11,07:21:59
40.039039,116.325353,0,158,39824.3069907407,2009-01-11,07:22:04
40.039029,116.32534,0,154,39824.3070486111,2009-01-11,07:22:09
40.039017,116.325332,0,154,39824.3071064815,2009-01-11,07:22:14
40.039,116.325328,0,156,39824.3071643518,2009-01-11,07:22:19
40.038932,116.325348,0,155,39824.3072222222,2009-01-11,07:22:24
40.038853,116.325408,0,162,39824.3072800926,2009-01-11,07:22:29
40.038849,116.325438,0,163,39824.307337963,2009-01-11,07:22:34
40.038865,116.32541,0,166,39824.3073958333,2009-01-11,07:22:39
40.038884,116.325403,0,172,39824.3074537037,2009-01-11,07:22:44
40.038891,116.325406,0,184,39824.3075115741,2009-01-11,07:22:49
40.038892,116.325407,0,193,39824.3075694444,2009-01-11,07:22:54
40.038897,116.325407,0,197,39824.3076273148,2009-01-11,07:22:59
40.038898,116.325408,0,201,39824.3076851852,2009-01-11,07:23:04
40.038899,116.325409,0,204,39824.3077430556,2009-01-11,07:23:09
40.0389,116.325409,0,206,39824.3078009259,2009-01-11,07:23:14
40.038904,116.325409,0,209,39824.3078587963,2009-01-11,07:23:19
40.038904,116.325409,0,209,39824.3078935185,2009-01-11,07:23:22
40.038908,116.325409,0,212,39824.3079166667,2009-01-11,07:23:24
40.03891,116.32543,0,207,39824.307974537,2009-01-11,07:23:29
40.038935,116.32548,0,206,39824.3080324074,2009-01-11,07:23:34
40.038943,116.325521,0,215,39824.3080902778,2009-01-11,07:23:39
40.038928,116.325517,0,212,39824.3081481481,2009-01-11,07:23:44
40.038937,116.325541,0,219,39824.3082060185,2009-01-11,07:23:49
40.038937,116.325541,0,219,39824.3082407407,2009-01-11,07:23:52
40.038934,116.325542,0,225,39824.3082638889,2009-01-11,07:23:54
40.038941,116.325553,0,229,39824.3083217593,2009-01-11,07:23:59
40.038953,116.32558,0,233,39824.3083796296,2009-01-11,07:24:04
40.038997,116.325568,0,238,39824.3084375,2009-01-11,07:24:09
40.038917,116.325493,0,240,39824.3084953704,2009-01-11,07:24:14
40.038897,116.325503,0,239,39824.3085532407,2009-01-11,07:24:19
40.03887,116.325585,0,237,39824.3086111111,2009-01-11,07:24:24
40.038971,116.32515,0,240,39824.3086689815,2009-01-11,07:24:29
40.03903,116.325243,0,251,39824.3087268519,2009-01-11,07:24:34
40.039089,116.325154,0,237,39824.3087847222,2009-01-11,07:24:39
40.039045,116.325086,0,214,39824.3088425926,2009-01-11,07:24:44
40.039081,116.324992,0,194,39824.308900463,2009-01-11,07:24:49
40.039138,116.324863,0,195,39824.3089583333,2009-01-11,07:24:54
40.039194,116.324741,0,205,39824.3090162037,2009-01-11,07:24:59
40.039202,116.324571,0,207,39824.3090740741,2009-01-11,07:25:04
40.039324,116.324433,0,207,39824.3091319444,2009-01-11,07:25:09
40.039355,116.324396,0,212,39824.3091898148,2009-01-11,07:25:14
40.039258,116.324369,0,218,39824.3092476852,2009-01-11,07:25:19
40.039248,116.324294,0,218,39824.3093055556,2009-01-11,07:25:24
40.039183,116.324217,0,207,39824.3093634259,2009-01-11,07:25:29
40.039223,116.324129,0,207,39824.3094212963,2009-01-11,07:25:34
40.039215,116.32405,0,189,39824.3094791667,2009-01-11,07:25:39
40.039203,116.323957,0,184,39824.309537037,2009-01-11,07:25:44
40.039188,116.323903,0,175,39824.3095949074,2009-01-11,07:25:49
40.039188,116.32386,0,160,39824.3096527778,2009-01-11,07:25:54
40.039179,116.323784,0,154,39824.3097106481,2009-01-11,07:25:59
40.039171,116.323693,0,151,39824.3097685185,2009-01-11,07:26:04
40.039179,116.323596,0,147,39824.3098263889,2009-01-11,07:26:09
40.039177,116.323527,0,142,39824.3098842593,2009-01-11,07:26:14
40.039159,116.32343,0,135,39824.3099421296,2009-01-11,07:26:19
40.039151,116.323332,0,135,39824.31,2009-01-11,07:26:24
40.039152,116.32325,0,138,39824.3100578704,2009-01-11,07:26:29
40.039161,116.323171,0,141,39824.3101157407,2009-01-11,07:26:34
40.039144,116.323091,0,140,39824.3101736111,2009-01-11,07:26:39
40.039125,116.323001,0,139,39824.3102314815,2009-01-11,07:26:44
40.039154,116.322914,0,139,39824.3102893519,2009-01-11,07:26:49
40.03917,116.322899,0,135,39824.3103472222,2009-01-11,07:26:54
40.039179,116.322885,0,135,39824.3104050926,2009-01-11,07:26:59
40.039204,116.322822,0,135,39824.310462963,2009-01-11,07:27:04
40.039221,116.322712,0,133,39824.3105208333,2009-01-11,07:27:09
40.039252,116.322608,0,134,39824.3105787037,2009-01-11,07:27:14
40.039287,116.322508,0,137,39824.3106365741,2009-01-11,07:27:19
40.039342,116.322406,0,145,39824.3106944444,2009-01-11,07:27:24
40.03937,116.322317,0,151,39824.3107523148,2009-01-11,07:27:29
40.039385,116.322243,0,153,39824.3108101852,2009-01-11,07:27:34
40.039378,116.322219,0,155,39824.3108680556,2009-01-11,07:27:39
40.039364,116.322216,0,155,39824.3109259259,2009-01-11,07:27:44
40.039355,116.322211,0,156,39824.3109837963,2009-01-11,07:27:49
40.03936,116.322185,0,155,39824.3110416667,2009-01-11,07:27:54
40.03943,116.322183,0,158,39824.311099537,2009-01-11,07:27:59
40.039464,116.322179,0,158,39824.3111574074,2009-01-11,07:28:04
40.039471,116.322207,0,158,39824.3112152778,2009-01-11,07:28:09
40.039495,116.322216,0,158,39824.3112731481,2009-01-11,07:28:14
40.039642,116.322172,0,158,39824.3113310185,2009-01-11,07:28:19
40.039747,116.322172,0,160,39824.3113888889,2009-01-11,07:28:24
40.039798,116.322103,0,157,39824.3114467593,2009-01-11,07:28:29
40.039829,116.322015,0,154,39824.3115046296,2009-01-11,07:28:34
40.039898,116.321907,0,149,39824.3115625,2009-01-11,07:28:39
40.039931,116.321814,0,140,39824.3116203704,2009-01-11,07:28:44
40.039953,116.321721,0,137,39824.3116782407,2009-01-11,07:28:49
40.039926,116.321689,0,133,39824.3117361111,2009-01-11,07:28:54
40.039917,116.321668,0,132,39824.3117939815,2009-01-11,07:28:59
40.039917,116.321668,0,132,39824.3118287037,2009-01-11,07:29:02
40.039916,116.321668,0,131,39824.3118518519,2009-01-11,07:29:04
40.039902,116.32168,0,131,39824.3119097222,2009-01-11,07:29:09
40.039866,116.321724,0,131,39824.3119675926,2009-01-11,07:29:14
40.038861,116.322144,0,-12,39824.3120833333,2009-01-11,07:29:24
40.040115,116.321836,0,160,39824.3121412037,2009-01-11,07:29:29
40.039942,116.32188,0,162,39824.3121990741,2009-01-11,07:29:34
40.039571,116.321976,0,157,39824.3122569444,2009-01-11,07:29:39
