# Supplementary material for: Research on differential privacy protection method based on user tendency
Source: PLoS One. 2023 Oct 26;18(10):e0288823. doi: 10.1371/journal.pone.0288823 (PMC10602288; doi:10.1371/journal.pone.0288823)
Supplement: S3 Data — (ZIP) [file pone.0288823.s003.zip]

Archive with 4,129 entries (4,008 files):
- Data  5-3/
- Data  5-3/051/
- Data  5-3/051/Trajectory/
- Data  5-3/051/Trajectory/20071130173419.plt
- Data  5-3/051/Trajectory/20071207180812.plt
- Data  5-3/051/Trajectory/20071208165625.plt
- Data  5-3/051/Trajectory/20071210130517.plt
- Data  5-3/051/Trajectory/20071214104404.plt
- Data  5-3/051/Trajectory/20071214192516.plt
- Data  5-3/051/Trajectory/20071215093917.plt
- Data  5-3/051/Trajectory/20071216140239.plt
- Data  5-3/051/Trajectory/20071218175638.plt
- Data  5-3/051/Trajectory/20071220153904.plt
- Data  5-3/051/Trajectory/20071222160017.plt
- Data  5-3/051/Trajectory/20071224171246.plt
- Data  5-3/051/Trajectory/20071228150740.plt
- Data  5-3/051/Trajectory/20071231100309.plt
- Data  5-3/051/Trajectory/20080101155045.plt
- Data  5-3/051/Trajectory/20080107213346.plt
- Data  5-3/051/Trajectory/20080108174733.plt
- Data  5-3/051/Trajectory/20080112085236.plt
- Data  5-3/051/Trajectory/20080115114749.plt
- Data  5-3/051/Trajectory/20080119095535.plt
- Data  5-3/051/Trajectory/20080121080910.plt
- Data  5-3/051/Trajectory/20080202081313.plt
- Data  5-3/051/Trajectory/20080202201110.plt
- Data  5-3/051/Trajectory/20080203130721.plt
- Data  5-3/051/Trajectory/20080204133623.plt
- Data  5-3/051/Trajectory/20080207131103.plt
- Data  5-3/051/Trajectory/20080208135343.plt
- Data  5-3/051/Trajectory/20080209210311.plt
- Data  5-3/051/Trajectory/20080211095246.plt
- Data  5-3/051/Trajectory/20080211215725.plt
- Data  5-3/051/Trajectory/20080212133405.plt
- Data  5-3/051/Trajectory/20080212205633.plt
- Data  5-3/051/Trajectory/20080213132944.plt
- Data  5-3/051/Trajectory/20080214152143.plt
- Data  5-3/051/Trajectory/20080215131407.plt
- Data  5-3/051/Trajectory/20080216163334.plt
- Data  5-3/051/Trajectory/20080217140611.plt
- Data  5-3/051/Trajectory/20080218192042.plt
- Data  5-3/051/Trajectory/20080219123720.plt
- Data  5-3/051/Trajectory/20080221105029.plt
- Data  5-3/051/Trajectory/20080222090047.plt
- Data  5-3/051/Trajectory/20080309120949.plt
- Data  5-3/051/Trajectory/20080324085807.plt
- Data  5-3/051/Trajectory/20080324173025.plt
- Data  5-3/051/Trajectory/20080326153045.plt
- Data  5-3/051/Trajectory/20080328085804.plt
- Data  5-3/051/Trajectory/20080329111039.plt
- Data  5-3/051/Trajectory/20080331090156.plt
- Data  5-3/051/Trajectory/20080422084655.plt
- Data  5-3/051/Trajectory/20080430082707.plt
- Data  5-3/051/Trajectory/20080430181146.plt
- Data  5-3/052/
- Data  5-3/052/Trajectory/
- Data  5-3/052/Trajectory/20080116073613.plt
- Data  5-3/052/Trajectory/20080117092422.plt
- Data  5-3/052/Trajectory/20080117233041.plt
- Data  5-3/052/Trajectory/20080118065305.plt
- Data  5-3/052/Trajectory/20080119065616.plt
- Data  5-3/052/Trajectory/20080223042819.plt
- Data  5-3/052/Trajectory/20080226024616.plt
- Data  5-3/052/Trajectory/20080228100938.plt
- Data  5-3/052/Trajectory/20080302121050.plt
- Data  5-3/052/Trajectory/20080304002217.plt
- Data  5-3/052/Trajectory/20080304062810.plt
- Data  5-3/052/Trajectory/20080311003313.plt
- Data  5-3/052/Trajectory/20080313071613.plt
- Data  5-3/052/Trajectory/20080314052629.plt
- Data  5-3/052/Trajectory/20080315050746.plt
- Data  5-3/052/Trajectory/20080318115622.plt
- Data  5-3/052/Trajectory/20080319071834.plt
- Data  5-3/052/Trajectory/20080520093515.plt
- Data  5-3/052/Trajectory/20080521032224.plt
- Data  5-3/052/Trajectory/20080522090054.plt
- Data  5-3/052/Trajectory/20080523044006.plt
- Data  5-3/052/Trajectory/20080525053129.plt
- Data  5-3/052/Trajectory/20080526121804.plt
- Data  5-3/052/Trajectory/20080527074452.plt
- Data  5-3/052/Trajectory/20080528092335.plt
- Data  5-3/052/Trajectory/20080529063505.plt
- Data  5-3/052/Trajectory/20080530100805.plt
- Data  5-3/052/Trajectory/20080530101103.plt
- Data  5-3/052/Trajectory/20080531033106.plt
- Data  5-3/052/Trajectory/20080601094724.plt
- Data  5-3/052/Trajectory/20080602034606.plt
- Data  5-3/052/Trajectory/20080603002235.plt
- Data  5-3/052/Trajectory/20080604105705.plt
- Data  5-3/052/Trajectory/20080606033036.plt
- Data  5-3/052/Trajectory/20080607093313.plt
- Data  5-3/052/Trajectory/20080609034805.plt
- Data  5-3/052/Trajectory/20080610105630.plt
- Data  5-3/052/Trajectory/20080612040639.plt
- Data  5-3/052/Trajectory/20080612221956.plt
- Data  5-3/052/Trajectory/20080614085325.plt
- Data  5-3/052/Trajectory/20080615065036.plt
- Data  5-3/052/Trajectory/20080616050635.plt
- Data  5-3/052/Trajectory/20080617042652.plt
- Data  5-3/052/Trajectory/20080620012827.plt
- Data  5-3/052/Trajectory/20080621013806.plt
- Data  5-3/052/Trajectory/20080621101507.plt
- Data  5-3/052/Trajectory/20080625052637.plt
- Data  5-3/052/Trajectory/20080626204306.plt
- Data  5-3/052/Trajectory/20080628232655.plt
- Data  5-3/052/Trajectory/20080701083859.plt
- Data  5-3/052/Trajectory/20080702094938.plt
- Data  5-3/052/Trajectory/20080703062541.plt
- Data  5-3/052/Trajectory/20080706090206.plt
- Data  5-3/052/Trajectory/20080707063908.plt
- Data  5-3/052/Trajectory/20080708125325.plt
- Data  5-3/052/Trajectory/20080709020456.plt
- Data  5-3/052/Trajectory/20080709212205.plt
- Data  5-3/052/Trajectory/20080711015836.plt
- Data  5-3/052/Trajectory/20080715104708.plt
- Data  5-3/052/Trajectory/20080716082736.plt
- Data  5-3/052/Trajectory/20080717005109.plt
- Data  5-3/052/Trajectory/20080718045225.plt
- Data  5-3/052/Trajectory/20080719044536.plt
- Data  5-3/052/Trajectory/20080720044908.plt
- Data  5-3/052/Trajectory/20080721040656.plt
- Data  5-3/052/Trajectory/20080722041604.plt
- Data  5-3/052/Trajectory/20080723082932.plt
- Data  5-3/052/Trajectory/20080724013535.plt
- Data  5-3/052/Trajectory/20080725002736.plt
- Data  5-3/052/Trajectory/20080726083906.plt
- Data  5-3/052/Trajectory/20080727033556.plt
- Data  5-3/052/Trajectory/20080729104926.plt
- Data  5-3/052/Trajectory/20080730092039.plt
- Data  5-3/052/Trajectory/20080730225007.plt
- Data  5-3/052/Trajectory/20080803072830.plt
- Data  5-3/052/Trajectory/20080803072900.plt
- Data  5-3/052/Trajectory/20080806135108.plt
- Data  5-3/052/Trajectory/20080818112052.plt
- Data  5-3/052/Trajectory/20080819104039.plt
- Data  5-3/052/Trajectory/20080819232504.plt
- Data  5-3/052/Trajectory/20080821232859.plt
- Data  5-3/052/Trajectory/20080822085236.plt
- Data  5-3/052/Trajectory/20080824233822.plt
- Data  5-3/052/Trajectory/20080825085006.plt
- Data  5-3/052/Trajectory/20080826232036.plt
- Data  5-3/052/Trajectory/20080827111000.plt
- Data  5-3/052/Trajectory/20080831073208.plt
- Data  5-3/052/Trajectory/20080831233436.plt
- Data  5-3/052/Trajectory/20080901114634.plt
- Data  5-3/052/Trajectory/20080902055635.plt
- Data  5-3/052/Trajectory/20081001224837.plt
- Data  5-3/052/Trajectory/20081003042430.plt
- Data  5-3/052/Trajectory/20081005094923.plt
- Data  5-3/052/Trajectory/20081006134237.plt
- Data  5-3/052/Trajectory/20081006235830.plt
- Data  5-3/052/Trajectory/20081007111938.plt
- Data  5-3/052/Trajectory/20081008035138.plt
- Data  5-3/052/Trajectory/20081009100736.plt
- Data  5-3/052/Trajectory/20081010011727.plt
- Data  5-3/052/Trajectory/20081010120707.plt
- Data  5-3/052/Trajectory/20081011033025.plt
- Data  5-3/052/Trajectory/20081012064254.plt
- Data  5-3/052/Trajectory/20081017050637.plt
- Data  5-3/052/Trajectory/20081030050200.plt
- Data  5-3/052/labels.txt
- Data  5-3/053/
- Data  5-3/053/Trajectory/
- Data  5-3/053/Trajectory/20080429082134.plt
- Data  5-3/053/Trajectory/20080430133934.plt
- Data  5-3/053/Trajectory/20080501040803.plt
- Data  5-3/053/Trajectory/20080502002838.plt
- Data  5-3/053/Trajectory/20080505141846.plt
- Data  5-3/053/Trajectory/20080505235814.plt
- Data  5-3/053/Trajectory/20080506141238.plt
- Data  5-3/053/Trajectory/20080507004638.plt
- Data  5-3/053/Trajectory/20080507095245.plt
- Data  5-3/053/labels.txt
- Data  5-3/054/
- Data  5-3/054/Trajectory/
- Data  5-3/054/Trajectory/20090620122232.plt
- Data  5-3/054/Trajectory/20090628174508.plt
- Data  5-3/054/Trajectory/20090629062806.plt
- Data  5-3/055/
- Data  5-3/055/Trajectory/
- Data  5-3/055/Trajectory/20070731105113.plt
- Data  5-3/055/Trajectory/20070801023506.plt
- Data  5-3/055/Trajectory/20070802012852.plt
- Data  5-3/055/Trajectory/20070802135717.plt
- Data  5-3/055/Trajectory/20070803011636.plt
- Data  5-3/055/Trajectory/20070803101920.plt
- Data  5-3/055/Trajectory/20070804054307.plt
- Data  5-3/055/Trajectory/20070805025345.plt
- Data  5-3/055/Trajectory/20070805112043.plt
- Data  5-3/055/Trajectory/20070806153148.plt
- Data  5-3/055/Trajectory/20070809003542.plt
- Data  5-3/055/Trajectory/20110803091252.plt
- Data  5-3/055/Trajectory/20110807090603.plt
- Data  5-3/055/Trajectory/20110808215103.plt
- Data  5-3/055/Trajectory/20110809092747.plt
- Data  5-3/055/Trajectory/20110809094530.plt
- Data  5-3/055/Trajectory/20110809220352.plt
- Data  5-3/055/Trajectory/20110824133934.plt
- Data  5-3/055/Trajectory/20110827140757.plt
- Data  5-3/055/Trajectory/20110828085951.plt
- Data  5-3/055/Trajectory/20110828164033.plt
- Data  5-3/055/Trajectory/20110830140828.plt
- Data  5-3/055/Trajectory/20110902093233.plt
- Data  5-3/055/Trajectory/20110930085058.plt
- Data  5-3/056/
- Data  5-3/056/Trajectory/
- Data  5-3/056/Trajectory/20071010152332.plt
- Data  5-3/056/Trajectory/20071011011520.plt
- Data  5-3/056/Trajectory/20071012005537.plt
- Data  5-3/056/Trajectory/20071013074915.plt
- Data  5-3/056/Trajectory/20071015011822.plt
- Data  5-3/056/Trajectory/20071015151105.plt
- Data  5-3/056/Trajectory/20071016012535.plt
- Data  5-3/056/Trajectory/20071017114917.plt
- Data  5-3/056/Trajectory/20071017150317.plt
- Data  5-3/056/Trajectory/20071018011140.plt
- Data  5-3/056/Trajectory/20071018150939.plt
- Data  5-3/056/Trajectory/20071019010935.plt
- Data  5-3/056/Trajectory/20071019052441.plt
- Data  5-3/056/Trajectory/20071022003737.plt
- Data  5-3/056/Trajectory/20071022101348.plt
- Data  5-3/056/Trajectory/20071023012640.plt
- Data  5-3/056/Trajectory/20071023152135.plt
- Data  5-3/056/Trajectory/20071024011341.plt
- Data  5-3/056/Trajectory/20071026150617.plt
- Data  5-3/056/Trajectory/20071027052847.plt
- Data  5-3/056/Trajectory/20071030015518.plt
- Data  5-3/056/Trajectory/20071030150436.plt
- Data  5-3/056/Trajectory/20071101150736.plt
- Data  5-3/056/Trajectory/20071102125940.plt
- Data  5-3/056/Trajectory/20071103050313.plt
- Data  5-3/056/Trajectory/20071104144644.plt
- Data  5-3/056/Trajectory/20071108010536.plt
- Data  5-3/056/Trajectory/20071108145623.plt
- Data  5-3/056/Trajectory/20071109012510.plt
- Data  5-3/056/Trajectory/20071128123035.plt
- Data  5-3/056/Trajectory/20080516053629.plt
- Data  5-3/056/labels.txt
- Data  5-3/057/
- Data  5-3/057/Trajectory/
- Data  5-3/057/Trajectory/20070731114843.plt
- Data  5-3/057/Trajectory/20070731233347.plt
- Data  5-3/057/Trajectory/20070801111718.plt
- Data  5-3/057/Trajectory/20070801145802.plt
- Data  5-3/057/Trajectory/20070802001931.plt
- Data  5-3/057/Trajectory/20070802153301.plt
- Data  5-3/057/Trajectory/20070802235316.plt
- Data  5-3/057/Trajectory/20070803083803.plt
- Data  5-3/057/Trajectory/20070803084029.plt
- Data  5-3/057/Trajectory/20070804040103.plt
- Data  5-3/057/Trajectory/20070805013330.plt
- Data  5-3/057/Trajectory/20070805232735.plt
- Data  5-3/057/Trajectory/20070806094939.plt
- Data  5-3/057/Trajectory/20070806234009.plt
- Data  5-3/057/Trajectory/20070806235137.plt
- Data  5-3/057/Trajectory/20070807095135.plt
- Data  5-3/057/Trajectory/20070807231422.plt
- Data  5-3/057/Trajectory/20070808100315.plt
- Data  5-3/057/Trajectory/20070809003606.plt
- Data  5-3/057/Trajectory/20070809102311.plt
- Data  5-3/057/Trajectory/20070809231429.plt
- Data  5-3/057/Trajectory/20070810095141.plt
- Data  5-3/058/
- Data  5-3/058/Trajectory/
- Data  5-3/058/Trajectory/20070509144828.plt
- Data  5-3/058/Trajectory/20070513022742.plt
- Data  5-3/058/Trajectory/20070513034705.plt
- Data  5-3/058/Trajectory/20070513232653.plt
- Data  5-3/058/Trajectory/20070515004624.plt
- Data  5-3/058/Trajectory/20070515134141.plt
- Data  5-3/058/Trajectory/20070516013127.plt
- Data  5-3/058/Trajectory/20070519085818.plt
- Data  5-3/058/Trajectory/20070521133026.plt
- Data  5-3/058/Trajectory/20070523130317.plt
- Data  5-3/058/Trajectory/20070524004911.plt
- Data  5-3/058/Trajectory/20070526021618.plt
- Data  5-3/058/Trajectory/20070601004146.plt
- Data  5-3/058/Trajectory/20070603095025.plt
- Data  5-3/058/Trajectory/20110309105252.plt
- Data  5-3/058/Trajectory/20110310011134.plt
- Data  5-3/058/Trajectory/20110310104103.plt
- Data  5-3/058/Trajectory/20110311005903.plt
- Data  5-3/058/Trajectory/20110311104634.plt
- Data  5-3/058/Trajectory/20110312031252.plt
- Data  5-3/058/Trajectory/20110829101257.plt
- Data  5-3/058/Trajectory/20110830001521.plt
- Data  5-3/058/labels.txt
- Data  5-3/059/
- Data  5-3/059/Trajectory/
- Data  5-3/059/Trajectory/20110309105252.plt
- Data  5-3/059/Trajectory/20110310011134.plt
- Data  5-3/059/Trajectory/20110310104103.plt
- Data  5-3/059/Trajectory/20110311005903.plt
- Data  5-3/059/Trajectory/20110311104634.plt
- Data  5-3/059/Trajectory/20110312031252.plt
- Data  5-3/059/Trajectory/20110829101257.plt
- Data  5-3/059/Trajectory/20110830001521.plt
- Data  5-3/059/labels.txt
- Data  5-3/060/
- Data  5-3/060/Trajectory/
[truncated: 3,829 more entries]
