# Supplementary material for: Research on differential privacy protection method based on user tendency
Source: PLoS One. 2023 Oct 26;18(10):e0288823. doi: 10.1371/journal.pone.0288823 (PMC10602288; doi:10.1371/journal.pone.0288823)
Supplement: S3 Data — (ZIP) [file pone.0288823.s003.zip › Data 5-3/051/Trajectory/20071130173419.plt]

Geolife trajectory
WGS 84
Altitude is in Feet
Reserved 3
0,2,255,My Track,0,0,2,8421376
0
39.9764916,116.3302966,0,0,39416.7321643519,2007-11-30,17:34:19
39.97651,116.3302966,0,0,39416.7321759259,2007-11-30,17:34:20
39.9765166,116.330225,0,0,39416.7349537037,2007-11-30,17:38:20
39.9765149,116.3302666,0,0,39416.7360648148,2007-11-30,17:39:56
39.9765666,116.3303166,0,0,39416.736099537,2007-11-30,17:39:59
39.9768583,116.3305233,0,0,39416.7361574074,2007-11-30,17:40:04
39.9770066,116.3306083,0,0,39416.7361921296,2007-11-30,17:40:07
39.9770266,116.3305583,0,0,39416.7362268518,2007-11-30,17:40:10
39.9769349,116.3305,0,0,39416.7362615741,2007-11-30,17:40:13
39.9768933,116.330465,0,0,39416.7362962963,2007-11-30,17:40:16
39.9767849,116.3303699,0,0,39416.7363541667,2007-11-30,17:40:21
