# Supplementary material for: Research on differential privacy protection method based on user tendency
Source: PLoS One. 2023 Oct 26;18(10):e0288823. doi: 10.1371/journal.pone.0288823 (PMC10602288; doi:10.1371/journal.pone.0288823)
Supplement: S3 Data — (ZIP) [file pone.0288823.s003.zip › Data 5-3/051/Trajectory/20071207180812.plt]

Geolife trajectory
WGS 84
Altitude is in Feet
Reserved 3
0,2,255,My Track,0,0,2,8421376
0
39.9762933,116.3302849,0,0,39423.7556944444,2007-12-07,18:08:12
39.9763,116.3302866,0,0,39423.7557060185,2007-12-07,18:08:13
39.97627,116.3302133,0,0,39423.7563310185,2007-12-07,18:09:07
39.976255,116.3302383,0,0,39423.7563425926,2007-12-07,18:09:08
39.976275,116.3302083,0,0,39423.756400463,2007-12-07,18:09:13
39.9757533,116.327605,0,0,39423.7659490741,2007-12-07,18:22:58
39.9757616,116.3275833,0,0,39423.7659606481,2007-12-07,18:22:59
39.9757433,116.3275333,0,0,39423.7659953704,2007-12-07,18:23:02
39.9757283,116.3274549,0,0,39423.7660532407,2007-12-07,18:23:07
39.9756866,116.3274883,0,0,39423.7661111111,2007-12-07,18:23:12
