# Supplementary material for: Research on differential privacy protection method based on user tendency
Source: PLoS One. 2023 Oct 26;18(10):e0288823. doi: 10.1371/journal.pone.0288823 (PMC10602288; doi:10.1371/journal.pone.0288823)
Supplement: S3 Data — (ZIP) [file pone.0288823.s003.zip › Data 5-3/051/Trajectory/20071210130517.plt]

Geolife trajectory
WGS 84
Altitude is in Feet
Reserved 3
0,2,255,My Track,0,0,2,8421376
0
39.9920233,116.2972266,0,0,39426.5453356481,2007-12-10,13:05:17
39.9920849,116.2972383,0,0,39426.5453472222,2007-12-10,13:05:18
39.9921783,116.2972633,0,0,39426.5453819444,2007-12-10,13:05:21
39.9922233,116.2972699,0,0,39426.5454166667,2007-12-10,13:05:24
39.9918133,116.2971116,0,0,39426.5456944444,2007-12-10,13:05:48
39.9916433,116.297175,0,0,39426.5457523148,2007-12-10,13:05:53
39.991575,116.2971816,0,0,39426.5458101852,2007-12-10,13:05:58
39.9915766,116.2971683,0,0,39426.5458680556,2007-12-10,13:06:03
39.9916566,116.2971349,0,0,39426.5486458333,2007-12-10,13:10:03
