# Supplementary material for: Research on differential privacy protection method based on user tendency
Source: PLoS One. 2023 Oct 26;18(10):e0288823. doi: 10.1371/journal.pone.0288823 (PMC10602288; doi:10.1371/journal.pone.0288823)
Supplement: S3 Data — (ZIP) [file pone.0288823.s003.zip › Data 5-3/051/Trajectory/20071214104404.plt]

Geolife trajectory
WGS 84
Altitude is in Feet
Reserved 3
0,2,255,My Track,0,0,2,8421376
0
39.9963783,116.29197,0,0,39430.4472685185,2007-12-14,10:44:04
39.996395,116.2919633,0,0,39430.4472800926,2007-12-14,10:44:05
39.9964483,116.2919466,0,0,39430.447337963,2007-12-14,10:44:10
39.9964716,116.2919449,0,0,39430.4473958333,2007-12-14,10:44:15
39.9965399,116.2919266,0,0,39430.4474537037,2007-12-14,10:44:20
39.9966316,116.2918983,0,0,39430.4475115741,2007-12-14,10:44:25
39.996645,116.2918916,0,0,39430.4475694444,2007-12-14,10:44:30
39.99666,116.2918833,0,0,39430.4476273148,2007-12-14,10:44:35
39.9966333,116.2918816,0,0,39430.447662037,2007-12-14,10:44:38
39.9966883,116.2918583,0,0,39430.4477199074,2007-12-14,10:44:43
39.9967216,116.2919099,0,0,39430.4477777778,2007-12-14,10:44:48
39.9967333,116.2919283,0,0,39430.4478125,2007-12-14,10:44:51
39.9967649,116.2918749,0,0,39430.4478472222,2007-12-14,10:44:54
39.996775,116.2917899,0,0,39430.4478819444,2007-12-14,10:44:57
39.9968049,116.2917616,0,0,39430.4479166667,2007-12-14,10:45:00
39.9968383,116.2917266,0,0,39430.4479513889,2007-12-14,10:45:03
39.9968683,116.2917033,0,0,39430.4479861111,2007-12-14,10:45:06
39.9969583,116.2917266,0,0,39430.4480208333,2007-12-14,10:45:09
39.9969783,116.2917133,0,0,39430.4480555556,2007-12-14,10:45:12
39.9969583,116.2917366,0,0,39430.4480902778,2007-12-14,10:45:15
39.9968816,116.2917633,0,0,39430.448125,2007-12-14,10:45:18
39.9969083,116.2918099,0,0,39430.4481597222,2007-12-14,10:45:21
39.9969033,116.2918316,0,0,39430.4481944444,2007-12-14,10:45:24
39.9968666,116.2918633,0,0,39430.4482523148,2007-12-14,10:45:29
39.9967883,116.2918133,0,0,39430.4483101852,2007-12-14,10:45:34
39.9967699,116.2918249,0,0,39430.4483680556,2007-12-14,10:45:39
39.9967116,116.2918199,0,0,39430.4484259259,2007-12-14,10:45:44
39.99676,116.2917533,0,0,39430.4484837963,2007-12-14,10:45:49
39.9967666,116.2917733,0,0,39430.4485416667,2007-12-14,10:45:54
39.996775,116.2918016,0,0,39430.448599537,2007-12-14,10:45:59
39.9967533,116.2917999,0,0,39430.4486574074,2007-12-14,10:46:04
39.996715,116.2918199,0,0,39430.4487152778,2007-12-14,10:46:09
39.99721,116.29152,0,0,39430.4516550926,2007-12-14,10:50:23
39.9974949,116.2913133,0,0,39430.4544328704,2007-12-14,10:54:23
39.9975733,116.2913866,0,0,39430.4572106482,2007-12-14,10:58:23
39.997555,116.2916099,0,0,39430.4599884259,2007-12-14,11:02:23
39.9975349,116.2916683,0,0,39430.4627662037,2007-12-14,11:06:23
39.9973933,116.2916199,0,0,39430.4655439815,2007-12-14,11:10:23
39.9972733,116.29171,0,0,39430.4683217593,2007-12-14,11:14:23
39.9971833,116.2917616,0,0,39430.471099537,2007-12-14,11:18:23
39.9970766,116.2917899,0,0,39430.4738773148,2007-12-14,11:22:23
39.9970166,116.2917616,0,0,39430.4739351852,2007-12-14,11:22:28
39.9969649,116.2917633,0,0,39430.4739930556,2007-12-14,11:22:33
39.9969216,116.29176,0,0,39430.4740509259,2007-12-14,11:22:38
39.9968833,116.2917733,0,0,39430.4741087963,2007-12-14,11:22:43
39.9968683,116.2917899,0,0,39430.4741666667,2007-12-14,11:22:48
39.9969616,116.2917233,0,0,39430.4769444444,2007-12-14,11:26:48
39.99588,116.2927083,0,0,39430.4797337963,2007-12-14,11:30:49
39.995105,116.2944649,0,0,39430.4825115741,2007-12-14,11:34:49
39.9950416,116.2944549,0,0,39430.4825694444,2007-12-14,11:34:54
39.9949783,116.2944299,0,0,39430.4826273148,2007-12-14,11:34:59
39.9949083,116.2944133,0,0,39430.4826851852,2007-12-14,11:35:04
39.99484,116.2943966,0,0,39430.4827430556,2007-12-14,11:35:09
39.994795,116.2943833,0,0,39430.4828009259,2007-12-14,11:35:14
39.9947333,116.2943666,0,0,39430.4828587963,2007-12-14,11:35:19
39.9946933,116.2943166,0,0,39430.4829166667,2007-12-14,11:35:24
39.9946349,116.2943366,0,0,39430.482974537,2007-12-14,11:35:29
39.994575,116.2943599,0,0,39430.4830324074,2007-12-14,11:35:34
39.9920133,116.2936983,0,0,39430.4858101852,2007-12-14,11:39:34
39.9919516,116.2936866,0,0,39430.4858680556,2007-12-14,11:39:39
39.9918983,116.293685,0,0,39430.4859259259,2007-12-14,11:39:44
39.99184,116.2936483,0,0,39430.4859837963,2007-12-14,11:39:49
39.9917833,116.2936249,0,0,39430.4860416667,2007-12-14,11:39:54
39.9917249,116.2936083,0,0,39430.486099537,2007-12-14,11:39:59
39.9916649,116.2935749,0,0,39430.4861574074,2007-12-14,11:40:04
39.9916083,116.2935299,0,0,39430.4862152778,2007-12-14,11:40:09
39.9915633,116.2934883,0,0,39430.4862731481,2007-12-14,11:40:14
39.9915083,116.2934566,0,0,39430.4863310185,2007-12-14,11:40:19
39.9914483,116.2934316,0,0,39430.4863888889,2007-12-14,11:40:24
39.9913883,116.2934116,0,0,39430.4864467593,2007-12-14,11:40:29
39.9913266,116.2933966,0,0,39430.4865046296,2007-12-14,11:40:34
39.9912866,116.2933783,0,0,39430.4865625,2007-12-14,11:40:39
39.9913766,116.2966533,0,0,39430.4893402778,2007-12-14,11:44:39
39.9913916,116.2967633,0,0,39430.4893981481,2007-12-14,11:44:44
39.9914066,116.2968349,0,0,39430.4894560185,2007-12-14,11:44:49
39.9914266,116.2969216,0,0,39430.4895138889,2007-12-14,11:44:54
39.99131,116.2969866,0,0,39430.4895717593,2007-12-14,11:44:59
39.9912916,116.2969499,0,0,39430.4896296296,2007-12-14,11:45:04
39.9906299,116.2980816,0,0,39430.4924074074,2007-12-14,11:49:04
39.990675,116.2980533,0,0,39430.4924652778,2007-12-14,11:49:09
39.9907099,116.2980383,0,0,39430.4925231481,2007-12-14,11:49:14
39.9907683,116.2980216,0,0,39430.4925810185,2007-12-14,11:49:19
39.9907666,116.2980499,0,0,39430.4926388889,2007-12-14,11:49:24
