# Supplementary material for: Research on differential privacy protection method based on user tendency
Source: PLoS One. 2023 Oct 26;18(10):e0288823. doi: 10.1371/journal.pone.0288823 (PMC10602288; doi:10.1371/journal.pone.0288823)
Supplement: S3 Data — (ZIP) [file pone.0288823.s003.zip › Data 5-3/051/Trajectory/20071214192516.plt]

Geolife trajectory
WGS 84
Altitude is in Feet
Reserved 3
0,2,255,My Track,0,0,2,8421376
0
39.9882683,116.3076283,0,0,39430.809212963,2007-12-14,19:25:16
39.9882766,116.3076449,0,0,39430.809224537,2007-12-14,19:25:17
39.9886083,116.3078883,0,0,39430.8092592593,2007-12-14,19:25:20
39.9887783,116.3079716,0,0,39430.8092939815,2007-12-14,19:25:23
39.9888083,116.3079283,0,0,39430.8093287037,2007-12-14,19:25:26
39.9888833,116.3077049,0,0,39430.8094444444,2007-12-14,19:25:36
39.9888116,116.3075933,0,0,39430.8094791667,2007-12-14,19:25:39
39.9887733,116.3075533,0,0,39430.809537037,2007-12-14,19:25:44
39.9887633,116.30749,0,0,39430.8095949074,2007-12-14,19:25:49
39.9887316,116.3073483,0,0,39430.8096527778,2007-12-14,19:25:54
39.98876,116.3073249,0,0,39430.8096875,2007-12-14,19:25:57
39.9887033,116.3072533,0,0,39430.8097453704,2007-12-14,19:26:02
39.9884449,116.3070249,0,0,39430.8098032407,2007-12-14,19:26:07
39.9883583,116.3069333,0,0,39430.809837963,2007-12-14,19:26:10
39.9882833,116.3068333,0,0,39430.8098726852,2007-12-14,19:26:13
39.9935816,116.3036899,0,0,39430.9644097222,2007-12-14,23:08:45
39.9935733,116.3036999,0,0,39430.9644212963,2007-12-14,23:08:46
39.9935733,116.3037266,0,0,39430.9644791667,2007-12-14,23:08:51
39.993385,116.3042316,0,0,39430.9672569444,2007-12-14,23:12:51
39.9936416,116.3039833,0,0,39430.9700347222,2007-12-14,23:16:51
39.9936683,116.3039699,0,0,39430.9728125,2007-12-14,23:20:51
39.9936866,116.3037433,0,0,39430.9755902778,2007-12-14,23:24:51
39.9936766,116.3038066,0,0,39430.9783680556,2007-12-14,23:28:51
39.9936916,116.3037966,0,0,39430.9811458333,2007-12-14,23:32:51
39.9935833,116.3038566,0,0,39430.9839236111,2007-12-14,23:36:51
39.9935183,116.3038899,0,0,39430.9867013889,2007-12-14,23:40:51
39.9935083,116.3038966,0,0,39430.9894791667,2007-12-14,23:44:51
39.993495,116.3039216,0,0,39430.9922569444,2007-12-14,23:48:51
39.9934683,116.3039699,0,0,39430.9950347222,2007-12-14,23:52:51
39.9936533,116.3038883,0,0,39430.9978125,2007-12-14,23:56:51
39.9936533,116.3038883,0,0,39430.9978472222,2007-12-14,23:56:54
39.9936583,116.3038899,0,0,39430.9978703704,2007-12-14,23:56:56
39.9936533,116.30388,0,0,39430.9979282407,2007-12-14,23:57:01
39.9936133,116.3038533,0,0,39431.0007060185,2007-12-15,00:01:01
39.9935549,116.3018016,0,0,39431.0034837963,2007-12-15,00:05:01
39.9920299,116.3008566,0,0,39431.0062731481,2007-12-15,00:09:02
39.9898533,116.3000683,0,0,39431.0090509259,2007-12-15,00:13:02
39.989905,116.2999266,0,0,39431.0090856481,2007-12-15,00:13:05
39.9899216,116.2998116,0,0,39431.0091203704,2007-12-15,00:13:08
39.9899533,116.2996833,0,0,39431.0091782407,2007-12-15,00:13:13
39.9899783,116.2995949,0,0,39431.0092361111,2007-12-15,00:13:18
39.9898783,116.2994533,0,0,39431.0092939815,2007-12-15,00:13:23
39.9897833,116.2992599,0,0,39431.0093518518,2007-12-15,00:13:28
39.989755,116.2991949,0,0,39431.0094097222,2007-12-15,00:13:33
39.9897416,116.2991749,0,0,39431.0094675926,2007-12-15,00:13:38
39.990005,116.2980699,0,0,39431.0122453704,2007-12-15,00:17:38
39.9900649,116.2980566,0,0,39431.0123032407,2007-12-15,00:17:43
39.9900849,116.2980683,0,0,39431.0123611111,2007-12-15,00:17:48
39.9901366,116.2980833,0,0,39431.0124189815,2007-12-15,00:17:53
39.9902033,116.2980599,0,0,39431.0124768519,2007-12-15,00:17:58
39.9902816,116.29817,0,0,39431.0125347222,2007-12-15,00:18:03
39.9898716,116.2995633,0,0,39431.0153125,2007-12-15,00:22:03
39.9901166,116.3018966,0,0,39431.0180902778,2007-12-15,00:26:03
39.990145,116.3018966,0,0,39431.0208680556,2007-12-15,00:30:03
39.9901416,116.30182,0,0,39431.0236458333,2007-12-15,00:34:03
39.9901499,116.3017916,0,0,39431.0264236111,2007-12-15,00:38:03
39.9901833,116.3017899,0,0,39431.0292013889,2007-12-15,00:42:03
39.9901466,116.3018433,0,0,39431.0319791667,2007-12-15,00:46:03
39.9901166,116.3018516,0,0,39431.0347569444,2007-12-15,00:50:03
39.9901066,116.3018333,0,0,39431.0375347222,2007-12-15,00:54:03
39.9900849,116.3019116,0,0,39431.0403125,2007-12-15,00:58:03
39.9901066,116.3018083,0,0,39431.0431018519,2007-12-15,01:02:04
39.99009,116.3017799,0,0,39431.0431597222,2007-12-15,01:02:09
39.990045,116.3016749,0,0,39431.0459375,2007-12-15,01:06:09
39.98999,116.3016883,0,0,39431.0459953704,2007-12-15,01:06:14
39.9899266,116.3017016,0,0,39431.0460532407,2007-12-15,01:06:19
39.9898599,116.3017133,0,0,39431.0461111111,2007-12-15,01:06:24
39.9897916,116.3017116,0,0,39431.0461689815,2007-12-15,01:06:29
39.9897199,116.3017383,0,0,39431.0462268519,2007-12-15,01:06:34
39.9896599,116.3017516,0,0,39431.0462847222,2007-12-15,01:06:39
39.9895899,116.3017433,0,0,39431.0463425926,2007-12-15,01:06:44
39.9895899,116.3016233,0,0,39431.046400463,2007-12-15,01:06:49
39.9897783,116.301625,0,0,39431.0464583333,2007-12-15,01:06:54
39.9897866,116.3015316,0,0,39431.0465162037,2007-12-15,01:06:59
39.9898116,116.3014633,0,0,39431.0465740741,2007-12-15,01:07:04
39.9897783,116.3013416,0,0,39431.0466319444,2007-12-15,01:07:09
39.9897183,116.30119,0,0,39431.0466898148,2007-12-15,01:07:14
39.9896766,116.3010616,0,0,39431.0467476852,2007-12-15,01:07:19
39.9896583,116.3009566,0,0,39431.0468055556,2007-12-15,01:07:24
39.9896499,116.3008583,0,0,39431.0468634259,2007-12-15,01:07:29
39.9896633,116.3007799,0,0,39431.0469212963,2007-12-15,01:07:34
39.9896499,116.3006899,0,0,39431.0469791667,2007-12-15,01:07:39
39.9896499,116.300615,0,0,39431.047037037,2007-12-15,01:07:44
39.9896466,116.3005266,0,0,39431.0470949074,2007-12-15,01:07:49
39.98964,116.3004099,0,0,39431.0471527778,2007-12-15,01:07:54
39.9896449,116.3003216,0,0,39431.0472106481,2007-12-15,01:07:59
39.9896816,116.3002683,0,0,39431.0472685185,2007-12-15,01:08:04
39.9896749,116.3002366,0,0,39431.0473263889,2007-12-15,01:08:09
39.9903199,116.2980249,0,0,39431.0501041667,2007-12-15,01:12:09
