# Supplementary material for: Research on differential privacy protection method based on user tendency
Source: PLoS One. 2023 Oct 26;18(10):e0288823. doi: 10.1371/journal.pone.0288823 (PMC10602288; doi:10.1371/journal.pone.0288823)
Supplement: S3 Data — (ZIP) [file pone.0288823.s003.zip › Data 5-3/051/Trajectory/20071215093917.plt]

Geolife trajectory
WGS 84
Altitude is in Feet
Reserved 3
0,2,255,My Track,0,0,2,8421376
0
39.9025966,116.4203916,0,0,39431.4022800926,2007-12-15,09:39:17
39.9025816,116.4204216,0,0,39431.4022916667,2007-12-15,09:39:18
39.90263,116.42043,0,0,39431.402349537,2007-12-15,09:39:23
39.90269,116.4203883,0,0,39431.4023842593,2007-12-15,09:39:26
39.9028483,116.4202683,0,0,39431.4024421296,2007-12-15,09:39:31
39.9028833,116.4203116,0,0,39431.4025,2007-12-15,09:39:36
39.9029033,116.4203883,0,0,39431.4025578704,2007-12-15,09:39:41
39.9029049,116.4204483,0,0,39431.4025925926,2007-12-15,09:39:44
39.9028899,116.4205183,0,0,39431.4026273148,2007-12-15,09:39:47
39.9028783,116.4205916,0,0,39431.402662037,2007-12-15,09:39:50
39.9028833,116.4206416,0,0,39431.4026967593,2007-12-15,09:39:53
39.9028883,116.4207016,0,0,39431.4027314815,2007-12-15,09:39:56
39.9028899,116.42076,0,0,39431.4027662037,2007-12-15,09:39:59
39.9028883,116.4208133,0,0,39431.4028009259,2007-12-15,09:40:02
39.9028866,116.4208616,0,0,39431.4028356481,2007-12-15,09:40:05
39.9028899,116.42095,0,0,39431.4028935185,2007-12-15,09:40:10
39.9028783,116.421005,0,0,39431.4029282407,2007-12-15,09:40:13
39.90287,116.4210983,0,0,39431.4029861111,2007-12-15,09:40:18
39.90287,116.4211633,0,0,39431.4030208333,2007-12-15,09:40:21
39.9028682,116.4212183,0,0,39431.4030555556,2007-12-15,09:40:24
39.9028666,116.4212666,0,0,39431.4030902778,2007-12-15,09:40:27
39.9028649,116.421305,0,0,39431.403125,2007-12-15,09:40:30
39.9028449,116.4214016,0,0,39431.4031828704,2007-12-15,09:40:35
39.9028433,116.4214533,0,0,39431.4032175926,2007-12-15,09:40:38
39.9028166,116.421545,0,0,39431.403275463,2007-12-15,09:40:43
39.9028083,116.4216249,0,0,39431.4033333333,2007-12-15,09:40:48
39.9027666,116.421725,0,0,39431.4033912037,2007-12-15,09:40:53
39.9027533,116.4217833,0,0,39431.4034259259,2007-12-15,09:40:56
39.9027383,116.4218049,0,0,39431.4034606481,2007-12-15,09:40:59
39.9026983,116.421875,0,0,39431.4035185185,2007-12-15,09:41:04
39.902675,116.4219033,0,0,39431.4035763889,2007-12-15,09:41:09
39.9026799,116.42188,0,0,39431.4036342593,2007-12-15,09:41:14
39.9027233,116.4218549,0,0,39431.4036921296,2007-12-15,09:41:19
39.9026966,116.4218916,0,0,39431.4064699074,2007-12-15,09:45:19
39.9026183,116.4219749,0,0,39431.4092476852,2007-12-15,09:49:19
39.9026949,116.42188,0,0,39431.412025463,2007-12-15,09:53:19
39.9026949,116.42188,0,0,39431.4120601852,2007-12-15,09:53:22
39.9026916,116.4218833,0,0,39431.4120833333,2007-12-15,09:53:24
39.9030266,116.4218583,0,0,39431.4148611111,2007-12-15,09:57:24
39.9030266,116.4217999,0,0,39431.4149189815,2007-12-15,09:57:29
39.9031616,116.4219549,0,0,39431.4176967593,2007-12-15,10:01:29
39.9066416,116.3932049,0,0,39431.4586921296,2007-12-15,11:00:31
39.90664,116.3916233,0,0,39431.4614699074,2007-12-15,11:04:31
39.9065633,116.3914249,0,0,39431.4642476852,2007-12-15,11:08:31
39.906585,116.3919733,0,0,39431.467025463,2007-12-15,11:12:31
39.906585,116.3919733,0,0,39431.4670601852,2007-12-15,11:12:34
39.9065816,116.3919799,0,0,39431.4670833333,2007-12-15,11:12:36
39.9065783,116.3920233,0,0,39431.4671412037,2007-12-15,11:12:41
39.9065733,116.3920916,0,0,39431.4671990741,2007-12-15,11:12:46
39.9065899,116.3921599,0,0,39431.4672569444,2007-12-15,11:12:51
39.9065783,116.3922383,0,0,39431.4673148148,2007-12-15,11:12:56
39.9065266,116.3923183,0,0,39431.4673726852,2007-12-15,11:13:01
39.9065499,116.3923649,0,0,39431.4674305556,2007-12-15,11:13:06
39.9065566,116.3924399,0,0,39431.4674884259,2007-12-15,11:13:11
39.9065716,116.3924833,0,0,39431.4675231481,2007-12-15,11:13:14
39.9065599,116.39255,0,0,39431.4675810185,2007-12-15,11:13:19
39.9065566,116.3926016,0,0,39431.4676388889,2007-12-15,11:13:24
39.9065616,116.3926516,0,0,39431.4676967593,2007-12-15,11:13:29
39.9044566,116.3916283,0,0,39431.4708217593,2007-12-15,11:17:59
39.9053466,116.3927649,0,0,39431.4708564815,2007-12-15,11:18:02
39.9055766,116.3926733,0,0,39431.4708912037,2007-12-15,11:18:05
39.9053016,116.3920683,0,0,39431.4736689815,2007-12-15,11:22:05
39.9052983,116.3920283,0,0,39431.4737268519,2007-12-15,11:22:10
39.9052449,116.3920216,0,0,39431.4737847222,2007-12-15,11:22:15
39.9052066,116.3920016,0,0,39431.4738425926,2007-12-15,11:22:20
39.9051533,116.39201,0,0,39431.473900463,2007-12-15,11:22:25
39.9051333,116.3919999,0,0,39431.4739583333,2007-12-15,11:22:30
39.9048966,116.3918399,0,0,39431.4767361111,2007-12-15,11:26:30
39.9048866,116.3918449,0,0,39431.4767939815,2007-12-15,11:26:35
39.9042466,116.3910533,0,0,39431.4795717593,2007-12-15,11:30:35
39.9042333,116.3909816,0,0,39431.4796296296,2007-12-15,11:30:40
39.904215,116.3909016,0,0,39431.4796875,2007-12-15,11:30:45
39.9042016,116.3908499,0,0,39431.4797453704,2007-12-15,11:30:50
39.9041883,116.390785,0,0,39431.4798032407,2007-12-15,11:30:55
39.90416,116.39073,0,0,39431.4798611111,2007-12-15,11:31:00
39.9041199,116.3906866,0,0,39431.4799189815,2007-12-15,11:31:05
39.90409,116.3906683,0,0,39431.4799768519,2007-12-15,11:31:10
39.9039616,116.3904,0,0,39431.4827546296,2007-12-15,11:35:10
39.90431,116.3913383,0,0,39431.4855324074,2007-12-15,11:39:10
39.9043433,116.3913833,0,0,39431.4855902778,2007-12-15,11:39:15
39.9044083,116.39143,0,0,39431.4856481481,2007-12-15,11:39:20
39.9044599,116.3914749,0,0,39431.4857060185,2007-12-15,11:39:25
39.9044983,116.3915166,0,0,39431.4857638889,2007-12-15,11:39:30
39.9045316,116.3915416,0,0,39431.4858217593,2007-12-15,11:39:35
39.90458,116.3915716,0,0,39431.4858796296,2007-12-15,11:39:40
39.9046216,116.3916066,0,0,39431.4859375,2007-12-15,11:39:45
39.9046233,116.3916566,0,0,39431.4859953704,2007-12-15,11:39:50
39.9046283,116.3916999,0,0,39431.4860532407,2007-12-15,11:39:55
39.90465,116.3917566,0,0,39431.4861111111,2007-12-15,11:40:00
39.9046966,116.3918016,0,0,39431.4861689815,2007-12-15,11:40:05
39.90475,116.3918466,0,0,39431.4862268518,2007-12-15,11:40:10
39.9047966,116.3918916,0,0,39431.4862847222,2007-12-15,11:40:15
39.9048366,116.3919483,0,0,39431.4863425926,2007-12-15,11:40:20
39.9048733,116.39199,0,0,39431.486400463,2007-12-15,11:40:25
39.9049216,116.3920333,0,0,39431.4864583333,2007-12-15,11:40:30
39.904945,116.3920349,0,0,39431.4865162037,2007-12-15,11:40:35
39.9049899,116.3920583,0,0,39431.4865740741,2007-12-15,11:40:40
39.9050449,116.392075,0,0,39431.4866319444,2007-12-15,11:40:45
39.9051033,116.3921049,0,0,39431.4866898148,2007-12-15,11:40:50
39.9051449,116.3921133,0,0,39431.486724537,2007-12-15,11:40:53
39.9051849,116.392145,0,0,39431.4867824074,2007-12-15,11:40:58
39.9052383,116.392185,0,0,39431.4868402778,2007-12-15,11:41:03
39.9052816,116.3922183,0,0,39431.4868981481,2007-12-15,11:41:08
39.9053083,116.3922616,0,0,39431.4869560185,2007-12-15,11:41:13
39.905335,116.392305,0,0,39431.4870138889,2007-12-15,11:41:18
39.9053866,116.392325,0,0,39431.4870717593,2007-12-15,11:41:23
39.9054249,116.3923699,0,0,39431.4871296296,2007-12-15,11:41:28
39.905475,116.3924216,0,0,39431.4871875,2007-12-15,11:41:33
39.9055233,116.3924866,0,0,39431.4872453704,2007-12-15,11:41:38
39.9055716,116.39253,0,0,39431.4873032407,2007-12-15,11:41:43
39.9056083,116.3925749,0,0,39431.4873611111,2007-12-15,11:41:48
39.9056549,116.3926333,0,0,39431.4874189815,2007-12-15,11:41:53
39.9057033,116.3926883,0,0,39431.4874768518,2007-12-15,11:41:58
39.90573,116.3927349,0,0,39431.4875347222,2007-12-15,11:42:03
39.905755,116.3927716,0,0,39431.4875925926,2007-12-15,11:42:08
39.9057716,116.3928183,0,0,39431.487650463,2007-12-15,11:42:13
39.9057949,116.3928066,0,0,39431.4877083333,2007-12-15,11:42:18
39.9468633,116.3874949,0,0,39431.516875,2007-12-15,12:24:18
39.9468633,116.38745,0,0,39431.5169328704,2007-12-15,12:24:23
39.9468133,116.3874633,0,0,39431.5169907407,2007-12-15,12:24:28
39.9467582,116.3874533,0,0,39431.5170486111,2007-12-15,12:24:33
39.9467016,116.3874466,0,0,39431.5171064815,2007-12-15,12:24:38
39.94666,116.3874316,0,0,39431.5171643518,2007-12-15,12:24:43
39.9466083,116.3874783,0,0,39431.5172222222,2007-12-15,12:24:48
39.9465483,116.3874966,0,0,39431.5172800926,2007-12-15,12:24:53
39.9465266,116.3874833,0,0,39431.517337963,2007-12-15,12:24:58
39.9443249,116.3878299,0,0,39431.5201157407,2007-12-15,12:28:58
39.9443383,116.3878166,0,0,39431.5201736111,2007-12-15,12:29:03
39.9435666,116.3878766,0,0,39431.5722800926,2007-12-15,13:44:05
39.9416499,116.3879166,0,0,39431.5750578704,2007-12-15,13:48:05
39.9416066,116.3879233,0,0,39431.5751157407,2007-12-15,13:48:10
39.9415666,116.3879133,0,0,39431.5751736111,2007-12-15,13:48:15
39.939515,116.3879816,0,0,39431.5779513889,2007-12-15,13:52:15
39.9394899,116.3879966,0,0,39431.5779861111,2007-12-15,13:52:18
39.9394549,116.3880433,0,0,39431.5780439815,2007-12-15,13:52:23
39.939445,116.3880583,0,0,39431.5781018519,2007-12-15,13:52:28
39.9389349,116.3874683,0,0,39431.5808796296,2007-12-15,13:56:28
39.9389166,116.3875149,0,0,39431.5809375,2007-12-15,13:56:33
39.9379983,116.3875916,0,0,39431.5837152778,2007-12-15,14:00:33
39.9377983,116.3878399,0,0,39431.5866782407,2007-12-15,14:04:49
39.9378333,116.3877766,0,0,39431.5867361111,2007-12-15,14:04:54
39.9382366,116.3881566,0,0,39431.6007638889,2007-12-15,14:25:06
39.9378249,116.388745,0,0,39431.6035416667,2007-12-15,14:29:06
39.9378216,116.3887966,0,0,39431.6035763889,2007-12-15,14:29:09
39.9378183,116.3888133,0,0,39431.6036342593,2007-12-15,14:29:14
39.9380083,116.3888416,0,0,39431.6064351852,2007-12-15,14:33:16
39.9384449,116.3885049,0,0,39431.609224537,2007-12-15,14:37:17
39.9378433,116.3888399,0,0,39431.6120023148,2007-12-15,14:41:17
39.9380983,116.3886883,0,0,39431.6147800926,2007-12-15,14:45:17
39.9372833,116.3888616,0,0,39431.6265277778,2007-12-15,15:02:12
39.9381566,116.3885216,0,0,39431.6266435185,2007-12-15,15:02:22
39.9382149,116.38855,0,0,39431.6267013889,2007-12-15,15:02:27
39.9429066,116.3859099,0,0,39431.6302199074,2007-12-15,15:07:31
39.9390749,116.388325,0,0,39431.6303587963,2007-12-15,15:07:43
39.9385266,116.388655,0,0,39431.6303935185,2007-12-15,15:07:46
39.9379349,116.3891583,0,0,39431.6331712963,2007-12-15,15:11:46
39.9428683,116.3715399,0,0,39431.6369907407,2007-12-15,15:17:16
39.9428299,116.3715933,0,0,39431.6370486111,2007-12-15,15:17:21
39.9375866,116.387085,0,0,39431.6398263889,2007-12-15,15:21:21
39.93775,116.3863483,0,0,39431.6426041667,2007-12-15,15:25:21
39.9377733,116.3862733,0,0,39431.6426388889,2007-12-15,15:25:24
39.9377933,116.3861866,0,0,39431.6426736111,2007-12-15,15:25:27
39.9378183,116.3860949,0,0,39431.6427083333,2007-12-15,15:25:30
39.937835,116.3860316,0,0,39431.6427430556,2007-12-15,15:25:33
39.9378633,116.385935,0,0,39431.6428009259,2007-12-15,15:25:38
39.9378383,116.3858233,0,0,39431.6428356481,2007-12-15,15:25:41
39.9378133,116.38569,0,0,39431.6428703704,2007-12-15,15:25:44
39.9377866,116.3855749,0,0,39431.6429050926,2007-12-15,15:25:47
39.9377416,116.3854899,0,0,39431.6429398148,2007-12-15,15:25:50
39.9377633,116.38541,0,0,39431.642974537,2007-12-15,15:25:53
39.9377816,116.3853616,0,0,39431.6430092593,2007-12-15,15:25:56
39.93786,116.385235,0,0,39431.6430671296,2007-12-15,15:26:01
39.9378666,116.3851483,0,0,39431.6431018518,2007-12-15,15:26:04
39.9378849,116.3850866,0,0,39431.6431365741,2007-12-15,15:26:07
39.937915,116.3849449,0,0,39431.6431944444,2007-12-15,15:26:12
39.9379116,116.3848433,0,0,39431.6432291667,2007-12-15,15:26:15
39.937915,116.3847616,0,0,39431.6432638889,2007-12-15,15:26:18
39.937915,116.3845883,0,0,39431.6433217593,2007-12-15,15:26:23
39.9379116,116.3845166,0,0,39431.6433564815,2007-12-15,15:26:26
39.9379283,116.384445,0,0,39431.6433912037,2007-12-15,15:26:29
39.937915,116.3843699,0,0,39431.6434259259,2007-12-15,15:26:32
39.9379249,116.3842449,0,0,39431.6434837963,2007-12-15,15:26:37
39.9379516,116.3841433,0,0,39431.6435416667,2007-12-15,15:26:42
39.9379516,116.3840716,0,0,39431.6435763889,2007-12-15,15:26:45
39.93797,116.3839549,0,0,39431.6436342593,2007-12-15,15:26:50
39.937975,116.383785,0,0,39431.6436921296,2007-12-15,15:26:55
39.9380416,116.3836399,0,0,39431.6437268518,2007-12-15,15:26:58
39.9380716,116.3835583,0,0,39431.6437615741,2007-12-15,15:27:01
39.93814,116.3834249,0,0,39431.6438194444,2007-12-15,15:27:06
39.9381516,116.3833316,0,0,39431.6438773148,2007-12-15,15:27:11
39.9381583,116.3832516,0,0,39431.6439351852,2007-12-15,15:27:16
39.9381483,116.3831499,0,0,39431.6439930556,2007-12-15,15:27:21
39.9382166,116.3830199,0,0,39431.6440509259,2007-12-15,15:27:26
39.9382416,116.3828899,0,0,39431.6441087963,2007-12-15,15:27:31
39.9382733,116.38281,0,0,39431.6441435185,2007-12-15,15:27:34
39.93827,116.3827383,0,0,39431.6441782407,2007-12-15,15:27:37
39.9382616,116.3826016,0,0,39431.6442361111,2007-12-15,15:27:42
39.9382849,116.3825133,0,0,39431.6442708333,2007-12-15,15:27:45
39.9383149,116.3824183,0,0,39431.6443055556,2007-12-15,15:27:48
39.9383149,116.382335,0,0,39431.6443402778,2007-12-15,15:27:51
39.9383283,116.3822583,0,0,39431.644375,2007-12-15,15:27:54
39.93835,116.3821899,0,0,39431.6444097222,2007-12-15,15:27:57
39.9383516,116.3821033,0,0,39431.6444444444,2007-12-15,15:28:00
39.9383666,116.3820133,0,0,39431.6444791667,2007-12-15,15:28:03
39.9383883,116.3819399,0,0,39431.6445138889,2007-12-15,15:28:06
39.9384016,116.3818716,0,0,39431.6445486111,2007-12-15,15:28:09
39.9384083,116.3818116,0,0,39431.6445833333,2007-12-15,15:28:12
39.9384216,116.3817166,0,0,39431.6446180556,2007-12-15,15:28:15
39.9384482,116.3816499,0,0,39431.6446527778,2007-12-15,15:28:18
39.9384783,116.3815866,0,0,39431.6446875,2007-12-15,15:28:21
39.9384733,116.381465,0,0,39431.6447453704,2007-12-15,15:28:26
39.9384883,116.3813799,0,0,39431.6447800926,2007-12-15,15:28:29
39.9385033,116.3812483,0,0,39431.644837963,2007-12-15,15:28:34
39.9385133,116.3811616,0,0,39431.6448726852,2007-12-15,15:28:37
39.9385283,116.3810766,0,0,39431.6449074074,2007-12-15,15:28:40
39.9385399,116.3809766,0,0,39431.6449421296,2007-12-15,15:28:43
39.9385399,116.3808949,0,0,39431.6449768519,2007-12-15,15:28:46
39.9385633,116.3808066,0,0,39431.6450115741,2007-12-15,15:28:49
39.9385883,116.3807216,0,0,39431.6450462963,2007-12-15,15:28:52
39.9386366,116.38064,0,0,39431.6450810185,2007-12-15,15:28:55
39.9386466,116.3806299,0,0,39431.6451157407,2007-12-15,15:28:58
39.9363833,116.3784383,0,0,39431.6479050926,2007-12-15,15:32:59
39.9361033,116.3789466,0,0,39431.6506828704,2007-12-15,15:36:59
39.9360983,116.3789749,0,0,39431.6507407407,2007-12-15,15:37:04
39.9360866,116.3800033,0,0,39431.6535185185,2007-12-15,15:41:04
39.9368016,116.3806066,0,0,39431.6562962963,2007-12-15,15:45:04
39.936825,116.3806016,0,0,39431.6563541667,2007-12-15,15:45:09
39.9369783,116.3803416,0,0,39431.6591319444,2007-12-15,15:49:09
39.9377549,116.380785,0,0,39431.6619097222,2007-12-15,15:53:09
39.9372816,116.3802033,0,0,39431.6646875,2007-12-15,15:57:09
39.9371883,116.3800399,0,0,39431.6674652778,2007-12-15,16:01:09
39.9371033,116.3795183,0,0,39431.6702430556,2007-12-15,16:05:09
39.937145,116.3795216,0,0,39431.6703009259,2007-12-15,16:05:14
39.9371783,116.3795299,0,0,39431.6703587963,2007-12-15,16:05:19
39.9371616,116.3797716,0,0,39431.6731365741,2007-12-15,16:09:19
39.9371633,116.3797683,0,0,39431.6759143519,2007-12-15,16:13:19
39.9371633,116.3797683,0,0,39431.6786689815,2007-12-15,16:17:17
39.9371666,116.3797616,0,0,39431.6786921296,2007-12-15,16:17:19
39.93695,116.3799499,0,0,39431.6814699074,2007-12-15,16:21:19
39.9369783,116.3799666,0,0,39431.6815046296,2007-12-15,16:21:22
39.9369866,116.37991,0,0,39431.6815856481,2007-12-15,16:21:29
39.936895,116.3798149,0,0,39431.6843634259,2007-12-15,16:25:29
39.9368966,116.3795899,0,0,39431.6871527778,2007-12-15,16:29:30
39.9369283,116.3796216,0,0,39431.6899305556,2007-12-15,16:33:30
39.93695,116.3793716,0,0,39431.6927083333,2007-12-15,16:37:30
39.9363333,116.3795983,0,0,39431.6954861111,2007-12-15,16:41:30
39.9360983,116.3794466,0,0,39431.6982638889,2007-12-15,16:45:30
39.9360899,116.3794249,0,0,39431.6983217593,2007-12-15,16:45:35
39.9354883,116.3791133,0,0,39431.701099537,2007-12-15,16:49:35
39.9354333,116.3791299,0,0,39431.7011574074,2007-12-15,16:49:40
39.9353599,116.3791349,0,0,39431.7012152778,2007-12-15,16:49:45
39.9343916,116.3796183,0,0,39431.7039930556,2007-12-15,16:53:45
39.9340033,116.3744033,0,0,39431.7067708333,2007-12-15,16:57:45
39.9339749,116.374095,0,0,39431.7068055556,2007-12-15,16:57:48
39.9339749,116.3738866,0,0,39431.7068402778,2007-12-15,16:57:51
39.9340699,116.3737916,0,0,39431.706875,2007-12-15,16:57:54
39.9341016,116.3737133,0,0,39431.7069097222,2007-12-15,16:57:57
39.9341466,116.3736633,0,0,39431.7069444444,2007-12-15,16:58:00
39.9342433,116.3736299,0,0,39431.7070023148,2007-12-15,16:58:05
39.9342799,116.3736133,0,0,39431.7070601852,2007-12-15,16:58:10
39.9416349,116.3709183,0,0,39431.709837963,2007-12-15,17:02:10
39.94153,116.3704816,0,0,39431.7098726852,2007-12-15,17:02:13
39.94145,116.3700633,0,0,39431.7099074074,2007-12-15,17:02:16
39.94142,116.3696299,0,0,39431.7099421296,2007-12-15,17:02:19
39.9413416,116.3692166,0,0,39431.7099768519,2007-12-15,17:02:22
39.9412383,116.3687966,0,0,39431.7100115741,2007-12-15,17:02:25
39.9410383,116.3684216,0,0,39431.7100462963,2007-12-15,17:02:28
39.94083,116.368035,0,0,39431.7100810185,2007-12-15,17:02:31
39.9406149,116.3676649,0,0,39431.7101157407,2007-12-15,17:02:34
39.9404449,116.367305,0,0,39431.710150463,2007-12-15,17:02:37
39.9403349,116.3669533,0,0,39431.7101851852,2007-12-15,17:02:40
39.9402566,116.36669,0,0,39431.7102199074,2007-12-15,17:02:43
39.9402066,116.3665316,0,0,39431.7102546296,2007-12-15,17:02:46
39.9401966,116.3664549,0,0,39431.7102893519,2007-12-15,17:02:49
39.9402433,116.366415,0,0,39431.7103240741,2007-12-15,17:02:52
39.9403566,116.3663716,0,0,39431.7103587963,2007-12-15,17:02:55
39.9404683,116.3663483,0,0,39431.7103935185,2007-12-15,17:02:58
39.9405966,116.3663366,0,0,39431.7104282407,2007-12-15,17:03:01
39.9406916,116.3663133,0,0,39431.710462963,2007-12-15,17:03:04
39.9408133,116.3662783,0,0,39431.7104976852,2007-12-15,17:03:07
39.9410099,116.3662516,0,0,39431.7105324074,2007-12-15,17:03:10
39.9412016,116.3662099,0,0,39431.7105671296,2007-12-15,17:03:13
39.9414699,116.3661816,0,0,39431.7106018519,2007-12-15,17:03:16
39.9417799,116.3661283,0,0,39431.7106365741,2007-12-15,17:03:19
39.9420983,116.36608,0,0,39431.7106712963,2007-12-15,17:03:22
39.9424416,116.366065,0,0,39431.7107060185,2007-12-15,17:03:25
39.9428016,116.3660599,0,0,39431.7107407407,2007-12-15,17:03:28
39.9431466,116.36605,0,0,39431.710775463,2007-12-15,17:03:31
39.9434533,116.3660483,0,0,39431.7108101852,2007-12-15,17:03:34
39.9437266,116.3660583,0,0,39431.7108449074,2007-12-15,17:03:37
39.9439616,116.3660466,0,0,39431.7108796296,2007-12-15,17:03:40
39.9441633,116.3660283,0,0,39431.7109143519,2007-12-15,17:03:43
39.9443933,116.36601,0,0,39431.7109490741,2007-12-15,17:03:46
39.9445133,116.3660133,0,0,39431.7109837963,2007-12-15,17:03:49
39.9445866,116.3660049,0,0,39431.7110185185,2007-12-15,17:03:52
39.9446333,116.3660216,0,0,39431.7110532407,2007-12-15,17:03:55
39.944685,116.3660383,0,0,39431.711087963,2007-12-15,17:03:58
39.944715,116.3660399,0,0,39431.7111226852,2007-12-15,17:04:01
39.9447533,116.3660283,0,0,39431.7111574074,2007-12-15,17:04:04
39.9448433,116.366045,0,0,39431.7112152778,2007-12-15,17:04:09
39.944865,116.3660416,0,0,39431.7112731481,2007-12-15,17:04:14
39.944865,116.3660416,0,0,39431.7113078704,2007-12-15,17:04:17
39.9448583,116.3660366,0,0,39431.7113310185,2007-12-15,17:04:19
39.9068333,116.4056349,0,0,39431.7342361111,2007-12-15,17:37:18
39.9088166,116.4050783,0,0,39431.747974537,2007-12-15,17:57:05
39.9089033,116.4054216,0,0,39431.7480324074,2007-12-15,17:57:10
39.9089333,116.4053266,0,0,39431.7480902778,2007-12-15,17:57:15
39.9089566,116.4051999,0,0,39431.7481481481,2007-12-15,17:57:20
39.9089866,116.4051133,0,0,39431.7482060185,2007-12-15,17:57:25
39.909035,116.4050483,0,0,39431.7482638889,2007-12-15,17:57:30
39.9090549,116.4050549,0,0,39431.7483217593,2007-12-15,17:57:35
39.9091033,116.40519,0,0,39431.7483796296,2007-12-15,17:57:40
39.9091616,116.40526,0,0,39431.7484375,2007-12-15,17:57:45
39.9092099,116.4053049,0,0,39431.7484953704,2007-12-15,17:57:50
39.9092466,116.4052916,0,0,39431.7485532407,2007-12-15,17:57:55
39.9092582,116.4052866,0,0,39431.7486111111,2007-12-15,17:58:00
39.9092283,116.4053083,0,0,39431.7486689815,2007-12-15,17:58:05
39.90999,116.4041166,0,0,39431.7514467593,2007-12-15,18:02:05
39.9105183,116.404405,0,0,39431.754224537,2007-12-15,18:06:05
39.9103299,116.404315,0,0,39431.7571296296,2007-12-15,18:10:16
39.9103633,116.4043883,0,0,39431.7576273148,2007-12-15,18:10:59
39.9104166,116.4041849,0,0,39431.7604050926,2007-12-15,18:14:59
39.9104816,116.4040933,0,0,39431.760462963,2007-12-15,18:15:04
39.9104883,116.4040233,0,0,39431.7605208333,2007-12-15,18:15:09
39.9097083,116.40449,0,0,39431.7634259259,2007-12-15,18:19:20
39.9096999,116.4045266,0,0,39431.7634837963,2007-12-15,18:19:25
39.9099866,116.4044066,0,0,39431.763587963,2007-12-15,18:19:34
39.9108533,116.4046983,0,0,39431.7663657407,2007-12-15,18:23:34
39.9125849,116.4049833,0,0,39431.7691435185,2007-12-15,18:27:34
39.9126116,116.4049566,0,0,39431.7692013889,2007-12-15,18:27:39
39.9125883,116.4049183,0,0,39431.7692592593,2007-12-15,18:27:44
39.9142949,116.4048533,0,0,39431.772037037,2007-12-15,18:31:44
39.9143616,116.40489,0,0,39431.7720949074,2007-12-15,18:31:49
39.9143816,116.404925,0,0,39431.7721527778,2007-12-15,18:31:54
39.9158166,116.404875,0,0,39431.8195601852,2007-12-15,19:40:10
39.9155449,116.4082333,0,0,39431.822337963,2007-12-15,19:44:10
39.9155433,116.4083083,0,0,39431.8223958333,2007-12-15,19:44:15
39.9155583,116.4083783,0,0,39431.8224537037,2007-12-15,19:44:20
39.9155749,116.4084799,0,0,39431.8225115741,2007-12-15,19:44:25
39.915625,116.4085683,0,0,39431.8225694444,2007-12-15,19:44:30
39.91561,116.4086199,0,0,39431.8226041667,2007-12-15,19:44:33
39.9155683,116.408715,0,0,39431.822662037,2007-12-15,19:44:38
39.9155833,116.408855,0,0,39431.8227199074,2007-12-15,19:44:43
39.9156466,116.4088783,0,0,39431.8227546296,2007-12-15,19:44:46
39.9155983,116.4088949,0,0,39431.8227893518,2007-12-15,19:44:49
39.91561,116.408945,0,0,39431.8228472222,2007-12-15,19:44:54
39.915525,116.4089716,0,0,39431.8229050926,2007-12-15,19:44:59
39.91558,116.4091533,0,0,39431.822962963,2007-12-15,19:45:04
39.91554,116.4092233,0,0,39431.8230208333,2007-12-15,19:45:09
39.9155416,116.4092966,0,0,39431.8230787037,2007-12-15,19:45:14
39.9155299,116.409345,0,0,39431.8231365741,2007-12-15,19:45:19
39.91551,116.4093383,0,0,39431.8231944444,2007-12-15,19:45:24
39.9154516,116.4093933,0,0,39431.8232523148,2007-12-15,19:45:29
39.9154499,116.4094716,0,0,39431.8233101852,2007-12-15,19:45:34
39.91547,116.4095583,0,0,39431.8233680556,2007-12-15,19:45:39
39.9155533,116.4096833,0,0,39431.8234259259,2007-12-15,19:45:44
39.9155766,116.40976,0,0,39431.8234837963,2007-12-15,19:45:49
39.9155816,116.4098399,0,0,39431.8235416667,2007-12-15,19:45:54
39.9155933,116.4099149,0,0,39431.823599537,2007-12-15,19:45:59
39.9155816,116.4100233,0,0,39431.8236574074,2007-12-15,19:46:04
39.9155199,116.4102066,0,0,39431.8237152778,2007-12-15,19:46:09
39.9155049,116.4103249,0,0,39431.8237731481,2007-12-15,19:46:14
39.9155183,116.4103599,0,0,39431.8238310185,2007-12-15,19:46:19
39.9027766,116.4201566,0,0,39431.8430671296,2007-12-15,20:14:01
39.9027466,116.4202183,0,0,39431.843125,2007-12-15,20:14:06
39.9027083,116.4202583,0,0,39431.8431828704,2007-12-15,20:14:11
39.9026816,116.4202999,0,0,39431.8432407407,2007-12-15,20:14:16
39.9026766,116.4203833,0,0,39431.8433217593,2007-12-15,20:14:23
39.9026766,116.4203833,0,0,39431.8433564815,2007-12-15,20:14:26
39.9026733,116.42038,0,0,39431.8433796296,2007-12-15,20:14:28
39.9028083,116.4210299,0,0,39431.8471875,2007-12-15,20:19:57
39.9027466,116.4208633,0,0,39431.8472800926,2007-12-15,20:20:05
39.9027666,116.4208316,0,0,39431.8473148148,2007-12-15,20:20:08
39.9027883,116.4207916,0,0,39431.8473726852,2007-12-15,20:20:13
39.9028133,116.4207583,0,0,39431.8474305556,2007-12-15,20:20:18
39.9028049,116.4206683,0,0,39431.8474884259,2007-12-15,20:20:23
39.9028216,116.4205999,0,0,39431.8475462963,2007-12-15,20:20:28
39.9028233,116.4205516,0,0,39431.8476041667,2007-12-15,20:20:33
39.902825,116.420485,0,0,39431.847662037,2007-12-15,20:20:38
39.9028266,116.42041,0,0,39431.8477199074,2007-12-15,20:20:43
39.90283,116.4203333,0,0,39431.8477777778,2007-12-15,20:20:48
39.9028366,116.4202599,0,0,39431.8478356482,2007-12-15,20:20:53
39.9028466,116.4201833,0,0,39431.8478935185,2007-12-15,20:20:58
39.9028616,116.420115,0,0,39431.8479513889,2007-12-15,20:21:03
39.9028816,116.4200833,0,0,39431.8480092593,2007-12-15,20:21:08
39.902895,116.420025,0,0,39431.8480671296,2007-12-15,20:21:13
39.9029049,116.4199566,0,0,39431.848125,2007-12-15,20:21:18
39.9029199,116.419885,0,0,39431.8481828704,2007-12-15,20:21:23
39.9029266,116.4198383,0,0,39431.8482407407,2007-12-15,20:21:28
39.9029116,116.4198116,0,0,39431.8482986111,2007-12-15,20:21:33
39.9028799,116.4197949,0,0,39431.8483564815,2007-12-15,20:21:38
39.9028516,116.4197766,0,0,39431.8484143519,2007-12-15,20:21:43
39.9027966,116.4197516,0,0,39431.8484722222,2007-12-15,20:21:48
39.9027566,116.4197266,0,0,39431.8485300926,2007-12-15,20:21:53
39.9027083,116.4197099,0,0,39431.848587963,2007-12-15,20:21:58
39.9026866,116.419695,0,0,39431.8486458333,2007-12-15,20:22:03
39.9015166,116.4201033,0,0,39431.8517476852,2007-12-15,20:26:31
39.9017116,116.4200083,0,0,39431.8517824074,2007-12-15,20:26:34
39.9019416,116.4198933,0,0,39431.8518171296,2007-12-15,20:26:37
39.9028049,116.4194799,0,0,39431.851875,2007-12-15,20:26:42
39.9029,116.419455,0,0,39431.8519328704,2007-12-15,20:26:47
39.9029816,116.4194649,0,0,39431.8519907407,2007-12-15,20:26:52
39.9030266,116.41947,0,0,39431.8520486111,2007-12-15,20:26:57
39.9030883,116.4194966,0,0,39431.8521064815,2007-12-15,20:27:02
39.9031599,116.4195349,0,0,39431.8521643518,2007-12-15,20:27:07
39.9032183,116.4195566,0,0,39431.8522222222,2007-12-15,20:27:12
39.9032716,116.41959,0,0,39431.8522800926,2007-12-15,20:27:17
39.9033166,116.419595,0,0,39431.852337963,2007-12-15,20:27:22
39.9033633,116.4195866,0,0,39431.8523958333,2007-12-15,20:27:27
39.9033883,116.4196049,0,0,39431.8524537037,2007-12-15,20:27:32
39.9033766,116.419645,0,0,39431.8525115741,2007-12-15,20:27:37
39.90336,116.4196849,0,0,39431.8525694444,2007-12-15,20:27:42
39.9033533,116.4197383,0,0,39431.8526273148,2007-12-15,20:27:47
39.8450466,116.4219683,0,0,39431.8719560185,2007-12-15,20:55:37
39.8456066,116.4217016,0,0,39431.8720138889,2007-12-15,20:55:42
39.8455383,116.4217699,0,0,39431.8720486111,2007-12-15,20:55:45
39.8387899,116.4217999,0,0,39431.8748263889,2007-12-15,20:59:45
39.8387516,116.4217949,0,0,39431.8748842593,2007-12-15,20:59:50
39.8386966,116.4217883,0,0,39431.8749421296,2007-12-15,20:59:55
39.8386333,116.421775,0,0,39431.875,2007-12-15,21:00:00
39.8385716,116.4217633,0,0,39431.8750578704,2007-12-15,21:00:05
39.8384849,116.4217333,0,0,39431.8751157407,2007-12-15,21:00:10
39.8383833,116.4217633,0,0,39431.8751736111,2007-12-15,21:00:15
39.8383066,116.4218433,0,0,39431.8752314815,2007-12-15,21:00:20
39.8382933,116.4218699,0,0,39431.8752893518,2007-12-15,21:00:25
39.8383283,116.4218399,0,0,39431.8753472222,2007-12-15,21:00:30
39.8389683,116.4217383,0,0,39431.8802893519,2007-12-15,21:07:37
39.8386666,116.4218183,0,0,39431.8830671296,2007-12-15,21:11:37
39.8386849,116.421755,0,0,39431.8858449074,2007-12-15,21:15:37
39.8386099,116.421705,0,0,39431.8886226852,2007-12-15,21:19:37
39.8386216,116.4216966,0,0,39431.891400463,2007-12-15,21:23:37
39.8386683,116.4216783,0,0,39431.8941782407,2007-12-15,21:27:37
39.83856,116.4216266,0,0,39431.8969560185,2007-12-15,21:31:37
39.8384033,116.4216583,0,0,39431.8997337963,2007-12-15,21:35:37
39.8384416,116.4217116,0,0,39431.9025115741,2007-12-15,21:39:37
39.8384299,116.4217183,0,0,39431.9025694444,2007-12-15,21:39:42
39.8384266,116.421685,0,0,39431.9026273148,2007-12-15,21:39:47
39.8384366,116.4216483,0,0,39431.9026851852,2007-12-15,21:39:52
39.8384833,116.4217716,0,0,39431.905462963,2007-12-15,21:43:52
39.83855,116.421705,0,0,39431.9082407407,2007-12-15,21:47:52
39.8385633,116.4217066,0,0,39431.9110185185,2007-12-15,21:51:52
39.8385716,116.4216833,0,0,39431.9138078704,2007-12-15,21:55:53
39.8385333,116.4216749,0,0,39431.9165856481,2007-12-15,21:59:53
39.8385449,116.4216799,0,0,39431.9193634259,2007-12-15,22:03:53
39.8385483,116.4216883,0,0,39431.9221412037,2007-12-15,22:07:53
39.8385483,116.4216883,0,0,39431.9248958333,2007-12-15,22:11:51
39.8385483,116.4216883,0,0,39431.9249189815,2007-12-15,22:11:53
39.8384166,116.4216966,0,0,39431.9276967593,2007-12-15,22:15:53
39.8383883,116.4217383,0,0,39431.930474537,2007-12-15,22:19:53
39.8383883,116.4217383,0,0,39431.9332291667,2007-12-15,22:23:51
39.8383883,116.4217383,0,0,39431.9332523148,2007-12-15,22:23:53
39.8383916,116.4217066,0,0,39431.9360300926,2007-12-15,22:27:53
39.8383766,116.4217066,0,0,39431.9368287037,2007-12-15,22:29:02
39.8384233,116.4217266,0,0,39431.9368865741,2007-12-15,22:29:07
39.8382916,116.4216799,0,0,39431.9369444444,2007-12-15,22:29:12
39.8383266,116.4216816,0,0,39431.9370023148,2007-12-15,22:29:17
