# Supplementary material for: Research on differential privacy protection method based on user tendency
Source: PLoS One. 2023 Oct 26;18(10):e0288823. doi: 10.1371/journal.pone.0288823 (PMC10602288; doi:10.1371/journal.pone.0288823)
Supplement: S3 Data — (ZIP) [file pone.0288823.s003.zip › Data 5-3/051/Trajectory/20071216140239.plt]

Geolife trajectory
WGS 84
Altitude is in Feet
Reserved 3
0,2,255,My Track,0,0,2,8421376
0
39.8426183,116.4218133,0,0,39432.5851736111,2007-12-16,14:02:39
39.8426183,116.4218133,0,0,39432.5851851852,2007-12-16,14:02:40
39.8446216,116.4220883,0,0,39432.587962963,2007-12-16,14:06:40
39.8446816,116.4220949,0,0,39432.5880208333,2007-12-16,14:06:45
39.8447316,116.4220916,0,0,39432.5880787037,2007-12-16,14:06:50
39.8447933,116.42209,0,0,39432.5881365741,2007-12-16,14:06:55
39.8448416,116.4220949,0,0,39432.5881944444,2007-12-16,14:07:00
39.8449133,116.4220966,0,0,39432.5882523148,2007-12-16,14:07:05
39.8449616,116.4220966,0,0,39432.5883101852,2007-12-16,14:07:10
39.8450083,116.4220916,0,0,39432.5883680556,2007-12-16,14:07:15
39.8450533,116.4220883,0,0,39432.5884259259,2007-12-16,14:07:20
39.8450866,116.4220583,0,0,39432.5884837963,2007-12-16,14:07:25
39.8451233,116.4220566,0,0,39432.5885416667,2007-12-16,14:07:30
39.8451783,116.4220316,0,0,39432.588599537,2007-12-16,14:07:35
39.845235,116.4220416,0,0,39432.5886574074,2007-12-16,14:07:40
39.8453216,116.4220333,0,0,39432.5887152778,2007-12-16,14:07:45
39.8453133,116.4220099,0,0,39432.5887731481,2007-12-16,14:07:50
39.8453432,116.4220066,0,0,39432.5888310185,2007-12-16,14:07:55
39.8453949,116.4219899,0,0,39432.5888888889,2007-12-16,14:08:00
39.8454116,116.4219616,0,0,39432.5889467593,2007-12-16,14:08:05
39.84544,116.4219166,0,0,39432.5890046296,2007-12-16,14:08:10
39.8454433,116.4218683,0,0,39432.5890625,2007-12-16,14:08:15
39.8454799,116.4218216,0,0,39432.5891203704,2007-12-16,14:08:20
39.8454516,116.4218266,0,0,39432.5891782407,2007-12-16,14:08:25
39.8828083,116.4146533,0,0,39432.601099537,2007-12-16,14:25:35
39.8825983,116.4131749,0,0,39432.6040972222,2007-12-16,14:29:54
39.8826016,116.4132066,0,0,39432.6041550926,2007-12-16,14:29:59
39.8825433,116.4133433,0,0,39432.6043171296,2007-12-16,14:30:13
39.8826966,116.4125949,0,0,39432.605150463,2007-12-16,14:31:25
39.882705,116.4132583,0,0,39432.6052662037,2007-12-16,14:31:35
39.8826549,116.4133666,0,0,39432.6053240741,2007-12-16,14:31:40
39.8824516,116.41149,0,0,39432.6081018519,2007-12-16,14:35:40
39.8824633,116.4114533,0,0,39432.6081597222,2007-12-16,14:35:45
39.8824583,116.4114099,0,0,39432.6082175926,2007-12-16,14:35:50
39.882455,116.4113766,0,0,39432.608275463,2007-12-16,14:35:55
39.8824349,116.4113566,0,0,39432.6083333333,2007-12-16,14:36:00
39.8824333,116.4095633,0,0,39432.6111111111,2007-12-16,14:40:00
39.8824483,116.409485,0,0,39432.6111689815,2007-12-16,14:40:05
39.8824483,116.4094233,0,0,39432.6112268518,2007-12-16,14:40:10
39.8824016,116.4093999,0,0,39432.6112847222,2007-12-16,14:40:15
39.8823833,116.4093916,0,0,39432.6113425926,2007-12-16,14:40:20
39.8823983,116.4093466,0,0,39432.611400463,2007-12-16,14:40:25
39.8824083,116.4092999,0,0,39432.6114583333,2007-12-16,14:40:30
39.8824016,116.4092683,0,0,39432.6115162037,2007-12-16,14:40:35
39.8824033,116.40922,0,0,39432.6115740741,2007-12-16,14:40:40
39.8824033,116.4091583,0,0,39432.6116319444,2007-12-16,14:40:45
39.8823983,116.4091116,0,0,39432.6116898148,2007-12-16,14:40:50
39.8824083,116.4090683,0,0,39432.6117476852,2007-12-16,14:40:55
39.8824466,116.408995,0,0,39432.6118055556,2007-12-16,14:41:00
39.8824733,116.4089416,0,0,39432.6118634259,2007-12-16,14:41:05
39.8821083,116.4079233,0,0,39432.6146412037,2007-12-16,14:45:05
39.8818166,116.4076866,0,0,39432.6174189815,2007-12-16,14:49:05
39.8818433,116.4068833,0,0,39432.6201967593,2007-12-16,14:53:05
39.8820116,116.4067383,0,0,39432.622974537,2007-12-16,14:57:05
39.8821683,116.4065033,0,0,39432.6257523148,2007-12-16,15:01:05
39.8821749,116.4064733,0,0,39432.6258101852,2007-12-16,15:01:10
39.8822433,116.4065633,0,0,39432.628587963,2007-12-16,15:05:10
39.8822883,116.4065966,0,0,39432.6286458333,2007-12-16,15:05:15
39.8823116,116.4066133,0,0,39432.6287037037,2007-12-16,15:05:20
39.8823416,116.4066266,0,0,39432.6287615741,2007-12-16,15:05:25
39.8823516,116.4066283,0,0,39432.6288194444,2007-12-16,15:05:30
39.8823499,116.4066066,0,0,39432.6288773148,2007-12-16,15:05:35
39.8823466,116.4065916,0,0,39432.6289351852,2007-12-16,15:05:40
39.88234,116.4065733,0,0,39432.6289930556,2007-12-16,15:05:45
39.88234,116.4065533,0,0,39432.6290509259,2007-12-16,15:05:50
39.8823216,116.4065433,0,0,39432.6291087963,2007-12-16,15:05:55
39.8822916,116.4065533,0,0,39432.6291666667,2007-12-16,15:06:00
39.8822583,116.4065749,0,0,39432.629224537,2007-12-16,15:06:05
39.8821982,116.4066466,0,0,39432.6324189815,2007-12-16,15:10:41
39.8821866,116.4065983,0,0,39432.6352199074,2007-12-16,15:14:43
39.8823416,116.4063666,0,0,39432.6379976852,2007-12-16,15:18:43
39.8826799,116.4065733,0,0,39432.640775463,2007-12-16,15:22:43
39.8826766,116.4065416,0,0,39432.6408333333,2007-12-16,15:22:48
39.8817782,116.4065866,0,0,39432.6436111111,2007-12-16,15:26:48
39.8800083,116.4068816,0,0,39432.6463888889,2007-12-16,15:30:48
39.8799716,116.4069099,0,0,39432.6464467593,2007-12-16,15:30:53
39.87993,116.4069183,0,0,39432.6465046296,2007-12-16,15:30:58
39.87989,116.4068933,0,0,39432.6465625,2007-12-16,15:31:03
39.8798416,116.4068933,0,0,39432.6466203704,2007-12-16,15:31:08
39.8797949,116.4068966,0,0,39432.6466782407,2007-12-16,15:31:13
39.8797316,116.4069249,0,0,39432.6467361111,2007-12-16,15:31:18
39.8796833,116.406915,0,0,39432.6467939815,2007-12-16,15:31:23
39.8796383,116.4069083,0,0,39432.6468518519,2007-12-16,15:31:28
39.8795833,116.4069133,0,0,39432.6469097222,2007-12-16,15:31:33
39.8795299,116.4069033,0,0,39432.6469675926,2007-12-16,15:31:38
39.8794816,116.4068933,0,0,39432.647025463,2007-12-16,15:31:43
39.879425,116.4069183,0,0,39432.6470833333,2007-12-16,15:31:48
39.8793833,116.4069099,0,0,39432.6471412037,2007-12-16,15:31:53
39.8793433,116.4069099,0,0,39432.6471990741,2007-12-16,15:31:58
39.8793033,116.4069049,0,0,39432.6472569444,2007-12-16,15:32:03
39.87926,116.406915,0,0,39432.6473148148,2007-12-16,15:32:08
39.8792116,116.4069283,0,0,39432.6473726852,2007-12-16,15:32:13
39.8791633,116.4069399,0,0,39432.6474305556,2007-12-16,15:32:18
39.8791216,116.4069466,0,0,39432.6474884259,2007-12-16,15:32:23
39.8773266,116.4067616,0,0,39432.6502662037,2007-12-16,15:36:23
39.8773266,116.4067616,0,0,39432.6503009259,2007-12-16,15:36:26
39.8773199,116.4067583,0,0,39432.6503240741,2007-12-16,15:36:28
39.8764933,116.4068599,0,0,39432.6531018519,2007-12-16,15:40:28
39.8764833,116.40676,0,0,39432.6531597222,2007-12-16,15:40:33
39.8765016,116.4066849,0,0,39432.6532175926,2007-12-16,15:40:38
39.8764783,116.4066566,0,0,39432.653275463,2007-12-16,15:40:43
39.8764899,116.4066266,0,0,39432.6533333333,2007-12-16,15:40:48
39.8764816,116.40655,0,0,39432.6533912037,2007-12-16,15:40:53
39.8765516,116.4064316,0,0,39432.6534490741,2007-12-16,15:40:58
39.87654,116.4063816,0,0,39432.6535069444,2007-12-16,15:41:03
39.8765533,116.4063583,0,0,39432.6535648148,2007-12-16,15:41:08
39.8766333,116.4062599,0,0,39432.6563425926,2007-12-16,15:45:08
39.8766483,116.4062516,0,0,39432.6591203704,2007-12-16,15:49:08
39.8766283,116.40625,0,0,39432.6618981481,2007-12-16,15:53:08
39.8769499,116.4071616,0,0,39432.6646759259,2007-12-16,15:57:08
39.87689,116.4065266,0,0,39432.6674537037,2007-12-16,16:01:08
39.8768383,116.4069049,0,0,39432.6702314815,2007-12-16,16:05:08
39.8768383,116.4069999,0,0,39432.6702893519,2007-12-16,16:05:13
39.876845,116.4070666,0,0,39432.6703472222,2007-12-16,16:05:18
39.876845,116.4071299,0,0,39432.6704050926,2007-12-16,16:05:23
39.876845,116.4071466,0,0,39432.670462963,2007-12-16,16:05:28
39.87686,116.4072166,0,0,39432.6705208333,2007-12-16,16:05:33
39.8768799,116.4072433,0,0,39432.6705787037,2007-12-16,16:05:38
39.8769099,116.4065583,0,0,39432.6733680556,2007-12-16,16:09:39
39.8767116,116.4068616,0,0,39432.6761458333,2007-12-16,16:13:39
39.8770366,116.4071066,0,0,39432.6789236111,2007-12-16,16:17:39
39.8756566,116.4069116,0,0,39432.6817013889,2007-12-16,16:21:39
39.8755733,116.4069266,0,0,39432.6844791667,2007-12-16,16:25:39
39.8757533,116.4068366,0,0,39432.6872569444,2007-12-16,16:29:39
39.8767066,116.4072799,0,0,39432.6900347222,2007-12-16,16:33:39
39.8781849,116.4068916,0,0,39432.6928125,2007-12-16,16:37:39
39.8782299,116.4068749,0,0,39432.6928703704,2007-12-16,16:37:44
39.8782633,116.4068616,0,0,39432.6929282407,2007-12-16,16:37:49
39.8783033,116.406845,0,0,39432.6929861111,2007-12-16,16:37:54
39.8783483,116.4068383,0,0,39432.6930439815,2007-12-16,16:37:59
39.8783916,116.4068383,0,0,39432.6931018519,2007-12-16,16:38:04
39.8784266,116.40683,0,0,39432.6931597222,2007-12-16,16:38:09
39.8784716,116.4068116,0,0,39432.6932175926,2007-12-16,16:38:14
39.878515,116.4068066,0,0,39432.693275463,2007-12-16,16:38:19
39.8785583,116.4068083,0,0,39432.6933333333,2007-12-16,16:38:24
39.8786,116.4068066,0,0,39432.6933912037,2007-12-16,16:38:29
39.8786416,116.4068033,0,0,39432.6934490741,2007-12-16,16:38:34
39.8786866,116.4067866,0,0,39432.6935069444,2007-12-16,16:38:39
39.87871,116.4067649,0,0,39432.6935648148,2007-12-16,16:38:44
39.8787333,116.4067649,0,0,39432.6936226852,2007-12-16,16:38:49
39.878765,116.4067616,0,0,39432.6936805556,2007-12-16,16:38:54
39.8788033,116.4067649,0,0,39432.6937384259,2007-12-16,16:38:59
39.8788383,116.4067666,0,0,39432.6937962963,2007-12-16,16:39:04
39.8788783,116.4067699,0,0,39432.6938541667,2007-12-16,16:39:09
39.8789116,116.4067716,0,0,39432.693912037,2007-12-16,16:39:14
39.8789549,116.4067616,0,0,39432.6939699074,2007-12-16,16:39:19
39.8789983,116.4067616,0,0,39432.6940277778,2007-12-16,16:39:24
39.8790433,116.4067583,0,0,39432.6940856481,2007-12-16,16:39:29
39.8790916,116.4067549,0,0,39432.6941435185,2007-12-16,16:39:34
39.8791383,116.4067533,0,0,39432.6942013889,2007-12-16,16:39:39
39.8791799,116.4067499,0,0,39432.6942592593,2007-12-16,16:39:44
39.8792183,116.4067466,0,0,39432.6943171296,2007-12-16,16:39:49
39.8792583,116.4067433,0,0,39432.694375,2007-12-16,16:39:54
39.8793016,116.40674,0,0,39432.6944328704,2007-12-16,16:39:59
39.8793466,116.40674,0,0,39432.6944907407,2007-12-16,16:40:04
39.8793916,116.4067416,0,0,39432.6945486111,2007-12-16,16:40:09
39.8794349,116.4067466,0,0,39432.6946064815,2007-12-16,16:40:14
39.8794816,116.4067433,0,0,39432.6946643519,2007-12-16,16:40:19
39.8795133,116.4067483,0,0,39432.6947222222,2007-12-16,16:40:24
39.8795466,116.4067516,0,0,39432.6947800926,2007-12-16,16:40:29
39.8795782,116.4067733,0,0,39432.694837963,2007-12-16,16:40:34
39.8796216,116.40678,0,0,39432.6948958333,2007-12-16,16:40:39
39.8796683,116.406775,0,0,39432.6949537037,2007-12-16,16:40:44
39.8797182,116.4067549,0,0,39432.6950115741,2007-12-16,16:40:49
39.8797633,116.4067416,0,0,39432.6950694444,2007-12-16,16:40:54
39.8798099,116.4067283,0,0,39432.6951273148,2007-12-16,16:40:59
39.8798516,116.4067199,0,0,39432.6951851852,2007-12-16,16:41:04
39.8798933,116.4067183,0,0,39432.6952430556,2007-12-16,16:41:09
39.8799349,116.4067183,0,0,39432.6953009259,2007-12-16,16:41:14
39.8799733,116.4067166,0,0,39432.6953587963,2007-12-16,16:41:19
39.8800083,116.4067149,0,0,39432.6954166667,2007-12-16,16:41:24
39.8800349,116.4067149,0,0,39432.695474537,2007-12-16,16:41:29
39.8800716,116.4067116,0,0,39432.6955324074,2007-12-16,16:41:34
39.8801149,116.40671,0,0,39432.6955902778,2007-12-16,16:41:39
39.8801566,116.4067083,0,0,39432.6956481481,2007-12-16,16:41:44
39.8801966,116.40671,0,0,39432.6957060185,2007-12-16,16:41:49
39.880235,116.4067066,0,0,39432.6957638889,2007-12-16,16:41:54
39.8802749,116.406705,0,0,39432.6958217593,2007-12-16,16:41:59
39.8803149,116.406705,0,0,39432.6958796296,2007-12-16,16:42:04
39.88035,116.4067016,0,0,39432.6959375,2007-12-16,16:42:09
39.88039,116.4066999,0,0,39432.6959953704,2007-12-16,16:42:14
39.8804299,116.4066983,0,0,39432.6960532407,2007-12-16,16:42:19
39.8804733,116.4066999,0,0,39432.6961111111,2007-12-16,16:42:24
39.8805149,116.4066983,0,0,39432.6961689815,2007-12-16,16:42:29
39.88056,116.4066866,0,0,39432.6962268518,2007-12-16,16:42:34
39.8805983,116.4066833,0,0,39432.6962847222,2007-12-16,16:42:39
39.8806349,116.4066833,0,0,39432.6963425926,2007-12-16,16:42:44
39.8806783,116.4066799,0,0,39432.696400463,2007-12-16,16:42:49
39.8807233,116.4066783,0,0,39432.6964583333,2007-12-16,16:42:54
39.8807666,116.4066799,0,0,39432.6965162037,2007-12-16,16:42:59
39.8808049,116.4066766,0,0,39432.6965740741,2007-12-16,16:43:04
39.8808383,116.4066916,0,0,39432.6966319444,2007-12-16,16:43:09
39.8808499,116.4067233,0,0,39432.6966898148,2007-12-16,16:43:14
39.8800466,116.4079183,0,0,39432.6994675926,2007-12-16,16:47:14
39.8800533,116.40798,0,0,39432.699525463,2007-12-16,16:47:19
39.8800649,116.4080316,0,0,39432.6995833333,2007-12-16,16:47:24
39.8800649,116.40807,0,0,39432.6996412037,2007-12-16,16:47:29
39.8800799,116.4081149,0,0,39432.6996990741,2007-12-16,16:47:34
39.8800933,116.4081499,0,0,39432.6997569444,2007-12-16,16:47:39
39.8801216,116.4082149,0,0,39432.6998148148,2007-12-16,16:47:44
39.8801049,116.4082849,0,0,39432.6998726852,2007-12-16,16:47:49
39.8800866,116.4083566,0,0,39432.6999305556,2007-12-16,16:47:54
39.8800766,116.4084049,0,0,39432.6999884259,2007-12-16,16:47:59
39.880085,116.4084783,0,0,39432.7000462963,2007-12-16,16:48:04
39.8800866,116.4085383,0,0,39432.7001041667,2007-12-16,16:48:09
39.8800833,116.4086016,0,0,39432.700162037,2007-12-16,16:48:14
39.8800716,116.4086716,0,0,39432.7002199074,2007-12-16,16:48:19
39.88007,116.4087266,0,0,39432.7002777778,2007-12-16,16:48:24
39.8800816,116.408805,0,0,39432.7003356481,2007-12-16,16:48:29
39.8800983,116.408875,0,0,39432.7003935185,2007-12-16,16:48:34
39.8801033,116.4089283,0,0,39432.7004513889,2007-12-16,16:48:39
39.8801183,116.4089683,0,0,39432.7005092593,2007-12-16,16:48:44
39.88014,116.4090316,0,0,39432.7005671296,2007-12-16,16:48:49
39.8801433,116.4090816,0,0,39432.700625,2007-12-16,16:48:54
39.8801749,116.40915,0,0,39432.7006828704,2007-12-16,16:48:59
39.8801849,116.4092149,0,0,39432.7007407407,2007-12-16,16:49:04
39.8801683,116.4092649,0,0,39432.7007986111,2007-12-16,16:49:09
39.8801783,116.4093349,0,0,39432.7008564815,2007-12-16,16:49:14
39.8801866,116.4093849,0,0,39432.7009143519,2007-12-16,16:49:19
39.8801716,116.4094216,0,0,39432.7009722222,2007-12-16,16:49:24
39.8801683,116.4094816,0,0,39432.7010300926,2007-12-16,16:49:29
39.8801382,116.4095383,0,0,39432.701087963,2007-12-16,16:49:34
39.8801216,116.409605,0,0,39432.7011458333,2007-12-16,16:49:39
39.8801133,116.4096766,0,0,39432.7012037037,2007-12-16,16:49:44
39.8801133,116.4097583,0,0,39432.7012615741,2007-12-16,16:49:49
39.8801166,116.4097849,0,0,39432.7013194444,2007-12-16,16:49:54
39.8801183,116.409815,0,0,39432.7013773148,2007-12-16,16:49:59
39.8801483,116.4098683,0,0,39432.7014351852,2007-12-16,16:50:04
39.8801533,116.4099249,0,0,39432.7014930556,2007-12-16,16:50:09
39.8801533,116.4099866,0,0,39432.7015509259,2007-12-16,16:50:14
39.8801566,116.410045,0,0,39432.7016087963,2007-12-16,16:50:19
39.8801583,116.4100966,0,0,39432.7016666667,2007-12-16,16:50:24
39.8801683,116.4101566,0,0,39432.701724537,2007-12-16,16:50:29
39.88017,116.4102233,0,0,39432.7017824074,2007-12-16,16:50:34
39.8801716,116.4102783,0,0,39432.7018402778,2007-12-16,16:50:39
39.8801866,116.41034,0,0,39432.7018981481,2007-12-16,16:50:44
39.8801983,116.4104066,0,0,39432.7019560185,2007-12-16,16:50:49
39.880195,116.4104566,0,0,39432.7020138889,2007-12-16,16:50:54
39.880195,116.4105183,0,0,39432.7020717593,2007-12-16,16:50:59
39.8802016,116.41058,0,0,39432.7021296296,2007-12-16,16:51:04
39.8801983,116.4106483,0,0,39432.7021875,2007-12-16,16:51:09
39.8801999,116.4107016,0,0,39432.7022453704,2007-12-16,16:51:14
39.8802116,116.4107533,0,0,39432.7023032407,2007-12-16,16:51:19
39.8802183,116.4108049,0,0,39432.7023611111,2007-12-16,16:51:24
39.8802166,116.4108716,0,0,39432.7024189815,2007-12-16,16:51:29
39.8802266,116.4109133,0,0,39432.7024768519,2007-12-16,16:51:34
39.8802216,116.4109783,0,0,39432.7025347222,2007-12-16,16:51:39
39.8802266,116.4110183,0,0,39432.7025925926,2007-12-16,16:51:44
39.8802149,116.4110766,0,0,39432.702650463,2007-12-16,16:51:49
39.8802116,116.411125,0,0,39432.7027083333,2007-12-16,16:51:54
39.8802049,116.4112016,0,0,39432.7027662037,2007-12-16,16:51:59
39.8801966,116.4112666,0,0,39432.7028240741,2007-12-16,16:52:04
39.8801933,116.4113166,0,0,39432.7028819444,2007-12-16,16:52:09
39.880195,116.4113583,0,0,39432.7029398148,2007-12-16,16:52:14
39.88021,116.4114149,0,0,39432.7029976852,2007-12-16,16:52:19
39.8802333,116.4114499,0,0,39432.7030555556,2007-12-16,16:52:24
39.8802633,116.4114433,0,0,39432.7031134259,2007-12-16,16:52:29
39.8802933,116.4114383,0,0,39432.7031712963,2007-12-16,16:52:34
39.8803333,116.4114233,0,0,39432.7032291667,2007-12-16,16:52:39
39.8803866,116.4114133,0,0,39432.703287037,2007-12-16,16:52:44
39.8804416,116.4114133,0,0,39432.7033449074,2007-12-16,16:52:49
39.8805033,116.4114116,0,0,39432.7034027778,2007-12-16,16:52:54
39.8823966,116.4111316,0,0,39432.7061805556,2007-12-16,16:56:54
39.882385,116.4111733,0,0,39432.7062384259,2007-12-16,16:56:59
39.882385,116.4112483,0,0,39432.7062962963,2007-12-16,16:57:04
39.8823516,116.4113266,0,0,39432.7063541667,2007-12-16,16:57:09
39.8822833,116.411385,0,0,39432.706412037,2007-12-16,16:57:14
39.8822333,116.4114266,0,0,39432.7064699074,2007-12-16,16:57:19
39.8821866,116.4114966,0,0,39432.7065277778,2007-12-16,16:57:24
39.8821349,116.4115699,0,0,39432.7065856481,2007-12-16,16:57:29
39.8820683,116.4115983,0,0,39432.7066435185,2007-12-16,16:57:34
39.8820433,116.4116433,0,0,39432.7067013889,2007-12-16,16:57:39
39.882015,116.41168,0,0,39432.7067592593,2007-12-16,16:57:44
39.8819716,116.4116516,0,0,39432.709537037,2007-12-16,17:01:44
39.8819566,116.4116933,0,0,39432.7095949074,2007-12-16,17:01:49
39.8819549,116.4118816,0,0,39432.7102199074,2007-12-16,17:02:43
39.88245,116.4132999,0,0,39432.7130092593,2007-12-16,17:06:44
39.8824666,116.4133649,0,0,39432.7130671296,2007-12-16,17:06:49
39.8824416,116.4134216,0,0,39432.713125,2007-12-16,17:06:54
39.882425,116.4134866,0,0,39432.7131828704,2007-12-16,17:06:59
39.8824383,116.413535,0,0,39432.7132407407,2007-12-16,17:07:04
39.8824749,116.4135899,0,0,39432.7132986111,2007-12-16,17:07:09
39.8825299,116.4136483,0,0,39432.7133564815,2007-12-16,17:07:14
39.8825749,116.4137116,0,0,39432.7134143518,2007-12-16,17:07:19
39.8825966,116.413705,0,0,39432.7134722222,2007-12-16,17:07:24
39.88259,116.4136816,0,0,39432.7135300926,2007-12-16,17:07:29
39.8826099,116.4136733,0,0,39432.713587963,2007-12-16,17:07:34
39.8826249,116.4136316,0,0,39432.7136458333,2007-12-16,17:07:39
39.8826033,116.4137199,0,0,39432.7137037037,2007-12-16,17:07:44
39.8825966,116.4137966,0,0,39432.7137615741,2007-12-16,17:07:49
39.882595,116.4138716,0,0,39432.7138194444,2007-12-16,17:07:54
39.88259,116.4139449,0,0,39432.7138773148,2007-12-16,17:07:59
39.8825866,116.4140133,0,0,39432.7139351852,2007-12-16,17:08:04
39.88259,116.414075,0,0,39432.7139930556,2007-12-16,17:08:09
39.882565,116.4141516,0,0,39432.7140509259,2007-12-16,17:08:14
39.8825399,116.4142033,0,0,39432.7141087963,2007-12-16,17:08:19
39.8825516,116.4142799,0,0,39432.7141666667,2007-12-16,17:08:24
39.8825666,116.414305,0,0,39432.714224537,2007-12-16,17:08:29
39.8453416,116.4218499,0,0,39432.7263657407,2007-12-16,17:25:58
39.845345,116.4218983,0,0,39432.7264236111,2007-12-16,17:26:03
39.8452949,116.4220316,0,0,39432.7264814815,2007-12-16,17:26:08
39.8452616,116.4220966,0,0,39432.7265393519,2007-12-16,17:26:13
39.8452183,116.4221349,0,0,39432.7265972222,2007-12-16,17:26:18
39.8451799,116.4221283,0,0,39432.7266550926,2007-12-16,17:26:23
39.8451416,116.42214,0,0,39432.726712963,2007-12-16,17:26:28
39.8448883,116.4221133,0,0,39432.7294907407,2007-12-16,17:30:28
39.8446833,116.4221033,0,0,39432.729525463,2007-12-16,17:30:31
39.8444233,116.4220999,0,0,39432.7295601852,2007-12-16,17:30:34
39.8441683,116.4220949,0,0,39432.7295949074,2007-12-16,17:30:37
39.8439683,116.4220766,0,0,39432.7296296296,2007-12-16,17:30:40
39.843805,116.4220283,0,0,39432.7296643518,2007-12-16,17:30:43
39.8436566,116.4219666,0,0,39432.7296990741,2007-12-16,17:30:46
39.8435583,116.4218716,0,0,39432.7297337963,2007-12-16,17:30:49
39.843455,116.4217766,0,0,39432.7297685185,2007-12-16,17:30:52
39.8433766,116.4217466,0,0,39432.7298032407,2007-12-16,17:30:55
39.8432583,116.4217133,0,0,39432.729837963,2007-12-16,17:30:58
39.8430949,116.4217866,0,0,39432.7298726852,2007-12-16,17:31:01
39.8429783,116.4217233,0,0,39432.7299074074,2007-12-16,17:31:04
39.8428966,116.4217666,0,0,39432.7299421296,2007-12-16,17:31:07
39.8428066,116.4218066,0,0,39432.7299768519,2007-12-16,17:31:10
39.842625,116.4218133,0,0,39432.7300115741,2007-12-16,17:31:13
39.842455,116.4217366,0,0,39432.7300462963,2007-12-16,17:31:16
39.8423316,116.4217216,0,0,39432.7300810185,2007-12-16,17:31:19
39.8422549,116.4217283,0,0,39432.7301157407,2007-12-16,17:31:22
39.8420916,116.4217183,0,0,39432.730150463,2007-12-16,17:31:25
39.8418966,116.4216833,0,0,39432.7301851852,2007-12-16,17:31:28
39.8417733,116.4217099,0,0,39432.7302199074,2007-12-16,17:31:31
39.8416949,116.4216933,0,0,39432.7302546296,2007-12-16,17:31:34
39.8415299,116.4217833,0,0,39432.7303125,2007-12-16,17:31:39
39.8413883,116.4218383,0,0,39432.7303472222,2007-12-16,17:31:42
39.8412932,116.4218583,0,0,39432.7303819444,2007-12-16,17:31:45
39.8412116,116.4218533,0,0,39432.7304166667,2007-12-16,17:31:48
39.8410832,116.4218649,0,0,39432.7304513889,2007-12-16,17:31:51
39.8409166,116.4219283,0,0,39432.7304861111,2007-12-16,17:31:54
39.84082,116.4219416,0,0,39432.7305208333,2007-12-16,17:31:57
39.8407316,116.4219383,0,0,39432.7305555556,2007-12-16,17:32:00
39.8406316,116.4219366,0,0,39432.7305902778,2007-12-16,17:32:03
39.8405599,116.4219116,0,0,39432.730625,2007-12-16,17:32:06
39.8404866,116.4218699,0,0,39432.7306597222,2007-12-16,17:32:09
39.8403916,116.4219066,0,0,39432.7306944444,2007-12-16,17:32:12
39.840315,116.4219116,0,0,39432.7307291667,2007-12-16,17:32:15
39.8402282,116.4218816,0,0,39432.7307638889,2007-12-16,17:32:18
39.840105,116.4218549,0,0,39432.7307986111,2007-12-16,17:32:21
39.8399266,116.4218649,0,0,39432.7308333333,2007-12-16,17:32:24
39.8398116,116.4218516,0,0,39432.7308680556,2007-12-16,17:32:27
39.8396733,116.4218683,0,0,39432.7309027778,2007-12-16,17:32:30
39.8395883,116.4218716,0,0,39432.7309375,2007-12-16,17:32:33
39.8395433,116.4218699,0,0,39432.7309722222,2007-12-16,17:32:36
39.83953,116.4218983,0,0,39432.7310300926,2007-12-16,17:32:41
39.8395233,116.4219266,0,0,39432.731087963,2007-12-16,17:32:46
39.8371699,116.42186,0,0,39432.7338657407,2007-12-16,17:36:46
39.83713,116.4218583,0,0,39432.7339236111,2007-12-16,17:36:51
39.8360683,116.4225666,0,0,39432.7367013889,2007-12-16,17:40:51
39.83604,116.4223833,0,0,39432.7394791667,2007-12-16,17:44:51
39.8362733,116.4227999,0,0,39432.7422569444,2007-12-16,17:48:51
39.8363249,116.4227833,0,0,39432.7450347222,2007-12-16,17:52:51
39.83636,116.4229783,0,0,39432.7478125,2007-12-16,17:56:51
39.83636,116.4229783,0,0,39432.7505787037,2007-12-16,18:00:50
39.83636,116.42298,0,0,39432.7506018518,2007-12-16,18:00:52
39.8362733,116.4224449,0,0,39432.7533796296,2007-12-16,18:04:52
39.8362766,116.4224633,0,0,39432.7561574074,2007-12-16,18:08:52
39.836,116.4216166,0,0,39432.7589351852,2007-12-16,18:12:52
39.8360666,116.4217999,0,0,39432.761712963,2007-12-16,18:16:52
39.8361116,116.4215899,0,0,39432.7644907407,2007-12-16,18:20:52
39.8361116,116.4215899,0,0,39432.7672685185,2007-12-16,18:24:52
39.8361116,116.4215899,0,0,39432.7700231481,2007-12-16,18:28:50
39.8361066,116.4215949,0,0,39432.7700462963,2007-12-16,18:28:52
39.83579,116.4216716,0,0,39432.7728240741,2007-12-16,18:32:52
39.835745,116.42169,0,0,39432.7756018518,2007-12-16,18:36:52
39.8351499,116.4214333,0,0,39432.7784837963,2007-12-16,18:41:01
39.8363233,116.4224183,0,0,39432.7827777778,2007-12-16,18:47:12
39.8363299,116.422435,0,0,39432.7828356481,2007-12-16,18:47:17
39.8363666,116.4210016,0,0,39432.7858333333,2007-12-16,18:51:36
39.8363566,116.420915,0,0,39432.7858912037,2007-12-16,18:51:41
39.8363516,116.420695,0,0,39432.7859490741,2007-12-16,18:51:46
39.8363483,116.4206233,0,0,39432.7859837963,2007-12-16,18:51:49
39.8363266,116.4204466,0,0,39432.7860532407,2007-12-16,18:51:55
39.8362983,116.4204283,0,0,39432.7861111111,2007-12-16,18:52:00
39.8362583,116.4205266,0,0,39432.7861689815,2007-12-16,18:52:05
39.8362233,116.4220566,0,0,39432.7889467593,2007-12-16,18:56:05
39.8347333,116.4212966,0,0,39432.7917592593,2007-12-16,19:00:08
39.8348266,116.4213883,0,0,39432.7918171296,2007-12-16,19:00:13
39.8354549,116.4217666,0,0,39432.7945949074,2007-12-16,19:04:13
39.8369533,116.4235816,0,0,39432.7973726852,2007-12-16,19:08:13
39.8370483,116.4236183,0,0,39432.7974305556,2007-12-16,19:08:18
39.8368483,116.4236966,0,0,39432.7974884259,2007-12-16,19:08:23
39.8367016,116.4237349,0,0,39432.7975462963,2007-12-16,19:08:28
39.8365533,116.42371,0,0,39432.7976041667,2007-12-16,19:08:33
39.8363966,116.4236466,0,0,39432.797662037,2007-12-16,19:08:38
39.8363149,116.4235933,0,0,39432.7977199074,2007-12-16,19:08:43
39.83628,116.4236266,0,0,39432.7977777778,2007-12-16,19:08:48
