# Supplementary material for: Research on differential privacy protection method based on user tendency
Source: PLoS One. 2023 Oct 26;18(10):e0288823. doi: 10.1371/journal.pone.0288823 (PMC10602288; doi:10.1371/journal.pone.0288823)
Supplement: S3 Data — (ZIP) [file pone.0288823.s003.zip › Data 5-3/051/Trajectory/20071218175638.plt]

Geolife trajectory
WGS 84
Altitude is in Feet
Reserved 3
0,2,255,My Track,0,0,2,8421376
0
39.9916399,116.2986383,0,0,39434.747662037,2007-12-18,17:56:38
39.9915816,116.2986466,0,0,39434.7476736111,2007-12-18,17:56:39
39.9916,116.2987033,0,0,39434.7477083333,2007-12-18,17:56:42
39.9916883,116.2993683,0,0,39434.7790740741,2007-12-18,18:41:52
39.9916383,116.2993833,0,0,39434.7791319444,2007-12-18,18:41:57
39.9915799,116.299445,0,0,39434.7791898148,2007-12-18,18:42:02
39.9915283,116.29941,0,0,39434.7792476852,2007-12-18,18:42:07
39.991465,116.2993433,0,0,39434.7793055556,2007-12-18,18:42:12
39.9914816,116.2993783,0,0,39434.7793634259,2007-12-18,18:42:17
39.9844316,116.2993983,0,0,39434.7821412037,2007-12-18,18:46:17
39.9844133,116.2994049,0,0,39434.7821759259,2007-12-18,18:46:20
39.9843916,116.2993883,0,0,39434.7822106481,2007-12-18,18:46:23
39.984375,116.2993683,0,0,39434.7822453704,2007-12-18,18:46:26
39.9843516,116.2993366,0,0,39434.7822800926,2007-12-18,18:46:29
39.9843183,116.2993216,0,0,39434.782337963,2007-12-18,18:46:34
39.9843099,116.2993366,0,0,39434.7823958333,2007-12-18,18:46:39
39.9843466,116.2993516,0,0,39434.7824537037,2007-12-18,18:46:44
39.984375,116.2993566,0,0,39434.7825115741,2007-12-18,18:46:49
39.9844116,116.2993649,0,0,39434.7825694444,2007-12-18,18:46:54
39.9844333,116.2993916,0,0,39434.7826273148,2007-12-18,18:46:59
39.9844333,116.2993783,0,0,39434.7826851852,2007-12-18,18:47:04
39.9844433,116.2993833,0,0,39434.7827430556,2007-12-18,18:47:09
39.984445,116.2993949,0,0,39434.7828009259,2007-12-18,18:47:14
39.984445,116.2994083,0,0,39434.7828587963,2007-12-18,18:47:19
39.9844633,116.2994033,0,0,39434.7829166667,2007-12-18,18:47:24
39.9844583,116.2994183,0,0,39434.782974537,2007-12-18,18:47:29
39.9844616,116.2994433,0,0,39434.7830324074,2007-12-18,18:47:34
39.9748199,116.3017599,0,0,39434.7862384259,2007-12-18,18:52:11
39.974785,116.3019816,0,0,39434.7862731481,2007-12-18,18:52:14
39.9747716,116.3021833,0,0,39434.7863078704,2007-12-18,18:52:17
39.9747116,116.3023699,0,0,39434.7863425926,2007-12-18,18:52:20
39.9746466,116.3025533,0,0,39434.7863773148,2007-12-18,18:52:23
39.97462,116.3027499,0,0,39434.786412037,2007-12-18,18:52:26
39.9745916,116.3029499,0,0,39434.7864467593,2007-12-18,18:52:29
39.9745666,116.30313,0,0,39434.7864814815,2007-12-18,18:52:32
39.9745683,116.3033316,0,0,39434.7865162037,2007-12-18,18:52:35
39.9745283,116.3035566,0,0,39434.7865509259,2007-12-18,18:52:38
39.974505,116.3038116,0,0,39434.7865856481,2007-12-18,18:52:41
39.9744849,116.3040733,0,0,39434.7866203704,2007-12-18,18:52:44
39.97448,116.3043216,0,0,39434.7866550926,2007-12-18,18:52:47
39.9744783,116.304505,0,0,39434.7866898148,2007-12-18,18:52:50
39.9744933,116.3045983,0,0,39434.786724537,2007-12-18,18:52:53
39.9744733,116.3046599,0,0,39434.7867592593,2007-12-18,18:52:56
39.9744316,116.3046983,0,0,39434.7867939815,2007-12-18,18:52:59
39.9744149,116.3046883,0,0,39434.7868518519,2007-12-18,18:53:04
39.9744633,116.3046733,0,0,39434.7869097222,2007-12-18,18:53:09
39.9708866,116.312835,0,0,39434.7897569444,2007-12-18,18:57:15
39.9705883,116.31292,0,0,39434.7897916667,2007-12-18,18:57:18
39.9702983,116.3129583,0,0,39434.7898263889,2007-12-18,18:57:21
39.9700333,116.3130633,0,0,39434.7898611111,2007-12-18,18:57:24
39.9697749,116.3131599,0,0,39434.7898958333,2007-12-18,18:57:27
39.969505,116.3132266,0,0,39434.7899305556,2007-12-18,18:57:30
39.9691066,116.3133199,0,0,39434.7899884259,2007-12-18,18:57:35
39.9688633,116.3133533,0,0,39434.7900231481,2007-12-18,18:57:38
39.9676599,116.3133033,0,0,39434.7901388889,2007-12-18,18:57:48
39.967315,116.3141466,0,0,39434.7902662037,2007-12-18,18:57:59
39.9671949,116.3142266,0,0,39434.7903009259,2007-12-18,18:58:02
39.9670366,116.3142699,0,0,39434.7903356481,2007-12-18,18:58:05
39.9668766,116.3142483,0,0,39434.7903703704,2007-12-18,18:58:08
39.9667316,116.314195,0,0,39434.7904050926,2007-12-18,18:58:11
39.9665849,116.31411,0,0,39434.7904398148,2007-12-18,18:58:14
39.9664583,116.3140116,0,0,39434.790474537,2007-12-18,18:58:17
39.9663383,116.3139249,0,0,39434.7905092593,2007-12-18,18:58:20
39.9662483,116.3138666,0,0,39434.7905439815,2007-12-18,18:58:23
39.9659349,116.3137449,0,0,39434.7907175926,2007-12-18,18:58:38
39.965975,116.3137716,0,0,39434.7907523148,2007-12-18,18:58:41
39.96607,116.3138466,0,0,39434.790787037,2007-12-18,18:58:44
39.9662683,116.3141066,0,0,39434.7908449074,2007-12-18,18:58:49
39.9662899,116.3142566,0,0,39434.7908796296,2007-12-18,18:58:52
39.9663416,116.3144516,0,0,39434.7909143518,2007-12-18,18:58:55
39.9663149,116.3146,0,0,39434.7909490741,2007-12-18,18:58:58
39.966235,116.3146733,0,0,39434.7909837963,2007-12-18,18:59:01
39.96614,116.3147483,0,0,39434.7910185185,2007-12-18,18:59:04
39.9659949,116.3148283,0,0,39434.7910532407,2007-12-18,18:59:07
39.9658333,116.3149133,0,0,39434.791087963,2007-12-18,18:59:10
39.965665,116.3150199,0,0,39434.7911226852,2007-12-18,18:59:13
39.9654433,116.3151633,0,0,39434.7911574074,2007-12-18,18:59:16
39.9650783,116.3152916,0,0,39434.7911921296,2007-12-18,18:59:19
39.964685,116.3154649,0,0,39434.7912268518,2007-12-18,18:59:22
39.964305,116.3156833,0,0,39434.7912615741,2007-12-18,18:59:25
39.9638616,116.3158616,0,0,39434.7912962963,2007-12-18,18:59:28
39.9634866,116.3160083,0,0,39434.7913310185,2007-12-18,18:59:31
39.9630916,116.3161383,0,0,39434.7913657407,2007-12-18,18:59:34
39.9626999,116.3162433,0,0,39434.791400463,2007-12-18,18:59:37
39.9622633,116.3163166,0,0,39434.7914351852,2007-12-18,18:59:40
39.9618233,116.3164033,0,0,39434.7914699074,2007-12-18,18:59:43
39.9613699,116.3164916,0,0,39434.7915046296,2007-12-18,18:59:46
39.9609283,116.3165749,0,0,39434.7915393518,2007-12-18,18:59:49
39.960505,116.3166266,0,0,39434.7915740741,2007-12-18,18:59:52
39.9601616,116.3166783,0,0,39434.7916087963,2007-12-18,18:59:55
39.9598399,116.3167116,0,0,39434.7916435185,2007-12-18,18:59:58
39.9594883,116.3166966,0,0,39434.7916782407,2007-12-18,19:00:01
39.959145,116.316695,0,0,39434.791712963,2007-12-18,19:00:04
39.9587766,116.31666,0,0,39434.7917476852,2007-12-18,19:00:07
39.9584883,116.3167183,0,0,39434.7917824074,2007-12-18,19:00:10
39.9581966,116.3168,0,0,39434.7918171296,2007-12-18,19:00:13
39.9575849,116.3168833,0,0,39434.7918634259,2007-12-18,19:00:17
39.9571199,116.3169049,0,0,39434.7918981481,2007-12-18,19:00:20
39.9567016,116.3169833,0,0,39434.7919328704,2007-12-18,19:00:23
39.9563,116.3170516,0,0,39434.7919675926,2007-12-18,19:00:26
39.9558533,116.3170716,0,0,39434.7920023148,2007-12-18,19:00:29
39.9554916,116.3171283,0,0,39434.792037037,2007-12-18,19:00:32
39.95514,116.3171783,0,0,39434.7920717593,2007-12-18,19:00:35
39.9547999,116.3172016,0,0,39434.7921064815,2007-12-18,19:00:38
39.9544299,116.317215,0,0,39434.7921412037,2007-12-18,19:00:41
39.9540433,116.3172249,0,0,39434.7921759259,2007-12-18,19:00:44
39.9536599,116.3172749,0,0,39434.7922106481,2007-12-18,19:00:47
39.9532549,116.3173249,0,0,39434.7922453704,2007-12-18,19:00:50
39.9530566,116.317375,0,0,39434.7922800926,2007-12-18,19:00:53
39.9527899,116.3174166,0,0,39434.7923148148,2007-12-18,19:00:56
39.9525716,116.3174499,0,0,39434.792349537,2007-12-18,19:00:59
39.9524166,116.3174716,0,0,39434.7923842593,2007-12-18,19:01:02
39.9520533,116.3174366,0,0,39434.7924537037,2007-12-18,19:01:08
39.95189,116.3173616,0,0,39434.7924884259,2007-12-18,19:01:11
39.9508266,116.3181466,0,0,39434.7931712963,2007-12-18,19:02:10
39.9506083,116.318105,0,0,39434.7932060185,2007-12-18,19:02:13
39.9504683,116.3180583,0,0,39434.7932407407,2007-12-18,19:02:16
39.9503333,116.3179933,0,0,39434.793275463,2007-12-18,19:02:19
39.9502583,116.3179616,0,0,39434.7933101852,2007-12-18,19:02:22
39.9502366,116.3179566,0,0,39434.7933449074,2007-12-18,19:02:25
39.9502566,116.3179966,0,0,39434.7933796296,2007-12-18,19:02:28
39.9502816,116.3180799,0,0,39434.7934375,2007-12-18,19:02:33
39.9503783,116.3181766,0,0,39434.7934953704,2007-12-18,19:02:38
39.9373499,116.3246399,0,0,39434.7962731481,2007-12-18,19:06:38
39.9373266,116.3250466,0,0,39434.7963078704,2007-12-18,19:06:41
39.9372633,116.3254949,0,0,39434.7963425926,2007-12-18,19:06:44
39.9371783,116.3259699,0,0,39434.7963773148,2007-12-18,19:06:47
39.9370783,116.3264399,0,0,39434.796412037,2007-12-18,19:06:50
39.9370099,116.3269616,0,0,39434.7964467593,2007-12-18,19:06:53
39.93695,116.327515,0,0,39434.7964814815,2007-12-18,19:06:56
39.9368883,116.3280566,0,0,39434.7965162037,2007-12-18,19:06:59
39.9368433,116.3285916,0,0,39434.7965509259,2007-12-18,19:07:02
39.9368199,116.3291233,0,0,39434.7965856481,2007-12-18,19:07:05
39.9368149,116.3296683,0,0,39434.7966203704,2007-12-18,19:07:08
39.9368116,116.3301783,0,0,39434.7966550926,2007-12-18,19:07:11
39.9368166,116.3306883,0,0,39434.7966898148,2007-12-18,19:07:14
39.9368216,116.3311916,0,0,39434.796724537,2007-12-18,19:07:17
39.9368266,116.3316383,0,0,39434.7967592593,2007-12-18,19:07:20
39.9368466,116.3320533,0,0,39434.7967939815,2007-12-18,19:07:23
39.9368749,116.3325216,0,0,39434.7968287037,2007-12-18,19:07:26
39.9368999,116.3330316,0,0,39434.7968634259,2007-12-18,19:07:29
39.9369266,116.3335116,0,0,39434.7968981481,2007-12-18,19:07:32
39.9369399,116.3339616,0,0,39434.7969328704,2007-12-18,19:07:35
39.9369716,116.3343849,0,0,39434.7969675926,2007-12-18,19:07:38
39.9369983,116.3347966,0,0,39434.7970023148,2007-12-18,19:07:41
39.9370366,116.3351933,0,0,39434.797037037,2007-12-18,19:07:44
39.9370866,116.3355783,0,0,39434.7970717593,2007-12-18,19:07:47
39.9371266,116.3359916,0,0,39434.7971064815,2007-12-18,19:07:50
39.9371866,116.3365499,0,0,39434.7971527778,2007-12-18,19:07:54
39.9372133,116.3370066,0,0,39434.7971875,2007-12-18,19:07:57
39.9372216,116.3374366,0,0,39434.7972222222,2007-12-18,19:08:00
39.9372816,116.3388466,0,0,39434.7973263889,2007-12-18,19:08:09
39.9373516,116.3393266,0,0,39434.7973611111,2007-12-18,19:08:12
39.9374366,116.3397249,0,0,39434.7973958333,2007-12-18,19:08:15
39.9375049,116.3401866,0,0,39434.7974305556,2007-12-18,19:08:18
39.9376549,116.340575,0,0,39434.7974652778,2007-12-18,19:08:21
39.9377916,116.3410016,0,0,39434.7975,2007-12-18,19:08:24
39.9379766,116.3414533,0,0,39434.7975347222,2007-12-18,19:08:27
39.9381416,116.341955,0,0,39434.7975694444,2007-12-18,19:08:30
39.9382666,116.3424366,0,0,39434.7976041667,2007-12-18,19:08:33
39.9383516,116.3428983,0,0,39434.7976388889,2007-12-18,19:08:36
39.9384183,116.3433683,0,0,39434.7976736111,2007-12-18,19:08:39
39.9384883,116.3438533,0,0,39434.7977083333,2007-12-18,19:08:42
39.9385333,116.3443316,0,0,39434.7977430556,2007-12-18,19:08:45
39.9385566,116.3447833,0,0,39434.7977777778,2007-12-18,19:08:48
39.9385816,116.3451633,0,0,39434.7978125,2007-12-18,19:08:51
39.9385966,116.3454266,0,0,39434.7978472222,2007-12-18,19:08:54
39.9385816,116.3456016,0,0,39434.7978819444,2007-12-18,19:08:57
39.9385466,116.3457233,0,0,39434.7979166667,2007-12-18,19:09:00
39.9385133,116.3457999,0,0,39434.7979513889,2007-12-18,19:09:03
39.9385133,116.3459033,0,0,39434.7979861111,2007-12-18,19:09:06
39.9385233,116.3460499,0,0,39434.7980208333,2007-12-18,19:09:09
39.9385299,116.3462166,0,0,39434.7980555556,2007-12-18,19:09:12
39.9385566,116.3463483,0,0,39434.7980902778,2007-12-18,19:09:15
39.9386266,116.3467249,0,0,39434.7981828704,2007-12-18,19:09:23
39.9390616,116.3479899,0,0,39434.7984027778,2007-12-18,19:09:42
39.9390199,116.34817,0,0,39434.7984375,2007-12-18,19:09:45
39.9389899,116.3483616,0,0,39434.7984722222,2007-12-18,19:09:48
39.9390233,116.3485733,0,0,39434.7985069444,2007-12-18,19:09:51
39.9390633,116.348765,0,0,39434.7985416667,2007-12-18,19:09:54
39.9390983,116.3489433,0,0,39434.7985763889,2007-12-18,19:09:57
39.939125,116.3492833,0,0,39434.7986458333,2007-12-18,19:10:03
39.9391183,116.3494266,0,0,39434.7986805556,2007-12-18,19:10:06
39.9391066,116.3495583,0,0,39434.7987152778,2007-12-18,19:10:09
39.9391033,116.3496449,0,0,39434.79875,2007-12-18,19:10:12
39.9391149,116.3497649,0,0,39434.7987847222,2007-12-18,19:10:15
39.9391016,116.3498383,0,0,39434.7988194444,2007-12-18,19:10:18
39.9390749,116.3499183,0,0,39434.7988541667,2007-12-18,19:10:21
39.9390716,116.3500183,0,0,39434.7988888889,2007-12-18,19:10:24
39.9390749,116.3500733,0,0,39434.7989236111,2007-12-18,19:10:27
39.9390866,116.3501316,0,0,39434.7989583333,2007-12-18,19:10:30
39.9390816,116.3502616,0,0,39434.7989930556,2007-12-18,19:10:33
39.9390349,116.3503416,0,0,39434.7990277778,2007-12-18,19:10:36
39.9389566,116.3503966,0,0,39434.7990625,2007-12-18,19:10:39
39.9388966,116.3503866,0,0,39434.7990972222,2007-12-18,19:10:42
39.9388233,116.3503249,0,0,39434.7991550926,2007-12-18,19:10:47
39.9387866,116.3503249,0,0,39434.799212963,2007-12-18,19:10:52
39.9386483,116.3502749,0,0,39434.7992708333,2007-12-18,19:10:57
39.9386283,116.3503266,0,0,39434.7993287037,2007-12-18,19:11:02
39.9030049,116.4198516,0,0,39434.8214814815,2007-12-18,19:42:56
39.9029916,116.4200049,0,0,39434.8215393518,2007-12-18,19:43:01
39.9029733,116.4200216,0,0,39434.8215972222,2007-12-18,19:43:06
39.9029382,116.4200633,0,0,39434.8216550926,2007-12-18,19:43:11
39.9029233,116.4201383,0,0,39434.821712963,2007-12-18,19:43:16
39.9029083,116.4201866,0,0,39434.8217708333,2007-12-18,19:43:21
39.90255,116.4211983,0,0,39434.8291435185,2007-12-18,19:53:58
39.9027049,116.4210316,0,0,39434.8292013889,2007-12-18,19:54:03
39.9027166,116.4209599,0,0,39434.8292592593,2007-12-18,19:54:08
39.9027483,116.4208833,0,0,39434.8293171296,2007-12-18,19:54:13
39.9027833,116.4207733,0,0,39434.829375,2007-12-18,19:54:18
39.9028066,116.4206716,0,0,39434.8294328704,2007-12-18,19:54:23
39.9028233,116.4205449,0,0,39434.8294907407,2007-12-18,19:54:28
39.902815,116.4204399,0,0,39434.8295486111,2007-12-18,19:54:33
39.90283,116.4203616,0,0,39434.8296064815,2007-12-18,19:54:38
39.9028599,116.42029,0,0,39434.8296643518,2007-12-18,19:54:43
39.9028866,116.4202066,0,0,39434.8297222222,2007-12-18,19:54:48
39.9029166,116.4201233,0,0,39434.8297800926,2007-12-18,19:54:53
39.9029382,116.4200366,0,0,39434.829837963,2007-12-18,19:54:58
39.9029266,116.4199483,0,0,39434.8298958333,2007-12-18,19:55:03
39.9029433,116.41987,0,0,39434.8299537037,2007-12-18,19:55:08
39.90294,116.419785,0,0,39434.8300115741,2007-12-18,19:55:13
39.9029382,116.4196699,0,0,39434.8300694444,2007-12-18,19:55:18
39.9030016,116.419625,0,0,39434.8301273148,2007-12-18,19:55:23
39.90308,116.4195833,0,0,39434.8301851852,2007-12-18,19:55:28
39.9031166,116.419555,0,0,39434.8302430556,2007-12-18,19:55:33
39.9031533,116.4195349,0,0,39434.8303009259,2007-12-18,19:55:38
39.9031583,116.4195183,0,0,39434.8303587963,2007-12-18,19:55:43
39.9393016,116.3477399,0,0,39434.8566550926,2007-12-18,20:33:35
39.9393099,116.3476433,0,0,39434.856712963,2007-12-18,20:33:40
39.9393016,116.3476016,0,0,39434.8567708333,2007-12-18,20:33:45
39.9393633,116.3474749,0,0,39434.8568287037,2007-12-18,20:33:50
39.9394983,116.3473116,0,0,39434.8568865741,2007-12-18,20:33:55
39.9395283,116.3472383,0,0,39434.8569212963,2007-12-18,20:33:58
39.9396116,116.3471333,0,0,39434.8569560185,2007-12-18,20:34:01
39.939695,116.3470099,0,0,39434.8569907407,2007-12-18,20:34:04
39.9396533,116.3469916,0,0,39434.857025463,2007-12-18,20:34:07
39.9395083,116.347015,0,0,39434.8570833333,2007-12-18,20:34:12
39.9394399,116.3469983,0,0,39434.8571412037,2007-12-18,20:34:17
39.9393733,116.3469949,0,0,39434.8571990741,2007-12-18,20:34:22
39.9393083,116.3469416,0,0,39434.8572569444,2007-12-18,20:34:27
39.9392783,116.3469033,0,0,39434.8573148148,2007-12-18,20:34:32
39.9392716,116.3468416,0,0,39434.8573726852,2007-12-18,20:34:37
39.9392483,116.34679,0,0,39434.8574305556,2007-12-18,20:34:42
39.9392449,116.3467499,0,0,39434.8574884259,2007-12-18,20:34:47
39.9392433,116.3467016,0,0,39434.8575462963,2007-12-18,20:34:52
39.93919,116.3466899,0,0,39434.8576041667,2007-12-18,20:34:57
39.9389599,116.3466899,0,0,39434.8611111111,2007-12-18,20:40:00
39.9387716,116.3468199,0,0,39434.8611458333,2007-12-18,20:40:03
39.938435,116.3469516,0,0,39434.8612152778,2007-12-18,20:40:09
39.9383166,116.3469749,0,0,39434.86125,2007-12-18,20:40:12
39.938255,116.346965,0,0,39434.8612847222,2007-12-18,20:40:15
39.9381716,116.3469416,0,0,39434.8613194444,2007-12-18,20:40:18
39.938255,116.3468349,0,0,39434.8613541667,2007-12-18,20:40:21
39.9382916,116.3467283,0,0,39434.861412037,2007-12-18,20:40:26
39.93835,116.3466049,0,0,39434.8614699074,2007-12-18,20:40:31
39.9383466,116.3465483,0,0,39434.8615277778,2007-12-18,20:40:36
39.9383166,116.3465599,0,0,39434.8615856481,2007-12-18,20:40:41
39.9387016,116.3431383,0,0,39434.8643634259,2007-12-18,20:44:41
39.938775,116.3418883,0,0,39434.8671412037,2007-12-18,20:48:41
39.9553833,116.3173349,0,0,39434.8733449074,2007-12-18,20:57:37
39.9651799,116.3152983,0,0,39434.876400463,2007-12-18,21:02:01
39.9755099,116.3112699,0,0,39434.8791782407,2007-12-18,21:06:01
39.9756166,116.3111633,0,0,39434.879212963,2007-12-18,21:06:04
39.9758483,116.3111633,0,0,39434.8792476852,2007-12-18,21:06:07
39.9759933,116.3109416,0,0,39434.8792824074,2007-12-18,21:06:10
39.9760983,116.3105266,0,0,39434.8793171296,2007-12-18,21:06:13
39.9762399,116.3102466,0,0,39434.8793518519,2007-12-18,21:06:16
39.9762516,116.3102249,0,0,39434.8793865741,2007-12-18,21:06:19
39.9763233,116.3101916,0,0,39434.8794212963,2007-12-18,21:06:22
39.9764166,116.3101366,0,0,39434.8794560185,2007-12-18,21:06:25
39.9765083,116.3101416,0,0,39434.8794907407,2007-12-18,21:06:28
39.9766149,116.3100966,0,0,39434.879525463,2007-12-18,21:06:31
39.976975,116.3101583,0,0,39434.8796296296,2007-12-18,21:06:40
39.9779583,116.3104049,0,0,39434.8796643519,2007-12-18,21:06:43
39.9783583,116.3104149,0,0,39434.8796990741,2007-12-18,21:06:46
39.9786633,116.3104283,0,0,39434.8797337963,2007-12-18,21:06:49
39.9788566,116.3104316,0,0,39434.8797685185,2007-12-18,21:06:52
39.979735,116.3106199,0,0,39434.8799652778,2007-12-18,21:07:09
39.9797483,116.3098416,0,0,39434.8800115741,2007-12-18,21:07:13
39.9799066,116.3097683,0,0,39434.8800462963,2007-12-18,21:07:16
39.980675,116.3098766,0,0,39434.8801967593,2007-12-18,21:07:29
39.9808233,116.3099633,0,0,39434.8802314815,2007-12-18,21:07:32
39.9810233,116.3100033,0,0,39434.8802662037,2007-12-18,21:07:35
39.9813516,116.3101333,0,0,39434.8803009259,2007-12-18,21:07:38
39.9814066,116.3097933,0,0,39434.880474537,2007-12-18,21:07:53
39.9814233,116.3097833,0,0,39434.8805092593,2007-12-18,21:07:56
39.98175,116.3103949,0,0,39434.8807291667,2007-12-18,21:08:15
39.9819533,116.3098383,0,0,39434.8807986111,2007-12-18,21:08:21
39.9817816,116.3099133,0,0,39434.8808564815,2007-12-18,21:08:26
39.9819033,116.3097133,0,0,39434.8808912037,2007-12-18,21:08:29
39.9835183,116.3101133,0,0,39434.8810763889,2007-12-18,21:08:45
39.9837983,116.3101933,0,0,39434.8811111111,2007-12-18,21:08:48
39.9838233,116.3102049,0,0,39434.8811689815,2007-12-18,21:08:53
39.9839333,116.3101983,0,0,39434.8812037037,2007-12-18,21:08:56
39.9840966,116.3101716,0,0,39434.8812384259,2007-12-18,21:08:59
39.9843349,116.3100999,0,0,39434.8812847222,2007-12-18,21:09:03
39.9844983,116.3100416,0,0,39434.8813194444,2007-12-18,21:09:06
39.9846166,116.3099516,0,0,39434.8813541667,2007-12-18,21:09:09
39.9847483,116.3098283,0,0,39434.8813888889,2007-12-18,21:09:12
39.9843866,116.309205,0,0,39434.8814814815,2007-12-18,21:09:20
39.9842666,116.3089183,0,0,39434.8815162037,2007-12-18,21:09:23
39.9842183,116.3085883,0,0,39434.8815509259,2007-12-18,21:09:26
39.9841966,116.3083866,0,0,39434.8815856481,2007-12-18,21:09:29
39.9841249,116.3080566,0,0,39434.8816435185,2007-12-18,21:09:34
39.9840833,116.3078066,0,0,39434.8816782407,2007-12-18,21:09:37
39.984105,116.307525,0,0,39434.881712963,2007-12-18,21:09:40
39.9840999,116.3072383,0,0,39434.8817476852,2007-12-18,21:09:43
39.9840883,116.306915,0,0,39434.8817824074,2007-12-18,21:09:46
39.9840833,116.3065833,0,0,39434.8818171296,2007-12-18,21:09:49
39.9840849,116.3062166,0,0,39434.8818518519,2007-12-18,21:09:52
39.9838883,116.30353,0,0,39434.8820601852,2007-12-18,21:10:10
39.9839366,116.3030299,0,0,39434.8820949074,2007-12-18,21:10:13
39.9840449,116.3024949,0,0,39434.8821296296,2007-12-18,21:10:16
39.9841133,116.3019866,0,0,39434.8821643519,2007-12-18,21:10:19
39.9840999,116.3015066,0,0,39434.8821990741,2007-12-18,21:10:22
39.9840466,116.3010816,0,0,39434.8822337963,2007-12-18,21:10:25
39.984075,116.3000566,0,0,39434.8823263889,2007-12-18,21:10:33
39.9846516,116.2993716,0,0,39434.8825,2007-12-18,21:10:48
39.98471,116.2995316,0,0,39434.8825347222,2007-12-18,21:10:51
39.9917916,116.2986716,0,0,39434.8842476852,2007-12-18,21:13:19
39.9916666,116.2985933,0,0,39434.8843055556,2007-12-18,21:13:24
39.9917116,116.29857,0,0,39434.8843634259,2007-12-18,21:13:29
39.9916616,116.2971666,0,0,39434.8877893519,2007-12-18,21:18:25
