# Supplementary material for: Research on differential privacy protection method based on user tendency
Source: PLoS One. 2023 Oct 26;18(10):e0288823. doi: 10.1371/journal.pone.0288823 (PMC10602288; doi:10.1371/journal.pone.0288823)
Supplement: S3 Data — (ZIP) [file pone.0288823.s003.zip › Data 5-3/051/Trajectory/20071220153904.plt]

Geolife trajectory
WGS 84
Altitude is in Feet
Reserved 3
0,2,255,My Track,0,0,2,8421376
0
39.9752616,116.3298316,0,0,39436.6521296296,2007-12-20,15:39:04
39.9752733,116.3298449,0,0,39436.6521412037,2007-12-20,15:39:05
39.9753566,116.3299299,0,0,39436.6521990741,2007-12-20,15:39:10
39.9753766,116.3299933,0,0,39436.6522337963,2007-12-20,15:39:13
39.9753683,116.3300483,0,0,39436.6522685185,2007-12-20,15:39:16
39.9753066,116.3301716,0,0,39436.6523263889,2007-12-20,15:39:21
39.9752833,116.3302183,0,0,39436.6523611111,2007-12-20,15:39:24
39.9753216,116.3302666,0,0,39436.6523958333,2007-12-20,15:39:27
39.9753699,116.3303133,0,0,39436.6524305556,2007-12-20,15:39:30
39.9753783,116.33036,0,0,39436.6524652778,2007-12-20,15:39:33
39.9754033,116.3304483,0,0,39436.6525231482,2007-12-20,15:39:38
39.9754533,116.33057,0,0,39436.6525810185,2007-12-20,15:39:43
39.9754766,116.3306416,0,0,39436.6526157407,2007-12-20,15:39:46
39.9754416,116.3307199,0,0,39436.652650463,2007-12-20,15:39:49
39.9754733,116.33078,0,0,39436.6526851852,2007-12-20,15:39:52
39.9755099,116.3308166,0,0,39436.6527199074,2007-12-20,15:39:55
39.9755433,116.3308599,0,0,39436.6527546296,2007-12-20,15:39:58
39.9755733,116.3308199,0,0,39436.6527893519,2007-12-20,15:40:01
39.9756366,116.33073,0,0,39436.6528240741,2007-12-20,15:40:04
39.9757216,116.3306783,0,0,39436.6528587963,2007-12-20,15:40:07
39.975685,116.3306316,0,0,39436.6528935185,2007-12-20,15:40:10
39.9744266,116.3264366,0,0,39436.7308680556,2007-12-20,17:32:27
39.9744233,116.326435,0,0,39436.7308796296,2007-12-20,17:32:28
39.9748166,116.3260399,0,0,39436.7336689815,2007-12-20,17:36:29
39.9747666,116.3260249,0,0,39436.7364467593,2007-12-20,17:40:29
39.974785,116.3259633,0,0,39436.739224537,2007-12-20,17:44:29
39.98887,116.3098833,0,0,39436.7528356481,2007-12-20,18:04:05
39.9889083,116.3099399,0,0,39436.7528703704,2007-12-20,18:04:08
39.9889899,116.3099633,0,0,39436.7529282407,2007-12-20,18:04:13
39.98905,116.3099533,0,0,39436.7529861111,2007-12-20,18:04:18
39.989135,116.3100316,0,0,39436.7530439815,2007-12-20,18:04:23
39.9891849,116.3100499,0,0,39436.7531018518,2007-12-20,18:04:28
39.9892116,116.3100799,0,0,39436.7531597222,2007-12-20,18:04:33
39.9892383,116.3101116,0,0,39436.7532175926,2007-12-20,18:04:38
39.9907733,116.3089199,0,0,39436.7559953704,2007-12-20,18:08:38
39.9907783,116.3088533,0,0,39436.7560300926,2007-12-20,18:08:41
39.9907733,116.3087549,0,0,39436.7560648148,2007-12-20,18:08:44
39.9907666,116.3086833,0,0,39436.756099537,2007-12-20,18:08:47
39.9907416,116.3086066,0,0,39436.7561342593,2007-12-20,18:08:50
39.9907483,116.3085249,0,0,39436.7561689815,2007-12-20,18:08:53
39.9907383,116.3084933,0,0,39436.7562037037,2007-12-20,18:08:56
39.9907183,116.3084216,0,0,39436.7562615741,2007-12-20,18:09:01
39.9906866,116.3083566,0,0,39436.7563194444,2007-12-20,18:09:06
39.9907983,116.3082349,0,0,39436.7563773148,2007-12-20,18:09:11
39.99082,116.3081349,0,0,39436.7564351852,2007-12-20,18:09:16
39.9907383,116.3080399,0,0,39436.7564930556,2007-12-20,18:09:21
39.9907099,116.3079349,0,0,39436.7565509259,2007-12-20,18:09:26
39.9906883,116.3078933,0,0,39436.7565856481,2007-12-20,18:09:29
39.9906683,116.307805,0,0,39436.7566435185,2007-12-20,18:09:34
39.990665,116.3076866,0,0,39436.7567013889,2007-12-20,18:09:39
39.990695,116.3076766,0,0,39436.7567361111,2007-12-20,18:09:42
39.990745,116.3076316,0,0,39436.7567939815,2007-12-20,18:09:47
39.9907866,116.3075616,0,0,39436.7568518519,2007-12-20,18:09:52
39.9908266,116.3074099,0,0,39436.7569097222,2007-12-20,18:09:57
39.990765,116.3073049,0,0,39436.7569675926,2007-12-20,18:10:02
39.9907233,116.3072116,0,0,39436.757025463,2007-12-20,18:10:07
39.9906383,116.3070666,0,0,39436.7570833333,2007-12-20,18:10:12
39.9906383,116.3069416,0,0,39436.7571412037,2007-12-20,18:10:17
39.990625,116.3068849,0,0,39436.7571759259,2007-12-20,18:10:20
39.9906483,116.30681,0,0,39436.7572337963,2007-12-20,18:10:25
39.9906083,116.3067116,0,0,39436.7572916667,2007-12-20,18:10:30
39.9905866,116.3066599,0,0,39436.7573263889,2007-12-20,18:10:33
39.99058,116.3065416,0,0,39436.7573842593,2007-12-20,18:10:38
39.9905816,116.3065249,0,0,39436.7574189815,2007-12-20,18:10:41
39.9906016,116.3064783,0,0,39436.7574768519,2007-12-20,18:10:46
39.9906416,116.30641,0,0,39436.7575347222,2007-12-20,18:10:51
39.9906783,116.3063166,0,0,39436.7575925926,2007-12-20,18:10:56
39.9907116,116.3062466,0,0,39436.757650463,2007-12-20,18:11:01
39.9907183,116.3061466,0,0,39436.7577083333,2007-12-20,18:11:06
39.9907366,116.306095,0,0,39436.7577430556,2007-12-20,18:11:09
39.9907116,116.3060049,0,0,39436.7578009259,2007-12-20,18:11:14
39.9906166,116.3058483,0,0,39436.7578587963,2007-12-20,18:11:19
39.9905999,116.3057149,0,0,39436.7579166667,2007-12-20,18:11:24
39.9905916,116.3055433,0,0,39436.757974537,2007-12-20,18:11:29
39.9906616,116.3055099,0,0,39436.7580092593,2007-12-20,18:11:32
39.9905599,116.3053783,0,0,39436.7580671296,2007-12-20,18:11:37
39.9905383,116.3053616,0,0,39436.7581018518,2007-12-20,18:11:40
39.9905049,116.3053383,0,0,39436.7581597222,2007-12-20,18:11:45
39.9904633,116.30531,0,0,39436.7582175926,2007-12-20,18:11:50
39.9903933,116.30531,0,0,39436.758275463,2007-12-20,18:11:55
39.9902883,116.3052799,0,0,39436.7583333333,2007-12-20,18:12:00
39.99019,116.3052449,0,0,39436.7583912037,2007-12-20,18:12:05
39.9901566,116.3052149,0,0,39436.7584259259,2007-12-20,18:12:08
39.9901416,116.305205,0,0,39436.7584837963,2007-12-20,18:12:13
39.9900116,116.3051499,0,0,39436.7585416667,2007-12-20,18:12:18
39.98999,116.3051083,0,0,39436.758599537,2007-12-20,18:12:23
39.9875299,116.3033849,0,0,39436.7613773148,2007-12-20,18:16:23
39.9875066,116.3032833,0,0,39436.7614351852,2007-12-20,18:16:28
39.9874316,116.3031566,0,0,39436.7614930556,2007-12-20,18:16:33
39.9874233,116.3030149,0,0,39436.7615509259,2007-12-20,18:16:38
39.9874433,116.3029166,0,0,39436.7616087963,2007-12-20,18:16:43
39.9875933,116.3013466,0,0,39436.7643865741,2007-12-20,18:20:43
39.9876483,116.3012883,0,0,39436.7644444444,2007-12-20,18:20:48
39.9877233,116.3011683,0,0,39436.7644907407,2007-12-20,18:20:52
39.98716,116.3023316,0,0,39436.765162037,2007-12-20,18:21:50
39.9873383,116.3020716,0,0,39436.7652199074,2007-12-20,18:21:55
39.987385,116.3018966,0,0,39436.7653125,2007-12-20,18:22:03
39.987355,116.3018,0,0,39436.7654050926,2007-12-20,18:22:11
39.9874,116.3018066,0,0,39436.765462963,2007-12-20,18:22:16
39.98748,116.3018883,0,0,39436.7655555556,2007-12-20,18:22:24
39.987525,116.3019149,0,0,39436.7656712963,2007-12-20,18:22:34
39.9875766,116.3022983,0,0,39436.7684490741,2007-12-20,18:26:34
39.9876466,116.3021016,0,0,39436.7712268519,2007-12-20,18:30:34
39.9877299,116.3021666,0,0,39436.7712847222,2007-12-20,18:30:39
39.9877249,116.3022149,0,0,39436.7717939815,2007-12-20,18:31:23
39.9873683,116.302095,0,0,39436.7745717593,2007-12-20,18:35:23
39.987455,116.3021233,0,0,39436.7773611111,2007-12-20,18:39:24
39.9874133,116.3021083,0,0,39436.7774189815,2007-12-20,18:39:29
39.9873866,116.3020083,0,0,39436.7774768519,2007-12-20,18:39:34
39.9873766,116.3019549,0,0,39436.7775347222,2007-12-20,18:39:39
39.9873899,116.3018949,0,0,39436.7775925926,2007-12-20,18:39:44
39.9873716,116.3017699,0,0,39436.777650463,2007-12-20,18:39:49
39.9874583,116.30159,0,0,39436.7777083333,2007-12-20,18:39:54
39.9875299,116.3015166,0,0,39436.7777662037,2007-12-20,18:39:59
39.98757,116.3014466,0,0,39436.7778240741,2007-12-20,18:40:04
39.9876233,116.3014366,0,0,39436.7778587963,2007-12-20,18:40:07
39.9876633,116.3013966,0,0,39436.7778935185,2007-12-20,18:40:10
39.9877083,116.3012916,0,0,39436.7779513889,2007-12-20,18:40:15
39.9878083,116.301205,0,0,39436.7780092593,2007-12-20,18:40:20
39.9878016,116.3011399,0,0,39436.7780439815,2007-12-20,18:40:23
39.9878533,116.3010583,0,0,39436.7781018519,2007-12-20,18:40:28
39.9878733,116.3010199,0,0,39436.7781365741,2007-12-20,18:40:31
39.9878949,116.3009316,0,0,39436.7781944444,2007-12-20,18:40:36
39.9879316,116.3008899,0,0,39436.7782291667,2007-12-20,18:40:39
39.9879549,116.300805,0,0,39436.778287037,2007-12-20,18:40:44
39.9880016,116.3007299,0,0,39436.7783449074,2007-12-20,18:40:49
39.9880266,116.3006983,0,0,39436.7783796296,2007-12-20,18:40:52
39.9880749,116.3006016,0,0,39436.7784375,2007-12-20,18:40:57
39.9880916,116.3005316,0,0,39436.7784953704,2007-12-20,18:41:02
39.9881483,116.3004383,0,0,39436.7785532407,2007-12-20,18:41:07
39.9882266,116.3003566,0,0,39436.7786111111,2007-12-20,18:41:12
39.9882833,116.3003433,0,0,39436.7786689815,2007-12-20,18:41:17
39.9883166,116.30037,0,0,39436.7787268519,2007-12-20,18:41:22
39.98838,116.300405,0,0,39436.7787847222,2007-12-20,18:41:27
39.9884916,116.3003066,0,0,39436.7788425926,2007-12-20,18:41:32
39.9885699,116.3002899,0,0,39436.7788773148,2007-12-20,18:41:35
39.9885999,116.3002516,0,0,39436.778912037,2007-12-20,18:41:38
39.988645,116.3002049,0,0,39436.7789699074,2007-12-20,18:41:43
39.98869,116.3001866,0,0,39436.7790277778,2007-12-20,18:41:48
39.988755,116.3001583,0,0,39436.7790856481,2007-12-20,18:41:53
39.9888283,116.3002316,0,0,39436.7791435185,2007-12-20,18:41:58
39.9888816,116.30028,0,0,39436.7792013889,2007-12-20,18:42:03
39.9889183,116.3003283,0,0,39436.7792592593,2007-12-20,18:42:08
39.9889483,116.3003733,0,0,39436.7793171296,2007-12-20,18:42:13
39.9904849,116.2981249,0,0,39436.7820949074,2007-12-20,18:46:13
39.9905449,116.2981516,0,0,39436.7821296296,2007-12-20,18:46:16
39.9906333,116.2981533,0,0,39436.7821875,2007-12-20,18:46:21
39.9907283,116.298115,0,0,39436.7822453704,2007-12-20,18:46:26
39.9907916,116.2981299,0,0,39436.7823032407,2007-12-20,18:46:31
39.9908416,116.2981116,0,0,39436.7823611111,2007-12-20,18:46:36
39.9909083,116.2981016,0,0,39436.7824189815,2007-12-20,18:46:41
39.990975,116.2980116,0,0,39436.7824768518,2007-12-20,18:46:46
39.9909516,116.2979433,0,0,39436.7825115741,2007-12-20,18:46:49
39.9908566,116.2979066,0,0,39436.7825462963,2007-12-20,18:46:52
39.9908133,116.2978716,0,0,39436.7826041667,2007-12-20,18:46:57
39.990775,116.2978416,0,0,39436.782662037,2007-12-20,18:47:02
39.9907966,116.2977116,0,0,39436.7827199074,2007-12-20,18:47:07
39.99083,116.2976399,0,0,39436.7827777778,2007-12-20,18:47:12
