# Supplementary material for: Research on differential privacy protection method based on user tendency
Source: PLoS One. 2023 Oct 26;18(10):e0288823. doi: 10.1371/journal.pone.0288823 (PMC10602288; doi:10.1371/journal.pone.0288823)
Supplement: S3 Data — (ZIP) [file pone.0288823.s003.zip › Data 5-3/051/Trajectory/20071222160017.plt]

Geolife trajectory
WGS 84
Altitude is in Feet
Reserved 3
0,2,255,My Track,0,0,2,8421376
0
39.9937166,116.298535,0,0,39438.6668634259,2007-12-22,16:00:17
39.9937133,116.2985116,0,0,39438.666875,2007-12-22,16:00:18
39.993575,116.2985766,0,0,39438.6696527778,2007-12-22,16:04:18
39.9934183,116.2985933,0,0,39438.6696875,2007-12-22,16:04:21
39.9932216,116.2986016,0,0,39438.6697222222,2007-12-22,16:04:24
39.9929966,116.2985616,0,0,39438.6697569444,2007-12-22,16:04:27
39.9927483,116.2985399,0,0,39438.6697916667,2007-12-22,16:04:30
39.9925049,116.2985283,0,0,39438.6698263889,2007-12-22,16:04:33
39.9922949,116.2985233,0,0,39438.6698611111,2007-12-22,16:04:36
39.9921249,116.2985166,0,0,39438.6698958333,2007-12-22,16:04:39
39.992035,116.2985083,0,0,39438.6699305556,2007-12-22,16:04:42
39.9919283,116.2984749,0,0,39438.6699652778,2007-12-22,16:04:45
39.9918449,116.298465,0,0,39438.67,2007-12-22,16:04:48
39.9917899,116.2984866,0,0,39438.6700347222,2007-12-22,16:04:51
39.9917333,116.2985166,0,0,39438.6700694444,2007-12-22,16:04:54
39.9916833,116.2985383,0,0,39438.6701041667,2007-12-22,16:04:57
39.9915716,116.2985533,0,0,39438.6701388889,2007-12-22,16:05:00
39.991445,116.2985983,0,0,39438.6701736111,2007-12-22,16:05:03
39.9912883,116.2986416,0,0,39438.6702083333,2007-12-22,16:05:06
39.9911016,116.2986716,0,0,39438.6702430556,2007-12-22,16:05:09
39.9908483,116.2986266,0,0,39438.6702777778,2007-12-22,16:05:12
39.9904933,116.2985299,0,0,39438.6703125,2007-12-22,16:05:15
39.9902199,116.2984949,0,0,39438.6703472222,2007-12-22,16:05:18
39.9899716,116.2984816,0,0,39438.6703819444,2007-12-22,16:05:21
39.9897899,116.2984733,0,0,39438.6704166667,2007-12-22,16:05:24
39.9897083,116.2984783,0,0,39438.6704513889,2007-12-22,16:05:27
39.989175,116.2983816,0,0,39438.6706018519,2007-12-22,16:05:40
39.9893649,116.2984483,0,0,39438.6706365741,2007-12-22,16:05:43
39.9895166,116.2985133,0,0,39438.6706712963,2007-12-22,16:05:46
39.9895949,116.2985649,0,0,39438.6707291667,2007-12-22,16:05:51
39.9838033,116.2994916,0,0,39438.6735069444,2007-12-22,16:09:51
39.9838199,116.299705,0,0,39438.6735416667,2007-12-22,16:09:54
39.9838466,116.2999166,0,0,39438.6735763889,2007-12-22,16:09:57
39.983925,116.3040583,0,0,39438.6740972222,2007-12-22,16:10:42
39.9839016,116.3040916,0,0,39438.6741319444,2007-12-22,16:10:45
39.983755,116.30419,0,0,39438.6743865741,2007-12-22,16:11:07
39.9837466,116.30421,0,0,39438.6744444444,2007-12-22,16:11:12
39.9838149,116.3044166,0,0,39438.6745023148,2007-12-22,16:11:17
39.9838349,116.3047433,0,0,39438.6745486111,2007-12-22,16:11:21
39.9839049,116.3050783,0,0,39438.6745833333,2007-12-22,16:11:24
39.983855,116.3054266,0,0,39438.6746180556,2007-12-22,16:11:27
39.9838433,116.3057849,0,0,39438.6746527778,2007-12-22,16:11:30
39.9838199,116.3060916,0,0,39438.6746875,2007-12-22,16:11:33
39.9838449,116.30634,0,0,39438.6747222222,2007-12-22,16:11:36
39.9838683,116.3065316,0,0,39438.6747569444,2007-12-22,16:11:39
39.9838766,116.3066216,0,0,39438.6747916667,2007-12-22,16:11:42
39.9838633,116.3066599,0,0,39438.6748263889,2007-12-22,16:11:45
39.9838333,116.3066799,0,0,39438.6748611111,2007-12-22,16:11:48
39.98384,116.3067833,0,0,39438.6749189815,2007-12-22,16:11:53
39.983855,116.3068033,0,0,39438.6749537037,2007-12-22,16:11:56
39.9839033,116.3068416,0,0,39438.6750115741,2007-12-22,16:12:01
39.9840666,116.3068749,0,0,39438.6750694444,2007-12-22,16:12:06
39.9840683,116.3069966,0,0,39438.6751273148,2007-12-22,16:12:11
39.9840766,116.3070616,0,0,39438.675162037,2007-12-22,16:12:14
39.984075,116.3071233,0,0,39438.6752199074,2007-12-22,16:12:19
39.98406,116.3071483,0,0,39438.6752777778,2007-12-22,16:12:24
39.9785416,116.3109883,0,0,39438.6780555556,2007-12-22,16:16:24
39.9784,116.311,0,0,39438.6780902778,2007-12-22,16:16:27
39.9782833,116.31102,0,0,39438.678125,2007-12-22,16:16:30
39.9782083,116.3109966,0,0,39438.6781597222,2007-12-22,16:16:33
39.97815,116.3110266,0,0,39438.6781944444,2007-12-22,16:16:36
39.9780733,116.3110716,0,0,39438.6782291667,2007-12-22,16:16:39
39.9780033,116.3110966,0,0,39438.678287037,2007-12-22,16:16:44
39.9779449,116.3110983,0,0,39438.6783449074,2007-12-22,16:16:49
39.9779316,116.3110799,0,0,39438.6784027778,2007-12-22,16:16:54
39.9775583,116.3111616,0,0,39438.6811805556,2007-12-22,16:20:54
39.9775316,116.3110933,0,0,39438.6812384259,2007-12-22,16:20:59
39.9724966,116.3130199,0,0,39438.6840162037,2007-12-22,16:24:59
39.9724533,116.3130199,0,0,39438.6840740741,2007-12-22,16:25:04
39.9661283,116.3172533,0,0,39438.6868518519,2007-12-22,16:29:04
39.9661266,116.3173649,0,0,39438.6868865741,2007-12-22,16:29:07
39.9661666,116.3175383,0,0,39438.6869212963,2007-12-22,16:29:10
39.9662266,116.3177283,0,0,39438.6869560185,2007-12-22,16:29:13
39.9661883,116.3179433,0,0,39438.6869907407,2007-12-22,16:29:16
39.9662116,116.3180816,0,0,39438.687025463,2007-12-22,16:29:19
39.9662466,116.3181899,0,0,39438.6870601852,2007-12-22,16:29:22
39.966325,116.3183,0,0,39438.6870949074,2007-12-22,16:29:25
39.9664033,116.3184183,0,0,39438.6871296296,2007-12-22,16:29:28
39.9664966,116.3185533,0,0,39438.6871643519,2007-12-22,16:29:31
39.9665566,116.3186883,0,0,39438.6871990741,2007-12-22,16:29:34
39.9665183,116.3187999,0,0,39438.6872337963,2007-12-22,16:29:37
39.9664633,116.3189049,0,0,39438.6872685185,2007-12-22,16:29:40
39.9664883,116.3190049,0,0,39438.6873032407,2007-12-22,16:29:43
39.9664883,116.3191583,0,0,39438.687337963,2007-12-22,16:29:46
39.9665549,116.3193849,0,0,39438.6873726852,2007-12-22,16:29:49
39.9665883,116.3195766,0,0,39438.6874074074,2007-12-22,16:29:52
39.9665933,116.3197949,0,0,39438.6874421296,2007-12-22,16:29:55
39.9666016,116.3200966,0,0,39438.6874768519,2007-12-22,16:29:58
39.9666199,116.3204333,0,0,39438.6875115741,2007-12-22,16:30:01
39.9666666,116.3208349,0,0,39438.6875462963,2007-12-22,16:30:04
39.9666716,116.32125,0,0,39438.6875810185,2007-12-22,16:30:07
39.9666799,116.3216733,0,0,39438.6876157407,2007-12-22,16:30:10
39.9667316,116.3220933,0,0,39438.687650463,2007-12-22,16:30:13
39.9667566,116.3224083,0,0,39438.6876851852,2007-12-22,16:30:16
39.9668066,116.3226599,0,0,39438.6877199074,2007-12-22,16:30:19
39.9668033,116.3229333,0,0,39438.6877546296,2007-12-22,16:30:22
39.9667616,116.3231733,0,0,39438.6877893518,2007-12-22,16:30:25
39.9667799,116.3234283,0,0,39438.6878240741,2007-12-22,16:30:28
39.9667249,116.323535,0,0,39438.6878587963,2007-12-22,16:30:31
39.9667383,116.32364,0,0,39438.6878935185,2007-12-22,16:30:34
39.96674,116.3237166,0,0,39438.6879282407,2007-12-22,16:30:37
39.9667316,116.3238083,0,0,39438.687962963,2007-12-22,16:30:40
39.9666733,116.3238399,0,0,39438.6879976852,2007-12-22,16:30:43
39.9667216,116.3239716,0,0,39438.6880555556,2007-12-22,16:30:48
39.9666866,116.3331516,0,0,39438.6908333333,2007-12-22,16:34:48
39.9665266,116.3333549,0,0,39438.6908680556,2007-12-22,16:34:51
39.9664716,116.3336149,0,0,39438.6909027778,2007-12-22,16:34:54
39.9664016,116.3337983,0,0,39438.6909375,2007-12-22,16:34:57
39.9663083,116.3340699,0,0,39438.6909722222,2007-12-22,16:35:00
39.96628,116.3342783,0,0,39438.6910069444,2007-12-22,16:35:03
39.9662933,116.33455,0,0,39438.6910416667,2007-12-22,16:35:06
39.9663733,116.3348949,0,0,39438.6910763889,2007-12-22,16:35:09
39.966255,116.3351616,0,0,39438.6911111111,2007-12-22,16:35:12
39.9662233,116.3355033,0,0,39438.6911458333,2007-12-22,16:35:15
39.9661333,116.3358583,0,0,39438.6911805556,2007-12-22,16:35:18
39.9660083,116.3361699,0,0,39438.6912152778,2007-12-22,16:35:21
39.9658549,116.336505,0,0,39438.69125,2007-12-22,16:35:24
39.9660049,116.3367783,0,0,39438.6912847222,2007-12-22,16:35:27
39.9660783,116.3370116,0,0,39438.6913194444,2007-12-22,16:35:30
39.9661333,116.337225,0,0,39438.6913541667,2007-12-22,16:35:33
39.9662149,116.3374483,0,0,39438.6913888889,2007-12-22,16:35:36
39.9662933,116.3376516,0,0,39438.6914236111,2007-12-22,16:35:39
39.9663666,116.3378483,0,0,39438.6914583333,2007-12-22,16:35:42
39.96645,116.3380266,0,0,39438.6914930556,2007-12-22,16:35:45
39.9665133,116.3381716,0,0,39438.6915277778,2007-12-22,16:35:48
39.9665533,116.3382649,0,0,39438.6915625,2007-12-22,16:35:51
39.9665649,116.3383266,0,0,39438.6915972222,2007-12-22,16:35:54
39.9665533,116.3383616,0,0,39438.6916319444,2007-12-22,16:35:57
39.9665383,116.3384383,0,0,39438.6916898148,2007-12-22,16:36:02
39.966465,116.3385466,0,0,39438.6917476852,2007-12-22,16:36:07
39.9663983,116.3386166,0,0,39438.6918055556,2007-12-22,16:36:12
39.96645,116.3389716,0,0,39438.6919444444,2007-12-22,16:36:24
39.9664716,116.339195,0,0,39438.6919791667,2007-12-22,16:36:27
39.9664666,116.3393533,0,0,39438.6920138889,2007-12-22,16:36:30
39.9664666,116.3394649,0,0,39438.6920486111,2007-12-22,16:36:33
39.9664633,116.3395149,0,0,39438.6920833333,2007-12-22,16:36:36
39.966435,116.3395749,0,0,39438.6921412037,2007-12-22,16:36:41
39.9664266,116.3396833,0,0,39438.6921990741,2007-12-22,16:36:46
39.9664666,116.3398349,0,0,39438.6922569444,2007-12-22,16:36:51
39.9665149,116.3399266,0,0,39438.6922916667,2007-12-22,16:36:54
39.9665633,116.3400233,0,0,39438.6923263889,2007-12-22,16:36:57
39.9666116,116.34014,0,0,39438.6923611111,2007-12-22,16:37:00
39.9666533,116.3402683,0,0,39438.6923958333,2007-12-22,16:37:03
39.9666716,116.3403483,0,0,39438.6924305556,2007-12-22,16:37:06
39.9666966,116.3404116,0,0,39438.6924652778,2007-12-22,16:37:09
39.9667283,116.3404949,0,0,39438.6925,2007-12-22,16:37:12
39.9667216,116.3406016,0,0,39438.6925347222,2007-12-22,16:37:15
39.9667216,116.3407183,0,0,39438.6925694444,2007-12-22,16:37:18
39.9666549,116.3408216,0,0,39438.6926041667,2007-12-22,16:37:21
39.9665016,116.3410016,0,0,39438.6926388889,2007-12-22,16:37:24
39.9663483,116.341205,0,0,39438.6926736111,2007-12-22,16:37:27
39.9661783,116.3414699,0,0,39438.6927083333,2007-12-22,16:37:30
39.9661816,116.3416449,0,0,39438.6927430556,2007-12-22,16:37:33
39.9662766,116.3418199,0,0,39438.6927777778,2007-12-22,16:37:36
39.9663849,116.3420366,0,0,39438.6928125,2007-12-22,16:37:39
39.9664833,116.3423066,0,0,39438.6928472222,2007-12-22,16:37:42
39.9665249,116.3426149,0,0,39438.6928819444,2007-12-22,16:37:45
39.9665283,116.3428983,0,0,39438.6929166667,2007-12-22,16:37:48
39.966535,116.3431166,0,0,39438.6929513889,2007-12-22,16:37:51
39.9665466,116.3432499,0,0,39438.6929861111,2007-12-22,16:37:54
39.9665366,116.3432949,0,0,39438.6930208333,2007-12-22,16:37:57
39.9665649,116.3433583,0,0,39438.6930787037,2007-12-22,16:38:02
39.9665766,116.3434083,0,0,39438.6931365741,2007-12-22,16:38:07
39.9601683,116.3602483,0,0,39438.7050231481,2007-12-22,16:55:14
39.9590316,116.35845,0,0,39438.7078009259,2007-12-22,16:59:14
39.9590133,116.35838,0,0,39438.7078587963,2007-12-22,16:59:19
39.9589666,116.358295,0,0,39438.7079166667,2007-12-22,16:59:24
39.9589383,116.3582149,0,0,39438.707974537,2007-12-22,16:59:29
39.95894,116.358105,0,0,39438.7080324074,2007-12-22,16:59:34
39.9589216,116.3580299,0,0,39438.7080902778,2007-12-22,16:59:39
39.9588983,116.3579349,0,0,39438.7081481481,2007-12-22,16:59:44
39.9589583,116.3578149,0,0,39438.7082060185,2007-12-22,16:59:49
39.9589566,116.3577566,0,0,39438.7082638889,2007-12-22,16:59:54
39.95894,116.3576783,0,0,39438.7083217593,2007-12-22,16:59:59
39.9589766,116.3576033,0,0,39438.7083796296,2007-12-22,17:00:04
39.9590016,116.3575383,0,0,39438.7084375,2007-12-22,17:00:09
39.9590399,116.35744,0,0,39438.7084953704,2007-12-22,17:00:14
39.9590016,116.3574149,0,0,39438.7085532407,2007-12-22,17:00:19
39.9579283,116.3565733,0,0,39438.7113310185,2007-12-22,17:04:19
39.9579283,116.3565733,0,0,39438.7113657407,2007-12-22,17:04:22
39.9579233,116.356565,0,0,39438.7113888889,2007-12-22,17:04:24
39.9578916,116.3565666,0,0,39438.7114236111,2007-12-22,17:04:27
39.9578666,116.3565383,0,0,39438.7114814815,2007-12-22,17:04:32
39.9578533,116.3565516,0,0,39438.7115393518,2007-12-22,17:04:37
39.957855,116.356515,0,0,39438.7115972222,2007-12-22,17:04:42
39.9578166,116.3565283,0,0,39438.7116550926,2007-12-22,17:04:47
39.9578483,116.3565183,0,0,39438.7116898148,2007-12-22,17:04:50
39.9579716,116.3564383,0,0,39438.7117476852,2007-12-22,17:04:55
39.9579933,116.356305,0,0,39438.714525463,2007-12-22,17:08:55
39.9580133,116.3562783,0,0,39438.7145601852,2007-12-22,17:08:58
39.9575416,116.356775,0,0,39438.717337963,2007-12-22,17:12:58
39.9575716,116.3565716,0,0,39438.7201157407,2007-12-22,17:16:58
39.9569299,116.3568699,0,0,39438.7228935185,2007-12-22,17:20:58
39.9577983,116.3565016,0,0,39438.7256712963,2007-12-22,17:24:58
39.9576116,116.3564699,0,0,39438.7284490741,2007-12-22,17:28:58
39.9576533,116.3564549,0,0,39438.7312268519,2007-12-22,17:32:58
39.957805,116.3565249,0,0,39438.7340046296,2007-12-22,17:36:58
39.9578816,116.3565283,0,0,39438.7340625,2007-12-22,17:37:03
39.9579216,116.3565433,0,0,39438.7341203704,2007-12-22,17:37:08
39.9579133,116.3567066,0,0,39438.7368981481,2007-12-22,17:41:08
39.9557283,116.3566033,0,0,39438.7396875,2007-12-22,17:45:09
39.9559149,116.3567516,0,0,39438.7397453704,2007-12-22,17:45:14
39.9560316,116.3567766,0,0,39438.7398032407,2007-12-22,17:45:19
39.9562083,116.3566799,0,0,39438.7398611111,2007-12-22,17:45:24
39.9563716,116.3566033,0,0,39438.7399189815,2007-12-22,17:45:29
39.9563866,116.3565466,0,0,39438.7399768519,2007-12-22,17:45:34
39.9575783,116.3577016,0,0,39438.7430902778,2007-12-22,17:50:03
39.9584083,116.3580866,0,0,39438.7432638889,2007-12-22,17:50:18
39.95884,116.3582133,0,0,39438.7432986111,2007-12-22,17:50:21
39.9589016,116.358555,0,0,39438.7439236111,2007-12-22,17:51:15
39.9588983,116.3591466,0,0,39438.7439583333,2007-12-22,17:51:18
39.9580966,116.3591583,0,0,39438.7447222222,2007-12-22,17:52:24
39.9580483,116.35861,0,0,39438.7447569444,2007-12-22,17:52:27
39.9577783,116.3564233,0,0,39438.745,2007-12-22,17:52:48
39.95779,116.3564199,0,0,39438.7450347222,2007-12-22,17:52:51
39.9579983,116.35657,0,0,39438.8638078704,2007-12-22,20:43:53
39.957985,116.3561533,0,0,39438.8665856481,2007-12-22,20:47:53
39.9579933,116.3560983,0,0,39438.8666435185,2007-12-22,20:47:58
39.9579933,116.3560383,0,0,39438.8667013889,2007-12-22,20:48:03
39.957985,116.3559849,0,0,39438.8667592593,2007-12-22,20:48:08
39.957985,116.3559283,0,0,39438.8668171296,2007-12-22,20:48:13
39.9579949,116.3558783,0,0,39438.866875,2007-12-22,20:48:18
39.9580016,116.355815,0,0,39438.8669328704,2007-12-22,20:48:23
39.9580033,116.3557533,0,0,39438.8669907407,2007-12-22,20:48:28
39.9580133,116.3556833,0,0,39438.8670486111,2007-12-22,20:48:33
39.9579966,116.3556066,0,0,39438.8671064815,2007-12-22,20:48:38
39.9579866,116.3555366,0,0,39438.8671643519,2007-12-22,20:48:43
39.9579633,116.3554783,0,0,39438.8672222222,2007-12-22,20:48:48
39.957955,116.3554099,0,0,39438.8672800926,2007-12-22,20:48:53
39.9579533,116.3553466,0,0,39438.867337963,2007-12-22,20:48:58
39.9579349,116.3552833,0,0,39438.8673958333,2007-12-22,20:49:03
39.9579249,116.3552216,0,0,39438.8674537037,2007-12-22,20:49:08
39.9579099,116.3551616,0,0,39438.8675115741,2007-12-22,20:49:13
39.9579033,116.3551049,0,0,39438.8675694444,2007-12-22,20:49:18
39.9578899,116.3550949,0,0,39438.8676273148,2007-12-22,20:49:23
39.9697266,116.3484266,0,0,39438.8704050926,2007-12-22,20:53:23
39.9701566,116.34836,0,0,39438.8704398148,2007-12-22,20:53:26
39.9705883,116.3483083,0,0,39438.870474537,2007-12-22,20:53:29
39.9710416,116.3483149,0,0,39438.8705092593,2007-12-22,20:53:32
39.9714533,116.3482666,0,0,39438.8705439815,2007-12-22,20:53:35
39.971885,116.34824,0,0,39438.8705787037,2007-12-22,20:53:38
39.9723133,116.3482233,0,0,39438.8706134259,2007-12-22,20:53:41
39.97274,116.3481983,0,0,39438.8706481481,2007-12-22,20:53:44
39.973175,116.3481833,0,0,39438.8706828704,2007-12-22,20:53:47
39.973635,116.3481633,0,0,39438.8707175926,2007-12-22,20:53:50
39.9740949,116.3481316,0,0,39438.8707523148,2007-12-22,20:53:53
39.9756216,116.3480066,0,0,39438.8708680556,2007-12-22,20:54:03
39.9760833,116.3479766,0,0,39438.8709027778,2007-12-22,20:54:06
39.976565,116.3479349,0,0,39438.8709375,2007-12-22,20:54:09
39.9781633,116.3478516,0,0,39438.8710532407,2007-12-22,20:54:19
39.97972,116.34794,0,0,39438.8711689815,2007-12-22,20:54:29
39.980195,116.3478666,0,0,39438.8712037037,2007-12-22,20:54:32
39.9806566,116.3478316,0,0,39438.8712384259,2007-12-22,20:54:35
39.9811099,116.3477949,0,0,39438.8712731482,2007-12-22,20:54:38
39.98153,116.3477449,0,0,39438.8713078704,2007-12-22,20:54:41
39.9819483,116.3476933,0,0,39438.8713425926,2007-12-22,20:54:44
39.9823599,116.3476466,0,0,39438.8713773148,2007-12-22,20:54:47
39.9827633,116.3476149,0,0,39438.871412037,2007-12-22,20:54:50
39.9831633,116.3475833,0,0,39438.8714467593,2007-12-22,20:54:53
39.9834866,116.3476183,0,0,39438.8714814815,2007-12-22,20:54:56
39.9838183,116.3476683,0,0,39438.8715162037,2007-12-22,20:54:59
39.984145,116.3476683,0,0,39438.8715509259,2007-12-22,20:55:02
39.9845216,116.3476483,0,0,39438.8715856481,2007-12-22,20:55:05
39.984845,116.347645,0,0,39438.8716203704,2007-12-22,20:55:08
39.9851049,116.3476849,0,0,39438.8716550926,2007-12-22,20:55:11
39.9852966,116.3477883,0,0,39438.8716898148,2007-12-22,20:55:14
39.9864466,116.3469016,0,0,39438.8719560185,2007-12-22,20:55:37
39.9864233,116.3469916,0,0,39438.8719907407,2007-12-22,20:55:40
39.9863216,116.3467733,0,0,39438.872025463,2007-12-22,20:55:43
39.9862416,116.3464616,0,0,39438.8720601852,2007-12-22,20:55:46
39.9861783,116.3460333,0,0,39438.8720949074,2007-12-22,20:55:49
39.9860683,116.34555,0,0,39438.8721296296,2007-12-22,20:55:52
39.9860883,116.345045,0,0,39438.8721643519,2007-12-22,20:55:55
39.98601,116.3445799,0,0,39438.8721990741,2007-12-22,20:55:58
39.9859083,116.3441316,0,0,39438.8722337963,2007-12-22,20:56:01
39.98579,116.3437049,0,0,39438.8722685185,2007-12-22,20:56:04
39.9856883,116.343315,0,0,39438.8723032407,2007-12-22,20:56:07
39.9856333,116.3429899,0,0,39438.872337963,2007-12-22,20:56:10
39.9855916,116.3426166,0,0,39438.8723726852,2007-12-22,20:56:13
39.9855216,116.3422299,0,0,39438.8724074074,2007-12-22,20:56:16
39.9855249,116.3417533,0,0,39438.8724421296,2007-12-22,20:56:19
39.985505,116.3412233,0,0,39438.8724768519,2007-12-22,20:56:22
39.9854699,116.3407,0,0,39438.8725115741,2007-12-22,20:56:25
39.9854383,116.3402066,0,0,39438.8725462963,2007-12-22,20:56:28
39.9854233,116.3397166,0,0,39438.8725810185,2007-12-22,20:56:31
39.9854266,116.3392266,0,0,39438.8726157407,2007-12-22,20:56:34
39.9854416,116.3387733,0,0,39438.872650463,2007-12-22,20:56:37
39.9854883,116.3383383,0,0,39438.8726851852,2007-12-22,20:56:40
39.98552,116.3379033,0,0,39438.8727199074,2007-12-22,20:56:43
39.9855366,116.3374733,0,0,39438.8727546296,2007-12-22,20:56:46
39.9855333,116.3371016,0,0,39438.8727893519,2007-12-22,20:56:49
39.9855299,116.3367383,0,0,39438.8728240741,2007-12-22,20:56:52
39.9855316,116.336385,0,0,39438.8728587963,2007-12-22,20:56:55
39.9855399,116.3360599,0,0,39438.8728935185,2007-12-22,20:56:58
39.9855166,116.335775,0,0,39438.8729282407,2007-12-22,20:57:01
39.9855033,116.3354683,0,0,39438.872962963,2007-12-22,20:57:04
39.9854133,116.3352949,0,0,39438.8729976852,2007-12-22,20:57:07
39.9854299,116.33506,0,0,39438.8730324074,2007-12-22,20:57:10
39.9854566,116.3349049,0,0,39438.8730671296,2007-12-22,20:57:13
39.9854783,116.3347516,0,0,39438.8731018519,2007-12-22,20:57:16
39.9855033,116.334585,0,0,39438.8731365741,2007-12-22,20:57:19
39.9855783,116.3344616,0,0,39438.8731712963,2007-12-22,20:57:22
39.9857099,116.3344033,0,0,39438.8732060185,2007-12-22,20:57:25
39.9859183,116.3344083,0,0,39438.8732407407,2007-12-22,20:57:28
39.9861816,116.3344183,0,0,39438.873275463,2007-12-22,20:57:31
39.9864633,116.33441,0,0,39438.8733101852,2007-12-22,20:57:34
39.9867199,116.3344016,0,0,39438.8733449074,2007-12-22,20:57:37
39.9869616,116.3343833,0,0,39438.8733796296,2007-12-22,20:57:40
39.9872083,116.3343683,0,0,39438.8734143519,2007-12-22,20:57:43
39.9874899,116.3343583,0,0,39438.8734490741,2007-12-22,20:57:46
39.98775,116.3343783,0,0,39438.8734837963,2007-12-22,20:57:49
39.9879549,116.3344666,0,0,39438.8735185185,2007-12-22,20:57:52
39.9881666,116.3345399,0,0,39438.8735532407,2007-12-22,20:57:55
39.9883966,116.3345583,0,0,39438.873587963,2007-12-22,20:57:58
39.9886333,116.3345466,0,0,39438.8736226852,2007-12-22,20:58:01
39.9889016,116.3345566,0,0,39438.8736574074,2007-12-22,20:58:04
39.9891433,116.3345799,0,0,39438.8736921296,2007-12-22,20:58:07
39.9893549,116.3345766,0,0,39438.8737268519,2007-12-22,20:58:10
39.9895733,116.3345733,0,0,39438.8737615741,2007-12-22,20:58:13
39.9897833,116.3345233,0,0,39438.8737962963,2007-12-22,20:58:16
39.9900183,116.3345133,0,0,39438.8738310185,2007-12-22,20:58:19
39.9902133,116.3344599,0,0,39438.8738657407,2007-12-22,20:58:22
39.9903833,116.3344399,0,0,39438.873900463,2007-12-22,20:58:25
39.9906299,116.3344399,0,0,39438.8739351852,2007-12-22,20:58:28
39.9908433,116.3343433,0,0,39438.8739699074,2007-12-22,20:58:31
39.9909866,116.3342699,0,0,39438.8740046296,2007-12-22,20:58:34
39.9910383,116.3342349,0,0,39438.8740393519,2007-12-22,20:58:37
39.9910466,116.3341516,0,0,39438.8740740741,2007-12-22,20:58:40
39.9910133,116.3341166,0,0,39438.8741087963,2007-12-22,20:58:43
39.990835,116.3339533,0,0,39438.8741435185,2007-12-22,20:58:46
39.9906999,116.3337583,0,0,39438.8741782407,2007-12-22,20:58:49
39.9905049,116.3336049,0,0,39438.874212963,2007-12-22,20:58:52
39.9903333,116.33345,0,0,39438.8742476852,2007-12-22,20:58:55
39.9902033,116.3333049,0,0,39438.8742824074,2007-12-22,20:58:58
39.9903066,116.3333349,0,0,39438.8743171296,2007-12-22,20:59:01
39.9904316,116.333365,0,0,39438.8743518519,2007-12-22,20:59:04
39.9905816,116.3334083,0,0,39438.8744097222,2007-12-22,20:59:09
39.9907316,116.3334783,0,0,39438.8744675926,2007-12-22,20:59:14
39.9908666,116.3335433,0,0,39438.874525463,2007-12-22,20:59:19
39.990945,116.3336033,0,0,39438.8745601852,2007-12-22,20:59:22
39.991055,116.3337099,0,0,39438.8745949074,2007-12-22,20:59:25
39.9911616,116.3338416,0,0,39438.8746296296,2007-12-22,20:59:28
39.991255,116.3339649,0,0,39438.8746643519,2007-12-22,20:59:31
39.99132,116.3341133,0,0,39438.8746990741,2007-12-22,20:59:34
39.9913766,116.3341933,0,0,39438.8747337963,2007-12-22,20:59:37
39.9914849,116.3342283,0,0,39438.8747916667,2007-12-22,20:59:42
39.99153,116.3342516,0,0,39438.8748263889,2007-12-22,20:59:45
39.9915533,116.3342733,0,0,39438.8748842593,2007-12-22,20:59:50
39.9916033,116.3342566,0,0,39438.8749421296,2007-12-22,20:59:55
39.9916233,116.3342333,0,0,39438.875,2007-12-22,21:00:00
39.9916416,116.3342133,0,0,39438.8750578704,2007-12-22,21:00:05
39.9916483,116.3341649,0,0,39438.8751157407,2007-12-22,21:00:10
39.9916283,116.333995,0,0,39438.8751736111,2007-12-22,21:00:15
39.991615,116.3339333,0,0,39438.8752083333,2007-12-22,21:00:18
39.9915983,116.33389,0,0,39438.8752662037,2007-12-22,21:00:23
39.9915866,116.3337683,0,0,39438.8753240741,2007-12-22,21:00:28
39.9915816,116.3336616,0,0,39438.8753587963,2007-12-22,21:00:31
39.9915949,116.33349,0,0,39438.8753935185,2007-12-22,21:00:34
39.9915966,116.3333083,0,0,39438.8754282407,2007-12-22,21:00:37
39.9915816,116.3330916,0,0,39438.875462963,2007-12-22,21:00:40
39.9915249,116.33298,0,0,39438.8754976852,2007-12-22,21:00:43
39.9915149,116.3328783,0,0,39438.8755324074,2007-12-22,21:00:46
39.991545,116.33279,0,0,39438.8755671296,2007-12-22,21:00:49
39.9915983,116.3326566,0,0,39438.875625,2007-12-22,21:00:54
39.9916183,116.3325766,0,0,39438.8756597222,2007-12-22,21:00:57
39.9872216,116.3269033,0,0,39438.8784375,2007-12-22,21:04:57
39.9869566,116.3268999,0,0,39438.8784722222,2007-12-22,21:05:00
39.9867299,116.3268716,0,0,39438.8785069444,2007-12-22,21:05:03
39.9865566,116.3268599,0,0,39438.8785416667,2007-12-22,21:05:06
39.9863399,116.3268833,0,0,39438.8785763889,2007-12-22,21:05:09
39.9861166,116.3268683,0,0,39438.8786111111,2007-12-22,21:05:12
39.9859033,116.32687,0,0,39438.8786458333,2007-12-22,21:05:15
39.9856833,116.3268783,0,0,39438.8786805556,2007-12-22,21:05:18
39.9854666,116.3268816,0,0,39438.8787152778,2007-12-22,21:05:21
39.9852833,116.326925,0,0,39438.87875,2007-12-22,21:05:24
39.9852016,116.326995,0,0,39438.8787847222,2007-12-22,21:05:27
39.9851133,116.3270183,0,0,39438.8788194444,2007-12-22,21:05:30
39.9850216,116.3270166,0,0,39438.8788541667,2007-12-22,21:05:33
39.9849583,116.3269183,0,0,39438.8788888889,2007-12-22,21:05:36
39.9849099,116.3266566,0,0,39438.8789236111,2007-12-22,21:05:39
39.9848483,116.3262633,0,0,39438.8789583333,2007-12-22,21:05:42
39.98479,116.3258683,0,0,39438.8789930556,2007-12-22,21:05:45
39.9847816,116.3254583,0,0,39438.8790277778,2007-12-22,21:05:48
39.9847833,116.3249816,0,0,39438.8790625,2007-12-22,21:05:51
39.984775,116.3245166,0,0,39438.8790972222,2007-12-22,21:05:54
39.9847716,116.3240333,0,0,39438.8791319444,2007-12-22,21:05:57
39.9847633,116.3235516,0,0,39438.8791666667,2007-12-22,21:06:00
39.9847583,116.3230683,0,0,39438.8792013889,2007-12-22,21:06:03
39.9847583,116.3226166,0,0,39438.8792361111,2007-12-22,21:06:06
39.9847733,116.3222383,0,0,39438.8792708333,2007-12-22,21:06:09
39.98478,116.3218983,0,0,39438.8793055556,2007-12-22,21:06:12
39.9847783,116.3216683,0,0,39438.8793402778,2007-12-22,21:06:15
39.9847766,116.3215499,0,0,39438.879375,2007-12-22,21:06:18
39.9847849,116.3215049,0,0,39438.8794097222,2007-12-22,21:06:21
39.98478,116.3215066,0,0,39438.8794444444,2007-12-22,21:06:24
39.98478,116.3215066,0,0,39438.8794560185,2007-12-22,21:06:25
39.984775,116.3215033,0,0,39438.8794791667,2007-12-22,21:06:27
39.9847683,116.3215383,0,0,39438.879537037,2007-12-22,21:06:32
39.9842699,116.3051533,0,0,39438.8823148148,2007-12-22,21:10:32
39.9842533,116.3047133,0,0,39438.882349537,2007-12-22,21:10:35
39.9842399,116.3042683,0,0,39438.8823842593,2007-12-22,21:10:38
39.9842383,116.3037983,0,0,39438.8824189815,2007-12-22,21:10:41
39.9842366,116.3033133,0,0,39438.8824537037,2007-12-22,21:10:44
39.9842833,116.3028183,0,0,39438.8824884259,2007-12-22,21:10:47
39.9843049,116.3023566,0,0,39438.8825231481,2007-12-22,21:10:50
39.9843049,116.3018949,0,0,39438.8825578704,2007-12-22,21:10:53
39.9842916,116.3014516,0,0,39438.8825925926,2007-12-22,21:10:56
39.9842833,116.3010749,0,0,39438.8826273148,2007-12-22,21:10:59
39.984275,116.3007933,0,0,39438.882662037,2007-12-22,21:11:02
39.9842699,116.3005566,0,0,39438.8826967593,2007-12-22,21:11:05
39.9842733,116.3003899,0,0,39438.8827314815,2007-12-22,21:11:08
39.984275,116.3003016,0,0,39438.8827662037,2007-12-22,21:11:11
39.98426,116.3002116,0,0,39438.8828009259,2007-12-22,21:11:14
39.9842516,116.3001099,0,0,39438.8828356481,2007-12-22,21:11:17
39.9842433,116.3,0,0,39438.8828703704,2007-12-22,21:11:20
39.9842366,116.2998516,0,0,39438.8829050926,2007-12-22,21:11:23
39.9842316,116.2997349,0,0,39438.8829398148,2007-12-22,21:11:26
39.9842383,116.2996499,0,0,39438.882974537,2007-12-22,21:11:29
39.98429,116.2995633,0,0,39438.8830092593,2007-12-22,21:11:32
39.9843566,116.2994683,0,0,39438.8830439815,2007-12-22,21:11:35
39.9843916,116.2993933,0,0,39438.8830787037,2007-12-22,21:11:38
39.984455,116.2994066,0,0,39438.8831134259,2007-12-22,21:11:41
39.9913683,116.2985666,0,0,39438.8858912037,2007-12-22,21:15:41
39.9910283,116.297365,0,0,39438.8886689815,2007-12-22,21:19:41
39.9909883,116.2972416,0,0,39438.8887268519,2007-12-22,21:19:46
39.9909716,116.2972033,0,0,39438.8887847222,2007-12-22,21:19:51
39.9909316,116.29714,0,0,39438.8888425926,2007-12-22,21:19:56
39.9911666,116.2975449,0,0,39438.8895949074,2007-12-22,21:21:01
39.9911599,116.29742,0,0,39438.8896527778,2007-12-22,21:21:06
39.991095,116.2972649,0,0,39438.8924305556,2007-12-22,21:25:06
39.9911316,116.2972983,0,0,39438.8952083333,2007-12-22,21:29:06
39.9911233,116.2972666,0,0,39438.8952662037,2007-12-22,21:29:11
39.9911199,116.2972333,0,0,39438.8953240741,2007-12-22,21:29:16
39.9911199,116.2973283,0,0,39438.8981134259,2007-12-22,21:33:17
39.9913149,116.2978566,0,0,39438.9008912037,2007-12-22,21:37:17
