# Supplementary material for: Research on differential privacy protection method based on user tendency
Source: PLoS One. 2023 Oct 26;18(10):e0288823. doi: 10.1371/journal.pone.0288823 (PMC10602288; doi:10.1371/journal.pone.0288823)
Supplement: S3 Data — (ZIP) [file pone.0288823.s003.zip › Data 5-3/051/Trajectory/20071224171246.plt]

Geolife trajectory
WGS 84
Altitude is in Feet
Reserved 3
0,2,255,My Track,0,0,2,8421376
0
39.9862616,116.2998416,0,0,39440.7171990741,2007-12-24,17:12:46
39.9862616,116.2998416,0,0,39440.7172106481,2007-12-24,17:12:47
39.986265,116.2998416,0,0,39440.7199884259,2007-12-24,17:16:47
39.986265,116.2998416,0,0,39440.7227430556,2007-12-24,17:20:45
39.9862599,116.2998416,0,0,39440.7227662037,2007-12-24,17:20:47
39.9859133,116.29962,0,0,39440.7255439815,2007-12-24,17:24:47
39.9859366,116.2996399,0,0,39440.7283217593,2007-12-24,17:28:47
39.98594,116.2996449,0,0,39440.731099537,2007-12-24,17:32:47
39.98594,116.2996449,0,0,39440.7338541667,2007-12-24,17:36:45
39.9859416,116.2996533,0,0,39440.7338773148,2007-12-24,17:36:47
39.98601,116.2996949,0,0,39440.7366550926,2007-12-24,17:40:47
39.9859983,116.2997133,0,0,39440.7394444444,2007-12-24,17:44:48
39.9861316,116.2999166,0,0,39440.7422222222,2007-12-24,17:48:48
39.9862033,116.2999933,0,0,39440.745,2007-12-24,17:52:48
39.9862533,116.2998599,0,0,39440.7477777778,2007-12-24,17:56:48
39.9859966,116.2997683,0,0,39440.7505555556,2007-12-24,18:00:48
39.9860166,116.2997833,0,0,39440.7506134259,2007-12-24,18:00:53
39.98629,116.2998783,0,0,39440.7533912037,2007-12-24,18:04:53
39.9864583,116.2998533,0,0,39440.7561689815,2007-12-24,18:08:53
39.9863699,116.2999216,0,0,39440.7589467593,2007-12-24,18:12:53
39.9864266,116.2999866,0,0,39440.761724537,2007-12-24,18:16:53
39.9864499,116.3000266,0,0,39440.7645023148,2007-12-24,18:20:53
39.9867816,116.2994116,0,0,39440.7673032407,2007-12-24,18:24:55
39.986825,116.2994916,0,0,39440.7673611111,2007-12-24,18:25:00
39.9868449,116.2995483,0,0,39440.7674189815,2007-12-24,18:25:05
39.9868883,116.2995583,0,0,39440.7674768518,2007-12-24,18:25:10
39.9869066,116.29894,0,0,39440.7702546296,2007-12-24,18:29:10
39.9865466,116.2991916,0,0,39440.7731597222,2007-12-24,18:33:21
39.9855866,116.2994233,0,0,39440.7759490741,2007-12-24,18:37:22
39.9856916,116.2995316,0,0,39440.7759837963,2007-12-24,18:37:25
39.9855816,116.2995216,0,0,39440.7760416667,2007-12-24,18:37:30
39.984315,116.2994899,0,0,39440.7762847222,2007-12-24,18:37:51
39.9847133,116.2991983,0,0,39440.7763194444,2007-12-24,18:37:54
39.9848566,116.29911,0,0,39440.7763773148,2007-12-24,18:37:59
39.9844733,116.2996249,0,0,39440.7791550926,2007-12-24,18:41:59
39.9837316,116.30124,0,0,39440.7826967593,2007-12-24,18:47:05
39.9837033,116.30119,0,0,39440.7827546296,2007-12-24,18:47:10
39.9838716,116.3041516,0,0,39440.7858912037,2007-12-24,18:51:41
39.983755,116.3039249,0,0,39440.7860185185,2007-12-24,18:51:52
39.9836116,116.3038033,0,0,39440.7860763889,2007-12-24,18:51:57
39.98366,116.306795,0,0,39440.7888541667,2007-12-24,18:55:57
39.9823233,116.3103866,0,0,39440.7916435185,2007-12-24,18:59:58
39.9824449,116.3104199,0,0,39440.7917013889,2007-12-24,19:00:03
39.9827016,116.3103133,0,0,39440.7917592593,2007-12-24,19:00:08
39.9784716,116.3105033,0,0,39440.794537037,2007-12-24,19:04:08
39.9784233,116.3106449,0,0,39440.7973148148,2007-12-24,19:08:08
39.9770433,116.3103983,0,0,39440.8000925926,2007-12-24,19:12:08
39.976695,116.3103866,0,0,39440.8005671296,2007-12-24,19:12:49
39.976415,116.3104583,0,0,39440.8008680556,2007-12-24,19:13:15
39.97665,116.3106383,0,0,39440.8009027778,2007-12-24,19:13:18
39.9765133,116.3105316,0,0,39440.8009606482,2007-12-24,19:13:23
39.9782266,116.3091833,0,0,39440.8037384259,2007-12-24,19:17:23
39.978235,116.30922,0,0,39440.8037962963,2007-12-24,19:17:28
39.9801883,116.3068483,0,0,39440.8993055556,2007-12-24,21:35:00
39.9800433,116.3066916,0,0,39440.8993634259,2007-12-24,21:35:05
39.9796883,116.3063349,0,0,39440.8994212963,2007-12-24,21:35:10
39.9794133,116.30613,0,0,39440.8994560185,2007-12-24,21:35:13
39.9793433,116.3061333,0,0,39440.8994907407,2007-12-24,21:35:16
39.9792866,116.3062399,0,0,39440.8995486111,2007-12-24,21:35:21
39.9792016,116.3066483,0,0,39440.8996064815,2007-12-24,21:35:26
39.9791499,116.3068216,0,0,39440.8996412037,2007-12-24,21:35:29
39.9790149,116.30704,0,0,39440.8996759259,2007-12-24,21:35:32
39.9789249,116.3071516,0,0,39440.8997106481,2007-12-24,21:35:35
39.9788299,116.3072283,0,0,39440.8997453704,2007-12-24,21:35:38
39.9787699,116.3072799,0,0,39440.8997800926,2007-12-24,21:35:41
39.978725,116.3073016,0,0,39440.8998148148,2007-12-24,21:35:44
39.9786433,116.3074349,0,0,39440.8998726852,2007-12-24,21:35:49
39.9785816,116.3074766,0,0,39440.8999305556,2007-12-24,21:35:54
39.978595,116.3074349,0,0,39440.8999884259,2007-12-24,21:35:59
39.9777499,116.3098816,0,0,39440.9027662037,2007-12-24,21:39:59
39.9776883,116.3099833,0,0,39440.9028240741,2007-12-24,21:40:04
39.9776433,116.3100683,0,0,39440.9028819444,2007-12-24,21:40:09
39.9775916,116.3100999,0,0,39440.9029398148,2007-12-24,21:40:14
39.9775816,116.3101216,0,0,39440.9029976852,2007-12-24,21:40:19
39.9775866,116.3101049,0,0,39440.9030555556,2007-12-24,21:40:24
39.97759,116.3101216,0,0,39440.9031134259,2007-12-24,21:40:29
39.9759116,116.3110683,0,0,39440.9058912037,2007-12-24,21:44:29
39.9758783,116.3110966,0,0,39440.9059490741,2007-12-24,21:44:34
39.9758133,116.311125,0,0,39440.9060069444,2007-12-24,21:44:39
39.9757633,116.3110749,0,0,39440.9060648148,2007-12-24,21:44:44
39.9757366,116.3110283,0,0,39440.9061226852,2007-12-24,21:44:49
39.9756966,116.31102,0,0,39440.9061805556,2007-12-24,21:44:54
39.9756499,116.31102,0,0,39440.9062384259,2007-12-24,21:44:59
39.9755933,116.3110516,0,0,39440.9062962963,2007-12-24,21:45:04
39.9755216,116.3110783,0,0,39440.9063541667,2007-12-24,21:45:09
39.975445,116.3111416,0,0,39440.906412037,2007-12-24,21:45:14
39.9753799,116.3111883,0,0,39440.9064699074,2007-12-24,21:45:19
39.9753149,116.3112483,0,0,39440.9065277778,2007-12-24,21:45:24
39.975265,116.3112816,0,0,39440.9065856481,2007-12-24,21:45:29
39.9751966,116.3113183,0,0,39440.9066435185,2007-12-24,21:45:34
39.9751366,116.3113483,0,0,39440.9067013889,2007-12-24,21:45:39
39.9750766,116.3113749,0,0,39440.9067592593,2007-12-24,21:45:44
39.9750333,116.3113916,0,0,39440.9068171296,2007-12-24,21:45:49
39.9749749,116.3114133,0,0,39440.906875,2007-12-24,21:45:54
39.9749216,116.3114266,0,0,39440.9069328704,2007-12-24,21:45:59
39.974855,116.3114433,0,0,39440.9069907407,2007-12-24,21:46:04
39.9747899,116.3114649,0,0,39440.9070486111,2007-12-24,21:46:09
39.9747249,116.3114833,0,0,39440.9071064815,2007-12-24,21:46:14
39.97466,116.3114883,0,0,39440.9071643518,2007-12-24,21:46:19
39.9745933,116.311475,0,0,39440.9072222222,2007-12-24,21:46:24
39.9745533,116.3114616,0,0,39440.9072800926,2007-12-24,21:46:29
39.9745033,116.3114449,0,0,39440.907337963,2007-12-24,21:46:34
39.9744483,116.3114333,0,0,39440.9073958333,2007-12-24,21:46:39
39.9743899,116.3113516,0,0,39440.9074537037,2007-12-24,21:46:44
39.9743599,116.3112916,0,0,39440.9075115741,2007-12-24,21:46:49
39.974325,116.3112616,0,0,39440.9075694444,2007-12-24,21:46:54
39.9742883,116.3113383,0,0,39440.9076273148,2007-12-24,21:46:59
39.9740283,116.3113949,0,0,39440.9079166667,2007-12-24,21:47:24
39.9739716,116.3114633,0,0,39440.907974537,2007-12-24,21:47:29
39.9738883,116.3115616,0,0,39440.9080324074,2007-12-24,21:47:34
39.9738133,116.311665,0,0,39440.9080902778,2007-12-24,21:47:39
39.9736716,116.3117466,0,0,39440.9082291667,2007-12-24,21:47:51
39.9735916,116.3118183,0,0,39440.908287037,2007-12-24,21:47:56
39.9735149,116.3118816,0,0,39440.9083449074,2007-12-24,21:48:01
39.973455,116.3119166,0,0,39440.9084027778,2007-12-24,21:48:06
39.9734033,116.3119433,0,0,39440.9084606481,2007-12-24,21:48:11
39.9733783,116.31189,0,0,39440.9085185185,2007-12-24,21:48:16
39.973345,116.3118533,0,0,39440.9085763889,2007-12-24,21:48:21
39.9733049,116.3118066,0,0,39440.9086342593,2007-12-24,21:48:26
39.97326,116.3118099,0,0,39440.9086921296,2007-12-24,21:48:31
39.9732,116.3118233,0,0,39440.90875,2007-12-24,21:48:36
39.9731249,116.31191,0,0,39440.9088078704,2007-12-24,21:48:41
39.9730699,116.3120166,0,0,39440.9088657407,2007-12-24,21:48:46
39.9730066,116.3121166,0,0,39440.9089236111,2007-12-24,21:48:51
39.9729366,116.3121866,0,0,39440.9089814815,2007-12-24,21:48:56
39.97288,116.3122299,0,0,39440.9090393518,2007-12-24,21:49:01
39.9728333,116.3122433,0,0,39440.9090972222,2007-12-24,21:49:06
39.9727333,116.3119499,0,0,39440.9092939815,2007-12-24,21:49:23
39.9726949,116.3119216,0,0,39440.9093518518,2007-12-24,21:49:28
39.9726516,116.3119283,0,0,39440.9094097222,2007-12-24,21:49:33
39.9725799,116.3120083,0,0,39440.9094675926,2007-12-24,21:49:38
39.9725199,116.31205,0,0,39440.909525463,2007-12-24,21:49:43
39.9724266,116.3122066,0,0,39440.9095833333,2007-12-24,21:49:48
39.9723816,116.3122799,0,0,39440.9096180556,2007-12-24,21:49:51
39.9723566,116.3123566,0,0,39440.9096759259,2007-12-24,21:49:56
39.9723283,116.3124299,0,0,39440.9097337963,2007-12-24,21:50:01
39.9722716,116.312485,0,0,39440.9097916667,2007-12-24,21:50:06
39.9722333,116.3124883,0,0,39440.909849537,2007-12-24,21:50:11
39.9722016,116.3125283,0,0,39440.9099074074,2007-12-24,21:50:16
39.97214,116.31259,0,0,39440.9099652778,2007-12-24,21:50:21
39.97208,116.3126166,0,0,39440.9100231482,2007-12-24,21:50:26
39.9720299,116.3125433,0,0,39440.9100810185,2007-12-24,21:50:31
39.9720116,116.3124583,0,0,39440.9101388889,2007-12-24,21:50:36
39.9719933,116.3124116,0,0,39440.9101967593,2007-12-24,21:50:41
39.9719649,116.3124066,0,0,39440.9102546296,2007-12-24,21:50:46
39.9709966,116.3129533,0,0,39440.9146759259,2007-12-24,21:57:08
39.9697516,116.3127916,0,0,39440.9174537037,2007-12-24,22:01:08
39.969715,116.3127933,0,0,39440.9175115741,2007-12-24,22:01:13
39.9696799,116.3127416,0,0,39440.9175694444,2007-12-24,22:01:18
39.9696283,116.3127599,0,0,39440.9176273148,2007-12-24,22:01:23
39.9695866,116.3127583,0,0,39440.9176851852,2007-12-24,22:01:28
39.9695616,116.31273,0,0,39440.9177430556,2007-12-24,22:01:33
39.9695583,116.3126266,0,0,39440.9178009259,2007-12-24,22:01:38
39.9695266,116.3126366,0,0,39440.9178587963,2007-12-24,22:01:43
39.96949,116.3126933,0,0,39440.9179166667,2007-12-24,22:01:48
39.9694366,116.3127383,0,0,39440.917974537,2007-12-24,22:01:53
39.9693766,116.3127733,0,0,39440.9180324074,2007-12-24,22:01:58
39.9693416,116.3128416,0,0,39440.9180902778,2007-12-24,22:02:03
39.9692983,116.3129116,0,0,39440.9181481482,2007-12-24,22:02:08
39.9692433,116.3131449,0,0,39440.9182060185,2007-12-24,22:02:13
39.9690216,116.3133649,0,0,39440.9183680556,2007-12-24,22:02:27
39.96896,116.3134983,0,0,39440.9184027778,2007-12-24,22:02:30
39.9689233,116.3135583,0,0,39440.9184375,2007-12-24,22:02:33
39.9688366,116.3137316,0,0,39440.9184953704,2007-12-24,22:02:38
39.9687883,116.3137966,0,0,39440.9185532407,2007-12-24,22:02:43
39.9686683,116.3138483,0,0,39440.9187152778,2007-12-24,22:02:57
39.9686549,116.3137799,0,0,39440.9187731481,2007-12-24,22:03:02
39.9669199,116.3143599,0,0,39440.9216435185,2007-12-24,22:07:10
39.9667966,116.3146099,0,0,39440.9217013889,2007-12-24,22:07:15
39.9667033,116.3146816,0,0,39440.9217592593,2007-12-24,22:07:20
39.9666116,116.3147383,0,0,39440.9218171296,2007-12-24,22:07:25
39.9665733,116.3147583,0,0,39440.9218518519,2007-12-24,22:07:28
39.9665233,116.3148016,0,0,39440.9219097222,2007-12-24,22:07:33
39.9664683,116.3148199,0,0,39440.9219675926,2007-12-24,22:07:38
39.9664233,116.3148499,0,0,39440.922025463,2007-12-24,22:07:43
39.9663749,116.3148466,0,0,39440.9220833333,2007-12-24,22:07:48
39.9661416,116.3148299,0,0,39440.9223726852,2007-12-24,22:08:13
39.96618,116.31453,0,0,39440.9224305556,2007-12-24,22:08:18
39.9661916,116.31437,0,0,39440.9224884259,2007-12-24,22:08:23
39.965955,116.3145583,0,0,39440.9228125,2007-12-24,22:08:51
39.9642449,116.3160816,0,0,39440.9260069444,2007-12-24,22:13:27
39.9642866,116.3160349,0,0,39440.9260416667,2007-12-24,22:13:30
39.9649883,116.3130649,0,0,39440.9267939815,2007-12-24,22:14:35
39.9649449,116.3130283,0,0,39440.9268287037,2007-12-24,22:14:38
39.9648816,116.3130066,0,0,39440.926875,2007-12-24,22:14:42
39.9647283,116.3130199,0,0,39440.9269097222,2007-12-24,22:14:45
39.9646166,116.313025,0,0,39440.9269675926,2007-12-24,22:14:50
39.963545,116.3164316,0,0,39440.9736689815,2007-12-24,23:22:05
39.9634849,116.3164399,0,0,39440.9737268519,2007-12-24,23:22:10
39.963435,116.3164466,0,0,39440.9737847222,2007-12-24,23:22:15
39.9633883,116.3163716,0,0,39440.9738425926,2007-12-24,23:22:20
39.9633566,116.3163516,0,0,39440.9738773148,2007-12-24,23:22:23
39.9632916,116.3164366,0,0,39440.9739351852,2007-12-24,23:22:28
39.9632816,116.3164733,0,0,39440.9739930556,2007-12-24,23:22:33
39.9608483,116.3167849,0,0,39440.9767708333,2007-12-24,23:26:33
39.9608216,116.3167716,0,0,39440.9768287037,2007-12-24,23:26:38
39.96077,116.3167666,0,0,39440.9768865741,2007-12-24,23:26:43
39.9606916,116.3167916,0,0,39440.9769444444,2007-12-24,23:26:48
39.96065,116.3167749,0,0,39440.9770023148,2007-12-24,23:26:53
39.9605966,116.3167616,0,0,39440.9770601852,2007-12-24,23:26:58
39.9605233,116.3167533,0,0,39440.9771180556,2007-12-24,23:27:03
39.9604549,116.3167616,0,0,39440.9771759259,2007-12-24,23:27:08
39.9604383,116.31676,0,0,39440.9772337963,2007-12-24,23:27:13
39.9604083,116.3167066,0,0,39440.9772916667,2007-12-24,23:27:18
39.9603633,116.3166183,0,0,39440.977349537,2007-12-24,23:27:23
39.96031,116.3166549,0,0,39440.9774074074,2007-12-24,23:27:28
39.9602083,116.3167583,0,0,39440.9774652778,2007-12-24,23:27:33
39.9601133,116.3168116,0,0,39440.9775231481,2007-12-24,23:27:38
39.9600399,116.3168266,0,0,39440.9775810185,2007-12-24,23:27:43
39.95996,116.3168549,0,0,39440.9776388889,2007-12-24,23:27:48
39.9598799,116.3169116,0,0,39440.9776967593,2007-12-24,23:27:53
39.9597816,116.31699,0,0,39440.9777546296,2007-12-24,23:27:58
39.9596933,116.3170499,0,0,39440.9778125,2007-12-24,23:28:03
39.9596049,116.3170783,0,0,39440.9778703704,2007-12-24,23:28:08
39.9595,116.3171516,0,0,39440.9779282407,2007-12-24,23:28:13
39.9594333,116.3171966,0,0,39440.9779861111,2007-12-24,23:28:18
39.9593799,116.3171399,0,0,39440.9780439815,2007-12-24,23:28:23
39.9593266,116.3170799,0,0,39440.9781018518,2007-12-24,23:28:28
39.9592516,116.3170783,0,0,39440.9781597222,2007-12-24,23:28:33
39.9591983,116.3170666,0,0,39440.9782175926,2007-12-24,23:28:38
39.9591666,116.3170483,0,0,39440.978275463,2007-12-24,23:28:43
39.9591666,116.3170483,0,0,39440.9783101852,2007-12-24,23:28:46
39.9591583,116.3170499,0,0,39440.9783333333,2007-12-24,23:28:48
39.9591733,116.3169666,0,0,39440.9783912037,2007-12-24,23:28:53
39.9591433,116.3169499,0,0,39440.9784490741,2007-12-24,23:28:58
39.9590949,116.3169799,0,0,39440.9785069444,2007-12-24,23:29:03
39.9590399,116.3169983,0,0,39440.9785648148,2007-12-24,23:29:08
39.95898,116.3169983,0,0,39440.9786226852,2007-12-24,23:29:13
39.9589566,116.3169799,0,0,39440.9786805556,2007-12-24,23:29:18
39.9589533,116.3169133,0,0,39440.9814583333,2007-12-24,23:33:18
39.9589549,116.3169049,0,0,39440.9842361111,2007-12-24,23:37:18
39.9589549,116.3169,0,0,39440.9870138889,2007-12-24,23:41:18
39.9589549,116.3169,0,0,39440.9897685185,2007-12-24,23:45:16
39.9589616,116.3169,0,0,39440.9897916667,2007-12-24,23:45:18
39.9650149,116.3153483,0,0,39440.9925694444,2007-12-24,23:49:18
39.9757516,116.31093,0,0,39440.9953472222,2007-12-24,23:53:18
39.9760799,116.3108516,0,0,39440.9953819444,2007-12-24,23:53:21
39.9764516,116.3108483,0,0,39440.9954166667,2007-12-24,23:53:24
39.9768366,116.3108483,0,0,39440.9954513889,2007-12-24,23:53:27
39.9772049,116.3108183,0,0,39440.9954861111,2007-12-24,23:53:30
39.9775916,116.3107466,0,0,39440.9955208333,2007-12-24,23:53:33
39.9779583,116.3106716,0,0,39440.9955555556,2007-12-24,23:53:36
39.9782983,116.3105566,0,0,39440.9955902778,2007-12-24,23:53:39
39.9786033,116.3104366,0,0,39440.995625,2007-12-24,23:53:42
39.9788966,116.3103233,0,0,39440.9956597222,2007-12-24,23:53:45
39.9791166,116.3102599,0,0,39440.9956944444,2007-12-24,23:53:48
39.9793766,116.3102199,0,0,39440.9957291667,2007-12-24,23:53:51
39.9795716,116.31018,0,0,39440.9957638889,2007-12-24,23:53:54
39.9798233,116.3101233,0,0,39440.9957986111,2007-12-24,23:53:57
39.9801299,116.3100549,0,0,39440.9958333333,2007-12-24,23:54:00
39.9803566,116.3100466,0,0,39440.9958680556,2007-12-24,23:54:03
39.980575,116.3099999,0,0,39440.9959027778,2007-12-24,23:54:06
39.98087,116.3099533,0,0,39440.9959375,2007-12-24,23:54:09
39.981165,116.3098866,0,0,39440.9959722222,2007-12-24,23:54:12
39.9814666,116.309795,0,0,39440.9960069444,2007-12-24,23:54:15
39.9817616,116.3096766,0,0,39440.9960416667,2007-12-24,23:54:18
39.9820933,116.3095966,0,0,39440.9960763889,2007-12-24,23:54:21
39.9824066,116.3095549,0,0,39440.9961111111,2007-12-24,23:54:24
39.9826633,116.3095949,0,0,39440.9961458333,2007-12-24,23:54:27
39.9828583,116.3096433,0,0,39440.9961805556,2007-12-24,23:54:30
39.9829883,116.3096833,0,0,39440.9962152778,2007-12-24,23:54:33
39.9830999,116.3097049,0,0,39440.99625,2007-12-24,23:54:36
39.9831816,116.3097049,0,0,39440.9962847222,2007-12-24,23:54:39
39.9831999,116.3097116,0,0,39440.9963194444,2007-12-24,23:54:42
39.9831599,116.3096999,0,0,39440.9963541667,2007-12-24,23:54:45
39.9830633,116.309675,0,0,39440.996412037,2007-12-24,23:54:50
39.9878549,116.2988999,0,0,39440.9991898148,2007-12-24,23:58:50
39.9881733,116.2988549,0,0,39440.999224537,2007-12-24,23:58:53
39.9884283,116.29878,0,0,39440.9992592593,2007-12-24,23:58:56
39.9886833,116.2987466,0,0,39440.9992939815,2007-12-24,23:58:59
39.9889933,116.2987583,0,0,39440.9993287037,2007-12-24,23:59:02
39.9893333,116.29871,0,0,39440.9993634259,2007-12-24,23:59:05
39.98967,116.2986616,0,0,39440.9993981481,2007-12-24,23:59:08
39.9899733,116.2986216,0,0,39440.9994328704,2007-12-24,23:59:11
39.9901816,116.2986116,0,0,39440.9994675926,2007-12-24,23:59:14
39.9902533,116.2986483,0,0,39440.9995023148,2007-12-24,23:59:17
39.9902716,116.29857,0,0,39440.999537037,2007-12-24,23:59:20
39.9902733,116.2984449,0,0,39440.9995717593,2007-12-24,23:59:23
39.9902949,116.2984233,0,0,39440.9996064815,2007-12-24,23:59:26
39.9902933,116.2984333,0,0,39440.9996643519,2007-12-24,23:59:31
