# Supplementary material for: Research on differential privacy protection method based on user tendency
Source: PLoS One. 2023 Oct 26;18(10):e0288823. doi: 10.1371/journal.pone.0288823 (PMC10602288; doi:10.1371/journal.pone.0288823)
Supplement: S3 Data — (ZIP) [file pone.0288823.s003.zip › Data 5-3/051/Trajectory/20071228150740.plt]

Geolife trajectory
WGS 84
Altitude is in Feet
Reserved 3
0,2,255,My Track,0,0,2,8421376
0
39.9939949,116.2984966,0,0,39444.6303240741,2007-12-28,15:07:40
39.9939966,116.2984933,0,0,39444.6303356481,2007-12-28,15:07:41
39.9940133,116.298605,0,0,39444.6331134259,2007-12-28,15:11:41
39.99394,116.2985866,0,0,39444.6358912037,2007-12-28,15:15:41
39.9921949,116.2985416,0,0,39444.6386689815,2007-12-28,15:19:41
39.9921283,116.2985433,0,0,39444.6387037037,2007-12-28,15:19:44
39.992105,116.2985583,0,0,39444.6387384259,2007-12-28,15:19:47
39.9920283,116.2985533,0,0,39444.6387731481,2007-12-28,15:19:50
39.9919066,116.2985433,0,0,39444.6388078704,2007-12-28,15:19:53
39.9917583,116.2985599,0,0,39444.6388425926,2007-12-28,15:19:56
39.9916033,116.2985933,0,0,39444.6388773148,2007-12-28,15:19:59
39.9914333,116.2985766,0,0,39444.638912037,2007-12-28,15:20:02
39.9912433,116.2985933,0,0,39444.6389467593,2007-12-28,15:20:05
39.9910266,116.2986083,0,0,39444.6389814815,2007-12-28,15:20:08
39.9907933,116.2985916,0,0,39444.6390162037,2007-12-28,15:20:11
39.990565,116.2985616,0,0,39444.6390509259,2007-12-28,15:20:14
39.9903616,116.2985533,0,0,39444.6390856481,2007-12-28,15:20:17
39.9901683,116.2985533,0,0,39444.6391203704,2007-12-28,15:20:20
39.9900166,116.29857,0,0,39444.6391550926,2007-12-28,15:20:23
39.9899783,116.2985849,0,0,39444.6391898148,2007-12-28,15:20:26
39.9899783,116.2985849,0,0,39444.6392013889,2007-12-28,15:20:27
39.9899849,116.2985816,0,0,39444.639224537,2007-12-28,15:20:29
39.9900099,116.2985849,0,0,39444.6392824074,2007-12-28,15:20:34
39.9829116,116.3000283,0,0,39444.6420601852,2007-12-28,15:24:34
39.9828666,116.3000999,0,0,39444.6421180556,2007-12-28,15:24:39
39.9827783,116.3001766,0,0,39444.6421759259,2007-12-28,15:24:44
39.9827333,116.3002116,0,0,39444.6422337963,2007-12-28,15:24:49
39.9826883,116.300265,0,0,39444.6422916667,2007-12-28,15:24:54
39.9825183,116.3003916,0,0,39444.642349537,2007-12-28,15:24:59
39.982465,116.30044,0,0,39444.6423842593,2007-12-28,15:25:02
39.9824333,116.3004433,0,0,39444.6424189815,2007-12-28,15:25:05
39.982005,116.3000949,0,0,39444.6425694444,2007-12-28,15:25:18
39.9814316,116.2997633,0,0,39444.6426851852,2007-12-28,15:25:28
39.9811916,116.2996866,0,0,39444.6427199074,2007-12-28,15:25:31
39.9809016,116.2997183,0,0,39444.6427546296,2007-12-28,15:25:34
39.9805483,116.2997033,0,0,39444.6427893518,2007-12-28,15:25:37
39.9802033,116.2996683,0,0,39444.6428240741,2007-12-28,15:25:40
39.9797766,116.2997149,0,0,39444.6428703704,2007-12-28,15:25:44
39.9794483,116.2998199,0,0,39444.6429050926,2007-12-28,15:25:47
39.9791283,116.2999016,0,0,39444.6429398148,2007-12-28,15:25:50
39.9789083,116.30004,0,0,39444.642974537,2007-12-28,15:25:53
39.9787266,116.3002499,0,0,39444.6430092593,2007-12-28,15:25:56
39.9787049,116.3002216,0,0,39444.6430439815,2007-12-28,15:25:59
39.9786416,116.3002016,0,0,39444.6430787037,2007-12-28,15:26:02
39.9785666,116.3002183,0,0,39444.6431134259,2007-12-28,15:26:05
39.9785049,116.3002416,0,0,39444.6431481481,2007-12-28,15:26:08
39.9784616,116.3002216,0,0,39444.6432060185,2007-12-28,15:26:13
39.9885116,116.3351333,0,0,39444.6460763889,2007-12-28,15:30:21
39.9292183,116.3029433,0,0,39444.6812731481,2007-12-28,16:21:02
39.9292216,116.3029449,0,0,39444.6812847222,2007-12-28,16:21:03
39.928905,116.3030099,0,0,39444.6840625,2007-12-28,16:25:03
39.9289583,116.3035366,0,0,39444.686875,2007-12-28,16:29:06
39.9290783,116.3033466,0,0,39444.6869328704,2007-12-28,16:29:11
39.9292366,116.3032916,0,0,39444.6869907407,2007-12-28,16:29:16
39.9292633,116.3032699,0,0,39444.6870486111,2007-12-28,16:29:21
39.929215,116.3032349,0,0,39444.6871064815,2007-12-28,16:29:26
39.9292233,116.3031766,0,0,39444.6871643519,2007-12-28,16:29:31
39.9291916,116.3031349,0,0,39444.6872222222,2007-12-28,16:29:36
39.9291983,116.3030999,0,0,39444.6872800926,2007-12-28,16:29:41
39.9292083,116.3030466,0,0,39444.687337963,2007-12-28,16:29:46
39.9292083,116.3029733,0,0,39444.6873958333,2007-12-28,16:29:51
39.9291866,116.3028966,0,0,39444.6874537037,2007-12-28,16:29:56
39.92919,116.3028166,0,0,39444.6875115741,2007-12-28,16:30:01
39.9291883,116.3027266,0,0,39444.6875694444,2007-12-28,16:30:06
39.9291716,116.3026499,0,0,39444.6876273148,2007-12-28,16:30:11
39.9291533,116.3026099,0,0,39444.6876851852,2007-12-28,16:30:16
39.9291133,116.3026366,0,0,39444.6877430556,2007-12-28,16:30:21
39.9277799,116.3038683,0,0,39444.6905208333,2007-12-28,16:34:21
39.9281216,116.3042033,0,0,39444.6932986111,2007-12-28,16:38:21
39.9281849,116.30416,0,0,39444.6933564815,2007-12-28,16:38:26
39.9282533,116.3041733,0,0,39444.6934143519,2007-12-28,16:38:31
39.9282233,116.3042683,0,0,39444.6934722222,2007-12-28,16:38:36
39.928905,116.3042033,0,0,39444.69625,2007-12-28,16:42:36
39.9423716,116.30428,0,0,39444.699212963,2007-12-28,16:46:52
39.94274,116.3042216,0,0,39444.6992476852,2007-12-28,16:46:55
39.943185,116.3041849,0,0,39444.6992939815,2007-12-28,16:46:59
39.945035,116.3039233,0,0,39444.6994907407,2007-12-28,16:47:16
39.9452949,116.3038849,0,0,39444.699525463,2007-12-28,16:47:19
39.9452099,116.3039549,0,0,39444.6995601852,2007-12-28,16:47:22
39.94537,116.3039566,0,0,39444.6995949074,2007-12-28,16:47:25
39.945595,116.3039466,0,0,39444.6996296296,2007-12-28,16:47:28
39.9457999,116.30393,0,0,39444.6996643519,2007-12-28,16:47:31
39.9460033,116.3039066,0,0,39444.6996990741,2007-12-28,16:47:34
39.9462349,116.3038916,0,0,39444.6997337963,2007-12-28,16:47:37
39.9464816,116.3038916,0,0,39444.6997685185,2007-12-28,16:47:40
39.9467582,116.30386,0,0,39444.6998032407,2007-12-28,16:47:43
39.9473966,116.3038633,0,0,39444.6999305556,2007-12-28,16:47:54
39.9476166,116.3037933,0,0,39444.700150463,2007-12-28,16:48:13
39.947545,116.3038166,0,0,39444.7001851852,2007-12-28,16:48:16
39.9475133,116.3038283,0,0,39444.7002199074,2007-12-28,16:48:19
39.9474933,116.3038349,0,0,39444.7002777778,2007-12-28,16:48:24
39.9475116,116.3038749,0,0,39444.7003356481,2007-12-28,16:48:29
39.947585,116.3038999,0,0,39444.7003703704,2007-12-28,16:48:32
39.9476933,116.30393,0,0,39444.7004166667,2007-12-28,16:48:36
39.949775,116.3037483,0,0,39444.7008680556,2007-12-28,16:49:15
39.949845,116.3037249,0,0,39444.7009027778,2007-12-28,16:49:18
39.9499199,116.3037283,0,0,39444.7009375,2007-12-28,16:49:21
39.9500466,116.3037283,0,0,39444.7009722222,2007-12-28,16:49:24
39.9501999,116.3037149,0,0,39444.7010069444,2007-12-28,16:49:27
39.95039,116.3036999,0,0,39444.7010416667,2007-12-28,16:49:30
39.9506383,116.3036916,0,0,39444.7010763889,2007-12-28,16:49:33
39.9509699,116.3036649,0,0,39444.7011111111,2007-12-28,16:49:36
39.951185,116.3036399,0,0,39444.7011458333,2007-12-28,16:49:39
39.952715,116.3034549,0,0,39444.7015972222,2007-12-28,16:50:18
39.9528766,116.3034883,0,0,39444.7016550926,2007-12-28,16:50:23
39.9530133,116.3034499,0,0,39444.7016898148,2007-12-28,16:50:26
39.9531433,116.3034466,0,0,39444.701724537,2007-12-28,16:50:29
39.9533099,116.3035366,0,0,39444.7019907407,2007-12-28,16:50:52
39.9537833,116.3033749,0,0,39444.7022916667,2007-12-28,16:51:18
39.9538633,116.3033933,0,0,39444.7023263889,2007-12-28,16:51:21
39.9540249,116.3034199,0,0,39444.7023611111,2007-12-28,16:51:24
39.954215,116.303405,0,0,39444.7023958333,2007-12-28,16:51:27
39.9579383,116.3029233,0,0,39444.7045833333,2007-12-28,16:54:36
39.9580883,116.3028666,0,0,39444.7046180556,2007-12-28,16:54:39
39.9581999,116.302795,0,0,39444.7046527778,2007-12-28,16:54:42
39.9582616,116.3027866,0,0,39444.7046875,2007-12-28,16:54:45
39.9583549,116.3027583,0,0,39444.7047222222,2007-12-28,16:54:48
39.9584466,116.3027299,0,0,39444.7047569444,2007-12-28,16:54:51
39.9585466,116.3026999,0,0,39444.7047916667,2007-12-28,16:54:54
39.9585933,116.3027116,0,0,39444.7048263889,2007-12-28,16:54:57
39.9586949,116.3027616,0,0,39444.7048842593,2007-12-28,16:55:02
39.9588483,116.3027483,0,0,39444.7049189815,2007-12-28,16:55:05
39.9590433,116.3026933,0,0,39444.7049537037,2007-12-28,16:55:08
39.95922,116.3026299,0,0,39444.7049884259,2007-12-28,16:55:11
39.9593316,116.3026033,0,0,39444.7050231481,2007-12-28,16:55:14
39.9594133,116.3025749,0,0,39444.7050578704,2007-12-28,16:55:17
39.9594133,116.3025916,0,0,39444.7050925926,2007-12-28,16:55:20
39.9593966,116.3026216,0,0,39444.7051273148,2007-12-28,16:55:23
39.9593766,116.3026683,0,0,39444.7051851852,2007-12-28,16:55:28
39.9594116,116.3026766,0,0,39444.7052430556,2007-12-28,16:55:33
39.9597983,116.302465,0,0,39444.7080671296,2007-12-28,16:59:37
39.9598866,116.3024616,0,0,39444.708125,2007-12-28,16:59:42
39.9599416,116.3024716,0,0,39444.7081828704,2007-12-28,16:59:47
39.9599616,116.3025116,0,0,39444.7082407407,2007-12-28,16:59:52
39.9599433,116.3025266,0,0,39444.7082986111,2007-12-28,16:59:57
39.9614699,116.3023633,0,0,39444.7118055556,2007-12-28,17:05:00
39.963955,116.3015999,0,0,39444.7122337963,2007-12-28,17:05:37
39.96387,116.301715,0,0,39444.7122916667,2007-12-28,17:05:42
39.9639766,116.3016966,0,0,39444.712349537,2007-12-28,17:05:47
39.9638283,116.3018366,0,0,39444.7124074074,2007-12-28,17:05:52
39.9635666,116.3021416,0,0,39444.7124652778,2007-12-28,17:05:57
39.9634833,116.30222,0,0,39444.7125,2007-12-28,17:06:00
39.9634266,116.3022583,0,0,39444.7125347222,2007-12-28,17:06:03
39.9634283,116.3021749,0,0,39444.7125925926,2007-12-28,17:06:08
39.9635083,116.3021416,0,0,39444.712650463,2007-12-28,17:06:13
39.9668766,116.3012533,0,0,39444.7154282407,2007-12-28,17:10:13
39.9669716,116.3012266,0,0,39444.7154861111,2007-12-28,17:10:18
39.9670633,116.3011916,0,0,39444.7155439815,2007-12-28,17:10:23
39.9670683,116.3012099,0,0,39444.7155787037,2007-12-28,17:10:26
39.9670983,116.3012083,0,0,39444.7156134259,2007-12-28,17:10:29
39.96711,116.3012199,0,0,39444.7156712963,2007-12-28,17:10:34
39.9671116,116.3012099,0,0,39444.7157291667,2007-12-28,17:10:39
39.9671933,116.3011316,0,0,39444.715787037,2007-12-28,17:10:44
39.9672466,116.3010333,0,0,39444.7158217593,2007-12-28,17:10:47
39.9673233,116.3009483,0,0,39444.7158564815,2007-12-28,17:10:50
39.9674016,116.30086,0,0,39444.7158912037,2007-12-28,17:10:53
39.9674899,116.300805,0,0,39444.7159259259,2007-12-28,17:10:56
39.9675733,116.3007499,0,0,39444.7159606481,2007-12-28,17:10:59
39.9676416,116.3007583,0,0,39444.7159953704,2007-12-28,17:11:02
39.9676566,116.3008633,0,0,39444.7160300926,2007-12-28,17:11:05
39.967665,116.3009749,0,0,39444.7160648148,2007-12-28,17:11:08
39.9676899,116.3011433,0,0,39444.7161226852,2007-12-28,17:11:13
39.9677533,116.3011516,0,0,39444.7161805556,2007-12-28,17:11:18
39.9678416,116.3011283,0,0,39444.7162384259,2007-12-28,17:11:23
39.9679216,116.3011299,0,0,39444.7162962963,2007-12-28,17:11:28
39.9680183,116.3011133,0,0,39444.7163541667,2007-12-28,17:11:33
39.9680783,116.3011016,0,0,39444.7163888889,2007-12-28,17:11:36
39.9681666,116.3010749,0,0,39444.7164467593,2007-12-28,17:11:41
39.9682166,116.3010733,0,0,39444.7164814815,2007-12-28,17:11:44
39.9682783,116.3010733,0,0,39444.7165162037,2007-12-28,17:11:47
39.9683333,116.3010866,0,0,39444.7165509259,2007-12-28,17:11:50
39.96838,116.3011266,0,0,39444.7165856481,2007-12-28,17:11:53
39.9684216,116.3011316,0,0,39444.7166203704,2007-12-28,17:11:56
39.9685116,116.3011433,0,0,39444.7166782407,2007-12-28,17:12:01
39.9685866,116.301155,0,0,39444.7167361111,2007-12-28,17:12:06
39.968675,116.3011766,0,0,39444.7167939815,2007-12-28,17:12:11
39.9687616,116.30119,0,0,39444.7168518519,2007-12-28,17:12:16
39.9688216,116.3011583,0,0,39444.7169097222,2007-12-28,17:12:21
39.9689283,116.3012066,0,0,39444.7169675926,2007-12-28,17:12:26
39.96903,116.3012233,0,0,39444.717025463,2007-12-28,17:12:31
39.9690616,116.3012266,0,0,39444.7170601852,2007-12-28,17:12:34
39.9691149,116.3012116,0,0,39444.7171180556,2007-12-28,17:12:39
39.96915,116.3011499,0,0,39444.7171759259,2007-12-28,17:12:44
39.9691283,116.30107,0,0,39444.7172337963,2007-12-28,17:12:49
39.9691733,116.301,0,0,39444.7172916667,2007-12-28,17:12:54
39.96924,116.3009749,0,0,39444.717349537,2007-12-28,17:12:59
39.9693066,116.3010133,0,0,39444.7174074074,2007-12-28,17:13:04
39.9693716,116.3010066,0,0,39444.7174652778,2007-12-28,17:13:09
39.969445,116.3010116,0,0,39444.7175231481,2007-12-28,17:13:14
39.9695016,116.3010116,0,0,39444.7175810185,2007-12-28,17:13:19
39.9694916,116.3010866,0,0,39444.7176388889,2007-12-28,17:13:24
39.9695399,116.3011949,0,0,39444.7177083333,2007-12-28,17:13:30
39.9696066,116.3012849,0,0,39444.7177662037,2007-12-28,17:13:35
39.9696383,116.301365,0,0,39444.7178356481,2007-12-28,17:13:41
39.9710633,116.3039416,0,0,39444.7206134259,2007-12-28,17:17:41
39.9711083,116.304055,0,0,39444.7206712963,2007-12-28,17:17:46
39.9711416,116.3041383,0,0,39444.7207291667,2007-12-28,17:17:51
39.9711949,116.3042083,0,0,39444.720787037,2007-12-28,17:17:56
39.9712083,116.3043266,0,0,39444.7208449074,2007-12-28,17:18:01
39.9712599,116.3044233,0,0,39444.7209027778,2007-12-28,17:18:06
39.9712749,116.3045283,0,0,39444.7209606481,2007-12-28,17:18:11
39.9712899,116.3046133,0,0,39444.7210185185,2007-12-28,17:18:16
39.9712766,116.3046916,0,0,39444.7210763889,2007-12-28,17:18:21
39.97128,116.3047549,0,0,39444.7211342593,2007-12-28,17:18:26
39.9712749,116.3048116,0,0,39444.7211921296,2007-12-28,17:18:31
39.9713216,116.3048716,0,0,39444.72125,2007-12-28,17:18:36
39.9713266,116.3049366,0,0,39444.7213078704,2007-12-28,17:18:41
39.9713133,116.3050066,0,0,39444.7213657407,2007-12-28,17:18:46
39.9713033,116.3050799,0,0,39444.7214236111,2007-12-28,17:18:51
39.97131,116.3051433,0,0,39444.7214814815,2007-12-28,17:18:56
39.9713449,116.3051949,0,0,39444.7215393518,2007-12-28,17:19:01
39.9713433,116.3052366,0,0,39444.7215972222,2007-12-28,17:19:06
39.9713166,116.3052783,0,0,39444.7216550926,2007-12-28,17:19:11
39.9713083,116.3053333,0,0,39444.721712963,2007-12-28,17:19:16
39.97214,116.3042566,0,0,39444.7381134259,2007-12-28,17:42:53
39.9709583,116.3009416,0,0,39444.7408912037,2007-12-28,17:46:53
39.9681316,116.3010366,0,0,39444.7436689815,2007-12-28,17:50:53
39.9680633,116.3010816,0,0,39444.7437268518,2007-12-28,17:50:58
39.9679916,116.3011133,0,0,39444.7437847222,2007-12-28,17:51:03
39.9679099,116.3011116,0,0,39444.7438425926,2007-12-28,17:51:08
39.9678383,116.3010583,0,0,39444.743900463,2007-12-28,17:51:13
39.9677699,116.3009933,0,0,39444.7439583333,2007-12-28,17:51:18
39.9677133,116.3009766,0,0,39444.7440162037,2007-12-28,17:51:23
39.967655,116.30093,0,0,39444.7440740741,2007-12-28,17:51:28
39.9675916,116.3009199,0,0,39444.7441319444,2007-12-28,17:51:33
39.9656399,116.3016199,0,0,39444.7469097222,2007-12-28,17:55:33
39.9656416,116.3016699,0,0,39444.7469675926,2007-12-28,17:55:38
39.96568,116.3017583,0,0,39444.747025463,2007-12-28,17:55:43
39.9657699,116.301855,0,0,39444.7470833333,2007-12-28,17:55:48
39.9658083,116.3020116,0,0,39444.7471412037,2007-12-28,17:55:53
39.9658083,116.3021366,0,0,39444.7471990741,2007-12-28,17:55:58
39.965815,116.3021716,0,0,39444.7472569444,2007-12-28,17:56:03
39.9658383,116.302235,0,0,39444.7473148148,2007-12-28,17:56:08
39.9658683,116.302305,0,0,39444.7473726852,2007-12-28,17:56:13
39.9658916,116.3023566,0,0,39444.7474305556,2007-12-28,17:56:18
39.9658816,116.3024183,0,0,39444.7474884259,2007-12-28,17:56:23
39.965845,116.3025,0,0,39444.7475462963,2007-12-28,17:56:28
39.965805,116.30255,0,0,39444.7476041667,2007-12-28,17:56:33
39.9657766,116.3025966,0,0,39444.747662037,2007-12-28,17:56:38
39.9655033,116.3042283,0,0,39444.7504398148,2007-12-28,18:00:38
39.9655083,116.3041099,0,0,39444.7504976852,2007-12-28,18:00:43
39.9654849,116.3039983,0,0,39444.7505555556,2007-12-28,18:00:48
39.9654266,116.3038533,0,0,39444.7506134259,2007-12-28,18:00:53
39.9653583,116.3037649,0,0,39444.7506712963,2007-12-28,18:00:58
39.9653833,116.3037116,0,0,39444.7507291667,2007-12-28,18:01:03
39.96562,116.3012549,0,0,39444.7915740741,2007-12-28,18:59:52
39.9655383,116.3012516,0,0,39444.7916319444,2007-12-28,18:59:57
39.9657333,116.3013849,0,0,39444.7917476852,2007-12-28,19:00:07
39.9657483,116.3013499,0,0,39444.7918055556,2007-12-28,19:00:12
39.9682033,116.3010133,0,0,39444.7945949074,2007-12-28,19:04:13
39.9682833,116.3010783,0,0,39444.7946527778,2007-12-28,19:04:18
39.9683483,116.3011149,0,0,39444.7947106481,2007-12-28,19:04:23
39.9684333,116.3010883,0,0,39444.7947685185,2007-12-28,19:04:28
39.9684966,116.3011216,0,0,39444.7948263889,2007-12-28,19:04:33
39.9685516,116.3011716,0,0,39444.7948842593,2007-12-28,19:04:38
39.9685683,116.3011949,0,0,39444.7949189815,2007-12-28,19:04:41
39.9685716,116.3012099,0,0,39444.7949768519,2007-12-28,19:04:46
39.9686366,116.3011949,0,0,39444.7950347222,2007-12-28,19:04:51
39.9695683,116.3042399,0,0,39444.7978125,2007-12-28,19:08:51
39.9695666,116.3043266,0,0,39444.7978703704,2007-12-28,19:08:56
39.9695333,116.3044249,0,0,39444.7979282407,2007-12-28,19:09:01
39.969475,116.3044499,0,0,39444.7979861111,2007-12-28,19:09:06
39.9693916,116.3044516,0,0,39444.7980439815,2007-12-28,19:09:11
39.969295,116.3044616,0,0,39444.7981018518,2007-12-28,19:09:16
39.9691866,116.3043833,0,0,39444.7981597222,2007-12-28,19:09:21
39.9691,116.3044016,0,0,39444.7982175926,2007-12-28,19:09:26
39.9690416,116.3044149,0,0,39444.798275463,2007-12-28,19:09:31
39.9693166,116.3083883,0,0,39444.8010532407,2007-12-28,19:13:31
39.9693266,116.3084799,0,0,39444.8011111111,2007-12-28,19:13:36
39.9693416,116.3085649,0,0,39444.8011689815,2007-12-28,19:13:41
39.9693583,116.3086349,0,0,39444.8012268519,2007-12-28,19:13:46
39.9693583,116.3087266,0,0,39444.8012847222,2007-12-28,19:13:51
39.9692616,116.3088649,0,0,39444.8013425926,2007-12-28,19:13:56
39.96922,116.3089833,0,0,39444.801400463,2007-12-28,19:14:01
39.9692716,116.3090466,0,0,39444.8014583333,2007-12-28,19:14:06
39.96924,116.3091466,0,0,39444.8015162037,2007-12-28,19:14:11
39.9692216,116.3092433,0,0,39444.8015740741,2007-12-28,19:14:16
39.9692383,116.3092983,0,0,39444.8016087963,2007-12-28,19:14:19
39.9692716,116.3093833,0,0,39444.8016666667,2007-12-28,19:14:24
39.9693083,116.3094483,0,0,39444.801724537,2007-12-28,19:14:29
39.9693149,116.3095083,0,0,39444.8017824074,2007-12-28,19:14:34
39.9693149,116.3095883,0,0,39444.8018402778,2007-12-28,19:14:39
39.9693449,116.3096699,0,0,39444.8018981481,2007-12-28,19:14:44
39.9693449,116.309745,0,0,39444.8019560185,2007-12-28,19:14:49
39.9693033,116.3098633,0,0,39444.8020138889,2007-12-28,19:14:54
39.9693216,116.3099466,0,0,39444.8020717593,2007-12-28,19:14:59
39.9693466,116.3100233,0,0,39444.8021296296,2007-12-28,19:15:04
39.96938,116.3100883,0,0,39444.8021875,2007-12-28,19:15:09
39.9693433,116.3101833,0,0,39444.8022453704,2007-12-28,19:15:14
39.9693116,116.3102683,0,0,39444.8023032407,2007-12-28,19:15:19
39.9692716,116.3103699,0,0,39444.8023611111,2007-12-28,19:15:24
39.96929,116.3104316,0,0,39444.8024189815,2007-12-28,19:15:29
39.9692983,116.3104899,0,0,39444.8024768519,2007-12-28,19:15:34
39.9693216,116.3105433,0,0,39444.8025347222,2007-12-28,19:15:39
39.9693616,116.3106133,0,0,39444.8025925926,2007-12-28,19:15:44
39.9693999,116.3106683,0,0,39444.802650463,2007-12-28,19:15:49
39.9694383,116.3107383,0,0,39444.8027083333,2007-12-28,19:15:54
39.9694383,116.3108499,0,0,39444.8027662037,2007-12-28,19:15:59
39.9693699,116.3110049,0,0,39444.8028240741,2007-12-28,19:16:04
39.9692816,116.3111066,0,0,39444.8028819444,2007-12-28,19:16:09
39.9691683,116.3110933,0,0,39444.8029398148,2007-12-28,19:16:14
39.9690666,116.3110649,0,0,39444.8029976852,2007-12-28,19:16:19
39.9689633,116.3110449,0,0,39444.8030555556,2007-12-28,19:16:24
39.96886,116.3110533,0,0,39444.8031134259,2007-12-28,19:16:29
39.9687916,116.3110533,0,0,39444.8031712963,2007-12-28,19:16:34
39.9687566,116.3110916,0,0,39444.8032291667,2007-12-28,19:16:39
39.9687366,116.3111283,0,0,39444.803287037,2007-12-28,19:16:44
39.9686783,116.3111849,0,0,39444.8033449074,2007-12-28,19:16:49
39.9686699,116.3112033,0,0,39444.8034027778,2007-12-28,19:16:54
39.9686283,116.3112399,0,0,39444.8034606481,2007-12-28,19:16:59
39.9686433,116.3113199,0,0,39444.8035185185,2007-12-28,19:17:04
39.9686316,116.3113916,0,0,39444.8035763889,2007-12-28,19:17:09
39.9686483,116.311405,0,0,39444.8036342593,2007-12-28,19:17:14
39.9686016,116.3114966,0,0,39444.8036921296,2007-12-28,19:17:19
39.9685216,116.3115933,0,0,39444.80375,2007-12-28,19:17:24
39.968525,116.3116866,0,0,39444.8038078704,2007-12-28,19:17:29
39.96855,116.3117749,0,0,39444.8038657407,2007-12-28,19:17:34
39.968665,116.3117483,0,0,39444.8039236111,2007-12-28,19:17:39
39.968675,116.3118299,0,0,39444.8039814815,2007-12-28,19:17:44
39.9686783,116.3119233,0,0,39444.8040393519,2007-12-28,19:17:49
39.96865,116.3120349,0,0,39444.8040972222,2007-12-28,19:17:54
39.9686716,116.3120899,0,0,39444.8041550926,2007-12-28,19:17:59
39.9686549,116.3121733,0,0,39444.804212963,2007-12-28,19:18:04
39.9680883,116.3140999,0,0,39444.8069907407,2007-12-28,19:22:04
39.9739399,116.3111816,0,0,39444.8105208333,2007-12-28,19:27:09
39.9739783,116.3111999,0,0,39444.8105787037,2007-12-28,19:27:14
39.9814933,116.3103033,0,0,39444.8134375,2007-12-28,19:31:21
39.981445,116.3098733,0,0,39444.813599537,2007-12-28,19:31:35
39.9815383,116.3098599,0,0,39444.8136342593,2007-12-28,19:31:38
39.9815349,116.3097849,0,0,39444.8136689815,2007-12-28,19:31:41
39.9815433,116.3097233,0,0,39444.8137268518,2007-12-28,19:31:46
39.98154,116.3095016,0,0,39444.8137847222,2007-12-28,19:31:51
39.9883766,116.3098933,0,0,39444.8155439815,2007-12-28,19:34:23
39.9904449,116.3107616,0,0,39444.8159722222,2007-12-28,19:35:00
39.9904849,116.3103133,0,0,39444.8160069444,2007-12-28,19:35:03
39.9905866,116.3099266,0,0,39444.8160416667,2007-12-28,19:35:06
39.9907716,116.3098333,0,0,39444.8160763889,2007-12-28,19:35:09
39.9909166,116.3097749,0,0,39444.8161111111,2007-12-28,19:35:12
39.9910533,116.3097649,0,0,39444.8161458333,2007-12-28,19:35:15
39.9911683,116.3097216,0,0,39444.8161805556,2007-12-28,19:35:18
39.9913166,116.3096816,0,0,39444.8162152778,2007-12-28,19:35:21
39.9914399,116.3096566,0,0,39444.81625,2007-12-28,19:35:24
39.9915866,116.3096283,0,0,39444.8162847222,2007-12-28,19:35:27
39.9917283,116.3095599,0,0,39444.8163194444,2007-12-28,19:35:30
39.9919333,116.3094883,0,0,39444.8163541667,2007-12-28,19:35:33
39.9921549,116.3094349,0,0,39444.8163888889,2007-12-28,19:35:36
39.9923799,116.3093783,0,0,39444.8164236111,2007-12-28,19:35:39
39.994305,116.3095666,0,0,39444.8168634259,2007-12-28,19:36:17
39.9943266,116.3095549,0,0,39444.8169212963,2007-12-28,19:36:22
39.9910666,116.30976,0,0,39444.8196990741,2007-12-28,19:40:22
39.9910666,116.30976,0,0,39444.8196990741,2007-12-28,19:40:22
