# Supplementary material for: Research on differential privacy protection method based on user tendency
Source: PLoS One. 2023 Oct 26;18(10):e0288823. doi: 10.1371/journal.pone.0288823 (PMC10602288; doi:10.1371/journal.pone.0288823)
Supplement: S3 Data — (ZIP) [file pone.0288823.s003.zip › Data 5-3/051/Trajectory/20071231100309.plt]

Geolife trajectory
WGS 84
Altitude is in Feet
Reserved 3
0,2,255,My Track,0,0,2,8421376
0
39.9910316,116.2984933,0,0,39447.4188541667,2007-12-31,10:03:09
39.9910466,116.2984916,0,0,39447.4188657407,2007-12-31,10:03:10
39.9911166,116.2984749,0,0,39447.4189236111,2007-12-31,10:03:15
39.9912116,116.2984566,0,0,39447.4189814815,2007-12-31,10:03:20
39.99125,116.2984783,0,0,39447.4190162037,2007-12-31,10:03:23
39.9913033,116.2984449,0,0,39447.4190509259,2007-12-31,10:03:26
39.9913883,116.2984349,0,0,39447.4190856481,2007-12-31,10:03:29
39.991435,116.2984416,0,0,39447.4191203704,2007-12-31,10:03:32
39.9914716,116.2984383,0,0,39447.4191550926,2007-12-31,10:03:35
39.9915083,116.2984199,0,0,39447.4191898148,2007-12-31,10:03:38
39.9915883,116.298395,0,0,39447.4192476852,2007-12-31,10:03:43
39.9916233,116.2984249,0,0,39447.4192824074,2007-12-31,10:03:46
39.9917049,116.2984183,0,0,39447.4193402778,2007-12-31,10:03:51
39.9917766,116.2984016,0,0,39447.419375,2007-12-31,10:03:54
39.9918466,116.2983816,0,0,39447.4194097222,2007-12-31,10:03:57
39.9918766,116.298395,0,0,39447.4194444444,2007-12-31,10:04:00
39.9919716,116.2983733,0,0,39447.4195023148,2007-12-31,10:04:05
39.9920149,116.2983666,0,0,39447.419537037,2007-12-31,10:04:08
39.992065,116.2983566,0,0,39447.4195717593,2007-12-31,10:04:11
39.99215,116.2983216,0,0,39447.4196064815,2007-12-31,10:04:14
39.9922266,116.29831,0,0,39447.4196412037,2007-12-31,10:04:17
39.9922816,116.2982566,0,0,39447.4196759259,2007-12-31,10:04:20
39.9923166,116.29824,0,0,39447.4197106481,2007-12-31,10:04:23
39.99239,116.2982299,0,0,39447.4197685185,2007-12-31,10:04:28
39.9924433,116.2982349,0,0,39447.4198263889,2007-12-31,10:04:33
39.9925,116.29829,0,0,39447.4198611111,2007-12-31,10:04:36
39.9925666,116.29831,0,0,39447.4198958333,2007-12-31,10:04:39
39.9926899,116.2983016,0,0,39447.4199537037,2007-12-31,10:04:44
39.9928016,116.2983499,0,0,39447.4199884259,2007-12-31,10:04:47
39.9928766,116.2983233,0,0,39447.4200231481,2007-12-31,10:04:50
39.9929083,116.298275,0,0,39447.4200578704,2007-12-31,10:04:53
39.9929616,116.2982983,0,0,39447.4201157407,2007-12-31,10:04:58
39.9930516,116.2982499,0,0,39447.4201736111,2007-12-31,10:05:03
39.9930966,116.2982383,0,0,39447.4202083333,2007-12-31,10:05:06
39.9931333,116.2982416,0,0,39447.4202430556,2007-12-31,10:05:09
39.993295,116.2982266,0,0,39447.4203009259,2007-12-31,10:05:14
39.9933499,116.2982283,0,0,39447.4203356481,2007-12-31,10:05:17
39.9933933,116.2982366,0,0,39447.4203703704,2007-12-31,10:05:20
39.993395,116.2982716,0,0,39447.4204050926,2007-12-31,10:05:23
39.9892733,116.2987333,0,0,39447.4231828704,2007-12-31,10:09:23
39.9890233,116.2987749,0,0,39447.4232175926,2007-12-31,10:09:26
39.98876,116.2988133,0,0,39447.4232523148,2007-12-31,10:09:29
39.9885116,116.2988383,0,0,39447.423287037,2007-12-31,10:09:32
39.988265,116.2988533,0,0,39447.4233217593,2007-12-31,10:09:35
39.9879949,116.2988983,0,0,39447.4233564815,2007-12-31,10:09:38
39.98776,116.2989299,0,0,39447.4233912037,2007-12-31,10:09:41
39.9875216,116.2989416,0,0,39447.4234259259,2007-12-31,10:09:44
39.9872766,116.2989733,0,0,39447.4234606481,2007-12-31,10:09:47
39.9870483,116.2990116,0,0,39447.4234953704,2007-12-31,10:09:50
39.9868416,116.2990283,0,0,39447.4235300926,2007-12-31,10:09:53
39.9866133,116.2989999,0,0,39447.4235648148,2007-12-31,10:09:56
39.9864699,116.2990316,0,0,39447.423599537,2007-12-31,10:09:59
39.9863549,116.2990799,0,0,39447.4236342593,2007-12-31,10:10:02
39.9862033,116.2991133,0,0,39447.4236689815,2007-12-31,10:10:05
39.9860716,116.2990866,0,0,39447.4237037037,2007-12-31,10:10:08
39.9860366,116.2991083,0,0,39447.4237384259,2007-12-31,10:10:11
39.9790949,116.2998233,0,0,39447.4265625,2007-12-31,10:14:15
39.9787449,116.2998749,0,0,39447.4265972222,2007-12-31,10:14:18
39.9783483,116.300005,0,0,39447.4266435185,2007-12-31,10:14:22
39.9781883,116.3001349,0,0,39447.4266782407,2007-12-31,10:14:25
39.9780566,116.3002433,0,0,39447.426712963,2007-12-31,10:14:28
39.9780083,116.3002766,0,0,39447.4267476852,2007-12-31,10:14:31
39.9778633,116.3003099,0,0,39447.4267824074,2007-12-31,10:14:34
39.9775933,116.3003249,0,0,39447.4268171296,2007-12-31,10:14:37
39.9773149,116.3003083,0,0,39447.4268518519,2007-12-31,10:14:40
39.9770383,116.3002883,0,0,39447.4268865741,2007-12-31,10:14:43
39.9768466,116.3003366,0,0,39447.4269212963,2007-12-31,10:14:46
39.9767116,116.3004233,0,0,39447.4269560185,2007-12-31,10:14:49
39.976525,116.3004883,0,0,39447.4269907407,2007-12-31,10:14:52
39.97658,116.3005783,0,0,39447.427025463,2007-12-31,10:14:55
39.9766166,116.3005999,0,0,39447.4270601852,2007-12-31,10:14:58
39.974715,116.2995199,0,0,39447.4272916667,2007-12-31,10:15:18
39.9747116,116.2991949,0,0,39447.427337963,2007-12-31,10:15:22
39.9745383,116.2989133,0,0,39447.4273726852,2007-12-31,10:15:25
39.9745283,116.2985616,0,0,39447.4274074074,2007-12-31,10:15:28
39.9745116,116.2982799,0,0,39447.4274421296,2007-12-31,10:15:31
39.974545,116.2981,0,0,39447.4274768519,2007-12-31,10:15:34
39.9745116,116.2980599,0,0,39447.4275115741,2007-12-31,10:15:37
39.974495,116.2980016,0,0,39447.4275462963,2007-12-31,10:15:40
39.9744716,116.2979333,0,0,39447.4275810185,2007-12-31,10:15:43
39.9744383,116.29784,0,0,39447.4276157407,2007-12-31,10:15:46
39.974405,116.2977549,0,0,39447.427650463,2007-12-31,10:15:49
39.97438,116.2976283,0,0,39447.4276851852,2007-12-31,10:15:52
39.9743733,116.2975666,0,0,39447.4277199074,2007-12-31,10:15:55
39.9743749,116.2975266,0,0,39447.4277546296,2007-12-31,10:15:58
39.9743116,116.2974949,0,0,39447.4278125,2007-12-31,10:16:03
39.9741933,116.2975149,0,0,39447.4278703704,2007-12-31,10:16:08
39.9740483,116.2975516,0,0,39447.4279398148,2007-12-31,10:16:14
39.9740616,116.2975066,0,0,39447.4279976852,2007-12-31,10:16:19
39.9740816,116.2972166,0,0,39447.4280555556,2007-12-31,10:16:24
39.974075,116.2970666,0,0,39447.4280902778,2007-12-31,10:16:27
39.97406,116.2968916,0,0,39447.428125,2007-12-31,10:16:30
39.9740083,116.2967099,0,0,39447.4281597222,2007-12-31,10:16:33
39.9739783,116.2965183,0,0,39447.4281944444,2007-12-31,10:16:36
39.9738949,116.2963533,0,0,39447.4282291667,2007-12-31,10:16:39
39.973845,116.2961933,0,0,39447.4282638889,2007-12-31,10:16:42
39.9738249,116.2961016,0,0,39447.4282986111,2007-12-31,10:16:45
39.9737683,116.296075,0,0,39447.4283333333,2007-12-31,10:16:48
39.9736816,116.2961516,0,0,39447.4283912037,2007-12-31,10:16:53
39.9671783,116.2908433,0,0,39447.4311689815,2007-12-31,10:20:53
39.9670666,116.2908683,0,0,39447.4312037037,2007-12-31,10:20:56
39.9669449,116.2908533,0,0,39447.4312384259,2007-12-31,10:20:59
39.966785,116.2909016,0,0,39447.4312731481,2007-12-31,10:21:02
39.9665816,116.2909466,0,0,39447.4313078704,2007-12-31,10:21:05
39.9663766,116.291045,0,0,39447.4313425926,2007-12-31,10:21:08
39.9661483,116.2911416,0,0,39447.4313773148,2007-12-31,10:21:11
39.9660116,116.2911916,0,0,39447.431412037,2007-12-31,10:21:14
39.9659233,116.2912266,0,0,39447.4314467593,2007-12-31,10:21:17
39.9658583,116.2912799,0,0,39447.4314814815,2007-12-31,10:21:20
39.9657133,116.2913466,0,0,39447.4315162037,2007-12-31,10:21:23
39.965605,116.29145,0,0,39447.4315509259,2007-12-31,10:21:26
39.9655616,116.2915516,0,0,39447.4315856481,2007-12-31,10:21:29
39.9654299,116.2917216,0,0,39447.4316203704,2007-12-31,10:21:32
39.96516,116.2918183,0,0,39447.4316550926,2007-12-31,10:21:35
39.9648966,116.2919016,0,0,39447.4316898148,2007-12-31,10:21:38
39.9645133,116.29171,0,0,39447.431724537,2007-12-31,10:21:41
39.96415,116.2918033,0,0,39447.4317592593,2007-12-31,10:21:44
39.9638099,116.291935,0,0,39447.4317939815,2007-12-31,10:21:47
39.9634616,116.2920799,0,0,39447.4318287037,2007-12-31,10:21:50
39.9631533,116.2921966,0,0,39447.4318634259,2007-12-31,10:21:53
39.9628799,116.2922683,0,0,39447.4318981481,2007-12-31,10:21:56
39.9626149,116.292355,0,0,39447.4319328704,2007-12-31,10:21:59
39.9622966,116.2924333,0,0,39447.4319675926,2007-12-31,10:22:02
39.9619933,116.2925166,0,0,39447.4320023148,2007-12-31,10:22:05
39.9616766,116.2925883,0,0,39447.432037037,2007-12-31,10:22:08
39.9613633,116.2926749,0,0,39447.4320717593,2007-12-31,10:22:11
39.9610966,116.2927566,0,0,39447.4321064815,2007-12-31,10:22:14
39.9608883,116.2928083,0,0,39447.4321412037,2007-12-31,10:22:17
39.9607183,116.2928566,0,0,39447.4321759259,2007-12-31,10:22:20
39.9605466,116.2928783,0,0,39447.4322106481,2007-12-31,10:22:23
39.9602899,116.2928299,0,0,39447.4322453704,2007-12-31,10:22:26
39.9601166,116.29288,0,0,39447.4322800926,2007-12-31,10:22:29
39.9600583,116.2929633,0,0,39447.4323148148,2007-12-31,10:22:32
39.9600283,116.2930133,0,0,39447.432349537,2007-12-31,10:22:35
39.9599966,116.2930566,0,0,39447.4323842593,2007-12-31,10:22:38
39.9598783,116.2931433,0,0,39447.4324421296,2007-12-31,10:22:43
39.9597483,116.2932349,0,0,39447.4324768518,2007-12-31,10:22:46
39.9597083,116.2932316,0,0,39447.4325115741,2007-12-31,10:22:49
39.9596833,116.2932533,0,0,39447.4325462963,2007-12-31,10:22:52
39.9596916,116.2932683,0,0,39447.4326041667,2007-12-31,10:22:57
39.9557866,116.3029866,0,0,39447.4353819444,2007-12-31,10:26:57
39.9539399,116.3031416,0,0,39447.4355902778,2007-12-31,10:27:15
39.9535383,116.3028333,0,0,39447.4357407407,2007-12-31,10:27:28
39.953555,116.3027966,0,0,39447.4357986111,2007-12-31,10:27:33
39.9535066,116.3028166,0,0,39447.4358564815,2007-12-31,10:27:38
39.9534833,116.3028049,0,0,39447.4359143519,2007-12-31,10:27:43
39.9534216,116.3028116,0,0,39447.4359722222,2007-12-31,10:27:48
39.95332,116.3030349,0,0,39447.4360300926,2007-12-31,10:27:53
39.9527749,116.3032333,0,0,39447.4362847222,2007-12-31,10:28:15
39.9342366,116.3038083,0,0,39447.4390625,2007-12-31,10:32:15
39.93387,116.3037649,0,0,39447.4390972222,2007-12-31,10:32:18
39.9334849,116.3037683,0,0,39447.4391319444,2007-12-31,10:32:21
39.9330583,116.303845,0,0,39447.4391666667,2007-12-31,10:32:24
39.9327333,116.3038383,0,0,39447.4392013889,2007-12-31,10:32:27
39.9324433,116.3038483,0,0,39447.4392361111,2007-12-31,10:32:30
39.9322366,116.3037999,0,0,39447.4392708333,2007-12-31,10:32:33
39.93206,116.3037466,0,0,39447.4393055556,2007-12-31,10:32:36
39.9319633,116.3037066,0,0,39447.4393402778,2007-12-31,10:32:39
39.931905,116.3037016,0,0,39447.439375,2007-12-31,10:32:42
39.9318549,116.3036899,0,0,39447.4394097222,2007-12-31,10:32:45
39.9317783,116.3036883,0,0,39447.4394444444,2007-12-31,10:32:48
39.9316966,116.30365,0,0,39447.4394791667,2007-12-31,10:32:51
39.931595,116.3035683,0,0,39447.4395138889,2007-12-31,10:32:54
39.9314916,116.3035566,0,0,39447.4395486111,2007-12-31,10:32:57
39.9313566,116.30358,0,0,39447.4395833333,2007-12-31,10:33:00
39.9311466,116.3036183,0,0,39447.4396180556,2007-12-31,10:33:03
39.9309616,116.3036399,0,0,39447.4396527778,2007-12-31,10:33:06
39.9307533,116.3036549,0,0,39447.4396875,2007-12-31,10:33:09
39.93052,116.3036649,0,0,39447.4397222222,2007-12-31,10:33:12
39.9302483,116.3036599,0,0,39447.4397569444,2007-12-31,10:33:15
39.9300066,116.3036599,0,0,39447.4397916667,2007-12-31,10:33:18
39.9297766,116.3036733,0,0,39447.4398263889,2007-12-31,10:33:21
39.9295133,116.30372,0,0,39447.4398611111,2007-12-31,10:33:24
39.9292649,116.3038199,0,0,39447.4398958333,2007-12-31,10:33:27
39.9289983,116.30386,0,0,39447.4399305556,2007-12-31,10:33:30
39.928615,116.30393,0,0,39447.4399768518,2007-12-31,10:33:34
39.9283233,116.3041083,0,0,39447.4400115741,2007-12-31,10:33:37
39.9280216,116.3041849,0,0,39447.4400462963,2007-12-31,10:33:40
39.9278349,116.3042116,0,0,39447.4400810185,2007-12-31,10:33:43
39.9272566,116.3048233,0,0,39447.4401157407,2007-12-31,10:33:46
39.9271683,116.3049383,0,0,39447.440150463,2007-12-31,10:33:49
39.9271283,116.3049183,0,0,39447.4401851852,2007-12-31,10:33:52
39.9274216,116.3043399,0,0,39447.4402314815,2007-12-31,10:33:56
39.9275883,116.3040749,0,0,39447.4402662037,2007-12-31,10:33:59
39.9277433,116.3038583,0,0,39447.4403009259,2007-12-31,10:34:02
39.9278083,116.30374,0,0,39447.4403356481,2007-12-31,10:34:05
39.9278866,116.3036899,0,0,39447.4403703704,2007-12-31,10:34:08
39.9279083,116.3036649,0,0,39447.4404050926,2007-12-31,10:34:11
39.92797,116.3036599,0,0,39447.440462963,2007-12-31,10:34:16
39.9280033,116.3036433,0,0,39447.4405208333,2007-12-31,10:34:21
39.92805,116.303635,0,0,39447.4405787037,2007-12-31,10:34:26
39.9281083,116.3036216,0,0,39447.4406365741,2007-12-31,10:34:31
39.9282133,116.30365,0,0,39447.4406944444,2007-12-31,10:34:36
39.9282683,116.3036966,0,0,39447.4407291667,2007-12-31,10:34:39
39.9266516,116.304665,0,0,39447.4435069444,2007-12-31,10:38:39
39.9266683,116.3047133,0,0,39447.4435648148,2007-12-31,10:38:44
39.9266833,116.30477,0,0,39447.4436226852,2007-12-31,10:38:49
39.9266983,116.30484,0,0,39447.4436805556,2007-12-31,10:38:54
39.9267249,116.3048683,0,0,39447.4437152778,2007-12-31,10:38:57
39.9267683,116.3049183,0,0,39447.4437731481,2007-12-31,10:39:02
39.9268016,116.3049349,0,0,39447.4438310185,2007-12-31,10:39:07
39.9268066,116.3048466,0,0,39447.4438888889,2007-12-31,10:39:12
39.9267916,116.3047899,0,0,39447.4439236111,2007-12-31,10:39:15
39.92676,116.3047199,0,0,39447.4439814815,2007-12-31,10:39:20
39.926705,116.3046333,0,0,39447.4440393519,2007-12-31,10:39:25
39.9267433,116.3045383,0,0,39447.4440972222,2007-12-31,10:39:30
39.9266733,116.3044616,0,0,39447.4441550926,2007-12-31,10:39:35
39.9266516,116.3044399,0,0,39447.4441898148,2007-12-31,10:39:38
39.926595,116.3044666,0,0,39447.4442476852,2007-12-31,10:39:43
39.9265033,116.3044999,0,0,39447.4443055556,2007-12-31,10:39:48
39.9264283,116.3045266,0,0,39447.4443634259,2007-12-31,10:39:53
39.9263616,116.3045266,0,0,39447.4444212963,2007-12-31,10:39:58
39.9262983,116.3045216,0,0,39447.4444791667,2007-12-31,10:40:03
39.92623,116.3045116,0,0,39447.444537037,2007-12-31,10:40:08
39.9261566,116.3045066,0,0,39447.4445949074,2007-12-31,10:40:13
39.9260833,116.3045033,0,0,39447.4446527778,2007-12-31,10:40:18
39.9260182,116.3044849,0,0,39447.4447106481,2007-12-31,10:40:23
39.9260033,116.3044949,0,0,39447.4447453704,2007-12-31,10:40:26
39.9259366,116.304525,0,0,39447.4448032407,2007-12-31,10:40:31
39.9258899,116.3044933,0,0,39447.4448611111,2007-12-31,10:40:36
39.9258466,116.3044883,0,0,39447.4448958333,2007-12-31,10:40:39
39.925795,116.3044499,0,0,39447.4449305556,2007-12-31,10:40:42
39.9257183,116.3044949,0,0,39447.4449884259,2007-12-31,10:40:47
39.9256733,116.304505,0,0,39447.4450231481,2007-12-31,10:40:50
39.92564,116.3045333,0,0,39447.4450578704,2007-12-31,10:40:53
39.9255683,116.3044983,0,0,39447.4451157407,2007-12-31,10:40:58
39.9255066,116.3044783,0,0,39447.4451736111,2007-12-31,10:41:03
39.9254616,116.30449,0,0,39447.4452083333,2007-12-31,10:41:06
39.9254066,116.3044383,0,0,39447.4452662037,2007-12-31,10:41:11
39.9253483,116.3044999,0,0,39447.4453240741,2007-12-31,10:41:16
39.9252933,116.3045066,0,0,39447.4453819444,2007-12-31,10:41:21
39.9252149,116.3045266,0,0,39447.4454398148,2007-12-31,10:41:26
39.9251716,116.304525,0,0,39447.445474537,2007-12-31,10:41:29
39.9251166,116.3045233,0,0,39447.4455324074,2007-12-31,10:41:34
39.9250566,116.3046066,0,0,39447.4455902778,2007-12-31,10:41:39
39.9250166,116.3045799,0,0,39447.445625,2007-12-31,10:41:42
39.9229983,116.3066033,0,0,39447.4484027778,2007-12-31,10:45:42
39.9228916,116.3066266,0,0,39447.4484606481,2007-12-31,10:45:47
39.9226783,116.3065416,0,0,39447.4485185185,2007-12-31,10:45:52
39.9225466,116.3065633,0,0,39447.4485763889,2007-12-31,10:45:57
39.9224783,116.3066216,0,0,39447.4486342593,2007-12-31,10:46:02
39.9224499,116.3066633,0,0,39447.4486921296,2007-12-31,10:46:07
39.9224149,116.3067566,0,0,39447.44875,2007-12-31,10:46:12
39.922375,116.3068499,0,0,39447.4488078704,2007-12-31,10:46:17
39.9223466,116.3069866,0,0,39447.4488657407,2007-12-31,10:46:22
39.92242,116.3069666,0,0,39447.448900463,2007-12-31,10:46:25
39.9224416,116.3070416,0,0,39447.4489583333,2007-12-31,10:46:30
39.92243,116.3071333,0,0,39447.4490162037,2007-12-31,10:46:35
39.9224399,116.3072183,0,0,39447.4490740741,2007-12-31,10:46:40
39.9224166,116.3073033,0,0,39447.4491319444,2007-12-31,10:46:45
39.9223549,116.3073983,0,0,39447.4491898148,2007-12-31,10:46:50
39.9223633,116.30749,0,0,39447.4492476852,2007-12-31,10:46:55
39.9223716,116.3075749,0,0,39447.4493055556,2007-12-31,10:47:00
39.9223799,116.3076683,0,0,39447.4493634259,2007-12-31,10:47:05
39.922365,116.3077466,0,0,39447.4494212963,2007-12-31,10:47:10
39.92235,116.307805,0,0,39447.4494791667,2007-12-31,10:47:15
39.9224033,116.3078983,0,0,39447.449537037,2007-12-31,10:47:20
39.9224183,116.3079549,0,0,39447.4495717593,2007-12-31,10:47:23
39.9224116,116.3080116,0,0,39447.4496064815,2007-12-31,10:47:26
39.9223999,116.3080533,0,0,39447.4496412037,2007-12-31,10:47:29
39.9223733,116.3081149,0,0,39447.4496990741,2007-12-31,10:47:34
39.9223566,116.3081916,0,0,39447.4497569444,2007-12-31,10:47:39
39.922405,116.3082849,0,0,39447.4498148148,2007-12-31,10:47:44
39.9224116,116.3083899,0,0,39447.4498726852,2007-12-31,10:47:49
39.9223866,116.3084933,0,0,39447.4499305556,2007-12-31,10:47:54
39.9223799,116.3085583,0,0,39447.4499884259,2007-12-31,10:47:59
39.9224166,116.3086433,0,0,39447.4500462963,2007-12-31,10:48:04
39.92239,116.3087399,0,0,39447.4501041667,2007-12-31,10:48:09
39.9224316,116.3088449,0,0,39447.450162037,2007-12-31,10:48:14
39.9224099,116.3089199,0,0,39447.4502199074,2007-12-31,10:48:19
39.9223766,116.3089866,0,0,39447.4502777778,2007-12-31,10:48:24
39.9223666,116.3090599,0,0,39447.4503356481,2007-12-31,10:48:29
39.9223866,116.30915,0,0,39447.4503935185,2007-12-31,10:48:34
39.9223999,116.3092533,0,0,39447.4504513889,2007-12-31,10:48:39
39.9224216,116.3092666,0,0,39447.4505092593,2007-12-31,10:48:44
39.9224866,116.3090883,0,0,39447.453287037,2007-12-31,10:52:44
39.9226016,116.314265,0,0,39447.4560648148,2007-12-31,10:56:44
39.9225649,116.3144016,0,0,39447.456099537,2007-12-31,10:56:47
39.9225216,116.3144449,0,0,39447.4561342593,2007-12-31,10:56:50
39.9225216,116.3144449,0,0,39447.4561458333,2007-12-31,10:56:51
39.9225183,116.3144383,0,0,39447.4561689815,2007-12-31,10:56:53
39.9218116,116.3281316,0,0,39447.459224537,2007-12-31,11:01:17
39.9217766,116.3283766,0,0,39447.4592592593,2007-12-31,11:01:20
39.9217466,116.3286249,0,0,39447.4592939815,2007-12-31,11:01:23
39.9216166,116.3288866,0,0,39447.4593287037,2007-12-31,11:01:26
39.9221283,116.3299516,0,0,39447.4594791667,2007-12-31,11:01:39
39.9216433,116.3301316,0,0,39447.4595138889,2007-12-31,11:01:42
39.9217799,116.330365,0,0,39447.4595717593,2007-12-31,11:01:47
39.9219016,116.3304566,0,0,39447.4596064815,2007-12-31,11:01:50
39.9220216,116.3305316,0,0,39447.4596412037,2007-12-31,11:01:53
39.9220733,116.33057,0,0,39447.4596759259,2007-12-31,11:01:56
39.9220833,116.3305316,0,0,39447.4597337963,2007-12-31,11:02:01
39.9161916,116.3388833,0,0,39447.4625115741,2007-12-31,11:06:01
39.9150216,116.3391499,0,0,39447.4628356481,2007-12-31,11:06:29
39.9064833,116.33771,0,0,39447.4656134259,2007-12-31,11:10:29
39.9064266,116.3377283,0,0,39447.4656712963,2007-12-31,11:10:34
39.9063766,116.3377566,0,0,39447.4657291667,2007-12-31,11:10:39
39.9063966,116.3377916,0,0,39447.465787037,2007-12-31,11:10:44
39.9058333,116.3521666,0,0,39447.4685648148,2007-12-31,11:14:44
39.9057483,116.3699883,0,0,39447.4713425926,2007-12-31,11:18:44
39.9057333,116.370255,0,0,39447.4713773148,2007-12-31,11:18:47
39.9057249,116.3704549,0,0,39447.471412037,2007-12-31,11:18:50
39.9057133,116.3704983,0,0,39447.4714467593,2007-12-31,11:18:53
39.9058866,116.3834649,0,0,39447.474224537,2007-12-31,11:22:53
39.9066,116.4060016,0,0,39447.4771296296,2007-12-31,11:27:04
39.9067066,116.40632,0,0,39447.4771643518,2007-12-31,11:27:07
39.906935,116.4070849,0,0,39447.4773032407,2007-12-31,11:27:19
39.9067966,116.4070699,0,0,39447.4774537037,2007-12-31,11:27:32
39.9071666,116.4275833,0,0,39447.4802314815,2007-12-31,11:31:32
39.9071766,116.4280299,0,0,39447.4802662037,2007-12-31,11:31:35
39.9071883,116.4284699,0,0,39447.4803009259,2007-12-31,11:31:38
39.9071799,116.4289166,0,0,39447.4803356482,2007-12-31,11:31:41
39.90717,116.429365,0,0,39447.4803703704,2007-12-31,11:31:44
39.9071733,116.4297933,0,0,39447.4804050926,2007-12-31,11:31:47
39.90717,116.4301966,0,0,39447.4804398148,2007-12-31,11:31:50
39.9071649,116.430555,0,0,39447.480474537,2007-12-31,11:31:53
39.90717,116.4308799,0,0,39447.4805092593,2007-12-31,11:31:56
39.9071733,116.4312149,0,0,39447.4805439815,2007-12-31,11:31:59
39.9071799,116.4315916,0,0,39447.4805787037,2007-12-31,11:32:02
39.9071799,116.4319966,0,0,39447.4806134259,2007-12-31,11:32:05
39.9071883,116.4323866,0,0,39447.4806481482,2007-12-31,11:32:08
39.9071866,116.4327599,0,0,39447.4806828704,2007-12-31,11:32:11
39.9071883,116.4331233,0,0,39447.4807175926,2007-12-31,11:32:14
39.9071716,116.4335083,0,0,39447.4807523148,2007-12-31,11:32:17
39.90716,116.4339066,0,0,39447.480787037,2007-12-31,11:32:20
39.9071516,116.4342649,0,0,39447.4808217593,2007-12-31,11:32:23
39.9071466,116.434515,0,0,39447.4808564815,2007-12-31,11:32:26
39.9071466,116.4346216,0,0,39447.4808912037,2007-12-31,11:32:29
39.9072083,116.43455,0,0,39447.4809259259,2007-12-31,11:32:32
39.90713,116.4495366,0,0,39447.4837037037,2007-12-31,11:36:32
39.9071499,116.4498883,0,0,39447.4837384259,2007-12-31,11:36:35
39.9069849,116.4523016,0,0,39447.4840740741,2007-12-31,11:37:04
39.9069516,116.452345,0,0,39447.4841319444,2007-12-31,11:37:09
39.9069666,116.45238,0,0,39447.4841898148,2007-12-31,11:37:14
39.90692,116.4523883,0,0,39447.4842476852,2007-12-31,11:37:19
39.9069149,116.4524249,0,0,39447.4843055556,2007-12-31,11:37:24
39.9068533,116.4525133,0,0,39447.4843634259,2007-12-31,11:37:29
39.9067666,116.4525833,0,0,39447.4843981481,2007-12-31,11:37:32
39.9067599,116.4526666,0,0,39447.4844328704,2007-12-31,11:37:35
39.9067616,116.4527416,0,0,39447.4844675926,2007-12-31,11:37:38
39.9067749,116.4527566,0,0,39447.4845023148,2007-12-31,11:37:41
39.9067916,116.4527416,0,0,39447.4845601852,2007-12-31,11:37:46
39.8940133,116.4555683,0,0,39447.4882291667,2007-12-31,11:43:03
39.893605,116.4559349,0,0,39447.4910069444,2007-12-31,11:47:03
39.8934932,116.4560699,0,0,39447.4937847222,2007-12-31,11:51:03
39.8938516,116.4558616,0,0,39447.4965625,2007-12-31,11:55:03
39.8914366,116.4593433,0,0,39447.4993402778,2007-12-31,11:59:03
39.8914733,116.4594566,0,0,39447.499375,2007-12-31,11:59:06
39.8915099,116.4595599,0,0,39447.4994097222,2007-12-31,11:59:09
39.8915099,116.4597416,0,0,39447.4994444444,2007-12-31,11:59:12
39.8915316,116.4600299,0,0,39447.4994791667,2007-12-31,11:59:15
39.8915683,116.4603716,0,0,39447.4995138889,2007-12-31,11:59:18
39.8916349,116.4607766,0,0,39447.4995486111,2007-12-31,11:59:21
39.8915933,116.4611633,0,0,39447.4995833333,2007-12-31,11:59:24
39.8916133,116.4616183,0,0,39447.4996180556,2007-12-31,11:59:27
39.891615,116.4620749,0,0,39447.4996527778,2007-12-31,11:59:30
39.8916199,116.462525,0,0,39447.4996875,2007-12-31,11:59:33
39.8915966,116.462925,0,0,39447.4997222222,2007-12-31,11:59:36
39.8916,116.4631516,0,0,39447.4997569444,2007-12-31,11:59:39
39.891615,116.4632449,0,0,39447.4997916667,2007-12-31,11:59:42
39.891615,116.4632449,0,0,39447.4998032407,2007-12-31,11:59:43
39.8916233,116.4632499,0,0,39447.4998263889,2007-12-31,11:59:45
39.8918966,116.483105,0,0,39447.5026041667,2007-12-31,12:03:45
39.8946616,116.4880466,0,0,39447.5062384259,2007-12-31,12:08:59
39.8945833,116.488165,0,0,39447.5062731481,2007-12-31,12:09:02
39.89452,116.4883066,0,0,39447.5063078704,2007-12-31,12:09:05
39.8944833,116.4884466,0,0,39447.5063425926,2007-12-31,12:09:08
39.8945066,116.488485,0,0,39447.506400463,2007-12-31,12:09:13
39.8926933,116.4823366,0,0,39447.6316203704,2007-12-31,15:09:32
39.892695,116.4823099,0,0,39447.6316550926,2007-12-31,15:09:35
39.8926016,116.4822766,0,0,39447.6316898148,2007-12-31,15:09:38
39.8925383,116.4822599,0,0,39447.631724537,2007-12-31,15:09:41
39.8924833,116.4822016,0,0,39447.6317592593,2007-12-31,15:09:44
39.8922949,116.4821266,0,0,39447.6318171296,2007-12-31,15:09:49
39.8922016,116.4821383,0,0,39447.6318518519,2007-12-31,15:09:52
39.8921183,116.4821566,0,0,39447.6318865741,2007-12-31,15:09:55
39.8920883,116.4821983,0,0,39447.6319212963,2007-12-31,15:09:58
39.8920766,116.4822016,0,0,39447.6319560185,2007-12-31,15:10:01
39.8897299,116.48342,0,0,39447.632025463,2007-12-31,15:10:07
39.889655,116.4834033,0,0,39447.6320601852,2007-12-31,15:10:10
39.8895533,116.4833833,0,0,39447.6320949074,2007-12-31,15:10:13
39.8894199,116.483365,0,0,39447.6321296296,2007-12-31,15:10:16
39.8892916,116.4833366,0,0,39447.6321643519,2007-12-31,15:10:19
39.8891783,116.4833016,0,0,39447.6321990741,2007-12-31,15:10:22
39.8891449,116.483295,0,0,39447.6322337963,2007-12-31,15:10:25
39.8890216,116.4832666,0,0,39447.6322916667,2007-12-31,15:10:30
39.8889466,116.4832633,0,0,39447.6323263889,2007-12-31,15:10:33
39.8889016,116.4832849,0,0,39447.6323611111,2007-12-31,15:10:36
39.8888166,116.4832883,0,0,39447.6323958333,2007-12-31,15:10:39
39.8887549,116.4832849,0,0,39447.6324305556,2007-12-31,15:10:42
39.8886983,116.4832916,0,0,39447.6324652778,2007-12-31,15:10:45
39.8885683,116.4832899,0,0,39447.6325,2007-12-31,15:10:48
39.8884283,116.4832833,0,0,39447.6325347222,2007-12-31,15:10:51
39.8883199,116.4832866,0,0,39447.6325694444,2007-12-31,15:10:54
39.8881283,116.483245,0,0,39447.6326041667,2007-12-31,15:10:57
39.8879766,116.4832199,0,0,39447.6326388889,2007-12-31,15:11:00
39.8878433,116.4832033,0,0,39447.6326736111,2007-12-31,15:11:03
39.8877233,116.483195,0,0,39447.6327083333,2007-12-31,15:11:06
39.8876183,116.483195,0,0,39447.6327430556,2007-12-31,15:11:09
39.8875049,116.4831933,0,0,39447.6327777778,2007-12-31,15:11:12
39.8874083,116.4831916,0,0,39447.6328125,2007-12-31,15:11:15
39.8873066,116.4831833,0,0,39447.6328472222,2007-12-31,15:11:18
39.8872183,116.483175,0,0,39447.6328819444,2007-12-31,15:11:21
39.8871316,116.4831716,0,0,39447.6329166667,2007-12-31,15:11:24
39.8870133,116.483155,0,0,39447.6329513889,2007-12-31,15:11:27
39.8868716,116.4831383,0,0,39447.6329861111,2007-12-31,15:11:30
39.8867566,116.4831449,0,0,39447.6330208333,2007-12-31,15:11:33
39.8866749,116.4831349,0,0,39447.6330555556,2007-12-31,15:11:36
39.8865716,116.4831149,0,0,39447.6330902778,2007-12-31,15:11:39
39.88649,116.48312,0,0,39447.633125,2007-12-31,15:11:42
39.8864333,116.4831316,0,0,39447.6331597222,2007-12-31,15:11:45
39.8863399,116.4831383,0,0,39447.6331944444,2007-12-31,15:11:48
39.8862399,116.4831533,0,0,39447.6332291667,2007-12-31,15:11:51
39.8861599,116.4831616,0,0,39447.6332638889,2007-12-31,15:11:54
39.88615,116.4831816,0,0,39447.6332986111,2007-12-31,15:11:57
39.8861133,116.4831933,0,0,39447.6333333333,2007-12-31,15:12:00
39.8860733,116.4832033,0,0,39447.6333680556,2007-12-31,15:12:03
39.8860349,116.4831999,0,0,39447.6334027778,2007-12-31,15:12:06
39.8859749,116.48319,0,0,39447.6334375,2007-12-31,15:12:09
39.8859266,116.48319,0,0,39447.6334722222,2007-12-31,15:12:12
39.8858766,116.4832033,0,0,39447.6335069444,2007-12-31,15:12:15
39.8858649,116.4832433,0,0,39447.6335416667,2007-12-31,15:12:18
39.8857566,116.4832416,0,0,39447.6335763889,2007-12-31,15:12:21
39.8856849,116.4832749,0,0,39447.6336111111,2007-12-31,15:12:24
39.885645,116.4832916,0,0,39447.6336458333,2007-12-31,15:12:27
39.88559,116.483265,0,0,39447.6337037037,2007-12-31,15:12:32
39.88544,116.4833099,0,0,39447.6337615741,2007-12-31,15:12:37
39.885325,116.4833199,0,0,39447.6337962963,2007-12-31,15:12:40
39.88524,116.4833183,0,0,39447.6338310185,2007-12-31,15:12:43
39.8851266,116.4832833,0,0,39447.6338657407,2007-12-31,15:12:46
39.8850533,116.4832016,0,0,39447.633900463,2007-12-31,15:12:49
39.8850616,116.4830916,0,0,39447.6339351852,2007-12-31,15:12:52
39.8850383,116.4829466,0,0,39447.6339699074,2007-12-31,15:12:55
39.8850033,116.4828716,0,0,39447.6340046296,2007-12-31,15:12:58
39.8850099,116.4827499,0,0,39447.6340625,2007-12-31,15:13:03
39.8850316,116.4826983,0,0,39447.6340972222,2007-12-31,15:13:06
39.8850133,116.4826983,0,0,39447.6341550926,2007-12-31,15:13:11
39.8848549,116.482165,0,0,39447.7256481481,2007-12-31,17:24:56
39.8844266,116.4816983,0,0,39447.7257060185,2007-12-31,17:25:01
39.884945,116.4816266,0,0,39447.7295833333,2007-12-31,17:30:36
39.8850366,116.4816483,0,0,39447.7296180556,2007-12-31,17:30:39
39.885145,116.4816716,0,0,39447.7296527778,2007-12-31,17:30:42
39.885075,116.4816966,0,0,39447.7296875,2007-12-31,17:30:45
39.8848716,116.4819733,0,0,39447.7297453704,2007-12-31,17:30:50
39.8848033,116.4822199,0,0,39447.7297800926,2007-12-31,17:30:53
39.8848416,116.4824683,0,0,39447.7298148148,2007-12-31,17:30:56
39.8849016,116.4826983,0,0,39447.729849537,2007-12-31,17:30:59
39.8848949,116.48291,0,0,39447.7298842593,2007-12-31,17:31:02
39.88485,116.4830999,0,0,39447.7299189815,2007-12-31,17:31:05
39.8848483,116.4832416,0,0,39447.7299537037,2007-12-31,17:31:08
39.88492,116.4833216,0,0,39447.7299884259,2007-12-31,17:31:11
39.8849133,116.48335,0,0,39447.7300231481,2007-12-31,17:31:14
39.8848616,116.4833966,0,0,39447.7300578704,2007-12-31,17:31:17
39.8847666,116.48359,0,0,39447.7300925926,2007-12-31,17:31:20
39.8846749,116.4837733,0,0,39447.7301273148,2007-12-31,17:31:23
39.8845499,116.4840216,0,0,39447.730162037,2007-12-31,17:31:26
39.8843666,116.4842449,0,0,39447.7301967593,2007-12-31,17:31:29
39.8841699,116.4844199,0,0,39447.7302314815,2007-12-31,17:31:32
39.8839999,116.4845566,0,0,39447.7302662037,2007-12-31,17:31:35
39.88356,116.4838916,0,0,39447.7303125,2007-12-31,17:31:39
39.8832383,116.48356,0,0,39447.7303587963,2007-12-31,17:31:43
39.882985,116.4834716,0,0,39447.7303935185,2007-12-31,17:31:46
39.8826983,116.4834216,0,0,39447.7304282407,2007-12-31,17:31:49
39.8824166,116.4834083,0,0,39447.730462963,2007-12-31,17:31:52
39.8821316,116.4834233,0,0,39447.7304976852,2007-12-31,17:31:55
39.8818599,116.4834166,0,0,39447.7305324074,2007-12-31,17:31:58
39.8816033,116.48338,0,0,39447.7305671296,2007-12-31,17:32:01
39.8812933,116.48338,0,0,39447.7306018519,2007-12-31,17:32:04
39.8809816,116.48338,0,0,39447.7306365741,2007-12-31,17:32:07
39.8806799,116.4833816,0,0,39447.7306712963,2007-12-31,17:32:10
39.8803783,116.4833833,0,0,39447.7307060185,2007-12-31,17:32:13
39.88007,116.4833766,0,0,39447.7307407407,2007-12-31,17:32:16
39.8797799,116.4833583,0,0,39447.730775463,2007-12-31,17:32:19
39.8794066,116.4833099,0,0,39447.7308101852,2007-12-31,17:32:22
39.8790916,116.4833083,0,0,39447.7308449074,2007-12-31,17:32:25
39.8788016,116.4833099,0,0,39447.7308796296,2007-12-31,17:32:28
39.8785916,116.4833016,0,0,39447.7309143519,2007-12-31,17:32:31
39.8784099,116.4833,0,0,39447.7309490741,2007-12-31,17:32:34
39.878205,116.4832983,0,0,39447.7309837963,2007-12-31,17:32:37
39.8780066,116.483315,0,0,39447.7310185185,2007-12-31,17:32:40
39.8778233,116.4833616,0,0,39447.7310532407,2007-12-31,17:32:43
39.8776799,116.4834066,0,0,39447.731087963,2007-12-31,17:32:46
39.8775533,116.4834433,0,0,39447.7311226852,2007-12-31,17:32:49
39.8774316,116.4834516,0,0,39447.7311574074,2007-12-31,17:32:52
39.8772816,116.4834816,0,0,39447.7311921296,2007-12-31,17:32:55
39.8771866,116.48347,0,0,39447.7312268519,2007-12-31,17:32:58
39.877015,116.4834416,0,0,39447.7312615741,2007-12-31,17:33:01
39.8768166,116.4834316,0,0,39447.7312962963,2007-12-31,17:33:04
39.87662,116.4834516,0,0,39447.7313310185,2007-12-31,17:33:07
39.8764566,116.4834666,0,0,39447.7313657407,2007-12-31,17:33:10
39.8762883,116.4834666,0,0,39447.731400463,2007-12-31,17:33:13
39.8761383,116.4834683,0,0,39447.7314351852,2007-12-31,17:33:16
39.8759599,116.48347,0,0,39447.7314699074,2007-12-31,17:33:19
39.8758616,116.48345,0,0,39447.7315046296,2007-12-31,17:33:22
39.8756966,116.4834216,0,0,39447.7315393519,2007-12-31,17:33:25
39.8755483,116.4833766,0,0,39447.7315740741,2007-12-31,17:33:28
39.8754116,116.4833433,0,0,39447.7316087963,2007-12-31,17:33:31
39.8752816,116.4833116,0,0,39447.7316435185,2007-12-31,17:33:34
39.8751749,116.4832783,0,0,39447.7316782407,2007-12-31,17:33:37
39.875095,116.48323,0,0,39447.731712963,2007-12-31,17:33:40
39.8750483,116.4830983,0,0,39447.7317476852,2007-12-31,17:33:43
39.8750149,116.482895,0,0,39447.7317824074,2007-12-31,17:33:46
39.8749416,116.4826949,0,0,39447.7318171296,2007-12-31,17:33:49
39.8749483,116.4824333,0,0,39447.7318518519,2007-12-31,17:33:52
39.8749833,116.4821733,0,0,39447.7318865741,2007-12-31,17:33:55
39.8754216,116.4815333,0,0,39447.7319444444,2007-12-31,17:34:00
39.8755733,116.4811449,0,0,39447.7319791667,2007-12-31,17:34:03
39.875555,116.4807733,0,0,39447.7320138889,2007-12-31,17:34:06
39.8754949,116.4803983,0,0,39447.7320486111,2007-12-31,17:34:09
39.8754566,116.4800833,0,0,39447.7320833333,2007-12-31,17:34:12
39.8754649,116.4798116,0,0,39447.7321180556,2007-12-31,17:34:15
39.8754766,116.4796766,0,0,39447.7321527778,2007-12-31,17:34:18
39.8754683,116.4796666,0,0,39447.7321875,2007-12-31,17:34:21
39.87543,116.4796733,0,0,39447.7322453704,2007-12-31,17:34:26
39.8754549,116.4794733,0,0,39447.7350231481,2007-12-31,17:38:26
39.8754166,116.4794916,0,0,39447.7378009259,2007-12-31,17:42:26
39.8754166,116.4794783,0,0,39447.7405787037,2007-12-31,17:46:26
39.8754166,116.4794783,0,0,39447.7433333333,2007-12-31,17:50:24
39.8754133,116.4794783,0,0,39447.7433564815,2007-12-31,17:50:26
39.8754533,116.4795149,0,0,39447.7461458333,2007-12-31,17:54:27
39.8778749,116.4743716,0,0,39447.7489236111,2007-12-31,17:58:27
39.8780833,116.47176,0,0,39447.7517013889,2007-12-31,18:02:27
39.8780733,116.4716666,0,0,39447.7517361111,2007-12-31,18:02:30
39.8781166,116.4715816,0,0,39447.7517708333,2007-12-31,18:02:33
39.8783149,116.471495,0,0,39447.7518055556,2007-12-31,18:02:36
39.8785,116.4713783,0,0,39447.7518402778,2007-12-31,18:02:39
39.8786999,116.4713433,0,0,39447.751875,2007-12-31,18:02:42
39.8789383,116.4713233,0,0,39447.7519097222,2007-12-31,18:02:45
39.8792133,116.4712916,0,0,39447.7519444444,2007-12-31,18:02:48
39.879495,116.471265,0,0,39447.7519791667,2007-12-31,18:02:51
39.879735,116.4712416,0,0,39447.7520138889,2007-12-31,18:02:54
39.8799066,116.4712,0,0,39447.7520486111,2007-12-31,18:02:57
39.8799666,116.4711433,0,0,39447.7520833333,2007-12-31,18:03:00
39.879955,116.4711133,0,0,39447.7521412037,2007-12-31,18:03:05
39.8830283,116.4650733,0,0,39447.7550115741,2007-12-31,18:07:13
39.8829933,116.4647016,0,0,39447.7550462963,2007-12-31,18:07:16
39.8830066,116.4642933,0,0,39447.7550810185,2007-12-31,18:07:19
39.8829949,116.4639399,0,0,39447.7551157407,2007-12-31,18:07:22
39.882985,116.4636499,0,0,39447.755150463,2007-12-31,18:07:25
39.8829816,116.4635366,0,0,39447.7551851852,2007-12-31,18:07:28
39.8829866,116.4635116,0,0,39447.7552199074,2007-12-31,18:07:31
39.8829749,116.4635083,0,0,39447.7552777778,2007-12-31,18:07:36
39.8885833,116.4552733,0,0,39447.7580902778,2007-12-31,18:11:39
39.8887833,116.4552466,0,0,39447.758125,2007-12-31,18:11:42
39.8893032,116.455205,0,0,39447.7581944444,2007-12-31,18:11:48
39.8895983,116.4551833,0,0,39447.7582291667,2007-12-31,18:11:51
39.8899016,116.4551366,0,0,39447.7582638889,2007-12-31,18:11:54
39.8902116,116.4551083,0,0,39447.7582986111,2007-12-31,18:11:57
39.8905299,116.4551216,0,0,39447.7583333333,2007-12-31,18:12:00
39.8908383,116.4551249,0,0,39447.7583680556,2007-12-31,18:12:03
39.8911116,116.4551916,0,0,39447.7584027778,2007-12-31,18:12:06
39.8913049,116.4552149,0,0,39447.7584375,2007-12-31,18:12:09
39.8914383,116.4552083,0,0,39447.7584722222,2007-12-31,18:12:12
39.8915233,116.45522,0,0,39447.7585069444,2007-12-31,18:12:15
39.8915533,116.4552316,0,0,39447.7585416667,2007-12-31,18:12:18
39.8915732,116.455275,0,0,39447.758599537,2007-12-31,18:12:23
39.8915783,116.455315,0,0,39447.7586574074,2007-12-31,18:12:28
39.8955883,116.4548316,0,0,39447.7614351852,2007-12-31,18:16:28
39.895795,116.4548699,0,0,39447.7614699074,2007-12-31,18:16:31
39.8960949,116.4548533,0,0,39447.7615046296,2007-12-31,18:16:34
39.8963999,116.4548233,0,0,39447.7615393519,2007-12-31,18:16:37
39.8967349,116.4547983,0,0,39447.7615740741,2007-12-31,18:16:40
39.8970966,116.4547733,0,0,39447.7616087963,2007-12-31,18:16:43
39.8980933,116.4547649,0,0,39447.761712963,2007-12-31,18:16:52
39.8984283,116.4547666,0,0,39447.7617476852,2007-12-31,18:16:55
39.8987916,116.4547533,0,0,39447.7617824074,2007-12-31,18:16:58
39.9014833,116.4557866,0,0,39447.7620717593,2007-12-31,18:17:23
39.9017383,116.4557666,0,0,39447.7621064815,2007-12-31,18:17:26
39.9019316,116.4557749,0,0,39447.7621412037,2007-12-31,18:17:29
39.9020766,116.4557833,0,0,39447.7621759259,2007-12-31,18:17:32
39.9021899,116.4554933,0,0,39447.7622453704,2007-12-31,18:17:38
39.9022083,116.4555449,0,0,39447.7623032407,2007-12-31,18:17:43
39.9022849,116.4556466,0,0,39447.762337963,2007-12-31,18:17:46
39.9024399,116.4556216,0,0,39447.7623726852,2007-12-31,18:17:49
39.9026499,116.45559,0,0,39447.7624189815,2007-12-31,18:17:53
39.9029066,116.4555933,0,0,39447.7624652778,2007-12-31,18:17:57
39.9031666,116.4555783,0,0,39447.7625,2007-12-31,18:18:00
39.9034466,116.45566,0,0,39447.7625347222,2007-12-31,18:18:03
39.9037416,116.4557199,0,0,39447.7625694444,2007-12-31,18:18:06
39.9039733,116.4557883,0,0,39447.7626041667,2007-12-31,18:18:09
39.9041399,116.4558749,0,0,39447.7626388889,2007-12-31,18:18:12
39.9042099,116.4558833,0,0,39447.7626736111,2007-12-31,18:18:15
39.9041333,116.4557216,0,0,39447.7627083333,2007-12-31,18:18:18
39.9041016,116.45554,0,0,39447.7627662037,2007-12-31,18:18:23
39.9145649,116.4553866,0,0,39447.7655439815,2007-12-31,18:22:23
39.9150316,116.455345,0,0,39447.7655902778,2007-12-31,18:22:27
39.9154033,116.4552983,0,0,39447.765625,2007-12-31,18:22:30
39.915765,116.4552366,0,0,39447.7656597222,2007-12-31,18:22:33
39.9160949,116.4551683,0,0,39447.7656944444,2007-12-31,18:22:36
39.9164083,116.4551183,0,0,39447.7657291667,2007-12-31,18:22:39
39.9166966,116.4551033,0,0,39447.7657638889,2007-12-31,18:22:42
39.9168766,116.4551116,0,0,39447.7657986111,2007-12-31,18:22:45
39.9170616,116.4552366,0,0,39447.7659490741,2007-12-31,18:22:58
39.9170616,116.4552366,0,0,39447.7659837963,2007-12-31,18:23:01
39.917065,116.4552416,0,0,39447.7660069444,2007-12-31,18:23:03
39.9273549,116.4555033,0,0,39447.7687847222,2007-12-31,18:27:03
39.9276266,116.4555299,0,0,39447.7688194444,2007-12-31,18:27:06
39.927925,116.4555,0,0,39447.7688541667,2007-12-31,18:27:09
39.9282066,116.4553933,0,0,39447.7688888889,2007-12-31,18:27:12
39.9283949,116.4553383,0,0,39447.7689236111,2007-12-31,18:27:15
39.9284166,116.4552716,0,0,39447.7689583333,2007-12-31,18:27:18
39.9284016,116.4552716,0,0,39447.7690162037,2007-12-31,18:27:23
39.9406766,116.4557399,0,0,39447.7717939815,2007-12-31,18:31:23
39.941025,116.4557333,0,0,39447.7718287037,2007-12-31,18:31:26
39.94138,116.4557283,0,0,39447.7718634259,2007-12-31,18:31:29
39.941745,116.4557199,0,0,39447.7718981481,2007-12-31,18:31:32
39.9421133,116.4557233,0,0,39447.7719328704,2007-12-31,18:31:35
39.9424866,116.4557349,0,0,39447.7719675926,2007-12-31,18:31:38
39.9428599,116.455745,0,0,39447.7720023148,2007-12-31,18:31:41
39.9432266,116.4557549,0,0,39447.772037037,2007-12-31,18:31:44
39.9435966,116.4557566,0,0,39447.7720717593,2007-12-31,18:31:47
39.9439616,116.4557633,0,0,39447.7721064815,2007-12-31,18:31:50
39.9443116,116.4557716,0,0,39447.7721412037,2007-12-31,18:31:53
39.9446649,116.4557749,0,0,39447.7721759259,2007-12-31,18:31:56
39.9449816,116.45578,0,0,39447.7722106481,2007-12-31,18:31:59
39.9451766,116.4557699,0,0,39447.7722453704,2007-12-31,18:32:02
39.94526,116.4557233,0,0,39447.7722800926,2007-12-31,18:32:05
39.9452533,116.4557633,0,0,39447.7723148148,2007-12-31,18:32:08
39.9452699,116.455715,0,0,39447.7723726852,2007-12-31,18:32:13
39.94533,116.4556566,0,0,39447.7724305556,2007-12-31,18:32:18
39.9527466,116.4539383,0,0,39447.7756712963,2007-12-31,18:36:58
39.9527683,116.4539733,0,0,39447.7757407407,2007-12-31,18:37:04
39.9614266,116.4406483,0,0,39447.7785185185,2007-12-31,18:41:04
39.9615016,116.4405016,0,0,39447.7785532407,2007-12-31,18:41:07
39.9616083,116.4403199,0,0,39447.778587963,2007-12-31,18:41:10
39.9618066,116.4401116,0,0,39447.7786226852,2007-12-31,18:41:13
39.9619549,116.4399433,0,0,39447.7786574074,2007-12-31,18:41:16
39.9620316,116.4398233,0,0,39447.7786921296,2007-12-31,18:41:19
39.9620733,116.4397516,0,0,39447.7787268519,2007-12-31,18:41:22
39.9620833,116.439755,0,0,39447.7787615741,2007-12-31,18:41:25
39.9620833,116.439755,0,0,39447.7787731481,2007-12-31,18:41:26
39.9620799,116.4397499,0,0,39447.7787962963,2007-12-31,18:41:28
39.9620683,116.4397366,0,0,39447.7788541667,2007-12-31,18:41:33
39.9621116,116.4396083,0,0,39447.778912037,2007-12-31,18:41:38
39.9621549,116.4395166,0,0,39447.7789467593,2007-12-31,18:41:41
39.9622183,116.43939,0,0,39447.7789814815,2007-12-31,18:41:44
39.9623049,116.4392049,0,0,39447.7790162037,2007-12-31,18:41:47
39.9624266,116.4389783,0,0,39447.7790509259,2007-12-31,18:41:50
39.9625433,116.4387483,0,0,39447.7790856481,2007-12-31,18:41:53
39.9626816,116.4385316,0,0,39447.7791203704,2007-12-31,18:41:56
39.9628183,116.4383199,0,0,39447.7791550926,2007-12-31,18:41:59
39.9629683,116.438115,0,0,39447.7791898148,2007-12-31,18:42:02
39.96314,116.4378816,0,0,39447.779224537,2007-12-31,18:42:05
39.9633533,116.43764,0,0,39447.7792592593,2007-12-31,18:42:08
39.963565,116.4373833,0,0,39447.7792939815,2007-12-31,18:42:11
39.9637799,116.4371149,0,0,39447.7793287037,2007-12-31,18:42:14
39.963965,116.4368233,0,0,39447.7793634259,2007-12-31,18:42:17
39.9641733,116.4364983,0,0,39447.7793981481,2007-12-31,18:42:20
39.9643866,116.4361483,0,0,39447.7794328704,2007-12-31,18:42:23
39.96467,116.436005,0,0,39447.7794675926,2007-12-31,18:42:26
39.9649983,116.4358699,0,0,39447.7795023148,2007-12-31,18:42:29
39.9654716,116.4359199,0,0,39447.779537037,2007-12-31,18:42:32
39.9658099,116.4356816,0,0,39447.7795717593,2007-12-31,18:42:35
39.9661116,116.4353433,0,0,39447.7796064815,2007-12-31,18:42:38
39.9663883,116.4350083,0,0,39447.7796412037,2007-12-31,18:42:41
39.966605,116.4345716,0,0,39447.7796759259,2007-12-31,18:42:44
39.966755,116.4342033,0,0,39447.7797106481,2007-12-31,18:42:47
39.9668366,116.4338683,0,0,39447.7797453704,2007-12-31,18:42:50
39.9669533,116.4337983,0,0,39447.7797800926,2007-12-31,18:42:53
39.9669749,116.4337049,0,0,39447.7798148148,2007-12-31,18:42:56
39.9668283,116.4331433,0,0,39447.7799768519,2007-12-31,18:43:10
39.9668883,116.4329716,0,0,39447.7800115741,2007-12-31,18:43:13
39.9670149,116.4327183,0,0,39447.7800578704,2007-12-31,18:43:17
39.967135,116.4324799,0,0,39447.7800925926,2007-12-31,18:43:20
39.9672399,116.4321683,0,0,39447.7801273148,2007-12-31,18:43:23
39.9673733,116.4317466,0,0,39447.780162037,2007-12-31,18:43:26
39.9675666,116.4314049,0,0,39447.7801967593,2007-12-31,18:43:29
39.9677516,116.4310416,0,0,39447.7802314815,2007-12-31,18:43:32
39.9679066,116.430645,0,0,39447.7802662037,2007-12-31,18:43:35
39.9680683,116.43022,0,0,39447.7803009259,2007-12-31,18:43:38
39.968255,116.4296283,0,0,39447.7803472222,2007-12-31,18:43:42
39.9683133,116.4292433,0,0,39447.7803703704,2007-12-31,18:43:44
39.9683866,116.4287516,0,0,39447.7804050926,2007-12-31,18:43:47
39.9684349,116.4282566,0,0,39447.7804398148,2007-12-31,18:43:50
39.9684449,116.427745,0,0,39447.780474537,2007-12-31,18:43:53
39.9684199,116.4272249,0,0,39447.7805092593,2007-12-31,18:43:56
39.9683333,116.4261999,0,0,39447.7805787037,2007-12-31,18:44:02
39.9682916,116.4256733,0,0,39447.7806134259,2007-12-31,18:44:05
39.9680816,116.4232783,0,0,39447.7807638889,2007-12-31,18:44:18
39.96803,116.4189816,0,0,39447.7811226852,2007-12-31,18:44:49
39.9680233,116.4184733,0,0,39447.7811574074,2007-12-31,18:44:52
39.9680266,116.4179716,0,0,39447.7811921296,2007-12-31,18:44:55
39.9680066,116.4173233,0,0,39447.7812384259,2007-12-31,18:44:59
39.9679816,116.4168616,0,0,39447.7812731481,2007-12-31,18:45:02
39.9679533,116.4164799,0,0,39447.7813078704,2007-12-31,18:45:05
39.9679299,116.4163416,0,0,39447.7813425926,2007-12-31,18:45:08
39.9679266,116.4161933,0,0,39447.7813773148,2007-12-31,18:45:11
39.9679183,116.4160883,0,0,39447.781412037,2007-12-31,18:45:14
39.9679099,116.4160683,0,0,39447.7814699074,2007-12-31,18:45:19
39.966895,116.3765849,0,0,39447.7863541667,2007-12-31,18:52:21
39.9668916,116.3765283,0,0,39447.786412037,2007-12-31,18:52:26
39.9668266,116.3765983,0,0,39447.7864467593,2007-12-31,18:52:29
39.9668083,116.3764616,0,0,39447.7865046296,2007-12-31,18:52:34
39.9668066,116.3762783,0,0,39447.7865393519,2007-12-31,18:52:37
39.9668883,116.3729416,0,0,39447.7867939815,2007-12-31,18:52:59
39.9669049,116.3724533,0,0,39447.7868287037,2007-12-31,18:53:02
39.9671333,116.3668716,0,0,39447.7871759259,2007-12-31,18:53:32
39.9670999,116.3664549,0,0,39447.7872106481,2007-12-31,18:53:35
39.9668683,116.3658599,0,0,39447.7872916667,2007-12-31,18:53:42
39.9668749,116.365525,0,0,39447.7873263889,2007-12-31,18:53:45
39.9668883,116.3651533,0,0,39447.7873611111,2007-12-31,18:53:48
39.9668983,116.3648533,0,0,39447.7873958333,2007-12-31,18:53:51
39.9668633,116.3646866,0,0,39447.7874305556,2007-12-31,18:53:54
39.9668349,116.3646266,0,0,39447.7874652778,2007-12-31,18:53:57
39.9668183,116.3645983,0,0,39447.7875,2007-12-31,18:54:00
39.9667833,116.3646166,0,0,39447.7875347222,2007-12-31,18:54:03
39.9667616,116.3646516,0,0,39447.7875694444,2007-12-31,18:54:06
39.9667283,116.3646983,0,0,39447.7876273148,2007-12-31,18:54:11
39.9663666,116.341065,0,0,39447.7912152778,2007-12-31,18:59:21
39.9663866,116.3406616,0,0,39447.79125,2007-12-31,18:59:24
39.9663966,116.3402283,0,0,39447.7912847222,2007-12-31,18:59:27
39.96639,116.3397616,0,0,39447.7913194444,2007-12-31,18:59:30
39.9663466,116.338445,0,0,39447.791400463,2007-12-31,18:59:37
39.9663783,116.3379799,0,0,39447.7914351852,2007-12-31,18:59:40
39.9663666,116.3374316,0,0,39447.7914699074,2007-12-31,18:59:43
39.9663633,116.3369016,0,0,39447.7915046296,2007-12-31,18:59:46
39.9663716,116.3363833,0,0,39447.7915393518,2007-12-31,18:59:49
39.9663749,116.3358833,0,0,39447.7915740741,2007-12-31,18:59:52
39.9661349,116.3315533,0,0,39447.7921990741,2007-12-31,19:00:46
39.9663183,116.3308966,0,0,39447.7922569444,2007-12-31,19:00:51
39.9663366,116.3307533,0,0,39447.7922916667,2007-12-31,19:00:54
39.9663366,116.3306733,0,0,39447.7923263889,2007-12-31,19:00:57
39.96635,116.3305949,0,0,39447.7923611111,2007-12-31,19:01:00
39.9663616,116.3305316,0,0,39447.7923958333,2007-12-31,19:01:03
39.9663866,116.3304666,0,0,39447.7924305556,2007-12-31,19:01:06
39.9664183,116.3303766,0,0,39447.7924652778,2007-12-31,19:01:09
39.9663816,116.3298683,0,0,39447.7926388889,2007-12-31,19:01:24
39.9663816,116.3297949,0,0,39447.7926736111,2007-12-31,19:01:27
39.966405,116.3297099,0,0,39447.7927083333,2007-12-31,19:01:30
39.9664083,116.3295533,0,0,39447.7927662037,2007-12-31,19:01:35
39.9664149,116.3293883,0,0,39447.7928009259,2007-12-31,19:01:38
39.9664116,116.329175,0,0,39447.7928356482,2007-12-31,19:01:41
39.96639,116.3289883,0,0,39447.7928703704,2007-12-31,19:01:44
39.9663916,116.3289216,0,0,39447.7929050926,2007-12-31,19:01:47
39.966405,116.3288583,0,0,39447.7929398148,2007-12-31,19:01:50
39.9664066,116.3288383,0,0,39447.792974537,2007-12-31,19:01:53
39.9663849,116.3287499,0,0,39447.7931134259,2007-12-31,19:02:05
39.9663566,116.3287616,0,0,39447.7931712963,2007-12-31,19:02:10
39.9663116,116.3288966,0,0,39447.7936111111,2007-12-31,19:02:48
39.9658566,116.3177166,0,0,39447.7963888889,2007-12-31,19:06:48
39.9658466,116.3176449,0,0,39447.7964236111,2007-12-31,19:06:51
39.965875,116.3176116,0,0,39447.7964583333,2007-12-31,19:06:54
39.9659233,116.3176266,0,0,39447.7965162037,2007-12-31,19:06:59
39.96596,116.3176299,0,0,39447.7965740741,2007-12-31,19:07:04
39.9697499,116.3130816,0,0,39447.7993518518,2007-12-31,19:11:04
39.9701699,116.3128466,0,0,39447.7994560185,2007-12-31,19:11:13
39.9703233,116.3129166,0,0,39447.7994907407,2007-12-31,19:11:16
39.9704833,116.312885,0,0,39447.799525463,2007-12-31,19:11:19
39.9705599,116.3128616,0,0,39447.7995601852,2007-12-31,19:11:22
39.970585,116.3128199,0,0,39447.7995949074,2007-12-31,19:11:25
39.970585,116.3128199,0,0,39447.7996296296,2007-12-31,19:11:28
39.9705883,116.3128249,0,0,39447.7996527778,2007-12-31,19:11:30
39.9705766,116.3128516,0,0,39447.7997106481,2007-12-31,19:11:35
39.9795599,116.3105849,0,0,39447.8024884259,2007-12-31,19:15:35
39.9797633,116.3105616,0,0,39447.8025231481,2007-12-31,19:15:38
39.979985,116.3105583,0,0,39447.8025578704,2007-12-31,19:15:41
39.980225,116.3105733,0,0,39447.8025925926,2007-12-31,19:15:44
39.9804549,116.3105616,0,0,39447.8026273148,2007-12-31,19:15:47
39.9806333,116.3105899,0,0,39447.802662037,2007-12-31,19:15:50
39.9807583,116.3105833,0,0,39447.8026967593,2007-12-31,19:15:53
39.9808683,116.3105766,0,0,39447.8027314815,2007-12-31,19:15:56
39.9809666,116.3105583,0,0,39447.8027662037,2007-12-31,19:15:59
39.9810133,116.3105616,0,0,39447.8028009259,2007-12-31,19:16:02
39.98102,116.3105483,0,0,39447.8028587963,2007-12-31,19:16:07
39.984005,116.31046,0,0,39447.8056365741,2007-12-31,19:20:07
39.9840266,116.31048,0,0,39447.8056944444,2007-12-31,19:20:12
39.988845,116.3092633,0,0,39447.8084722222,2007-12-31,19:24:12
39.9888799,116.3091683,0,0,39447.8085300926,2007-12-31,19:24:17
39.9888716,116.3091183,0,0,39447.8085648148,2007-12-31,19:24:20
39.988855,116.3090133,0,0,39447.8086226852,2007-12-31,19:24:25
39.9888433,116.3089633,0,0,39447.8086574074,2007-12-31,19:24:28
39.9888333,116.3089016,0,0,39447.8086921296,2007-12-31,19:24:31
39.9888466,116.3088366,0,0,39447.8087268519,2007-12-31,19:24:34
39.9888616,116.3087616,0,0,39447.8087615741,2007-12-31,19:24:37
39.9888716,116.3086899,0,0,39447.8087962963,2007-12-31,19:24:40
39.9888799,116.3086216,0,0,39447.8088310185,2007-12-31,19:24:43
39.9888816,116.3085516,0,0,39447.8088657407,2007-12-31,19:24:46
39.9888649,116.308485,0,0,39447.808900463,2007-12-31,19:24:49
39.9888583,116.3084216,0,0,39447.8089351852,2007-12-31,19:24:52
39.9888766,116.3082849,0,0,39447.8089930556,2007-12-31,19:24:57
39.9888933,116.3082116,0,0,39447.8090277778,2007-12-31,19:25:00
39.9888749,116.3081483,0,0,39447.8090625,2007-12-31,19:25:03
39.988845,116.3080916,0,0,39447.8090972222,2007-12-31,19:25:06
39.9888599,116.3079716,0,0,39447.8091550926,2007-12-31,19:25:11
39.9888466,116.3079216,0,0,39447.8091898148,2007-12-31,19:25:14
39.9888499,116.307805,0,0,39447.8092476852,2007-12-31,19:25:19
39.988855,116.3077299,0,0,39447.8092824074,2007-12-31,19:25:22
39.988855,116.3076583,0,0,39447.8093171296,2007-12-31,19:25:25
39.98887,116.3076016,0,0,39447.8093518519,2007-12-31,19:25:28
39.9888666,116.3075399,0,0,39447.8093865741,2007-12-31,19:25:31
39.9888599,116.3074799,0,0,39447.8094212963,2007-12-31,19:25:34
39.9888383,116.3074133,0,0,39447.8094560185,2007-12-31,19:25:37
39.9888183,116.3073533,0,0,39447.8094907407,2007-12-31,19:25:40
39.9887833,116.3072483,0,0,39447.8095486111,2007-12-31,19:25:45
39.9887783,116.3071983,0,0,39447.8095833333,2007-12-31,19:25:48
39.9887366,116.3070866,0,0,39447.8096412037,2007-12-31,19:25:53
39.98873,116.3070216,0,0,39447.8096759259,2007-12-31,19:25:56
39.9887249,116.3069649,0,0,39447.8097106481,2007-12-31,19:25:59
39.9887799,116.306865,0,0,39447.8097453704,2007-12-31,19:26:02
39.9887949,116.3067833,0,0,39447.8097800926,2007-12-31,19:26:05
39.9888216,116.3067133,0,0,39447.8098148148,2007-12-31,19:26:08
39.9888266,116.3066399,0,0,39447.809849537,2007-12-31,19:26:11
39.988815,116.3065733,0,0,39447.8098842593,2007-12-31,19:26:14
39.9888349,116.3065049,0,0,39447.8099189815,2007-12-31,19:26:17
39.9888533,116.3064649,0,0,39447.8099537037,2007-12-31,19:26:20
39.988925,116.3064166,0,0,39447.8100115741,2007-12-31,19:26:25
39.9889616,116.3063883,0,0,39447.8100462963,2007-12-31,19:26:28
39.9889683,116.30636,0,0,39447.8100810185,2007-12-31,19:26:31
39.9889733,116.3063116,0,0,39447.8101388889,2007-12-31,19:26:36
39.9889499,116.3062033,0,0,39447.8101967593,2007-12-31,19:26:41
39.9889633,116.3061216,0,0,39447.8102314815,2007-12-31,19:26:44
39.9889499,116.3060649,0,0,39447.8102662037,2007-12-31,19:26:47
39.9889683,116.3059633,0,0,39447.8103009259,2007-12-31,19:26:50
39.9889716,116.3058749,0,0,39447.8103356481,2007-12-31,19:26:53
39.98894,116.3058233,0,0,39447.8103703704,2007-12-31,19:26:56
39.9889116,116.3057749,0,0,39447.8104050926,2007-12-31,19:26:59
39.988885,116.3057266,0,0,39447.8104398148,2007-12-31,19:27:02
39.9888799,116.305675,0,0,39447.810474537,2007-12-31,19:27:05
39.9888649,116.30559,0,0,39447.8105324074,2007-12-31,19:27:10
39.9888733,116.3055316,0,0,39447.8105671296,2007-12-31,19:27:13
39.9889233,116.3053649,0,0,39447.810625,2007-12-31,19:27:18
39.9889383,116.3052999,0,0,39447.8106597222,2007-12-31,19:27:21
39.9889583,116.3052299,0,0,39447.8107175926,2007-12-31,19:27:26
39.989025,116.3051433,0,0,39447.8107523148,2007-12-31,19:27:29
39.989105,116.3050749,0,0,39447.8108101852,2007-12-31,19:27:34
39.9891616,116.30505,0,0,39447.8108449074,2007-12-31,19:27:37
39.9892266,116.3050683,0,0,39447.8109027778,2007-12-31,19:27:42
39.9892933,116.305065,0,0,39447.8109606481,2007-12-31,19:27:47
39.9893983,116.3050199,0,0,39447.8110185185,2007-12-31,19:27:52
39.9894233,116.3049666,0,0,39447.8110532407,2007-12-31,19:27:55
39.98939,116.3048883,0,0,39447.8111111111,2007-12-31,19:28:00
39.9893733,116.3048383,0,0,39447.8111458333,2007-12-31,19:28:03
39.9893766,116.3047166,0,0,39447.8112037037,2007-12-31,19:28:08
39.9893933,116.3046499,0,0,39447.8112384259,2007-12-31,19:28:11
39.9893783,116.3045383,0,0,39447.8112962963,2007-12-31,19:28:16
39.989345,116.3044916,0,0,39447.8113310185,2007-12-31,19:28:19
39.9893416,116.3044249,0,0,39447.8113657407,2007-12-31,19:28:22
39.9893633,116.3043533,0,0,39447.811400463,2007-12-31,19:28:25
39.9893533,116.3042883,0,0,39447.8114351852,2007-12-31,19:28:28
39.9893283,116.3041999,0,0,39447.8114930556,2007-12-31,19:28:33
39.9893316,116.3041383,0,0,39447.8115277778,2007-12-31,19:28:36
39.9893733,116.3040116,0,0,39447.8115856481,2007-12-31,19:28:41
39.9893549,116.3039566,0,0,39447.8116203704,2007-12-31,19:28:44
39.9893549,116.3038883,0,0,39447.8116550926,2007-12-31,19:28:47
39.9893516,116.3038199,0,0,39447.8116898148,2007-12-31,19:28:50
39.9893499,116.3037616,0,0,39447.811724537,2007-12-31,19:28:53
39.9893099,116.3036916,0,0,39447.8117824074,2007-12-31,19:28:58
39.9893066,116.3035749,0,0,39447.8118402778,2007-12-31,19:29:03
39.9893266,116.3035249,0,0,39447.811875,2007-12-31,19:29:06
39.9894116,116.3034466,0,0,39447.8119328704,2007-12-31,19:29:11
39.9894649,116.3034133,0,0,39447.8119907407,2007-12-31,19:29:16
39.989545,116.3033833,0,0,39447.8120486111,2007-12-31,19:29:21
39.9895933,116.3033383,0,0,39447.8120833333,2007-12-31,19:29:24
39.9896383,116.3032733,0,0,39447.8121180556,2007-12-31,19:29:27
39.9896616,116.3032116,0,0,39447.8121527778,2007-12-31,19:29:30
39.9896816,116.3031549,0,0,39447.8121875,2007-12-31,19:29:33
39.9897033,116.3030983,0,0,39447.8122222222,2007-12-31,19:29:36
39.9897183,116.3030299,0,0,39447.8122569444,2007-12-31,19:29:39
39.9897199,116.3029749,0,0,39447.8122916667,2007-12-31,19:29:42
39.9896866,116.3029166,0,0,39447.8123263889,2007-12-31,19:29:45
39.9896616,116.3028699,0,0,39447.8123611111,2007-12-31,19:29:48
39.9896366,116.3027583,0,0,39447.8124189815,2007-12-31,19:29:53
39.9896383,116.3026499,0,0,39447.8124768519,2007-12-31,19:29:58
39.9896166,116.3025899,0,0,39447.8125115741,2007-12-31,19:30:01
39.9896116,116.3024533,0,0,39447.8125694444,2007-12-31,19:30:06
39.9896116,116.3024116,0,0,39447.8126041667,2007-12-31,19:30:09
39.9896083,116.3023383,0,0,39447.812662037,2007-12-31,19:30:14
39.9895883,116.3022499,0,0,39447.8127199074,2007-12-31,19:30:19
39.9895983,116.302185,0,0,39447.8127546296,2007-12-31,19:30:22
39.9896166,116.3020699,0,0,39447.8128125,2007-12-31,19:30:27
39.9896083,116.3020033,0,0,39447.8128472222,2007-12-31,19:30:30
39.9895816,116.3019549,0,0,39447.8128819444,2007-12-31,19:30:33
39.98957,116.3018916,0,0,39447.8129166667,2007-12-31,19:30:36
39.9895516,116.3018599,0,0,39447.8129513889,2007-12-31,19:30:39
39.989555,116.3017533,0,0,39447.8130092593,2007-12-31,19:30:44
39.9895383,116.3016666,0,0,39447.8130671296,2007-12-31,19:30:49
39.9895216,116.3016033,0,0,39447.8131018518,2007-12-31,19:30:52
39.9894949,116.3015783,0,0,39447.8131365741,2007-12-31,19:30:55
39.9894733,116.3014333,0,0,39447.8131944444,2007-12-31,19:31:00
39.9894516,116.3013666,0,0,39447.8132291667,2007-12-31,19:31:03
39.9894583,116.3012899,0,0,39447.8132638889,2007-12-31,19:31:06
39.9895216,116.3011983,0,0,39447.8132986111,2007-12-31,19:31:09
39.9895233,116.3011133,0,0,39447.8133564815,2007-12-31,19:31:14
39.9895766,116.3009633,0,0,39447.8134143518,2007-12-31,19:31:19
39.9895366,116.3009199,0,0,39447.8134490741,2007-12-31,19:31:22
39.989545,116.3008349,0,0,39447.8135069444,2007-12-31,19:31:27
39.9895833,116.3007416,0,0,39447.8135416667,2007-12-31,19:31:30
39.9895583,116.3007083,0,0,39447.8135763889,2007-12-31,19:31:33
39.9895466,116.3006583,0,0,39447.8136111111,2007-12-31,19:31:36
39.9895683,116.3005716,0,0,39447.8136458333,2007-12-31,19:31:39
39.9896049,116.3004733,0,0,39447.8136805556,2007-12-31,19:31:42
39.9896499,116.3004066,0,0,39447.8137152778,2007-12-31,19:31:45
39.9897333,116.3003233,0,0,39447.8137731481,2007-12-31,19:31:50
39.9897716,116.3003183,0,0,39447.8138078704,2007-12-31,19:31:53
39.9898016,116.3002699,0,0,39447.8138425926,2007-12-31,19:31:56
39.9897733,116.3002366,0,0,39447.813900463,2007-12-31,19:32:01
39.98977,116.3001416,0,0,39447.8139583333,2007-12-31,19:32:06
39.9897449,116.3000849,0,0,39447.8139930556,2007-12-31,19:32:09
39.9897616,116.2999683,0,0,39447.8140509259,2007-12-31,19:32:14
39.9897283,116.2998633,0,0,39447.8141087963,2007-12-31,19:32:19
39.9897166,116.2997733,0,0,39447.8141666667,2007-12-31,19:32:24
39.989755,116.2996449,0,0,39447.814224537,2007-12-31,19:32:29
39.9897349,116.2996066,0,0,39447.8142592593,2007-12-31,19:32:32
39.9897349,116.2995533,0,0,39447.8142939815,2007-12-31,19:32:35
39.9898283,116.2994333,0,0,39447.8143287037,2007-12-31,19:32:38
39.98981,116.2993949,0,0,39447.8143634259,2007-12-31,19:32:41
39.9897783,116.2993616,0,0,39447.8143981481,2007-12-31,19:32:44
39.9897416,116.2992599,0,0,39447.8144560185,2007-12-31,19:32:49
39.9897599,116.2991683,0,0,39447.8144907407,2007-12-31,19:32:52
39.9897349,116.2990916,0,0,39447.814525463,2007-12-31,19:32:55
39.9896533,116.2990649,0,0,39447.8145601852,2007-12-31,19:32:58
39.9896483,116.2990166,0,0,39447.8145949074,2007-12-31,19:33:01
39.9896666,116.2989849,0,0,39447.8146527778,2007-12-31,19:33:06
39.987425,116.2988549,0,0,39447.8900578704,2007-12-31,21:21:41
39.9875016,116.2988,0,0,39447.8901157407,2007-12-31,21:21:46
39.9875466,116.2988333,0,0,39447.8901736111,2007-12-31,21:21:51
39.9876066,116.2987666,0,0,39447.8902314815,2007-12-31,21:21:56
39.9876766,116.2987749,0,0,39447.8902893519,2007-12-31,21:22:01
39.9877666,116.2987416,0,0,39447.8903472222,2007-12-31,21:22:06
39.9878483,116.298745,0,0,39447.8904050926,2007-12-31,21:22:11
39.9910533,116.29803,0,0,39447.8931828704,2007-12-31,21:26:11
39.9910716,116.2979666,0,0,39447.8932407407,2007-12-31,21:26:16
39.9909799,116.2978116,0,0,39447.8932986111,2007-12-31,21:26:21
39.990955,116.2977033,0,0,39447.8933564815,2007-12-31,21:26:26
39.9909533,116.2976083,0,0,39447.8934143518,2007-12-31,21:26:31
39.9909783,116.297505,0,0,39447.8934722222,2007-12-31,21:26:36
39.9909316,116.2974133,0,0,39447.8935300926,2007-12-31,21:26:41
40.0063433,116.2827116,0,0,39447.8963194444,2007-12-31,21:30:42
40.0095733,116.2776716,0,0,39447.8964351852,2007-12-31,21:30:52
40.0131649,116.2716399,0,0,39447.8965509259,2007-12-31,21:31:02
40.0165349,116.265765,0,0,39447.8966666667,2007-12-31,21:31:12
40.0196583,116.2602533,0,0,39447.8967824074,2007-12-31,21:31:22
40.0226599,116.2549299,0,0,39447.8968981481,2007-12-31,21:31:32
40.0256983,116.2492666,0,0,39447.8970138889,2007-12-31,21:31:42
40.0286633,116.2434166,0,0,39447.8971296296,2007-12-31,21:31:52
40.0313183,116.2377916,0,0,39447.8972453704,2007-12-31,21:32:02
40.0341799,116.2314533,0,0,39447.8973611111,2007-12-31,21:32:12
