# Supplementary material for: Research on differential privacy protection method based on user tendency
Source: PLoS One. 2023 Oct 26;18(10):e0288823. doi: 10.1371/journal.pone.0288823 (PMC10602288; doi:10.1371/journal.pone.0288823)
Supplement: S3 Data — (ZIP) [file pone.0288823.s003.zip › Data 5-3/051/Trajectory/20080107213346.plt]

Geolife trajectory
WGS 84
Altitude is in Feet
Reserved 3
0,2,255,My Track,0,0,2,8421376
0
39.9763499,116.3101366,0,0,39454.8984490741,2008-01-07,21:33:46
39.9764066,116.3101733,0,0,39454.8984606481,2008-01-07,21:33:47
39.9765716,116.3102116,0,0,39454.8985069444,2008-01-07,21:33:51
39.9917749,116.2982166,0,0,39454.9084143518,2008-01-07,21:48:07
39.9910133,116.2980416,0,0,39454.9111921296,2008-01-07,21:52:07
