# Supplementary material for: Research on differential privacy protection method based on user tendency
Source: PLoS One. 2023 Oct 26;18(10):e0288823. doi: 10.1371/journal.pone.0288823 (PMC10602288; doi:10.1371/journal.pone.0288823)
Supplement: S3 Data — (ZIP) [file pone.0288823.s003.zip › Data 5-3/051/Trajectory/20080108174733.plt]

Geolife trajectory
WGS 84
Altitude is in Feet
Reserved 3
0,2,255,My Track,0,0,2,8421376
0
39.9864683,116.3021466,0,0,39455.7413541667,2008-01-08,17:47:33
39.9864816,116.3021483,0,0,39455.7413657407,2008-01-08,17:47:34
39.9860816,116.3022816,0,0,39455.7479282407,2008-01-08,17:57:01
39.986305,116.3020966,0,0,39455.7507060185,2008-01-08,18:01:01
39.9874233,116.3036533,0,0,39455.7534837963,2008-01-08,18:05:01
39.9874749,116.3036533,0,0,39455.7535416667,2008-01-08,18:05:06
39.9875533,116.3037033,0,0,39455.753599537,2008-01-08,18:05:11
39.9876516,116.3036783,0,0,39455.7536574074,2008-01-08,18:05:16
39.9876999,116.3036949,0,0,39455.7536921296,2008-01-08,18:05:19
39.9877483,116.3037133,0,0,39455.7537268519,2008-01-08,18:05:22
39.9878016,116.3037366,0,0,39455.7537615741,2008-01-08,18:05:25
39.9878466,116.30374,0,0,39455.7537962963,2008-01-08,18:05:28
39.9879283,116.3037366,0,0,39455.7538541667,2008-01-08,18:05:33
39.9880616,116.3037633,0,0,39455.753912037,2008-01-08,18:05:38
39.98811,116.3037933,0,0,39455.7539699074,2008-01-08,18:05:43
39.9881866,116.3037949,0,0,39455.7540277778,2008-01-08,18:05:48
39.9883016,116.3038533,0,0,39455.7540856482,2008-01-08,18:05:53
39.9883566,116.3038666,0,0,39455.7541435185,2008-01-08,18:05:58
39.988405,116.3039466,0,0,39455.7542013889,2008-01-08,18:06:03
39.9885399,116.3040449,0,0,39455.7542592593,2008-01-08,18:06:08
39.9886249,116.3041366,0,0,39455.7543171296,2008-01-08,18:06:13
39.9887,116.3041666,0,0,39455.754375,2008-01-08,18:06:18
39.98876,116.3041583,0,0,39455.7544328704,2008-01-08,18:06:23
39.9887583,116.3040883,0,0,39455.7544907407,2008-01-08,18:06:28
39.98876,116.304055,0,0,39455.7545486111,2008-01-08,18:06:33
