# Supplementary material for: Research on differential privacy protection method based on user tendency
Source: PLoS One. 2023 Oct 26;18(10):e0288823. doi: 10.1371/journal.pone.0288823 (PMC10602288; doi:10.1371/journal.pone.0288823)
Supplement: S3 Data — (ZIP) [file pone.0288823.s003.zip › Data 5-3/051/Trajectory/20080112085236.plt]

Geolife trajectory
WGS 84
Altitude is in Feet
Reserved 3
0,2,255,My Track,0,0,2,8421376
0
39.9901683,116.2980283,0,0,39459.3698611111,2008-01-12,08:52:36
39.9901466,116.2980249,0,0,39459.3698726852,2008-01-12,08:52:37
39.9902433,116.2980566,0,0,39459.3699074074,2008-01-12,08:52:40
39.9898566,116.3000099,0,0,39459.3726851852,2008-01-12,08:56:40
39.9898433,116.3000966,0,0,39459.3727430556,2008-01-12,08:56:45
39.9898299,116.3001433,0,0,39459.3728009259,2008-01-12,08:56:50
39.9898333,116.3002183,0,0,39459.3728587963,2008-01-12,08:56:55
39.9897733,116.3002899,0,0,39459.3729166667,2008-01-12,08:57:00
39.9897666,116.3003799,0,0,39459.372974537,2008-01-12,08:57:05
39.9897466,116.3004516,0,0,39459.3730324074,2008-01-12,08:57:10
39.9897,116.3005199,0,0,39459.3730902778,2008-01-12,08:57:15
39.9896766,116.3005733,0,0,39459.3731481481,2008-01-12,08:57:20
39.9896483,116.3006449,0,0,39459.3732060185,2008-01-12,08:57:25
39.9896383,116.3007266,0,0,39459.3732638889,2008-01-12,08:57:30
39.9896383,116.3010366,0,0,39459.3735300926,2008-01-12,08:57:53
39.989655,116.3011399,0,0,39459.373587963,2008-01-12,08:57:58
39.9896649,116.301225,0,0,39459.3736458333,2008-01-12,08:58:03
39.9896649,116.3012783,0,0,39459.3737037037,2008-01-12,08:58:08
39.9896716,116.3013116,0,0,39459.3737615741,2008-01-12,08:58:13
39.9896683,116.301365,0,0,39459.3738194444,2008-01-12,08:58:18
39.9896666,116.3014183,0,0,39459.3738773148,2008-01-12,08:58:23
39.9896483,116.3014899,0,0,39459.3739351852,2008-01-12,08:58:28
39.9896383,116.3015466,0,0,39459.3739930556,2008-01-12,08:58:33
39.98963,116.3016049,0,0,39459.3740509259,2008-01-12,08:58:38
39.989625,116.3016633,0,0,39459.3741087963,2008-01-12,08:58:43
39.9896516,116.3017466,0,0,39459.3741666667,2008-01-12,08:58:48
39.9896583,116.301835,0,0,39459.374224537,2008-01-12,08:58:53
39.9896916,116.3019066,0,0,39459.3742824074,2008-01-12,08:58:58
39.98967,116.3020183,0,0,39459.3743402778,2008-01-12,08:59:03
39.9897299,116.3020566,0,0,39459.3743981481,2008-01-12,08:59:08
39.9896783,116.3025116,0,0,39459.3747685185,2008-01-12,08:59:40
39.9896483,116.3025183,0,0,39459.3748263889,2008-01-12,08:59:45
39.98964,116.3025666,0,0,39459.3748842593,2008-01-12,08:59:50
39.9896316,116.3026333,0,0,39459.3749421296,2008-01-12,08:59:55
39.98963,116.30269,0,0,39459.375,2008-01-12,09:00:00
39.98963,116.3027633,0,0,39459.3750578704,2008-01-12,09:00:05
39.989625,116.3028333,0,0,39459.3751157407,2008-01-12,09:00:10
39.9896216,116.3028866,0,0,39459.3751736111,2008-01-12,09:00:15
39.9896133,116.3029133,0,0,39459.3752314815,2008-01-12,09:00:20
39.9896183,116.3029999,0,0,39459.3752893518,2008-01-12,09:00:25
39.9896183,116.303095,0,0,39459.3753472222,2008-01-12,09:00:30
39.9896016,116.3031549,0,0,39459.3754050926,2008-01-12,09:00:35
39.9896333,116.3032133,0,0,39459.375462963,2008-01-12,09:00:40
39.9896933,116.3033316,0,0,39459.3755208333,2008-01-12,09:00:45
39.9897266,116.3034066,0,0,39459.3755787037,2008-01-12,09:00:50
39.9897666,116.3034833,0,0,39459.3756365741,2008-01-12,09:00:55
39.9897983,116.3035116,0,0,39459.3756944444,2008-01-12,09:01:00
39.9898149,116.3035733,0,0,39459.3757523148,2008-01-12,09:01:05
39.9898383,116.3036616,0,0,39459.3758101852,2008-01-12,09:01:10
39.9898466,116.3037299,0,0,39459.3758680556,2008-01-12,09:01:15
39.9898433,116.3037849,0,0,39459.3759259259,2008-01-12,09:01:20
39.9898383,116.3038633,0,0,39459.3759837963,2008-01-12,09:01:25
39.9898483,116.3039816,0,0,39459.3760416667,2008-01-12,09:01:30
39.9898849,116.3041433,0,0,39459.376099537,2008-01-12,09:01:35
39.9898833,116.3041699,0,0,39459.3761342593,2008-01-12,09:01:38
39.9898783,116.3042183,0,0,39459.3761921296,2008-01-12,09:01:43
39.9898616,116.3042533,0,0,39459.37625,2008-01-12,09:01:48
39.989865,116.3043533,0,0,39459.3763078704,2008-01-12,09:01:53
39.9898716,116.3044316,0,0,39459.3763657407,2008-01-12,09:01:58
39.9899066,116.3045099,0,0,39459.3764236111,2008-01-12,09:02:03
39.9899366,116.3045966,0,0,39459.3764814815,2008-01-12,09:02:08
39.9899666,116.3046883,0,0,39459.3765393518,2008-01-12,09:02:13
39.9900149,116.3047999,0,0,39459.3765972222,2008-01-12,09:02:18
39.990075,116.30489,0,0,39459.3766550926,2008-01-12,09:02:23
39.9901283,116.3049649,0,0,39459.376712963,2008-01-12,09:02:28
39.9901499,116.3050283,0,0,39459.3767708333,2008-01-12,09:02:33
39.9901949,116.3050549,0,0,39459.3768287037,2008-01-12,09:02:38
39.9902249,116.3051066,0,0,39459.3768865741,2008-01-12,09:02:43
39.9902333,116.3051566,0,0,39459.3769444444,2008-01-12,09:02:48
39.9902483,116.3052366,0,0,39459.3770023148,2008-01-12,09:02:53
39.990255,116.3053116,0,0,39459.3770601852,2008-01-12,09:02:58
39.9902566,116.3054083,0,0,39459.3771180556,2008-01-12,09:03:03
39.9902733,116.3055116,0,0,39459.3771759259,2008-01-12,09:03:08
39.99027,116.3056433,0,0,39459.3772337963,2008-01-12,09:03:13
39.9902749,116.3057166,0,0,39459.3772685185,2008-01-12,09:03:16
39.99026,116.3057633,0,0,39459.3773032407,2008-01-12,09:03:19
39.9902766,116.3058333,0,0,39459.377337963,2008-01-12,09:03:22
39.9902899,116.3058966,0,0,39459.3773726852,2008-01-12,09:03:25
39.9902883,116.3059466,0,0,39459.3774305556,2008-01-12,09:03:30
39.9902899,116.3060066,0,0,39459.3774884259,2008-01-12,09:03:35
39.9903483,116.3061266,0,0,39459.3775462963,2008-01-12,09:03:40
39.9903783,116.306235,0,0,39459.3776041667,2008-01-12,09:03:45
39.9903983,116.3062749,0,0,39459.377662037,2008-01-12,09:03:50
39.9904599,116.3063533,0,0,39459.3777199074,2008-01-12,09:03:55
39.990495,116.3063849,0,0,39459.3777777778,2008-01-12,09:04:00
39.99055,116.306445,0,0,39459.3778356481,2008-01-12,09:04:05
39.9906066,116.30653,0,0,39459.3778935185,2008-01-12,09:04:10
39.9906416,116.3066149,0,0,39459.3779513889,2008-01-12,09:04:15
39.990665,116.3066683,0,0,39459.3780092593,2008-01-12,09:04:20
39.9906699,116.3066933,0,0,39459.3780671296,2008-01-12,09:04:25
39.99068,116.3067883,0,0,39459.378125,2008-01-12,09:04:30
39.9906833,116.3068433,0,0,39459.3781828704,2008-01-12,09:04:35
39.9906999,116.306985,0,0,39459.3782407407,2008-01-12,09:04:40
39.9907149,116.3070766,0,0,39459.3782986111,2008-01-12,09:04:45
39.9907099,116.3071533,0,0,39459.3783564815,2008-01-12,09:04:50
39.9907133,116.3072216,0,0,39459.3783912037,2008-01-12,09:04:53
39.99072,116.3072883,0,0,39459.3784490741,2008-01-12,09:04:58
39.9907299,116.30737,0,0,39459.3785069444,2008-01-12,09:05:03
39.9907249,116.3074266,0,0,39459.3785648148,2008-01-12,09:05:08
39.99072,116.3074816,0,0,39459.3786226852,2008-01-12,09:05:13
39.9907283,116.3075633,0,0,39459.3786805556,2008-01-12,09:05:18
39.9907399,116.3076749,0,0,39459.3787384259,2008-01-12,09:05:23
39.9907483,116.3077616,0,0,39459.3787962963,2008-01-12,09:05:28
39.9907549,116.30784,0,0,39459.3788541667,2008-01-12,09:05:33
39.9907666,116.3079249,0,0,39459.378912037,2008-01-12,09:05:38
39.99079,116.3080199,0,0,39459.3789699074,2008-01-12,09:05:43
39.9908083,116.3081166,0,0,39459.3790277778,2008-01-12,09:05:48
39.9908249,116.3081916,0,0,39459.3790856482,2008-01-12,09:05:53
39.99082,116.3082783,0,0,39459.3791435185,2008-01-12,09:05:58
39.9908399,116.30835,0,0,39459.3792013889,2008-01-12,09:06:03
39.99079,116.3084916,0,0,39459.3792592593,2008-01-12,09:06:08
39.9907583,116.3085516,0,0,39459.3793171296,2008-01-12,09:06:13
39.9907333,116.308645,0,0,39459.379375,2008-01-12,09:06:18
39.9907916,116.3086816,0,0,39459.3794328704,2008-01-12,09:06:23
39.99076,116.308835,0,0,39459.3794907407,2008-01-12,09:06:28
39.9907399,116.3089199,0,0,39459.3795486111,2008-01-12,09:06:33
39.9907083,116.3090383,0,0,39459.3796064815,2008-01-12,09:06:38
39.9906533,116.3090516,0,0,39459.3796643519,2008-01-12,09:06:43
39.9906283,116.3090566,0,0,39459.3797222222,2008-01-12,09:06:48
39.9906033,116.3090683,0,0,39459.3797800926,2008-01-12,09:06:53
39.990565,116.30908,0,0,39459.379837963,2008-01-12,09:06:58
39.9905116,116.3091216,0,0,39459.3798958333,2008-01-12,09:07:03
39.9904066,116.3091933,0,0,39459.3799537037,2008-01-12,09:07:08
39.9903133,116.3092533,0,0,39459.3799884259,2008-01-12,09:07:11
39.9902166,116.3092216,0,0,39459.3800462963,2008-01-12,09:07:16
39.9882733,116.3097183,0,0,39459.3828356481,2008-01-12,09:11:17
39.9865733,116.3098883,0,0,39459.3857175926,2008-01-12,09:15:26
39.9818366,116.3096633,0,0,39459.3902777778,2008-01-12,09:22:00
39.9782066,116.3094333,0,0,39459.3930555556,2008-01-12,09:26:00
