# Supplementary material for: Research on differential privacy protection method based on user tendency
Source: PLoS One. 2023 Oct 26;18(10):e0288823. doi: 10.1371/journal.pone.0288823 (PMC10602288; doi:10.1371/journal.pone.0288823)
Supplement: S3 Data — (ZIP) [file pone.0288823.s003.zip › Data 5-3/051/Trajectory/20080115114749.plt]

Geolife trajectory
WGS 84
Altitude is in Feet
Reserved 3
0,2,255,My Track,0,0,2,8421376
0
39.9889633,116.3003883,0,0,39462.4915393519,2008-01-15,11:47:49
39.9889166,116.3003933,0,0,39462.4915509259,2008-01-15,11:47:50
39.9888616,116.3003083,0,0,39462.4915856481,2008-01-15,11:47:53
39.98884,116.3002216,0,0,39462.4916203704,2008-01-15,11:47:56
39.9887799,116.3001783,0,0,39462.4916550926,2008-01-15,11:47:59
39.9886866,116.3002049,0,0,39462.4916898148,2008-01-15,11:48:02
39.98856,116.3002899,0,0,39462.491724537,2008-01-15,11:48:05
39.9884983,116.3002666,0,0,39462.4917592593,2008-01-15,11:48:08
39.9884449,116.300265,0,0,39462.4917939815,2008-01-15,11:48:11
39.9883466,116.3003383,0,0,39462.4918287037,2008-01-15,11:48:14
39.9882883,116.3004416,0,0,39462.4918634259,2008-01-15,11:48:17
39.9882116,116.3006133,0,0,39462.4918981481,2008-01-15,11:48:20
39.9881899,116.3007099,0,0,39462.4919328704,2008-01-15,11:48:23
39.9880883,116.3008299,0,0,39462.4919675926,2008-01-15,11:48:26
39.9880249,116.3009333,0,0,39462.4920023148,2008-01-15,11:48:29
39.9879716,116.3009883,0,0,39462.492037037,2008-01-15,11:48:32
39.9879416,116.3010333,0,0,39462.4920717593,2008-01-15,11:48:35
39.9879416,116.3010333,0,0,39462.4920833333,2008-01-15,11:48:36
39.9879466,116.3010249,0,0,39462.4921064815,2008-01-15,11:48:38
39.98796,116.3009949,0,0,39462.4921643519,2008-01-15,11:48:43
39.9880916,116.3006833,0,0,39462.4922337963,2008-01-15,11:48:49
39.9880799,116.3007416,0,0,39462.4922685185,2008-01-15,11:48:52
39.9880133,116.3008733,0,0,39462.4923263889,2008-01-15,11:48:57
39.9879649,116.3008633,0,0,39462.4923842593,2008-01-15,11:49:02
39.987945,116.3007816,0,0,39462.4924421296,2008-01-15,11:49:07
39.9879516,116.3007399,0,0,39462.4925115741,2008-01-15,11:49:13
39.9872666,116.3052299,0,0,39462.5058217593,2008-01-15,12:08:23
39.9871333,116.3053699,0,0,39462.5058796296,2008-01-15,12:08:28
39.9870299,116.3053633,0,0,39462.5059143519,2008-01-15,12:08:31
39.9869299,116.3053783,0,0,39462.5059490741,2008-01-15,12:08:34
39.9868466,116.3053699,0,0,39462.5059837963,2008-01-15,12:08:37
39.98677,116.3053783,0,0,39462.5060185185,2008-01-15,12:08:40
39.9866899,116.3053566,0,0,39462.5060532407,2008-01-15,12:08:43
39.9866083,116.3053633,0,0,39462.506087963,2008-01-15,12:08:46
39.9865233,116.30538,0,0,39462.5061226852,2008-01-15,12:08:49
39.9864349,116.3054066,0,0,39462.5061574074,2008-01-15,12:08:52
39.986345,116.3054099,0,0,39462.5061921296,2008-01-15,12:08:55
39.98625,116.3054266,0,0,39462.5062268519,2008-01-15,12:08:58
39.9861699,116.3054266,0,0,39462.5062615741,2008-01-15,12:09:01
39.9860916,116.3054383,0,0,39462.5062962963,2008-01-15,12:09:04
39.9860166,116.3054549,0,0,39462.5063310185,2008-01-15,12:09:07
39.9859366,116.305465,0,0,39462.5063657407,2008-01-15,12:09:10
39.9858533,116.3054633,0,0,39462.506400463,2008-01-15,12:09:13
39.9857716,116.305465,0,0,39462.5064351852,2008-01-15,12:09:16
39.98569,116.3054683,0,0,39462.5064699074,2008-01-15,12:09:19
39.9856016,116.3054699,0,0,39462.5065046296,2008-01-15,12:09:22
39.9855283,116.3054616,0,0,39462.5065393519,2008-01-15,12:09:25
39.9854533,116.3054716,0,0,39462.5065740741,2008-01-15,12:09:28
39.9853899,116.3054716,0,0,39462.5066087963,2008-01-15,12:09:31
39.9853349,116.3054549,0,0,39462.5066435185,2008-01-15,12:09:34
39.9852833,116.3054833,0,0,39462.5066782407,2008-01-15,12:09:37
39.9852416,116.305535,0,0,39462.506712963,2008-01-15,12:09:40
39.9852033,116.3055716,0,0,39462.5067476852,2008-01-15,12:09:43
39.9851566,116.3056283,0,0,39462.5067824074,2008-01-15,12:09:46
39.9851266,116.3057316,0,0,39462.5068171296,2008-01-15,12:09:49
39.9851316,116.3058399,0,0,39462.5068518519,2008-01-15,12:09:52
39.9851616,116.3059516,0,0,39462.5068865741,2008-01-15,12:09:55
39.9852016,116.3060516,0,0,39462.5069212963,2008-01-15,12:09:58
39.9852383,116.3061533,0,0,39462.5069560185,2008-01-15,12:10:01
39.9852683,116.306255,0,0,39462.5069907407,2008-01-15,12:10:04
39.985285,116.3063783,0,0,39462.507025463,2008-01-15,12:10:07
39.9853033,116.3064866,0,0,39462.5070601852,2008-01-15,12:10:10
39.9853366,116.3065883,0,0,39462.5070949074,2008-01-15,12:10:13
39.9853449,116.3066866,0,0,39462.5071296296,2008-01-15,12:10:16
39.9853216,116.3067866,0,0,39462.5071643519,2008-01-15,12:10:19
39.985295,116.3068899,0,0,39462.5071990741,2008-01-15,12:10:22
39.9853116,116.3070016,0,0,39462.5072337963,2008-01-15,12:10:25
39.9853683,116.3071149,0,0,39462.5072685185,2008-01-15,12:10:28
39.985355,116.3072183,0,0,39462.5073032407,2008-01-15,12:10:31
39.985355,116.3073249,0,0,39462.507337963,2008-01-15,12:10:34
39.9853633,116.3074366,0,0,39462.5073726852,2008-01-15,12:10:37
39.9853733,116.3075383,0,0,39462.5074074074,2008-01-15,12:10:40
39.9853733,116.3076416,0,0,39462.5074421296,2008-01-15,12:10:43
39.9853866,116.3077433,0,0,39462.5074768519,2008-01-15,12:10:46
39.9853816,116.3078433,0,0,39462.5075115741,2008-01-15,12:10:49
39.9853849,116.3079483,0,0,39462.5075462963,2008-01-15,12:10:52
39.9853749,116.3080583,0,0,39462.5075810185,2008-01-15,12:10:55
39.9854016,116.3081699,0,0,39462.5076157407,2008-01-15,12:10:58
39.9854066,116.3082699,0,0,39462.507650463,2008-01-15,12:11:01
39.9854016,116.3083783,0,0,39462.5076851852,2008-01-15,12:11:04
39.9853983,116.308485,0,0,39462.5077199074,2008-01-15,12:11:07
39.9854183,116.30859,0,0,39462.5077546296,2008-01-15,12:11:10
39.9854283,116.308695,0,0,39462.5077893519,2008-01-15,12:11:13
39.985435,116.3087949,0,0,39462.5078240741,2008-01-15,12:11:16
39.9854366,116.3088916,0,0,39462.5078587963,2008-01-15,12:11:19
39.9854183,116.3089833,0,0,39462.5078935185,2008-01-15,12:11:22
39.9854166,116.3090733,0,0,39462.5079282407,2008-01-15,12:11:25
39.9853816,116.3091533,0,0,39462.507962963,2008-01-15,12:11:28
39.9853866,116.3092333,0,0,39462.5079976852,2008-01-15,12:11:31
39.9853483,116.3093199,0,0,39462.5080324074,2008-01-15,12:11:34
39.9853233,116.3094066,0,0,39462.5080671296,2008-01-15,12:11:37
39.9853166,116.3094916,0,0,39462.5081018518,2008-01-15,12:11:40
39.9852883,116.3095766,0,0,39462.5081365741,2008-01-15,12:11:43
39.9852349,116.3096683,0,0,39462.5081712963,2008-01-15,12:11:46
39.9851583,116.309725,0,0,39462.5082060185,2008-01-15,12:11:49
39.9850633,116.3097333,0,0,39462.5082407407,2008-01-15,12:11:52
39.9849699,116.3097316,0,0,39462.508275463,2008-01-15,12:11:55
39.9848799,116.3097316,0,0,39462.5083101852,2008-01-15,12:11:58
39.9847933,116.3097283,0,0,39462.5083449074,2008-01-15,12:12:01
39.9847116,116.3097366,0,0,39462.5083796296,2008-01-15,12:12:04
39.9846316,116.3097699,0,0,39462.5084143518,2008-01-15,12:12:07
39.9845616,116.3098033,0,0,39462.5084490741,2008-01-15,12:12:10
39.9844899,116.3098366,0,0,39462.5084837963,2008-01-15,12:12:13
39.9844216,116.3098699,0,0,39462.5085185185,2008-01-15,12:12:16
39.9843533,116.3099,0,0,39462.5085532407,2008-01-15,12:12:19
39.984285,116.30992,0,0,39462.508587963,2008-01-15,12:12:22
39.9842233,116.3099316,0,0,39462.5086226852,2008-01-15,12:12:25
39.9841516,116.3099366,0,0,39462.5086574074,2008-01-15,12:12:28
39.984075,116.3099533,0,0,39462.5086921296,2008-01-15,12:12:31
39.984005,116.3099683,0,0,39462.5087268518,2008-01-15,12:12:34
39.9839433,116.30999,0,0,39462.5087615741,2008-01-15,12:12:37
39.9838916,116.3100016,0,0,39462.5087962963,2008-01-15,12:12:40
39.9838266,116.3100333,0,0,39462.5088310185,2008-01-15,12:12:43
39.983755,116.3100616,0,0,39462.5088657407,2008-01-15,12:12:46
39.9836749,116.3100983,0,0,39462.508900463,2008-01-15,12:12:49
39.9835933,116.31013,0,0,39462.5089351852,2008-01-15,12:12:52
39.9835133,116.3101333,0,0,39462.5089699074,2008-01-15,12:12:55
39.9834383,116.3101333,0,0,39462.5090046296,2008-01-15,12:12:58
39.9833633,116.3101516,0,0,39462.5090393518,2008-01-15,12:13:01
39.98329,116.31018,0,0,39462.5090740741,2008-01-15,12:13:04
39.9832183,116.3101916,0,0,39462.5091087963,2008-01-15,12:13:07
39.98314,116.3102016,0,0,39462.5091435185,2008-01-15,12:13:10
39.98307,116.3101949,0,0,39462.5091782407,2008-01-15,12:13:13
39.9830033,116.3101883,0,0,39462.509212963,2008-01-15,12:13:16
39.9829499,116.3101366,0,0,39462.5092476852,2008-01-15,12:13:19
39.982885,116.310145,0,0,39462.5092824074,2008-01-15,12:13:22
39.9828166,116.3101616,0,0,39462.5093171296,2008-01-15,12:13:25
39.9827566,116.3101916,0,0,39462.5093518518,2008-01-15,12:13:28
39.9826966,116.3101899,0,0,39462.5093865741,2008-01-15,12:13:31
39.9826416,116.3102083,0,0,39462.5094212963,2008-01-15,12:13:34
39.98259,116.3102383,0,0,39462.5094560185,2008-01-15,12:13:37
39.9825116,116.31032,0,0,39462.5094907407,2008-01-15,12:13:40
39.9824416,116.3103249,0,0,39462.509525463,2008-01-15,12:13:43
39.9823633,116.3103516,0,0,39462.5095601852,2008-01-15,12:13:46
39.9822749,116.3104783,0,0,39462.5095949074,2008-01-15,12:13:49
39.9821899,116.3106866,0,0,39462.5096296296,2008-01-15,12:13:52
39.9821266,116.3105049,0,0,39462.5096643518,2008-01-15,12:13:55
39.9820466,116.3103649,0,0,39462.5096990741,2008-01-15,12:13:58
39.9819583,116.3101916,0,0,39462.5097453704,2008-01-15,12:14:02
39.9818916,116.3099533,0,0,39462.5097916667,2008-01-15,12:14:06
39.9818316,116.3098166,0,0,39462.509837963,2008-01-15,12:14:10
39.981795,116.3097716,0,0,39462.5098726852,2008-01-15,12:14:13
39.9815866,116.3099749,0,0,39462.5099652778,2008-01-15,12:14:21
39.9815633,116.3102099,0,0,39462.51,2008-01-15,12:14:24
39.9815516,116.3102749,0,0,39462.5100347222,2008-01-15,12:14:27
39.9815266,116.3103183,0,0,39462.5100925926,2008-01-15,12:14:32
39.9814949,116.3103283,0,0,39462.510150463,2008-01-15,12:14:37
39.981445,116.3103449,0,0,39462.5102083333,2008-01-15,12:14:42
39.9814116,116.3103766,0,0,39462.5102662037,2008-01-15,12:14:47
39.9813783,116.3103616,0,0,39462.5103240741,2008-01-15,12:14:52
39.9759683,116.3109116,0,0,39462.5131018519,2008-01-15,12:18:52
39.9758916,116.3109516,0,0,39462.5131365741,2008-01-15,12:18:55
39.9758149,116.3109883,0,0,39462.5131712963,2008-01-15,12:18:58
39.9757333,116.3110333,0,0,39462.5132060185,2008-01-15,12:19:01
39.975655,116.3110616,0,0,39462.5132407407,2008-01-15,12:19:04
39.9755799,116.3111016,0,0,39462.513275463,2008-01-15,12:19:07
39.9754933,116.3111333,0,0,39462.5133101852,2008-01-15,12:19:10
39.9754133,116.3111466,0,0,39462.5133449074,2008-01-15,12:19:13
39.9753316,116.3111566,0,0,39462.5133796296,2008-01-15,12:19:16
39.97525,116.3111716,0,0,39462.5134143519,2008-01-15,12:19:19
39.9751699,116.311195,0,0,39462.5134490741,2008-01-15,12:19:22
39.9750916,116.3112233,0,0,39462.5134837963,2008-01-15,12:19:25
39.9750166,116.3112499,0,0,39462.5135185185,2008-01-15,12:19:28
39.97494,116.3112683,0,0,39462.5135532407,2008-01-15,12:19:31
39.9748649,116.3112733,0,0,39462.513587963,2008-01-15,12:19:34
39.974785,116.3112983,0,0,39462.5136226852,2008-01-15,12:19:37
39.9747066,116.3113083,0,0,39462.5136574074,2008-01-15,12:19:40
39.9746333,116.3113316,0,0,39462.5136921296,2008-01-15,12:19:43
39.97456,116.3113633,0,0,39462.5137268519,2008-01-15,12:19:46
39.9744833,116.3113899,0,0,39462.5137615741,2008-01-15,12:19:49
39.9744083,116.31142,0,0,39462.5137962963,2008-01-15,12:19:52
39.9743316,116.3114499,0,0,39462.5138310185,2008-01-15,12:19:55
39.9742516,116.3114766,0,0,39462.5138657407,2008-01-15,12:19:58
39.97417,116.31151,0,0,39462.513900463,2008-01-15,12:20:01
39.9740899,116.3115349,0,0,39462.5139351852,2008-01-15,12:20:04
39.974005,116.3115666,0,0,39462.5139699074,2008-01-15,12:20:07
39.9739216,116.3116083,0,0,39462.5140046296,2008-01-15,12:20:10
39.9738416,116.3116533,0,0,39462.5140393519,2008-01-15,12:20:13
39.9737566,116.3117049,0,0,39462.5140740741,2008-01-15,12:20:16
39.9736699,116.3117516,0,0,39462.5141087963,2008-01-15,12:20:19
39.9735766,116.3117949,0,0,39462.5141435185,2008-01-15,12:20:22
39.9734883,116.3118383,0,0,39462.5141782407,2008-01-15,12:20:25
39.9733966,116.3119033,0,0,39462.514212963,2008-01-15,12:20:28
39.9733099,116.3119533,0,0,39462.5142476852,2008-01-15,12:20:31
39.9732233,116.3119733,0,0,39462.5142824074,2008-01-15,12:20:34
39.9731283,116.3120199,0,0,39462.5143171296,2008-01-15,12:20:37
39.9730683,116.3119983,0,0,39462.5143518519,2008-01-15,12:20:40
39.9729966,116.3120166,0,0,39462.5143865741,2008-01-15,12:20:43
39.9729183,116.3120333,0,0,39462.5144212963,2008-01-15,12:20:46
39.9728316,116.3120699,0,0,39462.5144560185,2008-01-15,12:20:49
39.9727483,116.3121116,0,0,39462.5144907407,2008-01-15,12:20:52
39.9726833,116.3121049,0,0,39462.514525463,2008-01-15,12:20:55
39.9726033,116.3121383,0,0,39462.5145601852,2008-01-15,12:20:58
39.9725366,116.3121566,0,0,39462.5145949074,2008-01-15,12:21:01
39.9724616,116.3121816,0,0,39462.5146296296,2008-01-15,12:21:04
39.9723833,116.312205,0,0,39462.5146643519,2008-01-15,12:21:07
39.9723066,116.3122333,0,0,39462.5146990741,2008-01-15,12:21:10
39.9722283,116.3122633,0,0,39462.5147337963,2008-01-15,12:21:13
39.9721483,116.3122966,0,0,39462.5147685185,2008-01-15,12:21:16
39.97207,116.3123349,0,0,39462.5148032407,2008-01-15,12:21:19
39.9719983,116.3123683,0,0,39462.514837963,2008-01-15,12:21:22
39.9719166,116.3124116,0,0,39462.5148726852,2008-01-15,12:21:25
39.971845,116.3124483,0,0,39462.5149074074,2008-01-15,12:21:28
39.9717733,116.3124649,0,0,39462.5149421296,2008-01-15,12:21:31
39.9717033,116.3124866,0,0,39462.5149768519,2008-01-15,12:21:34
39.971635,116.3124899,0,0,39462.5150115741,2008-01-15,12:21:37
39.9715966,116.3124316,0,0,39462.5150462963,2008-01-15,12:21:40
39.9715733,116.3123683,0,0,39462.5150810185,2008-01-15,12:21:43
39.9715316,116.3123216,0,0,39462.5151157407,2008-01-15,12:21:46
39.971465,116.31233,0,0,39462.5151736111,2008-01-15,12:21:51
39.9707166,116.3129766,0,0,39462.5152893519,2008-01-15,12:22:01
39.9706083,116.3133616,0,0,39462.5153472222,2008-01-15,12:22:06
39.9705333,116.3135433,0,0,39462.5154050926,2008-01-15,12:22:11
39.970495,116.3136233,0,0,39462.515462963,2008-01-15,12:22:16
39.9704666,116.3139583,0,0,39462.5157175926,2008-01-15,12:22:38
39.9708783,116.31783,0,0,39462.5214583333,2008-01-15,12:30:54
39.97005,116.3152866,0,0,39462.5242361111,2008-01-15,12:34:54
39.9701416,116.3152833,0,0,39462.5242939815,2008-01-15,12:34:59
39.9702399,116.3152566,0,0,39462.5243287037,2008-01-15,12:35:02
39.9709699,116.3146449,0,0,39462.5244907407,2008-01-15,12:35:16
39.9708733,116.3145433,0,0,39462.524525463,2008-01-15,12:35:19
39.9707916,116.314405,0,0,39462.5245717593,2008-01-15,12:35:23
39.970735,116.3143599,0,0,39462.5246296296,2008-01-15,12:35:28
39.970735,116.3143599,0,0,39462.5273842593,2008-01-15,12:39:26
39.970735,116.3143583,0,0,39462.5274074074,2008-01-15,12:39:28
39.9758266,116.3113299,0,0,39462.5301851852,2008-01-15,12:43:28
39.9758766,116.3113333,0,0,39462.5302199074,2008-01-15,12:43:31
39.9759183,116.3113716,0,0,39462.5302777778,2008-01-15,12:43:36
39.9759033,116.3114216,0,0,39462.5303356481,2008-01-15,12:43:41
39.9760883,116.3112816,0,0,39462.5303935185,2008-01-15,12:43:46
39.9761816,116.3111849,0,0,39462.5304282407,2008-01-15,12:43:49
39.97627,116.3111433,0,0,39462.530462963,2008-01-15,12:43:52
39.9763633,116.3111433,0,0,39462.5304976852,2008-01-15,12:43:55
39.9764499,116.3111149,0,0,39462.5305324074,2008-01-15,12:43:58
39.9765199,116.3110666,0,0,39462.5305671296,2008-01-15,12:44:01
39.9766066,116.3110183,0,0,39462.5306018519,2008-01-15,12:44:04
39.9766816,116.3109816,0,0,39462.5306365741,2008-01-15,12:44:07
39.9767566,116.3109216,0,0,39462.5306712963,2008-01-15,12:44:10
39.9768283,116.3108683,0,0,39462.5307060185,2008-01-15,12:44:13
39.9769,116.3108316,0,0,39462.5307407407,2008-01-15,12:44:16
39.9769783,116.31079,0,0,39462.530775463,2008-01-15,12:44:19
39.9770733,116.3107316,0,0,39462.5308101852,2008-01-15,12:44:22
39.9771583,116.3106933,0,0,39462.5308449074,2008-01-15,12:44:25
39.9772366,116.3106816,0,0,39462.5308796296,2008-01-15,12:44:28
39.9772783,116.3106749,0,0,39462.5309143519,2008-01-15,12:44:31
39.9773133,116.3106899,0,0,39462.5309722222,2008-01-15,12:44:36
39.9773833,116.3107016,0,0,39462.5310300926,2008-01-15,12:44:41
39.97748,116.3106933,0,0,39462.531087963,2008-01-15,12:44:46
39.9775916,116.3106999,0,0,39462.5311458333,2008-01-15,12:44:51
39.9776816,116.3107033,0,0,39462.5312037037,2008-01-15,12:44:56
39.9778233,116.3106866,0,0,39462.5312615741,2008-01-15,12:45:01
39.9779233,116.3106666,0,0,39462.5312962963,2008-01-15,12:45:04
39.9779616,116.31067,0,0,39462.5313310185,2008-01-15,12:45:07
39.9780149,116.3107033,0,0,39462.5313657407,2008-01-15,12:45:10
39.9781483,116.3106616,0,0,39462.531400463,2008-01-15,12:45:13
39.9782183,116.3106283,0,0,39462.5314351852,2008-01-15,12:45:16
39.9783083,116.3105983,0,0,39462.5314699074,2008-01-15,12:45:19
39.9783983,116.3105716,0,0,39462.5315046296,2008-01-15,12:45:22
39.9784983,116.3105516,0,0,39462.5315393518,2008-01-15,12:45:25
39.9785833,116.3105433,0,0,39462.5315740741,2008-01-15,12:45:28
39.978665,116.3105433,0,0,39462.5316087963,2008-01-15,12:45:31
39.9787533,116.3105249,0,0,39462.5316435185,2008-01-15,12:45:34
39.9788566,116.3104666,0,0,39462.5316782407,2008-01-15,12:45:37
39.9789316,116.3104633,0,0,39462.531712963,2008-01-15,12:45:40
39.9790149,116.3104583,0,0,39462.5317476852,2008-01-15,12:45:43
39.9791099,116.3104416,0,0,39462.5317824074,2008-01-15,12:45:46
39.9792016,116.3104583,0,0,39462.5318171296,2008-01-15,12:45:49
39.9792916,116.3104716,0,0,39462.5318518518,2008-01-15,12:45:52
39.9793583,116.3104466,0,0,39462.5318865741,2008-01-15,12:45:55
39.9793683,116.3103849,0,0,39462.5319212963,2008-01-15,12:45:58
39.9793566,116.3103433,0,0,39462.5319560185,2008-01-15,12:46:01
39.9791666,116.3099499,0,0,39462.5822222222,2008-01-15,13:58:24
39.9792499,116.3099183,0,0,39462.5822800926,2008-01-15,13:58:29
39.9792966,116.3098433,0,0,39462.582337963,2008-01-15,13:58:34
39.9794616,116.30992,0,0,39462.5823958333,2008-01-15,13:58:39
39.9793933,116.3099683,0,0,39462.5824305556,2008-01-15,13:58:42
39.9793983,116.3100083,0,0,39462.5824884259,2008-01-15,13:58:47
39.9794366,116.3100649,0,0,39462.5825462963,2008-01-15,13:58:52
39.9794466,116.3100449,0,0,39462.5826041667,2008-01-15,13:58:57
39.9795083,116.3100666,0,0,39462.5826388889,2008-01-15,13:59:00
39.9795433,116.3101816,0,0,39462.5826967593,2008-01-15,13:59:05
39.97951,116.3102283,0,0,39462.5827546296,2008-01-15,13:59:10
39.9834766,116.3100449,0,0,39462.5855324074,2008-01-15,14:03:10
39.98356,116.3100216,0,0,39462.5855671296,2008-01-15,14:03:13
39.9836433,116.3099933,0,0,39462.5856018519,2008-01-15,14:03:16
39.9837233,116.3099799,0,0,39462.5856365741,2008-01-15,14:03:19
39.9837933,116.3099599,0,0,39462.5856712963,2008-01-15,14:03:22
39.9838483,116.3099433,0,0,39462.5857060185,2008-01-15,14:03:25
39.9838566,116.3099316,0,0,39462.5857407407,2008-01-15,14:03:28
39.9838883,116.3099,0,0,39462.5857986111,2008-01-15,14:03:33
39.9839666,116.3098883,0,0,39462.5858564815,2008-01-15,14:03:38
39.9840733,116.30985,0,0,39462.5859143519,2008-01-15,14:03:43
39.9841333,116.3098399,0,0,39462.5859490741,2008-01-15,14:03:46
39.9841983,116.3098599,0,0,39462.5859837963,2008-01-15,14:03:49
39.984275,116.3098549,0,0,39462.5860185185,2008-01-15,14:03:52
39.9843583,116.3098399,0,0,39462.5860532407,2008-01-15,14:03:55
39.9844366,116.3098216,0,0,39462.586087963,2008-01-15,14:03:58
39.9844883,116.3098066,0,0,39462.5861226852,2008-01-15,14:04:01
39.9845933,116.309795,0,0,39462.5861805556,2008-01-15,14:04:06
39.9846466,116.3097816,0,0,39462.5862152778,2008-01-15,14:04:09
39.9847216,116.3097616,0,0,39462.58625,2008-01-15,14:04:12
39.9848066,116.3097483,0,0,39462.5862847222,2008-01-15,14:04:15
39.9848716,116.3097116,0,0,39462.5863194444,2008-01-15,14:04:18
39.9849633,116.3097016,0,0,39462.5863541667,2008-01-15,14:04:21
39.9850399,116.3096966,0,0,39462.5863888889,2008-01-15,14:04:24
39.9850916,116.3096966,0,0,39462.5864236111,2008-01-15,14:04:27
39.9851483,116.309655,0,0,39462.5864583333,2008-01-15,14:04:30
39.9851716,116.3095766,0,0,39462.5864930556,2008-01-15,14:04:33
39.9851716,116.3094783,0,0,39462.5865277778,2008-01-15,14:04:36
39.9851716,116.3093833,0,0,39462.5865625,2008-01-15,14:04:39
39.98517,116.309275,0,0,39462.5865972222,2008-01-15,14:04:42
39.9851733,116.3091816,0,0,39462.5866319444,2008-01-15,14:04:45
39.9851616,116.3090783,0,0,39462.5866666667,2008-01-15,14:04:48
39.9851599,116.3089783,0,0,39462.5867013889,2008-01-15,14:04:51
39.9851616,116.3088966,0,0,39462.5867361111,2008-01-15,14:04:54
39.9851583,116.30882,0,0,39462.5867708333,2008-01-15,14:04:57
39.9851583,116.3087216,0,0,39462.5868055556,2008-01-15,14:05:00
39.9851499,116.3086333,0,0,39462.5868402778,2008-01-15,14:05:03
39.9851199,116.3085383,0,0,39462.586875,2008-01-15,14:05:06
39.9851083,116.3084633,0,0,39462.5869097222,2008-01-15,14:05:09
39.9851499,116.308385,0,0,39462.5869444444,2008-01-15,14:05:12
39.9851599,116.3082999,0,0,39462.5869791667,2008-01-15,14:05:15
39.9851516,116.30819,0,0,39462.5870138889,2008-01-15,14:05:18
39.9851566,116.3080899,0,0,39462.5870486111,2008-01-15,14:05:21
39.98514,116.3079716,0,0,39462.5870833333,2008-01-15,14:05:24
39.9851499,116.30786,0,0,39462.5871180556,2008-01-15,14:05:27
39.9851166,116.3077183,0,0,39462.5871527778,2008-01-15,14:05:30
39.9851116,116.3075966,0,0,39462.5871875,2008-01-15,14:05:33
39.9851099,116.3074849,0,0,39462.5872222222,2008-01-15,14:05:36
39.985115,116.3073816,0,0,39462.5872569444,2008-01-15,14:05:39
39.9851333,116.3072766,0,0,39462.5872916667,2008-01-15,14:05:42
39.9850949,116.3071233,0,0,39462.5873263889,2008-01-15,14:05:45
39.9851033,116.3070083,0,0,39462.5873611111,2008-01-15,14:05:48
39.9851533,116.3069283,0,0,39462.5873958333,2008-01-15,14:05:51
39.9851566,116.3068149,0,0,39462.5874305556,2008-01-15,14:05:54
39.9851433,116.3066866,0,0,39462.5874652778,2008-01-15,14:05:57
39.9851583,116.3065949,0,0,39462.5875,2008-01-15,14:06:00
39.9851666,116.3064916,0,0,39462.5875347222,2008-01-15,14:06:03
39.9851899,116.3064199,0,0,39462.5875694444,2008-01-15,14:06:06
39.9851649,116.30632,0,0,39462.5876041667,2008-01-15,14:06:09
39.9851649,116.3062466,0,0,39462.5876388889,2008-01-15,14:06:12
39.9851933,116.3061516,0,0,39462.5876736111,2008-01-15,14:06:15
39.9852183,116.3060483,0,0,39462.5877083333,2008-01-15,14:06:18
39.9852166,116.3059216,0,0,39462.5877430556,2008-01-15,14:06:21
39.9852,116.3058,0,0,39462.5877777778,2008-01-15,14:06:24
39.9851416,116.3057066,0,0,39462.5878125,2008-01-15,14:06:27
39.9875333,116.3013266,0,0,39462.5905902778,2008-01-15,14:10:27
39.987565,116.3012099,0,0,39462.590625,2008-01-15,14:10:30
39.9876366,116.3011266,0,0,39462.5906597222,2008-01-15,14:10:33
39.9876883,116.3010283,0,0,39462.5906944444,2008-01-15,14:10:36
39.9877533,116.3009383,0,0,39462.5907291667,2008-01-15,14:10:39
39.9878149,116.3008449,0,0,39462.5907638889,2008-01-15,14:10:42
39.9878716,116.3007533,0,0,39462.5907986111,2008-01-15,14:10:45
39.9879333,116.3006483,0,0,39462.5908333333,2008-01-15,14:10:48
39.98797,116.3005399,0,0,39462.5908680556,2008-01-15,14:10:51
39.9880216,116.3004533,0,0,39462.5909027778,2008-01-15,14:10:54
39.9880666,116.3003666,0,0,39462.5909375,2008-01-15,14:10:57
39.9880749,116.3002899,0,0,39462.5909722222,2008-01-15,14:11:00
39.9880666,116.3002049,0,0,39462.5910300926,2008-01-15,14:11:05
39.98814,116.3002233,0,0,39462.591087963,2008-01-15,14:11:10
39.9881649,116.3004283,0,0,39462.6014930556,2008-01-15,14:26:09
39.9882766,116.3003749,0,0,39462.6015509259,2008-01-15,14:26:14
39.9882766,116.3003749,0,0,39462.6015625,2008-01-15,14:26:15
39.9882783,116.3003766,0,0,39462.6015856481,2008-01-15,14:26:17
39.9896833,116.2983066,0,0,39462.6043634259,2008-01-15,14:30:17
39.9897033,116.29822,0,0,39462.6043981481,2008-01-15,14:30:20
39.9897783,116.2981883,0,0,39462.6044328704,2008-01-15,14:30:23
39.9898783,116.298185,0,0,39462.6044675926,2008-01-15,14:30:26
39.9899783,116.2981649,0,0,39462.6045023148,2008-01-15,14:30:29
39.9900916,116.2981416,0,0,39462.604537037,2008-01-15,14:30:32
39.9901866,116.2980833,0,0,39462.6045717593,2008-01-15,14:30:35
39.9902499,116.2980633,0,0,39462.6046064815,2008-01-15,14:30:38
39.9903566,116.2981,0,0,39462.6046412037,2008-01-15,14:30:41
39.9904783,116.2980983,0,0,39462.6046759259,2008-01-15,14:30:44
39.9905899,116.29808,0,0,39462.6047106481,2008-01-15,14:30:47
39.990675,116.2980666,0,0,39462.6047453704,2008-01-15,14:30:50
39.9908066,116.2980499,0,0,39462.6047800926,2008-01-15,14:30:53
39.9909099,116.2980533,0,0,39462.6048148148,2008-01-15,14:30:56
39.9909883,116.2980249,0,0,39462.604849537,2008-01-15,14:30:59
39.9910499,116.2979916,0,0,39462.6048842593,2008-01-15,14:31:02
39.9910533,116.2979149,0,0,39462.6049189815,2008-01-15,14:31:05
39.9909949,116.2977933,0,0,39462.6049537037,2008-01-15,14:31:08
39.9909399,116.2977566,0,0,39462.6049884259,2008-01-15,14:31:11
39.9909433,116.29768,0,0,39462.6050462963,2008-01-15,14:31:16
39.990945,116.2976399,0,0,39462.6051041667,2008-01-15,14:31:21
