# Supplementary material for: Research on differential privacy protection method based on user tendency
Source: PLoS One. 2023 Oct 26;18(10):e0288823. doi: 10.1371/journal.pone.0288823 (PMC10602288; doi:10.1371/journal.pone.0288823)
Supplement: S3 Data — (ZIP) [file pone.0288823.s003.zip › Data 5-3/051/Trajectory/20080119095535.plt]

Geolife trajectory
WGS 84
Altitude is in Feet
Reserved 3
0,2,255,My Track,0,0,2,8421376
0
39.9930316,116.2984283,0,0,39466.413599537,2008-01-19,09:55:35
39.9930416,116.2984283,0,0,39466.4136111111,2008-01-19,09:55:36
39.9930716,116.2984049,0,0,39466.4136689815,2008-01-19,09:55:41
39.9931483,116.29836,0,0,39466.4137268519,2008-01-19,09:55:46
39.9931966,116.2983233,0,0,39466.4137847222,2008-01-19,09:55:51
39.9932283,116.2983283,0,0,39466.4138425926,2008-01-19,09:55:56
39.9933,116.2983316,0,0,39466.413900463,2008-01-19,09:56:01
39.9933533,116.2982983,0,0,39466.4139583333,2008-01-19,09:56:06
39.9934166,116.2983299,0,0,39466.4140162037,2008-01-19,09:56:11
39.9934299,116.2983516,0,0,39466.4140740741,2008-01-19,09:56:16
39.9935616,116.2983866,0,0,39466.4141319444,2008-01-19,09:56:21
39.9936399,116.298415,0,0,39466.4141666667,2008-01-19,09:56:24
39.9936883,116.2983483,0,0,39466.4142013889,2008-01-19,09:56:27
39.9666183,116.3778633,0,0,39466.4407407407,2008-01-19,10:34:40
39.9665683,116.3777999,0,0,39466.440775463,2008-01-19,10:34:43
39.9666399,116.37771,0,0,39466.4408333333,2008-01-19,10:34:48
39.9666733,116.3776733,0,0,39466.4408912037,2008-01-19,10:34:53
39.9666633,116.377675,0,0,39466.4409490741,2008-01-19,10:34:58
39.968395,116.3781066,0,0,39466.4437268519,2008-01-19,10:38:58
39.968465,116.3780799,0,0,39466.4437847222,2008-01-19,10:39:03
39.96869,116.3778899,0,0,39466.4438425926,2008-01-19,10:39:08
39.9687333,116.3778749,0,0,39466.4438773148,2008-01-19,10:39:11
39.9687733,116.3778733,0,0,39466.443912037,2008-01-19,10:39:14
39.96882,116.37785,0,0,39466.4439467593,2008-01-19,10:39:17
39.9688383,116.3778583,0,0,39466.4439814815,2008-01-19,10:39:20
39.9688716,116.3778566,0,0,39466.4440393519,2008-01-19,10:39:25
39.9689416,116.3777983,0,0,39466.4440972222,2008-01-19,10:39:30
39.9688533,116.3779116,0,0,39466.4441550926,2008-01-19,10:39:35
39.9688483,116.3779649,0,0,39466.444212963,2008-01-19,10:39:40
39.96894,116.3780733,0,0,39466.4442708333,2008-01-19,10:39:45
39.9690066,116.3781916,0,0,39466.4443287037,2008-01-19,10:39:50
39.9689733,116.3783666,0,0,39466.4443865741,2008-01-19,10:39:55
39.9689899,116.3785066,0,0,39466.4444444444,2008-01-19,10:40:00
39.96897,116.3785983,0,0,39466.4445023148,2008-01-19,10:40:05
39.9689866,116.3786099,0,0,39466.4445601852,2008-01-19,10:40:10
39.9690283,116.3786749,0,0,39466.4446180556,2008-01-19,10:40:15
39.9690383,116.378705,0,0,39466.4446759259,2008-01-19,10:40:20
39.969055,116.3787499,0,0,39466.4447337963,2008-01-19,10:40:25
39.9690766,116.3787849,0,0,39466.4447916667,2008-01-19,10:40:30
39.9690866,116.3788549,0,0,39466.444849537,2008-01-19,10:40:35
39.9691333,116.3788649,0,0,39466.4449074074,2008-01-19,10:40:40
39.9692133,116.378845,0,0,39466.4449652778,2008-01-19,10:40:45
39.9692366,116.3788316,0,0,39466.4450231481,2008-01-19,10:40:50
39.9692483,116.3788299,0,0,39466.4450810185,2008-01-19,10:40:55
39.9692816,116.3787616,0,0,39466.4451388889,2008-01-19,10:41:00
39.9693149,116.3787383,0,0,39466.4451967593,2008-01-19,10:41:05
39.9694099,116.378725,0,0,39466.4452546296,2008-01-19,10:41:10
39.9696083,116.3786766,0,0,39466.4453125,2008-01-19,10:41:15
39.9698083,116.3785916,0,0,39466.4453472222,2008-01-19,10:41:18
39.9700083,116.3785033,0,0,39466.4453819444,2008-01-19,10:41:21
39.970205,116.3784183,0,0,39466.4454166667,2008-01-19,10:41:24
39.9703799,116.3782333,0,0,39466.4454513889,2008-01-19,10:41:27
39.9701549,116.3785899,0,0,39466.4454976852,2008-01-19,10:41:31
39.9699533,116.3788566,0,0,39466.4455555556,2008-01-19,10:41:36
39.9698466,116.3789699,0,0,39466.4456134259,2008-01-19,10:41:41
39.9699149,116.3790683,0,0,39466.4456712963,2008-01-19,10:41:46
39.969965,116.3790633,0,0,39466.4457291667,2008-01-19,10:41:51
39.9722149,116.3790583,0,0,39466.4485069444,2008-01-19,10:45:51
39.9506599,116.3891533,0,0,39466.4820717593,2008-01-19,11:34:11
39.950305,116.3891883,0,0,39466.4821064815,2008-01-19,11:34:14
39.9502866,116.3891116,0,0,39466.4821412037,2008-01-19,11:34:17
39.9502783,116.38906,0,0,39466.4821759259,2008-01-19,11:34:20
39.9501666,116.3890666,0,0,39466.4822106481,2008-01-19,11:34:23
39.9500366,116.38906,0,0,39466.4822453704,2008-01-19,11:34:26
39.9499866,116.3890449,0,0,39466.4822800926,2008-01-19,11:34:29
39.949955,116.3890349,0,0,39466.4823148148,2008-01-19,11:34:32
39.9499516,116.3889933,0,0,39466.482349537,2008-01-19,11:34:35
39.9500516,116.388885,0,0,39466.4823842593,2008-01-19,11:34:38
39.9500883,116.3886333,0,0,39466.4824421296,2008-01-19,11:34:43
39.9500983,116.3884499,0,0,39466.4824768519,2008-01-19,11:34:46
39.9501016,116.3882366,0,0,39466.4825115741,2008-01-19,11:34:49
39.9501216,116.3880399,0,0,39466.4825462963,2008-01-19,11:34:52
39.9501616,116.3877899,0,0,39466.4825925926,2008-01-19,11:34:56
39.9502066,116.3876433,0,0,39466.4826273148,2008-01-19,11:34:59
39.9502266,116.3874966,0,0,39466.482662037,2008-01-19,11:35:02
39.9502266,116.3872799,0,0,39466.4826967593,2008-01-19,11:35:05
39.950235,116.3870183,0,0,39466.4827314815,2008-01-19,11:35:08
39.9502633,116.3867333,0,0,39466.4827662037,2008-01-19,11:35:11
39.9502633,116.38637,0,0,39466.4828009259,2008-01-19,11:35:14
39.9502583,116.3859616,0,0,39466.4828356481,2008-01-19,11:35:17
39.9502583,116.3855283,0,0,39466.4828703704,2008-01-19,11:35:20
39.9502566,116.3850816,0,0,39466.4829050926,2008-01-19,11:35:23
39.9502416,116.3846516,0,0,39466.4829398148,2008-01-19,11:35:26
39.9502283,116.38429,0,0,39466.482974537,2008-01-19,11:35:29
39.9502366,116.3840516,0,0,39466.4830092593,2008-01-19,11:35:32
39.9502549,116.3838383,0,0,39466.4830439815,2008-01-19,11:35:35
39.9502383,116.3835633,0,0,39466.4830787037,2008-01-19,11:35:38
39.9502433,116.3832816,0,0,39466.4831134259,2008-01-19,11:35:41
39.9502433,116.3829616,0,0,39466.4831481481,2008-01-19,11:35:44
39.9502416,116.3825933,0,0,39466.4831828704,2008-01-19,11:35:47
39.9502683,116.382265,0,0,39466.4832175926,2008-01-19,11:35:50
39.9502549,116.3818716,0,0,39466.4832523148,2008-01-19,11:35:53
39.9502616,116.3815599,0,0,39466.483287037,2008-01-19,11:35:56
39.9502766,116.3813083,0,0,39466.4833217593,2008-01-19,11:35:59
39.9502933,116.3810416,0,0,39466.4833564815,2008-01-19,11:36:02
39.9503133,116.3807183,0,0,39466.4833912037,2008-01-19,11:36:05
39.9503416,116.38036,0,0,39466.4834259259,2008-01-19,11:36:08
39.950345,116.3799716,0,0,39466.4834606481,2008-01-19,11:36:11
39.9503166,116.3795966,0,0,39466.4834953704,2008-01-19,11:36:14
39.9502849,116.3792883,0,0,39466.4835300926,2008-01-19,11:36:17
39.9502666,116.37909,0,0,39466.4835648148,2008-01-19,11:36:20
39.9502516,116.3789666,0,0,39466.483599537,2008-01-19,11:36:23
39.9502249,116.3788849,0,0,39466.4836342593,2008-01-19,11:36:26
39.9501966,116.378825,0,0,39466.4836689815,2008-01-19,11:36:29
39.9501766,116.3787683,0,0,39466.4837037037,2008-01-19,11:36:32
39.9501549,116.3786866,0,0,39466.4837384259,2008-01-19,11:36:35
39.9501466,116.378635,0,0,39466.4837731481,2008-01-19,11:36:38
39.9501583,116.378585,0,0,39466.4838310185,2008-01-19,11:36:43
39.9501483,116.3785216,0,0,39466.4838888889,2008-01-19,11:36:48
39.9501316,116.3783649,0,0,39466.4839467593,2008-01-19,11:36:53
39.9501166,116.3781733,0,0,39466.4839814815,2008-01-19,11:36:56
39.9501016,116.3779483,0,0,39466.4840162037,2008-01-19,11:36:59
39.9500816,116.3776699,0,0,39466.4840509259,2008-01-19,11:37:02
39.9500849,116.3774316,0,0,39466.4840856481,2008-01-19,11:37:05
39.9500849,116.3772716,0,0,39466.4841203704,2008-01-19,11:37:08
39.9500999,116.3771483,0,0,39466.4841550926,2008-01-19,11:37:11
39.9500916,116.3770233,0,0,39466.4841898148,2008-01-19,11:37:14
39.9500933,116.3768599,0,0,39466.484224537,2008-01-19,11:37:17
39.950095,116.3766966,0,0,39466.4842592593,2008-01-19,11:37:20
39.9500899,116.3765016,0,0,39466.4842939815,2008-01-19,11:37:23
39.9500899,116.3763966,0,0,39466.4843287037,2008-01-19,11:37:26
39.9500833,116.3763166,0,0,39466.4843634259,2008-01-19,11:37:29
39.9500733,116.3761833,0,0,39466.4843981481,2008-01-19,11:37:32
39.9500599,116.3759783,0,0,39466.4844328704,2008-01-19,11:37:35
39.9500449,116.3757599,0,0,39466.4844675926,2008-01-19,11:37:38
39.9500333,116.3754866,0,0,39466.4845023148,2008-01-19,11:37:41
39.9500299,116.375175,0,0,39466.484537037,2008-01-19,11:37:44
39.9500316,116.374865,0,0,39466.4845717593,2008-01-19,11:37:47
39.950025,116.3746616,0,0,39466.4846064815,2008-01-19,11:37:50
39.950025,116.3745816,0,0,39466.4846412037,2008-01-19,11:37:53
39.95004,116.3745549,0,0,39466.4846759259,2008-01-19,11:37:56
39.9500583,116.3745283,0,0,39466.4847337963,2008-01-19,11:38:01
39.9483349,116.3723799,0,0,39466.4875115741,2008-01-19,11:42:01
39.9482399,116.3723133,0,0,39466.4875694444,2008-01-19,11:42:06
39.9481533,116.3722866,0,0,39466.4876041667,2008-01-19,11:42:09
39.948075,116.3722583,0,0,39466.4876388889,2008-01-19,11:42:12
39.9480566,116.3722333,0,0,39466.4876736111,2008-01-19,11:42:15
39.948005,116.3722266,0,0,39466.4877314815,2008-01-19,11:42:20
39.9479366,116.3722066,0,0,39466.4877893519,2008-01-19,11:42:25
39.9479066,116.3721099,0,0,39466.4878472222,2008-01-19,11:42:30
39.9478916,116.3719949,0,0,39466.4879050926,2008-01-19,11:42:35
39.9478866,116.3718416,0,0,39466.487962963,2008-01-19,11:42:40
39.947895,116.37174,0,0,39466.4879976852,2008-01-19,11:42:43
39.9478749,116.3716549,0,0,39466.4880324074,2008-01-19,11:42:46
39.9478849,116.3715966,0,0,39466.4880671296,2008-01-19,11:42:49
39.9478866,116.371565,0,0,39466.4881018519,2008-01-19,11:42:52
39.9478616,116.3714899,0,0,39466.4881597222,2008-01-19,11:42:57
39.9478416,116.3713649,0,0,39466.4882175926,2008-01-19,11:43:02
39.9478199,116.3712816,0,0,39466.4882523148,2008-01-19,11:43:05
39.9478083,116.3712116,0,0,39466.488287037,2008-01-19,11:43:08
39.9478116,116.3711399,0,0,39466.4883217593,2008-01-19,11:43:11
39.9478216,116.3710733,0,0,39466.4883564815,2008-01-19,11:43:14
39.947825,116.3710366,0,0,39466.4883912037,2008-01-19,11:43:17
39.9478349,116.3709666,0,0,39466.4884490741,2008-01-19,11:43:22
39.9478483,116.3709249,0,0,39466.4885069444,2008-01-19,11:43:27
39.9453333,116.3595583,0,0,39466.4912847222,2008-01-19,11:47:27
39.9452483,116.3593483,0,0,39466.4913194444,2008-01-19,11:47:30
39.9451816,116.359205,0,0,39466.4913541667,2008-01-19,11:47:33
39.94515,116.3591233,0,0,39466.4913888889,2008-01-19,11:47:36
39.9451333,116.3590349,0,0,39466.4914236111,2008-01-19,11:47:39
39.9451016,116.3588833,0,0,39466.4914583333,2008-01-19,11:47:42
39.9450516,116.3587716,0,0,39466.4914930556,2008-01-19,11:47:45
39.9450083,116.358665,0,0,39466.4915277778,2008-01-19,11:47:48
39.9449849,116.3585449,0,0,39466.4915625,2008-01-19,11:47:51
39.9449716,116.3584599,0,0,39466.4915972222,2008-01-19,11:47:54
39.9449966,116.35835,0,0,39466.4916550926,2008-01-19,11:47:59
39.9449833,116.3582083,0,0,39466.4916898148,2008-01-19,11:48:02
39.9449383,116.3580533,0,0,39466.491724537,2008-01-19,11:48:05
39.944895,116.3578916,0,0,39466.4917592593,2008-01-19,11:48:08
39.9448433,116.3577249,0,0,39466.4917939815,2008-01-19,11:48:11
39.9447933,116.3575366,0,0,39466.4918287037,2008-01-19,11:48:14
39.9447383,116.357405,0,0,39466.4918634259,2008-01-19,11:48:17
39.9447166,116.3573166,0,0,39466.4918981481,2008-01-19,11:48:20
39.9447166,116.3572466,0,0,39466.4919328704,2008-01-19,11:48:23
39.9446833,116.3570599,0,0,39466.4919907407,2008-01-19,11:48:28
39.944645,116.3568949,0,0,39466.492025463,2008-01-19,11:48:31
39.9446049,116.3567466,0,0,39466.4920601852,2008-01-19,11:48:34
39.94456,116.3565899,0,0,39466.4920949074,2008-01-19,11:48:37
39.9445266,116.3564399,0,0,39466.4921296296,2008-01-19,11:48:40
39.9444849,116.3562749,0,0,39466.4921643519,2008-01-19,11:48:43
39.944445,116.3561199,0,0,39466.4921990741,2008-01-19,11:48:46
39.9444033,116.3560116,0,0,39466.4922337963,2008-01-19,11:48:49
39.9443516,116.3558949,0,0,39466.4922685185,2008-01-19,11:48:52
39.944305,116.3557866,0,0,39466.4923032407,2008-01-19,11:48:55
39.9442449,116.355695,0,0,39466.492337963,2008-01-19,11:48:58
39.9442033,116.3556033,0,0,39466.4923726852,2008-01-19,11:49:01
39.9441816,116.3555633,0,0,39466.4924074074,2008-01-19,11:49:04
39.9365199,116.349115,0,0,39466.4951851852,2008-01-19,11:53:04
39.9364099,116.3491483,0,0,39466.4952199074,2008-01-19,11:53:07
39.9363149,116.3491883,0,0,39466.4952546296,2008-01-19,11:53:10
39.9362466,116.3492083,0,0,39466.4952893518,2008-01-19,11:53:13
39.9361666,116.34922,0,0,39466.4953240741,2008-01-19,11:53:16
39.9360533,116.3492366,0,0,39466.4953587963,2008-01-19,11:53:19
39.9359749,116.3492566,0,0,39466.4953935185,2008-01-19,11:53:22
39.935885,116.3492633,0,0,39466.4954282407,2008-01-19,11:53:25
39.935775,116.3492633,0,0,39466.495462963,2008-01-19,11:53:28
39.9356333,116.3492599,0,0,39466.4954976852,2008-01-19,11:53:31
39.93549,116.3492683,0,0,39466.4955324074,2008-01-19,11:53:34
39.9352916,116.3492599,0,0,39466.4955671296,2008-01-19,11:53:37
39.9350549,116.349235,0,0,39466.4956018519,2008-01-19,11:53:40
39.9348666,116.349255,0,0,39466.4956365741,2008-01-19,11:53:43
39.93464,116.3491633,0,0,39466.4956712963,2008-01-19,11:53:46
39.9344483,116.3491366,0,0,39466.4957060185,2008-01-19,11:53:49
39.9342949,116.3491533,0,0,39466.4957407407,2008-01-19,11:53:52
39.9340949,116.3491883,0,0,39466.495775463,2008-01-19,11:53:55
39.9339149,116.3492033,0,0,39466.4958101852,2008-01-19,11:53:58
39.9337633,116.3491916,0,0,39466.4958564815,2008-01-19,11:54:02
39.9336799,116.3492049,0,0,39466.4959027778,2008-01-19,11:54:06
39.9336416,116.3491966,0,0,39466.4959490741,2008-01-19,11:54:10
39.9336199,116.3491866,0,0,39466.4959837963,2008-01-19,11:54:13
39.9335733,116.349235,0,0,39466.4960532407,2008-01-19,11:54:19
39.9335433,116.3493166,0,0,39466.4961111111,2008-01-19,11:54:24
39.9335066,116.3493033,0,0,39466.4961689815,2008-01-19,11:54:29
39.9333616,116.3492033,0,0,39466.4962268519,2008-01-19,11:54:34
39.9332299,116.349165,0,0,39466.4962615741,2008-01-19,11:54:37
39.9330483,116.3491549,0,0,39466.4962962963,2008-01-19,11:54:40
39.9329716,116.3491733,0,0,39466.4963310185,2008-01-19,11:54:43
39.9329416,116.3491733,0,0,39466.4963657407,2008-01-19,11:54:46
39.9328399,116.3494733,0,0,39466.4965393519,2008-01-19,11:55:01
39.9328016,116.3493483,0,0,39466.4965740741,2008-01-19,11:55:04
39.9327816,116.3492583,0,0,39466.4966087963,2008-01-19,11:55:07
39.9327216,116.3492133,0,0,39466.4966435185,2008-01-19,11:55:10
39.9326116,116.349185,0,0,39466.4966782407,2008-01-19,11:55:13
39.9322933,116.3491216,0,0,39466.4967592593,2008-01-19,11:55:20
39.93213,116.3491933,0,0,39466.4967939815,2008-01-19,11:55:23
39.9318699,116.3492283,0,0,39466.4968287037,2008-01-19,11:55:26
39.9316199,116.34927,0,0,39466.4968634259,2008-01-19,11:55:29
39.9313916,116.3492866,0,0,39466.4968981481,2008-01-19,11:55:32
39.9312699,116.34932,0,0,39466.4969328704,2008-01-19,11:55:35
39.93112,116.3493583,0,0,39466.4969675926,2008-01-19,11:55:38
39.930965,116.3493966,0,0,39466.4970023148,2008-01-19,11:55:41
39.9307799,116.3494199,0,0,39466.497037037,2008-01-19,11:55:44
39.9305616,116.3494516,0,0,39466.4970717593,2008-01-19,11:55:47
39.9303116,116.3494783,0,0,39466.4971064815,2008-01-19,11:55:50
39.9300733,116.3494483,0,0,39466.4971412037,2008-01-19,11:55:53
39.9297383,116.3493216,0,0,39466.4971759259,2008-01-19,11:55:56
39.9294766,116.3492299,0,0,39466.4972106481,2008-01-19,11:55:59
39.9292216,116.34925,0,0,39466.4972453704,2008-01-19,11:56:02
39.9289883,116.3492766,0,0,39466.4972800926,2008-01-19,11:56:05
39.9287716,116.3493099,0,0,39466.4973148148,2008-01-19,11:56:08
39.9285583,116.3493533,0,0,39466.497349537,2008-01-19,11:56:11
39.9280599,116.3494833,0,0,39466.4974884259,2008-01-19,11:56:23
39.9278716,116.3494999,0,0,39466.4975231481,2008-01-19,11:56:26
39.9276916,116.3495166,0,0,39466.4975578704,2008-01-19,11:56:29
39.9275383,116.3495399,0,0,39466.4975925926,2008-01-19,11:56:32
39.9273783,116.3495566,0,0,39466.4976273148,2008-01-19,11:56:35
39.9271616,116.3495549,0,0,39466.497662037,2008-01-19,11:56:38
39.9269633,116.34955,0,0,39466.4976967593,2008-01-19,11:56:41
39.92675,116.34955,0,0,39466.4977314815,2008-01-19,11:56:44
39.9266216,116.3496249,0,0,39466.4977662037,2008-01-19,11:56:47
39.9265483,116.3495633,0,0,39466.4978009259,2008-01-19,11:56:50
39.9265049,116.3495616,0,0,39466.4978356481,2008-01-19,11:56:53
39.9263716,116.34955,0,0,39466.4978703704,2008-01-19,11:56:56
39.926255,116.3495249,0,0,39466.4979050926,2008-01-19,11:56:59
39.9261283,116.3495483,0,0,39466.4979398148,2008-01-19,11:57:02
39.9260149,116.3495366,0,0,39466.497974537,2008-01-19,11:57:05
39.9258866,116.349515,0,0,39466.4980092593,2008-01-19,11:57:08
39.9257933,116.3495449,0,0,39466.4980439815,2008-01-19,11:57:11
39.9256966,116.349565,0,0,39466.4980787037,2008-01-19,11:57:14
39.9256083,116.3495599,0,0,39466.4981134259,2008-01-19,11:57:17
39.9255633,116.349515,0,0,39466.4981481481,2008-01-19,11:57:20
39.9255633,116.349515,0,0,39466.4981597222,2008-01-19,11:57:21
39.9255566,116.3495233,0,0,39466.4981828704,2008-01-19,11:57:23
39.9255333,116.3495233,0,0,39466.4982175926,2008-01-19,11:57:26
39.9255133,116.3495099,0,0,39466.4982523148,2008-01-19,11:57:29
39.9254083,116.3495366,0,0,39466.4983101852,2008-01-19,11:57:34
39.9253999,116.3495616,0,0,39466.4983680556,2008-01-19,11:57:39
39.9253966,116.3495949,0,0,39466.4984259259,2008-01-19,11:57:44
39.9253166,116.3496216,0,0,39466.4984837963,2008-01-19,11:57:49
39.9252483,116.3496233,0,0,39466.4985185185,2008-01-19,11:57:52
39.9251516,116.3495799,0,0,39466.4985532407,2008-01-19,11:57:55
39.9249749,116.3495633,0,0,39466.498587963,2008-01-19,11:57:58
39.9247383,116.3495733,0,0,39466.4986226852,2008-01-19,11:58:01
39.9244566,116.3495983,0,0,39466.4986574074,2008-01-19,11:58:04
39.9242266,116.3496383,0,0,39466.4986921296,2008-01-19,11:58:07
39.9240116,116.3496716,0,0,39466.4987268519,2008-01-19,11:58:10
39.9238233,116.3497033,0,0,39466.4987615741,2008-01-19,11:58:13
39.9237166,116.3497383,0,0,39466.4987962963,2008-01-19,11:58:16
39.9236566,116.3497816,0,0,39466.4988310185,2008-01-19,11:58:19
39.9235816,116.3498083,0,0,39466.4988657407,2008-01-19,11:58:22
39.9234733,116.3498249,0,0,39466.498900463,2008-01-19,11:58:25
39.9233483,116.3498399,0,0,39466.4989351852,2008-01-19,11:58:28
39.9232566,116.3498516,0,0,39466.4989699074,2008-01-19,11:58:31
39.923175,116.3498583,0,0,39466.4990046296,2008-01-19,11:58:34
39.9230999,116.3498683,0,0,39466.4990393519,2008-01-19,11:58:37
39.9230249,116.3498699,0,0,39466.4990740741,2008-01-19,11:58:40
39.9229149,116.3498633,0,0,39466.4991087963,2008-01-19,11:58:43
39.9227916,116.3498783,0,0,39466.4991435185,2008-01-19,11:58:46
39.9226566,116.3498599,0,0,39466.4991782407,2008-01-19,11:58:49
39.9223699,116.3498466,0,0,39466.4992361111,2008-01-19,11:58:54
39.9219683,116.34983,0,0,39466.4992708333,2008-01-19,11:58:57
39.9216649,116.3498416,0,0,39466.4993055556,2008-01-19,11:59:00
39.9214083,116.3498333,0,0,39466.4993402778,2008-01-19,11:59:03
39.9212083,116.3497766,0,0,39466.499375,2008-01-19,11:59:06
39.9210116,116.3495333,0,0,39466.4994097222,2008-01-19,11:59:09
39.9209083,116.3495766,0,0,39466.4994444444,2008-01-19,11:59:12
39.920765,116.3496116,0,0,39466.4994791667,2008-01-19,11:59:15
39.92064,116.3496383,0,0,39466.4995138889,2008-01-19,11:59:18
39.92058,116.3497299,0,0,39466.4995486111,2008-01-19,11:59:21
39.9205299,116.3498066,0,0,39466.4995833333,2008-01-19,11:59:24
39.9204949,116.3498766,0,0,39466.4996180556,2008-01-19,11:59:27
39.9204616,116.3499116,0,0,39466.4996759259,2008-01-19,11:59:32
39.92036,116.3498666,0,0,39466.4997337963,2008-01-19,11:59:37
39.9202233,116.3498416,0,0,39466.4997685185,2008-01-19,11:59:40
39.9200449,116.3498399,0,0,39466.4998032407,2008-01-19,11:59:43
39.9198,116.3497699,0,0,39466.499837963,2008-01-19,11:59:46
39.9195333,116.3497333,0,0,39466.4998726852,2008-01-19,11:59:49
39.9192633,116.3497116,0,0,39466.4999074074,2008-01-19,11:59:52
39.91901,116.3497733,0,0,39466.4999421296,2008-01-19,11:59:55
39.918775,116.3498466,0,0,39466.4999768519,2008-01-19,11:59:58
39.9185466,116.3498966,0,0,39466.5000115741,2008-01-19,12:00:01
39.9182833,116.3499383,0,0,39466.5000462963,2008-01-19,12:00:04
39.9180333,116.3499866,0,0,39466.5000810185,2008-01-19,12:00:07
39.9177699,116.3499916,0,0,39466.5001157407,2008-01-19,12:00:10
39.9174883,116.3500066,0,0,39466.500150463,2008-01-19,12:00:13
39.9172399,116.3500166,0,0,39466.5001851852,2008-01-19,12:00:16
39.9170233,116.3500366,0,0,39466.5002199074,2008-01-19,12:00:19
39.9168016,116.3500516,0,0,39466.5002546296,2008-01-19,12:00:22
39.916575,116.3500716,0,0,39466.5002893518,2008-01-19,12:00:25
39.9163133,116.3501066,0,0,39466.5003240741,2008-01-19,12:00:28
39.9160416,116.3501066,0,0,39466.5003587963,2008-01-19,12:00:31
39.9157566,116.3501233,0,0,39466.5003935185,2008-01-19,12:00:34
39.9154833,116.3501583,0,0,39466.5004282407,2008-01-19,12:00:37
39.9152349,116.3501816,0,0,39466.500462963,2008-01-19,12:00:40
39.9149983,116.3501899,0,0,39466.5004976852,2008-01-19,12:00:43
39.9148149,116.3501933,0,0,39466.5005324074,2008-01-19,12:00:46
39.9146283,116.3502066,0,0,39466.5005671296,2008-01-19,12:00:49
39.9144766,116.3502233,0,0,39466.5006018518,2008-01-19,12:00:52
39.9143466,116.3502316,0,0,39466.5006365741,2008-01-19,12:00:55
39.914235,116.3502316,0,0,39466.5006712963,2008-01-19,12:00:58
39.9141049,116.3502366,0,0,39466.5007060185,2008-01-19,12:01:01
39.9139533,116.3502366,0,0,39466.5007407407,2008-01-19,12:01:04
39.9136949,116.3502366,0,0,39466.500775463,2008-01-19,12:01:07
39.9134416,116.3502366,0,0,39466.5008101852,2008-01-19,12:01:10
39.9131716,116.3502333,0,0,39466.5008449074,2008-01-19,12:01:13
39.9129466,116.3502349,0,0,39466.5008796296,2008-01-19,12:01:16
39.9127399,116.3502466,0,0,39466.5009143518,2008-01-19,12:01:19
39.9125033,116.3502733,0,0,39466.5009490741,2008-01-19,12:01:22
39.9122616,116.3503016,0,0,39466.5009837963,2008-01-19,12:01:25
39.9120483,116.3503166,0,0,39466.5010185185,2008-01-19,12:01:28
39.9118483,116.3503249,0,0,39466.5010532407,2008-01-19,12:01:31
39.9116683,116.3503316,0,0,39466.501087963,2008-01-19,12:01:34
39.91149,116.3503383,0,0,39466.5011226852,2008-01-19,12:01:37
39.91132,116.3503299,0,0,39466.5011574074,2008-01-19,12:01:40
39.9111666,116.3503249,0,0,39466.5011921296,2008-01-19,12:01:43
39.9109883,116.3503266,0,0,39466.5012268518,2008-01-19,12:01:46
39.9108133,116.3503283,0,0,39466.5012615741,2008-01-19,12:01:49
39.9106149,116.3503266,0,0,39466.5012962963,2008-01-19,12:01:52
39.9104133,116.3503233,0,0,39466.5013310185,2008-01-19,12:01:55
39.9102283,116.3503116,0,0,39466.5013657407,2008-01-19,12:01:58
39.9100366,116.350315,0,0,39466.501400463,2008-01-19,12:02:01
39.9098716,116.3502916,0,0,39466.5014351852,2008-01-19,12:02:04
39.9096766,116.3502749,0,0,39466.5014699074,2008-01-19,12:02:07
39.9095533,116.3502533,0,0,39466.5015046296,2008-01-19,12:02:10
39.9094499,116.3502349,0,0,39466.5015393518,2008-01-19,12:02:13
39.9093516,116.3502049,0,0,39466.5015740741,2008-01-19,12:02:16
39.9092333,116.3501233,0,0,39466.5016087963,2008-01-19,12:02:19
39.9090566,116.3500616,0,0,39466.5016435185,2008-01-19,12:02:22
39.9088999,116.3500333,0,0,39466.5016782407,2008-01-19,12:02:25
39.9087783,116.349985,0,0,39466.501712963,2008-01-19,12:02:28
39.9086233,116.34995,0,0,39466.5017476852,2008-01-19,12:02:31
39.9084266,116.3499449,0,0,39466.5017824074,2008-01-19,12:02:34
39.9082366,116.3499366,0,0,39466.5018171296,2008-01-19,12:02:37
39.9080583,116.3499533,0,0,39466.5018518518,2008-01-19,12:02:40
39.9078399,116.3499899,0,0,39466.5018865741,2008-01-19,12:02:43
39.9076849,116.3500183,0,0,39466.5019212963,2008-01-19,12:02:46
39.9074999,116.3500483,0,0,39466.5019560185,2008-01-19,12:02:49
39.9072983,116.3500766,0,0,39466.5019907407,2008-01-19,12:02:52
39.9070699,116.3501033,0,0,39466.502025463,2008-01-19,12:02:55
39.9068716,116.3501333,0,0,39466.5020601852,2008-01-19,12:02:58
39.9066816,116.3501566,0,0,39466.5020949074,2008-01-19,12:03:01
39.9065099,116.3501716,0,0,39466.5021296296,2008-01-19,12:03:04
39.9063399,116.3501849,0,0,39466.5021643518,2008-01-19,12:03:07
39.9061583,116.3502016,0,0,39466.5021990741,2008-01-19,12:03:10
39.9052866,116.3502933,0,0,39466.5023611111,2008-01-19,12:03:24
39.9051133,116.3502666,0,0,39466.5023958333,2008-01-19,12:03:27
39.9049666,116.3502783,0,0,39466.5024305556,2008-01-19,12:03:30
39.9048349,116.3502833,0,0,39466.5024652778,2008-01-19,12:03:33
39.9046849,116.3502983,0,0,39466.5025,2008-01-19,12:03:36
39.904495,116.3502966,0,0,39466.5025347222,2008-01-19,12:03:39
39.9043066,116.3502916,0,0,39466.5025694444,2008-01-19,12:03:42
39.9040766,116.3502983,0,0,39466.5026041667,2008-01-19,12:03:45
39.9038533,116.3502866,0,0,39466.5026388889,2008-01-19,12:03:48
39.9035633,116.3502949,0,0,39466.5026736111,2008-01-19,12:03:51
39.90325,116.3502949,0,0,39466.5027083333,2008-01-19,12:03:54
39.902925,116.3502983,0,0,39466.5027430556,2008-01-19,12:03:57
39.9026083,116.3503033,0,0,39466.5027777778,2008-01-19,12:04:00
39.9022966,116.350315,0,0,39466.5028125,2008-01-19,12:04:03
39.9020183,116.3503049,0,0,39466.5028472222,2008-01-19,12:04:06
39.9017266,116.350315,0,0,39466.5028819444,2008-01-19,12:04:09
39.901425,116.3503416,0,0,39466.5029166667,2008-01-19,12:04:12
39.90112,116.3503633,0,0,39466.5029513889,2008-01-19,12:04:15
39.9008333,116.3503866,0,0,39466.5029861111,2008-01-19,12:04:18
39.900545,116.3504116,0,0,39466.5030208333,2008-01-19,12:04:21
39.9002516,116.3504299,0,0,39466.5030555556,2008-01-19,12:04:24
39.8999416,116.3504583,0,0,39466.5030902778,2008-01-19,12:04:27
39.8996433,116.3504766,0,0,39466.503125,2008-01-19,12:04:30
39.8993433,116.3504949,0,0,39466.5031597222,2008-01-19,12:04:33
39.8990349,116.3504949,0,0,39466.5031944444,2008-01-19,12:04:36
39.8987183,116.3504699,0,0,39466.5032291667,2008-01-19,12:04:39
39.8984183,116.3503949,0,0,39466.5032638889,2008-01-19,12:04:42
39.898145,116.3502466,0,0,39466.5032986111,2008-01-19,12:04:45
39.8978833,116.3500333,0,0,39466.5033333333,2008-01-19,12:04:48
39.8976466,116.3497866,0,0,39466.5033680556,2008-01-19,12:04:51
39.8974516,116.3494933,0,0,39466.5034027778,2008-01-19,12:04:54
39.8973466,116.3491399,0,0,39466.5034375,2008-01-19,12:04:57
39.8972549,116.3488249,0,0,39466.5034722222,2008-01-19,12:05:00
39.8972033,116.3485233,0,0,39466.5035069444,2008-01-19,12:05:03
39.8972033,116.3481949,0,0,39466.5035416667,2008-01-19,12:05:06
39.8972033,116.3478699,0,0,39466.5035763889,2008-01-19,12:05:09
39.8972133,116.3475266,0,0,39466.5036111111,2008-01-19,12:05:12
39.89722,116.3471683,0,0,39466.5036458333,2008-01-19,12:05:15
39.8972133,116.3467783,0,0,39466.5036805556,2008-01-19,12:05:18
39.8971766,116.3463799,0,0,39466.5037152778,2008-01-19,12:05:21
39.8971333,116.3459666,0,0,39466.50375,2008-01-19,12:05:24
39.897085,116.3456233,0,0,39466.5037847222,2008-01-19,12:05:27
39.8970466,116.3452833,0,0,39466.5038194444,2008-01-19,12:05:30
39.8970133,116.3449366,0,0,39466.5038541667,2008-01-19,12:05:33
39.89697,116.344485,0,0,39466.5038888889,2008-01-19,12:05:36
39.8969283,116.3440616,0,0,39466.5039236111,2008-01-19,12:05:39
39.8968166,116.3436783,0,0,39466.5039583333,2008-01-19,12:05:42
39.8966566,116.3432933,0,0,39466.5039930556,2008-01-19,12:05:45
39.8963999,116.3429483,0,0,39466.5040277778,2008-01-19,12:05:48
39.8961249,116.3426566,0,0,39466.5040625,2008-01-19,12:05:51
39.8957983,116.34246,0,0,39466.5040972222,2008-01-19,12:05:54
39.8954816,116.3423116,0,0,39466.5041319444,2008-01-19,12:05:57
39.8951133,116.3422383,0,0,39466.5041666667,2008-01-19,12:06:00
39.8946933,116.3422283,0,0,39466.5042013889,2008-01-19,12:06:03
39.8942549,116.3422483,0,0,39466.5042361111,2008-01-19,12:06:06
39.893815,116.3422766,0,0,39466.5042708333,2008-01-19,12:06:09
39.8933999,116.342305,0,0,39466.5043055556,2008-01-19,12:06:12
39.8930433,116.3423316,0,0,39466.5043402778,2008-01-19,12:06:15
39.8926916,116.3423566,0,0,39466.504375,2008-01-19,12:06:18
39.8923816,116.3423599,0,0,39466.5044097222,2008-01-19,12:06:21
39.8920666,116.3423716,0,0,39466.5044444444,2008-01-19,12:06:24
39.8917249,116.3423766,0,0,39466.5044791667,2008-01-19,12:06:27
39.8914533,116.3423683,0,0,39466.5045138889,2008-01-19,12:06:30
39.8912449,116.342375,0,0,39466.5045486111,2008-01-19,12:06:33
39.8910099,116.3423883,0,0,39466.5045833333,2008-01-19,12:06:36
39.890775,116.3423999,0,0,39466.5046180556,2008-01-19,12:06:39
39.8905333,116.3424149,0,0,39466.5046527778,2008-01-19,12:06:42
39.8902233,116.3424383,0,0,39466.5046875,2008-01-19,12:06:45
39.8899133,116.3424466,0,0,39466.5047222222,2008-01-19,12:06:48
39.8896016,116.342445,0,0,39466.5047569444,2008-01-19,12:06:51
39.8892849,116.3424399,0,0,39466.5047916667,2008-01-19,12:06:54
39.8889299,116.3424533,0,0,39466.5048263889,2008-01-19,12:06:57
39.8885683,116.34246,0,0,39466.5048611111,2008-01-19,12:07:00
39.8880899,116.3424583,0,0,39466.5049074074,2008-01-19,12:07:04
39.8877549,116.3424716,0,0,39466.5049421296,2008-01-19,12:07:07
39.8874233,116.3424849,0,0,39466.5049768519,2008-01-19,12:07:10
39.8871116,116.3424916,0,0,39466.5050115741,2008-01-19,12:07:13
39.8868266,116.3424849,0,0,39466.5050462963,2008-01-19,12:07:16
39.8866049,116.3424566,0,0,39466.5050810185,2008-01-19,12:07:19
39.8862883,116.3424633,0,0,39466.5051157407,2008-01-19,12:07:22
39.8859599,116.3424666,0,0,39466.505150463,2008-01-19,12:07:25
39.8856149,116.3424666,0,0,39466.5051851852,2008-01-19,12:07:28
39.8852366,116.3424833,0,0,39466.5052199074,2008-01-19,12:07:31
39.8848683,116.342495,0,0,39466.5052546296,2008-01-19,12:07:34
39.8845599,116.3425083,0,0,39466.5052893519,2008-01-19,12:07:37
39.8842766,116.3425183,0,0,39466.5053240741,2008-01-19,12:07:40
39.8839883,116.3425249,0,0,39466.5053587963,2008-01-19,12:07:43
39.8836866,116.3425266,0,0,39466.5053935185,2008-01-19,12:07:46
39.8833866,116.3425233,0,0,39466.5054282407,2008-01-19,12:07:49
39.8830749,116.3425249,0,0,39466.505462963,2008-01-19,12:07:52
39.8827699,116.3425283,0,0,39466.5054976852,2008-01-19,12:07:55
39.8824716,116.3425316,0,0,39466.5055324074,2008-01-19,12:07:58
39.8821516,116.3425216,0,0,39466.5055671296,2008-01-19,12:08:01
39.8818416,116.3424766,0,0,39466.5056018519,2008-01-19,12:08:04
39.881555,116.3424866,0,0,39466.5056365741,2008-01-19,12:08:07
39.8813033,116.3425049,0,0,39466.5056712963,2008-01-19,12:08:10
39.8810533,116.34253,0,0,39466.5057060185,2008-01-19,12:08:13
39.8807966,116.3425449,0,0,39466.5057407407,2008-01-19,12:08:16
39.8805116,116.3425666,0,0,39466.505775463,2008-01-19,12:08:19
39.8801849,116.3425349,0,0,39466.5058101852,2008-01-19,12:08:22
39.8798499,116.3425166,0,0,39466.5058449074,2008-01-19,12:08:25
39.8795449,116.3425483,0,0,39466.5058796296,2008-01-19,12:08:28
39.8792183,116.3425566,0,0,39466.5059143519,2008-01-19,12:08:31
39.8788733,116.3425799,0,0,39466.5059490741,2008-01-19,12:08:34
39.8785199,116.3426016,0,0,39466.5059837963,2008-01-19,12:08:37
39.8781683,116.3426416,0,0,39466.5060185185,2008-01-19,12:08:40
39.8778266,116.342705,0,0,39466.5060532407,2008-01-19,12:08:43
39.8774816,116.3427666,0,0,39466.506087963,2008-01-19,12:08:46
39.8771416,116.3428183,0,0,39466.5061226852,2008-01-19,12:08:49
39.8768183,116.3428616,0,0,39466.5061574074,2008-01-19,12:08:52
39.8765049,116.3429,0,0,39466.5061921296,2008-01-19,12:08:55
39.8761799,116.3429416,0,0,39466.5062268519,2008-01-19,12:08:58
39.8758433,116.3429683,0,0,39466.5062615741,2008-01-19,12:09:01
39.8754816,116.3429933,0,0,39466.5062962963,2008-01-19,12:09:04
39.8751083,116.3430216,0,0,39466.5063310185,2008-01-19,12:09:07
39.8747333,116.3430416,0,0,39466.5063657407,2008-01-19,12:09:10
39.8743983,116.3430366,0,0,39466.506400463,2008-01-19,12:09:13
39.8740466,116.3430233,0,0,39466.5064351852,2008-01-19,12:09:16
39.87368,116.3429816,0,0,39466.5064699074,2008-01-19,12:09:19
39.8733116,116.342915,0,0,39466.5065046296,2008-01-19,12:09:22
39.8729449,116.3428633,0,0,39466.5065393519,2008-01-19,12:09:25
39.872575,116.3428283,0,0,39466.5065740741,2008-01-19,12:09:28
39.8722066,116.3427783,0,0,39466.5066087963,2008-01-19,12:09:31
39.8718099,116.3427233,0,0,39466.5066435185,2008-01-19,12:09:34
39.8714116,116.3426566,0,0,39466.5066782407,2008-01-19,12:09:37
39.8710216,116.3426033,0,0,39466.506712963,2008-01-19,12:09:40
39.870665,116.3425616,0,0,39466.5067476852,2008-01-19,12:09:43
39.8702483,116.342445,0,0,39466.5067824074,2008-01-19,12:09:46
39.8698383,116.3423783,0,0,39466.5068171296,2008-01-19,12:09:49
39.8693066,116.3423116,0,0,39466.5068634259,2008-01-19,12:09:53
39.8689683,116.3422749,0,0,39466.5068981481,2008-01-19,12:09:56
39.86865,116.342235,0,0,39466.5069328704,2008-01-19,12:09:59
39.86827,116.3422183,0,0,39466.5069675926,2008-01-19,12:10:02
39.8678516,116.3422066,0,0,39466.5070023148,2008-01-19,12:10:05
39.8673716,116.3422,0,0,39466.507037037,2008-01-19,12:10:08
39.86683,116.3421683,0,0,39466.5070717593,2008-01-19,12:10:11
39.8651383,116.3420433,0,0,39466.5071875,2008-01-19,12:10:21
39.8635783,116.3418899,0,0,39466.5073032407,2008-01-19,12:10:31
39.8620783,116.3417016,0,0,39466.5074189815,2008-01-19,12:10:41
39.8605633,116.3414633,0,0,39466.5075347222,2008-01-19,12:10:51
39.8601466,116.3414083,0,0,39466.5075694444,2008-01-19,12:10:54
39.8597033,116.3413783,0,0,39466.5076041667,2008-01-19,12:10:57
39.8592766,116.3413266,0,0,39466.5076388889,2008-01-19,12:11:00
39.8588349,116.3412816,0,0,39466.5076736111,2008-01-19,12:11:03
39.8584266,116.34124,0,0,39466.5077083333,2008-01-19,12:11:06
39.8580483,116.3411916,0,0,39466.5077430556,2008-01-19,12:11:09
39.8577016,116.3411583,0,0,39466.5077777778,2008-01-19,12:11:12
39.8573633,116.3411116,0,0,39466.5078125,2008-01-19,12:11:15
39.8570399,116.3410699,0,0,39466.5078472222,2008-01-19,12:11:18
39.8567066,116.3410249,0,0,39466.5078819444,2008-01-19,12:11:21
39.8563649,116.3409816,0,0,39466.5079166667,2008-01-19,12:11:24
39.8560033,116.3409233,0,0,39466.5079513889,2008-01-19,12:11:27
39.8556033,116.340875,0,0,39466.5079861111,2008-01-19,12:11:30
39.85518,116.3408283,0,0,39466.5080208333,2008-01-19,12:11:33
39.8547516,116.3407766,0,0,39466.5080555556,2008-01-19,12:11:36
39.8542866,116.3407316,0,0,39466.5080902778,2008-01-19,12:11:39
39.8538083,116.3406849,0,0,39466.508125,2008-01-19,12:11:42
39.8533499,116.3406266,0,0,39466.5081597222,2008-01-19,12:11:45
39.8528883,116.3405783,0,0,39466.5081944444,2008-01-19,12:11:48
39.8524316,116.3405133,0,0,39466.5082291667,2008-01-19,12:11:51
39.8520099,116.3404533,0,0,39466.5082638889,2008-01-19,12:11:54
39.8516066,116.3403949,0,0,39466.5082986111,2008-01-19,12:11:57
39.8512033,116.3403316,0,0,39466.5083333333,2008-01-19,12:12:00
39.850795,116.3402666,0,0,39466.5083680556,2008-01-19,12:12:03
39.85039,116.3402083,0,0,39466.5084027778,2008-01-19,12:12:06
39.8500466,116.3401233,0,0,39466.5084375,2008-01-19,12:12:09
39.8500449,116.3398916,0,0,39466.5084722222,2008-01-19,12:12:12
39.8491016,116.3391266,0,0,39466.5086342593,2008-01-19,12:12:26
39.8487733,116.338985,0,0,39466.5086689815,2008-01-19,12:12:29
39.8477999,116.3389616,0,0,39466.5087152778,2008-01-19,12:12:33
39.8475866,116.338795,0,0,39466.50875,2008-01-19,12:12:36
39.8476649,116.3387816,0,0,39466.5087847222,2008-01-19,12:12:39
39.84784,116.3388349,0,0,39466.5088194444,2008-01-19,12:12:42
39.8480833,116.3389683,0,0,39466.5088541667,2008-01-19,12:12:45
39.8481149,116.3393133,0,0,39466.5088888889,2008-01-19,12:12:48
39.8482183,116.33974,0,0,39466.5089236111,2008-01-19,12:12:51
39.848355,116.3402633,0,0,39466.5089583333,2008-01-19,12:12:54
39.8484966,116.3408166,0,0,39466.5089930556,2008-01-19,12:12:57
39.8486566,116.3414033,0,0,39466.5090277778,2008-01-19,12:13:00
39.8492466,116.3434699,0,0,39466.5091435185,2008-01-19,12:13:10
39.8497983,116.3455533,0,0,39466.5092592593,2008-01-19,12:13:20
39.850265,116.3472849,0,0,39466.509375,2008-01-19,12:13:30
39.8504116,116.3477983,0,0,39466.5094097222,2008-01-19,12:13:33
39.8505516,116.3483199,0,0,39466.5094444444,2008-01-19,12:13:36
39.8506983,116.3488399,0,0,39466.5094791667,2008-01-19,12:13:39
39.8508483,116.34936,0,0,39466.5095138889,2008-01-19,12:13:42
39.8509949,116.3498633,0,0,39466.5095486111,2008-01-19,12:13:45
39.8511433,116.3503599,0,0,39466.5095833333,2008-01-19,12:13:48
39.8512816,116.3508699,0,0,39466.5096180556,2008-01-19,12:13:51
39.851415,116.351385,0,0,39466.5096527778,2008-01-19,12:13:54
39.8515483,116.3519216,0,0,39466.5096875,2008-01-19,12:13:57
39.8516983,116.352445,0,0,39466.5097222222,2008-01-19,12:14:00
39.8518333,116.3529733,0,0,39466.5097569444,2008-01-19,12:14:03
39.8519949,116.3534616,0,0,39466.5097916667,2008-01-19,12:14:06
39.8521349,116.3539383,0,0,39466.5098263889,2008-01-19,12:14:09
39.8522683,116.3544183,0,0,39466.5098611111,2008-01-19,12:14:12
39.8523999,116.3548916,0,0,39466.5098958333,2008-01-19,12:14:15
39.8525333,116.3553733,0,0,39466.5099305556,2008-01-19,12:14:18
39.8526733,116.3558783,0,0,39466.5099652778,2008-01-19,12:14:21
39.8528099,116.3564149,0,0,39466.51,2008-01-19,12:14:24
39.8529566,116.3569583,0,0,39466.5100347222,2008-01-19,12:14:27
39.8531149,116.35753,0,0,39466.5100694444,2008-01-19,12:14:30
39.8536449,116.3594883,0,0,39466.5101851852,2008-01-19,12:14:40
39.8541733,116.3614716,0,0,39466.5103009259,2008-01-19,12:14:50
39.854385,116.3627866,0,0,39466.5104166667,2008-01-19,12:15:00
39.8544616,116.3630899,0,0,39466.5104513889,2008-01-19,12:15:03
39.8545416,116.3633466,0,0,39466.5104861111,2008-01-19,12:15:06
39.8546383,116.3635983,0,0,39466.5105208333,2008-01-19,12:15:09
39.8547849,116.3639833,0,0,39466.5105787037,2008-01-19,12:15:14
39.8548833,116.3642449,0,0,39466.5106134259,2008-01-19,12:15:17
39.8549649,116.3645349,0,0,39466.5106481481,2008-01-19,12:15:20
39.8550416,116.3647983,0,0,39466.5106828704,2008-01-19,12:15:23
39.8550983,116.3650416,0,0,39466.5107175926,2008-01-19,12:15:26
39.8551466,116.3652366,0,0,39466.5107523148,2008-01-19,12:15:29
39.8551733,116.3653566,0,0,39466.510787037,2008-01-19,12:15:32
39.8551999,116.3654649,0,0,39466.5108217593,2008-01-19,12:15:35
39.8552316,116.3655783,0,0,39466.5108564815,2008-01-19,12:15:38
39.855255,116.3656983,0,0,39466.5108912037,2008-01-19,12:15:41
39.8552699,116.3657949,0,0,39466.5109259259,2008-01-19,12:15:44
39.8552916,116.3659466,0,0,39466.5109606481,2008-01-19,12:15:47
39.8553166,116.3661799,0,0,39466.5109953704,2008-01-19,12:15:50
39.8553466,116.3664583,0,0,39466.5110300926,2008-01-19,12:15:53
39.8553733,116.3667566,0,0,39466.5110648148,2008-01-19,12:15:56
39.85538,116.3670033,0,0,39466.511099537,2008-01-19,12:15:59
39.8553983,116.3672983,0,0,39466.5111342593,2008-01-19,12:16:02
39.8554433,116.3676099,0,0,39466.5111689815,2008-01-19,12:16:05
39.8554816,116.3678983,0,0,39466.5112037037,2008-01-19,12:16:08
39.8555099,116.3682116,0,0,39466.5112384259,2008-01-19,12:16:11
39.8555416,116.3684916,0,0,39466.5112731481,2008-01-19,12:16:14
39.8555666,116.3687716,0,0,39466.5113078704,2008-01-19,12:16:17
39.8555883,116.3690449,0,0,39466.5113425926,2008-01-19,12:16:20
39.8555983,116.3693149,0,0,39466.5113773148,2008-01-19,12:16:23
39.8556066,116.3696716,0,0,39466.5114351852,2008-01-19,12:16:28
39.8555816,116.3699799,0,0,39466.5114930556,2008-01-19,12:16:33
39.8555916,116.3702033,0,0,39466.5115277778,2008-01-19,12:16:36
39.855605,116.3704433,0,0,39466.5115625,2008-01-19,12:16:39
39.8556033,116.3706849,0,0,39466.5115972222,2008-01-19,12:16:42
39.8556199,116.3712399,0,0,39466.5116782407,2008-01-19,12:16:49
39.8556183,116.3714716,0,0,39466.511712963,2008-01-19,12:16:52
39.8556266,116.3717066,0,0,39466.5117476852,2008-01-19,12:16:55
39.8556283,116.3719533,0,0,39466.5117824074,2008-01-19,12:16:58
39.85563,116.3721766,0,0,39466.5118171296,2008-01-19,12:17:01
39.8556266,116.3723883,0,0,39466.5118518519,2008-01-19,12:17:04
39.8556166,116.3725799,0,0,39466.5118865741,2008-01-19,12:17:07
39.8556266,116.3727266,0,0,39466.5119212963,2008-01-19,12:17:10
39.8556216,116.3728733,0,0,39466.5119560185,2008-01-19,12:17:13
39.85563,116.3729583,0,0,39466.5119907407,2008-01-19,12:17:16
39.8556399,116.3730466,0,0,39466.512025463,2008-01-19,12:17:19
39.8556466,116.3731566,0,0,39466.5120601852,2008-01-19,12:17:22
39.8556666,116.3732966,0,0,39466.5120949074,2008-01-19,12:17:25
39.8556649,116.3734183,0,0,39466.5121296296,2008-01-19,12:17:28
39.8556766,116.3735733,0,0,39466.5121643519,2008-01-19,12:17:31
39.8556966,116.3737249,0,0,39466.5121990741,2008-01-19,12:17:34
39.8557199,116.3738933,0,0,39466.5122337963,2008-01-19,12:17:37
39.8557333,116.3740716,0,0,39466.5122685185,2008-01-19,12:17:40
39.8557199,116.3742333,0,0,39466.5123032407,2008-01-19,12:17:43
39.8557266,116.3744416,0,0,39466.512337963,2008-01-19,12:17:46
39.855715,116.3746366,0,0,39466.5123726852,2008-01-19,12:17:49
39.8557033,116.3748233,0,0,39466.5124074074,2008-01-19,12:17:52
39.8556966,116.3749866,0,0,39466.5124421296,2008-01-19,12:17:55
39.8556766,116.3751849,0,0,39466.5124768519,2008-01-19,12:17:58
39.8556683,116.3753783,0,0,39466.5125115741,2008-01-19,12:18:01
39.8556516,116.3755849,0,0,39466.5125462963,2008-01-19,12:18:04
39.8556333,116.3757433,0,0,39466.5125810185,2008-01-19,12:18:07
39.8556233,116.3758983,0,0,39466.5126157407,2008-01-19,12:18:10
39.8556249,116.376065,0,0,39466.512650463,2008-01-19,12:18:13
39.8556399,116.3762566,0,0,39466.5126851852,2008-01-19,12:18:16
39.8556349,116.3764966,0,0,39466.5127199074,2008-01-19,12:18:19
39.8556383,116.3766899,0,0,39466.5127546296,2008-01-19,12:18:22
39.8556399,116.3768416,0,0,39466.5127893519,2008-01-19,12:18:25
39.8556266,116.3769366,0,0,39466.5128240741,2008-01-19,12:18:28
39.8556099,116.3770716,0,0,39466.5128587963,2008-01-19,12:18:31
39.8556,116.3772499,0,0,39466.5128935185,2008-01-19,12:18:34
39.8555683,116.3774483,0,0,39466.5129282407,2008-01-19,12:18:37
39.8555533,116.3776483,0,0,39466.512962963,2008-01-19,12:18:40
39.8555583,116.3778216,0,0,39466.5129976852,2008-01-19,12:18:43
39.85559,116.377955,0,0,39466.5130324074,2008-01-19,12:18:46
39.8556,116.378075,0,0,39466.5130671296,2008-01-19,12:18:49
39.85563,116.3781983,0,0,39466.5131018519,2008-01-19,12:18:52
39.8555766,116.37834,0,0,39466.5131365741,2008-01-19,12:18:55
39.8555883,116.37846,0,0,39466.5131712963,2008-01-19,12:18:58
39.8555949,116.3785633,0,0,39466.5132060185,2008-01-19,12:19:01
39.8556166,116.3786299,0,0,39466.5132407407,2008-01-19,12:19:04
39.85563,116.3786883,0,0,39466.513275463,2008-01-19,12:19:07
39.8556766,116.3787683,0,0,39466.5133333333,2008-01-19,12:19:12
39.8557499,116.3788833,0,0,39466.5133912037,2008-01-19,12:19:17
39.8556016,116.3790049,0,0,39466.5134259259,2008-01-19,12:19:20
39.8555883,116.3790766,0,0,39466.5134606481,2008-01-19,12:19:23
39.8556,116.3791633,0,0,39466.5134953704,2008-01-19,12:19:26
39.855605,116.3792149,0,0,39466.5135300926,2008-01-19,12:19:29
39.8556116,116.3792849,0,0,39466.513587963,2008-01-19,12:19:34
39.8556016,116.3794016,0,0,39466.5136226852,2008-01-19,12:19:37
39.8556066,116.3795199,0,0,39466.5136574074,2008-01-19,12:19:40
39.8556316,116.3796333,0,0,39466.5136921296,2008-01-19,12:19:43
39.855575,116.3797883,0,0,39466.5137268519,2008-01-19,12:19:46
39.8555499,116.3799266,0,0,39466.5137615741,2008-01-19,12:19:49
39.8555399,116.3800783,0,0,39466.5137962963,2008-01-19,12:19:52
39.8555366,116.3802183,0,0,39466.5138310185,2008-01-19,12:19:55
39.8555366,116.3803566,0,0,39466.5138657407,2008-01-19,12:19:58
39.8555316,116.3804883,0,0,39466.513900463,2008-01-19,12:20:01
39.855535,116.3805716,0,0,39466.5139351852,2008-01-19,12:20:04
39.855535,116.3806466,0,0,39466.5139699074,2008-01-19,12:20:07
39.8555366,116.3807249,0,0,39466.5140046296,2008-01-19,12:20:10
39.8555433,116.3808016,0,0,39466.5140393519,2008-01-19,12:20:13
39.855545,116.3808649,0,0,39466.5140740741,2008-01-19,12:20:16
39.855545,116.380905,0,0,39466.5141087963,2008-01-19,12:20:19
39.8555483,116.3809433,0,0,39466.5141666667,2008-01-19,12:20:24
39.8555516,116.3810016,0,0,39466.514224537,2008-01-19,12:20:29
39.8555499,116.3811316,0,0,39466.5142824074,2008-01-19,12:20:34
39.8555483,116.3812416,0,0,39466.5143171296,2008-01-19,12:20:37
39.85552,116.3813499,0,0,39466.5143518519,2008-01-19,12:20:40
39.8555099,116.3815,0,0,39466.5143865741,2008-01-19,12:20:43
39.8555083,116.3816733,0,0,39466.5144212963,2008-01-19,12:20:46
39.8555083,116.3818399,0,0,39466.5144560185,2008-01-19,12:20:49
39.8555083,116.3820066,0,0,39466.5144907407,2008-01-19,12:20:52
39.855505,116.3821916,0,0,39466.514525463,2008-01-19,12:20:55
39.8555016,116.3824499,0,0,39466.5145601852,2008-01-19,12:20:58
39.8554983,116.3826883,0,0,39466.5145949074,2008-01-19,12:21:01
39.8554983,116.3829133,0,0,39466.5146296296,2008-01-19,12:21:04
39.8554983,116.3830966,0,0,39466.5146643519,2008-01-19,12:21:07
39.8554966,116.3832633,0,0,39466.5146990741,2008-01-19,12:21:10
39.8554849,116.3834016,0,0,39466.5147337963,2008-01-19,12:21:13
39.8554833,116.3834816,0,0,39466.5147685185,2008-01-19,12:21:16
39.8554933,116.3835616,0,0,39466.5148032407,2008-01-19,12:21:19
39.8555083,116.383665,0,0,39466.514837963,2008-01-19,12:21:22
39.8555116,116.3838066,0,0,39466.5148726852,2008-01-19,12:21:25
39.8555083,116.3839716,0,0,39466.5149074074,2008-01-19,12:21:28
39.8555183,116.3841199,0,0,39466.5149421296,2008-01-19,12:21:31
39.85552,116.38429,0,0,39466.5149768519,2008-01-19,12:21:34
39.8555183,116.3844899,0,0,39466.5150115741,2008-01-19,12:21:37
39.8555149,116.3846883,0,0,39466.5150462963,2008-01-19,12:21:40
39.8555099,116.3848633,0,0,39466.5150810185,2008-01-19,12:21:43
39.8555116,116.3849866,0,0,39466.5151157407,2008-01-19,12:21:46
39.85549,116.3851266,0,0,39466.515150463,2008-01-19,12:21:49
39.8555183,116.3852283,0,0,39466.5151851852,2008-01-19,12:21:52
39.8555399,116.3853183,0,0,39466.5152199074,2008-01-19,12:21:55
39.8555133,116.38539,0,0,39466.5152546296,2008-01-19,12:21:58
39.8554666,116.3855533,0,0,39466.5153125,2008-01-19,12:22:03
39.8554933,116.3856733,0,0,39466.5153472222,2008-01-19,12:22:06
39.8554783,116.3859099,0,0,39466.5153819444,2008-01-19,12:22:09
39.8554933,116.3861899,0,0,39466.5154166667,2008-01-19,12:22:12
39.8555066,116.3864816,0,0,39466.5154513889,2008-01-19,12:22:15
39.8555166,116.386735,0,0,39466.5154861111,2008-01-19,12:22:18
39.85552,116.3869783,0,0,39466.5155208333,2008-01-19,12:22:21
39.8555216,116.3871566,0,0,39466.5155555556,2008-01-19,12:22:24
39.8554983,116.387295,0,0,39466.5155902778,2008-01-19,12:22:27
39.8555483,116.3874216,0,0,39466.515625,2008-01-19,12:22:30
39.855545,116.3875599,0,0,39466.5156597222,2008-01-19,12:22:33
39.8555333,116.3877066,0,0,39466.5156944444,2008-01-19,12:22:36
39.8554983,116.3878633,0,0,39466.5157291667,2008-01-19,12:22:39
39.855465,116.3880049,0,0,39466.5157638889,2008-01-19,12:22:42
39.8554416,116.3881199,0,0,39466.5157986111,2008-01-19,12:22:45
39.8554299,116.3882499,0,0,39466.5158333333,2008-01-19,12:22:48
39.8554466,116.3883733,0,0,39466.5158680556,2008-01-19,12:22:51
39.8554133,116.3885416,0,0,39466.5159027778,2008-01-19,12:22:54
39.8554216,116.3887366,0,0,39466.5159375,2008-01-19,12:22:57
39.8554249,116.3889599,0,0,39466.5159722222,2008-01-19,12:23:00
39.8554233,116.38911,0,0,39466.5160069444,2008-01-19,12:23:03
39.8554183,116.3892016,0,0,39466.5160416667,2008-01-19,12:23:06
39.8554483,116.389285,0,0,39466.5160763889,2008-01-19,12:23:09
39.855435,116.3893783,0,0,39466.5161111111,2008-01-19,12:23:12
39.85542,116.389475,0,0,39466.5161458333,2008-01-19,12:23:15
39.8554083,116.3895549,0,0,39466.5161805556,2008-01-19,12:23:18
39.8553816,116.3895849,0,0,39466.5162152778,2008-01-19,12:23:21
39.8553616,116.3896383,0,0,39466.5162731481,2008-01-19,12:23:26
39.8553183,116.3896633,0,0,39466.5163310185,2008-01-19,12:23:31
39.8553233,116.3897166,0,0,39466.5163888889,2008-01-19,12:23:36
39.8553533,116.3897283,0,0,39466.5164467593,2008-01-19,12:23:41
39.8553749,116.3909116,0,0,39466.519224537,2008-01-19,12:27:41
39.8553749,116.3909116,0,0,39466.5192592593,2008-01-19,12:27:44
39.8553833,116.3909149,0,0,39466.5192824074,2008-01-19,12:27:46
39.8554433,116.3914383,0,0,39466.5223958333,2008-01-19,12:32:15
39.8541866,116.39335,0,0,39466.5251736111,2008-01-19,12:36:15
39.8541533,116.3934033,0,0,39466.5252314815,2008-01-19,12:36:20
39.8541283,116.39339,0,0,39466.5252893518,2008-01-19,12:36:25
39.8541316,116.3934666,0,0,39466.5253472222,2008-01-19,12:36:30
39.85413,116.3934949,0,0,39466.5254050926,2008-01-19,12:36:35
39.8518766,116.3935066,0,0,39466.5281828704,2008-01-19,12:40:35
39.85179,116.3934666,0,0,39466.5282407407,2008-01-19,12:40:40
39.8517216,116.3934349,0,0,39466.5282986111,2008-01-19,12:40:45
39.8517149,116.3933666,0,0,39466.5283564815,2008-01-19,12:40:50
39.85176,116.3933466,0,0,39466.5284143519,2008-01-19,12:40:55
39.8523733,116.3937833,0,0,39466.7183333333,2008-01-19,17:14:24
39.8524366,116.3937783,0,0,39466.7183680556,2008-01-19,17:14:27
39.8525182,116.3937049,0,0,39466.7184027778,2008-01-19,17:14:30
39.8525666,116.3937449,0,0,39466.7184606481,2008-01-19,17:14:35
39.8525999,116.3937133,0,0,39466.7185185185,2008-01-19,17:14:40
39.8526316,116.3937599,0,0,39466.7185763889,2008-01-19,17:14:45
39.8528283,116.3937066,0,0,39466.7188657407,2008-01-19,17:15:10
39.8528916,116.3937116,0,0,39466.7189236111,2008-01-19,17:15:15
39.8529116,116.3937416,0,0,39466.7189814815,2008-01-19,17:15:20
39.8529433,116.3937066,0,0,39466.7190393518,2008-01-19,17:15:25
39.8529716,116.3937099,0,0,39466.7190972222,2008-01-19,17:15:30
39.8530383,116.3938216,0,0,39466.7191550926,2008-01-19,17:15:35
39.8530933,116.3938333,0,0,39466.719212963,2008-01-19,17:15:40
39.8531299,116.3937966,0,0,39466.7192708333,2008-01-19,17:15:45
39.853195,116.3937649,0,0,39466.7193287037,2008-01-19,17:15:50
39.8532866,116.3937,0,0,39466.7193865741,2008-01-19,17:15:55
39.8532833,116.3936316,0,0,39466.7194444444,2008-01-19,17:16:00
39.8533416,116.3936566,0,0,39466.7195023148,2008-01-19,17:16:05
39.8533933,116.3936716,0,0,39466.7195601852,2008-01-19,17:16:10
39.8534266,116.3937,0,0,39466.7196180556,2008-01-19,17:16:15
39.85538,116.3933999,0,0,39466.7223958333,2008-01-19,17:20:15
39.855435,116.3933999,0,0,39466.7224537037,2008-01-19,17:20:20
39.8554883,116.3934099,0,0,39466.7225115741,2008-01-19,17:20:25
39.8555433,116.3934083,0,0,39466.7225694444,2008-01-19,17:20:30
39.8555916,116.3934116,0,0,39466.7226273148,2008-01-19,17:20:35
39.8556432,116.3934099,0,0,39466.7226851852,2008-01-19,17:20:40
39.8556933,116.3934133,0,0,39466.7227430556,2008-01-19,17:20:45
39.8557349,116.3934149,0,0,39466.7228009259,2008-01-19,17:20:50
39.8557816,116.3933983,0,0,39466.7228587963,2008-01-19,17:20:55
39.8558133,116.393405,0,0,39466.7229166667,2008-01-19,17:21:00
39.8558499,116.3934066,0,0,39466.722974537,2008-01-19,17:21:05
39.85591,116.3933999,0,0,39466.7230324074,2008-01-19,17:21:10
39.8559633,116.3933933,0,0,39466.7230902778,2008-01-19,17:21:15
39.8560049,116.3933933,0,0,39466.7231481481,2008-01-19,17:21:20
39.8560566,116.3933783,0,0,39466.7232060185,2008-01-19,17:21:25
39.85612,116.3933749,0,0,39466.7232638889,2008-01-19,17:21:30
39.8561433,116.3933633,0,0,39466.7233217593,2008-01-19,17:21:35
39.9639616,116.3124816,0,0,39466.7536226852,2008-01-19,18:05:13
39.9642949,116.3118866,0,0,39466.7536805556,2008-01-19,18:05:18
39.9642799,116.3119199,0,0,39466.7537384259,2008-01-19,18:05:23
39.9642633,116.3119683,0,0,39466.7537962963,2008-01-19,18:05:28
39.9642483,116.3120266,0,0,39466.7538541667,2008-01-19,18:05:33
39.9642716,116.3120766,0,0,39466.753912037,2008-01-19,18:05:38
39.9642716,116.3120983,0,0,39466.7539699074,2008-01-19,18:05:43
39.9643116,116.3121766,0,0,39466.7540277778,2008-01-19,18:05:48
39.96433,116.3122566,0,0,39466.7540856482,2008-01-19,18:05:53
39.9643566,116.3123516,0,0,39466.7541435185,2008-01-19,18:05:58
39.9643849,116.3124166,0,0,39466.7542013889,2008-01-19,18:06:03
39.9644683,116.3124366,0,0,39466.7542592593,2008-01-19,18:06:08
39.9645066,116.3124966,0,0,39466.7543171296,2008-01-19,18:06:13
39.9645249,116.312555,0,0,39466.754375,2008-01-19,18:06:18
39.9645099,116.3126316,0,0,39466.7544328704,2008-01-19,18:06:23
39.9645599,116.3126766,0,0,39466.7544907407,2008-01-19,18:06:28
39.9645366,116.3127499,0,0,39466.7545486111,2008-01-19,18:06:33
39.9645383,116.3128133,0,0,39466.7546064815,2008-01-19,18:06:38
39.9645383,116.3128933,0,0,39466.7546643519,2008-01-19,18:06:43
39.964545,116.3129649,0,0,39466.7547222222,2008-01-19,18:06:48
39.9645533,116.313025,0,0,39466.7547800926,2008-01-19,18:06:53
39.9645716,116.3130633,0,0,39466.754837963,2008-01-19,18:06:58
39.9645899,116.3131049,0,0,39466.7548958333,2008-01-19,18:07:03
39.9646116,116.3131516,0,0,39466.7549537037,2008-01-19,18:07:08
39.9646266,116.3132383,0,0,39466.7550115741,2008-01-19,18:07:13
39.9646316,116.3132933,0,0,39466.7550694444,2008-01-19,18:07:18
39.964615,116.3132999,0,0,39466.7551273148,2008-01-19,18:07:23
39.9660233,116.3153533,0,0,39466.7579050926,2008-01-19,18:11:23
39.96603,116.3153699,0,0,39466.757962963,2008-01-19,18:11:28
39.9678283,116.314425,0,0,39466.7607407407,2008-01-19,18:15:28
39.9731316,116.3120866,0,0,39466.7635300926,2008-01-19,18:19:29
39.9733066,116.3120399,0,0,39466.7635648148,2008-01-19,18:19:32
39.9734883,116.3119899,0,0,39466.763599537,2008-01-19,18:19:35
39.9736083,116.3119383,0,0,39466.7636342593,2008-01-19,18:19:38
39.973705,116.3119033,0,0,39466.7636689815,2008-01-19,18:19:41
39.9738033,116.3118766,0,0,39466.7637037037,2008-01-19,18:19:44
39.9738799,116.3119116,0,0,39466.763900463,2008-01-19,18:20:01
39.9739033,116.3117183,0,0,39466.7639583333,2008-01-19,18:20:06
39.973915,116.3113833,0,0,39466.7640162037,2008-01-19,18:20:11
39.9739033,116.3111333,0,0,39466.7640509259,2008-01-19,18:20:14
39.973875,116.3110683,0,0,39466.7640856481,2008-01-19,18:20:17
39.9739799,116.3115016,0,0,39466.7641898148,2008-01-19,18:20:26
39.9739666,116.31151,0,0,39466.7642361111,2008-01-19,18:20:30
39.9738766,116.311545,0,0,39466.7642939815,2008-01-19,18:20:35
39.9737849,116.3115866,0,0,39466.7643518519,2008-01-19,18:20:40
39.9737133,116.3115999,0,0,39466.7644097222,2008-01-19,18:20:45
39.9736133,116.3113983,0,0,39466.7644675926,2008-01-19,18:20:50
39.9736149,116.3115966,0,0,39466.7645949074,2008-01-19,18:21:01
39.9808049,116.3098566,0,0,39466.7673726852,2008-01-19,18:25:01
39.9807199,116.3098916,0,0,39466.7674305556,2008-01-19,18:25:06
39.9807383,116.3101233,0,0,39466.7674884259,2008-01-19,18:25:11
39.9807199,116.3102416,0,0,39466.7675462963,2008-01-19,18:25:16
39.9808199,116.3091233,0,0,39466.7676388889,2008-01-19,18:25:24
39.98081,116.3090699,0,0,39466.7676736111,2008-01-19,18:25:27
39.9807916,116.30915,0,0,39466.7677314815,2008-01-19,18:25:32
39.98074,116.3089783,0,0,39466.7677893518,2008-01-19,18:25:37
39.9813966,116.3090166,0,0,39466.767974537,2008-01-19,18:25:53
39.9813016,116.3088683,0,0,39466.7680092593,2008-01-19,18:25:56
39.9811933,116.3087099,0,0,39466.7680671296,2008-01-19,18:26:01
39.9813983,116.3093216,0,0,39466.7681481481,2008-01-19,18:26:08
39.9814116,116.3094433,0,0,39466.7681828704,2008-01-19,18:26:11
39.981415,116.30955,0,0,39466.7682175926,2008-01-19,18:26:14
39.9814249,116.3096433,0,0,39466.7682523148,2008-01-19,18:26:17
39.9814433,116.3099833,0,0,39466.7683101852,2008-01-19,18:26:22
39.9814799,116.3101549,0,0,39466.7683449074,2008-01-19,18:26:25
39.9814933,116.3101516,0,0,39466.7683796296,2008-01-19,18:26:28
39.9815583,116.310165,0,0,39466.7684143518,2008-01-19,18:26:31
39.98164,116.3101666,0,0,39466.7684606481,2008-01-19,18:26:35
39.9816116,116.3102216,0,0,39466.7684953704,2008-01-19,18:26:38
39.9815416,116.3103183,0,0,39466.7685300926,2008-01-19,18:26:41
39.9814716,116.3103699,0,0,39466.7686805556,2008-01-19,18:26:54
39.9826799,116.3106666,0,0,39466.7714583333,2008-01-19,18:30:54
39.9836983,116.31044,0,0,39466.7743055556,2008-01-19,18:35:00
39.985845,116.2995983,0,0,39466.7778356481,2008-01-19,18:40:05
39.9859716,116.2994966,0,0,39466.7778935185,2008-01-19,18:40:10
39.9866283,116.3008849,0,0,39466.7806712963,2008-01-19,18:44:10
39.9864883,116.3007099,0,0,39466.7834490741,2008-01-19,18:48:10
39.9870883,116.3028233,0,0,39466.7863310185,2008-01-19,18:52:19
39.988475,116.3013766,0,0,39466.7977314815,2008-01-19,19:08:44
39.9881266,116.301365,0,0,39466.7977893518,2008-01-19,19:08:49
39.9880649,116.3013349,0,0,39466.7978240741,2008-01-19,19:08:52
39.9880433,116.3012999,0,0,39466.7978587963,2008-01-19,19:08:55
39.9880499,116.3013149,0,0,39466.7978935185,2008-01-19,19:08:58
39.988085,116.3012633,0,0,39466.7979513889,2008-01-19,19:09:03
39.9881066,116.3011783,0,0,39466.7980092593,2008-01-19,19:09:08
39.9881233,116.3010983,0,0,39466.7980671296,2008-01-19,19:09:13
39.9881133,116.3009983,0,0,39466.798125,2008-01-19,19:09:18
39.9881199,116.3009183,0,0,39466.7981828704,2008-01-19,19:09:23
39.98814,116.3008449,0,0,39466.7982407407,2008-01-19,19:09:28
39.9881633,116.30077,0,0,39466.7982986111,2008-01-19,19:09:33
39.988195,116.3006933,0,0,39466.7983564815,2008-01-19,19:09:38
39.9882233,116.3006233,0,0,39466.7984143518,2008-01-19,19:09:43
39.9882583,116.3005533,0,0,39466.7984722222,2008-01-19,19:09:48
39.9883133,116.3004799,0,0,39466.7985300926,2008-01-19,19:09:53
39.9883533,116.3004099,0,0,39466.798587963,2008-01-19,19:09:58
39.9883933,116.3003383,0,0,39466.7986458333,2008-01-19,19:10:03
39.9884433,116.3002683,0,0,39466.7987037037,2008-01-19,19:10:08
39.9884983,116.3002433,0,0,39466.7987615741,2008-01-19,19:10:13
39.9885316,116.3002483,0,0,39466.7988194444,2008-01-19,19:10:18
39.9885733,116.3002583,0,0,39466.7988773148,2008-01-19,19:10:23
39.9886133,116.30028,0,0,39466.7989351852,2008-01-19,19:10:28
39.9886549,116.3002899,0,0,39466.7989930556,2008-01-19,19:10:33
39.9887083,116.3003099,0,0,39466.7990509259,2008-01-19,19:10:38
39.9887616,116.3002749,0,0,39466.7991087963,2008-01-19,19:10:43
39.9888066,116.3002866,0,0,39466.7991666667,2008-01-19,19:10:48
39.988855,116.3002816,0,0,39466.799224537,2008-01-19,19:10:53
39.988915,116.3002699,0,0,39466.7992824074,2008-01-19,19:10:58
39.988985,116.3002599,0,0,39466.7993402778,2008-01-19,19:11:03
39.9890116,116.3002849,0,0,39466.7993981481,2008-01-19,19:11:08
39.9890666,116.3002933,0,0,39466.7994560185,2008-01-19,19:11:13
39.9891216,116.3003033,0,0,39466.7995138889,2008-01-19,19:11:18
39.9891766,116.3003199,0,0,39466.7995717593,2008-01-19,19:11:23
39.9892266,116.3003433,0,0,39466.7996296296,2008-01-19,19:11:28
39.9892783,116.3003483,0,0,39466.7996875,2008-01-19,19:11:33
39.989335,116.300335,0,0,39466.7997453704,2008-01-19,19:11:38
39.9893816,116.3003233,0,0,39466.7998032407,2008-01-19,19:11:43
39.9894283,116.3003166,0,0,39466.7998611111,2008-01-19,19:11:48
39.989485,116.3003183,0,0,39466.7999189815,2008-01-19,19:11:53
39.98954,116.300315,0,0,39466.7999768518,2008-01-19,19:11:58
39.9895883,116.3003299,0,0,39466.8000347222,2008-01-19,19:12:03
39.9896233,116.3003433,0,0,39466.8000925926,2008-01-19,19:12:08
39.98967,116.3003516,0,0,39466.800150463,2008-01-19,19:12:13
39.9897166,116.3003766,0,0,39466.8002083333,2008-01-19,19:12:18
39.9897733,116.3003549,0,0,39466.8002662037,2008-01-19,19:12:23
39.9898266,116.3003383,0,0,39466.8003240741,2008-01-19,19:12:28
39.989865,116.3002849,0,0,39466.8003819444,2008-01-19,19:12:33
39.9898766,116.3002133,0,0,39466.8004398148,2008-01-19,19:12:38
39.9898783,116.3001366,0,0,39466.8004976852,2008-01-19,19:12:43
39.9898749,116.300055,0,0,39466.8005555556,2008-01-19,19:12:48
39.9898716,116.2999599,0,0,39466.800625,2008-01-19,19:12:54
39.989865,116.2998683,0,0,39466.8006944444,2008-01-19,19:13:00
39.9898583,116.2997916,0,0,39466.8007523148,2008-01-19,19:13:05
39.9898533,116.2997183,0,0,39466.8008101852,2008-01-19,19:13:10
39.9898516,116.2996433,0,0,39466.8008680556,2008-01-19,19:13:15
39.98984,116.2995749,0,0,39466.8009259259,2008-01-19,19:13:20
39.9898333,116.2995016,0,0,39466.8009837963,2008-01-19,19:13:25
39.9898366,116.2994266,0,0,39466.8010416667,2008-01-19,19:13:30
39.9898316,116.299355,0,0,39466.801099537,2008-01-19,19:13:35
39.9898299,116.2992833,0,0,39466.8011574074,2008-01-19,19:13:40
39.98982,116.2992116,0,0,39466.8012152778,2008-01-19,19:13:45
39.9898149,116.2991399,0,0,39466.8012731481,2008-01-19,19:13:50
39.9898033,116.2990699,0,0,39466.8013310185,2008-01-19,19:13:55
39.9897833,116.2990183,0,0,39466.8013888889,2008-01-19,19:14:00
39.9910366,116.2979433,0,0,39466.8041666667,2008-01-19,19:18:00
39.9910716,116.2978533,0,0,39466.804224537,2008-01-19,19:18:05
39.9911116,116.2977583,0,0,39466.8042824074,2008-01-19,19:18:10
39.9910916,116.2977383,0,0,39466.8043402778,2008-01-19,19:18:15
39.9910633,116.2977,0,0,39466.8043981481,2008-01-19,19:18:20
39.9910566,116.2976566,0,0,39466.8044560185,2008-01-19,19:18:25
39.99103,116.2975816,0,0,39466.8045138889,2008-01-19,19:18:30
39.9910349,116.2974716,0,0,39466.8045717593,2008-01-19,19:18:35
39.9910516,116.2973366,0,0,39466.8046296296,2008-01-19,19:18:40
39.991045,116.2972966,0,0,39466.8046875,2008-01-19,19:18:45
39.9917016,116.296405,0,0,39466.8081365741,2008-01-19,19:23:43
39.99156,116.2965249,0,0,39466.8081712963,2008-01-19,19:23:46
39.991195,116.2976416,0,0,39466.8109490741,2008-01-19,19:27:46
39.991025,116.2974833,0,0,39466.8137384259,2008-01-19,19:31:47
39.9909899,116.2975116,0,0,39466.8137962963,2008-01-19,19:31:52
