# Supplementary material for: Research on differential privacy protection method based on user tendency
Source: PLoS One. 2023 Oct 26;18(10):e0288823. doi: 10.1371/journal.pone.0288823 (PMC10602288; doi:10.1371/journal.pone.0288823)
Supplement: S3 Data — (ZIP) [file pone.0288823.s003.zip › Data 5-3/051/Trajectory/20080121080910.plt]

Geolife trajectory
WGS 84
Altitude is in Feet
Reserved 3
0,2,255,My Track,0,0,2,8421376
0
39.9686249,116.313705,0,0,39468.3396990741,2008-01-21,08:09:10
39.9686149,116.3137149,0,0,39468.3397106482,2008-01-21,08:09:11
39.9685299,116.3136916,0,0,39468.3397685185,2008-01-21,08:09:16
39.9684999,116.3137083,0,0,39468.3398032407,2008-01-21,08:09:19
39.968455,116.3137349,0,0,39468.3398611111,2008-01-21,08:09:24
39.9684149,116.3137683,0,0,39468.3399189815,2008-01-21,08:09:29
39.9683749,116.3138199,0,0,39468.3399768519,2008-01-21,08:09:34
39.9683499,116.3138349,0,0,39468.3400115741,2008-01-21,08:09:37
39.9682933,116.3138433,0,0,39468.3400694444,2008-01-21,08:09:42
39.9682349,116.3138566,0,0,39468.3401273148,2008-01-21,08:09:47
39.9681733,116.3138783,0,0,39468.3401851852,2008-01-21,08:09:52
39.9681166,116.3138949,0,0,39468.3402430556,2008-01-21,08:09:57
39.9680799,116.3143066,0,0,39468.3404166667,2008-01-21,08:10:12
39.9680216,116.3143533,0,0,39468.340474537,2008-01-21,08:10:17
39.967865,116.3141433,0,0,39468.3405324074,2008-01-21,08:10:22
39.96781,116.31411,0,0,39468.3405902778,2008-01-21,08:10:27
39.967765,116.3141066,0,0,39468.3406481481,2008-01-21,08:10:32
39.9677049,116.3140949,0,0,39468.3407060185,2008-01-21,08:10:37
39.9676583,116.3141149,0,0,39468.3407638889,2008-01-21,08:10:42
39.9676149,116.3141299,0,0,39468.3408217593,2008-01-21,08:10:47
39.9675666,116.3141583,0,0,39468.3408796296,2008-01-21,08:10:52
39.9675233,116.3141833,0,0,39468.3409375,2008-01-21,08:10:57
39.9674633,116.3141866,0,0,39468.3409953704,2008-01-21,08:11:02
39.9673949,116.3142283,0,0,39468.3410532407,2008-01-21,08:11:07
39.9673616,116.3142433,0,0,39468.341087963,2008-01-21,08:11:10
39.9672949,116.3142583,0,0,39468.3411458333,2008-01-21,08:11:15
39.9672516,116.3142899,0,0,39468.3412037037,2008-01-21,08:11:20
39.9672016,116.3143183,0,0,39468.3412615741,2008-01-21,08:11:25
39.9671466,116.3143216,0,0,39468.3413194444,2008-01-21,08:11:30
39.9671033,116.3143499,0,0,39468.3413773148,2008-01-21,08:11:35
39.9670633,116.3143233,0,0,39468.3414351852,2008-01-21,08:11:40
39.9670316,116.3143683,0,0,39468.3415740741,2008-01-21,08:11:52
39.9666283,116.3145183,0,0,39468.3418518519,2008-01-21,08:12:16
39.9665733,116.3145416,0,0,39468.3418865741,2008-01-21,08:12:19
39.9666499,116.3145316,0,0,39468.3419212963,2008-01-21,08:12:22
39.9666183,116.3145166,0,0,39468.3419560185,2008-01-21,08:12:25
39.9666633,116.3148849,0,0,39468.3421180556,2008-01-21,08:12:39
39.9663516,116.3146133,0,0,39468.3421759259,2008-01-21,08:12:44
39.966255,116.3146749,0,0,39468.3422337963,2008-01-21,08:12:49
39.9660099,116.3146183,0,0,39468.3422916667,2008-01-21,08:12:54
39.965905,116.3145866,0,0,39468.3423263889,2008-01-21,08:12:57
39.9659583,116.3145333,0,0,39468.3423611111,2008-01-21,08:13:00
39.9660166,116.314475,0,0,39468.3423958333,2008-01-21,08:13:03
39.9660566,116.3144499,0,0,39468.3424305556,2008-01-21,08:13:06
39.9660516,116.3143949,0,0,39468.3424884259,2008-01-21,08:13:11
39.9660116,116.3143649,0,0,39468.3425462963,2008-01-21,08:13:16
39.9659799,116.3143599,0,0,39468.3426041667,2008-01-21,08:13:21
39.9659583,116.3143633,0,0,39468.342662037,2008-01-21,08:13:26
39.9645383,116.3111133,0,0,39468.3454398148,2008-01-21,08:17:26
39.9645166,116.3110533,0,0,39468.3454976852,2008-01-21,08:17:31
39.9644899,116.3109899,0,0,39468.3455555556,2008-01-21,08:17:36
39.9644733,116.3109266,0,0,39468.3456134259,2008-01-21,08:17:41
39.9642933,116.31067,0,0,39468.3459837963,2008-01-21,08:18:13
39.9642266,116.3106716,0,0,39468.3460416667,2008-01-21,08:18:18
39.9642116,116.3106266,0,0,39468.346099537,2008-01-21,08:18:23
39.9641983,116.3105633,0,0,39468.3461574074,2008-01-21,08:18:28
39.964175,116.3104916,0,0,39468.3462152778,2008-01-21,08:18:33
39.9641633,116.3104333,0,0,39468.3462731481,2008-01-21,08:18:38
39.96415,116.3103916,0,0,39468.3463078704,2008-01-21,08:18:41
39.9641233,116.3103283,0,0,39468.3463657407,2008-01-21,08:18:46
39.9641233,116.3103283,0,0,39468.346400463,2008-01-21,08:18:49
39.96412,116.3103216,0,0,39468.3464236111,2008-01-21,08:18:51
39.9640866,116.3102749,0,0,39468.3492013889,2008-01-21,08:22:51
39.9536899,116.3033983,0,0,39468.3526157407,2008-01-21,08:27:46
39.9534883,116.3034149,0,0,39468.352650463,2008-01-21,08:27:49
39.9532849,116.3034449,0,0,39468.3526851852,2008-01-21,08:27:52
39.9530866,116.3035183,0,0,39468.3527199074,2008-01-21,08:27:55
39.9528766,116.3036049,0,0,39468.3527546296,2008-01-21,08:27:58
39.9526266,116.3036099,0,0,39468.3527893518,2008-01-21,08:28:01
39.9523083,116.3034333,0,0,39468.3528240741,2008-01-21,08:28:04
39.9520366,116.3033999,0,0,39468.3528587963,2008-01-21,08:28:07
39.9517766,116.3034066,0,0,39468.3528935185,2008-01-21,08:28:10
39.9515116,116.3034299,0,0,39468.3529282407,2008-01-21,08:28:13
39.9512583,116.3034366,0,0,39468.352962963,2008-01-21,08:28:16
39.9510133,116.3034349,0,0,39468.3529976852,2008-01-21,08:28:19
39.9507833,116.3034383,0,0,39468.3530324074,2008-01-21,08:28:22
39.9505783,116.3034733,0,0,39468.3530671296,2008-01-21,08:28:25
39.95035,116.3035049,0,0,39468.3531018518,2008-01-21,08:28:28
39.9501149,116.3034999,0,0,39468.3531365741,2008-01-21,08:28:31
39.9497583,116.3035183,0,0,39468.3531944444,2008-01-21,08:28:36
39.9495799,116.3035249,0,0,39468.3532291667,2008-01-21,08:28:39
39.949425,116.30353,0,0,39468.3532638889,2008-01-21,08:28:42
39.949295,116.3035566,0,0,39468.3532986111,2008-01-21,08:28:45
39.9492133,116.3035616,0,0,39468.3533333333,2008-01-21,08:28:48
39.9491183,116.3036,0,0,39468.3533680556,2008-01-21,08:28:51
39.9489983,116.3036199,0,0,39468.3534027778,2008-01-21,08:28:54
39.9486516,116.30374,0,0,39468.3535069444,2008-01-21,08:29:03
39.9483949,116.3037666,0,0,39468.3535532407,2008-01-21,08:29:07
39.9482,116.30379,0,0,39468.353587963,2008-01-21,08:29:10
39.9479616,116.3037966,0,0,39468.3536226852,2008-01-21,08:29:13
39.94774,116.3038133,0,0,39468.3536574074,2008-01-21,08:29:16
39.9474716,116.3038399,0,0,39468.3536921296,2008-01-21,08:29:19
39.9471716,116.30388,0,0,39468.3537268518,2008-01-21,08:29:22
39.9468783,116.3039049,0,0,39468.3537615741,2008-01-21,08:29:25
39.9465533,116.3039199,0,0,39468.3537962963,2008-01-21,08:29:28
39.9463049,116.3039349,0,0,39468.3538310185,2008-01-21,08:29:31
39.9462133,116.303915,0,0,39468.3538657407,2008-01-21,08:29:34
39.9461749,116.3038999,0,0,39468.353900463,2008-01-21,08:29:37
39.94617,116.3038866,0,0,39468.3539351852,2008-01-21,08:29:40
39.9462316,116.3038083,0,0,39468.3539930556,2008-01-21,08:29:45
39.930365,116.3040633,0,0,39468.3567708333,2008-01-21,08:33:45
39.9299566,116.3040683,0,0,39468.3568055556,2008-01-21,08:33:48
39.9295449,116.3040749,0,0,39468.3568402778,2008-01-21,08:33:51
39.9291283,116.3040749,0,0,39468.356875,2008-01-21,08:33:54
39.9287116,116.30409,0,0,39468.3569097222,2008-01-21,08:33:57
39.9283083,116.3040966,0,0,39468.3569444444,2008-01-21,08:34:00
39.9279233,116.3041099,0,0,39468.3569791667,2008-01-21,08:34:03
39.9275566,116.3041416,0,0,39468.3570138889,2008-01-21,08:34:06
39.92714,116.3041549,0,0,39468.3570486111,2008-01-21,08:34:09
39.9267866,116.3041483,0,0,39468.3570833333,2008-01-21,08:34:12
39.9264316,116.3041433,0,0,39468.3571180556,2008-01-21,08:34:15
39.9260733,116.3041299,0,0,39468.3571527778,2008-01-21,08:34:18
39.9257,116.3041216,0,0,39468.3571875,2008-01-21,08:34:21
39.9253116,116.3041183,0,0,39468.3572222222,2008-01-21,08:34:24
39.9249316,116.3041166,0,0,39468.3572569444,2008-01-21,08:34:27
39.9245666,116.3041116,0,0,39468.3572916667,2008-01-21,08:34:30
39.9242049,116.304105,0,0,39468.3573263889,2008-01-21,08:34:33
39.9238399,116.3041016,0,0,39468.3573611111,2008-01-21,08:34:36
39.9234883,116.3041033,0,0,39468.3573958333,2008-01-21,08:34:39
39.9231866,116.3040833,0,0,39468.3574305556,2008-01-21,08:34:42
39.9229333,116.3040499,0,0,39468.3574652778,2008-01-21,08:34:45
39.9226966,116.3040733,0,0,39468.3575,2008-01-21,08:34:48
39.922505,116.3041383,0,0,39468.3575347222,2008-01-21,08:34:51
39.9223916,116.3041766,0,0,39468.3575694444,2008-01-21,08:34:54
39.9223633,116.3041783,0,0,39468.3576041667,2008-01-21,08:34:57
39.9223783,116.3041683,0,0,39468.3576388889,2008-01-21,08:35:00
39.9225216,116.3041333,0,0,39468.3577199074,2008-01-21,08:35:07
39.9014933,116.3041549,0,0,39468.3604976852,2008-01-21,08:39:07
39.8867616,116.3042533,0,0,39468.363275463,2008-01-21,08:43:07
39.8867299,116.3042116,0,0,39468.3633333333,2008-01-21,08:43:12
39.8866183,116.3041649,0,0,39468.3633912037,2008-01-21,08:43:17
39.8864699,116.3041816,0,0,39468.3634259259,2008-01-21,08:43:20
39.8863333,116.3042016,0,0,39468.3634606482,2008-01-21,08:43:23
39.8862466,116.3042216,0,0,39468.3634953704,2008-01-21,08:43:26
39.8862033,116.3042849,0,0,39468.3635300926,2008-01-21,08:43:29
39.8861166,116.30423,0,0,39468.3635648148,2008-01-21,08:43:32
39.8860033,116.3042199,0,0,39468.363599537,2008-01-21,08:43:35
39.8858949,116.3042233,0,0,39468.3636342593,2008-01-21,08:43:38
39.8858099,116.30423,0,0,39468.3636689815,2008-01-21,08:43:41
39.885745,116.3042366,0,0,39468.3637037037,2008-01-21,08:43:44
39.8856966,116.3042466,0,0,39468.3637384259,2008-01-21,08:43:47
39.8856566,116.3042533,0,0,39468.3637731481,2008-01-21,08:43:50
39.8855883,116.3042549,0,0,39468.3638078704,2008-01-21,08:43:53
39.8854849,116.3042583,0,0,39468.3638425926,2008-01-21,08:43:56
39.8853749,116.3042616,0,0,39468.3638773148,2008-01-21,08:43:59
39.8853116,116.3042533,0,0,39468.363912037,2008-01-21,08:44:02
39.8852983,116.3042466,0,0,39468.3639467593,2008-01-21,08:44:05
39.8852049,116.304225,0,0,39468.3640046296,2008-01-21,08:44:10
39.8851333,116.3042266,0,0,39468.3640393519,2008-01-21,08:44:13
39.8851049,116.3042199,0,0,39468.3640740741,2008-01-21,08:44:16
39.8851049,116.3042199,0,0,39468.3641087963,2008-01-21,08:44:19
39.8851049,116.3042166,0,0,39468.3641319444,2008-01-21,08:44:21
39.8708933,116.3058399,0,0,39468.3669097222,2008-01-21,08:48:21
39.870555,116.3058733,0,0,39468.3669444444,2008-01-21,08:48:24
39.8701999,116.3059133,0,0,39468.3669791667,2008-01-21,08:48:27
39.8698299,116.3059533,0,0,39468.3670138889,2008-01-21,08:48:30
39.8694483,116.3059966,0,0,39468.3670486111,2008-01-21,08:48:33
39.8690499,116.3060416,0,0,39468.3670833333,2008-01-21,08:48:36
39.8686433,116.3060849,0,0,39468.3671180556,2008-01-21,08:48:39
39.8682316,116.30613,0,0,39468.3671527778,2008-01-21,08:48:42
39.8678283,116.3061766,0,0,39468.3671875,2008-01-21,08:48:45
39.8674483,116.3062083,0,0,39468.3672222222,2008-01-21,08:48:48
39.8671149,116.3062,0,0,39468.3672569444,2008-01-21,08:48:51
39.86683,116.3061766,0,0,39468.3672916667,2008-01-21,08:48:54
39.8665883,116.3061799,0,0,39468.3673263889,2008-01-21,08:48:57
39.8663916,116.3062049,0,0,39468.3673611111,2008-01-21,08:49:00
39.8662133,116.3062449,0,0,39468.3673958333,2008-01-21,08:49:03
39.8660749,116.3062566,0,0,39468.3674305556,2008-01-21,08:49:06
39.8659899,116.306255,0,0,39468.3674652778,2008-01-21,08:49:09
39.8659216,116.3062599,0,0,39468.3675,2008-01-21,08:49:12
39.865875,116.30627,0,0,39468.3675347222,2008-01-21,08:49:15
39.8658633,116.3062733,0,0,39468.3675925926,2008-01-21,08:49:20
39.8479933,116.3216183,0,0,39468.3703703704,2008-01-21,08:53:20
39.8479166,116.3219933,0,0,39468.3704050926,2008-01-21,08:53:23
39.8478216,116.3223749,0,0,39468.3704398148,2008-01-21,08:53:26
39.8477633,116.3227749,0,0,39468.370474537,2008-01-21,08:53:29
39.8477316,116.3230633,0,0,39468.3705092593,2008-01-21,08:53:32
39.84771,116.3233649,0,0,39468.3705439815,2008-01-21,08:53:35
39.8476799,116.3237216,0,0,39468.3705787037,2008-01-21,08:53:38
39.8476599,116.32411,0,0,39468.3706134259,2008-01-21,08:53:41
39.8476416,116.3245283,0,0,39468.3706481481,2008-01-21,08:53:44
39.8476366,116.3249683,0,0,39468.3706828704,2008-01-21,08:53:47
39.8476433,116.3254149,0,0,39468.3707175926,2008-01-21,08:53:50
39.8476499,116.3258549,0,0,39468.3707523148,2008-01-21,08:53:53
39.8476566,116.3262933,0,0,39468.370787037,2008-01-21,08:53:56
39.8476599,116.3267366,0,0,39468.3708217593,2008-01-21,08:53:59
39.8476749,116.3271833,0,0,39468.3708564815,2008-01-21,08:54:02
39.8476633,116.3276416,0,0,39468.3708912037,2008-01-21,08:54:05
39.8476533,116.328095,0,0,39468.3709259259,2008-01-21,08:54:08
39.8476333,116.3285433,0,0,39468.3709606482,2008-01-21,08:54:11
39.8476199,116.3289816,0,0,39468.3709953704,2008-01-21,08:54:14
39.847615,116.3294249,0,0,39468.3710300926,2008-01-21,08:54:17
39.8476116,116.3298299,0,0,39468.3710648148,2008-01-21,08:54:20
39.8475983,116.3301949,0,0,39468.371099537,2008-01-21,08:54:23
39.8475916,116.3305533,0,0,39468.3711342593,2008-01-21,08:54:26
39.8475899,116.3308966,0,0,39468.3711689815,2008-01-21,08:54:29
39.847585,116.3312099,0,0,39468.3712037037,2008-01-21,08:54:32
39.8475816,116.3315099,0,0,39468.3712384259,2008-01-21,08:54:35
39.8475816,116.331845,0,0,39468.3712731482,2008-01-21,08:54:38
39.847585,116.3321849,0,0,39468.3713078704,2008-01-21,08:54:41
39.847585,116.33246,0,0,39468.3713425926,2008-01-21,08:54:44
39.8475783,116.3326233,0,0,39468.3713773148,2008-01-21,08:54:47
39.8475616,116.3326866,0,0,39468.371412037,2008-01-21,08:54:50
39.8475649,116.3327183,0,0,39468.3714699074,2008-01-21,08:54:55
39.85353,116.3583883,0,0,39468.3742476852,2008-01-21,08:58:55
39.8536716,116.3588816,0,0,39468.3742824074,2008-01-21,08:58:58
39.8538166,116.35938,0,0,39468.3743171296,2008-01-21,08:59:01
39.8539583,116.3598716,0,0,39468.3743518519,2008-01-21,08:59:04
39.8540933,116.3603416,0,0,39468.3743865741,2008-01-21,08:59:07
39.8542333,116.3608149,0,0,39468.3744212963,2008-01-21,08:59:10
39.8543649,116.3612916,0,0,39468.3744560185,2008-01-21,08:59:13
39.8544966,116.3617533,0,0,39468.3744907407,2008-01-21,08:59:16
39.8546299,116.3622199,0,0,39468.374525463,2008-01-21,08:59:19
39.8547649,116.3626816,0,0,39468.3745601852,2008-01-21,08:59:22
39.8548983,116.3631449,0,0,39468.3745949074,2008-01-21,08:59:25
39.8550316,116.3636233,0,0,39468.3746296296,2008-01-21,08:59:28
39.8551566,116.3641199,0,0,39468.3746643519,2008-01-21,08:59:31
39.8552699,116.3646166,0,0,39468.3746990741,2008-01-21,08:59:34
39.8553733,116.3651283,0,0,39468.3747337963,2008-01-21,08:59:37
39.855465,116.3656516,0,0,39468.3747685185,2008-01-21,08:59:40
39.8555499,116.3661816,0,0,39468.3748032407,2008-01-21,08:59:43
39.8556233,116.3667166,0,0,39468.374837963,2008-01-21,08:59:46
39.855685,116.3672683,0,0,39468.3748726852,2008-01-21,08:59:49
39.85573,116.3678233,0,0,39468.3749074074,2008-01-21,08:59:52
39.8557499,116.3683799,0,0,39468.3749421296,2008-01-21,08:59:55
39.8557466,116.36891,0,0,39468.3749768519,2008-01-21,08:59:58
39.8557483,116.3694299,0,0,39468.3750115741,2008-01-21,09:00:01
39.8557466,116.3699533,0,0,39468.3750462963,2008-01-21,09:00:04
39.855745,116.3704683,0,0,39468.3750810185,2008-01-21,09:00:07
39.855745,116.3709833,0,0,39468.3751157407,2008-01-21,09:00:10
39.8557466,116.3714916,0,0,39468.375150463,2008-01-21,09:00:13
39.8557466,116.3719783,0,0,39468.3751851852,2008-01-21,09:00:16
39.8557566,116.3724083,0,0,39468.3752199074,2008-01-21,09:00:19
39.8557866,116.3727799,0,0,39468.3752546296,2008-01-21,09:00:22
39.8558,116.3731099,0,0,39468.3752893518,2008-01-21,09:00:25
39.8558083,116.3733983,0,0,39468.3753240741,2008-01-21,09:00:28
39.8558049,116.3736333,0,0,39468.3753587963,2008-01-21,09:00:31
39.8557533,116.3738249,0,0,39468.3753935185,2008-01-21,09:00:34
39.8557433,116.3740199,0,0,39468.3754282407,2008-01-21,09:00:37
39.8557533,116.3742299,0,0,39468.375462963,2008-01-21,09:00:40
39.8557633,116.37443,0,0,39468.3754976852,2008-01-21,09:00:43
39.8557583,116.3746249,0,0,39468.3755324074,2008-01-21,09:00:46
39.855755,116.3748266,0,0,39468.3755671296,2008-01-21,09:00:49
39.8557333,116.3750166,0,0,39468.3756018518,2008-01-21,09:00:52
39.8557049,116.3752049,0,0,39468.3756365741,2008-01-21,09:00:55
39.8556883,116.3753999,0,0,39468.3756712963,2008-01-21,09:00:58
39.855685,116.3755983,0,0,39468.3757060185,2008-01-21,09:01:01
39.8556799,116.3757949,0,0,39468.3757407407,2008-01-21,09:01:04
39.8556716,116.3759949,0,0,39468.375775463,2008-01-21,09:01:07
39.855685,116.3761566,0,0,39468.3758101852,2008-01-21,09:01:10
39.8557,116.3762566,0,0,39468.3758449074,2008-01-21,09:01:13
39.8557333,116.3762566,0,0,39468.3758796296,2008-01-21,09:01:16
39.8557466,116.3863299,0,0,39468.3786574074,2008-01-21,09:05:16
39.8554483,116.3900649,0,0,39468.3814351852,2008-01-21,09:09:16
39.8554833,116.3901299,0,0,39468.3814930556,2008-01-21,09:09:21
39.8555149,116.3902049,0,0,39468.3815509259,2008-01-21,09:09:26
39.8555249,116.3903066,0,0,39468.3816087963,2008-01-21,09:09:31
39.8555366,116.3903933,0,0,39468.3816666667,2008-01-21,09:09:36
39.8555216,116.3904983,0,0,39468.381724537,2008-01-21,09:09:41
39.85553,116.3905849,0,0,39468.3817824074,2008-01-21,09:09:46
39.8555316,116.3906716,0,0,39468.3818402778,2008-01-21,09:09:51
39.85553,116.3907583,0,0,39468.3818981481,2008-01-21,09:09:56
39.8555466,116.3908216,0,0,39468.3819560185,2008-01-21,09:10:01
39.85546,116.3909499,0,0,39468.3820138889,2008-01-21,09:10:06
39.8554283,116.3910349,0,0,39468.3820717593,2008-01-21,09:10:11
39.8554249,116.3911099,0,0,39468.3821296296,2008-01-21,09:10:16
39.8554333,116.3911716,0,0,39468.3821875,2008-01-21,09:10:21
39.8554383,116.39124,0,0,39468.3822453704,2008-01-21,09:10:26
39.8554099,116.3913466,0,0,39468.3823032407,2008-01-21,09:10:31
39.8554183,116.3914066,0,0,39468.3823611111,2008-01-21,09:10:36
39.8554299,116.3914733,0,0,39468.3824189815,2008-01-21,09:10:41
39.8554366,116.391555,0,0,39468.3824768519,2008-01-21,09:10:46
39.8554433,116.3916316,0,0,39468.3825347222,2008-01-21,09:10:51
39.8554299,116.3917233,0,0,39468.3825925926,2008-01-21,09:10:56
39.8554399,116.3917983,0,0,39468.382650463,2008-01-21,09:11:01
39.8554133,116.3918733,0,0,39468.3827083333,2008-01-21,09:11:06
39.8554066,116.3919616,0,0,39468.3827662037,2008-01-21,09:11:11
39.855405,116.3920366,0,0,39468.3828240741,2008-01-21,09:11:16
39.8553733,116.3921083,0,0,39468.3828819444,2008-01-21,09:11:21
39.8553266,116.3921783,0,0,39468.3829398148,2008-01-21,09:11:26
39.8552733,116.3922833,0,0,39468.3829976852,2008-01-21,09:11:31
39.8552466,116.3923616,0,0,39468.3830555556,2008-01-21,09:11:36
39.8552316,116.3924183,0,0,39468.3831134259,2008-01-21,09:11:41
39.8551683,116.3925233,0,0,39468.3831712963,2008-01-21,09:11:46
39.8551366,116.3925816,0,0,39468.3832291667,2008-01-21,09:11:51
39.8550816,116.3926449,0,0,39468.383287037,2008-01-21,09:11:56
39.8550416,116.3926883,0,0,39468.3833449074,2008-01-21,09:12:01
39.8550216,116.3927266,0,0,39468.3834027778,2008-01-21,09:12:06
39.8549816,116.392755,0,0,39468.3834606481,2008-01-21,09:12:11
39.8524033,116.3935333,0,0,39468.3862384259,2008-01-21,09:16:11
39.8523449,116.3935366,0,0,39468.3862962963,2008-01-21,09:16:16
39.852295,116.3935283,0,0,39468.3863541667,2008-01-21,09:16:21
39.8522316,116.3935383,0,0,39468.386412037,2008-01-21,09:16:26
39.8521649,116.3935366,0,0,39468.3864699074,2008-01-21,09:16:31
39.8520983,116.3935349,0,0,39468.3865277778,2008-01-21,09:16:36
39.8520116,116.393525,0,0,39468.3865856482,2008-01-21,09:16:41
39.8519266,116.3935333,0,0,39468.3866435185,2008-01-21,09:16:46
39.851875,116.3935499,0,0,39468.3867013889,2008-01-21,09:16:51
39.8518016,116.3935616,0,0,39468.3867592593,2008-01-21,09:16:56
39.8517433,116.3935533,0,0,39468.3868171296,2008-01-21,09:17:01
39.8517166,116.3935549,0,0,39468.3868518519,2008-01-21,09:17:04
39.8516433,116.3935466,0,0,39468.3869097222,2008-01-21,09:17:09
39.8515816,116.3935499,0,0,39468.3869675926,2008-01-21,09:17:14
39.8515316,116.3935283,0,0,39468.387025463,2008-01-21,09:17:19
39.8514683,116.3934933,0,0,39468.3870833333,2008-01-21,09:17:24
39.8514199,116.3934716,0,0,39468.3871412037,2008-01-21,09:17:29
39.8513816,116.3934566,0,0,39468.3871990741,2008-01-21,09:17:34
39.8513199,116.3934416,0,0,39468.3872569444,2008-01-21,09:17:39
39.8512816,116.3934799,0,0,39468.3873148148,2008-01-21,09:17:44
39.8512416,116.3935283,0,0,39468.3873726852,2008-01-21,09:17:49
39.8511683,116.3935066,0,0,39468.3874305556,2008-01-21,09:17:54
39.851105,116.3935049,0,0,39468.3874884259,2008-01-21,09:17:59
39.8510716,116.3935333,0,0,39468.3875462963,2008-01-21,09:18:04
39.8510466,116.3936066,0,0,39468.3876041667,2008-01-21,09:18:09
39.8510116,116.393755,0,0,39468.3876736111,2008-01-21,09:18:15
39.8509783,116.3938783,0,0,39468.3877314815,2008-01-21,09:18:20
39.8509233,116.3940566,0,0,39468.3878240741,2008-01-21,09:18:28
39.8504966,116.392915,0,0,39468.3890740741,2008-01-21,09:20:16
39.8503933,116.3929083,0,0,39468.3891087963,2008-01-21,09:20:19
39.8503116,116.3929049,0,0,39468.3891435185,2008-01-21,09:20:22
39.8502283,116.3928899,0,0,39468.3891782407,2008-01-21,09:20:25
39.8501599,116.392825,0,0,39468.389212963,2008-01-21,09:20:28
39.8507049,116.3930366,0,0,39468.3893865741,2008-01-21,09:20:43
39.8508516,116.3935683,0,0,39468.3960763889,2008-01-21,09:30:21
39.850895,116.3934133,0,0,39468.3961111111,2008-01-21,09:30:24
39.8507149,116.393595,0,0,39468.3961689815,2008-01-21,09:30:29
39.8506033,116.3936833,0,0,39468.3962268519,2008-01-21,09:30:34
39.8505083,116.3937,0,0,39468.3962847222,2008-01-21,09:30:39
39.8504949,116.3937083,0,0,39468.3963425926,2008-01-21,09:30:44
39.8483049,116.3937299,0,0,39468.4844675926,2008-01-21,11:37:38
39.8482949,116.3937049,0,0,39468.4845023148,2008-01-21,11:37:41
39.8482683,116.3936783,0,0,39468.4845601852,2008-01-21,11:37:46
39.8482249,116.3936716,0,0,39468.4846180556,2008-01-21,11:37:51
39.8213566,116.3727583,0,0,39468.4902662037,2008-01-21,11:45:59
39.8471199,116.3937116,0,0,39468.5396412037,2008-01-21,12:57:05
39.847195,116.3937083,0,0,39468.5397106481,2008-01-21,12:57:11
39.852,116.3938933,0,0,39468.5434722222,2008-01-21,13:02:36
39.8520516,116.3939366,0,0,39468.5435069444,2008-01-21,13:02:39
39.8521433,116.3941883,0,0,39468.5435648148,2008-01-21,13:02:44
39.8595899,116.3941066,0,0,39468.5463425926,2008-01-21,13:06:44
39.8596066,116.394105,0,0,39468.5463773148,2008-01-21,13:06:47
39.8606033,116.393995,0,0,39468.5472800926,2008-01-21,13:08:05
39.860005,116.3936416,0,0,39468.547337963,2008-01-21,13:08:10
39.8599149,116.3936183,0,0,39468.5473726852,2008-01-21,13:08:13
39.8598066,116.3935633,0,0,39468.5474305556,2008-01-21,13:08:18
39.8597516,116.3935566,0,0,39468.5474884259,2008-01-21,13:08:23
39.8597049,116.3935533,0,0,39468.5475462963,2008-01-21,13:08:28
39.8596566,116.3935433,0,0,39468.5476041667,2008-01-21,13:08:33
39.85961,116.3935349,0,0,39468.547662037,2008-01-21,13:08:38
39.8595816,116.3934966,0,0,39468.5477199074,2008-01-21,13:08:43
39.8595916,116.3934216,0,0,39468.5477777778,2008-01-21,13:08:48
39.8595983,116.3933433,0,0,39468.5478356481,2008-01-21,13:08:53
39.8596149,116.3932633,0,0,39468.5478935185,2008-01-21,13:08:58
39.8596383,116.3931833,0,0,39468.5479513889,2008-01-21,13:09:03
39.8596599,116.39311,0,0,39468.5480092593,2008-01-21,13:09:08
39.8592983,116.3925866,0,0,39468.5480671296,2008-01-21,13:09:13
39.8591999,116.392495,0,0,39468.548125,2008-01-21,13:09:18
39.8587799,116.3918133,0,0,39468.6808912037,2008-01-21,16:20:29
39.85874,116.3918683,0,0,39468.6809490741,2008-01-21,16:20:34
39.8577249,116.3926583,0,0,39468.6837268519,2008-01-21,16:24:34
39.8577166,116.3926416,0,0,39468.6865046296,2008-01-21,16:28:34
39.8577166,116.3926416,0,0,39468.6892824074,2008-01-21,16:32:34
39.8577166,116.3926416,0,0,39468.6920717593,2008-01-21,16:36:35
39.8577166,116.3926416,0,0,39468.6948263889,2008-01-21,16:40:33
39.8577166,116.3926416,0,0,39468.694849537,2008-01-21,16:40:35
39.8576966,116.3926216,0,0,39468.6976273148,2008-01-21,16:44:35
39.8576966,116.3926216,0,0,39468.7003819444,2008-01-21,16:48:33
39.8576883,116.3926149,0,0,39468.7004050926,2008-01-21,16:48:35
39.8576766,116.3925933,0,0,39468.7031828704,2008-01-21,16:52:35
39.8576833,116.3925166,0,0,39468.7037037037,2008-01-21,16:53:20
39.8576833,116.3925166,0,0,39468.7037384259,2008-01-21,16:53:23
39.8576883,116.3925099,0,0,39468.7037615741,2008-01-21,16:53:25
39.8564783,116.3933383,0,0,39468.7065393519,2008-01-21,16:57:25
39.8564766,116.3933616,0,0,39468.7065972222,2008-01-21,16:57:30
39.8564583,116.3933749,0,0,39468.7066550926,2008-01-21,16:57:35
39.8564466,116.393385,0,0,39468.706712963,2008-01-21,16:57:40
39.8563883,116.3934033,0,0,39468.7067708333,2008-01-21,16:57:45
39.856345,116.3934033,0,0,39468.7068287037,2008-01-21,16:57:50
39.8562949,116.3934066,0,0,39468.7068865741,2008-01-21,16:57:55
39.8562366,116.3934216,0,0,39468.7069444444,2008-01-21,16:58:00
39.8561766,116.3934333,0,0,39468.7070023148,2008-01-21,16:58:05
39.856135,116.3934383,0,0,39468.7070601852,2008-01-21,16:58:10
39.8560833,116.3934583,0,0,39468.7071180556,2008-01-21,16:58:15
39.8560566,116.3934316,0,0,39468.7071759259,2008-01-21,16:58:20
39.8560483,116.3933816,0,0,39468.7072337963,2008-01-21,16:58:25
39.8560399,116.3932949,0,0,39468.7072916667,2008-01-21,16:58:30
39.8560383,116.3932433,0,0,39468.707349537,2008-01-21,16:58:35
39.8560133,116.3931816,0,0,39468.7074074074,2008-01-21,16:58:40
39.85598,116.3931683,0,0,39468.7074652778,2008-01-21,16:58:45
39.8559349,116.3931766,0,0,39468.7075231481,2008-01-21,16:58:50
39.8558966,116.3931849,0,0,39468.7075810185,2008-01-21,16:58:55
39.8558616,116.3932433,0,0,39468.7076388889,2008-01-21,16:59:00
39.8558532,116.3932866,0,0,39468.7076736111,2008-01-21,16:59:03
39.8558566,116.3933583,0,0,39468.7077314815,2008-01-21,16:59:08
39.8558483,116.3934216,0,0,39468.7077662037,2008-01-21,16:59:11
39.8558499,116.39349,0,0,39468.7078240741,2008-01-21,16:59:16
39.8559016,116.3935433,0,0,39468.7078819444,2008-01-21,16:59:21
39.8557166,116.3888349,0,0,39468.7107060185,2008-01-21,17:03:25
39.85574,116.388745,0,0,39468.7107407407,2008-01-21,17:03:28
39.8557649,116.3886649,0,0,39468.710775463,2008-01-21,17:03:31
39.85577,116.3885866,0,0,39468.7108101852,2008-01-21,17:03:34
39.8557466,116.3884983,0,0,39468.7108449074,2008-01-21,17:03:37
39.8557333,116.3884066,0,0,39468.7108796296,2008-01-21,17:03:40
39.8557066,116.3881866,0,0,39468.7109490741,2008-01-21,17:03:46
39.8557083,116.3879966,0,0,39468.7110532407,2008-01-21,17:03:55
39.855675,116.3863766,0,0,39468.7115046296,2008-01-21,17:04:34
39.8556733,116.3854666,0,0,39468.7116435185,2008-01-21,17:04:46
39.8556816,116.3852066,0,0,39468.7116782407,2008-01-21,17:04:49
39.8556866,116.3849516,0,0,39468.711712963,2008-01-21,17:04:52
39.855675,116.3847016,0,0,39468.7117476852,2008-01-21,17:04:55
39.8556416,116.384415,0,0,39468.7117824074,2008-01-21,17:04:58
39.8556016,116.3833883,0,0,39468.7118981481,2008-01-21,17:05:08
39.8555983,116.38307,0,0,39468.7119328704,2008-01-21,17:05:11
39.8555983,116.38274,0,0,39468.7119675926,2008-01-21,17:05:14
39.8556016,116.3823933,0,0,39468.7120023148,2008-01-21,17:05:17
39.8555966,116.3820249,0,0,39468.712037037,2008-01-21,17:05:20
39.8556432,116.3806783,0,0,39468.7121527778,2008-01-21,17:05:30
39.8556483,116.3802499,0,0,39468.7121875,2008-01-21,17:05:33
39.8556566,116.3797799,0,0,39468.7122222222,2008-01-21,17:05:36
39.8556566,116.3792733,0,0,39468.7122569444,2008-01-21,17:05:39
39.8556516,116.378755,0,0,39468.7122916667,2008-01-21,17:05:42
39.8556483,116.3782483,0,0,39468.7123263889,2008-01-21,17:05:45
39.8556333,116.3777649,0,0,39468.7123611111,2008-01-21,17:05:48
39.8556249,116.3772933,0,0,39468.7123958333,2008-01-21,17:05:51
39.8556116,116.3768249,0,0,39468.7124305556,2008-01-21,17:05:54
39.8556066,116.3763483,0,0,39468.7124652778,2008-01-21,17:05:57
39.8556249,116.3758516,0,0,39468.7125,2008-01-21,17:06:00
39.8556316,116.3753566,0,0,39468.7125347222,2008-01-21,17:06:03
39.8556399,116.3748616,0,0,39468.7125694444,2008-01-21,17:06:06
39.8556432,116.3743983,0,0,39468.7126041667,2008-01-21,17:06:09
39.8556399,116.3739599,0,0,39468.7126388889,2008-01-21,17:06:12
39.8556333,116.3735316,0,0,39468.7126736111,2008-01-21,17:06:15
39.8556399,116.373115,0,0,39468.7127083333,2008-01-21,17:06:18
39.8556366,116.3726966,0,0,39468.7127430556,2008-01-21,17:06:21
39.8556416,116.3722749,0,0,39468.7127777778,2008-01-21,17:06:24
39.8556383,116.371875,0,0,39468.7128125,2008-01-21,17:06:27
39.8556399,116.3714733,0,0,39468.7128472222,2008-01-21,17:06:30
39.8556649,116.3700266,0,0,39468.712974537,2008-01-21,17:06:41
39.8556733,116.3696066,0,0,39468.7130092593,2008-01-21,17:06:44
39.855675,116.3692183,0,0,39468.7130439815,2008-01-21,17:06:47
39.8556783,116.3688166,0,0,39468.7130787037,2008-01-21,17:06:50
39.8556083,116.3678716,0,0,39468.7131597222,2008-01-21,17:06:57
39.8555766,116.3674566,0,0,39468.7131944444,2008-01-21,17:07:00
39.8555316,116.3670433,0,0,39468.7132291667,2008-01-21,17:07:03
39.8554833,116.3666383,0,0,39468.7132638889,2008-01-21,17:07:06
39.8554283,116.3662416,0,0,39468.7132986111,2008-01-21,17:07:09
39.8553733,116.3658383,0,0,39468.7133333333,2008-01-21,17:07:12
39.8553149,116.3654333,0,0,39468.7133680556,2008-01-21,17:07:15
39.8552566,116.3650116,0,0,39468.7134027778,2008-01-21,17:07:18
39.8551783,116.3645866,0,0,39468.7134375,2008-01-21,17:07:21
39.8550866,116.3641666,0,0,39468.7134722222,2008-01-21,17:07:24
39.85496,116.363775,0,0,39468.7135069444,2008-01-21,17:07:27
39.8548433,116.3633883,0,0,39468.7135416667,2008-01-21,17:07:30
39.8547149,116.3629833,0,0,39468.7135763889,2008-01-21,17:07:33
39.8546016,116.3625466,0,0,39468.7136111111,2008-01-21,17:07:36
39.85447,116.3620916,0,0,39468.7136458333,2008-01-21,17:07:39
39.8543383,116.3616316,0,0,39468.7136805556,2008-01-21,17:07:42
39.8542099,116.3611699,0,0,39468.7137152778,2008-01-21,17:07:45
39.8540866,116.360705,0,0,39468.71375,2008-01-21,17:07:48
39.8539633,116.3602583,0,0,39468.7137847222,2008-01-21,17:07:51
39.8538433,116.3598099,0,0,39468.7138194444,2008-01-21,17:07:54
39.8537199,116.3593733,0,0,39468.7138541667,2008-01-21,17:07:57
39.8536033,116.3589416,0,0,39468.7138888889,2008-01-21,17:08:00
39.8534766,116.3585066,0,0,39468.7139236111,2008-01-21,17:08:03
39.8533483,116.3580616,0,0,39468.7139583333,2008-01-21,17:08:06
39.8532166,116.3576,0,0,39468.7139930556,2008-01-21,17:08:09
39.8530899,116.3571199,0,0,39468.7140277778,2008-01-21,17:08:12
39.8529466,116.3566316,0,0,39468.7140625,2008-01-21,17:08:15
39.8528099,116.3561266,0,0,39468.7140972222,2008-01-21,17:08:18
39.8526766,116.3556266,0,0,39468.7141319444,2008-01-21,17:08:21
39.8525466,116.3551366,0,0,39468.7141666667,2008-01-21,17:08:24
39.85242,116.3546599,0,0,39468.7142013889,2008-01-21,17:08:27
39.8523016,116.3542266,0,0,39468.7142361111,2008-01-21,17:08:30
39.8521933,116.3538383,0,0,39468.7142708333,2008-01-21,17:08:33
39.8520716,116.353355,0,0,39468.7143171296,2008-01-21,17:08:37
39.8519916,116.3530383,0,0,39468.7143518519,2008-01-21,17:08:40
39.8519033,116.3527149,0,0,39468.7143865741,2008-01-21,17:08:43
39.8516966,116.3520133,0,0,39468.7144560185,2008-01-21,17:08:49
39.8513266,116.3507683,0,0,39468.7145601852,2008-01-21,17:08:58
39.8511866,116.3503216,0,0,39468.7145949074,2008-01-21,17:09:01
39.8510366,116.3498716,0,0,39468.7146296296,2008-01-21,17:09:04
39.8508916,116.3494149,0,0,39468.7146643519,2008-01-21,17:09:07
39.8507566,116.3489833,0,0,39468.7146990741,2008-01-21,17:09:10
39.8506466,116.3486116,0,0,39468.7147337963,2008-01-21,17:09:13
39.8505683,116.3482183,0,0,39468.7147685185,2008-01-21,17:09:16
39.850475,116.3478133,0,0,39468.7148032407,2008-01-21,17:09:19
39.8503616,116.3473983,0,0,39468.714837963,2008-01-21,17:09:22
39.85025,116.3469699,0,0,39468.7148726852,2008-01-21,17:09:25
39.8501466,116.3465216,0,0,39468.7149074074,2008-01-21,17:09:28
39.850025,116.3460716,0,0,39468.7149421296,2008-01-21,17:09:31
39.8499116,116.3455999,0,0,39468.7149768519,2008-01-21,17:09:34
39.8497933,116.3451216,0,0,39468.7150115741,2008-01-21,17:09:37
39.8496583,116.3446399,0,0,39468.7150462963,2008-01-21,17:09:40
39.8495299,116.3441566,0,0,39468.7150810185,2008-01-21,17:09:43
39.8494016,116.3436816,0,0,39468.7151157407,2008-01-21,17:09:46
39.8492816,116.3432166,0,0,39468.715150463,2008-01-21,17:09:49
39.8491666,116.342755,0,0,39468.7151851852,2008-01-21,17:09:52
39.8490516,116.3423016,0,0,39468.7152199074,2008-01-21,17:09:55
39.8489333,116.3418533,0,0,39468.7152546296,2008-01-21,17:09:58
39.8488166,116.3414099,0,0,39468.7152893519,2008-01-21,17:10:01
39.848695,116.3409716,0,0,39468.7153240741,2008-01-21,17:10:04
39.8485499,116.3405366,0,0,39468.7153587963,2008-01-21,17:10:07
39.8484233,116.3400816,0,0,39468.7153935185,2008-01-21,17:10:10
39.8483,116.3396016,0,0,39468.7154282407,2008-01-21,17:10:13
39.8481816,116.3390999,0,0,39468.715462963,2008-01-21,17:10:16
39.8480683,116.3385949,0,0,39468.7154976852,2008-01-21,17:10:19
39.8479733,116.338045,0,0,39468.7155324074,2008-01-21,17:10:22
39.8478866,116.3375383,0,0,39468.7155671296,2008-01-21,17:10:25
39.8478383,116.3370199,0,0,39468.7156018519,2008-01-21,17:10:28
39.8478016,116.3365899,0,0,39468.7156365741,2008-01-21,17:10:31
39.8477516,116.3362016,0,0,39468.7156712963,2008-01-21,17:10:34
39.8477166,116.3358566,0,0,39468.7157060185,2008-01-21,17:10:37
39.8476716,116.3355516,0,0,39468.7157407407,2008-01-21,17:10:40
39.8476599,116.3352083,0,0,39468.715775463,2008-01-21,17:10:43
39.847655,116.3348133,0,0,39468.7158101852,2008-01-21,17:10:46
39.8476583,116.3344516,0,0,39468.7158449074,2008-01-21,17:10:49
39.84764,116.3341316,0,0,39468.7158796296,2008-01-21,17:10:52
39.8476316,116.3338399,0,0,39468.7159143519,2008-01-21,17:10:55
39.8476199,116.3336066,0,0,39468.7159490741,2008-01-21,17:10:58
39.8476349,116.3334183,0,0,39468.7159837963,2008-01-21,17:11:01
39.8476566,116.3332499,0,0,39468.7160185185,2008-01-21,17:11:04
39.8476583,116.3331416,0,0,39468.7160532407,2008-01-21,17:11:07
39.8476516,116.3330799,0,0,39468.716087963,2008-01-21,17:11:10
39.8477033,116.3326133,0,0,39468.7164236111,2008-01-21,17:11:39
39.8476933,116.3326349,0,0,39468.7164814815,2008-01-21,17:11:44
39.8603716,116.3077233,0,0,39468.7192592593,2008-01-21,17:15:44
39.8606633,116.3075683,0,0,39468.7192939815,2008-01-21,17:15:47
39.86097,116.30742,0,0,39468.7193287037,2008-01-21,17:15:50
39.8612633,116.3072899,0,0,39468.7193634259,2008-01-21,17:15:53
39.8615666,116.3071683,0,0,39468.7193981481,2008-01-21,17:15:56
39.8618166,116.3070683,0,0,39468.7194328704,2008-01-21,17:15:59
39.8620383,116.3069716,0,0,39468.7194675926,2008-01-21,17:16:02
39.8624633,116.3069099,0,0,39468.719525463,2008-01-21,17:16:07
39.862735,116.3068333,0,0,39468.7195601852,2008-01-21,17:16:10
39.8630266,116.3067899,0,0,39468.7195949074,2008-01-21,17:16:13
39.8633149,116.3067383,0,0,39468.7196296296,2008-01-21,17:16:16
39.8636066,116.3066916,0,0,39468.7196643518,2008-01-21,17:16:19
39.863925,116.3066633,0,0,39468.7196990741,2008-01-21,17:16:22
39.864265,116.3066316,0,0,39468.7197337963,2008-01-21,17:16:25
39.8645966,116.3066,0,0,39468.7197685185,2008-01-21,17:16:28
39.8649233,116.3065633,0,0,39468.7198032407,2008-01-21,17:16:31
39.8652733,116.3065833,0,0,39468.719837963,2008-01-21,17:16:34
39.8655983,116.3065983,0,0,39468.7198726852,2008-01-21,17:16:37
39.8659099,116.3065766,0,0,39468.7199074074,2008-01-21,17:16:40
39.866155,116.3065516,0,0,39468.7199421296,2008-01-21,17:16:43
39.8662349,116.3065466,0,0,39468.7199768518,2008-01-21,17:16:46
39.8662349,116.3065466,0,0,39468.7200115741,2008-01-21,17:16:49
39.8662316,116.3065516,0,0,39468.7200347222,2008-01-21,17:16:51
39.8899183,116.3044933,0,0,39468.7228472222,2008-01-21,17:20:54
39.8899116,116.3044233,0,0,39468.7228819444,2008-01-21,17:20:57
39.8900833,116.3043983,0,0,39468.7229166667,2008-01-21,17:21:00
39.8903049,116.3043883,0,0,39468.7229513889,2008-01-21,17:21:03
39.8905599,116.304385,0,0,39468.7229861111,2008-01-21,17:21:06
39.8908666,116.3043699,0,0,39468.7230208333,2008-01-21,17:21:09
39.8911999,116.3043416,0,0,39468.7230555556,2008-01-21,17:21:12
39.8920583,116.304295,0,0,39468.7231365741,2008-01-21,17:21:19
39.8924566,116.3043116,0,0,39468.7231712963,2008-01-21,17:21:22
39.8949916,116.304365,0,0,39468.7233912037,2008-01-21,17:21:41
39.8954799,116.3044133,0,0,39468.7234259259,2008-01-21,17:21:44
39.8960416,116.3044116,0,0,39468.7234722222,2008-01-21,17:21:48
39.8965299,116.30447,0,0,39468.7235069444,2008-01-21,17:21:51
39.8969516,116.3044799,0,0,39468.7235416667,2008-01-21,17:21:54
39.8973916,116.3043816,0,0,39468.7235763889,2008-01-21,17:21:57
39.8977866,116.3043049,0,0,39468.7236111111,2008-01-21,17:22:00
39.8980866,116.3043099,0,0,39468.7236458333,2008-01-21,17:22:03
39.8983416,116.3043233,0,0,39468.7236805556,2008-01-21,17:22:06
39.8985783,116.3043199,0,0,39468.7237152778,2008-01-21,17:22:09
39.8988266,116.3043233,0,0,39468.72375,2008-01-21,17:22:12
39.8990816,116.3043249,0,0,39468.7237847222,2008-01-21,17:22:15
39.8993533,116.3043216,0,0,39468.7238194444,2008-01-21,17:22:18
39.8996333,116.3042516,0,0,39468.7238541667,2008-01-21,17:22:21
39.8999299,116.3042316,0,0,39468.7238888889,2008-01-21,17:22:24
39.9006499,116.3042466,0,0,39468.7239699074,2008-01-21,17:22:31
39.9009516,116.3042566,0,0,39468.7240046296,2008-01-21,17:22:34
39.9012366,116.304315,0,0,39468.7240393519,2008-01-21,17:22:37
39.9014183,116.3043549,0,0,39468.7240740741,2008-01-21,17:22:40
39.9020316,116.3044316,0,0,39468.7243518519,2008-01-21,17:23:04
39.9022999,116.3044066,0,0,39468.7243865741,2008-01-21,17:23:07
39.902535,116.3043449,0,0,39468.7244212963,2008-01-21,17:23:10
39.9028033,116.3041483,0,0,39468.7244675926,2008-01-21,17:23:14
39.9037766,116.3050749,0,0,39468.724525463,2008-01-21,17:23:19
39.9041033,116.3050083,0,0,39468.7245601852,2008-01-21,17:23:22
39.9041033,116.3046549,0,0,39468.7245949074,2008-01-21,17:23:25
39.9043866,116.3045649,0,0,39468.7246296296,2008-01-21,17:23:28
39.9047733,116.3044866,0,0,39468.7246643519,2008-01-21,17:23:31
39.9051883,116.3044416,0,0,39468.7246990741,2008-01-21,17:23:34
39.9055433,116.3044083,0,0,39468.7247337963,2008-01-21,17:23:37
39.9058766,116.3043899,0,0,39468.7247685185,2008-01-21,17:23:40
39.9061699,116.3043799,0,0,39468.7248032407,2008-01-21,17:23:43
39.906455,116.3043783,0,0,39468.724837963,2008-01-21,17:23:46
39.90675,116.3043966,0,0,39468.7248726852,2008-01-21,17:23:49
39.9070499,116.3044149,0,0,39468.7249074074,2008-01-21,17:23:52
39.9073416,116.3044149,0,0,39468.7249421296,2008-01-21,17:23:55
39.9075999,116.3044083,0,0,39468.7249768519,2008-01-21,17:23:58
39.9078316,116.3043899,0,0,39468.7250115741,2008-01-21,17:24:01
39.9080516,116.3043699,0,0,39468.7250462963,2008-01-21,17:24:04
39.9082483,116.3043783,0,0,39468.7250810185,2008-01-21,17:24:07
39.9084249,116.3043883,0,0,39468.7251157407,2008-01-21,17:24:10
39.908615,116.3043866,0,0,39468.725150463,2008-01-21,17:24:13
39.9087899,116.3043866,0,0,39468.7251851852,2008-01-21,17:24:16
39.908925,116.3044,0,0,39468.7252199074,2008-01-21,17:24:19
39.9090133,116.3043516,0,0,39468.7252546296,2008-01-21,17:24:22
39.90908,116.3042933,0,0,39468.7252893519,2008-01-21,17:24:25
39.9091433,116.3042433,0,0,39468.7253240741,2008-01-21,17:24:28
39.9092683,116.30428,0,0,39468.7253587963,2008-01-21,17:24:31
39.9094083,116.3042849,0,0,39468.7253935185,2008-01-21,17:24:34
39.9095683,116.3042883,0,0,39468.7254282407,2008-01-21,17:24:37
39.9097166,116.304295,0,0,39468.725462963,2008-01-21,17:24:40
39.9098833,116.3042983,0,0,39468.7254976852,2008-01-21,17:24:43
39.910075,116.3043049,0,0,39468.7255324074,2008-01-21,17:24:46
39.9102866,116.3042999,0,0,39468.7255671296,2008-01-21,17:24:49
39.9104883,116.3042966,0,0,39468.7256018519,2008-01-21,17:24:52
39.9106666,116.304295,0,0,39468.7256365741,2008-01-21,17:24:55
39.9108533,116.3043249,0,0,39468.7256712963,2008-01-21,17:24:58
39.9112949,116.3043383,0,0,39468.7257523148,2008-01-21,17:25:05
39.9114716,116.3043133,0,0,39468.725787037,2008-01-21,17:25:08
39.9116899,116.3043183,0,0,39468.7258217593,2008-01-21,17:25:11
39.9119366,116.3043099,0,0,39468.7258564815,2008-01-21,17:25:14
39.9122016,116.3042983,0,0,39468.7258912037,2008-01-21,17:25:17
39.9123766,116.3042916,0,0,39468.7259259259,2008-01-21,17:25:20
39.9125183,116.3042749,0,0,39468.7259606481,2008-01-21,17:25:23
39.9126483,116.3042699,0,0,39468.7259953704,2008-01-21,17:25:26
39.9127983,116.3042699,0,0,39468.7260300926,2008-01-21,17:25:29
39.9129516,116.3042683,0,0,39468.7260648148,2008-01-21,17:25:32
39.9131016,116.3042633,0,0,39468.726099537,2008-01-21,17:25:35
39.9132216,116.30426,0,0,39468.7261342593,2008-01-21,17:25:38
39.9133266,116.3042583,0,0,39468.7261689815,2008-01-21,17:25:41
39.9134449,116.3042583,0,0,39468.7262037037,2008-01-21,17:25:44
39.91356,116.3042583,0,0,39468.7262384259,2008-01-21,17:25:47
39.9136516,116.3042616,0,0,39468.7262731481,2008-01-21,17:25:50
39.91377,116.3042633,0,0,39468.7263078704,2008-01-21,17:25:53
39.9139083,116.30426,0,0,39468.7263425926,2008-01-21,17:25:56
39.9140383,116.3042666,0,0,39468.7263773148,2008-01-21,17:25:59
39.9141866,116.3042766,0,0,39468.726412037,2008-01-21,17:26:02
39.9143483,116.3042849,0,0,39468.7264467593,2008-01-21,17:26:05
39.9144666,116.3042766,0,0,39468.7264814815,2008-01-21,17:26:08
39.9145483,116.3042699,0,0,39468.7265162037,2008-01-21,17:26:11
39.9146,116.3042583,0,0,39468.7265509259,2008-01-21,17:26:14
39.9146683,116.3042533,0,0,39468.7265856481,2008-01-21,17:26:17
39.914725,116.3042499,0,0,39468.7266203704,2008-01-21,17:26:20
39.9147733,116.304245,0,0,39468.7266550926,2008-01-21,17:26:23
39.9148216,116.3042416,0,0,39468.7266898148,2008-01-21,17:26:26
39.9148883,116.3042366,0,0,39468.726724537,2008-01-21,17:26:29
39.914975,116.3042333,0,0,39468.7267592593,2008-01-21,17:26:32
39.9150966,116.3042266,0,0,39468.7267939815,2008-01-21,17:26:35
39.9152433,116.3042233,0,0,39468.7268287037,2008-01-21,17:26:38
39.9153933,116.3042216,0,0,39468.7268634259,2008-01-21,17:26:41
39.9155266,116.3042166,0,0,39468.7268981481,2008-01-21,17:26:44
39.9156283,116.3042083,0,0,39468.7269328704,2008-01-21,17:26:47
39.9157166,116.3042066,0,0,39468.7269675926,2008-01-21,17:26:50
39.9158099,116.3042016,0,0,39468.7270023148,2008-01-21,17:26:53
39.9159266,116.3041999,0,0,39468.727037037,2008-01-21,17:26:56
39.9160666,116.3041983,0,0,39468.7270717593,2008-01-21,17:26:59
39.9162149,116.3042016,0,0,39468.7271064815,2008-01-21,17:27:02
39.9163216,116.3041999,0,0,39468.7271412037,2008-01-21,17:27:05
39.9164033,116.3041983,0,0,39468.7271759259,2008-01-21,17:27:08
39.9165233,116.3041999,0,0,39468.7272106481,2008-01-21,17:27:11
39.9166916,116.3042149,0,0,39468.7272453704,2008-01-21,17:27:14
39.9168966,116.3042316,0,0,39468.7272800926,2008-01-21,17:27:17
39.9171283,116.3042383,0,0,39468.7273148148,2008-01-21,17:27:20
39.91736,116.304245,0,0,39468.727349537,2008-01-21,17:27:23
39.9176049,116.3042466,0,0,39468.7273842593,2008-01-21,17:27:26
39.9177866,116.3042466,0,0,39468.7274189815,2008-01-21,17:27:29
39.9179333,116.3042499,0,0,39468.7274537037,2008-01-21,17:27:32
39.9180466,116.3042516,0,0,39468.7274884259,2008-01-21,17:27:35
39.9181583,116.3042583,0,0,39468.7275231481,2008-01-21,17:27:38
39.9182916,116.3042416,0,0,39468.7275578704,2008-01-21,17:27:41
39.9184283,116.3042366,0,0,39468.7275925926,2008-01-21,17:27:44
39.9185549,116.3042233,0,0,39468.7276273148,2008-01-21,17:27:47
39.9187133,116.3041999,0,0,39468.727662037,2008-01-21,17:27:50
39.9188966,116.3041849,0,0,39468.7276967593,2008-01-21,17:27:53
39.9190416,116.3041766,0,0,39468.7277314815,2008-01-21,17:27:56
39.9192016,116.304175,0,0,39468.7277662037,2008-01-21,17:27:59
39.9193483,116.3041833,0,0,39468.7278009259,2008-01-21,17:28:02
39.9194133,116.304195,0,0,39468.7278356481,2008-01-21,17:28:05
39.9194716,116.3042133,0,0,39468.7278935185,2008-01-21,17:28:10
39.9195416,116.3042233,0,0,39468.7279282407,2008-01-21,17:28:13
39.9196483,116.3042516,0,0,39468.727962963,2008-01-21,17:28:16
39.919785,116.3042666,0,0,39468.7279976852,2008-01-21,17:28:19
39.9199816,116.3042833,0,0,39468.7280324074,2008-01-21,17:28:22
39.9217633,116.3042866,0,0,39468.7282986111,2008-01-21,17:28:45
39.9218899,116.3041099,0,0,39468.7283333333,2008-01-21,17:28:48
39.9220416,116.3040533,0,0,39468.7283680556,2008-01-21,17:28:51
39.922225,116.3041316,0,0,39468.7284027778,2008-01-21,17:28:54
39.9224483,116.3041449,0,0,39468.7284375,2008-01-21,17:28:57
39.9231783,116.3041033,0,0,39468.7288310185,2008-01-21,17:29:31
39.9232649,116.3041416,0,0,39468.7288657407,2008-01-21,17:29:34
39.9233133,116.3041616,0,0,39468.728900463,2008-01-21,17:29:37
39.9233733,116.3041766,0,0,39468.7289351852,2008-01-21,17:29:40
39.923415,116.3041699,0,0,39468.7289699074,2008-01-21,17:29:43
39.9234749,116.3041799,0,0,39468.7290162037,2008-01-21,17:29:47
39.9234433,116.3040466,0,0,39468.7290625,2008-01-21,17:29:51
39.9234133,116.3039466,0,0,39468.7291203704,2008-01-21,17:29:56
39.9235,116.3039533,0,0,39468.7291550926,2008-01-21,17:29:59
39.9237316,116.304,0,0,39468.7292013889,2008-01-21,17:30:03
39.9238966,116.3040166,0,0,39468.7292361111,2008-01-21,17:30:06
39.9240683,116.3040749,0,0,39468.7292824074,2008-01-21,17:30:10
39.9242083,116.3040799,0,0,39468.7293171296,2008-01-21,17:30:13
39.9243666,116.3040749,0,0,39468.7293518518,2008-01-21,17:30:16
39.9245483,116.3040683,0,0,39468.7293865741,2008-01-21,17:30:19
39.9247249,116.3040683,0,0,39468.7294212963,2008-01-21,17:30:22
39.9249299,116.3040749,0,0,39468.7294675926,2008-01-21,17:30:26
39.92504,116.3040783,0,0,39468.7295023148,2008-01-21,17:30:29
39.9251116,116.3040716,0,0,39468.729525463,2008-01-21,17:30:31
39.9252816,116.30407,0,0,39468.7295717593,2008-01-21,17:30:35
39.925375,116.3040666,0,0,39468.7295949074,2008-01-21,17:30:37
39.9255899,116.3040666,0,0,39468.7296412037,2008-01-21,17:30:41
39.92581,116.3040599,0,0,39468.7296759259,2008-01-21,17:30:44
39.9260849,116.3040449,0,0,39468.7297106481,2008-01-21,17:30:47
39.9263116,116.3040466,0,0,39468.7297453704,2008-01-21,17:30:50
39.9265733,116.3040416,0,0,39468.7297800926,2008-01-21,17:30:53
39.9267916,116.3040449,0,0,39468.7298148148,2008-01-21,17:30:56
39.927045,116.3040499,0,0,39468.729849537,2008-01-21,17:30:59
39.927255,116.3040449,0,0,39468.7298842593,2008-01-21,17:31:02
39.9274116,116.3040299,0,0,39468.7299189815,2008-01-21,17:31:05
39.9275483,116.3040316,0,0,39468.7299537037,2008-01-21,17:31:08
39.9276549,116.3040266,0,0,39468.7299884259,2008-01-21,17:31:11
39.9277516,116.3040583,0,0,39468.7300231481,2008-01-21,17:31:14
39.9279966,116.30419,0,0,39468.7300925926,2008-01-21,17:31:20
39.9281383,116.3041516,0,0,39468.7301273148,2008-01-21,17:31:23
39.9282366,116.3041566,0,0,39468.730162037,2008-01-21,17:31:26
39.9283483,116.3041366,0,0,39468.7301967593,2008-01-21,17:31:29
39.92853,116.3041233,0,0,39468.7302314815,2008-01-21,17:31:32
39.9287116,116.304105,0,0,39468.7302662037,2008-01-21,17:31:35
39.9289233,116.3041349,0,0,39468.7303009259,2008-01-21,17:31:38
39.9291549,116.3041316,0,0,39468.7303356482,2008-01-21,17:31:41
39.9294116,116.3041216,0,0,39468.7303703704,2008-01-21,17:31:44
39.92969,116.3041183,0,0,39468.7304050926,2008-01-21,17:31:47
39.92996,116.3041199,0,0,39468.7304398148,2008-01-21,17:31:50
39.930225,116.304125,0,0,39468.730474537,2008-01-21,17:31:53
39.9304983,116.304125,0,0,39468.7305092593,2008-01-21,17:31:56
39.9307616,116.304125,0,0,39468.7305439815,2008-01-21,17:31:59
39.930995,116.3041266,0,0,39468.7305787037,2008-01-21,17:32:02
39.9311999,116.3041299,0,0,39468.7306134259,2008-01-21,17:32:05
39.9313933,116.3041333,0,0,39468.7306481482,2008-01-21,17:32:08
39.9315749,116.3041416,0,0,39468.7306828704,2008-01-21,17:32:11
39.9317316,116.3041483,0,0,39468.7307175926,2008-01-21,17:32:14
39.9318716,116.3041533,0,0,39468.7307523148,2008-01-21,17:32:17
39.9319966,116.3041583,0,0,39468.730787037,2008-01-21,17:32:20
39.9320883,116.3041583,0,0,39468.7308217593,2008-01-21,17:32:23
39.9321883,116.3041616,0,0,39468.7308564815,2008-01-21,17:32:26
39.9322983,116.3041683,0,0,39468.7308912037,2008-01-21,17:32:29
39.9324516,116.3041583,0,0,39468.7309259259,2008-01-21,17:32:32
39.9326549,116.3041466,0,0,39468.7309606481,2008-01-21,17:32:35
39.9328333,116.3041483,0,0,39468.7309953704,2008-01-21,17:32:38
39.9330266,116.3041449,0,0,39468.7310300926,2008-01-21,17:32:41
39.9332299,116.3041383,0,0,39468.7310648148,2008-01-21,17:32:44
39.9334266,116.3041183,0,0,39468.731099537,2008-01-21,17:32:47
39.9336049,116.3041166,0,0,39468.7311342593,2008-01-21,17:32:50
39.93381,116.3040716,0,0,39468.7311689815,2008-01-21,17:32:53
39.9340599,116.3040116,0,0,39468.7312037037,2008-01-21,17:32:56
39.9342949,116.3039949,0,0,39468.7312384259,2008-01-21,17:32:59
39.9345599,116.3040566,0,0,39468.7312731481,2008-01-21,17:33:02
39.9348083,116.3040649,0,0,39468.7313078704,2008-01-21,17:33:05
39.9350616,116.3040716,0,0,39468.7313425926,2008-01-21,17:33:08
39.9352816,116.3040716,0,0,39468.7313773148,2008-01-21,17:33:11
39.9354883,116.3040949,0,0,39468.731412037,2008-01-21,17:33:14
39.93572,116.3041233,0,0,39468.7314467593,2008-01-21,17:33:17
39.935915,116.3041416,0,0,39468.7314814815,2008-01-21,17:33:20
39.9361033,116.3041416,0,0,39468.7315162037,2008-01-21,17:33:23
39.9362916,116.3041616,0,0,39468.7315509259,2008-01-21,17:33:26
39.9364683,116.3041766,0,0,39468.7315856481,2008-01-21,17:33:29
39.9366233,116.3041916,0,0,39468.7316203704,2008-01-21,17:33:32
39.9368049,116.3041966,0,0,39468.7316550926,2008-01-21,17:33:35
39.9369966,116.3041983,0,0,39468.7316898148,2008-01-21,17:33:38
39.9372116,116.3041999,0,0,39468.731724537,2008-01-21,17:33:41
39.9374483,116.3042366,0,0,39468.7317592593,2008-01-21,17:33:44
39.9376999,116.3042533,0,0,39468.7317939815,2008-01-21,17:33:47
39.9380716,116.3043066,0,0,39468.7318287037,2008-01-21,17:33:50
39.9384333,116.3042999,0,0,39468.7318634259,2008-01-21,17:33:53
39.9387733,116.3042983,0,0,39468.7318981481,2008-01-21,17:33:56
39.9391049,116.3043183,0,0,39468.7319328704,2008-01-21,17:33:59
39.9393949,116.3043083,0,0,39468.7319675926,2008-01-21,17:34:02
39.9396916,116.3042933,0,0,39468.7320023148,2008-01-21,17:34:05
39.9399883,116.3042649,0,0,39468.732037037,2008-01-21,17:34:08
39.9402433,116.3042049,0,0,39468.7320717593,2008-01-21,17:34:11
39.9403433,116.3042049,0,0,39468.7321064815,2008-01-21,17:34:14
39.9403449,116.3042433,0,0,39468.7321643519,2008-01-21,17:34:19
39.9395916,116.3048966,0,0,39468.7349421296,2008-01-21,17:38:19
39.9374366,116.3044233,0,0,39468.7377199074,2008-01-21,17:42:19
39.9373799,116.3044149,0,0,39468.7404976852,2008-01-21,17:46:19
39.9374349,116.304435,0,0,39468.743275463,2008-01-21,17:50:19
39.9374116,116.3044216,0,0,39468.7433333333,2008-01-21,17:50:24
39.9374049,116.3044399,0,0,39468.7433912037,2008-01-21,17:50:29
39.9454649,116.3041683,0,0,39468.7468402778,2008-01-21,17:55:27
39.9456916,116.3041316,0,0,39468.746875,2008-01-21,17:55:30
39.9459083,116.3041266,0,0,39468.7469097222,2008-01-21,17:55:33
39.9461266,116.3041283,0,0,39468.7469444444,2008-01-21,17:55:36
39.9463166,116.3041166,0,0,39468.7469791667,2008-01-21,17:55:39
39.9464866,116.3041166,0,0,39468.7470138889,2008-01-21,17:55:42
39.9466616,116.3041166,0,0,39468.7470486111,2008-01-21,17:55:45
39.9924133,116.2984266,0,0,39468.7760300926,2008-01-21,18:37:29
39.99244,116.2984433,0,0,39468.7760648148,2008-01-21,18:37:32
39.99244,116.2984433,0,0,39468.7760763889,2008-01-21,18:37:33
39.9924416,116.2984483,0,0,39468.776099537,2008-01-21,18:37:35
39.9924099,116.2984866,0,0,39468.7761574074,2008-01-21,18:37:40
39.9906216,116.2980766,0,0,39468.7789351852,2008-01-21,18:41:40
39.9906966,116.2981183,0,0,39468.7789930556,2008-01-21,18:41:45
39.9907666,116.2981216,0,0,39468.7790509259,2008-01-21,18:41:50
39.9908183,116.2981333,0,0,39468.7791087963,2008-01-21,18:41:55
39.9908983,116.298135,0,0,39468.7791666667,2008-01-21,18:42:00
39.9909333,116.2981266,0,0,39468.7792013889,2008-01-21,18:42:03
39.9910266,116.2980766,0,0,39468.7792592593,2008-01-21,18:42:08
39.9910083,116.2980399,0,0,39468.7793171296,2008-01-21,18:42:13
39.990975,116.2979316,0,0,39468.779375,2008-01-21,18:42:18
39.9909499,116.2978183,0,0,39468.7794328704,2008-01-21,18:42:23
39.9909349,116.2976966,0,0,39468.7794907407,2008-01-21,18:42:28
39.9910216,116.297595,0,0,39468.7795486111,2008-01-21,18:42:33
39.9910349,116.2974749,0,0,39468.7795833333,2008-01-21,18:42:36
39.9910566,116.2973899,0,0,39468.7796180556,2008-01-21,18:42:39
39.9909916,116.29733,0,0,39468.7796759259,2008-01-21,18:42:44
39.9910416,116.2971499,0,0,39468.7797337963,2008-01-21,18:42:49
39.990905,116.2972416,0,0,39468.7797916667,2008-01-21,18:42:54
39.9917133,116.2974733,0,0,39468.782974537,2008-01-21,18:47:29
39.9917616,116.2975116,0,0,39468.7830092593,2008-01-21,18:47:32
