# Supplementary material for: Research on differential privacy protection method based on user tendency
Source: PLoS One. 2023 Oct 26;18(10):e0288823. doi: 10.1371/journal.pone.0288823 (PMC10602288; doi:10.1371/journal.pone.0288823)
Supplement: S3 Data — (ZIP) [file pone.0288823.s003.zip › Data 5-3/051/Trajectory/20080202081313.plt]

Geolife trajectory
WGS 84
Altitude is in Feet
Reserved 3
0,2,255,My Track,0,0,2,8421376
0
39.9898833,116.2990466,0,0,39480.3425115741,2008-02-02,08:13:13
39.98984,116.2990583,0,0,39480.3425231481,2008-02-02,08:13:14
39.98975,116.2990666,0,0,39480.3425578704,2008-02-02,08:13:17
39.9897233,116.2990633,0,0,39480.3425925926,2008-02-02,08:13:20
39.9873799,116.3013716,0,0,39480.3527430556,2008-02-02,08:27:57
39.987485,116.301415,0,0,39480.3527777778,2008-02-02,08:28:00
39.987415,116.3014733,0,0,39480.3528125,2008-02-02,08:28:03
39.9874166,116.3015066,0,0,39480.3528472222,2008-02-02,08:28:06
39.9873533,116.30161,0,0,39480.3529050926,2008-02-02,08:28:11
39.9874599,116.3016666,0,0,39480.3529398148,2008-02-02,08:28:14
39.9874266,116.3017449,0,0,39480.352974537,2008-02-02,08:28:17
39.9873983,116.3018399,0,0,39480.3530092593,2008-02-02,08:28:20
39.9874766,116.3018983,0,0,39480.3530439815,2008-02-02,08:28:23
39.9874583,116.3019649,0,0,39480.3530787037,2008-02-02,08:28:26
39.9874466,116.3021016,0,0,39480.3531365741,2008-02-02,08:28:31
39.98754,116.3021283,0,0,39480.3531712963,2008-02-02,08:28:34
39.9875933,116.3021783,0,0,39480.3532060185,2008-02-02,08:28:37
39.9875733,116.3022533,0,0,39480.3532407407,2008-02-02,08:28:40
39.9875616,116.3023199,0,0,39480.353275463,2008-02-02,08:28:43
39.9875166,116.3023633,0,0,39480.3533101852,2008-02-02,08:28:46
39.9876066,116.3024016,0,0,39480.3533680556,2008-02-02,08:28:51
39.9876183,116.3024466,0,0,39480.3534027778,2008-02-02,08:28:54
39.9875749,116.3025049,0,0,39480.3534375,2008-02-02,08:28:57
39.9876383,116.302605,0,0,39480.3534953704,2008-02-02,08:29:02
39.9876666,116.3026666,0,0,39480.3535300926,2008-02-02,08:29:05
39.9876483,116.3027316,0,0,39480.3535648148,2008-02-02,08:29:08
39.9875433,116.3027666,0,0,39480.353599537,2008-02-02,08:29:11
39.9874283,116.3027816,0,0,39480.3536342593,2008-02-02,08:29:14
39.9873866,116.3027783,0,0,39480.3536689815,2008-02-02,08:29:17
39.9875983,116.3011849,0,0,39480.3573842593,2008-02-02,08:34:38
39.9876216,116.3010633,0,0,39480.3574189815,2008-02-02,08:34:41
39.9875983,116.3010633,0,0,39480.3574537037,2008-02-02,08:34:44
39.9875,116.3011783,0,0,39480.3574884259,2008-02-02,08:34:47
39.9873416,116.3012916,0,0,39480.3575462963,2008-02-02,08:34:52
39.987285,116.3013249,0,0,39480.3575810185,2008-02-02,08:34:55
39.9873199,116.3012449,0,0,39480.3576157407,2008-02-02,08:34:58
39.9874433,116.3010683,0,0,39480.3576736111,2008-02-02,08:35:03
39.9875199,116.3009049,0,0,39480.3577314815,2008-02-02,08:35:08
39.9875966,116.30063,0,0,39480.3577893519,2008-02-02,08:35:13
39.9876266,116.3003999,0,0,39480.3578472222,2008-02-02,08:35:18
39.9876033,116.3002849,0,0,39480.3578819444,2008-02-02,08:35:21
39.9875683,116.3002616,0,0,39480.3579166667,2008-02-02,08:35:24
39.9874733,116.3003366,0,0,39480.3579513889,2008-02-02,08:35:27
39.9874333,116.300385,0,0,39480.3579861111,2008-02-02,08:35:30
39.9875,116.3003049,0,0,39480.3580208333,2008-02-02,08:35:33
39.987565,116.30028,0,0,39480.3580787037,2008-02-02,08:35:38
39.9863433,116.2993916,0,0,39480.3608564815,2008-02-02,08:39:38
39.9843216,116.3176733,0,0,39480.3636342593,2008-02-02,08:43:38
39.9844166,116.3197783,0,0,39480.36375,2008-02-02,08:43:48
39.9844116,116.3218933,0,0,39480.3638657407,2008-02-02,08:43:58
39.9844716,116.3240466,0,0,39480.3639814815,2008-02-02,08:44:08
39.9846133,116.3263783,0,0,39480.3640972222,2008-02-02,08:44:18
39.9850566,116.3293249,0,0,39480.3642592593,2008-02-02,08:44:32
39.9849616,116.3316983,0,0,39480.364375,2008-02-02,08:44:42
39.9850633,116.3343216,0,0,39480.3645023148,2008-02-02,08:44:53
39.985145,116.3365416,0,0,39480.3646180556,2008-02-02,08:45:03
39.9851883,116.3382133,0,0,39480.3647337963,2008-02-02,08:45:13
39.9854466,116.3461883,0,0,39480.3651851852,2008-02-02,08:45:52
39.9854933,116.348325,0,0,39480.3653009259,2008-02-02,08:46:02
39.9855416,116.3505749,0,0,39480.3654166667,2008-02-02,08:46:12
39.9855933,116.352815,0,0,39480.3655324074,2008-02-02,08:46:22
39.9856849,116.3554883,0,0,39480.3656712963,2008-02-02,08:46:34
39.9857983,116.3577533,0,0,39480.365787037,2008-02-02,08:46:44
39.9858733,116.3601399,0,0,39480.3659027778,2008-02-02,08:46:54
39.9859733,116.3623383,0,0,39480.3660185185,2008-02-02,08:47:04
39.9859983,116.3644116,0,0,39480.3661342593,2008-02-02,08:47:14
39.9860083,116.36652,0,0,39480.36625,2008-02-02,08:47:24
39.9860366,116.3689133,0,0,39480.3663657407,2008-02-02,08:47:34
39.98622,116.3712716,0,0,39480.3664814815,2008-02-02,08:47:44
39.9863116,116.3736833,0,0,39480.3665972222,2008-02-02,08:47:54
39.98636,116.3761133,0,0,39480.366712963,2008-02-02,08:48:04
39.9864616,116.3784333,0,0,39480.3668287037,2008-02-02,08:48:14
39.9865433,116.3804883,0,0,39480.3669444444,2008-02-02,08:48:24
39.986575,116.3822783,0,0,39480.3670601852,2008-02-02,08:48:34
39.9865833,116.3828383,0,0,39480.3670949074,2008-02-02,08:48:37
39.9865933,116.3834283,0,0,39480.3671296296,2008-02-02,08:48:40
39.9866066,116.3840499,0,0,39480.3671643519,2008-02-02,08:48:43
39.9866199,116.3861699,0,0,39480.3672800926,2008-02-02,08:48:53
39.98671,116.3882683,0,0,39480.3673958333,2008-02-02,08:49:03
39.9867383,116.39007,0,0,39480.3675115741,2008-02-02,08:49:13
39.9867449,116.3905683,0,0,39480.3675462963,2008-02-02,08:49:16
39.9867516,116.3910399,0,0,39480.3675810185,2008-02-02,08:49:19
39.9867499,116.3915149,0,0,39480.3676157407,2008-02-02,08:49:22
39.9867316,116.3919716,0,0,39480.367650463,2008-02-02,08:49:25
39.9867349,116.3924116,0,0,39480.3676851852,2008-02-02,08:49:28
39.9867616,116.3928266,0,0,39480.3677199074,2008-02-02,08:49:31
39.9867833,116.3932049,0,0,39480.3677546296,2008-02-02,08:49:34
39.986795,116.3935699,0,0,39480.3677893518,2008-02-02,08:49:37
39.9868066,116.3939316,0,0,39480.3678240741,2008-02-02,08:49:40
39.9868149,116.3942816,0,0,39480.3678587963,2008-02-02,08:49:43
39.9868216,116.3946649,0,0,39480.3678935185,2008-02-02,08:49:46
39.986825,116.3950316,0,0,39480.3679282407,2008-02-02,08:49:49
39.9868333,116.3953816,0,0,39480.367962963,2008-02-02,08:49:52
39.9868416,116.3957116,0,0,39480.3679976852,2008-02-02,08:49:55
39.9868449,116.39602,0,0,39480.3680324074,2008-02-02,08:49:58
39.98685,116.396375,0,0,39480.3680671296,2008-02-02,08:50:01
39.9868616,116.3967583,0,0,39480.3681018518,2008-02-02,08:50:04
39.9868716,116.397155,0,0,39480.3681365741,2008-02-02,08:50:07
39.9868783,116.3975733,0,0,39480.3681712963,2008-02-02,08:50:10
39.9868833,116.3979866,0,0,39480.3682060185,2008-02-02,08:50:13
39.9869133,116.398415,0,0,39480.3682407407,2008-02-02,08:50:16
39.9869399,116.3988516,0,0,39480.368275463,2008-02-02,08:50:19
39.9869516,116.3993283,0,0,39480.3683101852,2008-02-02,08:50:22
39.9869566,116.3998249,0,0,39480.3683449074,2008-02-02,08:50:25
39.9869783,116.4003416,0,0,39480.3683796296,2008-02-02,08:50:28
39.987005,116.4008683,0,0,39480.3684143518,2008-02-02,08:50:31
39.9870283,116.401435,0,0,39480.3684490741,2008-02-02,08:50:34
39.9871133,116.4032866,0,0,39480.3685648148,2008-02-02,08:50:44
39.98712,116.4038516,0,0,39480.368599537,2008-02-02,08:50:47
39.9871366,116.4043949,0,0,39480.3686342593,2008-02-02,08:50:50
39.9871416,116.4048916,0,0,39480.3686689815,2008-02-02,08:50:53
39.98713,116.4053433,0,0,39480.3687037037,2008-02-02,08:50:56
39.9871499,116.4058633,0,0,39480.3687384259,2008-02-02,08:50:59
39.987205,116.40636,0,0,39480.3687731481,2008-02-02,08:51:02
39.987285,116.4070066,0,0,39480.3688078704,2008-02-02,08:51:05
39.9871933,116.4088966,0,0,39480.3689236111,2008-02-02,08:51:15
39.9871799,116.4092966,0,0,39480.3689583333,2008-02-02,08:51:18
39.9871699,116.4095666,0,0,39480.3689930556,2008-02-02,08:51:21
39.9871683,116.4097983,0,0,39480.3690277778,2008-02-02,08:51:24
39.9871783,116.4100583,0,0,39480.3690625,2008-02-02,08:51:27
39.9871516,116.4103583,0,0,39480.3690972222,2008-02-02,08:51:30
39.9872433,116.41116,0,0,39480.3692013889,2008-02-02,08:51:39
39.987215,116.4116383,0,0,39480.3692361111,2008-02-02,08:51:42
39.98719,116.4121,0,0,39480.3692708333,2008-02-02,08:51:45
39.9871216,116.4125483,0,0,39480.3693055556,2008-02-02,08:51:48
39.9870583,116.4129583,0,0,39480.3693402778,2008-02-02,08:51:51
39.9870849,116.413375,0,0,39480.369375,2008-02-02,08:51:54
39.9870383,116.4138183,0,0,39480.3694097222,2008-02-02,08:51:57
39.9869883,116.4142583,0,0,39480.3694444444,2008-02-02,08:52:00
39.9870766,116.4147016,0,0,39480.3694791667,2008-02-02,08:52:03
39.9872183,116.4150299,0,0,39480.3695138889,2008-02-02,08:52:06
39.9872416,116.4153416,0,0,39480.3695486111,2008-02-02,08:52:09
39.9872783,116.4155583,0,0,39480.3695833333,2008-02-02,08:52:12
39.9872633,116.4157583,0,0,39480.3696180556,2008-02-02,08:52:15
39.9872616,116.4159016,0,0,39480.3696527778,2008-02-02,08:52:18
39.9872633,116.4159649,0,0,39480.3696875,2008-02-02,08:52:21
39.9872566,116.416015,0,0,39480.3697222222,2008-02-02,08:52:24
39.9872333,116.4160433,0,0,39480.3697569444,2008-02-02,08:52:27
39.9871933,116.4160683,0,0,39480.3698148148,2008-02-02,08:52:32
39.9872033,116.416085,0,0,39480.3698726852,2008-02-02,08:52:37
39.9873049,116.4164533,0,0,39480.3700347222,2008-02-02,08:52:51
39.9872733,116.4165983,0,0,39480.3700694444,2008-02-02,08:52:54
39.9872616,116.416695,0,0,39480.3701041667,2008-02-02,08:52:57
39.9872516,116.4167666,0,0,39480.3701388889,2008-02-02,08:53:00
39.9872816,116.4168449,0,0,39480.3701736111,2008-02-02,08:53:03
39.9872816,116.4169383,0,0,39480.3702083333,2008-02-02,08:53:06
39.9873233,116.4170583,0,0,39480.3702430556,2008-02-02,08:53:09
39.9873199,116.4170933,0,0,39480.3702777778,2008-02-02,08:53:12
39.9873183,116.4172066,0,0,39480.3703356481,2008-02-02,08:53:17
39.987315,116.4172433,0,0,39480.3703935185,2008-02-02,08:53:22
39.9847933,116.4181849,0,0,39480.3731712963,2008-02-02,08:57:22
39.9848033,116.4181633,0,0,39480.3732291667,2008-02-02,08:57:27
39.984835,116.4181116,0,0,39480.373287037,2008-02-02,08:57:32
39.9848549,116.4180733,0,0,39480.3733217593,2008-02-02,08:57:35
39.984865,116.4181716,0,0,39480.3733796296,2008-02-02,08:57:40
39.9848766,116.4181849,0,0,39480.3734143519,2008-02-02,08:57:43
39.9848949,116.4182783,0,0,39480.3734722222,2008-02-02,08:57:48
39.9849083,116.4182616,0,0,39480.3735300926,2008-02-02,08:57:53
