# Supplementary material for: Research on differential privacy protection method based on user tendency
Source: PLoS One. 2023 Oct 26;18(10):e0288823. doi: 10.1371/journal.pone.0288823 (PMC10602288; doi:10.1371/journal.pone.0288823)
Supplement: S3 Data — (ZIP) [file pone.0288823.s003.zip › Data 5-3/051/Trajectory/20080202201110.plt]

Geolife trajectory
WGS 84
Altitude is in Feet
Reserved 3
0,2,255,My Track,0,0,2,8421376
0
39.9028833,116.4212716,0,0,39480.841087963,2008-02-02,20:11:10
39.9028749,116.4212566,0,0,39480.841099537,2008-02-02,20:11:11
39.9028616,116.4212016,0,0,39480.8411342593,2008-02-02,20:11:14
39.9028499,116.4210966,0,0,39480.8411921296,2008-02-02,20:11:19
39.9028116,116.4210233,0,0,39480.84125,2008-02-02,20:11:24
39.9027616,116.4209616,0,0,39480.8413078704,2008-02-02,20:11:29
39.9027066,116.4209249,0,0,39480.8413657407,2008-02-02,20:11:34
39.9026683,116.4209049,0,0,39480.8414236111,2008-02-02,20:11:39
39.9020899,116.4208316,0,0,39480.8442013889,2008-02-02,20:15:39
39.9025866,116.4203349,0,0,39480.8469791667,2008-02-02,20:19:39
39.9027282,116.4201749,0,0,39480.8497569444,2008-02-02,20:23:39
39.9027866,116.420235,0,0,39480.8498148148,2008-02-02,20:23:44
39.9026383,116.4200349,0,0,39480.8525925926,2008-02-02,20:27:44
39.9027233,116.420095,0,0,39480.8553703704,2008-02-02,20:31:44
39.9029083,116.4203016,0,0,39480.8581481481,2008-02-02,20:35:44
39.9024583,116.4197683,0,0,39480.8609259259,2008-02-02,20:39:44
39.9029633,116.4204183,0,0,39480.8637037037,2008-02-02,20:43:44
39.9029933,116.4205366,0,0,39480.8637384259,2008-02-02,20:43:47
39.903035,116.4206449,0,0,39480.8637731481,2008-02-02,20:43:50
39.90311,116.4207916,0,0,39480.8638078704,2008-02-02,20:43:53
39.9031416,116.4208983,0,0,39480.8638425926,2008-02-02,20:43:56
39.9031849,116.4210016,0,0,39480.8638773148,2008-02-02,20:43:59
39.9031916,116.4210999,0,0,39480.863912037,2008-02-02,20:44:02
39.9031883,116.4211616,0,0,39480.8639467593,2008-02-02,20:44:05
39.9031533,116.4211666,0,0,39480.8640046296,2008-02-02,20:44:10
39.902815,116.4200483,0,0,39480.8667824074,2008-02-02,20:48:10
39.9028516,116.4204416,0,0,39480.8695717593,2008-02-02,20:52:11
39.90291,116.4206216,0,0,39480.872349537,2008-02-02,20:56:11
39.9022116,116.4217933,0,0,39480.875462963,2008-02-02,21:00:40
39.9022149,116.4218699,0,0,39480.8754976852,2008-02-02,21:00:43
39.90221,116.4218416,0,0,39480.8755324074,2008-02-02,21:00:46
39.9022999,116.4215349,0,0,39480.8756134259,2008-02-02,21:00:53
39.9022783,116.420625,0,0,39480.8756828704,2008-02-02,21:00:59
39.9022999,116.4202033,0,0,39480.8757175926,2008-02-02,21:01:02
39.9022599,116.4200049,0,0,39480.8757638889,2008-02-02,21:01:06
39.9022316,116.4198816,0,0,39480.8757986111,2008-02-02,21:01:09
39.9022299,116.4197083,0,0,39480.8758449074,2008-02-02,21:01:13
39.902335,116.4196333,0,0,39480.8759027778,2008-02-02,21:01:18
39.902365,116.419625,0,0,39480.8759606481,2008-02-02,21:01:23
39.9010333,116.4198033,0,0,39480.8787384259,2008-02-02,21:05:23
39.9009599,116.41985,0,0,39480.8787962963,2008-02-02,21:05:28
39.9009533,116.41987,0,0,39480.8788541667,2008-02-02,21:05:33
39.9010866,116.4230916,0,0,39480.8816319444,2008-02-02,21:09:33
39.9012016,116.42392,0,0,39480.8844097222,2008-02-02,21:13:33
39.9011716,116.4239799,0,0,39480.8844444444,2008-02-02,21:13:36
39.9010799,116.4240416,0,0,39480.8845023148,2008-02-02,21:13:41
39.901035,116.4241749,0,0,39480.8845601852,2008-02-02,21:13:46
39.90105,116.4242216,0,0,39480.8846180556,2008-02-02,21:13:51
39.9010966,116.424165,0,0,39480.8846759259,2008-02-02,21:13:56
39.9011033,116.4237866,0,0,39480.8874537037,2008-02-02,21:17:56
39.9011499,116.4236633,0,0,39480.8902314815,2008-02-02,21:21:56
39.9011266,116.4237133,0,0,39480.8930092593,2008-02-02,21:25:56
39.9012016,116.42394,0,0,39480.895787037,2008-02-02,21:29:56
39.9013833,116.4239949,0,0,39480.8985648148,2008-02-02,21:33:56
39.9010766,116.4236899,0,0,39480.9013425926,2008-02-02,21:37:56
39.9009666,116.4236133,0,0,39480.901400463,2008-02-02,21:38:01
39.9008666,116.4235433,0,0,39480.9014583333,2008-02-02,21:38:06
39.9008416,116.4235366,0,0,39480.9015162037,2008-02-02,21:38:11
39.9008583,116.4235566,0,0,39480.9015740741,2008-02-02,21:38:16
39.9016049,116.4240916,0,0,39480.9043518519,2008-02-02,21:42:16
39.9015199,116.4240266,0,0,39480.9043865741,2008-02-02,21:42:19
39.901205,116.423905,0,0,39480.9071643518,2008-02-02,21:46:19
39.9011383,116.4237983,0,0,39480.9099537037,2008-02-02,21:50:20
39.9010033,116.42368,0,0,39480.9127314815,2008-02-02,21:54:20
39.9009833,116.4237683,0,0,39480.9155092593,2008-02-02,21:58:20
39.9008916,116.4239583,0,0,39480.918287037,2008-02-02,22:02:20
39.9008916,116.4239583,0,0,39480.9210416667,2008-02-02,22:06:18
39.9008916,116.4239583,0,0,39480.9210648148,2008-02-02,22:06:20
39.9010816,116.4242383,0,0,39480.9238425926,2008-02-02,22:10:20
39.8964766,116.434815,0,0,39480.9266203704,2008-02-02,22:14:20
39.8961616,116.4348799,0,0,39480.9266550926,2008-02-02,22:14:23
39.8958949,116.4349449,0,0,39480.9266898148,2008-02-02,22:14:26
39.8957183,116.435095,0,0,39480.926724537,2008-02-02,22:14:29
39.895375,116.435115,0,0,39480.9267592593,2008-02-02,22:14:32
39.8950033,116.4351233,0,0,39480.9267939815,2008-02-02,22:14:35
39.8946483,116.4351183,0,0,39480.9268287037,2008-02-02,22:14:38
39.8942916,116.4350666,0,0,39480.9268634259,2008-02-02,22:14:41
39.8940466,116.43504,0,0,39480.9268981481,2008-02-02,22:14:44
39.8937533,116.43492,0,0,39480.9269328704,2008-02-02,22:14:47
39.8935566,116.4348516,0,0,39480.9269675926,2008-02-02,22:14:50
39.8932049,116.434605,0,0,39480.9270023148,2008-02-02,22:14:53
39.8927916,116.434255,0,0,39480.927037037,2008-02-02,22:14:56
39.8924383,116.4339033,0,0,39480.9270717593,2008-02-02,22:14:59
39.8920433,116.4334966,0,0,39480.9271064815,2008-02-02,22:15:02
39.8916883,116.4331366,0,0,39480.9271412037,2008-02-02,22:15:05
39.8913483,116.4327583,0,0,39480.9271759259,2008-02-02,22:15:08
39.8910433,116.4323916,0,0,39480.9272106481,2008-02-02,22:15:11
39.8908116,116.4320999,0,0,39480.9272453704,2008-02-02,22:15:14
39.8905516,116.4318116,0,0,39480.9272800926,2008-02-02,22:15:17
39.8903133,116.4315466,0,0,39480.9273148148,2008-02-02,22:15:20
39.8899666,116.4311949,0,0,39480.927349537,2008-02-02,22:15:23
39.8895683,116.4308333,0,0,39480.9273842593,2008-02-02,22:15:26
39.8891516,116.4304916,0,0,39480.9274189815,2008-02-02,22:15:29
39.88876,116.4302433,0,0,39480.9274537037,2008-02-02,22:15:32
39.8883216,116.4299983,0,0,39480.9274884259,2008-02-02,22:15:35
39.8878699,116.4297783,0,0,39480.9275231481,2008-02-02,22:15:38
39.887385,116.4295166,0,0,39480.9275578704,2008-02-02,22:15:41
39.8869366,116.4293,0,0,39480.9275925926,2008-02-02,22:15:44
39.8864333,116.429055,0,0,39480.9276273148,2008-02-02,22:15:47
39.8847583,116.4282749,0,0,39480.9277430556,2008-02-02,22:15:57
39.88314,116.4275599,0,0,39480.9278587963,2008-02-02,22:16:07
39.8815666,116.4269016,0,0,39480.927974537,2008-02-02,22:16:17
39.8798699,116.4261733,0,0,39480.9280902778,2008-02-02,22:16:27
39.8781149,116.4251483,0,0,39480.9282060185,2008-02-02,22:16:37
39.8764733,116.4236033,0,0,39480.9283217593,2008-02-02,22:16:47
39.8750533,116.4217933,0,0,39480.9284375,2008-02-02,22:16:57
39.87364,116.4199116,0,0,39480.9285532407,2008-02-02,22:17:07
39.8722733,116.4180516,0,0,39480.9286689815,2008-02-02,22:17:17
39.8711416,116.4159583,0,0,39480.9287847222,2008-02-02,22:17:27
39.8705366,116.4135166,0,0,39480.928900463,2008-02-02,22:17:37
39.8703399,116.4111499,0,0,39480.9290162037,2008-02-02,22:17:47
39.8701783,116.408765,0,0,39480.9291319444,2008-02-02,22:17:57
39.8700383,116.4064283,0,0,39480.9292476852,2008-02-02,22:18:07
39.869725,116.4041233,0,0,39480.9293634259,2008-02-02,22:18:17
39.8693366,116.4017733,0,0,39480.9294791667,2008-02-02,22:18:27
39.868985,116.3994933,0,0,39480.9295949074,2008-02-02,22:18:37
39.8686933,116.3972199,0,0,39480.9297106481,2008-02-02,22:18:47
39.8683566,116.3950133,0,0,39480.9298263889,2008-02-02,22:18:57
39.8679699,116.3927866,0,0,39480.9299421296,2008-02-02,22:19:07
39.8675899,116.3905849,0,0,39480.9300578704,2008-02-02,22:19:17
39.8673016,116.3884749,0,0,39480.9301736111,2008-02-02,22:19:27
39.8669333,116.3864383,0,0,39480.9302893518,2008-02-02,22:19:37
39.8665816,116.3843733,0,0,39480.9304050926,2008-02-02,22:19:47
39.8663883,116.3823416,0,0,39480.9305208333,2008-02-02,22:19:57
39.8663783,116.381745,0,0,39480.9305555556,2008-02-02,22:20:00
39.8664799,116.3797616,0,0,39480.9306712963,2008-02-02,22:20:10
39.8667733,116.3779233,0,0,39480.930787037,2008-02-02,22:20:20
39.8667899,116.377345,0,0,39480.9308217593,2008-02-02,22:20:23
39.8664716,116.3754433,0,0,39480.9309375,2008-02-02,22:20:33
39.8662299,116.3749466,0,0,39480.9309722222,2008-02-02,22:20:36
39.8659533,116.3744616,0,0,39480.9310069444,2008-02-02,22:20:39
39.8656749,116.3740233,0,0,39480.9310416667,2008-02-02,22:20:42
39.8654382,116.373535,0,0,39480.9310763889,2008-02-02,22:20:45
39.8651966,116.37303,0,0,39480.9311111111,2008-02-02,22:20:48
39.8647166,116.37191,0,0,39480.9311921296,2008-02-02,22:20:55
39.8623566,116.3685749,0,0,39480.9314699074,2008-02-02,22:21:19
39.8618783,116.3683283,0,0,39480.9315046296,2008-02-02,22:21:22
39.8614216,116.3681516,0,0,39480.9315393518,2008-02-02,22:21:25
39.8609449,116.3680166,0,0,39480.9315740741,2008-02-02,22:21:28
39.8605016,116.3679033,0,0,39480.9316087963,2008-02-02,22:21:31
39.8600516,116.3677866,0,0,39480.9316435185,2008-02-02,22:21:34
39.8595916,116.3676633,0,0,39480.9316782407,2008-02-02,22:21:37
39.8591433,116.3675166,0,0,39480.931712963,2008-02-02,22:21:40
39.8586949,116.3673133,0,0,39480.9317476852,2008-02-02,22:21:43
39.8582749,116.3670616,0,0,39480.9317824074,2008-02-02,22:21:46
39.8578666,116.366795,0,0,39480.9318171296,2008-02-02,22:21:49
39.8574683,116.3665416,0,0,39480.9318518518,2008-02-02,22:21:52
39.8570949,116.3662416,0,0,39480.9318865741,2008-02-02,22:21:55
39.8567449,116.3658499,0,0,39480.9319212963,2008-02-02,22:21:58
39.85643,116.3654516,0,0,39480.9319560185,2008-02-02,22:22:01
39.8561366,116.3650099,0,0,39480.9319907407,2008-02-02,22:22:04
39.8558532,116.3645166,0,0,39480.932025463,2008-02-02,22:22:07
39.8552749,116.3626366,0,0,39480.9321412037,2008-02-02,22:22:17
39.8549383,116.3605949,0,0,39480.9322569444,2008-02-02,22:22:27
39.8545566,116.3585783,0,0,39480.9323726852,2008-02-02,22:22:37
39.8541466,116.3565766,0,0,39480.9324884259,2008-02-02,22:22:47
39.8537199,116.3545133,0,0,39480.9326041667,2008-02-02,22:22:57
39.85336,116.3524483,0,0,39480.9327199074,2008-02-02,22:23:07
39.8529499,116.3503166,0,0,39480.9328356481,2008-02-02,22:23:17
39.8526266,116.3481,0,0,39480.9329513889,2008-02-02,22:23:27
39.8524883,116.345935,0,0,39480.9330671296,2008-02-02,22:23:37
39.8525866,116.3436599,0,0,39480.9331828704,2008-02-02,22:23:47
39.8527616,116.341345,0,0,39480.9332986111,2008-02-02,22:23:57
39.8529433,116.3390533,0,0,39480.9334143519,2008-02-02,22:24:07
39.8530683,116.3367099,0,0,39480.9335300926,2008-02-02,22:24:17
39.8532266,116.3343833,0,0,39480.9336458333,2008-02-02,22:24:27
39.8533799,116.3319733,0,0,39480.9337615741,2008-02-02,22:24:37
39.8533766,116.3294383,0,0,39480.9338773148,2008-02-02,22:24:47
39.8532133,116.3268799,0,0,39480.9339930556,2008-02-02,22:24:57
39.8530833,116.3242533,0,0,39480.9341087963,2008-02-02,22:25:07
39.8529166,116.3216249,0,0,39480.934224537,2008-02-02,22:25:17
39.8527116,116.3189683,0,0,39480.9343402778,2008-02-02,22:25:27
39.8524816,116.3163749,0,0,39480.9344560185,2008-02-02,22:25:37
39.8523033,116.3137333,0,0,39480.9345717593,2008-02-02,22:25:47
39.8521466,116.3110933,0,0,39480.9346875,2008-02-02,22:25:57
39.8518933,116.3084416,0,0,39480.9348032407,2008-02-02,22:26:07
39.8516983,116.3057816,0,0,39480.9349189815,2008-02-02,22:26:17
39.8514966,116.3031399,0,0,39480.9350347222,2008-02-02,22:26:27
39.8509916,116.3004949,0,0,39480.935150463,2008-02-02,22:26:37
39.8503583,116.2977883,0,0,39480.9352662037,2008-02-02,22:26:47
39.8497133,116.2951216,0,0,39480.9353819444,2008-02-02,22:26:57
39.8491683,116.2924883,0,0,39480.9354976852,2008-02-02,22:27:07
39.8486533,116.2897416,0,0,39480.9356134259,2008-02-02,22:27:17
39.8478166,116.2871666,0,0,39480.9357291667,2008-02-02,22:27:27
39.8468799,116.2846033,0,0,39480.9358449074,2008-02-02,22:27:37
39.8459566,116.2819549,0,0,39480.9359606481,2008-02-02,22:27:47
39.8451983,116.2793233,0,0,39480.9360763889,2008-02-02,22:27:57
39.8441066,116.2767949,0,0,39480.9361921296,2008-02-02,22:28:07
39.8425966,116.2746316,0,0,39480.9363078704,2008-02-02,22:28:17
39.8406183,116.2731283,0,0,39480.9364236111,2008-02-02,22:28:27
39.8383549,116.2723316,0,0,39480.9365393519,2008-02-02,22:28:37
39.8360749,116.2719916,0,0,39480.9366550926,2008-02-02,22:28:47
39.8338,116.2717166,0,0,39480.9367708333,2008-02-02,22:28:57
39.8315166,116.2714449,0,0,39480.9368865741,2008-02-02,22:29:07
39.829185,116.2711133,0,0,39480.9370023148,2008-02-02,22:29:17
39.8268133,116.270865,0,0,39480.9371180556,2008-02-02,22:29:27
39.8244233,116.2706733,0,0,39480.9372337963,2008-02-02,22:29:37
39.8219816,116.2704616,0,0,39480.937349537,2008-02-02,22:29:47
39.8195316,116.2702483,0,0,39480.9374652778,2008-02-02,22:29:57
39.8170766,116.2700266,0,0,39480.9375810185,2008-02-02,22:30:07
39.8145599,116.2698116,0,0,39480.9376967593,2008-02-02,22:30:17
39.8120466,116.2696216,0,0,39480.9378125,2008-02-02,22:30:27
39.8094616,116.2693899,0,0,39480.9379282407,2008-02-02,22:30:37
39.8068733,116.2692199,0,0,39480.9380439815,2008-02-02,22:30:47
39.8042666,116.2690083,0,0,39480.9381597222,2008-02-02,22:30:57
39.801565,116.2688183,0,0,39480.938275463,2008-02-02,22:31:07
39.7988433,116.2686266,0,0,39480.9383912037,2008-02-02,22:31:17
39.7962,116.2684833,0,0,39480.9385069444,2008-02-02,22:31:27
39.7934766,116.2683416,0,0,39480.9386226852,2008-02-02,22:31:37
39.7906733,116.2686416,0,0,39480.9387384259,2008-02-02,22:31:47
39.7878783,116.2691633,0,0,39480.9388541667,2008-02-02,22:31:57
39.7850432,116.2697349,0,0,39480.9389699074,2008-02-02,22:32:07
39.7822132,116.27043,0,0,39480.9390856481,2008-02-02,22:32:17
39.7794233,116.2712966,0,0,39480.9392013889,2008-02-02,22:32:27
39.7767583,116.2724833,0,0,39480.9393171296,2008-02-02,22:32:37
39.7742433,116.2742866,0,0,39480.9394328704,2008-02-02,22:32:47
39.7718249,116.2765566,0,0,39480.9395486111,2008-02-02,22:32:57
39.76959,116.2789683,0,0,39480.9396643518,2008-02-02,22:33:07
39.7673083,116.2812316,0,0,39480.9397800926,2008-02-02,22:33:17
39.7648833,116.2835149,0,0,39480.9398958333,2008-02-02,22:33:27
39.7625016,116.2859666,0,0,39480.9400115741,2008-02-02,22:33:37
39.7602266,116.28867,0,0,39480.9401273148,2008-02-02,22:33:47
39.7578683,116.2914616,0,0,39480.9402430556,2008-02-02,22:33:57
39.7555683,116.2942183,0,0,39480.9403587963,2008-02-02,22:34:07
39.7531966,116.2969983,0,0,39480.940474537,2008-02-02,22:34:17
39.7507532,116.2995233,0,0,39480.9405902778,2008-02-02,22:34:27
39.7479683,116.3014483,0,0,39480.9407060185,2008-02-02,22:34:37
39.7451283,116.303265,0,0,39480.9408217593,2008-02-02,22:34:47
39.7422583,116.3051599,0,0,39480.9409375,2008-02-02,22:34:57
39.7393866,116.3070683,0,0,39480.9410532407,2008-02-02,22:35:07
39.7365633,116.308975,0,0,39480.9411689815,2008-02-02,22:35:17
39.7337333,116.3109349,0,0,39480.9412847222,2008-02-02,22:35:27
39.7308183,116.3129499,0,0,39480.941400463,2008-02-02,22:35:37
39.7279933,116.3152966,0,0,39480.9415162037,2008-02-02,22:35:47
39.7254916,116.3180366,0,0,39480.9416319444,2008-02-02,22:35:57
39.72295,116.3208233,0,0,39480.9417476852,2008-02-02,22:36:07
39.7204583,116.3236433,0,0,39480.9418634259,2008-02-02,22:36:17
39.7179666,116.3264166,0,0,39480.9419791667,2008-02-02,22:36:27
39.715495,116.3291766,0,0,39480.9420949074,2008-02-02,22:36:37
39.7130633,116.3319533,0,0,39480.9422106481,2008-02-02,22:36:47
39.7106066,116.3347133,0,0,39480.9423263889,2008-02-02,22:36:57
39.7081216,116.3374049,0,0,39480.9424421296,2008-02-02,22:37:07
39.7055966,116.340105,0,0,39480.9425578704,2008-02-02,22:37:17
39.7030932,116.3428433,0,0,39480.9426736111,2008-02-02,22:37:27
39.700615,116.3456016,0,0,39480.9427893519,2008-02-02,22:37:37
39.6981683,116.34836,0,0,39480.9429050926,2008-02-02,22:37:47
39.6958716,116.3514299,0,0,39480.9430208333,2008-02-02,22:37:57
39.6936549,116.354645,0,0,39480.9431365741,2008-02-02,22:38:07
39.6914783,116.3578716,0,0,39480.9432523148,2008-02-02,22:38:17
39.6892816,116.3610933,0,0,39480.9433680556,2008-02-02,22:38:27
39.6870966,116.3642949,0,0,39480.9434837963,2008-02-02,22:38:37
39.6847816,116.3673699,0,0,39480.943599537,2008-02-02,22:38:47
39.6824366,116.3702449,0,0,39480.9437152778,2008-02-02,22:38:57
39.6800433,116.373115,0,0,39480.9438310185,2008-02-02,22:39:07
39.6777416,116.3761133,0,0,39480.9439467593,2008-02-02,22:39:17
39.6758932,116.3794666,0,0,39480.9440625,2008-02-02,22:39:27
39.6742466,116.3831066,0,0,39480.9441782407,2008-02-02,22:39:37
39.6725766,116.386665,0,0,39480.9442939815,2008-02-02,22:39:47
39.6708299,116.3902399,0,0,39480.9444097222,2008-02-02,22:39:57
39.6690349,116.3938449,0,0,39480.944525463,2008-02-02,22:40:07
39.6672833,116.3973549,0,0,39480.9446412037,2008-02-02,22:40:17
39.6654799,116.40093,0,0,39480.9447569444,2008-02-02,22:40:27
39.6636716,116.4044166,0,0,39480.9448726852,2008-02-02,22:40:37
39.6619216,116.4079083,0,0,39480.9449884259,2008-02-02,22:40:47
39.6602049,116.41144,0,0,39480.9451041667,2008-02-02,22:40:57
39.6586416,116.4151533,0,0,39480.9452199074,2008-02-02,22:41:07
39.6570216,116.41886,0,0,39480.9453356481,2008-02-02,22:41:17
39.655295,116.4223633,0,0,39480.9454513889,2008-02-02,22:41:27
39.6533699,116.4261816,0,0,39480.9455787037,2008-02-02,22:41:38
39.6514516,116.429575,0,0,39480.9456944444,2008-02-02,22:41:48
39.6492716,116.4326016,0,0,39480.9458101852,2008-02-02,22:41:58
39.6469982,116.4355933,0,0,39480.9459259259,2008-02-02,22:42:08
39.6447883,116.4386666,0,0,39480.9460416667,2008-02-02,22:42:18
39.6425766,116.4415949,0,0,39480.9461574074,2008-02-02,22:42:28
39.6403516,116.4445016,0,0,39480.9462731481,2008-02-02,22:42:38
39.6382599,116.447665,0,0,39480.9463888889,2008-02-02,22:42:48
39.6362599,116.45105,0,0,39480.9465046296,2008-02-02,22:42:58
39.63426,116.4544883,0,0,39480.9466203704,2008-02-02,22:43:08
39.6322099,116.4579933,0,0,39480.9467361111,2008-02-02,22:43:18
39.6301133,116.4612866,0,0,39480.9468518518,2008-02-02,22:43:28
39.6280516,116.4644866,0,0,39480.9469675926,2008-02-02,22:43:38
39.6259749,116.4676766,0,0,39480.9470833333,2008-02-02,22:43:48
39.6238882,116.4709566,0,0,39480.9471990741,2008-02-02,22:43:58
39.6217933,116.4742099,0,0,39480.9473148148,2008-02-02,22:44:08
39.61987,116.4776066,0,0,39480.9474305556,2008-02-02,22:44:18
39.6178483,116.4808383,0,0,39480.9475462963,2008-02-02,22:44:28
39.615775,116.4840033,0,0,39480.947662037,2008-02-02,22:44:38
39.6137199,116.4870916,0,0,39480.9477777778,2008-02-02,22:44:48
39.6116333,116.4902316,0,0,39480.9478935185,2008-02-02,22:44:58
39.6096883,116.4934999,0,0,39480.9480092593,2008-02-02,22:45:08
39.6081266,116.4970433,0,0,39480.948125,2008-02-02,22:45:18
39.6067133,116.5007216,0,0,39480.9482407407,2008-02-02,22:45:28
39.6052216,116.5044466,0,0,39480.9483564815,2008-02-02,22:45:38
39.6038966,116.50821,0,0,39480.9484722222,2008-02-02,22:45:48
39.6029532,116.5120249,0,0,39480.948587963,2008-02-02,22:45:58
39.6020616,116.515875,0,0,39480.9487037037,2008-02-02,22:46:08
39.6011699,116.5198116,0,0,39480.9488194444,2008-02-02,22:46:18
39.600195,116.523835,0,0,39480.9489351852,2008-02-02,22:46:28
39.5990099,116.52768,0,0,39480.9490509259,2008-02-02,22:46:38
39.5976333,116.5314266,0,0,39480.9491666667,2008-02-02,22:46:48
39.5962749,116.5351716,0,0,39480.9492824074,2008-02-02,22:46:58
39.5949149,116.538885,0,0,39480.9493981482,2008-02-02,22:47:08
39.5935466,116.5426083,0,0,39480.9495138889,2008-02-02,22:47:18
39.5920932,116.5463199,0,0,39480.9496296296,2008-02-02,22:47:28
39.5908766,116.5500433,0,0,39480.9497453704,2008-02-02,22:47:38
39.58943,116.5536049,0,0,39480.9498611111,2008-02-02,22:47:48
39.5877316,116.5570699,0,0,39480.9499768519,2008-02-02,22:47:58
39.5860466,116.5605399,0,0,39480.9500925926,2008-02-02,22:48:08
39.5843566,116.56401,0,0,39480.9502083333,2008-02-02,22:48:18
39.5826183,116.5674799,0,0,39480.9503240741,2008-02-02,22:48:28
39.5808516,116.5710016,0,0,39480.9504398148,2008-02-02,22:48:38
39.5791016,116.5745416,0,0,39480.9505555556,2008-02-02,22:48:48
39.5773583,116.5780616,0,0,39480.9506712963,2008-02-02,22:48:58
39.5756416,116.5814916,0,0,39480.950787037,2008-02-02,22:49:08
39.5737866,116.5848616,0,0,39480.9509027778,2008-02-02,22:49:18
39.5694849,116.5930966,0,0,39480.9511805556,2008-02-02,22:49:42
39.5684416,116.5969616,0,0,39480.9512962963,2008-02-02,22:49:52
39.5672882,116.6006866,0,0,39480.951412037,2008-02-02,22:50:02
39.56572,116.6041233,0,0,39480.9515277778,2008-02-02,22:50:12
39.5640049,116.6075283,0,0,39480.9516435185,2008-02-02,22:50:22
39.5622249,116.6109183,0,0,39480.9517592593,2008-02-02,22:50:32
39.5604516,116.6143666,0,0,39480.951875,2008-02-02,22:50:42
39.5586816,116.6177599,0,0,39480.9519907407,2008-02-02,22:50:52
39.5569083,116.6211233,0,0,39480.9521064815,2008-02-02,22:51:02
39.5550316,116.6244683,0,0,39480.9522222222,2008-02-02,22:51:12
39.5532549,116.6276816,0,0,39480.952337963,2008-02-02,22:51:22
39.5514132,116.6309232,0,0,39480.9524537037,2008-02-02,22:51:32
39.5495383,116.6342916,0,0,39480.9525694444,2008-02-02,22:51:42
39.5476132,116.6376616,0,0,39480.9526851852,2008-02-02,22:51:52
39.5457082,116.6410832,0,0,39480.9528009259,2008-02-02,22:52:02
39.5438483,116.6444116,0,0,39480.9529166667,2008-02-02,22:52:12
39.5420382,116.6477483,0,0,39480.9530324074,2008-02-02,22:52:22
39.5402216,116.6510166,0,0,39480.9531481481,2008-02-02,22:52:32
39.5383666,116.6543616,0,0,39480.9532638889,2008-02-02,22:52:42
39.5365116,116.6577116,0,0,39480.9533796296,2008-02-02,22:52:52
39.5346783,116.6609616,0,0,39480.9534953704,2008-02-02,22:53:02
39.5327583,116.6642999,0,0,39480.9536111111,2008-02-02,22:53:12
39.5308949,116.6676583,0,0,39480.9537268518,2008-02-02,22:53:22
39.5290949,116.6709449,0,0,39480.9538425926,2008-02-02,22:53:32
39.5272066,116.6742816,0,0,39480.9539583333,2008-02-02,22:53:42
39.5253099,116.6776066,0,0,39480.9540740741,2008-02-02,22:53:52
39.5232433,116.6807016,0,0,39480.9541898148,2008-02-02,22:54:02
39.52113,116.6838283,0,0,39480.9543055556,2008-02-02,22:54:12
39.5190016,116.6868916,0,0,39480.9544212963,2008-02-02,22:54:22
39.516935,116.6900182,0,0,39480.954537037,2008-02-02,22:54:32
39.5150516,116.6932649,0,0,39480.9546527778,2008-02-02,22:54:42
39.5131633,116.6964433,0,0,39480.9547685185,2008-02-02,22:54:52
39.5112699,116.6996499,0,0,39480.9548842593,2008-02-02,22:55:02
39.5093399,116.7029183,0,0,39480.955,2008-02-02,22:55:12
39.50749,116.7061683,0,0,39480.9551157407,2008-02-02,22:55:22
39.5057383,116.7094983,0,0,39480.9552314815,2008-02-02,22:55:32
39.5040016,116.712805,0,0,39480.9553472222,2008-02-02,22:55:42
39.5022366,116.7161682,0,0,39480.955462963,2008-02-02,22:55:52
39.5005049,116.7195516,0,0,39480.9555787037,2008-02-02,22:56:02
39.4987483,116.7228716,0,0,39480.9556944444,2008-02-02,22:56:12
39.4969533,116.7262399,0,0,39480.9558101852,2008-02-02,22:56:22
39.4951816,116.7296083,0,0,39480.9559259259,2008-02-02,22:56:32
39.4933816,116.7329982,0,0,39480.9560416667,2008-02-02,22:56:42
39.4915983,116.7363099,0,0,39480.9561574074,2008-02-02,22:56:52
39.4897966,116.7396599,0,0,39480.9562731481,2008-02-02,22:57:02
39.4880283,116.7430233,0,0,39480.9563888889,2008-02-02,22:57:12
39.4862416,116.7464749,0,0,39480.9565046296,2008-02-02,22:57:22
39.48443,116.7498366,0,0,39480.9566203704,2008-02-02,22:57:32
39.4826216,116.7531166,0,0,39480.9567361111,2008-02-02,22:57:42
39.4808799,116.7565183,0,0,39480.9568518519,2008-02-02,22:57:52
39.479035,116.7597683,0,0,39480.9569675926,2008-02-02,22:58:02
39.4771316,116.7631682,0,0,39480.9570833333,2008-02-02,22:58:12
39.4752283,116.7664549,0,0,39480.9571990741,2008-02-02,22:58:22
39.4733766,116.7697816,0,0,39480.9573148148,2008-02-02,22:58:32
39.4715466,116.7730016,0,0,39480.9574305556,2008-02-02,22:58:42
39.4696683,116.7763816,0,0,39480.9575462963,2008-02-02,22:58:52
39.4678033,116.7798716,0,0,39480.957662037,2008-02-02,22:59:02
39.4659566,116.7833066,0,0,39480.9577777778,2008-02-02,22:59:12
39.4640883,116.7867133,0,0,39480.9578935185,2008-02-02,22:59:22
39.4622133,116.7901766,0,0,39480.9580092593,2008-02-02,22:59:32
39.46034,116.7933433,0,0,39480.958125,2008-02-02,22:59:42
39.4587283,116.7955449,0,0,39480.9582407407,2008-02-02,22:59:52
39.45734,116.7969416,0,0,39480.9583564815,2008-02-02,23:00:02
39.4561133,116.7977716,0,0,39480.9584722222,2008-02-02,23:00:12
39.4557949,116.7978616,0,0,39480.9585069444,2008-02-02,23:00:15
39.4554899,116.7978899,0,0,39480.9585416667,2008-02-02,23:00:18
39.4551733,116.7978699,0,0,39480.9585763889,2008-02-02,23:00:21
39.45486,116.7978683,0,0,39480.9586111111,2008-02-02,23:00:24
39.4545616,116.7978033,0,0,39480.9586458333,2008-02-02,23:00:27
39.4542916,116.7976516,0,0,39480.9586805556,2008-02-02,23:00:30
39.4540533,116.7974516,0,0,39480.9587152778,2008-02-02,23:00:33
39.4538116,116.7972383,0,0,39480.95875,2008-02-02,23:00:36
39.4535733,116.7969933,0,0,39480.9587847222,2008-02-02,23:00:39
39.4533266,116.7967416,0,0,39480.9588194444,2008-02-02,23:00:42
39.4531066,116.7964516,0,0,39480.9588541667,2008-02-02,23:00:45
39.4517816,116.7897533,0,0,39480.9591666667,2008-02-02,23:01:12
39.4520216,116.7859783,0,0,39480.9592824074,2008-02-02,23:01:22
39.4524683,116.78181,0,0,39480.9593981481,2008-02-02,23:01:32
39.4529133,116.7778483,0,0,39480.9595138889,2008-02-02,23:01:42
39.4531766,116.7740516,0,0,39480.9596296296,2008-02-02,23:01:52
39.4533366,116.7701849,0,0,39480.9597453704,2008-02-02,23:02:02
39.4533966,116.7662633,0,0,39480.9598611111,2008-02-02,23:02:12
39.4535533,116.7621466,0,0,39480.9599768519,2008-02-02,23:02:22
39.4538966,116.7573316,0,0,39480.9600925926,2008-02-02,23:02:32
39.4544066,116.7518333,0,0,39480.9602083333,2008-02-02,23:02:42
