# Supplementary material for: Research on differential privacy protection method based on user tendency
Source: PLoS One. 2023 Oct 26;18(10):e0288823. doi: 10.1371/journal.pone.0288823 (PMC10602288; doi:10.1371/journal.pone.0288823)
Supplement: S3 Data — (ZIP) [file pone.0288823.s003.zip › Data 5-3/051/Trajectory/20080203130721.plt]

Geolife trajectory
WGS 84
Altitude is in Feet
Reserved 3
0,2,255,My Track,0,0,2,8421376
0
32.089535,118.7890366,0,0,39481.5467708333,2008-02-03,13:07:21
32.0894666,118.7889183,0,0,39481.5468055556,2008-02-03,13:07:24
32.0904749,118.7868466,0,0,39481.5495833333,2008-02-03,13:11:24
32.0905449,118.7868133,0,0,39481.5496412037,2008-02-03,13:11:29
32.0906516,118.7868616,0,0,39481.5496990741,2008-02-03,13:11:34
32.0907183,118.7868616,0,0,39481.5497569444,2008-02-03,13:11:39
32.0907099,118.78671,0,0,39481.5498148148,2008-02-03,13:11:44
32.0907233,118.7866832,0,0,39481.549849537,2008-02-03,13:11:47
32.090735,118.7866049,0,0,39481.5499074074,2008-02-03,13:11:52
32.0907199,118.7864783,0,0,39481.5499652778,2008-02-03,13:11:57
32.0907516,118.7864349,0,0,39481.5500231481,2008-02-03,13:12:02
32.0907316,118.7863882,0,0,39481.5500810185,2008-02-03,13:12:07
32.0907216,118.7863566,0,0,39481.5501388889,2008-02-03,13:12:12
32.0907816,118.7862883,0,0,39481.5501967593,2008-02-03,13:12:17
32.0908416,118.7862616,0,0,39481.5502546296,2008-02-03,13:12:22
32.0908449,118.7861316,0,0,39481.5503125,2008-02-03,13:12:27
32.0908683,118.7860483,0,0,39481.5503703704,2008-02-03,13:12:32
32.090905,118.7859933,0,0,39481.5504282407,2008-02-03,13:12:37
32.0909583,118.7859949,0,0,39481.5504861111,2008-02-03,13:12:42
32.0910366,118.7860016,0,0,39481.5505439815,2008-02-03,13:12:47
32.0910349,118.7858883,0,0,39481.5506018519,2008-02-03,13:12:52
32.0910466,118.785845,0,0,39481.5506597222,2008-02-03,13:12:57
32.0910783,118.785815,0,0,39481.5507175926,2008-02-03,13:13:02
32.0910916,118.7857549,0,0,39481.550775463,2008-02-03,13:13:07
32.0910949,118.7856666,0,0,39481.5508333333,2008-02-03,13:13:12
32.0910783,118.7855549,0,0,39481.5508912037,2008-02-03,13:13:17
32.0910616,118.7854549,0,0,39481.5509490741,2008-02-03,13:13:22
32.0910416,118.7853899,0,0,39481.5510069444,2008-02-03,13:13:27
32.0910949,118.7853483,0,0,39481.5510648148,2008-02-03,13:13:32
32.0911566,118.7853566,0,0,39481.5511226852,2008-02-03,13:13:37
32.0911633,118.78534,0,0,39481.5511805556,2008-02-03,13:13:42
32.0911466,118.7852833,0,0,39481.5512384259,2008-02-03,13:13:47
32.0911399,118.7852499,0,0,39481.5512962963,2008-02-03,13:13:52
32.0925716,118.7825233,0,0,39481.5540740741,2008-02-03,13:17:52
32.0925933,118.7824116,0,0,39481.5541319444,2008-02-03,13:17:57
32.0926066,118.7822949,0,0,39481.5542013889,2008-02-03,13:18:03
32.0926099,118.7822066,0,0,39481.5542476852,2008-02-03,13:18:07
32.0926116,118.7820966,0,0,39481.5543171296,2008-02-03,13:18:13
32.092625,118.7820216,0,0,39481.554375,2008-02-03,13:18:18
32.0926466,118.7819733,0,0,39481.5544328704,2008-02-03,13:18:23
32.0923633,118.7793733,0,0,39481.5572106481,2008-02-03,13:22:23
32.0923633,118.7793716,0,0,39481.5575347222,2008-02-03,13:22:51
32.0923633,118.7793716,0,0,39481.5575694444,2008-02-03,13:22:54
32.0923633,118.7793716,0,0,39481.5575925926,2008-02-03,13:22:56
32.091385,118.7785516,0,0,39481.5603703704,2008-02-03,13:26:56
32.0912766,118.7784099,0,0,39481.5631481481,2008-02-03,13:30:56
32.0913816,118.7784016,0,0,39481.5659259259,2008-02-03,13:34:56
32.0909366,118.7784583,0,0,39481.5687037037,2008-02-03,13:38:56
32.0908983,118.77847,0,0,39481.5687615741,2008-02-03,13:39:01
32.0908599,118.7784766,0,0,39481.5688194444,2008-02-03,13:39:06
32.0908249,118.7784883,0,0,39481.5688773148,2008-02-03,13:39:11
32.0907849,118.7785066,0,0,39481.5689351852,2008-02-03,13:39:16
32.0907533,118.77853,0,0,39481.5689930556,2008-02-03,13:39:21
32.0907283,118.778545,0,0,39481.5690509259,2008-02-03,13:39:26
32.0900249,118.7783732,0,0,39481.5718287037,2008-02-03,13:43:26
32.0899833,118.7782816,0,0,39481.5718865741,2008-02-03,13:43:31
32.0899599,118.7781999,0,0,39481.5719444444,2008-02-03,13:43:36
32.0900166,118.778165,0,0,39481.5720023148,2008-02-03,13:43:41
32.0894199,118.7788299,0,0,39481.5760648148,2008-02-03,13:49:32
32.0894733,118.7787866,0,0,39481.5761226852,2008-02-03,13:49:37
32.0900083,118.7781733,0,0,39481.6056597222,2008-02-03,14:32:09
32.0900749,118.7782616,0,0,39481.6056944444,2008-02-03,14:32:12
32.0901399,118.7783966,0,0,39481.6057523148,2008-02-03,14:32:17
32.0901399,118.7783966,0,0,39481.605787037,2008-02-03,14:32:20
32.0901349,118.77839,0,0,39481.6058101852,2008-02-03,14:32:22
32.0915916,118.778345,0,0,39481.608587963,2008-02-03,14:36:22
32.0911216,118.778335,0,0,39481.6261458333,2008-02-03,15:01:39
32.0908683,118.778305,0,0,39481.6261805556,2008-02-03,15:01:42
32.0901766,118.7786749,0,0,39481.6289583333,2008-02-03,15:05:42
32.0901083,118.77867,0,0,39481.6290162037,2008-02-03,15:05:47
32.0901049,118.7786566,0,0,39481.6290740741,2008-02-03,15:05:52
