# Supplementary material for: Research on differential privacy protection method based on user tendency
Source: PLoS One. 2023 Oct 26;18(10):e0288823. doi: 10.1371/journal.pone.0288823 (PMC10602288; doi:10.1371/journal.pone.0288823)
Supplement: S3 Data — (ZIP) [file pone.0288823.s003.zip › Data 5-3/051/Trajectory/20080204133623.plt]

Geolife trajectory
WGS 84
Altitude is in Feet
Reserved 3
0,2,255,My Track,0,0,2,8421376
0
30.9221683,117.8211099,0,0,39482.5669328704,2008-02-04,13:36:23
30.9221683,117.8211099,0,0,39482.5669444444,2008-02-04,13:36:24
30.9221833,117.8209849,0,0,39482.5732523148,2008-02-04,13:45:29
30.9221816,117.8209949,0,0,39482.5760300926,2008-02-04,13:49:29
30.9221816,117.8209949,0,0,39482.5788078704,2008-02-04,13:53:29
30.9221816,117.8209949,0,0,39482.5815856481,2008-02-04,13:57:29
30.9221816,117.8209949,0,0,39482.5843634259,2008-02-04,14:01:29
30.9221816,117.8209949,0,0,39482.5871180556,2008-02-04,14:05:27
30.9221816,117.8209949,0,0,39482.5871412037,2008-02-04,14:05:29
30.9222149,117.8212216,0,0,39482.5899189815,2008-02-04,14:09:29
30.9222149,117.8212216,0,0,39482.5926967593,2008-02-04,14:13:29
30.9222149,117.8212216,0,0,39482.5954513889,2008-02-04,14:17:27
30.9222216,117.8212166,0,0,39482.595474537,2008-02-04,14:17:29
30.9222149,117.8212066,0,0,39482.5982638889,2008-02-04,14:21:30
30.9222183,117.8212083,0,0,39482.6010416667,2008-02-04,14:25:30
30.9222133,117.8212133,0,0,39482.6038194444,2008-02-04,14:29:30
30.9222116,117.8212066,0,0,39482.6065972222,2008-02-04,14:33:30
30.9222116,117.8212066,0,0,39482.6093518519,2008-02-04,14:37:28
30.922205,117.8212016,0,0,39482.609375,2008-02-04,14:37:30
30.92222,117.8212,0,0,39482.6121527778,2008-02-04,14:41:30
30.92222,117.8212,0,0,39482.6149305556,2008-02-04,14:45:30
30.92222,117.8212,0,0,39482.6177083333,2008-02-04,14:49:30
30.92222,117.8212,0,0,39482.6204861111,2008-02-04,14:53:30
30.92222,117.8212,0,0,39482.6232407407,2008-02-04,14:57:28
30.92222,117.8212,0,0,39482.6232638889,2008-02-04,14:57:30
30.9222299,117.8212083,0,0,39482.6260416667,2008-02-04,15:01:30
30.9222616,117.8212316,0,0,39482.6288194444,2008-02-04,15:05:30
30.9220666,117.8212033,0,0,39482.6315972222,2008-02-04,15:09:30
30.9220749,117.8212216,0,0,39482.6343865741,2008-02-04,15:13:31
30.9220749,117.8212216,0,0,39482.6371412037,2008-02-04,15:17:29
30.9220749,117.8212216,0,0,39482.6371643519,2008-02-04,15:17:31
30.9220083,117.8211966,0,0,39482.6399421296,2008-02-04,15:21:31
30.9223016,117.8214433,0,0,39482.6427199074,2008-02-04,15:25:31
30.9221933,117.82144,0,0,39482.6454976852,2008-02-04,15:29:31
30.9221483,117.8214033,0,0,39482.648275463,2008-02-04,15:33:31
30.9221433,117.8213999,0,0,39482.6510532407,2008-02-04,15:37:31
30.9221433,117.8213999,0,0,39482.6538078704,2008-02-04,15:41:29
30.9221366,117.821395,0,0,39482.6538310185,2008-02-04,15:41:31
30.9221299,117.8213849,0,0,39482.6566087963,2008-02-04,15:45:31
30.9221199,117.8213816,0,0,39482.6593865741,2008-02-04,15:49:31
30.9221199,117.8213816,0,0,39482.6621412037,2008-02-04,15:53:29
30.9221199,117.8213816,0,0,39482.6621643519,2008-02-04,15:53:31
30.9221166,117.821365,0,0,39482.6649421296,2008-02-04,15:57:31
30.9221233,117.82134,0,0,39482.6677199074,2008-02-04,16:01:31
30.9221083,117.8213366,0,0,39482.6704976852,2008-02-04,16:05:31
30.9221083,117.8213366,0,0,39482.6732638889,2008-02-04,16:09:30
30.9221049,117.8213382,0,0,39482.673287037,2008-02-04,16:09:32
30.9222133,117.8212499,0,0,39482.6760648148,2008-02-04,16:13:32
30.922225,117.821295,0,0,39482.6788425926,2008-02-04,16:17:32
30.9221883,117.8212599,0,0,39482.6816203704,2008-02-04,16:21:32
30.9221866,117.8212599,0,0,39482.6843981481,2008-02-04,16:25:32
30.92218,117.8212516,0,0,39482.6871759259,2008-02-04,16:29:32
30.92218,117.8212516,0,0,39482.6899537037,2008-02-04,16:33:32
30.92218,117.8212516,0,0,39482.6927314815,2008-02-04,16:37:32
30.92218,117.8212516,0,0,39482.6954861111,2008-02-04,16:41:30
30.92218,117.8212516,0,0,39482.6955092593,2008-02-04,16:41:32
30.922165,117.8212583,0,0,39482.698287037,2008-02-04,16:45:32
30.922165,117.8212583,0,0,39482.7010416667,2008-02-04,16:49:30
30.9221666,117.8212649,0,0,39482.7010648148,2008-02-04,16:49:32
30.9222483,117.8210549,0,0,39482.7038425926,2008-02-04,16:53:32
30.9222399,117.8210233,0,0,39482.7066203704,2008-02-04,16:57:32
30.9222399,117.8210233,0,0,39482.709375,2008-02-04,17:01:30
30.9222416,117.8210166,0,0,39482.7093981481,2008-02-04,17:01:32
30.9222516,117.8209933,0,0,39482.7121875,2008-02-04,17:05:33
30.9222516,117.8209933,0,0,39482.7149652778,2008-02-04,17:09:33
30.9222516,117.8209933,0,0,39482.7177430556,2008-02-04,17:13:33
30.9222516,117.8209933,0,0,39482.7205208333,2008-02-04,17:17:33
30.9222516,117.8209933,0,0,39482.7232986111,2008-02-04,17:21:33
30.9222516,117.8209933,0,0,39482.7260763889,2008-02-04,17:25:33
30.9222516,117.8209933,0,0,39482.7288541667,2008-02-04,17:29:33
30.9222516,117.8209933,0,0,39482.7316319444,2008-02-04,17:33:33
30.9222516,117.8209933,0,0,39482.7344097222,2008-02-04,17:37:33
30.9222516,117.8209933,0,0,39482.7371875,2008-02-04,17:41:33
30.9222483,117.82099,0,0,39482.7399652778,2008-02-04,17:45:33
30.9222483,117.82099,0,0,39482.7427430556,2008-02-04,17:49:33
30.9222483,117.82099,0,0,39482.7455208333,2008-02-04,17:53:33
30.9222483,117.82099,0,0,39482.748287037,2008-02-04,17:57:32
30.9222483,117.82099,0,0,39482.7483101852,2008-02-04,17:57:34
30.9219283,117.8211499,0,0,39482.751087963,2008-02-04,18:01:34
30.921925,117.82116,0,0,39482.7538657407,2008-02-04,18:05:34
30.921925,117.82116,0,0,39482.7566435185,2008-02-04,18:09:34
30.921925,117.82116,0,0,39482.7594212963,2008-02-04,18:13:34
30.921925,117.82116,0,0,39482.7621759259,2008-02-04,18:17:32
30.921925,117.82116,0,0,39482.7621990741,2008-02-04,18:17:34
30.9219133,117.8211499,0,0,39482.7649768519,2008-02-04,18:21:34
30.9219199,117.8211633,0,0,39482.7677546296,2008-02-04,18:25:34
30.9219083,117.8211833,0,0,39482.7705324074,2008-02-04,18:29:34
30.9219283,117.8212116,0,0,39482.7733101852,2008-02-04,18:33:34
30.9219283,117.8212116,0,0,39482.776087963,2008-02-04,18:37:34
30.92193,117.8212066,0,0,39482.7788657407,2008-02-04,18:41:34
30.92193,117.8212066,0,0,39482.7816435185,2008-02-04,18:45:34
30.92193,117.8212066,0,0,39482.7844097222,2008-02-04,18:49:33
30.92193,117.8211982,0,0,39482.7844328704,2008-02-04,18:49:35
30.9220533,117.8211316,0,0,39482.7872106481,2008-02-04,18:53:35
30.9220533,117.8211316,0,0,39482.7899652778,2008-02-04,18:57:33
30.9220533,117.8211316,0,0,39482.7899884259,2008-02-04,18:57:35
30.922055,117.8210949,0,0,39482.7927662037,2008-02-04,19:01:35
30.922055,117.8210949,0,0,39482.7955439815,2008-02-04,19:05:35
30.922055,117.8210949,0,0,39482.7982986111,2008-02-04,19:09:33
30.922055,117.8210949,0,0,39482.7983217593,2008-02-04,19:09:35
30.9221849,117.8210783,0,0,39482.801099537,2008-02-04,19:13:35
30.9221766,117.8211049,0,0,39482.8046180556,2008-02-04,19:18:39
30.9221749,117.8210949,0,0,39482.8073958333,2008-02-04,19:22:39
30.9221683,117.8211249,0,0,39482.8101736111,2008-02-04,19:26:39
30.9221683,117.8211249,0,0,39482.8129282407,2008-02-04,19:30:37
30.9221683,117.8211249,0,0,39482.8129513889,2008-02-04,19:30:39
30.9221566,117.8213066,0,0,39482.8157291667,2008-02-04,19:34:39
30.9221266,117.8213083,0,0,39482.8185069444,2008-02-04,19:38:39
30.9221366,117.8209716,0,0,39482.8212847222,2008-02-04,19:42:39
30.9220983,117.8209933,0,0,39482.8240740741,2008-02-04,19:46:40
30.9220883,117.82102,0,0,39482.8268518519,2008-02-04,19:50:40
30.9220766,117.8210133,0,0,39482.8296296296,2008-02-04,19:54:40
30.92207,117.8209116,0,0,39482.8324074074,2008-02-04,19:58:40
30.9221333,117.8208616,0,0,39482.8351851852,2008-02-04,20:02:40
30.9219883,117.8208633,0,0,39482.837962963,2008-02-04,20:06:40
30.9219,117.8206383,0,0,39482.8407407407,2008-02-04,20:10:40
30.9222033,117.8206149,0,0,39482.8435185185,2008-02-04,20:14:40
30.9219733,117.8206749,0,0,39482.8462962963,2008-02-04,20:18:40
30.9220583,117.8206416,0,0,39482.8494328704,2008-02-04,20:23:11
30.922295,117.8209833,0,0,39482.8523148148,2008-02-04,20:27:20
30.9222683,117.8210183,0,0,39482.8523726852,2008-02-04,20:27:25
30.9219599,117.8209733,0,0,39482.8524305556,2008-02-04,20:27:30
30.9218349,117.8209683,0,0,39482.8524884259,2008-02-04,20:27:35
30.9220216,117.8207283,0,0,39482.8552662037,2008-02-04,20:31:35
30.9219333,117.8208883,0,0,39482.8580439815,2008-02-04,20:35:35
30.9219533,117.820835,0,0,39482.8608333333,2008-02-04,20:39:36
30.9219766,117.8208183,0,0,39482.8636111111,2008-02-04,20:43:36
30.9219766,117.8208183,0,0,39482.8663888889,2008-02-04,20:47:36
30.9219766,117.8208183,0,0,39482.8691435185,2008-02-04,20:51:34
30.9219766,117.8208183,0,0,39482.8691666667,2008-02-04,20:51:36
30.9221316,117.8213983,0,0,39482.8719444444,2008-02-04,20:55:36
30.9222483,117.8211633,0,0,39482.8747222222,2008-02-04,20:59:36
30.9219683,117.8211866,0,0,39482.8775,2008-02-04,21:03:36
30.922,117.8211516,0,0,39482.8775578704,2008-02-04,21:03:41
30.9220316,117.820975,0,0,39482.8803356481,2008-02-04,21:07:41
30.9220216,117.8211683,0,0,39482.8831134259,2008-02-04,21:11:41
30.9220116,117.8211633,0,0,39482.8858912037,2008-02-04,21:15:41
30.9219049,117.821155,0,0,39482.8886689815,2008-02-04,21:19:41
30.9218966,117.82116,0,0,39482.8914467593,2008-02-04,21:23:41
30.9218966,117.8211566,0,0,39482.894224537,2008-02-04,21:27:41
30.9218966,117.8211566,0,0,39482.8970138889,2008-02-04,21:31:42
30.9218966,117.8211566,0,0,39482.8997685185,2008-02-04,21:35:40
30.9218966,117.8211566,0,0,39482.8997916667,2008-02-04,21:35:42
30.9219466,117.8211133,0,0,39482.9025694444,2008-02-04,21:39:42
30.9219466,117.8211133,0,0,39482.9053240741,2008-02-04,21:43:40
30.9219466,117.8211133,0,0,39482.9053472222,2008-02-04,21:43:42
30.9219533,117.8210983,0,0,39482.908125,2008-02-04,21:47:42
30.921955,117.8210966,0,0,39482.9109027778,2008-02-04,21:51:42
30.921955,117.8210966,0,0,39482.9136805556,2008-02-04,21:55:42
30.921955,117.8210966,0,0,39482.9164583333,2008-02-04,21:59:42
30.921955,117.8210966,0,0,39482.9192361111,2008-02-04,22:03:42
30.921955,117.8210966,0,0,39482.9220138889,2008-02-04,22:07:42
30.921955,117.8210966,0,0,39482.9247916667,2008-02-04,22:11:42
30.921955,117.8210966,0,0,39482.9275462963,2008-02-04,22:15:40
30.921955,117.8210966,0,0,39482.9275694444,2008-02-04,22:15:42
30.921985,117.8210516,0,0,39482.9303472222,2008-02-04,22:19:42
30.921985,117.8210516,0,0,39482.933125,2008-02-04,22:23:42
30.921985,117.8210516,0,0,39482.9358912037,2008-02-04,22:27:41
30.921985,117.8210516,0,0,39482.9359143519,2008-02-04,22:27:43
30.9219633,117.8210916,0,0,39482.9386921296,2008-02-04,22:31:43
30.92194,117.8211083,0,0,39482.9414699074,2008-02-04,22:35:43
30.92194,117.8211083,0,0,39482.9442476852,2008-02-04,22:39:43
30.92194,117.8211083,0,0,39482.9470023148,2008-02-04,22:43:41
30.92194,117.8211083,0,0,39482.947025463,2008-02-04,22:43:43
30.9218949,117.8211383,0,0,39482.9498032407,2008-02-04,22:47:43
30.9219783,117.8212616,0,0,39482.9498611111,2008-02-04,22:47:48
30.922095,117.8213299,0,0,39482.9499189815,2008-02-04,22:47:53
30.9221966,117.8213316,0,0,39482.9499768519,2008-02-04,22:47:58
30.922265,117.8213199,0,0,39482.9500347222,2008-02-04,22:48:03
30.9223233,117.8213116,0,0,39482.9500925926,2008-02-04,22:48:08
30.9223933,117.82131,0,0,39482.950150463,2008-02-04,22:48:13
30.9225,117.8213616,0,0,39482.9502083333,2008-02-04,22:48:18
30.9226266,117.8214199,0,0,39482.9502662037,2008-02-04,22:48:23
30.9224566,117.8211783,0,0,39482.9506018519,2008-02-04,22:48:52
30.9223616,117.8210916,0,0,39482.9506365741,2008-02-04,22:48:55
30.9222866,117.8210266,0,0,39482.9506712963,2008-02-04,22:48:58
30.922205,117.8209583,0,0,39482.9507060185,2008-02-04,22:49:01
30.9221316,117.8209016,0,0,39482.9507407407,2008-02-04,22:49:04
30.9220616,117.8208466,0,0,39482.950775463,2008-02-04,22:49:07
30.9220116,117.82082,0,0,39482.9508101852,2008-02-04,22:49:10
30.9219633,117.8207699,0,0,39482.9508449074,2008-02-04,22:49:13
30.9219433,117.8207516,0,0,39482.9508796296,2008-02-04,22:49:16
30.9219899,117.8208783,0,0,39482.9510763889,2008-02-04,22:49:33
30.9223449,117.821215,0,0,39482.9511342593,2008-02-04,22:49:38
30.922335,117.8211933,0,0,39482.9511921296,2008-02-04,22:49:43
30.9224066,117.8213483,0,0,39482.9539699074,2008-02-04,22:53:43
30.9223733,117.8213049,0,0,39482.9567476852,2008-02-04,22:57:43
30.9223733,117.821295,0,0,39482.959525463,2008-02-04,23:01:43
30.9223733,117.8212049,0,0,39482.9623032407,2008-02-04,23:05:43
30.9228849,117.8215216,0,0,39482.9650810185,2008-02-04,23:09:43
30.9228849,117.8215216,0,0,39482.9678356481,2008-02-04,23:13:41
30.9228816,117.8215183,0,0,39482.9678587963,2008-02-04,23:13:43
30.9228433,117.8215482,0,0,39482.9706365741,2008-02-04,23:17:43
30.9228433,117.8215482,0,0,39482.9734027778,2008-02-04,23:21:42
30.9228433,117.8215482,0,0,39482.9734259259,2008-02-04,23:21:44
30.922305,117.8213516,0,0,39482.9762037037,2008-02-04,23:25:44
30.9221699,117.8213199,0,0,39482.9789814815,2008-02-04,23:29:44
30.9222849,117.8215316,0,0,39482.9817592593,2008-02-04,23:33:44
30.922305,117.8214849,0,0,39482.984537037,2008-02-04,23:37:44
30.9222933,117.8214466,0,0,39482.9873148148,2008-02-04,23:41:44
30.9222583,117.821465,0,0,39482.9900925926,2008-02-04,23:45:44
30.9223249,117.8214183,0,0,39482.9928703704,2008-02-04,23:49:44
30.9223249,117.8214183,0,0,39482.995625,2008-02-04,23:53:42
30.9223249,117.8214183,0,0,39482.9956481481,2008-02-04,23:53:44
30.9221716,117.8214616,0,0,39482.9984259259,2008-02-04,23:57:44
30.9218266,117.82127,0,0,39483.0012037037,2008-02-05,00:01:44
30.9217616,117.8211916,0,0,39483.0039814815,2008-02-05,00:05:44
30.9215849,117.8211616,0,0,39483.0067592593,2008-02-05,00:09:44
30.92152,117.82113,0,0,39483.0095486111,2008-02-05,00:13:45
30.9215599,117.8211116,0,0,39483.012662037,2008-02-05,00:18:14
30.9216383,117.8211282,0,0,39483.0127199074,2008-02-05,00:18:19
30.9215716,117.8210683,0,0,39483.0127777778,2008-02-05,00:18:24
30.9216849,117.8210816,0,0,39483.0128356481,2008-02-05,00:18:29
30.9226516,117.8215666,0,0,39483.0165509259,2008-02-05,00:23:50
30.9227416,117.8216466,0,0,39483.0194212963,2008-02-05,00:27:58
30.9226533,117.8215866,0,0,39483.0194791667,2008-02-05,00:28:03
30.922435,117.8214416,0,0,39483.019537037,2008-02-05,00:28:08
30.9223099,117.8213666,0,0,39483.0195949074,2008-02-05,00:28:13
30.9223099,117.8213666,0,0,39483.022349537,2008-02-05,00:32:11
30.9223116,117.8213733,0,0,39483.0223726852,2008-02-05,00:32:13
30.9221133,117.8213366,0,0,39483.025150463,2008-02-05,00:36:13
30.9220283,117.8212649,0,0,39483.0279282407,2008-02-05,00:40:13
30.9220049,117.8213299,0,0,39483.0307060185,2008-02-05,00:44:13
30.92204,117.8211949,0,0,39483.0334837963,2008-02-05,00:48:13
30.9221266,117.8210766,0,0,39483.0362615741,2008-02-05,00:52:13
30.922095,117.8211683,0,0,39483.0390393519,2008-02-05,00:56:13
30.922095,117.8211683,0,0,39483.0417939815,2008-02-05,01:00:11
30.9220916,117.8211766,0,0,39483.0418171296,2008-02-05,01:00:13
30.9220899,117.8211483,0,0,39483.0445949074,2008-02-05,01:04:13
30.9220899,117.8211483,0,0,39483.0473611111,2008-02-05,01:08:12
30.9220883,117.8211566,0,0,39483.0473842593,2008-02-05,01:08:14
30.9220199,117.8211666,0,0,39483.050162037,2008-02-05,01:12:14
30.9220433,117.8211566,0,0,39483.0529398148,2008-02-05,01:16:14
30.9221366,117.8208549,0,0,39483.0558101852,2008-02-05,01:20:22
30.9221633,117.8208133,0,0,39483.058587963,2008-02-05,01:24:22
30.9211049,117.8214199,0,0,39483.0613657407,2008-02-05,01:28:22
30.9213449,117.8213199,0,0,39483.0641435185,2008-02-05,01:32:22
30.9213449,117.8213199,0,0,39483.0668981481,2008-02-05,01:36:20
30.9213416,117.8213266,0,0,39483.0669212963,2008-02-05,01:36:22
30.9213466,117.8213583,0,0,39483.0696990741,2008-02-05,01:40:22
30.9212766,117.82138,0,0,39483.0724768518,2008-02-05,01:44:22
30.9212749,117.8213999,0,0,39483.0752546296,2008-02-05,01:48:22
30.9210099,117.8213283,0,0,39483.0780324074,2008-02-05,01:52:22
30.9210099,117.8213516,0,0,39483.0808101852,2008-02-05,01:56:22
30.9210566,117.8214549,0,0,39483.083599537,2008-02-05,02:00:23
30.9219116,117.8210133,0,0,39483.0863888889,2008-02-05,02:04:24
30.9219116,117.8210133,0,0,39483.0864236111,2008-02-05,02:04:27
30.9219183,117.821015,0,0,39483.0864467593,2008-02-05,02:04:29
30.922235,117.8210949,0,0,39483.089224537,2008-02-05,02:08:29
30.922435,117.8206699,0,0,39483.1002199074,2008-02-05,02:24:19
30.9223966,117.8207449,0,0,39483.1002546296,2008-02-05,02:24:22
30.9223233,117.8208383,0,0,39483.1003125,2008-02-05,02:24:27
30.922225,117.8212533,0,0,39483.1030902778,2008-02-05,02:28:27
30.9221566,117.8211633,0,0,39483.1058680556,2008-02-05,02:32:27
30.9222549,117.8212349,0,0,39483.1086458333,2008-02-05,02:36:27
30.9221766,117.8211433,0,0,39483.1114236111,2008-02-05,02:40:27
30.9222749,117.8212099,0,0,39483.1142013889,2008-02-05,02:44:27
30.9222083,117.821185,0,0,39483.1169791667,2008-02-05,02:48:27
30.9221666,117.8211799,0,0,39483.1197569444,2008-02-05,02:52:27
30.9221149,117.8211899,0,0,39483.1225462963,2008-02-05,02:56:28
30.9220816,117.821185,0,0,39483.1253240741,2008-02-05,03:00:28
30.9220316,117.8211982,0,0,39483.1281018518,2008-02-05,03:04:28
30.9219916,117.8212133,0,0,39483.1308796296,2008-02-05,03:08:28
30.921995,117.8212233,0,0,39483.1336574074,2008-02-05,03:12:28
30.921995,117.8212233,0,0,39483.136412037,2008-02-05,03:16:26
30.921995,117.8212233,0,0,39483.1364351852,2008-02-05,03:16:28
30.92194,117.8212633,0,0,39483.139212963,2008-02-05,03:20:28
30.92194,117.8212633,0,0,39483.1419675926,2008-02-05,03:24:26
30.92194,117.8212633,0,0,39483.1419907407,2008-02-05,03:24:28
30.9219349,117.8212783,0,0,39483.1447685185,2008-02-05,03:28:28
30.9219349,117.8212783,0,0,39483.1475231481,2008-02-05,03:32:26
30.9219349,117.8212783,0,0,39483.1475462963,2008-02-05,03:32:28
30.9219099,117.8213033,0,0,39483.1503240741,2008-02-05,03:36:28
30.9219099,117.8213033,0,0,39483.1531018519,2008-02-05,03:40:28
30.9219099,117.8213033,0,0,39483.1558564815,2008-02-05,03:44:26
30.9219133,117.8213049,0,0,39483.1558796296,2008-02-05,03:44:28
30.9219266,117.8212983,0,0,39483.1586689815,2008-02-05,03:48:29
30.9220583,117.8211349,0,0,39483.1622685185,2008-02-05,03:53:40
30.9219833,117.8212116,0,0,39483.1623958333,2008-02-05,03:53:51
30.9216816,117.8211233,0,0,39483.1651736111,2008-02-05,03:57:51
30.9219366,117.8211866,0,0,39483.1681365741,2008-02-05,04:02:07
30.92193,117.8212066,0,0,39483.1709143519,2008-02-05,04:06:07
30.921915,117.8212366,0,0,39483.1736921296,2008-02-05,04:10:07
30.9219016,117.8212449,0,0,39483.1764699074,2008-02-05,04:14:07
30.9219016,117.8212449,0,0,39483.1792476852,2008-02-05,04:18:07
30.9219016,117.8212449,0,0,39483.1820023148,2008-02-05,04:22:05
30.9219016,117.8212449,0,0,39483.182025463,2008-02-05,04:22:07
30.9219216,117.82123,0,0,39483.1848032407,2008-02-05,04:26:07
30.92193,117.8212633,0,0,39483.1875810185,2008-02-05,04:30:07
30.9218983,117.8211199,0,0,39483.1905555556,2008-02-05,04:34:24
30.9218966,117.8211099,0,0,39483.1933333333,2008-02-05,04:38:24
30.9218966,117.8211099,0,0,39483.1961226852,2008-02-05,04:42:25
30.9218966,117.8211099,0,0,39483.198900463,2008-02-05,04:46:25
30.9218966,117.8211099,0,0,39483.2016550926,2008-02-05,04:50:23
30.9219049,117.8211166,0,0,39483.2016782407,2008-02-05,04:50:25
30.9219166,117.8211183,0,0,39483.2044560185,2008-02-05,04:54:25
30.9220416,117.8210266,0,0,39483.2072337963,2008-02-05,04:58:25
30.9219083,117.8209916,0,0,39483.2100115741,2008-02-05,05:02:25
30.9220416,117.8209366,0,0,39483.2127893518,2008-02-05,05:06:25
30.9220416,117.8209366,0,0,39483.2155439815,2008-02-05,05:10:23
30.9220416,117.8209366,0,0,39483.2155671296,2008-02-05,05:10:25
30.9221566,117.821015,0,0,39483.2183449074,2008-02-05,05:14:25
30.9221583,117.8210133,0,0,39483.2211226852,2008-02-05,05:18:25
30.9221583,117.8210133,0,0,39483.223900463,2008-02-05,05:22:25
30.9221583,117.8210133,0,0,39483.2266782407,2008-02-05,05:26:25
30.9221583,117.8210133,0,0,39483.2294328704,2008-02-05,05:30:23
30.9221583,117.8210133,0,0,39483.2294560185,2008-02-05,05:30:25
30.9221749,117.82099,0,0,39483.2322337963,2008-02-05,05:34:25
30.9221749,117.82099,0,0,39483.235,2008-02-05,05:38:24
30.9221749,117.82099,0,0,39483.2350231481,2008-02-05,05:38:26
30.9221033,117.82117,0,0,39483.2378009259,2008-02-05,05:42:26
30.9221033,117.82117,0,0,39483.2405555556,2008-02-05,05:46:24
30.9221033,117.82117,0,0,39483.2405787037,2008-02-05,05:46:26
30.9221216,117.8211383,0,0,39483.2433564815,2008-02-05,05:50:26
30.9221216,117.8211383,0,0,39483.2461111111,2008-02-05,05:54:24
30.9221216,117.8211383,0,0,39483.2461342593,2008-02-05,05:54:26
30.9221566,117.821115,0,0,39483.248912037,2008-02-05,05:58:26
30.9220633,117.8212783,0,0,39483.2516898148,2008-02-05,06:02:26
30.9220633,117.8212783,0,0,39483.2544675926,2008-02-05,06:06:26
30.9220666,117.8212833,0,0,39483.2572453704,2008-02-05,06:10:26
30.9220666,117.8212833,0,0,39483.2600231481,2008-02-05,06:14:26
30.9220666,117.8212833,0,0,39483.2628009259,2008-02-05,06:18:26
30.9220683,117.8212916,0,0,39483.2655787037,2008-02-05,06:22:26
30.92207,117.8212966,0,0,39483.2683564815,2008-02-05,06:26:26
30.92207,117.8212983,0,0,39483.2711458333,2008-02-05,06:30:27
30.92207,117.8212983,0,0,39483.273900463,2008-02-05,06:34:25
30.922065,117.8212916,0,0,39483.2739236111,2008-02-05,06:34:27
30.9219033,117.8212116,0,0,39483.2767013889,2008-02-05,06:38:27
30.92193,117.8213316,0,0,39483.2794791667,2008-02-05,06:42:27
30.92193,117.8213316,0,0,39483.2822337963,2008-02-05,06:46:25
30.9219283,117.82134,0,0,39483.2822569444,2008-02-05,06:46:27
30.9219283,117.8213233,0,0,39483.2850347222,2008-02-05,06:50:27
30.92193,117.8213366,0,0,39483.2878125,2008-02-05,06:54:27
30.92193,117.8213916,0,0,39483.2905902778,2008-02-05,06:58:27
30.92193,117.8213916,0,0,39483.2933449074,2008-02-05,07:02:25
30.92193,117.8213916,0,0,39483.2933680556,2008-02-05,07:02:27
30.92187,117.8209949,0,0,39483.2963888889,2008-02-05,07:06:48
30.921915,117.8210416,0,0,39483.2991666667,2008-02-05,07:10:48
30.9219099,117.8210166,0,0,39483.3019444444,2008-02-05,07:14:48
30.9219649,117.8211133,0,0,39483.3047222222,2008-02-05,07:18:48
30.9219666,117.8210966,0,0,39483.3075,2008-02-05,07:22:48
30.9219416,117.8209366,0,0,39483.3102893519,2008-02-05,07:26:49
30.922335,117.8214449,0,0,39483.3130671296,2008-02-05,07:30:49
30.9222783,117.8213199,0,0,39483.313125,2008-02-05,07:30:54
30.9221983,117.8211666,0,0,39483.3131828704,2008-02-05,07:30:59
30.9221566,117.82109,0,0,39483.3132175926,2008-02-05,07:31:02
30.9221233,117.8211216,0,0,39483.3132523148,2008-02-05,07:31:05
30.9220566,117.8211316,0,0,39483.3133101852,2008-02-05,07:31:10
30.9220183,117.8212599,0,0,39483.3133680556,2008-02-05,07:31:15
30.922,117.8213499,0,0,39483.3134259259,2008-02-05,07:31:20
30.9220083,117.8214266,0,0,39483.3134837963,2008-02-05,07:31:25
30.9220233,117.8215783,0,0,39483.3162615741,2008-02-05,07:35:25
30.9220049,117.8216166,0,0,39483.3190393519,2008-02-05,07:39:25
30.9219916,117.8215883,0,0,39483.3190972222,2008-02-05,07:39:30
30.9219683,117.821505,0,0,39483.321875,2008-02-05,07:43:30
30.9222016,117.8215549,0,0,39483.3246527778,2008-02-05,07:47:30
30.9222616,117.8214933,0,0,39483.3247106481,2008-02-05,07:47:35
30.9222366,117.8214233,0,0,39483.3247685185,2008-02-05,07:47:40
30.9224699,117.8218,0,0,39483.3275462963,2008-02-05,07:51:40
30.9225133,117.8219366,0,0,39483.3303240741,2008-02-05,07:55:40
30.9221033,117.8212283,0,0,39483.3331018519,2008-02-05,07:59:40
30.9220999,117.8212499,0,0,39483.3331597222,2008-02-05,07:59:45
30.92228,117.8213433,0,0,39483.3359375,2008-02-05,08:03:45
30.9221916,117.8212983,0,0,39483.3359953704,2008-02-05,08:03:50
30.9219983,117.8209399,0,0,39483.3387731481,2008-02-05,08:07:50
30.9219983,117.8209416,0,0,39483.3415509259,2008-02-05,08:11:50
30.9219983,117.8209416,0,0,39483.3443287037,2008-02-05,08:15:50
30.9219983,117.8209416,0,0,39483.3471180556,2008-02-05,08:19:51
30.9219983,117.8209416,0,0,39483.3498958333,2008-02-05,08:23:51
30.9219983,117.8209416,0,0,39483.3526736111,2008-02-05,08:27:51
30.9219983,117.8209416,0,0,39483.3554513889,2008-02-05,08:31:51
30.9219983,117.8209416,0,0,39483.3582060185,2008-02-05,08:35:49
30.9219983,117.8209416,0,0,39483.3582291667,2008-02-05,08:35:51
30.9220049,117.8211083,0,0,39483.3610069444,2008-02-05,08:39:51
30.9220049,117.8211083,0,0,39483.3637847222,2008-02-05,08:43:51
30.9220049,117.8211083,0,0,39483.3665625,2008-02-05,08:47:51
30.9220049,117.8211083,0,0,39483.3693171296,2008-02-05,08:51:49
30.9220049,117.8211083,0,0,39483.3693402778,2008-02-05,08:51:51
30.9220216,117.82116,0,0,39483.3721180556,2008-02-05,08:55:51
30.9220233,117.8211716,0,0,39483.3748958333,2008-02-05,08:59:51
30.9220316,117.8212049,0,0,39483.3776736111,2008-02-05,09:03:51
30.9220299,117.8212116,0,0,39483.3804513889,2008-02-05,09:07:51
30.9220299,117.8212116,0,0,39483.3832407407,2008-02-05,09:11:52
30.9220299,117.8212116,0,0,39483.3859953704,2008-02-05,09:15:50
30.9220333,117.8212116,0,0,39483.3860185185,2008-02-05,09:15:52
30.9222449,117.8208783,0,0,39483.3887962963,2008-02-05,09:19:52
30.9222666,117.8208549,0,0,39483.3888541667,2008-02-05,09:19:57
30.9222766,117.8208516,0,0,39483.388912037,2008-02-05,09:20:02
30.9222883,117.82085,0,0,39483.3889699074,2008-02-05,09:20:07
30.9228299,117.820245,0,0,39483.391875,2008-02-05,09:24:18
30.9228183,117.8202633,0,0,39483.3919328704,2008-02-05,09:24:23
30.922205,117.821535,0,0,39483.3947222222,2008-02-05,09:28:24
30.9222066,117.8214683,0,0,39483.3947800926,2008-02-05,09:28:29
30.92221,117.8214149,0,0,39483.394837963,2008-02-05,09:28:34
30.9221466,117.8211533,0,0,39483.3976157407,2008-02-05,09:32:34
30.9221749,117.8210966,0,0,39483.4003935185,2008-02-05,09:36:34
30.9221049,117.8211282,0,0,39483.4031712963,2008-02-05,09:40:34
30.9221049,117.8211282,0,0,39483.4059490741,2008-02-05,09:44:34
30.9221049,117.8211282,0,0,39483.4087268518,2008-02-05,09:48:34
30.9221049,117.82113,0,0,39483.4115046296,2008-02-05,09:52:34
30.9221049,117.82113,0,0,39483.4142824074,2008-02-05,09:56:34
30.9221049,117.82113,0,0,39483.4170601852,2008-02-05,10:00:34
30.9221049,117.82113,0,0,39483.419837963,2008-02-05,10:04:34
30.9221049,117.82113,0,0,39483.4226273148,2008-02-05,10:08:35
30.9221049,117.82113,0,0,39483.4253819444,2008-02-05,10:12:33
30.9221049,117.82113,0,0,39483.4254050926,2008-02-05,10:12:35
30.9223983,117.8206299,0,0,39483.4281828704,2008-02-05,10:16:35
30.9224183,117.8206066,0,0,39483.4309606481,2008-02-05,10:20:35
30.9224433,117.8205916,0,0,39483.4337384259,2008-02-05,10:24:35
30.9230783,117.8194516,0,0,39483.4427893519,2008-02-05,10:37:37
30.92309,117.8194583,0,0,39483.4428009259,2008-02-05,10:37:38
30.9236383,117.8189683,0,0,39483.4455787037,2008-02-05,10:41:38
30.9236733,117.8188833,0,0,39483.4456134259,2008-02-05,10:41:41
30.9236749,117.8188499,0,0,39483.4456481481,2008-02-05,10:41:44
30.9237083,117.818735,0,0,39483.4457060185,2008-02-05,10:41:49
30.9237316,117.8187016,0,0,39483.4457407407,2008-02-05,10:41:52
30.9237866,117.8186516,0,0,39483.4457986111,2008-02-05,10:41:57
30.9238166,117.8186166,0,0,39483.4458564815,2008-02-05,10:42:02
30.9238466,117.8185716,0,0,39483.4459143518,2008-02-05,10:42:07
30.92389,117.8185233,0,0,39483.4459722222,2008-02-05,10:42:12
30.9239283,117.8184833,0,0,39483.4460300926,2008-02-05,10:42:17
30.9239416,117.8185016,0,0,39483.446087963,2008-02-05,10:42:22
30.925375,117.816055,0,0,39483.4488657407,2008-02-05,10:46:22
30.9254016,117.8160132,0,0,39483.4489236111,2008-02-05,10:46:27
30.9254399,117.8159666,0,0,39483.4489814815,2008-02-05,10:46:32
30.9254916,117.8159349,0,0,39483.4490393519,2008-02-05,10:46:37
30.9255533,117.8158399,0,0,39483.4490972222,2008-02-05,10:46:42
30.9255966,117.8157666,0,0,39483.4491319444,2008-02-05,10:46:45
30.9256683,117.8156983,0,0,39483.4491666667,2008-02-05,10:46:48
30.9257333,117.815635,0,0,39483.4492013889,2008-02-05,10:46:51
30.9257583,117.815595,0,0,39483.4492361111,2008-02-05,10:46:54
30.9257833,117.8155683,0,0,39483.4492708333,2008-02-05,10:46:57
30.9258483,117.8155633,0,0,39483.4493287037,2008-02-05,10:47:02
30.9259433,117.8155383,0,0,39483.4493865741,2008-02-05,10:47:07
30.9271216,117.8133066,0,0,39483.4521643519,2008-02-05,10:51:07
30.9271666,117.8132933,0,0,39483.4522222222,2008-02-05,10:51:12
30.92721,117.8132516,0,0,39483.4522800926,2008-02-05,10:51:17
30.9273116,117.8131266,0,0,39483.452337963,2008-02-05,10:51:22
30.927255,117.8130316,0,0,39483.4523958333,2008-02-05,10:51:27
30.9271899,117.8129249,0,0,39483.4524537037,2008-02-05,10:51:32
30.9271066,117.8128216,0,0,39483.4525115741,2008-02-05,10:51:37
30.927015,117.8127583,0,0,39483.4525694444,2008-02-05,10:51:42
30.9269649,117.812735,0,0,39483.4526273148,2008-02-05,10:51:47
30.9269533,117.8126549,0,0,39483.4526851852,2008-02-05,10:51:52
30.9269199,117.81258,0,0,39483.4527430556,2008-02-05,10:51:57
30.9269416,117.8125233,0,0,39483.4528009259,2008-02-05,10:52:02
30.9269799,117.8124799,0,0,39483.4528587963,2008-02-05,10:52:07
30.9270183,117.8124616,0,0,39483.4529166667,2008-02-05,10:52:12
30.927045,117.8124316,0,0,39483.452974537,2008-02-05,10:52:17
30.9271,117.8124383,0,0,39483.4530324074,2008-02-05,10:52:22
30.9271616,117.8123983,0,0,39483.4530902778,2008-02-05,10:52:27
30.9272299,117.8123466,0,0,39483.4531481481,2008-02-05,10:52:32
30.9272783,117.8122816,0,0,39483.4532060185,2008-02-05,10:52:37
30.9273233,117.8122033,0,0,39483.4532638889,2008-02-05,10:52:42
30.927325,117.8121249,0,0,39483.4533217593,2008-02-05,10:52:47
30.9273316,117.8120783,0,0,39483.4533796296,2008-02-05,10:52:52
30.9273866,117.8120783,0,0,39483.4534375,2008-02-05,10:52:57
30.92683,117.8115333,0,0,39483.4564699074,2008-02-05,10:57:19
30.92378,117.8128849,0,0,39483.4578935185,2008-02-05,10:59:22
30.926665,117.8117299,0,0,39483.4580092593,2008-02-05,10:59:32
30.9269783,117.81184,0,0,39483.4581365741,2008-02-05,10:59:43
30.927295,117.811655,0,0,39483.4581712963,2008-02-05,10:59:46
30.9274733,117.8115816,0,0,39483.4582060185,2008-02-05,10:59:49
30.9275999,117.8115099,0,0,39483.4582407407,2008-02-05,10:59:52
30.9275816,117.8115432,0,0,39483.458275463,2008-02-05,10:59:55
30.9275816,117.81157,0,0,39483.4583333333,2008-02-05,11:00:00
30.9285766,117.8099399,0,0,39483.4611111111,2008-02-05,11:04:00
30.9334649,117.80766,0,0,39483.4641898148,2008-02-05,11:08:26
30.9336799,117.8073866,0,0,39483.464224537,2008-02-05,11:08:29
30.93387,117.8070949,0,0,39483.4642592593,2008-02-05,11:08:32
30.9341066,117.8069182,0,0,39483.4642939815,2008-02-05,11:08:35
30.9343566,117.8067633,0,0,39483.4643287037,2008-02-05,11:08:38
30.93478,117.8065666,0,0,39483.464375,2008-02-05,11:08:42
30.9349399,117.8065749,0,0,39483.4644212963,2008-02-05,11:08:46
30.9350116,117.8065983,0,0,39483.4644560185,2008-02-05,11:08:49
30.9351499,117.8065216,0,0,39483.4644907407,2008-02-05,11:08:52
30.9352133,117.8064466,0,0,39483.464525463,2008-02-05,11:08:55
30.9353266,117.8063582,0,0,39483.4645601852,2008-02-05,11:08:58
30.9311466,117.8084766,0,0,39483.4646527778,2008-02-05,11:09:06
30.9307,117.8087633,0,0,39483.4646875,2008-02-05,11:09:09
30.9303233,117.809035,0,0,39483.4647222222,2008-02-05,11:09:12
30.9302033,117.809105,0,0,39483.4647569444,2008-02-05,11:09:15
30.9300933,117.8092149,0,0,39483.4647916667,2008-02-05,11:09:18
30.9300516,117.8092783,0,0,39483.4648263889,2008-02-05,11:09:21
30.9300599,117.8093216,0,0,39483.4648611111,2008-02-05,11:09:24
30.9301066,117.8093916,0,0,39483.4649189815,2008-02-05,11:09:29
30.9301449,117.8094499,0,0,39483.4649768519,2008-02-05,11:09:34
30.9301449,117.8094883,0,0,39483.4650347222,2008-02-05,11:09:39
30.9298799,117.8083516,0,0,39483.468587963,2008-02-05,11:14:46
30.9309833,117.8088833,0,0,39483.4713657407,2008-02-05,11:18:46
30.9321216,117.8080649,0,0,39483.4741435185,2008-02-05,11:22:46
30.9308633,117.8068783,0,0,39483.4769212963,2008-02-05,11:26:46
30.9308416,117.8068233,0,0,39483.4769791667,2008-02-05,11:26:51
30.9308183,117.8067933,0,0,39483.477037037,2008-02-05,11:26:56
30.9307633,117.8067216,0,0,39483.4770949074,2008-02-05,11:27:01
30.9307483,117.80664,0,0,39483.4771527778,2008-02-05,11:27:06
30.9307083,117.8066499,0,0,39483.4772106481,2008-02-05,11:27:11
30.9306833,117.8066633,0,0,39483.4772685185,2008-02-05,11:27:16
30.9307066,117.8065633,0,0,39483.4773263889,2008-02-05,11:27:21
30.9299566,117.8046316,0,0,39483.4873842593,2008-02-05,11:41:50
30.9296616,117.8044833,0,0,39483.4875115741,2008-02-05,11:42:01
30.9296133,117.8044749,0,0,39483.4875462963,2008-02-05,11:42:04
30.929465,117.8044866,0,0,39483.4876041667,2008-02-05,11:42:09
30.9294633,117.8044733,0,0,39483.4876388889,2008-02-05,11:42:12
30.9294349,117.8044516,0,0,39483.4876967593,2008-02-05,11:42:17
30.9294916,117.8044183,0,0,39483.4877314815,2008-02-05,11:42:20
30.9292749,117.8036449,0,0,39483.4905092593,2008-02-05,11:46:20
30.9293449,117.8020649,0,0,39483.493287037,2008-02-05,11:50:20
30.92934,117.8019716,0,0,39483.4933449074,2008-02-05,11:50:25
30.9293749,117.8018849,0,0,39483.4934027778,2008-02-05,11:50:30
30.9294666,117.8018183,0,0,39483.4934606481,2008-02-05,11:50:35
30.9296283,117.8028016,0,0,39483.5357291667,2008-02-05,12:51:27
30.9294816,117.8023299,0,0,39483.535787037,2008-02-05,12:51:32
30.92951,117.8024083,0,0,39483.5358449074,2008-02-05,12:51:37
30.9295216,117.80248,0,0,39483.5359027778,2008-02-05,12:51:42
30.9295299,117.8025166,0,0,39483.5359606481,2008-02-05,12:51:47
30.9295366,117.80255,0,0,39483.5360185185,2008-02-05,12:51:52
30.9295449,117.8026399,0,0,39483.5360763889,2008-02-05,12:51:57
30.9295616,117.8026666,0,0,39483.5361111111,2008-02-05,12:52:00
30.9295966,117.8027349,0,0,39483.5361689815,2008-02-05,12:52:05
30.9296266,117.8027883,0,0,39483.5362268519,2008-02-05,12:52:10
30.9296416,117.8028233,0,0,39483.5362847222,2008-02-05,12:52:15
30.9296699,117.8029083,0,0,39483.5363425926,2008-02-05,12:52:20
30.9296949,117.8029233,0,0,39483.5363773148,2008-02-05,12:52:23
30.9296983,117.8029599,0,0,39483.5364351852,2008-02-05,12:52:28
30.9297699,117.8029899,0,0,39483.5364930556,2008-02-05,12:52:33
30.9297866,117.8030833,0,0,39483.5365509259,2008-02-05,12:52:38
30.9297566,117.803135,0,0,39483.5365856481,2008-02-05,12:52:41
30.9297649,117.8032216,0,0,39483.5366203704,2008-02-05,12:52:44
30.92976,117.8032833,0,0,39483.5366550926,2008-02-05,12:52:47
30.9296983,117.8031699,0,0,39483.536712963,2008-02-05,12:52:52
30.9298699,117.8050216,0,0,39483.5394907407,2008-02-05,12:56:52
30.9304216,117.80738,0,0,39483.5422685185,2008-02-05,13:00:52
30.9304033,117.8074133,0,0,39483.5423263889,2008-02-05,13:00:57
30.9303866,117.8074599,0,0,39483.5423842593,2008-02-05,13:01:02
30.930365,117.8075049,0,0,39483.5424421296,2008-02-05,13:01:07
30.930335,117.8075466,0,0,39483.5425,2008-02-05,13:01:12
30.9302966,117.8076099,0,0,39483.5425578704,2008-02-05,13:01:17
30.9302783,117.807675,0,0,39483.5426157407,2008-02-05,13:01:22
30.9302683,117.8077183,0,0,39483.5426736111,2008-02-05,13:01:27
30.9302766,117.8077616,0,0,39483.5427314815,2008-02-05,13:01:32
30.930255,117.8078083,0,0,39483.5427893519,2008-02-05,13:01:37
30.9302366,117.8078716,0,0,39483.5428472222,2008-02-05,13:01:42
30.930225,117.8079,0,0,39483.5429050926,2008-02-05,13:01:47
30.9302083,117.8079383,0,0,39483.542962963,2008-02-05,13:01:52
30.9301766,117.8079666,0,0,39483.5430208333,2008-02-05,13:01:57
30.9301433,117.8079949,0,0,39483.5430787037,2008-02-05,13:02:02
30.9299216,117.8091549,0,0,39483.5458564815,2008-02-05,13:06:02
30.9299016,117.8090749,0,0,39483.5459143519,2008-02-05,13:06:07
30.9299166,117.8094083,0,0,39483.5486921296,2008-02-05,13:10:07
30.9298966,117.8094249,0,0,39483.5514699074,2008-02-05,13:14:07
30.9298833,117.8094166,0,0,39483.5515277778,2008-02-05,13:14:12
30.9297633,117.8092083,0,0,39483.5543055556,2008-02-05,13:18:12
30.9298083,117.809375,0,0,39483.5570833333,2008-02-05,13:22:12
30.92979,117.8092582,0,0,39483.5598611111,2008-02-05,13:26:12
30.92969,117.8091483,0,0,39483.5626388889,2008-02-05,13:30:12
30.9298816,117.8092149,0,0,39483.5654166667,2008-02-05,13:34:12
30.9304033,117.80951,0,0,39483.5752662037,2008-02-05,13:48:23
30.9302516,117.8093049,0,0,39483.5780439815,2008-02-05,13:52:23
30.9302299,117.8093733,0,0,39483.5808217593,2008-02-05,13:56:23
30.9302966,117.8093916,0,0,39483.583599537,2008-02-05,14:00:23
30.9302966,117.8093916,0,0,39483.5863773148,2008-02-05,14:04:23
30.9302966,117.8093916,0,0,39483.5891319444,2008-02-05,14:08:21
30.9302933,117.8093966,0,0,39483.5891550926,2008-02-05,14:08:23
30.93018,117.8093983,0,0,39483.5919328704,2008-02-05,14:12:23
30.93018,117.8093983,0,0,39483.5946875,2008-02-05,14:16:21
30.9301716,117.8093983,0,0,39483.5947106481,2008-02-05,14:16:23
30.930505,117.8100383,0,0,39483.5974884259,2008-02-05,14:20:23
30.9318733,117.8188166,0,0,39483.6382986111,2008-02-05,15:19:09
30.92906,117.8170449,0,0,39483.6384606481,2008-02-05,15:19:23
30.9288983,117.8169966,0,0,39483.6384953704,2008-02-05,15:19:26
30.9287683,117.8169616,0,0,39483.6385300926,2008-02-05,15:19:29
30.9285166,117.8168516,0,0,39483.638587963,2008-02-05,15:19:34
30.928415,117.8168633,0,0,39483.6386458333,2008-02-05,15:19:39
30.9283249,117.8168682,0,0,39483.6387037037,2008-02-05,15:19:44
30.9282733,117.8168933,0,0,39483.6387615741,2008-02-05,15:19:49
30.9281933,117.8168783,0,0,39483.6388194444,2008-02-05,15:19:54
30.9281233,117.8168916,0,0,39483.6388773148,2008-02-05,15:19:59
30.92811,117.816955,0,0,39483.6389351852,2008-02-05,15:20:04
30.9279966,117.8169382,0,0,39483.6389930556,2008-02-05,15:20:09
30.9278349,117.8168366,0,0,39483.6390509259,2008-02-05,15:20:14
30.92769,117.81677,0,0,39483.6391087963,2008-02-05,15:20:19
30.9275716,117.816715,0,0,39483.6391666667,2008-02-05,15:20:24
30.927475,117.8166466,0,0,39483.639224537,2008-02-05,15:20:29
30.9250899,117.8167783,0,0,39483.6420023148,2008-02-05,15:24:29
30.9250066,117.8168083,0,0,39483.6420601852,2008-02-05,15:24:34
30.9249816,117.8168133,0,0,39483.6421180556,2008-02-05,15:24:39
30.92498,117.8168682,0,0,39483.6421759259,2008-02-05,15:24:44
30.9249299,117.8169066,0,0,39483.6422337963,2008-02-05,15:24:49
30.9247949,117.81698,0,0,39483.6422916667,2008-02-05,15:24:54
30.92484,117.8170299,0,0,39483.642349537,2008-02-05,15:24:59
30.9214283,117.8175933,0,0,39483.6451273148,2008-02-05,15:28:59
30.92141,117.8176516,0,0,39483.645162037,2008-02-05,15:29:02
30.9214766,117.8177166,0,0,39483.6451967593,2008-02-05,15:29:05
30.9216583,117.8178383,0,0,39483.6452314815,2008-02-05,15:29:08
30.9219266,117.8180216,0,0,39483.6452662037,2008-02-05,15:29:11
30.9222266,117.8182233,0,0,39483.6453009259,2008-02-05,15:29:14
30.9232033,117.8188783,0,0,39483.6453935185,2008-02-05,15:29:22
30.9189566,117.8246066,0,0,39483.7391782407,2008-02-05,17:44:25
30.9189616,117.8245699,0,0,39483.7391898148,2008-02-05,17:44:26
30.9189583,117.8245133,0,0,39483.739224537,2008-02-05,17:44:29
30.9189533,117.8244266,0,0,39483.7392824074,2008-02-05,17:44:34
30.91897,117.8243599,0,0,39483.7393171296,2008-02-05,17:44:37
30.9189899,117.8243049,0,0,39483.7393518519,2008-02-05,17:44:40
30.9190749,117.8241066,0,0,39483.7395023148,2008-02-05,17:44:53
30.9190749,117.8241066,0,0,39483.7395138889,2008-02-05,17:44:54
30.9190816,117.8240983,0,0,39483.739537037,2008-02-05,17:44:56
30.9190866,117.8240183,0,0,39483.7395949074,2008-02-05,17:45:01
30.9190666,117.8239416,0,0,39483.7396527778,2008-02-05,17:45:06
30.9190516,117.8239016,0,0,39483.7396875,2008-02-05,17:45:09
30.9190816,117.823835,0,0,39483.7397453704,2008-02-05,17:45:14
30.9191049,117.8237833,0,0,39483.7397800926,2008-02-05,17:45:17
30.9191199,117.8237216,0,0,39483.7398148148,2008-02-05,17:45:20
30.9191516,117.8236899,0,0,39483.739849537,2008-02-05,17:45:23
30.919195,117.8236699,0,0,39483.7398842593,2008-02-05,17:45:26
30.9192166,117.8236466,0,0,39483.7399189815,2008-02-05,17:45:29
30.91924,117.8236199,0,0,39483.7399537037,2008-02-05,17:45:32
30.9192749,117.8235816,0,0,39483.7399884259,2008-02-05,17:45:35
30.9193149,117.8235466,0,0,39483.7400231481,2008-02-05,17:45:38
30.9193366,117.8235183,0,0,39483.7400578704,2008-02-05,17:45:41
30.9193883,117.8234449,0,0,39483.7401157407,2008-02-05,17:45:46
30.9194333,117.8233933,0,0,39483.740150463,2008-02-05,17:45:49
30.9194783,117.8233416,0,0,39483.7401851852,2008-02-05,17:45:52
30.9195133,117.8233016,0,0,39483.7402199074,2008-02-05,17:45:55
30.9195483,117.8232466,0,0,39483.7402546296,2008-02-05,17:45:58
30.9195716,117.8231999,0,0,39483.7402893519,2008-02-05,17:46:01
30.9196033,117.8231516,0,0,39483.7403240741,2008-02-05,17:46:04
30.9196399,117.8231149,0,0,39483.7403587963,2008-02-05,17:46:07
30.9196816,117.8230833,0,0,39483.7403935185,2008-02-05,17:46:10
30.9197183,117.8230533,0,0,39483.7404282407,2008-02-05,17:46:13
30.9197682,117.8230299,0,0,39483.740462963,2008-02-05,17:46:16
30.9198133,117.8229916,0,0,39483.7404976852,2008-02-05,17:46:19
30.9198566,117.8229766,0,0,39483.7405324074,2008-02-05,17:46:22
30.9199066,117.8229533,0,0,39483.7405671296,2008-02-05,17:46:25
30.9199416,117.8229066,0,0,39483.7406018519,2008-02-05,17:46:28
30.9199766,117.822865,0,0,39483.7406365741,2008-02-05,17:46:31
30.919995,117.8228433,0,0,39483.7406712963,2008-02-05,17:46:34
30.9200316,117.8228066,0,0,39483.7407060185,2008-02-05,17:46:37
30.9200566,117.8227649,0,0,39483.7407407407,2008-02-05,17:46:40
30.92008,117.8227266,0,0,39483.740775463,2008-02-05,17:46:43
30.9201266,117.8226666,0,0,39483.7408333333,2008-02-05,17:46:48
30.9201449,117.8226383,0,0,39483.7408680556,2008-02-05,17:46:51
30.9201783,117.8226016,0,0,39483.7409027778,2008-02-05,17:46:54
30.9202066,117.8225733,0,0,39483.7409375,2008-02-05,17:46:57
30.9202516,117.8225316,0,0,39483.7409722222,2008-02-05,17:47:00
30.9202716,117.8225,0,0,39483.7410069444,2008-02-05,17:47:03
30.9203,117.8224616,0,0,39483.7410416667,2008-02-05,17:47:06
30.9203583,117.822405,0,0,39483.741099537,2008-02-05,17:47:11
30.9204,117.8223666,0,0,39483.7411342593,2008-02-05,17:47:14
30.9204199,117.8223366,0,0,39483.7411689815,2008-02-05,17:47:17
30.9204416,117.8222966,0,0,39483.7412037037,2008-02-05,17:47:20
30.9204816,117.8222383,0,0,39483.7412615741,2008-02-05,17:47:25
30.9205199,117.8221849,0,0,39483.7413194444,2008-02-05,17:47:30
30.9205633,117.8221349,0,0,39483.7413773148,2008-02-05,17:47:35
30.9205933,117.8220983,0,0,39483.741412037,2008-02-05,17:47:38
30.9206216,117.8220666,0,0,39483.7414467593,2008-02-05,17:47:41
30.9206583,117.8220183,0,0,39483.7414814815,2008-02-05,17:47:44
30.9206883,117.8219749,0,0,39483.7415162037,2008-02-05,17:47:47
30.9207149,117.8219366,0,0,39483.7415509259,2008-02-05,17:47:50
30.9207316,117.8218966,0,0,39483.7415856481,2008-02-05,17:47:53
30.9207599,117.8218783,0,0,39483.7416203704,2008-02-05,17:47:56
30.9207966,117.8218466,0,0,39483.7416550926,2008-02-05,17:47:59
30.9208249,117.8218033,0,0,39483.7416898148,2008-02-05,17:48:02
30.9208683,117.8217716,0,0,39483.741724537,2008-02-05,17:48:05
30.92092,117.8217249,0,0,39483.7417592593,2008-02-05,17:48:08
30.9209116,117.8216549,0,0,39483.7417939815,2008-02-05,17:48:11
30.9209716,117.8216466,0,0,39483.7418287037,2008-02-05,17:48:14
30.921005,117.82162,0,0,39483.7418634259,2008-02-05,17:48:17
30.9210349,117.8215766,0,0,39483.7418981481,2008-02-05,17:48:20
30.92106,117.8215416,0,0,39483.7419328704,2008-02-05,17:48:23
30.9210799,117.8214816,0,0,39483.7419907407,2008-02-05,17:48:28
30.9211116,117.8214333,0,0,39483.7420486111,2008-02-05,17:48:33
30.9211666,117.8213999,0,0,39483.7421064815,2008-02-05,17:48:38
30.9212116,117.8214216,0,0,39483.7421643519,2008-02-05,17:48:43
30.921435,117.8217283,0,0,39483.7423611111,2008-02-05,17:49:00
30.9214916,117.8217866,0,0,39483.7424189815,2008-02-05,17:49:05
30.9216182,117.8217849,0,0,39483.7424768518,2008-02-05,17:49:10
30.921605,117.8217249,0,0,39483.7425115741,2008-02-05,17:49:13
30.9216182,117.8216466,0,0,39483.7425694444,2008-02-05,17:49:18
30.9215949,117.8215166,0,0,39483.7426273148,2008-02-05,17:49:23
30.9216249,117.8214916,0,0,39483.742662037,2008-02-05,17:49:26
30.9216783,117.8214833,0,0,39483.7427199074,2008-02-05,17:49:31
30.9217533,117.8215583,0,0,39483.7427777778,2008-02-05,17:49:36
30.9217949,117.8216099,0,0,39483.7428356481,2008-02-05,17:49:41
30.9218399,117.82152,0,0,39483.7428935185,2008-02-05,17:49:46
30.92186,117.8214699,0,0,39483.7429282407,2008-02-05,17:49:49
30.9218916,117.8214199,0,0,39483.742962963,2008-02-05,17:49:52
30.9219066,117.8213716,0,0,39483.7429976852,2008-02-05,17:49:55
30.9219466,117.821295,0,0,39483.7430555556,2008-02-05,17:50:00
30.9219649,117.8212533,0,0,39483.7430902778,2008-02-05,17:50:03
30.9220183,117.8212183,0,0,39483.7431481481,2008-02-05,17:50:08
30.9223066,117.8215966,0,0,39483.7435763889,2008-02-05,17:50:45
30.9223133,117.8216116,0,0,39483.7436111111,2008-02-05,17:50:48
30.92229,117.8212433,0,0,39483.7438194444,2008-02-05,17:51:06
30.9245183,117.8231799,0,0,39483.7443865741,2008-02-05,17:51:55
30.924675,117.8232916,0,0,39483.7444212963,2008-02-05,17:51:58
30.9226249,117.8222983,0,0,39483.7446296296,2008-02-05,17:52:16
30.92239,117.8221883,0,0,39483.7446643518,2008-02-05,17:52:19
30.9222216,117.82183,0,0,39483.7447222222,2008-02-05,17:52:24
30.92215,117.8216549,0,0,39483.7447800926,2008-02-05,17:52:29
30.9337349,117.8057233,0,0,39483.7546180556,2008-02-05,18:06:39
30.9262499,117.8151666,0,0,39483.7547685185,2008-02-05,18:06:52
30.926255,117.8150366,0,0,39483.7548263889,2008-02-05,18:06:57
30.9262533,117.8149783,0,0,39483.7548611111,2008-02-05,18:07:00
30.926315,117.8149399,0,0,39483.7549189815,2008-02-05,18:07:05
30.9263233,117.8149083,0,0,39483.7549537037,2008-02-05,18:07:08
30.926345,117.814795,0,0,39483.7550115741,2008-02-05,18:07:13
30.9263566,117.8147283,0,0,39483.7550462963,2008-02-05,18:07:16
30.9262116,117.8146349,0,0,39483.7550810185,2008-02-05,18:07:19
30.9260783,117.80954,0,0,39483.7586689815,2008-02-05,18:12:29
30.9260166,117.8093266,0,0,39483.7587268518,2008-02-05,18:12:34
30.9260949,117.8093549,0,0,39483.7587615741,2008-02-05,18:12:37
30.9262199,117.8094016,0,0,39483.7588194444,2008-02-05,18:12:42
30.9262933,117.8094466,0,0,39483.7588541667,2008-02-05,18:12:45
30.9263283,117.8094199,0,0,39483.7588888889,2008-02-05,18:12:48
30.92633,117.8093816,0,0,39483.7589236111,2008-02-05,18:12:51
30.9268166,117.8101599,0,0,39483.7589814815,2008-02-05,18:12:56
30.927045,117.8104883,0,0,39483.7590162037,2008-02-05,18:12:59
30.9277049,117.8115616,0,0,39483.7590509259,2008-02-05,18:13:02
30.9279382,117.8118066,0,0,39483.7590856481,2008-02-05,18:13:05
30.92811,117.811965,0,0,39483.7591203704,2008-02-05,18:13:08
30.9282266,117.8120283,0,0,39483.7591550926,2008-02-05,18:13:11
30.928305,117.8120766,0,0,39483.7591898148,2008-02-05,18:13:14
30.9283933,117.8121183,0,0,39483.759224537,2008-02-05,18:13:17
30.92847,117.8121416,0,0,39483.7592592593,2008-02-05,18:13:20
30.9285799,117.8121933,0,0,39483.7593171296,2008-02-05,18:13:25
30.9287049,117.8122699,0,0,39483.759375,2008-02-05,18:13:30
30.9288149,117.8124233,0,0,39483.7594328704,2008-02-05,18:13:35
30.92885,117.81251,0,0,39483.7594675926,2008-02-05,18:13:38
30.9288866,117.81254,0,0,39483.7595023148,2008-02-05,18:13:41
30.9288816,117.8125599,0,0,39483.7595601852,2008-02-05,18:13:46
30.9288833,117.8125749,0,0,39483.7596180556,2008-02-05,18:13:51
30.9289133,117.8126449,0,0,39483.7596759259,2008-02-05,18:13:56
30.9288966,117.8127433,0,0,39483.7597337963,2008-02-05,18:14:01
30.9288766,117.8128399,0,0,39483.7597916667,2008-02-05,18:14:06
30.9289332,117.8128233,0,0,39483.759849537,2008-02-05,18:14:11
30.9289549,117.8128249,0,0,39483.7599074074,2008-02-05,18:14:16
30.9318933,117.8125299,0,0,39483.7626851852,2008-02-05,18:18:16
30.9320133,117.8125683,0,0,39483.7627430556,2008-02-05,18:18:21
30.9321,117.8125683,0,0,39483.7628009259,2008-02-05,18:18:26
30.9321483,117.812555,0,0,39483.7628587963,2008-02-05,18:18:31
30.9321799,117.8125133,0,0,39483.7629166667,2008-02-05,18:18:36
30.9322716,117.8125133,0,0,39483.762974537,2008-02-05,18:18:41
30.93237,117.8125149,0,0,39483.7630324074,2008-02-05,18:18:46
30.9324749,117.8125199,0,0,39483.7630902778,2008-02-05,18:18:51
30.9325816,117.8125382,0,0,39483.7631481481,2008-02-05,18:18:56
30.9326666,117.8125716,0,0,39483.7632060185,2008-02-05,18:19:01
30.9327333,117.8126082,0,0,39483.7632638889,2008-02-05,18:19:06
30.9327066,117.8126299,0,0,39483.7633217593,2008-02-05,18:19:11
30.9327516,117.8126899,0,0,39483.7633796296,2008-02-05,18:19:16
30.9327683,117.8126966,0,0,39483.7634375,2008-02-05,18:19:21
30.93558,117.8113866,0,0,39483.7662268518,2008-02-05,18:23:22
30.93565,117.8114533,0,0,39483.7662847222,2008-02-05,18:23:27
30.93572,117.8114916,0,0,39483.7663425926,2008-02-05,18:23:32
30.9358066,117.8115116,0,0,39483.766400463,2008-02-05,18:23:37
30.9358716,117.8115249,0,0,39483.7664583333,2008-02-05,18:23:42
30.9359666,117.8114683,0,0,39483.7665162037,2008-02-05,18:23:47
30.9360449,117.8114583,0,0,39483.7665740741,2008-02-05,18:23:52
30.9361183,117.8114149,0,0,39483.7666319444,2008-02-05,18:23:57
30.9361933,117.8113882,0,0,39483.7666898148,2008-02-05,18:24:02
30.9362816,117.8113683,0,0,39483.7667476852,2008-02-05,18:24:07
30.9363666,117.8113633,0,0,39483.7668055556,2008-02-05,18:24:12
30.9364649,117.8113516,0,0,39483.7668634259,2008-02-05,18:24:17
30.9365633,117.8113616,0,0,39483.7669212963,2008-02-05,18:24:22
30.9365899,117.8113849,0,0,39483.7669791667,2008-02-05,18:24:27
30.9366316,117.8113733,0,0,39483.767037037,2008-02-05,18:24:32
30.9366516,117.8113182,0,0,39483.7670949074,2008-02-05,18:24:37
30.9366566,117.8112216,0,0,39483.7671527778,2008-02-05,18:24:42
30.9366966,117.8111333,0,0,39483.7672106481,2008-02-05,18:24:47
30.9367533,117.8110616,0,0,39483.7672685185,2008-02-05,18:24:52
30.9368283,117.8110566,0,0,39483.7673263889,2008-02-05,18:24:57
30.9369183,117.8110999,0,0,39483.7673842593,2008-02-05,18:25:02
30.9370099,117.8111166,0,0,39483.7674421296,2008-02-05,18:25:07
30.9370883,117.8110866,0,0,39483.7675,2008-02-05,18:25:12
30.9371666,117.8110149,0,0,39483.7675578704,2008-02-05,18:25:17
30.9372033,117.8109383,0,0,39483.7676157407,2008-02-05,18:25:22
30.9372516,117.810925,0,0,39483.7676736111,2008-02-05,18:25:27
30.9373099,117.8109033,0,0,39483.7677314815,2008-02-05,18:25:32
30.9373983,117.8109033,0,0,39483.7677893518,2008-02-05,18:25:37
30.9374666,117.8108883,0,0,39483.7678472222,2008-02-05,18:25:42
30.9375216,117.8108783,0,0,39483.7679050926,2008-02-05,18:25:47
30.9376333,117.8108816,0,0,39483.767962963,2008-02-05,18:25:52
30.9376749,117.8108533,0,0,39483.7680208333,2008-02-05,18:25:57
30.93769,117.8108333,0,0,39483.7680787037,2008-02-05,18:26:02
30.9377266,117.8108833,0,0,39483.7681365741,2008-02-05,18:26:07
30.9401499,117.8112416,0,0,39483.7709143519,2008-02-05,18:30:07
30.9401649,117.8113099,0,0,39483.7709722222,2008-02-05,18:30:12
30.9401799,117.8113699,0,0,39483.7710300926,2008-02-05,18:30:17
30.9402099,117.8114233,0,0,39483.771087963,2008-02-05,18:30:22
30.9402399,117.8114783,0,0,39483.7711458333,2008-02-05,18:30:27
30.9402833,117.8115316,0,0,39483.7712037037,2008-02-05,18:30:32
30.9403583,117.8115616,0,0,39483.7712615741,2008-02-05,18:30:37
30.9404016,117.8115899,0,0,39483.7713194444,2008-02-05,18:30:42
30.9404333,117.811645,0,0,39483.7713773148,2008-02-05,18:30:47
30.9404583,117.8116933,0,0,39483.7714351852,2008-02-05,18:30:52
30.9404766,117.81174,0,0,39483.7714930556,2008-02-05,18:30:57
30.9404966,117.811785,0,0,39483.7715509259,2008-02-05,18:31:02
30.9405049,117.8118266,0,0,39483.7716087963,2008-02-05,18:31:07
30.9405133,117.81188,0,0,39483.7716666667,2008-02-05,18:31:12
30.9405283,117.8119049,0,0,39483.771724537,2008-02-05,18:31:17
30.9405699,117.8119283,0,0,39483.7717824074,2008-02-05,18:31:22
30.9406233,117.8119399,0,0,39483.7718402778,2008-02-05,18:31:27
30.9406783,117.8119583,0,0,39483.7718981481,2008-02-05,18:31:32
30.9407366,117.8119699,0,0,39483.7719560185,2008-02-05,18:31:37
30.940805,117.8119933,0,0,39483.7720138889,2008-02-05,18:31:42
30.9408433,117.8119616,0,0,39483.7720717593,2008-02-05,18:31:47
30.9408949,117.8119333,0,0,39483.7721296296,2008-02-05,18:31:52
30.9409316,117.811825,0,0,39483.7721875,2008-02-05,18:31:57
30.9409633,117.8118016,0,0,39483.7722222222,2008-02-05,18:32:00
30.94104,117.8117933,0,0,39483.7722800926,2008-02-05,18:32:05
30.9410983,117.8118033,0,0,39483.772337963,2008-02-05,18:32:10
30.9411733,117.8117599,0,0,39483.7723958333,2008-02-05,18:32:15
30.9412566,117.8117066,0,0,39483.7724537037,2008-02-05,18:32:20
30.9412966,117.8116716,0,0,39483.7725115741,2008-02-05,18:32:25
30.9413449,117.8116583,0,0,39483.7725694444,2008-02-05,18:32:30
30.9413966,117.8116266,0,0,39483.7726273148,2008-02-05,18:32:35
30.9414316,117.8116433,0,0,39483.772662037,2008-02-05,18:32:38
30.9414633,117.8117133,0,0,39483.7727199074,2008-02-05,18:32:43
30.9414583,117.8117666,0,0,39483.7727546296,2008-02-05,18:32:46
30.9414783,117.811855,0,0,39483.7728125,2008-02-05,18:32:51
30.9414566,117.8119449,0,0,39483.7728703704,2008-02-05,18:32:56
30.9414466,117.8120283,0,0,39483.7729282407,2008-02-05,18:33:01
30.9414133,117.8120966,0,0,39483.7729861111,2008-02-05,18:33:06
30.9414066,117.8121616,0,0,39483.7730439815,2008-02-05,18:33:11
30.9414466,117.812215,0,0,39483.7731018519,2008-02-05,18:33:16
30.9414449,117.8122549,0,0,39483.7731597222,2008-02-05,18:33:21
30.9414449,117.8122549,0,0,39483.7731944444,2008-02-05,18:33:24
30.9414466,117.8122583,0,0,39483.7732175926,2008-02-05,18:33:26
30.94104,117.8119883,0,0,39483.7759953704,2008-02-05,18:37:26
