# Supplementary material for: Research on differential privacy protection method based on user tendency
Source: PLoS One. 2023 Oct 26;18(10):e0288823. doi: 10.1371/journal.pone.0288823 (PMC10602288; doi:10.1371/journal.pone.0288823)
Supplement: S3 Data — (ZIP) [file pone.0288823.s003.zip › Data 5-3/051/Trajectory/20080207131103.plt]

Geolife trajectory
WGS 84
Altitude is in Feet
Reserved 3
0,2,255,My Track,0,0,2,8421376
0
30.9440649,117.8461899,0,0,39485.5493402778,2008-02-07,13:11:03
30.9441266,117.8463666,0,0,39485.5493518518,2008-02-07,13:11:04
30.9448316,117.8481949,0,0,39485.5494675926,2008-02-07,13:11:14
30.9462116,117.8515033,0,0,39485.5496990741,2008-02-07,13:11:34
30.9463383,117.851905,0,0,39485.5497337963,2008-02-07,13:11:37
30.9465283,117.8522616,0,0,39485.5497685185,2008-02-07,13:11:40
30.9466633,117.8526166,0,0,39485.5498032407,2008-02-07,13:11:43
30.9467566,117.8529299,0,0,39485.549837963,2008-02-07,13:11:46
30.9468216,117.8530916,0,0,39485.5498726852,2008-02-07,13:11:49
30.9468633,117.8531749,0,0,39485.5499189815,2008-02-07,13:11:53
30.9468933,117.8532283,0,0,39485.5499537037,2008-02-07,13:11:56
30.9469049,117.853265,0,0,39485.5499884259,2008-02-07,13:11:59
30.9469033,117.8532766,0,0,39485.5500462963,2008-02-07,13:12:04
30.9394783,117.8847566,0,0,39485.5528240741,2008-02-07,13:16:04
30.9394399,117.88513,0,0,39485.5528587963,2008-02-07,13:16:07
30.9394183,117.88552,0,0,39485.5528935185,2008-02-07,13:16:10
30.9394183,117.8859433,0,0,39485.5529282407,2008-02-07,13:16:13
30.9394416,117.8864349,0,0,39485.552962963,2008-02-07,13:16:16
30.9394983,117.886925,0,0,39485.5529976852,2008-02-07,13:16:19
30.9395733,117.8874383,0,0,39485.5530324074,2008-02-07,13:16:22
30.9396766,117.8879716,0,0,39485.5530671296,2008-02-07,13:16:25
30.9402633,117.88974,0,0,39485.5531828704,2008-02-07,13:16:35
30.9412133,117.8914516,0,0,39485.5532986111,2008-02-07,13:16:45
30.9423499,117.8931283,0,0,39485.5534143519,2008-02-07,13:16:55
30.9437583,117.8945816,0,0,39485.5535300926,2008-02-07,13:17:05
30.9456516,117.8953099,0,0,39485.5536458333,2008-02-07,13:17:15
30.9474866,117.8957966,0,0,39485.5537615741,2008-02-07,13:17:25
30.9493616,117.8962616,0,0,39485.5538773148,2008-02-07,13:17:35
30.9512399,117.8967816,0,0,39485.5539930556,2008-02-07,13:17:45
30.9529383,117.8976966,0,0,39485.5541087963,2008-02-07,13:17:55
30.954105,117.8994516,0,0,39485.554224537,2008-02-07,13:18:05
30.954565,117.901635,0,0,39485.5543402778,2008-02-07,13:18:15
30.954245,117.9038299,0,0,39485.5544560185,2008-02-07,13:18:25
30.9537866,117.9059749,0,0,39485.5545717593,2008-02-07,13:18:35
30.9534883,117.9081216,0,0,39485.5546875,2008-02-07,13:18:45
30.953455,117.9104166,0,0,39485.5548032407,2008-02-07,13:18:55
30.9537066,117.9128149,0,0,39485.5549189815,2008-02-07,13:19:05
30.9541283,117.9152633,0,0,39485.5550347222,2008-02-07,13:19:15
30.9545266,117.9175266,0,0,39485.555150463,2008-02-07,13:19:25
30.9548016,117.9196899,0,0,39485.5552662037,2008-02-07,13:19:35
30.9544149,117.921675,0,0,39485.5553819444,2008-02-07,13:19:45
30.9534866,117.9235733,0,0,39485.5554976852,2008-02-07,13:19:55
30.9523833,117.9255649,0,0,39485.5556134259,2008-02-07,13:20:05
30.9513066,117.927505,0,0,39485.5557291667,2008-02-07,13:20:15
30.9502949,117.9293433,0,0,39485.5558449074,2008-02-07,13:20:25
30.9493149,117.9312983,0,0,39485.5559606481,2008-02-07,13:20:35
30.9486999,117.9334566,0,0,39485.5560763889,2008-02-07,13:20:45
30.9485583,117.9357916,0,0,39485.5561921296,2008-02-07,13:20:55
30.9489949,117.9379283,0,0,39485.5563078704,2008-02-07,13:21:05
30.9497199,117.939615,0,0,39485.5564236111,2008-02-07,13:21:15
30.9506583,117.9412999,0,0,39485.5565393518,2008-02-07,13:21:25
30.9514966,117.9427749,0,0,39485.5566550926,2008-02-07,13:21:35
30.9517099,117.94317,0,0,39485.5566898148,2008-02-07,13:21:38
30.9518983,117.9435416,0,0,39485.556724537,2008-02-07,13:21:41
30.9520766,117.9438966,0,0,39485.5567592593,2008-02-07,13:21:44
30.9522566,117.94424,0,0,39485.5567939815,2008-02-07,13:21:47
30.952435,117.9445933,0,0,39485.5568287037,2008-02-07,13:21:50
30.9525916,117.944925,0,0,39485.5568634259,2008-02-07,13:21:53
30.9527133,117.9451733,0,0,39485.5568981481,2008-02-07,13:21:56
30.9528083,117.9452916,0,0,39485.5569328704,2008-02-07,13:21:59
30.9529633,117.9453516,0,0,39485.5569675926,2008-02-07,13:22:02
30.9530916,117.9453199,0,0,39485.5570023148,2008-02-07,13:22:05
30.9531666,117.9452166,0,0,39485.557037037,2008-02-07,13:22:08
30.9532416,117.9450633,0,0,39485.5570717593,2008-02-07,13:22:11
30.9533216,117.9448199,0,0,39485.5571064815,2008-02-07,13:22:14
30.9534349,117.9445433,0,0,39485.5571412037,2008-02-07,13:22:17
30.9535466,117.9442416,0,0,39485.5571759259,2008-02-07,13:22:20
30.9536599,117.9439566,0,0,39485.5572106481,2008-02-07,13:22:23
30.9537716,117.9436866,0,0,39485.5572453704,2008-02-07,13:22:26
30.9538699,117.9434616,0,0,39485.5572800926,2008-02-07,13:22:29
30.9539666,117.9432783,0,0,39485.5573148148,2008-02-07,13:22:32
30.9540583,117.9431066,0,0,39485.557349537,2008-02-07,13:22:35
30.9541633,117.9429933,0,0,39485.5573842593,2008-02-07,13:22:38
30.95426,117.9428916,0,0,39485.5574189815,2008-02-07,13:22:41
30.9543383,117.9428066,0,0,39485.5574537037,2008-02-07,13:22:44
30.9544133,117.9427216,0,0,39485.5574884259,2008-02-07,13:22:47
30.9544983,117.9426433,0,0,39485.5575231481,2008-02-07,13:22:50
30.9545383,117.9425916,0,0,39485.5575578704,2008-02-07,13:22:53
30.9545616,117.9425499,0,0,39485.5575925926,2008-02-07,13:22:56
30.95459,117.9425099,0,0,39485.5576273148,2008-02-07,13:22:59
30.9546549,117.9424483,0,0,39485.557662037,2008-02-07,13:23:02
30.9547533,117.9424,0,0,39485.5576967593,2008-02-07,13:23:05
30.9548516,117.9423416,0,0,39485.5577314815,2008-02-07,13:23:08
30.9549283,117.9423016,0,0,39485.5577662037,2008-02-07,13:23:11
30.9549866,117.9422866,0,0,39485.5578009259,2008-02-07,13:23:14
30.9550449,117.9422666,0,0,39485.5578356481,2008-02-07,13:23:17
30.9550783,117.94219,0,0,39485.5578703704,2008-02-07,13:23:20
30.9550916,117.9421166,0,0,39485.5579050926,2008-02-07,13:23:23
30.9551216,117.9420416,0,0,39485.5579398148,2008-02-07,13:23:26
30.9551466,117.94191,0,0,39485.557974537,2008-02-07,13:23:29
30.9552116,117.9417866,0,0,39485.5580092593,2008-02-07,13:23:32
30.9552633,117.9416233,0,0,39485.5580439815,2008-02-07,13:23:35
30.95528,117.9414549,0,0,39485.5580787037,2008-02-07,13:23:38
30.9553166,117.94128,0,0,39485.5581134259,2008-02-07,13:23:41
30.9553266,117.9410983,0,0,39485.5581481481,2008-02-07,13:23:44
30.9553633,117.9409883,0,0,39485.5581828704,2008-02-07,13:23:47
30.9553866,117.9408866,0,0,39485.5582175926,2008-02-07,13:23:50
30.9553966,117.9407883,0,0,39485.5582523148,2008-02-07,13:23:53
30.9554083,117.9407216,0,0,39485.558287037,2008-02-07,13:23:56
30.9554133,117.9406333,0,0,39485.5583449074,2008-02-07,13:24:01
30.95545,117.9405316,0,0,39485.5584027778,2008-02-07,13:24:06
30.9554766,117.9404349,0,0,39485.5584375,2008-02-07,13:24:09
30.955515,117.94034,0,0,39485.5584722222,2008-02-07,13:24:12
30.9555249,117.9402649,0,0,39485.5585069444,2008-02-07,13:24:15
30.9555183,117.9401966,0,0,39485.5585416667,2008-02-07,13:24:18
30.955515,117.9400933,0,0,39485.5585763889,2008-02-07,13:24:21
30.9555249,117.9399733,0,0,39485.5586111111,2008-02-07,13:24:24
30.9555399,117.93985,0,0,39485.5586458333,2008-02-07,13:24:27
30.9555466,117.9397566,0,0,39485.5586805556,2008-02-07,13:24:30
30.9555516,117.9396516,0,0,39485.5587152778,2008-02-07,13:24:33
30.9555649,117.9395166,0,0,39485.55875,2008-02-07,13:24:36
30.9555833,117.9393549,0,0,39485.5587847222,2008-02-07,13:24:39
30.955605,117.9392233,0,0,39485.5588194444,2008-02-07,13:24:42
30.9556166,117.9390883,0,0,39485.5588541667,2008-02-07,13:24:45
30.9556433,117.9389666,0,0,39485.5588888889,2008-02-07,13:24:48
30.9556783,117.9388416,0,0,39485.5589236111,2008-02-07,13:24:51
30.9557166,117.9387333,0,0,39485.5589583333,2008-02-07,13:24:54
30.9557166,117.9387333,0,0,39485.5589699074,2008-02-07,13:24:55
30.9557166,117.9387283,0,0,39485.5589930556,2008-02-07,13:24:57
30.955785,117.9389183,0,0,39485.5617708333,2008-02-07,13:28:57
30.95574,117.9389116,0,0,39485.5618287037,2008-02-07,13:29:02
30.9557799,117.9388416,0,0,39485.5646064815,2008-02-07,13:33:02
30.9557899,117.938855,0,0,39485.5673842593,2008-02-07,13:37:02
30.9556499,117.9388599,0,0,39485.5701736111,2008-02-07,13:41:03
30.9558199,117.9388716,0,0,39485.5729513889,2008-02-07,13:45:03
30.9557199,117.9387899,0,0,39485.5757291667,2008-02-07,13:49:03
30.9557266,117.9387583,0,0,39485.575787037,2008-02-07,13:49:08
30.9558,117.93862,0,0,39485.5785648148,2008-02-07,13:53:08
30.9557316,117.9388599,0,0,39485.5813425926,2008-02-07,13:57:08
30.9559299,117.9388616,0,0,39485.5841203704,2008-02-07,14:01:08
30.9557433,117.9389166,0,0,39485.5868981481,2008-02-07,14:05:08
30.9556649,117.9389116,0,0,39485.5896875,2008-02-07,14:09:09
30.9556499,117.9389583,0,0,39485.5897453704,2008-02-07,14:09:14
30.955655,117.9391399,0,0,39485.5898032407,2008-02-07,14:09:19
30.9556666,117.9391483,0,0,39485.589837963,2008-02-07,14:09:22
30.9557366,117.939375,0,0,39485.5899074074,2008-02-07,14:09:28
30.9557483,117.9393416,0,0,39485.5899421296,2008-02-07,14:09:31
30.9557499,117.9392966,0,0,39485.5899768519,2008-02-07,14:09:34
30.9557116,117.9392283,0,0,39485.5900347222,2008-02-07,14:09:39
30.9558516,117.9390183,0,0,39485.5928125,2008-02-07,14:13:39
30.9559599,117.938775,0,0,39485.5955902778,2008-02-07,14:17:39
30.9559666,117.9387883,0,0,39485.5956481481,2008-02-07,14:17:44
30.9559416,117.9388333,0,0,39485.5957060185,2008-02-07,14:17:49
30.9558649,117.9387233,0,0,39485.5984837963,2008-02-07,14:21:49
30.9553366,117.93971,0,0,39485.6012615741,2008-02-07,14:25:49
30.9553399,117.9398566,0,0,39485.6012962963,2008-02-07,14:25:52
30.9553266,117.9399933,0,0,39485.6013310185,2008-02-07,14:25:55
30.9551999,117.9400883,0,0,39485.6013657407,2008-02-07,14:25:58
30.9551566,117.9401483,0,0,39485.601400463,2008-02-07,14:26:01
30.9551499,117.9401966,0,0,39485.6014351852,2008-02-07,14:26:04
30.9550899,117.9402199,0,0,39485.6014699074,2008-02-07,14:26:07
30.95497,117.9403066,0,0,39485.6015277778,2008-02-07,14:26:12
30.9549233,117.9403633,0,0,39485.6015625,2008-02-07,14:26:15
30.9548866,117.9404199,0,0,39485.6015972222,2008-02-07,14:26:18
30.9549216,117.9404416,0,0,39485.6016319444,2008-02-07,14:26:21
30.9549833,117.940495,0,0,39485.6016898148,2008-02-07,14:26:26
30.95503,117.9405299,0,0,39485.601724537,2008-02-07,14:26:29
30.9550266,117.9405849,0,0,39485.6017592593,2008-02-07,14:26:32
30.9550316,117.94065,0,0,39485.6017939815,2008-02-07,14:26:35
30.9549766,117.940735,0,0,39485.6018287037,2008-02-07,14:26:38
30.9549233,117.94083,0,0,39485.6018634259,2008-02-07,14:26:41
30.9548566,117.9409216,0,0,39485.6018981481,2008-02-07,14:26:44
30.9548333,117.9410333,0,0,39485.6019328704,2008-02-07,14:26:47
30.9548016,117.9411916,0,0,39485.6019675926,2008-02-07,14:26:50
30.9547783,117.9413699,0,0,39485.6020023148,2008-02-07,14:26:53
30.9547083,117.9415383,0,0,39485.602037037,2008-02-07,14:26:56
30.9547466,117.9416533,0,0,39485.6020717593,2008-02-07,14:26:59
30.9547699,117.94173,0,0,39485.6021064815,2008-02-07,14:27:02
30.9547166,117.9417749,0,0,39485.6021412037,2008-02-07,14:27:05
30.9547183,117.9418833,0,0,39485.6021990741,2008-02-07,14:27:10
30.9547416,117.9420116,0,0,39485.6022569444,2008-02-07,14:27:15
30.9546999,117.9420283,0,0,39485.6022916667,2008-02-07,14:27:18
30.9546183,117.94201,0,0,39485.602349537,2008-02-07,14:27:23
30.9545733,117.94202,0,0,39485.6024074074,2008-02-07,14:27:28
30.9544916,117.9420466,0,0,39485.6024652778,2008-02-07,14:27:33
30.9543516,117.9420999,0,0,39485.6025231481,2008-02-07,14:27:38
30.9542583,117.9422733,0,0,39485.6025810185,2008-02-07,14:27:43
30.9541416,117.9423116,0,0,39485.6026157407,2008-02-07,14:27:46
30.9540466,117.9423383,0,0,39485.602650463,2008-02-07,14:27:49
30.9539633,117.9423666,0,0,39485.6026851852,2008-02-07,14:27:52
30.95392,117.94239,0,0,39485.6027199074,2008-02-07,14:27:55
30.9538316,117.9424499,0,0,39485.6027777778,2008-02-07,14:28:00
30.953825,117.9425816,0,0,39485.6028356481,2008-02-07,14:28:05
30.9538666,117.9426733,0,0,39485.6028703704,2008-02-07,14:28:08
30.9539399,117.94274,0,0,39485.6029050926,2008-02-07,14:28:11
30.9539333,117.94278,0,0,39485.6029398148,2008-02-07,14:28:14
30.9539633,117.9428333,0,0,39485.6029976852,2008-02-07,14:28:19
30.95396,117.9429033,0,0,39485.6030555556,2008-02-07,14:28:24
30.9538933,117.9429633,0,0,39485.6031134259,2008-02-07,14:28:29
30.95374,117.9429183,0,0,39485.6031828704,2008-02-07,14:28:35
30.9537716,117.9430366,0,0,39485.6032407407,2008-02-07,14:28:40
30.9537483,117.9431216,0,0,39485.6032986111,2008-02-07,14:28:45
30.9536899,117.943175,0,0,39485.6033564815,2008-02-07,14:28:50
30.9536499,117.9432199,0,0,39485.6034143518,2008-02-07,14:28:55
30.9535566,117.9433316,0,0,39485.6034722222,2008-02-07,14:29:00
30.9535166,117.9435016,0,0,39485.6035069444,2008-02-07,14:29:03
30.9534499,117.9437083,0,0,39485.6035416667,2008-02-07,14:29:06
30.9533433,117.9439416,0,0,39485.6035763889,2008-02-07,14:29:09
30.9532799,117.94421,0,0,39485.6036111111,2008-02-07,14:29:12
30.9532016,117.9444849,0,0,39485.6036458333,2008-02-07,14:29:15
30.95312,117.9447633,0,0,39485.6036805556,2008-02-07,14:29:18
30.95308,117.9449933,0,0,39485.6037152778,2008-02-07,14:29:21
30.9530533,117.9451683,0,0,39485.60375,2008-02-07,14:29:24
30.9530133,117.94523,0,0,39485.6037847222,2008-02-07,14:29:27
30.9529849,117.9452916,0,0,39485.6038194444,2008-02-07,14:29:30
30.952965,117.9453116,0,0,39485.6038541667,2008-02-07,14:29:33
30.9529533,117.9452566,0,0,39485.6038888889,2008-02-07,14:29:36
30.9529366,117.9450216,0,0,39485.6039467593,2008-02-07,14:29:41
30.9528716,117.94477,0,0,39485.6039814815,2008-02-07,14:29:44
30.9527866,117.9445266,0,0,39485.6040162037,2008-02-07,14:29:47
30.9527233,117.9443266,0,0,39485.6040509259,2008-02-07,14:29:50
30.9525966,117.9441349,0,0,39485.6040856481,2008-02-07,14:29:53
30.9524033,117.9440316,0,0,39485.6041203704,2008-02-07,14:29:56
30.9522899,117.9439833,0,0,39485.6041550926,2008-02-07,14:29:59
30.9522183,117.9439533,0,0,39485.6041898148,2008-02-07,14:30:02
30.9521466,117.94394,0,0,39485.6042476852,2008-02-07,14:30:07
30.9521583,117.9439199,0,0,39485.6043055556,2008-02-07,14:30:12
30.9522866,117.9255499,0,0,39485.6070833333,2008-02-07,14:34:12
30.9533033,117.9236233,0,0,39485.6071990741,2008-02-07,14:34:22
30.9542366,117.9219566,0,0,39485.6073148148,2008-02-07,14:34:32
30.9548399,117.9203866,0,0,39485.6074305556,2008-02-07,14:34:42
30.9549016,117.919895,0,0,39485.6074652778,2008-02-07,14:34:45
30.9549133,117.9193949,0,0,39485.6075,2008-02-07,14:34:48
30.9548649,117.9189183,0,0,39485.6075347222,2008-02-07,14:34:51
30.9548133,117.9184183,0,0,39485.6075694444,2008-02-07,14:34:54
30.95475,117.9178983,0,0,39485.6076041667,2008-02-07,14:34:57
30.9546149,117.9173649,0,0,39485.6076388889,2008-02-07,14:35:00
30.9542666,117.9153499,0,0,39485.6077546296,2008-02-07,14:35:10
30.95388,117.9132283,0,0,39485.6078703704,2008-02-07,14:35:20
30.95357,117.9112399,0,0,39485.6079861111,2008-02-07,14:35:30
30.953405,117.9092333,0,0,39485.6081134259,2008-02-07,14:35:41
30.953405,117.9086783,0,0,39485.6081481481,2008-02-07,14:35:44
30.9534249,117.9080999,0,0,39485.6081828704,2008-02-07,14:35:47
30.9537216,117.9062816,0,0,39485.6082986111,2008-02-07,14:35:57
30.9538866,117.9056816,0,0,39485.6083333333,2008-02-07,14:36:00
30.9542866,117.9037783,0,0,39485.6084490741,2008-02-07,14:36:10
30.9546566,117.9018849,0,0,39485.6085648148,2008-02-07,14:36:20
30.9543966,117.8999833,0,0,39485.6086805556,2008-02-07,14:36:30
30.9535883,117.8981816,0,0,39485.6087962963,2008-02-07,14:36:40
30.9521183,117.8968583,0,0,39485.608912037,2008-02-07,14:36:50
30.9504533,117.8963166,0,0,39485.6090277778,2008-02-07,14:37:00
30.9488233,117.8959916,0,0,39485.6091435185,2008-02-07,14:37:10
30.9472866,117.89561,0,0,39485.6092592593,2008-02-07,14:37:20
30.9457416,117.89519,0,0,39485.609375,2008-02-07,14:37:30
30.9442616,117.8944916,0,0,39485.6094907407,2008-02-07,14:37:40
30.9428449,117.8934932,0,0,39485.6096064815,2008-02-07,14:37:50
30.941785,117.8921033,0,0,39485.6097222222,2008-02-07,14:38:00
30.94096,117.8906383,0,0,39485.609837963,2008-02-07,14:38:10
30.9402833,117.8891632,0,0,39485.6099537037,2008-02-07,14:38:20
30.94013,117.8887233,0,0,39485.6099884259,2008-02-07,14:38:23
30.9399999,117.8882716,0,0,39485.6100231481,2008-02-07,14:38:26
30.9398783,117.8878116,0,0,39485.6100578704,2008-02-07,14:38:29
30.9397816,117.8873266,0,0,39485.6100925926,2008-02-07,14:38:32
30.9397199,117.8868583,0,0,39485.6101273148,2008-02-07,14:38:35
30.9396583,117.8864266,0,0,39485.610162037,2008-02-07,14:38:38
30.9396083,117.8859799,0,0,39485.6101967593,2008-02-07,14:38:41
30.9395783,117.8855216,0,0,39485.6102314815,2008-02-07,14:38:44
30.9395783,117.8850516,0,0,39485.6102662037,2008-02-07,14:38:47
30.9395899,117.8845749,0,0,39485.6103009259,2008-02-07,14:38:50
30.9396283,117.8841099,0,0,39485.6103356481,2008-02-07,14:38:53
30.9396916,117.8836483,0,0,39485.6103703704,2008-02-07,14:38:56
30.9398816,117.8832133,0,0,39485.6104050926,2008-02-07,14:38:59
30.9399883,117.8827516,0,0,39485.6104398148,2008-02-07,14:39:02
30.9400699,117.8822599,0,0,39485.610474537,2008-02-07,14:39:05
30.9401516,117.881735,0,0,39485.6105092593,2008-02-07,14:39:08
30.940245,117.8811799,0,0,39485.6105439815,2008-02-07,14:39:11
30.9405766,117.8793216,0,0,39485.6106597222,2008-02-07,14:39:21
30.9408416,117.8776916,0,0,39485.610775463,2008-02-07,14:39:31
30.9409033,117.8772633,0,0,39485.6108101852,2008-02-07,14:39:34
30.9410283,117.8768416,0,0,39485.6108449074,2008-02-07,14:39:37
30.9411633,117.8764449,0,0,39485.6108796296,2008-02-07,14:39:40
30.9413166,117.8760549,0,0,39485.6109143518,2008-02-07,14:39:43
30.9414149,117.8756749,0,0,39485.6109490741,2008-02-07,14:39:46
30.9414766,117.8752983,0,0,39485.6109837963,2008-02-07,14:39:49
30.9415366,117.8749633,0,0,39485.6110185185,2008-02-07,14:39:52
30.9415883,117.8746849,0,0,39485.6110532407,2008-02-07,14:39:55
30.9416016,117.87452,0,0,39485.611087963,2008-02-07,14:39:58
30.9415849,117.874435,0,0,39485.6111226852,2008-02-07,14:40:01
30.9415849,117.8744033,0,0,39485.6111574074,2008-02-07,14:40:04
30.9415433,117.8744166,0,0,39485.6111921296,2008-02-07,14:40:07
30.9467216,117.8524599,0,0,39485.6139699074,2008-02-07,14:44:07
30.9465383,117.8519866,0,0,39485.6140046296,2008-02-07,14:44:10
30.9463633,117.8515199,0,0,39485.6140393519,2008-02-07,14:44:13
30.9461649,117.8510399,0,0,39485.6140740741,2008-02-07,14:44:16
30.9459766,117.8505383,0,0,39485.6141087963,2008-02-07,14:44:19
30.9452833,117.84872,0,0,39485.614224537,2008-02-07,14:44:29
30.9446383,117.8470666,0,0,39485.6143402778,2008-02-07,14:44:39
30.9444666,117.8466266,0,0,39485.614375,2008-02-07,14:44:42
30.94431,117.8462366,0,0,39485.6144097222,2008-02-07,14:44:45
30.9441599,117.8458516,0,0,39485.6144444444,2008-02-07,14:44:48
30.9440133,117.8454616,0,0,39485.6144791667,2008-02-07,14:44:51
30.9438633,117.8450533,0,0,39485.6145138889,2008-02-07,14:44:54
30.9436999,117.8446316,0,0,39485.6145486111,2008-02-07,14:44:57
30.9435316,117.8441749,0,0,39485.6145833333,2008-02-07,14:45:00
30.9433533,117.8436933,0,0,39485.6146180556,2008-02-07,14:45:03
30.9431833,117.8432116,0,0,39485.6146527778,2008-02-07,14:45:06
30.9430083,117.84274,0,0,39485.6146875,2008-02-07,14:45:09
30.9428333,117.8422933,0,0,39485.6147222222,2008-02-07,14:45:12
30.9426566,117.8418733,0,0,39485.6147569444,2008-02-07,14:45:15
30.94247,117.8414683,0,0,39485.6147916667,2008-02-07,14:45:18
30.9422849,117.8410599,0,0,39485.6148263889,2008-02-07,14:45:21
30.9420883,117.8406849,0,0,39485.6148611111,2008-02-07,14:45:24
30.9418966,117.8403233,0,0,39485.6148958333,2008-02-07,14:45:27
30.9416949,117.8399999,0,0,39485.6149305556,2008-02-07,14:45:30
30.9414783,117.8397016,0,0,39485.6149652778,2008-02-07,14:45:33
30.9412666,117.839405,0,0,39485.615,2008-02-07,14:45:36
30.9410499,117.8390999,0,0,39485.6150347222,2008-02-07,14:45:39
30.94082,117.8387783,0,0,39485.6150694444,2008-02-07,14:45:42
30.94058,117.8384566,0,0,39485.6151041667,2008-02-07,14:45:45
30.9403316,117.83814,0,0,39485.6151388889,2008-02-07,14:45:48
30.9400733,117.8378433,0,0,39485.6151736111,2008-02-07,14:45:51
30.939825,117.8375499,0,0,39485.6152083333,2008-02-07,14:45:54
30.9395883,117.8372866,0,0,39485.6152430556,2008-02-07,14:45:57
30.9393649,117.8370449,0,0,39485.6152777778,2008-02-07,14:46:00
30.9391549,117.8368333,0,0,39485.6153125,2008-02-07,14:46:03
30.9389533,117.836645,0,0,39485.6153472222,2008-02-07,14:46:06
30.9387683,117.8365033,0,0,39485.6153819444,2008-02-07,14:46:09
30.9386033,117.8363433,0,0,39485.6154166667,2008-02-07,14:46:12
30.9384283,117.8362016,0,0,39485.6154513889,2008-02-07,14:46:15
30.9382283,117.8360533,0,0,39485.6154861111,2008-02-07,14:46:18
30.938,117.8359033,0,0,39485.6155208333,2008-02-07,14:46:21
30.9377616,117.83576,0,0,39485.6155555556,2008-02-07,14:46:24
30.937495,117.8355883,0,0,39485.6155902778,2008-02-07,14:46:27
30.9372066,117.8353583,0,0,39485.615625,2008-02-07,14:46:30
30.9369133,117.8351199,0,0,39485.6156597222,2008-02-07,14:46:33
30.9365883,117.8348799,0,0,39485.6156944444,2008-02-07,14:46:36
30.9362966,117.8345766,0,0,39485.6157291667,2008-02-07,14:46:39
30.935995,117.83423,0,0,39485.6157638889,2008-02-07,14:46:42
30.935705,117.8338899,0,0,39485.6157986111,2008-02-07,14:46:45
30.9354116,117.8335666,0,0,39485.6158333333,2008-02-07,14:46:48
30.935115,117.8332283,0,0,39485.6158680556,2008-02-07,14:46:51
30.93482,117.8328549,0,0,39485.6159027778,2008-02-07,14:46:54
30.9345366,117.8324566,0,0,39485.6159375,2008-02-07,14:46:57
30.934245,117.8320499,0,0,39485.6159722222,2008-02-07,14:47:00
30.9339533,117.8316366,0,0,39485.6160069444,2008-02-07,14:47:03
30.9336566,117.8312216,0,0,39485.6160416667,2008-02-07,14:47:06
30.9333566,117.8308016,0,0,39485.6160763889,2008-02-07,14:47:09
30.9330583,117.8303683,0,0,39485.6161111111,2008-02-07,14:47:12
30.93203,117.8288616,0,0,39485.6162268519,2008-02-07,14:47:22
30.9310599,117.8275099,0,0,39485.6163425926,2008-02-07,14:47:32
30.9308033,117.82713,0,0,39485.6163773148,2008-02-07,14:47:35
30.9305516,117.8267799,0,0,39485.616412037,2008-02-07,14:47:38
30.9303416,117.8264532,0,0,39485.6164467593,2008-02-07,14:47:41
30.9301883,117.8261066,0,0,39485.6164814815,2008-02-07,14:47:44
30.9300099,117.8257749,0,0,39485.6165162037,2008-02-07,14:47:47
30.92982,117.8255083,0,0,39485.6165509259,2008-02-07,14:47:50
30.9296466,117.8252699,0,0,39485.6165856481,2008-02-07,14:47:53
30.9294599,117.8249966,0,0,39485.6166203704,2008-02-07,14:47:56
30.92941,117.8247249,0,0,39485.6166550926,2008-02-07,14:47:59
30.9292049,117.8243833,0,0,39485.6166898148,2008-02-07,14:48:02
30.9290399,117.8240933,0,0,39485.616724537,2008-02-07,14:48:05
30.9289233,117.82389,0,0,39485.6167592593,2008-02-07,14:48:08
30.9287016,117.8234749,0,0,39485.6167939815,2008-02-07,14:48:11
30.9284733,117.8230383,0,0,39485.6168287037,2008-02-07,14:48:14
30.92829,117.8225166,0,0,39485.6168634259,2008-02-07,14:48:17
30.92811,117.8220199,0,0,39485.6168981481,2008-02-07,14:48:20
30.9279966,117.8215566,0,0,39485.6169328704,2008-02-07,14:48:23
30.92791,117.8210916,0,0,39485.6169675926,2008-02-07,14:48:26
30.9278199,117.8206283,0,0,39485.6170023148,2008-02-07,14:48:29
30.9277483,117.8201633,0,0,39485.617037037,2008-02-07,14:48:32
30.9276316,117.8196982,0,0,39485.6170717593,2008-02-07,14:48:35
30.9275566,117.8192283,0,0,39485.6171064815,2008-02-07,14:48:38
30.9274666,117.8187716,0,0,39485.6171412037,2008-02-07,14:48:41
30.927335,117.81834,0,0,39485.6171759259,2008-02-07,14:48:44
30.9270983,117.8179399,0,0,39485.6172106481,2008-02-07,14:48:47
30.9268799,117.8175516,0,0,39485.6172453704,2008-02-07,14:48:50
30.9266316,117.8171733,0,0,39485.6172800926,2008-02-07,14:48:53
30.9263633,117.81683,0,0,39485.6173148148,2008-02-07,14:48:56
30.926115,117.8165166,0,0,39485.617349537,2008-02-07,14:48:59
30.9258483,117.8162466,0,0,39485.6173842593,2008-02-07,14:49:02
30.9256866,117.8160799,0,0,39485.6174189815,2008-02-07,14:49:05
30.9256116,117.8160099,0,0,39485.6174537037,2008-02-07,14:49:08
30.9256099,117.8159616,0,0,39485.6174884259,2008-02-07,14:49:11
30.9256099,117.8159116,0,0,39485.6175231481,2008-02-07,14:49:14
30.9255983,117.8158716,0,0,39485.6175810185,2008-02-07,14:49:19
30.9255416,117.8158466,0,0,39485.6176388889,2008-02-07,14:49:24
30.9255499,117.8158366,0,0,39485.6176967593,2008-02-07,14:49:29
30.92183,117.8209683,0,0,39485.620474537,2008-02-07,14:53:29
30.921815,117.8209849,0,0,39485.6205324074,2008-02-07,14:53:34
30.92187,117.8210233,0,0,39485.6205902778,2008-02-07,14:53:39
30.9190266,117.819995,0,0,39485.6244212963,2008-02-07,14:59:10
30.9208849,117.8208183,0,0,39485.6245717593,2008-02-07,14:59:23
30.9224416,117.8213816,0,0,39485.6247222222,2008-02-07,14:59:36
30.9225716,117.8213366,0,0,39485.6247685185,2008-02-07,14:59:40
30.9228149,117.8213849,0,0,39485.6248032407,2008-02-07,14:59:43
30.9227999,117.8213616,0,0,39485.624837963,2008-02-07,14:59:46
30.9228616,117.8213033,0,0,39485.6248726852,2008-02-07,14:59:49
30.9229066,117.8212599,0,0,39485.6249074074,2008-02-07,14:59:52
30.9227016,117.8212933,0,0,39485.6249421296,2008-02-07,14:59:55
30.9225033,117.8213066,0,0,39485.6249768519,2008-02-07,14:59:58
30.9223466,117.8213966,0,0,39485.6250115741,2008-02-07,15:00:01
30.9215999,117.8213599,0,0,39485.6257638889,2008-02-07,15:01:06
30.9217616,117.8209716,0,0,39485.6474537037,2008-02-07,15:32:20
30.9216549,117.8209016,0,0,39485.6474884259,2008-02-07,15:32:23
30.9216166,117.8208883,0,0,39485.6475462963,2008-02-07,15:32:28
30.9216166,117.8208883,0,0,39485.6475810185,2008-02-07,15:32:31
30.9216149,117.8208883,0,0,39485.6476041667,2008-02-07,15:32:33
30.9215666,117.8208833,0,0,39485.6503819444,2008-02-07,15:36:33
30.9217099,117.8209099,0,0,39485.6531597222,2008-02-07,15:40:33
30.9215283,117.8209182,0,0,39485.6559375,2008-02-07,15:44:33
30.9215916,117.8209616,0,0,39485.6559722222,2008-02-07,15:44:36
30.921645,117.8209933,0,0,39485.6560069444,2008-02-07,15:44:39
30.9217066,117.8210249,0,0,39485.6560416667,2008-02-07,15:44:42
30.92173,117.8210333,0,0,39485.6560763889,2008-02-07,15:44:45
30.9217949,117.821075,0,0,39485.6561342593,2008-02-07,15:44:50
30.92186,117.8211099,0,0,39485.6561921296,2008-02-07,15:44:55
30.9218949,117.8211383,0,0,39485.6562268519,2008-02-07,15:44:58
30.9219366,117.8211749,0,0,39485.6562847222,2008-02-07,15:45:03
30.9219333,117.8211649,0,0,39485.6563425926,2008-02-07,15:45:08
30.92194,117.8211516,0,0,39485.656400463,2008-02-07,15:45:13
30.9219816,117.8211749,0,0,39485.6564583333,2008-02-07,15:45:18
30.9220083,117.8211916,0,0,39485.6565162037,2008-02-07,15:45:23
30.9220083,117.8211916,0,0,39485.6565509259,2008-02-07,15:45:26
30.922,117.8211933,0,0,39485.6565740741,2008-02-07,15:45:28
30.9220066,117.8212099,0,0,39485.6566319444,2008-02-07,15:45:33
30.9220216,117.8212333,0,0,39485.6594328704,2008-02-07,15:49:35
30.9218633,117.8211616,0,0,39485.6622106481,2008-02-07,15:53:35
30.921845,117.8211683,0,0,39485.6622685185,2008-02-07,15:53:40
30.9208083,117.8217099,0,0,39485.7192824074,2008-02-07,17:15:46
30.9190449,117.8245866,0,0,39485.7220717593,2008-02-07,17:19:47
30.9190016,117.8246533,0,0,39485.7221296296,2008-02-07,17:19:52
30.9189266,117.8246433,0,0,39485.7221875,2008-02-07,17:19:57
30.9188833,117.8246366,0,0,39485.7222453704,2008-02-07,17:20:02
30.9188366,117.8246483,0,0,39485.7223032407,2008-02-07,17:20:07
30.9188583,117.8247283,0,0,39485.7223611111,2008-02-07,17:20:12
30.9188933,117.8247983,0,0,39485.7224189815,2008-02-07,17:20:17
30.9189383,117.8248516,0,0,39485.7224768519,2008-02-07,17:20:22
30.9189983,117.8249049,0,0,39485.7225347222,2008-02-07,17:20:27
30.9190816,117.8249466,0,0,39485.7225925926,2008-02-07,17:20:32
30.9191783,117.8249733,0,0,39485.722650463,2008-02-07,17:20:37
30.919235,117.8250199,0,0,39485.7227083333,2008-02-07,17:20:42
30.91932,117.8250499,0,0,39485.7227662037,2008-02-07,17:20:47
30.9193983,117.8250816,0,0,39485.7228240741,2008-02-07,17:20:52
30.9194666,117.8251233,0,0,39485.7228819444,2008-02-07,17:20:57
30.9195349,117.82518,0,0,39485.7229398148,2008-02-07,17:21:02
30.9196,117.8252249,0,0,39485.7229976852,2008-02-07,17:21:07
30.9196583,117.8252333,0,0,39485.7230555556,2008-02-07,17:21:12
30.9197233,117.8252783,0,0,39485.7231134259,2008-02-07,17:21:17
30.9198016,117.8252883,0,0,39485.7231712963,2008-02-07,17:21:22
30.919865,117.8252949,0,0,39485.7232291667,2008-02-07,17:21:27
30.9200833,117.8252283,0,0,39485.723287037,2008-02-07,17:21:32
30.9201983,117.8252083,0,0,39485.7233449074,2008-02-07,17:21:37
30.9202866,117.8252233,0,0,39485.7234027778,2008-02-07,17:21:42
30.9203566,117.8252533,0,0,39485.7234606481,2008-02-07,17:21:47
30.9204,117.8252433,0,0,39485.7235185185,2008-02-07,17:21:52
30.9204583,117.8252466,0,0,39485.7235763889,2008-02-07,17:21:57
30.9205416,117.8252699,0,0,39485.7236342593,2008-02-07,17:22:02
30.9206166,117.8252916,0,0,39485.7236921296,2008-02-07,17:22:07
30.92071,117.8252999,0,0,39485.72375,2008-02-07,17:22:12
30.9207883,117.8253299,0,0,39485.7238078704,2008-02-07,17:22:17
30.9208816,117.8253649,0,0,39485.7238657407,2008-02-07,17:22:22
30.9209433,117.8254416,0,0,39485.7239236111,2008-02-07,17:22:27
30.9209966,117.8254799,0,0,39485.7239814815,2008-02-07,17:22:32
30.9210733,117.8254716,0,0,39485.7240393519,2008-02-07,17:22:37
30.9211116,117.8254616,0,0,39485.7240972222,2008-02-07,17:22:42
30.92117,117.8254216,0,0,39485.7241550926,2008-02-07,17:22:47
30.9212599,117.8253882,0,0,39485.724212963,2008-02-07,17:22:52
30.9213333,117.8253416,0,0,39485.7242708333,2008-02-07,17:22:57
30.9213966,117.8253066,0,0,39485.7243287037,2008-02-07,17:23:02
30.9214333,117.82532,0,0,39485.7243865741,2008-02-07,17:23:07
30.9214783,117.8253583,0,0,39485.7244444444,2008-02-07,17:23:12
30.9242733,117.8173716,0,0,39485.8482060185,2008-02-07,20:21:25
30.9243683,117.8172933,0,0,39485.8482175926,2008-02-07,20:21:26
30.9246266,117.81704,0,0,39485.8482523148,2008-02-07,20:21:29
30.9248749,117.8167966,0,0,39485.848287037,2008-02-07,20:21:32
30.9250383,117.8165183,0,0,39485.8483217593,2008-02-07,20:21:35
30.9251283,117.8162266,0,0,39485.8483564815,2008-02-07,20:21:38
30.9252366,117.8160066,0,0,39485.8483912037,2008-02-07,20:21:41
30.92532,117.8158333,0,0,39485.8484259259,2008-02-07,20:21:44
30.9254099,117.8157683,0,0,39485.8484606481,2008-02-07,20:21:47
30.9255666,117.8157733,0,0,39485.8484953704,2008-02-07,20:21:50
30.92581,117.8162366,0,0,39485.8485300926,2008-02-07,20:21:53
30.9259733,117.8164316,0,0,39485.8485648148,2008-02-07,20:21:56
30.9262283,117.8166383,0,0,39485.848599537,2008-02-07,20:21:59
30.9264216,117.8168649,0,0,39485.8486342593,2008-02-07,20:22:02
30.9265849,117.8170782,0,0,39485.8486689815,2008-02-07,20:22:05
30.9267133,117.8172316,0,0,39485.8487037037,2008-02-07,20:22:08
30.9268116,117.8173233,0,0,39485.8487384259,2008-02-07,20:22:11
30.926945,117.8173799,0,0,39485.8487731481,2008-02-07,20:22:14
30.9271266,117.8173916,0,0,39485.8488078704,2008-02-07,20:22:17
30.9273483,117.8173833,0,0,39485.8488425926,2008-02-07,20:22:20
30.9275566,117.8173816,0,0,39485.8488773148,2008-02-07,20:22:23
30.9277466,117.8173666,0,0,39485.848912037,2008-02-07,20:22:26
30.9279349,117.8173582,0,0,39485.8489467593,2008-02-07,20:22:29
30.9281683,117.8173666,0,0,39485.8489814815,2008-02-07,20:22:32
30.9283583,117.8173483,0,0,39485.8490162037,2008-02-07,20:22:35
30.9285533,117.8173383,0,0,39485.8490509259,2008-02-07,20:22:38
30.9286649,117.8173499,0,0,39485.8490856481,2008-02-07,20:22:41
30.9287733,117.8174116,0,0,39485.8491203704,2008-02-07,20:22:44
30.9288599,117.8175499,0,0,39485.8491550926,2008-02-07,20:22:47
30.9290683,117.8177599,0,0,39485.8491898148,2008-02-07,20:22:50
30.9292183,117.8179816,0,0,39485.849224537,2008-02-07,20:22:53
30.9294166,117.8182266,0,0,39485.8492592593,2008-02-07,20:22:56
30.9296366,117.8184349,0,0,39485.8492939815,2008-02-07,20:22:59
30.9298783,117.8185883,0,0,39485.8493287037,2008-02-07,20:23:02
30.9300966,117.8187266,0,0,39485.8493634259,2008-02-07,20:23:05
30.9303016,117.8188516,0,0,39485.8493981481,2008-02-07,20:23:08
30.9304916,117.8189633,0,0,39485.8494328704,2008-02-07,20:23:11
30.9306633,117.8190749,0,0,39485.8494675926,2008-02-07,20:23:14
30.9308349,117.81918,0,0,39485.8495023148,2008-02-07,20:23:17
30.9310049,117.8192766,0,0,39485.849537037,2008-02-07,20:23:20
30.9311766,117.8193949,0,0,39485.8495717593,2008-02-07,20:23:23
30.9313183,117.8194916,0,0,39485.8496064815,2008-02-07,20:23:26
30.931455,117.8195716,0,0,39485.8496412037,2008-02-07,20:23:29
30.9316583,117.8196533,0,0,39485.8496759259,2008-02-07,20:23:32
30.9318399,117.81973,0,0,39485.8497106481,2008-02-07,20:23:35
30.9320566,117.8198316,0,0,39485.8497453704,2008-02-07,20:23:38
30.9323033,117.8199466,0,0,39485.8497800926,2008-02-07,20:23:41
30.9325616,117.8200699,0,0,39485.8498148148,2008-02-07,20:23:44
30.9328133,117.8202032,0,0,39485.849849537,2008-02-07,20:23:47
30.9330133,117.8203166,0,0,39485.8498842593,2008-02-07,20:23:50
30.9331316,117.8205299,0,0,39485.8499189815,2008-02-07,20:23:53
30.93322,117.82075,0,0,39485.8499537037,2008-02-07,20:23:56
30.9332916,117.8208466,0,0,39485.8499884259,2008-02-07,20:23:59
30.933365,117.8209283,0,0,39485.8500231481,2008-02-07,20:24:02
30.9334516,117.8209299,0,0,39485.8500578704,2008-02-07,20:24:05
30.9335399,117.8209083,0,0,39485.8500925926,2008-02-07,20:24:08
30.9336966,117.8208066,0,0,39485.8501273148,2008-02-07,20:24:11
30.9338683,117.8206749,0,0,39485.850162037,2008-02-07,20:24:14
30.9340333,117.8204816,0,0,39485.8501967593,2008-02-07,20:24:17
30.9342866,117.8203383,0,0,39485.8502314815,2008-02-07,20:24:20
30.9345733,117.8201733,0,0,39485.8502662037,2008-02-07,20:24:23
30.9348533,117.8200149,0,0,39485.8503009259,2008-02-07,20:24:26
30.9351233,117.8198566,0,0,39485.8503356481,2008-02-07,20:24:29
30.9353616,117.8196966,0,0,39485.8503703704,2008-02-07,20:24:32
30.9358249,117.8195116,0,0,39485.8504166667,2008-02-07,20:24:36
30.9361699,117.819365,0,0,39485.8504513889,2008-02-07,20:24:39
30.9364466,117.8191566,0,0,39485.8504861111,2008-02-07,20:24:42
30.9367133,117.8189716,0,0,39485.8505208333,2008-02-07,20:24:45
30.9369466,117.8188433,0,0,39485.8505555556,2008-02-07,20:24:48
30.9370983,117.81876,0,0,39485.8505902778,2008-02-07,20:24:51
30.93716,117.8187649,0,0,39485.850625,2008-02-07,20:24:54
30.9371816,117.8187983,0,0,39485.8506597222,2008-02-07,20:24:57
30.9372099,117.8188133,0,0,39485.8507175926,2008-02-07,20:25:02
30.9371883,117.8188166,0,0,39485.850775463,2008-02-07,20:25:07
30.9413866,117.8122699,0,0,39485.8535532407,2008-02-07,20:29:07
