# Supplementary material for: Research on differential privacy protection method based on user tendency
Source: PLoS One. 2023 Oct 26;18(10):e0288823. doi: 10.1371/journal.pone.0288823 (PMC10602288; doi:10.1371/journal.pone.0288823)
Supplement: S3 Data — (ZIP) [file pone.0288823.s003.zip › Data 5-3/051/Trajectory/20080208135343.plt]

Geolife trajectory
WGS 84
Altitude is in Feet
Reserved 3
0,2,255,My Track,0,0,2,8421376
0
30.9401083,117.81066,0,0,39486.5789699074,2008-02-08,13:53:43
30.940105,117.810645,0,0,39486.5789814815,2008-02-08,13:53:44
30.94009,117.810565,0,0,39486.5790393518,2008-02-08,13:53:49
30.940075,117.8104866,0,0,39486.5790972222,2008-02-08,13:53:54
30.9400249,117.8104166,0,0,39486.5791550926,2008-02-08,13:53:59
30.939935,117.8104233,0,0,39486.5791898148,2008-02-08,13:54:02
30.93981,117.8104366,0,0,39486.579224537,2008-02-08,13:54:05
30.9397716,117.8104449,0,0,39486.5792592593,2008-02-08,13:54:08
30.9397166,117.8105166,0,0,39486.5793171296,2008-02-08,13:54:13
30.9396083,117.8105733,0,0,39486.579375,2008-02-08,13:54:18
30.9393533,117.8108,0,0,39486.5794328704,2008-02-08,13:54:23
30.9392633,117.8109433,0,0,39486.5794675926,2008-02-08,13:54:26
30.9391599,117.8110566,0,0,39486.5795023148,2008-02-08,13:54:29
30.93915,117.81104,0,0,39486.579537037,2008-02-08,13:54:32
30.9392699,117.8108966,0,0,39486.5795717593,2008-02-08,13:54:35
30.9359666,117.811795,0,0,39486.582349537,2008-02-08,13:58:35
30.9359499,117.8117999,0,0,39486.5824074074,2008-02-08,13:58:40
30.9356949,117.8121416,0,0,39486.5826041667,2008-02-08,13:58:57
30.9356966,117.8120633,0,0,39486.5826967593,2008-02-08,13:59:05
30.9356466,117.81202,0,0,39486.5827546296,2008-02-08,13:59:10
30.9355716,117.812035,0,0,39486.5828125,2008-02-08,13:59:15
30.9340216,117.81261,0,0,39486.5836921296,2008-02-08,14:00:31
30.9341483,117.8124933,0,0,39486.58375,2008-02-08,14:00:36
30.9303549,117.81313,0,0,39486.5881134259,2008-02-08,14:06:53
30.9302916,117.8131333,0,0,39486.5881481481,2008-02-08,14:06:56
30.9302466,117.8131466,0,0,39486.5881828704,2008-02-08,14:06:59
30.9301983,117.8131449,0,0,39486.5882407407,2008-02-08,14:07:04
30.9301566,117.81314,0,0,39486.588275463,2008-02-08,14:07:07
30.9300899,117.8131449,0,0,39486.5883333333,2008-02-08,14:07:12
30.930055,117.8131416,0,0,39486.5883912037,2008-02-08,14:07:17
30.9299733,117.81313,0,0,39486.5884490741,2008-02-08,14:07:22
30.9298966,117.8131449,0,0,39486.5885069444,2008-02-08,14:07:27
30.9298466,117.8131533,0,0,39486.5885416667,2008-02-08,14:07:30
30.9297983,117.8131599,0,0,39486.5885763889,2008-02-08,14:07:33
30.9297316,117.8131883,0,0,39486.5886342593,2008-02-08,14:07:38
30.929665,117.8132299,0,0,39486.5886921296,2008-02-08,14:07:43
30.9295866,117.8133266,0,0,39486.58875,2008-02-08,14:07:48
30.9294916,117.8134699,0,0,39486.5888078704,2008-02-08,14:07:53
30.9294133,117.8135766,0,0,39486.5888425926,2008-02-08,14:07:56
30.929355,117.8136249,0,0,39486.5888773148,2008-02-08,14:07:59
30.9292949,117.813565,0,0,39486.5889351852,2008-02-08,14:08:04
30.9292649,117.8135216,0,0,39486.5889699074,2008-02-08,14:08:07
30.9292133,117.8135116,0,0,39486.5890277778,2008-02-08,14:08:12
30.9291099,117.8135866,0,0,39486.5890856481,2008-02-08,14:08:17
30.92902,117.8135249,0,0,39486.5891435185,2008-02-08,14:08:22
30.92899,117.8135266,0,0,39486.5891782407,2008-02-08,14:08:25
30.9289266,117.8133999,0,0,39486.5892361111,2008-02-08,14:08:30
30.9288583,117.8133466,0,0,39486.5892939815,2008-02-08,14:08:35
30.9287849,117.8132933,0,0,39486.5893518519,2008-02-08,14:08:40
30.9287833,117.8132833,0,0,39486.5893865741,2008-02-08,14:08:43
30.928765,117.8131916,0,0,39486.5894444444,2008-02-08,14:08:48
30.9287583,117.8130216,0,0,39486.5895023148,2008-02-08,14:08:53
30.9288549,117.8128549,0,0,39486.589537037,2008-02-08,14:08:56
30.928905,117.8127466,0,0,39486.5895717593,2008-02-08,14:08:59
30.9289183,117.8126633,0,0,39486.5896064815,2008-02-08,14:09:02
30.9289766,117.8126049,0,0,39486.5896412037,2008-02-08,14:09:05
30.9289933,117.8125316,0,0,39486.5896759259,2008-02-08,14:09:08
30.9290516,117.8124033,0,0,39486.5897337963,2008-02-08,14:09:13
30.92906,117.8123066,0,0,39486.5897916667,2008-02-08,14:09:18
30.9290533,117.8122333,0,0,39486.589849537,2008-02-08,14:09:23
30.9290666,117.8121383,0,0,39486.5899074074,2008-02-08,14:09:28
30.9290766,117.812035,0,0,39486.5899652778,2008-02-08,14:09:33
30.9290799,117.8119849,0,0,39486.59,2008-02-08,14:09:36
30.9289849,117.8129766,0,0,39486.5903240741,2008-02-08,14:10:04
30.929045,117.8130833,0,0,39486.5903587963,2008-02-08,14:10:07
30.9290416,117.8126366,0,0,39486.5904166667,2008-02-08,14:10:12
30.9262933,117.816335,0,0,39486.6025115741,2008-02-08,14:27:37
30.9234416,117.81837,0,0,39486.6052893519,2008-02-08,14:31:37
30.9234,117.8184183,0,0,39486.6053472222,2008-02-08,14:31:42
30.92333,117.8184766,0,0,39486.6054050926,2008-02-08,14:31:47
30.9232666,117.8184966,0,0,39486.605462963,2008-02-08,14:31:52
30.9232216,117.8185116,0,0,39486.6055208333,2008-02-08,14:31:57
30.9231433,117.8185433,0,0,39486.6055787037,2008-02-08,14:32:02
30.923105,117.8185733,0,0,39486.6056365741,2008-02-08,14:32:07
30.9231166,117.8186449,0,0,39486.6056944444,2008-02-08,14:32:12
30.9231066,117.8186783,0,0,39486.6057523148,2008-02-08,14:32:17
30.9230933,117.8186949,0,0,39486.6058101852,2008-02-08,14:32:22
30.9230516,117.8187316,0,0,39486.6058680556,2008-02-08,14:32:27
30.9229716,117.8187216,0,0,39486.6059259259,2008-02-08,14:32:32
30.9229166,117.8187516,0,0,39486.6059837963,2008-02-08,14:32:37
30.9228666,117.8187783,0,0,39486.6060416667,2008-02-08,14:32:42
30.9228266,117.8187999,0,0,39486.606099537,2008-02-08,14:32:47
30.922795,117.8188166,0,0,39486.6061574074,2008-02-08,14:32:52
30.9227449,117.8188866,0,0,39486.6062152778,2008-02-08,14:32:57
30.9227316,117.8190116,0,0,39486.6062731481,2008-02-08,14:33:02
30.9226983,117.8190516,0,0,39486.6063310185,2008-02-08,14:33:07
30.922655,117.8190966,0,0,39486.6063888889,2008-02-08,14:33:12
30.9225966,117.8191583,0,0,39486.6064467593,2008-02-08,14:33:17
30.9225499,117.8191849,0,0,39486.6065046296,2008-02-08,14:33:22
30.9224883,117.8192549,0,0,39486.6065625,2008-02-08,14:33:27
30.9224466,117.8193316,0,0,39486.6066203704,2008-02-08,14:33:32
30.92243,117.8194299,0,0,39486.6066782407,2008-02-08,14:33:37
30.9223983,117.8195133,0,0,39486.6067361111,2008-02-08,14:33:42
30.9223916,117.81966,0,0,39486.6067939815,2008-02-08,14:33:47
30.9224649,117.8197816,0,0,39486.6068518519,2008-02-08,14:33:52
30.9225116,117.819855,0,0,39486.6069097222,2008-02-08,14:33:57
30.9225483,117.8199333,0,0,39486.6069675926,2008-02-08,14:34:02
30.9225649,117.8200133,0,0,39486.607025463,2008-02-08,14:34:07
30.9225499,117.8201066,0,0,39486.6070833333,2008-02-08,14:34:12
30.9225249,117.8201966,0,0,39486.6071412037,2008-02-08,14:34:17
30.92249,117.8202466,0,0,39486.6071759259,2008-02-08,14:34:20
30.9224499,117.8203066,0,0,39486.6072106481,2008-02-08,14:34:23
30.9224066,117.8203649,0,0,39486.6072453704,2008-02-08,14:34:26
30.9223683,117.820415,0,0,39486.6072800926,2008-02-08,14:34:29
30.9223249,117.8204,0,0,39486.6073148148,2008-02-08,14:34:32
30.92228,117.820385,0,0,39486.6073726852,2008-02-08,14:34:37
30.9222316,117.8204416,0,0,39486.6074305556,2008-02-08,14:34:42
30.9222083,117.8205066,0,0,39486.6074884259,2008-02-08,14:34:47
30.92214,117.8205683,0,0,39486.6075462963,2008-02-08,14:34:52
30.9221066,117.8206049,0,0,39486.6075810185,2008-02-08,14:34:55
30.9220516,117.8206366,0,0,39486.6076388889,2008-02-08,14:35:00
30.9220049,117.820665,0,0,39486.6076967593,2008-02-08,14:35:05
30.9219516,117.82075,0,0,39486.6077546296,2008-02-08,14:35:10
30.921925,117.8208366,0,0,39486.6078125,2008-02-08,14:35:15
30.9219049,117.820905,0,0,39486.6078472222,2008-02-08,14:35:18
30.9218933,117.8209233,0,0,39486.6078819444,2008-02-08,14:35:21
30.9218433,117.8209716,0,0,39486.6079398148,2008-02-08,14:35:26
30.9218366,117.8210216,0,0,39486.6079976852,2008-02-08,14:35:31
30.921855,117.8210949,0,0,39486.6080555556,2008-02-08,14:35:36
30.9219,117.8211616,0,0,39486.6081134259,2008-02-08,14:35:41
