# Supplementary material for: Research on differential privacy protection method based on user tendency
Source: PLoS One. 2023 Oct 26;18(10):e0288823. doi: 10.1371/journal.pone.0288823 (PMC10602288; doi:10.1371/journal.pone.0288823)
Supplement: S3 Data — (ZIP) [file pone.0288823.s003.zip › Data 5-3/051/Trajectory/20080209210311.plt]

Geolife trajectory
WGS 84
Altitude is in Feet
Reserved 3
0,2,255,My Track,0,0,2,8421376
0
30.9288783,117.8027416,0,0,39487.8772106481,2008-02-09,21:03:11
30.928895,117.8027249,0,0,39487.8772222222,2008-02-09,21:03:12
30.92895,117.8026633,0,0,39487.8772800926,2008-02-09,21:03:17
30.9289849,117.8028666,0,0,39487.877337963,2008-02-09,21:03:22
30.9290416,117.80301,0,0,39487.8773726852,2008-02-09,21:03:25
30.9290333,117.8030966,0,0,39487.8774074074,2008-02-09,21:03:28
30.9290732,117.8030766,0,0,39487.8774421296,2008-02-09,21:03:31
30.929145,117.80311,0,0,39487.8774768518,2008-02-09,21:03:34
30.9291949,117.8030633,0,0,39487.8775115741,2008-02-09,21:03:37
30.9292266,117.8029899,0,0,39487.8775462963,2008-02-09,21:03:40
30.9293183,117.8029666,0,0,39487.8776041667,2008-02-09,21:03:45
30.9293449,117.8029416,0,0,39487.8776388889,2008-02-09,21:03:48
30.9293733,117.8028349,0,0,39487.8776967593,2008-02-09,21:03:53
30.9295733,117.80269,0,0,39487.8778587963,2008-02-09,21:04:07
30.9298099,117.8031766,0,0,39487.8780902778,2008-02-09,21:04:27
30.929845,117.80312,0,0,39487.878125,2008-02-09,21:04:30
30.9298916,117.8030833,0,0,39487.8781597222,2008-02-09,21:04:33
30.929915,117.8029666,0,0,39487.8782175926,2008-02-09,21:04:38
30.9299982,117.8029783,0,0,39487.878275463,2008-02-09,21:04:43
30.9300799,117.8029883,0,0,39487.8783333333,2008-02-09,21:04:48
30.9301616,117.8029599,0,0,39487.8783912037,2008-02-09,21:04:53
30.9302016,117.8029916,0,0,39487.8784259259,2008-02-09,21:04:56
30.9302383,117.8030599,0,0,39487.8784837963,2008-02-09,21:05:01
30.9302983,117.803345,0,0,39487.8785416667,2008-02-09,21:05:06
30.9303333,117.803485,0,0,39487.8785763889,2008-02-09,21:05:09
30.93038,117.8035733,0,0,39487.8786111111,2008-02-09,21:05:12
30.930435,117.80346,0,0,39487.8786458333,2008-02-09,21:05:15
30.9304716,117.8034516,0,0,39487.8786805556,2008-02-09,21:05:18
30.9304999,117.8035166,0,0,39487.8787152778,2008-02-09,21:05:21
30.9305283,117.8035083,0,0,39487.87875,2008-02-09,21:05:24
30.9305799,117.8035516,0,0,39487.8788078704,2008-02-09,21:05:29
30.9306166,117.8035949,0,0,39487.8788425926,2008-02-09,21:05:32
30.93067,117.8037033,0,0,39487.8788773148,2008-02-09,21:05:35
30.9306983,117.8038216,0,0,39487.878912037,2008-02-09,21:05:38
30.9307316,117.8039016,0,0,39487.8789467593,2008-02-09,21:05:41
30.9307749,117.8039583,0,0,39487.8789814815,2008-02-09,21:05:44
30.9308049,117.8039183,0,0,39487.8790162037,2008-02-09,21:05:47
30.930885,117.8038616,0,0,39487.8790740741,2008-02-09,21:05:52
30.9309416,117.8038566,0,0,39487.8791087963,2008-02-09,21:05:55
30.9310049,117.8038849,0,0,39487.8791666667,2008-02-09,21:06:00
30.9310549,117.8039799,0,0,39487.879224537,2008-02-09,21:06:05
30.9311099,117.8040016,0,0,39487.8792824074,2008-02-09,21:06:10
30.9311416,117.8040116,0,0,39487.8793171296,2008-02-09,21:06:13
30.9311883,117.8040783,0,0,39487.8793518519,2008-02-09,21:06:16
30.9312433,117.8040566,0,0,39487.8793865741,2008-02-09,21:06:19
30.9312849,117.8040633,0,0,39487.8794212963,2008-02-09,21:06:22
30.9313116,117.8040983,0,0,39487.8794560185,2008-02-09,21:06:25
30.9313433,117.8040816,0,0,39487.8794907407,2008-02-09,21:06:28
30.9314,117.8041266,0,0,39487.8795486111,2008-02-09,21:06:33
30.9314583,117.80419,0,0,39487.8796064815,2008-02-09,21:06:38
30.9314983,117.8042416,0,0,39487.8796412037,2008-02-09,21:06:41
30.9315716,117.8042633,0,0,39487.8796990741,2008-02-09,21:06:46
30.9316533,117.8043766,0,0,39487.8797569444,2008-02-09,21:06:51
30.9316833,117.8044499,0,0,39487.8797916667,2008-02-09,21:06:54
30.9317266,117.8044416,0,0,39487.8798263889,2008-02-09,21:06:57
30.9317816,117.8044199,0,0,39487.8798611111,2008-02-09,21:07:00
30.9318366,117.80441,0,0,39487.8798958333,2008-02-09,21:07:03
30.9318716,117.8043983,0,0,39487.8799305556,2008-02-09,21:07:06
30.9319333,117.8044749,0,0,39487.8799884259,2008-02-09,21:07:11
30.93199,117.8045233,0,0,39487.8800231481,2008-02-09,21:07:14
30.93203,117.8046516,0,0,39487.8800578704,2008-02-09,21:07:17
30.9320499,117.8047583,0,0,39487.8800925926,2008-02-09,21:07:20
30.9320766,117.8047882,0,0,39487.8801273148,2008-02-09,21:07:23
30.9321066,117.8047916,0,0,39487.880162037,2008-02-09,21:07:26
30.9322416,117.8046249,0,0,39487.8802314815,2008-02-09,21:07:32
30.9323166,117.8046699,0,0,39487.8802893519,2008-02-09,21:07:37
30.9323383,117.8046949,0,0,39487.8803240741,2008-02-09,21:07:40
30.9323999,117.8048683,0,0,39487.8803819444,2008-02-09,21:07:45
30.9324416,117.8049266,0,0,39487.8804166667,2008-02-09,21:07:48
30.93252,117.8049266,0,0,39487.880474537,2008-02-09,21:07:53
30.932535,117.8048399,0,0,39487.8805092593,2008-02-09,21:07:56
30.9324766,117.8047416,0,0,39487.8805902778,2008-02-09,21:08:03
30.93352,117.8059266,0,0,39487.8833680556,2008-02-09,21:12:03
30.9335166,117.8059633,0,0,39487.8834027778,2008-02-09,21:12:06
30.9335733,117.8060299,0,0,39487.8834606481,2008-02-09,21:12:11
30.9336199,117.8060166,0,0,39487.8834953704,2008-02-09,21:12:14
30.9336583,117.8060149,0,0,39487.8835532407,2008-02-09,21:12:19
30.9337266,117.8060233,0,0,39487.883587963,2008-02-09,21:12:22
30.933755,117.8060899,0,0,39487.8836226852,2008-02-09,21:12:25
30.9337866,117.8062433,0,0,39487.8836805556,2008-02-09,21:12:30
30.9338333,117.8062983,0,0,39487.8837152778,2008-02-09,21:12:33
30.9338783,117.8064349,0,0,39487.88375,2008-02-09,21:12:36
30.9338483,117.806485,0,0,39487.8837847222,2008-02-09,21:12:39
30.9338566,117.8064016,0,0,39487.8838194444,2008-02-09,21:12:42
30.9338933,117.8062783,0,0,39487.8838773148,2008-02-09,21:12:47
30.9339666,117.8062316,0,0,39487.8839351852,2008-02-09,21:12:52
30.9340249,117.8062399,0,0,39487.8839930556,2008-02-09,21:12:57
30.9340983,117.8063116,0,0,39487.8840509259,2008-02-09,21:13:02
30.93416,117.8064899,0,0,39487.8841087963,2008-02-09,21:13:07
30.9342183,117.8064566,0,0,39487.8841435185,2008-02-09,21:13:10
30.9342266,117.806485,0,0,39487.8841782407,2008-02-09,21:13:13
30.9342533,117.8064749,0,0,39487.8842361111,2008-02-09,21:13:18
30.9343099,117.8064683,0,0,39487.8842939815,2008-02-09,21:13:23
30.9343649,117.8065883,0,0,39487.8843518518,2008-02-09,21:13:28
30.9344316,117.8065816,0,0,39487.8844097222,2008-02-09,21:13:33
30.9344583,117.8065316,0,0,39487.8844444444,2008-02-09,21:13:36
30.9345216,117.8063399,0,0,39487.8845023148,2008-02-09,21:13:41
30.9345866,117.8062833,0,0,39487.8845601852,2008-02-09,21:13:46
30.9346766,117.8062916,0,0,39487.8846180556,2008-02-09,21:13:51
30.9347566,117.8063083,0,0,39487.8846759259,2008-02-09,21:13:56
30.9348216,117.8063916,0,0,39487.8847337963,2008-02-09,21:14:01
30.9348699,117.8065799,0,0,39487.8847916667,2008-02-09,21:14:06
30.93492,117.8067449,0,0,39487.8848263889,2008-02-09,21:14:09
30.93496,117.8068566,0,0,39487.8848611111,2008-02-09,21:14:12
30.9349633,117.8070133,0,0,39487.8848958333,2008-02-09,21:14:15
30.9349549,117.8071516,0,0,39487.8849305556,2008-02-09,21:14:18
30.9349383,117.8073433,0,0,39487.8849652778,2008-02-09,21:14:21
30.9349783,117.8075049,0,0,39487.885,2008-02-09,21:14:24
30.9350233,117.8075816,0,0,39487.8850347222,2008-02-09,21:14:27
30.9350733,117.8076183,0,0,39487.8850694444,2008-02-09,21:14:30
30.9351049,117.80766,0,0,39487.8851041667,2008-02-09,21:14:33
30.9351183,117.80766,0,0,39487.8851388889,2008-02-09,21:14:36
30.9351349,117.8077866,0,0,39487.8851736111,2008-02-09,21:14:39
30.9351566,117.8079049,0,0,39487.8852083333,2008-02-09,21:14:42
30.9351649,117.8079166,0,0,39487.8852430556,2008-02-09,21:14:45
30.9351933,117.8079,0,0,39487.8852777778,2008-02-09,21:14:48
30.9352133,117.8079883,0,0,39487.8853125,2008-02-09,21:14:51
30.935255,117.8080233,0,0,39487.8853472222,2008-02-09,21:14:54
30.9353266,117.8080483,0,0,39487.8853819444,2008-02-09,21:14:57
30.9353733,117.8080083,0,0,39487.8854166667,2008-02-09,21:15:00
30.9353932,117.8079216,0,0,39487.8854513889,2008-02-09,21:15:03
30.9354433,117.8077766,0,0,39487.8855092593,2008-02-09,21:15:08
30.9355266,117.8077366,0,0,39487.8855671296,2008-02-09,21:15:13
30.9355949,117.8077566,0,0,39487.885625,2008-02-09,21:15:18
30.9356433,117.8077966,0,0,39487.8856828704,2008-02-09,21:15:23
30.9409383,117.8133583,0,0,39487.8935648148,2008-02-09,21:26:44
30.9409616,117.81321,0,0,39487.893599537,2008-02-09,21:26:47
30.9410116,117.8130433,0,0,39487.8936574074,2008-02-09,21:26:52
30.94089,117.81342,0,0,39487.8937152778,2008-02-09,21:26:57
30.9409183,117.8135233,0,0,39487.89375,2008-02-09,21:27:00
30.9409666,117.8136099,0,0,39487.8937847222,2008-02-09,21:27:03
30.9409899,117.8136083,0,0,39487.8938194444,2008-02-09,21:27:06
30.9410183,117.8136583,0,0,39487.8938541667,2008-02-09,21:27:09
30.94104,117.8137383,0,0,39487.8938888889,2008-02-09,21:27:12
30.9413583,117.8138099,0,0,39487.8940856481,2008-02-09,21:27:29
30.9413916,117.8138366,0,0,39487.8941319444,2008-02-09,21:27:33
30.9416916,117.8131233,0,0,39487.8942939815,2008-02-09,21:27:47
30.9417349,117.8129633,0,0,39487.8944560185,2008-02-09,21:28:01
30.9417683,117.81293,0,0,39487.8945138889,2008-02-09,21:28:06
