# Supplementary material for: Research on differential privacy protection method based on user tendency
Source: PLoS One. 2023 Oct 26;18(10):e0288823. doi: 10.1371/journal.pone.0288823 (PMC10602288; doi:10.1371/journal.pone.0288823)
Supplement: S3 Data — (ZIP) [file pone.0288823.s003.zip › Data 5-3/051/Trajectory/20080211095246.plt]

Geolife trajectory
WGS 84
Altitude is in Feet
Reserved 3
0,2,255,My Track,0,0,2,8421376
0
30.9257266,117.8156783,0,0,39489.4116435185,2008-02-11,09:52:46
30.9257266,117.8156783,0,0,39489.4116550926,2008-02-11,09:52:47
30.927195,117.8126599,0,0,39489.4144328704,2008-02-11,09:56:47
30.9272233,117.8126149,0,0,39489.4144675926,2008-02-11,09:56:50
30.9272366,117.8125866,0,0,39489.4145023148,2008-02-11,09:56:53
30.9273183,117.8125449,0,0,39489.4145601852,2008-02-11,09:56:58
30.9285816,117.8128033,0,0,39489.4153125,2008-02-11,09:58:03
30.9286283,117.8128816,0,0,39489.4153703704,2008-02-11,09:58:08
30.9286783,117.8128716,0,0,39489.4154282407,2008-02-11,09:58:13
30.9287883,117.8129166,0,0,39489.4154861111,2008-02-11,09:58:18
30.9287983,117.8130466,0,0,39489.4155208333,2008-02-11,09:58:21
30.9288483,117.8130749,0,0,39489.4155787037,2008-02-11,09:58:26
30.92888,117.813055,0,0,39489.4156134259,2008-02-11,09:58:29
30.9289799,117.8130916,0,0,39489.4156712963,2008-02-11,09:58:34
30.9290633,117.8130666,0,0,39489.4157291667,2008-02-11,09:58:39
30.9290966,117.8131,0,0,39489.4157638889,2008-02-11,09:58:42
30.9291816,117.813325,0,0,39489.4158217593,2008-02-11,09:58:47
30.929145,117.8133199,0,0,39489.4158796296,2008-02-11,09:58:52
30.9292133,117.8132849,0,0,39489.4159143518,2008-02-11,09:58:55
30.9292466,117.8132299,0,0,39489.4159490741,2008-02-11,09:58:58
30.9292966,117.81317,0,0,39489.4159837963,2008-02-11,09:59:01
30.9293449,117.8131966,0,0,39489.4160185185,2008-02-11,09:59:04
30.9293983,117.8133683,0,0,39489.4160763889,2008-02-11,09:59:09
30.9294533,117.8133233,0,0,39489.4161111111,2008-02-11,09:59:12
30.929495,117.8132833,0,0,39489.4161458333,2008-02-11,09:59:15
30.929525,117.8132966,0,0,39489.4161805556,2008-02-11,09:59:18
30.9295866,117.8132866,0,0,39489.4162384259,2008-02-11,09:59:23
30.9296999,117.8132766,0,0,39489.4162962963,2008-02-11,09:59:28
30.92976,117.8132516,0,0,39489.4163310185,2008-02-11,09:59:31
30.9297533,117.8132349,0,0,39489.4163657407,2008-02-11,09:59:34
30.9297533,117.8132349,0,0,39489.416400463,2008-02-11,09:59:37
30.9297533,117.8132316,0,0,39489.4164236111,2008-02-11,09:59:39
30.9297949,117.8133033,0,0,39489.4164814815,2008-02-11,09:59:44
30.9298349,117.8133333,0,0,39489.4165393518,2008-02-11,09:59:49
30.9326066,117.8130933,0,0,39489.4193171296,2008-02-11,10:03:49
30.93266,117.8130366,0,0,39489.419375,2008-02-11,10:03:54
30.9327133,117.8130282,0,0,39489.4194328704,2008-02-11,10:03:59
30.9327733,117.8130199,0,0,39489.4194907407,2008-02-11,10:04:04
30.93279,117.8129516,0,0,39489.4195486111,2008-02-11,10:04:09
30.93283,117.8128716,0,0,39489.4196064815,2008-02-11,10:04:14
30.9328816,117.8127966,0,0,39489.4196643519,2008-02-11,10:04:19
30.9329499,117.8126966,0,0,39489.4197222222,2008-02-11,10:04:24
30.93297,117.8126299,0,0,39489.4197800926,2008-02-11,10:04:29
30.9329949,117.8125483,0,0,39489.419837963,2008-02-11,10:04:34
30.9330033,117.8124616,0,0,39489.4198958333,2008-02-11,10:04:39
30.932985,117.8123933,0,0,39489.4199537037,2008-02-11,10:04:44
30.9329816,117.8123533,0,0,39489.4200115741,2008-02-11,10:04:49
30.9331133,117.8123866,0,0,39489.4200694444,2008-02-11,10:04:54
30.9332666,117.8123866,0,0,39489.4201273148,2008-02-11,10:04:59
30.9333149,117.8124349,0,0,39489.420162037,2008-02-11,10:05:02
30.9334216,117.8124349,0,0,39489.4202199074,2008-02-11,10:05:07
30.9334883,117.8124566,0,0,39489.4202777778,2008-02-11,10:05:12
30.9335616,117.8123966,0,0,39489.4203356481,2008-02-11,10:05:17
30.9336083,117.8123733,0,0,39489.4203935185,2008-02-11,10:05:22
30.9336883,117.8123033,0,0,39489.4204513889,2008-02-11,10:05:27
30.9337466,117.8122949,0,0,39489.4205092593,2008-02-11,10:05:32
30.9338266,117.8122866,0,0,39489.4205671296,2008-02-11,10:05:37
30.9339216,117.8122833,0,0,39489.420625,2008-02-11,10:05:42
30.9339699,117.8122816,0,0,39489.4206597222,2008-02-11,10:05:45
30.9340166,117.8122583,0,0,39489.4206944444,2008-02-11,10:05:48
30.934075,117.8122416,0,0,39489.4207291667,2008-02-11,10:05:51
30.9341266,117.8122349,0,0,39489.4207638889,2008-02-11,10:05:54
30.9341266,117.8122349,0,0,39489.420775463,2008-02-11,10:05:55
30.9341233,117.8122266,0,0,39489.4207986111,2008-02-11,10:05:57
30.9341683,117.8122266,0,0,39489.4208564815,2008-02-11,10:06:02
30.9342433,117.8121999,0,0,39489.4209143519,2008-02-11,10:06:07
30.9343216,117.8121666,0,0,39489.4209722222,2008-02-11,10:06:12
30.9344016,117.8121799,0,0,39489.4210300926,2008-02-11,10:06:17
30.9344749,117.8121649,0,0,39489.421087963,2008-02-11,10:06:22
30.93457,117.8120999,0,0,39489.4211458333,2008-02-11,10:06:27
30.9346133,117.8120733,0,0,39489.4211805556,2008-02-11,10:06:30
30.9346766,117.8120216,0,0,39489.4212384259,2008-02-11,10:06:35
30.9347633,117.811995,0,0,39489.4212962963,2008-02-11,10:06:40
30.9348399,117.8119999,0,0,39489.4213541667,2008-02-11,10:06:45
30.9349133,117.8120466,0,0,39489.421412037,2008-02-11,10:06:50
30.9349816,117.8120416,0,0,39489.4214699074,2008-02-11,10:06:55
30.935005,117.8119549,0,0,39489.4215277778,2008-02-11,10:07:00
30.9350616,117.8119083,0,0,39489.4215972222,2008-02-11,10:07:06
30.9350516,117.8119083,0,0,39489.4216550926,2008-02-11,10:07:11
30.93856,117.81093,0,0,39489.4244328704,2008-02-11,10:11:11
30.9385533,117.8109566,0,0,39489.4244675926,2008-02-11,10:11:14
30.9386033,117.8109816,0,0,39489.424525463,2008-02-11,10:11:19
30.9386616,117.8109283,0,0,39489.4245833333,2008-02-11,10:11:24
30.9387133,117.8108282,0,0,39489.4246412037,2008-02-11,10:11:29
30.9386366,117.8108249,0,0,39489.4246990741,2008-02-11,10:11:34
30.9387633,117.8108366,0,0,39489.4247569444,2008-02-11,10:11:39
30.9388666,117.8108466,0,0,39489.4248148148,2008-02-11,10:11:44
30.9389566,117.8108316,0,0,39489.4248726852,2008-02-11,10:11:49
30.9390316,117.8107666,0,0,39489.4249305556,2008-02-11,10:11:54
30.9391216,117.810775,0,0,39489.4249884259,2008-02-11,10:11:59
30.9391666,117.8108716,0,0,39489.4250462963,2008-02-11,10:12:04
30.9392449,117.8108666,0,0,39489.4251041667,2008-02-11,10:12:09
30.9393283,117.8108183,0,0,39489.425162037,2008-02-11,10:12:14
30.9394166,117.8108116,0,0,39489.4252199074,2008-02-11,10:12:19
30.9394799,117.8107099,0,0,39489.4252777778,2008-02-11,10:12:24
30.9394899,117.8105583,0,0,39489.4253356481,2008-02-11,10:12:29
30.9395466,117.8105216,0,0,39489.4253935185,2008-02-11,10:12:34
30.9396183,117.81058,0,0,39489.4254513889,2008-02-11,10:12:39
30.9396749,117.8106099,0,0,39489.4255092593,2008-02-11,10:12:44
30.9397516,117.8106149,0,0,39489.4255671296,2008-02-11,10:12:49
30.9398083,117.8105999,0,0,39489.425625,2008-02-11,10:12:54
30.9398849,117.81055,0,0,39489.4256828704,2008-02-11,10:12:59
30.9399683,117.8104782,0,0,39489.4257407407,2008-02-11,10:13:04
30.9400099,117.8104816,0,0,39489.425775463,2008-02-11,10:13:07
30.9399816,117.8105333,0,0,39489.4258333333,2008-02-11,10:13:12
30.9399366,117.8106666,0,0,39489.4258912037,2008-02-11,10:13:17
30.9399399,117.8107799,0,0,39489.4259490741,2008-02-11,10:13:22
30.93995,117.8108933,0,0,39489.4260069444,2008-02-11,10:13:27
30.9399149,117.810995,0,0,39489.4260648148,2008-02-11,10:13:32
30.9400133,117.8109866,0,0,39489.4261226852,2008-02-11,10:13:37
30.940035,117.8109766,0,0,39489.4261805556,2008-02-11,10:13:42
30.9401083,117.8111433,0,0,39489.4262384259,2008-02-11,10:13:47
30.9401466,117.8113066,0,0,39489.4262962963,2008-02-11,10:13:52
30.9401866,117.8113999,0,0,39489.4263541667,2008-02-11,10:13:57
30.9388733,117.810645,0,0,39489.5822685185,2008-02-11,13:58:28
30.9304099,117.8128433,0,0,39489.5850462963,2008-02-11,14:02:28
30.9304066,117.8129083,0,0,39489.5851041667,2008-02-11,14:02:33
30.9238016,117.8094016,0,0,39489.5878819444,2008-02-11,14:06:33
30.9234716,117.8093282,0,0,39489.5879282407,2008-02-11,14:06:37
30.9232633,117.8092799,0,0,39489.587962963,2008-02-11,14:06:40
30.9230933,117.8092149,0,0,39489.5879976852,2008-02-11,14:06:43
30.9229033,117.8091366,0,0,39489.5880324074,2008-02-11,14:06:46
30.9227499,117.8090399,0,0,39489.5880671296,2008-02-11,14:06:49
30.9226499,117.808925,0,0,39489.5881018518,2008-02-11,14:06:52
30.92257,117.8088216,0,0,39489.5881365741,2008-02-11,14:06:55
30.9225383,117.8087333,0,0,39489.5881712963,2008-02-11,14:06:58
30.9223916,117.8086466,0,0,39489.5882060185,2008-02-11,14:07:01
30.9222583,117.8085699,0,0,39489.5882407407,2008-02-11,14:07:04
30.9221849,117.8084133,0,0,39489.588275463,2008-02-11,14:07:07
30.9220483,117.8082733,0,0,39489.5883101852,2008-02-11,14:07:10
30.9219183,117.8081383,0,0,39489.5883449074,2008-02-11,14:07:13
30.921715,117.8079183,0,0,39489.5883912037,2008-02-11,14:07:17
30.9216216,117.80772,0,0,39489.5884259259,2008-02-11,14:07:20
30.9214983,117.807525,0,0,39489.5884606481,2008-02-11,14:07:23
30.9214516,117.8072899,0,0,39489.5884953704,2008-02-11,14:07:26
30.9214716,117.807045,0,0,39489.5885300926,2008-02-11,14:07:29
30.9215333,117.8067833,0,0,39489.5885648148,2008-02-11,14:07:32
30.9216283,117.8065199,0,0,39489.588599537,2008-02-11,14:07:35
30.9216799,117.8062533,0,0,39489.5886342593,2008-02-11,14:07:38
30.9217416,117.8060083,0,0,39489.5886689815,2008-02-11,14:07:41
30.9217683,117.805825,0,0,39489.5887037037,2008-02-11,14:07:44
30.9217883,117.8057083,0,0,39489.5887384259,2008-02-11,14:07:47
30.9218016,117.8055916,0,0,39489.5887731481,2008-02-11,14:07:50
30.9218399,117.8054433,0,0,39489.5888078704,2008-02-11,14:07:53
30.921875,117.8052833,0,0,39489.5888425926,2008-02-11,14:07:56
30.9219,117.8050966,0,0,39489.5888773148,2008-02-11,14:07:59
30.9219516,117.804845,0,0,39489.588912037,2008-02-11,14:08:02
30.9219766,117.80455,0,0,39489.5889467593,2008-02-11,14:08:05
30.921985,117.8042033,0,0,39489.5889814815,2008-02-11,14:08:08
30.9220049,117.8039483,0,0,39489.5890162037,2008-02-11,14:08:11
30.9219883,117.8036866,0,0,39489.5890509259,2008-02-11,14:08:14
30.92194,117.8033933,0,0,39489.5890856481,2008-02-11,14:08:17
30.9219166,117.8030932,0,0,39489.5891203704,2008-02-11,14:08:20
30.9218983,117.8027749,0,0,39489.5891550926,2008-02-11,14:08:23
30.9219683,117.8023849,0,0,39489.5892013889,2008-02-11,14:08:27
30.9221466,117.8021533,0,0,39489.5892361111,2008-02-11,14:08:30
30.9221433,117.802045,0,0,39489.5892708333,2008-02-11,14:08:33
30.9221616,117.8020049,0,0,39489.5893055556,2008-02-11,14:08:36
30.9222133,117.8019783,0,0,39489.5893402778,2008-02-11,14:08:39
30.922295,117.8019432,0,0,39489.589375,2008-02-11,14:08:42
30.92235,117.8019266,0,0,39489.5894097222,2008-02-11,14:08:45
30.9223916,117.801945,0,0,39489.5894675926,2008-02-11,14:08:50
30.9226683,117.80186,0,0,39489.589525463,2008-02-11,14:08:55
30.9227066,117.8017883,0,0,39489.5895833333,2008-02-11,14:09:00
30.9226799,117.8016233,0,0,39489.5896412037,2008-02-11,14:09:05
30.9226483,117.8014816,0,0,39489.5896759259,2008-02-11,14:09:08
30.9226166,117.8012916,0,0,39489.5897106482,2008-02-11,14:09:11
30.9226199,117.8010316,0,0,39489.5897453704,2008-02-11,14:09:14
30.9226599,117.8007433,0,0,39489.5897800926,2008-02-11,14:09:17
30.9226933,117.8004733,0,0,39489.5898148148,2008-02-11,14:09:20
30.9227633,117.8002283,0,0,39489.589849537,2008-02-11,14:09:23
30.92284,117.7999516,0,0,39489.5898842593,2008-02-11,14:09:26
30.9229033,117.7997033,0,0,39489.5899189815,2008-02-11,14:09:29
30.9229766,117.7994183,0,0,39489.5899537037,2008-02-11,14:09:32
30.9230466,117.7991466,0,0,39489.5899884259,2008-02-11,14:09:35
30.9231016,117.7989016,0,0,39489.5900231482,2008-02-11,14:09:38
30.9231649,117.7986849,0,0,39489.5900578704,2008-02-11,14:09:41
30.9231983,117.7985133,0,0,39489.5900925926,2008-02-11,14:09:44
30.9232399,117.7983466,0,0,39489.5901273148,2008-02-11,14:09:47
30.9234033,117.7981983,0,0,39489.590162037,2008-02-11,14:09:50
30.923485,117.7980449,0,0,39489.5901967593,2008-02-11,14:09:53
30.92347,117.7979433,0,0,39489.5902314815,2008-02-11,14:09:56
30.9234333,117.797895,0,0,39489.5902662037,2008-02-11,14:09:59
30.9233466,117.7978366,0,0,39489.5903009259,2008-02-11,14:10:02
30.92323,117.7977783,0,0,39489.5903356481,2008-02-11,14:10:05
30.9231083,117.7978083,0,0,39489.5903703704,2008-02-11,14:10:08
30.9229766,117.7978149,0,0,39489.5904050926,2008-02-11,14:10:11
30.9228133,117.7977999,0,0,39489.5904398148,2008-02-11,14:10:14
30.922655,117.7977499,0,0,39489.590474537,2008-02-11,14:10:17
30.9224949,117.79767,0,0,39489.5905092593,2008-02-11,14:10:20
30.92236,117.7976099,0,0,39489.5905439815,2008-02-11,14:10:23
30.9222733,117.797585,0,0,39489.5905787037,2008-02-11,14:10:26
30.9222516,117.797545,0,0,39489.5906134259,2008-02-11,14:10:29
30.9222066,117.797515,0,0,39489.5906481481,2008-02-11,14:10:32
30.9221216,117.7974816,0,0,39489.5907060185,2008-02-11,14:10:37
30.9220583,117.7974732,0,0,39489.5907638889,2008-02-11,14:10:42
30.922,117.7974216,0,0,39489.5908217593,2008-02-11,14:10:47
30.9219666,117.797405,0,0,39489.5908796296,2008-02-11,14:10:52
30.9219133,117.7973916,0,0,39489.5909375,2008-02-11,14:10:57
30.9218616,117.7973683,0,0,39489.5909953704,2008-02-11,14:11:02
30.9218183,117.7973233,0,0,39489.5910532407,2008-02-11,14:11:07
30.9217582,117.7972816,0,0,39489.5911111111,2008-02-11,14:11:12
30.9216799,117.7972316,0,0,39489.5911689815,2008-02-11,14:11:17
30.9216249,117.7972016,0,0,39489.5912268519,2008-02-11,14:11:22
30.9215733,117.7971749,0,0,39489.5912847222,2008-02-11,14:11:27
30.92152,117.7972083,0,0,39489.5913425926,2008-02-11,14:11:32
30.9214566,117.7972599,0,0,39489.591400463,2008-02-11,14:11:37
30.9213633,117.797265,0,0,39489.5914583333,2008-02-11,14:11:42
30.9212733,117.7972599,0,0,39489.5915162037,2008-02-11,14:11:47
30.9211933,117.7972566,0,0,39489.5915740741,2008-02-11,14:11:52
30.9211266,117.79722,0,0,39489.5916319444,2008-02-11,14:11:57
30.9210716,117.7971816,0,0,39489.5916898148,2008-02-11,14:12:02
30.92103,117.7971083,0,0,39489.5917476852,2008-02-11,14:12:07
30.9209533,117.7970633,0,0,39489.5918055556,2008-02-11,14:12:12
30.9208783,117.7970283,0,0,39489.5918634259,2008-02-11,14:12:17
30.9208516,117.7969666,0,0,39489.5919212963,2008-02-11,14:12:22
30.9207749,117.7968899,0,0,39489.5919791667,2008-02-11,14:12:27
30.9206983,117.7968799,0,0,39489.592037037,2008-02-11,14:12:32
30.9206116,117.7968466,0,0,39489.5920949074,2008-02-11,14:12:37
30.9205449,117.7968066,0,0,39489.5921527778,2008-02-11,14:12:42
30.9204599,117.7967883,0,0,39489.5922106481,2008-02-11,14:12:47
30.9203866,117.796745,0,0,39489.5922685185,2008-02-11,14:12:52
30.9203266,117.7966633,0,0,39489.5923263889,2008-02-11,14:12:57
30.9202566,117.7966033,0,0,39489.5923842593,2008-02-11,14:13:02
30.92019,117.7965716,0,0,39489.5924421296,2008-02-11,14:13:07
30.9184266,117.7959333,0,0,39489.5964814815,2008-02-11,14:18:56
30.9186149,117.7962183,0,0,39489.5972106481,2008-02-11,14:19:59
