# Supplementary material for: Research on differential privacy protection method based on user tendency
Source: PLoS One. 2023 Oct 26;18(10):e0288823. doi: 10.1371/journal.pone.0288823 (PMC10602288; doi:10.1371/journal.pone.0288823)
Supplement: S3 Data — (ZIP) [file pone.0288823.s003.zip › Data 5-3/051/Trajectory/20080211215725.plt]

Geolife trajectory
WGS 84
Altitude is in Feet
Reserved 3
0,2,255,My Track,0,0,2,8421376
0
30.9270016,117.8011966,0,0,39489.9148726852,2008-02-11,21:57:25
30.9270949,117.801275,0,0,39489.9148842593,2008-02-11,21:57:26
30.9273816,117.8014966,0,0,39489.9149189815,2008-02-11,21:57:29
30.9276566,117.8017149,0,0,39489.9149537037,2008-02-11,21:57:32
30.9279149,117.8019216,0,0,39489.9149884259,2008-02-11,21:57:35
30.9281116,117.8021,0,0,39489.9150231481,2008-02-11,21:57:38
30.92832,117.8022783,0,0,39489.9150578704,2008-02-11,21:57:41
30.9285516,117.8025099,0,0,39489.9150925926,2008-02-11,21:57:44
30.928825,117.8027,0,0,39489.9151273148,2008-02-11,21:57:47
30.9290816,117.8029083,0,0,39489.915162037,2008-02-11,21:57:50
30.9293333,117.8030899,0,0,39489.9151967593,2008-02-11,21:57:53
30.9295683,117.8032399,0,0,39489.9152314815,2008-02-11,21:57:56
30.9297416,117.8033633,0,0,39489.9152662037,2008-02-11,21:57:59
30.9298833,117.8034649,0,0,39489.9153009259,2008-02-11,21:58:02
30.9300349,117.8035783,0,0,39489.9153356481,2008-02-11,21:58:05
30.9302166,117.8036899,0,0,39489.9153703704,2008-02-11,21:58:08
30.9304216,117.803825,0,0,39489.9154050926,2008-02-11,21:58:11
30.9306549,117.8039849,0,0,39489.9154398148,2008-02-11,21:58:14
30.9309049,117.8041666,0,0,39489.915474537,2008-02-11,21:58:17
30.9311699,117.8043649,0,0,39489.9155092593,2008-02-11,21:58:20
30.93143,117.804565,0,0,39489.9155439815,2008-02-11,21:58:23
30.9316999,117.8047699,0,0,39489.9155787037,2008-02-11,21:58:26
30.9319816,117.8049766,0,0,39489.9156134259,2008-02-11,21:58:29
30.9322566,117.8051833,0,0,39489.9156481481,2008-02-11,21:58:32
30.9324883,117.8054283,0,0,39489.9156828704,2008-02-11,21:58:35
30.9327183,117.805615,0,0,39489.9157175926,2008-02-11,21:58:38
30.9329433,117.8057866,0,0,39489.9157523148,2008-02-11,21:58:41
30.9331866,117.805965,0,0,39489.915787037,2008-02-11,21:58:44
30.9334283,117.8061866,0,0,39489.9158217593,2008-02-11,21:58:47
30.93367,117.8064116,0,0,39489.9158564815,2008-02-11,21:58:50
30.933895,117.8066183,0,0,39489.9158912037,2008-02-11,21:58:53
30.9341133,117.8068233,0,0,39489.9159259259,2008-02-11,21:58:56
30.9343333,117.8070349,0,0,39489.9159606481,2008-02-11,21:58:59
30.9345449,117.8072499,0,0,39489.9159953704,2008-02-11,21:59:02
30.9347366,117.8074483,0,0,39489.9160300926,2008-02-11,21:59:05
30.9349133,117.8076566,0,0,39489.9160648148,2008-02-11,21:59:08
30.9351066,117.8078283,0,0,39489.916099537,2008-02-11,21:59:11
30.9352783,117.8080366,0,0,39489.9161342593,2008-02-11,21:59:14
30.9354666,117.8082549,0,0,39489.9161689815,2008-02-11,21:59:17
30.935645,117.80853,0,0,39489.9162037037,2008-02-11,21:59:20
30.9358116,117.8088516,0,0,39489.9162384259,2008-02-11,21:59:23
30.9359666,117.8091816,0,0,39489.9162731481,2008-02-11,21:59:26
30.9360983,117.8095366,0,0,39489.9163078704,2008-02-11,21:59:29
30.9362016,117.8099183,0,0,39489.9163425926,2008-02-11,21:59:32
30.93629,117.810285,0,0,39489.9163773148,2008-02-11,21:59:35
30.9363683,117.8106099,0,0,39489.916412037,2008-02-11,21:59:38
30.9364249,117.8108633,0,0,39489.9164467593,2008-02-11,21:59:41
30.9364433,117.8109766,0,0,39489.9164814815,2008-02-11,21:59:44
30.9364433,117.811,0,0,39489.9165162037,2008-02-11,21:59:47
30.9364349,117.8110416,0,0,39489.9165740741,2008-02-11,21:59:52
30.9364266,117.8110749,0,0,39489.9166319444,2008-02-11,21:59:57
30.9414083,117.8117083,0,0,39489.9194097222,2008-02-11,22:03:57
30.94142,117.8117499,0,0,39489.9194444444,2008-02-11,22:04:00
30.9414149,117.8118066,0,0,39489.9194791667,2008-02-11,22:04:03
30.9413849,117.8118883,0,0,39489.9195138889,2008-02-11,22:04:06
30.9413433,117.8119566,0,0,39489.9195486111,2008-02-11,22:04:09
30.9412816,117.8120399,0,0,39489.9195833333,2008-02-11,22:04:12
30.9412566,117.8121299,0,0,39489.9196180556,2008-02-11,22:04:15
30.9412466,117.8122216,0,0,39489.9196759259,2008-02-11,22:04:20
30.9412699,117.8122699,0,0,39489.9197337963,2008-02-11,22:04:25
30.9412216,117.8122983,0,0,39489.9197916667,2008-02-11,22:04:30
