# Supplementary material for: Research on differential privacy protection method based on user tendency
Source: PLoS One. 2023 Oct 26;18(10):e0288823. doi: 10.1371/journal.pone.0288823 (PMC10602288; doi:10.1371/journal.pone.0288823)
Supplement: S3 Data — (ZIP) [file pone.0288823.s003.zip › Data 5-3/051/Trajectory/20080212133405.plt]

Geolife trajectory
WGS 84
Altitude is in Feet
Reserved 3
0,2,255,My Track,0,0,2,8421376
0
30.9216216,117.821295,0,0,39490.5653356481,2008-02-12,13:34:05
30.9216133,117.8212766,0,0,39490.5653472222,2008-02-12,13:34:06
30.922365,117.8200083,0,0,39490.5681365741,2008-02-12,13:38:07
30.9223233,117.8203116,0,0,39490.5709143518,2008-02-12,13:42:07
30.9222783,117.8203549,0,0,39490.5709722222,2008-02-12,13:42:12
30.9222333,117.8203683,0,0,39490.5710300926,2008-02-12,13:42:17
30.9222299,117.8203833,0,0,39490.571087963,2008-02-12,13:42:22
30.9230416,117.8211583,0,0,39490.5742824074,2008-02-12,13:46:58
30.923075,117.821185,0,0,39490.5743402778,2008-02-12,13:47:03
