# Supplementary material for: Research on differential privacy protection method based on user tendency
Source: PLoS One. 2023 Oct 26;18(10):e0288823. doi: 10.1371/journal.pone.0288823 (PMC10602288; doi:10.1371/journal.pone.0288823)
Supplement: S3 Data — (ZIP) [file pone.0288823.s003.zip › Data 5-3/051/Trajectory/20080212205633.plt]

Geolife trajectory
WGS 84
Altitude is in Feet
Reserved 3
0,2,255,My Track,0,0,2,8421376
0
30.9209183,117.8216483,0,0,39490.8726041667,2008-02-12,20:56:33
30.9209366,117.821565,0,0,39490.8726157407,2008-02-12,20:56:34
30.9210933,117.8214066,0,0,39490.872650463,2008-02-12,20:56:37
30.9212233,117.8212416,0,0,39490.8726851852,2008-02-12,20:56:40
30.9213616,117.821085,0,0,39490.8727199074,2008-02-12,20:56:43
30.9215016,117.8209283,0,0,39490.8727546296,2008-02-12,20:56:46
30.9216383,117.82078,0,0,39490.8727893519,2008-02-12,20:56:49
30.9217699,117.8206516,0,0,39490.8728240741,2008-02-12,20:56:52
30.921885,117.8205183,0,0,39490.8728587963,2008-02-12,20:56:55
30.9220016,117.820455,0,0,39490.8728935185,2008-02-12,20:56:58
30.9221116,117.8205166,0,0,39490.8729282407,2008-02-12,20:57:01
30.9221766,117.8205383,0,0,39490.872962963,2008-02-12,20:57:04
30.9222233,117.8205716,0,0,39490.8730092593,2008-02-12,20:57:08
30.9222283,117.8206299,0,0,39490.8730439815,2008-02-12,20:57:11
30.9222066,117.8207483,0,0,39490.8730787037,2008-02-12,20:57:14
30.9221583,117.8208966,0,0,39490.8731134259,2008-02-12,20:57:17
30.9221016,117.8210116,0,0,39490.8731481481,2008-02-12,20:57:20
30.9220566,117.82109,0,0,39490.8731828704,2008-02-12,20:57:23
30.9221166,117.8211799,0,0,39490.8732175926,2008-02-12,20:57:26
30.9221233,117.8212049,0,0,39490.8732523148,2008-02-12,20:57:29
30.9221316,117.8212366,0,0,39490.8733101852,2008-02-12,20:57:34
30.9221716,117.8212816,0,0,39490.8733680556,2008-02-12,20:57:39
30.9221966,117.8213349,0,0,39490.8734259259,2008-02-12,20:57:44
