# Supplementary material for: Research on differential privacy protection method based on user tendency
Source: PLoS One. 2023 Oct 26;18(10):e0288823. doi: 10.1371/journal.pone.0288823 (PMC10602288; doi:10.1371/journal.pone.0288823)
Supplement: S3 Data — (ZIP) [file pone.0288823.s003.zip › Data 5-3/051/Trajectory/20080213132944.plt]

Geolife trajectory
WGS 84
Altitude is in Feet
Reserved 3
0,2,255,My Track,0,0,2,8421376
0
30.9257416,117.8159466,0,0,39491.5623148148,2008-02-13,13:29:44
30.9257449,117.8159266,0,0,39491.5623263889,2008-02-13,13:29:45
30.9257466,117.81586,0,0,39491.5623611111,2008-02-13,13:29:48
30.92574,117.8157833,0,0,39491.5623958333,2008-02-13,13:29:51
30.9257633,117.8157033,0,0,39491.5624305556,2008-02-13,13:29:54
30.9258166,117.8156583,0,0,39491.5624652778,2008-02-13,13:29:57
30.92585,117.8156033,0,0,39491.5625,2008-02-13,13:30:00
30.9258899,117.8155599,0,0,39491.5625347222,2008-02-13,13:30:03
30.9259233,117.8155466,0,0,39491.5625694444,2008-02-13,13:30:06
30.925965,117.8155166,0,0,39491.5626041667,2008-02-13,13:30:09
30.9259616,117.8154533,0,0,39491.5626388889,2008-02-13,13:30:12
30.9259383,117.8154,0,0,39491.5626736111,2008-02-13,13:30:15
30.92592,117.8153566,0,0,39491.5627083333,2008-02-13,13:30:18
30.9259566,117.81534,0,0,39491.5627430556,2008-02-13,13:30:21
30.926005,117.8153333,0,0,39491.5627777778,2008-02-13,13:30:24
30.9260466,117.8152883,0,0,39491.5628125,2008-02-13,13:30:27
30.9260783,117.815245,0,0,39491.5628472222,2008-02-13,13:30:30
30.9260966,117.8152216,0,0,39491.5629050926,2008-02-13,13:30:35
30.9261483,117.8151666,0,0,39491.5629398148,2008-02-13,13:30:38
30.9261533,117.8150866,0,0,39491.562974537,2008-02-13,13:30:41
30.9261683,117.815035,0,0,39491.5630092593,2008-02-13,13:30:44
30.92623,117.81499,0,0,39491.5630671296,2008-02-13,13:30:49
30.9262899,117.81499,0,0,39491.5631018518,2008-02-13,13:30:52
30.9264999,117.8152199,0,0,39491.5631597222,2008-02-13,13:30:57
30.9270933,117.8161,0,0,39491.5633449074,2008-02-13,13:31:13
30.92728,117.8163616,0,0,39491.5633796296,2008-02-13,13:31:16
30.9273816,117.8164516,0,0,39491.5634143518,2008-02-13,13:31:19
30.9273283,117.816185,0,0,39491.5634490741,2008-02-13,13:31:22
30.9273083,117.8160533,0,0,39491.5634837963,2008-02-13,13:31:25
30.9272083,117.8158966,0,0,39491.5635416667,2008-02-13,13:31:30
30.9271766,117.8157516,0,0,39491.563599537,2008-02-13,13:31:35
30.9270099,117.8150299,0,0,39491.5636574074,2008-02-13,13:31:40
30.9269116,117.81471,0,0,39491.5636921296,2008-02-13,13:31:43
30.9268666,117.8144799,0,0,39491.5637268518,2008-02-13,13:31:46
30.92682,117.8143383,0,0,39491.5637615741,2008-02-13,13:31:49
30.9267883,117.8142399,0,0,39491.5637962963,2008-02-13,13:31:52
30.92689,117.8141766,0,0,39491.5638310185,2008-02-13,13:31:55
30.9270533,117.8139566,0,0,39491.5639699074,2008-02-13,13:32:07
30.9270833,117.8138933,0,0,39491.5640277778,2008-02-13,13:32:12
30.9271066,117.8139283,0,0,39491.5640625,2008-02-13,13:32:15
30.9271633,117.8139816,0,0,39491.5641203704,2008-02-13,13:32:20
30.9272049,117.8138416,0,0,39491.5641782407,2008-02-13,13:32:25
30.9272833,117.8137816,0,0,39491.5642361111,2008-02-13,13:32:30
30.9273149,117.8137216,0,0,39491.5642708333,2008-02-13,13:32:33
30.9272883,117.81359,0,0,39491.5643287037,2008-02-13,13:32:38
30.9272216,117.8134549,0,0,39491.5643865741,2008-02-13,13:32:43
30.9271533,117.8133683,0,0,39491.5644212963,2008-02-13,13:32:46
30.9271316,117.8132899,0,0,39491.5644560185,2008-02-13,13:32:49
30.9271199,117.8132333,0,0,39491.5644907407,2008-02-13,13:32:52
30.9270116,117.8131933,0,0,39491.564525463,2008-02-13,13:32:55
30.9269799,117.813225,0,0,39491.5646643518,2008-02-13,13:33:07
30.9270049,117.8131716,0,0,39491.5647222222,2008-02-13,13:33:12
30.926985,117.8130833,0,0,39491.5647800926,2008-02-13,13:33:17
30.9273833,117.8140966,0,0,39491.5653587963,2008-02-13,13:34:07
30.92713,117.8143099,0,0,39491.5653935185,2008-02-13,13:34:10
30.9271783,117.8142883,0,0,39491.5654282407,2008-02-13,13:34:13
30.9274733,117.8143233,0,0,39491.5654861111,2008-02-13,13:34:18
30.9275516,117.8143249,0,0,39491.5655208333,2008-02-13,13:34:21
30.927535,117.8143499,0,0,39491.5655555556,2008-02-13,13:34:24
30.9275716,117.8143633,0,0,39491.5655902778,2008-02-13,13:34:27
30.9276333,117.8143849,0,0,39491.565625,2008-02-13,13:34:30
30.9304266,117.8138483,0,0,39491.5674652778,2008-02-13,13:37:09
30.9336183,117.8125016,0,0,39491.5702430556,2008-02-13,13:41:09
30.93366,117.8125666,0,0,39491.5703009259,2008-02-13,13:41:14
30.9337166,117.8125866,0,0,39491.5703587963,2008-02-13,13:41:19
30.9338366,117.812525,0,0,39491.5704166667,2008-02-13,13:41:24
30.933965,117.8124416,0,0,39491.570474537,2008-02-13,13:41:29
30.9339433,117.8124183,0,0,39491.5705092593,2008-02-13,13:41:32
30.9339416,117.8123116,0,0,39491.5705671296,2008-02-13,13:41:37
30.9340249,117.8122583,0,0,39491.570625,2008-02-13,13:41:42
30.9341399,117.8122166,0,0,39491.5706828704,2008-02-13,13:41:47
30.9342866,117.8121933,0,0,39491.5707407407,2008-02-13,13:41:52
30.9344216,117.8121966,0,0,39491.5707986111,2008-02-13,13:41:57
30.9345333,117.8121649,0,0,39491.5708333333,2008-02-13,13:42:00
30.9346149,117.8121533,0,0,39491.5708680556,2008-02-13,13:42:03
30.9346783,117.8121399,0,0,39491.5709027778,2008-02-13,13:42:06
30.9347683,117.8120966,0,0,39491.5709375,2008-02-13,13:42:09
30.9348166,117.81206,0,0,39491.5709722222,2008-02-13,13:42:12
30.9349283,117.8119966,0,0,39491.5710300926,2008-02-13,13:42:17
30.9350399,117.8118916,0,0,39491.5710648148,2008-02-13,13:42:20
30.935045,117.8118816,0,0,39491.571099537,2008-02-13,13:42:23
30.9350033,117.811895,0,0,39491.5711342593,2008-02-13,13:42:26
30.9348849,117.8118966,0,0,39491.5711921296,2008-02-13,13:42:31
30.9348283,117.8118849,0,0,39491.57125,2008-02-13,13:42:36
30.9348116,117.811965,0,0,39491.5713078704,2008-02-13,13:42:41
30.9387,117.8110283,0,0,39491.5740856482,2008-02-13,13:46:41
30.9387349,117.8110199,0,0,39491.5741203704,2008-02-13,13:46:44
30.9387499,117.81097,0,0,39491.5741550926,2008-02-13,13:46:47
30.9388833,117.8108899,0,0,39491.574212963,2008-02-13,13:46:52
30.9389316,117.8108516,0,0,39491.5742476852,2008-02-13,13:46:55
30.9390383,117.8108233,0,0,39491.5743055556,2008-02-13,13:47:00
30.941225,117.8120332,0,0,39491.5770833333,2008-02-13,13:51:00
30.9411999,117.8121083,0,0,39491.5771412037,2008-02-13,13:51:05
30.9412466,117.8122066,0,0,39491.5771990741,2008-02-13,13:51:10
30.9412916,117.8122733,0,0,39491.5772569444,2008-02-13,13:51:15
30.9396083,117.8103883,0,0,39491.578275463,2008-02-13,13:52:43
30.9393433,117.808405,0,0,39491.5783912037,2008-02-13,13:52:53
30.9392866,117.8062366,0,0,39491.5785069444,2008-02-13,13:53:03
30.938955,117.8036349,0,0,39491.5786226852,2008-02-13,13:53:13
30.9385149,117.80064,0,0,39491.5787384259,2008-02-13,13:53:23
30.9379799,117.7976183,0,0,39491.5788541667,2008-02-13,13:53:33
30.93733,117.7942883,0,0,39491.5789699074,2008-02-13,13:53:43
30.9371366,117.7911166,0,0,39491.5790856481,2008-02-13,13:53:53
30.9370716,117.7876933,0,0,39491.5792013889,2008-02-13,13:54:03
30.9368716,117.7835633,0,0,39491.5793171296,2008-02-13,13:54:13
30.936135,117.7791432,0,0,39491.5794328704,2008-02-13,13:54:23
