# Supplementary material for: Research on differential privacy protection method based on user tendency
Source: PLoS One. 2023 Oct 26;18(10):e0288823. doi: 10.1371/journal.pone.0288823 (PMC10602288; doi:10.1371/journal.pone.0288823)
Supplement: S3 Data — (ZIP) [file pone.0288823.s003.zip › Data 5-3/051/Trajectory/20080214152143.plt]

Geolife trajectory
WGS 84
Altitude is in Feet
Reserved 3
0,2,255,My Track,0,0,2,8421376
0
30.9245066,117.8225716,0,0,39492.6400810185,2008-02-14,15:21:43
30.9245083,117.8226116,0,0,39492.6400925926,2008-02-14,15:21:44
30.9245449,117.8224483,0,0,39492.640150463,2008-02-14,15:21:49
30.9245916,117.8208399,0,0,39492.6429282407,2008-02-14,15:25:49
30.9243166,117.8202266,0,0,39492.6457175926,2008-02-14,15:29:50
30.9244399,117.8203616,0,0,39492.6484953704,2008-02-14,15:33:50
30.9243916,117.8203416,0,0,39492.6485532407,2008-02-14,15:33:55
30.9243783,117.8203566,0,0,39492.6486111111,2008-02-14,15:34:00
30.9243699,117.8203833,0,0,39492.6513888889,2008-02-14,15:38:00
30.9244266,117.82037,0,0,39492.6541666667,2008-02-14,15:42:00
30.9242466,117.8200316,0,0,39492.6569444444,2008-02-14,15:46:00
30.9253733,117.8185283,0,0,39492.6597222222,2008-02-14,15:50:00
30.925405,117.8184883,0,0,39492.6597800926,2008-02-14,15:50:05
30.9260816,117.8165783,0,0,39492.6625578704,2008-02-14,15:54:05
30.9261549,117.8148266,0,0,39492.6653356481,2008-02-14,15:58:05
30.9261616,117.8147433,0,0,39492.6653935185,2008-02-14,15:58:10
30.9262,117.8147049,0,0,39492.6654513889,2008-02-14,15:58:15
30.9262066,117.8145933,0,0,39492.6655092593,2008-02-14,15:58:20
30.9262216,117.8144399,0,0,39492.6655671296,2008-02-14,15:58:25
30.9262483,117.8144066,0,0,39492.6656018518,2008-02-14,15:58:28
30.9262733,117.8143466,0,0,39492.6656597222,2008-02-14,15:58:33
30.9263283,117.8142866,0,0,39492.6657175926,2008-02-14,15:58:38
30.9263533,117.8142099,0,0,39492.665775463,2008-02-14,15:58:43
30.926345,117.8141049,0,0,39492.6658333333,2008-02-14,15:58:48
30.9263433,117.8139883,0,0,39492.6658912037,2008-02-14,15:58:53
30.9263533,117.8139833,0,0,39492.6659490741,2008-02-14,15:58:58
30.9263816,117.8139299,0,0,39492.6660069444,2008-02-14,15:59:03
30.9264633,117.8139183,0,0,39492.6660648148,2008-02-14,15:59:08
30.92847,117.8123766,0,0,39492.6688425926,2008-02-14,16:03:08
30.9130716,117.8513832,0,0,39492.6725115741,2008-02-14,16:08:25
30.9291349,117.8115083,0,0,39492.673287037,2008-02-14,16:09:32
30.9291949,117.8112149,0,0,39492.6733217593,2008-02-14,16:09:35
30.9293349,117.8110333,0,0,39492.6733564815,2008-02-14,16:09:38
30.9294366,117.8108666,0,0,39492.6734143518,2008-02-14,16:09:43
30.9295233,117.8107499,0,0,39492.6734722222,2008-02-14,16:09:48
30.9295566,117.8106866,0,0,39492.6735300926,2008-02-14,16:09:53
30.92954,117.810645,0,0,39492.673587963,2008-02-14,16:09:58
30.9295516,117.8106516,0,0,39492.6736458333,2008-02-14,16:10:03
30.929565,117.8106466,0,0,39492.6737037037,2008-02-14,16:10:08
30.929565,117.8106466,0,0,39492.6737384259,2008-02-14,16:10:11
30.9295699,117.8106466,0,0,39492.6737615741,2008-02-14,16:10:13
30.9295366,117.8106866,0,0,39492.6738194444,2008-02-14,16:10:18
30.9295633,117.8106849,0,0,39492.6738773148,2008-02-14,16:10:23
30.9295983,117.81065,0,0,39492.6739351852,2008-02-14,16:10:28
30.9296183,117.8106249,0,0,39492.6739930556,2008-02-14,16:10:33
30.9296599,117.8106099,0,0,39492.6740509259,2008-02-14,16:10:38
30.9297133,117.8105583,0,0,39492.6741087963,2008-02-14,16:10:43
30.9297949,117.8105999,0,0,39492.6741666667,2008-02-14,16:10:48
30.9297933,117.8105482,0,0,39492.674224537,2008-02-14,16:10:53
30.9297983,117.8105066,0,0,39492.6742824074,2008-02-14,16:10:58
30.9298066,117.8104716,0,0,39492.6743402778,2008-02-14,16:11:03
30.9298383,117.8104683,0,0,39492.6743981481,2008-02-14,16:11:08
30.929875,117.8104533,0,0,39492.6744560185,2008-02-14,16:11:13
30.9299249,117.8104183,0,0,39492.6745138889,2008-02-14,16:11:18
30.9300166,117.8103333,0,0,39492.6745717593,2008-02-14,16:11:23
30.9300566,117.8102833,0,0,39492.6746064815,2008-02-14,16:11:26
30.9301316,117.8102366,0,0,39492.6746412037,2008-02-14,16:11:29
30.9301366,117.810215,0,0,39492.6746759259,2008-02-14,16:11:32
30.9301633,117.8101399,0,0,39492.6747337963,2008-02-14,16:11:37
30.9301983,117.8100883,0,0,39492.6747916667,2008-02-14,16:11:42
30.9301916,117.8100499,0,0,39492.674849537,2008-02-14,16:11:47
30.93021,117.8099916,0,0,39492.6749074074,2008-02-14,16:11:52
30.9301916,117.8099566,0,0,39492.6749652778,2008-02-14,16:11:57
30.9301849,117.8099266,0,0,39492.6750231481,2008-02-14,16:12:02
30.9302216,117.8098666,0,0,39492.6750810185,2008-02-14,16:12:07
30.9302066,117.8098299,0,0,39492.6751388889,2008-02-14,16:12:12
30.9301916,117.8098016,0,0,39492.6751967593,2008-02-14,16:12:17
30.93024,117.8097549,0,0,39492.6752546296,2008-02-14,16:12:22
30.93031,117.8097283,0,0,39492.6753125,2008-02-14,16:12:27
30.9303583,117.8096766,0,0,39492.6753703704,2008-02-14,16:12:32
30.9304016,117.8096083,0,0,39492.6754282407,2008-02-14,16:12:37
30.9304616,117.8095916,0,0,39492.6754861111,2008-02-14,16:12:42
30.9304866,117.8095666,0,0,39492.6755439815,2008-02-14,16:12:47
30.930505,117.8095516,0,0,39492.6756018519,2008-02-14,16:12:52
30.930505,117.8095683,0,0,39492.6756597222,2008-02-14,16:12:57
30.9299016,117.8091233,0,0,39492.6866087963,2008-02-14,16:28:43
30.9299366,117.80915,0,0,39492.6866435185,2008-02-14,16:28:46
30.9295133,117.8092149,0,0,39492.6894212963,2008-02-14,16:32:46
30.9294433,117.8092416,0,0,39492.6894791667,2008-02-14,16:32:51
30.9294066,117.8093049,0,0,39492.689537037,2008-02-14,16:32:56
30.9293816,117.8093483,0,0,39492.6895949074,2008-02-14,16:33:01
30.9287033,117.8107183,0,0,39492.6923726852,2008-02-14,16:37:01
30.9295533,117.8107733,0,0,39492.695150463,2008-02-14,16:41:01
30.9294683,117.8108816,0,0,39492.6951851852,2008-02-14,16:41:04
30.9293449,117.8109883,0,0,39492.6952199074,2008-02-14,16:41:07
30.9292316,117.8110733,0,0,39492.6952546296,2008-02-14,16:41:10
30.9291383,117.8111599,0,0,39492.6952893519,2008-02-14,16:41:13
30.9290699,117.8112366,0,0,39492.6953240741,2008-02-14,16:41:16
30.9290233,117.8113149,0,0,39492.6953587963,2008-02-14,16:41:19
30.9289216,117.8114216,0,0,39492.6953935185,2008-02-14,16:41:22
30.928795,117.8115333,0,0,39492.6954282407,2008-02-14,16:41:25
30.9286649,117.8116633,0,0,39492.695462963,2008-02-14,16:41:28
30.9285566,117.811825,0,0,39492.6954976852,2008-02-14,16:41:31
30.9284716,117.8119533,0,0,39492.6955324074,2008-02-14,16:41:34
30.9284066,117.8120583,0,0,39492.6955671296,2008-02-14,16:41:37
30.928375,117.8121399,0,0,39492.6956018518,2008-02-14,16:41:40
30.92829,117.8122383,0,0,39492.6956365741,2008-02-14,16:41:43
30.9281616,117.8123249,0,0,39492.6956712963,2008-02-14,16:41:46
30.9281133,117.8124,0,0,39492.6957060185,2008-02-14,16:41:49
30.9280383,117.8124616,0,0,39492.6957407407,2008-02-14,16:41:52
30.9279466,117.8125433,0,0,39492.695775463,2008-02-14,16:41:55
30.9278666,117.8126299,0,0,39492.6958101852,2008-02-14,16:41:58
30.9277666,117.812735,0,0,39492.6958449074,2008-02-14,16:42:01
30.9276816,117.8128816,0,0,39492.6958796296,2008-02-14,16:42:04
30.92762,117.812975,0,0,39492.6959143518,2008-02-14,16:42:07
30.9275033,117.8130683,0,0,39492.6959490741,2008-02-14,16:42:10
30.9274299,117.8131366,0,0,39492.6959837963,2008-02-14,16:42:13
30.9274033,117.8132216,0,0,39492.6960185185,2008-02-14,16:42:16
30.9273566,117.8133316,0,0,39492.6960532407,2008-02-14,16:42:19
30.9272783,117.8134399,0,0,39492.696087963,2008-02-14,16:42:22
30.9272316,117.8135533,0,0,39492.6961226852,2008-02-14,16:42:25
30.9271216,117.8136966,0,0,39492.6961574074,2008-02-14,16:42:28
30.9270616,117.8138566,0,0,39492.6961921296,2008-02-14,16:42:31
30.9270116,117.8139899,0,0,39492.6962268518,2008-02-14,16:42:34
30.92696,117.8140149,0,0,39492.6962615741,2008-02-14,16:42:37
30.9269583,117.8140466,0,0,39492.6962962963,2008-02-14,16:42:40
30.92696,117.8140699,0,0,39492.6963541667,2008-02-14,16:42:45
30.9223066,117.820235,0,0,39492.6991319444,2008-02-14,16:46:45
30.9223216,117.8202616,0,0,39492.6991898148,2008-02-14,16:46:50
30.9221599,117.8214383,0,0,39492.7037152778,2008-02-14,16:53:21
30.9222149,117.8214766,0,0,39492.7037731481,2008-02-14,16:53:26
30.9222016,117.8215033,0,0,39492.7038310185,2008-02-14,16:53:31
