# Supplementary material for: Research on differential privacy protection method based on user tendency
Source: PLoS One. 2023 Oct 26;18(10):e0288823. doi: 10.1371/journal.pone.0288823 (PMC10602288; doi:10.1371/journal.pone.0288823)
Supplement: S3 Data — (ZIP) [file pone.0288823.s003.zip › Data 5-3/051/Trajectory/20080215131407.plt]

Geolife trajectory
WGS 84
Altitude is in Feet
Reserved 3
0,2,255,My Track,0,0,2,8421376
0
30.9193299,117.8232233,0,0,39493.5514699074,2008-02-15,13:14:07
30.9193949,117.8231516,0,0,39493.5514814815,2008-02-15,13:14:08
30.919645,117.8228883,0,0,39493.5515162037,2008-02-15,13:14:11
30.9198999,117.8226166,0,0,39493.5515509259,2008-02-15,13:14:14
30.9201566,117.8223183,0,0,39493.5515856481,2008-02-15,13:14:17
30.9204316,117.8220183,0,0,39493.5516203704,2008-02-15,13:14:20
30.9206866,117.8217366,0,0,39493.5516550926,2008-02-15,13:14:23
30.9209649,117.8214233,0,0,39493.5516898148,2008-02-15,13:14:26
30.9212133,117.82113,0,0,39493.551724537,2008-02-15,13:14:29
30.9214716,117.8208333,0,0,39493.5517592593,2008-02-15,13:14:32
30.9216016,117.8206033,0,0,39493.5517939815,2008-02-15,13:14:35
30.9217966,117.8203683,0,0,39493.5518287037,2008-02-15,13:14:38
30.92201,117.8201016,0,0,39493.5518634259,2008-02-15,13:14:41
30.9222383,117.8198483,0,0,39493.5518981481,2008-02-15,13:14:44
30.9224516,117.8196349,0,0,39493.5519328704,2008-02-15,13:14:47
30.9225666,117.819475,0,0,39493.5519675926,2008-02-15,13:14:50
30.9226099,117.8193883,0,0,39493.5520023148,2008-02-15,13:14:53
30.9225866,117.8193683,0,0,39493.552037037,2008-02-15,13:14:56
30.9224916,117.81928,0,0,39493.5520949074,2008-02-15,13:15:01
30.9223583,117.8191382,0,0,39493.5521296296,2008-02-15,13:15:04
30.9222483,117.8189649,0,0,39493.5521643519,2008-02-15,13:15:07
30.9220966,117.8188099,0,0,39493.5521990741,2008-02-15,13:15:10
30.9219633,117.8187116,0,0,39493.5522337963,2008-02-15,13:15:13
30.9218983,117.8186133,0,0,39493.5522685185,2008-02-15,13:15:16
30.9217616,117.8185549,0,0,39493.5523032407,2008-02-15,13:15:19
30.9216466,117.8184216,0,0,39493.552337963,2008-02-15,13:15:22
30.9216316,117.81827,0,0,39493.5523726852,2008-02-15,13:15:25
30.92172,117.8180732,0,0,39493.5524074074,2008-02-15,13:15:28
30.9218633,117.8177583,0,0,39493.5524652778,2008-02-15,13:15:33
30.9219649,117.8175816,0,0,39493.5525,2008-02-15,13:15:36
30.9220916,117.8173866,0,0,39493.5525347222,2008-02-15,13:15:39
30.9222449,117.8172066,0,0,39493.5525694444,2008-02-15,13:15:42
30.9223833,117.8170599,0,0,39493.5526041667,2008-02-15,13:15:45
30.9225399,117.8169366,0,0,39493.5526388889,2008-02-15,13:15:48
30.9227116,117.8167633,0,0,39493.5526736111,2008-02-15,13:15:51
30.9229166,117.8165549,0,0,39493.5527083333,2008-02-15,13:15:54
30.923105,117.8163316,0,0,39493.5527430556,2008-02-15,13:15:57
30.9232366,117.8160866,0,0,39493.5527777778,2008-02-15,13:16:00
30.9233566,117.815875,0,0,39493.5528125,2008-02-15,13:16:03
30.92343,117.8157332,0,0,39493.5528472222,2008-02-15,13:16:06
30.9234833,117.8156316,0,0,39493.5528819444,2008-02-15,13:16:09
30.9235299,117.8155266,0,0,39493.5529166667,2008-02-15,13:16:12
30.9235666,117.8153899,0,0,39493.5529513889,2008-02-15,13:16:15
30.9236216,117.8152399,0,0,39493.5529861111,2008-02-15,13:16:18
30.92368,117.8150483,0,0,39493.5530208333,2008-02-15,13:16:21
30.9237449,117.8148782,0,0,39493.5530555556,2008-02-15,13:16:24
30.9237866,117.8147133,0,0,39493.5530902778,2008-02-15,13:16:27
30.92385,117.8145266,0,0,39493.553125,2008-02-15,13:16:30
30.9239166,117.8143766,0,0,39493.5531597222,2008-02-15,13:16:33
30.9239783,117.8142283,0,0,39493.5531944444,2008-02-15,13:16:36
30.9240133,117.8141433,0,0,39493.5532291667,2008-02-15,13:16:39
30.9240499,117.8140966,0,0,39493.5532638889,2008-02-15,13:16:42
30.9240683,117.8140816,0,0,39493.5532986111,2008-02-15,13:16:45
30.9240666,117.8140716,0,0,39493.5533333333,2008-02-15,13:16:48
30.92403,117.81408,0,0,39493.5533912037,2008-02-15,13:16:53
30.9239933,117.8141116,0,0,39493.5534490741,2008-02-15,13:16:58
30.9119933,117.8017949,0,0,39493.5562268518,2008-02-15,13:20:58
30.9121383,117.801905,0,0,39493.5562615741,2008-02-15,13:21:01
30.9122583,117.8020766,0,0,39493.5562962963,2008-02-15,13:21:04
30.9124583,117.8022883,0,0,39493.5563310185,2008-02-15,13:21:07
30.9127033,117.8025299,0,0,39493.5563657407,2008-02-15,13:21:10
30.9129516,117.8027766,0,0,39493.556400463,2008-02-15,13:21:13
30.913225,117.80304,0,0,39493.5564351852,2008-02-15,13:21:16
30.9135116,117.8033116,0,0,39493.5564699074,2008-02-15,13:21:19
30.9138283,117.8036066,0,0,39493.5565046296,2008-02-15,13:21:22
30.9141699,117.803905,0,0,39493.5565393518,2008-02-15,13:21:25
30.9145,117.8042083,0,0,39493.5565740741,2008-02-15,13:21:28
30.9148299,117.8045183,0,0,39493.5566087963,2008-02-15,13:21:31
30.9151633,117.8048266,0,0,39493.5566435185,2008-02-15,13:21:34
30.9154999,117.80514,0,0,39493.5566782407,2008-02-15,13:21:37
30.9158283,117.8054516,0,0,39493.556712963,2008-02-15,13:21:40
30.9161633,117.8057633,0,0,39493.5567476852,2008-02-15,13:21:43
30.9165032,117.8060816,0,0,39493.5567824074,2008-02-15,13:21:46
30.9168383,117.8064033,0,0,39493.5568171296,2008-02-15,13:21:49
30.917175,117.8067133,0,0,39493.5568518518,2008-02-15,13:21:52
30.9174982,117.8070216,0,0,39493.5568865741,2008-02-15,13:21:55
30.9178033,117.8073049,0,0,39493.5569212963,2008-02-15,13:21:58
30.9180816,117.8075866,0,0,39493.5569560185,2008-02-15,13:22:01
30.9183883,117.8078733,0,0,39493.5569907407,2008-02-15,13:22:04
30.9187533,117.8081499,0,0,39493.557025463,2008-02-15,13:22:07
30.9191016,117.8084399,0,0,39493.5570601852,2008-02-15,13:22:10
30.919475,117.808715,0,0,39493.5570949074,2008-02-15,13:22:13
30.919815,117.8089749,0,0,39493.5571296296,2008-02-15,13:22:16
30.9201333,117.8092216,0,0,39493.5571643518,2008-02-15,13:22:19
30.9204533,117.8094766,0,0,39493.5571990741,2008-02-15,13:22:22
30.92079,117.809695,0,0,39493.5572337963,2008-02-15,13:22:25
30.9210649,117.80996,0,0,39493.5572685185,2008-02-15,13:22:28
30.9213683,117.810145,0,0,39493.5573032407,2008-02-15,13:22:31
30.9215833,117.81034,0,0,39493.557337963,2008-02-15,13:22:34
30.9218716,117.8106616,0,0,39493.5573726852,2008-02-15,13:22:37
30.9221383,117.8110083,0,0,39493.5574074074,2008-02-15,13:22:40
30.9224183,117.8113116,0,0,39493.5574421296,2008-02-15,13:22:43
30.9227133,117.8116233,0,0,39493.5574768518,2008-02-15,13:22:46
30.9230016,117.8119683,0,0,39493.5575115741,2008-02-15,13:22:49
30.9232716,117.8123483,0,0,39493.5575462963,2008-02-15,13:22:52
30.9235383,117.8126849,0,0,39493.5575810185,2008-02-15,13:22:55
30.9239033,117.8131016,0,0,39493.5576273148,2008-02-15,13:22:59
30.9241,117.8133899,0,0,39493.5576736111,2008-02-15,13:23:03
30.9241483,117.8134933,0,0,39493.5577083333,2008-02-15,13:23:06
30.9241533,117.8135549,0,0,39493.5577430556,2008-02-15,13:23:09
30.9240883,117.8136099,0,0,39493.5578009259,2008-02-15,13:23:14
30.932525,117.8124966,0,0,39493.5606018519,2008-02-15,13:27:16
30.9326149,117.8124783,0,0,39493.5606365741,2008-02-15,13:27:19
30.9327533,117.8124366,0,0,39493.5606712963,2008-02-15,13:27:22
30.9328766,117.8124099,0,0,39493.5607060185,2008-02-15,13:27:25
30.9330033,117.8123766,0,0,39493.5607407407,2008-02-15,13:27:28
30.93315,117.8123416,0,0,39493.560775463,2008-02-15,13:27:31
30.9333483,117.8123,0,0,39493.5608101852,2008-02-15,13:27:34
30.9335333,117.8122533,0,0,39493.5608449074,2008-02-15,13:27:37
30.9337466,117.8121833,0,0,39493.5608796296,2008-02-15,13:27:40
30.9340066,117.8121066,0,0,39493.5609143519,2008-02-15,13:27:43
30.9342466,117.8120233,0,0,39493.5609490741,2008-02-15,13:27:46
30.934485,117.8119233,0,0,39493.5609837963,2008-02-15,13:27:49
30.9347583,117.8118599,0,0,39493.5610185185,2008-02-15,13:27:52
30.9350066,117.8117833,0,0,39493.5610532407,2008-02-15,13:27:55
30.935215,117.811715,0,0,39493.561087963,2008-02-15,13:27:58
30.9353433,117.8117016,0,0,39493.5611226852,2008-02-15,13:28:01
30.9354699,117.8116733,0,0,39493.5611574074,2008-02-15,13:28:04
30.9355566,117.8116249,0,0,39493.5611921296,2008-02-15,13:28:07
30.9356166,117.8115816,0,0,39493.5612268519,2008-02-15,13:28:10
30.9357316,117.811545,0,0,39493.5612615741,2008-02-15,13:28:13
30.9358266,117.8115249,0,0,39493.5612962963,2008-02-15,13:28:16
30.93597,117.8114666,0,0,39493.5613310185,2008-02-15,13:28:19
30.9361616,117.8114266,0,0,39493.5613657407,2008-02-15,13:28:22
30.9363433,117.8113766,0,0,39493.561400463,2008-02-15,13:28:25
30.9364666,117.8112783,0,0,39493.5614351852,2008-02-15,13:28:28
30.9365716,117.8112316,0,0,39493.5614699074,2008-02-15,13:28:31
30.9367049,117.8111699,0,0,39493.5615046296,2008-02-15,13:28:34
30.9368299,117.811095,0,0,39493.5615393519,2008-02-15,13:28:37
30.9370516,117.8110199,0,0,39493.5615740741,2008-02-15,13:28:40
30.9372083,117.8109616,0,0,39493.5616087963,2008-02-15,13:28:43
30.9373166,117.8109483,0,0,39493.5616435185,2008-02-15,13:28:46
30.9374266,117.8109199,0,0,39493.5616782407,2008-02-15,13:28:49
30.9375716,117.8108883,0,0,39493.561712963,2008-02-15,13:28:52
30.9377433,117.8108783,0,0,39493.5617476852,2008-02-15,13:28:55
30.9379216,117.8108266,0,0,39493.5617824074,2008-02-15,13:28:58
30.9381066,117.810785,0,0,39493.5618171296,2008-02-15,13:29:01
30.9382883,117.8107349,0,0,39493.5618518519,2008-02-15,13:29:04
30.9384149,117.8107316,0,0,39493.5618865741,2008-02-15,13:29:07
30.9385583,117.8107016,0,0,39493.5619212963,2008-02-15,13:29:10
30.9387883,117.8106333,0,0,39493.5619560185,2008-02-15,13:29:13
30.9388883,117.8106383,0,0,39493.5619907407,2008-02-15,13:29:16
30.93897,117.8106249,0,0,39493.562025463,2008-02-15,13:29:19
30.9390266,117.8106116,0,0,39493.5620601852,2008-02-15,13:29:22
30.93908,117.8106116,0,0,39493.5620949074,2008-02-15,13:29:25
30.93912,117.8106266,0,0,39493.5621527778,2008-02-15,13:29:30
30.9413883,117.8122016,0,0,39493.5649305556,2008-02-15,13:33:30
30.9410033,117.8120249,0,0,39493.7840509259,2008-02-15,18:49:02
30.9410183,117.812065,0,0,39493.7841203704,2008-02-15,18:49:08
30.9410083,117.8120332,0,0,39493.7868981481,2008-02-15,18:53:08
30.9411983,117.8121533,0,0,39493.7927546296,2008-02-15,19:01:34
30.9411966,117.8118466,0,0,39493.7957175926,2008-02-15,19:05:50
30.9411183,117.8121816,0,0,39493.8406365741,2008-02-15,20:10:31
30.9411233,117.8122266,0,0,39493.8434143519,2008-02-15,20:14:31
30.9411483,117.8122533,0,0,39493.8467824074,2008-02-15,20:19:22
30.9410666,117.8124449,0,0,39493.8495601852,2008-02-15,20:23:22
30.9409899,117.8115949,0,0,39493.8524768518,2008-02-15,20:27:34
30.941015,117.8117066,0,0,39493.8525347222,2008-02-15,20:27:39
30.9411749,117.8120583,0,0,39493.8553125,2008-02-15,20:31:39
30.9411866,117.8120216,0,0,39493.8580902778,2008-02-15,20:35:39
30.9410649,117.8116916,0,0,39493.8608796296,2008-02-15,20:39:40
30.9411416,117.8121566,0,0,39493.8636574074,2008-02-15,20:43:40
30.9411433,117.8121549,0,0,39493.8664351852,2008-02-15,20:47:40
30.9411433,117.8121549,0,0,39493.8691898148,2008-02-15,20:51:38
30.9411433,117.8121549,0,0,39493.869212963,2008-02-15,20:51:40
30.9411933,117.8121333,0,0,39493.8721180556,2008-02-15,20:55:51
30.9410899,117.8120966,0,0,39493.8748958333,2008-02-15,20:59:51
30.9410966,117.8120766,0,0,39493.8776736111,2008-02-15,21:03:51
30.9412233,117.8120149,0,0,39493.8806365741,2008-02-15,21:08:07
30.9411433,117.8120266,0,0,39493.8834143518,2008-02-15,21:12:07
30.9411383,117.8120283,0,0,39493.8861921296,2008-02-15,21:16:07
30.9411383,117.8120283,0,0,39493.8889699074,2008-02-15,21:20:07
30.9411383,117.8120283,0,0,39493.8917476852,2008-02-15,21:24:07
30.9411383,117.8120283,0,0,39493.8945023148,2008-02-15,21:28:05
30.9411383,117.8120283,0,0,39493.894525463,2008-02-15,21:28:07
30.9412133,117.8120799,0,0,39493.8973032407,2008-02-15,21:32:07
30.941195,117.8122466,0,0,39493.9000925926,2008-02-15,21:36:08
30.941015,117.8121333,0,0,39493.9028703704,2008-02-15,21:40:08
30.941015,117.8121333,0,0,39493.905625,2008-02-15,21:44:06
30.941015,117.8121333,0,0,39493.9056481481,2008-02-15,21:44:08
30.9410983,117.8122432,0,0,39493.9084259259,2008-02-15,21:48:08
30.9410966,117.8122516,0,0,39493.9112037037,2008-02-15,21:52:08
30.9410966,117.8122516,0,0,39493.9139583333,2008-02-15,21:56:06
30.9410966,117.8122516,0,0,39493.9139814815,2008-02-15,21:56:08
30.9412666,117.8122766,0,0,39493.9167592593,2008-02-15,22:00:08
30.9411466,117.8121416,0,0,39493.919537037,2008-02-15,22:04:08
30.9410433,117.8124449,0,0,39493.922349537,2008-02-15,22:08:11
30.9411083,117.8121433,0,0,39493.9251273148,2008-02-15,22:12:11
30.9410833,117.8121283,0,0,39493.9251851852,2008-02-15,22:12:16
30.9411183,117.81212,0,0,39493.927962963,2008-02-15,22:16:16
30.9407666,117.8123233,0,0,39493.9307407407,2008-02-15,22:20:16
30.94058,117.8126716,0,0,39493.9349884259,2008-02-15,22:26:23
30.9406566,117.8125599,0,0,39493.9350462963,2008-02-15,22:26:28
30.940695,117.8125066,0,0,39493.9351041667,2008-02-15,22:26:33
30.94065,117.8127033,0,0,39493.9378935185,2008-02-15,22:30:34
30.9408549,117.8126483,0,0,39493.9406712963,2008-02-15,22:34:34
30.9408766,117.812135,0,0,39493.9434490741,2008-02-15,22:38:34
30.9411133,117.8117966,0,0,39493.9463657407,2008-02-15,22:42:46
