# Supplementary material for: Research on differential privacy protection method based on user tendency
Source: PLoS One. 2023 Oct 26;18(10):e0288823. doi: 10.1371/journal.pone.0288823 (PMC10602288; doi:10.1371/journal.pone.0288823)
Supplement: S3 Data — (ZIP) [file pone.0288823.s003.zip › Data 5-3/051/Trajectory/20080216163334.plt]

Geolife trajectory
WGS 84
Altitude is in Feet
Reserved 3
0,2,255,My Track,0,0,2,8421376
0
30.9332883,117.8050916,0,0,39494.6899768518,2008-02-16,16:33:34
30.9332933,117.8050883,0,0,39494.6899884259,2008-02-16,16:33:35
30.9294333,117.8037283,0,0,39494.6929166667,2008-02-16,16:37:48
30.9295783,117.8035016,0,0,39494.692974537,2008-02-16,16:37:53
30.9296466,117.8033849,0,0,39494.6930324074,2008-02-16,16:37:58
30.9296633,117.8032833,0,0,39494.6930902778,2008-02-16,16:38:03
30.9296949,117.8031983,0,0,39494.6931481481,2008-02-16,16:38:08
30.9296816,117.8031333,0,0,39494.6932060185,2008-02-16,16:38:13
30.9296316,117.8030782,0,0,39494.6932638889,2008-02-16,16:38:18
30.9295683,117.8030066,0,0,39494.6933217593,2008-02-16,16:38:23
30.9295083,117.8029483,0,0,39494.6933796296,2008-02-16,16:38:28
30.9294816,117.802925,0,0,39494.6934143519,2008-02-16,16:38:31
30.9294449,117.802885,0,0,39494.6934722222,2008-02-16,16:38:36
30.9294216,117.8028099,0,0,39494.6935300926,2008-02-16,16:38:41
30.9293566,117.8028,0,0,39494.693587963,2008-02-16,16:38:46
30.9292783,117.8027899,0,0,39494.6936458333,2008-02-16,16:38:51
30.9292066,117.8027566,0,0,39494.6937268519,2008-02-16,16:38:58
30.92923,117.80266,0,0,39494.6937847222,2008-02-16,16:39:03
30.9292266,117.8025566,0,0,39494.6938425926,2008-02-16,16:39:08
30.92916,117.8024966,0,0,39494.693900463,2008-02-16,16:39:13
30.9290816,117.8024566,0,0,39494.6939583333,2008-02-16,16:39:18
30.929045,117.8023733,0,0,39494.6940162037,2008-02-16,16:39:23
30.9289233,117.8023633,0,0,39494.6940740741,2008-02-16,16:39:28
30.9288616,117.8023533,0,0,39494.6941319444,2008-02-16,16:39:33
30.9287816,117.8023233,0,0,39494.6941898148,2008-02-16,16:39:38
30.9288033,117.8022966,0,0,39494.6942476852,2008-02-16,16:39:43
30.9288033,117.8022866,0,0,39494.6943055556,2008-02-16,16:39:48
30.9287483,117.8023049,0,0,39494.6943634259,2008-02-16,16:39:53
30.9286866,117.8023933,0,0,39494.6944212963,2008-02-16,16:39:58
30.9285616,117.8025299,0,0,39494.6944791667,2008-02-16,16:40:03
30.9284583,117.8024566,0,0,39494.694537037,2008-02-16,16:40:08
30.92843,117.8021466,0,0,39494.6945949074,2008-02-16,16:40:13
30.9283949,117.802015,0,0,39494.6946296296,2008-02-16,16:40:16
30.9283366,117.8019483,0,0,39494.6946643519,2008-02-16,16:40:19
30.9282433,117.8019649,0,0,39494.6946990741,2008-02-16,16:40:22
30.9280849,117.8020799,0,0,39494.6947337963,2008-02-16,16:40:25
30.9280549,117.8021033,0,0,39494.6948148148,2008-02-16,16:40:32
30.9254816,117.8002399,0,0,39494.6975925926,2008-02-16,16:44:32
30.9254099,117.8003033,0,0,39494.6976273148,2008-02-16,16:44:35
30.9253083,117.800335,0,0,39494.6976851852,2008-02-16,16:44:40
30.9252783,117.8003583,0,0,39494.6977199074,2008-02-16,16:44:43
30.9252133,117.800405,0,0,39494.6977777778,2008-02-16,16:44:48
30.925095,117.8004083,0,0,39494.6978356481,2008-02-16,16:44:53
30.9250299,117.8004349,0,0,39494.6978703704,2008-02-16,16:44:56
30.9249933,117.8004383,0,0,39494.6979050926,2008-02-16,16:44:59
30.92512,117.80018,0,0,39494.697962963,2008-02-16,16:45:04
30.92512,117.7999866,0,0,39494.6980208333,2008-02-16,16:45:09
30.92505,117.7998832,0,0,39494.6980787037,2008-02-16,16:45:14
30.92498,117.7998316,0,0,39494.6981365741,2008-02-16,16:45:19
30.9249283,117.7998233,0,0,39494.6981712963,2008-02-16,16:45:22
30.9248683,117.7999083,0,0,39494.6982060185,2008-02-16,16:45:25
30.9248083,117.7998966,0,0,39494.6982407407,2008-02-16,16:45:28
30.924715,117.7998899,0,0,39494.6982986111,2008-02-16,16:45:33
30.9246483,117.7998566,0,0,39494.6983333333,2008-02-16,16:45:36
30.9245516,117.7997833,0,0,39494.6983680556,2008-02-16,16:45:39
30.9244816,117.799705,0,0,39494.6984027778,2008-02-16,16:45:42
30.9245399,117.79924,0,0,39494.6984606481,2008-02-16,16:45:47
30.9245266,117.7991016,0,0,39494.6984953704,2008-02-16,16:45:50
30.9244833,117.7989949,0,0,39494.6985532407,2008-02-16,16:45:55
30.9245116,117.7989416,0,0,39494.698587963,2008-02-16,16:45:58
30.9244049,117.798905,0,0,39494.6986574074,2008-02-16,16:46:04
30.9242833,117.7989283,0,0,39494.6987152778,2008-02-16,16:46:09
30.9242883,117.79879,0,0,39494.6987731481,2008-02-16,16:46:14
30.9242583,117.7987449,0,0,39494.6988078704,2008-02-16,16:46:17
30.924225,117.79868,0,0,39494.6988657407,2008-02-16,16:46:22
30.9241816,117.79864,0,0,39494.6989236111,2008-02-16,16:46:27
30.9241066,117.7985916,0,0,39494.6989814815,2008-02-16,16:46:32
30.9240799,117.7985516,0,0,39494.6990162037,2008-02-16,16:46:35
30.924055,117.7985299,0,0,39494.6990509259,2008-02-16,16:46:38
30.9239883,117.7985066,0,0,39494.6991087963,2008-02-16,16:46:43
30.923945,117.7984916,0,0,39494.6991666667,2008-02-16,16:46:48
30.9238566,117.7984682,0,0,39494.699224537,2008-02-16,16:46:53
30.9237833,117.7985116,0,0,39494.6992824074,2008-02-16,16:46:58
30.923735,117.7985649,0,0,39494.6993402778,2008-02-16,16:47:03
30.9236866,117.7985716,0,0,39494.6993981482,2008-02-16,16:47:08
30.9236166,117.7985466,0,0,39494.6994560185,2008-02-16,16:47:13
30.9235499,117.7985366,0,0,39494.6995138889,2008-02-16,16:47:18
30.923495,117.7984733,0,0,39494.6995717593,2008-02-16,16:47:23
30.9234333,117.7984499,0,0,39494.6996296296,2008-02-16,16:47:28
30.9233666,117.7984499,0,0,39494.6996875,2008-02-16,16:47:33
30.9232966,117.7984649,0,0,39494.6997453704,2008-02-16,16:47:38
30.923215,117.7984933,0,0,39494.6998032407,2008-02-16,16:47:43
30.9231699,117.7985149,0,0,39494.699837963,2008-02-16,16:47:46
30.9230966,117.7985583,0,0,39494.6998958333,2008-02-16,16:47:51
30.9230383,117.7985299,0,0,39494.6999768519,2008-02-16,16:47:58
30.9229933,117.79851,0,0,39494.7000578704,2008-02-16,16:48:05
30.9229383,117.7984466,0,0,39494.7001273148,2008-02-16,16:48:11
30.92291,117.7983199,0,0,39494.7002199074,2008-02-16,16:48:19
30.922865,117.7982349,0,0,39494.7002893519,2008-02-16,16:48:25
30.92281,117.7981316,0,0,39494.7003819444,2008-02-16,16:48:33
30.922785,117.7980333,0,0,39494.7004513889,2008-02-16,16:48:39
30.9227116,117.7978733,0,0,39494.7005902778,2008-02-16,16:48:51
30.9226499,117.7978166,0,0,39494.7006597222,2008-02-16,16:48:57
30.922585,117.7977933,0,0,39494.7007175926,2008-02-16,16:49:02
30.9225166,117.7977649,0,0,39494.700775463,2008-02-16,16:49:07
30.9224549,117.7977466,0,0,39494.7008333333,2008-02-16,16:49:12
30.9223849,117.797715,0,0,39494.7008912037,2008-02-16,16:49:17
30.9223016,117.7976666,0,0,39494.7009606481,2008-02-16,16:49:23
30.922235,117.797645,0,0,39494.7010185185,2008-02-16,16:49:28
30.9221616,117.797615,0,0,39494.7010763889,2008-02-16,16:49:33
30.9221216,117.7976016,0,0,39494.7011111111,2008-02-16,16:49:36
30.9220599,117.7975699,0,0,39494.7011689815,2008-02-16,16:49:41
30.9219816,117.7975416,0,0,39494.7012384259,2008-02-16,16:49:47
30.9219316,117.7974933,0,0,39494.7012962963,2008-02-16,16:49:52
30.9218466,117.7974866,0,0,39494.7013541667,2008-02-16,16:49:57
30.9218066,117.7974716,0,0,39494.701412037,2008-02-16,16:50:02
30.9217399,117.7974366,0,0,39494.7014814815,2008-02-16,16:50:08
30.9216716,117.7973999,0,0,39494.7015393519,2008-02-16,16:50:13
30.9216249,117.7973849,0,0,39494.7015740741,2008-02-16,16:50:16
30.9215833,117.7973683,0,0,39494.7016087963,2008-02-16,16:50:19
30.9215533,117.7973549,0,0,39494.7016435185,2008-02-16,16:50:22
30.9215133,117.7973449,0,0,39494.7016782407,2008-02-16,16:50:25
30.9214633,117.7973399,0,0,39494.701712963,2008-02-16,16:50:28
30.9214066,117.7973116,0,0,39494.7017708333,2008-02-16,16:50:33
30.9213466,117.7973083,0,0,39494.7018287037,2008-02-16,16:50:38
30.9212833,117.797295,0,0,39494.7018865741,2008-02-16,16:50:43
30.9212233,117.7972816,0,0,39494.7019444444,2008-02-16,16:50:48
30.9211583,117.7972483,0,0,39494.7020023148,2008-02-16,16:50:53
30.92109,117.79722,0,0,39494.7020601852,2008-02-16,16:50:58
30.92103,117.797195,0,0,39494.7021180556,2008-02-16,16:51:03
30.9209683,117.7971616,0,0,39494.7021759259,2008-02-16,16:51:08
30.9208983,117.7971299,0,0,39494.7022337963,2008-02-16,16:51:13
30.9208399,117.7971049,0,0,39494.7022916667,2008-02-16,16:51:18
30.9208033,117.7970616,0,0,39494.702349537,2008-02-16,16:51:23
30.9207149,117.7970283,0,0,39494.7024189815,2008-02-16,16:51:29
30.920655,117.7969883,0,0,39494.7024768519,2008-02-16,16:51:34
30.9206183,117.7969616,0,0,39494.7025115741,2008-02-16,16:51:37
30.9205499,117.7969483,0,0,39494.7025810185,2008-02-16,16:51:43
30.9204899,117.7969283,0,0,39494.7026388889,2008-02-16,16:51:48
30.9204199,117.7969049,0,0,39494.7026967593,2008-02-16,16:51:53
30.9203533,117.79686,0,0,39494.7027546296,2008-02-16,16:51:58
30.9203016,117.7968282,0,0,39494.7028125,2008-02-16,16:52:03
30.9202566,117.7967783,0,0,39494.7028703704,2008-02-16,16:52:08
30.9201966,117.7967383,0,0,39494.7029282407,2008-02-16,16:52:13
30.9201249,117.7966949,0,0,39494.7029976852,2008-02-16,16:52:19
30.9200699,117.7966483,0,0,39494.7030555556,2008-02-16,16:52:24
30.92001,117.7965916,0,0,39494.7031134259,2008-02-16,16:52:29
30.9199733,117.7965833,0,0,39494.7031481481,2008-02-16,16:52:32
30.9199083,117.7965466,0,0,39494.7032060185,2008-02-16,16:52:37
30.9198533,117.7965116,0,0,39494.7032638889,2008-02-16,16:52:42
30.9197966,117.7964833,0,0,39494.7033217593,2008-02-16,16:52:47
30.9197316,117.7964383,0,0,39494.7033796296,2008-02-16,16:52:52
30.9196783,117.7963883,0,0,39494.7034375,2008-02-16,16:52:57
30.9196199,117.7963449,0,0,39494.7034953704,2008-02-16,16:53:02
30.9195582,117.7963049,0,0,39494.7035532407,2008-02-16,16:53:07
30.9194949,117.7962616,0,0,39494.7036111111,2008-02-16,16:53:12
30.919435,117.7961982,0,0,39494.7036689815,2008-02-16,16:53:17
30.9193733,117.7961633,0,0,39494.70375,2008-02-16,16:53:24
30.91932,117.7961866,0,0,39494.7038078704,2008-02-16,16:53:29
30.9192999,117.7962283,0,0,39494.7038657407,2008-02-16,16:53:34
30.9187916,117.7964299,0,0,39494.7066435185,2008-02-16,16:57:34
30.9187333,117.7964316,0,0,39494.7067013889,2008-02-16,16:57:39
30.918815,117.7964166,0,0,39494.7094791667,2008-02-16,17:01:39
30.918815,117.7964166,0,0,39494.7122685185,2008-02-16,17:05:40
30.918815,117.7964166,0,0,39494.7150231482,2008-02-16,17:09:38
30.918815,117.7964166,0,0,39494.7150462963,2008-02-16,17:09:40
30.9240366,117.7984,0,0,39494.7178240741,2008-02-16,17:13:40
30.9266433,117.7993116,0,0,39494.7179398148,2008-02-16,17:13:50
30.9301083,117.8005116,0,0,39494.7180555556,2008-02-16,17:14:00
30.9349666,117.8021816,0,0,39494.7181712963,2008-02-16,17:14:10
30.9406466,117.8041083,0,0,39494.718287037,2008-02-16,17:14:20
30.9194216,117.79638,0,0,39494.7665625,2008-02-16,18:23:51
30.9194549,117.7963866,0,0,39494.7665740741,2008-02-16,18:23:52
30.9216483,117.7974483,0,0,39494.7693634259,2008-02-16,18:27:53
30.9216833,117.7974566,0,0,39494.7694212963,2008-02-16,18:27:58
30.9217016,117.7974683,0,0,39494.7694791667,2008-02-16,18:28:03
30.9217466,117.7974716,0,0,39494.769537037,2008-02-16,18:28:08
30.9218083,117.7974883,0,0,39494.7695949074,2008-02-16,18:28:13
30.921845,117.7975383,0,0,39494.7696527778,2008-02-16,18:28:18
30.9218916,117.7974966,0,0,39494.7697106482,2008-02-16,18:28:23
30.9219566,117.7975116,0,0,39494.7697685185,2008-02-16,18:28:28
30.9220299,117.7976016,0,0,39494.7698263889,2008-02-16,18:28:33
30.9220749,117.7976733,0,0,39494.7698842593,2008-02-16,18:28:38
30.9221616,117.7976783,0,0,39494.7699421296,2008-02-16,18:28:43
30.9222216,117.7976916,0,0,39494.77,2008-02-16,18:28:48
30.9222549,117.7977116,0,0,39494.7700578704,2008-02-16,18:28:53
30.9240283,117.7987999,0,0,39494.7728356481,2008-02-16,18:32:53
30.9264416,117.7997099,0,0,39494.7756134259,2008-02-16,18:36:53
30.9264666,117.7996616,0,0,39494.7756712963,2008-02-16,18:36:58
30.9257049,117.8142316,0,0,39494.778900463,2008-02-16,18:41:37
30.9257133,117.8157716,0,0,39494.7789699074,2008-02-16,18:41:43
30.9254983,117.819095,0,0,39494.7790856481,2008-02-16,18:41:53
30.9247899,117.8345499,0,0,39494.7796180556,2008-02-16,18:42:39
30.9246583,117.8359499,0,0,39494.7797337963,2008-02-16,18:42:49
30.9246016,117.8364399,0,0,39494.7797685185,2008-02-16,18:42:52
30.92633,117.7996999,0,0,39494.8204050926,2008-02-16,19:41:23
30.926595,117.7998883,0,0,39494.8239467593,2008-02-16,19:46:29
30.92647,117.7998883,0,0,39494.8240046296,2008-02-16,19:46:34
30.9264999,117.7998266,0,0,39494.8268287037,2008-02-16,19:50:38
30.9263816,117.7998183,0,0,39494.8296064815,2008-02-16,19:54:38
30.9263433,117.7997666,0,0,39494.8323842593,2008-02-16,19:58:38
30.92641,117.799635,0,0,39494.835162037,2008-02-16,20:02:38
30.9265466,117.800095,0,0,39494.8379513889,2008-02-16,20:06:39
30.9257,117.7998333,0,0,39494.8407291667,2008-02-16,20:10:39
30.9243299,117.7987482,0,0,39494.8435069444,2008-02-16,20:14:39
30.9242933,117.7987149,0,0,39494.8435648148,2008-02-16,20:14:44
30.924995,117.7991949,0,0,39494.8463541667,2008-02-16,20:18:45
30.9250866,117.7992532,0,0,39494.846412037,2008-02-16,20:18:50
30.9251566,117.7992933,0,0,39494.8464699074,2008-02-16,20:18:55
30.925205,117.7993633,0,0,39494.8465277778,2008-02-16,20:19:00
30.9252249,117.7994183,0,0,39494.8465856481,2008-02-16,20:19:05
30.9252633,117.7994783,0,0,39494.8466435185,2008-02-16,20:19:10
30.9252966,117.7994999,0,0,39494.8467013889,2008-02-16,20:19:15
30.927575,117.8013383,0,0,39494.8494791667,2008-02-16,20:23:15
30.9276483,117.8013616,0,0,39494.849537037,2008-02-16,20:23:20
30.9276883,117.8014183,0,0,39494.8495949074,2008-02-16,20:23:25
30.9277,117.8014683,0,0,39494.8496527778,2008-02-16,20:23:30
30.9292,117.8024116,0,0,39494.8524305556,2008-02-16,20:27:30
30.9292683,117.8024716,0,0,39494.8524884259,2008-02-16,20:27:35
30.9293183,117.8024716,0,0,39494.8525462963,2008-02-16,20:27:40
30.9293616,117.80249,0,0,39494.8526041667,2008-02-16,20:27:45
30.9294166,117.8025066,0,0,39494.852662037,2008-02-16,20:27:50
30.9294783,117.8025216,0,0,39494.8527199074,2008-02-16,20:27:55
30.9295366,117.8025299,0,0,39494.8527777778,2008-02-16,20:28:00
30.9295466,117.8025816,0,0,39494.8528356481,2008-02-16,20:28:05
30.9295766,117.8025882,0,0,39494.8528935185,2008-02-16,20:28:10
30.9296149,117.8025699,0,0,39494.8529513889,2008-02-16,20:28:15
30.9296383,117.80262,0,0,39494.8530092593,2008-02-16,20:28:20
30.9297133,117.8024566,0,0,39494.8865856482,2008-02-16,21:16:41
30.9296866,117.8024482,0,0,39494.8866435185,2008-02-16,21:16:46
30.9296516,117.8026499,0,0,39494.8867013889,2008-02-16,21:16:51
30.9296483,117.8027966,0,0,39494.8867592593,2008-02-16,21:16:56
30.9296699,117.802855,0,0,39494.8868171296,2008-02-16,21:17:01
30.9296933,117.80287,0,0,39494.886875,2008-02-16,21:17:06
30.9296999,117.8028933,0,0,39494.8869328704,2008-02-16,21:17:11
30.9297299,117.8029216,0,0,39494.8869907407,2008-02-16,21:17:16
30.9297466,117.802925,0,0,39494.8870486111,2008-02-16,21:17:21
30.929745,117.8029749,0,0,39494.8871064815,2008-02-16,21:17:26
30.9312699,117.8040483,0,0,39494.8898842593,2008-02-16,21:21:26
30.931245,117.8040483,0,0,39494.8899421296,2008-02-16,21:21:31
30.9312483,117.8040383,0,0,39494.89,2008-02-16,21:21:36
30.9312883,117.8040683,0,0,39494.8900578704,2008-02-16,21:21:41
30.9313266,117.8040983,0,0,39494.8901157407,2008-02-16,21:21:46
30.9313716,117.8041133,0,0,39494.8901736111,2008-02-16,21:21:51
30.9314166,117.80416,0,0,39494.8902314815,2008-02-16,21:21:56
30.93144,117.8041949,0,0,39494.8902893519,2008-02-16,21:22:01
30.93147,117.8042249,0,0,39494.8903472222,2008-02-16,21:22:06
30.9315016,117.80423,0,0,39494.8904050926,2008-02-16,21:22:11
30.9315166,117.8042349,0,0,39494.890462963,2008-02-16,21:22:16
30.9315083,117.8042133,0,0,39494.8905208333,2008-02-16,21:22:21
30.9315216,117.8042116,0,0,39494.8905787037,2008-02-16,21:22:26
30.9330266,117.8052849,0,0,39494.8933564815,2008-02-16,21:26:26
30.93307,117.8053016,0,0,39494.8934143518,2008-02-16,21:26:31
30.9331183,117.805325,0,0,39494.8934722222,2008-02-16,21:26:36
30.9337749,117.8057816,0,0,39494.89625,2008-02-16,21:30:36
30.9346883,117.8072733,0,0,39494.8990277778,2008-02-16,21:34:36
30.9346716,117.8072749,0,0,39494.8990856481,2008-02-16,21:34:41
30.934695,117.8073183,0,0,39494.8991435185,2008-02-16,21:34:46
30.9347683,117.8073899,0,0,39494.8992013889,2008-02-16,21:34:51
30.9348533,117.8074583,0,0,39494.8992592593,2008-02-16,21:34:56
30.9359316,117.8090166,0,0,39494.902037037,2008-02-16,21:38:56
30.9359933,117.8090266,0,0,39494.9020949074,2008-02-16,21:39:01
30.9363116,117.8106733,0,0,39494.9048726852,2008-02-16,21:43:01
30.9362983,117.8107416,0,0,39494.9049305556,2008-02-16,21:43:06
30.9362933,117.8107916,0,0,39494.9049884259,2008-02-16,21:43:11
30.9362783,117.8108766,0,0,39494.9050462963,2008-02-16,21:43:16
30.9362833,117.8109383,0,0,39494.9051041667,2008-02-16,21:43:21
30.9363566,117.8109616,0,0,39494.905162037,2008-02-16,21:43:26
30.9363816,117.8109682,0,0,39494.9052199074,2008-02-16,21:43:31
30.9364283,117.8109649,0,0,39494.9052777778,2008-02-16,21:43:36
30.93646,117.8109883,0,0,39494.9053356481,2008-02-16,21:43:41
30.936485,117.8110149,0,0,39494.9053935185,2008-02-16,21:43:46
30.9364816,117.8110382,0,0,39494.9054513889,2008-02-16,21:43:51
30.93859,117.8107166,0,0,39494.9082291667,2008-02-16,21:47:51
30.938575,117.8106649,0,0,39494.908287037,2008-02-16,21:47:56
30.9386183,117.8106066,0,0,39494.9083449074,2008-02-16,21:48:01
30.9386616,117.8105883,0,0,39494.9084027778,2008-02-16,21:48:06
30.9387183,117.8106099,0,0,39494.9084606481,2008-02-16,21:48:11
30.9400699,117.81083,0,0,39494.9112384259,2008-02-16,21:52:11
30.9400433,117.8108833,0,0,39494.9112962963,2008-02-16,21:52:16
30.940035,117.8109333,0,0,39494.9113541667,2008-02-16,21:52:21
30.9400783,117.810985,0,0,39494.911412037,2008-02-16,21:52:26
30.9400916,117.8110533,0,0,39494.9114699074,2008-02-16,21:52:31
30.9401416,117.8111149,0,0,39494.9115277778,2008-02-16,21:52:36
30.9401666,117.8111683,0,0,39494.9115856481,2008-02-16,21:52:41
30.9401716,117.811235,0,0,39494.9116435185,2008-02-16,21:52:46
30.9402049,117.811235,0,0,39494.9117013889,2008-02-16,21:52:51
30.9406966,117.812035,0,0,39494.9144791667,2008-02-16,21:56:51
30.9407799,117.8120999,0,0,39494.914537037,2008-02-16,21:56:56
30.9408333,117.8121732,0,0,39494.9145717593,2008-02-16,21:56:59
30.9408316,117.8122583,0,0,39494.9146064815,2008-02-16,21:57:02
30.9408533,117.8123083,0,0,39494.9146412037,2008-02-16,21:57:05
30.9408716,117.812355,0,0,39494.9146759259,2008-02-16,21:57:08
30.9408866,117.8124066,0,0,39494.9147106481,2008-02-16,21:57:11
30.9409083,117.8124916,0,0,39494.9147685185,2008-02-16,21:57:16
30.9409216,117.8125349,0,0,39494.9148032407,2008-02-16,21:57:19
30.9409199,117.8126116,0,0,39494.9148611111,2008-02-16,21:57:24
30.9409366,117.8126699,0,0,39494.9149189815,2008-02-16,21:57:29
30.9409466,117.8126966,0,0,39494.9149537037,2008-02-16,21:57:32
30.94096,117.8127449,0,0,39494.9149884259,2008-02-16,21:57:35
30.9409816,117.8127983,0,0,39494.9150231481,2008-02-16,21:57:38
30.9409916,117.8128166,0,0,39494.9150578704,2008-02-16,21:57:41
30.940945,117.8128182,0,0,39494.9150925926,2008-02-16,21:57:44
30.9410466,117.8129066,0,0,39494.915150463,2008-02-16,21:57:49
30.9411,117.8129283,0,0,39494.9151851852,2008-02-16,21:57:52
30.9411233,117.81296,0,0,39494.9152199074,2008-02-16,21:57:55
30.941195,117.8130033,0,0,39494.9152777778,2008-02-16,21:58:00
30.9412516,117.8130099,0,0,39494.9153356481,2008-02-16,21:58:05
30.9412483,117.8129416,0,0,39494.9153935185,2008-02-16,21:58:10
30.9412699,117.8129566,0,0,39494.9154513889,2008-02-16,21:58:15
30.9413549,117.8129499,0,0,39494.9155092593,2008-02-16,21:58:20
