# Supplementary material for: Research on differential privacy protection method based on user tendency
Source: PLoS One. 2023 Oct 26;18(10):e0288823. doi: 10.1371/journal.pone.0288823 (PMC10602288; doi:10.1371/journal.pone.0288823)
Supplement: S3 Data — (ZIP) [file pone.0288823.s003.zip › Data 5-3/051/Trajectory/20080217140611.plt]

Geolife trajectory
WGS 84
Altitude is in Feet
Reserved 3
0,2,255,My Track,0,0,2,8421376
0
30.9321399,117.8073166,0,0,39495.5876273148,2008-02-17,14:06:11
30.9321282,117.8073083,0,0,39495.5876388889,2008-02-17,14:06:12
30.9320966,117.8073216,0,0,39495.5876967593,2008-02-17,14:06:17
30.9320549,117.8073883,0,0,39495.5877546296,2008-02-17,14:06:22
30.9320133,117.80744,0,0,39495.5878125,2008-02-17,14:06:27
30.9319316,117.80745,0,0,39495.5878703704,2008-02-17,14:06:32
30.931875,117.8075583,0,0,39495.5879282407,2008-02-17,14:06:37
30.9319516,117.8076699,0,0,39495.5879861111,2008-02-17,14:06:42
30.9319016,117.8076316,0,0,39495.5880439815,2008-02-17,14:06:47
30.93192,117.807665,0,0,39495.5881018518,2008-02-17,14:06:52
30.93203,117.8077816,0,0,39495.5881597222,2008-02-17,14:06:57
30.9320666,117.8078716,0,0,39495.5881944444,2008-02-17,14:07:00
30.932085,117.8079616,0,0,39495.5882523148,2008-02-17,14:07:05
30.9320699,117.8080166,0,0,39495.5883101852,2008-02-17,14:07:10
30.9320383,117.8080816,0,0,39495.5883680556,2008-02-17,14:07:15
30.9320116,117.8081366,0,0,39495.5884259259,2008-02-17,14:07:20
30.9319833,117.8081666,0,0,39495.5884837963,2008-02-17,14:07:25
30.9318016,117.8081566,0,0,39495.5885416667,2008-02-17,14:07:30
30.9316683,117.8081383,0,0,39495.5885763889,2008-02-17,14:07:33
30.931555,117.8081383,0,0,39495.5886111111,2008-02-17,14:07:36
30.9316283,117.8082216,0,0,39495.5886458333,2008-02-17,14:07:39
30.9315683,117.8083383,0,0,39495.5887037037,2008-02-17,14:07:44
30.9316283,117.8084333,0,0,39495.5887615741,2008-02-17,14:07:49
30.9316066,117.8084949,0,0,39495.5888194444,2008-02-17,14:07:54
30.931585,117.8085383,0,0,39495.5888773148,2008-02-17,14:07:59
30.9315033,117.8087766,0,0,39495.5890393518,2008-02-17,14:08:13
30.9314566,117.8088216,0,0,39495.5890972222,2008-02-17,14:08:18
30.9314583,117.8088783,0,0,39495.5891550926,2008-02-17,14:08:23
30.9314833,117.808895,0,0,39495.589212963,2008-02-17,14:08:28
30.9303066,117.8064683,0,0,39495.5973148148,2008-02-17,14:20:08
30.9302633,117.8064716,0,0,39495.597349537,2008-02-17,14:20:11
30.9301599,117.8065099,0,0,39495.5974074074,2008-02-17,14:20:16
30.9300749,117.8064766,0,0,39495.5974652778,2008-02-17,14:20:21
30.9300749,117.8063783,0,0,39495.5975231482,2008-02-17,14:20:26
30.930195,117.8061299,0,0,39495.5977199074,2008-02-17,14:20:43
30.9301633,117.8061599,0,0,39495.5977777778,2008-02-17,14:20:48
30.9302699,117.8061849,0,0,39495.5978356482,2008-02-17,14:20:53
30.9301616,117.8061316,0,0,39495.5978703704,2008-02-17,14:20:56
30.9297149,117.8030383,0,0,39495.6013078704,2008-02-17,14:25:53
30.9297149,117.8030383,0,0,39495.6013194444,2008-02-17,14:25:54
30.9297099,117.80304,0,0,39495.6013425926,2008-02-17,14:25:56
30.9293383,117.8024249,0,0,39495.6224074074,2008-02-17,14:56:16
30.9294966,117.8024949,0,0,39495.6224652778,2008-02-17,14:56:21
30.9295633,117.8024983,0,0,39495.6225231481,2008-02-17,14:56:26
30.9295016,117.8024183,0,0,39495.6225810185,2008-02-17,14:56:31
30.9297183,117.8032999,0,0,39495.6253587963,2008-02-17,15:00:31
30.9313283,117.8042866,0,0,39495.6281365741,2008-02-17,15:04:31
30.9313816,117.8043166,0,0,39495.6281944444,2008-02-17,15:04:36
30.9314183,117.8043433,0,0,39495.6282523148,2008-02-17,15:04:41
30.9314483,117.8043566,0,0,39495.6283101852,2008-02-17,15:04:46
30.9315,117.8043733,0,0,39495.6283680556,2008-02-17,15:04:51
30.9315483,117.8043616,0,0,39495.6284259259,2008-02-17,15:04:56
30.9314933,117.8043016,0,0,39495.6284837963,2008-02-17,15:05:01
30.9314049,117.8042066,0,0,39495.6285416667,2008-02-17,15:05:06
30.9314666,117.8041799,0,0,39495.628599537,2008-02-17,15:05:11
30.93165,117.8042316,0,0,39495.6286574074,2008-02-17,15:05:16
30.9317033,117.8041883,0,0,39495.6287152778,2008-02-17,15:05:21
30.9317233,117.8041949,0,0,39495.6287731482,2008-02-17,15:05:26
30.9319683,117.8037932,0,0,39495.6315509259,2008-02-17,15:09:26
30.9319616,117.8037616,0,0,39495.6343287037,2008-02-17,15:13:26
30.9320266,117.80346,0,0,39495.6371064815,2008-02-17,15:17:26
30.9318733,117.8043816,0,0,39495.6398842593,2008-02-17,15:21:26
30.9327549,117.8050316,0,0,39495.642662037,2008-02-17,15:25:26
30.9327316,117.8050833,0,0,39495.6427199074,2008-02-17,15:25:31
30.930445,117.8092383,0,0,39495.6454976852,2008-02-17,15:29:31
30.9303666,117.8093583,0,0,39495.6455324074,2008-02-17,15:29:34
30.930325,117.8094566,0,0,39495.6455671296,2008-02-17,15:29:37
30.930325,117.8095316,0,0,39495.6456018519,2008-02-17,15:29:40
30.930335,117.8095733,0,0,39495.6456365741,2008-02-17,15:29:43
30.9303299,117.8096283,0,0,39495.6456944444,2008-02-17,15:29:48
30.93024,117.8097699,0,0,39495.6457523148,2008-02-17,15:29:53
30.9301883,117.8098416,0,0,39495.645787037,2008-02-17,15:29:56
30.9301183,117.8099032,0,0,39495.6458217593,2008-02-17,15:29:59
30.930085,117.8099099,0,0,39495.6458564815,2008-02-17,15:30:02
30.9299949,117.8099883,0,0,39495.6459143519,2008-02-17,15:30:07
30.929885,117.8100866,0,0,39495.6459490741,2008-02-17,15:30:10
30.92983,117.8101266,0,0,39495.6459837963,2008-02-17,15:30:13
30.9297649,117.8101683,0,0,39495.6460185185,2008-02-17,15:30:16
30.9297299,117.8102083,0,0,39495.6460532407,2008-02-17,15:30:19
30.929745,117.8101949,0,0,39495.646087963,2008-02-17,15:30:22
30.9238616,117.8176083,0,0,39495.6488773148,2008-02-17,15:34:23
30.9237283,117.8177349,0,0,39495.648912037,2008-02-17,15:34:26
30.9235816,117.8178933,0,0,39495.6489467593,2008-02-17,15:34:29
30.9234366,117.8180433,0,0,39495.6489814815,2008-02-17,15:34:32
30.9232883,117.81824,0,0,39495.6490162037,2008-02-17,15:34:35
30.9231549,117.8184499,0,0,39495.6490509259,2008-02-17,15:34:38
30.9230016,117.8186683,0,0,39495.6490856481,2008-02-17,15:34:41
30.9228149,117.818885,0,0,39495.6491203704,2008-02-17,15:34:44
30.9226499,117.8191066,0,0,39495.6491550926,2008-02-17,15:34:47
30.9225116,117.8192449,0,0,39495.6491898148,2008-02-17,15:34:50
30.9224216,117.8193316,0,0,39495.649224537,2008-02-17,15:34:53
30.9222683,117.8194149,0,0,39495.6492592593,2008-02-17,15:34:56
30.922165,117.8196266,0,0,39495.6492939815,2008-02-17,15:34:59
30.9220433,117.8199366,0,0,39495.6493287037,2008-02-17,15:35:02
30.9218633,117.8201783,0,0,39495.6493634259,2008-02-17,15:35:05
30.9217549,117.8203216,0,0,39495.6493981481,2008-02-17,15:35:08
30.9216616,117.8203766,0,0,39495.6494328704,2008-02-17,15:35:11
30.9216182,117.8203549,0,0,39495.6494675926,2008-02-17,15:35:14
30.9216583,117.8203683,0,0,39495.6495023148,2008-02-17,15:35:17
30.9250749,117.8150383,0,0,39495.6524305556,2008-02-17,15:39:30
30.9254649,117.81478,0,0,39495.6524652778,2008-02-17,15:39:33
30.92578,117.8145566,0,0,39495.6525,2008-02-17,15:39:36
30.9260182,117.8142733,0,0,39495.6525347222,2008-02-17,15:39:39
30.9262783,117.8139066,0,0,39495.6525694444,2008-02-17,15:39:42
30.9272199,117.813955,0,0,39495.6526273148,2008-02-17,15:39:47
30.9273483,117.8135983,0,0,39495.652662037,2008-02-17,15:39:50
30.9274533,117.8131916,0,0,39495.6526967593,2008-02-17,15:39:53
30.9275583,117.8127816,0,0,39495.6527314815,2008-02-17,15:39:56
30.9276949,117.812415,0,0,39495.6527662037,2008-02-17,15:39:59
30.9277516,117.8120366,0,0,39495.6528009259,2008-02-17,15:40:02
30.927855,117.8117116,0,0,39495.6528356481,2008-02-17,15:40:05
30.9279583,117.8113566,0,0,39495.6528703704,2008-02-17,15:40:08
30.9281466,117.8110149,0,0,39495.6529050926,2008-02-17,15:40:11
30.9283816,117.8106099,0,0,39495.6529398148,2008-02-17,15:40:14
30.9286683,117.8101399,0,0,39495.6529861111,2008-02-17,15:40:18
30.92965,117.8088749,0,0,39495.6531712963,2008-02-17,15:40:34
30.9312316,117.8064399,0,0,39495.6534490741,2008-02-17,15:40:58
30.9313833,117.8062233,0,0,39495.6534837963,2008-02-17,15:41:01
30.9315733,117.8060083,0,0,39495.6535185185,2008-02-17,15:41:04
30.9317166,117.8057832,0,0,39495.6535532407,2008-02-17,15:41:07
30.9318733,117.8055799,0,0,39495.653587963,2008-02-17,15:41:10
30.9330083,117.8048516,0,0,39495.6537615741,2008-02-17,15:41:25
30.9331783,117.8046482,0,0,39495.6537962963,2008-02-17,15:41:28
30.9332399,117.8044083,0,0,39495.6538310185,2008-02-17,15:41:31
30.93338,117.8041766,0,0,39495.6538657407,2008-02-17,15:41:34
30.9337583,117.8038483,0,0,39495.6539236111,2008-02-17,15:41:39
30.9338133,117.8036049,0,0,39495.6539583333,2008-02-17,15:41:42
30.9338666,117.8033699,0,0,39495.6539930556,2008-02-17,15:41:45
30.9339583,117.803095,0,0,39495.6540393519,2008-02-17,15:41:49
30.934005,117.802955,0,0,39495.6540740741,2008-02-17,15:41:52
30.93402,117.802855,0,0,39495.6541087963,2008-02-17,15:41:55
30.93405,117.8027783,0,0,39495.6541435185,2008-02-17,15:41:58
30.9340983,117.8026083,0,0,39495.6542013889,2008-02-17,15:42:03
30.934135,117.8025433,0,0,39495.6542361111,2008-02-17,15:42:06
30.9341833,117.80241,0,0,39495.6542939815,2008-02-17,15:42:11
30.9342916,117.8023316,0,0,39495.6543287037,2008-02-17,15:42:14
30.934415,117.8021883,0,0,39495.6543634259,2008-02-17,15:42:17
30.934555,117.8020049,0,0,39495.6543981481,2008-02-17,15:42:20
30.9346849,117.8018516,0,0,39495.6544328704,2008-02-17,15:42:23
30.9359683,117.8000266,0,0,39495.6549652778,2008-02-17,15:43:09
30.9360516,117.7998633,0,0,39495.6550347222,2008-02-17,15:43:15
30.9361899,117.7997799,0,0,39495.6551273148,2008-02-17,15:43:23
30.9214383,117.826065,0,0,39495.8124884259,2008-02-17,19:29:59
30.9214383,117.8260633,0,0,39495.8125,2008-02-17,19:30:00
30.9216333,117.8261383,0,0,39495.8153009259,2008-02-17,19:34:02
30.9211633,117.8263249,0,0,39495.8246527778,2008-02-17,19:47:30
30.9211816,117.8263083,0,0,39495.8246875,2008-02-17,19:47:33
30.9199933,117.8252299,0,0,39495.8267939815,2008-02-17,19:50:35
30.9197866,117.8252133,0,0,39495.826875,2008-02-17,19:50:42
30.9197333,117.8251983,0,0,39495.8269097222,2008-02-17,19:50:45
30.9196433,117.8251782,0,0,39495.8269444444,2008-02-17,19:50:48
30.9195733,117.8251633,0,0,39495.8269791667,2008-02-17,19:50:51
30.9195333,117.8251616,0,0,39495.8270138889,2008-02-17,19:50:54
30.9194966,117.8251516,0,0,39495.8270486111,2008-02-17,19:50:57
30.9194516,117.8251316,0,0,39495.8270833333,2008-02-17,19:51:00
30.9194033,117.8250916,0,0,39495.8271180556,2008-02-17,19:51:03
30.9193299,117.825065,0,0,39495.8271643519,2008-02-17,19:51:07
30.9192933,117.8247899,0,0,39495.8273726852,2008-02-17,19:51:25
30.9187083,117.8246233,0,0,39495.8276388889,2008-02-17,19:51:48
30.918665,117.8245849,0,0,39495.8276967593,2008-02-17,19:51:53
30.9186299,117.8245283,0,0,39495.8277546296,2008-02-17,19:51:58
30.9188766,117.8242083,0,0,39495.8279861111,2008-02-17,19:52:18
30.9188433,117.8241749,0,0,39495.8280208333,2008-02-17,19:52:21
30.918805,117.82414,0,0,39495.8280555556,2008-02-17,19:52:24
30.9187649,117.8241099,0,0,39495.8280902778,2008-02-17,19:52:27
30.91876,117.8240833,0,0,39495.828125,2008-02-17,19:52:30
30.9187549,117.8240483,0,0,39495.8281828704,2008-02-17,19:52:35
30.9202183,117.8227266,0,0,39495.8294097222,2008-02-17,19:54:21
30.9204116,117.8221433,0,0,39495.8299884259,2008-02-17,19:55:11
30.9218183,117.82096,0,0,39495.8984953704,2008-02-17,21:33:50
30.9218133,117.8209799,0,0,39495.8985300926,2008-02-17,21:33:53
30.9218899,117.8209566,0,0,39495.898587963,2008-02-17,21:33:58
30.9285783,117.8179783,0,0,39495.9013657407,2008-02-17,21:37:58
