# Supplementary material for: Research on differential privacy protection method based on user tendency
Source: PLoS One. 2023 Oct 26;18(10):e0288823. doi: 10.1371/journal.pone.0288823 (PMC10602288; doi:10.1371/journal.pone.0288823)
Supplement: S3 Data — (ZIP) [file pone.0288823.s003.zip › Data 5-3/051/Trajectory/20080218192042.plt]

Geolife trajectory
WGS 84
Altitude is in Feet
Reserved 3
0,2,255,My Track,0,0,2,8421376
0
30.9314716,117.8045166,0,0,39496.8060416667,2008-02-18,19:20:42
30.9314616,117.8045266,0,0,39496.8060532407,2008-02-18,19:20:43
30.9314316,117.8045299,0,0,39496.806087963,2008-02-18,19:20:46
30.9314216,117.8045233,0,0,39496.8061226852,2008-02-18,19:20:49
30.9314233,117.80448,0,0,39496.8061574074,2008-02-18,19:20:52
30.9314066,117.8044566,0,0,39496.8061921296,2008-02-18,19:20:55
30.9314133,117.8044433,0,0,39496.8062268518,2008-02-18,19:20:58
30.9313733,117.8044116,0,0,39496.8062615741,2008-02-18,19:21:01
30.93133,117.8044033,0,0,39496.8062962963,2008-02-18,19:21:04
30.9312549,117.8043449,0,0,39496.8063310185,2008-02-18,19:21:07
30.9311949,117.8043116,0,0,39496.8063657407,2008-02-18,19:21:10
30.9311483,117.8042982,0,0,39496.806400463,2008-02-18,19:21:13
30.9310849,117.8042916,0,0,39496.8064351852,2008-02-18,19:21:16
30.9310266,117.8042733,0,0,39496.8064699074,2008-02-18,19:21:19
30.9309749,117.8042533,0,0,39496.8065046296,2008-02-18,19:21:22
30.930955,117.8042349,0,0,39496.8065393518,2008-02-18,19:21:25
30.9309366,117.8042199,0,0,39496.8065740741,2008-02-18,19:21:28
30.9308616,117.8041949,0,0,39496.8066087963,2008-02-18,19:21:31
30.9308199,117.8041566,0,0,39496.8066435185,2008-02-18,19:21:34
30.9307683,117.8040999,0,0,39496.8066782407,2008-02-18,19:21:37
30.9307349,117.8040549,0,0,39496.806712963,2008-02-18,19:21:40
30.9306566,117.804005,0,0,39496.8067476852,2008-02-18,19:21:43
30.9304799,117.8036566,0,0,39496.8068171296,2008-02-18,19:21:49
30.93039,117.8034833,0,0,39496.8068518518,2008-02-18,19:21:52
30.9303566,117.8033516,0,0,39496.8068865741,2008-02-18,19:21:55
30.9302816,117.8032449,0,0,39496.8069212963,2008-02-18,19:21:58
30.9302466,117.8031983,0,0,39496.8069560185,2008-02-18,19:22:01
30.9302666,117.8031833,0,0,39496.8069907407,2008-02-18,19:22:04
30.9302666,117.8031283,0,0,39496.807025463,2008-02-18,19:22:07
30.9301983,117.8030333,0,0,39496.8070601852,2008-02-18,19:22:10
30.9301833,117.8029933,0,0,39496.8070949074,2008-02-18,19:22:13
30.9300616,117.8029616,0,0,39496.8071296296,2008-02-18,19:22:16
30.9300616,117.8029616,0,0,39496.8071412037,2008-02-18,19:22:17
30.9300583,117.8029666,0,0,39496.8071643518,2008-02-18,19:22:19
30.9299799,117.8029449,0,0,39496.8071990741,2008-02-18,19:22:22
30.9298716,117.8028649,0,0,39496.8072337963,2008-02-18,19:22:25
30.92975,117.8027733,0,0,39496.8072685185,2008-02-18,19:22:28
30.9299866,117.8031933,0,0,39496.8541550926,2008-02-18,20:29:59
30.9302016,117.8028866,0,0,39496.8569444444,2008-02-18,20:34:00
30.9297399,117.80304,0,0,39496.8597222222,2008-02-18,20:38:00
30.9325183,117.8049799,0,0,39496.8625,2008-02-18,20:42:00
30.9326083,117.8050333,0,0,39496.8625578704,2008-02-18,20:42:05
30.932705,117.8050583,0,0,39496.8626157407,2008-02-18,20:42:10
30.9327699,117.80511,0,0,39496.8626736111,2008-02-18,20:42:15
30.9328249,117.8051833,0,0,39496.8627314815,2008-02-18,20:42:20
30.9328799,117.8052583,0,0,39496.8627893519,2008-02-18,20:42:25
30.9329283,117.8053133,0,0,39496.8628472222,2008-02-18,20:42:30
30.9355616,117.8077032,0,0,39496.865625,2008-02-18,20:46:30
30.935605,117.8077783,0,0,39496.8656828704,2008-02-18,20:46:35
30.9356249,117.8078233,0,0,39496.8657175926,2008-02-18,20:46:38
30.9356683,117.8078799,0,0,39496.865775463,2008-02-18,20:46:43
30.9357183,117.8079283,0,0,39496.8658333333,2008-02-18,20:46:48
30.9357366,117.8079649,0,0,39496.8658912037,2008-02-18,20:46:53
30.9357516,117.8079616,0,0,39496.8659490741,2008-02-18,20:46:58
30.9372216,117.8111233,0,0,39496.8687268518,2008-02-18,20:50:58
30.9372866,117.81104,0,0,39496.8687847222,2008-02-18,20:51:03
30.93737,117.811025,0,0,39496.8688425926,2008-02-18,20:51:08
30.9374483,117.8109883,0,0,39496.868900463,2008-02-18,20:51:13
30.9375033,117.8109333,0,0,39496.8689583333,2008-02-18,20:51:18
30.9375733,117.8109049,0,0,39496.8690162037,2008-02-18,20:51:23
30.9402349,117.8114416,0,0,39496.8717939815,2008-02-18,20:55:23
30.9402816,117.8115016,0,0,39496.8718518519,2008-02-18,20:55:28
30.9403649,117.8115766,0,0,39496.8719097222,2008-02-18,20:55:33
30.9403816,117.8116266,0,0,39496.8719444444,2008-02-18,20:55:36
30.940395,117.8116966,0,0,39496.8720023148,2008-02-18,20:55:41
30.9404566,117.8117683,0,0,39496.8720601852,2008-02-18,20:55:46
30.940495,117.8118232,0,0,39496.8720949074,2008-02-18,20:55:49
30.9405316,117.8118416,0,0,39496.8721296296,2008-02-18,20:55:52
30.94055,117.8119149,0,0,39496.8721875,2008-02-18,20:55:57
30.94055,117.8119149,0,0,39496.8722222222,2008-02-18,20:56:00
30.9405516,117.8119233,0,0,39496.8722453704,2008-02-18,20:56:02
30.9413116,117.8120116,0,0,39496.8752893518,2008-02-18,21:00:25
30.9413183,117.811965,0,0,39496.8753240741,2008-02-18,21:00:28
30.9437533,117.8117166,0,0,39496.8764699074,2008-02-18,21:02:07
30.9419416,117.8122133,0,0,39496.8765856481,2008-02-18,21:02:17
