# Supplementary material for: Research on differential privacy protection method based on user tendency
Source: PLoS One. 2023 Oct 26;18(10):e0288823. doi: 10.1371/journal.pone.0288823 (PMC10602288; doi:10.1371/journal.pone.0288823)
Supplement: S3 Data — (ZIP) [file pone.0288823.s003.zip › Data 5-3/051/Trajectory/20080219123720.plt]

Geolife trajectory
WGS 84
Altitude is in Feet
Reserved 3
0,2,255,My Track,0,0,2,8421376
0
30.9408133,117.81128,0,0,39497.5259259259,2008-02-19,12:37:20
30.9408099,117.8112983,0,0,39497.5259375,2008-02-19,12:37:21
30.9407816,117.8114933,0,0,39497.5287384259,2008-02-19,12:41:23
30.9407083,117.8106833,0,0,39497.5330787037,2008-02-19,12:47:38
30.9138266,117.7915916,0,0,39497.5399884259,2008-02-19,12:57:35
30.91348,117.7913166,0,0,39497.5400231481,2008-02-19,12:57:38
30.9131466,117.7912083,0,0,39497.5400578704,2008-02-19,12:57:41
30.9128233,117.7912049,0,0,39497.5400925926,2008-02-19,12:57:44
30.9124683,117.79121,0,0,39497.5401273148,2008-02-19,12:57:47
30.9120849,117.7912433,0,0,39497.540162037,2008-02-19,12:57:50
30.9116783,117.7913383,0,0,39497.5401967593,2008-02-19,12:57:53
30.9112533,117.791465,0,0,39497.5402314815,2008-02-19,12:57:56
30.9108466,117.7916266,0,0,39497.5402662037,2008-02-19,12:57:59
30.910465,117.7917866,0,0,39497.5403009259,2008-02-19,12:58:02
30.9100566,117.7919266,0,0,39497.5403356481,2008-02-19,12:58:05
30.90965,117.7920466,0,0,39497.5403703704,2008-02-19,12:58:08
30.90926,117.7921699,0,0,39497.5404050926,2008-02-19,12:58:11
30.9088416,117.792275,0,0,39497.5404398148,2008-02-19,12:58:14
30.9083966,117.7923716,0,0,39497.540474537,2008-02-19,12:58:17
30.9079349,117.792415,0,0,39497.5405092593,2008-02-19,12:58:20
30.9074899,117.7924466,0,0,39497.5405439815,2008-02-19,12:58:23
30.9070483,117.7924933,0,0,39497.5405787037,2008-02-19,12:58:26
30.9066149,117.79253,0,0,39497.5406134259,2008-02-19,12:58:29
30.9061733,117.7925766,0,0,39497.5406481481,2008-02-19,12:58:32
30.9057433,117.7926,0,0,39497.5406828704,2008-02-19,12:58:35
30.9053116,117.7926066,0,0,39497.5407175926,2008-02-19,12:58:38
30.9048866,117.7925633,0,0,39497.5407523148,2008-02-19,12:58:41
30.9044666,117.7925233,0,0,39497.540787037,2008-02-19,12:58:44
30.9039216,117.7924366,0,0,39497.5408333333,2008-02-19,12:58:48
30.9035133,117.79236,0,0,39497.5408680556,2008-02-19,12:58:51
30.9030849,117.7922866,0,0,39497.5409027778,2008-02-19,12:58:54
30.9026582,117.7922483,0,0,39497.5409375,2008-02-19,12:58:57
30.9022316,117.7922016,0,0,39497.5409722222,2008-02-19,12:59:00
30.9017966,117.7921083,0,0,39497.5410069444,2008-02-19,12:59:03
30.9013716,117.7920599,0,0,39497.5410416667,2008-02-19,12:59:06
30.9009533,117.7920166,0,0,39497.5410763889,2008-02-19,12:59:09
30.9005233,117.7919749,0,0,39497.5411111111,2008-02-19,12:59:12
30.900095,117.7919316,0,0,39497.5411458333,2008-02-19,12:59:15
30.8996799,117.7918733,0,0,39497.5411805556,2008-02-19,12:59:18
30.8992866,117.7918049,0,0,39497.5412152778,2008-02-19,12:59:21
30.8989116,117.7917233,0,0,39497.54125,2008-02-19,12:59:24
30.8985016,117.7916399,0,0,39497.5412847222,2008-02-19,12:59:27
30.8980933,117.7915283,0,0,39497.5413194444,2008-02-19,12:59:30
30.8977383,117.7913966,0,0,39497.5413541667,2008-02-19,12:59:33
30.8973933,117.7911633,0,0,39497.5413888889,2008-02-19,12:59:36
30.8970616,117.7908766,0,0,39497.5414236111,2008-02-19,12:59:39
30.8967366,117.7905216,0,0,39497.5414583333,2008-02-19,12:59:42
30.8955616,117.7891632,0,0,39497.5415740741,2008-02-19,12:59:52
30.8941433,117.7878266,0,0,39497.5416898148,2008-02-19,13:00:02
30.89096,117.7850883,0,0,39497.5419328704,2008-02-19,13:00:23
30.8894899,117.7838183,0,0,39497.5420486111,2008-02-19,13:00:33
30.8880233,117.782465,0,0,39497.5421643518,2008-02-19,13:00:43
30.8869783,117.7804233,0,0,39497.5422800926,2008-02-19,13:00:53
30.8859599,117.7781533,0,0,39497.5423958333,2008-02-19,13:01:03
30.8846383,117.7762783,0,0,39497.5425115741,2008-02-19,13:01:13
30.883235,117.7747183,0,0,39497.5426273148,2008-02-19,13:01:23
30.8817383,117.7734883,0,0,39497.5427430556,2008-02-19,13:01:33
30.8802316,117.7722533,0,0,39497.5428587963,2008-02-19,13:01:43
30.8787683,117.7710966,0,0,39497.542974537,2008-02-19,13:01:53
30.877155,117.7701183,0,0,39497.5430902778,2008-02-19,13:02:03
30.8754666,117.7692633,0,0,39497.5432060185,2008-02-19,13:02:13
30.8740633,117.767895,0,0,39497.5433217593,2008-02-19,13:02:23
30.8726516,117.7664332,0,0,39497.5434375,2008-02-19,13:02:33
30.871155,117.7649083,0,0,39497.5435532407,2008-02-19,13:02:43
30.8696282,117.7633349,0,0,39497.5436689815,2008-02-19,13:02:53
30.8681533,117.7616783,0,0,39497.5437847222,2008-02-19,13:03:03
30.8667433,117.7600199,0,0,39497.543900463,2008-02-19,13:03:13
30.8653316,117.7582366,0,0,39497.5440162037,2008-02-19,13:03:23
30.8640333,117.7564649,0,0,39497.5441319444,2008-02-19,13:03:33
30.8628516,117.7548216,0,0,39497.5442476852,2008-02-19,13:03:43
30.8612866,117.7542083,0,0,39497.5443634259,2008-02-19,13:03:53
30.8596033,117.754115,0,0,39497.5444791667,2008-02-19,13:04:03
30.8577816,117.7540016,0,0,39497.5445949074,2008-02-19,13:04:13
30.8557116,117.7538533,0,0,39497.5447106481,2008-02-19,13:04:23
30.8537516,117.7537316,0,0,39497.5448263889,2008-02-19,13:04:33
30.8521266,117.7535933,0,0,39497.5449421296,2008-02-19,13:04:43
30.85074,117.7535166,0,0,39497.5450578704,2008-02-19,13:04:53
30.8504033,117.75346,0,0,39497.5450925926,2008-02-19,13:04:56
30.8501383,117.7533016,0,0,39497.5451273148,2008-02-19,13:04:59
30.8499433,117.753135,0,0,39497.545162037,2008-02-19,13:05:02
30.8498116,117.7530549,0,0,39497.5451967593,2008-02-19,13:05:05
30.8497432,117.7529849,0,0,39497.5452314815,2008-02-19,13:05:08
30.8496783,117.7529199,0,0,39497.5452662037,2008-02-19,13:05:11
30.8496283,117.7528649,0,0,39497.5453009259,2008-02-19,13:05:14
30.8495916,117.7528216,0,0,39497.5453356481,2008-02-19,13:05:17
30.849575,117.7528016,0,0,39497.5453935185,2008-02-19,13:05:22
30.8519549,117.743005,0,0,39497.5481712963,2008-02-19,13:09:22
30.8519549,117.743005,0,0,39497.5482060185,2008-02-19,13:09:25
30.8519633,117.7429983,0,0,39497.5482291667,2008-02-19,13:09:27
30.8594483,117.71237,0,0,39497.5510069444,2008-02-19,13:13:27
30.8594566,117.712205,0,0,39497.5510416667,2008-02-19,13:13:30
30.859485,117.7120332,0,0,39497.5510763889,2008-02-19,13:13:33
30.8595433,117.7118299,0,0,39497.5511111111,2008-02-19,13:13:36
30.8596166,117.7115649,0,0,39497.5511458333,2008-02-19,13:13:39
30.8596766,117.7112399,0,0,39497.5511805556,2008-02-19,13:13:42
30.8597316,117.7109033,0,0,39497.5512152778,2008-02-19,13:13:45
30.859795,117.7105299,0,0,39497.55125,2008-02-19,13:13:48
30.8598583,117.7101366,0,0,39497.5512847222,2008-02-19,13:13:51
30.859935,117.709695,0,0,39497.5513194444,2008-02-19,13:13:54
30.8600366,117.7092166,0,0,39497.5513541667,2008-02-19,13:13:57
30.8601383,117.7087249,0,0,39497.5513888889,2008-02-19,13:14:00
30.8602383,117.7082233,0,0,39497.5514236111,2008-02-19,13:14:03
30.8603449,117.7077066,0,0,39497.5514583333,2008-02-19,13:14:06
30.8607066,117.7057132,0,0,39497.5515740741,2008-02-19,13:14:16
30.8611749,117.70346,0,0,39497.5516898148,2008-02-19,13:14:26
30.8616633,117.7010216,0,0,39497.5518055556,2008-02-19,13:14:36
30.8621416,117.6983949,0,0,39497.5519212963,2008-02-19,13:14:46
30.8626449,117.6957449,0,0,39497.552037037,2008-02-19,13:14:56
30.8631016,117.6930766,0,0,39497.5521527778,2008-02-19,13:15:06
30.8635133,117.6903866,0,0,39497.5522685185,2008-02-19,13:15:16
30.8638316,117.6877249,0,0,39497.5523842593,2008-02-19,13:15:26
30.8640783,117.68527,0,0,39497.5525,2008-02-19,13:15:36
30.86436,117.6830133,0,0,39497.5526157407,2008-02-19,13:15:46
30.8650366,117.6812083,0,0,39497.5527314815,2008-02-19,13:15:56
30.8651349,117.6796466,0,0,39497.5528472222,2008-02-19,13:16:06
30.864865,117.6792683,0,0,39497.5528819444,2008-02-19,13:16:09
30.8645799,117.6788999,0,0,39497.5529166667,2008-02-19,13:16:12
30.864345,117.678515,0,0,39497.5529513889,2008-02-19,13:16:15
30.8642116,117.6781133,0,0,39497.5529861111,2008-02-19,13:16:18
30.86418,117.6777133,0,0,39497.5530208333,2008-02-19,13:16:21
30.8641883,117.677295,0,0,39497.5530555556,2008-02-19,13:16:24
30.86419,117.6768299,0,0,39497.5530902778,2008-02-19,13:16:27
30.8641833,117.6763316,0,0,39497.553125,2008-02-19,13:16:30
30.8641849,117.6758316,0,0,39497.5531597222,2008-02-19,13:16:33
30.86419,117.6753332,0,0,39497.5531944444,2008-02-19,13:16:36
30.86418,117.6748733,0,0,39497.5532291667,2008-02-19,13:16:39
30.8641783,117.6744899,0,0,39497.5532638889,2008-02-19,13:16:42
30.8641766,117.6742566,0,0,39497.5532986111,2008-02-19,13:16:45
30.86418,117.6741832,0,0,39497.5533333333,2008-02-19,13:16:48
30.86418,117.6741832,0,0,39497.5533680556,2008-02-19,13:16:51
30.8641816,117.6741832,0,0,39497.5533912037,2008-02-19,13:16:53
30.8622899,117.6267632,0,0,39497.5561689815,2008-02-19,13:20:53
30.8622983,117.6247933,0,0,39497.5562847222,2008-02-19,13:21:03
30.862315,117.6244299,0,0,39497.5563194444,2008-02-19,13:21:06
30.8623366,117.6240716,0,0,39497.5563541667,2008-02-19,13:21:09
30.86234,117.6236899,0,0,39497.5563888889,2008-02-19,13:21:12
30.8623566,117.6232399,0,0,39497.5564236111,2008-02-19,13:21:15
30.8623866,117.6227766,0,0,39497.5564583333,2008-02-19,13:21:18
30.8624016,117.6222766,0,0,39497.5564930556,2008-02-19,13:21:21
30.8624083,117.6217916,0,0,39497.5565277778,2008-02-19,13:21:24
30.8624283,117.6212983,0,0,39497.5565625,2008-02-19,13:21:27
30.8624466,117.6208249,0,0,39497.5565972222,2008-02-19,13:21:30
30.8624833,117.6204316,0,0,39497.5566319444,2008-02-19,13:21:33
30.8624433,117.6201583,0,0,39497.5566666667,2008-02-19,13:21:36
30.8624532,117.6198649,0,0,39497.5567013889,2008-02-19,13:21:39
30.8624633,117.6195816,0,0,39497.5567361111,2008-02-19,13:21:42
30.8624316,117.6193632,0,0,39497.5567708333,2008-02-19,13:21:45
30.8624016,117.6191583,0,0,39497.5568055556,2008-02-19,13:21:48
30.86241,117.6188483,0,0,39497.5568402778,2008-02-19,13:21:51
30.8624083,117.6185016,0,0,39497.556875,2008-02-19,13:21:54
30.8624449,117.6181316,0,0,39497.5569097222,2008-02-19,13:21:57
30.8625,117.6177316,0,0,39497.5569444444,2008-02-19,13:22:00
30.8625616,117.6173216,0,0,39497.5569791667,2008-02-19,13:22:03
30.8625933,117.6169116,0,0,39497.5570138889,2008-02-19,13:22:06
30.8626533,117.6164716,0,0,39497.5570486111,2008-02-19,13:22:09
30.8626883,117.6160066,0,0,39497.5570833333,2008-02-19,13:22:12
30.86272,117.6155633,0,0,39497.5571180556,2008-02-19,13:22:15
30.862765,117.6150983,0,0,39497.5571527778,2008-02-19,13:22:18
30.8628566,117.6146383,0,0,39497.5571875,2008-02-19,13:22:21
30.8628983,117.6141199,0,0,39497.5572222222,2008-02-19,13:22:24
30.8629533,117.6135933,0,0,39497.5572569444,2008-02-19,13:22:27
30.8630199,117.61306,0,0,39497.5572916667,2008-02-19,13:22:30
30.8630649,117.6125333,0,0,39497.5573263889,2008-02-19,13:22:33
30.8631266,117.6119966,0,0,39497.5573611111,2008-02-19,13:22:36
30.8634482,117.6102066,0,0,39497.5574768518,2008-02-19,13:22:46
30.8635399,117.6098083,0,0,39497.5575115741,2008-02-19,13:22:49
30.8636133,117.6094132,0,0,39497.5575462963,2008-02-19,13:22:52
30.8636933,117.6089699,0,0,39497.5575810185,2008-02-19,13:22:55
30.8637833,117.6084783,0,0,39497.5576157407,2008-02-19,13:22:58
30.86387,117.6079533,0,0,39497.557650463,2008-02-19,13:23:01
30.8639616,117.6073866,0,0,39497.5576851852,2008-02-19,13:23:04
30.8642549,117.6052883,0,0,39497.5578009259,2008-02-19,13:23:14
30.8645616,117.6029899,0,0,39497.5579166667,2008-02-19,13:23:24
30.8649266,117.6005566,0,0,39497.5580324074,2008-02-19,13:23:34
30.86527,117.5981449,0,0,39497.5581481481,2008-02-19,13:23:44
30.8655766,117.5957599,0,0,39497.5582638889,2008-02-19,13:23:54
30.8658249,117.59348,0,0,39497.5583796296,2008-02-19,13:24:04
30.8660866,117.5912499,0,0,39497.5584953704,2008-02-19,13:24:14
30.8662966,117.5894432,0,0,39497.5586111111,2008-02-19,13:24:24
30.8663549,117.5889583,0,0,39497.5586458333,2008-02-19,13:24:27
30.8664366,117.5884533,0,0,39497.5586805556,2008-02-19,13:24:30
30.8664883,117.5879083,0,0,39497.5587152778,2008-02-19,13:24:33
30.8667183,117.5859282,0,0,39497.5588310185,2008-02-19,13:24:43
30.8670166,117.5838566,0,0,39497.5589467593,2008-02-19,13:24:53
30.8672716,117.5820249,0,0,39497.5590625,2008-02-19,13:25:03
30.86736,117.5815633,0,0,39497.5590972222,2008-02-19,13:25:06
30.8674316,117.5810666,0,0,39497.5591319444,2008-02-19,13:25:09
30.8674982,117.5805133,0,0,39497.5591666667,2008-02-19,13:25:12
30.8675816,117.57993,0,0,39497.5592013889,2008-02-19,13:25:15
30.8679316,117.5778449,0,0,39497.5593171296,2008-02-19,13:25:25
30.868385,117.5755316,0,0,39497.5594328704,2008-02-19,13:25:35
30.8688016,117.5733316,0,0,39497.5595486111,2008-02-19,13:25:45
30.8691749,117.5712933,0,0,39497.5596643519,2008-02-19,13:25:55
30.869575,117.5692299,0,0,39497.5597800926,2008-02-19,13:26:05
30.86995,117.5672166,0,0,39497.5598958333,2008-02-19,13:26:15
30.8703916,117.5650399,0,0,39497.5600115741,2008-02-19,13:26:25
30.87088,117.5627766,0,0,39497.5601273148,2008-02-19,13:26:35
30.8714849,117.5606332,0,0,39497.5602430556,2008-02-19,13:26:45
30.8722566,117.5584299,0,0,39497.5603587963,2008-02-19,13:26:55
30.8731116,117.55625,0,0,39497.560474537,2008-02-19,13:27:05
30.8738633,117.55458,0,0,39497.5605902778,2008-02-19,13:27:15
30.874005,117.5542216,0,0,39497.560625,2008-02-19,13:27:18
30.874185,117.5539016,0,0,39497.5606597222,2008-02-19,13:27:21
30.8743366,117.5535799,0,0,39497.5606944444,2008-02-19,13:27:24
30.8745266,117.5532083,0,0,39497.5607291667,2008-02-19,13:27:27
30.8747316,117.5528099,0,0,39497.5607638889,2008-02-19,13:27:30
30.8749583,117.5523932,0,0,39497.5607986111,2008-02-19,13:27:33
30.8751716,117.5519666,0,0,39497.5608333333,2008-02-19,13:27:36
30.8754366,117.5515382,0,0,39497.5608680556,2008-02-19,13:27:39
30.8763466,117.5500749,0,0,39497.5609837963,2008-02-19,13:27:49
30.8772999,117.5485049,0,0,39497.561099537,2008-02-19,13:27:59
30.8783633,117.5467783,0,0,39497.5612268519,2008-02-19,13:28:10
30.879395,117.5450749,0,0,39497.5613541667,2008-02-19,13:28:21
30.8802783,117.5435599,0,0,39497.5614699074,2008-02-19,13:28:31
30.8805116,117.5431483,0,0,39497.5615046296,2008-02-19,13:28:34
30.8807433,117.5427333,0,0,39497.5615393519,2008-02-19,13:28:37
30.880965,117.5423166,0,0,39497.5615740741,2008-02-19,13:28:40
30.8811466,117.54194,0,0,39497.5616087963,2008-02-19,13:28:43
30.8813033,117.5416466,0,0,39497.5616435185,2008-02-19,13:28:46
30.8814466,117.5414049,0,0,39497.5616782407,2008-02-19,13:28:49
30.8815383,117.5412066,0,0,39497.561712963,2008-02-19,13:28:52
30.8816366,117.5409933,0,0,39497.5617476852,2008-02-19,13:28:55
30.8817449,117.5407733,0,0,39497.5617824074,2008-02-19,13:28:58
30.8818433,117.5405382,0,0,39497.5618171296,2008-02-19,13:29:01
30.8819949,117.5402499,0,0,39497.5618518519,2008-02-19,13:29:04
30.8821483,117.5399433,0,0,39497.5618865741,2008-02-19,13:29:07
30.882285,117.5396166,0,0,39497.5619212963,2008-02-19,13:29:10
30.88238,117.5392683,0,0,39497.5619560185,2008-02-19,13:29:13
30.882455,117.5388966,0,0,39497.5619907407,2008-02-19,13:29:16
30.8826566,117.5384416,0,0,39497.562025463,2008-02-19,13:29:19
30.882875,117.53796,0,0,39497.5620601852,2008-02-19,13:29:22
30.8837316,117.5362116,0,0,39497.5621759259,2008-02-19,13:29:32
30.8845383,117.53429,0,0,39497.5622916667,2008-02-19,13:29:42
30.8851832,117.5325333,0,0,39497.5624074074,2008-02-19,13:29:52
30.8853349,117.5321499,0,0,39497.5624421296,2008-02-19,13:29:55
30.8854599,117.5318199,0,0,39497.5624768519,2008-02-19,13:29:58
30.8855633,117.5314833,0,0,39497.5625115741,2008-02-19,13:30:01
30.8856849,117.5311133,0,0,39497.5625462963,2008-02-19,13:30:04
30.8858116,117.53077,0,0,39497.5625810185,2008-02-19,13:30:07
30.8859416,117.530435,0,0,39497.5626157407,2008-02-19,13:30:10
30.8860449,117.5300983,0,0,39497.562650463,2008-02-19,13:30:13
30.8861616,117.5297249,0,0,39497.5626851852,2008-02-19,13:30:16
30.8862866,117.5293516,0,0,39497.5627199074,2008-02-19,13:30:19
30.8864233,117.5289549,0,0,39497.5627546296,2008-02-19,13:30:22
30.8865833,117.5285233,0,0,39497.5627893518,2008-02-19,13:30:25
30.8867933,117.5280283,0,0,39497.5628240741,2008-02-19,13:30:28
30.8869566,117.5275333,0,0,39497.5628587963,2008-02-19,13:30:31
30.8875466,117.5257499,0,0,39497.562974537,2008-02-19,13:30:41
30.88821,117.52378,0,0,39497.5630902778,2008-02-19,13:30:51
30.8889083,117.5217733,0,0,39497.5632060185,2008-02-19,13:31:01
30.8896516,117.5198066,0,0,39497.5633217593,2008-02-19,13:31:11
30.8904733,117.5179449,0,0,39497.5634375,2008-02-19,13:31:21
30.8913049,117.5162849,0,0,39497.5635532407,2008-02-19,13:31:31
30.8921083,117.5147999,0,0,39497.5636689815,2008-02-19,13:31:41
30.8923399,117.5144083,0,0,39497.5637037037,2008-02-19,13:31:44
30.8925583,117.5140433,0,0,39497.5637384259,2008-02-19,13:31:47
30.8927833,117.5136849,0,0,39497.5637731481,2008-02-19,13:31:50
30.8929916,117.51334,0,0,39497.5638078704,2008-02-19,13:31:53
30.8931966,117.5130016,0,0,39497.5638425926,2008-02-19,13:31:56
30.8933966,117.5126683,0,0,39497.5638773148,2008-02-19,13:31:59
30.893595,117.5123333,0,0,39497.563912037,2008-02-19,13:32:02
30.8937883,117.5120066,0,0,39497.5639467593,2008-02-19,13:32:05
30.8939733,117.5116866,0,0,39497.5639814815,2008-02-19,13:32:08
30.8941599,117.5113449,0,0,39497.5640162037,2008-02-19,13:32:11
30.8943666,117.5110033,0,0,39497.5640509259,2008-02-19,13:32:14
30.8945916,117.51064,0,0,39497.5640856481,2008-02-19,13:32:17
30.8948116,117.5102799,0,0,39497.5641203704,2008-02-19,13:32:20
30.89501,117.5099383,0,0,39497.5641550926,2008-02-19,13:32:23
30.8951883,117.5096433,0,0,39497.5641898148,2008-02-19,13:32:26
30.8953333,117.5094016,0,0,39497.564224537,2008-02-19,13:32:29
30.8954132,117.5092449,0,0,39497.5642592593,2008-02-19,13:32:32
30.8954866,117.5091283,0,0,39497.5642939815,2008-02-19,13:32:35
30.8955466,117.5090366,0,0,39497.5643287037,2008-02-19,13:32:38
30.8955816,117.5089416,0,0,39497.5643634259,2008-02-19,13:32:41
30.8955299,117.5088583,0,0,39497.5643981481,2008-02-19,13:32:44
30.8956616,117.50863,0,0,39497.5644328704,2008-02-19,13:32:47
30.8958466,117.5083199,0,0,39497.5644675926,2008-02-19,13:32:50
30.8960366,117.5080133,0,0,39497.5645023148,2008-02-19,13:32:53
30.8962183,117.5077233,0,0,39497.564537037,2008-02-19,13:32:56
30.89644,117.5074216,0,0,39497.5645717593,2008-02-19,13:32:59
30.8966216,117.5070849,0,0,39497.5646064815,2008-02-19,13:33:02
30.8968583,117.50671,0,0,39497.5646412037,2008-02-19,13:33:05
30.8970866,117.5063066,0,0,39497.5646759259,2008-02-19,13:33:08
30.8973366,117.5058933,0,0,39497.5647106481,2008-02-19,13:33:11
30.8975983,117.50549,0,0,39497.5647453704,2008-02-19,13:33:14
30.8978733,117.5050749,0,0,39497.5647800926,2008-02-19,13:33:17
30.898145,117.5046866,0,0,39497.5648148148,2008-02-19,13:33:20
30.8983866,117.5043416,0,0,39497.564849537,2008-02-19,13:33:23
30.8985666,117.5040933,0,0,39497.5648842593,2008-02-19,13:33:26
30.8986549,117.5038883,0,0,39497.5649189815,2008-02-19,13:33:29
30.8987033,117.5037733,0,0,39497.5649537037,2008-02-19,13:33:32
30.8987783,117.5037166,0,0,39497.5649884259,2008-02-19,13:33:35
30.8988816,117.5036583,0,0,39497.5650231481,2008-02-19,13:33:38
30.8989833,117.5036083,0,0,39497.5650578704,2008-02-19,13:33:41
30.899045,117.5035866,0,0,39497.5650925926,2008-02-19,13:33:44
30.8991033,117.5035566,0,0,39497.5651273148,2008-02-19,13:33:47
30.8991783,117.5034533,0,0,39497.565162037,2008-02-19,13:33:50
30.8992483,117.5033233,0,0,39497.5651967593,2008-02-19,13:33:53
30.8993599,117.5031233,0,0,39497.5652314815,2008-02-19,13:33:56
30.8994766,117.5029033,0,0,39497.5652662037,2008-02-19,13:33:59
30.8995699,117.5027116,0,0,39497.5653009259,2008-02-19,13:34:02
30.8996799,117.5025166,0,0,39497.5653356481,2008-02-19,13:34:05
30.8998233,117.5023116,0,0,39497.5653703704,2008-02-19,13:34:08
30.8999083,117.5021916,0,0,39497.5654050926,2008-02-19,13:34:11
30.8999599,117.5021399,0,0,39497.5654398148,2008-02-19,13:34:14
30.9000333,117.50212,0,0,39497.565474537,2008-02-19,13:34:17
30.9000849,117.5021233,0,0,39497.5655092593,2008-02-19,13:34:20
30.9001166,117.5021533,0,0,39497.5655671296,2008-02-19,13:34:25
30.9197733,117.4802016,0,0,39497.5683449074,2008-02-19,13:38:25
30.92099,117.4789316,0,0,39497.5684606481,2008-02-19,13:38:35
30.9213299,117.4785816,0,0,39497.5684953704,2008-02-19,13:38:38
30.9216416,117.4782516,0,0,39497.5685300926,2008-02-19,13:38:41
30.921995,117.4779083,0,0,39497.5685648148,2008-02-19,13:38:44
30.9231783,117.4766849,0,0,39497.5686805556,2008-02-19,13:38:54
30.9235083,117.476345,0,0,39497.5687152778,2008-02-19,13:38:57
30.9247033,117.4750566,0,0,39497.5688310185,2008-02-19,13:39:07
30.9260666,117.4736083,0,0,39497.5689467593,2008-02-19,13:39:17
30.9272433,117.4720683,0,0,39497.5690625,2008-02-19,13:39:27
30.9282099,117.4704966,0,0,39497.5691782407,2008-02-19,13:39:37
30.92909,117.4688683,0,0,39497.5692939815,2008-02-19,13:39:47
30.9299749,117.4674049,0,0,39497.5694097222,2008-02-19,13:39:57
30.9300116,117.467235,0,0,39497.5694444444,2008-02-19,13:40:00
30.9301166,117.46704,0,0,39497.5694791667,2008-02-19,13:40:03
30.9302833,117.4668049,0,0,39497.5695138889,2008-02-19,13:40:06
30.9304099,117.4665933,0,0,39497.5695486111,2008-02-19,13:40:09
30.9305683,117.4663316,0,0,39497.5695833333,2008-02-19,13:40:12
30.9306933,117.4660766,0,0,39497.5696180556,2008-02-19,13:40:15
30.9308066,117.465805,0,0,39497.5696527778,2008-02-19,13:40:18
30.9310083,117.4655149,0,0,39497.5696875,2008-02-19,13:40:21
30.9312183,117.4652199,0,0,39497.5697222222,2008-02-19,13:40:24
30.9313733,117.4648983,0,0,39497.5697569444,2008-02-19,13:40:27
30.9315816,117.4645599,0,0,39497.5697916667,2008-02-19,13:40:30
30.9317733,117.4642233,0,0,39497.5698263889,2008-02-19,13:40:33
30.9319666,117.4638899,0,0,39497.5698611111,2008-02-19,13:40:36
30.932155,117.4635333,0,0,39497.5698958333,2008-02-19,13:40:39
30.9323966,117.4631433,0,0,39497.5699305556,2008-02-19,13:40:42
30.9326616,117.4627583,0,0,39497.5699652778,2008-02-19,13:40:45
30.9329383,117.4623616,0,0,39497.57,2008-02-19,13:40:48
30.933335,117.4619666,0,0,39497.5700347222,2008-02-19,13:40:51
30.9336883,117.46156,0,0,39497.5700694444,2008-02-19,13:40:54
30.9348383,117.4603149,0,0,39497.5701851852,2008-02-19,13:41:04
30.9351816,117.4599683,0,0,39497.5702199074,2008-02-19,13:41:07
30.93552,117.45964,0,0,39497.5702546296,2008-02-19,13:41:10
30.9358583,117.4593349,0,0,39497.5702893519,2008-02-19,13:41:13
30.9362033,117.4590249,0,0,39497.5703240741,2008-02-19,13:41:16
30.9365183,117.4587383,0,0,39497.5703587963,2008-02-19,13:41:19
30.9368183,117.4584799,0,0,39497.5703935185,2008-02-19,13:41:22
30.9371216,117.4582083,0,0,39497.5704282407,2008-02-19,13:41:25
30.9374349,117.4579249,0,0,39497.570462963,2008-02-19,13:41:28
30.9377283,117.4576533,0,0,39497.5704976852,2008-02-19,13:41:31
30.9380233,117.4573866,0,0,39497.5705324074,2008-02-19,13:41:34
30.9383116,117.4571283,0,0,39497.5705671296,2008-02-19,13:41:37
30.9385983,117.4568716,0,0,39497.5706018518,2008-02-19,13:41:40
30.9388833,117.4566066,0,0,39497.5706365741,2008-02-19,13:41:43
30.9391749,117.4563416,0,0,39497.5706712963,2008-02-19,13:41:46
30.9394666,117.4560716,0,0,39497.5707060185,2008-02-19,13:41:49
30.9397683,117.4558,0,0,39497.5707407407,2008-02-19,13:41:52
30.9400716,117.4555299,0,0,39497.570775463,2008-02-19,13:41:55
30.9403499,117.4552516,0,0,39497.5708101852,2008-02-19,13:41:58
30.9406683,117.4549699,0,0,39497.5708449074,2008-02-19,13:42:01
30.9409916,117.4546966,0,0,39497.5708796296,2008-02-19,13:42:04
30.9413049,117.454435,0,0,39497.5709143518,2008-02-19,13:42:07
30.9415883,117.4541983,0,0,39497.5709490741,2008-02-19,13:42:10
30.9417733,117.4540149,0,0,39497.5709837963,2008-02-19,13:42:13
30.9418349,117.4539666,0,0,39497.5710185185,2008-02-19,13:42:16
30.9418499,117.4539566,0,0,39497.5710532407,2008-02-19,13:42:19
30.9418599,117.4539466,0,0,39497.571087963,2008-02-19,13:42:22
30.9418599,117.4539466,0,0,39497.5711226852,2008-02-19,13:42:25
30.9418616,117.4539466,0,0,39497.5711458333,2008-02-19,13:42:27
30.9651966,117.4331499,0,0,39497.5739236111,2008-02-19,13:46:27
30.9662999,117.4313216,0,0,39497.5740393519,2008-02-19,13:46:37
30.9674616,117.4294233,0,0,39497.5741550926,2008-02-19,13:46:47
30.9686099,117.4276366,0,0,39497.5742708333,2008-02-19,13:46:57
30.9696816,117.4258116,0,0,39497.5743865741,2008-02-19,13:47:07
30.9708283,117.4238366,0,0,39497.5745023148,2008-02-19,13:47:17
30.97201,117.4218699,0,0,39497.5746180556,2008-02-19,13:47:27
30.9729816,117.4201916,0,0,39497.5747337963,2008-02-19,13:47:37
30.9737866,117.4187683,0,0,39497.574849537,2008-02-19,13:47:47
30.9740716,117.4183583,0,0,39497.5748842593,2008-02-19,13:47:50
30.9743516,117.4178816,0,0,39497.5749189815,2008-02-19,13:47:53
30.9752849,117.4161183,0,0,39497.5750347222,2008-02-19,13:48:03
30.9762099,117.4142033,0,0,39497.575150463,2008-02-19,13:48:13
30.9771433,117.41228,0,0,39497.5752662037,2008-02-19,13:48:23
30.9780966,117.4101866,0,0,39497.5753819444,2008-02-19,13:48:33
30.9790466,117.4079249,0,0,39497.5754976852,2008-02-19,13:48:43
30.9800933,117.4056149,0,0,39497.5756134259,2008-02-19,13:48:53
30.9811566,117.403285,0,0,39497.5757291667,2008-02-19,13:49:03
30.9821499,117.40098,0,0,39497.5758449074,2008-02-19,13:49:13
30.9832233,117.3986349,0,0,39497.5759606481,2008-02-19,13:49:23
30.9841966,117.3964033,0,0,39497.5760763889,2008-02-19,13:49:33
30.9849283,117.3948683,0,0,39497.5761921296,2008-02-19,13:49:43
30.9850016,117.3947049,0,0,39497.5762268519,2008-02-19,13:49:46
30.9850016,117.3947049,0,0,39497.5762384259,2008-02-19,13:49:47
30.9850099,117.3946966,0,0,39497.5762615741,2008-02-19,13:49:49
31.0060566,117.3602666,0,0,39497.5790393518,2008-02-19,13:53:49
31.0073133,117.3583633,0,0,39497.5791550926,2008-02-19,13:53:59
31.0085249,117.3564399,0,0,39497.5792708333,2008-02-19,13:54:09
31.0095849,117.3546933,0,0,39497.5793865741,2008-02-19,13:54:19
31.0104583,117.3532583,0,0,39497.5795023148,2008-02-19,13:54:29
31.0106999,117.3528933,0,0,39497.579537037,2008-02-19,13:54:32
31.0109283,117.3525466,0,0,39497.5795717593,2008-02-19,13:54:35
31.0111299,117.3522166,0,0,39497.5796064815,2008-02-19,13:54:38
31.0113233,117.3518883,0,0,39497.5796412037,2008-02-19,13:54:41
31.0115383,117.3515099,0,0,39497.5796759259,2008-02-19,13:54:44
31.01178,117.3511216,0,0,39497.5797106481,2008-02-19,13:54:47
31.0120416,117.3507299,0,0,39497.5797453704,2008-02-19,13:54:50
31.012295,117.3503483,0,0,39497.5797800926,2008-02-19,13:54:53
31.0125266,117.3499966,0,0,39497.5798148148,2008-02-19,13:54:56
31.0127449,117.3496333,0,0,39497.579849537,2008-02-19,13:54:59
31.0129983,117.3492583,0,0,39497.5798842593,2008-02-19,13:55:02
31.0132733,117.3488549,0,0,39497.5799189815,2008-02-19,13:55:05
31.013565,117.3484316,0,0,39497.5799537037,2008-02-19,13:55:08
31.0145299,117.3470816,0,0,39497.5800694444,2008-02-19,13:55:18
31.0147849,117.3466966,0,0,39497.5801041667,2008-02-19,13:55:21
31.0150799,117.3463416,0,0,39497.5801388889,2008-02-19,13:55:24
31.0153633,117.34599,0,0,39497.5801736111,2008-02-19,13:55:27
31.0156349,117.3456383,0,0,39497.5802083333,2008-02-19,13:55:30
31.0159066,117.3452966,0,0,39497.5802430556,2008-02-19,13:55:33
31.0161499,117.344995,0,0,39497.5802777778,2008-02-19,13:55:36
31.0163349,117.3447533,0,0,39497.5803125,2008-02-19,13:55:39
31.0165133,117.3445533,0,0,39497.5803472222,2008-02-19,13:55:42
31.0166649,117.3443549,0,0,39497.5803819444,2008-02-19,13:55:45
31.016845,117.3441433,0,0,39497.5804166667,2008-02-19,13:55:48
31.0170566,117.3439116,0,0,39497.5804513889,2008-02-19,13:55:51
31.0172766,117.3436516,0,0,39497.5804861111,2008-02-19,13:55:54
31.0175299,117.34337,0,0,39497.5805208333,2008-02-19,13:55:57
31.0177883,117.3431033,0,0,39497.5805555556,2008-02-19,13:56:00
31.018065,117.3428216,0,0,39497.5805902778,2008-02-19,13:56:03
31.0183449,117.3425216,0,0,39497.580625,2008-02-19,13:56:06
31.0186499,117.3422166,0,0,39497.5806597222,2008-02-19,13:56:09
31.0189416,117.3419066,0,0,39497.5806944444,2008-02-19,13:56:12
31.0192416,117.3415633,0,0,39497.5807291667,2008-02-19,13:56:15
31.0195966,117.3412133,0,0,39497.5807638889,2008-02-19,13:56:18
31.0208733,117.3400449,0,0,39497.5808796296,2008-02-19,13:56:28
31.0221933,117.3389416,0,0,39497.5809953704,2008-02-19,13:56:38
31.0234966,117.3378549,0,0,39497.5811111111,2008-02-19,13:56:48
31.0248316,117.3368333,0,0,39497.5812268518,2008-02-19,13:56:58
31.0251933,117.3365649,0,0,39497.5812615741,2008-02-19,13:57:01
31.02555,117.3362783,0,0,39497.5812962963,2008-02-19,13:57:04
31.0259099,117.3360283,0,0,39497.5813310185,2008-02-19,13:57:07
31.0262583,117.3357883,0,0,39497.5813657407,2008-02-19,13:57:10
31.0265999,117.3355416,0,0,39497.581400463,2008-02-19,13:57:13
31.0269749,117.335285,0,0,39497.5814351852,2008-02-19,13:57:16
31.0273349,117.3350383,0,0,39497.5814699074,2008-02-19,13:57:19
31.0276533,117.3348066,0,0,39497.5815046296,2008-02-19,13:57:22
31.0279183,117.334625,0,0,39497.5815393519,2008-02-19,13:57:25
31.0280649,117.3345066,0,0,39497.5815740741,2008-02-19,13:57:28
31.0280866,117.3344916,0,0,39497.5816087963,2008-02-19,13:57:31
31.0497866,117.319135,0,0,39497.5843865741,2008-02-19,14:01:31
31.0499766,117.3190383,0,0,39497.5844212963,2008-02-19,14:01:34
31.0502316,117.3189466,0,0,39497.5844560185,2008-02-19,14:01:37
31.0505283,117.31884,0,0,39497.5844907407,2008-02-19,14:01:40
31.05083,117.3187216,0,0,39497.584525463,2008-02-19,14:01:43
31.0511666,117.3185716,0,0,39497.5845601852,2008-02-19,14:01:46
31.0515433,117.3184033,0,0,39497.5845949074,2008-02-19,14:01:49
31.0519533,117.3182183,0,0,39497.5846296296,2008-02-19,14:01:52
31.0523833,117.3180316,0,0,39497.5846643519,2008-02-19,14:01:55
31.0528116,117.3178499,0,0,39497.5846990741,2008-02-19,14:01:58
31.0532216,117.3176766,0,0,39497.5847337963,2008-02-19,14:02:01
31.0536383,117.3175166,0,0,39497.5847685185,2008-02-19,14:02:04
31.0540566,117.3173283,0,0,39497.5848032407,2008-02-19,14:02:07
31.0544516,117.3171716,0,0,39497.584837963,2008-02-19,14:02:10
31.0548083,117.3170233,0,0,39497.5848726852,2008-02-19,14:02:13
31.0551449,117.3168866,0,0,39497.5849074074,2008-02-19,14:02:16
31.0554933,117.3167549,0,0,39497.5849421296,2008-02-19,14:02:19
31.0558516,117.3166133,0,0,39497.5849768519,2008-02-19,14:02:22
31.0562133,117.3164533,0,0,39497.5850115741,2008-02-19,14:02:25
31.0565883,117.3162783,0,0,39497.5850462963,2008-02-19,14:02:28
31.0569899,117.3161066,0,0,39497.5850810185,2008-02-19,14:02:31
31.0573933,117.3159549,0,0,39497.5851157407,2008-02-19,14:02:34
31.0578083,117.3157966,0,0,39497.585150463,2008-02-19,14:02:37
31.0582416,117.3156149,0,0,39497.5851851852,2008-02-19,14:02:40
31.0586733,117.3154266,0,0,39497.5852199074,2008-02-19,14:02:43
31.0591233,117.3152366,0,0,39497.5852546296,2008-02-19,14:02:46
31.0607583,117.3145849,0,0,39497.5853703704,2008-02-19,14:02:56
31.0624866,117.3138716,0,0,39497.5854861111,2008-02-19,14:03:06
31.0642233,117.3131749,0,0,39497.5856018519,2008-02-19,14:03:16
31.0658949,117.3124649,0,0,39497.5857175926,2008-02-19,14:03:26
31.0675533,117.3117966,0,0,39497.5858333333,2008-02-19,14:03:36
31.0692033,117.3111266,0,0,39497.5859490741,2008-02-19,14:03:46
31.0707883,117.3104266,0,0,39497.5860648148,2008-02-19,14:03:56
31.0725583,117.3096799,0,0,39497.5861805556,2008-02-19,14:04:06
31.0743633,117.3088983,0,0,39497.5862962963,2008-02-19,14:04:16
31.0761883,117.3081649,0,0,39497.586412037,2008-02-19,14:04:26
31.0780049,117.30742,0,0,39497.5865277778,2008-02-19,14:04:36
31.0797883,117.3066766,0,0,39497.5866435185,2008-02-19,14:04:46
31.0814783,117.3059416,0,0,39497.5867592593,2008-02-19,14:04:56
31.0830166,117.3053216,0,0,39497.586875,2008-02-19,14:05:06
31.0843583,117.3048216,0,0,39497.5869907407,2008-02-19,14:05:16
31.0847283,117.3047416,0,0,39497.587025463,2008-02-19,14:05:19
31.0850616,117.3046666,0,0,39497.5870601852,2008-02-19,14:05:22
31.0853533,117.3046016,0,0,39497.5870949074,2008-02-19,14:05:25
31.0856099,117.3045383,0,0,39497.5871296296,2008-02-19,14:05:28
31.0858133,117.3044999,0,0,39497.5871643518,2008-02-19,14:05:31
31.0859449,117.3044949,0,0,39497.5871990741,2008-02-19,14:05:34
31.0859633,117.3045066,0,0,39497.5872337963,2008-02-19,14:05:37
31.1131466,117.2997066,0,0,39497.5900115741,2008-02-19,14:09:37
31.1140699,117.2995566,0,0,39497.5901273148,2008-02-19,14:09:47
31.1142733,117.2995349,0,0,39497.590162037,2008-02-19,14:09:50
31.1145166,117.2995099,0,0,39497.5901967593,2008-02-19,14:09:53
31.1147966,117.2994999,0,0,39497.5902314815,2008-02-19,14:09:56
31.1150866,117.2994699,0,0,39497.5902662037,2008-02-19,14:09:59
31.1153749,117.2994216,0,0,39497.5903009259,2008-02-19,14:10:02
31.1156933,117.2993699,0,0,39497.5903356481,2008-02-19,14:10:05
31.1160349,117.2993099,0,0,39497.5903703704,2008-02-19,14:10:08
31.1164083,117.2992233,0,0,39497.5904050926,2008-02-19,14:10:11
31.1167899,117.2991033,0,0,39497.5904398148,2008-02-19,14:10:14
31.11722,117.2989649,0,0,39497.590474537,2008-02-19,14:10:17
31.1177049,117.2988299,0,0,39497.5905092593,2008-02-19,14:10:20
31.1192916,117.2982483,0,0,39497.590625,2008-02-19,14:10:30
31.1208833,117.2974799,0,0,39497.5907407407,2008-02-19,14:10:40
31.1225416,117.2964033,0,0,39497.5908564815,2008-02-19,14:10:50
31.124045,117.2952299,0,0,39497.5909722222,2008-02-19,14:11:00
31.1256016,117.2938983,0,0,39497.591087963,2008-02-19,14:11:10
31.1271366,117.2926033,0,0,39497.5912037037,2008-02-19,14:11:20
31.1288266,117.2912216,0,0,39497.5913194444,2008-02-19,14:11:30
31.130435,117.2900166,0,0,39497.5914351852,2008-02-19,14:11:40
31.1319983,117.2890383,0,0,39497.5915509259,2008-02-19,14:11:50
31.1335833,117.2882883,0,0,39497.5916666667,2008-02-19,14:12:00
31.1354983,117.2876299,0,0,39497.5917824074,2008-02-19,14:12:10
31.1374483,117.2871783,0,0,39497.5918981481,2008-02-19,14:12:20
31.1393833,117.2868799,0,0,39497.5920138889,2008-02-19,14:12:30
31.1412599,117.2866399,0,0,39497.5921296296,2008-02-19,14:12:40
31.1430583,117.2863883,0,0,39497.5922453704,2008-02-19,14:12:50
31.1447933,117.2861733,0,0,39497.5923611111,2008-02-19,14:13:00
31.1465016,117.2859099,0,0,39497.5924768519,2008-02-19,14:13:10
31.14686,117.28586,0,0,39497.5925115741,2008-02-19,14:13:13
31.1471383,117.2858516,0,0,39497.5925462963,2008-02-19,14:13:16
31.1473949,117.2857883,0,0,39497.5925810185,2008-02-19,14:13:19
31.147645,117.2857366,0,0,39497.5926157407,2008-02-19,14:13:22
31.1478183,117.2857149,0,0,39497.592650463,2008-02-19,14:13:25
31.1479566,117.2856983,0,0,39497.5926851852,2008-02-19,14:13:28
31.148115,117.2856733,0,0,39497.5927199074,2008-02-19,14:13:31
31.1483116,117.2856749,0,0,39497.5927546296,2008-02-19,14:13:34
31.1485749,117.2856233,0,0,39497.5927893519,2008-02-19,14:13:37
31.1488933,117.2855883,0,0,39497.5928240741,2008-02-19,14:13:40
31.149225,117.2855399,0,0,39497.5928587963,2008-02-19,14:13:43
31.1495799,117.2854833,0,0,39497.5928935185,2008-02-19,14:13:46
31.1499683,117.2854266,0,0,39497.5929282407,2008-02-19,14:13:49
31.1503866,117.2853649,0,0,39497.592962963,2008-02-19,14:13:52
31.1508333,117.2853033,0,0,39497.5929976852,2008-02-19,14:13:55
31.1523783,117.2850666,0,0,39497.5931134259,2008-02-19,14:14:05
31.1540883,117.2847266,0,0,39497.5932291667,2008-02-19,14:14:15
31.1557166,117.2843716,0,0,39497.5933449074,2008-02-19,14:14:25
31.1574833,117.2839933,0,0,39497.5934606481,2008-02-19,14:14:35
31.1593633,117.2835516,0,0,39497.5935763889,2008-02-19,14:14:45
31.1613016,117.2831166,0,0,39497.5936921296,2008-02-19,14:14:55
31.1630783,117.2826583,0,0,39497.5938078704,2008-02-19,14:15:05
31.1647133,117.2822966,0,0,39497.5939236111,2008-02-19,14:15:15
31.1664816,117.2818783,0,0,39497.5940393518,2008-02-19,14:15:25
31.1683099,117.2814566,0,0,39497.5941550926,2008-02-19,14:15:35
31.1699433,117.2810549,0,0,39497.5942708333,2008-02-19,14:15:45
31.1703033,117.2809566,0,0,39497.5943055556,2008-02-19,14:15:48
31.1706249,117.2808733,0,0,39497.5943402778,2008-02-19,14:15:51
31.1709416,117.2807633,0,0,39497.594375,2008-02-19,14:15:54
31.1712966,117.2806583,0,0,39497.5944097222,2008-02-19,14:15:57
31.171685,117.2805299,0,0,39497.5944444444,2008-02-19,14:16:00
31.1721016,117.2803933,0,0,39497.5944791667,2008-02-19,14:16:03
31.17253,117.28024,0,0,39497.5945138889,2008-02-19,14:16:06
31.1729683,117.2800866,0,0,39497.5945486111,2008-02-19,14:16:09
31.1734333,117.2799066,0,0,39497.5945833333,2008-02-19,14:16:12
31.1751433,117.2791716,0,0,39497.5946990741,2008-02-19,14:16:22
31.1769583,117.2783666,0,0,39497.5948148148,2008-02-19,14:16:32
31.1787249,117.2774416,0,0,39497.5949305556,2008-02-19,14:16:42
31.1805383,117.2764783,0,0,39497.5950462963,2008-02-19,14:16:52
31.1823016,117.2755499,0,0,39497.595162037,2008-02-19,14:17:02
31.1838516,117.2747333,0,0,39497.5952777778,2008-02-19,14:17:12
31.1853316,117.2739216,0,0,39497.5953935185,2008-02-19,14:17:22
31.185755,117.2736916,0,0,39497.5954282407,2008-02-19,14:17:25
31.1861566,117.2735,0,0,39497.595462963,2008-02-19,14:17:28
31.1865166,117.2733183,0,0,39497.5954976852,2008-02-19,14:17:31
31.1868216,117.2731616,0,0,39497.5955324074,2008-02-19,14:17:34
31.18709,117.2731083,0,0,39497.5955671296,2008-02-19,14:17:37
31.1872516,117.2731283,0,0,39497.5956018518,2008-02-19,14:17:40
31.1873,117.2731316,0,0,39497.5956365741,2008-02-19,14:17:43
31.1886599,117.2724083,0,0,39497.5984143519,2008-02-19,14:21:43
31.1889333,117.2722699,0,0,39497.5984490741,2008-02-19,14:21:46
31.1892583,117.27212,0,0,39497.5984837963,2008-02-19,14:21:49
31.1899183,117.2718733,0,0,39497.5985416667,2008-02-19,14:21:54
31.1902566,117.2716433,0,0,39497.5985763889,2008-02-19,14:21:57
31.1905983,117.2714116,0,0,39497.5986111111,2008-02-19,14:22:00
31.1909649,117.2711899,0,0,39497.5986458333,2008-02-19,14:22:03
31.1913333,117.2709449,0,0,39497.5986805556,2008-02-19,14:22:06
31.19171,117.2707116,0,0,39497.5987152778,2008-02-19,14:22:09
31.192075,117.2704949,0,0,39497.59875,2008-02-19,14:22:12
31.1924649,117.270305,0,0,39497.5987847222,2008-02-19,14:22:15
31.1928616,117.2701099,0,0,39497.5988194444,2008-02-19,14:22:18
31.1932766,117.2699283,0,0,39497.5988541667,2008-02-19,14:22:21
31.1936616,117.2697283,0,0,39497.5988888889,2008-02-19,14:22:24
31.1940283,117.2695383,0,0,39497.5989236111,2008-02-19,14:22:27
31.1943966,117.2693433,0,0,39497.5989583333,2008-02-19,14:22:30
31.194765,117.2691649,0,0,39497.5989930556,2008-02-19,14:22:33
31.1951349,117.268995,0,0,39497.5990277778,2008-02-19,14:22:36
31.1955116,117.2688116,0,0,39497.5990625,2008-02-19,14:22:39
31.1959,117.2686449,0,0,39497.5990972222,2008-02-19,14:22:42
31.1963,117.2684966,0,0,39497.5991319444,2008-02-19,14:22:45
31.1967249,117.2683733,0,0,39497.5991666667,2008-02-19,14:22:48
31.1971699,117.268245,0,0,39497.5992013889,2008-02-19,14:22:51
31.1976366,117.2681299,0,0,39497.5992361111,2008-02-19,14:22:54
31.1994616,117.2678033,0,0,39497.5993634259,2008-02-19,14:23:05
31.2012083,117.2676849,0,0,39497.5994791667,2008-02-19,14:23:15
31.2029933,117.267775,0,0,39497.5995949074,2008-02-19,14:23:25
31.2048183,117.2678749,0,0,39497.5997106481,2008-02-19,14:23:35
31.20735,117.2679666,0,0,39497.5999074074,2008-02-19,14:23:52
31.208085,117.2679699,0,0,39497.5999768519,2008-02-19,14:23:58
31.2084266,117.2679616,0,0,39497.6000115741,2008-02-19,14:24:01
31.2087633,117.2679816,0,0,39497.6000462963,2008-02-19,14:24:04
31.2090933,117.267985,0,0,39497.6000810185,2008-02-19,14:24:07
31.2094383,117.2679933,0,0,39497.6001157407,2008-02-19,14:24:10
31.2097916,117.2679983,0,0,39497.600150463,2008-02-19,14:24:13
31.2101666,117.2680099,0,0,39497.6001851852,2008-02-19,14:24:16
31.2105766,117.2680366,0,0,39497.6002199074,2008-02-19,14:24:19
31.2109883,117.268055,0,0,39497.6002546296,2008-02-19,14:24:22
31.2114249,117.2680633,0,0,39497.6002893519,2008-02-19,14:24:25
31.2118866,117.2680983,0,0,39497.6003240741,2008-02-19,14:24:28
31.212345,117.2681183,0,0,39497.6003587963,2008-02-19,14:24:31
31.2128066,117.2681449,0,0,39497.6003935185,2008-02-19,14:24:34
31.2132766,117.2681616,0,0,39497.6004282407,2008-02-19,14:24:37
31.2148383,117.2681533,0,0,39497.6005439815,2008-02-19,14:24:47
31.2166216,117.2682066,0,0,39497.6006597222,2008-02-19,14:24:57
31.2183916,117.2681683,0,0,39497.600775463,2008-02-19,14:25:07
31.2202033,117.2681133,0,0,39497.6008912037,2008-02-19,14:25:17
31.2219733,117.2678199,0,0,39497.6010069444,2008-02-19,14:25:27
31.2235666,117.2674866,0,0,39497.6011226852,2008-02-19,14:25:37
31.2239516,117.2673633,0,0,39497.6011574074,2008-02-19,14:25:40
31.2243183,117.2672666,0,0,39497.6011921296,2008-02-19,14:25:43
31.2246899,117.2671549,0,0,39497.6012268519,2008-02-19,14:25:46
31.2250816,117.2670233,0,0,39497.6012615741,2008-02-19,14:25:49
31.2255183,117.2669066,0,0,39497.6012962963,2008-02-19,14:25:52
31.2259283,117.2667549,0,0,39497.6013310185,2008-02-19,14:25:55
31.2263583,117.2665999,0,0,39497.6013657407,2008-02-19,14:25:58
31.2268033,117.2664266,0,0,39497.601400463,2008-02-19,14:26:01
31.2272433,117.2662516,0,0,39497.6014351852,2008-02-19,14:26:04
31.2276599,117.2660483,0,0,39497.6014699074,2008-02-19,14:26:07
31.2280666,117.2658466,0,0,39497.6015046296,2008-02-19,14:26:10
31.2284666,117.2656483,0,0,39497.6015393519,2008-02-19,14:26:13
31.2288516,117.2654416,0,0,39497.6015740741,2008-02-19,14:26:16
31.22928,117.265235,0,0,39497.6016087963,2008-02-19,14:26:19
31.2308016,117.2644933,0,0,39497.601724537,2008-02-19,14:26:29
31.2323783,117.263775,0,0,39497.6018402778,2008-02-19,14:26:39
31.23395,117.2632166,0,0,39497.6019560185,2008-02-19,14:26:49
31.2353783,117.2623916,0,0,39497.6020717593,2008-02-19,14:26:59
31.2370916,117.2615183,0,0,39497.6021875,2008-02-19,14:27:09
31.2386049,117.2607933,0,0,39497.6023032407,2008-02-19,14:27:19
31.239055,117.2605733,0,0,39497.602337963,2008-02-19,14:27:22
31.2395216,117.2603633,0,0,39497.6023726852,2008-02-19,14:27:25
31.2411533,117.2597283,0,0,39497.6024884259,2008-02-19,14:27:35
31.2429016,117.2592366,0,0,39497.6026041667,2008-02-19,14:27:45
31.2447699,117.2589066,0,0,39497.6027199074,2008-02-19,14:27:55
31.2466183,117.2587916,0,0,39497.6028356481,2008-02-19,14:28:05
31.2484066,117.2589083,0,0,39497.6029513889,2008-02-19,14:28:15
31.2501016,117.2591466,0,0,39497.6030671296,2008-02-19,14:28:25
31.2517716,117.2594683,0,0,39497.6031828704,2008-02-19,14:28:35
31.2534383,117.2597849,0,0,39497.6032986111,2008-02-19,14:28:45
31.2551066,117.26011,0,0,39497.6034143518,2008-02-19,14:28:55
31.2566033,117.2603783,0,0,39497.6035300926,2008-02-19,14:29:05
31.2570083,117.2604466,0,0,39497.6035648148,2008-02-19,14:29:08
31.2574116,117.2605083,0,0,39497.603599537,2008-02-19,14:29:11
31.2577833,117.2605833,0,0,39497.6036342593,2008-02-19,14:29:14
31.2580799,117.2606399,0,0,39497.6036689815,2008-02-19,14:29:17
31.2583383,117.260685,0,0,39497.6037037037,2008-02-19,14:29:20
31.2584633,117.2607349,0,0,39497.6037384259,2008-02-19,14:29:23
31.2585433,117.2607849,0,0,39497.6037731481,2008-02-19,14:29:26
31.258625,117.2608766,0,0,39497.6038078704,2008-02-19,14:29:29
31.25867,117.2610416,0,0,39497.6038425926,2008-02-19,14:29:32
31.258565,117.2612266,0,0,39497.6038773148,2008-02-19,14:29:35
31.25845,117.2614633,0,0,39497.603912037,2008-02-19,14:29:38
31.2583133,117.2617566,0,0,39497.6039467593,2008-02-19,14:29:41
31.2581633,117.2620566,0,0,39497.6039814815,2008-02-19,14:29:44
31.2579949,117.2623616,0,0,39497.6040162037,2008-02-19,14:29:47
31.2578199,117.2627183,0,0,39497.6040509259,2008-02-19,14:29:50
31.2576316,117.2631016,0,0,39497.6040856481,2008-02-19,14:29:53
31.2574283,117.263515,0,0,39497.6041203704,2008-02-19,14:29:56
31.2572183,117.2639416,0,0,39497.6041550926,2008-02-19,14:29:59
31.2570149,117.2643616,0,0,39497.6041898148,2008-02-19,14:30:02
31.2568149,117.2647766,0,0,39497.604224537,2008-02-19,14:30:05
31.2566233,117.2651883,0,0,39497.6042592593,2008-02-19,14:30:08
31.2564366,117.2655883,0,0,39497.6042939815,2008-02-19,14:30:11
31.2562466,117.2659699,0,0,39497.6043287037,2008-02-19,14:30:14
31.2560583,117.2663316,0,0,39497.6043634259,2008-02-19,14:30:17
31.2558733,117.2666983,0,0,39497.6043981481,2008-02-19,14:30:20
31.2556866,117.2670449,0,0,39497.6044328704,2008-02-19,14:30:23
31.2555066,117.2673999,0,0,39497.6044675926,2008-02-19,14:30:26
31.255325,117.267755,0,0,39497.6045023148,2008-02-19,14:30:29
31.2551533,117.2680883,0,0,39497.604537037,2008-02-19,14:30:32
31.2550133,117.2684116,0,0,39497.6045717593,2008-02-19,14:30:35
31.2548583,117.2687266,0,0,39497.6046064815,2008-02-19,14:30:38
31.2547016,117.2690199,0,0,39497.6046412037,2008-02-19,14:30:41
31.25455,117.2693249,0,0,39497.6046759259,2008-02-19,14:30:44
31.2544033,117.2696283,0,0,39497.6047106481,2008-02-19,14:30:47
31.2542616,117.26992,0,0,39497.6047453704,2008-02-19,14:30:50
31.2541283,117.2702066,0,0,39497.6047800926,2008-02-19,14:30:53
31.2540049,117.2704599,0,0,39497.6048148148,2008-02-19,14:30:56
31.2538983,117.2707216,0,0,39497.604849537,2008-02-19,14:30:59
31.2538133,117.2709583,0,0,39497.6048842593,2008-02-19,14:31:02
31.2537116,117.2711916,0,0,39497.6049189815,2008-02-19,14:31:05
31.2535949,117.271425,0,0,39497.6049537037,2008-02-19,14:31:08
31.2535216,117.2715933,0,0,39497.6049884259,2008-02-19,14:31:11
31.2534349,117.2717916,0,0,39497.6050231481,2008-02-19,14:31:14
31.25333,117.2720116,0,0,39497.6050578704,2008-02-19,14:31:17
31.2531983,117.2722633,0,0,39497.6050925926,2008-02-19,14:31:20
31.2530433,117.2725216,0,0,39497.6051273148,2008-02-19,14:31:23
31.2527649,117.2727299,0,0,39497.605162037,2008-02-19,14:31:26
31.2526266,117.2730483,0,0,39497.6051967593,2008-02-19,14:31:29
31.2524633,117.2733983,0,0,39497.6052314815,2008-02-19,14:31:32
31.2522983,117.273765,0,0,39497.6052662037,2008-02-19,14:31:35
31.2521316,117.2740766,0,0,39497.6053009259,2008-02-19,14:31:38
31.2519883,117.2742816,0,0,39497.6053356482,2008-02-19,14:31:41
31.2518933,117.274425,0,0,39497.6053703704,2008-02-19,14:31:44
31.2518316,117.2745916,0,0,39497.6054050926,2008-02-19,14:31:47
31.2517383,117.2747416,0,0,39497.6054398148,2008-02-19,14:31:50
31.2516416,117.2749183,0,0,39497.605474537,2008-02-19,14:31:53
31.2515416,117.2750749,0,0,39497.6055092593,2008-02-19,14:31:56
31.25147,117.2751766,0,0,39497.6055439815,2008-02-19,14:31:59
31.2514133,117.2752633,0,0,39497.6055787037,2008-02-19,14:32:02
31.2514033,117.2753299,0,0,39497.6056134259,2008-02-19,14:32:05
31.2527549,117.2793166,0,0,39497.6083912037,2008-02-19,14:36:05
31.25282,117.2793233,0,0,39497.6084259259,2008-02-19,14:36:08
31.25282,117.279295,0,0,39497.6084606481,2008-02-19,14:36:11
31.25285,117.2792649,0,0,39497.6085185185,2008-02-19,14:36:16
31.2528316,117.2791916,0,0,39497.6085763889,2008-02-19,14:36:21
31.2531049,117.279575,0,0,39497.6113541667,2008-02-19,14:40:21
31.2535949,117.2793866,0,0,39497.6141319444,2008-02-19,14:44:21
31.2536099,117.2793466,0,0,39497.6141898148,2008-02-19,14:44:26
31.2536366,117.2793083,0,0,39497.6142476852,2008-02-19,14:44:31
31.2536449,117.2792499,0,0,39497.6143055556,2008-02-19,14:44:36
31.2536066,117.2792333,0,0,39497.6143634259,2008-02-19,14:44:41
31.2532566,117.2798349,0,0,39497.6171412037,2008-02-19,14:48:41
31.2532566,117.2798349,0,0,39497.6198958333,2008-02-19,14:52:39
31.2532533,117.2798366,0,0,39497.6199189815,2008-02-19,14:52:41
31.2563099,117.2742999,0,0,39497.6226967593,2008-02-19,14:56:41
31.2563683,117.2741066,0,0,39497.6227314815,2008-02-19,14:56:44
31.2564583,117.2739299,0,0,39497.6227662037,2008-02-19,14:56:47
31.2565416,117.2737683,0,0,39497.6228009259,2008-02-19,14:56:50
31.2565966,117.2735949,0,0,39497.6228356481,2008-02-19,14:56:53
31.2566433,117.2734066,0,0,39497.6228703704,2008-02-19,14:56:56
31.2567466,117.2732799,0,0,39497.6229050926,2008-02-19,14:56:59
31.2568216,117.2731916,0,0,39497.6229398148,2008-02-19,14:57:02
31.2568333,117.2731299,0,0,39497.622974537,2008-02-19,14:57:05
31.2568416,117.2730983,0,0,39497.6230324074,2008-02-19,14:57:10
31.266665,117.2620216,0,0,39497.6258101852,2008-02-19,15:01:10
31.2668266,117.2617799,0,0,39497.6258449074,2008-02-19,15:01:13
31.2669983,117.26149,0,0,39497.6258796296,2008-02-19,15:01:16
31.2671683,117.2611716,0,0,39497.6259143518,2008-02-19,15:01:19
31.2673483,117.2608383,0,0,39497.6259490741,2008-02-19,15:01:22
31.2675316,117.2605133,0,0,39497.6259837963,2008-02-19,15:01:25
31.2677033,117.2601949,0,0,39497.6260185185,2008-02-19,15:01:28
31.2678749,117.2598799,0,0,39497.6260532407,2008-02-19,15:01:31
31.2680583,117.25957,0,0,39497.626087963,2008-02-19,15:01:34
31.2682133,117.2592966,0,0,39497.6261226852,2008-02-19,15:01:37
31.2683233,117.2590949,0,0,39497.6261574074,2008-02-19,15:01:40
31.2683766,117.2590266,0,0,39497.6262037037,2008-02-19,15:01:44
31.2683916,117.2590066,0,0,39497.6262384259,2008-02-19,15:01:47
31.2684299,117.2589799,0,0,39497.6262731481,2008-02-19,15:01:50
31.2684833,117.2588483,0,0,39497.6263078704,2008-02-19,15:01:53
31.2685749,117.2587166,0,0,39497.6263425926,2008-02-19,15:01:56
31.2686516,117.2585133,0,0,39497.6263773148,2008-02-19,15:01:59
31.2687549,117.2583033,0,0,39497.626412037,2008-02-19,15:02:02
31.2688616,117.2580666,0,0,39497.6264467593,2008-02-19,15:02:05
31.2690216,117.2577833,0,0,39497.6264814815,2008-02-19,15:02:08
31.2691916,117.2574766,0,0,39497.6265162037,2008-02-19,15:02:11
31.269365,117.2571583,0,0,39497.6265509259,2008-02-19,15:02:14
31.2695466,117.2568066,0,0,39497.6265856481,2008-02-19,15:02:17
31.26973,117.2564683,0,0,39497.6266203704,2008-02-19,15:02:20
31.2698899,117.2561699,0,0,39497.6266550926,2008-02-19,15:02:23
31.2700416,117.2558883,0,0,39497.6266898148,2008-02-19,15:02:26
31.2701966,117.2555983,0,0,39497.626724537,2008-02-19,15:02:29
31.2703566,117.2553183,0,0,39497.6267592593,2008-02-19,15:02:32
31.270515,117.2550333,0,0,39497.6267939815,2008-02-19,15:02:35
31.2707033,117.2546966,0,0,39497.6268287037,2008-02-19,15:02:38
31.2708949,117.2543433,0,0,39497.6268634259,2008-02-19,15:02:41
31.2710949,117.2539849,0,0,39497.6268981481,2008-02-19,15:02:44
31.2712916,117.2536266,0,0,39497.6269328704,2008-02-19,15:02:47
31.2714916,117.2532766,0,0,39497.6269675926,2008-02-19,15:02:50
31.2716783,117.252935,0,0,39497.6270023148,2008-02-19,15:02:53
31.2718783,117.2525966,0,0,39497.627037037,2008-02-19,15:02:56
31.2720883,117.2522683,0,0,39497.6270717593,2008-02-19,15:02:59
31.2722566,117.2519866,0,0,39497.6271064815,2008-02-19,15:03:02
31.2723699,117.2517783,0,0,39497.6271412037,2008-02-19,15:03:05
31.2724299,117.2516749,0,0,39497.6271759259,2008-02-19,15:03:08
31.2724449,117.2516383,0,0,39497.6272106481,2008-02-19,15:03:11
31.2724749,117.2516033,0,0,39497.6272453704,2008-02-19,15:03:14
31.2724966,117.2515416,0,0,39497.6272800926,2008-02-19,15:03:17
31.2725849,117.2513666,0,0,39497.6273148148,2008-02-19,15:03:20
31.2727,117.2511249,0,0,39497.627349537,2008-02-19,15:03:23
31.2728116,117.2508883,0,0,39497.6273842593,2008-02-19,15:03:26
31.2728849,117.2507533,0,0,39497.6274189815,2008-02-19,15:03:29
31.2728949,117.250735,0,0,39497.6274537037,2008-02-19,15:03:32
31.2866316,117.2257366,0,0,39497.6302314815,2008-02-19,15:07:32
31.2867266,117.2255466,0,0,39497.6302662037,2008-02-19,15:07:35
31.2867783,117.2254699,0,0,39497.6303009259,2008-02-19,15:07:38
31.2867749,117.225455,0,0,39497.6303356481,2008-02-19,15:07:41
31.2868033,117.2254383,0,0,39497.6303935185,2008-02-19,15:07:46
31.2868316,117.22537,0,0,39497.6304513889,2008-02-19,15:07:51
31.2868649,117.2252616,0,0,39497.6304861111,2008-02-19,15:07:54
31.2869133,117.2251299,0,0,39497.6305208333,2008-02-19,15:07:57
31.2870066,117.2249466,0,0,39497.6305555556,2008-02-19,15:08:00
31.2871066,117.2247566,0,0,39497.6305902778,2008-02-19,15:08:03
31.2872299,117.2245316,0,0,39497.630625,2008-02-19,15:08:06
31.2873633,117.2242799,0,0,39497.6306597222,2008-02-19,15:08:09
31.2875033,117.2240033,0,0,39497.6306944444,2008-02-19,15:08:12
31.2876299,117.2237166,0,0,39497.6307291667,2008-02-19,15:08:15
31.2877033,117.2235516,0,0,39497.6307638889,2008-02-19,15:08:18
31.2877283,117.2234983,0,0,39497.6307986111,2008-02-19,15:08:21
31.2877499,117.2234566,0,0,39497.6308564815,2008-02-19,15:08:26
31.2877949,117.2233866,0,0,39497.6308912037,2008-02-19,15:08:29
31.2878666,117.2232599,0,0,39497.6309259259,2008-02-19,15:08:32
31.2879666,117.22309,0,0,39497.6309606481,2008-02-19,15:08:35
31.2880849,117.2228783,0,0,39497.6309953704,2008-02-19,15:08:38
31.2882433,117.2226416,0,0,39497.6310300926,2008-02-19,15:08:41
31.2884066,117.2223866,0,0,39497.6310648148,2008-02-19,15:08:44
31.288585,117.2221016,0,0,39497.631099537,2008-02-19,15:08:47
31.2887549,117.2217733,0,0,39497.6311342593,2008-02-19,15:08:50
31.2889566,117.2214116,0,0,39497.6311689815,2008-02-19,15:08:53
31.2891666,117.2210266,0,0,39497.6312037037,2008-02-19,15:08:56
31.2893716,117.2206566,0,0,39497.6312384259,2008-02-19,15:08:59
31.2895683,117.220305,0,0,39497.6312731481,2008-02-19,15:09:02
31.2897599,117.2199883,0,0,39497.6313078704,2008-02-19,15:09:05
31.2899366,117.2196649,0,0,39497.6313425926,2008-02-19,15:09:08
31.2900749,117.2193683,0,0,39497.6313773148,2008-02-19,15:09:11
31.2901883,117.2191649,0,0,39497.631412037,2008-02-19,15:09:14
31.2902416,117.2190899,0,0,39497.6314467593,2008-02-19,15:09:17
31.2902516,117.2190766,0,0,39497.6314814815,2008-02-19,15:09:20
31.3042749,117.2053549,0,0,39497.6342592593,2008-02-19,15:13:20
31.3045483,117.2052083,0,0,39497.6342939815,2008-02-19,15:13:23
31.3047566,117.2050816,0,0,39497.6343287037,2008-02-19,15:13:26
31.3049066,117.2049649,0,0,39497.6343634259,2008-02-19,15:13:29
31.3049666,117.2049183,0,0,39497.6343981481,2008-02-19,15:13:32
31.3049783,117.2049299,0,0,39497.6344328704,2008-02-19,15:13:35
31.3050166,117.2049116,0,0,39497.6344675926,2008-02-19,15:13:38
31.3051049,117.204865,0,0,39497.6345023148,2008-02-19,15:13:41
31.3052016,117.2048016,0,0,39497.634537037,2008-02-19,15:13:44
31.3053483,117.2046916,0,0,39497.6345717593,2008-02-19,15:13:47
31.3055166,117.2045916,0,0,39497.6346064815,2008-02-19,15:13:50
31.305695,117.2044733,0,0,39497.6346412037,2008-02-19,15:13:53
31.3058899,117.2043616,0,0,39497.6346759259,2008-02-19,15:13:56
31.3061049,117.204235,0,0,39497.6347106481,2008-02-19,15:13:59
31.3063266,117.204095,0,0,39497.6347453704,2008-02-19,15:14:02
31.306565,117.2039483,0,0,39497.6347800926,2008-02-19,15:14:05
31.3068233,117.2038,0,0,39497.6348148148,2008-02-19,15:14:08
31.3071333,117.2036233,0,0,39497.634849537,2008-02-19,15:14:11
31.3074449,117.203475,0,0,39497.6348842593,2008-02-19,15:14:14
31.3077783,117.2032733,0,0,39497.6349189815,2008-02-19,15:14:17
31.3081433,117.2030499,0,0,39497.6349537037,2008-02-19,15:14:20
31.3084999,117.2028583,0,0,39497.6349884259,2008-02-19,15:14:23
31.3088649,117.2026733,0,0,39497.6350231481,2008-02-19,15:14:26
31.3092333,117.2024783,0,0,39497.6350578704,2008-02-19,15:14:29
31.3096216,117.2022583,0,0,39497.6350925926,2008-02-19,15:14:32
31.3100066,117.2020249,0,0,39497.6351273148,2008-02-19,15:14:35
31.3103766,117.2017866,0,0,39497.635162037,2008-02-19,15:14:38
31.3107449,117.2015599,0,0,39497.6351967593,2008-02-19,15:14:41
31.3110683,117.2013566,0,0,39497.6352314815,2008-02-19,15:14:44
31.3113399,117.2012316,0,0,39497.6352662037,2008-02-19,15:14:47
31.3115266,117.2011333,0,0,39497.6353009259,2008-02-19,15:14:50
31.3116066,117.2010716,0,0,39497.6353356481,2008-02-19,15:14:53
31.3116199,117.2010183,0,0,39497.6353703704,2008-02-19,15:14:56
31.3116233,117.2009533,0,0,39497.6354050926,2008-02-19,15:14:59
31.3115999,117.200945,0,0,39497.635462963,2008-02-19,15:15:04
31.327815,117.17817,0,0,39497.6382523148,2008-02-19,15:19:05
31.32799,117.17816,0,0,39497.638287037,2008-02-19,15:19:08
31.3282249,117.1781283,0,0,39497.6383217593,2008-02-19,15:19:11
31.3284699,117.1781049,0,0,39497.6383564815,2008-02-19,15:19:14
31.3287433,117.1780716,0,0,39497.6383912037,2008-02-19,15:19:17
31.3290516,117.1780366,0,0,39497.6384259259,2008-02-19,15:19:20
31.3293683,117.1780133,0,0,39497.6384606481,2008-02-19,15:19:23
31.3297383,117.1779866,0,0,39497.6384953704,2008-02-19,15:19:26
31.3298883,117.1779499,0,0,39497.6385300926,2008-02-19,15:19:29
31.3293116,117.1779116,0,0,39497.6385648148,2008-02-19,15:19:32
31.3432849,117.1758149,0,0,39497.6410648148,2008-02-19,15:23:08
31.3432866,117.1755433,0,0,39497.641099537,2008-02-19,15:23:11
31.3432899,117.1752133,0,0,39497.6411342593,2008-02-19,15:23:14
31.3432883,117.17488,0,0,39497.6411689815,2008-02-19,15:23:17
31.3432716,117.1745099,0,0,39497.6412037037,2008-02-19,15:23:20
31.3432366,117.1741249,0,0,39497.6412384259,2008-02-19,15:23:23
31.3431999,117.1737266,0,0,39497.6412731481,2008-02-19,15:23:26
31.3431799,117.1733433,0,0,39497.6413078704,2008-02-19,15:23:29
31.34316,117.172995,0,0,39497.6413425926,2008-02-19,15:23:32
31.3431449,117.1727283,0,0,39497.6413773148,2008-02-19,15:23:35
31.3431133,117.172515,0,0,39497.641412037,2008-02-19,15:23:38
31.3430783,117.1723933,0,0,39497.6414467593,2008-02-19,15:23:41
31.3430466,117.1723233,0,0,39497.6414814815,2008-02-19,15:23:44
31.343055,117.1722483,0,0,39497.6415162037,2008-02-19,15:23:47
31.3430983,117.172155,0,0,39497.6415509259,2008-02-19,15:23:50
31.3431683,117.1720766,0,0,39497.6415856481,2008-02-19,15:23:53
31.3432149,117.1720066,0,0,39497.6416203704,2008-02-19,15:23:56
31.3432049,117.1719466,0,0,39497.6416550926,2008-02-19,15:23:59
31.3431766,117.1719316,0,0,39497.6416898148,2008-02-19,15:24:02
31.3431566,117.1718433,0,0,39497.6444675926,2008-02-19,15:28:02
31.3427133,117.1728833,0,0,39497.6697569444,2008-02-19,16:04:27
31.3426949,117.1728666,0,0,39497.6698148148,2008-02-19,16:04:32
31.3426833,117.1729183,0,0,39497.6698726852,2008-02-19,16:04:37
31.3426799,117.1730233,0,0,39497.672650463,2008-02-19,16:08:37
31.3427299,117.1726749,0,0,39497.6754398148,2008-02-19,16:12:38
31.3427383,117.1728583,0,0,39497.6782175926,2008-02-19,16:16:38
31.3427349,117.1728416,0,0,39497.678275463,2008-02-19,16:16:43
31.3427316,117.1728149,0,0,39497.6783333333,2008-02-19,16:16:48
31.3427383,117.1727766,0,0,39497.6783912037,2008-02-19,16:16:53
31.3427383,117.1727766,0,0,39497.6784259259,2008-02-19,16:16:56
31.3427366,117.1727683,0,0,39497.6784490741,2008-02-19,16:16:58
31.3426866,117.1729266,0,0,39497.6812268518,2008-02-19,16:20:58
31.3426616,117.1730149,0,0,39497.6812847222,2008-02-19,16:21:03
31.3426716,117.1730499,0,0,39497.6813425926,2008-02-19,16:21:08
31.3427083,117.1727266,0,0,39497.6841203704,2008-02-19,16:25:08
31.3432366,117.1725216,0,0,39497.6868981481,2008-02-19,16:29:08
31.3432666,117.1724283,0,0,39497.6896759259,2008-02-19,16:33:08
31.3432116,117.1724883,0,0,39497.6924537037,2008-02-19,16:37:08
31.3435383,117.1722883,0,0,39497.6952314815,2008-02-19,16:41:08
31.3434216,117.1723483,0,0,39497.6980092593,2008-02-19,16:45:08
31.3433599,117.1721349,0,0,39497.700787037,2008-02-19,16:49:08
31.3457349,117.1734066,0,0,39497.7036574074,2008-02-19,16:53:16
31.3455649,117.1733733,0,0,39497.7036921296,2008-02-19,16:53:19
31.34527,117.1732749,0,0,39497.7037268518,2008-02-19,16:53:22
31.3448449,117.17316,0,0,39497.7037615741,2008-02-19,16:53:25
31.3429116,117.1724649,0,0,39497.7044560185,2008-02-19,16:54:25
31.3430499,117.1722849,0,0,39497.7044907407,2008-02-19,16:54:28
31.3431433,117.1721283,0,0,39497.704525463,2008-02-19,16:54:31
31.3428616,117.1726,0,0,39497.7045601852,2008-02-19,16:54:34
31.343405,117.1718699,0,0,39497.707337963,2008-02-19,16:58:34
31.3434433,117.17172,0,0,39497.7073958333,2008-02-19,16:58:39
31.3434666,117.1716366,0,0,39497.7074537037,2008-02-19,16:58:44
31.3434816,117.1716083,0,0,39497.7075115741,2008-02-19,16:58:49
31.343475,117.1715516,0,0,39497.7075694444,2008-02-19,16:58:54
31.3433633,117.1718066,0,0,39497.7076273148,2008-02-19,16:58:59
31.3435266,117.17165,0,0,39497.7104050926,2008-02-19,17:02:59
31.3432883,117.1718866,0,0,39497.710462963,2008-02-19,17:03:04
31.3433299,117.1718583,0,0,39497.7104976852,2008-02-19,17:03:07
31.3431183,117.1724483,0,0,39497.713287037,2008-02-19,17:07:08
31.3432566,117.1725233,0,0,39497.7160648148,2008-02-19,17:11:08
31.343075,117.172445,0,0,39497.7188425926,2008-02-19,17:15:08
31.3431699,117.1717299,0,0,39497.7216203704,2008-02-19,17:19:08
31.3464516,117.1687299,0,0,39497.7243981481,2008-02-19,17:23:08
31.3468299,117.1683949,0,0,39497.7244328704,2008-02-19,17:23:11
31.347245,117.1680299,0,0,39497.7244675926,2008-02-19,17:23:14
31.3478033,117.1673666,0,0,39497.7245023148,2008-02-19,17:23:17
31.3492766,117.1663416,0,0,39497.7246180556,2008-02-19,17:23:27
31.3402649,117.1742883,0,0,39497.7294791667,2008-02-19,17:30:27
31.3402783,117.1742766,0,0,39497.7295949074,2008-02-19,17:30:37
31.34035,117.1742299,0,0,39497.7296296296,2008-02-19,17:30:40
31.3404816,117.1741333,0,0,39497.7296875,2008-02-19,17:30:45
31.3419149,117.1731983,0,0,39497.7328125,2008-02-19,17:35:15
31.3396949,117.1744066,0,0,39497.7329282407,2008-02-19,17:35:25
31.3382333,117.1752033,0,0,39497.7330439815,2008-02-19,17:35:35
31.3367966,117.1757799,0,0,39497.7331597222,2008-02-19,17:35:45
31.33647,117.1760016,0,0,39497.7331944444,2008-02-19,17:35:48
31.3360983,117.1762316,0,0,39497.7332291667,2008-02-19,17:35:51
31.3358066,117.1764216,0,0,39497.7332638889,2008-02-19,17:35:54
31.3355283,117.1766033,0,0,39497.7332986111,2008-02-19,17:35:57
31.3354483,117.1766833,0,0,39497.7333333333,2008-02-19,17:36:00
31.3353733,117.1767466,0,0,39497.7333680556,2008-02-19,17:36:03
31.3355033,117.1766999,0,0,39497.7334027778,2008-02-19,17:36:06
31.3355916,117.1766783,0,0,39497.7334375,2008-02-19,17:36:09
31.3358549,117.1765483,0,0,39497.7334722222,2008-02-19,17:36:12
31.3360299,117.1764583,0,0,39497.7335069444,2008-02-19,17:36:15
31.3363116,117.1762916,0,0,39497.7335416667,2008-02-19,17:36:18
31.3364733,117.1761916,0,0,39497.7335763889,2008-02-19,17:36:21
31.3367166,117.17604,0,0,39497.7336111111,2008-02-19,17:36:24
31.3368333,117.1759566,0,0,39497.7336458333,2008-02-19,17:36:27
31.3369433,117.175865,0,0,39497.7336805556,2008-02-19,17:36:30
31.3369049,117.1758583,0,0,39497.7337152778,2008-02-19,17:36:33
31.3370033,117.1757983,0,0,39497.73375,2008-02-19,17:36:36
31.3370133,117.1757899,0,0,39497.7337847222,2008-02-19,17:36:39
31.3371116,117.1757466,0,0,39497.7338194444,2008-02-19,17:36:42
31.3371,117.1757683,0,0,39497.7338541667,2008-02-19,17:36:45
31.3372283,117.1757649,0,0,39497.7338888889,2008-02-19,17:36:48
31.3371799,117.1758766,0,0,39497.7339236111,2008-02-19,17:36:51
31.337365,117.1757983,0,0,39497.7339583333,2008-02-19,17:36:54
31.3374616,117.1757483,0,0,39497.7339930556,2008-02-19,17:36:57
31.3377516,117.1755733,0,0,39497.7340277778,2008-02-19,17:37:00
31.3380116,117.1754149,0,0,39497.7340625,2008-02-19,17:37:03
31.3383466,117.1752083,0,0,39497.7340972222,2008-02-19,17:37:06
31.338705,117.1749966,0,0,39497.7341319444,2008-02-19,17:37:09
31.3390333,117.1748016,0,0,39497.7341666667,2008-02-19,17:37:12
31.3394016,117.1746283,0,0,39497.7342013889,2008-02-19,17:37:15
31.3398349,117.1743949,0,0,39497.7342361111,2008-02-19,17:37:18
31.3402699,117.1741499,0,0,39497.7342708333,2008-02-19,17:37:21
31.3407383,117.173885,0,0,39497.7343055556,2008-02-19,17:37:24
31.3412233,117.1736083,0,0,39497.7343402778,2008-02-19,17:37:27
31.3430649,117.1725983,0,0,39497.7344560185,2008-02-19,17:37:37
31.3448766,117.1716066,0,0,39497.7345717593,2008-02-19,17:37:47
31.3468216,117.1705683,0,0,39497.7346875,2008-02-19,17:37:57
31.3517399,117.1673283,0,0,39497.7348726852,2008-02-19,17:38:13
31.3551966,117.1653433,0,0,39497.7349884259,2008-02-19,17:38:23
31.3590916,117.163105,0,0,39497.7351041667,2008-02-19,17:38:33
31.3632949,117.1606133,0,0,39497.7352199074,2008-02-19,17:38:43
31.3681566,117.1576966,0,0,39497.7353356481,2008-02-19,17:38:53
31.373045,117.15496,0,0,39497.7354513889,2008-02-19,17:39:03
31.3778083,117.1523316,0,0,39497.7355671296,2008-02-19,17:39:13
31.3824583,117.1497699,0,0,39497.7356828704,2008-02-19,17:39:23
31.3864349,117.1477133,0,0,39497.7357986111,2008-02-19,17:39:33
31.39033,117.14548,0,0,39497.7359143518,2008-02-19,17:39:43
31.3945533,117.1429549,0,0,39497.7360300926,2008-02-19,17:39:53
31.3989366,117.1404849,0,0,39497.7361458333,2008-02-19,17:40:03
31.3426533,117.1721416,0,0,39497.8031481481,2008-02-19,19:16:32
31.3427366,117.1721583,0,0,39497.8059259259,2008-02-19,19:20:32
31.3427799,117.1720899,0,0,39497.8059837963,2008-02-19,19:20:37
31.3431983,117.17179,0,0,39497.8087615741,2008-02-19,19:24:37
31.3432783,117.17164,0,0,39497.8115393519,2008-02-19,19:28:37
31.3432783,117.17164,0,0,39497.8115740741,2008-02-19,19:28:40
31.3432749,117.1716316,0,0,39497.8115972222,2008-02-19,19:28:42
31.3432583,117.1716133,0,0,39497.8116550926,2008-02-19,19:28:47
31.3433933,117.1714066,0,0,39497.8144328704,2008-02-19,19:32:47
31.3432733,117.1715883,0,0,39497.8172106481,2008-02-19,19:36:47
31.3430499,117.1717299,0,0,39497.8199884259,2008-02-19,19:40:47
31.3425833,117.1713816,0,0,39497.8227662037,2008-02-19,19:44:47
31.3425399,117.1713983,0,0,39497.8228240741,2008-02-19,19:44:52
31.3426499,117.1714666,0,0,39497.8256018519,2008-02-19,19:48:52
31.3426299,117.1714666,0,0,39497.8283912037,2008-02-19,19:52:53
31.3426249,117.1714916,0,0,39497.8311689815,2008-02-19,19:56:53
31.3427033,117.1713966,0,0,39497.8339467593,2008-02-19,20:00:53
31.3541449,117.1682783,0,0,39497.836724537,2008-02-19,20:04:53
31.3545533,117.168185,0,0,39497.8367592593,2008-02-19,20:04:56
31.3549683,117.1680949,0,0,39497.8367939815,2008-02-19,20:04:59
31.3553899,117.1679916,0,0,39497.8368287037,2008-02-19,20:05:02
31.3558249,117.1678866,0,0,39497.8368634259,2008-02-19,20:05:05
31.356255,117.1677766,0,0,39497.8368981481,2008-02-19,20:05:08
31.3566866,117.1676549,0,0,39497.8369328704,2008-02-19,20:05:11
31.3571383,117.16753,0,0,39497.8369675926,2008-02-19,20:05:14
31.35868,117.1671183,0,0,39497.8370833333,2008-02-19,20:05:24
31.3602916,117.1667149,0,0,39497.8371990741,2008-02-19,20:05:34
31.3619616,117.1662316,0,0,39497.8373148148,2008-02-19,20:05:44
31.36369,117.1657799,0,0,39497.8374305556,2008-02-19,20:05:54
31.3654616,117.1653616,0,0,39497.8375462963,2008-02-19,20:06:04
31.3672883,117.1648883,0,0,39497.837662037,2008-02-19,20:06:14
31.3690466,117.1644166,0,0,39497.8377777778,2008-02-19,20:06:24
31.3708416,117.1638783,0,0,39497.8378935185,2008-02-19,20:06:34
31.3727216,117.1634533,0,0,39497.8380092593,2008-02-19,20:06:44
31.3745616,117.1630299,0,0,39497.838125,2008-02-19,20:06:54
31.3763399,117.1625583,0,0,39497.8382407407,2008-02-19,20:07:04
31.37816,117.1620683,0,0,39497.8383564815,2008-02-19,20:07:14
31.3800333,117.1615633,0,0,39497.8384722222,2008-02-19,20:07:24
31.3819299,117.1610816,0,0,39497.838587963,2008-02-19,20:07:34
31.3839316,117.1609016,0,0,39497.8387037037,2008-02-19,20:07:44
31.3859633,117.1608216,0,0,39497.8388194444,2008-02-19,20:07:54
31.3879666,117.1607466,0,0,39497.8389351852,2008-02-19,20:08:04
31.3901016,117.1607316,0,0,39497.8390509259,2008-02-19,20:08:14
31.3921316,117.1606483,0,0,39497.8391666667,2008-02-19,20:08:24
31.39428,117.1605649,0,0,39497.8392824074,2008-02-19,20:08:34
31.3964533,117.16017,0,0,39497.8393981481,2008-02-19,20:08:44
31.3986533,117.159665,0,0,39497.8395138889,2008-02-19,20:08:54
31.4009049,117.1591483,0,0,39497.8396296296,2008-02-19,20:09:04
31.4032249,117.1587816,0,0,39497.8397453704,2008-02-19,20:09:14
31.4055133,117.1585233,0,0,39497.8398611111,2008-02-19,20:09:24
31.4076949,117.1582883,0,0,39497.8399768519,2008-02-19,20:09:34
31.4099866,117.1580566,0,0,39497.8400925926,2008-02-19,20:09:44
31.4122516,117.1578066,0,0,39497.8402083333,2008-02-19,20:09:54
31.4145083,117.1575266,0,0,39497.8403240741,2008-02-19,20:10:04
31.4167699,117.1572399,0,0,39497.8404398148,2008-02-19,20:10:14
31.4191166,117.1569899,0,0,39497.8405555556,2008-02-19,20:10:24
31.4214649,117.1567283,0,0,39497.8406712963,2008-02-19,20:10:34
31.4238099,117.1564666,0,0,39497.840787037,2008-02-19,20:10:44
31.4263049,117.1562366,0,0,39497.8409027778,2008-02-19,20:10:54
31.42874,117.1559349,0,0,39497.8410185185,2008-02-19,20:11:04
31.4312216,117.1556233,0,0,39497.8411342593,2008-02-19,20:11:14
31.4337416,117.1553283,0,0,39497.84125,2008-02-19,20:11:24
31.4363133,117.1550333,0,0,39497.8413657407,2008-02-19,20:11:34
31.438865,117.1547483,0,0,39497.8414814815,2008-02-19,20:11:44
31.4413883,117.154435,0,0,39497.8415972222,2008-02-19,20:11:54
31.4439616,117.1540299,0,0,39497.841712963,2008-02-19,20:12:04
31.4465283,117.1538333,0,0,39497.8418287037,2008-02-19,20:12:14
31.4491533,117.1535499,0,0,39497.8419444444,2008-02-19,20:12:24
31.4518933,117.1533366,0,0,39497.8420601852,2008-02-19,20:12:34
31.4545483,117.1531333,0,0,39497.8421759259,2008-02-19,20:12:44
31.45702,117.1530716,0,0,39497.8422916667,2008-02-19,20:12:54
31.459505,117.1530599,0,0,39497.8424074074,2008-02-19,20:13:04
31.4620533,117.1530366,0,0,39497.8425231481,2008-02-19,20:13:14
31.4646916,117.1530416,0,0,39497.8426388889,2008-02-19,20:13:24
31.4672233,117.1529849,0,0,39497.8427546296,2008-02-19,20:13:34
31.4698483,117.1534166,0,0,39497.8428703704,2008-02-19,20:13:44
31.4724183,117.154165,0,0,39497.8429861111,2008-02-19,20:13:54
31.4757033,117.1548933,0,0,39497.843125,2008-02-19,20:14:06
31.478145,117.1549316,0,0,39497.8432407407,2008-02-19,20:14:16
31.4806199,117.1549733,0,0,39497.8433564815,2008-02-19,20:14:26
31.4831333,117.15502,0,0,39497.8434722222,2008-02-19,20:14:36
31.4855899,117.1550683,0,0,39497.843587963,2008-02-19,20:14:46
31.4879333,117.1551149,0,0,39497.8437037037,2008-02-19,20:14:56
31.49028,117.1551899,0,0,39497.8438194444,2008-02-19,20:15:06
31.4924916,117.1552816,0,0,39497.8439351852,2008-02-19,20:15:16
31.4944033,117.1552466,0,0,39497.8440509259,2008-02-19,20:15:26
31.4961883,117.1552383,0,0,39497.8441666667,2008-02-19,20:15:36
31.4977383,117.1551716,0,0,39497.8442824074,2008-02-19,20:15:46
31.4990233,117.1550783,0,0,39497.8443981481,2008-02-19,20:15:56
31.4994033,117.1550633,0,0,39497.8444328704,2008-02-19,20:15:59
31.499775,117.1550499,0,0,39497.8444675926,2008-02-19,20:16:02
31.5001316,117.1550399,0,0,39497.8445023148,2008-02-19,20:16:05
31.5004816,117.1550366,0,0,39497.844537037,2008-02-19,20:16:08
31.5007949,117.1550266,0,0,39497.8445717593,2008-02-19,20:16:11
31.50107,117.1550216,0,0,39497.8446064815,2008-02-19,20:16:14
31.5013199,117.1550266,0,0,39497.8446412037,2008-02-19,20:16:17
31.5015516,117.1550266,0,0,39497.8446759259,2008-02-19,20:16:20
31.5017599,117.15502,0,0,39497.8447106481,2008-02-19,20:16:23
31.501945,117.1550133,0,0,39497.8447453704,2008-02-19,20:16:26
31.5021416,117.1549866,0,0,39497.8447800926,2008-02-19,20:16:29
31.5023516,117.1549666,0,0,39497.8448148148,2008-02-19,20:16:32
31.5025333,117.1549483,0,0,39497.844849537,2008-02-19,20:16:35
31.5027366,117.1549533,0,0,39497.8448842593,2008-02-19,20:16:38
31.5029449,117.1549483,0,0,39497.8449189815,2008-02-19,20:16:41
31.5031566,117.1549283,0,0,39497.8449537037,2008-02-19,20:16:44
31.5033483,117.1549166,0,0,39497.8449884259,2008-02-19,20:16:47
31.5036283,117.1549016,0,0,39497.8450347222,2008-02-19,20:16:51
31.5039366,117.15488,0,0,39497.8450810185,2008-02-19,20:16:55
31.504195,117.1549016,0,0,39497.8451157407,2008-02-19,20:16:58
31.5043949,117.1548883,0,0,39497.845150463,2008-02-19,20:17:01
31.5046333,117.1549016,0,0,39497.8451851852,2008-02-19,20:17:04
31.5048499,117.154915,0,0,39497.8452199074,2008-02-19,20:17:07
31.5050866,117.1549466,0,0,39497.8452546296,2008-02-19,20:17:10
31.5053483,117.1549699,0,0,39497.8452893518,2008-02-19,20:17:13
31.5055649,117.1549683,0,0,39497.8453240741,2008-02-19,20:17:16
31.5057816,117.1549483,0,0,39497.8453587963,2008-02-19,20:17:19
31.5059833,117.1549566,0,0,39497.8453935185,2008-02-19,20:17:22
31.506165,117.1549416,0,0,39497.8454282407,2008-02-19,20:17:25
31.5063499,117.1549616,0,0,39497.845462963,2008-02-19,20:17:28
31.5065133,117.1549766,0,0,39497.8454976852,2008-02-19,20:17:31
31.5066516,117.1550016,0,0,39497.8455324074,2008-02-19,20:17:34
31.5067733,117.1550166,0,0,39497.8455671296,2008-02-19,20:17:37
31.5068933,117.1550316,0,0,39497.8456018518,2008-02-19,20:17:40
31.5070016,117.1550349,0,0,39497.8456365741,2008-02-19,20:17:43
31.5071633,117.1550583,0,0,39497.8456944444,2008-02-19,20:17:48
31.5072816,117.1551066,0,0,39497.8457291667,2008-02-19,20:17:51
31.5074033,117.1551316,0,0,39497.8457638889,2008-02-19,20:17:54
31.507475,117.1551316,0,0,39497.8457986111,2008-02-19,20:17:57
31.5075283,117.1551099,0,0,39497.8458333333,2008-02-19,20:18:00
31.50762,117.1550983,0,0,39497.8458680556,2008-02-19,20:18:03
31.507705,117.1550799,0,0,39497.8459027778,2008-02-19,20:18:06
31.5077683,117.1550316,0,0,39497.8459375,2008-02-19,20:18:09
31.5078333,117.1549549,0,0,39497.8459722222,2008-02-19,20:18:12
31.5078849,117.1549233,0,0,39497.8460069444,2008-02-19,20:18:15
31.5079966,117.1549233,0,0,39497.8460416667,2008-02-19,20:18:18
31.5081099,117.1549183,0,0,39497.8460763889,2008-02-19,20:18:21
31.5082149,117.1548983,0,0,39497.8461111111,2008-02-19,20:18:24
31.5083566,117.1548783,0,0,39497.8461458333,2008-02-19,20:18:27
31.5085266,117.1548666,0,0,39497.8461805556,2008-02-19,20:18:30
31.5087266,117.1548299,0,0,39497.8462152778,2008-02-19,20:18:33
31.50894,117.1547816,0,0,39497.84625,2008-02-19,20:18:36
31.5091383,117.1547716,0,0,39497.8462847222,2008-02-19,20:18:39
31.5093349,117.1547183,0,0,39497.8463194444,2008-02-19,20:18:42
31.5095366,117.154775,0,0,39497.8463541667,2008-02-19,20:18:45
31.5097516,117.1548016,0,0,39497.8463888889,2008-02-19,20:18:48
31.50999,117.1548149,0,0,39497.8464236111,2008-02-19,20:18:51
31.5102099,117.1548233,0,0,39497.8464583333,2008-02-19,20:18:54
31.5104466,117.1547783,0,0,39497.8464930556,2008-02-19,20:18:57
31.510705,117.1547233,0,0,39497.8465277778,2008-02-19,20:19:00
31.5110116,117.1546849,0,0,39497.8465625,2008-02-19,20:19:03
31.5113299,117.1546599,0,0,39497.8465972222,2008-02-19,20:19:06
31.5116383,117.1547183,0,0,39497.8466319444,2008-02-19,20:19:09
31.5119483,117.1548649,0,0,39497.8466666667,2008-02-19,20:19:12
31.5122733,117.1549366,0,0,39497.8467013889,2008-02-19,20:19:15
31.51263,117.1549899,0,0,39497.8467361111,2008-02-19,20:19:18
31.5129849,117.1549516,0,0,39497.8467708333,2008-02-19,20:19:21
31.5133333,117.1549999,0,0,39497.8468055556,2008-02-19,20:19:24
31.5137083,117.1550149,0,0,39497.8468402778,2008-02-19,20:19:27
31.5140933,117.1550183,0,0,39497.846875,2008-02-19,20:19:30
31.5144933,117.1550616,0,0,39497.8469097222,2008-02-19,20:19:33
31.514915,117.1550933,0,0,39497.8469444444,2008-02-19,20:19:36
31.5153333,117.1551299,0,0,39497.8469791667,2008-02-19,20:19:39
31.5157449,117.1551333,0,0,39497.8470138889,2008-02-19,20:19:42
31.5161866,117.155135,0,0,39497.8470486111,2008-02-19,20:19:45
31.5166083,117.1551216,0,0,39497.8470833333,2008-02-19,20:19:48
31.5170433,117.1551433,0,0,39497.8471180556,2008-02-19,20:19:51
31.5174633,117.1551616,0,0,39497.8471527778,2008-02-19,20:19:54
31.5178883,117.1551449,0,0,39497.8471875,2008-02-19,20:19:57
31.5183433,117.1551199,0,0,39497.8472222222,2008-02-19,20:20:00
31.5187516,117.1550249,0,0,39497.8472569444,2008-02-19,20:20:03
31.5191866,117.1550033,0,0,39497.8472916667,2008-02-19,20:20:06
31.5196133,117.1550049,0,0,39497.8473263889,2008-02-19,20:20:09
31.5200433,117.1550149,0,0,39497.8473611111,2008-02-19,20:20:12
31.520465,117.1549883,0,0,39497.8473958333,2008-02-19,20:20:15
31.5208916,117.1548883,0,0,39497.8474305556,2008-02-19,20:20:18
31.5213516,117.1548349,0,0,39497.8474652778,2008-02-19,20:20:21
31.5229016,117.1547683,0,0,39497.8475810185,2008-02-19,20:20:31
31.5245249,117.1547549,0,0,39497.8476967593,2008-02-19,20:20:41
31.5262033,117.1547433,0,0,39497.8478125,2008-02-19,20:20:51
31.5278966,117.1547333,0,0,39497.8479282407,2008-02-19,20:21:01
31.5296716,117.1547549,0,0,39497.8480439815,2008-02-19,20:21:11
31.5314433,117.1548283,0,0,39497.8481597222,2008-02-19,20:21:21
31.5331816,117.1548333,0,0,39497.848275463,2008-02-19,20:21:31
31.5349099,117.1547966,0,0,39497.8483912037,2008-02-19,20:21:41
31.5367566,117.154785,0,0,39497.8485069444,2008-02-19,20:21:51
31.5386633,117.1548149,0,0,39497.8486226852,2008-02-19,20:22:01
31.5405932,117.1548399,0,0,39497.8487384259,2008-02-19,20:22:11
31.5425449,117.1548299,0,0,39497.8488541667,2008-02-19,20:22:21
31.5445133,117.1548133,0,0,39497.8489699074,2008-02-19,20:22:31
31.5465199,117.1547866,0,0,39497.8490856481,2008-02-19,20:22:41
31.5485733,117.1547999,0,0,39497.8492013889,2008-02-19,20:22:51
31.5506282,117.1548483,0,0,39497.8493171296,2008-02-19,20:23:01
31.5527049,117.1548266,0,0,39497.8494328704,2008-02-19,20:23:11
31.55486,117.1548133,0,0,39497.8495486111,2008-02-19,20:23:21
31.5570316,117.1548049,0,0,39497.8496643519,2008-02-19,20:23:31
31.5592849,117.1548966,0,0,39497.8497800926,2008-02-19,20:23:41
31.5616083,117.1552449,0,0,39497.8498958333,2008-02-19,20:23:51
31.5639416,117.1556083,0,0,39497.8500115741,2008-02-19,20:24:01
31.5663816,117.1559949,0,0,39497.8501273148,2008-02-19,20:24:11
31.5686166,117.15632,0,0,39497.8502430556,2008-02-19,20:24:21
31.5708299,117.1566783,0,0,39497.8503587963,2008-02-19,20:24:31
31.5729149,117.1570266,0,0,39497.850474537,2008-02-19,20:24:41
31.5750449,117.1572816,0,0,39497.8505902778,2008-02-19,20:24:51
31.5772183,117.1571899,0,0,39497.8507060185,2008-02-19,20:25:01
31.5793449,117.1564183,0,0,39497.8508217593,2008-02-19,20:25:11
31.5813616,117.155265,0,0,39497.8509375,2008-02-19,20:25:21
31.5833683,117.1540749,0,0,39497.8510532407,2008-02-19,20:25:31
31.5854349,117.1529433,0,0,39497.8511689815,2008-02-19,20:25:41
31.58751,117.1518316,0,0,39497.8512847222,2008-02-19,20:25:51
31.5896233,117.1507183,0,0,39497.851400463,2008-02-19,20:26:01
31.5917899,117.1495566,0,0,39497.8515162037,2008-02-19,20:26:11
31.5940649,117.1483649,0,0,39497.8516319444,2008-02-19,20:26:21
31.5963833,117.1471716,0,0,39497.8517476852,2008-02-19,20:26:31
31.598695,117.1459616,0,0,39497.8518634259,2008-02-19,20:26:41
31.6009849,117.1447249,0,0,39497.8519791667,2008-02-19,20:26:51
31.6033483,117.1436799,0,0,39497.8520949074,2008-02-19,20:27:01
31.6057799,117.1430749,0,0,39497.8522106481,2008-02-19,20:27:11
31.6082199,117.1425983,0,0,39497.8523263889,2008-02-19,20:27:21
31.6106166,117.1421249,0,0,39497.8524421296,2008-02-19,20:27:31
31.6130216,117.1416799,0,0,39497.8525578704,2008-02-19,20:27:41
31.6154666,117.1411599,0,0,39497.8526736111,2008-02-19,20:27:51
31.6178966,117.14067,0,0,39497.8527893518,2008-02-19,20:28:01
31.6202716,117.1401699,0,0,39497.8529050926,2008-02-19,20:28:11
31.622715,117.139665,0,0,39497.8530208333,2008-02-19,20:28:21
31.6251366,117.1393549,0,0,39497.8531365741,2008-02-19,20:28:31
31.6275549,117.1393066,0,0,39497.8532523148,2008-02-19,20:28:41
31.630085,117.1392983,0,0,39497.8533680556,2008-02-19,20:28:51
31.6325049,117.1393266,0,0,39497.8534837963,2008-02-19,20:29:01
31.6348916,117.1393399,0,0,39497.853599537,2008-02-19,20:29:11
31.6372066,117.1393533,0,0,39497.8537152778,2008-02-19,20:29:21
31.6394333,117.1393183,0,0,39497.8538310185,2008-02-19,20:29:31
31.6416166,117.1392883,0,0,39497.8539467593,2008-02-19,20:29:41
31.6438483,117.1392616,0,0,39497.8540625,2008-02-19,20:29:51
31.6460466,117.1392116,0,0,39497.8541782407,2008-02-19,20:30:01
31.6493666,117.1392166,0,0,39497.8543402778,2008-02-19,20:30:15
31.6515499,117.1393149,0,0,39497.8544560185,2008-02-19,20:30:25
31.6613733,117.1397233,0,0,39497.8549652778,2008-02-19,20:31:09
31.6642449,117.1397666,0,0,39497.8551157407,2008-02-19,20:31:22
31.6664083,117.1398433,0,0,39497.8552314815,2008-02-19,20:31:32
31.678265,117.1391866,0,0,39497.8558912037,2008-02-19,20:32:29
31.6805833,117.1390066,0,0,39497.8560069444,2008-02-19,20:32:39
31.6829416,117.1388133,0,0,39497.8561226852,2008-02-19,20:32:49
31.6852433,117.1385933,0,0,39497.8562384259,2008-02-19,20:32:59
31.6875216,117.1384016,0,0,39497.8563541667,2008-02-19,20:33:09
31.6899516,117.1382433,0,0,39497.8564699074,2008-02-19,20:33:19
31.6923766,117.13812,0,0,39497.8565856481,2008-02-19,20:33:29
31.694825,117.1379383,0,0,39497.8567013889,2008-02-19,20:33:39
31.6972749,117.1376983,0,0,39497.8568171296,2008-02-19,20:33:49
31.6997783,117.13703,0,0,39497.8569328704,2008-02-19,20:33:59
31.7018999,117.1354799,0,0,39497.8570486111,2008-02-19,20:34:09
31.7035216,117.1337583,0,0,39497.8571643519,2008-02-19,20:34:19
31.7056933,117.1323699,0,0,39497.8572800926,2008-02-19,20:34:29
31.7080433,117.1316683,0,0,39497.8573958333,2008-02-19,20:34:39
31.7104366,117.1318,0,0,39497.8575115741,2008-02-19,20:34:49
31.7129933,117.1327799,0,0,39497.857650463,2008-02-19,20:35:01
31.7150516,117.1343133,0,0,39497.8577662037,2008-02-19,20:35:11
31.71726,117.1359049,0,0,39497.8578819444,2008-02-19,20:35:21
31.7194332,117.1373983,0,0,39497.8579976852,2008-02-19,20:35:31
31.7215549,117.1389116,0,0,39497.8581134259,2008-02-19,20:35:41
31.7237033,117.1404383,0,0,39497.8582291667,2008-02-19,20:35:51
31.7258033,117.14191,0,0,39497.8583449074,2008-02-19,20:36:01
31.7279033,117.1434166,0,0,39497.8584606481,2008-02-19,20:36:11
31.7300366,117.1449333,0,0,39497.8585763889,2008-02-19,20:36:21
31.7321883,117.1464899,0,0,39497.8586921296,2008-02-19,20:36:31
31.7344383,117.1477666,0,0,39497.8588078704,2008-02-19,20:36:41
31.7369299,117.1486499,0,0,39497.8589236111,2008-02-19,20:36:51
31.7394983,117.1494749,0,0,39497.8590393519,2008-02-19,20:37:01
31.7420049,117.150325,0,0,39497.8591550926,2008-02-19,20:37:11
31.7443783,117.1510883,0,0,39497.8592708333,2008-02-19,20:37:21
31.7469366,117.1519966,0,0,39497.8593865741,2008-02-19,20:37:31
31.7494516,117.1528266,0,0,39497.8595023148,2008-02-19,20:37:41
31.7518133,117.1538366,0,0,39497.8596180556,2008-02-19,20:37:51
31.7539216,117.1554666,0,0,39497.8597337963,2008-02-19,20:38:01
31.755745,117.1572149,0,0,39497.859849537,2008-02-19,20:38:11
31.7577799,117.1591016,0,0,39497.8599652778,2008-02-19,20:38:21
31.7598699,117.1610516,0,0,39497.8600925926,2008-02-19,20:38:32
31.7624499,117.163365,0,0,39497.8602430556,2008-02-19,20:38:45
31.7649066,117.1657166,0,0,39497.8603587963,2008-02-19,20:38:55
31.7675283,117.1677583,0,0,39497.860474537,2008-02-19,20:39:05
31.77019,117.1701083,0,0,39497.8605902778,2008-02-19,20:39:15
31.7724366,117.1721733,0,0,39497.8607060185,2008-02-19,20:39:25
31.7741899,117.17358,0,0,39497.8608333333,2008-02-19,20:39:36
31.7762683,117.1753283,0,0,39497.8609490741,2008-02-19,20:39:46
31.7779166,117.1773116,0,0,39497.8610648148,2008-02-19,20:39:56
31.7801083,117.1792916,0,0,39497.8611805556,2008-02-19,20:40:06
31.7824416,117.1814316,0,0,39497.8612962963,2008-02-19,20:40:16
31.7851783,117.183505,0,0,39497.861412037,2008-02-19,20:40:26
31.78754,117.1857399,0,0,39497.8615277778,2008-02-19,20:40:36
31.7895166,117.1874933,0,0,39497.8616435185,2008-02-19,20:40:46
31.7925383,117.1898116,0,0,39497.8617592593,2008-02-19,20:40:56
31.795305,117.1916116,0,0,39497.861875,2008-02-19,20:41:06
31.7985666,117.1945833,0,0,39497.8620023148,2008-02-19,20:41:17
31.8009249,117.1979266,0,0,39497.8621296296,2008-02-19,20:41:28
31.7981633,117.1888633,0,0,39497.8625810185,2008-02-19,20:42:07
31.8000366,117.1902533,0,0,39497.8626967593,2008-02-19,20:42:17
31.8017483,117.1913883,0,0,39497.8628125,2008-02-19,20:42:27
31.8032799,117.1924866,0,0,39497.8629282407,2008-02-19,20:42:37
31.8051883,117.1941499,0,0,39497.8630439815,2008-02-19,20:42:47
31.8064183,117.1951683,0,0,39497.8631597222,2008-02-19,20:42:57
31.8075433,117.1960266,0,0,39497.863287037,2008-02-19,20:43:08
31.8078533,117.1962766,0,0,39497.8633217593,2008-02-19,20:43:11
31.8081833,117.1965566,0,0,39497.8633564815,2008-02-19,20:43:14
31.8085416,117.19693,0,0,39497.8633912037,2008-02-19,20:43:17
31.8089283,117.1973199,0,0,39497.8634259259,2008-02-19,20:43:20
31.8092916,117.1975816,0,0,39497.8634606482,2008-02-19,20:43:23
31.80965,117.1978533,0,0,39497.8634953704,2008-02-19,20:43:26
31.8100233,117.1981549,0,0,39497.8635300926,2008-02-19,20:43:29
31.8103833,117.1984083,0,0,39497.8635648148,2008-02-19,20:43:32
31.8107499,117.1986733,0,0,39497.863599537,2008-02-19,20:43:35
31.8112416,117.1993266,0,0,39497.8636342593,2008-02-19,20:43:38
31.8125366,117.2002566,0,0,39497.86375,2008-02-19,20:43:48
31.8128733,117.2004749,0,0,39497.8637847222,2008-02-19,20:43:51
31.8132266,117.2007166,0,0,39497.8638194444,2008-02-19,20:43:54
31.8135816,117.2009649,0,0,39497.8638541667,2008-02-19,20:43:57
31.814055,117.2013116,0,0,39497.8638888889,2008-02-19,20:44:00
31.8153766,117.2023583,0,0,39497.8640046296,2008-02-19,20:44:10
31.8165883,117.2032816,0,0,39497.8641203704,2008-02-19,20:44:20
31.8178783,117.2042483,0,0,39497.8642361111,2008-02-19,20:44:30
31.8191766,117.2052516,0,0,39497.8643518519,2008-02-19,20:44:40
31.8205599,117.2063699,0,0,39497.8644791667,2008-02-19,20:44:51
31.8217283,117.2072883,0,0,39497.8645949074,2008-02-19,20:45:01
31.8221016,117.2075733,0,0,39497.8646296296,2008-02-19,20:45:04
31.8227532,117.2080883,0,0,39497.8646875,2008-02-19,20:45:09
31.823065,117.208355,0,0,39497.8647222222,2008-02-19,20:45:12
31.8233683,117.2085966,0,0,39497.8647569444,2008-02-19,20:45:15
31.8237399,117.2089349,0,0,39497.8647916667,2008-02-19,20:45:18
31.824325,117.2097133,0,0,39497.8648263889,2008-02-19,20:45:21
31.8262216,117.2115033,0,0,39497.8649421296,2008-02-19,20:45:31
31.8342249,117.2182583,0,0,39497.8651041667,2008-02-19,20:45:45
31.8300449,117.2123966,0,0,39497.8657175926,2008-02-19,20:46:38
31.8302616,117.2124183,0,0,39497.8657523148,2008-02-19,20:46:41
31.8305099,117.2124566,0,0,39497.865787037,2008-02-19,20:46:44
31.8308716,117.2124283,0,0,39497.8658217593,2008-02-19,20:46:47
31.8310999,117.2124916,0,0,39497.8658564815,2008-02-19,20:46:50
32.1813349,117.2144383,0,0,39497.9268171296,2008-02-19,22:14:37
32.1839549,117.2137683,0,0,39497.9269328704,2008-02-19,22:14:47
32.1864849,117.2130583,0,0,39497.9270486111,2008-02-19,22:14:57
32.1890216,117.2123416,0,0,39497.9271643519,2008-02-19,22:15:07
32.19178,117.2115566,0,0,39497.9272916667,2008-02-19,22:15:18
32.1948083,117.2103483,0,0,39497.9274305556,2008-02-19,22:15:30
32.1973499,117.209265,0,0,39497.9275462963,2008-02-19,22:15:40
32.2000149,117.2081316,0,0,39497.927662037,2008-02-19,22:15:50
32.2026399,117.2069799,0,0,39497.9277777778,2008-02-19,22:16:00
32.213645,117.2024816,0,0,39497.9282523148,2008-02-19,22:16:41
32.2162983,117.2013416,0,0,39497.9283680556,2008-02-19,22:16:51
32.2190949,117.2007683,0,0,39497.9284837963,2008-02-19,22:17:01
32.2219883,117.20091,0,0,39497.928599537,2008-02-19,22:17:11
32.2248916,117.2010233,0,0,39497.9287152778,2008-02-19,22:17:21
32.2312983,117.2013266,0,0,39497.9289699074,2008-02-19,22:17:43
32.2342316,117.2014699,0,0,39497.9290856481,2008-02-19,22:17:53
32.2371049,117.2018149,0,0,39497.9292013889,2008-02-19,22:18:03
32.2399816,117.2022083,0,0,39497.9293171296,2008-02-19,22:18:13
32.2428749,117.20207,0,0,39497.9294328704,2008-02-19,22:18:23
32.2457716,117.2019133,0,0,39497.9295486111,2008-02-19,22:18:33
32.2486616,117.2016999,0,0,39497.9296643519,2008-02-19,22:18:43
32.2515683,117.2015133,0,0,39497.9297800926,2008-02-19,22:18:53
32.254445,117.2013866,0,0,39497.9298958333,2008-02-19,22:19:03
32.2573066,117.2012016,0,0,39497.9300115741,2008-02-19,22:19:13
32.2601283,117.2009499,0,0,39497.9301273148,2008-02-19,22:19:23
32.2629783,117.2007216,0,0,39497.9302430556,2008-02-19,22:19:33
32.2658149,117.2005716,0,0,39497.9303587963,2008-02-19,22:19:43
32.2687149,117.2004066,0,0,39497.930474537,2008-02-19,22:19:53
32.2715616,117.2000533,0,0,39497.9305902778,2008-02-19,22:20:03
32.2744166,117.1997833,0,0,39497.9307060185,2008-02-19,22:20:13
32.27727,117.1996016,0,0,39497.9308217593,2008-02-19,22:20:23
32.2801033,117.1994299,0,0,39497.9309375,2008-02-19,22:20:33
32.2829866,117.199295,0,0,39497.9310532407,2008-02-19,22:20:43
32.2857299,117.1994366,0,0,39497.9311689815,2008-02-19,22:20:53
32.2884066,117.2002499,0,0,39497.9312847222,2008-02-19,22:21:03
32.2910599,117.2011133,0,0,39497.931400463,2008-02-19,22:21:13
32.2936783,117.20195,0,0,39497.9315162037,2008-02-19,22:21:23
32.2961683,117.2027633,0,0,39497.9316319444,2008-02-19,22:21:33
32.2986733,117.203555,0,0,39497.9317476852,2008-02-19,22:21:43
32.3022266,117.2049566,0,0,39497.9318634259,2008-02-19,22:21:53
32.3058266,117.2063666,0,0,39497.9319791667,2008-02-19,22:22:03
32.308415,117.2072683,0,0,39497.9320949074,2008-02-19,22:22:13
32.3267783,117.2099199,0,0,39497.9330787037,2008-02-19,22:23:38
32.3284433,117.2100716,0,0,39497.9331944444,2008-02-19,22:23:48
32.3307249,117.2098933,0,0,39497.9333101852,2008-02-19,22:23:58
32.3330933,117.2096283,0,0,39497.9334259259,2008-02-19,22:24:08
32.3355333,117.2093399,0,0,39497.9335416667,2008-02-19,22:24:18
32.3380216,117.2090083,0,0,39497.9336574074,2008-02-19,22:24:28
32.3404999,117.2086266,0,0,39497.9337731482,2008-02-19,22:24:38
32.3428316,117.2078683,0,0,39497.9338888889,2008-02-19,22:24:48
32.3448049,117.2068566,0,0,39497.9340046296,2008-02-19,22:24:58
32.3471733,117.2061316,0,0,39497.9341203704,2008-02-19,22:25:08
32.3496683,117.205485,0,0,39497.9342361111,2008-02-19,22:25:18
32.3517333,117.2045516,0,0,39497.9343518519,2008-02-19,22:25:28
32.3542616,117.2039833,0,0,39497.9344675926,2008-02-19,22:25:38
32.3567466,117.2034316,0,0,39497.9345833333,2008-02-19,22:25:48
32.3601599,117.2025233,0,0,39497.9347453704,2008-02-19,22:26:02
32.3629683,117.2016716,0,0,39497.9348842593,2008-02-19,22:26:14
32.3702616,117.1990516,0,0,39497.9352430556,2008-02-19,22:26:45
32.3726383,117.1981516,0,0,39497.9353587963,2008-02-19,22:26:55
32.3751383,117.1972033,0,0,39497.935474537,2008-02-19,22:27:05
32.377695,117.1963216,0,0,39497.9355902778,2008-02-19,22:27:15
32.3802149,117.1953716,0,0,39497.9357060185,2008-02-19,22:27:25
32.3827149,117.1943983,0,0,39497.9358217593,2008-02-19,22:27:35
32.3851849,117.1934233,0,0,39497.9359375,2008-02-19,22:27:45
32.38782,117.1925566,0,0,39497.9360532407,2008-02-19,22:27:55
32.3904649,117.1917233,0,0,39497.9361689815,2008-02-19,22:28:05
32.3931266,117.1909983,0,0,39497.9362847222,2008-02-19,22:28:15
32.3958133,117.1902366,0,0,39497.936400463,2008-02-19,22:28:25
32.3985566,117.1894183,0,0,39497.9365162037,2008-02-19,22:28:35
32.4013016,117.1886316,0,0,39497.9366319444,2008-02-19,22:28:45
32.4039749,117.1878549,0,0,39497.9367476852,2008-02-19,22:28:55
32.4066716,117.1874716,0,0,39497.9368634259,2008-02-19,22:29:05
32.4094633,117.1875433,0,0,39497.9369791667,2008-02-19,22:29:15
32.4122116,117.1875616,0,0,39497.9370949074,2008-02-19,22:29:25
32.41509,117.187755,0,0,39497.9372106481,2008-02-19,22:29:35
32.4179833,117.1877883,0,0,39497.9373263889,2008-02-19,22:29:45
32.4208233,117.1879499,0,0,39497.9374421296,2008-02-19,22:29:55
32.4235383,117.18814,0,0,39497.9375578704,2008-02-19,22:30:05
32.4263549,117.1884716,0,0,39497.9376736111,2008-02-19,22:30:15
32.4289016,117.1885366,0,0,39497.9377893518,2008-02-19,22:30:25
32.4319166,117.18895,0,0,39497.9379050926,2008-02-19,22:30:35
32.4346633,117.1891649,0,0,39497.9380208333,2008-02-19,22:30:45
32.4375683,117.1895316,0,0,39497.9381365741,2008-02-19,22:30:55
32.4404266,117.1895249,0,0,39497.9382523148,2008-02-19,22:31:05
32.4431883,117.1887916,0,0,39497.9383680556,2008-02-19,22:31:15
32.4458116,117.1878766,0,0,39497.9384837963,2008-02-19,22:31:25
32.4486116,117.1871466,0,0,39497.938599537,2008-02-19,22:31:35
32.4512733,117.1864433,0,0,39497.9387152778,2008-02-19,22:31:45
32.45404,117.1857216,0,0,39497.9388310185,2008-02-19,22:31:55
32.4566966,117.1850066,0,0,39497.9389467593,2008-02-19,22:32:05
32.4592233,117.1840683,0,0,39497.9390625,2008-02-19,22:32:15
32.46154,117.1826833,0,0,39497.9391782407,2008-02-19,22:32:25
32.46392,117.1812366,0,0,39497.9392939815,2008-02-19,22:32:35
32.466255,117.1797283,0,0,39497.9394097222,2008-02-19,22:32:45
32.4684349,117.1780549,0,0,39497.939525463,2008-02-19,22:32:55
32.4708716,117.17667,0,0,39497.9396412037,2008-02-19,22:33:05
32.4733199,117.1752466,0,0,39497.9397569444,2008-02-19,22:33:15
32.4755466,117.1734916,0,0,39497.9398726852,2008-02-19,22:33:25
32.4778033,117.1720099,0,0,39497.9399884259,2008-02-19,22:33:35
32.4803416,117.1707133,0,0,39497.9401041667,2008-02-19,22:33:45
32.4823283,117.1689449,0,0,39497.9402199074,2008-02-19,22:33:55
32.4837866,117.1670133,0,0,39497.9403356481,2008-02-19,22:34:05
32.48576,117.1652883,0,0,39497.9404513889,2008-02-19,22:34:15
32.4882599,117.1636316,0,0,39497.9405787037,2008-02-19,22:34:26
32.4908416,117.1620916,0,0,39497.9407060185,2008-02-19,22:34:37
32.49325,117.1607166,0,0,39497.9408217593,2008-02-19,22:34:47
32.4955749,117.1592849,0,0,39497.9409375,2008-02-19,22:34:57
32.4978233,117.1578216,0,0,39497.9410532407,2008-02-19,22:35:07
32.5002216,117.1564449,0,0,39497.9411689815,2008-02-19,22:35:17
32.5026216,117.1550916,0,0,39497.9412847222,2008-02-19,22:35:27
32.5051116,117.1538449,0,0,39497.941400463,2008-02-19,22:35:37
32.5082633,117.1530116,0,0,39497.9415162037,2008-02-19,22:35:47
32.5105749,117.1513599,0,0,39497.9416435185,2008-02-19,22:35:58
32.5135883,117.1502849,0,0,39497.9417708333,2008-02-19,22:36:09
32.5161766,117.1492383,0,0,39497.9418865741,2008-02-19,22:36:19
32.5178516,117.1475966,0,0,39497.9420023148,2008-02-19,22:36:29
32.5200049,117.1461983,0,0,39497.9421180556,2008-02-19,22:36:39
32.52174,117.1448016,0,0,39497.9422337963,2008-02-19,22:36:49
32.5244416,117.1440533,0,0,39497.942349537,2008-02-19,22:36:59
32.5270349,117.1426716,0,0,39497.9424652778,2008-02-19,22:37:09
32.5295016,117.1413999,0,0,39497.9425810185,2008-02-19,22:37:19
32.53199,117.1400799,0,0,39497.9426967593,2008-02-19,22:37:29
32.534275,117.1385516,0,0,39497.9428125,2008-02-19,22:37:39
32.5371633,117.1371233,0,0,39497.9429398148,2008-02-19,22:37:50
32.5395249,117.1362433,0,0,39497.9430555556,2008-02-19,22:38:00
32.5422616,117.1351649,0,0,39497.9431712963,2008-02-19,22:38:10
32.5453466,117.1340066,0,0,39497.943287037,2008-02-19,22:38:20
32.548245,117.1328216,0,0,39497.9434027778,2008-02-19,22:38:30
32.5506916,117.1315316,0,0,39497.9435185185,2008-02-19,22:38:40
32.5531916,117.1303216,0,0,39497.9436342593,2008-02-19,22:38:50
32.5567932,117.1292,0,0,39497.9437962963,2008-02-19,22:39:04
32.5594683,117.1287133,0,0,39497.943912037,2008-02-19,22:39:14
32.562035,117.1280316,0,0,39497.9440277778,2008-02-19,22:39:24
32.5644283,117.1271733,0,0,39497.9441435185,2008-02-19,22:39:34
32.5668682,117.1264999,0,0,39497.9442592593,2008-02-19,22:39:44
32.5693466,117.1257066,0,0,39497.944375,2008-02-19,22:39:54
32.5707399,117.124045,0,0,39497.9444907407,2008-02-19,22:40:04
32.5733233,117.12302,0,0,39497.9446064815,2008-02-19,22:40:14
32.57584,117.1220366,0,0,39497.9447222222,2008-02-19,22:40:24
32.5783116,117.121265,0,0,39497.944837963,2008-02-19,22:40:34
32.5807266,117.1206683,0,0,39497.9449537037,2008-02-19,22:40:44
32.5831382,117.12017,0,0,39497.9450694444,2008-02-19,22:40:54
32.5857616,117.1193816,0,0,39497.9451851852,2008-02-19,22:41:04
32.5883599,117.1184816,0,0,39497.9453009259,2008-02-19,22:41:14
32.5909616,117.1175383,0,0,39497.9454166667,2008-02-19,22:41:24
32.5935932,117.1171816,0,0,39497.9455324074,2008-02-19,22:41:34
32.5960783,117.1175283,0,0,39497.9456481481,2008-02-19,22:41:44
32.59836,117.1179549,0,0,39497.9457638889,2008-02-19,22:41:54
32.600755,117.1183416,0,0,39497.9458796296,2008-02-19,22:42:04
32.6032316,117.1188633,0,0,39497.9459953704,2008-02-19,22:42:14
32.6054966,117.1185749,0,0,39497.9461111111,2008-02-19,22:42:24
32.6077149,117.1177166,0,0,39497.9462268518,2008-02-19,22:42:34
32.6093616,117.1159933,0,0,39497.9463425926,2008-02-19,22:42:44
32.6103216,117.1137249,0,0,39497.9464583333,2008-02-19,22:42:54
32.6289749,117.080875,0,0,39497.9482986111,2008-02-19,22:45:33
32.6313582,117.0774066,0,0,39497.9484143518,2008-02-19,22:45:43
32.63297,117.0754833,0,0,39497.9485300926,2008-02-19,22:45:53
32.6344982,117.073735,0,0,39497.9486458333,2008-02-19,22:46:03
32.635985,117.0720483,0,0,39497.9487615741,2008-02-19,22:46:13
32.6373233,117.0700049,0,0,39497.9488773148,2008-02-19,22:46:23
32.6382532,117.0675466,0,0,39497.9489930556,2008-02-19,22:46:33
32.6386249,117.0651133,0,0,39497.9491087963,2008-02-19,22:46:43
32.6388216,117.0629066,0,0,39497.949224537,2008-02-19,22:46:53
32.6390416,117.0599916,0,0,39497.9493865741,2008-02-19,22:47:07
32.6393366,117.0577033,0,0,39497.9495023148,2008-02-19,22:47:17
32.6395599,117.0556433,0,0,39497.9496180556,2008-02-19,22:47:27
32.6397899,117.05366,0,0,39497.9497337963,2008-02-19,22:47:37
32.6401466,117.05141,0,0,39497.949849537,2008-02-19,22:47:47
32.6403466,117.0494433,0,0,39497.9499652778,2008-02-19,22:47:57
32.6406183,117.0473749,0,0,39497.9500810185,2008-02-19,22:48:07
32.640905,117.045265,0,0,39497.9501967593,2008-02-19,22:48:17
32.6412416,117.0428983,0,0,39497.9503125,2008-02-19,22:48:27
32.641155,117.0405533,0,0,39497.9504282407,2008-02-19,22:48:37
32.6406299,117.0385299,0,0,39497.9505439815,2008-02-19,22:48:47
32.6398183,117.0369283,0,0,39497.9506597222,2008-02-19,22:48:57
32.639545,117.0365066,0,0,39497.9506944444,2008-02-19,22:49:00
32.63925,117.0361033,0,0,39497.9507291667,2008-02-19,22:49:03
32.6389466,117.0357083,0,0,39497.9507638889,2008-02-19,22:49:06
32.6386366,117.0353133,0,0,39497.9507986111,2008-02-19,22:49:09
32.6383483,117.0349199,0,0,39497.9508333333,2008-02-19,22:49:12
32.6380766,117.0345133,0,0,39497.9508680556,2008-02-19,22:49:15
32.6377949,117.0341216,0,0,39497.9509027778,2008-02-19,22:49:18
32.6374983,117.033725,0,0,39497.9509375,2008-02-19,22:49:21
32.6371882,117.0333483,0,0,39497.9509722222,2008-02-19,22:49:24
32.6368899,117.0329799,0,0,39497.9510069444,2008-02-19,22:49:27
32.6366216,117.0326033,0,0,39497.9510416667,2008-02-19,22:49:30
32.6363966,117.0322099,0,0,39497.9510763889,2008-02-19,22:49:33
32.6361216,117.0318449,0,0,39497.9511111111,2008-02-19,22:49:36
32.6358549,117.0314816,0,0,39497.9511458333,2008-02-19,22:49:39
32.6355849,117.0311266,0,0,39497.9511805556,2008-02-19,22:49:42
32.6353433,117.0307599,0,0,39497.9512152778,2008-02-19,22:49:45
32.6351049,117.0304049,0,0,39497.95125,2008-02-19,22:49:48
32.6348816,117.0300316,0,0,39497.9512847222,2008-02-19,22:49:51
32.6346533,117.0296683,0,0,39497.9513194444,2008-02-19,22:49:54
32.6344216,117.0293049,0,0,39497.9513541667,2008-02-19,22:49:57
32.6342216,117.0289366,0,0,39497.9513888889,2008-02-19,22:50:00
32.63405,117.0285483,0,0,39497.9514236111,2008-02-19,22:50:03
32.6338783,117.0281616,0,0,39497.9514583333,2008-02-19,22:50:06
32.6337216,117.027775,0,0,39497.9514930556,2008-02-19,22:50:09
32.6335732,117.0273833,0,0,39497.9515277778,2008-02-19,22:50:12
32.6334649,117.02696,0,0,39497.9515625,2008-02-19,22:50:15
32.6333666,117.0265516,0,0,39497.9515972222,2008-02-19,22:50:18
32.6332849,117.0261566,0,0,39497.9516319444,2008-02-19,22:50:21
32.6332133,117.0257816,0,0,39497.9516666667,2008-02-19,22:50:24
32.6331866,117.0253683,0,0,39497.9517013889,2008-02-19,22:50:27
32.6331566,117.0249633,0,0,39497.9517361111,2008-02-19,22:50:30
32.6331516,117.0245366,0,0,39497.9517708333,2008-02-19,22:50:33
32.6331232,117.02411,0,0,39497.9518055556,2008-02-19,22:50:36
32.6330883,117.0237149,0,0,39497.9518402778,2008-02-19,22:50:39
32.6330616,117.0233166,0,0,39497.951875,2008-02-19,22:50:42
32.6330333,117.0229133,0,0,39497.9519097222,2008-02-19,22:50:45
32.6330033,117.0225033,0,0,39497.9519444444,2008-02-19,22:50:48
32.6329533,117.0221299,0,0,39497.9519791667,2008-02-19,22:50:51
32.632915,117.0217466,0,0,39497.9520138889,2008-02-19,22:50:54
32.6328916,117.0213499,0,0,39497.9520486111,2008-02-19,22:50:57
32.6328633,117.0209633,0,0,39497.9520833333,2008-02-19,22:51:00
32.6328333,117.0205749,0,0,39497.9521180556,2008-02-19,22:51:03
32.6327949,117.0202066,0,0,39497.9521527778,2008-02-19,22:51:06
32.6327483,117.0198266,0,0,39497.9521875,2008-02-19,22:51:09
32.6327066,117.01943,0,0,39497.9522222222,2008-02-19,22:51:12
32.6326783,117.0190449,0,0,39497.9522569444,2008-02-19,22:51:15
32.6326416,117.0186616,0,0,39497.9522916667,2008-02-19,22:51:18
32.6326166,117.0182733,0,0,39497.9523263889,2008-02-19,22:51:21
32.6325899,117.0179066,0,0,39497.9523611111,2008-02-19,22:51:24
32.6325566,117.0175549,0,0,39497.9523958333,2008-02-19,22:51:27
32.6325283,117.0172016,0,0,39497.9524305556,2008-02-19,22:51:30
32.6325016,117.0168583,0,0,39497.9524652778,2008-02-19,22:51:33
32.6324749,117.0165399,0,0,39497.9525,2008-02-19,22:51:36
32.6324483,117.0162183,0,0,39497.9525347222,2008-02-19,22:51:39
32.6324299,117.0159666,0,0,39497.9525694444,2008-02-19,22:51:42
32.6324083,117.0156799,0,0,39497.9526041667,2008-02-19,22:51:45
32.6323883,117.0153866,0,0,39497.9526388889,2008-02-19,22:51:48
32.6323733,117.0151033,0,0,39497.9526736111,2008-02-19,22:51:51
32.6323666,117.0148233,0,0,39497.9527083333,2008-02-19,22:51:54
32.6323633,117.0145549,0,0,39497.9527430556,2008-02-19,22:51:57
32.63237,117.0142983,0,0,39497.9527777778,2008-02-19,22:52:00
32.6323816,117.0140233,0,0,39497.9528125,2008-02-19,22:52:03
32.6323899,117.0138133,0,0,39497.9528472222,2008-02-19,22:52:06
32.6324033,117.0136516,0,0,39497.9528819444,2008-02-19,22:52:09
32.6323716,117.0135599,0,0,39497.9529166667,2008-02-19,22:52:12
32.6323366,117.0135149,0,0,39497.9529513889,2008-02-19,22:52:15
32.6323133,117.0134916,0,0,39497.9529861111,2008-02-19,22:52:18
32.6322982,117.0134166,0,0,39497.9530439815,2008-02-19,22:52:23
32.6322166,117.0134549,0,0,39497.9531018519,2008-02-19,22:52:28
32.6322132,117.0135449,0,0,39497.9531597222,2008-02-19,22:52:33
32.6323649,117.0135366,0,0,39497.9559375,2008-02-19,22:56:33
32.6323682,117.0135199,0,0,39497.9559722222,2008-02-19,22:56:36
32.6324049,117.0134983,0,0,39497.9560300926,2008-02-19,22:56:41
32.6315832,117.0035133,0,0,39497.9588078704,2008-02-19,23:00:41
32.631555,117.0031916,0,0,39497.9588425926,2008-02-19,23:00:44
32.6315366,117.0028333,0,0,39497.9588773148,2008-02-19,23:00:47
32.6315233,117.0024799,0,0,39497.958912037,2008-02-19,23:00:50
32.6314949,117.0021333,0,0,39497.9589467593,2008-02-19,23:00:53
32.6314666,117.0017549,0,0,39497.9589814815,2008-02-19,23:00:56
32.63143,117.0013599,0,0,39497.9590162037,2008-02-19,23:00:59
32.6314,117.0009966,0,0,39497.9590509259,2008-02-19,23:01:02
32.6313699,117.0006199,0,0,39497.9590856481,2008-02-19,23:01:05
32.6313483,117.0002299,0,0,39497.9591203704,2008-02-19,23:01:08
32.6313133,116.9998333,0,0,39497.9591550926,2008-02-19,23:01:11
32.6312799,116.99942,0,0,39497.9591898148,2008-02-19,23:01:14
32.6312466,116.9989883,0,0,39497.959224537,2008-02-19,23:01:17
32.6312133,116.9985633,0,0,39497.9592592593,2008-02-19,23:01:20
32.6311749,116.9981333,0,0,39497.9592939815,2008-02-19,23:01:23
32.6311383,116.9976933,0,0,39497.9593287037,2008-02-19,23:01:26
32.63112,116.9972233,0,0,39497.9593634259,2008-02-19,23:01:29
32.6310983,116.9967483,0,0,39497.9593981481,2008-02-19,23:01:32
32.6310782,116.9962733,0,0,39497.9594328704,2008-02-19,23:01:35
32.6310449,116.9958066,0,0,39497.9594675926,2008-02-19,23:01:38
32.6310149,116.9953216,0,0,39497.9595023148,2008-02-19,23:01:41
32.6309783,116.9948483,0,0,39497.959537037,2008-02-19,23:01:44
32.63094,116.9943783,0,0,39497.9595717593,2008-02-19,23:01:47
32.6309133,116.9939066,0,0,39497.9596064815,2008-02-19,23:01:50
32.6308783,116.9934116,0,0,39497.9596412037,2008-02-19,23:01:53
32.6308366,116.9929116,0,0,39497.9596759259,2008-02-19,23:01:56
32.6307866,116.9924349,0,0,39497.9597106481,2008-02-19,23:01:59
32.6307683,116.9919066,0,0,39497.9597453704,2008-02-19,23:02:02
32.6307483,116.9913783,0,0,39497.9597800926,2008-02-19,23:02:05
32.6307266,116.9908516,0,0,39497.9598148148,2008-02-19,23:02:08
32.6306949,116.9903316,0,0,39497.959849537,2008-02-19,23:02:11
32.6306649,116.9897999,0,0,39497.9598842593,2008-02-19,23:02:14
32.6306033,116.9892849,0,0,39497.9599189815,2008-02-19,23:02:17
32.6305182,116.9887533,0,0,39497.9599537037,2008-02-19,23:02:20
32.6304216,116.9882166,0,0,39497.9599884259,2008-02-19,23:02:23
32.6303216,116.9876816,0,0,39497.9600231481,2008-02-19,23:02:26
32.6302199,116.9871666,0,0,39497.9600578704,2008-02-19,23:02:29
32.6300966,116.9866583,0,0,39497.9600925926,2008-02-19,23:02:32
32.6299949,116.9861449,0,0,39497.9601273148,2008-02-19,23:02:35
32.6298882,116.9856266,0,0,39497.960162037,2008-02-19,23:02:38
32.6297716,116.98514,0,0,39497.9601967593,2008-02-19,23:02:41
32.62968,116.9846133,0,0,39497.9602314815,2008-02-19,23:02:44
32.6295816,116.9840816,0,0,39497.9602662037,2008-02-19,23:02:47
32.6294683,116.9835383,0,0,39497.9603009259,2008-02-19,23:02:50
32.6290916,116.9817733,0,0,39497.9604166667,2008-02-19,23:03:00
32.6286883,116.9800266,0,0,39497.9605324074,2008-02-19,23:03:10
32.6282633,116.9783333,0,0,39497.9606481481,2008-02-19,23:03:20
32.6281383,116.97783,0,0,39497.9606828704,2008-02-19,23:03:23
32.6280183,116.97731,0,0,39497.9607175926,2008-02-19,23:03:26
32.62755,116.9757566,0,0,39497.9608333333,2008-02-19,23:03:36
32.6274049,116.9753249,0,0,39497.9608680556,2008-02-19,23:03:39
32.62728,116.9748316,0,0,39497.9609027778,2008-02-19,23:03:42
32.6271533,116.97434,0,0,39497.9609375,2008-02-19,23:03:45
32.6270333,116.9738183,0,0,39497.9609722222,2008-02-19,23:03:48
32.6269083,116.973285,0,0,39497.9610069444,2008-02-19,23:03:51
32.6267799,116.9727449,0,0,39497.9610416667,2008-02-19,23:03:54
32.6263599,116.9709283,0,0,39497.9611574074,2008-02-19,23:04:04
32.6259133,116.9691583,0,0,39497.9612731481,2008-02-19,23:04:14
32.6253866,116.967305,0,0,39497.9613888889,2008-02-19,23:04:24
32.624605,116.9655916,0,0,39497.9615046296,2008-02-19,23:04:34
32.6239016,116.963785,0,0,39497.9616203704,2008-02-19,23:04:44
32.6234383,116.96181,0,0,39497.9617361111,2008-02-19,23:04:54
32.6229683,116.9597633,0,0,39497.9618518518,2008-02-19,23:05:04
32.6224766,116.9576983,0,0,39497.9619675926,2008-02-19,23:05:14
32.6219733,116.9556266,0,0,39497.9620833333,2008-02-19,23:05:24
32.6214633,116.9534983,0,0,39497.9621990741,2008-02-19,23:05:34
32.6209433,116.9513316,0,0,39497.9623148148,2008-02-19,23:05:44
32.620445,116.9492049,0,0,39497.9624305556,2008-02-19,23:05:54
32.6198766,116.9471016,0,0,39497.9625462963,2008-02-19,23:06:04
32.6189083,116.945165,0,0,39497.962662037,2008-02-19,23:06:14
32.6179482,116.9432899,0,0,39497.9627777778,2008-02-19,23:06:24
32.617205,116.9412666,0,0,39497.9628935185,2008-02-19,23:06:34
32.6164249,116.9392066,0,0,39497.9630092593,2008-02-19,23:06:44
32.6156983,116.9371266,0,0,39497.963125,2008-02-19,23:06:54
32.61561,116.9349133,0,0,39497.9632407407,2008-02-19,23:07:04
32.6164133,116.9329766,0,0,39497.9633564815,2008-02-19,23:07:14
32.6179116,116.9317466,0,0,39497.9634722222,2008-02-19,23:07:24
32.6197716,116.9315233,0,0,39497.963587963,2008-02-19,23:07:34
32.6216449,116.9318283,0,0,39497.9637037037,2008-02-19,23:07:44
32.6235283,116.9321982,0,0,39497.9638194444,2008-02-19,23:07:54
32.6254616,116.9325516,0,0,39497.9639351852,2008-02-19,23:08:04
32.6274216,116.9328983,0,0,39497.9640509259,2008-02-19,23:08:14
32.6294233,116.9332449,0,0,39497.9641666667,2008-02-19,23:08:24
32.6314683,116.9334866,0,0,39497.9642824074,2008-02-19,23:08:34
32.6335466,116.9339016,0,0,39497.9643981481,2008-02-19,23:08:44
32.6356866,116.9342983,0,0,39497.9645138889,2008-02-19,23:08:54
32.6378766,116.9346283,0,0,39497.9646296296,2008-02-19,23:09:04
32.6400433,116.9350183,0,0,39497.9647453704,2008-02-19,23:09:14
32.6422733,116.9354066,0,0,39497.9648611111,2008-02-19,23:09:24
32.6445116,116.9358466,0,0,39497.9649768519,2008-02-19,23:09:34
32.6467499,116.9362533,0,0,39497.9650925926,2008-02-19,23:09:44
32.6490649,116.9366799,0,0,39497.9652083333,2008-02-19,23:09:54
32.651345,116.9370783,0,0,39497.9653240741,2008-02-19,23:10:04
32.6536066,116.9375016,0,0,39497.9654398148,2008-02-19,23:10:14
32.6559083,116.9377383,0,0,39497.9655555556,2008-02-19,23:10:24
32.6581716,116.9373233,0,0,39497.9656712963,2008-02-19,23:10:34
32.6603299,116.9363849,0,0,39497.965787037,2008-02-19,23:10:44
32.6624783,116.9354066,0,0,39497.9659027778,2008-02-19,23:10:54
32.6645982,116.9344599,0,0,39497.9660185185,2008-02-19,23:11:04
32.6667133,116.9334816,0,0,39497.9661342593,2008-02-19,23:11:14
32.6687783,116.9325299,0,0,39497.96625,2008-02-19,23:11:24
32.67085,116.93158,0,0,39497.9663657407,2008-02-19,23:11:34
32.6728633,116.9306766,0,0,39497.9664814815,2008-02-19,23:11:44
32.6748499,116.9298233,0,0,39497.9665972222,2008-02-19,23:11:54
32.6768449,116.9289233,0,0,39497.966712963,2008-02-19,23:12:04
32.6788416,116.9277633,0,0,39497.9668287037,2008-02-19,23:12:14
32.6806133,116.9259183,0,0,39497.9669444444,2008-02-19,23:12:24
32.68206,116.9238033,0,0,39497.9670601852,2008-02-19,23:12:34
32.6835083,116.921675,0,0,39497.9671759259,2008-02-19,23:12:44
32.6849616,116.9195349,0,0,39497.9672916667,2008-02-19,23:12:54
32.6864649,116.9173333,0,0,39497.9674074074,2008-02-19,23:13:04
32.6879566,116.9151616,0,0,39497.9675231481,2008-02-19,23:13:14
32.6894499,116.9130016,0,0,39497.9676388889,2008-02-19,23:13:24
32.6908583,116.9106566,0,0,39497.9677546296,2008-02-19,23:13:34
32.6921599,116.90811,0,0,39497.9678703704,2008-02-19,23:13:44
32.6933566,116.9057683,0,0,39497.9679861111,2008-02-19,23:13:54
32.6944933,116.9035333,0,0,39497.9681018519,2008-02-19,23:14:04
32.6956333,116.9012649,0,0,39497.9682175926,2008-02-19,23:14:14
32.6968083,116.8988799,0,0,39497.9683333333,2008-02-19,23:14:24
32.69791,116.8965216,0,0,39497.9684490741,2008-02-19,23:14:34
32.699085,116.8941516,0,0,39497.9685648148,2008-02-19,23:14:44
32.7002733,116.8918366,0,0,39497.9686805556,2008-02-19,23:14:54
32.701455,116.8895266,0,0,39497.9687962963,2008-02-19,23:15:04
32.7026316,116.8871949,0,0,39497.968912037,2008-02-19,23:15:14
32.7037833,116.8849333,0,0,39497.9690277778,2008-02-19,23:15:24
32.704875,116.8827633,0,0,39497.9691435185,2008-02-19,23:15:34
32.7059483,116.8805733,0,0,39497.9692592593,2008-02-19,23:15:44
32.7070283,116.8783783,0,0,39497.969375,2008-02-19,23:15:54
32.7081349,116.8761783,0,0,39497.9694907407,2008-02-19,23:16:04
32.7092116,116.8740183,0,0,39497.9696064815,2008-02-19,23:16:14
32.7102649,116.871875,0,0,39497.9697222222,2008-02-19,23:16:24
32.71132,116.8697833,0,0,39497.969837963,2008-02-19,23:16:34
32.71237,116.8676866,0,0,39497.9699537037,2008-02-19,23:16:44
32.713395,116.8656533,0,0,39497.9700694444,2008-02-19,23:16:54
32.714375,116.8636766,0,0,39497.9701851852,2008-02-19,23:17:04
32.7154516,116.8614883,0,0,39497.9703009259,2008-02-19,23:17:14
32.7165499,116.8593282,0,0,39497.9704166667,2008-02-19,23:17:24
32.7176016,116.8572049,0,0,39497.9705324074,2008-02-19,23:17:34
32.718665,116.8550733,0,0,39497.9706481481,2008-02-19,23:17:44
32.7197316,116.8529516,0,0,39497.9707638889,2008-02-19,23:17:54
32.7207866,116.8508599,0,0,39497.9708796296,2008-02-19,23:18:04
32.7217966,116.8488216,0,0,39497.9709953704,2008-02-19,23:18:14
32.7228199,116.8467566,0,0,39497.9711111111,2008-02-19,23:18:24
32.7238483,116.8447099,0,0,39497.9712268518,2008-02-19,23:18:34
32.7248649,116.8426466,0,0,39497.9713425926,2008-02-19,23:18:44
32.7258983,116.8405566,0,0,39497.9714583333,2008-02-19,23:18:54
32.726945,116.8384482,0,0,39497.9715740741,2008-02-19,23:19:04
32.7279883,116.8363549,0,0,39497.9716898148,2008-02-19,23:19:14
32.7290149,116.8342983,0,0,39497.9718055556,2008-02-19,23:19:24
32.7300383,116.8322983,0,0,39497.9719212963,2008-02-19,23:19:34
32.7310766,116.8302333,0,0,39497.972037037,2008-02-19,23:19:44
32.7321066,116.8281766,0,0,39497.9721527778,2008-02-19,23:19:54
32.7331566,116.8260783,0,0,39497.9722685185,2008-02-19,23:20:04
32.734245,116.8238816,0,0,39497.9723842593,2008-02-19,23:20:14
32.7353466,116.8216283,0,0,39497.9725,2008-02-19,23:20:24
32.7364216,116.8194566,0,0,39497.9726157407,2008-02-19,23:20:34
32.7375683,116.81715,0,0,39497.9727314815,2008-02-19,23:20:44
32.7386816,116.8149299,0,0,39497.9728472222,2008-02-19,23:20:54
32.7397849,116.8127399,0,0,39497.972962963,2008-02-19,23:21:04
32.7409316,116.8104449,0,0,39497.9730787037,2008-02-19,23:21:14
32.7420716,116.808165,0,0,39497.9731944444,2008-02-19,23:21:24
32.7432016,116.8059033,0,0,39497.9733101852,2008-02-19,23:21:34
32.7442883,116.8037166,0,0,39497.9734259259,2008-02-19,23:21:44
32.7453699,116.8014933,0,0,39497.9735416667,2008-02-19,23:21:54
32.7465266,116.7991683,0,0,39497.9736574074,2008-02-19,23:22:04
32.7476816,116.7968583,0,0,39497.9737731481,2008-02-19,23:22:14
32.7488332,116.7945933,0,0,39497.9738888889,2008-02-19,23:22:24
32.7499682,116.7923033,0,0,39497.9740046296,2008-02-19,23:22:34
32.7509466,116.7897833,0,0,39497.9741203704,2008-02-19,23:22:44
32.7517433,116.7870966,0,0,39497.9742361111,2008-02-19,23:22:54
32.7525249,116.7844116,0,0,39497.9743518519,2008-02-19,23:23:04
32.7532716,116.78171,0,0,39497.9744675926,2008-02-19,23:23:14
32.7540399,116.7790233,0,0,39497.9745833333,2008-02-19,23:23:24
32.754805,116.7763199,0,0,39497.9746990741,2008-02-19,23:23:34
32.7555383,116.7735666,0,0,39497.9748148148,2008-02-19,23:23:44
32.7563099,116.7708133,0,0,39497.9749305556,2008-02-19,23:23:54
32.7570783,116.7680283,0,0,39497.9750462963,2008-02-19,23:24:04
32.7578633,116.7652366,0,0,39497.975162037,2008-02-19,23:24:14
32.7586282,116.7624333,0,0,39497.9752777778,2008-02-19,23:24:24
32.7594016,116.7595999,0,0,39497.9753935185,2008-02-19,23:24:34
32.7601716,116.7567566,0,0,39497.9755092593,2008-02-19,23:24:44
32.7609716,116.7538483,0,0,39497.975625,2008-02-19,23:24:54
32.7617749,116.7508816,0,0,39497.9757407407,2008-02-19,23:25:04
32.7622966,116.7478616,0,0,39497.9758564815,2008-02-19,23:25:14
32.76233,116.74487,0,0,39497.9759722222,2008-02-19,23:25:24
32.7620949,116.7418566,0,0,39497.976087963,2008-02-19,23:25:34
32.761855,116.7388316,0,0,39497.9762037037,2008-02-19,23:25:44
32.76163,116.7357883,0,0,39497.9763194444,2008-02-19,23:25:54
32.76143,116.7327333,0,0,39497.9764351852,2008-02-19,23:26:04
32.7612066,116.7296583,0,0,39497.9765509259,2008-02-19,23:26:14
32.7609649,116.726555,0,0,39497.9766666667,2008-02-19,23:26:24
32.7607499,116.723455,0,0,39497.9767824074,2008-02-19,23:26:34
32.7605249,116.7203649,0,0,39497.9768981481,2008-02-19,23:26:44
32.7602799,116.7172799,0,0,39497.9770138889,2008-02-19,23:26:54
32.7600566,116.7142366,0,0,39497.9771296296,2008-02-19,23:27:04
32.7598233,116.7111349,0,0,39497.9772453704,2008-02-19,23:27:14
32.7595999,116.7080716,0,0,39497.9773611111,2008-02-19,23:27:24
32.7593916,116.7050466,0,0,39497.9774768518,2008-02-19,23:27:34
32.7591483,116.7020466,0,0,39497.9775925926,2008-02-19,23:27:44
32.758925,116.699075,0,0,39497.9777083333,2008-02-19,23:27:54
32.7587283,116.6960949,0,0,39497.9778240741,2008-02-19,23:28:04
32.75849,116.6931216,0,0,39497.9779398148,2008-02-19,23:28:14
32.7582733,116.6900949,0,0,39497.9780555556,2008-02-19,23:28:24
32.7580216,116.6871149,0,0,39497.9781712963,2008-02-19,23:28:34
32.7577999,116.68412,0,0,39497.978287037,2008-02-19,23:28:44
32.7575983,116.6811616,0,0,39497.9784027778,2008-02-19,23:28:54
32.7573583,116.6782416,0,0,39497.9785185185,2008-02-19,23:29:04
32.7571366,116.6752516,0,0,39497.9786342593,2008-02-19,23:29:14
32.7569133,116.6722383,0,0,39497.97875,2008-02-19,23:29:24
32.7565649,116.6692716,0,0,39497.9788657407,2008-02-19,23:29:34
32.7558833,116.6663749,0,0,39497.9789814815,2008-02-19,23:29:44
32.7549432,116.6636666,0,0,39497.9790972222,2008-02-19,23:29:54
32.7539816,116.6609799,0,0,39497.979212963,2008-02-19,23:30:04
32.7530466,116.6583583,0,0,39497.9793287037,2008-02-19,23:30:14
32.7521116,116.6557549,0,0,39497.9794444444,2008-02-19,23:30:24
32.7510816,116.6528566,0,0,39497.9795717593,2008-02-19,23:30:35
32.7500466,116.6499466,0,0,39497.9796990741,2008-02-19,23:30:46
32.7490866,116.6472899,0,0,39497.9798148148,2008-02-19,23:30:56
32.748135,116.6446766,0,0,39497.9799305556,2008-02-19,23:31:06
32.7472266,116.6420833,0,0,39497.9800462963,2008-02-19,23:31:16
32.7463183,116.6395083,0,0,39497.980162037,2008-02-19,23:31:26
32.7453916,116.6368883,0,0,39497.9802777778,2008-02-19,23:31:36
32.7444433,116.6342699,0,0,39497.9803935185,2008-02-19,23:31:46
32.74348,116.6316,0,0,39497.9805092593,2008-02-19,23:31:56
32.7424933,116.6289332,0,0,39497.980625,2008-02-19,23:32:06
32.7415383,116.6262266,0,0,39497.9807407407,2008-02-19,23:32:16
32.7405516,116.6235149,0,0,39497.9808564815,2008-02-19,23:32:26
32.7395766,116.6208116,0,0,39497.9809722222,2008-02-19,23:32:36
32.738605,116.6180433,0,0,39497.981087963,2008-02-19,23:32:46
32.7376116,116.6153049,0,0,39497.9812037037,2008-02-19,23:32:56
32.7366399,116.6125233,0,0,39497.9813194444,2008-02-19,23:33:06
32.7356716,116.6098066,0,0,39497.9814351852,2008-02-19,23:33:16
32.7347116,116.6070949,0,0,39497.9815509259,2008-02-19,23:33:26
32.7337666,116.6044116,0,0,39497.9816666667,2008-02-19,23:33:36
32.7328033,116.6017733,0,0,39497.9817824074,2008-02-19,23:33:46
32.7318066,116.5991649,0,0,39497.9818981481,2008-02-19,23:33:56
32.7305533,116.5967083,0,0,39497.9820138889,2008-02-19,23:34:06
32.7291733,116.5943383,0,0,39497.9821296296,2008-02-19,23:34:16
32.7278166,116.5919532,0,0,39497.9822453704,2008-02-19,23:34:26
32.7264666,116.5895683,0,0,39497.9823611111,2008-02-19,23:34:36
32.7251016,116.5872099,0,0,39497.9824768519,2008-02-19,23:34:46
32.7237749,116.5848966,0,0,39497.9825925926,2008-02-19,23:34:56
32.7224249,116.5825399,0,0,39497.9827083333,2008-02-19,23:35:06
32.7211466,116.5802683,0,0,39497.9828240741,2008-02-19,23:35:16
32.7198599,116.5779933,0,0,39497.9829398148,2008-02-19,23:35:26
32.7185616,116.5757133,0,0,39497.9830555556,2008-02-19,23:35:36
32.7172983,116.5734866,0,0,39497.9831712963,2008-02-19,23:35:46
32.7160266,116.5711949,0,0,39497.983287037,2008-02-19,23:35:56
32.7146966,116.56889,0,0,39497.9834027778,2008-02-19,23:36:06
32.7133566,116.5665566,0,0,39497.9835185185,2008-02-19,23:36:16
32.7120616,116.5641566,0,0,39497.9836342593,2008-02-19,23:36:26
32.7109,116.5616,0,0,39497.98375,2008-02-19,23:36:36
32.7097733,116.5589616,0,0,39497.9838657407,2008-02-19,23:36:46
32.7086466,116.5563166,0,0,39497.9839814815,2008-02-19,23:36:56
32.7075116,116.5536166,0,0,39497.9840972222,2008-02-19,23:37:06
32.7063883,116.5509166,0,0,39497.984212963,2008-02-19,23:37:16
32.7052783,116.5482483,0,0,39497.9843287037,2008-02-19,23:37:26
32.7041666,116.54557,0,0,39497.9844444444,2008-02-19,23:37:36
32.7030533,116.5429449,0,0,39497.9845601852,2008-02-19,23:37:46
32.7019533,116.5402949,0,0,39497.9846759259,2008-02-19,23:37:56
32.7012799,116.5375266,0,0,39497.9847916667,2008-02-19,23:38:06
32.7012333,116.5346183,0,0,39497.9849074074,2008-02-19,23:38:16
32.7017983,116.53176,0,0,39497.9850231481,2008-02-19,23:38:26
32.70252,116.5288816,0,0,39497.9851388889,2008-02-19,23:38:36
32.7032416,116.5259716,0,0,39497.9852546296,2008-02-19,23:38:46
32.703965,116.523045,0,0,39497.9853703704,2008-02-19,23:38:56
32.7046699,116.5201816,0,0,39497.9854861111,2008-02-19,23:39:06
32.7053599,116.5173166,0,0,39497.9856018518,2008-02-19,23:39:16
32.7060683,116.514445,0,0,39497.9857175926,2008-02-19,23:39:26
32.706765,116.5115466,0,0,39497.9858333333,2008-02-19,23:39:36
32.7074583,116.5087099,0,0,39497.9859490741,2008-02-19,23:39:46
32.7081666,116.5057983,0,0,39497.9860648148,2008-02-19,23:39:56
32.708895,116.5028666,0,0,39497.9861805556,2008-02-19,23:40:06
32.7096083,116.4999099,0,0,39497.9862962963,2008-02-19,23:40:16
32.7103199,116.4969816,0,0,39497.986412037,2008-02-19,23:40:26
32.7110532,116.4940216,0,0,39497.9865277778,2008-02-19,23:40:36
32.7117799,116.4910233,0,0,39497.9866435185,2008-02-19,23:40:46
32.7125133,116.4880233,0,0,39497.9867592593,2008-02-19,23:40:56
32.7132833,116.4849566,0,0,39497.986875,2008-02-19,23:41:06
32.7140382,116.4818983,0,0,39497.9869907407,2008-02-19,23:41:16
32.71477,116.4788866,0,0,39497.9871064815,2008-02-19,23:41:26
32.7155049,116.4759033,0,0,39497.9872222222,2008-02-19,23:41:36
32.7162199,116.4729716,0,0,39497.987337963,2008-02-19,23:41:46
32.7169316,116.4700366,0,0,39497.9874537037,2008-02-19,23:41:56
32.7176483,116.4670016,0,0,39497.9875694444,2008-02-19,23:42:06
32.7181582,116.4639066,0,0,39497.9876851852,2008-02-19,23:42:16
32.7185299,116.4608499,0,0,39497.9878009259,2008-02-19,23:42:26
32.7188399,116.4578783,0,0,39497.9879166667,2008-02-19,23:42:36
32.71918,116.4548916,0,0,39497.9880324074,2008-02-19,23:42:46
32.7195582,116.4518999,0,0,39497.9881481482,2008-02-19,23:42:56
32.7199199,116.4488816,0,0,39497.9882638889,2008-02-19,23:43:06
32.7202949,116.4458916,0,0,39497.9883796296,2008-02-19,23:43:16
32.7207449,116.4428616,0,0,39497.9884953704,2008-02-19,23:43:26
32.7210349,116.4399749,0,0,39497.9886111111,2008-02-19,23:43:36
32.7214216,116.437085,0,0,39497.9887268519,2008-02-19,23:43:46
32.721875,116.4342716,0,0,39497.9888425926,2008-02-19,23:43:56
32.722165,116.4313683,0,0,39497.9889583333,2008-02-19,23:44:06
32.7224533,116.4284933,0,0,39497.9890740741,2008-02-19,23:44:16
32.7228049,116.4256866,0,0,39497.9891898148,2008-02-19,23:44:26
32.7231699,116.4229349,0,0,39497.9893055556,2008-02-19,23:44:36
32.7233933,116.4201783,0,0,39497.9894212963,2008-02-19,23:44:46
32.7236866,116.4173583,0,0,39497.989537037,2008-02-19,23:44:56
32.7239966,116.4145333,0,0,39497.9896527778,2008-02-19,23:45:06
32.7242916,116.4117633,0,0,39497.9897685185,2008-02-19,23:45:16
32.7245533,116.409135,0,0,39497.9898842593,2008-02-19,23:45:26
32.7248383,116.4063699,0,0,39497.99,2008-02-19,23:45:36
32.7250933,116.4036366,0,0,39497.9901157407,2008-02-19,23:45:46
32.7254083,116.4009383,0,0,39497.9902314815,2008-02-19,23:45:56
32.7257066,116.3982566,0,0,39497.9903472222,2008-02-19,23:46:06
32.7260016,116.3955666,0,0,39497.990462963,2008-02-19,23:46:16
32.7263283,116.3928483,0,0,39497.9905787037,2008-02-19,23:46:26
32.7268133,116.3901649,0,0,39497.9906944444,2008-02-19,23:46:36
32.7270799,116.3875633,0,0,39497.9908101852,2008-02-19,23:46:46
32.7273516,116.3849666,0,0,39497.9909259259,2008-02-19,23:46:56
32.7276566,116.3823249,0,0,39497.9910416667,2008-02-19,23:47:06
32.7279783,116.3797166,0,0,39497.9911574074,2008-02-19,23:47:16
32.7282249,116.3772316,0,0,39497.9912731481,2008-02-19,23:47:26
32.7284983,116.3747583,0,0,39497.9913888889,2008-02-19,23:47:36
32.7287633,116.3723483,0,0,39497.9915046296,2008-02-19,23:47:46
32.7290166,116.3699233,0,0,39497.9916203704,2008-02-19,23:47:56
32.7293066,116.3674933,0,0,39497.9917361111,2008-02-19,23:48:06
32.7295316,116.3651066,0,0,39497.9918518519,2008-02-19,23:48:16
32.7298349,116.3626999,0,0,39497.9919675926,2008-02-19,23:48:26
32.7301749,116.3603316,0,0,39497.9920833333,2008-02-19,23:48:36
32.7304399,116.3580099,0,0,39497.9921990741,2008-02-19,23:48:46
32.7306916,116.3557233,0,0,39497.9923148148,2008-02-19,23:48:56
32.7309733,116.3534083,0,0,39497.9924305556,2008-02-19,23:49:06
32.7312316,116.3511233,0,0,39497.9925462963,2008-02-19,23:49:16
32.7315099,116.3488733,0,0,39497.992662037,2008-02-19,23:49:26
32.73174,116.3467016,0,0,39497.9927777778,2008-02-19,23:49:36
32.7319616,116.3445283,0,0,39497.9928935185,2008-02-19,23:49:46
32.7322366,116.3423166,0,0,39497.9930092593,2008-02-19,23:49:56
32.7324899,116.3401266,0,0,39497.993125,2008-02-19,23:50:06
32.7327299,116.3379433,0,0,39497.9932407407,2008-02-19,23:50:16
32.7329566,116.3358333,0,0,39497.9933564815,2008-02-19,23:50:26
32.7332016,116.3337683,0,0,39497.9934722222,2008-02-19,23:50:36
32.7333949,116.3316916,0,0,39497.993587963,2008-02-19,23:50:46
32.7336216,116.3296666,0,0,39497.9937037037,2008-02-19,23:50:56
32.7338516,116.3276583,0,0,39497.9938194444,2008-02-19,23:51:06
32.7340716,116.3256816,0,0,39497.9939351852,2008-02-19,23:51:16
32.73433,116.3236766,0,0,39497.9940509259,2008-02-19,23:51:26
32.7345933,116.3216616,0,0,39497.9941666667,2008-02-19,23:51:36
32.7347983,116.3196266,0,0,39497.9942824074,2008-02-19,23:51:46
32.735005,116.3175716,0,0,39497.9943981481,2008-02-19,23:51:56
32.7353166,116.3155383,0,0,39497.9945138889,2008-02-19,23:52:06
32.7358166,116.3136149,0,0,39497.9946296296,2008-02-19,23:52:16
32.736505,116.3117549,0,0,39497.9947453704,2008-02-19,23:52:26
32.7373966,116.3099683,0,0,39497.9948611111,2008-02-19,23:52:36
32.73831,116.3082883,0,0,39497.9949768518,2008-02-19,23:52:46
32.7392399,116.3065566,0,0,39497.9950925926,2008-02-19,23:52:56
32.7401666,116.3047749,0,0,39497.9952083333,2008-02-19,23:53:06
32.7411283,116.3029816,0,0,39497.9953240741,2008-02-19,23:53:16
32.7420916,116.3011666,0,0,39497.9954398148,2008-02-19,23:53:26
32.7430883,116.2993116,0,0,39497.9955555556,2008-02-19,23:53:36
32.7441,116.2974016,0,0,39497.9956712963,2008-02-19,23:53:46
32.74512,116.2954916,0,0,39497.995787037,2008-02-19,23:53:56
32.7461566,116.2935316,0,0,39497.9959027778,2008-02-19,23:54:06
32.7472066,116.2915833,0,0,39497.9960185185,2008-02-19,23:54:16
32.7482716,116.2896099,0,0,39497.9961342593,2008-02-19,23:54:26
32.7492999,116.2876483,0,0,39497.99625,2008-02-19,23:54:36
32.7503616,116.2856633,0,0,39497.9963657407,2008-02-19,23:54:46
32.7514599,116.2836166,0,0,39497.9964814815,2008-02-19,23:54:56
32.7525983,116.2815066,0,0,39497.9965972222,2008-02-19,23:55:06
32.7537366,116.2793833,0,0,39497.996712963,2008-02-19,23:55:16
32.7548783,116.2772249,0,0,39497.9968287037,2008-02-19,23:55:26
32.7560549,116.2750583,0,0,39497.9969444444,2008-02-19,23:55:36
32.757215,116.2728266,0,0,39497.9970601852,2008-02-19,23:55:46
32.7584083,116.2705933,0,0,39497.9971759259,2008-02-19,23:55:56
32.7596216,116.2683466,0,0,39497.9972916667,2008-02-19,23:56:06
32.7608433,116.2660533,0,0,39497.9974074074,2008-02-19,23:56:16
32.7620683,116.26376,0,0,39497.9975231481,2008-02-19,23:56:26
32.7632899,116.2614733,0,0,39497.9976388889,2008-02-19,23:56:36
32.7645083,116.2591433,0,0,39497.9977546296,2008-02-19,23:56:46
32.7657299,116.2568466,0,0,39497.9978703704,2008-02-19,23:56:56
32.7669449,116.2545416,0,0,39497.9979861111,2008-02-19,23:57:06
32.7681916,116.252165,0,0,39497.9981018519,2008-02-19,23:57:16
32.7694449,116.249835,0,0,39497.9982175926,2008-02-19,23:57:26
32.770725,116.2474566,0,0,39497.9983333333,2008-02-19,23:57:36
32.7720066,116.2450233,0,0,39497.9984490741,2008-02-19,23:57:46
32.773315,116.2425966,0,0,39497.9985648148,2008-02-19,23:57:56
32.7746083,116.2401433,0,0,39497.9986805556,2008-02-19,23:58:06
32.7759333,116.2376799,0,0,39497.9987962963,2008-02-19,23:58:16
32.7772366,116.2351883,0,0,39497.998912037,2008-02-19,23:58:26
32.7785499,116.2326916,0,0,39497.9990277778,2008-02-19,23:58:36
32.7798916,116.230215,0,0,39497.9991435185,2008-02-19,23:58:46
32.7811983,116.2278149,0,0,39497.9992592593,2008-02-19,23:58:56
32.7824699,116.2254783,0,0,39497.999375,2008-02-19,23:59:06
32.783785,116.2229899,0,0,39497.9994907407,2008-02-19,23:59:16
32.785115,116.2204933,0,0,39497.9996064815,2008-02-19,23:59:26
32.7864349,116.2180833,0,0,39497.9997222222,2008-02-19,23:59:36
32.7877516,116.2156299,0,0,39497.999837963,2008-02-19,23:59:46
32.7890699,116.213165,0,0,39497.9999537037,2008-02-19,23:59:56
32.7903566,116.2107316,0,0,39498.0000694444,2008-02-20,00:00:06
32.7916733,116.2082399,0,0,39498.0001851852,2008-02-20,00:00:16
32.7930016,116.2057516,0,0,39498.0003009259,2008-02-20,00:00:26
32.7943116,116.2032933,0,0,39498.0004166667,2008-02-20,00:00:36
32.7956199,116.2007999,0,0,39498.0005324074,2008-02-20,00:00:46
32.79694,116.1983533,0,0,39498.0006481481,2008-02-20,00:00:56
32.7982349,116.1958933,0,0,39498.0007638889,2008-02-20,00:01:06
32.7995283,116.193445,0,0,39498.0008796296,2008-02-20,00:01:16
32.8008183,116.1910483,0,0,39498.0009953704,2008-02-20,00:01:26
32.8020533,116.18862,0,0,39498.0011111111,2008-02-20,00:01:36
32.8031266,116.1860133,0,0,39498.0012268518,2008-02-20,00:01:46
32.8040266,116.1833366,0,0,39498.0013425926,2008-02-20,00:01:56
32.8049333,116.1806933,0,0,39498.0014583333,2008-02-20,00:02:06
32.80587,116.178065,0,0,39498.0015740741,2008-02-20,00:02:16
32.8067466,116.1754433,0,0,39498.0016898148,2008-02-20,00:02:26
32.8076683,116.1728316,0,0,39498.0018055556,2008-02-20,00:02:36
32.8086166,116.1702049,0,0,39498.0019212963,2008-02-20,00:02:46
32.8095666,116.1676133,0,0,39498.002037037,2008-02-20,00:02:56
32.8104966,116.1650216,0,0,39498.0021527778,2008-02-20,00:03:06
32.8114583,116.1623733,0,0,39498.0022685185,2008-02-20,00:03:16
32.8124383,116.1597299,0,0,39498.0023842593,2008-02-20,00:03:26
32.8133333,116.1571416,0,0,39498.0025,2008-02-20,00:03:36
32.8142616,116.1544916,0,0,39498.0026157407,2008-02-20,00:03:46
32.8152316,116.1518183,0,0,39498.0027314815,2008-02-20,00:03:56
32.8161716,116.1491983,0,0,39498.0028472222,2008-02-20,00:04:06
32.8171083,116.1465999,0,0,39498.002962963,2008-02-20,00:04:16
32.8180566,116.14397,0,0,39498.0030787037,2008-02-20,00:04:26
32.8189783,116.1414216,0,0,39498.0031944444,2008-02-20,00:04:36
32.8199533,116.1387566,0,0,39498.0033101852,2008-02-20,00:04:46
32.8208366,116.136165,0,0,39498.0034259259,2008-02-20,00:04:56
32.8217683,116.133555,0,0,39498.0035416667,2008-02-20,00:05:06
32.8228483,116.1304616,0,0,39498.0036805556,2008-02-20,00:05:18
32.8286333,116.1144399,0,0,39498.0043865741,2008-02-20,00:06:19
32.8294983,116.1118633,0,0,39498.0045023148,2008-02-20,00:06:29
32.8304183,116.1092983,0,0,39498.0046180556,2008-02-20,00:06:39
32.83185,116.1043533,0,0,39498.004837963,2008-02-20,00:06:58
32.8343083,116.0940216,0,0,39498.0052777778,2008-02-20,00:07:36
32.8349366,116.0913733,0,0,39498.0053935185,2008-02-20,00:07:46
32.8356616,116.0881983,0,0,39498.0055324074,2008-02-20,00:07:58
32.8362616,116.0855283,0,0,39498.0056481481,2008-02-20,00:08:08
32.8368316,116.0828916,0,0,39498.0057638889,2008-02-20,00:08:18
32.8372316,116.0802683,0,0,39498.0058796296,2008-02-20,00:08:28
32.8379366,116.0776566,0,0,39498.0059953704,2008-02-20,00:08:38
32.8386099,116.07497,0,0,39498.0061111111,2008-02-20,00:08:48
32.8392783,116.072295,0,0,39498.0062268519,2008-02-20,00:08:58
32.8399299,116.0693816,0,0,39498.0063541667,2008-02-20,00:09:09
32.8405533,116.0667466,0,0,39498.0064699074,2008-02-20,00:09:19
32.8414416,116.0630033,0,0,39498.0066319444,2008-02-20,00:09:33
32.8422466,116.059775,0,0,39498.0067708333,2008-02-20,00:09:45
32.8428366,116.0571016,0,0,39498.0068865741,2008-02-20,00:09:55
32.8434749,116.0544416,0,0,39498.0070023148,2008-02-20,00:10:05
32.84414,116.0517216,0,0,39498.0071180556,2008-02-20,00:10:15
32.8447066,116.0489483,0,0,39498.0072337963,2008-02-20,00:10:25
32.8453183,116.0461683,0,0,39498.007349537,2008-02-20,00:10:35
32.8459233,116.0433699,0,0,39498.0074652778,2008-02-20,00:10:45
32.8465516,116.0405766,0,0,39498.0075810185,2008-02-20,00:10:55
32.8471783,116.0377849,0,0,39498.0076967593,2008-02-20,00:11:05
32.8478033,116.03508,0,0,39498.0078125,2008-02-20,00:11:15
32.8484316,116.0323916,0,0,39498.0079282407,2008-02-20,00:11:25
32.8490249,116.0297,0,0,39498.0080439815,2008-02-20,00:11:35
32.8496516,116.0270633,0,0,39498.0081597222,2008-02-20,00:11:45
32.8501966,116.0244616,0,0,39498.008275463,2008-02-20,00:11:55
32.8507616,116.0219083,0,0,39498.0083912037,2008-02-20,00:12:05
32.8513166,116.0193833,0,0,39498.0085069444,2008-02-20,00:12:15
32.8520216,116.0165983,0,0,39498.0086342593,2008-02-20,00:12:26
32.8526649,116.0141099,0,0,39498.00875,2008-02-20,00:12:36
32.8531966,116.0116566,0,0,39498.0088657407,2008-02-20,00:12:46
32.8537232,116.0092383,0,0,39498.0089814815,2008-02-20,00:12:56
32.8543066,116.0068216,0,0,39498.0090972222,2008-02-20,00:13:06
32.8549316,116.0043499,0,0,39498.009212963,2008-02-20,00:13:16
32.8555516,116.0018799,0,0,39498.0093287037,2008-02-20,00:13:26
32.8561466,115.9994266,0,0,39498.0094444444,2008-02-20,00:13:36
32.856665,115.99704,0,0,39498.0095601852,2008-02-20,00:13:46
32.8571583,115.9946866,0,0,39498.0096759259,2008-02-20,00:13:56
32.857675,115.9923033,0,0,39498.0097916667,2008-02-20,00:14:06
32.8582216,115.9899033,0,0,39498.0099074074,2008-02-20,00:14:16
32.8587616,115.9875449,0,0,39498.0100231481,2008-02-20,00:14:26
32.8592783,115.9852199,0,0,39498.0101388889,2008-02-20,00:14:36
32.8597833,115.9829316,0,0,39498.0102546296,2008-02-20,00:14:46
32.8603049,115.9807316,0,0,39498.0103703704,2008-02-20,00:14:56
32.8608166,115.978525,0,0,39498.0104861111,2008-02-20,00:15:06
32.8613083,115.9763016,0,0,39498.0106018518,2008-02-20,00:15:16
32.861865,115.9740916,0,0,39498.0107175926,2008-02-20,00:15:26
32.8624933,115.9719349,0,0,39498.0108333333,2008-02-20,00:15:36
32.8632299,115.9697183,0,0,39498.0109490741,2008-02-20,00:15:46
32.8639449,115.9675033,0,0,39498.0110648148,2008-02-20,00:15:56
32.8646349,115.96533,0,0,39498.0111805556,2008-02-20,00:16:06
32.8653083,115.9632383,0,0,39498.0112962963,2008-02-20,00:16:16
32.8659983,115.9610783,0,0,39498.011412037,2008-02-20,00:16:26
32.8666266,115.958995,0,0,39498.0115277778,2008-02-20,00:16:36
32.8672966,115.9568383,0,0,39498.0116435185,2008-02-20,00:16:46
32.8680233,115.954565,0,0,39498.0117592593,2008-02-20,00:16:56
32.8687733,115.9522266,0,0,39498.011875,2008-02-20,00:17:06
32.8695066,115.9499216,0,0,39498.0119907407,2008-02-20,00:17:16
32.8702333,115.9476599,0,0,39498.0121064815,2008-02-20,00:17:26
32.8709583,115.9453799,0,0,39498.0122222222,2008-02-20,00:17:36
32.8716933,115.9430949,0,0,39498.012337963,2008-02-20,00:17:46
32.8723849,115.9408366,0,0,39498.0124537037,2008-02-20,00:17:56
32.8730949,115.9385133,0,0,39498.0125694444,2008-02-20,00:18:06
32.8738033,115.9362183,0,0,39498.0126851852,2008-02-20,00:18:16
32.8745433,115.93391,0,0,39498.0128009259,2008-02-20,00:18:26
32.8752933,115.9315233,0,0,39498.0129166667,2008-02-20,00:18:36
32.8760566,115.9291066,0,0,39498.0130324074,2008-02-20,00:18:46
32.8768116,115.9267299,0,0,39498.0131481481,2008-02-20,00:18:56
32.877575,115.9242933,0,0,39498.0132638889,2008-02-20,00:19:06
32.878335,115.921875,0,0,39498.0133796296,2008-02-20,00:19:16
32.8790549,115.9195083,0,0,39498.0134953704,2008-02-20,00:19:26
32.8797566,115.91719,0,0,39498.0136111111,2008-02-20,00:19:36
32.880535,115.9148383,0,0,39498.0137268519,2008-02-20,00:19:46
32.8812766,115.9126083,0,0,39498.0138425926,2008-02-20,00:19:56
32.8820399,115.9102532,0,0,39498.0139583333,2008-02-20,00:20:06
32.8827633,115.9079949,0,0,39498.0140740741,2008-02-20,00:20:16
32.8835033,115.9056866,0,0,39498.0141898148,2008-02-20,00:20:26
32.8842366,115.9034133,0,0,39498.0143055556,2008-02-20,00:20:36
32.8849399,115.9011433,0,0,39498.0144212963,2008-02-20,00:20:46
32.8856516,115.8988466,0,0,39498.014537037,2008-02-20,00:20:56
32.886235,115.8965383,0,0,39498.0146527778,2008-02-20,00:21:06
32.8866749,115.8941849,0,0,39498.0147685185,2008-02-20,00:21:16
32.8871066,115.8918649,0,0,39498.0148842593,2008-02-20,00:21:26
32.88755,115.8895016,0,0,39498.015,2008-02-20,00:21:36
32.8879549,115.8872033,0,0,39498.0151157407,2008-02-20,00:21:46
32.888325,115.8850983,0,0,39498.0152314815,2008-02-20,00:21:56
32.8887066,115.8831749,0,0,39498.0153472222,2008-02-20,00:22:06
32.8890299,115.8814533,0,0,39498.015462963,2008-02-20,00:22:16
32.8891299,115.8809633,0,0,39498.0154976852,2008-02-20,00:22:19
32.8891983,115.8804949,0,0,39498.0155324074,2008-02-20,00:22:22
32.8892583,115.8800383,0,0,39498.0155671296,2008-02-20,00:22:25
32.8893133,115.8795866,0,0,39498.0156018519,2008-02-20,00:22:28
32.8893683,115.8791249,0,0,39498.0156365741,2008-02-20,00:22:31
32.8894249,115.8786933,0,0,39498.0156712963,2008-02-20,00:22:34
32.8894649,115.8782666,0,0,39498.0157060185,2008-02-20,00:22:37
32.8895083,115.8778366,0,0,39498.0157407407,2008-02-20,00:22:40
32.8895949,115.8773983,0,0,39498.015775463,2008-02-20,00:22:43
32.8896933,115.8769799,0,0,39498.0158101852,2008-02-20,00:22:46
32.8897966,115.8765466,0,0,39498.0158449074,2008-02-20,00:22:49
32.8899066,115.8761183,0,0,39498.0158796296,2008-02-20,00:22:52
32.8900766,115.8756816,0,0,39498.0159143518,2008-02-20,00:22:55
32.8902216,115.8752433,0,0,39498.0159490741,2008-02-20,00:22:58
32.89037,115.8748216,0,0,39498.0159837963,2008-02-20,00:23:01
32.8905183,115.874395,0,0,39498.0160185185,2008-02-20,00:23:04
32.890675,115.8739983,0,0,39498.0160532407,2008-02-20,00:23:07
32.890845,115.8736016,0,0,39498.016087963,2008-02-20,00:23:10
32.8910366,115.8732066,0,0,39498.0161226852,2008-02-20,00:23:13
32.8912232,115.8728116,0,0,39498.0161574074,2008-02-20,00:23:16
32.8914216,115.8724032,0,0,39498.0161921296,2008-02-20,00:23:19
32.8915983,115.8720083,0,0,39498.0162268518,2008-02-20,00:23:22
32.891755,115.8716149,0,0,39498.0162615741,2008-02-20,00:23:25
32.8919183,115.8712233,0,0,39498.0162962963,2008-02-20,00:23:28
32.8920699,115.8708316,0,0,39498.0163310185,2008-02-20,00:23:31
32.8922516,115.8704233,0,0,39498.0163657407,2008-02-20,00:23:34
32.892455,115.870025,0,0,39498.016400463,2008-02-20,00:23:37
32.8926666,115.8696233,0,0,39498.0164351852,2008-02-20,00:23:40
32.8928683,115.8692483,0,0,39498.0164699074,2008-02-20,00:23:43
32.8930683,115.8688683,0,0,39498.0165046296,2008-02-20,00:23:46
32.8932716,115.8684866,0,0,39498.0165393518,2008-02-20,00:23:49
32.8934766,115.8681249,0,0,39498.0165740741,2008-02-20,00:23:52
32.8937099,115.867765,0,0,39498.0166087963,2008-02-20,00:23:55
32.8939833,115.8674066,0,0,39498.0166435185,2008-02-20,00:23:58
32.8942683,115.8670533,0,0,39498.0166782407,2008-02-20,00:24:01
32.8945166,115.8667049,0,0,39498.016712963,2008-02-20,00:24:04
32.8947599,115.86638,0,0,39498.0167476852,2008-02-20,00:24:07
32.89501,115.866055,0,0,39498.0167824074,2008-02-20,00:24:10
32.8952249,115.8657149,0,0,39498.0168171296,2008-02-20,00:24:13
32.8954832,115.8654,0,0,39498.0168518518,2008-02-20,00:24:16
32.8957333,115.8650949,0,0,39498.0168865741,2008-02-20,00:24:19
32.89596,115.8647766,0,0,39498.0169212963,2008-02-20,00:24:22
32.8961033,115.8644649,0,0,39498.0169560185,2008-02-20,00:24:25
32.8963049,115.8641616,0,0,39498.0169907407,2008-02-20,00:24:28
32.896535,115.8638733,0,0,39498.017025463,2008-02-20,00:24:31
32.896745,115.86359,0,0,39498.0170601852,2008-02-20,00:24:34
32.8970983,115.8632733,0,0,39498.0171064815,2008-02-20,00:24:38
32.8975216,115.8630099,0,0,39498.0171527778,2008-02-20,00:24:42
32.8979466,115.8627333,0,0,39498.0171990741,2008-02-20,00:24:46
32.8982383,115.8625666,0,0,39498.0172337963,2008-02-20,00:24:49
32.8986599,115.8623832,0,0,39498.0172800926,2008-02-20,00:24:53
32.8991066,115.8622116,0,0,39498.0173263889,2008-02-20,00:24:57
32.8994316,115.8621032,0,0,39498.0173611111,2008-02-20,00:25:00
32.8997766,115.8620016,0,0,39498.0173958333,2008-02-20,00:25:03
32.9001133,115.8619149,0,0,39498.0174305556,2008-02-20,00:25:06
32.900445,115.8618566,0,0,39498.0174652778,2008-02-20,00:25:09
32.9007749,115.8618016,0,0,39498.0175,2008-02-20,00:25:12
32.9011016,115.8617633,0,0,39498.0175347222,2008-02-20,00:25:15
32.901425,115.8617433,0,0,39498.0175694444,2008-02-20,00:25:18
32.9017299,115.8617433,0,0,39498.0176041667,2008-02-20,00:25:21
32.90203,115.8617566,0,0,39498.0176388889,2008-02-20,00:25:24
32.902325,115.86177,0,0,39498.0176736111,2008-02-20,00:25:27
32.90262,115.8617916,0,0,39498.0177083333,2008-02-20,00:25:30
32.9029149,115.8618083,0,0,39498.0177430556,2008-02-20,00:25:33
32.9032016,115.8618283,0,0,39498.0177777778,2008-02-20,00:25:36
32.903475,115.8618616,0,0,39498.0178125,2008-02-20,00:25:39
32.903755,115.8619449,0,0,39498.0178472222,2008-02-20,00:25:42
32.9040383,115.8619933,0,0,39498.0178819444,2008-02-20,00:25:45
32.904315,115.8620683,0,0,39498.0179166667,2008-02-20,00:25:48
32.9046033,115.86213,0,0,39498.0179513889,2008-02-20,00:25:51
32.9049,115.8621949,0,0,39498.0179861111,2008-02-20,00:25:54
32.90518,115.8622432,0,0,39498.0180208333,2008-02-20,00:25:57
32.9054666,115.8622883,0,0,39498.0180555556,2008-02-20,00:26:00
32.9057733,115.8623166,0,0,39498.0180902778,2008-02-20,00:26:03
32.9060516,115.8623499,0,0,39498.018125,2008-02-20,00:26:06
32.9063549,115.8623783,0,0,39498.0181597222,2008-02-20,00:26:09
32.9066583,115.8624,0,0,39498.0181944444,2008-02-20,00:26:12
32.9069466,115.8624599,0,0,39498.0182291667,2008-02-20,00:26:15
32.9072383,115.8624983,0,0,39498.0182638889,2008-02-20,00:26:18
32.9075449,115.8625383,0,0,39498.0182986111,2008-02-20,00:26:21
32.9078633,115.8625666,0,0,39498.0183333333,2008-02-20,00:26:24
32.9081749,115.862595,0,0,39498.0183680556,2008-02-20,00:26:27
32.90849,115.8626299,0,0,39498.0184027778,2008-02-20,00:26:30
32.9088033,115.8626616,0,0,39498.0184375,2008-02-20,00:26:33
32.9091283,115.8626849,0,0,39498.0184722222,2008-02-20,00:26:36
32.9094383,115.8627249,0,0,39498.0185069444,2008-02-20,00:26:39
32.9097433,115.8627766,0,0,39498.0185416667,2008-02-20,00:26:42
32.9100516,115.8628166,0,0,39498.0185763889,2008-02-20,00:26:45
32.910365,115.8628566,0,0,39498.0186111111,2008-02-20,00:26:48
32.9106733,115.86289,0,0,39498.0186458333,2008-02-20,00:26:51
32.9109666,115.86293,0,0,39498.0186805556,2008-02-20,00:26:54
32.9112599,115.8629649,0,0,39498.0187152778,2008-02-20,00:26:57
32.9115466,115.8629949,0,0,39498.01875,2008-02-20,00:27:00
32.911825,115.8630399,0,0,39498.0187847222,2008-02-20,00:27:03
32.9121266,115.8630799,0,0,39498.0188194444,2008-02-20,00:27:06
32.9124316,115.8631216,0,0,39498.0188541667,2008-02-20,00:27:09
32.9127266,115.8631682,0,0,39498.0188888889,2008-02-20,00:27:12
32.9130133,115.8631933,0,0,39498.0189236111,2008-02-20,00:27:15
32.913295,115.8632233,0,0,39498.0189583333,2008-02-20,00:27:18
32.9135849,115.8632683,0,0,39498.0189930556,2008-02-20,00:27:21
32.913855,115.8633149,0,0,39498.0190277778,2008-02-20,00:27:24
32.9141283,115.8633699,0,0,39498.0190625,2008-02-20,00:27:27
32.9143949,115.8634249,0,0,39498.0190972222,2008-02-20,00:27:30
32.91467,115.8634583,0,0,39498.0191319444,2008-02-20,00:27:33
32.9149366,115.8634983,0,0,39498.0191666667,2008-02-20,00:27:36
32.9152483,115.8635299,0,0,39498.0192013889,2008-02-20,00:27:39
32.9155199,115.8635416,0,0,39498.0192361111,2008-02-20,00:27:42
32.9157666,115.8635616,0,0,39498.0192708333,2008-02-20,00:27:45
32.9159733,115.8635699,0,0,39498.0193055556,2008-02-20,00:27:48
32.9161983,115.8635516,0,0,39498.0193402778,2008-02-20,00:27:51
32.9163933,115.8635182,0,0,39498.019375,2008-02-20,00:27:54
32.9165633,115.8634949,0,0,39498.0194097222,2008-02-20,00:27:57
32.9167133,115.8634516,0,0,39498.0194444444,2008-02-20,00:28:00
32.9168333,115.8634233,0,0,39498.0194791667,2008-02-20,00:28:03
32.9169333,115.8633999,0,0,39498.0195138889,2008-02-20,00:28:06
32.9169466,115.863435,0,0,39498.0195486111,2008-02-20,00:28:09
32.9169566,115.8634633,0,0,39498.0195833333,2008-02-20,00:28:12
32.916995,115.8634783,0,0,39498.0196180556,2008-02-20,00:28:15
32.9170416,115.8634816,0,0,39498.0196527778,2008-02-20,00:28:18
32.9170983,115.86352,0,0,39498.0197106482,2008-02-20,00:28:23
32.9171816,115.8636066,0,0,39498.0197685185,2008-02-20,00:28:28
32.9172433,115.8636166,0,0,39498.0198263889,2008-02-20,00:28:33
32.9174066,115.8636483,0,0,39498.0226157407,2008-02-20,00:32:34
32.9174199,115.8640266,0,0,39498.0253935185,2008-02-20,00:36:34
32.9174066,115.8635483,0,0,39498.0281712963,2008-02-20,00:40:34
32.9173216,115.8636366,0,0,39498.0282060185,2008-02-20,00:40:37
32.9173099,115.8636883,0,0,39498.0282407407,2008-02-20,00:40:40
32.9173333,115.8637566,0,0,39498.028275463,2008-02-20,00:40:43
32.9174266,115.8638066,0,0,39498.0283333333,2008-02-20,00:40:48
32.917245,115.8628266,0,0,39498.0313541667,2008-02-20,00:45:09
32.917595,115.8631533,0,0,39498.0314467593,2008-02-20,00:45:17
32.9405616,115.8807266,0,0,39498.0350810185,2008-02-20,00:50:31
32.9386083,115.879245,0,0,39498.0354282407,2008-02-20,00:51:01
32.9384266,115.878965,0,0,39498.0354861111,2008-02-20,00:51:06
32.9383266,115.8788149,0,0,39498.0355208333,2008-02-20,00:51:09
32.9343349,115.8657166,0,0,39498.0392824074,2008-02-20,00:56:34
32.9345933,115.8657933,0,0,39498.0393171296,2008-02-20,00:56:37
32.9349133,115.8658366,0,0,39498.0393518518,2008-02-20,00:56:40
32.93527,115.8659099,0,0,39498.0393865741,2008-02-20,00:56:43
32.9356483,115.8659432,0,0,39498.0394212963,2008-02-20,00:56:46
32.936025,115.8659933,0,0,39498.0394560185,2008-02-20,00:56:49
32.9363933,115.8660466,0,0,39498.0394907407,2008-02-20,00:56:52
32.9367783,115.8660716,0,0,39498.039525463,2008-02-20,00:56:55
32.93712,115.8660933,0,0,39498.0395601852,2008-02-20,00:56:58
32.9374733,115.8661516,0,0,39498.0395949074,2008-02-20,00:57:01
32.9379216,115.8662016,0,0,39498.0396296296,2008-02-20,00:57:04
32.9382683,115.8662449,0,0,39498.0396643518,2008-02-20,00:57:07
32.9385916,115.8662849,0,0,39498.0396990741,2008-02-20,00:57:10
32.9389783,115.8663333,0,0,39498.0397337963,2008-02-20,00:57:13
32.9394733,115.8663416,0,0,39498.0397685185,2008-02-20,00:57:16
32.939975,115.866295,0,0,39498.0398032407,2008-02-20,00:57:19
32.9404316,115.8662232,0,0,39498.039837963,2008-02-20,00:57:22
32.940845,115.8661283,0,0,39498.0398726852,2008-02-20,00:57:25
32.941195,115.8660216,0,0,39498.0399074074,2008-02-20,00:57:28
32.9415383,115.8658933,0,0,39498.0399421296,2008-02-20,00:57:31
32.9419,115.8657383,0,0,39498.0399768518,2008-02-20,00:57:34
32.9422616,115.8655749,0,0,39498.0400115741,2008-02-20,00:57:37
32.9426083,115.86541,0,0,39498.0400462963,2008-02-20,00:57:40
32.9429683,115.8652666,0,0,39498.0400810185,2008-02-20,00:57:43
32.9433266,115.8650882,0,0,39498.0401157407,2008-02-20,00:57:46
32.9436433,115.8648933,0,0,39498.040150463,2008-02-20,00:57:49
32.9440033,115.8646783,0,0,39498.0401851852,2008-02-20,00:57:52
32.9444299,115.8644899,0,0,39498.0402199074,2008-02-20,00:57:55
32.9448716,115.8643233,0,0,39498.0402546296,2008-02-20,00:57:58
32.9453216,115.8641749,0,0,39498.0402893518,2008-02-20,00:58:01
32.9459233,115.8639933,0,0,39498.0403240741,2008-02-20,00:58:04
32.947585,115.8636916,0,0,39498.0404398148,2008-02-20,00:58:14
32.94931,115.8634533,0,0,39498.0405555556,2008-02-20,00:58:24
32.9511083,115.8631933,0,0,39498.0406712963,2008-02-20,00:58:34
32.9530183,115.8630266,0,0,39498.040787037,2008-02-20,00:58:44
32.9550616,115.8633283,0,0,39498.0409027778,2008-02-20,00:58:54
32.9572649,115.8636499,0,0,39498.0410185185,2008-02-20,00:59:04
32.9594283,115.8640333,0,0,39498.0411342593,2008-02-20,00:59:14
32.961695,115.8643633,0,0,39498.04125,2008-02-20,00:59:24
32.9639433,115.8647049,0,0,39498.0413657407,2008-02-20,00:59:34
32.9661183,115.8647966,0,0,39498.0414814815,2008-02-20,00:59:44
32.9682899,115.8647199,0,0,39498.0415972222,2008-02-20,00:59:54
32.97057,115.8646166,0,0,39498.041712963,2008-02-20,01:00:04
32.9728283,115.8645,0,0,39498.0418287037,2008-02-20,01:00:14
32.975195,115.864335,0,0,39498.0419444444,2008-02-20,01:00:24
32.977605,115.8641933,0,0,39498.0420601852,2008-02-20,01:00:34
32.9800216,115.8640516,0,0,39498.0421759259,2008-02-20,01:00:44
32.9824749,115.86373,0,0,39498.0422916667,2008-02-20,01:00:54
32.9847433,115.8626733,0,0,39498.0424074074,2008-02-20,01:01:04
32.9870699,115.8614666,0,0,39498.0425231481,2008-02-20,01:01:14
32.9895933,115.8610499,0,0,39498.0426388889,2008-02-20,01:01:24
32.99223,115.8609066,0,0,39498.0427546296,2008-02-20,01:01:34
32.9948883,115.8607616,0,0,39498.0428703704,2008-02-20,01:01:44
32.9975899,115.860605,0,0,39498.0429861111,2008-02-20,01:01:54
33.0002599,115.860785,0,0,39498.0431018519,2008-02-20,01:02:04
33.0029833,115.8610533,0,0,39498.0432175926,2008-02-20,01:02:14
33.0057183,115.8613583,0,0,39498.0433333333,2008-02-20,01:02:24
33.0084783,115.8616216,0,0,39498.0434490741,2008-02-20,01:02:34
33.01123,115.8618633,0,0,39498.0435648148,2008-02-20,01:02:44
33.0139683,115.8621166,0,0,39498.0436805556,2008-02-20,01:02:54
33.0166833,115.8623883,0,0,39498.0437962963,2008-02-20,01:03:04
33.0194166,115.8623666,0,0,39498.043912037,2008-02-20,01:03:14
33.0221266,115.8620483,0,0,39498.0440277778,2008-02-20,01:03:24
33.0248983,115.8617199,0,0,39498.0441435185,2008-02-20,01:03:34
33.0276616,115.8613849,0,0,39498.0442592593,2008-02-20,01:03:44
33.0304416,115.8609933,0,0,39498.044375,2008-02-20,01:03:54
33.0329666,115.8600316,0,0,39498.0444907407,2008-02-20,01:04:04
33.0350966,115.85852,0,0,39498.0446064815,2008-02-20,01:04:14
33.0372049,115.8569966,0,0,39498.0447222222,2008-02-20,01:04:24
33.0393733,115.8558216,0,0,39498.044837963,2008-02-20,01:04:34
33.0418383,115.85521,0,0,39498.0449537037,2008-02-20,01:04:44
33.0444199,115.8546482,0,0,39498.0450694444,2008-02-20,01:04:54
33.0469916,115.8540849,0,0,39498.0451851852,2008-02-20,01:05:04
33.0494283,115.8534033,0,0,39498.0453009259,2008-02-20,01:05:14
33.0520249,115.8528199,0,0,39498.0454166667,2008-02-20,01:05:24
33.0546316,115.85227,0,0,39498.0455324074,2008-02-20,01:05:34
33.0572233,115.85169,0,0,39498.0456481481,2008-02-20,01:05:44
33.0598233,115.8510966,0,0,39498.0457638889,2008-02-20,01:05:54
33.0625016,115.8505133,0,0,39498.0458796296,2008-02-20,01:06:04
33.0652399,115.8499649,0,0,39498.0459953704,2008-02-20,01:06:14
33.0680166,115.8495999,0,0,39498.0461111111,2008-02-20,01:06:24
33.0707583,115.8492316,0,0,39498.0462268519,2008-02-20,01:06:34
33.0735266,115.8488766,0,0,39498.0463425926,2008-02-20,01:06:44
33.0762983,115.8485416,0,0,39498.0464583333,2008-02-20,01:06:54
33.0790616,115.8481633,0,0,39498.0465740741,2008-02-20,01:07:04
33.0818366,115.8477366,0,0,39498.0466898148,2008-02-20,01:07:14
33.0846733,115.8473383,0,0,39498.0468055556,2008-02-20,01:07:24
33.0875116,115.8469249,0,0,39498.0469212963,2008-02-20,01:07:34
33.0903149,115.8465283,0,0,39498.047037037,2008-02-20,01:07:44
33.0931566,115.8461199,0,0,39498.0471527778,2008-02-20,01:07:54
33.0959533,115.8457333,0,0,39498.0472685185,2008-02-20,01:08:04
33.0987466,115.8453583,0,0,39498.0473842593,2008-02-20,01:08:14
33.1015816,115.8449766,0,0,39498.0475,2008-02-20,01:08:24
33.1044499,115.8446683,0,0,39498.0476157407,2008-02-20,01:08:34
33.1071966,115.84425,0,0,39498.0477314815,2008-02-20,01:08:44
33.1100083,115.8438399,0,0,39498.0478472222,2008-02-20,01:08:54
33.11522,115.8431283,0,0,39498.0480671296,2008-02-20,01:09:13
33.117975,115.8427416,0,0,39498.0481828704,2008-02-20,01:09:23
33.1206633,115.8422916,0,0,39498.0482986111,2008-02-20,01:09:33
33.1232999,115.8415699,0,0,39498.0484143518,2008-02-20,01:09:43
33.1258849,115.8404833,0,0,39498.0485300926,2008-02-20,01:09:53
33.1284249,115.8393416,0,0,39498.0486458333,2008-02-20,01:10:03
33.1309666,115.8381833,0,0,39498.0487615741,2008-02-20,01:10:13
33.1334699,115.8370416,0,0,39498.0488773148,2008-02-20,01:10:23
33.1359966,115.8359116,0,0,39498.0489930556,2008-02-20,01:10:33
33.1386249,115.8349766,0,0,39498.0491087963,2008-02-20,01:10:43
33.1413416,115.8345283,0,0,39498.049224537,2008-02-20,01:10:53
33.1440983,115.8344099,0,0,39498.0493402778,2008-02-20,01:11:03
33.1468399,115.8343,0,0,39498.0494560185,2008-02-20,01:11:13
33.1495749,115.83419,0,0,39498.0495717593,2008-02-20,01:11:23
33.1523166,115.8340616,0,0,39498.0496875,2008-02-20,01:11:33
33.1550433,115.8339016,0,0,39498.0498032407,2008-02-20,01:11:43
33.1577499,115.8336833,0,0,39498.0499189815,2008-02-20,01:11:53
33.1605133,115.8335666,0,0,39498.0500347222,2008-02-20,01:12:03
33.1632283,115.8334399,0,0,39498.050150463,2008-02-20,01:12:13
33.1659449,115.8333483,0,0,39498.0502662037,2008-02-20,01:12:23
33.1686249,115.833165,0,0,39498.0503819444,2008-02-20,01:12:33
33.1713216,115.8330199,0,0,39498.0504976852,2008-02-20,01:12:43
33.1739833,115.8328466,0,0,39498.0506134259,2008-02-20,01:12:53
33.1766549,115.8326766,0,0,39498.0507291667,2008-02-20,01:13:03
33.1792966,115.8324932,0,0,39498.0508449074,2008-02-20,01:13:13
33.1820116,115.8323633,0,0,39498.0509606482,2008-02-20,01:13:23
33.1846616,115.8322016,0,0,39498.0510763889,2008-02-20,01:13:33
33.1872783,115.8320216,0,0,39498.0511921296,2008-02-20,01:13:43
33.1899116,115.831905,0,0,39498.0513078704,2008-02-20,01:13:53
33.1925499,115.83181,0,0,39498.0514236111,2008-02-20,01:14:03
33.1951783,115.8317833,0,0,39498.0515393519,2008-02-20,01:14:13
33.19776,115.8316816,0,0,39498.0516550926,2008-02-20,01:14:23
33.2003899,115.8315283,0,0,39498.0517708333,2008-02-20,01:14:33
33.2030549,115.8313533,0,0,39498.0518865741,2008-02-20,01:14:43
33.2056766,115.8311549,0,0,39498.0520023148,2008-02-20,01:14:53
33.2083099,115.8309816,0,0,39498.0521180556,2008-02-20,01:15:03
33.210975,115.8308466,0,0,39498.0522337963,2008-02-20,01:15:13
33.2136499,115.83074,0,0,39498.052349537,2008-02-20,01:15:23
33.216325,115.8306,0,0,39498.0524652778,2008-02-20,01:15:33
33.21898,115.8304833,0,0,39498.0525810185,2008-02-20,01:15:43
33.2216433,115.8303233,0,0,39498.0526967593,2008-02-20,01:15:53
33.2243099,115.8301316,0,0,39498.0528125,2008-02-20,01:16:03
33.2269633,115.829775,0,0,39498.0529282407,2008-02-20,01:16:13
33.2296216,115.8294049,0,0,39498.0530439815,2008-02-20,01:16:23
33.2322333,115.8290916,0,0,39498.0531597222,2008-02-20,01:16:33
33.2349,115.8287066,0,0,39498.053275463,2008-02-20,01:16:43
33.2375616,115.8282999,0,0,39498.0533912037,2008-02-20,01:16:53
33.2401883,115.8279266,0,0,39498.0535069444,2008-02-20,01:17:03
33.2428116,115.8275783,0,0,39498.0536226852,2008-02-20,01:17:13
33.245445,115.8272149,0,0,39498.0537384259,2008-02-20,01:17:23
33.2480516,115.8268649,0,0,39498.0538541667,2008-02-20,01:17:33
33.2506916,115.8265266,0,0,39498.0539699074,2008-02-20,01:17:43
33.2533433,115.8261766,0,0,39498.0540856481,2008-02-20,01:17:53
33.2559916,115.8257849,0,0,39498.0542013889,2008-02-20,01:18:03
33.2586233,115.8254533,0,0,39498.0543171296,2008-02-20,01:18:13
33.2612249,115.8250883,0,0,39498.0544328704,2008-02-20,01:18:23
33.2638516,115.8246883,0,0,39498.0545486111,2008-02-20,01:18:33
33.2664583,115.8243333,0,0,39498.0546643519,2008-02-20,01:18:43
33.2690283,115.8239666,0,0,39498.0547800926,2008-02-20,01:18:53
33.2716316,115.8236133,0,0,39498.0548958333,2008-02-20,01:19:03
33.2742416,115.8232683,0,0,39498.0550115741,2008-02-20,01:19:13
33.2768433,115.8228966,0,0,39498.0551273148,2008-02-20,01:19:23
33.279435,115.8225399,0,0,39498.0552430556,2008-02-20,01:19:33
33.282055,115.8221333,0,0,39498.0553587963,2008-02-20,01:19:43
33.2846483,115.8217783,0,0,39498.055474537,2008-02-20,01:19:53
33.2872516,115.8214066,0,0,39498.0555902778,2008-02-20,01:20:03
33.2900999,115.82102,0,0,39498.0557175926,2008-02-20,01:20:14
33.2924066,115.8206749,0,0,39498.0558217593,2008-02-20,01:20:23
33.2952666,115.82029,0,0,39498.0559490741,2008-02-20,01:20:34
33.2979066,115.8199483,0,0,39498.0560648148,2008-02-20,01:20:44
33.3004833,115.8196316,0,0,39498.0561805556,2008-02-20,01:20:54
33.3030549,115.8192633,0,0,39498.0562962963,2008-02-20,01:21:04
33.3056266,115.8188416,0,0,39498.056412037,2008-02-20,01:21:14
33.3081966,115.8184599,0,0,39498.0565277778,2008-02-20,01:21:24
33.3107933,115.8180566,0,0,39498.0566435185,2008-02-20,01:21:34
33.3133699,115.8177049,0,0,39498.0567592593,2008-02-20,01:21:44
33.3158966,115.8173866,0,0,39498.056875,2008-02-20,01:21:54
33.318405,115.8170449,0,0,39498.0569907407,2008-02-20,01:22:04
33.3209033,115.8166916,0,0,39498.0571064815,2008-02-20,01:22:14
33.3234183,115.8163466,0,0,39498.0572222222,2008-02-20,01:22:24
33.325945,115.8161466,0,0,39498.057337963,2008-02-20,01:22:34
33.3284999,115.8159916,0,0,39498.0574537037,2008-02-20,01:22:44
33.3310983,115.8157916,0,0,39498.0575694444,2008-02-20,01:22:54
33.3337316,115.8155966,0,0,39498.0576851852,2008-02-20,01:23:04
33.336385,115.81541,0,0,39498.0578009259,2008-02-20,01:23:14
33.3389983,115.8152349,0,0,39498.0579166667,2008-02-20,01:23:24
33.3416233,115.81506,0,0,39498.0580324074,2008-02-20,01:23:34
33.3442383,115.8148616,0,0,39498.0581481481,2008-02-20,01:23:44
33.3468333,115.8146833,0,0,39498.0582638889,2008-02-20,01:23:54
33.3494466,115.8145066,0,0,39498.0583796296,2008-02-20,01:24:04
33.3520733,115.8143466,0,0,39498.0584953704,2008-02-20,01:24:14
33.3546766,115.8141599,0,0,39498.0586111111,2008-02-20,01:24:24
33.3572866,115.8139999,0,0,39498.0587268519,2008-02-20,01:24:34
33.3599466,115.8137649,0,0,39498.0588425926,2008-02-20,01:24:44
33.3625849,115.8135683,0,0,39498.0589583333,2008-02-20,01:24:54
33.3651933,115.8134016,0,0,39498.0590740741,2008-02-20,01:25:04
33.3677616,115.8132166,0,0,39498.0591898148,2008-02-20,01:25:14
33.3703283,115.8130366,0,0,39498.0593055556,2008-02-20,01:25:24
33.37289,115.8129033,0,0,39498.0594212963,2008-02-20,01:25:34
33.3754783,115.8127183,0,0,39498.059537037,2008-02-20,01:25:44
33.3780033,115.8125183,0,0,39498.0596527778,2008-02-20,01:25:54
33.3805333,115.8124016,0,0,39498.0597685185,2008-02-20,01:26:04
33.3831533,115.8122466,0,0,39498.0598842593,2008-02-20,01:26:14
33.3857433,115.8120416,0,0,39498.06,2008-02-20,01:26:24
33.3883349,115.8118066,0,0,39498.0601157407,2008-02-20,01:26:34
33.3909549,115.8116216,0,0,39498.0602314815,2008-02-20,01:26:44
33.393665,115.8114383,0,0,39498.0603472222,2008-02-20,01:26:54
33.3963116,115.8112366,0,0,39498.060462963,2008-02-20,01:27:04
33.3989299,115.811095,0,0,39498.0605787037,2008-02-20,01:27:14
33.4015699,115.8109733,0,0,39498.0606944444,2008-02-20,01:27:24
33.40419,115.8108116,0,0,39498.0608101852,2008-02-20,01:27:34
33.4067716,115.8105933,0,0,39498.0609259259,2008-02-20,01:27:44
33.4093299,115.8102199,0,0,39498.0610416667,2008-02-20,01:27:54
33.4119566,115.8100416,0,0,39498.0611574074,2008-02-20,01:28:04
33.4145483,115.8097833,0,0,39498.0612731481,2008-02-20,01:28:14
33.4171483,115.8095166,0,0,39498.0613888889,2008-02-20,01:28:24
33.4197199,115.8092916,0,0,39498.0615046296,2008-02-20,01:28:34
33.4223083,115.8090416,0,0,39498.0616203704,2008-02-20,01:28:44
33.4248699,115.8088366,0,0,39498.0617361111,2008-02-20,01:28:54
33.4274566,115.8085666,0,0,39498.0618518519,2008-02-20,01:29:04
33.4299933,115.8083449,0,0,39498.0619675926,2008-02-20,01:29:14
33.4325466,115.8081083,0,0,39498.0620833333,2008-02-20,01:29:24
33.435095,115.8078366,0,0,39498.0621990741,2008-02-20,01:29:34
33.4375916,115.8076216,0,0,39498.0623148148,2008-02-20,01:29:44
33.4400749,115.8074116,0,0,39498.0624305556,2008-02-20,01:29:54
33.4425733,115.8071982,0,0,39498.0625462963,2008-02-20,01:30:04
33.44508,115.8069399,0,0,39498.062662037,2008-02-20,01:30:14
33.4475416,115.8067199,0,0,39498.0627777778,2008-02-20,01:30:24
33.4499799,115.80661,0,0,39498.0628935185,2008-02-20,01:30:34
33.452395,115.8066333,0,0,39498.0630092593,2008-02-20,01:30:44
33.4547483,115.806655,0,0,39498.063125,2008-02-20,01:30:54
33.4570916,115.8066133,0,0,39498.0632407407,2008-02-20,01:31:04
33.4594233,115.8065616,0,0,39498.0633564815,2008-02-20,01:31:14
33.4617166,115.8065716,0,0,39498.0634722222,2008-02-20,01:31:24
33.4639433,115.80657,0,0,39498.063587963,2008-02-20,01:31:34
33.4659733,115.8065416,0,0,39498.0637037037,2008-02-20,01:31:44
33.467775,115.8065316,0,0,39498.0638194444,2008-02-20,01:31:54
33.4693683,115.8065349,0,0,39498.0639351852,2008-02-20,01:32:04
33.4698283,115.8065433,0,0,39498.0639699074,2008-02-20,01:32:07
33.4702716,115.8065533,0,0,39498.0640046296,2008-02-20,01:32:10
33.4707083,115.8065749,0,0,39498.0640393518,2008-02-20,01:32:13
33.4711549,115.8065666,0,0,39498.0640740741,2008-02-20,01:32:16
33.4715916,115.8065499,0,0,39498.0641087963,2008-02-20,01:32:19
33.4720449,115.8065383,0,0,39498.0641435185,2008-02-20,01:32:22
33.4724916,115.806525,0,0,39498.0641782407,2008-02-20,01:32:25
33.4729333,115.806515,0,0,39498.064212963,2008-02-20,01:32:28
33.4733816,115.8065216,0,0,39498.0642476852,2008-02-20,01:32:31
33.4738266,115.8065166,0,0,39498.0642824074,2008-02-20,01:32:34
33.4742649,115.8064949,0,0,39498.0643171296,2008-02-20,01:32:37
33.4746983,115.8065016,0,0,39498.0643518518,2008-02-20,01:32:40
33.4751266,115.8065,0,0,39498.0643865741,2008-02-20,01:32:43
33.4755549,115.8064916,0,0,39498.0644212963,2008-02-20,01:32:46
33.4759816,115.8064649,0,0,39498.0644560185,2008-02-20,01:32:49
33.4764049,115.8064616,0,0,39498.0644907407,2008-02-20,01:32:52
33.4768316,115.8064633,0,0,39498.064525463,2008-02-20,01:32:55
33.477255,115.8064716,0,0,39498.0645601852,2008-02-20,01:32:58
33.4776783,115.8064982,0,0,39498.0645949074,2008-02-20,01:33:01
33.4780983,115.8065016,0,0,39498.0646296296,2008-02-20,01:33:04
33.478515,115.8065033,0,0,39498.0646643518,2008-02-20,01:33:07
33.4789366,115.8065016,0,0,39498.0646990741,2008-02-20,01:33:10
33.4793599,115.8065033,0,0,39498.0647337963,2008-02-20,01:33:13
33.4797883,115.8065116,0,0,39498.0647685185,2008-02-20,01:33:16
33.4802083,115.8065049,0,0,39498.0648032407,2008-02-20,01:33:19
33.4806383,115.8065166,0,0,39498.064837963,2008-02-20,01:33:22
33.4810666,115.8065,0,0,39498.0648726852,2008-02-20,01:33:25
33.4814983,115.8064966,0,0,39498.0649074074,2008-02-20,01:33:28
33.4819233,115.8064899,0,0,39498.0649421296,2008-02-20,01:33:31
33.4823383,115.8064833,0,0,39498.0649768518,2008-02-20,01:33:34
33.4827633,115.8064749,0,0,39498.0650115741,2008-02-20,01:33:37
33.4831683,115.8064499,0,0,39498.0650462963,2008-02-20,01:33:40
33.4835649,115.8064282,0,0,39498.0650810185,2008-02-20,01:33:43
33.4839766,115.8063983,0,0,39498.0651157407,2008-02-20,01:33:46
33.4843899,115.8063816,0,0,39498.065150463,2008-02-20,01:33:49
33.4848016,115.8063816,0,0,39498.0651851852,2008-02-20,01:33:52
33.4852033,115.806385,0,0,39498.0652199074,2008-02-20,01:33:55
33.485605,115.80639,0,0,39498.0652546296,2008-02-20,01:33:58
33.4860116,115.8064282,0,0,39498.0652893518,2008-02-20,01:34:01
33.48642,115.8064566,0,0,39498.0653240741,2008-02-20,01:34:04
33.4868333,115.8064583,0,0,39498.0653587963,2008-02-20,01:34:07
33.4872333,115.8064516,0,0,39498.0653935185,2008-02-20,01:34:10
33.4876266,115.8064533,0,0,39498.0654282407,2008-02-20,01:34:13
33.4880199,115.8064583,0,0,39498.065462963,2008-02-20,01:34:16
33.4884116,115.8064516,0,0,39498.0654976852,2008-02-20,01:34:19
33.4887966,115.8064416,0,0,39498.0655324074,2008-02-20,01:34:22
33.4891966,115.80643,0,0,39498.0655671296,2008-02-20,01:34:25
33.4895933,115.8064183,0,0,39498.0656018518,2008-02-20,01:34:28
33.489985,115.8064216,0,0,39498.0656365741,2008-02-20,01:34:31
33.4903766,115.8064049,0,0,39498.0656712963,2008-02-20,01:34:34
33.4907683,115.8064066,0,0,39498.0657060185,2008-02-20,01:34:37
33.4911666,115.8063966,0,0,39498.0657407407,2008-02-20,01:34:40
33.4915533,115.8063983,0,0,39498.065775463,2008-02-20,01:34:43
33.4919483,115.8063916,0,0,39498.0658101852,2008-02-20,01:34:46
33.49234,115.8064,0,0,39498.0658449074,2008-02-20,01:34:49
33.4927299,115.8063883,0,0,39498.0658796296,2008-02-20,01:34:52
33.4931233,115.8063683,0,0,39498.0659143519,2008-02-20,01:34:55
33.4935166,115.8063416,0,0,39498.0659490741,2008-02-20,01:34:58
33.4939083,115.80633,0,0,39498.0659837963,2008-02-20,01:35:01
33.4942983,115.80632,0,0,39498.0660185185,2008-02-20,01:35:04
33.4946883,115.806315,0,0,39498.0660532407,2008-02-20,01:35:07
33.4950766,115.8063116,0,0,39498.066087963,2008-02-20,01:35:10
33.4954666,115.80629,0,0,39498.0661226852,2008-02-20,01:35:13
33.4958566,115.8062783,0,0,39498.0661574074,2008-02-20,01:35:16
33.4962416,115.8062683,0,0,39498.0661921296,2008-02-20,01:35:19
33.496635,115.8062766,0,0,39498.0662268519,2008-02-20,01:35:22
33.4970233,115.8062733,0,0,39498.0662615741,2008-02-20,01:35:25
33.4974149,115.80626,0,0,39498.0662962963,2008-02-20,01:35:28
33.4977949,115.8062633,0,0,39498.0663310185,2008-02-20,01:35:31
33.4981766,115.8062649,0,0,39498.0663657407,2008-02-20,01:35:34
33.498555,115.8062566,0,0,39498.066400463,2008-02-20,01:35:37
33.4989366,115.8062433,0,0,39498.0664351852,2008-02-20,01:35:40
33.4993133,115.8062333,0,0,39498.0664699074,2008-02-20,01:35:43
33.4996849,115.8062433,0,0,39498.0665046296,2008-02-20,01:35:46
33.5000683,115.8062366,0,0,39498.0665393519,2008-02-20,01:35:49
33.5004433,115.8062249,0,0,39498.0665740741,2008-02-20,01:35:52
33.5008183,115.8062166,0,0,39498.0666087963,2008-02-20,01:35:55
33.5011983,115.8062249,0,0,39498.0666435185,2008-02-20,01:35:58
33.5015716,115.8062533,0,0,39498.0666782407,2008-02-20,01:36:01
33.5019333,115.8062516,0,0,39498.066712963,2008-02-20,01:36:04
33.5022866,115.8062699,0,0,39498.0667476852,2008-02-20,01:36:07
33.5026433,115.8062949,0,0,39498.0667824074,2008-02-20,01:36:10
33.5030016,115.8062949,0,0,39498.0668171296,2008-02-20,01:36:13
33.50337,115.8063033,0,0,39498.0668518519,2008-02-20,01:36:16
33.5037449,115.80632,0,0,39498.0668865741,2008-02-20,01:36:19
33.504125,115.8063099,0,0,39498.0669212963,2008-02-20,01:36:22
33.50449,115.8063349,0,0,39498.0669560185,2008-02-20,01:36:25
33.5048449,115.8063266,0,0,39498.0669907407,2008-02-20,01:36:28
33.5051999,115.8063466,0,0,39498.067025463,2008-02-20,01:36:31
33.505555,115.8063582,0,0,39498.0670601852,2008-02-20,01:36:34
33.5059166,115.8063549,0,0,39498.0670949074,2008-02-20,01:36:37
33.5062516,115.80636,0,0,39498.0671296296,2008-02-20,01:36:40
33.5066099,115.8063666,0,0,39498.0671643519,2008-02-20,01:36:43
33.5069733,115.8063466,0,0,39498.0671990741,2008-02-20,01:36:46
33.5073316,115.806315,0,0,39498.0672337963,2008-02-20,01:36:49
33.5076916,115.80629,0,0,39498.0672685185,2008-02-20,01:36:52
33.5080616,115.8062566,0,0,39498.0673032407,2008-02-20,01:36:55
33.5084233,115.8062333,0,0,39498.067337963,2008-02-20,01:36:58
33.5087816,115.8062099,0,0,39498.0673726852,2008-02-20,01:37:01
33.5091383,115.8061966,0,0,39498.0674074074,2008-02-20,01:37:04
33.5094783,115.8062032,0,0,39498.0674421296,2008-02-20,01:37:07
33.5098266,115.8061883,0,0,39498.0674768519,2008-02-20,01:37:10
33.5101566,115.8061916,0,0,39498.0675115741,2008-02-20,01:37:13
33.5105,115.8061783,0,0,39498.0675462963,2008-02-20,01:37:16
33.510845,115.8061816,0,0,39498.0675810185,2008-02-20,01:37:19
33.5111866,115.8061816,0,0,39498.0676157407,2008-02-20,01:37:22
33.51153,115.8061866,0,0,39498.067650463,2008-02-20,01:37:25
33.5118616,115.8062016,0,0,39498.0676851852,2008-02-20,01:37:28
33.5121966,115.8062016,0,0,39498.0677199074,2008-02-20,01:37:31
33.5125449,115.8061766,0,0,39498.0677546296,2008-02-20,01:37:34
33.5129016,115.8061516,0,0,39498.0677893519,2008-02-20,01:37:37
33.5132483,115.8061299,0,0,39498.0678240741,2008-02-20,01:37:40
33.5136,115.8060999,0,0,39498.0678587963,2008-02-20,01:37:43
33.5139533,115.80608,0,0,39498.0678935185,2008-02-20,01:37:46
33.5143033,115.8060632,0,0,39498.0679282407,2008-02-20,01:37:49
33.5146516,115.80605,0,0,39498.067962963,2008-02-20,01:37:52
33.5149983,115.8060266,0,0,39498.0679976852,2008-02-20,01:37:55
33.51535,115.80601,0,0,39498.0680324074,2008-02-20,01:37:58
33.5156933,115.8059816,0,0,39498.0680671296,2008-02-20,01:38:01
33.5160466,115.8059533,0,0,39498.0681018519,2008-02-20,01:38:04
33.5164033,115.8059166,0,0,39498.0681365741,2008-02-20,01:38:07
33.5167483,115.8058816,0,0,39498.0681712963,2008-02-20,01:38:10
33.5171116,115.8058599,0,0,39498.0682060185,2008-02-20,01:38:13
33.5174783,115.8058449,0,0,39498.0682407407,2008-02-20,01:38:16
33.5178333,115.8058433,0,0,39498.068275463,2008-02-20,01:38:19
33.5181899,115.8058366,0,0,39498.0683101852,2008-02-20,01:38:22
33.5185583,115.8058099,0,0,39498.0683449074,2008-02-20,01:38:25
33.5189316,115.8057816,0,0,39498.0683796296,2008-02-20,01:38:28
33.5193016,115.8057533,0,0,39498.0684143519,2008-02-20,01:38:31
33.5196749,115.8057316,0,0,39498.0684490741,2008-02-20,01:38:34
33.5200516,115.805685,0,0,39498.0684837963,2008-02-20,01:38:37
33.52043,115.8056483,0,0,39498.0685185185,2008-02-20,01:38:40
33.5208199,115.8056099,0,0,39498.0685532407,2008-02-20,01:38:43
33.5211983,115.805605,0,0,39498.068587963,2008-02-20,01:38:46
33.52158,115.8055916,0,0,39498.0686226852,2008-02-20,01:38:49
33.5219533,115.8055716,0,0,39498.0686574074,2008-02-20,01:38:52
33.52233,115.8055466,0,0,39498.0686921296,2008-02-20,01:38:55
33.5227216,115.8055133,0,0,39498.0687268519,2008-02-20,01:38:58
33.5231016,115.8055016,0,0,39498.0687615741,2008-02-20,01:39:01
33.5234949,115.8054849,0,0,39498.0687962963,2008-02-20,01:39:04
33.5238833,115.8054733,0,0,39498.0688310185,2008-02-20,01:39:07
33.5242649,115.8054583,0,0,39498.0688657407,2008-02-20,01:39:10
33.5246466,115.8054399,0,0,39498.068900463,2008-02-20,01:39:13
33.52504,115.8054149,0,0,39498.0689351852,2008-02-20,01:39:16
33.52544,115.80538,0,0,39498.0689699074,2008-02-20,01:39:19
33.5258316,115.8053566,0,0,39498.0690046296,2008-02-20,01:39:22
33.52623,115.80535,0,0,39498.0690393519,2008-02-20,01:39:25
33.5266133,115.80535,0,0,39498.0690740741,2008-02-20,01:39:28
33.5270033,115.8053399,0,0,39498.0691087963,2008-02-20,01:39:31
33.5274116,115.8053133,0,0,39498.0691435185,2008-02-20,01:39:34
33.5278116,115.8052932,0,0,39498.0691782407,2008-02-20,01:39:37
33.5282283,115.8052599,0,0,39498.069212963,2008-02-20,01:39:40
33.5286333,115.8052266,0,0,39498.0692476852,2008-02-20,01:39:43
33.529035,115.8051966,0,0,39498.0692824074,2008-02-20,01:39:46
33.529435,115.8051666,0,0,39498.0693171296,2008-02-20,01:39:49
33.5298483,115.8051216,0,0,39498.0693518519,2008-02-20,01:39:52
33.5302616,115.8050833,0,0,39498.0693865741,2008-02-20,01:39:55
33.5306616,115.8050516,0,0,39498.0694212963,2008-02-20,01:39:58
33.53106,115.8050266,0,0,39498.0694560185,2008-02-20,01:40:01
33.5314666,115.8050266,0,0,39498.0694907407,2008-02-20,01:40:04
33.5318783,115.8049933,0,0,39498.069525463,2008-02-20,01:40:07
33.5322749,115.8049666,0,0,39498.0695601852,2008-02-20,01:40:10
33.5326583,115.8049316,0,0,39498.0695949074,2008-02-20,01:40:13
33.5330333,115.8048883,0,0,39498.0696296296,2008-02-20,01:40:16
33.5333983,115.8048483,0,0,39498.0696643519,2008-02-20,01:40:19
33.5337449,115.8048099,0,0,39498.0696990741,2008-02-20,01:40:22
33.5340516,115.804805,0,0,39498.0697337963,2008-02-20,01:40:25
33.5343666,115.8047783,0,0,39498.0697685185,2008-02-20,01:40:28
33.5346633,115.8047649,0,0,39498.0698032407,2008-02-20,01:40:31
33.5349882,115.8047533,0,0,39498.069837963,2008-02-20,01:40:34
33.5353049,115.8047383,0,0,39498.0698726852,2008-02-20,01:40:37
33.5356133,115.8047182,0,0,39498.0699074074,2008-02-20,01:40:40
33.5359166,115.8047099,0,0,39498.0699421296,2008-02-20,01:40:43
33.5362183,115.8047149,0,0,39498.0699768519,2008-02-20,01:40:46
33.5365216,115.8046966,0,0,39498.0700115741,2008-02-20,01:40:49
33.5368116,115.8046766,0,0,39498.0700462963,2008-02-20,01:40:52
33.5370966,115.8046533,0,0,39498.0700810185,2008-02-20,01:40:55
33.5373899,115.8046383,0,0,39498.0701157407,2008-02-20,01:40:58
33.53768,115.8046233,0,0,39498.070150463,2008-02-20,01:41:01
33.5379783,115.8045899,0,0,39498.0701851852,2008-02-20,01:41:04
33.5382766,115.8045733,0,0,39498.0702199074,2008-02-20,01:41:07
33.5385666,115.8045449,0,0,39498.0702546296,2008-02-20,01:41:10
33.5388666,115.804525,0,0,39498.0702893519,2008-02-20,01:41:13
33.5391699,115.8045199,0,0,39498.0703240741,2008-02-20,01:41:16
33.5394633,115.8045016,0,0,39498.0703587963,2008-02-20,01:41:19
33.5397566,115.80448,0,0,39498.0703935185,2008-02-20,01:41:22
33.5400549,115.804465,0,0,39498.0704282407,2008-02-20,01:41:25
33.5403616,115.8044416,0,0,39498.070462963,2008-02-20,01:41:28
33.5406283,115.8044133,0,0,39498.0704976852,2008-02-20,01:41:31
33.540905,115.8043749,0,0,39498.0705324074,2008-02-20,01:41:34
33.5411866,115.8043566,0,0,39498.0705671296,2008-02-20,01:41:37
33.541465,115.8043349,0,0,39498.0706018518,2008-02-20,01:41:40
33.5417366,115.8043283,0,0,39498.0706365741,2008-02-20,01:41:43
33.5420166,115.8042966,0,0,39498.0706712963,2008-02-20,01:41:46
33.5422916,115.8042733,0,0,39498.0707060185,2008-02-20,01:41:49
33.5425832,115.8042366,0,0,39498.0707407407,2008-02-20,01:41:52
33.5428699,115.8042166,0,0,39498.070775463,2008-02-20,01:41:55
33.5431466,115.8042066,0,0,39498.0708101852,2008-02-20,01:41:58
33.5434183,115.8041833,0,0,39498.0708449074,2008-02-20,01:42:01
33.5437032,115.8041582,0,0,39498.0708796296,2008-02-20,01:42:04
33.5439833,115.8041383,0,0,39498.0709143518,2008-02-20,01:42:07
33.5442683,115.8041249,0,0,39498.0709490741,2008-02-20,01:42:10
33.5445416,115.8041116,0,0,39498.0709837963,2008-02-20,01:42:13
33.5448233,115.8040933,0,0,39498.0710185185,2008-02-20,01:42:16
33.5450999,115.804075,0,0,39498.0710532407,2008-02-20,01:42:19
33.5453716,115.80406,0,0,39498.071087963,2008-02-20,01:42:22
33.5456366,115.804035,0,0,39498.0711226852,2008-02-20,01:42:25
33.5458749,115.8040316,0,0,39498.0711574074,2008-02-20,01:42:28
33.5461016,115.8039883,0,0,39498.0711921296,2008-02-20,01:42:31
33.5462949,115.8039583,0,0,39498.0712268518,2008-02-20,01:42:34
33.5464349,115.8039316,0,0,39498.0712615741,2008-02-20,01:42:37
33.5465999,115.8039466,0,0,39498.0712962963,2008-02-20,01:42:40
33.5467516,115.8039399,0,0,39498.0713310185,2008-02-20,01:42:43
33.5468816,115.8039383,0,0,39498.0713657407,2008-02-20,01:42:46
33.5469783,115.8039266,0,0,39498.071400463,2008-02-20,01:42:49
33.5470532,115.8039266,0,0,39498.0714351852,2008-02-20,01:42:52
33.5471049,115.8039066,0,0,39498.0714699074,2008-02-20,01:42:55
33.5471483,115.8038816,0,0,39498.0715277778,2008-02-20,01:43:00
33.5471616,115.8040066,0,0,39498.0743055556,2008-02-20,01:47:00
33.5471382,115.8040283,0,0,39498.0743634259,2008-02-20,01:47:05
33.547055,115.8040249,0,0,39498.0771412037,2008-02-20,01:51:05
33.5471532,115.8038449,0,0,39498.0799189815,2008-02-20,01:55:05
33.5470716,115.8039466,0,0,39498.0826967593,2008-02-20,01:59:05
33.5502183,115.8037816,0,0,39498.085474537,2008-02-20,02:03:05
33.5504549,115.8037566,0,0,39498.0855092593,2008-02-20,02:03:08
33.5507183,115.8037199,0,0,39498.0855439815,2008-02-20,02:03:11
33.5509583,115.8037199,0,0,39498.0855787037,2008-02-20,02:03:14
33.5511882,115.8037299,0,0,39498.0856134259,2008-02-20,02:03:17
33.5514416,115.8037283,0,0,39498.0856481481,2008-02-20,02:03:20
33.5516932,115.8037183,0,0,39498.0856828704,2008-02-20,02:03:23
33.5519383,115.8037033,0,0,39498.0857175926,2008-02-20,02:03:26
33.5522099,115.8036816,0,0,39498.0857523148,2008-02-20,02:03:29
33.5524933,115.8036616,0,0,39498.085787037,2008-02-20,02:03:32
33.5527683,115.8036416,0,0,39498.0858217593,2008-02-20,02:03:35
33.5530483,115.8036133,0,0,39498.0858564815,2008-02-20,02:03:38
33.5533182,115.8035966,0,0,39498.0858912037,2008-02-20,02:03:41
33.5535933,115.8035866,0,0,39498.0859259259,2008-02-20,02:03:44
33.5538766,115.8035716,0,0,39498.0859606481,2008-02-20,02:03:47
33.5541699,115.8035499,0,0,39498.0859953704,2008-02-20,02:03:50
33.5544516,115.8035349,0,0,39498.0860300926,2008-02-20,02:03:53
33.5547449,115.8035166,0,0,39498.0860648148,2008-02-20,02:03:56
33.5550483,115.8034933,0,0,39498.086099537,2008-02-20,02:03:59
33.55535,115.8034666,0,0,39498.0861342593,2008-02-20,02:04:02
33.5556499,115.8034366,0,0,39498.0861689815,2008-02-20,02:04:05
33.555955,115.8034199,0,0,39498.0862037037,2008-02-20,02:04:08
33.5562649,115.803405,0,0,39498.0862384259,2008-02-20,02:04:11
33.5565866,115.8033916,0,0,39498.0862731481,2008-02-20,02:04:14
33.556905,115.8033833,0,0,39498.0863078704,2008-02-20,02:04:17
33.5572116,115.8033716,0,0,39498.0863425926,2008-02-20,02:04:20
33.5575399,115.8033483,0,0,39498.0863773148,2008-02-20,02:04:23
33.5578783,115.8033483,0,0,39498.086412037,2008-02-20,02:04:26
33.5582033,115.8033633,0,0,39498.0864467593,2008-02-20,02:04:29
33.5585166,115.8033666,0,0,39498.0864814815,2008-02-20,02:04:32
33.5588433,115.8033783,0,0,39498.0865162037,2008-02-20,02:04:35
33.5592416,115.8033383,0,0,39498.0865509259,2008-02-20,02:04:38
33.5596283,115.8033183,0,0,39498.0865856481,2008-02-20,02:04:41
33.560005,115.8033032,0,0,39498.0866203704,2008-02-20,02:04:44
33.5603866,115.8032799,0,0,39498.0866550926,2008-02-20,02:04:47
33.5607683,115.8032716,0,0,39498.0866898148,2008-02-20,02:04:50
33.5611733,115.8032549,0,0,39498.086724537,2008-02-20,02:04:53
33.5615866,115.8032249,0,0,39498.0867592593,2008-02-20,02:04:56
33.5620033,115.8031983,0,0,39498.0867939815,2008-02-20,02:04:59
33.562415,115.8031816,0,0,39498.0868287037,2008-02-20,02:05:02
33.5628266,115.8031683,0,0,39498.0868634259,2008-02-20,02:05:05
33.563255,115.80315,0,0,39498.0868981481,2008-02-20,02:05:08
33.5636916,115.803135,0,0,39498.0869328704,2008-02-20,02:05:11
33.5641449,115.8031183,0,0,39498.0869675926,2008-02-20,02:05:14
33.5646049,115.8031033,0,0,39498.0870023148,2008-02-20,02:05:17
33.5650733,115.8030766,0,0,39498.087037037,2008-02-20,02:05:20
33.5666066,115.8030683,0,0,39498.0871527778,2008-02-20,02:05:30
33.568245,115.8030383,0,0,39498.0872685185,2008-02-20,02:05:40
33.5699499,115.8029933,0,0,39498.0873842593,2008-02-20,02:05:50
33.5717633,115.8029049,0,0,39498.0875,2008-02-20,02:06:00
33.5736183,115.8028266,0,0,39498.0876157407,2008-02-20,02:06:10
33.5755399,115.8027583,0,0,39498.0877314815,2008-02-20,02:06:20
33.5775416,115.8026716,0,0,39498.0878472222,2008-02-20,02:06:30
33.5795916,115.8025882,0,0,39498.087962963,2008-02-20,02:06:40
33.5816483,115.8025249,0,0,39498.0880787037,2008-02-20,02:06:50
33.5837982,115.8024482,0,0,39498.0881944444,2008-02-20,02:07:00
33.5860049,115.8023633,0,0,39498.0883101852,2008-02-20,02:07:10
33.5882133,115.8022866,0,0,39498.0884259259,2008-02-20,02:07:20
33.59047,115.8022433,0,0,39498.0885416667,2008-02-20,02:07:30
33.5928283,115.8021833,0,0,39498.0886574074,2008-02-20,02:07:40
33.5952083,115.8020916,0,0,39498.0887731481,2008-02-20,02:07:50
33.5976649,115.8019833,0,0,39498.0888888889,2008-02-20,02:08:00
33.6001316,115.8018949,0,0,39498.0890046296,2008-02-20,02:08:10
33.6026433,115.80182,0,0,39498.0891203704,2008-02-20,02:08:20
33.6051666,115.8017133,0,0,39498.0892361111,2008-02-20,02:08:30
33.6076799,115.8016066,0,0,39498.0893518519,2008-02-20,02:08:40
33.6102366,115.8015166,0,0,39498.0894675926,2008-02-20,02:08:50
33.6128299,115.8014166,0,0,39498.0895833333,2008-02-20,02:09:00
33.6154633,115.8013166,0,0,39498.0896990741,2008-02-20,02:09:10
33.6181216,115.8012199,0,0,39498.0898148148,2008-02-20,02:09:20
33.62078,115.8011433,0,0,39498.0899305556,2008-02-20,02:09:30
33.6235366,115.8010316,0,0,39498.0900462963,2008-02-20,02:09:40
33.6263282,115.8009033,0,0,39498.090162037,2008-02-20,02:09:50
33.6290833,115.8008133,0,0,39498.0902777778,2008-02-20,02:10:00
33.6318516,115.8007333,0,0,39498.0903935185,2008-02-20,02:10:10
33.6346633,115.8006333,0,0,39498.0905092593,2008-02-20,02:10:20
33.6375416,115.8005066,0,0,39498.090625,2008-02-20,02:10:30
33.6404316,115.8003516,0,0,39498.0907407407,2008-02-20,02:10:40
33.6433099,115.8001683,0,0,39498.0908564815,2008-02-20,02:10:50
33.6461783,115.8000033,0,0,39498.0909722222,2008-02-20,02:11:00
33.6490499,115.7998366,0,0,39498.091087963,2008-02-20,02:11:10
33.6519083,115.7996833,0,0,39498.0912037037,2008-02-20,02:11:20
33.6547999,115.7995016,0,0,39498.0913194444,2008-02-20,02:11:30
33.6576566,115.7993183,0,0,39498.0914351852,2008-02-20,02:11:40
33.66051,115.7991333,0,0,39498.0915509259,2008-02-20,02:11:50
33.6633616,115.7989083,0,0,39498.0916666667,2008-02-20,02:12:00
33.6661616,115.7987083,0,0,39498.0917824074,2008-02-20,02:12:10
33.6689483,115.7985033,0,0,39498.0918981481,2008-02-20,02:12:20
33.6717983,115.7983033,0,0,39498.0920138889,2008-02-20,02:12:30
33.6745816,115.7981016,0,0,39498.0921296296,2008-02-20,02:12:40
33.67734,115.7978666,0,0,39498.0922453704,2008-02-20,02:12:50
33.6801133,115.7976666,0,0,39498.0923611111,2008-02-20,02:13:00
33.6828566,115.7974566,0,0,39498.0924768519,2008-02-20,02:13:10
33.6855583,115.797265,0,0,39498.0925925926,2008-02-20,02:13:20
33.6882449,115.7970999,0,0,39498.0927083333,2008-02-20,02:13:30
33.6909683,115.7969116,0,0,39498.0928240741,2008-02-20,02:13:40
33.6937633,115.7966783,0,0,39498.0929398148,2008-02-20,02:13:50
33.6965299,115.7964883,0,0,39498.0930555556,2008-02-20,02:14:00
33.6992633,115.796255,0,0,39498.0931712963,2008-02-20,02:14:10
33.7020132,115.7960666,0,0,39498.093287037,2008-02-20,02:14:20
33.7047549,115.795865,0,0,39498.0934027778,2008-02-20,02:14:30
33.70744,115.79568,0,0,39498.0935185185,2008-02-20,02:14:40
33.71013,115.7954516,0,0,39498.0936342593,2008-02-20,02:14:50
33.7127466,115.7952783,0,0,39498.09375,2008-02-20,02:15:00
33.7153649,115.795095,0,0,39498.0938657407,2008-02-20,02:15:10
33.7182099,115.7948816,0,0,39498.0939930556,2008-02-20,02:15:21
33.7208083,115.7947183,0,0,39498.0941087963,2008-02-20,02:15:31
33.7234433,115.7947116,0,0,39498.094224537,2008-02-20,02:15:41
33.7259949,115.7948066,0,0,39498.0943402778,2008-02-20,02:15:51
33.7285749,115.7949066,0,0,39498.0944560185,2008-02-20,02:16:01
33.7311933,115.7949983,0,0,39498.0945717593,2008-02-20,02:16:11
33.73374,115.7951099,0,0,39498.0946875,2008-02-20,02:16:21
33.7362449,115.7950632,0,0,39498.0948032407,2008-02-20,02:16:31
33.7388599,115.7948633,0,0,39498.0949189815,2008-02-20,02:16:41
33.7413483,115.7947516,0,0,39498.0950347222,2008-02-20,02:16:51
33.7437999,115.7945699,0,0,39498.095150463,2008-02-20,02:17:01
33.7459983,115.7944216,0,0,39498.0952662037,2008-02-20,02:17:11
33.7479933,115.79428,0,0,39498.0953819444,2008-02-20,02:17:21
33.7498132,115.7941483,0,0,39498.0954976852,2008-02-20,02:17:31
33.751425,115.794055,0,0,39498.0956134259,2008-02-20,02:17:41
33.7518533,115.7940283,0,0,39498.0956481481,2008-02-20,02:17:44
33.7522633,115.7940016,0,0,39498.0956828704,2008-02-20,02:17:47
33.7526499,115.7939833,0,0,39498.0957175926,2008-02-20,02:17:50
33.7530199,115.7939666,0,0,39498.0957523148,2008-02-20,02:17:53
33.7533732,115.7939349,0,0,39498.095787037,2008-02-20,02:17:56
33.7537149,115.7939116,0,0,39498.0958217593,2008-02-20,02:17:59
33.7540366,115.7939049,0,0,39498.0958564815,2008-02-20,02:18:02
33.7543816,115.7938866,0,0,39498.0958912037,2008-02-20,02:18:05
33.7547033,115.7938466,0,0,39498.0959259259,2008-02-20,02:18:08
33.75503,115.79383,0,0,39498.0959606481,2008-02-20,02:18:11
33.7553416,115.7938266,0,0,39498.0959953704,2008-02-20,02:18:14
33.7556566,115.79382,0,0,39498.0960300926,2008-02-20,02:18:17
33.755955,115.7938133,0,0,39498.0960648148,2008-02-20,02:18:20
33.7562849,115.7937916,0,0,39498.096099537,2008-02-20,02:18:23
33.7566216,115.7937549,0,0,39498.0961342593,2008-02-20,02:18:26
33.7569449,115.7937316,0,0,39498.0961689815,2008-02-20,02:18:29
33.7572716,115.7937166,0,0,39498.0962037037,2008-02-20,02:18:32
33.7575899,115.7937032,0,0,39498.0962384259,2008-02-20,02:18:35
33.7579083,115.7936883,0,0,39498.0962731481,2008-02-20,02:18:38
33.7582299,115.7936633,0,0,39498.0963078704,2008-02-20,02:18:41
33.758545,115.7936533,0,0,39498.0963425926,2008-02-20,02:18:44
33.7588416,115.7936383,0,0,39498.0963773148,2008-02-20,02:18:47
33.7591449,115.7936183,0,0,39498.096412037,2008-02-20,02:18:50
33.7594499,115.7936016,0,0,39498.0964467593,2008-02-20,02:18:53
33.7597699,115.7935749,0,0,39498.0964814815,2008-02-20,02:18:56
33.760075,115.7935632,0,0,39498.0965162037,2008-02-20,02:18:59
33.7603783,115.7935483,0,0,39498.0965509259,2008-02-20,02:19:02
33.7606799,115.7935283,0,0,39498.0965856481,2008-02-20,02:19:05
33.7609899,115.7934999,0,0,39498.0966203704,2008-02-20,02:19:08
33.7612833,115.7934749,0,0,39498.0966550926,2008-02-20,02:19:11
33.7615766,115.7934566,0,0,39498.0966898148,2008-02-20,02:19:14
33.761865,115.7934416,0,0,39498.096724537,2008-02-20,02:19:17
33.7621633,115.7934283,0,0,39498.0967592593,2008-02-20,02:19:20
33.7624682,115.7934133,0,0,39498.0967939815,2008-02-20,02:19:23
33.7627733,115.793395,0,0,39498.0968287037,2008-02-20,02:19:26
33.7630649,115.793385,0,0,39498.0968634259,2008-02-20,02:19:29
33.7633433,115.7933666,0,0,39498.0968981481,2008-02-20,02:19:32
33.76362,115.7933449,0,0,39498.0969328704,2008-02-20,02:19:35
33.7638716,115.7933283,0,0,39498.0969675926,2008-02-20,02:19:38
33.76411,115.7933033,0,0,39498.0970023148,2008-02-20,02:19:41
33.7643416,115.7932799,0,0,39498.097037037,2008-02-20,02:19:44
33.7645783,115.7932533,0,0,39498.0970717593,2008-02-20,02:19:47
33.7648049,115.7932383,0,0,39498.0971064815,2008-02-20,02:19:50
33.7650449,115.7932249,0,0,39498.0971412037,2008-02-20,02:19:53
33.765285,115.793215,0,0,39498.0971759259,2008-02-20,02:19:56
33.7655216,115.7932,0,0,39498.0972106481,2008-02-20,02:19:59
33.7657549,115.7931816,0,0,39498.0972453704,2008-02-20,02:20:02
33.7659966,115.7931633,0,0,39498.0972800926,2008-02-20,02:20:05
33.7662483,115.7931399,0,0,39498.0973148148,2008-02-20,02:20:08
33.7664933,115.7931266,0,0,39498.097349537,2008-02-20,02:20:11
33.7667233,115.7931133,0,0,39498.0973842593,2008-02-20,02:20:14
33.7669783,115.7930949,0,0,39498.0974189815,2008-02-20,02:20:17
33.7672383,115.7930666,0,0,39498.0974537037,2008-02-20,02:20:20
33.7675066,115.7930483,0,0,39498.0974884259,2008-02-20,02:20:23
33.7677633,115.7930333,0,0,39498.0975231482,2008-02-20,02:20:26
33.7680149,115.79302,0,0,39498.0975578704,2008-02-20,02:20:29
33.7682583,115.7930032,0,0,39498.0975925926,2008-02-20,02:20:32
33.7685266,115.7929933,0,0,39498.0976273148,2008-02-20,02:20:35
33.7687933,115.7929916,0,0,39498.097662037,2008-02-20,02:20:38
33.7690766,115.792965,0,0,39498.0976967593,2008-02-20,02:20:41
33.7693416,115.7929533,0,0,39498.0977314815,2008-02-20,02:20:44
33.7696116,115.7929083,0,0,39498.0977662037,2008-02-20,02:20:47
33.7698883,115.79288,0,0,39498.0978009259,2008-02-20,02:20:50
33.7701549,115.7928749,0,0,39498.0978356482,2008-02-20,02:20:53
33.7704283,115.7928683,0,0,39498.0978703704,2008-02-20,02:20:56
33.7707049,115.7928583,0,0,39498.0979050926,2008-02-20,02:20:59
33.7709783,115.7928549,0,0,39498.0979398148,2008-02-20,02:21:02
33.7712516,115.7928533,0,0,39498.097974537,2008-02-20,02:21:05
33.7715249,115.7928366,0,0,39498.0980092593,2008-02-20,02:21:08
33.7718016,115.79281,0,0,39498.0980439815,2008-02-20,02:21:11
33.7720866,115.7927966,0,0,39498.0980787037,2008-02-20,02:21:14
33.7723699,115.7927816,0,0,39498.0981134259,2008-02-20,02:21:17
33.7726666,115.7927616,0,0,39498.0981481481,2008-02-20,02:21:20
33.7729583,115.7927383,0,0,39498.0981828704,2008-02-20,02:21:23
33.7732433,115.7927166,0,0,39498.0982175926,2008-02-20,02:21:26
33.7735433,115.7926966,0,0,39498.0982523148,2008-02-20,02:21:29
33.7738416,115.7926816,0,0,39498.098287037,2008-02-20,02:21:32
33.7741383,115.7926683,0,0,39498.0983217593,2008-02-20,02:21:35
33.7744266,115.7926483,0,0,39498.0983564815,2008-02-20,02:21:38
33.7747416,115.7926149,0,0,39498.0983912037,2008-02-20,02:21:41
33.7750483,115.7925949,0,0,39498.0984259259,2008-02-20,02:21:44
33.7753666,115.7925783,0,0,39498.0984606481,2008-02-20,02:21:47
33.7756483,115.7925633,0,0,39498.0984953704,2008-02-20,02:21:50
33.7759316,115.7925416,0,0,39498.0985300926,2008-02-20,02:21:53
33.7762583,115.7925066,0,0,39498.0985648148,2008-02-20,02:21:56
33.77658,115.7924799,0,0,39498.098599537,2008-02-20,02:21:59
33.7768983,115.7924616,0,0,39498.0986342593,2008-02-20,02:22:02
33.7772083,115.7924516,0,0,39498.0986689815,2008-02-20,02:22:05
33.7775266,115.7924349,0,0,39498.0987037037,2008-02-20,02:22:08
33.7778483,115.792415,0,0,39498.0987384259,2008-02-20,02:22:11
33.7781716,115.7923849,0,0,39498.0987731481,2008-02-20,02:22:14
33.7784833,115.792375,0,0,39498.0988078704,2008-02-20,02:22:17
33.7787883,115.7923733,0,0,39498.0988425926,2008-02-20,02:22:20
33.779105,115.7923616,0,0,39498.0988773148,2008-02-20,02:22:23
33.7794149,115.7923499,0,0,39498.098912037,2008-02-20,02:22:26
33.7797283,115.7923399,0,0,39498.0989467593,2008-02-20,02:22:29
33.7800566,115.7923266,0,0,39498.0989814815,2008-02-20,02:22:32
33.7803816,115.7923099,0,0,39498.0990162037,2008-02-20,02:22:35
33.7807216,115.7922916,0,0,39498.0990509259,2008-02-20,02:22:38
33.7810599,115.7922616,0,0,39498.0990856481,2008-02-20,02:22:41
33.7813883,115.7922333,0,0,39498.0991203704,2008-02-20,02:22:44
33.7817266,115.7921999,0,0,39498.0991550926,2008-02-20,02:22:47
33.7820633,115.7921833,0,0,39498.0991898148,2008-02-20,02:22:50
33.78241,115.7921549,0,0,39498.099224537,2008-02-20,02:22:53
33.7827583,115.7921366,0,0,39498.0992592593,2008-02-20,02:22:56
33.7830916,115.7921133,0,0,39498.0992939815,2008-02-20,02:22:59
33.7834399,115.7920899,0,0,39498.0993287037,2008-02-20,02:23:02
33.7837766,115.79208,0,0,39498.0993634259,2008-02-20,02:23:05
33.7841083,115.7920483,0,0,39498.0993981481,2008-02-20,02:23:08
33.7844249,115.792025,0,0,39498.0994328704,2008-02-20,02:23:11
33.7847833,115.7920116,0,0,39498.0994675926,2008-02-20,02:23:14
33.7851349,115.791995,0,0,39498.0995023148,2008-02-20,02:23:17
33.7854866,115.7919599,0,0,39498.099537037,2008-02-20,02:23:20
33.7858316,115.7919349,0,0,39498.0995717593,2008-02-20,02:23:23
33.7861716,115.7919116,0,0,39498.0996064815,2008-02-20,02:23:26
33.7865,115.791895,0,0,39498.0996412037,2008-02-20,02:23:29
33.7868416,115.7918716,0,0,39498.0996759259,2008-02-20,02:23:32
33.78719,115.7918533,0,0,39498.0997106481,2008-02-20,02:23:35
33.7875333,115.7918416,0,0,39498.0997453704,2008-02-20,02:23:38
33.7878866,115.7918116,0,0,39498.0997800926,2008-02-20,02:23:41
33.7882416,115.791785,0,0,39498.0998148148,2008-02-20,02:23:44
33.78859,115.7917716,0,0,39498.099849537,2008-02-20,02:23:47
33.78894,115.7917416,0,0,39498.0998842593,2008-02-20,02:23:50
33.7893032,115.791715,0,0,39498.0999189815,2008-02-20,02:23:53
33.7896633,115.7916916,0,0,39498.0999537037,2008-02-20,02:23:56
33.7900149,115.7916799,0,0,39498.0999884259,2008-02-20,02:23:59
33.7903766,115.7916582,0,0,39498.1000231481,2008-02-20,02:24:02
33.7906999,115.7916249,0,0,39498.1000578704,2008-02-20,02:24:05
33.791045,115.7915882,0,0,39498.1000925926,2008-02-20,02:24:08
33.7913833,115.79156,0,0,39498.1001273148,2008-02-20,02:24:11
33.7917266,115.7915433,0,0,39498.100162037,2008-02-20,02:24:14
33.7920466,115.7915182,0,0,39498.1001967593,2008-02-20,02:24:17
33.7923516,115.7915083,0,0,39498.1002314815,2008-02-20,02:24:20
33.7926899,115.7914833,0,0,39498.1002662037,2008-02-20,02:24:23
33.7930099,115.7914633,0,0,39498.1003009259,2008-02-20,02:24:26
33.7933333,115.7914482,0,0,39498.1003356481,2008-02-20,02:24:29
33.7936633,115.7914266,0,0,39498.1003703704,2008-02-20,02:24:32
33.7939349,115.791395,0,0,39498.1004050926,2008-02-20,02:24:35
33.7942699,115.7913699,0,0,39498.1004398148,2008-02-20,02:24:38
33.7946116,115.7913483,0,0,39498.100474537,2008-02-20,02:24:41
33.7949416,115.7913316,0,0,39498.1005092593,2008-02-20,02:24:44
33.7952716,115.7913066,0,0,39498.1005439815,2008-02-20,02:24:47
33.7956166,115.79128,0,0,39498.1005787037,2008-02-20,02:24:50
33.7959699,115.7912483,0,0,39498.1006134259,2008-02-20,02:24:53
33.7963,115.7912216,0,0,39498.1006481481,2008-02-20,02:24:56
33.7966266,115.791195,0,0,39498.1006828704,2008-02-20,02:24:59
33.7969533,115.7911666,0,0,39498.1007175926,2008-02-20,02:25:02
33.7972566,115.791155,0,0,39498.1007523148,2008-02-20,02:25:05
33.7975733,115.7911349,0,0,39498.100787037,2008-02-20,02:25:08
33.7978833,115.7911183,0,0,39498.1008217593,2008-02-20,02:25:11
33.798175,115.7911016,0,0,39498.1008564815,2008-02-20,02:25:14
33.798485,115.7910816,0,0,39498.1008912037,2008-02-20,02:25:17
33.7987883,115.7910733,0,0,39498.1009259259,2008-02-20,02:25:20
33.7990966,115.7910583,0,0,39498.1009606481,2008-02-20,02:25:23
33.7994049,115.7910349,0,0,39498.1009953704,2008-02-20,02:25:26
33.7997233,115.7910066,0,0,39498.1010300926,2008-02-20,02:25:29
33.8000382,115.7909783,0,0,39498.1010648148,2008-02-20,02:25:32
33.8003399,115.7909549,0,0,39498.101099537,2008-02-20,02:25:35
33.8006483,115.7909333,0,0,39498.1011342593,2008-02-20,02:25:38
33.8009533,115.790915,0,0,39498.1011689815,2008-02-20,02:25:41
33.8012516,115.7908983,0,0,39498.1012037037,2008-02-20,02:25:44
33.801555,115.7908916,0,0,39498.1012384259,2008-02-20,02:25:47
33.8018666,115.7908783,0,0,39498.1012731481,2008-02-20,02:25:50
33.8021516,115.7908649,0,0,39498.1013078704,2008-02-20,02:25:53
33.8024466,115.7908566,0,0,39498.1013425926,2008-02-20,02:25:56
33.8027433,115.7908283,0,0,39498.1013773148,2008-02-20,02:25:59
33.803025,115.7908266,0,0,39498.101412037,2008-02-20,02:26:02
33.80332,115.7908183,0,0,39498.1014467593,2008-02-20,02:26:05
33.8036033,115.7907966,0,0,39498.1014814815,2008-02-20,02:26:08
33.8038849,115.790775,0,0,39498.1015162037,2008-02-20,02:26:11
33.8041699,115.7907533,0,0,39498.1015509259,2008-02-20,02:26:14
33.8044499,115.7907383,0,0,39498.1015856481,2008-02-20,02:26:17
33.8047216,115.7907249,0,0,39498.1016203704,2008-02-20,02:26:20
33.8050016,115.79072,0,0,39498.1016550926,2008-02-20,02:26:23
33.8052883,115.7907033,0,0,39498.1016898148,2008-02-20,02:26:26
33.8055633,115.7906866,0,0,39498.101724537,2008-02-20,02:26:29
33.8058316,115.7906699,0,0,39498.1017592593,2008-02-20,02:26:32
33.8061149,115.7906399,0,0,39498.1017939815,2008-02-20,02:26:35
33.8063983,115.7906133,0,0,39498.1018287037,2008-02-20,02:26:38
33.806665,115.7905999,0,0,39498.1018634259,2008-02-20,02:26:41
33.8069466,115.7905816,0,0,39498.1018981481,2008-02-20,02:26:44
33.80723,115.790565,0,0,39498.1019328704,2008-02-20,02:26:47
33.8075049,115.7905449,0,0,39498.1019675926,2008-02-20,02:26:50
33.8077783,115.7905333,0,0,39498.1020023148,2008-02-20,02:26:53
33.8080583,115.7905049,0,0,39498.102037037,2008-02-20,02:26:56
33.8083333,115.7904866,0,0,39498.1020717593,2008-02-20,02:26:59
33.8086166,115.7904766,0,0,39498.1021064815,2008-02-20,02:27:02
33.808895,115.7904583,0,0,39498.1021412037,2008-02-20,02:27:05
33.8091716,115.79044,0,0,39498.1021759259,2008-02-20,02:27:08
33.8094383,115.790425,0,0,39498.1022106481,2008-02-20,02:27:11
33.8097166,115.79041,0,0,39498.1022453704,2008-02-20,02:27:14
33.8099799,115.7903933,0,0,39498.1022800926,2008-02-20,02:27:17
33.8102599,115.7903666,0,0,39498.1023148148,2008-02-20,02:27:20
33.8105333,115.7903483,0,0,39498.102349537,2008-02-20,02:27:23
33.8108049,115.79033,0,0,39498.1023842593,2008-02-20,02:27:26
33.8110883,115.7903099,0,0,39498.1024189815,2008-02-20,02:27:29
33.8113666,115.7902916,0,0,39498.1024537037,2008-02-20,02:27:32
33.8116499,115.7902733,0,0,39498.1024884259,2008-02-20,02:27:35
33.81192,115.7902499,0,0,39498.1025231481,2008-02-20,02:27:38
33.8121666,115.7902383,0,0,39498.1025578704,2008-02-20,02:27:41
33.8124233,115.7902216,0,0,39498.1025925926,2008-02-20,02:27:44
33.8126766,115.7902,0,0,39498.1026273148,2008-02-20,02:27:47
33.8129349,115.7901783,0,0,39498.102662037,2008-02-20,02:27:50
33.8131933,115.7901649,0,0,39498.1026967593,2008-02-20,02:27:53
33.8134333,115.7901533,0,0,39498.1027314815,2008-02-20,02:27:56
33.8136966,115.7901366,0,0,39498.1027662037,2008-02-20,02:27:59
33.8139349,115.7901283,0,0,39498.1028009259,2008-02-20,02:28:02
33.8141999,115.7901183,0,0,39498.1028356481,2008-02-20,02:28:05
33.8144699,115.7901033,0,0,39498.1028703704,2008-02-20,02:28:08
33.8147316,115.7900866,0,0,39498.1029050926,2008-02-20,02:28:11
33.81499,115.7900666,0,0,39498.1029398148,2008-02-20,02:28:14
33.8152282,115.79006,0,0,39498.102974537,2008-02-20,02:28:17
33.81547,115.7900416,0,0,39498.1030092593,2008-02-20,02:28:20
33.8157316,115.7900216,0,0,39498.1030439815,2008-02-20,02:28:23
33.8159783,115.790005,0,0,39498.1030787037,2008-02-20,02:28:26
33.816225,115.7899983,0,0,39498.1031134259,2008-02-20,02:28:29
33.8164699,115.7899883,0,0,39498.1031481481,2008-02-20,02:28:32
33.8167116,115.78998,0,0,39498.1031828704,2008-02-20,02:28:35
33.8169599,115.7899699,0,0,39498.1032175926,2008-02-20,02:28:38
33.8172066,115.7899549,0,0,39498.1032523148,2008-02-20,02:28:41
33.8174533,115.7899383,0,0,39498.103287037,2008-02-20,02:28:44
33.817725,115.7899149,0,0,39498.1033217593,2008-02-20,02:28:47
33.8179533,115.7898966,0,0,39498.1033564815,2008-02-20,02:28:50
33.8182316,115.7898816,0,0,39498.1033912037,2008-02-20,02:28:53
33.818525,115.7898599,0,0,39498.1034259259,2008-02-20,02:28:56
33.818815,115.7898516,0,0,39498.1034606481,2008-02-20,02:28:59
33.8190933,115.7898383,0,0,39498.1034953704,2008-02-20,02:29:02
33.8193466,115.78984,0,0,39498.1035300926,2008-02-20,02:29:05
33.8196433,115.7898333,0,0,39498.1035648148,2008-02-20,02:29:08
33.8199232,115.78984,0,0,39498.103599537,2008-02-20,02:29:11
33.8201716,115.7898766,0,0,39498.1036342593,2008-02-20,02:29:14
33.82047,115.7898933,0,0,39498.1036689815,2008-02-20,02:29:17
33.8207666,115.7899166,0,0,39498.1037037037,2008-02-20,02:29:20
33.821075,115.789935,0,0,39498.1037384259,2008-02-20,02:29:23
33.8213766,115.7899666,0,0,39498.1037731481,2008-02-20,02:29:26
33.8216949,115.7899816,0,0,39498.1038078704,2008-02-20,02:29:29
33.8220299,115.7900033,0,0,39498.1038425926,2008-02-20,02:29:32
33.8223633,115.7900333,0,0,39498.1038773148,2008-02-20,02:29:35
33.8226883,115.7900583,0,0,39498.103912037,2008-02-20,02:29:38
33.8230233,115.7900882,0,0,39498.1039467593,2008-02-20,02:29:41
33.8233783,115.7901149,0,0,39498.1039814815,2008-02-20,02:29:44
33.8237249,115.7901416,0,0,39498.1040162037,2008-02-20,02:29:47
33.8240783,115.7901716,0,0,39498.1040509259,2008-02-20,02:29:50
33.8244283,115.7901916,0,0,39498.1040856481,2008-02-20,02:29:53
33.8247816,115.7902249,0,0,39498.1041203704,2008-02-20,02:29:56
33.82514,115.7902516,0,0,39498.1041550926,2008-02-20,02:29:59
33.8255049,115.7902883,0,0,39498.1041898148,2008-02-20,02:30:02
33.8258616,115.7903183,0,0,39498.104224537,2008-02-20,02:30:05
33.8262316,115.7903433,0,0,39498.1042592593,2008-02-20,02:30:08
33.8266066,115.7903816,0,0,39498.1042939815,2008-02-20,02:30:11
33.8269966,115.7904116,0,0,39498.1043287037,2008-02-20,02:30:14
33.8273749,115.7904416,0,0,39498.1043634259,2008-02-20,02:30:17
33.827755,115.7904833,0,0,39498.1043981481,2008-02-20,02:30:20
33.8281466,115.7905149,0,0,39498.1044328704,2008-02-20,02:30:23
33.8285349,115.7905599,0,0,39498.1044675926,2008-02-20,02:30:26
33.8289316,115.7905999,0,0,39498.1045023148,2008-02-20,02:30:29
33.8293283,115.7906416,0,0,39498.104537037,2008-02-20,02:30:32
33.8297216,115.7906866,0,0,39498.1045717593,2008-02-20,02:30:35
33.83011,115.79072,0,0,39498.1046064815,2008-02-20,02:30:38
33.8305133,115.7907666,0,0,39498.1046412037,2008-02-20,02:30:41
33.8309216,115.7908032,0,0,39498.1046759259,2008-02-20,02:30:44
33.8313083,115.7908249,0,0,39498.1047106481,2008-02-20,02:30:47
33.83174,115.7908633,0,0,39498.1047453704,2008-02-20,02:30:50
33.8321583,115.790905,0,0,39498.1047800926,2008-02-20,02:30:53
33.8325333,115.79093,0,0,39498.1048148148,2008-02-20,02:30:56
33.8329199,115.7909683,0,0,39498.104849537,2008-02-20,02:30:59
33.833305,115.7910116,0,0,39498.1048842593,2008-02-20,02:31:02
33.8336866,115.7910583,0,0,39498.1049189815,2008-02-20,02:31:05
33.8340683,115.7910949,0,0,39498.1049537037,2008-02-20,02:31:08
33.83443,115.7911333,0,0,39498.1049884259,2008-02-20,02:31:11
33.8347083,115.7912166,0,0,39498.1050231481,2008-02-20,02:31:14
33.8350483,115.7912449,0,0,39498.1050578704,2008-02-20,02:31:17
33.8353883,115.7912633,0,0,39498.1050925926,2008-02-20,02:31:20
33.835715,115.7912816,0,0,39498.1051273148,2008-02-20,02:31:23
33.8360199,115.7912899,0,0,39498.105162037,2008-02-20,02:31:26
33.8363316,115.7913066,0,0,39498.1051967593,2008-02-20,02:31:29
33.8366316,115.7913233,0,0,39498.1052314815,2008-02-20,02:31:32
33.8369466,115.7913433,0,0,39498.1052662037,2008-02-20,02:31:35
33.8371732,115.791395,0,0,39498.1053009259,2008-02-20,02:31:38
33.8374466,115.7914233,0,0,39498.1053356482,2008-02-20,02:31:41
33.8377183,115.7914466,0,0,39498.1053703704,2008-02-20,02:31:44
33.8379866,115.7914833,0,0,39498.1054050926,2008-02-20,02:31:47
33.8382683,115.7915149,0,0,39498.1054398148,2008-02-20,02:31:50
33.83856,115.7915433,0,0,39498.105474537,2008-02-20,02:31:53
33.8388583,115.7915566,0,0,39498.1055092593,2008-02-20,02:31:56
33.8391666,115.7915799,0,0,39498.1055439815,2008-02-20,02:31:59
33.8394716,115.7915999,0,0,39498.1055787037,2008-02-20,02:32:02
33.83977,115.791615,0,0,39498.1056134259,2008-02-20,02:32:05
33.8400766,115.7916416,0,0,39498.1056481482,2008-02-20,02:32:08
33.8403816,115.7916733,0,0,39498.1056828704,2008-02-20,02:32:11
33.8406716,115.7916966,0,0,39498.1057175926,2008-02-20,02:32:14
33.84096,115.7917083,0,0,39498.1057523148,2008-02-20,02:32:17
33.8412516,115.7917166,0,0,39498.105787037,2008-02-20,02:32:20
33.8415333,115.7917316,0,0,39498.1058217593,2008-02-20,02:32:23
33.8418116,115.7917282,0,0,39498.1058564815,2008-02-20,02:32:26
33.8420933,115.791745,0,0,39498.1058912037,2008-02-20,02:32:29
33.84236,115.7917716,0,0,39498.1059259259,2008-02-20,02:32:32
33.84264,115.7917866,0,0,39498.1059606481,2008-02-20,02:32:35
33.8429133,115.7918233,0,0,39498.1059953704,2008-02-20,02:32:38
33.8431733,115.7918749,0,0,39498.1060300926,2008-02-20,02:32:41
33.843465,115.7919283,0,0,39498.1060648148,2008-02-20,02:32:44
33.8437533,115.7919683,0,0,39498.106099537,2008-02-20,02:32:47
33.8440416,115.7919966,0,0,39498.1061342593,2008-02-20,02:32:50
33.8443266,115.7920183,0,0,39498.1061689815,2008-02-20,02:32:53
33.844585,115.79205,0,0,39498.1062037037,2008-02-20,02:32:56
33.8448816,115.7920766,0,0,39498.1062384259,2008-02-20,02:32:59
33.8451583,115.792105,0,0,39498.1062731481,2008-02-20,02:33:02
33.845445,115.7921233,0,0,39498.1063078704,2008-02-20,02:33:05
33.8457266,115.7921416,0,0,39498.1063425926,2008-02-20,02:33:08
33.8460099,115.7921566,0,0,39498.1063773148,2008-02-20,02:33:11
33.8462799,115.7921749,0,0,39498.106412037,2008-02-20,02:33:14
33.8465566,115.7922016,0,0,39498.1064467593,2008-02-20,02:33:17
33.8468466,115.7922249,0,0,39498.1064814815,2008-02-20,02:33:20
33.8471316,115.7922449,0,0,39498.1065162037,2008-02-20,02:33:23
33.8474133,115.7922649,0,0,39498.1065509259,2008-02-20,02:33:26
33.8476933,115.7922933,0,0,39498.1065856481,2008-02-20,02:33:29
33.8479616,115.7923066,0,0,39498.1066203704,2008-02-20,02:33:32
33.8482333,115.7923349,0,0,39498.1066550926,2008-02-20,02:33:35
33.8484433,115.7923816,0,0,39498.1066898148,2008-02-20,02:33:38
33.8486616,115.7924216,0,0,39498.106724537,2008-02-20,02:33:41
33.8488583,115.7924583,0,0,39498.1067592593,2008-02-20,02:33:44
33.849,115.7924766,0,0,39498.1067939815,2008-02-20,02:33:47
33.8491599,115.7924883,0,0,39498.1068287037,2008-02-20,02:33:50
33.8493083,115.792515,0,0,39498.1068634259,2008-02-20,02:33:53
33.84942,115.7924899,0,0,39498.1068981481,2008-02-20,02:33:56
33.8495332,115.7924866,0,0,39498.1069328704,2008-02-20,02:33:59
33.8496583,115.7924749,0,0,39498.1069675926,2008-02-20,02:34:02
33.84976,115.7924666,0,0,39498.1070023148,2008-02-20,02:34:05
33.8498033,115.7924533,0,0,39498.107037037,2008-02-20,02:34:08
33.8554933,115.7930549,0,0,39498.1098148148,2008-02-20,02:38:08
33.8557583,115.7931,0,0,39498.109849537,2008-02-20,02:38:11
33.856025,115.7931333,0,0,39498.1098842593,2008-02-20,02:38:14
33.8562916,115.7931683,0,0,39498.1099189815,2008-02-20,02:38:17
33.8565616,115.7932083,0,0,39498.1099537037,2008-02-20,02:38:20
33.8568283,115.7932466,0,0,39498.1099884259,2008-02-20,02:38:23
33.8571016,115.7932866,0,0,39498.1100231481,2008-02-20,02:38:26
33.85737,115.7933133,0,0,39498.1100578704,2008-02-20,02:38:29
33.8576483,115.7933566,0,0,39498.1100925926,2008-02-20,02:38:32
33.857945,115.7933933,0,0,39498.1101273148,2008-02-20,02:38:35
33.8582216,115.7934433,0,0,39498.110162037,2008-02-20,02:38:38
33.8584849,115.7934866,0,0,39498.1101967593,2008-02-20,02:38:41
33.8587666,115.7935366,0,0,39498.1102314815,2008-02-20,02:38:44
33.8590566,115.7935632,0,0,39498.1102662037,2008-02-20,02:38:47
33.8593499,115.7935883,0,0,39498.1103009259,2008-02-20,02:38:50
33.8596516,115.7936216,0,0,39498.1103356481,2008-02-20,02:38:53
33.8599399,115.7936516,0,0,39498.1103703704,2008-02-20,02:38:56
33.860225,115.7936449,0,0,39498.1104050926,2008-02-20,02:38:59
33.8605083,115.7936399,0,0,39498.1104398148,2008-02-20,02:39:02
33.8607966,115.7936666,0,0,39498.110474537,2008-02-20,02:39:05
33.8610816,115.7936999,0,0,39498.1105092593,2008-02-20,02:39:08
33.8613683,115.7937283,0,0,39498.1105439815,2008-02-20,02:39:11
33.8616766,115.7937416,0,0,39498.1105787037,2008-02-20,02:39:14
33.8619833,115.7937783,0,0,39498.1106134259,2008-02-20,02:39:17
33.8623066,115.79376,0,0,39498.1106481481,2008-02-20,02:39:20
33.862625,115.7937766,0,0,39498.1106828704,2008-02-20,02:39:23
33.8629249,115.7937866,0,0,39498.1107175926,2008-02-20,02:39:26
33.86324,115.7938033,0,0,39498.1107523148,2008-02-20,02:39:29
33.8635366,115.7938166,0,0,39498.110787037,2008-02-20,02:39:32
33.8638316,115.7938399,0,0,39498.1108217593,2008-02-20,02:39:35
33.864125,115.7938649,0,0,39498.1108564815,2008-02-20,02:39:38
33.86443,115.7938983,0,0,39498.1108912037,2008-02-20,02:39:41
33.8647583,115.79393,0,0,39498.1109259259,2008-02-20,02:39:44
33.8650766,115.7939816,0,0,39498.1109606481,2008-02-20,02:39:47
33.8653966,115.7940199,0,0,39498.1109953704,2008-02-20,02:39:50
33.8657016,115.7940616,0,0,39498.1110300926,2008-02-20,02:39:53
33.8660233,115.7941166,0,0,39498.1110648148,2008-02-20,02:39:56
33.8663483,115.7942016,0,0,39498.111099537,2008-02-20,02:39:59
33.866675,115.7943016,0,0,39498.1111342593,2008-02-20,02:40:02
33.8670066,115.7944266,0,0,39498.1111689815,2008-02-20,02:40:05
33.8673266,115.79456,0,0,39498.1112037037,2008-02-20,02:40:08
33.8676416,115.7947283,0,0,39498.1112384259,2008-02-20,02:40:11
33.8679616,115.7948983,0,0,39498.1112731481,2008-02-20,02:40:14
33.8682783,115.7950933,0,0,39498.1113078704,2008-02-20,02:40:17
33.8685933,115.7953183,0,0,39498.1113425926,2008-02-20,02:40:20
33.8689333,115.7955532,0,0,39498.1113773148,2008-02-20,02:40:23
33.8692749,115.7958333,0,0,39498.111412037,2008-02-20,02:40:26
33.8696166,115.7960966,0,0,39498.1114467593,2008-02-20,02:40:29
33.8699316,115.7963733,0,0,39498.1114814815,2008-02-20,02:40:32
33.8702633,115.7966566,0,0,39498.1115162037,2008-02-20,02:40:35
33.87058,115.7969566,0,0,39498.1115509259,2008-02-20,02:40:38
33.8709516,115.797265,0,0,39498.1115856481,2008-02-20,02:40:41
33.8713149,115.7975733,0,0,39498.1116203704,2008-02-20,02:40:44
33.871705,115.7978833,0,0,39498.1116550926,2008-02-20,02:40:47
33.8720816,115.7981849,0,0,39498.1116898148,2008-02-20,02:40:50
33.8724483,115.7984966,0,0,39498.111724537,2008-02-20,02:40:53
33.8728199,115.7988099,0,0,39498.1117592593,2008-02-20,02:40:56
33.8731999,115.7991349,0,0,39498.1117939815,2008-02-20,02:40:59
33.8735816,115.7994666,0,0,39498.1118287037,2008-02-20,02:41:02
33.8751133,115.8004366,0,0,39498.1119444444,2008-02-20,02:41:12
33.8767566,115.8010799,0,0,39498.1120601852,2008-02-20,02:41:22
33.8785616,115.8013516,0,0,39498.1121759259,2008-02-20,02:41:32
33.8805216,115.8013183,0,0,39498.1122916667,2008-02-20,02:41:42
33.8824733,115.8012016,0,0,39498.1124074074,2008-02-20,02:41:52
33.8844683,115.8010983,0,0,39498.1125231481,2008-02-20,02:42:02
33.8865249,115.8009933,0,0,39498.1126388889,2008-02-20,02:42:12
33.8887066,115.8009049,0,0,39498.1127546296,2008-02-20,02:42:22
33.8909783,115.8007966,0,0,39498.1128703704,2008-02-20,02:42:32
33.8933066,115.8006783,0,0,39498.1129861111,2008-02-20,02:42:42
33.8956716,115.8005899,0,0,39498.1131018519,2008-02-20,02:42:52
33.8980999,115.8004833,0,0,39498.1132175926,2008-02-20,02:43:02
33.9005399,115.8003249,0,0,39498.1133333333,2008-02-20,02:43:12
33.90304,115.8002083,0,0,39498.1134490741,2008-02-20,02:43:22
33.9055633,115.80011,0,0,39498.1135648148,2008-02-20,02:43:32
33.9081149,115.7998483,0,0,39498.1136805556,2008-02-20,02:43:42
33.9107183,115.7995716,0,0,39498.1137962963,2008-02-20,02:43:52
33.9134133,115.7993116,0,0,39498.113912037,2008-02-20,02:44:02
33.9160916,115.79907,0,0,39498.1140277778,2008-02-20,02:44:12
33.9187633,115.7988299,0,0,39498.1141435185,2008-02-20,02:44:22
33.9214049,115.7986066,0,0,39498.1142592593,2008-02-20,02:44:32
33.9240616,115.7983616,0,0,39498.114375,2008-02-20,02:44:42
33.926665,115.7981016,0,0,39498.1144907407,2008-02-20,02:44:52
33.9292883,115.7978599,0,0,39498.1146064815,2008-02-20,02:45:02
33.9318883,115.7976416,0,0,39498.1147222222,2008-02-20,02:45:12
33.9344866,115.7973583,0,0,39498.114837963,2008-02-20,02:45:22
33.9370366,115.7971183,0,0,39498.1149537037,2008-02-20,02:45:32
33.9395533,115.7968366,0,0,39498.1150694444,2008-02-20,02:45:42
33.9420749,115.7963616,0,0,39498.1151851852,2008-02-20,02:45:52
33.9445733,115.7957466,0,0,39498.1153009259,2008-02-20,02:46:02
33.9470033,115.7951666,0,0,39498.1154166667,2008-02-20,02:46:12
33.9494933,115.7945816,0,0,39498.1155324074,2008-02-20,02:46:22
33.9519949,115.7940083,0,0,39498.1156481481,2008-02-20,02:46:32
33.9544616,115.793385,0,0,39498.1157638889,2008-02-20,02:46:42
33.9568999,115.7927883,0,0,39498.1158796296,2008-02-20,02:46:52
33.9593499,115.7921916,0,0,39498.1159953704,2008-02-20,02:47:02
33.9617866,115.7916266,0,0,39498.1161111111,2008-02-20,02:47:12
33.9641983,115.791055,0,0,39498.1162268519,2008-02-20,02:47:22
33.9666266,115.79044,0,0,39498.1163425926,2008-02-20,02:47:32
33.9690933,115.78988,0,0,39498.1164583333,2008-02-20,02:47:42
33.9715466,115.7895132,0,0,39498.1165740741,2008-02-20,02:47:52
33.97396,115.7893233,0,0,39498.1166898148,2008-02-20,02:48:02
33.9763816,115.7891049,0,0,39498.1168055556,2008-02-20,02:48:12
33.978755,115.7888966,0,0,39498.1169212963,2008-02-20,02:48:22
33.9811766,115.7887116,0,0,39498.117037037,2008-02-20,02:48:32
33.98423,115.7884566,0,0,39498.1171875,2008-02-20,02:48:45
33.9866,115.7882583,0,0,39498.1173032407,2008-02-20,02:48:55
33.9889633,115.7880433,0,0,39498.1174189815,2008-02-20,02:49:05
33.9917466,115.7877883,0,0,39498.1175578704,2008-02-20,02:49:17
33.994055,115.7875783,0,0,39498.1176736111,2008-02-20,02:49:27
33.99635,115.787345,0,0,39498.1177893518,2008-02-20,02:49:37
33.9987983,115.7868149,0,0,39498.1179166667,2008-02-20,02:49:48
34.0010149,115.7863166,0,0,39498.1180324074,2008-02-20,02:49:58
34.0032233,115.7858066,0,0,39498.1181481481,2008-02-20,02:50:08
34.0054083,115.7853149,0,0,39498.1182638889,2008-02-20,02:50:18
34.0075499,115.78489,0,0,39498.1183796296,2008-02-20,02:50:28
34.0097249,115.7844749,0,0,39498.1184953704,2008-02-20,02:50:38
34.0118849,115.7840416,0,0,39498.1186111111,2008-02-20,02:50:48
34.0139899,115.7836116,0,0,39498.1187268518,2008-02-20,02:50:58
34.0160783,115.7831716,0,0,39498.1188425926,2008-02-20,02:51:08
34.0181433,115.7827649,0,0,39498.1189583333,2008-02-20,02:51:18
34.020195,115.7823466,0,0,39498.1190740741,2008-02-20,02:51:28
34.0222083,115.78202,0,0,39498.1191898148,2008-02-20,02:51:38
34.0242249,115.78175,0,0,39498.1193055556,2008-02-20,02:51:48
34.0261949,115.781455,0,0,39498.1194212963,2008-02-20,02:51:58
34.028195,115.781245,0,0,39498.119537037,2008-02-20,02:52:08
34.0305316,115.7808766,0,0,39498.1196759259,2008-02-20,02:52:20
34.0324399,115.780615,0,0,39498.1197916667,2008-02-20,02:52:30
34.0344166,115.7803066,0,0,39498.1199074074,2008-02-20,02:52:40
34.0363066,115.7799533,0,0,39498.1200231481,2008-02-20,02:52:50
34.0381683,115.7796916,0,0,39498.1201388889,2008-02-20,02:53:00
34.0400516,115.7794416,0,0,39498.1202546296,2008-02-20,02:53:10
34.0419216,115.7791866,0,0,39498.1203703704,2008-02-20,02:53:20
34.0437416,115.7789399,0,0,39498.1204861111,2008-02-20,02:53:30
34.0455666,115.778695,0,0,39498.1206018519,2008-02-20,02:53:40
34.0473483,115.7784216,0,0,39498.1207175926,2008-02-20,02:53:50
34.0491383,115.7781449,0,0,39498.1208333333,2008-02-20,02:54:00
34.0509049,115.7779066,0,0,39498.1209490741,2008-02-20,02:54:10
34.0526733,115.7776883,0,0,39498.1210648148,2008-02-20,02:54:20
34.0544099,115.7774299,0,0,39498.1211805556,2008-02-20,02:54:30
34.0561683,115.7772266,0,0,39498.1212962963,2008-02-20,02:54:40
34.0578866,115.7769883,0,0,39498.121412037,2008-02-20,02:54:50
34.0596116,115.776775,0,0,39498.1215277778,2008-02-20,02:55:00
34.0613016,115.7765049,0,0,39498.1216435185,2008-02-20,02:55:10
34.0630316,115.7762333,0,0,39498.1217592593,2008-02-20,02:55:20
34.0646849,115.7760283,0,0,39498.121875,2008-02-20,02:55:30
34.0663333,115.7758049,0,0,39498.1219907407,2008-02-20,02:55:40
34.0679449,115.7755499,0,0,39498.1221064815,2008-02-20,02:55:50
34.0695766,115.7753249,0,0,39498.1222222222,2008-02-20,02:56:00
34.0711966,115.77515,0,0,39498.122337963,2008-02-20,02:56:10
34.0726833,115.7748949,0,0,39498.1224537037,2008-02-20,02:56:20
34.0741899,115.7746466,0,0,39498.1225694444,2008-02-20,02:56:30
34.0756666,115.7744766,0,0,39498.1226851852,2008-02-20,02:56:40
34.0761116,115.7744316,0,0,39498.1227199074,2008-02-20,02:56:43
34.0776433,115.7742499,0,0,39498.1228356481,2008-02-20,02:56:53
34.0791849,115.7741199,0,0,39498.1229513889,2008-02-20,02:57:03
34.0806099,115.77372,0,0,39498.1230671296,2008-02-20,02:57:13
34.0810233,115.7736333,0,0,39498.1231018519,2008-02-20,02:57:16
34.0814316,115.7735516,0,0,39498.1231365741,2008-02-20,02:57:19
34.0818383,115.7734766,0,0,39498.1231712963,2008-02-20,02:57:22
34.0822483,115.7734133,0,0,39498.1232060185,2008-02-20,02:57:25
34.0826633,115.7733383,0,0,39498.1232407407,2008-02-20,02:57:28
34.0830699,115.7732716,0,0,39498.123275463,2008-02-20,02:57:31
34.0835016,115.773215,0,0,39498.1233101852,2008-02-20,02:57:34
34.0839383,115.7731699,0,0,39498.1233449074,2008-02-20,02:57:37
34.0843783,115.7731166,0,0,39498.1233796296,2008-02-20,02:57:40
34.0848049,115.7730583,0,0,39498.1234143519,2008-02-20,02:57:43
34.0852366,115.7730283,0,0,39498.1234490741,2008-02-20,02:57:46
34.0856633,115.7729899,0,0,39498.1234837963,2008-02-20,02:57:49
34.0860983,115.7729433,0,0,39498.1235185185,2008-02-20,02:57:52
34.0865333,115.7728816,0,0,39498.1235532407,2008-02-20,02:57:55
34.0869699,115.7728216,0,0,39498.123587963,2008-02-20,02:57:58
34.0874116,115.7727616,0,0,39498.1236226852,2008-02-20,02:58:01
34.0878433,115.7727299,0,0,39498.1236574074,2008-02-20,02:58:04
34.0882683,115.7726716,0,0,39498.1236921296,2008-02-20,02:58:07
34.0886966,115.7726183,0,0,39498.1237268519,2008-02-20,02:58:10
34.0891233,115.7725799,0,0,39498.1237615741,2008-02-20,02:58:13
34.0895516,115.7725249,0,0,39498.1237962963,2008-02-20,02:58:16
34.0899716,115.772475,0,0,39498.1238310185,2008-02-20,02:58:19
34.09039,115.7724483,0,0,39498.1238657407,2008-02-20,02:58:22
34.0908,115.7724083,0,0,39498.123900463,2008-02-20,02:58:25
34.091215,115.7723332,0,0,39498.1239351852,2008-02-20,02:58:28
34.0915983,115.7722599,0,0,39498.1239699074,2008-02-20,02:58:31
34.0920033,115.7721683,0,0,39498.1240046296,2008-02-20,02:58:34
34.09238,115.7720966,0,0,39498.1240393519,2008-02-20,02:58:37
34.0927583,115.772025,0,0,39498.1240740741,2008-02-20,02:58:40
34.0931433,115.7719483,0,0,39498.1241087963,2008-02-20,02:58:43
34.0935249,115.7718866,0,0,39498.1241435185,2008-02-20,02:58:46
34.0939083,115.7718216,0,0,39498.1241782407,2008-02-20,02:58:49
34.0943,115.7717383,0,0,39498.124212963,2008-02-20,02:58:52
34.0946749,115.7716733,0,0,39498.1242476852,2008-02-20,02:58:55
34.0950516,115.7715916,0,0,39498.1242824074,2008-02-20,02:58:58
34.0954149,115.7715249,0,0,39498.1243171296,2008-02-20,02:59:01
34.0957516,115.7714766,0,0,39498.1243518519,2008-02-20,02:59:04
34.0960916,115.7714233,0,0,39498.1243865741,2008-02-20,02:59:07
34.0963899,115.7713649,0,0,39498.1244212963,2008-02-20,02:59:10
34.0966616,115.7713049,0,0,39498.1244560185,2008-02-20,02:59:13
34.0968933,115.7712449,0,0,39498.1244907407,2008-02-20,02:59:16
34.09709,115.7712016,0,0,39498.124525463,2008-02-20,02:59:19
34.09726,115.77117,0,0,39498.1245601852,2008-02-20,02:59:22
34.0974066,115.7711583,0,0,39498.1245949074,2008-02-20,02:59:25
34.0975249,115.7711433,0,0,39498.1246296296,2008-02-20,02:59:28
34.0976166,115.771145,0,0,39498.1246643519,2008-02-20,02:59:31
34.0977066,115.7711499,0,0,39498.1246990741,2008-02-20,02:59:34
34.0977933,115.7711366,0,0,39498.1247337963,2008-02-20,02:59:37
34.0978683,115.7711316,0,0,39498.1247685185,2008-02-20,02:59:40
34.0979249,115.7711433,0,0,39498.1248032407,2008-02-20,02:59:43
34.0979899,115.7711399,0,0,39498.124837963,2008-02-20,02:59:46
34.0980416,115.7711099,0,0,39498.1248726852,2008-02-20,02:59:49
34.0980949,115.7710916,0,0,39498.1249074074,2008-02-20,02:59:52
34.0981399,115.7710966,0,0,39498.1249421296,2008-02-20,02:59:55
34.0982066,115.771085,0,0,39498.1249768519,2008-02-20,02:59:58
34.0982833,115.7710766,0,0,39498.1250115741,2008-02-20,03:00:01
34.0983683,115.7710566,0,0,39498.1250462963,2008-02-20,03:00:04
34.0984466,115.7710166,0,0,39498.1250810185,2008-02-20,03:00:07
34.0985533,115.7709699,0,0,39498.1251157407,2008-02-20,03:00:10
34.0986366,115.77096,0,0,39498.125150463,2008-02-20,03:00:13
34.098735,115.7709216,0,0,39498.1251851852,2008-02-20,03:00:16
34.0988349,115.7708966,0,0,39498.1252199074,2008-02-20,03:00:19
34.098945,115.770875,0,0,39498.1252546296,2008-02-20,03:00:22
34.0990466,115.7708583,0,0,39498.1252893518,2008-02-20,03:00:25
34.0991383,115.7708399,0,0,39498.1253240741,2008-02-20,03:00:28
34.0992249,115.77082,0,0,39498.1253587963,2008-02-20,03:00:31
34.0993133,115.7708216,0,0,39498.1253935185,2008-02-20,03:00:34
34.0994099,115.7707866,0,0,39498.1254282407,2008-02-20,03:00:37
34.0995083,115.7707433,0,0,39498.125462963,2008-02-20,03:00:40
34.0996066,115.7707183,0,0,39498.1254976852,2008-02-20,03:00:43
34.0996766,115.7707183,0,0,39498.1255324074,2008-02-20,03:00:46
34.099765,115.7706966,0,0,39498.1255671296,2008-02-20,03:00:49
34.09984,115.7706883,0,0,39498.1256018518,2008-02-20,03:00:52
34.0999316,115.7706749,0,0,39498.1256365741,2008-02-20,03:00:55
34.1000033,115.7706583,0,0,39498.1256712963,2008-02-20,03:00:58
34.1000883,115.7706466,0,0,39498.1257060185,2008-02-20,03:01:01
34.10018,115.7706283,0,0,39498.1257407407,2008-02-20,03:01:04
34.10028,115.7706299,0,0,39498.125775463,2008-02-20,03:01:07
34.1003833,115.7706216,0,0,39498.1258101852,2008-02-20,03:01:10
34.1005083,115.7706116,0,0,39498.1258449074,2008-02-20,03:01:13
34.1006566,115.7705816,0,0,39498.1258796296,2008-02-20,03:01:16
34.1007966,115.7705666,0,0,39498.1259143518,2008-02-20,03:01:19
34.10093,115.7705499,0,0,39498.1259490741,2008-02-20,03:01:22
34.1010916,115.7704933,0,0,39498.1259837963,2008-02-20,03:01:25
34.1012566,115.7704316,0,0,39498.1260185185,2008-02-20,03:01:28
34.1014433,115.7703483,0,0,39498.1260532407,2008-02-20,03:01:31
34.1016466,115.7702849,0,0,39498.126087963,2008-02-20,03:01:34
34.1018416,115.7702116,0,0,39498.1261226852,2008-02-20,03:01:37
34.1020599,115.7701483,0,0,39498.1261574074,2008-02-20,03:01:40
34.1022833,115.7701083,0,0,39498.1261921296,2008-02-20,03:01:43
34.1025066,115.7700632,0,0,39498.1262268518,2008-02-20,03:01:46
34.10275,115.7700133,0,0,39498.1262615741,2008-02-20,03:01:49
34.102995,115.7699483,0,0,39498.1262962963,2008-02-20,03:01:52
34.1032366,115.7699033,0,0,39498.1263310185,2008-02-20,03:01:55
34.1034916,115.7698583,0,0,39498.1263657407,2008-02-20,03:01:58
34.1037599,115.7697966,0,0,39498.126400463,2008-02-20,03:02:01
34.104025,115.7697349,0,0,39498.1264351852,2008-02-20,03:02:04
34.1043199,115.769685,0,0,39498.1264699074,2008-02-20,03:02:07
34.1046133,115.7696333,0,0,39498.1265046296,2008-02-20,03:02:10
34.1048566,115.7695116,0,0,39498.1265393518,2008-02-20,03:02:13
34.1050683,115.7693116,0,0,39498.1265740741,2008-02-20,03:02:16
34.1053266,115.76921,0,0,39498.1266087963,2008-02-20,03:02:19
34.1056149,115.7691633,0,0,39498.1266435185,2008-02-20,03:02:22
34.1058599,115.76904,0,0,39498.1266782407,2008-02-20,03:02:25
34.1061649,115.7689866,0,0,39498.126712963,2008-02-20,03:02:28
34.1064749,115.76893,0,0,39498.1267476852,2008-02-20,03:02:31
34.1067983,115.768885,0,0,39498.1267824074,2008-02-20,03:02:34
34.1071533,115.7688483,0,0,39498.1268171296,2008-02-20,03:02:37
34.1074866,115.768745,0,0,39498.1268518518,2008-02-20,03:02:40
34.1078433,115.7686966,0,0,39498.1268865741,2008-02-20,03:02:43
34.1081716,115.768635,0,0,39498.1269212963,2008-02-20,03:02:46
34.1085183,115.7685533,0,0,39498.1269560185,2008-02-20,03:02:49
34.1088633,115.7684883,0,0,39498.1269907407,2008-02-20,03:02:52
34.1092283,115.7684016,0,0,39498.127025463,2008-02-20,03:02:55
34.1095766,115.7683233,0,0,39498.1270601852,2008-02-20,03:02:58
34.1099583,115.7682533,0,0,39498.1270949074,2008-02-20,03:03:01
34.11034,115.7681816,0,0,39498.1271296296,2008-02-20,03:03:04
34.1107416,115.7681333,0,0,39498.1271643518,2008-02-20,03:03:07
34.1111383,115.7681033,0,0,39498.1271990741,2008-02-20,03:03:10
34.1115599,115.7680533,0,0,39498.1272337963,2008-02-20,03:03:13
34.111965,115.767975,0,0,39498.1272685185,2008-02-20,03:03:16
34.1123849,115.7678749,0,0,39498.1273032407,2008-02-20,03:03:19
34.1128066,115.76778,0,0,39498.127337963,2008-02-20,03:03:22
34.1132216,115.76767,0,0,39498.1273726852,2008-02-20,03:03:25
34.1136299,115.7675516,0,0,39498.1274074074,2008-02-20,03:03:28
34.1140666,115.7674499,0,0,39498.1274421296,2008-02-20,03:03:31
34.1145033,115.7673549,0,0,39498.1274768518,2008-02-20,03:03:34
34.1149316,115.7672333,0,0,39498.1275115741,2008-02-20,03:03:37
34.1153816,115.7671116,0,0,39498.1275462963,2008-02-20,03:03:40
34.1158183,115.7669933,0,0,39498.1275810185,2008-02-20,03:03:43
34.1162699,115.7668682,0,0,39498.1276157407,2008-02-20,03:03:46
34.1178099,115.7664816,0,0,39498.1277314815,2008-02-20,03:03:56
34.1193716,115.7660883,0,0,39498.1278472222,2008-02-20,03:04:06
34.1210083,115.7658116,0,0,39498.127962963,2008-02-20,03:04:16
34.1226683,115.7655199,0,0,39498.1280787037,2008-02-20,03:04:26
34.1243649,115.7652366,0,0,39498.1281944444,2008-02-20,03:04:36
34.1261249,115.7649399,0,0,39498.1283101852,2008-02-20,03:04:46
34.1279516,115.7646583,0,0,39498.1284259259,2008-02-20,03:04:56
34.1297733,115.7644033,0,0,39498.1285416667,2008-02-20,03:05:06
34.1316649,115.7641216,0,0,39498.1286574074,2008-02-20,03:05:16
34.1336083,115.7638583,0,0,39498.1287731482,2008-02-20,03:05:26
34.1355366,115.7636032,0,0,39498.1288888889,2008-02-20,03:05:36
34.1374516,115.7632916,0,0,39498.1290046296,2008-02-20,03:05:46
34.1394233,115.7629733,0,0,39498.1291203704,2008-02-20,03:05:56
34.141385,115.7626549,0,0,39498.1292361111,2008-02-20,03:06:06
34.1434266,115.7623466,0,0,39498.1293518519,2008-02-20,03:06:16
34.1455633,115.762065,0,0,39498.1294675926,2008-02-20,03:06:26
34.1476533,115.7617433,0,0,39498.1295833333,2008-02-20,03:06:36
34.1498266,115.7614333,0,0,39498.1296990741,2008-02-20,03:06:46
34.1520566,115.7611483,0,0,39498.1298148148,2008-02-20,03:06:56
34.1543199,115.76087,0,0,39498.1299305556,2008-02-20,03:07:06
34.1564983,115.760465,0,0,39498.1300462963,2008-02-20,03:07:16
34.1586999,115.7601116,0,0,39498.130162037,2008-02-20,03:07:26
34.1610966,115.7598299,0,0,39498.1302777778,2008-02-20,03:07:36
34.1634549,115.7594466,0,0,39498.1303935185,2008-02-20,03:07:46
34.1658899,115.7591016,0,0,39498.1305092593,2008-02-20,03:07:56
34.1683883,115.7587433,0,0,39498.130625,2008-02-20,03:08:06
34.1708516,115.7583482,0,0,39498.1307407407,2008-02-20,03:08:16
34.1733333,115.7579116,0,0,39498.1308564815,2008-02-20,03:08:26
34.1758549,115.7573733,0,0,39498.1309722222,2008-02-20,03:08:36
34.1784249,115.7568283,0,0,39498.131087963,2008-02-20,03:08:46
34.1810216,115.7562649,0,0,39498.1312037037,2008-02-20,03:08:56
34.1836099,115.7557049,0,0,39498.1313194444,2008-02-20,03:09:06
34.1862216,115.7551532,0,0,39498.1314351852,2008-02-20,03:09:16
34.1891399,115.7545516,0,0,39498.1315625,2008-02-20,03:09:27
34.1921083,115.7539466,0,0,39498.1316898148,2008-02-20,03:09:38
34.1948199,115.7533732,0,0,39498.1318055556,2008-02-20,03:09:48
34.1975516,115.7528083,0,0,39498.1319212963,2008-02-20,03:09:58
34.200265,115.7522133,0,0,39498.132037037,2008-02-20,03:10:08
34.2030483,115.7516333,0,0,39498.1321527778,2008-02-20,03:10:18
34.20579,115.7510433,0,0,39498.1322685185,2008-02-20,03:10:28
34.2085116,115.7504649,0,0,39498.1323842593,2008-02-20,03:10:38
34.2113216,115.7498899,0,0,39498.1325,2008-02-20,03:10:48
34.2141733,115.7492983,0,0,39498.1326157407,2008-02-20,03:10:58
34.2169999,115.7486899,0,0,39498.1327314815,2008-02-20,03:11:08
34.2197666,115.7480399,0,0,39498.1328472222,2008-02-20,03:11:18
34.2224866,115.7474166,0,0,39498.132962963,2008-02-20,03:11:28
34.2252683,115.7468282,0,0,39498.1330787037,2008-02-20,03:11:38
34.2280416,115.7462016,0,0,39498.1331944444,2008-02-20,03:11:48
34.2307933,115.7455966,0,0,39498.1333101852,2008-02-20,03:11:58
34.2335099,115.7450283,0,0,39498.1334259259,2008-02-20,03:12:08
34.23622,115.7444716,0,0,39498.1335416667,2008-02-20,03:12:18
34.2389316,115.7438833,0,0,39498.1336574074,2008-02-20,03:12:28
34.2417066,115.7433216,0,0,39498.1337731481,2008-02-20,03:12:38
34.2443966,115.74271,0,0,39498.1338888889,2008-02-20,03:12:48
34.2471183,115.7420549,0,0,39498.1340046296,2008-02-20,03:12:58
34.24981,115.741335,0,0,39498.1341203704,2008-02-20,03:13:08
34.2524583,115.7406183,0,0,39498.1342361111,2008-02-20,03:13:18
34.2551499,115.7399949,0,0,39498.1343518518,2008-02-20,03:13:28
34.2578883,115.7396899,0,0,39498.1344675926,2008-02-20,03:13:38
34.26073,115.7395049,0,0,39498.1345833333,2008-02-20,03:13:48
34.2634316,115.7392766,0,0,39498.1346990741,2008-02-20,03:13:58
34.2661016,115.7388832,0,0,39498.1348148148,2008-02-20,03:14:08
34.2687366,115.7385182,0,0,39498.1349305556,2008-02-20,03:14:18
34.2713916,115.7381066,0,0,39498.1350462963,2008-02-20,03:14:28
34.2740449,115.7376716,0,0,39498.135162037,2008-02-20,03:14:38
34.2767233,115.7372716,0,0,39498.1352777778,2008-02-20,03:14:48
34.2794066,115.7368833,0,0,39498.1353935185,2008-02-20,03:14:58
34.282055,115.7364333,0,0,39498.1355092593,2008-02-20,03:15:08
34.2846333,115.7356866,0,0,39498.135625,2008-02-20,03:15:18
34.2872066,115.7348783,0,0,39498.1357407407,2008-02-20,03:15:28
34.2897999,115.7341133,0,0,39498.1358564815,2008-02-20,03:15:38
34.2923166,115.73332,0,0,39498.1359722222,2008-02-20,03:15:48
34.2948216,115.7324983,0,0,39498.136087963,2008-02-20,03:15:58
34.2972916,115.7317116,0,0,39498.1362037037,2008-02-20,03:16:08
34.2997316,115.73087,0,0,39498.1363194444,2008-02-20,03:16:18
34.3022383,115.7300616,0,0,39498.1364351852,2008-02-20,03:16:28
34.3048216,115.7294483,0,0,39498.1365509259,2008-02-20,03:16:38
34.3074416,115.7291566,0,0,39498.1366666667,2008-02-20,03:16:48
34.3099766,115.7288883,0,0,39498.1367824074,2008-02-20,03:16:58
34.3125999,115.7286233,0,0,39498.1368981482,2008-02-20,03:17:08
34.3152133,115.7283816,0,0,39498.1370138889,2008-02-20,03:17:18
34.3178733,115.7281616,0,0,39498.1371296296,2008-02-20,03:17:28
34.320605,115.7280483,0,0,39498.1372453704,2008-02-20,03:17:38
34.3231583,115.7276983,0,0,39498.1373611111,2008-02-20,03:17:48
34.3258016,115.7275133,0,0,39498.1374768519,2008-02-20,03:17:58
34.3284866,115.7273049,0,0,39498.1375925926,2008-02-20,03:18:08
34.3310699,115.7268882,0,0,39498.1377083333,2008-02-20,03:18:18
34.3336183,115.7263866,0,0,39498.1378240741,2008-02-20,03:18:28
34.3362399,115.7259833,0,0,39498.1379398148,2008-02-20,03:18:38
34.3388549,115.72564,0,0,39498.1380555556,2008-02-20,03:18:48
34.3414383,115.7253666,0,0,39498.1381712963,2008-02-20,03:18:58
34.3440216,115.7249866,0,0,39498.138287037,2008-02-20,03:19:08
34.3465533,115.7244599,0,0,39498.1384027778,2008-02-20,03:19:18
34.3490783,115.7239433,0,0,39498.1385185185,2008-02-20,03:19:28
34.3516516,115.7234316,0,0,39498.1386342593,2008-02-20,03:19:38
34.3541766,115.7228833,0,0,39498.13875,2008-02-20,03:19:48
34.3567283,115.7223516,0,0,39498.1388657407,2008-02-20,03:19:58
34.3593216,115.7218716,0,0,39498.1389814815,2008-02-20,03:20:08
34.3619833,115.721535,0,0,39498.1390972222,2008-02-20,03:20:18
34.3646099,115.7211333,0,0,39498.139212963,2008-02-20,03:20:28
34.3671933,115.7206183,0,0,39498.1393287037,2008-02-20,03:20:38
34.3693966,115.7195483,0,0,39498.1394444444,2008-02-20,03:20:48
34.3716166,115.7183916,0,0,39498.1395601852,2008-02-20,03:20:58
34.3738166,115.7172266,0,0,39498.1396759259,2008-02-20,03:21:08
34.3760383,115.7160783,0,0,39498.1397916667,2008-02-20,03:21:18
34.3782399,115.7149916,0,0,39498.1399074074,2008-02-20,03:21:28
34.3804249,115.7139783,0,0,39498.1400231481,2008-02-20,03:21:38
34.3826083,115.7129616,0,0,39498.1401388889,2008-02-20,03:21:48
34.3864366,115.7111349,0,0,39498.1403472222,2008-02-20,03:22:06
34.3884866,115.7101433,0,0,39498.140462963,2008-02-20,03:22:16
34.3904583,115.7092249,0,0,39498.1405787037,2008-02-20,03:22:26
34.3922,115.7083783,0,0,39498.1406944444,2008-02-20,03:22:36
34.394,115.7074833,0,0,39498.1408333333,2008-02-20,03:22:48
34.3953516,115.7068833,0,0,39498.1409490741,2008-02-20,03:22:58
34.3957299,115.7066933,0,0,39498.1409837963,2008-02-20,03:23:01
34.3960766,115.7065132,0,0,39498.1410185185,2008-02-20,03:23:04
34.3964316,115.7063283,0,0,39498.1410532407,2008-02-20,03:23:07
34.3967499,115.7061549,0,0,39498.141087963,2008-02-20,03:23:10
34.3970633,115.7059849,0,0,39498.1411226852,2008-02-20,03:23:13
34.3973549,115.7058233,0,0,39498.1411574074,2008-02-20,03:23:16
34.3976399,115.7056783,0,0,39498.1411921296,2008-02-20,03:23:19
34.3979149,115.7055166,0,0,39498.1412268518,2008-02-20,03:23:22
34.3981933,115.7053599,0,0,39498.1412615741,2008-02-20,03:23:25
34.398465,115.7052116,0,0,39498.1412962963,2008-02-20,03:23:28
34.3987499,115.70507,0,0,39498.1413310185,2008-02-20,03:23:31
34.3990183,115.704945,0,0,39498.1413657407,2008-02-20,03:23:34
34.39929,115.7048149,0,0,39498.141400463,2008-02-20,03:23:37
34.3995433,115.7046816,0,0,39498.1414351852,2008-02-20,03:23:40
34.3998049,115.7045449,0,0,39498.1414699074,2008-02-20,03:23:43
34.4000849,115.7044049,0,0,39498.1415046296,2008-02-20,03:23:46
34.4003666,115.7042799,0,0,39498.1415393518,2008-02-20,03:23:49
34.4006616,115.7041399,0,0,39498.1415740741,2008-02-20,03:23:52
34.4009516,115.7040116,0,0,39498.1416087963,2008-02-20,03:23:55
34.4012433,115.7038733,0,0,39498.1416435185,2008-02-20,03:23:58
34.4015366,115.7037299,0,0,39498.1416782407,2008-02-20,03:24:01
34.4018166,115.7035832,0,0,39498.141712963,2008-02-20,03:24:04
34.4021133,115.7034266,0,0,39498.1417476852,2008-02-20,03:24:07
34.4023999,115.7032966,0,0,39498.1417824074,2008-02-20,03:24:10
34.4026833,115.7031549,0,0,39498.1418171296,2008-02-20,03:24:13
34.4029649,115.7030232,0,0,39498.1418518518,2008-02-20,03:24:16
34.4032433,115.7028583,0,0,39498.1418865741,2008-02-20,03:24:19
34.4035266,115.7026766,0,0,39498.1419212963,2008-02-20,03:24:22
34.4038166,115.702505,0,0,39498.1419560185,2008-02-20,03:24:25
34.4040716,115.7023232,0,0,39498.1419907407,2008-02-20,03:24:28
34.4043383,115.7021449,0,0,39498.142025463,2008-02-20,03:24:31
34.4046083,115.701975,0,0,39498.1420601852,2008-02-20,03:24:34
34.4048999,115.7018333,0,0,39498.1420949074,2008-02-20,03:24:37
34.4051833,115.7017066,0,0,39498.1421296296,2008-02-20,03:24:40
34.4054716,115.7015616,0,0,39498.1421643518,2008-02-20,03:24:43
34.4057816,115.7014333,0,0,39498.1421990741,2008-02-20,03:24:46
34.4060916,115.7012916,0,0,39498.1422337963,2008-02-20,03:24:49
34.406395,115.7011533,0,0,39498.1422685185,2008-02-20,03:24:52
34.4066883,115.7010283,0,0,39498.1423032407,2008-02-20,03:24:55
34.4069766,115.7008916,0,0,39498.142337963,2008-02-20,03:24:58
34.4072749,115.7007616,0,0,39498.1423726852,2008-02-20,03:25:01
34.40756,115.7006216,0,0,39498.1424074074,2008-02-20,03:25:04
34.4078349,115.7004732,0,0,39498.1424421296,2008-02-20,03:25:07
34.4080983,115.70035,0,0,39498.1424768518,2008-02-20,03:25:10
34.4083583,115.7002133,0,0,39498.1425115741,2008-02-20,03:25:13
34.4086116,115.7000816,0,0,39498.1425462963,2008-02-20,03:25:16
34.4088516,115.6999682,0,0,39498.1425810185,2008-02-20,03:25:19
34.4090683,115.6998616,0,0,39498.1426157407,2008-02-20,03:25:22
34.4092716,115.6997533,0,0,39498.142650463,2008-02-20,03:25:25
34.4094383,115.6996583,0,0,39498.1426851852,2008-02-20,03:25:28
34.4095949,115.6995599,0,0,39498.1427199074,2008-02-20,03:25:31
34.4096999,115.6994999,0,0,39498.1427546296,2008-02-20,03:25:34
34.4098016,115.6994683,0,0,39498.1427893518,2008-02-20,03:25:37
34.4098683,115.6994066,0,0,39498.1428240741,2008-02-20,03:25:40
34.409935,115.6993699,0,0,39498.1428587963,2008-02-20,03:25:43
34.409975,115.6993516,0,0,39498.1428935185,2008-02-20,03:25:46
34.4100166,115.6993266,0,0,39498.1429282407,2008-02-20,03:25:49
34.4100416,115.6993149,0,0,39498.142962963,2008-02-20,03:25:52
34.4100733,115.6993149,0,0,39498.1430208333,2008-02-20,03:25:57
34.4100566,115.69931,0,0,39498.1430787037,2008-02-20,03:26:02
34.4102249,115.6994183,0,0,39498.1458564815,2008-02-20,03:30:02
34.4102399,115.6995016,0,0,39498.1459143519,2008-02-20,03:30:07
34.4102666,115.6995883,0,0,39498.1459722222,2008-02-20,03:30:12
34.4102566,115.6995883,0,0,39498.1460300926,2008-02-20,03:30:17
34.4102249,115.6995433,0,0,39498.146087963,2008-02-20,03:30:22
34.4104083,115.6990733,0,0,39498.1488657407,2008-02-20,03:34:22
34.4250466,115.6908716,0,0,39498.1516435185,2008-02-20,03:38:22
34.4252833,115.6905383,0,0,39498.1516782407,2008-02-20,03:38:25
34.4255333,115.6901499,0,0,39498.151712963,2008-02-20,03:38:28
34.4257733,115.6897266,0,0,39498.1517476852,2008-02-20,03:38:31
34.4259949,115.6892799,0,0,39498.1517824074,2008-02-20,03:38:34
34.4262166,115.6888349,0,0,39498.1518171296,2008-02-20,03:38:37
34.4264316,115.6883816,0,0,39498.1518518519,2008-02-20,03:38:40
34.4266466,115.687945,0,0,39498.1518865741,2008-02-20,03:38:43
34.4268616,115.6874899,0,0,39498.1519212963,2008-02-20,03:38:46
34.4270733,115.68705,0,0,39498.1519560185,2008-02-20,03:38:49
34.4272933,115.6866282,0,0,39498.1519907407,2008-02-20,03:38:52
34.4275316,115.6862166,0,0,39498.152025463,2008-02-20,03:38:55
34.4277549,115.6858083,0,0,39498.1520601852,2008-02-20,03:38:58
34.4280083,115.6854116,0,0,39498.1520949074,2008-02-20,03:39:01
34.4282716,115.6850349,0,0,39498.1521296296,2008-02-20,03:39:04
34.4285416,115.6846749,0,0,39498.1521643519,2008-02-20,03:39:07
34.428845,115.6843133,0,0,39498.1521990741,2008-02-20,03:39:10
34.4291216,115.6839533,0,0,39498.1522337963,2008-02-20,03:39:13
34.4293749,115.6836516,0,0,39498.1522685185,2008-02-20,03:39:16
34.429645,115.6833183,0,0,39498.1523032407,2008-02-20,03:39:19
34.4299333,115.6829583,0,0,39498.152337963,2008-02-20,03:39:22
34.430205,115.6825833,0,0,39498.1523726852,2008-02-20,03:39:25
34.4304983,115.6822033,0,0,39498.1524074074,2008-02-20,03:39:28
34.4308033,115.6818233,0,0,39498.1524421296,2008-02-20,03:39:31
34.431095,115.681445,0,0,39498.1524768519,2008-02-20,03:39:34
34.4314083,115.68108,0,0,39498.1525115741,2008-02-20,03:39:37
34.4316833,115.6807399,0,0,39498.1525462963,2008-02-20,03:39:40
34.4319733,115.6803383,0,0,39498.1525810185,2008-02-20,03:39:43
34.4322949,115.6799666,0,0,39498.1526157407,2008-02-20,03:39:46
34.4326483,115.6795849,0,0,39498.152650463,2008-02-20,03:39:49
34.4330083,115.679175,0,0,39498.1526851852,2008-02-20,03:39:52
34.4332766,115.6787833,0,0,39498.1527199074,2008-02-20,03:39:55
34.433595,115.67832,0,0,39498.1527546296,2008-02-20,03:39:58
34.4338933,115.6779299,0,0,39498.1527893519,2008-02-20,03:40:01
34.4342183,115.6775266,0,0,39498.1528240741,2008-02-20,03:40:04
34.4345616,115.6771749,0,0,39498.1528587963,2008-02-20,03:40:07
34.4349433,115.6768799,0,0,39498.1528935185,2008-02-20,03:40:10
34.435355,115.6766166,0,0,39498.1529282407,2008-02-20,03:40:13
34.4368699,115.6760583,0,0,39498.1530439815,2008-02-20,03:40:23
34.4373749,115.6760216,0,0,39498.1530787037,2008-02-20,03:40:26
34.4390133,115.6761732,0,0,39498.1531944444,2008-02-20,03:40:36
34.4405566,115.6769399,0,0,39498.1533101852,2008-02-20,03:40:46
34.4420483,115.6780149,0,0,39498.1534259259,2008-02-20,03:40:56
34.4435616,115.6789966,0,0,39498.1535416667,2008-02-20,03:41:06
34.445305,115.6793933,0,0,39498.1536574074,2008-02-20,03:41:16
34.4471849,115.6791266,0,0,39498.1537731481,2008-02-20,03:41:26
34.4489533,115.6782783,0,0,39498.1538888889,2008-02-20,03:41:36
34.4507466,115.6773916,0,0,39498.1540046296,2008-02-20,03:41:46
34.4527016,115.6764199,0,0,39498.1541203704,2008-02-20,03:41:56
34.4546766,115.6754649,0,0,39498.1542361111,2008-02-20,03:42:06
34.45671,115.6744733,0,0,39498.1543518519,2008-02-20,03:42:16
34.45882,115.673455,0,0,39498.1544675926,2008-02-20,03:42:26
34.4609616,115.6723999,0,0,39498.1545833333,2008-02-20,03:42:36
34.4631449,115.6712616,0,0,39498.1546990741,2008-02-20,03:42:46
34.4653266,115.670035,0,0,39498.1548148148,2008-02-20,03:42:56
34.4671483,115.6682982,0,0,39498.1549305556,2008-02-20,03:43:06
34.4690133,115.66628,0,0,39498.1550462963,2008-02-20,03:43:16
34.471335,115.6649433,0,0,39498.155162037,2008-02-20,03:43:26
34.4738916,115.6638816,0,0,39498.1552777778,2008-02-20,03:43:36
34.4764533,115.6628516,0,0,39498.1553935185,2008-02-20,03:43:46
34.4789483,115.66195,0,0,39498.1555092593,2008-02-20,03:43:56
34.4814716,115.6609666,0,0,39498.155625,2008-02-20,03:44:06
34.48408,115.6598449,0,0,39498.1557407407,2008-02-20,03:44:16
34.4867249,115.6587383,0,0,39498.1558564815,2008-02-20,03:44:26
34.4893233,115.6576583,0,0,39498.1559722222,2008-02-20,03:44:36
34.4919333,115.6565799,0,0,39498.156087963,2008-02-20,03:44:46
34.4945516,115.6555166,0,0,39498.1562037037,2008-02-20,03:44:56
34.4971516,115.6542566,0,0,39498.1563194444,2008-02-20,03:45:06
34.49925,115.6521366,0,0,39498.1564351852,2008-02-20,03:45:16
34.500875,115.649255,0,0,39498.1565509259,2008-02-20,03:45:26
34.5023133,115.6462016,0,0,39498.1566666667,2008-02-20,03:45:36
34.504035,115.6436399,0,0,39498.1567824074,2008-02-20,03:45:46
34.5063183,115.6419466,0,0,39498.1568981481,2008-02-20,03:45:56
34.5089483,115.6411233,0,0,39498.1570138889,2008-02-20,03:46:06
34.5117616,115.6408799,0,0,39498.1571296296,2008-02-20,03:46:16
34.51448,115.6407566,0,0,39498.1572453704,2008-02-20,03:46:26
34.5172116,115.6405983,0,0,39498.1573611111,2008-02-20,03:46:36
34.5199033,115.6400766,0,0,39498.1574768518,2008-02-20,03:46:46
34.5223766,115.6388166,0,0,39498.1575925926,2008-02-20,03:46:56
34.5248166,115.6374766,0,0,39498.1577083333,2008-02-20,03:47:06
34.5273483,115.6364616,0,0,39498.1578240741,2008-02-20,03:47:16
34.5298633,115.6355599,0,0,39498.1579398148,2008-02-20,03:47:26
34.5323666,115.6346116,0,0,39498.1580555556,2008-02-20,03:47:36
34.5348283,115.6336982,0,0,39498.1581712963,2008-02-20,03:47:46
34.5372549,115.6327799,0,0,39498.158287037,2008-02-20,03:47:56
34.5396283,115.6320649,0,0,39498.1584027778,2008-02-20,03:48:06
34.5421199,115.6313633,0,0,39498.1585185185,2008-02-20,03:48:16
34.5445849,115.6306233,0,0,39498.1586342593,2008-02-20,03:48:26
34.5468933,115.6299716,0,0,39498.15875,2008-02-20,03:48:36
34.5491816,115.62933,0,0,39498.1588657407,2008-02-20,03:48:46
34.5514716,115.6285916,0,0,39498.1589814815,2008-02-20,03:48:56
34.5537133,115.6279099,0,0,39498.1590972222,2008-02-20,03:49:06
34.5559266,115.627295,0,0,39498.159212963,2008-02-20,03:49:16
34.5581916,115.6266933,0,0,39498.1593287037,2008-02-20,03:49:26
34.560495,115.6260433,0,0,39498.1594444444,2008-02-20,03:49:36
34.5627283,115.625235,0,0,39498.1595601852,2008-02-20,03:49:46
34.56477,115.6241816,0,0,39498.1596759259,2008-02-20,03:49:56
34.5666399,115.6227666,0,0,39498.1597916667,2008-02-20,03:50:06
34.5722483,115.6195966,0,0,39498.1600925926,2008-02-20,03:50:32
34.5742999,115.6189549,0,0,39498.1602083333,2008-02-20,03:50:42
34.57651,115.6181316,0,0,39498.1603240741,2008-02-20,03:50:52
34.5786466,115.6173249,0,0,39498.1604398148,2008-02-20,03:51:02
34.5808083,115.6164783,0,0,39498.1605555556,2008-02-20,03:51:12
34.5829349,115.6156683,0,0,39498.1606712963,2008-02-20,03:51:22
34.5850366,115.6148716,0,0,39498.160787037,2008-02-20,03:51:32
34.5870733,115.6140966,0,0,39498.1609027778,2008-02-20,03:51:42
34.5889099,115.6134016,0,0,39498.1610185185,2008-02-20,03:51:52
34.5905733,115.6127966,0,0,39498.1611342593,2008-02-20,03:52:02
34.5920283,115.6121399,0,0,39498.16125,2008-02-20,03:52:12
34.5932949,115.6116166,0,0,39498.1613657407,2008-02-20,03:52:22
34.593635,115.6114683,0,0,39498.161400463,2008-02-20,03:52:25
34.5941016,115.6112383,0,0,39498.1614467593,2008-02-20,03:52:29
34.5944099,115.6111483,0,0,39498.1614814815,2008-02-20,03:52:32
34.5947282,115.611055,0,0,39498.1615162037,2008-02-20,03:52:35
34.5950933,115.6109166,0,0,39498.1615509259,2008-02-20,03:52:38
34.5954099,115.6108316,0,0,39498.1615856481,2008-02-20,03:52:41
34.5957149,115.6107183,0,0,39498.1616203704,2008-02-20,03:52:44
34.5960316,115.6106016,0,0,39498.1616550926,2008-02-20,03:52:47
34.5963349,115.6103783,0,0,39498.1616898148,2008-02-20,03:52:50
34.5966383,115.6102283,0,0,39498.161724537,2008-02-20,03:52:53
34.5969466,115.6100966,0,0,39498.1617592593,2008-02-20,03:52:56
34.5972399,115.6099916,0,0,39498.1617939815,2008-02-20,03:52:59
34.5975549,115.60989,0,0,39498.1618287037,2008-02-20,03:53:02
34.5978349,115.6098183,0,0,39498.1618634259,2008-02-20,03:53:05
34.5981466,115.6097299,0,0,39498.1618981481,2008-02-20,03:53:08
34.5984533,115.6095766,0,0,39498.1619328704,2008-02-20,03:53:11
34.5987533,115.6094832,0,0,39498.1619675926,2008-02-20,03:53:14
34.5990516,115.6092949,0,0,39498.1620023148,2008-02-20,03:53:17
34.5993416,115.6090216,0,0,39498.162037037,2008-02-20,03:53:20
34.5996549,115.6087783,0,0,39498.1620717593,2008-02-20,03:53:23
34.5999749,115.6085849,0,0,39498.1621064815,2008-02-20,03:53:26
34.6002933,115.6084416,0,0,39498.1621412037,2008-02-20,03:53:29
34.6006166,115.6083233,0,0,39498.1621759259,2008-02-20,03:53:32
34.6009533,115.6082266,0,0,39498.1622106481,2008-02-20,03:53:35
34.60126,115.6081299,0,0,39498.1622453704,2008-02-20,03:53:38
34.60158,115.6080233,0,0,39498.1622800926,2008-02-20,03:53:41
34.6018716,115.6079499,0,0,39498.1623148148,2008-02-20,03:53:44
34.602155,115.6078766,0,0,39498.162349537,2008-02-20,03:53:47
34.6024049,115.6078149,0,0,39498.1623842593,2008-02-20,03:53:50
34.6026783,115.6077766,0,0,39498.1624189815,2008-02-20,03:53:53
34.6029532,115.6077366,0,0,39498.1624537037,2008-02-20,03:53:56
34.6032099,115.6076733,0,0,39498.1624884259,2008-02-20,03:53:59
34.6034666,115.6076316,0,0,39498.1625231481,2008-02-20,03:54:02
34.6037199,115.6075632,0,0,39498.1625578704,2008-02-20,03:54:05
34.6039599,115.6074716,0,0,39498.1625925926,2008-02-20,03:54:08
34.6041933,115.6073916,0,0,39498.1626273148,2008-02-20,03:54:11
34.6044283,115.6073483,0,0,39498.162662037,2008-02-20,03:54:14
34.6046399,115.607215,0,0,39498.1626967593,2008-02-20,03:54:17
34.6048416,115.6070966,0,0,39498.1627314815,2008-02-20,03:54:20
34.6050433,115.6069666,0,0,39498.1627662037,2008-02-20,03:54:23
34.6052749,115.6068233,0,0,39498.1628009259,2008-02-20,03:54:26
34.605465,115.6066933,0,0,39498.1628356481,2008-02-20,03:54:29
34.6056849,115.6066166,0,0,39498.1628703704,2008-02-20,03:54:32
34.6059133,115.606515,0,0,39498.1629050926,2008-02-20,03:54:35
34.6061433,115.6064549,0,0,39498.1629398148,2008-02-20,03:54:38
34.6063966,115.6063849,0,0,39498.162974537,2008-02-20,03:54:41
34.6066416,115.6063366,0,0,39498.1630092593,2008-02-20,03:54:44
34.6068683,115.60622,0,0,39498.1630439815,2008-02-20,03:54:47
34.6070816,115.6060782,0,0,39498.1630787037,2008-02-20,03:54:50
34.6073166,115.6059866,0,0,39498.1631134259,2008-02-20,03:54:53
34.6075383,115.6058682,0,0,39498.1631481481,2008-02-20,03:54:56
34.6077549,115.6057533,0,0,39498.1631828704,2008-02-20,03:54:59
34.6080099,115.6056616,0,0,39498.1632175926,2008-02-20,03:55:02
34.6082416,115.6055916,0,0,39498.1632523148,2008-02-20,03:55:05
34.6084882,115.6055233,0,0,39498.163287037,2008-02-20,03:55:08
34.6087583,115.6055166,0,0,39498.1633217593,2008-02-20,03:55:11
34.6089899,115.6054833,0,0,39498.1633564815,2008-02-20,03:55:14
34.6092116,115.6054633,0,0,39498.1633912037,2008-02-20,03:55:17
34.6094083,115.60545,0,0,39498.1634259259,2008-02-20,03:55:20
34.6096266,115.6054233,0,0,39498.1634606481,2008-02-20,03:55:23
34.6098416,115.6053599,0,0,39498.1634953704,2008-02-20,03:55:26
34.6100633,115.6052849,0,0,39498.1635300926,2008-02-20,03:55:29
34.6102916,115.605225,0,0,39498.1635648148,2008-02-20,03:55:32
34.6105299,115.6051916,0,0,39498.163599537,2008-02-20,03:55:35
34.6107566,115.6051566,0,0,39498.1636342593,2008-02-20,03:55:38
34.6109682,115.6051183,0,0,39498.1636689815,2008-02-20,03:55:41
34.6111533,115.6050733,0,0,39498.1637037037,2008-02-20,03:55:44
34.6113649,115.6050366,0,0,39498.1637384259,2008-02-20,03:55:47
34.611575,115.6049766,0,0,39498.1637731481,2008-02-20,03:55:50
34.6117783,115.6049016,0,0,39498.1638078704,2008-02-20,03:55:53
34.6119849,115.6048266,0,0,39498.1638425926,2008-02-20,03:55:56
34.61219,115.6047549,0,0,39498.1638773148,2008-02-20,03:55:59
34.6124016,115.6046833,0,0,39498.163912037,2008-02-20,03:56:02
34.6126216,115.6045549,0,0,39498.1639467593,2008-02-20,03:56:05
34.6128299,115.6044633,0,0,39498.1639814815,2008-02-20,03:56:08
34.6130466,115.6043733,0,0,39498.1640162037,2008-02-20,03:56:11
34.6132566,115.6042982,0,0,39498.1640509259,2008-02-20,03:56:14
34.6134283,115.6042316,0,0,39498.1640856481,2008-02-20,03:56:17
34.6136299,115.60416,0,0,39498.1641203704,2008-02-20,03:56:20
34.6138433,115.604075,0,0,39498.1641550926,2008-02-20,03:56:23
34.6140566,115.6039666,0,0,39498.1641898148,2008-02-20,03:56:26
34.6142599,115.6038932,0,0,39498.164224537,2008-02-20,03:56:29
34.6144499,115.6038299,0,0,39498.1642592593,2008-02-20,03:56:32
34.61467,115.6037566,0,0,39498.1642939815,2008-02-20,03:56:35
34.6148866,115.6036832,0,0,39498.1643287037,2008-02-20,03:56:38
34.6150816,115.6035749,0,0,39498.1643634259,2008-02-20,03:56:41
34.6152699,115.6035033,0,0,39498.1643981481,2008-02-20,03:56:44
34.61544,115.6034033,0,0,39498.1644328704,2008-02-20,03:56:47
34.6156199,115.6033266,0,0,39498.1644675926,2008-02-20,03:56:50
34.6158149,115.6032783,0,0,39498.1645023148,2008-02-20,03:56:53
34.6160099,115.6032149,0,0,39498.164537037,2008-02-20,03:56:56
34.6162083,115.6031283,0,0,39498.1645717593,2008-02-20,03:56:59
34.6163849,115.60301,0,0,39498.1646064815,2008-02-20,03:57:02
34.6165866,115.6028966,0,0,39498.1646412037,2008-02-20,03:57:05
34.6167416,115.6027499,0,0,39498.1646759259,2008-02-20,03:57:08
34.6169466,115.6026283,0,0,39498.1647106481,2008-02-20,03:57:11
34.6171166,115.6025216,0,0,39498.1647453704,2008-02-20,03:57:14
34.6172916,115.6024566,0,0,39498.1647800926,2008-02-20,03:57:17
34.617485,115.6024033,0,0,39498.1648148148,2008-02-20,03:57:20
34.6176849,115.6023466,0,0,39498.164849537,2008-02-20,03:57:23
34.6178782,115.6022966,0,0,39498.1648842593,2008-02-20,03:57:26
34.6180732,115.6022666,0,0,39498.1649189815,2008-02-20,03:57:29
34.618245,115.602255,0,0,39498.1649537037,2008-02-20,03:57:32
34.6183866,115.6022583,0,0,39498.1649884259,2008-02-20,03:57:35
34.6185333,115.6022433,0,0,39498.1650231481,2008-02-20,03:57:38
34.6186966,115.6022083,0,0,39498.1650578704,2008-02-20,03:57:41
34.6188433,115.60221,0,0,39498.1650925926,2008-02-20,03:57:44
34.6189949,115.6021966,0,0,39498.1651273148,2008-02-20,03:57:47
34.6191983,115.6021383,0,0,39498.165162037,2008-02-20,03:57:50
34.6193749,115.6020916,0,0,39498.1651967593,2008-02-20,03:57:53
34.6195533,115.6020349,0,0,39498.1652314815,2008-02-20,03:57:56
34.6197516,115.6019483,0,0,39498.1652662037,2008-02-20,03:57:59
34.6199449,115.6018732,0,0,39498.1653009259,2008-02-20,03:58:02
34.62015,115.6017866,0,0,39498.1653356481,2008-02-20,03:58:05
34.6203549,115.6016766,0,0,39498.1653703704,2008-02-20,03:58:08
34.6205733,115.6015932,0,0,39498.1654050926,2008-02-20,03:58:11
34.6207599,115.6014916,0,0,39498.1654398148,2008-02-20,03:58:14
34.6209466,115.6014333,0,0,39498.165474537,2008-02-20,03:58:17
34.6210582,115.6014283,0,0,39498.1655092593,2008-02-20,03:58:20
34.6212466,115.6013483,0,0,39498.1655439815,2008-02-20,03:58:23
34.6214216,115.6012949,0,0,39498.1655787037,2008-02-20,03:58:26
34.6215966,115.6012099,0,0,39498.1656134259,2008-02-20,03:58:29
34.6217333,115.6012016,0,0,39498.1656481481,2008-02-20,03:58:32
34.6218116,115.6012983,0,0,39498.1656828704,2008-02-20,03:58:35
34.6219016,115.6013483,0,0,39498.1657175926,2008-02-20,03:58:38
34.6219233,115.6014483,0,0,39498.1657523148,2008-02-20,03:58:41
34.6220166,115.60147,0,0,39498.165787037,2008-02-20,03:58:44
34.6221166,115.6014966,0,0,39498.1658217593,2008-02-20,03:58:47
34.6222666,115.6014766,0,0,39498.1658564815,2008-02-20,03:58:50
34.6224399,115.6014299,0,0,39498.1658912037,2008-02-20,03:58:53
34.6226049,115.6014016,0,0,39498.1659259259,2008-02-20,03:58:56
34.6227166,115.60144,0,0,39498.1659606481,2008-02-20,03:58:59
34.6228633,115.6013333,0,0,39498.1659953704,2008-02-20,03:59:02
34.622895,115.6014283,0,0,39498.1660300926,2008-02-20,03:59:05
34.6229916,115.6014599,0,0,39498.1660648148,2008-02-20,03:59:08
34.6231433,115.6014349,0,0,39498.166099537,2008-02-20,03:59:11
34.6232849,115.6014016,0,0,39498.1661342593,2008-02-20,03:59:14
34.6233633,115.6014799,0,0,39498.1661689815,2008-02-20,03:59:17
34.6234233,115.6015716,0,0,39498.1662037037,2008-02-20,03:59:20
34.623525,115.6016149,0,0,39498.1662384259,2008-02-20,03:59:23
34.6235966,115.6017049,0,0,39498.1662731481,2008-02-20,03:59:26
34.6236999,115.6017299,0,0,39498.1663078704,2008-02-20,03:59:29
34.6238399,115.6016849,0,0,39498.1663425926,2008-02-20,03:59:32
34.6240416,115.6015983,0,0,39498.1663773148,2008-02-20,03:59:35
34.6290999,115.5982816,0,0,39498.1669328704,2008-02-20,04:00:23
34.6292916,115.5981949,0,0,39498.1669675926,2008-02-20,04:00:26
34.6295066,115.5980949,0,0,39498.1670023148,2008-02-20,04:00:29
34.629705,115.5979266,0,0,39498.167037037,2008-02-20,04:00:32
34.6298716,115.5978316,0,0,39498.1670717593,2008-02-20,04:00:35
34.6300933,115.5977366,0,0,39498.1671064815,2008-02-20,04:00:38
34.6303033,115.5976683,0,0,39498.1671412037,2008-02-20,04:00:41
34.6305233,115.5976132,0,0,39498.1671759259,2008-02-20,04:00:44
34.6307549,115.5975283,0,0,39498.1672106481,2008-02-20,04:00:47
34.6309899,115.5974499,0,0,39498.1672453704,2008-02-20,04:00:50
34.6312283,115.5973566,0,0,39498.1672800926,2008-02-20,04:00:53
34.6314799,115.5972666,0,0,39498.1673148148,2008-02-20,04:00:56
34.6317082,115.5972116,0,0,39498.167349537,2008-02-20,04:00:59
34.6319716,115.59714,0,0,39498.1673842593,2008-02-20,04:01:02
34.6322282,115.5970066,0,0,39498.1674189815,2008-02-20,04:01:05
34.6324983,115.5968516,0,0,39498.1674537037,2008-02-20,04:01:08
34.63276,115.5967283,0,0,39498.1674884259,2008-02-20,04:01:11
34.6330383,115.5965833,0,0,39498.1675231481,2008-02-20,04:01:14
34.6333083,115.5964116,0,0,39498.1675578704,2008-02-20,04:01:17
34.6336,115.5962933,0,0,39498.1675925926,2008-02-20,04:01:20
34.6339033,115.5962316,0,0,39498.1676273148,2008-02-20,04:01:23
34.6342016,115.5961516,0,0,39498.167662037,2008-02-20,04:01:26
34.6345033,115.5960399,0,0,39498.1676967593,2008-02-20,04:01:29
34.6348083,115.5958583,0,0,39498.1677314815,2008-02-20,04:01:32
34.6351249,115.5957516,0,0,39498.1677662037,2008-02-20,04:01:35
34.6354383,115.5956516,0,0,39498.1678009259,2008-02-20,04:01:38
34.6357483,115.5955366,0,0,39498.1678356482,2008-02-20,04:01:41
34.6360532,115.5954116,0,0,39498.1678703704,2008-02-20,04:01:44
34.6363866,115.5953116,0,0,39498.1679050926,2008-02-20,04:01:47
34.6367049,115.5952299,0,0,39498.1679398148,2008-02-20,04:01:50
34.6370399,115.5951383,0,0,39498.167974537,2008-02-20,04:01:53
34.6374033,115.5950066,0,0,39498.1680092593,2008-02-20,04:01:56
34.6377916,115.5947883,0,0,39498.1680439815,2008-02-20,04:01:59
34.6381649,115.59459,0,0,39498.1680787037,2008-02-20,04:02:02
34.6385332,115.5944482,0,0,39498.1681134259,2008-02-20,04:02:05
34.6389083,115.5943733,0,0,39498.1681481482,2008-02-20,04:02:08
34.6392916,115.594225,0,0,39498.1681828704,2008-02-20,04:02:11
34.63964,115.5941366,0,0,39498.1682175926,2008-02-20,04:02:14
34.6399916,115.5940466,0,0,39498.1682523148,2008-02-20,04:02:17
34.6403899,115.5939166,0,0,39498.168287037,2008-02-20,04:02:20
34.6407833,115.5937849,0,0,39498.1683217593,2008-02-20,04:02:23
34.6411783,115.5936883,0,0,39498.1683564815,2008-02-20,04:02:26
34.641575,115.5935883,0,0,39498.1683912037,2008-02-20,04:02:29
34.6419616,115.5935016,0,0,39498.1684259259,2008-02-20,04:02:32
34.6423849,115.5933716,0,0,39498.1684606481,2008-02-20,04:02:35
34.6428116,115.5932499,0,0,39498.1684953704,2008-02-20,04:02:38
34.6432466,115.5931683,0,0,39498.1685300926,2008-02-20,04:02:41
34.6437032,115.5931083,0,0,39498.1685648148,2008-02-20,04:02:44
34.6452083,115.5930016,0,0,39498.1686805556,2008-02-20,04:02:54
34.6468716,115.5930249,0,0,39498.1687962963,2008-02-20,04:03:04
34.6486216,115.5930999,0,0,39498.168912037,2008-02-20,04:03:14
34.6504099,115.5931816,0,0,39498.1690277778,2008-02-20,04:03:24
34.6522333,115.5933449,0,0,39498.1691435185,2008-02-20,04:03:34
34.6541616,115.5935766,0,0,39498.1692592593,2008-02-20,04:03:44
34.6562666,115.5937466,0,0,39498.169375,2008-02-20,04:03:54
34.6584566,115.5937266,0,0,39498.1694907407,2008-02-20,04:04:04
34.6606699,115.59375,0,0,39498.1696064815,2008-02-20,04:04:14
34.6629933,115.5937216,0,0,39498.1697222222,2008-02-20,04:04:24
34.6651649,115.5939233,0,0,39498.169837963,2008-02-20,04:04:34
34.6676583,115.5939716,0,0,39498.1699537037,2008-02-20,04:04:44
34.6701416,115.5940283,0,0,39498.1700694444,2008-02-20,04:04:54
34.6726282,115.5939899,0,0,39498.1701851852,2008-02-20,04:05:04
34.6750382,115.5942316,0,0,39498.1703009259,2008-02-20,04:05:14
34.6775249,115.5945333,0,0,39498.1704166667,2008-02-20,04:05:24
34.6800933,115.5948433,0,0,39498.1705324074,2008-02-20,04:05:34
34.6826716,115.5952083,0,0,39498.1706481481,2008-02-20,04:05:44
34.6852649,115.5956066,0,0,39498.1707638889,2008-02-20,04:05:54
34.6878083,115.5960099,0,0,39498.1708796296,2008-02-20,04:06:04
34.6904183,115.5964049,0,0,39498.1709953704,2008-02-20,04:06:14
34.6930699,115.5967983,0,0,39498.1711111111,2008-02-20,04:06:24
34.6956833,115.5972116,0,0,39498.1712268519,2008-02-20,04:06:34
34.6983666,115.5973599,0,0,39498.1713425926,2008-02-20,04:06:44
34.7010616,115.597,0,0,39498.1714583333,2008-02-20,04:06:54
34.7036883,115.5963382,0,0,39498.1715740741,2008-02-20,04:07:04
34.7063316,115.5955866,0,0,39498.1716898148,2008-02-20,04:07:14
34.7089766,115.5948283,0,0,39498.1718055556,2008-02-20,04:07:24
34.7116083,115.5939116,0,0,39498.1719212963,2008-02-20,04:07:34
34.7142833,115.5931616,0,0,39498.172037037,2008-02-20,04:07:44
34.7169733,115.5924266,0,0,39498.1721527778,2008-02-20,04:07:54
34.7196783,115.59169,0,0,39498.1722685185,2008-02-20,04:08:04
34.7223916,115.5909416,0,0,39498.1723842593,2008-02-20,04:08:14
34.7251466,115.5901216,0,0,39498.1725,2008-02-20,04:08:24
34.7279066,115.5893083,0,0,39498.1726157407,2008-02-20,04:08:34
34.7306833,115.5886116,0,0,39498.1727314815,2008-02-20,04:08:44
34.7334533,115.5880982,0,0,39498.1728472222,2008-02-20,04:08:54
34.73622,115.58782,0,0,39498.172962963,2008-02-20,04:09:04
34.7389733,115.5876999,0,0,39498.1730787037,2008-02-20,04:09:14
34.7417466,115.5875999,0,0,39498.1731944444,2008-02-20,04:09:24
34.7445283,115.5874933,0,0,39498.1733101852,2008-02-20,04:09:34
34.7473099,115.587385,0,0,39498.1734259259,2008-02-20,04:09:44
34.7501133,115.5872249,0,0,39498.1735416667,2008-02-20,04:09:54
34.7529449,115.5870666,0,0,39498.1736574074,2008-02-20,04:10:04
34.7557066,115.5869183,0,0,39498.1737731481,2008-02-20,04:10:14
34.7584833,115.5867666,0,0,39498.1738888889,2008-02-20,04:10:24
34.7612583,115.5866233,0,0,39498.1740046296,2008-02-20,04:10:34
34.7640299,115.5864716,0,0,39498.1741203704,2008-02-20,04:10:44
34.7667916,115.5863533,0,0,39498.1742361111,2008-02-20,04:10:54
34.7695566,115.5862299,0,0,39498.1743518518,2008-02-20,04:11:04
34.77256,115.5860666,0,0,39498.1744791667,2008-02-20,04:11:15
34.7752833,115.5859433,0,0,39498.1745949074,2008-02-20,04:11:25
34.777995,115.5858216,0,0,39498.1747106481,2008-02-20,04:11:35
34.780685,115.5854366,0,0,39498.1748263889,2008-02-20,04:11:45
34.78338,115.58499,0,0,39498.1749421296,2008-02-20,04:11:55
34.78607,115.5845899,0,0,39498.1750578704,2008-02-20,04:12:05
34.7887633,115.5841249,0,0,39498.1751736111,2008-02-20,04:12:15
34.7914833,115.5835233,0,0,39498.1752893519,2008-02-20,04:12:25
34.794225,115.5832766,0,0,39498.1754050926,2008-02-20,04:12:35
34.7970033,115.5828266,0,0,39498.1755208333,2008-02-20,04:12:45
34.7998049,115.5824616,0,0,39498.1756365741,2008-02-20,04:12:55
34.8025416,115.58202,0,0,39498.1757523148,2008-02-20,04:13:05
34.8052749,115.5816216,0,0,39498.1758680556,2008-02-20,04:13:15
34.8079733,115.5810983,0,0,39498.1759837963,2008-02-20,04:13:25
34.8106833,115.5805649,0,0,39498.176099537,2008-02-20,04:13:35
34.8133966,115.5799883,0,0,39498.1762152778,2008-02-20,04:13:45
34.8160783,115.5794149,0,0,39498.1763310185,2008-02-20,04:13:55
34.8187633,115.5788433,0,0,39498.1764467593,2008-02-20,04:14:05
34.8214333,115.5782916,0,0,39498.1765625,2008-02-20,04:14:15
34.82407,115.5776732,0,0,39498.1766782407,2008-02-20,04:14:25
34.82672,115.5770333,0,0,39498.1767939815,2008-02-20,04:14:35
34.829385,115.5764449,0,0,39498.1769097222,2008-02-20,04:14:45
34.83209,115.5758666,0,0,39498.177025463,2008-02-20,04:14:55
34.8347833,115.5752533,0,0,39498.1771412037,2008-02-20,04:15:05
34.8374666,115.5746649,0,0,39498.1772569444,2008-02-20,04:15:15
34.8401666,115.5740666,0,0,39498.1773726852,2008-02-20,04:15:25
34.8428516,115.573485,0,0,39498.1774884259,2008-02-20,04:15:35
34.8456449,115.5732483,0,0,39498.1776041667,2008-02-20,04:15:45
34.8484516,115.5734733,0,0,39498.1777199074,2008-02-20,04:15:55
34.8512199,115.5738299,0,0,39498.1778356481,2008-02-20,04:16:05
34.8540333,115.5740833,0,0,39498.1779513889,2008-02-20,04:16:15
34.8569649,115.5741816,0,0,39498.1780671296,2008-02-20,04:16:25
34.8597183,115.5745116,0,0,39498.1781828704,2008-02-20,04:16:35
34.8624866,115.574845,0,0,39498.1782986111,2008-02-20,04:16:45
34.8652133,115.5753066,0,0,39498.1784143519,2008-02-20,04:16:55
34.8679466,115.5761216,0,0,39498.1785300926,2008-02-20,04:17:05
34.8969099,115.5849366,0,0,39498.1797453704,2008-02-20,04:18:50
34.8997583,115.5848816,0,0,39498.1798611111,2008-02-20,04:19:00
34.9026133,115.5848366,0,0,39498.1799768518,2008-02-20,04:19:10
34.9054466,115.58482,0,0,39498.1800925926,2008-02-20,04:19:20
34.9082632,115.5848233,0,0,39498.1802083333,2008-02-20,04:19:30
34.9109416,115.5847599,0,0,39498.1803240741,2008-02-20,04:19:40
34.913845,115.5834866,0,0,39498.1804513889,2008-02-20,04:19:51
34.9165883,115.5822949,0,0,39498.1805671296,2008-02-20,04:20:01
34.9194783,115.5820016,0,0,39498.1806828704,2008-02-20,04:20:11
34.922335,115.5823366,0,0,39498.1807986111,2008-02-20,04:20:21
34.9251599,115.5826949,0,0,39498.1809143518,2008-02-20,04:20:31
34.9279916,115.5830633,0,0,39498.1810300926,2008-02-20,04:20:41
34.9308216,115.5834149,0,0,39498.1811458333,2008-02-20,04:20:51
34.9336333,115.5837599,0,0,39498.1812615741,2008-02-20,04:21:01
34.9364483,115.584065,0,0,39498.1813773148,2008-02-20,04:21:11
34.9392833,115.584065,0,0,39498.1814930556,2008-02-20,04:21:21
34.9421233,115.5839533,0,0,39498.1816087963,2008-02-20,04:21:31
34.9449666,115.5838066,0,0,39498.181724537,2008-02-20,04:21:41
34.9477866,115.5836866,0,0,39498.1818402778,2008-02-20,04:21:51
34.9505949,115.5835616,0,0,39498.1819560185,2008-02-20,04:22:01
34.9533966,115.5835333,0,0,39498.1820717593,2008-02-20,04:22:11
34.9561449,115.5831616,0,0,39498.1821875,2008-02-20,04:22:21
34.9589049,115.5831349,0,0,39498.1823032407,2008-02-20,04:22:31
34.9616783,115.5831049,0,0,39498.1824189815,2008-02-20,04:22:41
34.9644383,115.5830483,0,0,39498.1825347222,2008-02-20,04:22:51
34.9671683,115.5830416,0,0,39498.182650463,2008-02-20,04:23:01
34.9699033,115.5829583,0,0,39498.1827662037,2008-02-20,04:23:11
34.9726566,115.5828933,0,0,39498.1828819444,2008-02-20,04:23:21
34.9754366,115.5827766,0,0,39498.1829976852,2008-02-20,04:23:31
34.9782633,115.5826449,0,0,39498.1831134259,2008-02-20,04:23:41
34.9810566,115.5825849,0,0,39498.1832291667,2008-02-20,04:23:51
34.9838783,115.5824866,0,0,39498.1833449074,2008-02-20,04:24:01
34.986645,115.5824183,0,0,39498.1834606482,2008-02-20,04:24:11
34.9894733,115.5823266,0,0,39498.1835763889,2008-02-20,04:24:21
34.9922566,115.5821799,0,0,39498.1836921296,2008-02-20,04:24:31
34.9950033,115.5820433,0,0,39498.1838078704,2008-02-20,04:24:41
34.99778,115.5819249,0,0,39498.1839236111,2008-02-20,04:24:51
35.0006066,115.5818433,0,0,39498.1840393519,2008-02-20,04:25:01
35.0034166,115.5817633,0,0,39498.1841550926,2008-02-20,04:25:11
35.0062433,115.5818749,0,0,39498.1842708333,2008-02-20,04:25:21
35.0090599,115.5819882,0,0,39498.1843865741,2008-02-20,04:25:31
35.0118899,115.5822066,0,0,39498.1845023148,2008-02-20,04:25:41
35.0146833,115.5824166,0,0,39498.1846180556,2008-02-20,04:25:51
35.0174833,115.5825966,0,0,39498.1847337963,2008-02-20,04:26:01
35.0203016,115.5827732,0,0,39498.184849537,2008-02-20,04:26:11
35.023105,115.5829899,0,0,39498.1849652778,2008-02-20,04:26:21
35.0258833,115.5831416,0,0,39498.1850810185,2008-02-20,04:26:31
35.0287283,115.5832966,0,0,39498.1851967593,2008-02-20,04:26:41
35.0315366,115.5834733,0,0,39498.1853125,2008-02-20,04:26:51
35.0342466,115.5840149,0,0,39498.1854282407,2008-02-20,04:27:01
35.0368099,115.5849266,0,0,39498.1855439815,2008-02-20,04:27:11
35.0394199,115.5859416,0,0,39498.1856597222,2008-02-20,04:27:21
35.0421833,115.5870166,0,0,39498.185775463,2008-02-20,04:27:31
35.0449099,115.5880316,0,0,39498.1858912037,2008-02-20,04:27:41
35.0475949,115.5889899,0,0,39498.1860069444,2008-02-20,04:27:51
35.0502866,115.5896832,0,0,39498.1861226852,2008-02-20,04:28:01
35.0530683,115.5899399,0,0,39498.1862384259,2008-02-20,04:28:11
35.0558849,115.590075,0,0,39498.1863541667,2008-02-20,04:28:21
35.0586216,115.5902116,0,0,39498.1864699074,2008-02-20,04:28:31
35.0614166,115.5903916,0,0,39498.1865856481,2008-02-20,04:28:41
35.0658966,115.5908399,0,0,39498.1867708333,2008-02-20,04:28:57
35.0686966,115.5910716,0,0,39498.1868865741,2008-02-20,04:29:07
35.0714483,115.5911999,0,0,39498.1870023148,2008-02-20,04:29:17
35.0741416,115.591365,0,0,39498.1871180556,2008-02-20,04:29:27
35.0768233,115.5906632,0,0,39498.1872337963,2008-02-20,04:29:37
35.0794933,115.5890683,0,0,39498.187349537,2008-02-20,04:29:47
35.0819933,115.5873166,0,0,39498.1874652778,2008-02-20,04:29:57
35.0842999,115.5853382,0,0,39498.1875810185,2008-02-20,04:30:07
35.0864883,115.5827116,0,0,39498.1877083333,2008-02-20,04:30:18
35.0882166,115.5801149,0,0,39498.1878240741,2008-02-20,04:30:28
35.0902349,115.5779,0,0,39498.1879398148,2008-02-20,04:30:38
35.0927283,115.5761783,0,0,39498.1880555556,2008-02-20,04:30:48
35.0952216,115.5745749,0,0,39498.1881712963,2008-02-20,04:30:58
35.0977199,115.5729699,0,0,39498.188287037,2008-02-20,04:31:08
35.1001899,115.5714133,0,0,39498.1884027778,2008-02-20,04:31:18
35.1026333,115.56984,0,0,39498.1885185185,2008-02-20,04:31:28
35.105085,115.5682633,0,0,39498.1886342593,2008-02-20,04:31:38
35.1075366,115.5666999,0,0,39498.18875,2008-02-20,04:31:48
35.1099883,115.5651416,0,0,39498.1888657407,2008-02-20,04:31:58
35.1122899,115.5633232,0,0,39498.1889814815,2008-02-20,04:32:08
35.1143616,115.5605933,0,0,39498.1891087963,2008-02-20,04:32:19
35.1162383,115.5576799,0,0,39498.1892361111,2008-02-20,04:32:30
35.11828,115.5554316,0,0,39498.1893518518,2008-02-20,04:32:40
35.1208533,115.5539999,0,0,39498.1894675926,2008-02-20,04:32:50
35.123495,115.5530566,0,0,39498.1895833333,2008-02-20,04:33:00
35.126135,115.5521483,0,0,39498.1896990741,2008-02-20,04:33:10
35.1287833,115.5512666,0,0,39498.1898148148,2008-02-20,04:33:20
35.1314366,115.5503066,0,0,39498.1899305556,2008-02-20,04:33:30
35.1340316,115.5490483,0,0,39498.1900462963,2008-02-20,04:33:40
35.1365283,115.5474383,0,0,39498.190162037,2008-02-20,04:33:50
35.138985,115.5457166,0,0,39498.1902777778,2008-02-20,04:34:00
35.1414349,115.5440583,0,0,39498.1903935185,2008-02-20,04:34:10
35.1438566,115.5424666,0,0,39498.1905092593,2008-02-20,04:34:20
35.1462216,115.5405333,0,0,39498.190625,2008-02-20,04:34:30
35.1486616,115.5390116,0,0,39498.1907407407,2008-02-20,04:34:40
35.1510883,115.5374933,0,0,39498.1908564815,2008-02-20,04:34:50
35.1535083,115.5358866,0,0,39498.1909722222,2008-02-20,04:35:00
35.1559516,115.5342849,0,0,39498.191087963,2008-02-20,04:35:10
35.15838,115.5327033,0,0,39498.1912037037,2008-02-20,04:35:20
35.1607816,115.5310899,0,0,39498.1913194444,2008-02-20,04:35:30
35.1631799,115.529475,0,0,39498.1914351852,2008-02-20,04:35:40
35.1655799,115.5278749,0,0,39498.1915509259,2008-02-20,04:35:50
35.1679883,115.5262666,0,0,39498.1916666667,2008-02-20,04:36:00
35.170375,115.5246566,0,0,39498.1917824074,2008-02-20,04:36:10
35.17274,115.5229433,0,0,39498.1918981481,2008-02-20,04:36:20
35.1751333,115.5213316,0,0,39498.1920138889,2008-02-20,04:36:30
35.1775116,115.5197383,0,0,39498.1921296296,2008-02-20,04:36:40
35.1799066,115.5181483,0,0,39498.1922453704,2008-02-20,04:36:50
35.1823433,115.5164933,0,0,39498.1923611111,2008-02-20,04:37:00
35.184735,115.5148816,0,0,39498.1924768519,2008-02-20,04:37:10
35.1871233,115.5132783,0,0,39498.1925925926,2008-02-20,04:37:20
35.1894983,115.5114583,0,0,39498.1927083333,2008-02-20,04:37:30
35.19184,115.5097966,0,0,39498.1928240741,2008-02-20,04:37:40
35.194415,115.5088583,0,0,39498.1929398148,2008-02-20,04:37:50
35.1970383,115.5085683,0,0,39498.1930555556,2008-02-20,04:38:00
35.1995966,115.5079949,0,0,39498.1931712963,2008-02-20,04:38:10
35.2019133,115.5065966,0,0,39498.193287037,2008-02-20,04:38:20
35.2040666,115.5048133,0,0,39498.1934027778,2008-02-20,04:38:30
35.2060166,115.5030766,0,0,39498.1935185185,2008-02-20,04:38:40
35.208095,115.501875,0,0,39498.1936342593,2008-02-20,04:38:50
35.2101283,115.5015433,0,0,39498.19375,2008-02-20,04:39:00
35.2119649,115.5015666,0,0,39498.1938657407,2008-02-20,04:39:10
35.2135683,115.50159,0,0,39498.1939814815,2008-02-20,04:39:20
35.2149533,115.5016516,0,0,39498.1940972222,2008-02-20,04:39:30
35.2153166,115.5016666,0,0,39498.1941319444,2008-02-20,04:39:33
35.2156733,115.5016783,0,0,39498.1941666667,2008-02-20,04:39:36
35.2160066,115.5016766,0,0,39498.1942013889,2008-02-20,04:39:39
35.2163366,115.5016666,0,0,39498.1942361111,2008-02-20,04:39:42
35.2166333,115.5016566,0,0,39498.1942708333,2008-02-20,04:39:45
35.2169466,115.5016483,0,0,39498.1943055556,2008-02-20,04:39:48
35.2172549,115.5016483,0,0,39498.1943402778,2008-02-20,04:39:51
35.2175533,115.50163,0,0,39498.194375,2008-02-20,04:39:54
35.2178649,115.5016399,0,0,39498.1944097222,2008-02-20,04:39:57
35.2181833,115.5016416,0,0,39498.1944444444,2008-02-20,04:40:00
35.2185033,115.5016366,0,0,39498.1944791667,2008-02-20,04:40:03
35.21882,115.50163,0,0,39498.1945138889,2008-02-20,04:40:06
35.2191366,115.5016233,0,0,39498.1945486111,2008-02-20,04:40:09
35.21946,115.5016233,0,0,39498.1945833333,2008-02-20,04:40:12
35.2197883,115.5016283,0,0,39498.1946180556,2008-02-20,04:40:15
35.2201133,115.5016166,0,0,39498.1946527778,2008-02-20,04:40:18
35.220445,115.5016366,0,0,39498.1946875,2008-02-20,04:40:21
35.2207633,115.50163,0,0,39498.1947222222,2008-02-20,04:40:24
35.2210766,115.5016333,0,0,39498.1947569444,2008-02-20,04:40:27
35.2213833,115.5016416,0,0,39498.1947916667,2008-02-20,04:40:30
35.2217016,115.5016399,0,0,39498.1948263889,2008-02-20,04:40:33
35.2220066,115.5016383,0,0,39498.1948611111,2008-02-20,04:40:36
35.2223133,115.5016516,0,0,39498.1948958333,2008-02-20,04:40:39
35.2226283,115.5016433,0,0,39498.1949305556,2008-02-20,04:40:42
35.2229449,115.5016533,0,0,39498.1949652778,2008-02-20,04:40:45
35.2232566,115.5016683,0,0,39498.195,2008-02-20,04:40:48
35.2235583,115.5017033,0,0,39498.1950347222,2008-02-20,04:40:51
35.2238683,115.50168,0,0,39498.1950694444,2008-02-20,04:40:54
35.22419,115.5016849,0,0,39498.1951041667,2008-02-20,04:40:57
35.2245116,115.5016699,0,0,39498.1951388889,2008-02-20,04:41:00
35.2248283,115.5016566,0,0,39498.1951736111,2008-02-20,04:41:03
35.2251366,115.5016383,0,0,39498.1952083333,2008-02-20,04:41:06
35.2254449,115.5016283,0,0,39498.1952430556,2008-02-20,04:41:09
35.2257533,115.5016333,0,0,39498.1952777778,2008-02-20,04:41:12
35.22606,115.5016533,0,0,39498.1953125,2008-02-20,04:41:15
35.2263583,115.5016933,0,0,39498.1953472222,2008-02-20,04:41:18
35.2266583,115.5017249,0,0,39498.1953819444,2008-02-20,04:41:21
35.2269616,115.5017383,0,0,39498.1954166667,2008-02-20,04:41:24
35.2272616,115.5017683,0,0,39498.1954513889,2008-02-20,04:41:27
35.2275616,115.5017949,0,0,39498.1954861111,2008-02-20,04:41:30
35.2278566,115.5018299,0,0,39498.1955208333,2008-02-20,04:41:33
35.2281299,115.5018533,0,0,39498.1955555556,2008-02-20,04:41:36
35.2284183,115.501875,0,0,39498.1955902778,2008-02-20,04:41:39
35.2287083,115.5018783,0,0,39498.195625,2008-02-20,04:41:42
35.2290016,115.5018683,0,0,39498.1956597222,2008-02-20,04:41:45
35.2292883,115.5018683,0,0,39498.1956944444,2008-02-20,04:41:48
35.2295783,115.5018583,0,0,39498.1957291667,2008-02-20,04:41:51
35.2298666,115.5018449,0,0,39498.1957638889,2008-02-20,04:41:54
35.2301666,115.5018083,0,0,39498.1957986111,2008-02-20,04:41:57
35.2304516,115.50177,0,0,39498.1958333333,2008-02-20,04:42:00
35.2307516,115.501765,0,0,39498.1958680556,2008-02-20,04:42:03
35.2310333,115.5017066,0,0,39498.1959027778,2008-02-20,04:42:06
35.2314716,115.5015299,0,0,39498.1959606481,2008-02-20,04:42:11
35.2317233,115.5014466,0,0,39498.1959953704,2008-02-20,04:42:14
35.2325183,115.5014216,0,0,39498.1961111111,2008-02-20,04:42:24
35.2326249,115.5014949,0,0,39498.1961458333,2008-02-20,04:42:27
35.2327249,115.5014933,0,0,39498.1961805556,2008-02-20,04:42:30
35.2328466,115.5015216,0,0,39498.1962152778,2008-02-20,04:42:33
35.232945,115.5015533,0,0,39498.19625,2008-02-20,04:42:36
35.2330083,115.5015766,0,0,39498.1962847222,2008-02-20,04:42:39
35.23304,115.5016066,0,0,39498.1963194444,2008-02-20,04:42:42
35.2330616,115.50161,0,0,39498.1963541667,2008-02-20,04:42:45
35.2330616,115.50161,0,0,39498.1963888889,2008-02-20,04:42:48
35.2330666,115.50161,0,0,39498.196412037,2008-02-20,04:42:50
35.2329716,115.5016916,0,0,39498.1964699074,2008-02-20,04:42:55
35.2329999,115.5018166,0,0,39498.1992476852,2008-02-20,04:46:55
35.2330116,115.5018083,0,0,39498.1993055556,2008-02-20,04:47:00
35.2337683,115.5016983,0,0,39498.2020833333,2008-02-20,04:51:00
35.2338833,115.5017016,0,0,39498.2021180556,2008-02-20,04:51:03
35.2340083,115.5017166,0,0,39498.2021527778,2008-02-20,04:51:06
35.2341416,115.5017266,0,0,39498.2021875,2008-02-20,04:51:09
35.2342949,115.5017399,0,0,39498.2022222222,2008-02-20,04:51:12
35.2344466,115.5017566,0,0,39498.2022569444,2008-02-20,04:51:15
35.2346149,115.5017683,0,0,39498.2022916667,2008-02-20,04:51:18
35.2347983,115.5017716,0,0,39498.2023263889,2008-02-20,04:51:21
35.2350066,115.5017833,0,0,39498.2023611111,2008-02-20,04:51:24
35.2352116,115.5017983,0,0,39498.2023958333,2008-02-20,04:51:27
35.2354183,115.5018266,0,0,39498.2024305556,2008-02-20,04:51:30
35.2356433,115.5018133,0,0,39498.2024652778,2008-02-20,04:51:33
35.2358883,115.5017933,0,0,39498.2025,2008-02-20,04:51:36
35.2361233,115.5017916,0,0,39498.2025347222,2008-02-20,04:51:39
35.2363583,115.5017616,0,0,39498.2025694444,2008-02-20,04:51:42
35.2366083,115.5017616,0,0,39498.2026041667,2008-02-20,04:51:45
35.2368599,115.5017416,0,0,39498.2026388889,2008-02-20,04:51:48
35.2371083,115.5017199,0,0,39498.2026736111,2008-02-20,04:51:51
35.2373849,115.5017116,0,0,39498.2027083333,2008-02-20,04:51:54
35.23766,115.5016749,0,0,39498.2027430556,2008-02-20,04:51:57
35.2379333,115.50166,0,0,39498.2027777778,2008-02-20,04:52:00
35.2382199,115.5016616,0,0,39498.2028125,2008-02-20,04:52:03
35.2385133,115.5016699,0,0,39498.2028472222,2008-02-20,04:52:06
35.2387999,115.5016883,0,0,39498.2028819444,2008-02-20,04:52:09
35.2391,115.5016849,0,0,39498.2029166667,2008-02-20,04:52:12
35.2393783,115.5016933,0,0,39498.2029513889,2008-02-20,04:52:15
35.239665,115.5017,0,0,39498.2029861111,2008-02-20,04:52:18
35.2399616,115.5016966,0,0,39498.2030208333,2008-02-20,04:52:21
35.2402633,115.5017066,0,0,39498.2030555556,2008-02-20,04:52:24
35.2405633,115.5017033,0,0,39498.2030902778,2008-02-20,04:52:27
35.24088,115.5017049,0,0,39498.203125,2008-02-20,04:52:30
35.2411766,115.5017016,0,0,39498.2031597222,2008-02-20,04:52:33
35.2414683,115.5017133,0,0,39498.2031944444,2008-02-20,04:52:36
35.24178,115.501695,0,0,39498.2032291667,2008-02-20,04:52:39
35.2420733,115.5017166,0,0,39498.2032638889,2008-02-20,04:52:42
35.2423749,115.50173,0,0,39498.2032986111,2008-02-20,04:52:45
35.24268,115.5017333,0,0,39498.2033333333,2008-02-20,04:52:48
35.242985,115.5017316,0,0,39498.2033680556,2008-02-20,04:52:51
35.2432916,115.501735,0,0,39498.2034027778,2008-02-20,04:52:54
35.2436016,115.50173,0,0,39498.2034375,2008-02-20,04:52:57
35.2439183,115.501715,0,0,39498.2034722222,2008-02-20,04:53:00
35.2442383,115.5017249,0,0,39498.2035069444,2008-02-20,04:53:03
35.2445516,115.5017283,0,0,39498.2035416667,2008-02-20,04:53:06
35.24487,115.5017099,0,0,39498.2035763889,2008-02-20,04:53:09
35.2452016,115.5017,0,0,39498.2036111111,2008-02-20,04:53:12
35.2455266,115.5016749,0,0,39498.2036458333,2008-02-20,04:53:15
35.2458599,115.5016716,0,0,39498.2036805556,2008-02-20,04:53:18
35.2462033,115.5016666,0,0,39498.2037152778,2008-02-20,04:53:21
35.2465566,115.50166,0,0,39498.20375,2008-02-20,04:53:24
35.2469066,115.5016416,0,0,39498.2037847222,2008-02-20,04:53:27
35.24728,115.501645,0,0,39498.2038194444,2008-02-20,04:53:30
35.247655,115.5016633,0,0,39498.2038541667,2008-02-20,04:53:33
35.2480183,115.5016899,0,0,39498.2038888889,2008-02-20,04:53:36
35.2483916,115.5017099,0,0,39498.2039236111,2008-02-20,04:53:39
35.2487683,115.5017616,0,0,39498.2039583333,2008-02-20,04:53:42
35.249145,115.50184,0,0,39498.2039930556,2008-02-20,04:53:45
35.2495349,115.5019316,0,0,39498.2040277778,2008-02-20,04:53:48
35.2499299,115.5020566,0,0,39498.2040625,2008-02-20,04:53:51
35.2503216,115.5022066,0,0,39498.2040972222,2008-02-20,04:53:54
35.2506966,115.5023733,0,0,39498.2041319444,2008-02-20,04:53:57
35.2510833,115.5025616,0,0,39498.2041666667,2008-02-20,04:54:00
35.2514549,115.5027833,0,0,39498.2042013889,2008-02-20,04:54:03
35.2518199,115.5029983,0,0,39498.2042361111,2008-02-20,04:54:06
35.252175,115.5032366,0,0,39498.2042708333,2008-02-20,04:54:09
35.2525466,115.5035283,0,0,39498.2043055556,2008-02-20,04:54:12
35.252925,115.5038466,0,0,39498.2043402778,2008-02-20,04:54:15
35.25333,115.5041866,0,0,39498.204375,2008-02-20,04:54:18
35.2546383,115.5054716,0,0,39498.2044907407,2008-02-20,04:54:28
35.2559433,115.5066716,0,0,39498.2046064815,2008-02-20,04:54:38
35.25729,115.5079433,0,0,39498.2047222222,2008-02-20,04:54:48
35.2587366,115.5092733,0,0,39498.204837963,2008-02-20,04:54:58
35.260205,115.5106183,0,0,39498.2049537037,2008-02-20,04:55:08
35.2617799,115.5120533,0,0,39498.2050694444,2008-02-20,04:55:18
35.263435,115.5135283,0,0,39498.2051851852,2008-02-20,04:55:28
35.26513,115.5150833,0,0,39498.2053009259,2008-02-20,04:55:38
35.2669016,115.5167416,0,0,39498.2054166667,2008-02-20,04:55:48
35.2687316,115.5184366,0,0,39498.2055324074,2008-02-20,04:55:58
35.2706433,115.520165,0,0,39498.2056481481,2008-02-20,04:56:08
35.2726683,115.5218233,0,0,39498.2057638889,2008-02-20,04:56:18
35.2749683,115.5238183,0,0,39498.2058912037,2008-02-20,04:56:29
35.2769916,115.5257149,0,0,39498.2060069444,2008-02-20,04:56:39
35.2790483,115.5273766,0,0,39498.2061226852,2008-02-20,04:56:49
35.2814549,115.5286166,0,0,39498.2062384259,2008-02-20,04:56:59
35.2840833,115.5295133,0,0,39498.2063541667,2008-02-20,04:57:09
35.2867116,115.530315,0,0,39498.2064699074,2008-02-20,04:57:19
35.289355,115.5311066,0,0,39498.2065856481,2008-02-20,04:57:29
35.2919483,115.5320733,0,0,39498.2067013889,2008-02-20,04:57:39
35.2941299,115.5338816,0,0,39498.2068171296,2008-02-20,04:57:49
35.29623,115.5361483,0,0,39498.2069328704,2008-02-20,04:57:59
35.2984466,115.5384816,0,0,39498.2070486111,2008-02-20,04:58:09
35.3006866,115.540765,0,0,39498.2071643519,2008-02-20,04:58:19
35.3028583,115.5431633,0,0,39498.2072800926,2008-02-20,04:58:29
35.3047883,115.5458516,0,0,39498.2073958333,2008-02-20,04:58:39
35.3066733,115.5485516,0,0,39498.2075115741,2008-02-20,04:58:49
35.30854,115.5512349,0,0,39498.2076273148,2008-02-20,04:58:59
35.3105633,115.5541649,0,0,39498.2077546296,2008-02-20,04:59:10
35.3124366,115.5567082,0,0,39498.2078703704,2008-02-20,04:59:20
35.3146716,115.5586833,0,0,39498.2079861111,2008-02-20,04:59:30
35.31711,115.5598166,0,0,39498.2081018519,2008-02-20,04:59:40
35.3198433,115.5606549,0,0,39498.2082175926,2008-02-20,04:59:50
35.3225149,115.5616616,0,0,39498.2083333333,2008-02-20,05:00:00
35.3249116,115.5633199,0,0,39498.2084490741,2008-02-20,05:00:10
35.3270699,115.565595,0,0,39498.2085648148,2008-02-20,05:00:20
35.3291583,115.5680266,0,0,39498.2086805556,2008-02-20,05:00:30
35.3312366,115.5704549,0,0,39498.2087962963,2008-02-20,05:00:40
35.3333049,115.57291,0,0,39498.208912037,2008-02-20,05:00:50
35.3353766,115.575375,0,0,39498.2090277778,2008-02-20,05:01:00
35.337485,115.5778,0,0,39498.2091435185,2008-02-20,05:01:10
35.3395899,115.5801916,0,0,39498.2092592593,2008-02-20,05:01:20
35.3416516,115.5826049,0,0,39498.209375,2008-02-20,05:01:30
35.3437216,115.58499,0,0,39498.2094907407,2008-02-20,05:01:40
35.3458049,115.5873816,0,0,39498.2096064815,2008-02-20,05:01:50
35.3478666,115.5897583,0,0,39498.2097222222,2008-02-20,05:02:00
35.34983,115.5921466,0,0,39498.209837963,2008-02-20,05:02:10
35.3519116,115.5945349,0,0,39498.2099537037,2008-02-20,05:02:20
35.354125,115.5966716,0,0,39498.2100694444,2008-02-20,05:02:30
35.3565483,115.5983199,0,0,39498.2101851852,2008-02-20,05:02:40
35.3590316,115.5998749,0,0,39498.2103009259,2008-02-20,05:02:50
35.3614949,115.6014016,0,0,39498.2104166667,2008-02-20,05:03:00
35.3639883,115.6029066,0,0,39498.2105324074,2008-02-20,05:03:10
35.3664766,115.6044683,0,0,39498.2106481481,2008-02-20,05:03:20
35.3689016,115.6059966,0,0,39498.2107638889,2008-02-20,05:03:30
35.3713983,115.6075866,0,0,39498.2108796296,2008-02-20,05:03:40
35.3739249,115.60919,0,0,39498.2109953704,2008-02-20,05:03:50
35.3764066,115.6107983,0,0,39498.2111111111,2008-02-20,05:04:00
35.3788933,115.6123783,0,0,39498.2112268518,2008-02-20,05:04:10
35.3813449,115.6139716,0,0,39498.2113425926,2008-02-20,05:04:20
35.3838416,115.6156183,0,0,39498.2114583333,2008-02-20,05:04:30
35.386195,115.6176583,0,0,39498.2115740741,2008-02-20,05:04:40
35.3882616,115.62001,0,0,39498.2116898148,2008-02-20,05:04:50
35.3902683,115.6223166,0,0,39498.2118055556,2008-02-20,05:05:00
35.3923449,115.6246316,0,0,39498.2119212963,2008-02-20,05:05:10
35.3944966,115.6269949,0,0,39498.212037037,2008-02-20,05:05:20
35.3966066,115.62933,0,0,39498.2121527778,2008-02-20,05:05:30
35.3986166,115.6318033,0,0,39498.2122685185,2008-02-20,05:05:40
35.4003866,115.6344566,0,0,39498.2123842593,2008-02-20,05:05:50
35.4021533,115.6371683,0,0,39498.2125,2008-02-20,05:06:00
35.4039116,115.6398149,0,0,39498.2126157407,2008-02-20,05:06:10
35.4056333,115.6426049,0,0,39498.2127314815,2008-02-20,05:06:20
35.4074383,115.6451983,0,0,39498.2128472222,2008-02-20,05:06:30
35.409395,115.6476799,0,0,39498.212962963,2008-02-20,05:06:40
35.4113599,115.65011,0,0,39498.2130787037,2008-02-20,05:06:50
35.4132849,115.6525983,0,0,39498.2131944444,2008-02-20,05:07:00
35.4151866,115.6550649,0,0,39498.2133101852,2008-02-20,05:07:10
35.4171033,115.6575466,0,0,39498.2134259259,2008-02-20,05:07:20
35.4190066,115.6600399,0,0,39498.2135416667,2008-02-20,05:07:30
35.4209383,115.6625466,0,0,39498.2136574074,2008-02-20,05:07:40
35.4228416,115.6650266,0,0,39498.2137731481,2008-02-20,05:07:50
35.4247849,115.6675466,0,0,39498.2138888889,2008-02-20,05:08:00
35.4267083,115.6700483,0,0,39498.2140046296,2008-02-20,05:08:10
35.4286183,115.6725833,0,0,39498.2141203704,2008-02-20,05:08:20
35.4305633,115.6751166,0,0,39498.2142361111,2008-02-20,05:08:30
35.4325149,115.6776433,0,0,39498.2143518519,2008-02-20,05:08:40
35.4344233,115.6801566,0,0,39498.2144675926,2008-02-20,05:08:50
35.4363449,115.6826383,0,0,39498.2145833333,2008-02-20,05:09:00
35.4382449,115.6851483,0,0,39498.2146990741,2008-02-20,05:09:10
35.44016,115.6876516,0,0,39498.2148148148,2008-02-20,05:09:20
35.4420933,115.6901316,0,0,39498.2149305556,2008-02-20,05:09:30
35.4440233,115.6926216,0,0,39498.2150462963,2008-02-20,05:09:40
35.4459416,115.6951449,0,0,39498.215162037,2008-02-20,05:09:50
35.4477533,115.6977733,0,0,39498.2152777778,2008-02-20,05:10:00
35.449395,115.7005333,0,0,39498.2153935185,2008-02-20,05:10:10
35.4510333,115.7033366,0,0,39498.2155092593,2008-02-20,05:10:20
35.4527133,115.7060716,0,0,39498.215625,2008-02-20,05:10:30
35.4545466,115.7085966,0,0,39498.2157407407,2008-02-20,05:10:40
35.4564766,115.7109899,0,0,39498.2158564815,2008-02-20,05:10:50
35.4583899,115.7133983,0,0,39498.2159722222,2008-02-20,05:11:00
35.4603999,115.7158533,0,0,39498.216087963,2008-02-20,05:11:10
35.4623049,115.7182883,0,0,39498.2162037037,2008-02-20,05:11:20
35.4641916,115.7207399,0,0,39498.2163194444,2008-02-20,05:11:30
35.466155,115.7232366,0,0,39498.2164351852,2008-02-20,05:11:40
35.4681016,115.7257382,0,0,39498.2165509259,2008-02-20,05:11:50
35.4700883,115.7282099,0,0,39498.2166666667,2008-02-20,05:12:00
35.4720249,115.7306833,0,0,39498.2167824074,2008-02-20,05:12:10
35.47401,115.7331783,0,0,39498.2168981481,2008-02-20,05:12:20
35.4759899,115.7356616,0,0,39498.2170138889,2008-02-20,05:12:30
35.4779916,115.73814,0,0,39498.2171296296,2008-02-20,05:12:40
35.4800966,115.7404866,0,0,39498.2172453704,2008-02-20,05:12:50
35.4822199,115.7428533,0,0,39498.2173611111,2008-02-20,05:13:00
35.4842166,115.7452083,0,0,39498.2174768519,2008-02-20,05:13:10
35.4862949,115.7475582,0,0,39498.2175925926,2008-02-20,05:13:20
35.4883683,115.7499516,0,0,39498.2177083333,2008-02-20,05:13:30
35.4904166,115.7523299,0,0,39498.2178240741,2008-02-20,05:13:40
35.4924983,115.7547166,0,0,39498.2179398148,2008-02-20,05:13:50
35.4945566,115.7570849,0,0,39498.2180555556,2008-02-20,05:14:00
35.4966299,115.7594483,0,0,39498.2181712963,2008-02-20,05:14:10
35.4986983,115.7617983,0,0,39498.218287037,2008-02-20,05:14:20
35.5007333,115.7642849,0,0,39498.2184027778,2008-02-20,05:14:30
35.5025416,115.7669749,0,0,39498.2185185185,2008-02-20,05:14:40
35.5041283,115.7699033,0,0,39498.2186342593,2008-02-20,05:14:50
35.50571,115.7727866,0,0,39498.21875,2008-02-20,05:15:00
35.5072749,115.7756766,0,0,39498.2188657407,2008-02-20,05:15:10
35.5088566,115.7785666,0,0,39498.2189814815,2008-02-20,05:15:20
35.5103466,115.7813799,0,0,39498.2190972222,2008-02-20,05:15:30
35.5119783,115.78415,0,0,39498.219212963,2008-02-20,05:15:40
35.5137916,115.7867733,0,0,39498.2193287037,2008-02-20,05:15:50
35.5157483,115.7892249,0,0,39498.2194444444,2008-02-20,05:16:00
35.5176983,115.79169,0,0,39498.2195601852,2008-02-20,05:16:10
35.5196683,115.7941516,0,0,39498.2196759259,2008-02-20,05:16:20
35.5216116,115.79659,0,0,39498.2197916667,2008-02-20,05:16:30
35.5235366,115.799045,0,0,39498.2199074074,2008-02-20,05:16:40
35.5255716,115.8015583,0,0,39498.2200231481,2008-02-20,05:16:50
35.5275766,115.8040549,0,0,39498.2201388889,2008-02-20,05:17:00
35.5294583,115.8065016,0,0,39498.2202546296,2008-02-20,05:17:10
35.5313516,115.8089416,0,0,39498.2203703704,2008-02-20,05:17:20
35.5332433,115.8113699,0,0,39498.2204861111,2008-02-20,05:17:30
35.5351549,115.8138233,0,0,39498.2206018518,2008-02-20,05:17:40
35.5368649,115.8164149,0,0,39498.2207175926,2008-02-20,05:17:50
35.538565,115.819085,0,0,39498.2208333333,2008-02-20,05:18:00
35.5402733,115.8216999,0,0,39498.2209490741,2008-02-20,05:18:10
35.5418966,115.8243866,0,0,39498.2210648148,2008-02-20,05:18:20
35.5435749,115.8270399,0,0,39498.2211805556,2008-02-20,05:18:30
35.5453466,115.8296283,0,0,39498.2212962963,2008-02-20,05:18:40
35.5472216,115.83223,0,0,39498.221412037,2008-02-20,05:18:50
35.5490516,115.8348133,0,0,39498.2215277778,2008-02-20,05:19:00
35.5508466,115.8373916,0,0,39498.2216435185,2008-02-20,05:19:10
35.5526166,115.8399183,0,0,39498.2217592593,2008-02-20,05:19:20
35.5544283,115.8424899,0,0,39498.221875,2008-02-20,05:19:30
35.5562449,115.845065,0,0,39498.2219907407,2008-02-20,05:19:40
35.558085,115.8476749,0,0,39498.2221064815,2008-02-20,05:19:50
35.5599266,115.85028,0,0,39498.2222222222,2008-02-20,05:20:00
35.5618066,115.8528983,0,0,39498.222337963,2008-02-20,05:20:10
35.5636149,115.8554933,0,0,39498.2224537037,2008-02-20,05:20:20
35.5653682,115.8580216,0,0,39498.2225694444,2008-02-20,05:20:30
35.5671566,115.8605299,0,0,39498.2226851852,2008-02-20,05:20:40
35.5689666,115.8629699,0,0,39498.2228009259,2008-02-20,05:20:50
35.5709016,115.8652116,0,0,39498.2229166667,2008-02-20,05:21:00
35.5730199,115.8673099,0,0,39498.2230324074,2008-02-20,05:21:10
35.5751149,115.8693849,0,0,39498.2231481481,2008-02-20,05:21:20
35.5772499,115.87148,0,0,39498.2232638889,2008-02-20,05:21:30
35.5794933,115.8735382,0,0,39498.2233796296,2008-02-20,05:21:40
35.5816083,115.8757816,0,0,39498.2234953704,2008-02-20,05:21:50
35.5835633,115.8783316,0,0,39498.2236111111,2008-02-20,05:22:00
35.5852916,115.8810632,0,0,39498.2237268519,2008-02-20,05:22:10
35.5867449,115.8838382,0,0,39498.2238425926,2008-02-20,05:22:20
35.5884399,115.8864366,0,0,39498.2239583333,2008-02-20,05:22:30
35.5905699,115.8887249,0,0,39498.2240740741,2008-02-20,05:22:40
35.5929999,115.8904333,0,0,39498.2241898148,2008-02-20,05:22:50
35.5955999,115.8917916,0,0,39498.2243055556,2008-02-20,05:23:00
35.5981816,115.8931316,0,0,39498.2244212963,2008-02-20,05:23:10
35.6007633,115.8944966,0,0,39498.224537037,2008-02-20,05:23:20
35.6033266,115.8958333,0,0,39498.2246527778,2008-02-20,05:23:30
35.6059216,115.8972033,0,0,39498.2247685185,2008-02-20,05:23:40
35.6085766,115.8986049,0,0,39498.2248842593,2008-02-20,05:23:50
35.6112149,115.8999916,0,0,39498.225,2008-02-20,05:24:00
35.6138,115.901345,0,0,39498.2251157407,2008-02-20,05:24:10
35.6163316,115.9026866,0,0,39498.2252314815,2008-02-20,05:24:20
35.6189366,115.9040533,0,0,39498.2253472222,2008-02-20,05:24:30
35.6215399,115.9054266,0,0,39498.225462963,2008-02-20,05:24:40
35.6241083,115.9066966,0,0,39498.2255787037,2008-02-20,05:24:50
35.6267549,115.9076516,0,0,39498.2256944444,2008-02-20,05:25:00
35.62948,115.9083366,0,0,39498.2258101852,2008-02-20,05:25:10
35.6321949,115.908935,0,0,39498.2259259259,2008-02-20,05:25:20
35.6349533,115.9095733,0,0,39498.2260416667,2008-02-20,05:25:30
35.63771,115.9102199,0,0,39498.2261574074,2008-02-20,05:25:40
35.6404283,115.91083,0,0,39498.2262731481,2008-02-20,05:25:50
35.6431349,115.9114499,0,0,39498.2263888889,2008-02-20,05:26:00
35.6458266,115.9120549,0,0,39498.2265046296,2008-02-20,05:26:10
35.6485316,115.9126883,0,0,39498.2266203704,2008-02-20,05:26:20
35.6512949,115.9132999,0,0,39498.2267361111,2008-02-20,05:26:30
35.6540949,115.9134733,0,0,39498.2268518518,2008-02-20,05:26:40
35.6568949,115.9133416,0,0,39498.2269675926,2008-02-20,05:26:50
35.6596833,115.9135966,0,0,39498.2270833333,2008-02-20,05:27:00
35.6623066,115.9144,0,0,39498.2271990741,2008-02-20,05:27:10
35.6649333,115.9153616,0,0,39498.2273148148,2008-02-20,05:27:20
35.6675749,115.9163183,0,0,39498.2274305556,2008-02-20,05:27:30
35.6702666,115.9172783,0,0,39498.2275462963,2008-02-20,05:27:40
35.6729616,115.9182366,0,0,39498.227662037,2008-02-20,05:27:50
35.6756933,115.9191899,0,0,39498.2277777778,2008-02-20,05:28:00
35.6784066,115.9201549,0,0,39498.2278935185,2008-02-20,05:28:10
35.6810966,115.9211,0,0,39498.2280092593,2008-02-20,05:28:20
35.6838433,115.9220449,0,0,39498.228125,2008-02-20,05:28:30
35.6865816,115.9230066,0,0,39498.2282407407,2008-02-20,05:28:40
35.6893099,115.9239533,0,0,39498.2283564815,2008-02-20,05:28:50
35.6920133,115.9249166,0,0,39498.2284722222,2008-02-20,05:29:00
35.6947316,115.9258849,0,0,39498.228587963,2008-02-20,05:29:10
35.6974466,115.9267883,0,0,39498.2287037037,2008-02-20,05:29:20
35.7001583,115.9274533,0,0,39498.2288194444,2008-02-20,05:29:30
35.7029532,115.9280883,0,0,39498.2289351852,2008-02-20,05:29:40
35.7057116,115.9286333,0,0,39498.2290509259,2008-02-20,05:29:50
35.7084566,115.9292,0,0,39498.2291666667,2008-02-20,05:30:00
35.7112133,115.9297649,0,0,39498.2292824074,2008-02-20,05:30:10
35.7139583,115.9303566,0,0,39498.2293981481,2008-02-20,05:30:20
35.7167016,115.9309383,0,0,39498.2295138889,2008-02-20,05:30:30
35.7194483,115.9315216,0,0,39498.2296296296,2008-02-20,05:30:40
35.7222183,115.9321116,0,0,39498.2297453704,2008-02-20,05:30:50
35.7249933,115.932665,0,0,39498.2298611111,2008-02-20,05:31:00
35.7277416,115.9332449,0,0,39498.2299768519,2008-02-20,05:31:10
35.7304766,115.9335783,0,0,39498.2300925926,2008-02-20,05:31:20
35.7332082,115.9335983,0,0,39498.2302083333,2008-02-20,05:31:30
35.7359533,115.9335233,0,0,39498.2303240741,2008-02-20,05:31:40
35.7387033,115.9334233,0,0,39498.2304398148,2008-02-20,05:31:50
35.7414566,115.9333333,0,0,39498.2305555556,2008-02-20,05:32:00
35.7442333,115.9332483,0,0,39498.2306712963,2008-02-20,05:32:10
35.7470233,115.9331599,0,0,39498.230787037,2008-02-20,05:32:20
35.7498282,115.9330766,0,0,39498.2309027778,2008-02-20,05:32:30
35.7526166,115.9329949,0,0,39498.2310185185,2008-02-20,05:32:40
35.7554083,115.9328966,0,0,39498.2311342593,2008-02-20,05:32:50
35.758195,115.932815,0,0,39498.23125,2008-02-20,05:33:00
35.7609916,115.9327549,0,0,39498.2313657407,2008-02-20,05:33:10
35.7638033,115.932675,0,0,39498.2314814815,2008-02-20,05:33:20
35.7665983,115.9325783,0,0,39498.2315972222,2008-02-20,05:33:30
35.769365,115.9324933,0,0,39498.231712963,2008-02-20,05:33:40
35.7721166,115.9324266,0,0,39498.2318287037,2008-02-20,05:33:50
35.7748683,115.932355,0,0,39498.2319444444,2008-02-20,05:34:00
35.7776183,115.9322716,0,0,39498.2320601852,2008-02-20,05:34:10
35.7803766,115.9321766,0,0,39498.2321759259,2008-02-20,05:34:20
35.78314,115.9320616,0,0,39498.2322916667,2008-02-20,05:34:30
35.7859016,115.9319816,0,0,39498.2324074074,2008-02-20,05:34:40
35.7886833,115.9318916,0,0,39498.2325231481,2008-02-20,05:34:50
35.79149,115.9318183,0,0,39498.2326388889,2008-02-20,05:35:00
35.7943033,115.9317266,0,0,39498.2327546296,2008-02-20,05:35:10
35.7971183,115.9316583,0,0,39498.2328703704,2008-02-20,05:35:20
35.7999133,115.9315899,0,0,39498.2329861111,2008-02-20,05:35:30
35.8027166,115.9315049,0,0,39498.2331018519,2008-02-20,05:35:40
35.805505,115.931415,0,0,39498.2332175926,2008-02-20,05:35:50
35.80828,115.9313566,0,0,39498.2333333333,2008-02-20,05:36:00
35.8110816,115.9312583,0,0,39498.2334490741,2008-02-20,05:36:10
35.8138733,115.9311816,0,0,39498.2335648148,2008-02-20,05:36:20
35.816675,115.9310733,0,0,39498.2336805556,2008-02-20,05:36:30
35.8194449,115.9309633,0,0,39498.2337962963,2008-02-20,05:36:40
35.8222616,115.9308966,0,0,39498.233912037,2008-02-20,05:36:50
35.8250583,115.93081,0,0,39498.2340277778,2008-02-20,05:37:00
35.8278333,115.93074,0,0,39498.2341435185,2008-02-20,05:37:10
35.8305983,115.930615,0,0,39498.2342592593,2008-02-20,05:37:20
35.8332783,115.9301349,0,0,39498.234375,2008-02-20,05:37:30
35.8358949,115.9292566,0,0,39498.2344907407,2008-02-20,05:37:40
35.8383833,115.927955,0,0,39498.2346064815,2008-02-20,05:37:50
35.8408233,115.9264749,0,0,39498.2347222222,2008-02-20,05:38:00
35.8432899,115.9250783,0,0,39498.234837963,2008-02-20,05:38:10
35.8458366,115.9239733,0,0,39498.2349537037,2008-02-20,05:38:20
35.8484766,115.9232266,0,0,39498.2350694444,2008-02-20,05:38:30
35.8511549,115.9227483,0,0,39498.2351851852,2008-02-20,05:38:40
35.8538116,115.9223799,0,0,39498.2353009259,2008-02-20,05:38:50
35.8564683,115.9219816,0,0,39498.2354166667,2008-02-20,05:39:00
35.8591216,115.9216216,0,0,39498.2355324074,2008-02-20,05:39:10
35.8617933,115.9212349,0,0,39498.2356481481,2008-02-20,05:39:20
35.8645033,115.9208183,0,0,39498.2357638889,2008-02-20,05:39:30
35.8672283,115.92043,0,0,39498.2358796296,2008-02-20,05:39:40
35.8699866,115.9200283,0,0,39498.2359953704,2008-02-20,05:39:50
35.8727716,115.9196049,0,0,39498.2361111111,2008-02-20,05:40:00
35.8755399,115.9188816,0,0,39498.2362268518,2008-02-20,05:40:10
35.8781916,115.917695,0,0,39498.2363425926,2008-02-20,05:40:20
35.8807083,115.9160166,0,0,39498.2364583333,2008-02-20,05:40:30
35.8830866,115.9140316,0,0,39498.2365740741,2008-02-20,05:40:40
35.8854683,115.9121566,0,0,39498.2366898148,2008-02-20,05:40:50
35.8879233,115.9103383,0,0,39498.2368055556,2008-02-20,05:41:00
35.8904033,115.9085666,0,0,39498.2369212963,2008-02-20,05:41:10
35.8929016,115.9067916,0,0,39498.237037037,2008-02-20,05:41:20
35.8954033,115.9050433,0,0,39498.2371527778,2008-02-20,05:41:30
35.8978733,115.9033016,0,0,39498.2372685185,2008-02-20,05:41:40
35.9003566,115.9015733,0,0,39498.2373842593,2008-02-20,05:41:50
35.90283,115.8998766,0,0,39498.2375,2008-02-20,05:42:00
35.9052999,115.898135,0,0,39498.2376157407,2008-02-20,05:42:10
35.9077549,115.8963783,0,0,39498.2377314815,2008-02-20,05:42:20
35.910185,115.8946166,0,0,39498.2378472222,2008-02-20,05:42:30
35.9126333,115.8929333,0,0,39498.237962963,2008-02-20,05:42:40
35.9151099,115.8912516,0,0,39498.2380787037,2008-02-20,05:42:50
35.9175533,115.8895599,0,0,39498.2381944444,2008-02-20,05:43:00
35.9199866,115.887915,0,0,39498.2383101852,2008-02-20,05:43:10
35.9224499,115.88621,0,0,39498.2384259259,2008-02-20,05:43:20
35.92487,115.8844766,0,0,39498.2385416667,2008-02-20,05:43:30
35.9272849,115.8827716,0,0,39498.2386574074,2008-02-20,05:43:40
35.92969,115.8811016,0,0,39498.2387731481,2008-02-20,05:43:50
35.93206,115.8793866,0,0,39498.2388888889,2008-02-20,05:44:00
35.9344083,115.8777216,0,0,39498.2390046296,2008-02-20,05:44:10
35.9367983,115.8760833,0,0,39498.2391203704,2008-02-20,05:44:20
35.9391833,115.8744049,0,0,39498.2392361111,2008-02-20,05:44:30
35.9414883,115.8727683,0,0,39498.2393518519,2008-02-20,05:44:40
35.9437016,115.8712033,0,0,39498.2394675926,2008-02-20,05:44:50
35.9457516,115.8697516,0,0,39498.2395833333,2008-02-20,05:45:00
35.9476833,115.8684416,0,0,39498.2396990741,2008-02-20,05:45:10
35.9493766,115.8672466,0,0,39498.2398148148,2008-02-20,05:45:20
35.950865,115.8661899,0,0,39498.2399305556,2008-02-20,05:45:30
35.9522033,115.865255,0,0,39498.2400462963,2008-02-20,05:45:40
35.9533116,115.8644866,0,0,39498.240162037,2008-02-20,05:45:50
35.9536133,115.8642733,0,0,39498.2401967593,2008-02-20,05:45:53
35.9539316,115.8640466,0,0,39498.2402314815,2008-02-20,05:45:56
35.9542433,115.8638199,0,0,39498.2402662037,2008-02-20,05:45:59
35.9545633,115.8635849,0,0,39498.2403009259,2008-02-20,05:46:02
35.9548883,115.8633483,0,0,39498.2403356481,2008-02-20,05:46:05
35.9552233,115.8631199,0,0,39498.2403703704,2008-02-20,05:46:08
35.9555616,115.8628849,0,0,39498.2404050926,2008-02-20,05:46:11
35.9558983,115.8626533,0,0,39498.2404398148,2008-02-20,05:46:14
35.9562416,115.8624166,0,0,39498.240474537,2008-02-20,05:46:17
35.9566116,115.8621816,0,0,39498.2405092593,2008-02-20,05:46:20
35.9569683,115.8619366,0,0,39498.2405439815,2008-02-20,05:46:23
35.9573183,115.8617016,0,0,39498.2405787037,2008-02-20,05:46:26
35.957675,115.861475,0,0,39498.2406134259,2008-02-20,05:46:29
35.9580116,115.8612366,0,0,39498.2406481481,2008-02-20,05:46:32
35.9583633,115.8609933,0,0,39498.2406828704,2008-02-20,05:46:35
35.9586983,115.860745,0,0,39498.2407175926,2008-02-20,05:46:38
35.9590466,115.8604933,0,0,39498.2407523148,2008-02-20,05:46:41
35.9593799,115.86024,0,0,39498.240787037,2008-02-20,05:46:44
35.9597233,115.8599833,0,0,39498.2408217593,2008-02-20,05:46:47
35.9600683,115.8597416,0,0,39498.2408564815,2008-02-20,05:46:50
35.9604233,115.8594916,0,0,39498.2408912037,2008-02-20,05:46:53
35.96079,115.8592433,0,0,39498.2409259259,2008-02-20,05:46:56
35.9611366,115.8589999,0,0,39498.2409606481,2008-02-20,05:46:59
35.9614699,115.8587682,0,0,39498.2409953704,2008-02-20,05:47:02
35.961795,115.8585466,0,0,39498.2410300926,2008-02-20,05:47:05
35.9620866,115.8583266,0,0,39498.2410648148,2008-02-20,05:47:08
35.9623816,115.8580966,0,0,39498.241099537,2008-02-20,05:47:11
35.9626566,115.8578866,0,0,39498.2411342593,2008-02-20,05:47:14
35.9629316,115.8576933,0,0,39498.2411689815,2008-02-20,05:47:17
35.9631899,115.8574983,0,0,39498.2412037037,2008-02-20,05:47:20
35.9634466,115.8573233,0,0,39498.2412384259,2008-02-20,05:47:23
35.9636966,115.8571499,0,0,39498.2412731481,2008-02-20,05:47:26
35.9639299,115.8569966,0,0,39498.2413078704,2008-02-20,05:47:29
35.9641149,115.8568449,0,0,39498.2413425926,2008-02-20,05:47:32
35.9642966,115.8567183,0,0,39498.2413773148,2008-02-20,05:47:35
35.9644166,115.8566316,0,0,39498.241412037,2008-02-20,05:47:38
35.9645183,115.856555,0,0,39498.2414467593,2008-02-20,05:47:41
35.9645816,115.8565216,0,0,39498.2414814815,2008-02-20,05:47:44
35.96461,115.8565116,0,0,39498.2415162037,2008-02-20,05:47:47
35.9646283,115.856515,0,0,39498.2415509259,2008-02-20,05:47:50
35.9646283,115.85653,0,0,39498.2416087963,2008-02-20,05:47:55
35.9715216,115.8517799,0,0,39498.2443865741,2008-02-20,05:51:55
35.9718516,115.8515433,0,0,39498.2444212963,2008-02-20,05:51:58
35.9721599,115.85127,0,0,39498.2444560185,2008-02-20,05:52:01
35.9724783,115.8510233,0,0,39498.2444907407,2008-02-20,05:52:04
35.9728049,115.8507866,0,0,39498.244525463,2008-02-20,05:52:07
35.973145,115.8505383,0,0,39498.2445601852,2008-02-20,05:52:10
35.9735049,115.850275,0,0,39498.2445949074,2008-02-20,05:52:13
35.9738566,115.8500316,0,0,39498.2446296296,2008-02-20,05:52:16
35.974215,115.8497949,0,0,39498.2446643518,2008-02-20,05:52:19
35.9745766,115.8495483,0,0,39498.2446990741,2008-02-20,05:52:22
35.974955,115.8492866,0,0,39498.2447337963,2008-02-20,05:52:25
35.9753483,115.8490199,0,0,39498.2447685185,2008-02-20,05:52:28
35.9757366,115.8487333,0,0,39498.2448032407,2008-02-20,05:52:31
35.9761233,115.8484499,0,0,39498.244837963,2008-02-20,05:52:34
35.9765283,115.84816,0,0,39498.2448726852,2008-02-20,05:52:37
35.9779033,115.847165,0,0,39498.2449884259,2008-02-20,05:52:47
35.97933,115.8461733,0,0,39498.2451041667,2008-02-20,05:52:57
35.9808683,115.8451466,0,0,39498.2452199074,2008-02-20,05:53:07
35.9824699,115.8440799,0,0,39498.2453356481,2008-02-20,05:53:17
35.9841149,115.8428983,0,0,39498.2454513889,2008-02-20,05:53:27
35.9858516,115.8416816,0,0,39498.2455671296,2008-02-20,05:53:37
35.9877516,115.8404049,0,0,39498.2456828704,2008-02-20,05:53:47
35.9896433,115.839205,0,0,39498.2457986111,2008-02-20,05:53:57
35.99167,115.8382116,0,0,39498.2459143519,2008-02-20,05:54:07
35.9938266,115.8374183,0,0,39498.2460300926,2008-02-20,05:54:17
35.9961183,115.8367366,0,0,39498.2461458333,2008-02-20,05:54:27
35.9986849,115.8360049,0,0,39498.2462731482,2008-02-20,05:54:38
36.0011083,115.8352899,0,0,39498.2463888889,2008-02-20,05:54:48
36.0035316,115.8345983,0,0,39498.2465046296,2008-02-20,05:54:58
36.0059949,115.8338766,0,0,39498.2466203704,2008-02-20,05:55:08
36.0084933,115.83311,0,0,39498.2467361111,2008-02-20,05:55:18
36.01099,115.832355,0,0,39498.2468518519,2008-02-20,05:55:28
36.0134733,115.8316266,0,0,39498.2469675926,2008-02-20,05:55:38
36.0160483,115.8309766,0,0,39498.2470833333,2008-02-20,05:55:48
36.0186066,115.8306933,0,0,39498.2471990741,2008-02-20,05:55:58
36.0212583,115.8305799,0,0,39498.2473148148,2008-02-20,05:56:08
36.0239899,115.8304566,0,0,39498.2474305556,2008-02-20,05:56:18
36.0267883,115.83038,0,0,39498.2475462963,2008-02-20,05:56:28
36.0296149,115.83028,0,0,39498.247662037,2008-02-20,05:56:38
36.0324516,115.8301499,0,0,39498.2477777778,2008-02-20,05:56:48
36.03527,115.8300383,0,0,39498.2478935185,2008-02-20,05:56:58
36.0380799,115.8300016,0,0,39498.2480092593,2008-02-20,05:57:08
36.0409116,115.8298799,0,0,39498.248125,2008-02-20,05:57:18
36.043785,115.8294116,0,0,39498.2482407407,2008-02-20,05:57:28
36.0465766,115.8284716,0,0,39498.2483564815,2008-02-20,05:57:38
36.0492033,115.8270766,0,0,39498.2484722222,2008-02-20,05:57:48
36.051615,115.8251983,0,0,39498.248587963,2008-02-20,05:57:58
36.05385,115.8229566,0,0,39498.2487037037,2008-02-20,05:58:08
36.0560216,115.820625,0,0,39498.2488194444,2008-02-20,05:58:18
36.0583133,115.8184899,0,0,39498.2489351852,2008-02-20,05:58:28
36.0608233,115.8167799,0,0,39498.2490509259,2008-02-20,05:58:38
36.0634883,115.8154583,0,0,39498.2491666667,2008-02-20,05:58:48
36.0661849,115.8141716,0,0,39498.2492824074,2008-02-20,05:58:58
36.0688749,115.812915,0,0,39498.2493981481,2008-02-20,05:59:08
36.0715799,115.8116583,0,0,39498.2495138889,2008-02-20,05:59:18
36.0743033,115.8103816,0,0,39498.2496296296,2008-02-20,05:59:28
36.0770399,115.8091016,0,0,39498.2497453704,2008-02-20,05:59:38
36.0797199,115.8078666,0,0,39498.2498611111,2008-02-20,05:59:48
36.0823983,115.8066416,0,0,39498.2499768519,2008-02-20,05:59:58
36.0850899,115.8055066,0,0,39498.2500925926,2008-02-20,06:00:08
36.0878966,115.8046599,0,0,39498.2502083333,2008-02-20,06:00:18
36.0907183,115.8042316,0,0,39498.2503240741,2008-02-20,06:00:28
36.09359,115.8041133,0,0,39498.2504398148,2008-02-20,06:00:38
36.0964883,115.8040783,0,0,39498.2505555556,2008-02-20,06:00:48
36.0993849,115.8040583,0,0,39498.2506712963,2008-02-20,06:00:58
36.1022549,115.8040533,0,0,39498.250787037,2008-02-20,06:01:08
36.1050866,115.8040849,0,0,39498.2509027778,2008-02-20,06:01:18
36.1079183,115.804035,0,0,39498.2510185185,2008-02-20,06:01:28
36.1107416,115.8040083,0,0,39498.2511342593,2008-02-20,06:01:38
36.113545,115.803975,0,0,39498.25125,2008-02-20,06:01:48
36.1162999,115.8039283,0,0,39498.2513657407,2008-02-20,06:01:58
36.1190183,115.8038699,0,0,39498.2514814815,2008-02-20,06:02:08
36.1217266,115.8038533,0,0,39498.2515972222,2008-02-20,06:02:18
36.1244566,115.8038133,0,0,39498.251712963,2008-02-20,06:02:28
36.1272149,115.8037666,0,0,39498.2518287037,2008-02-20,06:02:38
36.1300333,115.8037183,0,0,39498.2519444444,2008-02-20,06:02:48
36.13281,115.803685,0,0,39498.2520601852,2008-02-20,06:02:58
36.1356633,115.8036583,0,0,39498.2521759259,2008-02-20,06:03:08
36.13847,115.8036416,0,0,39498.2522916667,2008-02-20,06:03:18
36.1412316,115.8035899,0,0,39498.2524074074,2008-02-20,06:03:28
36.1440033,115.8037616,0,0,39498.2525231481,2008-02-20,06:03:38
36.1467166,115.8043283,0,0,39498.2526388889,2008-02-20,06:03:48
36.1494266,115.8050166,0,0,39498.2527546296,2008-02-20,06:03:58
36.1521983,115.8057033,0,0,39498.2528703704,2008-02-20,06:04:08
36.1550583,115.806375,0,0,39498.2529861111,2008-02-20,06:04:18
36.1578516,115.8070649,0,0,39498.2531018518,2008-02-20,06:04:28
36.1606549,115.8077983,0,0,39498.2532175926,2008-02-20,06:04:38
36.1633849,115.8085816,0,0,39498.2533333333,2008-02-20,06:04:48
36.1661083,115.8093516,0,0,39498.2534490741,2008-02-20,06:04:58
36.1689066,115.8100499,0,0,39498.2535648148,2008-02-20,06:05:08
36.1717766,115.8107166,0,0,39498.2536805556,2008-02-20,06:05:18
36.1746849,115.8113683,0,0,39498.2537962963,2008-02-20,06:05:28
36.1775233,115.8120799,0,0,39498.253912037,2008-02-20,06:05:38
36.18023,115.8129399,0,0,39498.2540277778,2008-02-20,06:05:48
36.183015,115.8138832,0,0,39498.2541435185,2008-02-20,06:05:58
36.1857016,115.8150182,0,0,39498.2542592593,2008-02-20,06:06:08
36.1883083,115.8163599,0,0,39498.254375,2008-02-20,06:06:18
36.1908866,115.8178033,0,0,39498.2544907407,2008-02-20,06:06:28
36.1934816,115.8191933,0,0,39498.2546064815,2008-02-20,06:06:38
36.1960533,115.8205649,0,0,39498.2547222222,2008-02-20,06:06:48
36.1986683,115.8219216,0,0,39498.254837963,2008-02-20,06:06:58
36.2012833,115.8232733,0,0,39498.2549537037,2008-02-20,06:07:08
36.2038966,115.8246466,0,0,39498.2550694444,2008-02-20,06:07:18
36.2064516,115.8260166,0,0,39498.2551851852,2008-02-20,06:07:28
36.2090116,115.8273983,0,0,39498.2553009259,2008-02-20,06:07:38
36.211655,115.8287216,0,0,39498.2554166667,2008-02-20,06:07:48
36.2141683,115.8301333,0,0,39498.2555324074,2008-02-20,06:07:58
36.2166433,115.8314966,0,0,39498.2556481481,2008-02-20,06:08:08
36.2192283,115.8327683,0,0,39498.2557638889,2008-02-20,06:08:18
36.2220166,115.8337866,0,0,39498.2558796296,2008-02-20,06:08:28
36.2247433,115.8348133,0,0,39498.2559953704,2008-02-20,06:08:38
36.2274066,115.8358633,0,0,39498.2561111111,2008-02-20,06:08:48
36.2300183,115.8369016,0,0,39498.2562268519,2008-02-20,06:08:58
36.232665,115.8380399,0,0,39498.2563425926,2008-02-20,06:09:08
36.2352933,115.8391833,0,0,39498.2564583333,2008-02-20,06:09:18
36.2378933,115.84026,0,0,39498.2565740741,2008-02-20,06:09:28
36.2404683,115.8413516,0,0,39498.2566898148,2008-02-20,06:09:38
36.2430949,115.8424199,0,0,39498.2568055556,2008-02-20,06:09:48
36.2458283,115.8433583,0,0,39498.2569212963,2008-02-20,06:09:58
36.2485016,115.8443433,0,0,39498.257037037,2008-02-20,06:10:08
36.25112,115.8450466,0,0,39498.2571527778,2008-02-20,06:10:18
36.253885,115.8451316,0,0,39498.2572685185,2008-02-20,06:10:28
36.25661,115.8447916,0,0,39498.2573842593,2008-02-20,06:10:38
36.2593966,115.8445183,0,0,39498.2575,2008-02-20,06:10:48
36.2621433,115.8442782,0,0,39498.2576157407,2008-02-20,06:10:58
36.2648833,115.8442683,0,0,39498.2577314815,2008-02-20,06:11:08
36.2676483,115.8444633,0,0,39498.2578472222,2008-02-20,06:11:18
36.270465,115.8446016,0,0,39498.257962963,2008-02-20,06:11:28
36.27329,115.8447499,0,0,39498.2580787037,2008-02-20,06:11:38
36.2761183,115.8448833,0,0,39498.2581944444,2008-02-20,06:11:48
36.2788999,115.8450816,0,0,39498.2583101852,2008-02-20,06:11:58
36.281655,115.8452133,0,0,39498.2584259259,2008-02-20,06:12:08
36.2844016,115.8454016,0,0,39498.2585416667,2008-02-20,06:12:18
36.2871883,115.8455383,0,0,39498.2586574074,2008-02-20,06:12:28
36.2899333,115.8450616,0,0,39498.2587731481,2008-02-20,06:12:38
36.2924849,115.8437816,0,0,39498.2588888889,2008-02-20,06:12:48
36.2948766,115.8424033,0,0,39498.2590046296,2008-02-20,06:12:58
36.2974449,115.8413549,0,0,39498.2591203704,2008-02-20,06:13:08
36.3001216,115.8411349,0,0,39498.2592361111,2008-02-20,06:13:18
36.3028916,115.8417249,0,0,39498.2593518518,2008-02-20,06:13:28
36.3056783,115.84264,0,0,39498.2594675926,2008-02-20,06:13:38
36.3084316,115.8433816,0,0,39498.2595833333,2008-02-20,06:13:48
36.3111166,115.8441183,0,0,39498.2596990741,2008-02-20,06:13:58
36.3138133,115.8448266,0,0,39498.2598148148,2008-02-20,06:14:08
36.3165416,115.8454283,0,0,39498.2599305556,2008-02-20,06:14:18
36.3193483,115.8462599,0,0,39498.2600462963,2008-02-20,06:14:28
36.3221533,115.846955,0,0,39498.260162037,2008-02-20,06:14:38
36.3248783,115.8476733,0,0,39498.2602777778,2008-02-20,06:14:48
36.3275899,115.848385,0,0,39498.2603935185,2008-02-20,06:14:58
36.3302866,115.8491716,0,0,39498.2605092593,2008-02-20,06:15:08
36.3329166,115.8500283,0,0,39498.260625,2008-02-20,06:15:18
36.3351933,115.8516699,0,0,39498.2607407407,2008-02-20,06:15:28
36.3368649,115.8543133,0,0,39498.2608564815,2008-02-20,06:15:38
36.338375,115.8571666,0,0,39498.2609722222,2008-02-20,06:15:48
36.3398899,115.859835,0,0,39498.261087963,2008-02-20,06:15:58
36.3418383,115.8620099,0,0,39498.2612037037,2008-02-20,06:16:08
36.3440183,115.8640433,0,0,39498.2613194444,2008-02-20,06:16:18
36.3462666,115.8661049,0,0,39498.2614351852,2008-02-20,06:16:28
36.3485483,115.86831,0,0,39498.2615509259,2008-02-20,06:16:38
36.3507816,115.8705266,0,0,39498.2616666667,2008-02-20,06:16:48
36.3530466,115.872645,0,0,39498.2617824074,2008-02-20,06:16:58
36.3552916,115.8747516,0,0,39498.2618981482,2008-02-20,06:17:08
36.3574633,115.8769066,0,0,39498.2620138889,2008-02-20,06:17:18
36.3596883,115.8790416,0,0,39498.2621296296,2008-02-20,06:17:28
36.3619133,115.8811866,0,0,39498.2622453704,2008-02-20,06:17:38
36.3641299,115.883305,0,0,39498.2623611111,2008-02-20,06:17:48
36.3663916,115.8853516,0,0,39498.2624768519,2008-02-20,06:17:58
36.3688833,115.8870716,0,0,39498.2625925926,2008-02-20,06:18:08
36.3713516,115.8887633,0,0,39498.2627083333,2008-02-20,06:18:18
36.3738199,115.8903966,0,0,39498.2628240741,2008-02-20,06:18:28
36.3762549,115.8920199,0,0,39498.2629398148,2008-02-20,06:18:38
36.3786183,115.8939566,0,0,39498.2630555556,2008-02-20,06:18:48
36.3809883,115.8958399,0,0,39498.2631712963,2008-02-20,06:18:58
36.3832866,115.8979233,0,0,39498.263287037,2008-02-20,06:19:08
36.3855083,115.9001383,0,0,39498.2634027778,2008-02-20,06:19:18
36.3878,115.9022483,0,0,39498.2635185185,2008-02-20,06:19:28
36.38998,115.9043983,0,0,39498.2636342593,2008-02-20,06:19:38
36.3922066,115.9064133,0,0,39498.26375,2008-02-20,06:19:48
36.394485,115.9083033,0,0,39498.2638657407,2008-02-20,06:19:58
36.3969083,115.9100483,0,0,39498.2639814815,2008-02-20,06:20:08
36.3993449,115.91178,0,0,39498.2640972222,2008-02-20,06:20:18
36.4017799,115.9135033,0,0,39498.264212963,2008-02-20,06:20:28
36.4042383,115.9152183,0,0,39498.2643287037,2008-02-20,06:20:38
36.40667,115.9169599,0,0,39498.2644444444,2008-02-20,06:20:48
36.4090883,115.9187183,0,0,39498.2645601852,2008-02-20,06:20:58
36.4115216,115.920485,0,0,39498.2646759259,2008-02-20,06:21:08
36.4139533,115.9222433,0,0,39498.2647916667,2008-02-20,06:21:18
36.416395,115.9239766,0,0,39498.2649074074,2008-02-20,06:21:28
36.4189233,115.925585,0,0,39498.2650231481,2008-02-20,06:21:38
36.4216,115.9267916,0,0,39498.2651388889,2008-02-20,06:21:48
36.4242633,115.9277066,0,0,39498.2652546296,2008-02-20,06:21:58
36.4268916,115.9286349,0,0,39498.2653703704,2008-02-20,06:22:08
36.42947,115.9295416,0,0,39498.2654861111,2008-02-20,06:22:18
36.4320116,115.9304466,0,0,39498.2656018519,2008-02-20,06:22:28
36.4344533,115.9313183,0,0,39498.2657175926,2008-02-20,06:22:38
36.4367166,115.9321133,0,0,39498.2658333333,2008-02-20,06:22:48
36.4388199,115.9328483,0,0,39498.2659490741,2008-02-20,06:22:58
36.4408066,115.9333866,0,0,39498.2660648148,2008-02-20,06:23:08
36.4426066,115.9338033,0,0,39498.2661805556,2008-02-20,06:23:18
36.4442333,115.9341699,0,0,39498.2662962963,2008-02-20,06:23:28
36.4456616,115.9345183,0,0,39498.266412037,2008-02-20,06:23:38
36.44606,115.9346116,0,0,39498.2664467593,2008-02-20,06:23:41
36.4464433,115.9347133,0,0,39498.2664814815,2008-02-20,06:23:44
36.4468149,115.9348183,0,0,39498.2665162037,2008-02-20,06:23:47
36.4471866,115.9349066,0,0,39498.2665509259,2008-02-20,06:23:50
36.4475649,115.9350016,0,0,39498.2665856481,2008-02-20,06:23:53
36.44794,115.9350983,0,0,39498.2666203704,2008-02-20,06:23:56
36.4483149,115.9351966,0,0,39498.2666550926,2008-02-20,06:23:59
36.4487083,115.9352916,0,0,39498.2666898148,2008-02-20,06:24:02
36.4491116,115.9353916,0,0,39498.266724537,2008-02-20,06:24:05
36.4495033,115.9354849,0,0,39498.2667592593,2008-02-20,06:24:08
36.4499016,115.9355699,0,0,39498.2667939815,2008-02-20,06:24:11
36.4503049,115.9356466,0,0,39498.2668287037,2008-02-20,06:24:14
36.4506983,115.9357316,0,0,39498.2668634259,2008-02-20,06:24:17
36.4510966,115.9358083,0,0,39498.2668981481,2008-02-20,06:24:20
36.4514949,115.9358933,0,0,39498.2669328704,2008-02-20,06:24:23
36.4518866,115.9359716,0,0,39498.2669675926,2008-02-20,06:24:26
36.4523016,115.9360616,0,0,39498.2670023148,2008-02-20,06:24:29
36.4527049,115.9361583,0,0,39498.267037037,2008-02-20,06:24:32
36.4530966,115.9362383,0,0,39498.2670717593,2008-02-20,06:24:35
36.4534899,115.9363266,0,0,39498.2671064815,2008-02-20,06:24:38
36.4538816,115.9364166,0,0,39498.2671412037,2008-02-20,06:24:41
36.4542566,115.9365099,0,0,39498.2671759259,2008-02-20,06:24:44
36.4546316,115.9366016,0,0,39498.2672106481,2008-02-20,06:24:47
36.4550216,115.936685,0,0,39498.2672453704,2008-02-20,06:24:50
36.4553966,115.93677,0,0,39498.2672800926,2008-02-20,06:24:53
36.455765,115.93685,0,0,39498.2673148148,2008-02-20,06:24:56
36.4561116,115.9369216,0,0,39498.267349537,2008-02-20,06:24:59
36.4564283,115.9370016,0,0,39498.2673842593,2008-02-20,06:25:02
36.4567466,115.9370799,0,0,39498.2674189815,2008-02-20,06:25:05
36.4570449,115.9371716,0,0,39498.2674537037,2008-02-20,06:25:08
36.4573316,115.9372566,0,0,39498.2674884259,2008-02-20,06:25:11
36.4576183,115.9373216,0,0,39498.2675231481,2008-02-20,06:25:14
36.4578933,115.9373883,0,0,39498.2675578704,2008-02-20,06:25:17
36.4581183,115.9374716,0,0,39498.2675925926,2008-02-20,06:25:20
36.4583599,115.9375333,0,0,39498.2676273148,2008-02-20,06:25:23
36.4585316,115.9376183,0,0,39498.267662037,2008-02-20,06:25:26
36.4586899,115.9376716,0,0,39498.2676967593,2008-02-20,06:25:29
36.4588033,115.9377149,0,0,39498.2677314815,2008-02-20,06:25:32
36.4588949,115.9377249,0,0,39498.2677662037,2008-02-20,06:25:35
36.4589383,115.9377116,0,0,39498.2678009259,2008-02-20,06:25:38
36.4589483,115.9376933,0,0,39498.2678356481,2008-02-20,06:25:41
36.4589616,115.9376383,0,0,39498.2678935185,2008-02-20,06:25:46
36.4589699,115.9375816,0,0,39498.2679513889,2008-02-20,06:25:51
36.4589516,115.9375383,0,0,39498.2680092593,2008-02-20,06:25:56
36.4588283,115.9377449,0,0,39498.270787037,2008-02-20,06:29:56
36.4588916,115.9376866,0,0,39498.2735648148,2008-02-20,06:33:56
36.4653833,115.9391449,0,0,39498.2763425926,2008-02-20,06:37:56
36.4655766,115.939205,0,0,39498.2763773148,2008-02-20,06:37:59
36.4657633,115.9392533,0,0,39498.276412037,2008-02-20,06:38:02
36.4659566,115.9392999,0,0,39498.2764467593,2008-02-20,06:38:05
36.466155,115.9393499,0,0,39498.2764814815,2008-02-20,06:38:08
36.4663583,115.9394016,0,0,39498.2765162037,2008-02-20,06:38:11
36.4665633,115.93946,0,0,39498.2765509259,2008-02-20,06:38:14
36.4667616,115.9395233,0,0,39498.2765856481,2008-02-20,06:38:17
36.4669616,115.9395783,0,0,39498.2766203704,2008-02-20,06:38:20
36.467165,115.9396199,0,0,39498.2766550926,2008-02-20,06:38:23
36.4673766,115.9396599,0,0,39498.2766898148,2008-02-20,06:38:26
36.4675633,115.9396983,0,0,39498.276724537,2008-02-20,06:38:29
36.4677433,115.93974,0,0,39498.2767592593,2008-02-20,06:38:32
36.4679283,115.9397849,0,0,39498.2767939815,2008-02-20,06:38:35
36.4681349,115.939835,0,0,39498.2768287037,2008-02-20,06:38:38
36.4683449,115.9398633,0,0,39498.2768634259,2008-02-20,06:38:41
36.4685433,115.9398916,0,0,39498.2768981481,2008-02-20,06:38:44
36.4687299,115.9399433,0,0,39498.2769328704,2008-02-20,06:38:47
36.468895,115.9399783,0,0,39498.2769675926,2008-02-20,06:38:50
36.4690666,115.9400233,0,0,39498.2770023148,2008-02-20,06:38:53
36.4692583,115.9400849,0,0,39498.277037037,2008-02-20,06:38:56
36.4694566,115.9401316,0,0,39498.2770717593,2008-02-20,06:38:59
36.4696499,115.9401716,0,0,39498.2771064815,2008-02-20,06:39:02
36.4698299,115.9402116,0,0,39498.2771412037,2008-02-20,06:39:05
36.4700183,115.9402483,0,0,39498.2771759259,2008-02-20,06:39:08
36.4702033,115.940285,0,0,39498.2772106482,2008-02-20,06:39:11
36.4703916,115.940315,0,0,39498.2772453704,2008-02-20,06:39:14
36.4705616,115.9403466,0,0,39498.2772800926,2008-02-20,06:39:17
36.4707283,115.9403799,0,0,39498.2773148148,2008-02-20,06:39:20
36.4708749,115.9404133,0,0,39498.277349537,2008-02-20,06:39:23
36.47104,115.9404449,0,0,39498.2773842593,2008-02-20,06:39:26
36.471215,115.9404733,0,0,39498.2774189815,2008-02-20,06:39:29
36.4713799,115.9404999,0,0,39498.2774537037,2008-02-20,06:39:32
36.4715483,115.9405133,0,0,39498.2774884259,2008-02-20,06:39:35
36.4717066,115.9405333,0,0,39498.2775231482,2008-02-20,06:39:38
36.4718399,115.9405583,0,0,39498.2775578704,2008-02-20,06:39:41
36.4719783,115.9405533,0,0,39498.2775925926,2008-02-20,06:39:44
36.4721133,115.9405583,0,0,39498.2776273148,2008-02-20,06:39:47
36.4722383,115.9405566,0,0,39498.277662037,2008-02-20,06:39:50
36.4723683,115.94055,0,0,39498.2776967593,2008-02-20,06:39:53
36.4725216,115.9405366,0,0,39498.2777314815,2008-02-20,06:39:56
36.472665,115.9405266,0,0,39498.2777662037,2008-02-20,06:39:59
36.4727983,115.9405116,0,0,39498.2778009259,2008-02-20,06:40:02
36.472925,115.9404916,0,0,39498.2778356481,2008-02-20,06:40:05
36.4730366,115.9404849,0,0,39498.2778703704,2008-02-20,06:40:08
36.4731633,115.940465,0,0,39498.2779050926,2008-02-20,06:40:11
36.4732699,115.9404433,0,0,39498.2779398148,2008-02-20,06:40:14
36.4733699,115.940425,0,0,39498.277974537,2008-02-20,06:40:17
36.4734599,115.940425,0,0,39498.2780092593,2008-02-20,06:40:20
36.4735499,115.9404166,0,0,39498.2780439815,2008-02-20,06:40:23
36.4736366,115.9403899,0,0,39498.2780787037,2008-02-20,06:40:26
36.4737283,115.9403649,0,0,39498.2781134259,2008-02-20,06:40:29
36.47382,115.9403283,0,0,39498.2781481481,2008-02-20,06:40:32
36.4739066,115.9403083,0,0,39498.2781828704,2008-02-20,06:40:35
36.4739933,115.9402766,0,0,39498.2782175926,2008-02-20,06:40:38
36.4740683,115.9402516,0,0,39498.2782523148,2008-02-20,06:40:41
36.474135,115.94023,0,0,39498.278287037,2008-02-20,06:40:44
36.474205,115.9402099,0,0,39498.2783217593,2008-02-20,06:40:47
36.47429,115.940185,0,0,39498.2783564815,2008-02-20,06:40:50
36.474375,115.9401633,0,0,39498.2783912037,2008-02-20,06:40:53
36.4744766,115.9401366,0,0,39498.2784259259,2008-02-20,06:40:56
36.474585,115.9401033,0,0,39498.2784606481,2008-02-20,06:40:59
36.4746866,115.9400766,0,0,39498.2784953704,2008-02-20,06:41:02
36.4747683,115.9400466,0,0,39498.2785300926,2008-02-20,06:41:05
36.4748666,115.9400216,0,0,39498.2785648148,2008-02-20,06:41:08
36.4749533,115.9399983,0,0,39498.278599537,2008-02-20,06:41:11
36.4750466,115.9399849,0,0,39498.2786342593,2008-02-20,06:41:14
36.4751333,115.9399699,0,0,39498.2786689815,2008-02-20,06:41:17
36.4752366,115.9399399,0,0,39498.2787037037,2008-02-20,06:41:20
36.4753316,115.9399016,0,0,39498.2787384259,2008-02-20,06:41:23
36.4754533,115.9398766,0,0,39498.2787731481,2008-02-20,06:41:26
36.475565,115.9398466,0,0,39498.2788078704,2008-02-20,06:41:29
36.4756733,115.9398066,0,0,39498.2788425926,2008-02-20,06:41:32
36.4757799,115.9397883,0,0,39498.2788773148,2008-02-20,06:41:35
36.4758833,115.9397566,0,0,39498.278912037,2008-02-20,06:41:38
36.4759983,115.9397116,0,0,39498.2789467593,2008-02-20,06:41:41
36.4761016,115.9396816,0,0,39498.2789814815,2008-02-20,06:41:44
36.4762216,115.9396449,0,0,39498.2790162037,2008-02-20,06:41:47
36.4763516,115.93961,0,0,39498.2790509259,2008-02-20,06:41:50
36.4764799,115.9395799,0,0,39498.2790856481,2008-02-20,06:41:53
36.4765766,115.9395566,0,0,39498.2791203704,2008-02-20,06:41:56
36.4766916,115.9395049,0,0,39498.2791550926,2008-02-20,06:41:59
36.4768183,115.9394633,0,0,39498.2791898148,2008-02-20,06:42:02
36.4769516,115.9394183,0,0,39498.279224537,2008-02-20,06:42:05
36.4770633,115.9393583,0,0,39498.2792592593,2008-02-20,06:42:08
36.477165,115.9393116,0,0,39498.2792939815,2008-02-20,06:42:11
36.4772849,115.9392566,0,0,39498.2793287037,2008-02-20,06:42:14
36.4773933,115.9392066,0,0,39498.2793634259,2008-02-20,06:42:17
36.4774816,115.9391599,0,0,39498.2793981481,2008-02-20,06:42:20
36.4775633,115.9391299,0,0,39498.2794328704,2008-02-20,06:42:23
36.47766,115.9390899,0,0,39498.2794675926,2008-02-20,06:42:26
36.4777699,115.9390449,0,0,39498.2795023148,2008-02-20,06:42:29
36.4778549,115.9390166,0,0,39498.279537037,2008-02-20,06:42:32
36.47797,115.9389749,0,0,39498.2795717593,2008-02-20,06:42:35
36.4780699,115.9389599,0,0,39498.2796064815,2008-02-20,06:42:38
36.4781683,115.9389466,0,0,39498.2796412037,2008-02-20,06:42:41
36.4782666,115.9389199,0,0,39498.2796759259,2008-02-20,06:42:44
36.4783666,115.9388899,0,0,39498.2797106481,2008-02-20,06:42:47
36.4784766,115.93887,0,0,39498.2797453704,2008-02-20,06:42:50
36.4785833,115.9388466,0,0,39498.2797800926,2008-02-20,06:42:53
36.4786933,115.9388416,0,0,39498.2798148148,2008-02-20,06:42:56
36.4787999,115.9388466,0,0,39498.279849537,2008-02-20,06:42:59
36.4788866,115.9388466,0,0,39498.2798842593,2008-02-20,06:43:02
36.4789483,115.9388599,0,0,39498.2799189815,2008-02-20,06:43:05
36.4790083,115.93887,0,0,39498.2799537037,2008-02-20,06:43:08
36.4790949,115.9388599,0,0,39498.2799884259,2008-02-20,06:43:11
36.4791649,115.9388333,0,0,39498.2800231481,2008-02-20,06:43:14
36.479215,115.9388066,0,0,39498.2800578704,2008-02-20,06:43:17
36.4792749,115.938785,0,0,39498.2800925926,2008-02-20,06:43:20
36.4793816,115.9387183,0,0,39498.280150463,2008-02-20,06:43:25
36.47944,115.9386766,0,0,39498.2801851852,2008-02-20,06:43:28
36.4795199,115.9386383,0,0,39498.2802199074,2008-02-20,06:43:31
36.4795916,115.93862,0,0,39498.2802546296,2008-02-20,06:43:34
36.4796666,115.9385966,0,0,39498.2802893519,2008-02-20,06:43:37
36.4797316,115.9385999,0,0,39498.2803240741,2008-02-20,06:43:40
36.4798449,115.9386016,0,0,39498.2803819444,2008-02-20,06:43:45
36.4799633,115.9385933,0,0,39498.2804166667,2008-02-20,06:43:48
36.4800549,115.9385983,0,0,39498.2804513889,2008-02-20,06:43:51
36.4800966,115.9385866,0,0,39498.2804861111,2008-02-20,06:43:54
36.4801733,115.9386216,0,0,39498.2805208333,2008-02-20,06:43:57
36.4802416,115.9386033,0,0,39498.2805555556,2008-02-20,06:44:00
36.48031,115.9385666,0,0,39498.2805902778,2008-02-20,06:44:03
36.4803699,115.9385399,0,0,39498.280625,2008-02-20,06:44:06
36.4804249,115.9385266,0,0,39498.2806597222,2008-02-20,06:44:09
36.4804749,115.9385216,0,0,39498.2806944444,2008-02-20,06:44:12
36.4805233,115.9385016,0,0,39498.2807291667,2008-02-20,06:44:15
36.4805666,115.9384816,0,0,39498.2807638889,2008-02-20,06:44:18
36.4806533,115.9384683,0,0,39498.2808217593,2008-02-20,06:44:23
36.48075,115.9384283,0,0,39498.2808796296,2008-02-20,06:44:28
36.4808033,115.9383899,0,0,39498.2809143519,2008-02-20,06:44:31
36.4808666,115.9383599,0,0,39498.2809490741,2008-02-20,06:44:34
36.4809133,115.9383483,0,0,39498.2809837963,2008-02-20,06:44:37
36.4810199,115.9383149,0,0,39498.2810416667,2008-02-20,06:44:42
36.4810749,115.9382999,0,0,39498.2810763889,2008-02-20,06:44:45
36.481165,115.9382666,0,0,39498.2811342593,2008-02-20,06:44:50
36.4812333,115.9382516,0,0,39498.2811689815,2008-02-20,06:44:53
36.48129,115.9382349,0,0,39498.2812037037,2008-02-20,06:44:56
36.48134,115.9382149,0,0,39498.2812384259,2008-02-20,06:44:59
36.4813933,115.9382066,0,0,39498.2812731481,2008-02-20,06:45:02
36.4814399,115.9382,0,0,39498.2813078704,2008-02-20,06:45:05
36.481495,115.938185,0,0,39498.2813425926,2008-02-20,06:45:08
36.4815399,115.9381583,0,0,39498.2813773148,2008-02-20,06:45:11
36.4815683,115.9381499,0,0,39498.281412037,2008-02-20,06:45:14
36.4816333,115.9381283,0,0,39498.2814467593,2008-02-20,06:45:17
36.4816983,115.9380933,0,0,39498.2814814815,2008-02-20,06:45:20
36.4817566,115.9380749,0,0,39498.2815162037,2008-02-20,06:45:23
36.4818166,115.9380683,0,0,39498.2815509259,2008-02-20,06:45:26
36.481885,115.9380533,0,0,39498.2815856481,2008-02-20,06:45:29
36.4819399,115.938055,0,0,39498.2816203704,2008-02-20,06:45:32
36.4820583,115.9380033,0,0,39498.2816782407,2008-02-20,06:45:37
36.4821516,115.9379583,0,0,39498.281712963,2008-02-20,06:45:40
36.4822549,115.9379399,0,0,39498.2817476852,2008-02-20,06:45:43
36.4823599,115.9378916,0,0,39498.2817824074,2008-02-20,06:45:46
36.4824733,115.9378549,0,0,39498.2818171296,2008-02-20,06:45:49
36.4826066,115.9378149,0,0,39498.2818518518,2008-02-20,06:45:52
36.4827299,115.9377583,0,0,39498.2818865741,2008-02-20,06:45:55
36.4828766,115.937705,0,0,39498.2819212963,2008-02-20,06:45:58
36.4830133,115.9376549,0,0,39498.2819560185,2008-02-20,06:46:01
36.4831616,115.93762,0,0,39498.2819907407,2008-02-20,06:46:04
36.483345,115.9375933,0,0,39498.282025463,2008-02-20,06:46:07
36.48354,115.9375566,0,0,39498.2820601852,2008-02-20,06:46:10
36.4837316,115.9375166,0,0,39498.2820949074,2008-02-20,06:46:13
36.4839349,115.9374649,0,0,39498.2821296296,2008-02-20,06:46:16
36.484155,115.9373799,0,0,39498.2821643518,2008-02-20,06:46:19
36.4843683,115.9373333,0,0,39498.2821990741,2008-02-20,06:46:22
36.4845949,115.93727,0,0,39498.2822337963,2008-02-20,06:46:25
36.4848066,115.9372399,0,0,39498.2822685185,2008-02-20,06:46:28
36.4850383,115.9372066,0,0,39498.2823032407,2008-02-20,06:46:31
36.4852933,115.9371549,0,0,39498.282337963,2008-02-20,06:46:34
36.4855599,115.9370766,0,0,39498.2823726852,2008-02-20,06:46:37
36.48586,115.9369766,0,0,39498.2824074074,2008-02-20,06:46:40
36.4861516,115.9368983,0,0,39498.2824421296,2008-02-20,06:46:43
36.4865183,115.9367333,0,0,39498.2824768518,2008-02-20,06:46:46
36.4868466,115.9365966,0,0,39498.2825115741,2008-02-20,06:46:49
36.4871416,115.9364583,0,0,39498.2825462963,2008-02-20,06:46:52
36.4874083,115.9363166,0,0,39498.2825810185,2008-02-20,06:46:55
36.4876883,115.9361416,0,0,39498.2826157407,2008-02-20,06:46:58
36.48796,115.9359749,0,0,39498.282650463,2008-02-20,06:47:01
36.4882466,115.9358166,0,0,39498.2826851852,2008-02-20,06:47:04
36.4885283,115.9355999,0,0,39498.2827199074,2008-02-20,06:47:07
36.4888033,115.9353616,0,0,39498.2827546296,2008-02-20,06:47:10
36.489095,115.9350899,0,0,39498.2827893518,2008-02-20,06:47:13
36.4893983,115.9347966,0,0,39498.2828240741,2008-02-20,06:47:16
36.4897099,115.934485,0,0,39498.2828587963,2008-02-20,06:47:19
36.490015,115.9341633,0,0,39498.2828935185,2008-02-20,06:47:22
36.4903283,115.9338266,0,0,39498.2829282407,2008-02-20,06:47:25
36.4906516,115.9334933,0,0,39498.282962963,2008-02-20,06:47:28
36.4909483,115.9331833,0,0,39498.2829976852,2008-02-20,06:47:31
36.4912683,115.9328483,0,0,39498.2830324074,2008-02-20,06:47:34
36.4915999,115.9324983,0,0,39498.2830671296,2008-02-20,06:47:37
36.4919266,115.9321399,0,0,39498.2831018518,2008-02-20,06:47:40
36.4922599,115.931795,0,0,39498.2831365741,2008-02-20,06:47:43
36.4925833,115.931455,0,0,39498.2831712963,2008-02-20,06:47:46
36.49292,115.9311332,0,0,39498.2832060185,2008-02-20,06:47:49
36.4932916,115.9308349,0,0,39498.2832407407,2008-02-20,06:47:52
36.4936216,115.9305683,0,0,39498.283275463,2008-02-20,06:47:55
36.4940183,115.9303016,0,0,39498.2833101852,2008-02-20,06:47:58
36.49545,115.92937,0,0,39498.2834259259,2008-02-20,06:48:08
36.4969166,115.92843,0,0,39498.2835416667,2008-02-20,06:48:18
36.4984016,115.9274983,0,0,39498.2836574074,2008-02-20,06:48:28
36.4998949,115.9265283,0,0,39498.2837731481,2008-02-20,06:48:38
36.5015233,115.925515,0,0,39498.2838888889,2008-02-20,06:48:48
36.5032049,115.9244833,0,0,39498.2840046296,2008-02-20,06:48:58
36.5049699,115.9233533,0,0,39498.2841203704,2008-02-20,06:49:08
36.506745,115.9221849,0,0,39498.2842361111,2008-02-20,06:49:18
36.5085566,115.9210016,0,0,39498.2843518518,2008-02-20,06:49:28
36.5104333,115.9198233,0,0,39498.2844675926,2008-02-20,06:49:38
36.5125216,115.9184583,0,0,39498.2845949074,2008-02-20,06:49:49
36.5144366,115.9172216,0,0,39498.2847106481,2008-02-20,06:49:59
36.5164466,115.9159716,0,0,39498.2848263889,2008-02-20,06:50:09
36.5184849,115.9146816,0,0,39498.2849421296,2008-02-20,06:50:19
36.5205566,115.9133916,0,0,39498.2850578704,2008-02-20,06:50:29
36.5226916,115.9120033,0,0,39498.2851736111,2008-02-20,06:50:39
36.5248283,115.9106133,0,0,39498.2852893519,2008-02-20,06:50:49
36.5270383,115.9092166,0,0,39498.2854050926,2008-02-20,06:50:59
36.5293016,115.90773,0,0,39498.2855208333,2008-02-20,06:51:09
36.5315016,115.9060699,0,0,39498.2856365741,2008-02-20,06:51:19
36.5336383,115.9043633,0,0,39498.2857523148,2008-02-20,06:51:29
36.5358483,115.9025999,0,0,39498.2858680556,2008-02-20,06:51:39
36.5381066,115.9007816,0,0,39498.2859837963,2008-02-20,06:51:49
36.5403749,115.8989583,0,0,39498.286099537,2008-02-20,06:51:59
36.5426783,115.8971749,0,0,39498.2862152778,2008-02-20,06:52:09
36.5449783,115.8953666,0,0,39498.2863310185,2008-02-20,06:52:19
36.5473916,115.8934433,0,0,39498.2864467593,2008-02-20,06:52:29
36.549775,115.8915699,0,0,39498.2865625,2008-02-20,06:52:39
36.5521349,115.8896666,0,0,39498.2866782407,2008-02-20,06:52:49
36.5545183,115.8877683,0,0,39498.2867939815,2008-02-20,06:52:59
36.5568999,115.8858883,0,0,39498.2869097222,2008-02-20,06:53:09
36.55926,115.8837666,0,0,39498.287025463,2008-02-20,06:53:19
36.5614999,115.8816,0,0,39498.2871412037,2008-02-20,06:53:29
36.5637033,115.8794533,0,0,39498.2872569444,2008-02-20,06:53:39
36.566045,115.877255,0,0,39498.2873726852,2008-02-20,06:53:49
36.5683333,115.8750999,0,0,39498.2874884259,2008-02-20,06:53:59
36.5705449,115.8729849,0,0,39498.2876041667,2008-02-20,06:54:09
36.5727832,115.870835,0,0,39498.2877199074,2008-02-20,06:54:19
36.5750066,115.86869,0,0,39498.2878356481,2008-02-20,06:54:29
36.5772499,115.8665499,0,0,39498.2879513889,2008-02-20,06:54:39
36.5796166,115.8643566,0,0,39498.2880671296,2008-02-20,06:54:49
36.5820516,115.8621783,0,0,39498.2881828704,2008-02-20,06:54:59
36.5842699,115.8601349,0,0,39498.2882986111,2008-02-20,06:55:09
36.5869533,115.8585016,0,0,39498.2884143519,2008-02-20,06:55:19
36.5895666,115.85717,0,0,39498.2885300926,2008-02-20,06:55:29
36.5921599,115.8558266,0,0,39498.2886458333,2008-02-20,06:55:39
36.5947383,115.85444,0,0,39498.2887615741,2008-02-20,06:55:49
36.5973283,115.8530516,0,0,39498.2888773148,2008-02-20,06:55:59
36.5999416,115.8516599,0,0,39498.2889930556,2008-02-20,06:56:09
36.6025716,115.8502616,0,0,39498.2891087963,2008-02-20,06:56:19
36.6052149,115.84885,0,0,39498.289224537,2008-02-20,06:56:29
36.6079066,115.8474216,0,0,39498.2893402778,2008-02-20,06:56:39
36.6106033,115.8459633,0,0,39498.2894560185,2008-02-20,06:56:49
36.6132682,115.8445233,0,0,39498.2895717593,2008-02-20,06:56:59
36.6159516,115.843105,0,0,39498.2896875,2008-02-20,06:57:09
36.618665,115.8416649,0,0,39498.2898032407,2008-02-20,06:57:19
36.6213733,115.8402716,0,0,39498.2899189815,2008-02-20,06:57:29
36.6242033,115.8391632,0,0,39498.2900347222,2008-02-20,06:57:39
36.6270766,115.8382866,0,0,39498.290150463,2008-02-20,06:57:49
36.6299533,115.8374666,0,0,39498.2902662037,2008-02-20,06:57:59
36.6327933,115.8366033,0,0,39498.2903819444,2008-02-20,06:58:09
36.6356149,115.835785,0,0,39498.2904976852,2008-02-20,06:58:19
36.6384383,115.8348849,0,0,39498.2906134259,2008-02-20,06:58:29
36.6412733,115.8340299,0,0,39498.2907291667,2008-02-20,06:58:39
36.6441083,115.8331816,0,0,39498.2908449074,2008-02-20,06:58:49
36.6469433,115.8323483,0,0,39498.2909606481,2008-02-20,06:58:59
36.6497766,115.8315083,0,0,39498.2910763889,2008-02-20,06:59:09
36.6525966,115.830675,0,0,39498.2911921296,2008-02-20,06:59:19
36.6553933,115.8298283,0,0,39498.2913078704,2008-02-20,06:59:29
36.6581633,115.8287833,0,0,39498.2914236111,2008-02-20,06:59:39
36.6608633,115.8276283,0,0,39498.2915393518,2008-02-20,06:59:49
36.6635583,115.8264666,0,0,39498.2916550926,2008-02-20,06:59:59
36.6662083,115.8253666,0,0,39498.2917708333,2008-02-20,07:00:09
36.6688833,115.8242266,0,0,39498.2918865741,2008-02-20,07:00:19
36.6714899,115.8230433,0,0,39498.2920023148,2008-02-20,07:00:29
36.674115,115.8219,0,0,39498.2921180556,2008-02-20,07:00:39
36.6767833,115.8207866,0,0,39498.2922337963,2008-02-20,07:00:49
36.6794999,115.8195699,0,0,39498.292349537,2008-02-20,07:00:59
36.6822132,115.8183866,0,0,39498.2924652778,2008-02-20,07:01:09
36.6849283,115.81718,0,0,39498.2925810185,2008-02-20,07:01:19
36.687625,115.8160249,0,0,39498.2926967593,2008-02-20,07:01:29
36.6903516,115.8148066,0,0,39498.2928125,2008-02-20,07:01:39
36.6930616,115.8135866,0,0,39498.2929282407,2008-02-20,07:01:49
36.6957766,115.8124083,0,0,39498.2930439815,2008-02-20,07:01:59
36.6985,115.8112416,0,0,39498.2931597222,2008-02-20,07:02:09
36.7012349,115.8100899,0,0,39498.293275463,2008-02-20,07:02:19
36.7039233,115.8089299,0,0,39498.2933912037,2008-02-20,07:02:29
36.7066149,115.8077433,0,0,39498.2935069444,2008-02-20,07:02:39
36.70936,115.8065366,0,0,39498.2936226852,2008-02-20,07:02:49
36.7120816,115.8053766,0,0,39498.2937384259,2008-02-20,07:02:59
36.7148266,115.8041716,0,0,39498.2938541667,2008-02-20,07:03:09
36.7175599,115.8029966,0,0,39498.2939699074,2008-02-20,07:03:19
36.7203283,115.8017849,0,0,39498.2940856481,2008-02-20,07:03:29
36.7230566,115.8006033,0,0,39498.2942013889,2008-02-20,07:03:39
36.7258266,115.7996716,0,0,39498.2943171296,2008-02-20,07:03:49
36.7286199,115.7989433,0,0,39498.2944328704,2008-02-20,07:03:59
36.7313833,115.7982033,0,0,39498.2945486111,2008-02-20,07:04:09
36.7341583,115.7974549,0,0,39498.2946643519,2008-02-20,07:04:19
36.7369033,115.7966733,0,0,39498.2947800926,2008-02-20,07:04:29
36.7395683,115.7956083,0,0,39498.2948958333,2008-02-20,07:04:39
36.7420866,115.7941033,0,0,39498.2950115741,2008-02-20,07:04:49
36.7446216,115.7925033,0,0,39498.2951273148,2008-02-20,07:04:59
36.747165,115.7908666,0,0,39498.2952430556,2008-02-20,07:05:09
36.7497016,115.789265,0,0,39498.2953587963,2008-02-20,07:05:19
36.7522749,115.7876233,0,0,39498.295474537,2008-02-20,07:05:29
36.7548283,115.7860183,0,0,39498.2955902778,2008-02-20,07:05:39
36.7573933,115.7843949,0,0,39498.2957060185,2008-02-20,07:05:49
36.7599483,115.782775,0,0,39498.2958217593,2008-02-20,07:05:59
36.7625049,115.7811766,0,0,39498.2959375,2008-02-20,07:06:09
36.7650166,115.779565,0,0,39498.2960532407,2008-02-20,07:06:19
36.7675866,115.778135,0,0,39498.2961689815,2008-02-20,07:06:29
36.7702799,115.7769466,0,0,39498.2962847222,2008-02-20,07:06:39
36.7730116,115.7759716,0,0,39498.296400463,2008-02-20,07:06:49
36.7757299,115.7750216,0,0,39498.2965162037,2008-02-20,07:06:59
36.7784716,115.7739766,0,0,39498.2966319444,2008-02-20,07:07:09
36.7812133,115.7729216,0,0,39498.2967476852,2008-02-20,07:07:19
36.7839066,115.7717283,0,0,39498.2968634259,2008-02-20,07:07:29
36.7863766,115.7701083,0,0,39498.2969791667,2008-02-20,07:07:39
36.788645,115.7680766,0,0,39498.2970949074,2008-02-20,07:07:49
36.790805,115.7658366,0,0,39498.2972106481,2008-02-20,07:07:59
36.7929466,115.76349,0,0,39498.2973263889,2008-02-20,07:08:09
36.7951149,115.7611999,0,0,39498.2974421296,2008-02-20,07:08:19
36.7972666,115.7589383,0,0,39498.2975578704,2008-02-20,07:08:29
36.79941,115.7566999,0,0,39498.2976736111,2008-02-20,07:08:39
36.8015316,115.7544683,0,0,39498.2977893518,2008-02-20,07:08:49
36.8036999,115.75227,0,0,39498.2979050926,2008-02-20,07:08:59
36.8059666,115.7502783,0,0,39498.2980208333,2008-02-20,07:09:09
36.808405,115.7484682,0,0,39498.2981365741,2008-02-20,07:09:19
36.8108383,115.7468432,0,0,39498.2982523148,2008-02-20,07:09:29
36.8132499,115.7451983,0,0,39498.2983680556,2008-02-20,07:09:39
36.8155932,115.7435983,0,0,39498.2984837963,2008-02-20,07:09:49
36.8178033,115.7417466,0,0,39498.298599537,2008-02-20,07:09:59
36.8197266,115.7396866,0,0,39498.2987152778,2008-02-20,07:10:09
36.8214299,115.7377016,0,0,39498.2988310185,2008-02-20,07:10:19
36.8229833,115.7360599,0,0,39498.2989467593,2008-02-20,07:10:29
36.8244283,115.7348299,0,0,39498.2990625,2008-02-20,07:10:39
36.8257583,115.7340016,0,0,39498.2991782407,2008-02-20,07:10:49
36.8261149,115.7338266,0,0,39498.299212963,2008-02-20,07:10:52
36.8264599,115.7337616,0,0,39498.2992476852,2008-02-20,07:10:55
36.8267466,115.7336199,0,0,39498.2992824074,2008-02-20,07:10:58
36.8270132,115.7334882,0,0,39498.2993171296,2008-02-20,07:11:01
36.8272933,115.7333916,0,0,39498.2993518518,2008-02-20,07:11:04
36.8275566,115.733305,0,0,39498.2993865741,2008-02-20,07:11:07
36.8278483,115.7333299,0,0,39498.2994212963,2008-02-20,07:11:10
36.82811,115.7332733,0,0,39498.2994560185,2008-02-20,07:11:13
36.8283766,115.7332283,0,0,39498.2994907407,2008-02-20,07:11:16
36.8286516,115.7331716,0,0,39498.299525463,2008-02-20,07:11:19
36.8289183,115.7331316,0,0,39498.2995601852,2008-02-20,07:11:22
36.82919,115.733085,0,0,39498.2995949074,2008-02-20,07:11:25
36.8294566,115.7330466,0,0,39498.2996296296,2008-02-20,07:11:28
36.8297233,115.7330183,0,0,39498.2996643518,2008-02-20,07:11:31
36.8299966,115.7329899,0,0,39498.2996990741,2008-02-20,07:11:34
36.8302733,115.7329633,0,0,39498.2997337963,2008-02-20,07:11:37
36.8305533,115.7329333,0,0,39498.2997685185,2008-02-20,07:11:40
36.8308333,115.7329199,0,0,39498.2998032407,2008-02-20,07:11:43
36.8311249,115.7329033,0,0,39498.299837963,2008-02-20,07:11:46
36.8314099,115.7328916,0,0,39498.2998726852,2008-02-20,07:11:49
36.8316916,115.7328733,0,0,39498.2999074074,2008-02-20,07:11:52
36.8319666,115.7328533,0,0,39498.2999421296,2008-02-20,07:11:55
36.832255,115.7328349,0,0,39498.2999768518,2008-02-20,07:11:58
36.8325366,115.7328099,0,0,39498.3000115741,2008-02-20,07:12:01
36.832815,115.7327983,0,0,39498.3000462963,2008-02-20,07:12:04
36.8330983,115.7327833,0,0,39498.3000810185,2008-02-20,07:12:07
36.83338,115.7327683,0,0,39498.3001157407,2008-02-20,07:12:10
36.833655,115.732745,0,0,39498.300150463,2008-02-20,07:12:13
36.8339433,115.7327182,0,0,39498.3001851852,2008-02-20,07:12:16
36.8342266,115.7326883,0,0,39498.3002199074,2008-02-20,07:12:19
36.8345083,115.732675,0,0,39498.3002546296,2008-02-20,07:12:22
36.8347816,115.7326533,0,0,39498.3002893519,2008-02-20,07:12:25
36.8350633,115.7326183,0,0,39498.3003240741,2008-02-20,07:12:28
36.8353366,115.7326016,0,0,39498.3003587963,2008-02-20,07:12:31
36.8356249,115.7325783,0,0,39498.3003935185,2008-02-20,07:12:34
36.8359,115.7325699,0,0,39498.3004282407,2008-02-20,07:12:37
36.8361633,115.7325583,0,0,39498.300462963,2008-02-20,07:12:40
36.8364216,115.7325433,0,0,39498.3004976852,2008-02-20,07:12:43
36.8366832,115.73251,0,0,39498.3005324074,2008-02-20,07:12:46
36.8369533,115.7324683,0,0,39498.3005671296,2008-02-20,07:12:49
36.8372216,115.7324199,0,0,39498.3006018519,2008-02-20,07:12:52
36.8374733,115.7323783,0,0,39498.3006365741,2008-02-20,07:12:55
36.8377416,115.7323416,0,0,39498.3006712963,2008-02-20,07:12:58
36.8380066,115.732325,0,0,39498.3007060185,2008-02-20,07:13:01
36.8382833,115.7323183,0,0,39498.3007407407,2008-02-20,07:13:04
36.838565,115.7323049,0,0,39498.300775463,2008-02-20,07:13:07
36.8388349,115.7323049,0,0,39498.3008101852,2008-02-20,07:13:10
36.8390999,115.7322983,0,0,39498.3008449074,2008-02-20,07:13:13
36.8393799,115.7322832,0,0,39498.3008796296,2008-02-20,07:13:16
36.8396449,115.7322616,0,0,39498.3009143519,2008-02-20,07:13:19
36.8399116,115.7322449,0,0,39498.3009490741,2008-02-20,07:13:22
36.8401866,115.7322199,0,0,39498.3009837963,2008-02-20,07:13:25
36.8404516,115.7322183,0,0,39498.3010185185,2008-02-20,07:13:28
36.8406933,115.7322016,0,0,39498.3010532407,2008-02-20,07:13:31
36.8409399,115.7321766,0,0,39498.301087963,2008-02-20,07:13:34
36.8411783,115.7321583,0,0,39498.3011226852,2008-02-20,07:13:37
36.8413999,115.7321316,0,0,39498.3011574074,2008-02-20,07:13:40
36.8416016,115.7321,0,0,39498.3011921296,2008-02-20,07:13:43
36.8417933,115.7320799,0,0,39498.3012268519,2008-02-20,07:13:46
36.8431133,115.731865,0,0,39498.3015509259,2008-02-20,07:14:14
36.843245,115.7319399,0,0,39498.3015856481,2008-02-20,07:14:17
36.8433199,115.7319283,0,0,39498.3016203704,2008-02-20,07:14:20
36.84338,115.7319033,0,0,39498.3016550926,2008-02-20,07:14:23
36.8434049,115.7318933,0,0,39498.3016898148,2008-02-20,07:14:26
36.8434366,115.7318749,0,0,39498.3017476852,2008-02-20,07:14:31
36.8489249,115.7317183,0,0,39498.304525463,2008-02-20,07:18:31
36.8491599,115.7316849,0,0,39498.3045601852,2008-02-20,07:18:34
36.8493883,115.7316716,0,0,39498.3045949074,2008-02-20,07:18:37
36.8496233,115.7316683,0,0,39498.3046296296,2008-02-20,07:18:40
36.8498799,115.7316566,0,0,39498.3046643519,2008-02-20,07:18:43
36.850135,115.7316266,0,0,39498.3046990741,2008-02-20,07:18:46
36.8503949,115.7315983,0,0,39498.3047337963,2008-02-20,07:18:49
36.8506533,115.7315749,0,0,39498.3047685185,2008-02-20,07:18:52
36.8509083,115.7315333,0,0,39498.3048032407,2008-02-20,07:18:55
36.8512249,115.7315533,0,0,39498.304837963,2008-02-20,07:18:58
36.8515349,115.7315749,0,0,39498.3048726852,2008-02-20,07:19:01
36.8518333,115.7316,0,0,39498.3049074074,2008-02-20,07:19:04
36.8521333,115.7316083,0,0,39498.3049421296,2008-02-20,07:19:07
36.8524466,115.7316149,0,0,39498.3049768518,2008-02-20,07:19:10
36.8527716,115.7316233,0,0,39498.3050115741,2008-02-20,07:19:13
36.8530966,115.7316382,0,0,39498.3050462963,2008-02-20,07:19:16
36.8534083,115.73168,0,0,39498.3050810185,2008-02-20,07:19:19
36.8537316,115.7316966,0,0,39498.3051157407,2008-02-20,07:19:22
36.854035,115.7317483,0,0,39498.305150463,2008-02-20,07:19:25
36.8543733,115.7317699,0,0,39498.3051851852,2008-02-20,07:19:28
36.8547066,115.73178,0,0,39498.3052199074,2008-02-20,07:19:31
36.8550666,115.7318016,0,0,39498.3052546296,2008-02-20,07:19:34
36.8554483,115.7318083,0,0,39498.3052893518,2008-02-20,07:19:37
36.8558216,115.7318316,0,0,39498.3053240741,2008-02-20,07:19:40
36.8561883,115.7318699,0,0,39498.3053587963,2008-02-20,07:19:43
36.8565716,115.7319083,0,0,39498.3053935185,2008-02-20,07:19:46
36.85696,115.7319549,0,0,39498.3054282407,2008-02-20,07:19:49
36.8573583,115.7319966,0,0,39498.305462963,2008-02-20,07:19:52
36.85776,115.7320483,0,0,39498.3054976852,2008-02-20,07:19:55
36.8581683,115.7321099,0,0,39498.3055324074,2008-02-20,07:19:58
36.8585616,115.7321483,0,0,39498.3055671296,2008-02-20,07:20:01
36.8589549,115.7321916,0,0,39498.3056018518,2008-02-20,07:20:04
36.8593583,115.7322533,0,0,39498.3056365741,2008-02-20,07:20:07
36.8597683,115.7323049,0,0,39498.3056712963,2008-02-20,07:20:10
36.8601749,115.7323532,0,0,39498.3057060185,2008-02-20,07:20:13
36.86059,115.7323899,0,0,39498.3057407407,2008-02-20,07:20:16
36.8610183,115.7324466,0,0,39498.305775463,2008-02-20,07:20:19
36.8614333,115.732495,0,0,39498.3058101852,2008-02-20,07:20:22
36.86188,115.7325383,0,0,39498.3058449074,2008-02-20,07:20:25
36.8623283,115.7325916,0,0,39498.3058796296,2008-02-20,07:20:28
36.8627933,115.7326266,0,0,39498.3059143518,2008-02-20,07:20:31
36.8632749,115.7326583,0,0,39498.3059490741,2008-02-20,07:20:34
36.8637583,115.7327149,0,0,39498.3059837963,2008-02-20,07:20:37
36.8654283,115.7328199,0,0,39498.306099537,2008-02-20,07:20:47
36.8671366,115.7329249,0,0,39498.3062152778,2008-02-20,07:20:57
36.8688533,115.7329166,0,0,39498.3063310185,2008-02-20,07:21:07
36.8706333,115.7327649,0,0,39498.3064467593,2008-02-20,07:21:17
36.8724133,115.732425,0,0,39498.3065625,2008-02-20,07:21:27
36.8742266,115.7318766,0,0,39498.3066782407,2008-02-20,07:21:37
36.8760033,115.7311332,0,0,39498.3067939815,2008-02-20,07:21:47
36.8778283,115.73024,0,0,39498.3069097222,2008-02-20,07:21:57
36.87976,115.7293183,0,0,39498.307025463,2008-02-20,07:22:07
36.8817716,115.7283966,0,0,39498.3071412037,2008-02-20,07:22:17
36.8838366,115.7276266,0,0,39498.3072569444,2008-02-20,07:22:27
36.8858833,115.7267983,0,0,39498.3073726852,2008-02-20,07:22:37
36.8878683,115.7256233,0,0,39498.3074884259,2008-02-20,07:22:47
36.8898016,115.7242299,0,0,39498.3076041667,2008-02-20,07:22:57
36.8917049,115.7227916,0,0,39498.3077199074,2008-02-20,07:23:07
36.8936816,115.7213532,0,0,39498.3078356481,2008-02-20,07:23:17
36.8957233,115.7199049,0,0,39498.3079513889,2008-02-20,07:23:27
36.8978466,115.7184316,0,0,39498.3080671296,2008-02-20,07:23:37
36.8999983,115.7170749,0,0,39498.3081828704,2008-02-20,07:23:47
36.9022533,115.7160649,0,0,39498.3082986111,2008-02-20,07:23:57
36.9046833,115.7153233,0,0,39498.3084143519,2008-02-20,07:24:07
36.9071883,115.7145733,0,0,39498.3085300926,2008-02-20,07:24:17
36.9097566,115.7137716,0,0,39498.3086458333,2008-02-20,07:24:27
36.9123566,115.7129716,0,0,39498.3087615741,2008-02-20,07:24:37
36.9150416,115.7121499,0,0,39498.3088773148,2008-02-20,07:24:47
36.9177833,115.71132,0,0,39498.3089930556,2008-02-20,07:24:57
36.9205383,115.7104999,0,0,39498.3091087963,2008-02-20,07:25:07
36.9233183,115.7096349,0,0,39498.309224537,2008-02-20,07:25:17
36.9260833,115.7087449,0,0,39498.3093402778,2008-02-20,07:25:27
36.9288633,115.7078716,0,0,39498.3094560185,2008-02-20,07:25:37
36.9316683,115.7069799,0,0,39498.3095717593,2008-02-20,07:25:47
36.9344316,115.7061133,0,0,39498.3096875,2008-02-20,07:25:57
36.9372016,115.7052633,0,0,39498.3098032407,2008-02-20,07:26:07
36.9399916,115.7044366,0,0,39498.3099189815,2008-02-20,07:26:17
36.9427699,115.7035766,0,0,39498.3100347222,2008-02-20,07:26:27
36.94554,115.7027083,0,0,39498.310150463,2008-02-20,07:26:37
36.9483583,115.701875,0,0,39498.3102662037,2008-02-20,07:26:47
36.9510883,115.7010449,0,0,39498.3103819444,2008-02-20,07:26:57
36.9538266,115.7002166,0,0,39498.3104976852,2008-02-20,07:27:07
36.9566049,115.699395,0,0,39498.3106134259,2008-02-20,07:27:17
36.9593866,115.6985616,0,0,39498.3107291667,2008-02-20,07:27:27
36.9621733,115.6977216,0,0,39498.3108449074,2008-02-20,07:27:37
36.9650066,115.6968466,0,0,39498.3109606481,2008-02-20,07:27:47
36.967835,115.6959816,0,0,39498.3110763889,2008-02-20,07:27:57
36.97064,115.6951116,0,0,39498.3111921296,2008-02-20,07:28:07
36.9734766,115.6942733,0,0,39498.3113078704,2008-02-20,07:28:17
36.9762933,115.6933916,0,0,39498.3114236111,2008-02-20,07:28:27
36.9790949,115.6925283,0,0,39498.3115393519,2008-02-20,07:28:37
36.9819116,115.6916366,0,0,39498.3116550926,2008-02-20,07:28:47
36.9847066,115.6907949,0,0,39498.3117708333,2008-02-20,07:28:57
36.9875133,115.6899249,0,0,39498.3118865741,2008-02-20,07:29:07
36.99037,115.6892116,0,0,39498.3120023148,2008-02-20,07:29:17
36.9933083,115.6890483,0,0,39498.3121180556,2008-02-20,07:29:27
36.9962349,115.6891683,0,0,39498.3122337963,2008-02-20,07:29:37
36.999145,115.6893249,0,0,39498.312349537,2008-02-20,07:29:47
37.0020216,115.6894866,0,0,39498.3124652778,2008-02-20,07:29:57
37.0048833,115.6896383,0,0,39498.3125810185,2008-02-20,07:30:07
37.0077766,115.6897933,0,0,39498.3126967593,2008-02-20,07:30:17
37.0106683,115.6899283,0,0,39498.3128125,2008-02-20,07:30:27
37.0135699,115.6900332,0,0,39498.3129282407,2008-02-20,07:30:37
37.0164716,115.6897583,0,0,39498.3130439815,2008-02-20,07:30:47
37.0193516,115.6890533,0,0,39498.3131597222,2008-02-20,07:30:57
37.0222166,115.6882833,0,0,39498.313275463,2008-02-20,07:31:07
37.0250933,115.6875116,0,0,39498.3133912037,2008-02-20,07:31:17
37.0279816,115.68677,0,0,39498.3135069444,2008-02-20,07:31:27
37.0308216,115.6860183,0,0,39498.3136226852,2008-02-20,07:31:37
37.0336433,115.6852899,0,0,39498.3137384259,2008-02-20,07:31:47
37.0364383,115.6845449,0,0,39498.3138541667,2008-02-20,07:31:57
37.039205,115.6838116,0,0,39498.3139699074,2008-02-20,07:32:07
37.0419983,115.6830949,0,0,39498.3140856481,2008-02-20,07:32:17
37.0448283,115.6824016,0,0,39498.3142013889,2008-02-20,07:32:27
37.0476649,115.6816783,0,0,39498.3143171296,2008-02-20,07:32:37
37.0505383,115.6810766,0,0,39498.3144328704,2008-02-20,07:32:47
37.0534316,115.6808783,0,0,39498.3145486111,2008-02-20,07:32:57
37.0563366,115.6809916,0,0,39498.3146643518,2008-02-20,07:33:07
37.0592549,115.6811416,0,0,39498.3147800926,2008-02-20,07:33:17
37.0621883,115.68129,0,0,39498.3148958333,2008-02-20,07:33:27
37.0650499,115.6814583,0,0,39498.3150115741,2008-02-20,07:33:37
37.0679483,115.6816116,0,0,39498.3151273148,2008-02-20,07:33:47
37.0708583,115.6817916,0,0,39498.3152430556,2008-02-20,07:33:57
37.0737583,115.68181,0,0,39498.3153587963,2008-02-20,07:34:07
37.0766283,115.6814799,0,0,39498.315474537,2008-02-20,07:34:17
37.0794516,115.6808166,0,0,39498.3155902778,2008-02-20,07:34:27
37.0822883,115.6801299,0,0,39498.3157060185,2008-02-20,07:34:37
37.0851416,115.6796549,0,0,39498.3158217593,2008-02-20,07:34:47
37.0879599,115.6795483,0,0,39498.3159375,2008-02-20,07:34:57
37.0908233,115.6794749,0,0,39498.3160532407,2008-02-20,07:35:07
37.0936966,115.6793916,0,0,39498.3161689815,2008-02-20,07:35:17
37.0965383,115.6793199,0,0,39498.3162847222,2008-02-20,07:35:27
37.0993749,115.6792583,0,0,39498.316400463,2008-02-20,07:35:37
37.1022316,115.6791699,0,0,39498.3165162037,2008-02-20,07:35:47
37.1050766,115.6790833,0,0,39498.3166319444,2008-02-20,07:35:57
37.1079066,115.6790633,0,0,39498.3167476852,2008-02-20,07:36:07
37.1107116,115.6794433,0,0,39498.3168634259,2008-02-20,07:36:17
37.1133783,115.6801966,0,0,39498.3169791667,2008-02-20,07:36:27
37.1161649,115.68091,0,0,39498.3170949074,2008-02-20,07:36:37
37.1189116,115.6816499,0,0,39498.3172106481,2008-02-20,07:36:47
37.1217233,115.682355,0,0,39498.3173263889,2008-02-20,07:36:57
37.1245099,115.6830166,0,0,39498.3174421296,2008-02-20,07:37:07
37.1274066,115.6834016,0,0,39498.3175578704,2008-02-20,07:37:17
37.1303483,115.6837033,0,0,39498.3176736111,2008-02-20,07:37:27
37.1332799,115.6839616,0,0,39498.3177893519,2008-02-20,07:37:37
37.136165,115.68426,0,0,39498.3179050926,2008-02-20,07:37:47
37.1390133,115.6845449,0,0,39498.3180208333,2008-02-20,07:37:57
37.1418266,115.6848849,0,0,39498.3181365741,2008-02-20,07:38:07
37.1446016,115.685255,0,0,39498.3182523148,2008-02-20,07:38:17
37.1473283,115.6858116,0,0,39498.3183680556,2008-02-20,07:38:27
37.1501083,115.6863399,0,0,39498.3184837963,2008-02-20,07:38:37
37.1528566,115.6868833,0,0,39498.318599537,2008-02-20,07:38:47
37.15565,115.6874449,0,0,39498.3187152778,2008-02-20,07:38:57
37.1584616,115.6880116,0,0,39498.3188310185,2008-02-20,07:39:07
37.1613066,115.6885449,0,0,39498.3189467593,2008-02-20,07:39:17
37.1641483,115.6890749,0,0,39498.3190625,2008-02-20,07:39:27
37.1670016,115.6896133,0,0,39498.3191782407,2008-02-20,07:39:37
37.1698633,115.6901483,0,0,39498.3192939815,2008-02-20,07:39:47
37.1727449,115.6907449,0,0,39498.3194097222,2008-02-20,07:39:57
37.1756366,115.6912999,0,0,39498.319525463,2008-02-20,07:40:07
37.17851,115.6918733,0,0,39498.3196412037,2008-02-20,07:40:17
37.18132,115.6924666,0,0,39498.3197569444,2008-02-20,07:40:27
37.1841216,115.6929949,0,0,39498.3198726852,2008-02-20,07:40:37
37.1869399,115.6935049,0,0,39498.3199884259,2008-02-20,07:40:47
37.1897516,115.6940199,0,0,39498.3201041667,2008-02-20,07:40:57
37.1925566,115.6946133,0,0,39498.3202199074,2008-02-20,07:41:07
37.1953366,115.695175,0,0,39498.3203356481,2008-02-20,07:41:17
37.197985,115.6957516,0,0,39498.3204513889,2008-02-20,07:41:27
37.20084,115.6962983,0,0,39498.3205671296,2008-02-20,07:41:37
37.2037333,115.6968383,0,0,39498.3206828704,2008-02-20,07:41:47
37.2066516,115.6973683,0,0,39498.3207986111,2008-02-20,07:41:57
37.2094866,115.6978866,0,0,39498.3209143518,2008-02-20,07:42:07
37.2123183,115.6982816,0,0,39498.3210300926,2008-02-20,07:42:17
37.2152316,115.6984483,0,0,39498.3211458333,2008-02-20,07:42:27
37.2180933,115.6986166,0,0,39498.3212615741,2008-02-20,07:42:37
37.2209616,115.6987666,0,0,39498.3213773148,2008-02-20,07:42:47
37.2238199,115.6991282,0,0,39498.3214930556,2008-02-20,07:42:57
37.2266983,115.699885,0,0,39498.3216087963,2008-02-20,07:43:07
37.2295166,115.7009833,0,0,39498.321724537,2008-02-20,07:43:17
37.2322133,115.70214,0,0,39498.3218402778,2008-02-20,07:43:27
37.2352199,115.7034366,0,0,39498.3219675926,2008-02-20,07:43:38
37.2404483,115.7057966,0,0,39498.3221875,2008-02-20,07:43:57
37.2432066,115.7070466,0,0,39498.3223032407,2008-02-20,07:44:07
37.2462366,115.7083599,0,0,39498.3224305556,2008-02-20,07:44:18
37.2489683,115.7095449,0,0,39498.3225462963,2008-02-20,07:44:28
37.2516433,115.710675,0,0,39498.322662037,2008-02-20,07:44:38
37.2543066,115.7120066,0,0,39498.3227777778,2008-02-20,07:44:48
37.2566783,115.7138666,0,0,39498.3228935185,2008-02-20,07:44:58
37.25915,115.7161049,0,0,39498.3230208333,2008-02-20,07:45:09
37.2616733,115.7178366,0,0,39498.3231365741,2008-02-20,07:45:19
37.2643466,115.7190283,0,0,39498.3232523148,2008-02-20,07:45:29
37.2671066,115.7196816,0,0,39498.3233680556,2008-02-20,07:45:39
37.2699799,115.7202249,0,0,39498.3234837963,2008-02-20,07:45:49
37.2728116,115.7207966,0,0,39498.323599537,2008-02-20,07:45:59
37.2756116,115.7213683,0,0,39498.3237152778,2008-02-20,07:46:09
37.2784216,115.7219683,0,0,39498.3238310185,2008-02-20,07:46:19
37.2812366,115.7226249,0,0,39498.3239467593,2008-02-20,07:46:29
37.2840599,115.7232416,0,0,39498.3240625,2008-02-20,07:46:39
37.2868533,115.7238099,0,0,39498.3241782407,2008-02-20,07:46:49
37.2896266,115.7243766,0,0,39498.3242939815,2008-02-20,07:46:59
37.2922983,115.7249532,0,0,39498.3244097222,2008-02-20,07:47:09
37.2948333,115.7254616,0,0,39498.324525463,2008-02-20,07:47:19
37.2971716,115.7259466,0,0,39498.3246412037,2008-02-20,07:47:29
37.2992999,115.7263816,0,0,39498.3247569444,2008-02-20,07:47:39
37.3011866,115.7267849,0,0,39498.3248726852,2008-02-20,07:47:49
37.3028866,115.7271366,0,0,39498.3249884259,2008-02-20,07:47:59
37.3043866,115.72745,0,0,39498.3251041667,2008-02-20,07:48:09
37.3047966,115.727535,0,0,39498.3251388889,2008-02-20,07:48:12
37.3051449,115.7276333,0,0,39498.3251736111,2008-02-20,07:48:15
37.3055083,115.7277099,0,0,39498.3252083333,2008-02-20,07:48:18
37.3058616,115.7277799,0,0,39498.3252430556,2008-02-20,07:48:21
37.3061533,115.7278499,0,0,39498.3252777778,2008-02-20,07:48:24
37.3061533,115.7278499,0,0,39498.3252777778,2008-02-20,07:48:24
