# Supplementary material for: Research on differential privacy protection method based on user tendency
Source: PLoS One. 2023 Oct 26;18(10):e0288823. doi: 10.1371/journal.pone.0288823 (PMC10602288; doi:10.1371/journal.pone.0288823)
Supplement: S3 Data — (ZIP) [file pone.0288823.s003.zip › Data 5-3/051/Trajectory/20080221105029.plt]

Geolife trajectory
WGS 84
Altitude is in Feet
Reserved 3
0,2,255,My Track,0,0,2,8421376
0
39.9892316,116.298485,0,0,39499.451724537,2008-02-21,10:50:29
39.9892166,116.2984816,0,0,39499.4517361111,2008-02-21,10:50:30
39.9891549,116.2985066,0,0,39499.4517708333,2008-02-21,10:50:33
39.9891133,116.2985166,0,0,39499.4518055556,2008-02-21,10:50:36
39.9891316,116.29845,0,0,39499.4518402778,2008-02-21,10:50:39
39.9890633,116.2984066,0,0,39499.4518981481,2008-02-21,10:50:44
39.9890083,116.2984699,0,0,39499.4519328704,2008-02-21,10:50:47
39.9889449,116.2984966,0,0,39499.4519907407,2008-02-21,10:50:52
39.9888649,116.2985366,0,0,39499.4520486111,2008-02-21,10:50:57
39.98884,116.2984816,0,0,39499.4521064815,2008-02-21,10:51:02
39.9888199,116.2983133,0,0,39499.4521643519,2008-02-21,10:51:07
39.9887916,116.2982316,0,0,39499.4522222222,2008-02-21,10:51:12
39.9871616,116.2982383,0,0,39499.4537037037,2008-02-21,10:53:20
39.9871099,116.29829,0,0,39499.4537384259,2008-02-21,10:53:23
39.9869466,116.2985516,0,0,39499.4537731481,2008-02-21,10:53:26
39.986835,116.2986833,0,0,39499.4538078704,2008-02-21,10:53:29
39.9867583,116.2987216,0,0,39499.4538425926,2008-02-21,10:53:32
39.9867299,116.2987583,0,0,39499.4538773148,2008-02-21,10:53:35
39.986715,116.29878,0,0,39499.453912037,2008-02-21,10:53:38
39.9866466,116.2988366,0,0,39499.4539699074,2008-02-21,10:53:43
39.9866,116.2988883,0,0,39499.4540277778,2008-02-21,10:53:48
39.9865716,116.2988533,0,0,39499.4540625,2008-02-21,10:53:51
39.98656,116.29878,0,0,39499.4541203704,2008-02-21,10:53:56
39.9865616,116.2986633,0,0,39499.4541782407,2008-02-21,10:54:01
39.9865333,116.2985749,0,0,39499.4542361111,2008-02-21,10:54:06
39.9865199,116.2984683,0,0,39499.4542939815,2008-02-21,10:54:11
39.9864499,116.2983766,0,0,39499.4543518518,2008-02-21,10:54:16
39.9864233,116.2983549,0,0,39499.4544097222,2008-02-21,10:54:21
39.9863666,116.2983366,0,0,39499.4544675926,2008-02-21,10:54:26
39.9863483,116.2983983,0,0,39499.454525463,2008-02-21,10:54:31
39.9862783,116.2984583,0,0,39499.4545833333,2008-02-21,10:54:36
39.9862166,116.2985183,0,0,39499.4546180556,2008-02-21,10:54:39
39.9861566,116.2985149,0,0,39499.4546527778,2008-02-21,10:54:42
39.9861066,116.2984966,0,0,39499.4546875,2008-02-21,10:54:45
39.9861066,116.2984966,0,0,39499.4546990741,2008-02-21,10:54:46
39.9861033,116.2984933,0,0,39499.4547222222,2008-02-21,10:54:48
39.986095,116.2984566,0,0,39499.4547569444,2008-02-21,10:54:51
39.9860999,116.2983783,0,0,39499.4547916667,2008-02-21,10:54:54
39.9860966,116.2982699,0,0,39499.4548263889,2008-02-21,10:54:57
39.9861833,116.2980383,0,0,39499.4548842593,2008-02-21,10:55:02
39.9861616,116.2979966,0,0,39499.4549421296,2008-02-21,10:55:07
39.9859783,116.2983683,0,0,39499.455,2008-02-21,10:55:12
39.9857966,116.2987616,0,0,39499.4550578704,2008-02-21,10:55:17
39.9857783,116.2987899,0,0,39499.4550925926,2008-02-21,10:55:20
39.98569,116.2988166,0,0,39499.455150463,2008-02-21,10:55:25
39.9855833,116.2988316,0,0,39499.4552083333,2008-02-21,10:55:30
39.9855333,116.2988966,0,0,39499.4552430556,2008-02-21,10:55:33
39.9854416,116.2989183,0,0,39499.4553009259,2008-02-21,10:55:38
39.9853683,116.2989099,0,0,39499.4553587963,2008-02-21,10:55:43
39.9852999,116.2988599,0,0,39499.4554166667,2008-02-21,10:55:48
39.9852533,116.2988,0,0,39499.455474537,2008-02-21,10:55:53
39.9851883,116.2988383,0,0,39499.4555324074,2008-02-21,10:55:58
39.9851716,116.2988316,0,0,39499.4555902778,2008-02-21,10:56:03
39.9851049,116.2988933,0,0,39499.4556481481,2008-02-21,10:56:08
39.9850433,116.2989566,0,0,39499.4557986111,2008-02-21,10:56:21
39.9836049,116.3013833,0,0,39499.4585763889,2008-02-21,11:00:21
39.9835983,116.3014649,0,0,39499.4586342593,2008-02-21,11:00:26
39.9835983,116.3015716,0,0,39499.4586689815,2008-02-21,11:00:29
39.9836016,116.3016233,0,0,39499.4587037037,2008-02-21,11:00:32
39.9836266,116.3016699,0,0,39499.4587384259,2008-02-21,11:00:35
39.98364,116.3017033,0,0,39499.4587731481,2008-02-21,11:00:38
39.9836349,116.3017233,0,0,39499.4588078704,2008-02-21,11:00:41
39.9836133,116.3016649,0,0,39499.4588425926,2008-02-21,11:00:44
39.9836383,116.301625,0,0,39499.458900463,2008-02-21,11:00:49
39.9836316,116.3017333,0,0,39499.4589583333,2008-02-21,11:00:54
39.9836499,116.3017616,0,0,39499.4589930556,2008-02-21,11:00:57
39.9836249,116.301835,0,0,39499.4590277778,2008-02-21,11:01:00
39.9834233,116.3022149,0,0,39499.4590625,2008-02-21,11:01:03
39.9834216,116.3024016,0,0,39499.4590972222,2008-02-21,11:01:06
39.9837049,116.3021116,0,0,39499.4593055556,2008-02-21,11:01:24
39.98203,116.3033749,0,0,39499.4697916667,2008-02-21,11:16:30
39.9821416,116.3033149,0,0,39499.4698263889,2008-02-21,11:16:33
39.9822533,116.303265,0,0,39499.4698842593,2008-02-21,11:16:38
39.9823599,116.3032116,0,0,39499.4699421296,2008-02-21,11:16:43
39.9810283,116.306865,0,0,39499.6920717593,2008-02-21,16:36:35
39.9794883,116.3053849,0,0,39499.7581712963,2008-02-21,18:11:46
39.9797033,116.3057149,0,0,39499.7587037037,2008-02-21,18:12:32
39.9797833,116.3057916,0,0,39499.7587615741,2008-02-21,18:12:37
39.9798483,116.3058783,0,0,39499.7588194444,2008-02-21,18:12:42
39.9799266,116.3059616,0,0,39499.7588773148,2008-02-21,18:12:47
39.9799066,116.3059933,0,0,39499.7589351852,2008-02-21,18:12:52
39.9832366,116.3026016,0,0,39499.761712963,2008-02-21,18:16:52
39.9832483,116.3025716,0,0,39499.7617708333,2008-02-21,18:16:57
39.983715,116.3022799,0,0,39499.7645486111,2008-02-21,18:20:57
39.9837733,116.3022216,0,0,39499.7646064815,2008-02-21,18:21:02
39.9837883,116.3021516,0,0,39499.7646643519,2008-02-21,18:21:07
39.9839749,116.3019566,0,0,39499.7647222222,2008-02-21,18:21:12
39.9841116,116.3019566,0,0,39499.7647569444,2008-02-21,18:21:15
39.9842366,116.3018649,0,0,39499.7647916667,2008-02-21,18:21:18
39.9843033,116.3017566,0,0,39499.7648263889,2008-02-21,18:21:21
39.984425,116.3015383,0,0,39499.7648611111,2008-02-21,18:21:24
39.9845366,116.3013483,0,0,39499.7648958333,2008-02-21,18:21:27
39.9845916,116.3012333,0,0,39499.7649305556,2008-02-21,18:21:30
39.9846266,116.3011399,0,0,39499.7649652778,2008-02-21,18:21:33
39.9846566,116.3010933,0,0,39499.765,2008-02-21,18:21:36
39.984665,116.3010716,0,0,39499.7650347222,2008-02-21,18:21:39
39.9847449,116.3009316,0,0,39499.7650925926,2008-02-21,18:21:44
39.9848066,116.3008099,0,0,39499.765150463,2008-02-21,18:21:49
39.984915,116.3008716,0,0,39499.7652083333,2008-02-21,18:21:54
39.9849933,116.3008649,0,0,39499.7652662037,2008-02-21,18:21:59
39.9850516,116.3008149,0,0,39499.7653240741,2008-02-21,18:22:04
39.9852483,116.3009699,0,0,39499.7653819444,2008-02-21,18:22:09
39.98535,116.3009733,0,0,39499.7654166667,2008-02-21,18:22:12
39.98545,116.3009466,0,0,39499.7654513889,2008-02-21,18:22:15
39.9855583,116.3009599,0,0,39499.7654861111,2008-02-21,18:22:18
39.9856649,116.3009666,0,0,39499.7655208333,2008-02-21,18:22:21
39.9857799,116.3009433,0,0,39499.7655787037,2008-02-21,18:22:26
39.9859016,116.3009316,0,0,39499.7656365741,2008-02-21,18:22:31
39.9859483,116.3008166,0,0,39499.7656944444,2008-02-21,18:22:36
39.9860283,116.3008466,0,0,39499.7657523148,2008-02-21,18:22:41
39.9858749,116.3008666,0,0,39499.7658101852,2008-02-21,18:22:46
39.9869066,116.2991383,0,0,39499.768587963,2008-02-21,18:26:46
39.9870099,116.2991566,0,0,39499.7686458333,2008-02-21,18:26:51
39.9871066,116.2991716,0,0,39499.7687037037,2008-02-21,18:26:56
39.9871133,116.2991316,0,0,39499.7687384259,2008-02-21,18:26:59
39.98716,116.2991166,0,0,39499.7687962963,2008-02-21,18:27:04
39.9871166,116.2990566,0,0,39499.7688541667,2008-02-21,18:27:09
39.9890049,116.3000466,0,0,39499.7716319444,2008-02-21,18:31:09
39.989195,116.2999099,0,0,39499.7716898148,2008-02-21,18:31:14
39.9893116,116.2999116,0,0,39499.7717476852,2008-02-21,18:31:19
39.9894016,116.2999116,0,0,39499.7717824074,2008-02-21,18:31:22
39.9894583,116.2999183,0,0,39499.7718171296,2008-02-21,18:31:25
39.9895316,116.2998983,0,0,39499.771875,2008-02-21,18:31:30
39.9895933,116.2999,0,0,39499.7719328704,2008-02-21,18:31:35
39.989515,116.2998366,0,0,39499.7720023148,2008-02-21,18:31:41
