# Supplementary material for: Research on differential privacy protection method based on user tendency
Source: PLoS One. 2023 Oct 26;18(10):e0288823. doi: 10.1371/journal.pone.0288823 (PMC10602288; doi:10.1371/journal.pone.0288823)
Supplement: S3 Data — (ZIP) [file pone.0288823.s003.zip › Data 5-3/051/Trajectory/20080222090047.plt]

Geolife trajectory
WGS 84
Altitude is in Feet
Reserved 3
0,2,255,My Track,0,0,2,8421376
0
39.9995249,116.2979016,0,0,39500.3755439815,2008-02-22,09:00:47
39.9995249,116.2979016,0,0,39500.3755555556,2008-02-22,09:00:48
39.9927433,116.2933,0,0,39500.3832638889,2008-02-22,09:11:54
39.9928233,116.2932183,0,0,39500.3833217593,2008-02-22,09:11:59
39.9937266,116.2941516,0,0,39500.386099537,2008-02-22,09:15:59
39.9937266,116.2941149,0,0,39500.3861342593,2008-02-22,09:16:02
39.9937533,116.2940799,0,0,39500.3861689815,2008-02-22,09:16:05
39.99376,116.2940449,0,0,39500.3862037037,2008-02-22,09:16:08
39.9937399,116.2941733,0,0,39500.3862615741,2008-02-22,09:16:13
39.9937733,116.2941949,0,0,39500.3863194444,2008-02-22,09:16:18
39.9937916,116.2941383,0,0,39500.3863773148,2008-02-22,09:16:23
39.9938099,116.2940866,0,0,39500.3864351852,2008-02-22,09:16:28
39.9938333,116.2940283,0,0,39500.3864930556,2008-02-22,09:16:33
39.9938349,116.29396,0,0,39500.3865509259,2008-02-22,09:16:38
39.9938133,116.2938966,0,0,39500.3866087963,2008-02-22,09:16:43
39.9938583,116.29382,0,0,39500.3866666667,2008-02-22,09:16:48
39.9939,116.29377,0,0,39500.386724537,2008-02-22,09:16:53
39.9939899,116.2937099,0,0,39500.3867824074,2008-02-22,09:16:58
39.9943933,116.29342,0,0,39500.3869212963,2008-02-22,09:17:10
39.9944083,116.2933899,0,0,39500.3869560185,2008-02-22,09:17:13
39.9944066,116.2933016,0,0,39500.3870138889,2008-02-22,09:17:18
39.994365,116.2932133,0,0,39500.3870717593,2008-02-22,09:17:23
39.9942566,116.2931916,0,0,39500.3871296296,2008-02-22,09:17:28
39.9941983,116.293125,0,0,39500.3871875,2008-02-22,09:17:33
39.9941349,116.2930416,0,0,39500.3872453704,2008-02-22,09:17:38
39.9941366,116.292965,0,0,39500.3873032407,2008-02-22,09:17:43
39.9913716,116.2939783,0,0,39500.4381134259,2008-02-22,10:30:53
39.9913916,116.2940349,0,0,39500.4381481481,2008-02-22,10:30:56
39.99139,116.2940866,0,0,39500.4381828704,2008-02-22,10:30:59
39.9913616,116.294155,0,0,39500.4382407407,2008-02-22,10:31:04
39.99135,116.2941999,0,0,39500.438275463,2008-02-22,10:31:07
39.9913333,116.2942733,0,0,39500.4383333333,2008-02-22,10:31:12
39.9913299,116.2943349,0,0,39500.4383912037,2008-02-22,10:31:17
39.9913583,116.2944999,0,0,39500.4384490741,2008-02-22,10:31:22
39.9913833,116.2945716,0,0,39500.4384837963,2008-02-22,10:31:25
39.9913833,116.2946733,0,0,39500.4385185185,2008-02-22,10:31:28
39.99135,116.294695,0,0,39500.4385763889,2008-02-22,10:31:33
39.991115,116.2975799,0,0,39500.4445601852,2008-02-22,10:40:10
39.9914299,116.2979483,0,0,39500.4446180556,2008-02-22,10:40:15
39.991395,116.2980149,0,0,39500.4446759259,2008-02-22,10:40:20
39.9913933,116.2980566,0,0,39500.4447337963,2008-02-22,10:40:25
39.9913916,116.2981016,0,0,39500.4447916667,2008-02-22,10:40:30
39.9914133,116.2981649,0,0,39500.444849537,2008-02-22,10:40:35
39.9915116,116.2982533,0,0,39500.4449074074,2008-02-22,10:40:40
39.9915483,116.2983566,0,0,39500.4449652778,2008-02-22,10:40:45
39.9915099,116.2984316,0,0,39500.4450231481,2008-02-22,10:40:50
39.9913849,116.2985133,0,0,39500.4450810185,2008-02-22,10:40:55
39.9912483,116.2984966,0,0,39500.4451388889,2008-02-22,10:41:00
39.9911766,116.2985099,0,0,39500.4451736111,2008-02-22,10:41:03
39.9911066,116.29852,0,0,39500.4452083333,2008-02-22,10:41:06
39.9910499,116.2985416,0,0,39500.4452430556,2008-02-22,10:41:09
39.9910033,116.2985849,0,0,39500.4452777778,2008-02-22,10:41:12
39.9909483,116.2986449,0,0,39500.4453125,2008-02-22,10:41:15
39.9908883,116.2986516,0,0,39500.4453472222,2008-02-22,10:41:18
39.9908283,116.2986583,0,0,39500.4453819444,2008-02-22,10:41:21
39.9907866,116.2986583,0,0,39500.4454166667,2008-02-22,10:41:24
39.9907016,116.2986299,0,0,39500.445474537,2008-02-22,10:41:29
39.9906633,116.2986316,0,0,39500.4455092593,2008-02-22,10:41:32
39.9906149,116.2986383,0,0,39500.4455439815,2008-02-22,10:41:35
39.9905366,116.2985999,0,0,39500.4456018518,2008-02-22,10:41:40
39.9904683,116.2985316,0,0,39500.4456597222,2008-02-22,10:41:45
39.9904716,116.2983549,0,0,39500.4457175926,2008-02-22,10:41:50
39.9904716,116.2982249,0,0,39500.445775463,2008-02-22,10:41:55
39.9905116,116.2981266,0,0,39500.4458333333,2008-02-22,10:42:00
39.9905666,116.2981533,0,0,39500.4458912037,2008-02-22,10:42:05
39.9906466,116.29808,0,0,39500.4459490741,2008-02-22,10:42:10
39.9907083,116.2980183,0,0,39500.4460069444,2008-02-22,10:42:15
39.99079,116.2979616,0,0,39500.4460648148,2008-02-22,10:42:20
39.9908683,116.297945,0,0,39500.4461226852,2008-02-22,10:42:25
39.9908883,116.2979516,0,0,39500.4461805556,2008-02-22,10:42:30
39.9909249,116.2979316,0,0,39500.4462384259,2008-02-22,10:42:35
39.9907483,116.2981066,0,0,39500.477662037,2008-02-22,11:27:50
39.990735,116.2981166,0,0,39500.4776736111,2008-02-22,11:27:51
39.9906683,116.2981183,0,0,39500.4777314815,2008-02-22,11:27:56
39.9906066,116.2981216,0,0,39500.4777893518,2008-02-22,11:28:01
39.9905383,116.2981383,0,0,39500.4778472222,2008-02-22,11:28:06
39.9904683,116.2981333,0,0,39500.4779050926,2008-02-22,11:28:11
39.9903983,116.2981416,0,0,39500.477962963,2008-02-22,11:28:16
39.9903349,116.2981549,0,0,39500.4780208333,2008-02-22,11:28:21
39.99027,116.2981799,0,0,39500.4780787037,2008-02-22,11:28:26
39.9902216,116.2981966,0,0,39500.4781365741,2008-02-22,11:28:31
39.9902216,116.2981966,0,0,39500.4781712963,2008-02-22,11:28:34
39.9902283,116.2981916,0,0,39500.4781944444,2008-02-22,11:28:36
39.9901333,116.2981749,0,0,39500.4782523148,2008-02-22,11:28:41
39.989265,116.3005233,0,0,39500.4810300926,2008-02-22,11:32:41
39.9891866,116.30051,0,0,39500.481087963,2008-02-22,11:32:46
39.9891183,116.30049,0,0,39500.4811458333,2008-02-22,11:32:51
39.989055,116.3004616,0,0,39500.4812037037,2008-02-22,11:32:56
39.9890016,116.3004149,0,0,39500.4812615741,2008-02-22,11:33:01
39.9888733,116.3003733,0,0,39500.4813194444,2008-02-22,11:33:06
39.9887883,116.3003583,0,0,39500.4813773148,2008-02-22,11:33:11
39.9886816,116.3003549,0,0,39500.4814351852,2008-02-22,11:33:16
39.9886433,116.3003566,0,0,39500.4814699074,2008-02-22,11:33:19
39.9885933,116.3003599,0,0,39500.4815046296,2008-02-22,11:33:22
39.9885116,116.3003666,0,0,39500.4815625,2008-02-22,11:33:27
39.9884483,116.3004066,0,0,39500.4816203704,2008-02-22,11:33:32
39.9883966,116.3004166,0,0,39500.4816782407,2008-02-22,11:33:37
39.9883566,116.3004499,0,0,39500.4817361111,2008-02-22,11:33:42
39.9883233,116.3004966,0,0,39500.4817939815,2008-02-22,11:33:47
39.9882149,116.3005233,0,0,39500.4818518519,2008-02-22,11:33:52
39.9881566,116.30056,0,0,39500.4818865741,2008-02-22,11:33:55
39.9882366,116.300665,0,0,39500.4819212963,2008-02-22,11:33:58
39.98828,116.3007649,0,0,39500.4819791667,2008-02-22,11:34:03
39.98827,116.3008833,0,0,39500.482037037,2008-02-22,11:34:08
39.9882333,116.3009349,0,0,39500.4820717593,2008-02-22,11:34:11
39.9881316,116.3010049,0,0,39500.4821296296,2008-02-22,11:34:16
39.987975,116.3010533,0,0,39500.4821875,2008-02-22,11:34:21
39.987915,116.3010799,0,0,39500.4822222222,2008-02-22,11:34:24
39.9878549,116.3010933,0,0,39500.4822569444,2008-02-22,11:34:27
39.9878133,116.3010949,0,0,39500.4822916667,2008-02-22,11:34:30
39.987735,116.3011083,0,0,39500.482349537,2008-02-22,11:34:35
39.9876683,116.3011416,0,0,39500.4824074074,2008-02-22,11:34:40
39.98758,116.3011566,0,0,39500.4824652778,2008-02-22,11:34:45
39.9875349,116.3011266,0,0,39500.4825,2008-02-22,11:34:48
39.987495,116.3011233,0,0,39500.4825347222,2008-02-22,11:34:51
39.9874266,116.3011166,0,0,39500.4825925926,2008-02-22,11:34:56
39.9873633,116.3011316,0,0,39500.482650463,2008-02-22,11:35:01
39.9873116,116.3011433,0,0,39500.4827083333,2008-02-22,11:35:06
39.9864983,116.3001149,0,0,39500.4854861111,2008-02-22,11:39:06
39.9865283,116.2999583,0,0,39500.4855439815,2008-02-22,11:39:11
39.9865316,116.2998499,0,0,39500.4856018518,2008-02-22,11:39:16
39.9863616,116.2996333,0,0,39500.4856597222,2008-02-22,11:39:21
39.9862766,116.2995883,0,0,39500.4856944444,2008-02-22,11:39:24
39.9862683,116.2995733,0,0,39500.4857291667,2008-02-22,11:39:27
39.9863916,116.2995883,0,0,39500.4857638889,2008-02-22,11:39:30
39.9863266,116.2995316,0,0,39500.4858217593,2008-02-22,11:39:35
39.9863066,116.2994866,0,0,39500.4858796296,2008-02-22,11:39:40
39.9849333,116.2989316,0,0,39500.4886805556,2008-02-22,11:43:42
39.9849783,116.2989349,0,0,39500.4887384259,2008-02-22,11:43:47
39.9851766,116.2989349,0,0,39500.4888078704,2008-02-22,11:43:53
39.9852299,116.2989616,0,0,39500.4888425926,2008-02-22,11:43:56
39.9860966,116.2993633,0,0,39500.5145138889,2008-02-22,12:20:54
39.9860849,116.2992083,0,0,39500.5192013889,2008-02-22,12:27:39
39.9858949,116.2987183,0,0,39500.5219791667,2008-02-22,12:31:39
39.9865899,116.2992216,0,0,39500.5247569444,2008-02-22,12:35:39
39.9865566,116.2991716,0,0,39500.5248148148,2008-02-22,12:35:44
39.9865099,116.2991549,0,0,39500.5248726852,2008-02-22,12:35:49
39.9862949,116.2994716,0,0,39500.5277777778,2008-02-22,12:40:00
39.9861916,116.2994499,0,0,39500.5278125,2008-02-22,12:40:03
39.9850566,116.3099233,0,0,39500.5305902778,2008-02-22,12:44:03
39.9816983,116.3107916,0,0,39500.5333796296,2008-02-22,12:48:04
39.9816233,116.3108083,0,0,39500.5334143518,2008-02-22,12:48:07
39.9815416,116.3108283,0,0,39500.5334490741,2008-02-22,12:48:10
39.9814899,116.3108316,0,0,39500.5334837963,2008-02-22,12:48:13
39.9814349,116.3108016,0,0,39500.5335416667,2008-02-22,12:48:18
39.9813266,116.3107833,0,0,39500.533599537,2008-02-22,12:48:23
39.9813266,116.3107833,0,0,39500.5336342593,2008-02-22,12:48:26
39.9813266,116.3107833,0,0,39500.5336574074,2008-02-22,12:48:28
39.98137,116.3107883,0,0,39500.5337152778,2008-02-22,12:48:33
39.9721066,116.31259,0,0,39500.5364930556,2008-02-22,12:52:33
39.971985,116.3126349,0,0,39500.5365393519,2008-02-22,12:52:37
39.9718199,116.3127049,0,0,39500.5365740741,2008-02-22,12:52:40
39.9718133,116.3127366,0,0,39500.5366087963,2008-02-22,12:52:43
39.9717233,116.3127666,0,0,39500.5366435185,2008-02-22,12:52:46
39.97152,116.3127599,0,0,39500.5366782407,2008-02-22,12:52:49
39.9713766,116.3127833,0,0,39500.536712963,2008-02-22,12:52:52
39.9712049,116.3128466,0,0,39500.5367476852,2008-02-22,12:52:55
39.9709783,116.3129416,0,0,39500.5367824074,2008-02-22,12:52:58
39.9707416,116.3130399,0,0,39500.5368171296,2008-02-22,12:53:01
39.970495,116.3131316,0,0,39500.5368518519,2008-02-22,12:53:04
39.9702616,116.3132049,0,0,39500.5368865741,2008-02-22,12:53:07
39.9700666,116.3132583,0,0,39500.5369212963,2008-02-22,12:53:10
39.9698999,116.3133166,0,0,39500.5369560185,2008-02-22,12:53:13
39.9697449,116.3133833,0,0,39500.5369907407,2008-02-22,12:53:16
39.9695649,116.3134616,0,0,39500.537025463,2008-02-22,12:53:19
39.9693733,116.3135549,0,0,39500.5370833333,2008-02-22,12:53:24
39.9693616,116.3135799,0,0,39500.5371180556,2008-02-22,12:53:27
39.9693066,116.3136216,0,0,39500.5371527778,2008-02-22,12:53:30
39.969225,116.3136633,0,0,39500.5371875,2008-02-22,12:53:33
39.9692149,116.313675,0,0,39500.5372222222,2008-02-22,12:53:36
39.9691783,116.3136983,0,0,39500.5372569444,2008-02-22,12:53:39
39.9690366,116.3137899,0,0,39500.5373263889,2008-02-22,12:53:45
39.9688516,116.3138383,0,0,39500.5373611111,2008-02-22,12:53:48
39.9686666,116.3138683,0,0,39500.5373958333,2008-02-22,12:53:51
39.9684616,116.3139283,0,0,39500.5374305556,2008-02-22,12:53:54
39.9684033,116.3151099,0,0,39500.5376388889,2008-02-22,12:54:12
39.9670233,116.3142599,0,0,39500.5404166667,2008-02-22,12:58:12
39.9669883,116.31432,0,0,39500.540474537,2008-02-22,12:58:17
39.9669516,116.3143799,0,0,39500.5405324074,2008-02-22,12:58:22
39.966885,116.3144349,0,0,39500.5405902778,2008-02-22,12:58:27
39.9668283,116.3144649,0,0,39500.5406481481,2008-02-22,12:58:32
39.9667733,116.3145016,0,0,39500.5407060185,2008-02-22,12:58:37
39.9667216,116.3145483,0,0,39500.5407638889,2008-02-22,12:58:42
39.9666616,116.3145783,0,0,39500.5408217593,2008-02-22,12:58:47
39.9666,116.3145933,0,0,39500.5408796296,2008-02-22,12:58:52
39.9665533,116.3146316,0,0,39500.5409375,2008-02-22,12:58:57
39.9664983,116.3146449,0,0,39500.5409953704,2008-02-22,12:59:02
39.9664583,116.3146633,0,0,39500.5410532407,2008-02-22,12:59:07
39.9664116,116.3146683,0,0,39500.5411111111,2008-02-22,12:59:12
39.9663566,116.3146783,0,0,39500.5411689815,2008-02-22,12:59:17
39.9663133,116.3147149,0,0,39500.5412268518,2008-02-22,12:59:22
39.966265,116.3147466,0,0,39500.5412847222,2008-02-22,12:59:27
39.96621,116.3147499,0,0,39500.5413425926,2008-02-22,12:59:32
39.9661616,116.3147499,0,0,39500.541400463,2008-02-22,12:59:37
39.966125,116.3147649,0,0,39500.5414583333,2008-02-22,12:59:42
39.9661049,116.3147749,0,0,39500.5415162037,2008-02-22,12:59:47
39.9660566,116.31477,0,0,39500.5415740741,2008-02-22,12:59:52
39.9659883,116.3147449,0,0,39500.5416319444,2008-02-22,12:59:57
39.9659416,116.3147566,0,0,39500.5416898148,2008-02-22,13:00:02
39.9659099,116.3147599,0,0,39500.5417476852,2008-02-22,13:00:07
39.9658666,116.314735,0,0,39500.5418055556,2008-02-22,13:00:12
39.9657716,116.3147316,0,0,39500.5418634259,2008-02-22,13:00:17
39.9656916,116.3147283,0,0,39500.5419212963,2008-02-22,13:00:22
39.9656033,116.3147449,0,0,39500.5419791667,2008-02-22,13:00:27
39.9655083,116.3147599,0,0,39500.542037037,2008-02-22,13:00:32
39.9654433,116.3147733,0,0,39500.5420949074,2008-02-22,13:00:37
39.9654083,116.31484,0,0,39500.5421527778,2008-02-22,13:00:42
39.9654383,116.3149616,0,0,39500.5422106481,2008-02-22,13:00:47
39.9654633,116.3150416,0,0,39500.5422685185,2008-02-22,13:00:52
39.9654883,116.3151099,0,0,39500.5423263889,2008-02-22,13:00:57
39.9654849,116.3151816,0,0,39500.5423842593,2008-02-22,13:01:02
39.96548,116.3152783,0,0,39500.5424421296,2008-02-22,13:01:07
39.9654916,116.3153449,0,0,39500.5424768519,2008-02-22,13:01:10
39.9654833,116.3153799,0,0,39500.5425115741,2008-02-22,13:01:13
39.9654683,116.3154249,0,0,39500.5425694444,2008-02-22,13:01:18
39.9654749,116.3154649,0,0,39500.5426273148,2008-02-22,13:01:23
39.9641933,116.3167149,0,0,39500.5454050926,2008-02-22,13:05:23
39.9642116,116.316745,0,0,39500.545462963,2008-02-22,13:05:28
39.9641549,116.3168233,0,0,39500.5455208333,2008-02-22,13:05:33
39.96404,116.3169249,0,0,39500.5455555556,2008-02-22,13:05:36
39.9640049,116.3169916,0,0,39500.5455902778,2008-02-22,13:05:39
39.9638983,116.3170916,0,0,39500.545625,2008-02-22,13:05:42
39.9633833,116.3175066,0,0,39500.5457407407,2008-02-22,13:05:52
39.9644716,116.3172783,0,0,39500.6490277778,2008-02-22,15:34:36
39.9644966,116.3172399,0,0,39500.6490856481,2008-02-22,15:34:41
39.9661866,116.3185066,0,0,39500.6639699074,2008-02-22,15:56:07
39.9661283,116.3183683,0,0,39500.664224537,2008-02-22,15:56:29
39.9661349,116.3182933,0,0,39500.6642824074,2008-02-22,15:56:34
39.9661766,116.3181716,0,0,39500.6643402778,2008-02-22,15:56:39
39.9661733,116.3181099,0,0,39500.6643981481,2008-02-22,15:56:44
39.9661633,116.3180866,0,0,39500.6644560185,2008-02-22,15:56:49
39.9731766,116.3117683,0,0,39500.6683564815,2008-02-22,16:02:26
39.9748049,116.3113183,0,0,39500.6719097222,2008-02-22,16:07:33
39.9756466,116.3111116,0,0,39500.6746875,2008-02-22,16:11:33
39.9757033,116.3111166,0,0,39500.6747453704,2008-02-22,16:11:38
39.9758083,116.3110883,0,0,39500.6748032407,2008-02-22,16:11:43
39.9759116,116.3110883,0,0,39500.674837963,2008-02-22,16:11:46
39.9760183,116.31107,0,0,39500.6748726852,2008-02-22,16:11:49
39.9761583,116.3110083,0,0,39500.6749074074,2008-02-22,16:11:52
39.9762399,116.3109349,0,0,39500.6749421296,2008-02-22,16:11:55
39.976325,116.3108866,0,0,39500.6749768518,2008-02-22,16:11:58
39.9764183,116.3108749,0,0,39500.6750115741,2008-02-22,16:12:01
39.9764483,116.3108316,0,0,39500.6750462963,2008-02-22,16:12:04
39.9765233,116.3108633,0,0,39500.6751041667,2008-02-22,16:12:09
39.9765633,116.3109183,0,0,39500.675162037,2008-02-22,16:12:14
39.978965,116.3106883,0,0,39500.6779398148,2008-02-22,16:16:14
39.9823216,116.3109416,0,0,39500.6807175926,2008-02-22,16:20:14
39.9824199,116.3109333,0,0,39500.680775463,2008-02-22,16:20:19
39.982505,116.3109216,0,0,39500.6808101852,2008-02-22,16:20:22
39.9826116,116.3109549,0,0,39500.6808449074,2008-02-22,16:20:25
39.9826733,116.3109733,0,0,39500.6808796296,2008-02-22,16:20:28
39.98272,116.3109049,0,0,39500.6809143518,2008-02-22,16:20:31
39.9827433,116.3108699,0,0,39500.6809490741,2008-02-22,16:20:34
39.9843616,116.3069233,0,0,39500.6837268519,2008-02-22,16:24:34
39.9843383,116.3067983,0,0,39500.6837615741,2008-02-22,16:24:37
39.9843366,116.3068849,0,0,39500.6837962963,2008-02-22,16:24:40
39.9843433,116.3069216,0,0,39500.6838541667,2008-02-22,16:24:45
39.9857833,116.3054566,0,0,39500.6866435185,2008-02-22,16:28:46
39.9858683,116.3054483,0,0,39500.6867013889,2008-02-22,16:28:51
39.9859483,116.3054316,0,0,39500.6867592593,2008-02-22,16:28:56
39.9859866,116.3054333,0,0,39500.6868171296,2008-02-22,16:29:01
39.98824,116.3039966,0,0,39500.6895949074,2008-02-22,16:33:01
39.9882749,116.3039749,0,0,39500.6896527778,2008-02-22,16:33:06
39.9883033,116.3039183,0,0,39500.6897106481,2008-02-22,16:33:11
39.9883549,116.3039133,0,0,39500.6897685185,2008-02-22,16:33:16
39.9884283,116.3039366,0,0,39500.6898263889,2008-02-22,16:33:21
39.9884866,116.3039433,0,0,39500.6898842593,2008-02-22,16:33:26
39.98855,116.303965,0,0,39500.6899421296,2008-02-22,16:33:31
39.9886099,116.30386,0,0,39500.69,2008-02-22,16:33:36
39.9886633,116.3038633,0,0,39500.6900578704,2008-02-22,16:33:41
39.9887716,116.3038583,0,0,39500.6901157407,2008-02-22,16:33:46
39.9888033,116.3038416,0,0,39500.690150463,2008-02-22,16:33:49
39.9888583,116.3038349,0,0,39500.6902083333,2008-02-22,16:33:54
39.9896666,116.3017983,0,0,39500.6929861111,2008-02-22,16:37:54
39.9896783,116.3017133,0,0,39500.6930439815,2008-02-22,16:37:59
39.9896499,116.3016499,0,0,39500.6931018519,2008-02-22,16:38:04
39.9896449,116.3015816,0,0,39500.6931597222,2008-02-22,16:38:09
39.9896449,116.3015366,0,0,39500.6932175926,2008-02-22,16:38:14
39.9896366,116.3014783,0,0,39500.693275463,2008-02-22,16:38:19
39.9896599,116.3013783,0,0,39500.6933333333,2008-02-22,16:38:24
39.9896466,116.30131,0,0,39500.6933912037,2008-02-22,16:38:29
39.989615,116.3012449,0,0,39500.6934490741,2008-02-22,16:38:34
39.9896449,116.3011333,0,0,39500.6935069444,2008-02-22,16:38:39
39.9896533,116.3010233,0,0,39500.6935648148,2008-02-22,16:38:44
39.9896566,116.3009266,0,0,39500.6936226852,2008-02-22,16:38:49
39.9896633,116.3008516,0,0,39500.6936805556,2008-02-22,16:38:54
39.9896166,116.3007383,0,0,39500.6937384259,2008-02-22,16:38:59
39.9896416,116.3006066,0,0,39500.6937962963,2008-02-22,16:39:04
39.98968,116.3005633,0,0,39500.6938310185,2008-02-22,16:39:07
39.9896966,116.3004983,0,0,39500.6938888889,2008-02-22,16:39:12
39.9897216,116.3003966,0,0,39500.6939467593,2008-02-22,16:39:17
39.9897566,116.3003566,0,0,39500.6940046296,2008-02-22,16:39:22
39.9898116,116.3002883,0,0,39500.6940625,2008-02-22,16:39:27
39.9898483,116.3002333,0,0,39500.6940972222,2008-02-22,16:39:30
39.9899333,116.3001633,0,0,39500.6941550926,2008-02-22,16:39:35
39.9899716,116.3000983,0,0,39500.694212963,2008-02-22,16:39:40
39.9900083,116.3000383,0,0,39500.6942708333,2008-02-22,16:39:45
39.9900416,116.2999733,0,0,39500.6943287037,2008-02-22,16:39:50
39.990045,116.2998966,0,0,39500.6943865741,2008-02-22,16:39:55
39.9900699,116.2998216,0,0,39500.6944444444,2008-02-22,16:40:00
39.9900516,116.2997166,0,0,39500.6945023148,2008-02-22,16:40:05
39.9900533,116.2996416,0,0,39500.6945601852,2008-02-22,16:40:10
39.9900099,116.2995549,0,0,39500.6946180556,2008-02-22,16:40:15
39.9899933,116.2994849,0,0,39500.6946759259,2008-02-22,16:40:20
39.9899699,116.2994133,0,0,39500.6947337963,2008-02-22,16:40:25
39.9899683,116.2993416,0,0,39500.6947916667,2008-02-22,16:40:30
39.9899366,116.2992466,0,0,39500.694849537,2008-02-22,16:40:35
39.9898133,116.2991483,0,0,39500.6949074074,2008-02-22,16:40:40
39.9897633,116.2990933,0,0,39500.6949652778,2008-02-22,16:40:45
39.9897449,116.2990149,0,0,39500.6950231481,2008-02-22,16:40:50
39.9911499,116.29735,0,0,39500.6978009259,2008-02-22,16:44:50
39.9911349,116.2973016,0,0,39500.6978356481,2008-02-22,16:44:53
39.99107,116.297245,0,0,39500.6978935185,2008-02-22,16:44:58
