# Supplementary material for: Research on differential privacy protection method based on user tendency
Source: PLoS One. 2023 Oct 26;18(10):e0288823. doi: 10.1371/journal.pone.0288823 (PMC10602288; doi:10.1371/journal.pone.0288823)
Supplement: S3 Data — (ZIP) [file pone.0288823.s003.zip › Data 5-3/051/Trajectory/20080324085807.plt]

Geolife trajectory
WGS 84
Altitude is in Feet
Reserved 3
0,2,255,My Track,0,0,2,8421376
0
39.9761766,116.3844199,0,0,39531.3736921296,2008-03-24,08:58:07
39.9761649,116.3844599,0,0,39531.3737037037,2008-03-24,08:58:08
39.97612,116.3847049,0,0,39531.3737615741,2008-03-24,08:58:13
39.9760433,116.3850066,0,0,39531.3738194444,2008-03-24,08:58:18
39.9759733,116.3851866,0,0,39531.3738541667,2008-03-24,08:58:21
39.9759533,116.3852799,0,0,39531.3738888889,2008-03-24,08:58:24
39.9759333,116.3853666,0,0,39531.3739236111,2008-03-24,08:58:27
39.9759299,116.38541,0,0,39531.3739583333,2008-03-24,08:58:30
39.9759299,116.38541,0,0,39531.3739699074,2008-03-24,08:58:31
39.9759299,116.3854116,0,0,39531.3739930556,2008-03-24,08:58:33
39.9758766,116.38539,0,0,39531.3740509259,2008-03-24,08:58:38
39.9758849,116.38534,0,0,39531.3741087963,2008-03-24,08:58:43
39.975965,116.38527,0,0,39531.3741666667,2008-03-24,08:58:48
39.9761683,116.3841749,0,0,39531.3769444444,2008-03-24,09:02:48
39.9761983,116.38417,0,0,39531.3797222222,2008-03-24,09:06:48
39.9761983,116.38417,0,0,39531.3824768519,2008-03-24,09:10:46
39.9761949,116.3841633,0,0,39531.3825,2008-03-24,09:10:48
39.976185,116.3841333,0,0,39531.3825578704,2008-03-24,09:10:53
39.976185,116.3841333,0,0,39531.3825925926,2008-03-24,09:10:56
39.9761866,116.3841266,0,0,39531.3826157407,2008-03-24,09:10:58
39.9762349,116.3843483,0,0,39531.3853935185,2008-03-24,09:14:58
39.9760699,116.3848283,0,0,39531.3881712963,2008-03-24,09:18:58
39.9732166,116.3863099,0,0,39531.3916550926,2008-03-24,09:23:59
39.97571,116.3871316,0,0,39531.3944328704,2008-03-24,09:27:59
39.9757083,116.3870516,0,0,39531.3944907407,2008-03-24,09:28:04
39.9757033,116.3869933,0,0,39531.3945486111,2008-03-24,09:28:09
39.9757016,116.3869083,0,0,39531.3946064815,2008-03-24,09:28:14
39.9757066,116.3868066,0,0,39531.3946643519,2008-03-24,09:28:19
39.9757083,116.3867333,0,0,39531.3946990741,2008-03-24,09:28:22
39.9757033,116.3866749,0,0,39531.3947337963,2008-03-24,09:28:25
39.9757016,116.3866183,0,0,39531.3947685185,2008-03-24,09:28:28
39.9757066,116.3865333,0,0,39531.3948263889,2008-03-24,09:28:33
39.9757149,116.3864583,0,0,39531.3948842593,2008-03-24,09:28:38
39.975725,116.3863366,0,0,39531.3949421296,2008-03-24,09:28:43
39.9757283,116.3862816,0,0,39531.3949768519,2008-03-24,09:28:46
39.9757383,116.3861683,0,0,39531.3950347222,2008-03-24,09:28:51
39.9757266,116.3861133,0,0,39531.3950694444,2008-03-24,09:28:54
39.9757199,116.3860516,0,0,39531.3951041667,2008-03-24,09:28:57
39.9757233,116.386,0,0,39531.3951388889,2008-03-24,09:29:00
39.9757366,116.3859449,0,0,39531.3951736111,2008-03-24,09:29:03
39.9757366,116.38588,0,0,39531.3952083333,2008-03-24,09:29:06
39.9757349,116.3858149,0,0,39531.3952430556,2008-03-24,09:29:09
39.9757233,116.3857699,0,0,39531.3952777778,2008-03-24,09:29:12
39.9756899,116.3856616,0,0,39531.3953356481,2008-03-24,09:29:17
39.975685,116.3855983,0,0,39531.3953703704,2008-03-24,09:29:20
39.9756716,116.3855383,0,0,39531.3954050926,2008-03-24,09:29:23
39.9756483,116.3854883,0,0,39531.3954398148,2008-03-24,09:29:26
39.975625,116.3854366,0,0,39531.395474537,2008-03-24,09:29:29
39.975625,116.3853799,0,0,39531.3955092593,2008-03-24,09:29:32
39.9756366,116.3853249,0,0,39531.3955439815,2008-03-24,09:29:35
39.9756316,116.3852433,0,0,39531.3956018519,2008-03-24,09:29:40
39.9756466,116.3851516,0,0,39531.3956597222,2008-03-24,09:29:45
39.9756333,116.3850966,0,0,39531.3956944444,2008-03-24,09:29:48
39.9756349,116.3850349,0,0,39531.3957291667,2008-03-24,09:29:51
39.975625,116.38497,0,0,39531.3957638889,2008-03-24,09:29:54
39.9756083,116.384905,0,0,39531.3957986111,2008-03-24,09:29:57
39.9755983,116.3848466,0,0,39531.3958333333,2008-03-24,09:30:00
39.9756083,116.3847933,0,0,39531.3958680556,2008-03-24,09:30:03
39.9756049,116.3847283,0,0,39531.3959027778,2008-03-24,09:30:06
39.9756049,116.3846666,0,0,39531.3959375,2008-03-24,09:30:09
39.9756049,116.3845716,0,0,39531.3959953704,2008-03-24,09:30:14
39.9755949,116.3845433,0,0,39531.3960300926,2008-03-24,09:30:17
39.9755933,116.3844749,0,0,39531.396087963,2008-03-24,09:30:22
39.9755916,116.3844116,0,0,39531.3961226852,2008-03-24,09:30:25
39.9756016,116.384375,0,0,39531.3961574074,2008-03-24,09:30:28
39.9755899,116.3843066,0,0,39531.3961921296,2008-03-24,09:30:31
39.9755833,116.3842349,0,0,39531.3962268519,2008-03-24,09:30:34
39.975585,116.3841783,0,0,39531.3962615741,2008-03-24,09:30:37
39.9755899,116.3841533,0,0,39531.3962962963,2008-03-24,09:30:40
39.9754983,116.3732116,0,0,39531.3990740741,2008-03-24,09:34:40
39.9754916,116.3728533,0,0,39531.3991087963,2008-03-24,09:34:43
39.9754866,116.3723399,0,0,39531.3991550926,2008-03-24,09:34:47
39.9756016,116.3688999,0,0,39531.3994907407,2008-03-24,09:35:16
39.9755366,116.368055,0,0,39531.3996643518,2008-03-24,09:35:31
39.96632,116.3631749,0,0,39531.4024652778,2008-03-24,09:39:33
39.9659616,116.3630816,0,0,39531.4025,2008-03-24,09:39:36
39.9658733,116.36308,0,0,39531.4025347222,2008-03-24,09:39:39
39.9659649,116.3630316,0,0,39531.4025694444,2008-03-24,09:39:42
39.9658616,116.3630583,0,0,39531.4026041667,2008-03-24,09:39:45
39.9656283,116.3631033,0,0,39531.402662037,2008-03-24,09:39:50
39.9655633,116.3630849,0,0,39531.4026967593,2008-03-24,09:39:53
39.9655366,116.3630766,0,0,39531.4027314815,2008-03-24,09:39:56
39.9656416,116.3630883,0,0,39531.4027893519,2008-03-24,09:40:01
39.956805,116.3404,0,0,39531.4111342593,2008-03-24,09:52:02
39.9568316,116.3402116,0,0,39531.4111689815,2008-03-24,09:52:05
39.9568616,116.3343016,0,0,39531.4120023148,2008-03-24,09:53:17
39.95671,116.3336983,0,0,39531.4120833333,2008-03-24,09:53:24
39.9566316,116.3333433,0,0,39531.4121180556,2008-03-24,09:53:27
39.9566333,116.3330599,0,0,39531.4121527778,2008-03-24,09:53:30
39.9566183,116.3324983,0,0,39531.4122106481,2008-03-24,09:53:35
39.9559299,116.3289616,0,0,39531.4125347222,2008-03-24,09:54:03
39.95605,116.3290116,0,0,39531.4125694444,2008-03-24,09:54:06
39.9472916,116.3185033,0,0,39531.4164814815,2008-03-24,09:59:44
39.9457449,116.3185416,0,0,39531.4165972222,2008-03-24,09:59:54
39.946325,116.3185049,0,0,39531.4166319444,2008-03-24,09:59:57
39.9504383,116.3180099,0,0,39531.4194097222,2008-03-24,10:03:57
39.9505966,116.3177866,0,0,39531.4194444444,2008-03-24,10:04:00
39.9507633,116.3177766,0,0,39531.4194791667,2008-03-24,10:04:03
39.9514066,116.3180099,0,0,39531.4197453704,2008-03-24,10:04:26
39.9639883,116.3159616,0,0,39531.4225231481,2008-03-24,10:08:26
39.964135,116.3159133,0,0,39531.4225578704,2008-03-24,10:08:29
39.964275,116.3158666,0,0,39531.4225925926,2008-03-24,10:08:32
39.9644083,116.3158116,0,0,39531.4226273148,2008-03-24,10:08:35
39.9645383,116.3157133,0,0,39531.422662037,2008-03-24,10:08:38
39.9647149,116.3156216,0,0,39531.4226967593,2008-03-24,10:08:41
39.9649416,116.3155499,0,0,39531.4227314815,2008-03-24,10:08:44
39.9651866,116.3154516,0,0,39531.4227662037,2008-03-24,10:08:47
39.9654199,116.3153616,0,0,39531.4228009259,2008-03-24,10:08:50
39.9656549,116.3152649,0,0,39531.4228356481,2008-03-24,10:08:53
39.96603,116.3151183,0,0,39531.4228935185,2008-03-24,10:08:58
39.9661833,116.3150416,0,0,39531.4229282407,2008-03-24,10:09:01
39.9663116,116.3149433,0,0,39531.422962963,2008-03-24,10:09:04
39.9665116,116.3148583,0,0,39531.4229976852,2008-03-24,10:09:07
39.9667166,116.3147633,0,0,39531.4230324074,2008-03-24,10:09:10
39.9669,116.3147033,0,0,39531.4230671296,2008-03-24,10:09:13
39.9670916,116.3146416,0,0,39531.4231018518,2008-03-24,10:09:16
39.9672549,116.3145766,0,0,39531.4231365741,2008-03-24,10:09:19
39.9674216,116.314495,0,0,39531.4231712963,2008-03-24,10:09:22
39.9675566,116.3144183,0,0,39531.4232060185,2008-03-24,10:09:25
39.9676683,116.3143399,0,0,39531.4232407407,2008-03-24,10:09:28
39.9677266,116.3142749,0,0,39531.423275463,2008-03-24,10:09:31
39.967755,116.3142566,0,0,39531.4233101852,2008-03-24,10:09:34
39.9677966,116.3142316,0,0,39531.4233449074,2008-03-24,10:09:37
39.9678216,116.3142033,0,0,39531.4233796296,2008-03-24,10:09:40
39.967895,116.31416,0,0,39531.4234375,2008-03-24,10:09:45
39.9680133,116.3141149,0,0,39531.4234722222,2008-03-24,10:09:48
39.9681383,116.3141216,0,0,39531.4235069444,2008-03-24,10:09:51
39.9682583,116.3141066,0,0,39531.4235416667,2008-03-24,10:09:54
39.9682899,116.3141133,0,0,39531.4235763889,2008-03-24,10:09:57
39.9756316,116.31116,0,0,39531.4263541667,2008-03-24,10:13:57
39.9757633,116.3111133,0,0,39531.4263888889,2008-03-24,10:14:00
39.9758516,116.3110633,0,0,39531.4264236111,2008-03-24,10:14:03
39.9759183,116.3110299,0,0,39531.4264583333,2008-03-24,10:14:06
39.9759066,116.3110216,0,0,39531.4264930556,2008-03-24,10:14:09
39.9810749,116.310615,0,0,39531.4292708333,2008-03-24,10:18:09
39.9818783,116.3107933,0,0,39531.4320486111,2008-03-24,10:22:09
39.9819183,116.3108316,0,0,39531.4321064815,2008-03-24,10:22:14
39.9819233,116.3109033,0,0,39531.4321643518,2008-03-24,10:22:19
39.9820499,116.3109933,0,0,39531.4322222222,2008-03-24,10:22:24
39.9820983,116.3110583,0,0,39531.4322569444,2008-03-24,10:22:27
39.9821583,116.31114,0,0,39531.4323148148,2008-03-24,10:22:32
39.98224,116.3111133,0,0,39531.4323726852,2008-03-24,10:22:37
39.9823233,116.3111683,0,0,39531.4324074074,2008-03-24,10:22:40
39.9824383,116.3109316,0,0,39531.4324421296,2008-03-24,10:22:43
39.9825599,116.3107449,0,0,39531.4324768518,2008-03-24,10:22:46
39.9826916,116.3106716,0,0,39531.4325115741,2008-03-24,10:22:49
39.9828133,116.3106283,0,0,39531.4325462963,2008-03-24,10:22:52
39.9828783,116.3106116,0,0,39531.4325810185,2008-03-24,10:22:55
39.9829349,116.31058,0,0,39531.4326388889,2008-03-24,10:23:00
39.9849533,116.3101766,0,0,39531.4354166667,2008-03-24,10:27:00
39.9852016,116.3101516,0,0,39531.4354513889,2008-03-24,10:27:03
39.9854416,116.3101466,0,0,39531.4354861111,2008-03-24,10:27:06
39.9856633,116.3101533,0,0,39531.4355208333,2008-03-24,10:27:09
39.9858749,116.310165,0,0,39531.4355555556,2008-03-24,10:27:12
39.986065,116.3101716,0,0,39531.4355902778,2008-03-24,10:27:15
39.9860783,116.3100916,0,0,39531.435625,2008-03-24,10:27:18
39.9860199,116.3101116,0,0,39531.4356597222,2008-03-24,10:27:21
39.9860616,116.3100916,0,0,39531.4357175926,2008-03-24,10:27:26
39.9864083,116.3100533,0,0,39531.435775463,2008-03-24,10:27:31
39.9866016,116.3100199,0,0,39531.4358101852,2008-03-24,10:27:34
39.9867983,116.3100149,0,0,39531.4358449074,2008-03-24,10:27:37
39.9870233,116.3100133,0,0,39531.4358796296,2008-03-24,10:27:40
39.9873283,116.3099866,0,0,39531.4359143519,2008-03-24,10:27:43
39.9875833,116.3099816,0,0,39531.4359490741,2008-03-24,10:27:46
39.9877283,116.3099466,0,0,39531.4359837963,2008-03-24,10:27:49
39.9878649,116.3099316,0,0,39531.4360185185,2008-03-24,10:27:52
39.9880099,116.3099249,0,0,39531.4360532407,2008-03-24,10:27:55
39.9881233,116.3099149,0,0,39531.436087963,2008-03-24,10:27:58
39.9882333,116.3098799,0,0,39531.4361226852,2008-03-24,10:28:01
39.9882916,116.3098349,0,0,39531.4361574074,2008-03-24,10:28:04
39.9890166,116.3079233,0,0,39531.4389351852,2008-03-24,10:32:04
39.9889416,116.3078216,0,0,39531.4389930556,2008-03-24,10:32:09
39.9888233,116.3077383,0,0,39531.4390509259,2008-03-24,10:32:14
39.98876,116.3076966,0,0,39531.4390856481,2008-03-24,10:32:17
39.9886966,116.3076366,0,0,39531.4391203704,2008-03-24,10:32:20
39.9886416,116.3075983,0,0,39531.4391550926,2008-03-24,10:32:23
39.9886399,116.3075516,0,0,39531.4391898148,2008-03-24,10:32:26
39.9886366,116.307455,0,0,39531.4392476852,2008-03-24,10:32:31
39.9887799,116.3072866,0,0,39531.4393055556,2008-03-24,10:32:36
39.9888833,116.3071283,0,0,39531.4393634259,2008-03-24,10:32:41
39.9889083,116.3070116,0,0,39531.4394212963,2008-03-24,10:32:46
39.9888983,116.3069166,0,0,39531.4394791667,2008-03-24,10:32:51
39.9888416,116.3068049,0,0,39531.439537037,2008-03-24,10:32:56
39.9888066,116.306725,0,0,39531.4395949074,2008-03-24,10:33:01
39.9887799,116.3066783,0,0,39531.4396527778,2008-03-24,10:33:06
