# Supplementary material for: Research on differential privacy protection method based on user tendency
Source: PLoS One. 2023 Oct 26;18(10):e0288823. doi: 10.1371/journal.pone.0288823 (PMC10602288; doi:10.1371/journal.pone.0288823)
Supplement: S3 Data — (ZIP) [file pone.0288823.s003.zip › Data 5-3/051/Trajectory/20080324173025.plt]

Geolife trajectory
WGS 84
Altitude is in Feet
Reserved 3
0,2,255,My Track,0,0,2,8421376
0
39.9874166,116.3014449,0,0,39531.7294560185,2008-03-24,17:30:25
39.9873683,116.3013199,0,0,39531.7295138889,2008-03-24,17:30:30
39.9874066,116.3013133,0,0,39531.7295717593,2008-03-24,17:30:35
39.9873799,116.3012816,0,0,39531.7296296296,2008-03-24,17:30:40
39.98734,116.3012483,0,0,39531.7296875,2008-03-24,17:30:45
39.9872883,116.3012166,0,0,39531.7297453704,2008-03-24,17:30:50
39.9872233,116.3012033,0,0,39531.7298032407,2008-03-24,17:30:55
39.9872066,116.3011949,0,0,39531.729837963,2008-03-24,17:30:58
39.9872116,116.3010683,0,0,39531.7298958333,2008-03-24,17:31:03
39.9871233,116.3009516,0,0,39531.7299305556,2008-03-24,17:31:06
39.9871116,116.3009466,0,0,39531.7299652778,2008-03-24,17:31:09
39.9870366,116.3010366,0,0,39531.7300231481,2008-03-24,17:31:14
39.9869483,116.3010833,0,0,39531.7300810185,2008-03-24,17:31:19
39.9869266,116.30107,0,0,39531.7301388889,2008-03-24,17:31:24
39.9869533,116.3011133,0,0,39531.7301967593,2008-03-24,17:31:29
39.987005,116.3012449,0,0,39531.7302546296,2008-03-24,17:31:34
