# Supplementary material for: Research on differential privacy protection method based on user tendency
Source: PLoS One. 2023 Oct 26;18(10):e0288823. doi: 10.1371/journal.pone.0288823 (PMC10602288; doi:10.1371/journal.pone.0288823)
Supplement: S3 Data — (ZIP) [file pone.0288823.s003.zip › Data 5-3/051/Trajectory/20080326153045.plt]

Geolife trajectory
WGS 84
Altitude is in Feet
Reserved 3
0,2,255,My Track,0,0,2,8421376
0
39.9894799,116.3065666,0,0,39533.6463541667,2008-03-26,15:30:45
39.989475,116.3065566,0,0,39533.6463657407,2008-03-26,15:30:46
39.9893766,116.3065316,0,0,39533.6464236111,2008-03-26,15:30:51
39.9893099,116.3065516,0,0,39533.6464583333,2008-03-26,15:30:54
39.9892699,116.3065249,0,0,39533.6465162037,2008-03-26,15:30:59
39.9892266,116.3065166,0,0,39533.6465740741,2008-03-26,15:31:04
39.9890699,116.3065633,0,0,39533.6466319444,2008-03-26,15:31:09
39.9889833,116.3065433,0,0,39533.6466666667,2008-03-26,15:31:12
39.9889383,116.3065283,0,0,39533.6467013889,2008-03-26,15:31:15
39.988915,116.30653,0,0,39533.6467361111,2008-03-26,15:31:18
39.988745,116.3065483,0,0,39533.6467939815,2008-03-26,15:31:23
39.9886983,116.3065233,0,0,39533.6468287037,2008-03-26,15:31:26
39.9887066,116.3065333,0,0,39533.6468634259,2008-03-26,15:31:29
39.9887233,116.3066133,0,0,39533.6469212963,2008-03-26,15:31:34
39.9887166,116.3066799,0,0,39533.6469560185,2008-03-26,15:31:37
39.9886633,116.3067616,0,0,39533.6469907407,2008-03-26,15:31:40
39.98863,116.3068149,0,0,39533.647025463,2008-03-26,15:31:43
39.9885833,116.3068833,0,0,39533.6470833333,2008-03-26,15:31:48
39.98859,116.3069649,0,0,39533.6471180556,2008-03-26,15:31:51
39.9885933,116.30702,0,0,39533.6471527778,2008-03-26,15:31:54
39.988635,116.3070933,0,0,39533.6472106481,2008-03-26,15:31:59
39.9886966,116.3071433,0,0,39533.6472685185,2008-03-26,15:32:04
39.9887216,116.3072099,0,0,39533.6473032407,2008-03-26,15:32:07
39.9887349,116.3072566,0,0,39533.647337963,2008-03-26,15:32:10
39.98873,116.307385,0,0,39533.6473958333,2008-03-26,15:32:15
39.9887216,116.30749,0,0,39533.6474305556,2008-03-26,15:32:18
39.988705,116.3076049,0,0,39533.6474652778,2008-03-26,15:32:21
39.98869,116.3076549,0,0,39533.6475,2008-03-26,15:32:24
39.9886433,116.3077533,0,0,39533.6475578704,2008-03-26,15:32:29
39.9887066,116.3078183,0,0,39533.6476157407,2008-03-26,15:32:34
39.9887916,116.3078716,0,0,39533.6476736111,2008-03-26,15:32:39
39.9888383,116.3079883,0,0,39533.6477083333,2008-03-26,15:32:42
39.9888716,116.3080466,0,0,39533.6477430556,2008-03-26,15:32:45
39.9888533,116.3080783,0,0,39533.6478009259,2008-03-26,15:32:50
39.9888416,116.3081566,0,0,39533.6478587963,2008-03-26,15:32:55
39.988775,116.30828,0,0,39533.6479166667,2008-03-26,15:33:00
39.98876,116.3083549,0,0,39533.6479513889,2008-03-26,15:33:03
39.9887633,116.308435,0,0,39533.6479861111,2008-03-26,15:33:06
39.9887733,116.3085216,0,0,39533.6480208333,2008-03-26,15:33:09
39.9887816,116.3086383,0,0,39533.6480787037,2008-03-26,15:33:14
39.9887866,116.3087066,0,0,39533.6481134259,2008-03-26,15:33:17
39.9887883,116.3088149,0,0,39533.6481712963,2008-03-26,15:33:22
39.9888183,116.3089433,0,0,39533.6482291667,2008-03-26,15:33:27
39.9888083,116.3089433,0,0,39533.6482638889,2008-03-26,15:33:30
39.9887916,116.3090166,0,0,39533.6483217593,2008-03-26,15:33:35
39.988785,116.3090699,0,0,39533.6483564815,2008-03-26,15:33:38
39.9887683,116.3091249,0,0,39533.6483912037,2008-03-26,15:33:41
39.988745,116.3091816,0,0,39533.6484490741,2008-03-26,15:33:46
39.9887333,116.3091666,0,0,39533.6485069444,2008-03-26,15:33:51
39.9843066,116.3099533,0,0,39533.6532407407,2008-03-26,15:40:40
39.980895,116.3103833,0,0,39533.6543634259,2008-03-26,15:42:17
39.9808349,116.3103599,0,0,39533.6543981481,2008-03-26,15:42:20
39.980025,116.31053,0,0,39533.6547222222,2008-03-26,15:42:48
39.97996,116.31055,0,0,39533.6547569444,2008-03-26,15:42:51
39.9799366,116.3105749,0,0,39533.6548148148,2008-03-26,15:42:56
39.9773616,116.3103416,0,0,39533.6575925926,2008-03-26,15:46:56
39.97577,116.3112683,0,0,39533.6603703704,2008-03-26,15:50:56
39.975685,116.3113183,0,0,39533.6604282407,2008-03-26,15:51:01
39.9756366,116.3113749,0,0,39533.6604861111,2008-03-26,15:51:06
39.9756166,116.3114616,0,0,39533.6605439815,2008-03-26,15:51:11
39.9756133,116.3115266,0,0,39533.6605787037,2008-03-26,15:51:14
39.9756016,116.3115366,0,0,39533.6606134259,2008-03-26,15:51:17
39.9755816,116.3115549,0,0,39533.6606712963,2008-03-26,15:51:22
39.9755833,116.3116316,0,0,39533.6607291667,2008-03-26,15:51:27
39.9756266,116.3117333,0,0,39533.660787037,2008-03-26,15:51:32
39.9756783,116.3118383,0,0,39533.6608449074,2008-03-26,15:51:37
39.9757333,116.3119433,0,0,39533.6609027778,2008-03-26,15:51:42
39.9757666,116.3120083,0,0,39533.6609375,2008-03-26,15:51:45
39.9758083,116.3120483,0,0,39533.6609722222,2008-03-26,15:51:48
39.9758883,116.3121083,0,0,39533.6610300926,2008-03-26,15:51:53
39.9759416,116.3121733,0,0,39533.661087963,2008-03-26,15:51:58
39.9760116,116.3123066,0,0,39533.6611458333,2008-03-26,15:52:03
39.976035,116.3123949,0,0,39533.6612037037,2008-03-26,15:52:08
39.9760616,116.3125,0,0,39533.6612615741,2008-03-26,15:52:13
39.9760633,116.3125933,0,0,39533.6613194444,2008-03-26,15:52:18
39.9760583,116.3126716,0,0,39533.6613773148,2008-03-26,15:52:23
39.9760283,116.3127416,0,0,39533.6614351852,2008-03-26,15:52:28
39.9759299,116.3128283,0,0,39533.6614930556,2008-03-26,15:52:33
39.9756916,116.3101683,0,0,39533.7559606481,2008-03-26,18:08:35
39.9757349,116.3101516,0,0,39533.7559953704,2008-03-26,18:08:38
39.97581,116.3101399,0,0,39533.7560532407,2008-03-26,18:08:43
39.9758749,116.3100916,0,0,39533.7561111111,2008-03-26,18:08:48
39.9759449,116.3100316,0,0,39533.7561689815,2008-03-26,18:08:53
39.9759816,116.3100549,0,0,39533.7562268519,2008-03-26,18:08:58
39.9762766,116.31051,0,0,39533.7562847222,2008-03-26,18:09:03
39.9763583,116.3105066,0,0,39533.7563425926,2008-03-26,18:09:08
39.9765616,116.31072,0,0,39533.756400463,2008-03-26,18:09:13
39.9765566,116.3106933,0,0,39533.7564583333,2008-03-26,18:09:18
39.97676,116.3105366,0,0,39533.7565162037,2008-03-26,18:09:23
39.9767549,116.3103766,0,0,39533.7565509259,2008-03-26,18:09:26
39.9765766,116.3098883,0,0,39533.7565856481,2008-03-26,18:09:29
39.9765683,116.3096266,0,0,39533.7566203704,2008-03-26,18:09:32
39.97662,116.3094783,0,0,39533.7566550926,2008-03-26,18:09:35
39.9766783,116.3093066,0,0,39533.7566898148,2008-03-26,18:09:38
39.976705,116.3091616,0,0,39533.756724537,2008-03-26,18:09:41
39.9767716,116.3091466,0,0,39533.7567592593,2008-03-26,18:09:44
39.9773983,116.3099749,0,0,39533.7568171296,2008-03-26,18:09:49
39.9775616,116.3101899,0,0,39533.7568518519,2008-03-26,18:09:52
39.97769,116.3104216,0,0,39533.7568865741,2008-03-26,18:09:55
39.9776266,116.3103016,0,0,39533.7569444444,2008-03-26,18:10:00
39.9776183,116.3102099,0,0,39533.7569791667,2008-03-26,18:10:03
39.9776466,116.3101916,0,0,39533.7570138889,2008-03-26,18:10:06
39.9776266,116.3100366,0,0,39533.7570717593,2008-03-26,18:10:11
39.9776349,116.3099399,0,0,39533.7571064815,2008-03-26,18:10:14
39.977545,116.3096316,0,0,39533.7571643519,2008-03-26,18:10:19
39.9775266,116.30941,0,0,39533.7571990741,2008-03-26,18:10:22
39.9774983,116.3092266,0,0,39533.7572337963,2008-03-26,18:10:25
39.9775099,116.3090916,0,0,39533.7572685185,2008-03-26,18:10:28
39.9774949,116.3089466,0,0,39533.7573032407,2008-03-26,18:10:31
39.9773516,116.3086333,0,0,39533.7573611111,2008-03-26,18:10:36
39.9772666,116.3083433,0,0,39533.7574189815,2008-03-26,18:10:41
39.9792766,116.3102216,0,0,39533.7579513889,2008-03-26,18:11:27
39.9793199,116.3103333,0,0,39533.7579861111,2008-03-26,18:11:30
39.979285,116.3102983,0,0,39533.7580555556,2008-03-26,18:11:36
39.9792616,116.31025,0,0,39533.7580902778,2008-03-26,18:11:39
39.9792016,116.3102616,0,0,39533.758125,2008-03-26,18:11:42
39.9811166,116.30861,0,0,39533.7611574074,2008-03-26,18:16:04
39.9811966,116.3085783,0,0,39533.7612152778,2008-03-26,18:16:09
39.9812933,116.3085533,0,0,39533.7612731481,2008-03-26,18:16:14
39.9812916,116.30859,0,0,39533.7613310185,2008-03-26,18:16:19
39.9853816,116.3099933,0,0,39533.7641087963,2008-03-26,18:20:19
39.9853916,116.3099266,0,0,39533.7641666667,2008-03-26,18:20:24
39.9853849,116.3098599,0,0,39533.764224537,2008-03-26,18:20:29
39.9853899,116.3097766,0,0,39533.7642824074,2008-03-26,18:20:34
39.9885483,116.3092766,0,0,39533.7670601852,2008-03-26,18:24:34
39.9885583,116.3093133,0,0,39533.7671180556,2008-03-26,18:24:39
39.98862,116.3064866,0,0,39533.7698958333,2008-03-26,18:28:39
39.9885583,116.3064549,0,0,39533.7699537037,2008-03-26,18:28:44
39.9884966,116.3064366,0,0,39533.7700115741,2008-03-26,18:28:49
39.988435,116.3064383,0,0,39533.7700694444,2008-03-26,18:28:54
39.9883849,116.306425,0,0,39533.7701273148,2008-03-26,18:28:59
39.9883166,116.3064216,0,0,39533.7701851852,2008-03-26,18:29:04
39.9882483,116.3063999,0,0,39533.7702430556,2008-03-26,18:29:09
39.9881933,116.3063499,0,0,39533.7703009259,2008-03-26,18:29:14
39.9881599,116.3062666,0,0,39533.7703587963,2008-03-26,18:29:19
39.9881499,116.3061766,0,0,39533.7704166667,2008-03-26,18:29:24
39.988155,116.3060933,0,0,39533.770474537,2008-03-26,18:29:29
39.9881616,116.3059683,0,0,39533.7705324074,2008-03-26,18:29:34
39.9881583,116.30592,0,0,39533.7705671296,2008-03-26,18:29:37
39.988155,116.3058599,0,0,39533.7706018519,2008-03-26,18:29:40
39.9881533,116.3057983,0,0,39533.7706365741,2008-03-26,18:29:43
39.9881283,116.3058016,0,0,39533.7706712963,2008-03-26,18:29:46
39.9881133,116.3057566,0,0,39533.7707291667,2008-03-26,18:29:51
39.9881133,116.3056716,0,0,39533.770787037,2008-03-26,18:29:56
39.9881016,116.3052999,0,0,39533.7710069444,2008-03-26,18:30:15
39.9880816,116.3052349,0,0,39533.7710648148,2008-03-26,18:30:20
39.988085,116.3051416,0,0,39533.7711226852,2008-03-26,18:30:25
39.9880933,116.3050433,0,0,39533.7711805556,2008-03-26,18:30:30
39.9881066,116.3049649,0,0,39533.7712384259,2008-03-26,18:30:35
39.9881116,116.3048666,0,0,39533.7712962963,2008-03-26,18:30:40
39.9880949,116.3047883,0,0,39533.7713541667,2008-03-26,18:30:45
39.9880933,116.3047033,0,0,39533.771412037,2008-03-26,18:30:50
39.9880733,116.3046016,0,0,39533.7714699074,2008-03-26,18:30:55
39.988055,116.30456,0,0,39533.7715046296,2008-03-26,18:30:58
39.9880183,116.3044949,0,0,39533.7715625,2008-03-26,18:31:03
39.9879766,116.3044049,0,0,39533.7716203704,2008-03-26,18:31:08
39.9879133,116.3043433,0,0,39533.7716782407,2008-03-26,18:31:13
39.9878766,116.3043116,0,0,39533.771712963,2008-03-26,18:31:16
39.9878166,116.3042716,0,0,39533.7717708333,2008-03-26,18:31:21
39.9877416,116.3042416,0,0,39533.7718287037,2008-03-26,18:31:26
39.9877066,116.3042183,0,0,39533.7718634259,2008-03-26,18:31:29
39.9876716,116.3041933,0,0,39533.7719212963,2008-03-26,18:31:34
39.987635,116.3041433,0,0,39533.7719791667,2008-03-26,18:31:39
39.9876216,116.3040633,0,0,39533.772037037,2008-03-26,18:31:44
39.9876049,116.3039916,0,0,39533.7720949074,2008-03-26,18:31:49
39.9876116,116.3038833,0,0,39533.7721527778,2008-03-26,18:31:54
39.9876066,116.3038416,0,0,39533.7721875,2008-03-26,18:31:57
39.98758,116.3037649,0,0,39533.7722453704,2008-03-26,18:32:02
39.9875533,116.3037283,0,0,39533.7722800926,2008-03-26,18:32:05
39.9875316,116.3036783,0,0,39533.7723148148,2008-03-26,18:32:08
39.9875133,116.3036266,0,0,39533.772349537,2008-03-26,18:32:11
39.9875216,116.3035116,0,0,39533.7724074074,2008-03-26,18:32:16
39.9874966,116.3034483,0,0,39533.7724421296,2008-03-26,18:32:19
39.9874666,116.3033866,0,0,39533.7724768519,2008-03-26,18:32:22
39.9874883,116.3033283,0,0,39533.7725115741,2008-03-26,18:32:25
39.9874983,116.3032766,0,0,39533.7725462963,2008-03-26,18:32:28
39.9875,116.303215,0,0,39533.7725810185,2008-03-26,18:32:31
39.987495,116.30316,0,0,39533.7726157407,2008-03-26,18:32:34
39.9874916,116.303095,0,0,39533.772650463,2008-03-26,18:32:37
39.9874983,116.3030449,0,0,39533.7726851852,2008-03-26,18:32:40
39.98748,116.3029399,0,0,39533.7727430556,2008-03-26,18:32:45
39.9874783,116.3028816,0,0,39533.7727777778,2008-03-26,18:32:48
39.9874766,116.3028266,0,0,39533.7728125,2008-03-26,18:32:51
39.9874516,116.3027199,0,0,39533.7728703704,2008-03-26,18:32:56
39.9874449,116.3026699,0,0,39533.7729050926,2008-03-26,18:32:59
39.9874466,116.3026099,0,0,39533.7729398148,2008-03-26,18:33:02
39.9874483,116.3025799,0,0,39533.772974537,2008-03-26,18:33:05
39.9874583,116.3024716,0,0,39533.7730324074,2008-03-26,18:33:10
39.9874666,116.3023999,0,0,39533.7730671296,2008-03-26,18:33:13
39.9874899,116.3023233,0,0,39533.773125,2008-03-26,18:33:18
39.987525,116.3022583,0,0,39533.7731828704,2008-03-26,18:33:23
39.9874866,116.3022083,0,0,39533.7732407407,2008-03-26,18:33:28
39.9874233,116.3021583,0,0,39533.7732986111,2008-03-26,18:33:33
39.9873899,116.3021416,0,0,39533.7733564815,2008-03-26,18:33:38
39.9873099,116.3021816,0,0,39533.7734143519,2008-03-26,18:33:43
39.9872116,116.3021933,0,0,39533.7734722222,2008-03-26,18:33:48
39.9871366,116.3021966,0,0,39533.7735300926,2008-03-26,18:33:53
39.9870949,116.3021383,0,0,39533.773587963,2008-03-26,18:33:58
39.9870299,116.3021366,0,0,39533.7736458333,2008-03-26,18:34:03
39.986905,116.302135,0,0,39533.7737037037,2008-03-26,18:34:08
39.9868133,116.302165,0,0,39533.7737615741,2008-03-26,18:34:13
39.98671,116.3021783,0,0,39533.7738194444,2008-03-26,18:34:18
39.986645,116.3021216,0,0,39533.7738773148,2008-03-26,18:34:23
39.9866049,116.302065,0,0,39533.7739351852,2008-03-26,18:34:28
39.9865866,116.3019783,0,0,39533.7739930556,2008-03-26,18:34:33
39.986555,116.3018933,0,0,39533.7740509259,2008-03-26,18:34:38
39.9865516,116.3018016,0,0,39533.7741087963,2008-03-26,18:34:43
39.9865499,116.3017133,0,0,39533.7741666667,2008-03-26,18:34:48
39.9865533,116.3016199,0,0,39533.774224537,2008-03-26,18:34:53
39.986555,116.3015583,0,0,39533.7742592593,2008-03-26,18:34:56
39.9865483,116.3015366,0,0,39533.7742939815,2008-03-26,18:34:59
39.9865633,116.3014966,0,0,39533.7743518518,2008-03-26,18:35:04
39.9865799,116.3014666,0,0,39533.7744097222,2008-03-26,18:35:09
39.9866016,116.3014449,0,0,39533.7744675926,2008-03-26,18:35:14
39.986615,116.3013816,0,0,39533.7746180556,2008-03-26,18:35:27
39.9866183,116.301365,0,0,39533.7773958333,2008-03-26,18:39:27
39.9866099,116.3013466,0,0,39533.7801736111,2008-03-26,18:43:27
39.9866099,116.3013466,0,0,39533.7802083333,2008-03-26,18:43:30
39.9866183,116.3013383,0,0,39533.7802314815,2008-03-26,18:43:32
39.9863399,116.3015166,0,0,39533.7830092593,2008-03-26,18:47:32
39.9864233,116.3013083,0,0,39533.7883333333,2008-03-26,18:55:12
39.9863716,116.301295,0,0,39533.7883912037,2008-03-26,18:55:17
39.9863399,116.3013316,0,0,39533.7884490741,2008-03-26,18:55:22
39.9874616,116.3022466,0,0,39533.7912268518,2008-03-26,18:59:22
39.9900149,116.3034816,0,0,39533.7940046296,2008-03-26,19:03:22
39.9900416,116.3035199,0,0,39533.7940393519,2008-03-26,19:03:25
39.9900649,116.3035983,0,0,39533.7940972222,2008-03-26,19:03:30
39.9901083,116.3035966,0,0,39533.7941550926,2008-03-26,19:03:35
39.99009,116.3035283,0,0,39533.794212963,2008-03-26,19:03:40
