# Supplementary material for: Research on differential privacy protection method based on user tendency
Source: PLoS One. 2023 Oct 26;18(10):e0288823. doi: 10.1371/journal.pone.0288823 (PMC10602288; doi:10.1371/journal.pone.0288823)
Supplement: S3 Data — (ZIP) [file pone.0288823.s003.zip › Data 5-3/051/Trajectory/20080328085804.plt]

Geolife trajectory
WGS 84
Altitude is in Feet
Reserved 3
0,2,255,My Track,0,0,2,8421376
0
39.9757366,116.3119499,0,0,39535.3736574074,2008-03-28,08:58:04
39.9757383,116.3119649,0,0,39535.3736689815,2008-03-28,08:58:05
39.9758483,116.312015,0,0,39535.3737268519,2008-03-28,08:58:10
39.9759333,116.3120349,0,0,39535.3737615741,2008-03-28,08:58:13
39.9760683,116.3120916,0,0,39535.3737962963,2008-03-28,08:58:16
39.97609,116.3120899,0,0,39535.3738310185,2008-03-28,08:58:19
39.9896866,116.29873,0,0,39535.6157175926,2008-03-28,14:46:38
39.989685,116.2985566,0,0,39535.615775463,2008-03-28,14:46:43
39.9896533,116.2984799,0,0,39535.6158333333,2008-03-28,14:46:48
39.98967,116.2983533,0,0,39535.6158912037,2008-03-28,14:46:53
39.9896749,116.2982566,0,0,39535.6159490741,2008-03-28,14:46:58
39.9897233,116.2981883,0,0,39535.6160069444,2008-03-28,14:47:03
39.9898049,116.2982183,0,0,39535.6160648148,2008-03-28,14:47:08
39.9898616,116.2981099,0,0,39535.6161226852,2008-03-28,14:47:13
39.9899333,116.2980516,0,0,39535.6161805556,2008-03-28,14:47:18
39.9899816,116.2980116,0,0,39535.6162152778,2008-03-28,14:47:21
39.9900249,116.2980033,0,0,39535.61625,2008-03-28,14:47:24
39.9900666,116.2980716,0,0,39535.6162847222,2008-03-28,14:47:27
39.9900649,116.2980816,0,0,39535.6163194444,2008-03-28,14:47:30
39.99083,116.2973483,0,0,39535.6176273148,2008-03-28,14:49:23
