# Supplementary material for: Research on differential privacy protection method based on user tendency
Source: PLoS One. 2023 Oct 26;18(10):e0288823. doi: 10.1371/journal.pone.0288823 (PMC10602288; doi:10.1371/journal.pone.0288823)
Supplement: S3 Data — (ZIP) [file pone.0288823.s003.zip › Data 5-3/051/Trajectory/20080329111039.plt]

Geolife trajectory
WGS 84
Altitude is in Feet
Reserved 3
0,2,255,My Track,0,0,2,8421376
0
39.9803116,116.3050916,0,0,39536.4657291667,2008-03-29,11:10:39
39.980305,116.3051133,0,0,39536.4657407407,2008-03-29,11:10:40
39.9802666,116.3051166,0,0,39536.4657986111,2008-03-29,11:10:45
39.9802233,116.3051716,0,0,39536.4658564815,2008-03-29,11:10:50
39.9801849,116.3051583,0,0,39536.4659143519,2008-03-29,11:10:55
39.9801333,116.305135,0,0,39536.4659722222,2008-03-29,11:11:00
39.9800766,116.3051099,0,0,39536.4660300926,2008-03-29,11:11:05
39.9799649,116.3050666,0,0,39536.466087963,2008-03-29,11:11:10
39.9799249,116.3051399,0,0,39536.4661226852,2008-03-29,11:11:13
39.9798983,116.305135,0,0,39536.4661574074,2008-03-29,11:11:16
39.9798616,116.3051783,0,0,39536.4662152778,2008-03-29,11:11:21
39.9778733,116.3067983,0,0,39536.4689930556,2008-03-29,11:15:21
39.9782033,116.3073866,0,0,39536.4691550926,2008-03-29,11:15:35
39.9772349,116.3102716,0,0,39536.4719328704,2008-03-29,11:19:35
39.9771616,116.3102816,0,0,39536.4719675926,2008-03-29,11:19:38
39.9770349,116.3103099,0,0,39536.4720023148,2008-03-29,11:19:41
39.9769099,116.3102866,0,0,39536.472037037,2008-03-29,11:19:44
39.9768099,116.3102816,0,0,39536.4720717593,2008-03-29,11:19:47
39.9768333,116.3102783,0,0,39536.4721064815,2008-03-29,11:19:50
39.9768533,116.3101516,0,0,39536.4721643519,2008-03-29,11:19:55
39.9768616,116.31013,0,0,39536.4722222222,2008-03-29,11:20:00
39.976985,116.3102466,0,0,39536.4722800926,2008-03-29,11:20:05
39.9768183,116.3103516,0,0,39536.472337963,2008-03-29,11:20:10
39.9767166,116.3104049,0,0,39536.4723726852,2008-03-29,11:20:13
39.9766616,116.3104466,0,0,39536.4724074074,2008-03-29,11:20:16
39.9766816,116.3104933,0,0,39536.4724421296,2008-03-29,11:20:19
39.9766299,116.3105633,0,0,39536.4725,2008-03-29,11:20:24
39.9765899,116.3106183,0,0,39536.4725578704,2008-03-29,11:20:29
39.9764933,116.310685,0,0,39536.4726157407,2008-03-29,11:20:34
39.9763733,116.31081,0,0,39536.4726736111,2008-03-29,11:20:39
39.976285,116.3109016,0,0,39536.4727314815,2008-03-29,11:20:44
39.976105,116.3109266,0,0,39536.4727893519,2008-03-29,11:20:49
39.9760366,116.3109483,0,0,39536.4728472222,2008-03-29,11:20:54
39.975965,116.3109666,0,0,39536.4729050926,2008-03-29,11:20:59
