# Supplementary material for: Research on differential privacy protection method based on user tendency
Source: PLoS One. 2023 Oct 26;18(10):e0288823. doi: 10.1371/journal.pone.0288823 (PMC10602288; doi:10.1371/journal.pone.0288823)
Supplement: S3 Data — (ZIP) [file pone.0288823.s003.zip › Data 5-3/051/Trajectory/20080331090156.plt]

Geolife trajectory
WGS 84
Altitude is in Feet
Reserved 3
0,2,255,My Track,0,0,2,8421376
0
39.9784283,116.3098016,0,0,39538.3763425926,2008-03-31,09:01:56
39.9762966,116.3126116,0,0,39538.3796064815,2008-03-31,09:06:38
39.9762883,116.3126633,0,0,39538.3796412037,2008-03-31,09:06:41
39.9762933,116.3127216,0,0,39538.3796759259,2008-03-31,09:06:44
39.9762499,116.3128083,0,0,39538.3797106481,2008-03-31,09:06:47
39.9762199,116.3127966,0,0,39538.3797453704,2008-03-31,09:06:50
39.9761983,116.3127866,0,0,39538.3798032407,2008-03-31,09:06:55
