# Supplementary material for: Research on differential privacy protection method based on user tendency
Source: PLoS One. 2023 Oct 26;18(10):e0288823. doi: 10.1371/journal.pone.0288823 (PMC10602288; doi:10.1371/journal.pone.0288823)
Supplement: S3 Data — (ZIP) [file pone.0288823.s003.zip › Data 5-3/051/Trajectory/20080422084655.plt]

Geolife trajectory
WGS 84
Altitude is in Feet
Reserved 3
0,2,255,My Track,0,0,2,8421376
0
39.9862033,116.3105016,0,0,39560.3659143519,2008-04-22,08:46:55
39.98619,116.3104899,0,0,39560.3659259259,2008-04-22,08:46:56
39.9862016,116.3104916,0,0,39560.3659837963,2008-04-22,08:47:01
39.9861933,116.3105033,0,0,39560.3660416667,2008-04-22,08:47:06
39.9842799,116.3104699,0,0,39560.3688194444,2008-04-22,08:51:06
