# Supplementary material for: Research on differential privacy protection method based on user tendency
Source: PLoS One. 2023 Oct 26;18(10):e0288823. doi: 10.1371/journal.pone.0288823 (PMC10602288; doi:10.1371/journal.pone.0288823)
Supplement: S3 Data — (ZIP) [file pone.0288823.s003.zip › Data 5-3/051/Trajectory/20080430082707.plt]

Geolife trajectory
WGS 84
Altitude is in Feet
Reserved 3
0,2,255,My Track,0,0,2,8421376
0
39.98984,116.2985399,0,0,39568.3521643518,2008-04-30,08:27:07
39.9898233,116.2985566,0,0,39568.3521759259,2008-04-30,08:27:08
39.9898133,116.2986083,0,0,39568.3522106481,2008-04-30,08:27:11
39.9898333,116.2987199,0,0,39568.3522685185,2008-04-30,08:27:16
39.9898733,116.29885,0,0,39568.3523263889,2008-04-30,08:27:21
39.9898083,116.2989533,0,0,39568.3523842593,2008-04-30,08:27:26
39.98978,116.2990033,0,0,39568.3524421296,2008-04-30,08:27:31
39.9896466,116.2990966,0,0,39568.3525,2008-04-30,08:27:36
39.9895333,116.2991316,0,0,39568.3525347222,2008-04-30,08:27:39
39.9894416,116.2991733,0,0,39568.3525694444,2008-04-30,08:27:42
39.9895,116.29913,0,0,39568.3526041667,2008-04-30,08:27:45
39.9897049,116.3025049,0,0,39568.3553819444,2008-04-30,08:31:45
