# Supplementary material for: Research on differential privacy protection method based on user tendency
Source: PLoS One. 2023 Oct 26;18(10):e0288823. doi: 10.1371/journal.pone.0288823 (PMC10602288; doi:10.1371/journal.pone.0288823)
Supplement: S3 Data — (ZIP) [file pone.0288823.s003.zip › Data 5-3/051/Trajectory/20080430181146.plt]

Geolife trajectory
WGS 84
Altitude is in Feet
Reserved 3
0,2,255,My Track,0,0,2,8421376
0
39.9889299,116.2985016,0,0,39568.7581712963,2008-04-30,18:11:46
39.9888799,116.2985249,0,0,39568.7581828704,2008-04-30,18:11:47
39.9887933,116.2985366,0,0,39568.7582175926,2008-04-30,18:11:50
39.988685,116.2985683,0,0,39568.7582523148,2008-04-30,18:11:53
39.9886283,116.2985649,0,0,39568.758287037,2008-04-30,18:11:56
39.9884949,116.2985966,0,0,39568.7583217593,2008-04-30,18:11:59
39.9884299,116.2985816,0,0,39568.7583564815,2008-04-30,18:12:02
39.9883233,116.2985949,0,0,39568.7583912037,2008-04-30,18:12:05
39.98825,116.2985783,0,0,39568.7584259259,2008-04-30,18:12:08
39.9882183,116.2985249,0,0,39568.7584606481,2008-04-30,18:12:11
39.9880966,116.2985516,0,0,39568.7584953704,2008-04-30,18:12:14
39.9879466,116.2986283,0,0,39568.7585300926,2008-04-30,18:12:17
39.9878116,116.2986716,0,0,39568.7585648148,2008-04-30,18:12:20
39.9877466,116.2986833,0,0,39568.758599537,2008-04-30,18:12:23
39.9875583,116.2987599,0,0,39568.7586342593,2008-04-30,18:12:26
39.9875449,116.298745,0,0,39568.7586689815,2008-04-30,18:12:29
39.9873483,116.2987716,0,0,39568.7587268518,2008-04-30,18:12:34
39.9872116,116.298835,0,0,39568.7587615741,2008-04-30,18:12:37
39.9870766,116.2988716,0,0,39568.7587962963,2008-04-30,18:12:40
39.9870033,116.2988583,0,0,39568.7588310185,2008-04-30,18:12:43
39.9869416,116.2988649,0,0,39568.7588657407,2008-04-30,18:12:46
39.9868183,116.2989116,0,0,39568.758900463,2008-04-30,18:12:49
39.986755,116.2989233,0,0,39568.7589351852,2008-04-30,18:12:52
39.9866833,116.2989499,0,0,39568.7589699074,2008-04-30,18:12:55
39.9866616,116.2989383,0,0,39568.7590046296,2008-04-30,18:12:58
39.9865733,116.2989349,0,0,39568.7590393518,2008-04-30,18:13:01
39.9864616,116.2989616,0,0,39568.7590740741,2008-04-30,18:13:04
39.9863933,116.2989816,0,0,39568.7591087963,2008-04-30,18:13:07
39.9863616,116.2989449,0,0,39568.7591435185,2008-04-30,18:13:10
39.9862133,116.299025,0,0,39568.7591782407,2008-04-30,18:13:13
39.9861216,116.2990216,0,0,39568.759212963,2008-04-30,18:13:16
39.98608,116.2990116,0,0,39568.7592476852,2008-04-30,18:13:19
39.9860999,116.2990349,0,0,39568.7592824074,2008-04-30,18:13:22
39.9859483,116.2990333,0,0,39568.7593402778,2008-04-30,18:13:27
39.985845,116.2990483,0,0,39568.759375,2008-04-30,18:13:30
39.9858049,116.2990566,0,0,39568.7594328704,2008-04-30,18:13:35
39.9857949,116.2990316,0,0,39568.7594675926,2008-04-30,18:13:38
39.9857816,116.2989949,0,0,39568.759525463,2008-04-30,18:13:43
39.9809699,116.2996383,0,0,39568.7623032407,2008-04-30,18:17:43
39.98098,116.2996566,0,0,39568.762337963,2008-04-30,18:17:46
39.9809833,116.2997266,0,0,39568.7623726852,2008-04-30,18:17:49
39.9810299,116.2996016,0,0,39568.7624305556,2008-04-30,18:17:54
39.9809733,116.299635,0,0,39568.7624652778,2008-04-30,18:17:57
39.9809466,116.2996666,0,0,39568.7625,2008-04-30,18:18:00
39.980795,116.2996266,0,0,39568.7625347222,2008-04-30,18:18:03
39.9805333,116.2995666,0,0,39568.7625694444,2008-04-30,18:18:06
39.9802916,116.299565,0,0,39568.7626041667,2008-04-30,18:18:09
39.9801266,116.2995816,0,0,39568.7626388889,2008-04-30,18:18:12
39.9799749,116.2995866,0,0,39568.7626736111,2008-04-30,18:18:15
39.9798733,116.2996299,0,0,39568.7627083333,2008-04-30,18:18:18
39.9797633,116.2996249,0,0,39568.7627430556,2008-04-30,18:18:21
39.9796683,116.2996,0,0,39568.7627777778,2008-04-30,18:18:24
39.9795783,116.2995966,0,0,39568.7628125,2008-04-30,18:18:27
39.9794999,116.2996133,0,0,39568.7628472222,2008-04-30,18:18:30
39.9794299,116.2996233,0,0,39568.7628819444,2008-04-30,18:18:33
39.9793583,116.2996249,0,0,39568.7629166667,2008-04-30,18:18:36
39.9792933,116.2996216,0,0,39568.7629513889,2008-04-30,18:18:39
39.9792633,116.2996299,0,0,39568.7629861111,2008-04-30,18:18:42
39.9792666,116.2996599,0,0,39568.7630208333,2008-04-30,18:18:45
39.9793083,116.2996966,0,0,39568.7630555556,2008-04-30,18:18:48
39.97927,116.299725,0,0,39568.7631134259,2008-04-30,18:18:53
39.9791733,116.2997316,0,0,39568.7631712963,2008-04-30,18:18:58
39.97913,116.299725,0,0,39568.7632060185,2008-04-30,18:19:01
39.9790549,116.2997483,0,0,39568.7632407407,2008-04-30,18:19:04
39.9789299,116.2997483,0,0,39568.763275463,2008-04-30,18:19:07
39.978805,116.2997516,0,0,39568.7633101852,2008-04-30,18:19:10
39.9787149,116.2997533,0,0,39568.7633449074,2008-04-30,18:19:13
39.9786349,116.2997483,0,0,39568.7633796296,2008-04-30,18:19:16
39.9785633,116.2997566,0,0,39568.7634143519,2008-04-30,18:19:19
39.9785066,116.2997549,0,0,39568.7634490741,2008-04-30,18:19:22
39.9784249,116.2997416,0,0,39568.7634837963,2008-04-30,18:19:25
39.9783466,116.29974,0,0,39568.7635185185,2008-04-30,18:19:28
39.9782966,116.299725,0,0,39568.7635532407,2008-04-30,18:19:31
39.9782366,116.2997133,0,0,39568.763587963,2008-04-30,18:19:34
39.9781999,116.29974,0,0,39568.7636226852,2008-04-30,18:19:37
39.9781516,116.2997816,0,0,39568.7636574074,2008-04-30,18:19:40
39.978035,116.2998333,0,0,39568.7636921296,2008-04-30,18:19:43
39.9778416,116.2998249,0,0,39568.7637268519,2008-04-30,18:19:46
39.9777283,116.2998349,0,0,39568.7637615741,2008-04-30,18:19:49
39.977645,116.299845,0,0,39568.7637962963,2008-04-30,18:19:52
39.9775633,116.2998466,0,0,39568.7638310185,2008-04-30,18:19:55
39.9774866,116.2998349,0,0,39568.7638657407,2008-04-30,18:19:58
39.9774066,116.2998316,0,0,39568.763900463,2008-04-30,18:20:01
39.9773266,116.2998366,0,0,39568.7639351852,2008-04-30,18:20:04
39.9772833,116.2998499,0,0,39568.7639699074,2008-04-30,18:20:07
39.9772849,116.2998766,0,0,39568.7640046296,2008-04-30,18:20:10
39.97725,116.2998949,0,0,39568.7640393519,2008-04-30,18:20:13
39.9772049,116.299915,0,0,39568.7640740741,2008-04-30,18:20:16
39.9771633,116.2999283,0,0,39568.7641087963,2008-04-30,18:20:19
39.977115,116.2999283,0,0,39568.7641435185,2008-04-30,18:20:22
39.9770733,116.2999783,0,0,39568.7641782407,2008-04-30,18:20:25
39.9769833,116.3000133,0,0,39568.764212963,2008-04-30,18:20:28
39.9769399,116.3000499,0,0,39568.7642476852,2008-04-30,18:20:31
39.9768733,116.3000666,0,0,39568.7642824074,2008-04-30,18:20:34
39.9766783,116.3000083,0,0,39568.7643171296,2008-04-30,18:20:37
39.9766083,116.3000416,0,0,39568.7643518519,2008-04-30,18:20:40
39.976555,116.3000766,0,0,39568.7643865741,2008-04-30,18:20:43
39.9764999,116.3002233,0,0,39568.7644444444,2008-04-30,18:20:48
39.9764349,116.3003049,0,0,39568.7644791667,2008-04-30,18:20:51
39.9763733,116.3003816,0,0,39568.7645138889,2008-04-30,18:20:54
39.9762916,116.30044,0,0,39568.7645486111,2008-04-30,18:20:57
39.976145,116.3004966,0,0,39568.7645833333,2008-04-30,18:21:00
39.9759316,116.3004733,0,0,39568.7646180556,2008-04-30,18:21:03
39.9757199,116.3002266,0,0,39568.7646527778,2008-04-30,18:21:06
39.9755899,116.3001866,0,0,39568.7646875,2008-04-30,18:21:09
39.9755066,116.3001133,0,0,39568.7647222222,2008-04-30,18:21:12
39.975485,116.300105,0,0,39568.7647569444,2008-04-30,18:21:15
39.975485,116.300105,0,0,39568.7647685185,2008-04-30,18:21:16
39.9754833,116.3001133,0,0,39568.7647916667,2008-04-30,18:21:18
39.9754883,116.3001833,0,0,39568.7648263889,2008-04-30,18:21:21
39.9754349,116.3002699,0,0,39568.7648611111,2008-04-30,18:21:24
39.9753849,116.3003133,0,0,39568.7648958333,2008-04-30,18:21:27
39.9753216,116.3004683,0,0,39568.7649305556,2008-04-30,18:21:30
39.9752299,116.3005683,0,0,39568.7649652778,2008-04-30,18:21:33
39.9751416,116.3003466,0,0,39568.765,2008-04-30,18:21:36
39.9750483,116.3002316,0,0,39568.7650347222,2008-04-30,18:21:39
39.97498,116.3002383,0,0,39568.7650694444,2008-04-30,18:21:42
39.9749083,116.3002583,0,0,39568.7651041667,2008-04-30,18:21:45
39.9748099,116.3002216,0,0,39568.7651388889,2008-04-30,18:21:48
39.9747183,116.3002049,0,0,39568.7651736111,2008-04-30,18:21:51
39.9746433,116.3001916,0,0,39568.7652083333,2008-04-30,18:21:54
39.974575,116.3001733,0,0,39568.7652430556,2008-04-30,18:21:57
39.9745299,116.3001516,0,0,39568.7652777778,2008-04-30,18:22:00
39.9745066,116.3001216,0,0,39568.7653356481,2008-04-30,18:22:05
39.9694333,116.3007049,0,0,39568.7681134259,2008-04-30,18:26:05
39.9691333,116.3068016,0,0,39568.7708912037,2008-04-30,18:30:05
39.9691316,116.3069049,0,0,39568.7709259259,2008-04-30,18:30:08
39.9691316,116.3069966,0,0,39568.7709606481,2008-04-30,18:30:11
39.96914,116.3071066,0,0,39568.7709953704,2008-04-30,18:30:14
39.9691366,116.3072099,0,0,39568.7710300926,2008-04-30,18:30:17
39.9691349,116.3073083,0,0,39568.7710648148,2008-04-30,18:30:20
39.9691366,116.3074649,0,0,39568.771099537,2008-04-30,18:30:23
39.96915,116.3076133,0,0,39568.7711342593,2008-04-30,18:30:26
39.9691783,116.3077266,0,0,39568.7711689815,2008-04-30,18:30:29
39.96917,116.3078099,0,0,39568.7712037037,2008-04-30,18:30:32
39.9691483,116.3078849,0,0,39568.7712384259,2008-04-30,18:30:35
39.9691383,116.3079599,0,0,39568.7712731481,2008-04-30,18:30:38
39.9691149,116.3080066,0,0,39568.7713078704,2008-04-30,18:30:41
39.96911,116.3081099,0,0,39568.7713425926,2008-04-30,18:30:44
39.9691033,116.3081666,0,0,39568.7713773148,2008-04-30,18:30:47
39.96917,116.3083516,0,0,39568.7714351852,2008-04-30,18:30:52
39.9692699,116.3085349,0,0,39568.7714699074,2008-04-30,18:30:55
39.96932,116.3087249,0,0,39568.7715046296,2008-04-30,18:30:58
39.9693433,116.3088683,0,0,39568.7715393519,2008-04-30,18:31:01
39.96935,116.3089999,0,0,39568.7715740741,2008-04-30,18:31:04
39.9692933,116.3090849,0,0,39568.7716087963,2008-04-30,18:31:07
39.9692749,116.3091799,0,0,39568.7716435185,2008-04-30,18:31:10
39.9692883,116.3093199,0,0,39568.7716782407,2008-04-30,18:31:13
39.9693149,116.30948,0,0,39568.771712963,2008-04-30,18:31:16
39.9693216,116.30964,0,0,39568.7717476852,2008-04-30,18:31:19
39.9693249,116.3097899,0,0,39568.7717824074,2008-04-30,18:31:22
39.9693316,116.309935,0,0,39568.7718171296,2008-04-30,18:31:25
39.9693483,116.3100533,0,0,39568.7718518519,2008-04-30,18:31:28
39.969365,116.3101666,0,0,39568.7718865741,2008-04-30,18:31:31
39.9693833,116.3102716,0,0,39568.7719212963,2008-04-30,18:31:34
39.9694016,116.3103716,0,0,39568.7719560185,2008-04-30,18:31:37
39.9694133,116.3104716,0,0,39568.7719907407,2008-04-30,18:31:40
39.9694233,116.3105816,0,0,39568.772025463,2008-04-30,18:31:43
39.9694333,116.3107266,0,0,39568.7720601852,2008-04-30,18:31:46
39.969435,116.3108316,0,0,39568.7720949074,2008-04-30,18:31:49
39.969375,116.3109249,0,0,39568.7721296296,2008-04-30,18:31:52
39.9692833,116.3109949,0,0,39568.7721643519,2008-04-30,18:31:55
39.9691883,116.3110033,0,0,39568.7721990741,2008-04-30,18:31:58
39.9691066,116.3110149,0,0,39568.7722337963,2008-04-30,18:32:01
39.96903,116.3110283,0,0,39568.7722685185,2008-04-30,18:32:04
39.9689383,116.3110416,0,0,39568.7723032407,2008-04-30,18:32:07
39.9688533,116.3110416,0,0,39568.772337963,2008-04-30,18:32:10
39.9687983,116.3110616,0,0,39568.7723726852,2008-04-30,18:32:13
39.96872,116.3111099,0,0,39568.7724074074,2008-04-30,18:32:16
39.9686433,116.3111799,0,0,39568.7724421296,2008-04-30,18:32:19
39.9686099,116.3112833,0,0,39568.7724768519,2008-04-30,18:32:22
39.9685866,116.3113833,0,0,39568.7725115741,2008-04-30,18:32:25
39.9685783,116.3114783,0,0,39568.7725462963,2008-04-30,18:32:28
39.9685749,116.3115983,0,0,39568.7725810185,2008-04-30,18:32:31
39.9686133,116.3117066,0,0,39568.7726157407,2008-04-30,18:32:34
39.9686299,116.3118149,0,0,39568.772650463,2008-04-30,18:32:37
39.968635,116.3119199,0,0,39568.7726851852,2008-04-30,18:32:40
39.96866,116.31205,0,0,39568.7727199074,2008-04-30,18:32:43
39.9686849,116.3121616,0,0,39568.7727546296,2008-04-30,18:32:46
39.9687033,116.3122116,0,0,39568.7727893519,2008-04-30,18:32:49
39.9686866,116.3122849,0,0,39568.7728240741,2008-04-30,18:32:52
39.9686683,116.3124483,0,0,39568.7728819444,2008-04-30,18:32:57
39.9686633,116.31257,0,0,39568.7729166667,2008-04-30,18:33:00
39.96866,116.3126866,0,0,39568.7729513889,2008-04-30,18:33:03
39.9686333,116.31278,0,0,39568.7729861111,2008-04-30,18:33:06
39.9685733,116.312885,0,0,39568.7730208333,2008-04-30,18:33:09
39.9684899,116.3129849,0,0,39568.7730555556,2008-04-30,18:33:12
39.9684199,116.3130733,0,0,39568.7730902778,2008-04-30,18:33:15
39.9683816,116.3131549,0,0,39568.773125,2008-04-30,18:33:18
39.9683816,116.3132399,0,0,39568.7731597222,2008-04-30,18:33:21
39.9683866,116.3133199,0,0,39568.7731944444,2008-04-30,18:33:24
39.9683883,116.3134349,0,0,39568.7732291667,2008-04-30,18:33:27
39.96841,116.3135166,0,0,39568.7732638889,2008-04-30,18:33:30
39.9684199,116.3135733,0,0,39568.7732986111,2008-04-30,18:33:33
39.9684416,116.31364,0,0,39568.7733564815,2008-04-30,18:33:38
39.9685033,116.3136816,0,0,39568.7734143519,2008-04-30,18:33:43
39.9685266,116.3136949,0,0,39568.7734722222,2008-04-30,18:33:48
39.9685599,116.3137066,0,0,39568.7735300926,2008-04-30,18:33:53
39.9686016,116.3137116,0,0,39568.773587963,2008-04-30,18:33:58
39.9686716,116.3136916,0,0,39568.7736458333,2008-04-30,18:34:03
39.9687333,116.3136616,0,0,39568.7737037037,2008-04-30,18:34:08
39.9687683,116.3136316,0,0,39568.7737615741,2008-04-30,18:34:13
39.9710616,116.3130716,0,0,39568.7765393518,2008-04-30,18:38:13
39.9685216,116.31453,0,0,39568.7793171296,2008-04-30,18:42:13
39.96931,116.3148666,0,0,39568.7820949074,2008-04-30,18:46:13
39.9712033,116.3132299,0,0,39568.7848842593,2008-04-30,18:50:14
39.9746499,116.3138616,0,0,39568.787662037,2008-04-30,18:54:14
39.9747166,116.3140533,0,0,39568.7876967593,2008-04-30,18:54:17
39.974775,116.3142433,0,0,39568.7877314815,2008-04-30,18:54:20
39.974775,116.3143999,0,0,39568.7877662037,2008-04-30,18:54:23
39.9747799,116.3145666,0,0,39568.7878009259,2008-04-30,18:54:26
39.9747666,116.3146799,0,0,39568.7878356481,2008-04-30,18:54:29
39.9748766,116.3148816,0,0,39568.7878703704,2008-04-30,18:54:32
39.9748333,116.3149316,0,0,39568.7879050926,2008-04-30,18:54:35
39.9748483,116.3149333,0,0,39568.7879398148,2008-04-30,18:54:38
39.9748083,116.3151166,0,0,39568.7879976852,2008-04-30,18:54:43
39.9748083,116.3151883,0,0,39568.7880324074,2008-04-30,18:54:46
39.9748099,116.315295,0,0,39568.7880671296,2008-04-30,18:54:49
39.9747666,116.3154483,0,0,39568.7881018519,2008-04-30,18:54:52
39.9747416,116.3155666,0,0,39568.7881365741,2008-04-30,18:54:55
39.9747333,116.3157099,0,0,39568.7881712963,2008-04-30,18:54:58
39.97477,116.3158333,0,0,39568.7882060185,2008-04-30,18:55:01
39.9747733,116.3159699,0,0,39568.7882407407,2008-04-30,18:55:04
39.9748016,116.316065,0,0,39568.788275463,2008-04-30,18:55:07
39.9748383,116.3162033,0,0,39568.7883101852,2008-04-30,18:55:10
39.9748899,116.3163999,0,0,39568.7883449074,2008-04-30,18:55:13
39.97494,116.3165316,0,0,39568.7883796296,2008-04-30,18:55:16
39.9748983,116.3166033,0,0,39568.7884143519,2008-04-30,18:55:19
39.97484,116.3166816,0,0,39568.7884490741,2008-04-30,18:55:22
39.9748083,116.3167933,0,0,39568.7884837963,2008-04-30,18:55:25
39.9748083,116.31692,0,0,39568.7885185185,2008-04-30,18:55:28
39.97477,116.3170766,0,0,39568.7885532407,2008-04-30,18:55:31
39.9748066,116.3172083,0,0,39568.788587963,2008-04-30,18:55:34
39.9748416,116.3172933,0,0,39568.7886226852,2008-04-30,18:55:37
39.9748599,116.3173933,0,0,39568.7886574074,2008-04-30,18:55:40
39.9748783,116.3174966,0,0,39568.7886921296,2008-04-30,18:55:43
39.9748949,116.3176383,0,0,39568.7887268519,2008-04-30,18:55:46
39.9749066,116.317755,0,0,39568.7887615741,2008-04-30,18:55:49
39.9748933,116.3178549,0,0,39568.7887962963,2008-04-30,18:55:52
39.9748966,116.3179433,0,0,39568.7888310185,2008-04-30,18:55:55
39.9748716,116.3180216,0,0,39568.7888657407,2008-04-30,18:55:58
39.9748666,116.3181183,0,0,39568.788900463,2008-04-30,18:56:01
39.9748516,116.31823,0,0,39568.7889351852,2008-04-30,18:56:04
39.9748333,116.3183266,0,0,39568.7889699074,2008-04-30,18:56:07
39.9748233,116.3184299,0,0,39568.7890046296,2008-04-30,18:56:10
39.9748199,116.3185299,0,0,39568.7890393519,2008-04-30,18:56:13
39.9748216,116.3186349,0,0,39568.7890740741,2008-04-30,18:56:16
39.9748183,116.3187283,0,0,39568.7891087963,2008-04-30,18:56:19
39.9748249,116.3187916,0,0,39568.7891435185,2008-04-30,18:56:22
39.9748133,116.31884,0,0,39568.7892013889,2008-04-30,18:56:27
39.9751166,116.3267066,0,0,39568.7919791667,2008-04-30,19:00:27
39.9750283,116.3267899,0,0,39568.7920138889,2008-04-30,19:00:30
39.9749633,116.3268599,0,0,39568.7920486111,2008-04-30,19:00:33
39.9749449,116.3269433,0,0,39568.7920833333,2008-04-30,19:00:36
39.9749333,116.3270149,0,0,39568.7921180556,2008-04-30,19:00:39
39.9750049,116.3271599,0,0,39568.7921759259,2008-04-30,19:00:44
39.9750466,116.3272283,0,0,39568.7922106481,2008-04-30,19:00:47
39.9750899,116.3272999,0,0,39568.7922685185,2008-04-30,19:00:52
39.9754116,116.3286,0,0,39568.7950462963,2008-04-30,19:04:52
39.9754116,116.3287233,0,0,39568.7950810185,2008-04-30,19:04:55
39.9754083,116.3288283,0,0,39568.7951157407,2008-04-30,19:04:58
39.9754099,116.3289116,0,0,39568.795150463,2008-04-30,19:05:01
39.9754033,116.3289833,0,0,39568.7951851852,2008-04-30,19:05:04
39.9753849,116.3290566,0,0,39568.7952199074,2008-04-30,19:05:07
39.9753683,116.3291633,0,0,39568.7952546296,2008-04-30,19:05:10
39.9753316,116.3292783,0,0,39568.7952893519,2008-04-30,19:05:13
39.9753099,116.3293666,0,0,39568.7953240741,2008-04-30,19:05:16
39.975305,116.3294333,0,0,39568.7953587963,2008-04-30,19:05:19
39.9753066,116.3295199,0,0,39568.7953935185,2008-04-30,19:05:22
39.9753166,116.3296366,0,0,39568.7954282407,2008-04-30,19:05:25
39.975335,116.3297266,0,0,39568.795462963,2008-04-30,19:05:28
39.975335,116.3298216,0,0,39568.7954976852,2008-04-30,19:05:31
39.9753216,116.3299116,0,0,39568.7955324074,2008-04-30,19:05:34
39.97532,116.3299883,0,0,39568.7955671296,2008-04-30,19:05:37
39.9753116,116.3300733,0,0,39568.7956018519,2008-04-30,19:05:40
39.9753133,116.3301716,0,0,39568.7956365741,2008-04-30,19:05:43
39.9753316,116.3302516,0,0,39568.7956712963,2008-04-30,19:05:46
39.9753383,116.3303366,0,0,39568.7957060185,2008-04-30,19:05:49
39.9753383,116.3304233,0,0,39568.7957407407,2008-04-30,19:05:52
39.9753266,116.3304866,0,0,39568.795775463,2008-04-30,19:05:55
39.9753149,116.3305749,0,0,39568.7958333333,2008-04-30,19:06:00
39.9753216,116.3305883,0,0,39568.7958912037,2008-04-30,19:06:05
