# Supplementary material for: Research on differential privacy protection method based on user tendency
Source: PLoS One. 2023 Oct 26;18(10):e0288823. doi: 10.1371/journal.pone.0288823 (PMC10602288; doi:10.1371/journal.pone.0288823)
Supplement: S3 Data — (ZIP) [file pone.0288823.s003.zip › Data 5-3/052/Trajectory/20080116073613.plt]

Geolife trajectory
WGS 84
Altitude is in Feet
Reserved 3
0,2,255,My Track,0,0,2,8421376
0
39.9163666666667,116.257733333333,0,170.603674540682,39463.3168171296,2008-01-16,07:36:13
39.9163833333333,116.2585,0,180.446194225722,39463.3170601852,2008-01-16,07:36:34
39.9208,116.258683333333,0,180.446194225722,39463.3176157407,2008-01-16,07:37:22
39.9228333333333,116.258783333333,0,144.356955380577,39463.3178703704,2008-01-16,07:37:44
39.923,116.2588,0,232.939632545932,39463.3179282407,2008-01-16,07:37:49
39.92275,116.26585,0,219.816272965879,39463.3189583333,2008-01-16,07:39:18
39.9221666666667,116.267316666667,0,219.816272965879,39463.3190740741,2008-01-16,07:39:28
39.92175,116.268066666667,0,219.816272965879,39463.3191435185,2008-01-16,07:39:34
39.92165,116.268883333333,0,223.097112860892,39463.319212963,2008-01-16,07:39:40
39.922,116.269683333333,0,216.535433070866,39463.3192824074,2008-01-16,07:39:46
39.9225833333333,116.269983333333,0,209.97375328084,39463.3193402778,2008-01-16,07:39:51
39.9232,116.269983333333,0,200.131233595801,39463.3193865741,2008-01-16,07:39:55
39.9243166666667,116.2695,0,203.412073490814,39463.3194791667,2008-01-16,07:40:03
39.9430333333333,116.268616666667,0,160.761154855643,39463.3209837963,2008-01-16,07:42:13
39.947,116.269133333333,0,177.165354330709,39463.3213657407,2008-01-16,07:42:46
39.9490166666667,116.269433333333,0,154.199475065617,39463.321724537,2008-01-16,07:43:17
39.9505166666667,116.26965,0,160.761154855643,39463.3222453704,2008-01-16,07:44:02
39.9509333333333,116.269716666667,0,150.918635170604,39463.3223726852,2008-01-16,07:44:13
39.95115,116.269766666667,0,150.918635170604,39463.3224537037,2008-01-16,07:44:20
39.9514333333333,116.2698,0,144.356955380577,39463.3226273148,2008-01-16,07:44:35
39.9519166666667,116.269866666667,0,144.356955380577,39463.3227430556,2008-01-16,07:44:45
39.9540833333333,116.2701,0,150.918635170604,39463.3229976852,2008-01-16,07:45:07
39.95565,116.269966666667,0,154.199475065617,39463.3231365741,2008-01-16,07:45:19
39.96625,116.2689,0,164.041994750656,39463.3240162037,2008-01-16,07:46:35
39.9677833333333,116.269416666667,0,177.165354330709,39463.3241319444,2008-01-16,07:46:45
39.9689666666667,116.270316666667,0,180.446194225722,39463.3242361111,2008-01-16,07:46:54
39.9699,116.27155,0,167.322834645669,39463.3243402778,2008-01-16,07:47:03
39.9749166666667,116.280733333333,0,173.884514435696,39463.3250347222,2008-01-16,07:48:03
39.9817,116.288183333333,0,160.761154855643,39463.3257175926,2008-01-16,07:49:02
39.9827166666667,116.290433333333,0,147.637795275591,39463.3258796296,2008-01-16,07:49:16
39.9833666666667,116.293183333333,0,147.637795275591,39463.3260532407,2008-01-16,07:49:31
39.9837333333333,116.30055,0,147.637795275591,39463.3265509259,2008-01-16,07:50:14
39.9836666666667,116.305433333333,0,147.637795275591,39463.3269328704,2008-01-16,07:50:47
39.98365,116.305683333333,0,154.199475065617,39463.327025463,2008-01-16,07:50:55
39.9836166666667,116.305933333333,0,154.199475065617,39463.3271875,2008-01-16,07:51:09
39.9836,116.306116666667,0,127.952755905512,39463.3274537037,2008-01-16,07:51:32
39.98355,116.30645,0,141.076115485564,39463.3276157407,2008-01-16,07:51:46
39.9835666666667,116.307116666667,0,154.199475065617,39463.3278819444,2008-01-16,07:52:09
39.98355,116.3076,0,160.761154855643,39463.3279976852,2008-01-16,07:52:19
39.98355,116.31045,0,157.48031496063,39463.3284027778,2008-01-16,07:52:54
39.9835833333333,116.310683333333,0,144.356955380577,39463.3285416667,2008-01-16,07:53:06
39.9836,116.311183333333,0,144.356955380577,39463.3286689815,2008-01-16,07:53:17
39.9835833333333,116.311683333333,0,144.356955380577,39463.3290509259,2008-01-16,07:53:50
39.9837666666667,116.312166666667,0,144.356955380577,39463.3291435185,2008-01-16,07:53:58
39.9838166666667,116.311983333333,0,124.671916010499,39463.3292592593,2008-01-16,07:54:08
39.9838833333333,116.311783333333,0,134.514435695538,39463.3294212963,2008-01-16,07:54:22
39.9839166666667,116.3114,0,144.356955380577,39463.3296759259,2008-01-16,07:54:44
39.9839,116.3109,0,137.795275590551,39463.33,2008-01-16,07:55:12
39.9839,116.310716666667,0,160.761154855643,39463.3301967593,2008-01-16,07:55:29
39.98415,116.310616666667,0,190.288713910761,39463.3311458333,2008-01-16,07:56:51
39.9844,116.310566666667,0,180.446194225722,39463.3313657407,2008-01-16,07:57:10
39.9845666666667,116.310516666667,0,173.884514435696,39463.3315162037,2008-01-16,07:57:23
39.9847666666667,116.31045,0,187.007874015748,39463.331712963,2008-01-16,07:57:40
39.9848833333333,116.310366666667,0,206.692913385827,39463.3318055556,2008-01-16,07:57:48
39.9851333333333,116.3103,0,206.692913385827,39463.3320717593,2008-01-16,07:58:11
39.9853,116.310333333333,0,200.131233595801,39463.3321990741,2008-01-16,07:58:22
39.98555,116.31025,0,203.412073490814,39463.3323958333,2008-01-16,07:58:39
39.9857833333333,116.310166666667,0,203.412073490814,39463.332662037,2008-01-16,07:59:02
39.9859666666667,116.310083333333,0,449.475065616798,39463.3329050926,2008-01-16,07:59:23
39.9860666666667,116.309983333333,0,426.509186351706,39463.3332060185,2008-01-16,07:59:49
39.9861666666667,116.309933333333,0,364.173228346457,39463.3336342593,2008-01-16,08:00:26
39.9864,116.31,0,328.083989501312,39463.333912037,2008-01-16,08:00:50
39.98655,116.309933333333,0,331.364829396325,39463.3340393519,2008-01-16,08:01:01
39.9868166666667,116.309833333333,0,347.769028871391,39463.3342361111,2008-01-16,08:01:18
39.98715,116.309783333333,0,387.139107611549,39463.3344560185,2008-01-16,08:01:37
39.9876666666667,116.309783333333,0,433.070866141732,39463.334837963,2008-01-16,08:02:10
39.9879,116.309783333333,0,413.385826771654,39463.3350810185,2008-01-16,08:02:31
39.9881833333333,116.309833333333,0,377.296587926509,39463.3353587963,2008-01-16,08:02:55
39.9884,116.30985,0,337.926509186352,39463.335625,2008-01-16,08:03:18
39.9885666666667,116.30985,0,324.803149606299,39463.335787037,2008-01-16,08:03:32
39.9888166666667,116.309916666667,0,285.433070866142,39463.3359490741,2008-01-16,08:03:46
39.9889833333333,116.30995,0,272.309711286089,39463.336099537,2008-01-16,08:03:59
39.9891333333333,116.309933333333,0,262.46719160105,39463.3362847222,2008-01-16,08:04:15
39.9892166666667,116.3097,0,265.748031496063,39463.3365393518,2008-01-16,08:04:37
39.989,116.3097,0,272.309711286089,39463.3369907407,2008-01-16,08:05:16
39.9888833333333,116.309266666667,0,239.501312335958,39463.3374421296,2008-01-16,08:05:55
39.9888333333333,116.30895,0,216.535433070866,39463.337662037,2008-01-16,08:06:14
39.9887833333333,116.3085,0,190.288713910761,39463.3379976852,2008-01-16,08:06:43
39.9887,116.307883333333,0,164.041994750656,39463.3384953704,2008-01-16,08:07:26
39.98865,116.3077,0,160.761154855643,39463.3386689815,2008-01-16,08:07:41
39.9885833333333,116.307366666667,0,160.761154855643,39463.338912037,2008-01-16,08:08:02
39.9886166666667,116.3069,0,167.322834645669,39463.3393518519,2008-01-16,08:08:40
39.98845,116.30665,0,252.624671916011,39463.3401967593,2008-01-16,08:09:53
39.9883333333333,116.30655,0,272.309711286089,39463.3404513889,2008-01-16,08:10:15
39.9882333333333,116.3064,0,226.377952755906,39463.3406712963,2008-01-16,08:10:34
39.98815,116.306166666667,0,213.254593175853,39463.3408564815,2008-01-16,08:10:50
39.9881833333333,116.305816666667,0,203.412073490814,39463.3411111111,2008-01-16,08:11:12
39.98815,116.30485,0,170.603674540682,39463.3419907407,2008-01-16,08:12:28
39.9880833333333,116.304716666667,0,170.603674540682,39463.3424768519,2008-01-16,08:13:10
39.9880166666667,116.304533333333,0,173.884514435696,39463.3443171296,2008-01-16,08:15:49
39.9879166666667,116.3044,0,190.288713910761,39463.3464351852,2008-01-16,08:18:52
39.9880666666667,116.304483333333,0,173.884514435696,39463.3482523148,2008-01-16,08:21:29
39.98815,116.304716666667,0,203.412073490814,39463.3485185185,2008-01-16,08:21:52
39.9880666666667,116.304883333333,0,196.850393700787,39463.3487847222,2008-01-16,08:22:15
39.9884333333333,116.305,0,203.412073490814,39463.3492824074,2008-01-16,08:22:58
39.98865,116.305083333333,0,206.692913385827,39463.349537037,2008-01-16,08:23:20
39.9889166666667,116.305066666667,0,223.097112860892,39463.3498263889,2008-01-16,08:23:45
39.9891666666667,116.30505,0,213.254593175853,39463.3501041667,2008-01-16,08:24:09
39.9893833333333,116.305033333333,0,206.692913385827,39463.3503472222,2008-01-16,08:24:30
39.98965,116.30505,0,190.288713910761,39463.3506828704,2008-01-16,08:24:59
39.9898666666667,116.305083333333,0,173.884514435696,39463.3510416667,2008-01-16,08:25:30
39.9901166666667,116.305033333333,0,177.165354330709,39463.3512615741,2008-01-16,08:25:49
39.9903666666667,116.305016666667,0,173.884514435696,39463.3515046296,2008-01-16,08:26:10
39.9905,116.30535,0,160.761154855643,39463.3517824074,2008-01-16,08:26:34
39.9905166666667,116.305616666667,0,147.637795275591,39463.3520138889,2008-01-16,08:26:54
39.9906,116.30605,0,150.918635170604,39463.3523726852,2008-01-16,08:27:25
39.9903833333333,116.306133333333,0,147.637795275591,39463.3526851852,2008-01-16,08:27:52
39.9902333333333,116.306183333333,0,124.671916010499,39463.3529398148,2008-01-16,08:28:14
39.9900166666667,116.3062,0,101.706036745407,39463.3532175926,2008-01-16,08:28:38
39.9897666666667,116.306233333333,0,111.548556430446,39463.3534722222,2008-01-16,08:29:00
39.9893,116.30625,0,150.918635170604,39463.3538541667,2008-01-16,08:29:33
39.9890833333333,116.306333333333,0,144.356955380577,39463.3540972222,2008-01-16,08:29:54
39.9889,116.3064,0,127.952755905512,39463.3542939815,2008-01-16,08:30:11
39.9887166666667,116.30645,0,98.4251968503937,39463.3545023148,2008-01-16,08:30:29
39.98835,116.306533333333,0,72.1784776902887,39463.3548611111,2008-01-16,08:31:00
39.9880833333333,116.306583333333,0,78.740157480315,39463.3551157407,2008-01-16,08:31:22
39.9879,116.306566666667,0,95.1443569553806,39463.3552546296,2008-01-16,08:31:34
39.9876166666667,116.306583333333,0,127.952755905512,39463.355462963,2008-01-16,08:31:52
39.9876,116.30695,0,118.110236220472,39463.355775463,2008-01-16,08:32:19
39.9876833333333,116.307216666667,0,85.3018372703412,39463.3559953704,2008-01-16,08:32:38
39.98755,116.307816666667,0,196.850393700787,39463.356400463,2008-01-16,08:33:13
39.9875666666667,116.308116666667,0,190.288713910761,39463.3566550926,2008-01-16,08:33:35
39.98775,116.308216666667,0,183.727034120735,39463.3568981481,2008-01-16,08:33:56
39.9879333333333,116.30825,0,200.131233595801,39463.3571527778,2008-01-16,08:34:18
39.9881166666667,116.308266666667,0,206.692913385827,39463.3574189815,2008-01-16,08:34:41
39.98835,116.308233333333,0,236.220472440945,39463.3576851852,2008-01-16,08:35:04
39.9885333333333,116.308316666667,0,170.603674540682,39463.3578472222,2008-01-16,08:35:18
39.9886333333333,116.308416666667,0,154.199475065617,39463.3580439815,2008-01-16,08:35:35
39.9888,116.308633333333,0,164.041994750656,39463.3581712963,2008-01-16,08:35:46
39.9889833333333,116.308983333333,0,157.48031496063,39463.3583680556,2008-01-16,08:36:03
39.98905,116.309183333333,0,147.637795275591,39463.3585185185,2008-01-16,08:36:16
39.98895,116.309316666667,0,137.795275590551,39463.3586342593,2008-01-16,08:36:26
39.98885,116.3096,0,121.391076115486,39463.358900463,2008-01-16,08:36:49
39.9886333333333,116.3097,0,131.233595800525,39463.3590856481,2008-01-16,08:37:05
39.9884333333333,116.309666666667,0,124.671916010499,39463.3592592593,2008-01-16,08:37:20
39.9880833333333,116.309766666667,0,121.391076115486,39463.3597222222,2008-01-16,08:38:00
39.9879166666667,116.309816666667,0,134.514435695538,39463.3599189815,2008-01-16,08:38:17
39.9870833333333,116.309733333333,0,383.858267716535,39463.361099537,2008-01-16,08:39:59
39.9872,116.309883333333,0,354.330708661417,39463.3612268518,2008-01-16,08:40:10
39.98725,116.31,0,278.871391076115,39463.3615162037,2008-01-16,08:40:35
39.9870833333333,116.310083333333,0,262.46719160105,39463.3633796296,2008-01-16,08:43:16
39.9867166666667,116.31015,0,262.46719160105,39463.3635648148,2008-01-16,08:43:32
39.9864833333333,116.310066666667,0,200.131233595801,39463.3639236111,2008-01-16,08:44:03
39.9863333333333,116.310066666667,0,252.624671916011,39463.3640740741,2008-01-16,08:44:16
39.9862,116.30995,0,305.11811023622,39463.3642361111,2008-01-16,08:44:30
39.9861666666667,116.310116666667,0,423.228346456693,39463.3644675926,2008-01-16,08:44:50
39.9860333333333,116.310133333333,0,446.194225721785,39463.3647800926,2008-01-16,08:45:17
39.98565,116.310233333333,0,390.419947506562,39463.365162037,2008-01-16,08:45:50
39.9853,116.31025,0,374.015748031496,39463.3654513889,2008-01-16,08:46:15
39.9850833333333,116.310166666667,0,410.10498687664,39463.3656365741,2008-01-16,08:46:31
39.9848166666667,116.310083333333,0,469.160104986877,39463.3662384259,2008-01-16,08:47:23
39.9844833333333,116.3101,0,433.070866141732,39463.3664351852,2008-01-16,08:47:40
39.9841333333333,116.31025,0,380.577427821522,39463.3668287037,2008-01-16,08:48:14
39.98395,116.31065,0,351.049868766404,39463.3669328704,2008-01-16,08:48:23
39.984,116.313433333333,0,308.398950131234,39463.3672569444,2008-01-16,08:48:51
39.9840333333333,116.31525,0,301.837270341207,39463.3675115741,2008-01-16,08:49:13
39.98405,116.31575,0,301.837270341207,39463.3679050926,2008-01-16,08:49:47
39.9842,116.31795,0,157.48031496063,39463.3681018518,2008-01-16,08:50:04
39.9843666666667,116.324266666667,0,213.254593175853,39463.3696643518,2008-01-16,08:52:19
39.9844666666667,116.32645,0,206.692913385827,39463.3703935185,2008-01-16,08:53:22
39.9847333333333,116.332466666667,0,183.727034120735,39463.3721412037,2008-01-16,08:55:53
39.9848666666667,116.3378,0,203.412073490814,39463.372662037,2008-01-16,08:56:38
39.9849666666667,116.338583333333,0,203.412073490814,39463.3727777778,2008-01-16,08:56:48
39.9849666666667,116.339333333333,0,203.412073490814,39463.3730439815,2008-01-16,08:57:11
39.9850833333333,116.34105,0,200.131233595801,39463.3732986111,2008-01-16,08:57:33
39.98525,116.346933333333,0,223.097112860892,39463.3743402778,2008-01-16,08:59:03
39.9816,116.3474,0,206.692913385827,39463.3747916667,2008-01-16,08:59:42
39.9812833333333,116.347383333333,0,203.412073490814,39463.3748726852,2008-01-16,08:59:49
39.9814166666667,116.347283333333,0,177.165354330709,39463.3753356481,2008-01-16,09:00:29
39.9816333333333,116.347216666667,0,177.165354330709,39463.3755439815,2008-01-16,09:00:47
39.9817666666667,116.347183333333,0,167.322834645669,39463.3757175926,2008-01-16,09:01:02
39.9819333333333,116.347416666667,0,164.041994750656,39463.3760416667,2008-01-16,09:01:30
39.982,116.347716666667,0,167.322834645669,39463.37625,2008-01-16,09:01:48
39.9822666666667,116.347716666667,0,193.569553805774,39463.3765046296,2008-01-16,09:02:10
39.9824166666667,116.3477,0,193.569553805774,39463.3766666667,2008-01-16,09:02:24
39.9825833333333,116.34775,0,157.48031496063,39463.3768981481,2008-01-16,09:02:44
39.9827833333333,116.347866666667,0,164.041994750656,39463.3771296296,2008-01-16,09:03:04
39.9829166666667,116.348183333333,0,170.603674540682,39463.3774074074,2008-01-16,09:03:28
39.9829666666667,116.34855,0,167.322834645669,39463.377662037,2008-01-16,09:03:50
39.9830666666667,116.348816666667,0,160.761154855643,39463.3778819444,2008-01-16,09:04:09
39.98315,116.349116666667,0,141.076115485564,39463.3781134259,2008-01-16,09:04:29
39.9832166666667,116.34925,0,144.356955380577,39463.3782407407,2008-01-16,09:04:40
39.98325,116.349466666667,0,137.795275590551,39463.3783680556,2008-01-16,09:04:51
39.9831666666667,116.349833333333,0,160.761154855643,39463.3786689815,2008-01-16,09:05:17
39.9832166666667,116.350216666667,0,164.041994750656,39463.3789236111,2008-01-16,09:05:39
39.9833333333333,116.350466666667,0,118.110236220472,39463.3791550926,2008-01-16,09:05:59
39.9833666666667,116.35065,0,55.7742782152231,39463.3792939815,2008-01-16,09:06:11
39.9833666666667,116.351033333333,0,52.49343832021,39463.3796064815,2008-01-16,09:06:38
39.9834,116.35135,0,13.1233595800525,39463.3798148148,2008-01-16,09:06:56
39.9833333333333,116.35165,0,42.6509186351706,39463.3799652778,2008-01-16,09:07:09
39.9832833333333,116.3518,0,19.6850393700787,39463.3801851852,2008-01-16,09:07:28
39.9824,116.352266666667,0,3.28083989501312,39463.3866203704,2008-01-16,09:16:44
39.9824333333333,116.352466666667,0,3.28083989501312,39463.3867476852,2008-01-16,09:16:55
39.9823833333333,116.352683333333,0,3.28083989501312,39463.386875,2008-01-16,09:17:06
39.9824666666667,116.352866666667,0,170.603674540682,39463.3870833333,2008-01-16,09:17:24
39.9828166666667,116.352883333333,0,213.254593175853,39463.3874074074,2008-01-16,09:17:52
39.98315,116.3529,0,252.624671916011,39463.3877083333,2008-01-16,09:18:18
39.9834,116.352883333333,0,239.501312335958,39463.3879282407,2008-01-16,09:18:37
39.9836,116.3529,0,203.412073490814,39463.3881712963,2008-01-16,09:18:58
39.9838333333333,116.35295,0,216.535433070866,39463.3884375,2008-01-16,09:19:21
39.9839166666667,116.353166666667,0,200.131233595801,39463.3886458333,2008-01-16,09:19:39
39.9839833333333,116.353533333333,0,177.165354330709,39463.3889236111,2008-01-16,09:20:03
39.9840833333333,116.354316666667,0,160.761154855643,39463.3895486111,2008-01-16,09:20:57
39.9841,116.354766666667,0,157.48031496063,39463.389849537,2008-01-16,09:21:23
39.9841333333333,116.355116666667,0,164.041994750656,39463.3900810185,2008-01-16,09:21:43
39.9841,116.3553,0,88.5826771653543,39463.3902546296,2008-01-16,09:21:58
39.98465,116.354683333333,0,147.637795275591,39463.4030902778,2008-01-16,09:40:27
39.98485,116.354616666667,0,206.692913385827,39463.4032638889,2008-01-16,09:40:42
39.9850166666667,116.35455,0,173.884514435696,39463.4034490741,2008-01-16,09:40:58
39.9852,116.354366666667,0,183.727034120735,39463.4042708333,2008-01-16,09:42:09
39.9848166666667,116.354366666667,0,183.727034120735,39463.4042939815,2008-01-16,09:42:11
39.9851166666667,116.35405,0,167.322834645669,39463.4044212963,2008-01-16,09:42:22
39.9851833333333,116.353633333333,0,118.110236220472,39463.4049305556,2008-01-16,09:43:06
39.9851166666667,116.35355,0,118.110236220472,39463.4050462963,2008-01-16,09:43:16
