# Supplementary material for: Research on differential privacy protection method based on user tendency
Source: PLoS One. 2023 Oct 26;18(10):e0288823. doi: 10.1371/journal.pone.0288823 (PMC10602288; doi:10.1371/journal.pone.0288823)
Supplement: S3 Data — (ZIP) [file pone.0288823.s003.zip › Data 5-3/052/Trajectory/20080117092422.plt]

Geolife trajectory
WGS 84
Altitude is in Feet
Reserved 3
0,2,255,My Track,0,0,2,8421376
0
39.97545,116.3341,0,3.28083989501312,39464.3919212963,2008-01-17,09:24:22
39.9757,116.334066666667,0,42.6509186351706,39464.3922337963,2008-01-17,09:24:49
39.97585,116.334033333333,0,39.3700787401575,39464.3923958333,2008-01-17,09:25:03
39.9760666666667,116.334016666667,0,45.9317585301837,39464.3926041667,2008-01-17,09:25:21
39.9763,116.333966666667,0,39.3700787401575,39464.3928240741,2008-01-17,09:25:40
39.97655,116.333933333333,0,42.6509186351706,39464.3930439815,2008-01-17,09:25:59
39.9767166666667,116.333883333333,0,52.49343832021,39464.3932291667,2008-01-17,09:26:15
39.9769333333333,116.33385,0,55.7742782152231,39464.3934375,2008-01-17,09:26:33
39.9772166666667,116.333816666667,0,59.0551181102362,39464.3936921296,2008-01-17,09:26:55
39.9775333333333,116.333766666667,0,121.391076115486,39464.3940046296,2008-01-17,09:27:22
39.9778166666667,116.333716666667,0,150.918635170604,39464.3942708333,2008-01-17,09:27:45
39.9780666666667,116.333733333333,0,170.603674540682,39464.3945023148,2008-01-17,09:28:05
39.97835,116.333683333333,0,177.165354330709,39464.3947685185,2008-01-17,09:28:28
39.97855,116.333616666667,0,203.412073490814,39464.3949768519,2008-01-17,09:28:46
39.9787166666667,116.333583333333,0,209.97375328084,39464.3951157407,2008-01-17,09:28:58
39.9789833333333,116.33355,0,200.131233595801,39464.3953356481,2008-01-17,09:29:17
39.9791666666667,116.333533333333,0,206.692913385827,39464.3954861111,2008-01-17,09:29:30
39.9794666666667,116.333483333333,0,190.288713910761,39464.3957523148,2008-01-17,09:29:53
39.9796333333333,116.333483333333,0,190.288713910761,39464.3959027778,2008-01-17,09:30:06
39.9799166666667,116.3334,0,213.254593175853,39464.3961574074,2008-01-17,09:30:28
39.9801666666667,116.3334,0,229.658792650919,39464.3963657407,2008-01-17,09:30:46
39.9803666666667,116.333383333333,0,216.535433070866,39464.3965277778,2008-01-17,09:31:00
39.9806333333333,116.333333333333,0,206.692913385827,39464.3967592593,2008-01-17,09:31:20
39.9807833333333,116.333316666667,0,209.97375328084,39464.3968865741,2008-01-17,09:31:31
39.9809333333333,116.333366666667,0,200.131233595801,39464.3970601852,2008-01-17,09:31:46
39.981,116.333516666667,0,180.446194225722,39464.3983912037,2008-01-17,09:33:41
39.9810166666667,116.333333333333,0,134.514435695538,39464.3989583333,2008-01-17,09:34:30
39.9808833333333,116.333216666667,0,127.952755905512,39464.3994328704,2008-01-17,09:35:11
39.9806333333333,116.333233333333,0,111.548556430446,39464.3997916667,2008-01-17,09:35:42
39.9804166666667,116.333266666667,0,108.267716535433,39464.4000925926,2008-01-17,09:36:08
39.9802666666667,116.333316666667,0,111.548556430446,39464.4003240741,2008-01-17,09:36:28
39.9798833333333,116.333333333333,0,137.795275590551,39464.4008217593,2008-01-17,09:37:11
39.9796833333333,116.33335,0,147.637795275591,39464.4011226852,2008-01-17,09:37:37
39.9794833333333,116.3334,0,157.48031496063,39464.401400463,2008-01-17,09:38:01
39.9792666666667,116.333433333333,0,173.884514435696,39464.401712963,2008-01-17,09:38:28
39.9791,116.333466666667,0,177.165354330709,39464.4019675926,2008-01-17,09:38:50
39.9789333333333,116.333483333333,0,193.569553805774,39464.4022453704,2008-01-17,09:39:14
39.9787666666667,116.333516666667,0,190.288713910761,39464.4024884259,2008-01-17,09:39:35
39.9785833333333,116.333533333333,0,193.569553805774,39464.4027662037,2008-01-17,09:39:59
39.9783333333333,116.33355,0,206.692913385827,39464.403125,2008-01-17,09:40:30
39.9781833333333,116.333583333333,0,216.535433070866,39464.4033217593,2008-01-17,09:40:47
39.9779166666667,116.333616666667,0,226.377952755906,39464.4040625,2008-01-17,09:41:51
39.9776833333333,116.333633333333,0,223.097112860892,39464.4045601852,2008-01-17,09:42:34
39.9774666666667,116.33365,0,219.816272965879,39464.4048148148,2008-01-17,09:42:56
39.9772,116.333716666667,0,196.850393700787,39464.4051273148,2008-01-17,09:43:23
39.9769666666667,116.333783333333,0,190.288713910761,39464.4054976852,2008-01-17,09:43:55
39.9768166666667,116.333816666667,0,180.446194225722,39464.4056712963,2008-01-17,09:44:10
39.9766,116.333866666667,0,180.446194225722,39464.4059143519,2008-01-17,09:44:31
39.9763333333333,116.333933333333,0,183.727034120735,39464.4061689815,2008-01-17,09:44:53
39.9761166666667,116.334,0,177.165354330709,39464.4064236111,2008-01-17,09:45:15
39.9758833333333,116.334033333333,0,177.165354330709,39464.4066435185,2008-01-17,09:45:34
39.9756333333333,116.334083333333,0,183.727034120735,39464.4068865741,2008-01-17,09:45:55
39.9754833333333,116.334116666667,0,190.288713910761,39464.4070601852,2008-01-17,09:46:10
39.9753833333333,116.334016666667,0,167.322834645669,39464.4073611111,2008-01-17,09:46:36
39.97525,116.334416666667,0,134.514435695538,39464.4080671296,2008-01-17,09:47:37
39.9752166666667,116.3347,0,137.795275590551,39464.4083101852,2008-01-17,09:47:58
39.9752166666667,116.335166666667,0,154.199475065617,39464.4086805556,2008-01-17,09:48:30
39.9752166666667,116.33545,0,157.48031496063,39464.4088888889,2008-01-17,09:48:48
39.9752166666667,116.335983333333,0,160.761154855643,39464.4093287037,2008-01-17,09:49:26
39.9752,116.336366666667,0,164.041994750656,39464.4096180556,2008-01-17,09:49:51
39.9751666666667,116.336666666667,0,203.412073490814,39464.409849537,2008-01-17,09:50:11
39.9751333333333,116.337316666667,0,200.131233595801,39464.4103472222,2008-01-17,09:50:54
39.97515,116.337583333333,0,180.446194225722,39464.4105787037,2008-01-17,09:51:14
39.9751,116.337866666667,0,167.322834645669,39464.4108912037,2008-01-17,09:51:41
39.97515,116.3381,0,213.254593175853,39464.4126967593,2008-01-17,09:54:17
39.97465,116.32955,0,213.254593175853,39464.4146527778,2008-01-17,09:57:06
39.9751333333333,116.32885,0,213.254593175853,39464.4147800926,2008-01-17,09:57:17
39.97535,116.328616666667,0,213.254593175853,39464.4185532407,2008-01-17,10:02:43
39.9750333333333,116.312766666667,0,213.254593175853,39464.4191898148,2008-01-17,10:03:38
39.9747833333333,116.308983333333,0,213.254593175853,39464.4200810185,2008-01-17,10:04:55
