# Supplementary material for: Research on differential privacy protection method based on user tendency
Source: PLoS One. 2023 Oct 26;18(10):e0288823. doi: 10.1371/journal.pone.0288823 (PMC10602288; doi:10.1371/journal.pone.0288823)
Supplement: S3 Data — (ZIP) [file pone.0288823.s003.zip › Data 5-3/052/Trajectory/20080117233041.plt]

Geolife trajectory
WGS 84
Altitude is in Feet
Reserved 3
0,2,255,My Track,0,0,2,8421376
0
39.9819666666667,116.347366666667,0,213.254593175853,39464.9796412037,2008-01-17,23:30:41
39.9819333333333,116.3475,0,213.254593175853,39464.9800115741,2008-01-17,23:31:13
39.9807333333333,116.3534,0,213.254593175853,39464.9833564815,2008-01-17,23:36:02
39.9807166666667,116.353616666667,0,213.254593175853,39464.9834259259,2008-01-17,23:36:08
39.9807,116.35455,0,213.254593175853,39464.9836342593,2008-01-17,23:36:26
39.9807166666667,116.355433333333,0,213.254593175853,39464.9843171296,2008-01-17,23:37:25
39.9807666666667,116.356316666667,0,137.795275590551,39464.9846527778,2008-01-17,23:37:54
39.9807833333333,116.35785,0,121.391076115486,39464.9848958333,2008-01-17,23:38:15
39.98075,116.35815,0,108.267716535433,39464.9850694444,2008-01-17,23:38:30
39.98065,116.35855,0,78.740157480315,39464.9855092593,2008-01-17,23:39:08
39.9806166666667,116.358716666667,0,72.1784776902887,39464.9858449074,2008-01-17,23:39:37
39.98055,116.359066666667,0,72.1784776902887,39464.986087963,2008-01-17,23:39:58
39.9805833333333,116.3593,0,78.740157480315,39464.9863425926,2008-01-17,23:40:20
39.9751,116.359766666667,0,85.3018372703412,39464.9879513889,2008-01-17,23:42:39
39.97515,116.3604,0,91.8635170603674,39464.9880208333,2008-01-17,23:42:45
39.9751833333333,116.3619,0,104.98687664042,39464.9881712963,2008-01-17,23:42:58
39.9751333333333,116.362483333333,0,111.548556430446,39464.9882638889,2008-01-17,23:43:06
39.9751,116.363083333333,0,121.391076115486,39464.9883796296,2008-01-17,23:43:16
39.9748,116.36355,0,121.391076115486,39464.9887037037,2008-01-17,23:43:44
39.9739,116.363583333333,0,121.391076115486,39464.98875,2008-01-17,23:43:48
39.9738166666667,116.363916666667,0,272.309711286089,39464.9888541667,2008-01-17,23:43:57
39.9737833333333,116.36415,0,341.207349081365,39464.9889583333,2008-01-17,23:44:06
39.9698833333333,116.364266666667,0,341.207349081365,39464.9897916667,2008-01-17,23:45:18
39.9697833333333,116.364266666667,0,331.364829396325,39464.9898611111,2008-01-17,23:45:24
39.96995,116.36415,0,324.803149606299,39464.9904282407,2008-01-17,23:46:13
39.96855,116.364366666667,0,324.803149606299,39464.990462963,2008-01-17,23:46:16
39.9684,116.3643,0,328.083989501312,39464.9906134259,2008-01-17,23:46:29
39.96825,116.364733333333,0,633.202099737533,39464.9906828704,2008-01-17,23:46:35
39.9682166666667,116.3646,0,472.44094488189,39464.9911342593,2008-01-17,23:47:14
39.9681166666667,116.364683333333,0,469.160104986877,39464.992025463,2008-01-17,23:48:31
39.9681333333333,116.364516666667,0,383.858267716535,39464.9923263889,2008-01-17,23:48:57
39.9679,116.364333333333,0,331.364829396325,39464.9926157407,2008-01-17,23:49:22
39.9680333333333,116.36425,0,367.45406824147,39464.9928703704,2008-01-17,23:49:44
39.96815,116.364133333333,0,380.577427821522,39464.9931365741,2008-01-17,23:50:07
39.9683333333333,116.364116666667,0,374.015748031496,39464.9935648148,2008-01-17,23:50:44
39.9679333333333,116.364216666667,0,374.015748031496,39464.9936574074,2008-01-17,23:50:52
39.9671666666667,116.364233333333,0,374.015748031496,39464.9939699074,2008-01-17,23:51:19
39.9649666666667,116.364733333333,0,374.015748031496,39464.9939930556,2008-01-17,23:51:21
39.9644166666667,116.36485,0,374.015748031496,39464.9941203704,2008-01-17,23:51:32
39.96375,116.364833333333,0,374.015748031496,39464.9941898148,2008-01-17,23:51:38
39.9635166666667,116.364883333333,0,374.015748031496,39464.9942476852,2008-01-17,23:51:43
39.9635333333333,116.364266666667,0,255.905511811024,39464.9945023148,2008-01-17,23:52:05
39.9618666666667,116.3644,0,262.46719160105,39464.9949074074,2008-01-17,23:52:40
39.9617166666667,116.364466666667,0,242.782152230971,39464.9949768518,2008-01-17,23:52:46
39.9615166666667,116.36445,0,232.939632545932,39464.9950578704,2008-01-17,23:52:53
39.9613666666667,116.364583333333,0,213.254593175853,39464.9953356481,2008-01-17,23:53:17
39.9612333333333,116.364633333333,0,180.446194225722,39464.9960648148,2008-01-17,23:54:20
39.961,116.364683333333,0,173.884514435696,39464.9962384259,2008-01-17,23:54:35
39.9603666666667,116.364716666667,0,173.884514435696,39464.9963310185,2008-01-17,23:54:43
39.95855,116.364816666667,0,173.884514435696,39464.9966666667,2008-01-17,23:55:12
39.9582166666667,116.364816666667,0,190.288713910761,39464.9968402778,2008-01-17,23:55:27
39.9574,116.364833333333,0,190.288713910761,39464.9971875,2008-01-17,23:55:57
39.9567333333333,116.3649,0,190.288713910761,39464.997337963,2008-01-17,23:56:10
39.95505,116.36505,0,209.97375328084,39464.9976041667,2008-01-17,23:56:33
39.9547833333333,116.365183333333,0,213.254593175853,39464.9977199074,2008-01-17,23:56:43
39.9545666666667,116.36525,0,213.254593175853,39464.9980208333,2008-01-17,23:57:09
39.9521333333333,116.365316666667,0,232.939632545932,39464.9983912037,2008-01-17,23:57:41
39.9519833333333,116.3656,0,272.309711286089,39464.9986458333,2008-01-17,23:58:03
39.9511,116.3657,0,272.309711286089,39464.9987962963,2008-01-17,23:58:16
39.9506666666667,116.365733333333,0,272.309711286089,39464.9988888889,2008-01-17,23:58:24
39.9503833333333,116.365816666667,0,291.994750656168,39464.9990277778,2008-01-17,23:58:36
39.9500833333333,116.365866666667,0,291.994750656168,39464.9990972222,2008-01-17,23:58:42
39.9497666666667,116.3659,0,295.275590551181,39464.9992476852,2008-01-17,23:58:55
39.9497833333333,116.3656,0,380.577427821522,39464.9997569444,2008-01-17,23:59:39
39.9493,116.365633333333,0,377.296587926509,39464.9998958333,2008-01-17,23:59:51
39.9491,116.365666666667,0,347.769028871391,39465.000150463,2008-01-18,00:00:13
39.94895,116.365733333333,0,341.207349081365,39465.000462963,2008-01-18,00:00:40
39.94855,116.36575,0,334.645669291339,39465.0008680556,2008-01-18,00:01:15
39.9480166666667,116.36575,0,341.207349081365,39465.0010532407,2008-01-18,00:01:31
39.9466,116.3661,0,341.207349081365,39465.0012037037,2008-01-18,00:01:44
39.9459333333333,116.366283333333,0,341.207349081365,39465.0012384259,2008-01-18,00:01:47
39.9462833333333,116.366233333333,0,341.207349081365,39465.0013425926,2008-01-18,00:01:56
39.94595,116.36625,0,341.207349081365,39465.0013888889,2008-01-18,00:02:00
39.9451166666667,116.366366666667,0,334.645669291339,39465.0017361111,2008-01-18,00:02:30
39.945,116.36635,0,282.152230971129,39465.0019907407,2008-01-18,00:02:52
39.9447166666667,116.366283333333,0,170.603674540682,39465.0021180556,2008-01-18,00:03:03
39.9443,116.3663,0,170.603674540682,39465.0023842593,2008-01-18,00:03:26
39.94395,116.366266666667,0,170.603674540682,39465.0024884259,2008-01-18,00:03:35
39.9436833333333,116.366266666667,0,187.007874015748,39465.0025578704,2008-01-18,00:03:41
39.9433833333333,116.366266666667,0,187.007874015748,39465.0026851852,2008-01-18,00:03:52
39.9431833333333,116.3663,0,183.727034120735,39465.0027777778,2008-01-18,00:04:00
39.9426,116.366316666667,0,206.692913385827,39465.002962963,2008-01-18,00:04:16
39.9413166666667,116.366416666667,0,206.692913385827,39465.0032175926,2008-01-18,00:04:38
39.9411166666667,116.366483333333,0,206.692913385827,39465.0034490741,2008-01-18,00:04:58
39.9408,116.3665,0,321.522309711286,39465.0037268519,2008-01-18,00:05:22
39.9400333333333,116.366466666667,0,111.548556430446,39465.00375,2008-01-18,00:05:24
39.9399166666667,116.366583333333,0,167.322834645669,39465.0037962963,2008-01-18,00:05:28
39.93965,116.366583333333,0,193.569553805774,39465.003912037,2008-01-18,00:05:38
39.93845,116.366716666667,0,131.233595800525,39465.0042361111,2008-01-18,00:06:06
39.9380833333333,116.3667,0,190.288713910761,39465.0044097222,2008-01-18,00:06:21
39.9354666666667,116.366916666667,0,190.288713910761,39465.0048032407,2008-01-18,00:06:55
39.9338666666667,116.36685,0,190.288713910761,39465.0050925926,2008-01-18,00:07:20
39.9337,116.3668,0,190.288713910761,39465.0053587963,2008-01-18,00:07:43
39.93185,116.36695,0,190.288713910761,39465.0057060185,2008-01-18,00:08:13
39.9316333333333,116.3671,0,298.556430446194,39465.0058217593,2008-01-18,00:08:23
39.9317333333333,116.36705,0,291.994750656168,39465.0062847222,2008-01-18,00:09:03
39.9310333333333,116.368216666667,0,288.713910761155,39465.0068171296,2008-01-18,00:09:49
39.9315333333333,116.36855,0,285.433070866142,39465.0068518519,2008-01-18,00:09:52
39.9314333333333,116.369216666667,0,285.433070866142,39465.0068981481,2008-01-18,00:09:56
39.9315666666667,116.3708,0,285.433070866142,39465.0070486111,2008-01-18,00:10:09
39.9316,116.371283333333,0,282.152230971129,39465.0071180556,2008-01-18,00:10:15
39.9316333333333,116.3715,0,255.905511811024,39465.0071759259,2008-01-18,00:10:20
39.9317666666667,116.372116666667,0,167.322834645669,39465.0075694444,2008-01-18,00:10:54
39.93175,116.372633333333,0,154.199475065617,39465.007650463,2008-01-18,00:11:01
39.9317833333333,116.378533333333,0,150.918635170604,39465.0083101852,2008-01-18,00:11:58
39.9317833333333,116.378833333333,0,131.233595800525,39465.0085648148,2008-01-18,00:12:20
39.9319,116.382266666667,0,157.48031496063,39465.0091087963,2008-01-18,00:13:07
39.9319666666667,116.3838,0,173.884514435696,39465.0094791667,2008-01-18,00:13:39
39.9321,116.387016666667,0,160.761154855643,39465.010162037,2008-01-18,00:14:38
39.9319166666667,116.389983333333,0,157.48031496063,39465.0108796296,2008-01-18,00:15:40
39.93135,116.390266666667,0,157.48031496063,39465.0109143518,2008-01-18,00:15:43
39.9311833333333,116.390266666667,0,154.199475065617,39465.0110069444,2008-01-18,00:15:51
39.9309666666667,116.390233333333,0,154.199475065617,39465.0111342593,2008-01-18,00:16:02
39.93075,116.390266666667,0,154.199475065617,39465.0112037037,2008-01-18,00:16:08
39.9300833333333,116.390333333333,0,154.199475065617,39465.0113194444,2008-01-18,00:16:18
39.92725,116.390283333333,0,154.199475065617,39465.0117708333,2008-01-18,00:16:57
39.927,116.3899,0,164.041994750656,39465.0121875,2008-01-18,00:17:33
39.9269666666667,116.388083333333,0,226.377952755906,39465.0125578704,2008-01-18,00:18:05
39.9267333333333,116.387783333333,0,226.377952755906,39465.0126273148,2008-01-18,00:18:11
39.9236166666667,116.387933333333,0,206.692913385827,39465.0131018519,2008-01-18,00:18:52
39.9234333333333,116.387766666667,0,173.884514435696,39465.0134490741,2008-01-18,00:19:22
39.9227666666667,116.3877,0,177.165354330709,39465.0139814815,2008-01-18,00:20:08
39.9225666666667,116.387683333333,0,170.603674540682,39465.0140509259,2008-01-18,00:20:14
39.9222833333333,116.38775,0,173.884514435696,39465.0141782407,2008-01-18,00:20:25
39.9220333333333,116.3878,0,183.727034120735,39465.0143634259,2008-01-18,00:20:41
39.92185,116.387816666667,0,187.007874015748,39465.0149305556,2008-01-18,00:21:30
39.9217666666667,116.38955,0,141.076115485564,39465.0153125,2008-01-18,00:22:03
39.922,116.39595,0,127.952755905512,39465.0159722222,2008-01-18,00:23:00
39.9221333333333,116.395966666667,0,131.233595800525,39465.0165509259,2008-01-18,00:23:50
39.9222,116.396533333333,0,134.514435695538,39465.0166550926,2008-01-18,00:23:59
39.9228,116.397433333333,0,137.795275590551,39465.0167824074,2008-01-18,00:24:10
39.9229166666667,116.397883333333,0,134.514435695538,39465.0168518518,2008-01-18,00:24:16
39.9228666666667,116.398083333333,0,134.514435695538,39465.0169444444,2008-01-18,00:24:24
39.9229333333333,116.399166666667,0,124.671916010499,39465.0174074074,2008-01-18,00:25:04
39.92295,116.399516666667,0,121.391076115486,39465.0176388889,2008-01-18,00:25:24
39.92295,116.40005,0,134.514435695538,39465.0186574074,2008-01-18,00:26:52
39.9228333333333,116.406,0,134.514435695538,39465.0193634259,2008-01-18,00:27:53
39.9228,116.40625,0,134.514435695538,39465.0195023148,2008-01-18,00:28:05
39.9229333333333,116.40625,0,141.076115485564,39465.0196990741,2008-01-18,00:28:22
39.9229833333333,116.407716666667,0,141.076115485564,39465.0198726852,2008-01-18,00:28:37
39.923,116.4108,0,141.076115485564,39465.0201967593,2008-01-18,00:29:05
39.9229166666667,116.412783333333,0,134.514435695538,39465.0212037037,2008-01-18,00:30:32
39.9228666666667,116.413366666667,0,137.795275590551,39465.0215856481,2008-01-18,00:31:05
39.9226333333333,116.4183,0,137.795275590551,39465.022337963,2008-01-18,00:32:10
39.9227166666667,116.418416666667,0,164.041994750656,39465.0224884259,2008-01-18,00:32:23
39.9228,116.418616666667,0,131.233595800525,39465.022662037,2008-01-18,00:32:38
39.9228333333333,116.419516666667,0,121.391076115486,39465.0230555556,2008-01-18,00:33:12
39.9231,116.41965,0,144.356955380577,39465.0233101852,2008-01-18,00:33:34
39.9232666666667,116.419783333333,0,147.637795275591,39465.0234375,2008-01-18,00:33:45
39.9232666666667,116.41965,0,111.548556430446,39465.0241087963,2008-01-18,00:34:43
39.9232666666667,116.419366666667,0,111.548556430446,39465.0260763889,2008-01-18,00:37:33
39.9233,116.419033333333,0,111.548556430446,39465.0262152778,2008-01-18,00:37:45
39.9233,116.41875,0,111.548556430446,39465.0263541667,2008-01-18,00:37:57
39.9235666666667,116.418983333333,0,137.795275590551,39465.0265972222,2008-01-18,00:38:18
39.92355,116.419283333333,0,141.076115485564,39465.0267824074,2008-01-18,00:38:34
39.9237333333333,116.419366666667,0,150.918635170604,39465.0268981481,2008-01-18,00:38:44
39.9240166666667,116.4194,0,177.165354330709,39465.0270833333,2008-01-18,00:39:00
39.9242666666667,116.419283333333,0,177.165354330709,39465.0272453704,2008-01-18,00:39:14
39.9244833333333,116.41925,0,180.446194225722,39465.0273842593,2008-01-18,00:39:26
39.9245666666667,116.418833333333,0,173.884514435696,39465.0276388889,2008-01-18,00:39:48
39.9245833333333,116.41855,0,170.603674540682,39465.0277893519,2008-01-18,00:40:01
