# Supplementary material for: Research on differential privacy protection method based on user tendency
Source: PLoS One. 2023 Oct 26;18(10):e0288823. doi: 10.1371/journal.pone.0288823 (PMC10602288; doi:10.1371/journal.pone.0288823)
Supplement: S3 Data — (ZIP) [file pone.0288823.s003.zip › Data 5-3/052/Trajectory/20080118065305.plt]

Geolife trajectory
WGS 84
Altitude is in Feet
Reserved 3
0,2,255,My Track,0,0,2,8421376
0
39.9228,116.418033333333,0,170.603674540682,39465.2868634259,2008-01-18,06:53:05
39.9229166666667,116.417833333333,0,170.603674540682,39465.2871527778,2008-01-18,06:53:30
39.92295,116.417566666667,0,200.131233595801,39465.2872685185,2008-01-18,06:53:40
39.9229166666667,116.415016666667,0,193.569553805774,39465.2880439815,2008-01-18,06:54:47
39.9228833333333,116.413166666667,0,196.850393700787,39465.2883564815,2008-01-18,06:55:14
39.92285,116.413283333333,0,196.850393700787,39465.2883912037,2008-01-18,06:55:17
39.9229333333333,116.413116666667,0,147.637795275591,39465.2888425926,2008-01-18,06:55:56
39.9227,116.412816666667,0,170.603674540682,39465.2890972222,2008-01-18,06:56:18
39.9223333333333,116.4111,0,170.603674540682,39465.2891550926,2008-01-18,06:56:23
39.9225,116.407466666667,0,157.48031496063,39465.2894444444,2008-01-18,06:56:48
39.9225833333333,116.407183333333,0,134.514435695538,39465.2895023148,2008-01-18,06:56:53
39.9227833333333,116.407083333333,0,13.1233595800525,39465.2896296296,2008-01-18,06:57:04
39.9228666666667,116.4062,0,39.3700787401575,39465.2899074074,2008-01-18,06:57:28
39.9228333333333,116.404283333333,0,39.3700787401575,39465.2900578704,2008-01-18,06:57:41
39.9228333333333,116.4008,0,95.1443569553806,39465.2903472222,2008-01-18,06:58:06
39.92285,116.40015,0,114.829396325459,39465.2911226852,2008-01-18,06:59:13
39.9228166666667,116.39825,0,131.233595800525,39465.2914814815,2008-01-18,06:59:44
39.92275,116.397633333333,0,147.637795275591,39465.2917592593,2008-01-18,07:00:08
39.92235,116.39695,0,147.637795275591,39465.2919097222,2008-01-18,07:00:21
39.9222166666667,116.3968,0,170.603674540682,39465.2924074074,2008-01-18,07:01:04
39.9220666666667,116.394666666667,0,150.918635170604,39465.292650463,2008-01-18,07:01:25
39.9218666666667,116.3877,0,124.671916010499,39465.2936458333,2008-01-18,07:02:51
39.9223166666667,116.38755,0,124.671916010499,39465.2938310185,2008-01-18,07:03:07
39.9235833333333,116.387483333333,0,124.671916010499,39465.2940625,2008-01-18,07:03:27
39.92435,116.387483333333,0,124.671916010499,39465.2941782407,2008-01-18,07:03:37
39.9245833333333,116.387533333333,0,124.671916010499,39465.2942476852,2008-01-18,07:03:43
39.9263333333333,116.38745,0,219.816272965879,39465.2947569444,2008-01-18,07:04:27
39.9267166666667,116.387416666667,0,219.816272965879,39465.2948263889,2008-01-18,07:04:33
39.9269833333333,116.38775,0,213.254593175853,39465.2949074074,2008-01-18,07:04:40
39.9269333333333,116.388833333333,0,193.569553805774,39465.2950462963,2008-01-18,07:04:52
39.9270166666667,116.389616666667,0,177.165354330709,39465.2953125,2008-01-18,07:05:15
39.92705,116.3901,0,187.007874015748,39465.2954976852,2008-01-18,07:05:31
39.9274333333333,116.39035,0,187.007874015748,39465.2959143519,2008-01-18,07:06:07
39.92895,116.38975,0,187.007874015748,39465.2959375,2008-01-18,07:06:09
39.9295166666667,116.389933333333,0,187.007874015748,39465.2960069444,2008-01-18,07:06:15
39.9298833333333,116.3899,0,200.131233595801,39465.2962962963,2008-01-18,07:06:40
39.9301333333333,116.389883333333,0,200.131233595801,39465.2963773148,2008-01-18,07:06:47
39.9308833333333,116.3899,0,200.131233595801,39465.2965393519,2008-01-18,07:07:01
39.93115,116.389883333333,0,200.131233595801,39465.2966666667,2008-01-18,07:07:12
39.9319166666667,116.389883333333,0,157.48031496063,39465.297962963,2008-01-18,07:09:04
39.9319833333333,116.384533333333,0,190.288713910761,39465.2987731481,2008-01-18,07:10:14
39.9318333333333,116.382233333333,0,193.569553805774,39465.299224537,2008-01-18,07:10:53
39.9317833333333,116.37995,0,183.727034120735,39465.3000694444,2008-01-18,07:12:06
39.93175,116.37975,0,187.007874015748,39465.3005092593,2008-01-18,07:12:44
39.9317666666667,116.37945,0,190.288713910761,39465.3007523148,2008-01-18,07:13:05
39.9316166666667,116.377033333333,0,203.412073490814,39465.3016435185,2008-01-18,07:14:22
39.9315333333333,116.375016666667,0,137.795275590551,39465.3022222222,2008-01-18,07:15:12
39.9315166666667,116.3726,0,164.041994750656,39465.3035069444,2008-01-18,07:17:03
39.93135,116.370166666667,0,147.637795275591,39465.3041550926,2008-01-18,07:17:59
39.93115,116.3681,0,144.356955380577,39465.3046875,2008-01-18,07:18:45
39.9311833333333,116.36715,0,144.356955380577,39465.304849537,2008-01-18,07:18:59
39.9313333333333,116.36695,0,173.884514435696,39465.3049421296,2008-01-18,07:19:07
39.93155,116.366883333333,0,173.884514435696,39465.3050231481,2008-01-18,07:19:14
39.9321,116.36685,0,173.884514435696,39465.3051388889,2008-01-18,07:19:24
39.9323666666667,116.366783333333,0,203.412073490814,39465.3054513889,2008-01-18,07:19:51
39.9330833333333,116.366733333333,0,180.446194225722,39465.3056018518,2008-01-18,07:20:04
39.9337833333333,116.36665,0,180.446194225722,39465.3057060185,2008-01-18,07:20:13
39.9346833333333,116.3666,0,180.446194225722,39465.3058333333,2008-01-18,07:20:24
39.9379166666667,116.366416666667,0,187.007874015748,39465.3064236111,2008-01-18,07:21:15
39.9380666666667,116.366366666667,0,187.007874015748,39465.3064583333,2008-01-18,07:21:18
39.9382833333333,116.366366666667,0,160.761154855643,39465.3065046296,2008-01-18,07:21:22
39.9384333333333,116.3664,0,190.288713910761,39465.3068055556,2008-01-18,07:21:48
39.9392333333333,116.366383333333,0,190.288713910761,39465.307025463,2008-01-18,07:22:07
39.9404166666667,116.366233333333,0,190.288713910761,39465.3072800926,2008-01-18,07:22:29
39.9415,116.366,0,200.131233595801,39465.3075694444,2008-01-18,07:22:54
39.9416333333333,116.365816666667,0,341.207349081365,39465.3080092593,2008-01-18,07:23:32
39.9424,116.365716666667,0,341.207349081365,39465.3081944444,2008-01-18,07:23:48
39.9431333333333,116.36555,0,164.041994750656,39465.3083912037,2008-01-18,07:24:05
39.9434166666667,116.365633333333,0,164.041994750656,39465.3084837963,2008-01-18,07:24:13
39.9435833333333,116.3657,0,203.412073490814,39465.3086342593,2008-01-18,07:24:26
39.9439,116.36575,0,213.254593175853,39465.3089814815,2008-01-18,07:24:56
39.9440333333333,116.365833333333,0,226.377952755906,39465.309375,2008-01-18,07:25:30
39.9446833333333,116.365933333333,0,173.884514435696,39465.3097685185,2008-01-18,07:26:04
39.9448,116.365883333333,0,226.377952755906,39465.3099305556,2008-01-18,07:26:18
39.9451,116.3659,0,239.501312335958,39465.3101388889,2008-01-18,07:26:36
39.94535,116.365883333333,0,226.377952755906,39465.3103240741,2008-01-18,07:26:52
39.9455166666667,116.365866666667,0,269.028871391076,39465.3111689815,2008-01-18,07:28:05
39.9461666666667,116.365816666667,0,216.535433070866,39465.3122106481,2008-01-18,07:29:35
39.9464333333333,116.365816666667,0,209.97375328084,39465.312349537,2008-01-18,07:29:47
39.9466666666667,116.365816666667,0,183.727034120735,39465.3125,2008-01-18,07:30:00
39.9468,116.3658,0,200.131233595801,39465.313125,2008-01-18,07:30:54
39.94745,116.36545,0,200.131233595801,39465.3137847222,2008-01-18,07:31:51
39.9489666666667,116.3653,0,196.850393700787,39465.3140162037,2008-01-18,07:32:11
39.9496,116.365283333333,0,196.850393700787,39465.3143981481,2008-01-18,07:32:44
39.9518,116.365266666667,0,196.850393700787,39465.3146875,2008-01-18,07:33:09
39.9521333333333,116.36525,0,269.028871391076,39465.3148148148,2008-01-18,07:33:20
39.9537,116.364983333333,0,275.590551181102,39465.3152083333,2008-01-18,07:33:54
39.9539,116.364916666667,0,262.46719160105,39465.3155671296,2008-01-18,07:34:25
39.95495,116.364833333333,0,383.858267716535,39465.3158333333,2008-01-18,07:34:48
39.9551833333333,116.364766666667,0,364.173228346457,39465.3160300926,2008-01-18,07:35:05
39.9559166666667,116.3646,0,354.330708661417,39465.3161805556,2008-01-18,07:35:18
39.95615,116.36455,0,272.309711286089,39465.3163310185,2008-01-18,07:35:31
39.9566666666667,116.364466666667,0,282.152230971129,39465.3168055556,2008-01-18,07:36:12
39.9597333333333,116.36415,0,282.152230971129,39465.3171643519,2008-01-18,07:36:43
39.96025,116.364083333333,0,288.713910761155,39465.3172685185,2008-01-18,07:36:52
39.9604,116.364066666667,0,328.083989501312,39465.3176967593,2008-01-18,07:37:29
39.9657166666667,116.363583333333,0,321.522309711286,39465.3183217593,2008-01-18,07:38:23
39.9658666666667,116.363583333333,0,295.275590551181,39465.3184837963,2008-01-18,07:38:37
39.9660833333333,116.363633333333,0,308.398950131234,39465.3186921296,2008-01-18,07:38:55
39.9662666666667,116.363616666667,0,308.398950131234,39465.3190046296,2008-01-18,07:39:22
39.96655,116.363733333333,0,269.028871391076,39465.319849537,2008-01-18,07:40:35
39.96825,116.363616666667,0,269.028871391076,39465.3200231481,2008-01-18,07:40:50
39.9693666666667,116.363583333333,0,321.522309711286,39465.3201388889,2008-01-18,07:41:00
39.9701,116.363466666667,0,308.398950131234,39465.3202199074,2008-01-18,07:41:07
39.9704166666667,116.363466666667,0,554.461942257218,39465.3205324074,2008-01-18,07:41:34
39.97095,116.363483333333,0,554.461942257218,39465.3206712963,2008-01-18,07:41:46
39.9715333333333,116.36345,0,554.461942257218,39465.3207407407,2008-01-18,07:41:52
39.9730166666667,116.3634,0,554.461942257218,39465.3209027778,2008-01-18,07:42:06
39.9735833333333,116.363383333333,0,554.461942257218,39465.3209722222,2008-01-18,07:42:12
39.9737,116.3634,0,190.288713910761,39465.32125,2008-01-18,07:42:36
39.9749666666667,116.363366666667,0,249.343832020997,39465.3217013889,2008-01-18,07:43:15
39.9752166666667,116.363316666667,0,242.782152230971,39465.3222569444,2008-01-18,07:44:03
39.9753666666667,116.36295,0,236.220472440945,39465.3225347222,2008-01-18,07:44:27
39.97535,116.359433333333,0,196.850393700787,39465.3229166667,2008-01-18,07:45:00
39.97565,116.3592,0,196.850393700787,39465.3230555556,2008-01-18,07:45:12
39.9753166666667,116.359216666667,0,196.850393700787,39465.3231597222,2008-01-18,07:45:21
39.977,116.359233333333,0,196.850393700787,39465.3234143518,2008-01-18,07:45:43
39.97755,116.359383333333,0,196.850393700787,39465.3235532407,2008-01-18,07:45:55
39.9784,116.359383333333,0,196.850393700787,39465.3237037037,2008-01-18,07:46:08
39.97865,116.359416666667,0,219.816272965879,39465.3237731481,2008-01-18,07:46:14
39.9787833333333,116.359383333333,0,232.939632545932,39465.3238194444,2008-01-18,07:46:18
39.9789833333333,116.35935,0,232.939632545932,39465.3239467593,2008-01-18,07:46:29
39.9792833333333,116.359316666667,0,229.658792650919,39465.3241550926,2008-01-18,07:46:47
39.97995,116.359366666667,0,321.522309711286,39465.3242939815,2008-01-18,07:46:59
39.9809666666667,116.3601,0,321.522309711286,39465.3243981482,2008-01-18,07:47:08
39.98115,116.36025,0,321.522309711286,39465.3244444444,2008-01-18,07:47:12
39.98125,116.359933333333,0,318.241469816273,39465.3245717593,2008-01-18,07:47:23
39.9811166666667,116.358216666667,0,318.241469816273,39465.3247916667,2008-01-18,07:47:42
39.9808666666667,116.355366666667,0,318.241469816273,39465.3251388889,2008-01-18,07:48:12
39.9807666666667,116.354983333333,0,318.241469816273,39465.3252083333,2008-01-18,07:48:18
39.9806333333333,116.354833333333,0,16.4041994750656,39465.3252662037,2008-01-18,07:48:23
39.9804,116.354816666667,0,49.2125984251968,39465.3254050926,2008-01-18,07:48:35
39.9802333333333,116.354683333333,0,82.0209973753281,39465.3255671296,2008-01-18,07:48:49
39.9800833333333,116.3546,0,82.0209973753281,39465.3256944444,2008-01-18,07:49:00
39.98005,116.354366666667,0,101.706036745407,39465.3259490741,2008-01-18,07:49:22
39.98015,116.354166666667,0,108.267716535433,39465.3260185185,2008-01-18,07:49:28
39.9805333333333,116.349766666667,0,108.267716535433,39465.3265625,2008-01-18,07:50:15
39.9801833333333,116.348816666667,0,108.267716535433,39465.3266550926,2008-01-18,07:50:23
39.9802666666667,116.348383333333,0,108.267716535433,39465.3268171296,2008-01-18,07:50:37
39.9808333333333,116.348283333333,0,108.267716535433,39465.3269328704,2008-01-18,07:50:47
39.9811333333333,116.348433333333,0,108.267716535433,39465.3269675926,2008-01-18,07:50:50
39.9815,116.3481,0,108.267716535433,39465.3271064815,2008-01-18,07:51:02
39.9816666666667,116.34795,0,209.97375328084,39465.3275,2008-01-18,07:51:36
39.9818333333333,116.347933333333,0,147.637795275591,39465.3276157407,2008-01-18,07:51:46
39.9821,116.347833333333,0,196.850393700787,39465.3278703704,2008-01-18,07:52:08
39.9823666666667,116.3478,0,180.446194225722,39465.3281481481,2008-01-18,07:52:32
39.9826666666667,116.3478,0,170.603674540682,39465.3283912037,2008-01-18,07:52:53
39.9828666666667,116.34795,0,167.322834645669,39465.3286458333,2008-01-18,07:53:15
39.9830166666667,116.348216666667,0,154.199475065617,39465.3288888889,2008-01-18,07:53:36
39.9829833333333,116.348616666667,0,127.952755905512,39465.3292361111,2008-01-18,07:54:06
39.9831666666667,116.348883333333,0,111.548556430446,39465.329525463,2008-01-18,07:54:31
39.9833666666667,116.34895,0,127.952755905512,39465.3296990741,2008-01-18,07:54:46
39.9835166666667,116.349,0,144.356955380577,39465.3298611111,2008-01-18,07:55:00
39.9834833333333,116.34935,0,144.356955380577,39465.330162037,2008-01-18,07:55:26
39.98345,116.349566666667,0,147.637795275591,39465.3303356481,2008-01-18,07:55:41
39.9834333333333,116.349816666667,0,147.637795275591,39465.3305439815,2008-01-18,07:55:59
39.98345,116.350716666667,0,147.637795275591,39465.3312152778,2008-01-18,07:56:57
39.9832333333333,116.350683333333,0,147.637795275591,39465.3313078704,2008-01-18,07:57:05
39.9833333333333,116.35095,0,147.637795275591,39465.3314699074,2008-01-18,07:57:19
39.9834333333333,116.351133333333,0,170.603674540682,39465.3316087963,2008-01-18,07:57:31
39.9836666666667,116.351266666667,0,167.322834645669,39465.3317592593,2008-01-18,07:57:44
39.9837166666667,116.351466666667,0,167.322834645669,39465.3319444444,2008-01-18,07:58:00
39.9836833333333,116.351733333333,0,167.322834645669,39465.3321875,2008-01-18,07:58:21
39.98375,116.3519,0,167.322834645669,39465.3322800926,2008-01-18,07:58:29
39.98395,116.352016666667,0,173.884514435696,39465.3324652778,2008-01-18,07:58:45
39.9840833333333,116.352216666667,0,196.850393700787,39465.3325347222,2008-01-18,07:58:51
39.9843166666667,116.352266666667,0,196.850393700787,39465.3326967593,2008-01-18,07:59:05
39.9845166666667,116.352266666667,0,196.850393700787,39465.3328703704,2008-01-18,07:59:20
39.9847833333333,116.352333333333,0,203.412073490814,39465.332962963,2008-01-18,07:59:28
39.9845,116.352316666667,0,200.131233595801,39465.3331134259,2008-01-18,07:59:41
39.9846833333333,116.352483333333,0,200.131233595801,39465.3332060185,2008-01-18,07:59:49
39.9844,116.352433333333,0,200.131233595801,39465.3333333333,2008-01-18,08:00:00
39.9843166666667,116.352716666667,0,200.131233595801,39465.3334953704,2008-01-18,08:00:14
39.9844,116.353083333333,0,200.131233595801,39465.3336805556,2008-01-18,08:00:30
39.9845,116.35335,0,193.569553805774,39465.3338194444,2008-01-18,08:00:42
39.9846166666667,116.353633333333,0,203.412073490814,39465.333912037,2008-01-18,08:00:50
39.9845333333333,116.3538,0,203.412073490814,39465.3340509259,2008-01-18,08:01:02
39.9848666666667,116.353466666667,0,203.412073490814,39465.3366782407,2008-01-18,08:04:49
