# Supplementary material for: Research on differential privacy protection method based on user tendency
Source: PLoS One. 2023 Oct 26;18(10):e0288823. doi: 10.1371/journal.pone.0288823 (PMC10602288; doi:10.1371/journal.pone.0288823)
Supplement: S3 Data — (ZIP) [file pone.0288823.s003.zip › Data 5-3/052/Trajectory/20080119065616.plt]

Geolife trajectory
WGS 84
Altitude is in Feet
Reserved 3
0,2,255,My Track,0,0,2,8421376
0
39.9821333333333,116.347083333333,0,78.740157480315,39466.2890740741,2008-01-19,06:56:16
39.98195,116.347183333333,0,88.5826771653543,39466.289224537,2008-01-19,06:56:29
39.9818,116.347183333333,0,154.199475065617,39466.289837963,2008-01-19,06:57:22
39.9816833333333,116.34735,0,160.761154855643,39466.2908796296,2008-01-19,06:58:52
39.9818,116.347416666667,0,173.884514435696,39466.2949074074,2008-01-19,07:04:40
39.9815,116.3474,0,183.727034120735,39466.2978009259,2008-01-19,07:08:50
39.9810166666667,116.347516666667,0,183.727034120735,39466.2980439815,2008-01-19,07:09:11
39.97665,116.3478,0,196.850393700787,39466.2985416667,2008-01-19,07:09:54
39.97575,116.347566666667,0,213.254593175853,39466.2985648148,2008-01-19,07:09:56
39.9741166666667,116.3468,0,196.850393700787,39466.2987152778,2008-01-19,07:10:09
39.9687666666667,116.347033333333,0,177.165354330709,39466.2991898148,2008-01-19,07:10:50
39.9677666666667,116.347233333333,0,170.603674540682,39466.2992824074,2008-01-19,07:10:58
39.9668,116.347266666667,0,173.884514435696,39466.2994097222,2008-01-19,07:11:09
39.9654333333333,116.347333333333,0,173.884514435696,39466.2996296296,2008-01-19,07:11:28
39.9643166666667,116.347133333333,0,170.603674540682,39466.2998148148,2008-01-19,07:11:44
39.9639,116.346983333333,0,164.041994750656,39466.2998842593,2008-01-19,07:11:50
39.96255,116.347033333333,0,177.165354330709,39466.300462963,2008-01-19,07:12:40
39.9603,116.347183333333,0,160.761154855643,39466.3022453704,2008-01-19,07:15:14
39.9594333333333,116.347233333333,0,160.761154855643,39466.3024305556,2008-01-19,07:15:30
39.9592,116.347266666667,0,167.322834645669,39466.3026736111,2008-01-19,07:15:51
39.9589,116.3473,0,193.569553805774,39466.3031134259,2008-01-19,07:16:29
39.9575166666667,116.34795,0,193.569553805774,39466.3035300926,2008-01-19,07:17:05
39.95715,116.348166666667,0,147.637795275591,39466.3045949074,2008-01-19,07:18:37
39.9569666666667,116.348283333333,0,144.356955380577,39466.3046643519,2008-01-19,07:18:43
39.9568333333333,116.348383333333,0,147.637795275591,39466.3047569444,2008-01-19,07:18:51
39.9564,116.348766666667,0,147.637795275591,39466.3049074074,2008-01-19,07:19:04
39.9560666666667,116.348733333333,0,147.637795275591,39466.305,2008-01-19,07:19:12
39.95565,116.348766666667,0,147.637795275591,39466.3051273148,2008-01-19,07:19:23
39.9548833333333,116.3488,0,150.918635170604,39466.3052777778,2008-01-19,07:19:36
39.95335,116.34885,0,150.918635170604,39466.305474537,2008-01-19,07:19:53
39.95135,116.348916666667,0,154.199475065617,39466.3057638889,2008-01-19,07:20:18
39.9506166666667,116.349083333333,0,154.199475065617,39466.3059027778,2008-01-19,07:20:30
39.9501333333333,116.349233333333,0,160.761154855643,39466.3060300926,2008-01-19,07:20:41
39.949,116.349616666667,0,170.603674540682,39466.3062615741,2008-01-19,07:21:01
39.9488333333333,116.349683333333,0,223.097112860892,39466.3063078704,2008-01-19,07:21:05
39.9486666666667,116.349766666667,0,564.304461942257,39466.3064236111,2008-01-19,07:21:15
39.9484,116.34995,0,449.475065616798,39466.3067708333,2008-01-19,07:21:45
39.9485666666667,116.349933333333,0,469.160104986877,39466.3070601852,2008-01-19,07:22:10
39.9482,116.349983333333,0,482.283464566929,39466.3075694444,2008-01-19,07:22:54
39.9475333333333,116.35005,0,475.721784776903,39466.3078587963,2008-01-19,07:23:19
39.9468,116.350066666667,0,472.44094488189,39466.3079976852,2008-01-19,07:23:31
39.94645,116.350066666667,0,462.59842519685,39466.3080439815,2008-01-19,07:23:35
39.9459,116.3501,0,462.59842519685,39466.3082523148,2008-01-19,07:23:53
39.9424833333333,116.350816666667,0,462.59842519685,39466.3089930556,2008-01-19,07:24:57
39.9418833333333,116.349716666667,0,462.59842519685,39466.3090277778,2008-01-19,07:25:00
39.9424333333333,116.34915,0,462.59842519685,39466.3091666667,2008-01-19,07:25:12
39.9422333333333,116.3494,0,82.0209973753281,39466.3092013889,2008-01-19,07:25:15
39.9427333333333,116.3493,0,160.761154855643,39466.3092476852,2008-01-19,07:25:19
39.9428166666667,116.3491,0,150.918635170604,39466.3093981481,2008-01-19,07:25:32
39.9428333333333,116.348933333333,0,137.795275590551,39466.309537037,2008-01-19,07:25:44
39.9428,116.348733333333,0,131.233595800525,39466.3096875,2008-01-19,07:25:57
39.9425166666667,116.348666666667,0,134.514435695538,39466.3099652778,2008-01-19,07:26:21
39.9424333333333,116.3486,0,144.356955380577,39466.3148726852,2008-01-19,07:33:25
39.9426166666667,116.348566666667,0,144.356955380577,39466.3149652778,2008-01-19,07:33:33
39.9424166666667,116.34855,0,144.356955380577,39466.3150925926,2008-01-19,07:33:44
39.9426,116.348633333333,0,124.671916010499,39466.3153587963,2008-01-19,07:34:07
39.94275,116.34865,0,131.233595800525,39466.3156134259,2008-01-19,07:34:29
39.94285,116.34875,0,134.514435695538,39466.3157523148,2008-01-19,07:34:41
39.9428,116.348966666667,0,131.233595800525,39466.3159259259,2008-01-19,07:34:56
39.9427333333333,116.3492,0,124.671916010499,39466.3161805556,2008-01-19,07:35:18
39.9427333333333,116.349466666667,0,131.233595800525,39466.3163657407,2008-01-19,07:35:34
39.9425166666667,116.349383333333,0,154.199475065617,39466.3167939815,2008-01-19,07:36:11
39.9422166666667,116.349183333333,0,180.446194225722,39466.3171412037,2008-01-19,07:36:41
39.9418833333333,116.349066666667,0,190.288713910761,39466.3175578704,2008-01-19,07:37:17
39.9416333333333,116.349033333333,0,193.569553805774,39466.3178935185,2008-01-19,07:37:46
39.9414833333333,116.349,0,170.603674540682,39466.3180902778,2008-01-19,07:38:03
39.9412833333333,116.349016666667,0,170.603674540682,39466.3183449074,2008-01-19,07:38:25
39.9411333333333,116.34895,0,164.041994750656,39466.3184722222,2008-01-19,07:38:36
39.9409333333333,116.348916666667,0,147.637795275591,39466.3186111111,2008-01-19,07:38:48
39.9407666666667,116.348883333333,0,118.110236220472,39466.3188888889,2008-01-19,07:39:12
39.9405166666667,116.348866666667,0,203.412073490814,39466.3193055556,2008-01-19,07:39:48
39.94035,116.3488,0,173.884514435696,39466.3198726852,2008-01-19,07:40:37
39.9399333333333,116.348833333333,0,190.288713910761,39466.320775463,2008-01-19,07:41:55
39.9395666666667,116.34855,0,190.288713910761,39466.3208680556,2008-01-19,07:42:03
39.9393666666667,116.348316666667,0,190.288713910761,39466.3209375,2008-01-19,07:42:09
39.93915,116.34645,0,206.692913385827,39466.3215393518,2008-01-19,07:43:01
39.93865,116.343633333333,0,206.692913385827,39466.3219560185,2008-01-19,07:43:37
39.9385333333333,116.3427,0,206.692913385827,39466.3220717593,2008-01-19,07:43:47
39.9383166666667,116.341766666667,0,206.692913385827,39466.3221875,2008-01-19,07:43:57
39.9379,116.340683333333,0,147.637795275591,39466.3224652778,2008-01-19,07:44:21
39.93775,116.3398,0,147.637795275591,39466.3225,2008-01-19,07:44:24
39.9373333333333,116.339533333333,0,147.637795275591,39466.3226041667,2008-01-19,07:44:33
39.9379,116.34195,0,167.322834645669,39466.3228703704,2008-01-19,07:44:56
39.9383166666667,116.34355,0,196.850393700787,39466.3230439815,2008-01-19,07:45:11
39.9383666666667,116.3443,0,183.727034120735,39466.323125,2008-01-19,07:45:18
39.9384833333333,116.345216666667,0,180.446194225722,39466.3233796296,2008-01-19,07:45:40
39.9386166666667,116.345966666667,0,177.165354330709,39466.3237037037,2008-01-19,07:46:08
39.9386833333333,116.347166666667,0,180.446194225722,39466.3243981482,2008-01-19,07:47:08
39.9388833333333,116.348166666667,0,180.446194225722,39466.3245023148,2008-01-19,07:47:17
39.9381666666667,116.348916666667,0,183.727034120735,39466.3246180556,2008-01-19,07:47:27
39.9352166666667,116.349316666667,0,226.377952755906,39466.3250115741,2008-01-19,07:48:01
39.9327666666667,116.349,0,226.377952755906,39466.3253472222,2008-01-19,07:48:30
39.93275,116.349233333333,0,226.377952755906,39466.3255671296,2008-01-19,07:48:49
39.9331,116.3495,0,226.377952755906,39466.3256134259,2008-01-19,07:48:53
39.9332666666667,116.349666666667,0,469.160104986877,39466.3256481481,2008-01-19,07:48:56
39.9309833333333,116.349666666667,0,465.879265091863,39466.3264930556,2008-01-19,07:50:09
39.9313,116.3492,0,465.879265091863,39466.3265509259,2008-01-19,07:50:14
39.9307833333333,116.34975,0,465.879265091863,39466.3272453704,2008-01-19,07:51:14
39.9309666666667,116.3495,0,465.879265091863,39466.3276736111,2008-01-19,07:51:51
39.9333666666667,116.349233333333,0,465.879265091863,39466.3277083333,2008-01-19,07:51:54
39.9317166666667,116.349333333333,0,761.154855643045,39466.3277662037,2008-01-19,07:51:59
39.9313666666667,116.349283333333,0,790.682414698163,39466.3278703704,2008-01-19,07:52:08
39.9317333333333,116.349316666667,0,790.682414698163,39466.3280208333,2008-01-19,07:52:21
39.9321833333333,116.349283333333,0,790.682414698163,39466.3280787037,2008-01-19,07:52:26
39.9324,116.349266666667,0,790.682414698163,39466.3281365741,2008-01-19,07:52:31
39.9326,116.349233333333,0,790.682414698163,39466.3281597222,2008-01-19,07:52:33
39.93325,116.349166666667,0,334.645669291339,39466.3282060185,2008-01-19,07:52:37
39.93415,116.349,0,419.94750656168,39466.3284375,2008-01-19,07:52:57
39.9344833333333,116.34905,0,419.94750656168,39466.3286574074,2008-01-19,07:53:16
39.9348333333333,116.348933333333,0,413.385826771654,39466.3287962963,2008-01-19,07:53:28
39.9375166666667,116.348816666667,0,383.858267716535,39466.3291550926,2008-01-19,07:53:59
39.94085,116.348866666667,0,246.062992125984,39466.3294328704,2008-01-19,07:54:23
39.9418333333333,116.349433333333,0,246.062992125984,39466.329525463,2008-01-19,07:54:31
39.9425166666667,116.349666666667,0,246.062992125984,39466.3295717593,2008-01-19,07:54:35
39.94345,116.34975,0,242.782152230971,39466.3296643518,2008-01-19,07:54:43
39.9439333333333,116.349866666667,0,242.782152230971,39466.3297337963,2008-01-19,07:54:49
39.9459666666667,116.349983333333,0,282.152230971129,39466.3300578704,2008-01-19,07:55:17
39.9461333333333,116.350016666667,0,351.049868766404,39466.3302083333,2008-01-19,07:55:30
39.9467,116.350016666667,0,337.926509186352,39466.3303240741,2008-01-19,07:55:40
39.94865,116.349933333333,0,291.994750656168,39466.3305092593,2008-01-19,07:55:56
39.9510333333333,116.34915,0,259.186351706037,39466.3308680556,2008-01-19,07:56:27
39.95135,116.3491,0,272.309711286089,39466.331087963,2008-01-19,07:56:46
39.95165,116.349083333333,0,331.364829396325,39466.3313657407,2008-01-19,07:57:10
39.9523833333333,116.348816666667,0,380.577427821522,39466.3315856481,2008-01-19,07:57:29
39.9543666666667,116.348716666667,0,374.015748031496,39466.3317592593,2008-01-19,07:57:44
39.9558333333333,116.3487,0,324.803149606299,39466.3319212963,2008-01-19,07:57:58
39.95675,116.34865,0,301.837270341207,39466.3320717593,2008-01-19,07:58:11
39.95705,116.348666666667,0,295.275590551181,39466.3321296296,2008-01-19,07:58:16
39.9572166666667,116.348733333333,0,272.309711286089,39466.3323263889,2008-01-19,07:58:33
39.96345,116.34845,0,242.782152230971,39466.3329166667,2008-01-19,07:59:24
39.9637666666667,116.348433333333,0,242.782152230971,39466.3329976852,2008-01-19,07:59:31
39.9640166666667,116.348466666667,0,242.782152230971,39466.3331134259,2008-01-19,07:59:41
39.9642666666667,116.348416666667,0,252.624671916011,39466.3331944444,2008-01-19,07:59:48
39.9645,116.34835,0,265.748031496063,39466.3332638889,2008-01-19,07:59:54
39.96495,116.348333333333,0,262.46719160105,39466.3333796296,2008-01-19,08:00:04
39.96535,116.348316666667,0,255.905511811024,39466.3335069444,2008-01-19,08:00:15
39.9661666666667,116.3483,0,200.131233595801,39466.3342939815,2008-01-19,08:01:23
39.9667166666667,116.348416666667,0,226.377952755906,39466.3343287037,2008-01-19,08:01:26
39.9670333333333,116.348383333333,0,216.535433070866,39466.3345717593,2008-01-19,08:01:47
39.9687833333333,116.348333333333,0,219.816272965879,39466.3348263889,2008-01-19,08:02:09
39.9695,116.3483,0,219.816272965879,39466.3349421296,2008-01-19,08:02:19
39.97,116.348266666667,0,219.816272965879,39466.3350231481,2008-01-19,08:02:26
39.971,116.348266666667,0,242.782152230971,39466.3354050926,2008-01-19,08:02:59
39.9716666666667,116.348183333333,0,242.782152230971,39466.3355439815,2008-01-19,08:03:11
39.97365,116.3481,0,229.658792650919,39466.3358101852,2008-01-19,08:03:34
39.9740333333333,116.348083333333,0,223.097112860892,39466.3359143519,2008-01-19,08:03:43
39.9743833333333,116.34805,0,216.535433070866,39466.3360185185,2008-01-19,08:03:52
39.9745666666667,116.34805,0,209.97375328084,39466.3369560185,2008-01-19,08:05:13
39.9782333333333,116.347716666667,0,282.152230971129,39466.3374305556,2008-01-19,08:05:54
39.9783,116.347633333333,0,816.929133858268,39466.3377083333,2008-01-19,08:06:18
39.9790333333333,116.347416666667,0,761.154855643045,39466.3379398148,2008-01-19,08:06:38
39.9795166666667,116.347316666667,0,603.674540682415,39466.3380902778,2008-01-19,08:06:51
39.9797166666667,116.347333333333,0,547.900262467192,39466.3382175926,2008-01-19,08:07:02
39.9798833333333,116.347233333333,0,488.845144356955,39466.3383680556,2008-01-19,08:07:15
39.9800166666667,116.347066666667,0,469.160104986877,39466.338587963,2008-01-19,08:07:34
39.9802166666667,116.3472,0,446.194225721785,39466.3388541667,2008-01-19,08:07:57
39.9809333333333,116.347116666667,0,400.262467191601,39466.3393287037,2008-01-19,08:08:38
39.98155,116.34715,0,364.173228346457,39466.3395833333,2008-01-19,08:09:00
39.9817,116.346966666667,0,383.858267716535,39466.3397337963,2008-01-19,08:09:13
39.9820333333333,116.347116666667,0,328.083989501312,39466.3400694444,2008-01-19,08:09:42
39.9821333333333,116.347216666667,0,295.275590551181,39466.3406018519,2008-01-19,08:10:28
39.9825833333333,116.347216666667,0,285.433070866142,39466.3409143519,2008-01-19,08:10:55
39.9827833333333,116.347183333333,0,285.433070866142,39466.3409837963,2008-01-19,08:11:01
39.9833166666667,116.347183333333,0,285.433070866142,39466.3411458333,2008-01-19,08:11:15
39.9837166666667,116.3472,0,285.433070866142,39466.3412384259,2008-01-19,08:11:23
39.98415,116.347183333333,0,288.713910761155,39466.3413657407,2008-01-19,08:11:34
39.9842666666667,116.3471,0,301.837270341207,39466.3417013889,2008-01-19,08:12:03
39.9841833333333,116.346883333333,0,341.207349081365,39466.3426273148,2008-01-19,08:13:23
39.98455,116.34685,0,351.049868766404,39466.3427199074,2008-01-19,08:13:31
39.98755,116.34675,0,324.803149606299,39466.343125,2008-01-19,08:14:06
39.98895,116.346733333333,0,311.679790026247,39466.3434143519,2008-01-19,08:14:31
39.9913833333333,116.346533333333,0,285.433070866142,39466.3440277778,2008-01-19,08:15:24
39.9915666666667,116.346666666667,0,265.748031496063,39466.3444328704,2008-01-19,08:15:59
39.9917,116.3466,0,278.871391076115,39466.3451041667,2008-01-19,08:16:57
39.9919,116.346433333333,0,285.433070866142,39466.3452083333,2008-01-19,08:17:06
39.9918833333333,116.34515,0,282.152230971129,39466.3453819444,2008-01-19,08:17:21
39.9917333333333,116.342183333333,0,246.062992125984,39466.3457523148,2008-01-19,08:17:53
39.9915666666667,116.339383333333,0,232.939632545932,39466.3461574074,2008-01-19,08:18:28
39.9915,116.3386,0,236.220472440945,39466.3462615741,2008-01-19,08:18:37
39.9915333333333,116.3383,0,255.905511811024,39466.3463657407,2008-01-19,08:18:46
39.9916,116.337833333333,0,321.522309711286,39466.3468865741,2008-01-19,08:19:31
39.9915333333333,116.33755,0,334.645669291339,39466.3470486111,2008-01-19,08:19:45
39.9915333333333,116.337266666667,0,341.207349081365,39466.3471180556,2008-01-19,08:19:51
39.99145,116.337,0,387.139107611549,39466.3473148148,2008-01-19,08:20:08
39.9914,116.336633333333,0,387.139107611549,39466.3474768519,2008-01-19,08:20:22
39.9914333333333,116.336383333333,0,337.926509186352,39466.3478240741,2008-01-19,08:20:52
39.9914666666667,116.335883333333,0,318.241469816273,39466.3484375,2008-01-19,08:21:45
39.9914666666667,116.335716666667,0,305.11811023622,39466.3488888889,2008-01-19,08:22:24
39.99145,116.335283333333,0,285.433070866142,39466.3497685185,2008-01-19,08:23:40
39.99145,116.334683333333,0,272.309711286089,39466.3498842593,2008-01-19,08:23:50
39.9914666666667,116.334466666667,0,265.748031496063,39466.3500115741,2008-01-19,08:24:01
39.99145,116.334266666667,0,275.590551181102,39466.3502430556,2008-01-19,08:24:21
39.9914,116.3339,0,291.994750656168,39466.3504976852,2008-01-19,08:24:43
39.9912833333333,116.333666666667,0,291.994750656168,39466.350625,2008-01-19,08:24:54
39.9908833333333,116.33325,0,196.850393700787,39466.3509375,2008-01-19,08:25:21
39.9902666666667,116.332866666667,0,196.850393700787,39466.3510532407,2008-01-19,08:25:31
39.9908833333333,116.332833333333,0,282.152230971129,39466.3512384259,2008-01-19,08:25:47
39.9909,116.331583333333,0,295.275590551181,39466.3515856481,2008-01-19,08:26:17
39.9909,116.33075,0,295.275590551181,39466.3517013889,2008-01-19,08:26:27
39.9908,116.329916666667,0,288.713910761155,39466.3518981481,2008-01-19,08:26:44
39.9907833333333,116.329566666667,0,288.713910761155,39466.3520023148,2008-01-19,08:26:53
39.9905,116.329283333333,0,288.713910761155,39466.3523032407,2008-01-19,08:27:19
39.9902666666667,116.329283333333,0,269.028871391076,39466.3524421296,2008-01-19,08:27:31
39.9903666666667,116.329433333333,0,226.377952755906,39466.3525462963,2008-01-19,08:27:40
39.99065,116.32955,0,223.097112860892,39466.3526851852,2008-01-19,08:27:52
39.9909666666667,116.32955,0,226.377952755906,39466.3528009259,2008-01-19,08:28:02
39.991,116.329316666667,0,226.377952755906,39466.3530208333,2008-01-19,08:28:21
39.9910166666667,116.329466666667,0,216.535433070866,39466.3533449074,2008-01-19,08:28:49
