# Supplementary material for: Research on differential privacy protection method based on user tendency
Source: PLoS One. 2023 Oct 26;18(10):e0288823. doi: 10.1371/journal.pone.0288823 (PMC10602288; doi:10.1371/journal.pone.0288823)
Supplement: S3 Data — (ZIP) [file pone.0288823.s003.zip › Data 5-3/052/Trajectory/20080223042819.plt]

Geolife trajectory
WGS 84
Altitude is in Feet
Reserved 3
0,2,255,My Track,0,0,2,8421376
0
39.9858333333333,116.34915,0,216.535433070866,39501.1863310185,2008-02-23,04:28:19
39.98575,116.348933333333,0,219.816272965879,39501.1874884259,2008-02-23,04:29:59
39.9853666666667,116.34885,0,219.816272965879,39501.1875231481,2008-02-23,04:30:02
39.9857333333333,116.34915,0,190.288713910761,39501.1877083333,2008-02-23,04:30:18
39.9857333333333,116.348466666667,0,196.850393700787,39501.1881481481,2008-02-23,04:30:56
39.9857333333333,116.345216666667,0,206.692913385827,39501.1901967593,2008-02-23,04:33:53
39.9856333333333,116.3446,0,203.412073490814,39501.1902662037,2008-02-23,04:33:59
39.9856,116.3443,0,203.412073490814,39501.1903356481,2008-02-23,04:34:05
39.98555,116.339583333333,0,164.041994750656,39501.1911689815,2008-02-23,04:35:17
39.9850166666667,116.3257,0,164.041994750656,39501.1929398148,2008-02-23,04:37:50
39.98495,116.32535,0,164.041994750656,39501.1930555556,2008-02-23,04:38:00
39.9848666666667,116.324466666667,0,164.041994750656,39501.1932291667,2008-02-23,04:38:15
39.9846833333333,116.316833333333,0,164.041994750656,39501.1940740741,2008-02-23,04:39:28
39.9846166666667,116.3164,0,164.041994750656,39501.194212963,2008-02-23,04:39:40
39.9845333333333,116.311766666667,0,164.041994750656,39501.1950231481,2008-02-23,04:40:50
39.9843166666667,116.31195,0,164.041994750656,39501.1953472222,2008-02-23,04:41:18
39.9844,116.311583333333,0,173.884514435696,39501.195787037,2008-02-23,04:41:56
39.9844,116.310666666667,0,167.322834645669,39501.1959490741,2008-02-23,04:42:10
39.9843333333333,116.310166666667,0,167.322834645669,39501.1960185185,2008-02-23,04:42:16
39.9843166666667,116.309283333333,0,164.041994750656,39501.1962847222,2008-02-23,04:42:39
39.98425,116.3041,0,164.041994750656,39501.1973726852,2008-02-23,04:44:13
39.9843,116.3036,0,144.356955380577,39501.1977199074,2008-02-23,04:44:43
39.9843333333333,116.303283333333,0,147.637795275591,39501.1979050926,2008-02-23,04:44:59
39.9843333333333,116.303066666667,0,154.199475065617,39501.1980324074,2008-02-23,04:45:10
39.9844333333333,116.302733333333,0,170.603674540682,39501.1981944444,2008-02-23,04:45:24
39.98445,116.302433333333,0,167.322834645669,39501.1983912037,2008-02-23,04:45:41
39.9844166666667,116.301816666667,0,154.199475065617,39501.1987847222,2008-02-23,04:46:15
39.9844,116.301333333333,0,154.199475065617,39501.1990972222,2008-02-23,04:46:42
39.9843666666667,116.300616666667,0,147.637795275591,39501.199525463,2008-02-23,04:47:19
39.9844,116.300383333333,0,144.356955380577,39501.1996759259,2008-02-23,04:47:32
39.98435,116.30005,0,144.356955380577,39501.1998842593,2008-02-23,04:47:50
39.9843333333333,116.29985,0,144.356955380577,39501.2006134259,2008-02-23,04:48:53
39.9841333333333,116.29985,0,141.076115485564,39501.2009143519,2008-02-23,04:49:19
39.9828333333333,116.299616666667,0,141.076115485564,39501.2011921296,2008-02-23,04:49:43
39.9832833333333,116.29975,0,157.48031496063,39501.2012384259,2008-02-23,04:49:47
39.9835,116.299783333333,0,170.603674540682,39501.2012962963,2008-02-23,04:49:52
39.9835166666667,116.300033333333,0,160.761154855643,39501.2015625,2008-02-23,04:50:15
39.9834833333333,116.300233333333,0,160.761154855643,39501.201724537,2008-02-23,04:50:29
39.9833333333333,116.3003,0,160.761154855643,39501.2018981481,2008-02-23,04:50:44
39.9824833333333,116.301133333333,0,160.761154855643,39501.2022916667,2008-02-23,04:51:18
39.9823333333333,116.301133333333,0,160.761154855643,39501.202650463,2008-02-23,04:51:49
39.9821833333333,116.3012,0,160.761154855643,39501.2026851852,2008-02-23,04:51:52
39.98355,116.304533333333,0,160.761154855643,39501.3671296296,2008-02-23,08:48:40
39.98405,116.30455,0,160.761154855643,39501.3672453704,2008-02-23,08:48:50
39.9839,116.304433333333,0,167.322834645669,39501.3674189815,2008-02-23,08:49:05
39.98385,116.304566666667,0,170.603674540682,39501.3676157407,2008-02-23,08:49:22
39.98385,116.305216666667,0,193.569553805774,39501.3693055556,2008-02-23,08:51:48
39.9838666666667,116.306133333333,0,216.535433070866,39501.369537037,2008-02-23,08:52:08
39.9839166666667,116.3066,0,203.412073490814,39501.3696527778,2008-02-23,08:52:18
39.9839666666667,116.308716666667,0,180.446194225722,39501.3714583333,2008-02-23,08:54:54
39.9840666666667,116.310383333333,0,180.446194225722,39501.3724421296,2008-02-23,08:56:19
39.98415,116.312183333333,0,180.446194225722,39501.3728587963,2008-02-23,08:56:55
39.9841833333333,116.31245,0,180.446194225722,39501.3731828704,2008-02-23,08:57:23
39.9842,116.31265,0,180.446194225722,39501.373587963,2008-02-23,08:57:58
39.9842166666667,116.31295,0,180.446194225722,39501.3737152778,2008-02-23,08:58:09
39.98415,116.313366666667,0,180.446194225722,39501.3740856481,2008-02-23,08:58:41
39.9841666666667,116.315433333333,0,180.446194225722,39501.3746643519,2008-02-23,08:59:31
39.98455,116.323283333333,0,180.446194225722,39501.3758449074,2008-02-23,09:01:13
39.9845666666667,116.324616666667,0,180.446194225722,39501.3761574074,2008-02-23,09:01:40
39.9846,116.3254,0,180.446194225722,39501.3764236111,2008-02-23,09:02:03
39.9846166666667,116.32575,0,180.446194225722,39501.3764699074,2008-02-23,09:02:07
39.9850333333333,116.326666666667,0,180.446194225722,39501.3768287037,2008-02-23,09:02:38
39.9852833333333,116.325633333333,0,180.446194225722,39501.376875,2008-02-23,09:02:42
39.98495,116.325633333333,0,180.446194225722,39501.3769212963,2008-02-23,09:02:46
39.9847333333333,116.325666666667,0,180.446194225722,39501.3770949074,2008-02-23,09:03:01
39.98435,116.3256,0,291.994750656168,39501.3772106481,2008-02-23,09:03:11
39.98455,116.327583333333,0,291.994750656168,39501.3774884259,2008-02-23,09:03:35
39.9848,116.328316666667,0,291.994750656168,39501.3775694444,2008-02-23,09:03:42
39.9848666666667,116.3296,0,291.994750656168,39501.3777083333,2008-02-23,09:03:54
39.9851333333333,116.333733333333,0,291.994750656168,39501.3780787037,2008-02-23,09:04:26
39.9852833333333,116.338716666667,0,249.343832020997,39501.3788078704,2008-02-23,09:05:29
39.9853666666667,116.34155,0,242.782152230971,39501.3794675926,2008-02-23,09:06:26
39.9853833333333,116.34695,0,242.782152230971,39501.3810763889,2008-02-23,09:08:45
39.9853166666667,116.350666666667,0,242.782152230971,39501.3811458333,2008-02-23,09:08:51
39.9855333333333,116.350633333333,0,242.782152230971,39501.3811921296,2008-02-23,09:08:55
39.9855166666667,116.350783333333,0,242.782152230971,39501.3813194444,2008-02-23,09:09:06
39.98555,116.350966666667,0,242.782152230971,39501.3814699074,2008-02-23,09:09:19
39.9853833333333,116.35115,0,242.782152230971,39501.3815625,2008-02-23,09:09:27
39.9853666666667,116.351366666667,0,242.782152230971,39501.3816203704,2008-02-23,09:09:32
39.9852333333333,116.351683333333,0,242.782152230971,39501.3818171296,2008-02-23,09:09:49
39.98525,116.351916666667,0,259.186351706037,39501.3819212963,2008-02-23,09:09:58
39.9851333333333,116.352066666667,0,259.186351706037,39501.3821643519,2008-02-23,09:10:19
39.9850333333333,116.352266666667,0,259.186351706037,39501.3822916667,2008-02-23,09:10:30
39.9849833333333,116.3525,0,259.186351706037,39501.3824421296,2008-02-23,09:10:43
39.9849666666667,116.352866666667,0,259.186351706037,39501.382662037,2008-02-23,09:11:02
39.9850166666667,116.353083333333,0,259.186351706037,39501.3837847222,2008-02-23,09:12:39
