# Supplementary material for: Research on differential privacy protection method based on user tendency
Source: PLoS One. 2023 Oct 26;18(10):e0288823. doi: 10.1371/journal.pone.0288823 (PMC10602288; doi:10.1371/journal.pone.0288823)
Supplement: S3 Data — (ZIP) [file pone.0288823.s003.zip › Data 5-3/052/Trajectory/20080226024616.plt]

Geolife trajectory
WGS 84
Altitude is in Feet
Reserved 3
0,2,255,My Track,0,0,2,8421376
0
39.9227666666667,116.4177,0,252.624671916011,39504.115462963,2008-02-26,02:46:16
39.9229,116.4177,0,209.97375328084,39504.1155787037,2008-02-26,02:46:26
39.92305,116.4177,0,180.446194225722,39504.1160532407,2008-02-26,02:47:07
39.92295,116.41775,0,196.850393700787,39504.1185300926,2008-02-26,02:50:41
39.9228,116.4177,0,134.514435695538,39504.1253125,2008-02-26,03:00:27
39.9363333333333,116.419483333333,0,131.233595800525,39504.1264583333,2008-02-26,03:02:06
39.9386333333333,116.420316666667,0,131.233595800525,39504.1266087963,2008-02-26,03:02:19
39.9414666666667,116.4202,0,131.233595800525,39504.1267361111,2008-02-26,03:02:30
39.9804166666667,116.355183333333,0,134.514435695538,39504.1550810185,2008-02-26,03:43:19
39.9804166666667,116.355516666667,0,134.514435695538,39504.1553125,2008-02-26,03:43:39
39.9805833333333,116.355533333333,0,173.884514435696,39504.1554166667,2008-02-26,03:43:48
39.9807333333333,116.355516666667,0,180.446194225722,39504.1558333333,2008-02-26,03:44:24
39.9809666666667,116.355416666667,0,193.569553805774,39504.1560185185,2008-02-26,03:44:40
39.9812166666667,116.35545,0,209.97375328084,39504.1563425926,2008-02-26,03:45:08
39.9816333333333,116.35545,0,275.590551181102,39504.1567592593,2008-02-26,03:45:44
39.9819,116.355483333333,0,265.748031496063,39504.1571180556,2008-02-26,03:46:15
39.9821166666667,116.35545,0,282.152230971129,39504.1573263889,2008-02-26,03:46:33
39.9825333333333,116.35545,0,239.501312335958,39504.1576736111,2008-02-26,03:47:03
39.98285,116.355433333333,0,242.782152230971,39504.157974537,2008-02-26,03:47:29
39.9831833333333,116.355433333333,0,226.377952755906,39504.1582523148,2008-02-26,03:47:53
39.9834666666667,116.355366666667,0,232.939632545932,39504.1584027778,2008-02-26,03:48:06
39.9835666666667,116.355116666667,0,209.97375328084,39504.1586226852,2008-02-26,03:48:25
39.9837166666667,116.355,0,193.569553805774,39504.1587152778,2008-02-26,03:48:33
39.9838,116.3548,0,196.850393700787,39504.1588773148,2008-02-26,03:48:47
39.98395,116.354683333333,0,187.007874015748,39504.1590277778,2008-02-26,03:49:00
39.9842833333333,116.354616666667,0,193.569553805774,39504.1592824074,2008-02-26,03:49:22
39.98455,116.354616666667,0,203.412073490814,39504.1594907407,2008-02-26,03:49:40
39.9846833333333,116.3546,0,232.939632545932,39504.1596759259,2008-02-26,03:49:56
39.9847666666667,116.354483333333,0,226.377952755906,39504.1636805556,2008-02-26,03:55:42
39.9851,116.354066666667,0,226.377952755906,39504.1637037037,2008-02-26,03:55:44
39.98495,116.3538,0,226.377952755906,39504.1640277778,2008-02-26,03:56:12
39.9846833333333,116.353516666667,0,226.377952755906,39504.1643634259,2008-02-26,03:56:41
