# Supplementary material for: Research on differential privacy protection method based on user tendency
Source: PLoS One. 2023 Oct 26;18(10):e0288823. doi: 10.1371/journal.pone.0288823 (PMC10602288; doi:10.1371/journal.pone.0288823)
Supplement: S3 Data — (ZIP) [file pone.0288823.s003.zip › Data 5-3/052/Trajectory/20080228100938.plt]

Geolife trajectory
WGS 84
Altitude is in Feet
Reserved 3
0,2,255,My Track,0,0,2,8421376
0
39.9814833333333,116.328016666667,0,226.377952755906,39506.4233564815,2008-02-28,10:09:38
39.9813333333333,116.328216666667,0,226.377952755906,39506.4234953704,2008-02-28,10:09:50
39.9817666666667,116.327233333333,0,226.377952755906,39506.4238078704,2008-02-28,10:10:17
39.9816666666667,116.327333333333,0,226.377952755906,39506.4238657407,2008-02-28,10:10:22
39.9817333333333,116.327166666667,0,226.377952755906,39506.4241898148,2008-02-28,10:10:50
39.98155,116.32765,0,226.377952755906,39506.4248263889,2008-02-28,10:11:45
39.98165,116.327416666667,0,193.569553805774,39506.4255092593,2008-02-28,10:12:44
39.9817,116.3272,0,246.062992125984,39506.4256944444,2008-02-28,10:13:00
39.9809166666667,116.327266666667,0,213.254593175853,39506.4275694444,2008-02-28,10:15:42
39.9794166666667,116.327283333333,0,213.254593175853,39506.4277546296,2008-02-28,10:15:58
39.9775666666667,116.327333333333,0,213.254593175853,39506.4282638889,2008-02-28,10:16:42
39.97735,116.3272,0,213.254593175853,39506.4283101852,2008-02-28,10:16:46
39.9771333333333,116.32705,0,213.254593175853,39506.4284027778,2008-02-28,10:16:54
39.97665,116.327083333333,0,213.254593175853,39506.4284837963,2008-02-28,10:17:01
39.9763166666667,116.327216666667,0,213.254593175853,39506.4286111111,2008-02-28,10:17:12
39.9749,116.3274,0,213.254593175853,39506.4305092593,2008-02-28,10:19:56
39.9746833333333,116.327233333333,0,209.97375328084,39506.4305555556,2008-02-28,10:20:00
39.9737833333333,116.327383333333,0,226.377952755906,39506.4311342593,2008-02-28,10:20:50
39.9723,116.3275,0,226.377952755906,39506.4312962963,2008-02-28,10:21:04
39.97115,116.32755,0,226.377952755906,39506.4315625,2008-02-28,10:21:27
39.9706666666667,116.3276,0,232.939632545932,39506.4317708333,2008-02-28,10:21:45
39.9704666666667,116.327633333333,0,229.658792650919,39506.4319791667,2008-02-28,10:22:03
39.9701666666667,116.327633333333,0,193.569553805774,39506.4322222222,2008-02-28,10:22:24
39.9705666666667,116.327783333333,0,193.569553805774,39506.4325231481,2008-02-28,10:22:50
39.9703333333333,116.327716666667,0,193.569553805774,39506.4326388889,2008-02-28,10:23:00
39.9699333333333,116.32765,0,141.076115485564,39506.4328819444,2008-02-28,10:23:21
39.9694333333333,116.327666666667,0,147.637795275591,39506.4330092593,2008-02-28,10:23:32
39.9692833333333,116.3277,0,157.48031496063,39506.4334375,2008-02-28,10:24:09
39.96915,116.327766666667,0,157.48031496063,39506.4341782407,2008-02-28,10:25:13
39.9686333333333,116.327516666667,0,157.48031496063,39506.434537037,2008-02-28,10:25:44
39.96845,116.327566666667,0,180.446194225722,39506.4346180556,2008-02-28,10:25:51
39.9683333333333,116.3276,0,173.884514435696,39506.4347222222,2008-02-28,10:26:00
39.9681833333333,116.327633333333,0,157.48031496063,39506.4351273148,2008-02-28,10:26:35
39.9668333333333,116.32765,0,167.322834645669,39506.4358333333,2008-02-28,10:27:36
39.9665833333333,116.327716666667,0,173.884514435696,39506.4359837963,2008-02-28,10:27:49
39.96645,116.326166666667,0,160.761154855643,39506.4363310185,2008-02-28,10:28:19
39.9663166666667,116.320566666667,0,170.603674540682,39506.4376736111,2008-02-28,10:30:15
39.9663666666667,116.320333333333,0,229.658792650919,39506.4382175926,2008-02-28,10:31:02
39.9663333333333,116.31985,0,229.658792650919,39506.4386111111,2008-02-28,10:31:36
39.9663166666667,116.319516666667,0,229.658792650919,39506.4387962963,2008-02-28,10:31:52
39.9662833333333,116.318566666667,0,229.658792650919,39506.4390277778,2008-02-28,10:32:12
39.9663,116.317933333333,0,242.782152230971,39506.439212963,2008-02-28,10:32:28
39.9664,116.3178,0,232.939632545932,39506.439537037,2008-02-28,10:32:56
39.9664,116.317566666667,0,246.062992125984,39506.4397453704,2008-02-28,10:33:14
39.96635,116.317416666667,0,59.0551181102362,39506.4404166667,2008-02-28,10:34:12
39.9663166666667,116.316666666667,0,59.0551181102362,39506.4405787037,2008-02-28,10:34:26
39.9662166666667,116.315916666667,0,134.514435695538,39506.4406134259,2008-02-28,10:34:29
39.9661333333333,116.315633333333,0,177.165354330709,39506.4406944444,2008-02-28,10:34:36
39.9661166666667,116.31515,0,170.603674540682,39506.4424421296,2008-02-28,10:37:07
39.9658,116.314683333333,0,196.850393700787,39506.4425,2008-02-28,10:37:12
39.96555,116.313633333333,0,190.288713910761,39506.4428356481,2008-02-28,10:37:41
39.9651166666667,116.312966666667,0,190.288713910761,39506.4429861111,2008-02-28,10:37:54
39.9644833333333,116.310966666667,0,190.288713910761,39506.4434259259,2008-02-28,10:38:32
39.9644333333333,116.310633333333,0,190.288713910761,39506.4434953704,2008-02-28,10:38:38
39.96425,116.31015,0,190.288713910761,39506.443587963,2008-02-28,10:38:46
39.9641166666667,116.309783333333,0,190.288713910761,39506.4436805556,2008-02-28,10:38:54
39.9635833333333,116.308233333333,0,190.288713910761,39506.4440740741,2008-02-28,10:39:28
39.9634166666667,116.3078,0,72.1784776902887,39506.4447916667,2008-02-28,10:40:30
39.9631166666667,116.30705,0,82.0209973753281,39506.445162037,2008-02-28,10:41:02
39.9619166666667,116.303233333333,0,111.548556430446,39506.4466550926,2008-02-28,10:43:11
39.96165,116.302883333333,0,111.548556430446,39506.4469791667,2008-02-28,10:43:39
39.9615166666667,116.302533333333,0,114.829396325459,39506.4474884259,2008-02-28,10:44:23
39.9609666666667,116.301733333333,0,118.110236220472,39506.4476388889,2008-02-28,10:44:36
39.9596,116.298766666667,0,127.952755905512,39506.4481134259,2008-02-28,10:45:17
39.9596166666667,116.298583333333,0,187.007874015748,39506.4488078704,2008-02-28,10:46:17
39.9594333333333,116.298266666667,0,200.131233595801,39506.449537037,2008-02-28,10:47:20
39.9591166666667,116.29735,0,190.288713910761,39506.4496990741,2008-02-28,10:47:34
39.9591166666667,116.297516666667,0,190.288713910761,39506.4497569444,2008-02-28,10:47:39
39.95895,116.2973,0,311.679790026247,39506.4506018519,2008-02-28,10:48:52
39.9586,116.296066666667,0,311.679790026247,39506.4507523148,2008-02-28,10:49:05
39.9581833333333,116.2935,0,278.871391076115,39506.4510185185,2008-02-28,10:49:28
39.9581666666667,116.293183333333,0,236.220472440945,39506.4512731481,2008-02-28,10:49:50
39.9564833333333,116.283933333333,0,213.254593175853,39506.4523958333,2008-02-28,10:51:27
39.9565333333333,116.2836,0,209.97375328084,39506.4530671296,2008-02-28,10:52:25
39.9564166666667,116.283066666667,0,209.97375328084,39506.4531828704,2008-02-28,10:52:35
39.9563333333333,116.282483333333,0,216.535433070866,39506.4532523148,2008-02-28,10:52:41
39.9561833333333,116.27925,0,223.097112860892,39506.4536342593,2008-02-28,10:53:14
39.957,116.27865,0,223.097112860892,39506.4541898148,2008-02-28,10:54:02
39.9564,116.278366666667,0,223.097112860892,39506.454212963,2008-02-28,10:54:04
39.9563833333333,116.27745,0,223.097112860892,39506.4543055556,2008-02-28,10:54:12
39.9563166666667,116.276833333333,0,223.097112860892,39506.4544444444,2008-02-28,10:54:24
39.956,116.276716666667,0,223.097112860892,39506.4546064815,2008-02-28,10:54:38
39.95595,116.275433333333,0,223.097112860892,39506.4548842593,2008-02-28,10:55:02
39.9557166666667,116.271383333333,0,206.692913385827,39506.4552430556,2008-02-28,10:55:33
39.9557166666667,116.27115,0,196.850393700787,39506.4554050926,2008-02-28,10:55:47
39.9556166666667,116.270466666667,0,196.850393700787,39506.4555439815,2008-02-28,10:55:59
39.9556333333333,116.270083333333,0,187.007874015748,39506.455625,2008-02-28,10:56:06
39.9622333333333,116.26915,0,209.97375328084,39506.4564699074,2008-02-28,10:57:19
39.9626666666667,116.2691,0,209.97375328084,39506.4565972222,2008-02-28,10:57:30
39.9629166666667,116.269083333333,0,209.97375328084,39506.4566782407,2008-02-28,10:57:37
39.9633333333333,116.269033333333,0,209.97375328084,39506.4567939815,2008-02-28,10:57:47
39.9627,116.268383333333,0,209.97375328084,39506.4570717593,2008-02-28,10:58:11
39.9612333333333,116.268583333333,0,160.761154855643,39506.4572453704,2008-02-28,10:58:26
39.95955,116.268783333333,0,167.322834645669,39506.4574421296,2008-02-28,10:58:43
39.95805,116.269,0,173.884514435696,39506.4580439815,2008-02-28,10:59:35
39.9547166666667,116.26935,0,190.288713910761,39506.4587731481,2008-02-28,11:00:38
39.9544,116.269333333333,0,209.97375328084,39506.4589699074,2008-02-28,11:00:55
39.9537666666667,116.269383333333,0,236.220472440945,39506.4590740741,2008-02-28,11:01:04
39.94835,116.2685,0,213.254593175853,39506.4596527778,2008-02-28,11:01:54
39.9477833333333,116.26825,0,209.97375328084,39506.4597453704,2008-02-28,11:02:02
39.9461,116.2679,0,196.850393700787,39506.4603125,2008-02-28,11:02:51
39.94525,116.26775,0,190.288713910761,39506.4615625,2008-02-28,11:04:39
39.9437666666667,116.267666666667,0,190.288713910761,39506.4617476852,2008-02-28,11:04:55
39.9421833333333,116.26775,0,190.288713910761,39506.4619097222,2008-02-28,11:05:09
39.9407333333333,116.26775,0,190.288713910761,39506.4621296296,2008-02-28,11:05:28
39.93595,116.267816666667,0,180.446194225722,39506.4631365741,2008-02-28,11:06:55
39.9350166666667,116.2679,0,180.446194225722,39506.4637152778,2008-02-28,11:07:45
39.9288,116.26865,0,164.041994750656,39506.4644560185,2008-02-28,11:08:49
39.9284833333333,116.268616666667,0,160.761154855643,39506.4646990741,2008-02-28,11:09:10
39.9272666666667,116.26865,0,157.48031496063,39506.465,2008-02-28,11:09:36
39.9272166666667,116.267966666667,0,157.48031496063,39506.4651736111,2008-02-28,11:09:51
39.9276333333333,116.265466666667,0,164.041994750656,39506.4658912037,2008-02-28,11:10:53
39.9277666666667,116.2615,0,170.603674540682,39506.4668518519,2008-02-28,11:12:16
39.9277833333333,116.261216666667,0,170.603674540682,39506.4670023148,2008-02-28,11:12:29
39.9278,116.260333333333,0,196.850393700787,39506.4674074074,2008-02-28,11:13:04
39.92785,116.258916666667,0,226.377952755906,39506.4683912037,2008-02-28,11:14:29
39.9278166666667,116.258583333333,0,232.939632545932,39506.4689351852,2008-02-28,11:15:16
39.9258833333333,116.25855,0,206.692913385827,39506.4693981481,2008-02-28,11:15:56
39.9252666666667,116.258566666667,0,200.131233595801,39506.4699074074,2008-02-28,11:16:40
39.9241333333333,116.258566666667,0,200.131233595801,39506.4701041667,2008-02-28,11:16:57
39.9233166666667,116.2585,0,183.727034120735,39506.4704976852,2008-02-28,11:17:31
39.9217333333333,116.25845,0,170.603674540682,39506.4710185185,2008-02-28,11:18:16
39.9213333333333,116.258583333333,0,170.603674540682,39506.4711805556,2008-02-28,11:18:30
39.9174,116.258583333333,0,167.322834645669,39506.4720138889,2008-02-28,11:19:42
39.91665,116.258583333333,0,170.603674540682,39506.4722800926,2008-02-28,11:20:05
39.9164833333333,116.254916666667,0,183.727034120735,39506.4729050926,2008-02-28,11:20:59
39.9166166666667,116.2551,0,183.727034120735,39506.4731828704,2008-02-28,11:21:23
39.9166,116.254116666667,0,183.727034120735,39506.4734143519,2008-02-28,11:21:43
39.9165333333333,116.253583333333,0,183.727034120735,39506.4735185185,2008-02-28,11:21:52
39.9166166666667,116.25305,0,183.727034120735,39506.4736226852,2008-02-28,11:22:01
39.9165333333333,116.252216666667,0,190.288713910761,39506.4739699074,2008-02-28,11:22:31
39.9165,116.247233333333,0,203.412073490814,39506.4745717593,2008-02-28,11:23:23
39.9163166666667,116.246983333333,0,196.850393700787,39506.4746759259,2008-02-28,11:23:32
39.9158333333333,116.24695,0,183.727034120735,39506.4747685185,2008-02-28,11:23:40
39.9153833333333,116.24695,0,180.446194225722,39506.4748726852,2008-02-28,11:23:49
39.91495,116.246916666667,0,180.446194225722,39506.475,2008-02-28,11:24:00
39.9146333333333,116.2469,0,193.569553805774,39506.4752546296,2008-02-28,11:24:22
39.9112666666667,116.2469,0,200.131233595801,39506.4759953704,2008-02-28,11:25:26
39.9087666666667,116.246916666667,0,196.850393700787,39506.4764930556,2008-02-28,11:26:09
39.9073666666667,116.246916666667,0,196.850393700787,39506.477337963,2008-02-28,11:27:22
39.9079166666667,116.2469,0,196.850393700787,39506.4773842593,2008-02-28,11:27:26
39.90785,116.2468,0,170.603674540682,39506.4774537037,2008-02-28,11:27:32
39.9080666666667,116.246916666667,0,203.412073490814,39506.4777893518,2008-02-28,11:28:01
39.90845,116.246933333333,0,196.850393700787,39506.4780439815,2008-02-28,11:28:23
39.9086,116.246916666667,0,190.288713910761,39506.4781597222,2008-02-28,11:28:33
39.9089,116.246933333333,0,193.569553805774,39506.4783912037,2008-02-28,11:28:53
39.90905,116.2469,0,190.288713910761,39506.4785185185,2008-02-28,11:29:04
39.90905,116.246583333333,0,167.322834645669,39506.47875,2008-02-28,11:29:24
39.9090333333333,116.246283333333,0,164.041994750656,39506.4789236111,2008-02-28,11:29:39
39.90905,116.246083333333,0,160.761154855643,39506.4790277778,2008-02-28,11:29:48
39.90905,116.24585,0,147.637795275591,39506.4792013889,2008-02-28,11:30:03
39.90905,116.245583333333,0,147.637795275591,39506.479375,2008-02-28,11:30:18
39.9090166666667,116.2454,0,141.076115485564,39506.4795023148,2008-02-28,11:30:29
39.9088,116.24545,0,127.952755905512,39506.4797222222,2008-02-28,11:30:48
39.9086666666667,116.245466666667,0,55.7742782152231,39506.4799189815,2008-02-28,11:31:05
39.9085,116.24545,0,26.246719160105,39506.4800925926,2008-02-28,11:31:20
39.9083,116.24555,0,0,39506.4803009259,2008-02-28,11:31:38
39.90825,116.245783333333,0,0,39506.480474537,2008-02-28,11:31:53
