# Supplementary material for: Research on differential privacy protection method based on user tendency
Source: PLoS One. 2023 Oct 26;18(10):e0288823. doi: 10.1371/journal.pone.0288823 (PMC10602288; doi:10.1371/journal.pone.0288823)
Supplement: S3 Data — (ZIP) [file pone.0288823.s003.zip › Data 5-3/052/Trajectory/20080302121050.plt]

Geolife trajectory
WGS 84
Altitude is in Feet
Reserved 3
0,2,255,My Track,0,0,2,8421376
0
39.9826833333333,116.331483333333,0,656.167979002625,39509.5075231481,2008-03-02,12:10:50
39.9843166666667,116.328716666667,0,656.167979002625,39509.5076273148,2008-03-02,12:10:59
39.9844833333333,116.328166666667,0,656.167979002625,39509.5076736111,2008-03-02,12:11:03
39.9843666666667,116.327666666667,0,656.167979002625,39509.5077546296,2008-03-02,12:11:10
39.9843666666667,116.327033333333,0,656.167979002625,39509.5078125,2008-03-02,12:11:15
39.9843333333333,116.326033333333,0,656.167979002625,39509.5079166667,2008-03-02,12:11:24
39.9843666666667,116.325483333333,0,656.167979002625,39509.5080671296,2008-03-02,12:11:37
39.9843666666667,116.3252,0,656.167979002625,39509.508125,2008-03-02,12:11:42
39.9843,116.32425,0,656.167979002625,39509.5082638889,2008-03-02,12:11:54
39.9844666666667,116.31655,0,656.167979002625,39509.508912037,2008-03-02,12:12:50
39.98445,116.3163,0,656.167979002625,39509.5089814815,2008-03-02,12:12:56
39.98455,116.315733333333,0,656.167979002625,39509.5090972222,2008-03-02,12:13:06
39.9844833333333,116.315133333333,0,656.167979002625,39509.5091782407,2008-03-02,12:13:13
39.9844166666667,116.310233333333,0,656.167979002625,39509.5102083333,2008-03-02,12:14:42
39.9842833333333,116.310166666667,0,656.167979002625,39509.5112268519,2008-03-02,12:16:10
39.98425,116.308983333333,0,656.167979002625,39509.511412037,2008-03-02,12:16:26
39.9840833333333,116.299583333333,0,183.727034120735,39509.5125462963,2008-03-02,12:18:04
39.9839,116.299316666667,0,183.727034120735,39509.512662037,2008-03-02,12:18:14
39.9831666666667,116.29915,0,183.727034120735,39509.5127314815,2008-03-02,12:18:20
39.9820333333333,116.299366666667,0,183.727034120735,39509.5128819444,2008-03-02,12:18:33
39.9785833333333,116.299866666667,0,183.727034120735,39509.5143402778,2008-03-02,12:20:39
39.9784333333333,116.300066666667,0,183.727034120735,39509.5144328704,2008-03-02,12:20:47
39.97865,116.300083333333,0,183.727034120735,39509.5145601852,2008-03-02,12:20:58
39.9787833333333,116.3,0,183.727034120735,39509.5146643519,2008-03-02,12:21:07
39.9789666666667,116.29995,0,183.727034120735,39509.5148842593,2008-03-02,12:21:26
39.9793333333333,116.300233333333,0,183.727034120735,39509.5150810185,2008-03-02,12:21:43
39.9794166666667,116.300083333333,0,341.207349081365,39509.5152893519,2008-03-02,12:22:01
39.97955,116.300133333333,0,347.769028871391,39509.5154513889,2008-03-02,12:22:15
39.97975,116.300083333333,0,255.905511811024,39509.515625,2008-03-02,12:22:30
39.97985,116.29995,0,433.070866141732,39509.5161342593,2008-03-02,12:23:14
39.9799666666667,116.29985,0,433.070866141732,39509.5163888889,2008-03-02,12:23:36
39.9801333333333,116.29985,0,426.509186351706,39509.5165740741,2008-03-02,12:23:52
39.9803,116.299933333333,0,416.666666666667,39509.5170949074,2008-03-02,12:24:37
39.9812166666667,116.29995,0,413.385826771654,39509.5171643518,2008-03-02,12:24:43
39.9813833333333,116.2998,0,410.10498687664,39509.5172800926,2008-03-02,12:24:53
39.9822333333333,116.299416666667,0,114.829396325459,39509.5177893518,2008-03-02,12:25:37
39.9824666666667,116.299416666667,0,114.829396325459,39509.5180555556,2008-03-02,12:26:00
39.9826833333333,116.29925,0,177.165354330709,39509.518287037,2008-03-02,12:26:20
39.9828666666667,116.299316666667,0,193.569553805774,39509.5184837963,2008-03-02,12:26:37
39.9831,116.299166666667,0,164.041994750656,39509.5187268518,2008-03-02,12:26:58
39.9832333333333,116.299033333333,0,137.795275590551,39509.5189583333,2008-03-02,12:27:18
39.9834666666667,116.298983333333,0,137.795275590551,39509.5193518519,2008-03-02,12:27:52
39.9839666666667,116.303416666667,0,137.795275590551,39509.5194212963,2008-03-02,12:27:58
39.9836666666667,116.30535,0,137.795275590551,39509.5194560185,2008-03-02,12:28:01
39.9835166666667,116.306066666667,0,137.795275590551,39509.5195486111,2008-03-02,12:28:09
39.9836,116.30555,0,137.795275590551,39509.5196064815,2008-03-02,12:28:14
39.9836333333333,116.305133333333,0,137.795275590551,39509.5196412037,2008-03-02,12:28:17
39.9837,116.304383333333,0,137.795275590551,39509.5196759259,2008-03-02,12:28:20
39.9842833333333,116.300583333333,0,187.007874015748,39509.5198958333,2008-03-02,12:28:39
39.9843333333333,116.300316666667,0,200.131233595801,39509.5199189815,2008-03-02,12:28:41
39.9844333333333,116.3,0,190.288713910761,39509.5199652778,2008-03-02,12:28:45
39.98465,116.299816666667,0,232.939632545932,39509.5200115741,2008-03-02,12:28:49
39.9848166666667,116.299633333333,0,252.624671916011,39509.5200694444,2008-03-02,12:28:54
39.9849333333333,116.2994,0,242.782152230971,39509.5201851852,2008-03-02,12:29:04
39.9863833333333,116.30245,0,32.8083989501312,39509.5372453704,2008-03-02,12:53:38
39.98635,116.3027,0,32.8083989501312,39509.5374884259,2008-03-02,12:53:59
39.98635,116.30295,0,32.8083989501312,39509.5377199074,2008-03-02,12:54:19
39.98635,116.303183333333,0,32.8083989501312,39509.5379513889,2008-03-02,12:54:39
39.9863666666667,116.3034,0,32.8083989501312,39509.538125,2008-03-02,12:54:54
39.9865,116.303566666667,0,32.8083989501312,39509.5384606481,2008-03-02,12:55:23
39.9866333333333,116.303616666667,0,32.8083989501312,39509.5387268519,2008-03-02,12:55:46
39.9201333333333,116.563283333333,0,32.8083989501312,39509.5396990741,2008-03-02,12:57:10
39.9204166666667,116.5627,0,32.8083989501312,39509.5397337963,2008-03-02,12:57:13
39.9204,116.56175,0,32.8083989501312,39509.5397800926,2008-03-02,12:57:17
39.92065,116.561016666667,0,32.8083989501312,39509.539837963,2008-03-02,12:57:22
39.9211333333333,116.5602,0,32.8083989501312,39509.5399189815,2008-03-02,12:57:29
39.9219333333333,116.557916666667,0,32.8083989501312,39509.5400925926,2008-03-02,12:57:44
39.9221833333333,116.55715,0,32.8083989501312,39509.5401273148,2008-03-02,12:57:47
39.9229333333333,116.556466666667,0,32.8083989501312,39509.5402083333,2008-03-02,12:57:54
39.9236833333333,116.5557,0,32.8083989501312,39509.5403009259,2008-03-02,12:58:02
39.9235833333333,116.556133333333,0,32.8083989501312,39509.5403587963,2008-03-02,12:58:07
39.9254166666667,116.546833333333,0,32.8083989501312,39509.5408449074,2008-03-02,12:58:49
39.9255833333333,116.546366666667,0,32.8083989501312,39509.5409027778,2008-03-02,12:58:54
39.9258833333333,116.54525,0,32.8083989501312,39509.5409606481,2008-03-02,12:58:59
39.9261833333333,116.544033333333,0,32.8083989501312,39509.5410416667,2008-03-02,12:59:06
39.9264333333333,116.54295,0,32.8083989501312,39509.5411226852,2008-03-02,12:59:13
39.927,116.541366666667,0,32.8083989501312,39509.5412384259,2008-03-02,12:59:23
39.98705,116.310916666667,0,32.8083989501312,39509.5772106481,2008-03-02,13:51:11
39.98725,116.310383333333,0,32.8083989501312,39509.5772569444,2008-03-02,13:51:15
39.9868166666667,116.311566666667,0,0,39509.5815162037,2008-03-02,13:57:23
39.9873166666667,116.310666666667,0,0,39509.5816435185,2008-03-02,13:57:34
39.9882166666667,116.309716666667,0,177.165354330709,39509.5819212963,2008-03-02,13:57:58
39.9882,116.309933333333,0,203.412073490814,39509.5882060185,2008-03-02,14:07:01
39.9840833333333,116.310966666667,0,206.692913385827,39509.5920486111,2008-03-02,14:12:33
39.9838666666667,116.317633333333,0,209.97375328084,39509.5921064815,2008-03-02,14:12:38
39.9839666666667,116.318633333333,0,209.97375328084,39509.5921875,2008-03-02,14:12:45
39.9840666666667,116.3202,0,223.097112860892,39509.592337963,2008-03-02,14:12:58
39.9836333333333,116.326883333333,0,620.07874015748,39509.5934143519,2008-03-02,14:14:31
39.98355,116.327283333333,0,620.07874015748,39509.5934837963,2008-03-02,14:14:37
39.9836666666667,116.327283333333,0,554.461942257218,39509.5936689815,2008-03-02,14:14:53
39.9837833333333,116.327116666667,0,442.913385826772,39509.5940740741,2008-03-02,14:15:28
39.984,116.32695,0,423.228346456693,39509.5945949074,2008-03-02,14:16:13
39.9838166666667,116.327216666667,0,423.228346456693,39509.5946643518,2008-03-02,14:16:19
39.9847,116.3471,0,423.228346456693,39509.5965277778,2008-03-02,14:19:00
39.9846666666667,116.347216666667,0,423.228346456693,39509.5966203704,2008-03-02,14:19:08
39.9845666666667,116.347266666667,0,423.228346456693,39509.5971759259,2008-03-02,14:19:56
39.9846,116.352366666667,0,423.228346456693,39509.5992824074,2008-03-02,14:22:58
39.98445,116.352266666667,0,423.228346456693,39509.5993981481,2008-03-02,14:23:08
39.9847166666667,116.35215,0,180.446194225722,39509.5995717593,2008-03-02,14:23:23
39.9849,116.352483333333,0,206.692913385827,39509.5999884259,2008-03-02,14:23:59
