# Supplementary material for: Research on differential privacy protection method based on user tendency
Source: PLoS One. 2023 Oct 26;18(10):e0288823. doi: 10.1371/journal.pone.0288823 (PMC10602288; doi:10.1371/journal.pone.0288823)
Supplement: S3 Data — (ZIP) [file pone.0288823.s003.zip › Data 5-3/052/Trajectory/20080304002217.plt]

Geolife trajectory
WGS 84
Altitude is in Feet
Reserved 3
0,2,255,My Track,0,0,2,8421376
0
39.9865166666667,116.389566666667,0,206.692913385827,39511.015474537,2008-03-04,00:22:17
39.98645,116.39015,0,206.692913385827,39511.0155439815,2008-03-04,00:22:23
39.9866333333333,116.397916666667,0,91.8635170603674,39511.0166782407,2008-03-04,00:24:01
39.98675,116.398933333333,0,91.8635170603674,39511.0167939815,2008-03-04,00:24:11
39.9869666666667,116.408083333333,0,91.8635170603674,39511.0181018518,2008-03-04,00:26:04
39.9869166666667,116.40835,0,91.8635170603674,39511.0182523148,2008-03-04,00:26:17
39.9868666666667,116.408633333333,0,91.8635170603674,39511.0184259259,2008-03-04,00:26:32
39.9852166666667,116.41075,0,91.8635170603674,39511.0188310185,2008-03-04,00:27:07
39.9854833333333,116.41065,0,91.8635170603674,39511.0190277778,2008-03-04,00:27:24
39.9869833333333,116.409633333333,0,91.8635170603674,39511.0190740741,2008-03-04,00:27:28
