# Supplementary material for: Research on differential privacy protection method based on user tendency
Source: PLoS One. 2023 Oct 26;18(10):e0288823. doi: 10.1371/journal.pone.0288823 (PMC10602288; doi:10.1371/journal.pone.0288823)
Supplement: S3 Data — (ZIP) [file pone.0288823.s003.zip › Data 5-3/052/Trajectory/20080304062810.plt]

Geolife trajectory
WGS 84
Altitude is in Feet
Reserved 3
0,2,255,My Track,0,0,2,8421376
0
39.9230833333333,116.417716666667,0,91.8635170603674,39511.2695601852,2008-03-04,06:28:10
39.9229166666667,116.4177,0,91.8635170603674,39511.2696064815,2008-03-04,06:28:14
39.9227666666667,116.4177,0,91.8635170603674,39511.2697222222,2008-03-04,06:28:24
39.92295,116.417716666667,0,91.8635170603674,39511.2699189815,2008-03-04,06:28:41
39.9230333333333,116.417583333333,0,91.8635170603674,39511.271712963,2008-03-04,06:31:16
39.9229166666667,116.417583333333,0,95.1443569553806,39511.2746643518,2008-03-04,06:35:31
39.9235166666667,116.405816666667,0,121.391076115486,39511.2782175926,2008-03-04,06:40:38
39.9236333333333,116.4057,0,121.391076115486,39511.2783101852,2008-03-04,06:40:46
39.923,116.401333333333,0,183.727034120735,39511.2793287037,2008-03-04,06:42:14
39.9230333333333,116.401066666667,0,190.288713910761,39511.2799305556,2008-03-04,06:43:06
39.9229833333333,116.3996,0,180.446194225722,39511.280162037,2008-03-04,06:43:26
39.9228833333333,116.39845,0,180.446194225722,39511.2803935185,2008-03-04,06:43:46
39.9229,116.398183333333,0,180.446194225722,39511.2851273148,2008-03-04,06:50:35
39.9318833333333,116.390016666667,0,180.446194225722,39511.285162037,2008-03-04,06:50:38
39.9320666666667,116.389983333333,0,180.446194225722,39511.2852430556,2008-03-04,06:50:45
39.9321166666667,116.385133333333,0,180.446194225722,39511.2857638889,2008-03-04,06:51:30
39.9320833333333,116.3847,0,180.446194225722,39511.2858564815,2008-03-04,06:51:38
39.9320333333333,116.384166666667,0,177.165354330709,39511.2861805556,2008-03-04,06:52:06
39.9318666666667,116.380133333333,0,180.446194225722,39511.286724537,2008-03-04,06:52:53
39.9318166666667,116.379966666667,0,180.446194225722,39511.2868865741,2008-03-04,06:53:07
39.9318,116.379733333333,0,232.939632545932,39511.2870486111,2008-03-04,06:53:21
39.9315833333333,116.377316666667,0,236.220472440945,39511.2873726852,2008-03-04,06:53:49
39.9314833333333,116.3761,0,219.816272965879,39511.2875115741,2008-03-04,06:54:01
39.9314333333333,116.375666666667,0,219.816272965879,39511.2875694444,2008-03-04,06:54:06
39.9316666666667,116.37525,0,219.816272965879,39511.287662037,2008-03-04,06:54:14
39.9315666666667,116.375133333333,0,200.131233595801,39511.2878587963,2008-03-04,06:54:31
39.93155,116.374883333333,0,206.692913385827,39511.2881481481,2008-03-04,06:54:56
39.9315333333333,116.374383333333,0,200.131233595801,39511.2883333333,2008-03-04,06:55:12
39.9315833333333,116.374033333333,0,196.850393700787,39511.2886574074,2008-03-04,06:55:40
39.93145,116.37165,0,203.412073490814,39511.2889583333,2008-03-04,06:56:06
39.9314333333333,116.37105,0,203.412073490814,39511.2890509259,2008-03-04,06:56:14
39.9313,116.367033333333,0,206.692913385827,39511.2896527778,2008-03-04,06:57:06
39.9316,116.366766666667,0,206.692913385827,39511.2897916667,2008-03-04,06:57:18
39.9319833333333,116.366766666667,0,206.692913385827,39511.2899305556,2008-03-04,06:57:30
39.9325166666667,116.366666666667,0,213.254593175853,39511.2903472222,2008-03-04,06:58:06
39.9358333333333,116.366533333333,0,206.692913385827,39511.2908564815,2008-03-04,06:58:50
39.9364166666667,116.366516666667,0,213.254593175853,39511.2909837963,2008-03-04,06:59:01
39.9374,116.3665,0,219.816272965879,39511.2912037037,2008-03-04,06:59:20
39.9385166666667,116.36645,0,216.535433070866,39511.2916087963,2008-03-04,06:59:55
39.9398166666667,116.366333333333,0,255.905511811024,39511.2920833333,2008-03-04,07:00:36
39.9401333333333,116.366233333333,0,246.062992125984,39511.2928472222,2008-03-04,07:01:42
39.9413166666667,116.366116666667,0,252.624671916011,39511.2931134259,2008-03-04,07:02:05
39.9415166666667,116.365966666667,0,275.590551181102,39511.2933101852,2008-03-04,07:02:22
39.9446666666667,116.365783333333,0,269.028871391076,39511.2938888889,2008-03-04,07:03:12
39.9451666666667,116.3658,0,272.309711286089,39511.2940393519,2008-03-04,07:03:25
39.9454333333333,116.36585,0,236.220472440945,39511.2946180556,2008-03-04,07:04:15
39.9458666666667,116.365816666667,0,249.343832020997,39511.2949652778,2008-03-04,07:04:45
39.94605,116.365766666667,0,255.905511811024,39511.2950462963,2008-03-04,07:04:52
39.9462166666667,116.365716666667,0,262.46719160105,39511.295162037,2008-03-04,07:05:02
39.9467333333333,116.36565,0,262.46719160105,39511.2952777778,2008-03-04,07:05:12
39.9474833333333,116.365466666667,0,265.748031496063,39511.2954282407,2008-03-04,07:05:25
39.9481333333333,116.365433333333,0,259.186351706037,39511.2955324074,2008-03-04,07:05:34
39.9492833333333,116.365283333333,0,262.46719160105,39511.2959027778,2008-03-04,07:06:06
39.9501333333333,116.365283333333,0,232.939632545932,39511.2964699074,2008-03-04,07:06:55
39.95145,116.3652,0,275.590551181102,39511.2966550926,2008-03-04,07:07:11
39.9519,116.36515,0,288.713910761155,39511.2968171296,2008-03-04,07:07:25
39.9522833333333,116.365066666667,0,301.837270341207,39511.2971990741,2008-03-04,07:07:58
39.95405,116.364916666667,0,285.433070866142,39511.2974768518,2008-03-04,07:08:22
39.955,116.364833333333,0,331.364829396325,39511.2977083333,2008-03-04,07:08:42
39.9552833333333,116.364766666667,0,337.926509186352,39511.2981365741,2008-03-04,07:09:19
39.95575,116.364683333333,0,337.926509186352,39511.2982523148,2008-03-04,07:09:29
39.9563333333333,116.3646,0,334.645669291339,39511.2983564815,2008-03-04,07:09:38
39.9598333333333,116.36425,0,377.296587926509,39511.2988194444,2008-03-04,07:10:18
39.9603,116.364216666667,0,377.296587926509,39511.298900463,2008-03-04,07:10:25
39.9604333333333,116.364216666667,0,396.981627296588,39511.2990277778,2008-03-04,07:10:36
39.9612166666667,116.364033333333,0,377.296587926509,39511.2993518518,2008-03-04,07:11:04
39.96585,116.36355,0,347.769028871391,39511.3000578704,2008-03-04,07:12:05
39.9659333333333,116.363716666667,0,291.994750656168,39511.3009606482,2008-03-04,07:13:23
39.9662333333333,116.363683333333,0,298.556430446194,39511.3010416667,2008-03-04,07:13:30
39.9668833333333,116.363616666667,0,298.556430446194,39511.3011458333,2008-03-04,07:13:39
39.9688166666667,116.363516666667,0,328.083989501312,39511.3014236111,2008-03-04,07:14:03
39.9696166666667,116.363483333333,0,331.364829396325,39511.3015625,2008-03-04,07:14:15
39.9702333333333,116.363466666667,0,324.803149606299,39511.3017708333,2008-03-04,07:14:33
39.9708833333333,116.363433333333,0,324.803149606299,39511.3020138889,2008-03-04,07:14:54
39.9736,116.3634,0,321.522309711286,39511.3023842593,2008-03-04,07:15:26
39.97375,116.363383333333,0,334.645669291339,39511.3026388889,2008-03-04,07:15:48
39.9740666666667,116.363233333333,0,367.45406824147,39511.3027430556,2008-03-04,07:15:57
39.97455,116.36315,0,374.015748031496,39511.3028472222,2008-03-04,07:16:06
39.97475,116.363116666667,0,377.296587926509,39511.3029050926,2008-03-04,07:16:11
39.9747833333333,116.3633,0,324.803149606299,39511.3032638889,2008-03-04,07:16:42
39.9749666666667,116.363366666667,0,305.11811023622,39511.3034490741,2008-03-04,07:16:58
39.97525,116.363316666667,0,288.713910761155,39511.3036805556,2008-03-04,07:17:18
39.9753333333333,116.359516666667,0,275.590551181102,39511.3040740741,2008-03-04,07:17:52
39.9756166666667,116.359266666667,0,272.309711286089,39511.3041666667,2008-03-04,07:18:00
39.9773166666667,116.35935,0,272.309711286089,39511.3043518519,2008-03-04,07:18:16
39.9794333333333,116.359316666667,0,282.152230971129,39511.3047106481,2008-03-04,07:18:47
39.9798333333333,116.35925,0,282.152230971129,39511.3048842593,2008-03-04,07:19:02
39.98,116.359583333333,0,229.658792650919,39511.3054166667,2008-03-04,07:19:48
39.9803,116.36015,0,229.658792650919,39511.3054398148,2008-03-04,07:19:50
39.9805666666667,116.360516666667,0,229.658792650919,39511.3064236111,2008-03-04,07:21:15
39.98035,116.35475,0,134.514435695538,39511.3065162037,2008-03-04,07:21:23
39.9802833333333,116.35495,0,141.076115485564,39511.3067361111,2008-03-04,07:21:42
39.98035,116.355116666667,0,147.637795275591,39511.3068865741,2008-03-04,07:21:55
39.9804,116.35535,0,167.322834645669,39511.307037037,2008-03-04,07:22:08
39.9804166666667,116.355516666667,0,187.007874015748,39511.3071990741,2008-03-04,07:22:22
39.9806333333333,116.355516666667,0,209.97375328084,39511.3075115741,2008-03-04,07:22:49
39.9803,116.355816666667,0,209.97375328084,39511.3078125,2008-03-04,07:23:15
39.9805833333333,116.356,0,206.692913385827,39511.3081134259,2008-03-04,07:23:41
39.98055,116.356233333333,0,209.97375328084,39511.3082638889,2008-03-04,07:23:54
39.9807166666667,116.356183333333,0,206.692913385827,39511.3084027778,2008-03-04,07:24:06
39.98095,116.35615,0,255.905511811024,39511.3085648148,2008-03-04,07:24:20
