# Supplementary material for: Research on differential privacy protection method based on user tendency
Source: PLoS One. 2023 Oct 26;18(10):e0288823. doi: 10.1371/journal.pone.0288823 (PMC10602288; doi:10.1371/journal.pone.0288823)
Supplement: S3 Data — (ZIP) [file pone.0288823.s003.zip › Data 5-3/052/Trajectory/20080311003313.plt]

Geolife trajectory
WGS 84
Altitude is in Feet
Reserved 3
0,2,255,My Track,0,0,2,8421376
0
39.9864833333333,116.396266666667,0,259.186351706037,39518.0230671296,2008-03-11,00:33:13
39.9865166666667,116.396566666667,0,259.186351706037,39518.0231597222,2008-03-11,00:33:21
39.98645,116.3974,0,259.186351706037,39518.0234143519,2008-03-11,00:33:43
39.9864166666667,116.39815,0,259.186351706037,39518.0234837963,2008-03-11,00:33:49
39.9865333333333,116.398916666667,0,259.186351706037,39518.0236458333,2008-03-11,00:34:03
39.9866,116.400783333333,0,259.186351706037,39518.0238078704,2008-03-11,00:34:17
39.9865166666667,116.4042,0,259.186351706037,39518.0240740741,2008-03-11,00:34:40
