# Supplementary material for: Research on differential privacy protection method based on user tendency
Source: PLoS One. 2023 Oct 26;18(10):e0288823. doi: 10.1371/journal.pone.0288823 (PMC10602288; doi:10.1371/journal.pone.0288823)
Supplement: S3 Data — (ZIP) [file pone.0288823.s003.zip › Data 5-3/052/Trajectory/20080313071613.plt]

Geolife trajectory
WGS 84
Altitude is in Feet
Reserved 3
0,2,255,My Track,0,0,2,8421376
0
39.9799,116.324416666667,0,157.48031496063,39520.3029282407,2008-03-13,07:16:13
39.9798333333333,116.324283333333,0,252.624671916011,39520.3031134259,2008-03-13,07:16:29
39.9797833333333,116.324,0,269.028871391076,39520.3031597222,2008-03-13,07:16:33
39.9798666666667,116.323916666667,0,213.254593175853,39520.3051851852,2008-03-13,07:19:28
39.9842,116.310483333333,0,164.041994750656,39520.3176273148,2008-03-13,07:37:23
39.9841833333333,116.30985,0,164.041994750656,39520.3177083333,2008-03-13,07:37:30
39.98345,116.292733333333,0,164.041994750656,39520.3190046296,2008-03-13,07:39:22
39.9829333333333,116.290316666667,0,164.041994750656,39520.3191550926,2008-03-13,07:39:35
39.9816833333333,116.287716666667,0,164.041994750656,39520.3193171296,2008-03-13,07:39:49
39.9781166666667,116.2837,0,164.041994750656,39520.3196527778,2008-03-13,07:40:18
39.9749833333333,116.280483333333,0,147.637795275591,39520.3199189815,2008-03-13,07:40:41
39.9723333333333,116.2761,0,157.48031496063,39520.3202430556,2008-03-13,07:41:09
39.9698333333333,116.270833333333,0,200.131233595801,39520.3206134259,2008-03-13,07:41:41
39.96885,116.26965,0,203.412073490814,39520.3207175926,2008-03-13,07:41:50
39.96745,116.268733333333,0,203.412073490814,39520.3208333333,2008-03-13,07:42:00
39.96605,116.268416666667,0,196.850393700787,39520.3209490741,2008-03-13,07:42:10
39.9556333333333,116.269433333333,0,190.288713910761,39520.3218865741,2008-03-13,07:43:31
39.9525666666667,116.26945,0,193.569553805774,39520.3221180556,2008-03-13,07:43:51
39.9377833333333,116.2679,0,203.412073490814,39520.3231597222,2008-03-13,07:45:21
39.9166166666667,116.26865,0,223.097112860892,39520.3248148148,2008-03-13,07:47:44
39.9095,116.2676,0,219.816272965879,39520.3255092593,2008-03-13,07:48:44
39.9067666666667,116.267566666667,0,219.816272965879,39520.3258796296,2008-03-13,07:49:16
39.9064666666667,116.267566666667,0,229.658792650919,39520.3260185185,2008-03-13,07:49:28
39.9063666666667,116.259383333333,0,232.939632545932,39520.3266666667,2008-03-13,07:50:24
39.9063166666667,116.25905,0,236.220472440945,39520.3268055556,2008-03-13,07:50:36
39.9063833333333,116.253933333333,0,318.241469816273,39520.3281944444,2008-03-13,07:52:36
39.9064333333333,116.24775,0,311.679790026247,39520.3288425926,2008-03-13,07:53:32
39.90645,116.247583333333,0,249.343832020997,39520.329375,2008-03-13,07:54:18
39.90645,116.244716666667,0,249.343832020997,39520.3298148148,2008-03-13,07:54:56
39.9066833333333,116.2446,0,246.062992125984,39520.3299189815,2008-03-13,07:55:05
39.9068833333333,116.244483333333,0,242.782152230971,39520.3299884259,2008-03-13,07:55:11
39.9069166666667,116.24425,0,223.097112860892,39520.3307638889,2008-03-13,07:56:18
39.9070333333333,116.244166666667,0,213.254593175853,39520.3312384259,2008-03-13,07:56:59
39.9072,116.244166666667,0,229.658792650919,39520.331412037,2008-03-13,07:57:14
39.9073166666667,116.244416666667,0,183.727034120735,39520.331724537,2008-03-13,07:57:41
39.90735,116.24485,0,137.795275590551,39520.3321180556,2008-03-13,07:58:15
39.90745,116.2451,0,147.637795275591,39520.3323148148,2008-03-13,07:58:32
39.9077,116.245133333333,0,157.48031496063,39520.3325578704,2008-03-13,07:58:53
39.90785,116.245183333333,0,160.761154855643,39520.3327430556,2008-03-13,07:59:09
39.90805,116.24525,0,127.952755905512,39520.3329050926,2008-03-13,07:59:23
