# Supplementary material for: Research on differential privacy protection method based on user tendency
Source: PLoS One. 2023 Oct 26;18(10):e0288823. doi: 10.1371/journal.pone.0288823 (PMC10602288; doi:10.1371/journal.pone.0288823)
Supplement: S3 Data — (ZIP) [file pone.0288823.s003.zip › Data 5-3/052/Trajectory/20080314052629.plt]

Geolife trajectory
WGS 84
Altitude is in Feet
Reserved 3
0,2,255,My Track,0,0,2,8421376
0
39.9819333333333,116.327483333333,0,127.952755905512,39521.226724537,2008-03-14,05:26:29
39.9841,116.327416666667,0,127.952755905512,39521.2286111111,2008-03-14,05:29:12
39.98485,116.3274,0,127.952755905512,39521.2287615741,2008-03-14,05:29:25
39.9849666666667,116.3277,0,127.952755905512,39521.2288310185,2008-03-14,05:29:31
39.9851166666667,116.330983333333,0,127.952755905512,39521.229375,2008-03-14,05:30:18
39.98465,116.332583333333,0,127.952755905512,39521.2294212963,2008-03-14,05:30:22
39.98505,116.333816666667,0,127.952755905512,39521.2294444444,2008-03-14,05:30:24
39.985,116.336066666667,0,127.952755905512,39521.2297106481,2008-03-14,05:30:47
39.98515,116.33835,0,127.952755905512,39521.2300115741,2008-03-14,05:31:13
39.9851666666667,116.339166666667,0,127.952755905512,39521.230150463,2008-03-14,05:31:25
39.9853833333333,116.34635,0,127.952755905512,39521.2328240741,2008-03-14,05:35:16
39.9853833333333,116.3465,0,127.952755905512,39521.2329861111,2008-03-14,05:35:30
39.9853333333333,116.34675,0,127.952755905512,39521.2331828704,2008-03-14,05:35:47
39.9853333333333,116.3512,0,127.952755905512,39521.2339236111,2008-03-14,05:36:51
39.9854,116.351383333333,0,127.952755905512,39521.2340509259,2008-03-14,05:37:02
39.9853666666667,116.351766666667,0,127.952755905512,39521.2343171296,2008-03-14,05:37:25
39.9851833333333,116.351783333333,0,127.952755905512,39521.2344560185,2008-03-14,05:37:37
39.9849833333333,116.352166666667,0,127.952755905512,39521.2347106481,2008-03-14,05:37:59
39.98525,116.352466666667,0,127.952755905512,39521.2349537037,2008-03-14,05:38:20
39.9852666666667,116.352716666667,0,127.952755905512,39521.2350115741,2008-03-14,05:38:25
39.9854333333333,116.35305,0,127.952755905512,39521.2353125,2008-03-14,05:38:51
39.98505,116.353016666667,0,127.952755905512,39521.2382175926,2008-03-14,05:43:02
39.9745333333333,116.3107,0,426.509186351706,39521.3596875,2008-03-14,08:37:57
39.9746666666667,116.310716666667,0,426.509186351706,39521.3598032407,2008-03-14,08:38:07
39.9747,116.311366666667,0,426.509186351706,39521.3600578704,2008-03-14,08:38:29
39.9747666666667,116.3122,0,426.509186351706,39521.3606134259,2008-03-14,08:39:17
39.97465,116.312916666667,0,426.509186351706,39521.3606365741,2008-03-14,08:39:19
39.9747333333333,116.313183333333,0,426.509186351706,39521.3609953704,2008-03-14,08:39:50
39.97485,116.313283333333,0,426.509186351706,39521.3610532407,2008-03-14,08:39:55
39.9748833333333,116.31765,0,426.509186351706,39521.3618981481,2008-03-14,08:41:08
39.9749166666667,116.320666666667,0,183.727034120735,39521.3632638889,2008-03-14,08:43:06
39.975,116.321566666667,0,173.884514435696,39521.3634143519,2008-03-14,08:43:19
39.9751833333333,116.328733333333,0,160.761154855643,39521.3643865741,2008-03-14,08:44:43
39.9751833333333,116.32935,0,157.48031496063,39521.3650231481,2008-03-14,08:45:38
39.9752,116.333233333333,0,154.199475065617,39521.3654976852,2008-03-14,08:46:19
39.9751166666667,116.337716666667,0,147.637795275591,39521.3662384259,2008-03-14,08:47:23
39.9752166666667,116.338083333333,0,164.041994750656,39521.3664467593,2008-03-14,08:47:41
39.9752666666667,116.338833333333,0,180.446194225722,39521.3668865741,2008-03-14,08:48:19
39.9751333333333,116.338933333333,0,232.939632545932,39521.3673263889,2008-03-14,08:48:57
39.97515,116.347433333333,0,170.603674540682,39521.36875,2008-03-14,08:51:00
39.97515,116.34795,0,170.603674540682,39521.3689236111,2008-03-14,08:51:15
39.9757,116.348016666667,0,167.322834645669,39521.3693518518,2008-03-14,08:51:52
39.9782333333333,116.347866666667,0,177.165354330709,39521.3697337963,2008-03-14,08:52:25
39.9785833333333,116.347816666667,0,190.288713910761,39521.3699884259,2008-03-14,08:52:47
39.97885,116.347783333333,0,193.569553805774,39521.370150463,2008-03-14,08:53:01
39.98005,116.347716666667,0,190.288713910761,39521.3704282407,2008-03-14,08:53:25
39.98095,116.347633333333,0,190.288713910761,39521.3705902778,2008-03-14,08:53:39
39.9814333333333,116.347666666667,0,183.727034120735,39521.3709722222,2008-03-14,08:54:12
39.9816666666667,116.347633333333,0,187.007874015748,39521.3710416667,2008-03-14,08:54:18
39.9819166666667,116.347583333333,0,193.569553805774,39521.3711689815,2008-03-14,08:54:29
39.9825833333333,116.347483333333,0,203.412073490814,39521.3714467593,2008-03-14,08:54:53
39.9834333333333,116.347483333333,0,200.131233595801,39521.371712963,2008-03-14,08:55:16
39.98365,116.3475,0,206.692913385827,39521.3718055556,2008-03-14,08:55:24
39.9839166666667,116.34745,0,216.535433070866,39521.3720023148,2008-03-14,08:55:41
39.9842666666667,116.347416666667,0,216.535433070866,39521.3722800926,2008-03-14,08:56:05
39.9844833333333,116.3474,0,226.377952755906,39521.3724421296,2008-03-14,08:56:19
39.9849833333333,116.347366666667,0,223.097112860892,39521.3727083333,2008-03-14,08:56:42
39.9852,116.347933333333,0,213.254593175853,39521.3728240741,2008-03-14,08:56:52
39.9852666666667,116.350816666667,0,196.850393700787,39521.3732407407,2008-03-14,08:57:28
39.9853333333333,116.351766666667,0,147.637795275591,39521.3738888889,2008-03-14,08:58:24
39.9851166666667,116.351866666667,0,111.548556430446,39521.3741319444,2008-03-14,08:58:45
39.9849833333333,116.35205,0,104.98687664042,39521.3743981481,2008-03-14,08:59:08
39.9852166666667,116.3521,0,104.98687664042,39521.3744328704,2008-03-14,08:59:11
39.9851,116.352233333333,0,131.233595800525,39521.3747453704,2008-03-14,08:59:38
39.9851333333333,116.352733333333,0,167.322834645669,39521.375,2008-03-14,09:00:00
