# Supplementary material for: Research on differential privacy protection method based on user tendency
Source: PLoS One. 2023 Oct 26;18(10):e0288823. doi: 10.1371/journal.pone.0288823 (PMC10602288; doi:10.1371/journal.pone.0288823)
Supplement: S3 Data — (ZIP) [file pone.0288823.s003.zip › Data 5-3/052/Trajectory/20080315050746.plt]

Geolife trajectory
WGS 84
Altitude is in Feet
Reserved 3
0,2,255,My Track,0,0,2,8421376
0
39.9858666666667,116.3506,0,167.322834645669,39522.2137268518,2008-03-15,05:07:46
39.9865,116.30915,0,150.918635170604,39522.2252662037,2008-03-15,05:24:23
39.9867666666667,116.3097,0,150.918635170604,39522.2253009259,2008-03-15,05:24:26
39.9871,116.310083333333,0,150.918635170604,39522.2253240741,2008-03-15,05:24:28
39.9873166666667,116.310216666667,0,150.918635170604,39522.2255555556,2008-03-15,05:24:48
39.9875166666667,116.310166666667,0,150.918635170604,39522.2257060185,2008-03-15,05:25:01
39.98765,116.3103,0,150.918635170604,39522.225775463,2008-03-15,05:25:07
39.9876833333333,116.309966666667,0,150.918635170604,39522.2259490741,2008-03-15,05:25:22
39.9879,116.31,0,150.918635170604,39522.226087963,2008-03-15,05:25:34
39.9881333333333,116.31015,0,150.918635170604,39522.2262847222,2008-03-15,05:25:51
39.98835,116.3102,0,150.918635170604,39522.2264467593,2008-03-15,05:26:05
39.9886166666667,116.310233333333,0,150.918635170604,39522.2266666667,2008-03-15,05:26:24
39.9888333333333,116.310233333333,0,134.514435695538,39522.2268171296,2008-03-15,05:26:37
39.9890833333333,116.31015,0,209.97375328084,39522.2270717593,2008-03-15,05:26:59
39.98915,116.309916666667,0,209.97375328084,39522.2272916667,2008-03-15,05:27:18
39.9890833333333,116.309733333333,0,200.131233595801,39522.2277199074,2008-03-15,05:27:55
39.9889166666667,116.3097,0,196.850393700787,39522.2278703704,2008-03-15,05:28:08
39.9888833333333,116.309316666667,0,144.356955380577,39522.2281828704,2008-03-15,05:28:35
39.9888666666667,116.30895,0,150.918635170604,39522.2284143518,2008-03-15,05:28:55
39.9888833333333,116.308716666667,0,150.918635170604,39522.2285532407,2008-03-15,05:29:07
39.9888833333333,116.308416666667,0,200.131233595801,39522.22875,2008-03-15,05:29:24
39.9889,116.307583333333,0,223.097112860892,39522.2292592593,2008-03-15,05:30:08
39.9888666666667,116.30735,0,226.377952755906,39522.2293981481,2008-03-15,05:30:20
39.9889,116.30705,0,190.288713910761,39522.2296180556,2008-03-15,05:30:39
39.9892166666667,116.306966666667,0,249.343832020997,39522.2301041667,2008-03-15,05:31:21
39.9893666666667,116.30695,0,249.343832020997,39522.2303009259,2008-03-15,05:31:38
39.9896333333333,116.306866666667,0,249.343832020997,39522.2306597222,2008-03-15,05:32:09
39.9895166666667,116.306716666667,0,249.343832020997,39522.2306944444,2008-03-15,05:32:12
