# Supplementary material for: Research on differential privacy protection method based on user tendency
Source: PLoS One. 2023 Oct 26;18(10):e0288823. doi: 10.1371/journal.pone.0288823 (PMC10602288; doi:10.1371/journal.pone.0288823)
Supplement: S3 Data — (ZIP) [file pone.0288823.s003.zip › Data 5-3/052/Trajectory/20080318115622.plt]

Geolife trajectory
WGS 84
Altitude is in Feet
Reserved 3
0,2,255,My Track,0,0,2,8421376
0
39.9087333333333,116.2466,0,249.343832020997,39525.4974768519,2008-03-18,11:56:22
39.9086,116.246733333333,0,249.343832020997,39525.4975578704,2008-03-18,11:56:29
39.9081666666667,116.247366666667,0,249.343832020997,39525.4978009259,2008-03-18,11:56:50
39.9071333333333,116.246733333333,0,0,39525.4998032407,2008-03-18,11:59:43
39.9071166666667,116.246916666667,0,206.692913385827,39525.5014583333,2008-03-18,12:02:06
39.9082666666667,116.246883333333,0,252.624671916011,39525.5053240741,2008-03-18,12:07:40
39.9112666666667,116.246916666667,0,213.254593175853,39525.5059953704,2008-03-18,12:08:38
39.9121333333333,116.24695,0,206.692913385827,39525.5062152778,2008-03-18,12:08:57
39.9148333333333,116.247,0,190.288713910761,39525.5066087963,2008-03-18,12:09:31
39.9160333333333,116.247016666667,0,180.446194225722,39525.507037037,2008-03-18,12:10:08
39.91625,116.24705,0,177.165354330709,39525.5071064815,2008-03-18,12:10:14
39.9164333333333,116.2514,0,180.446194225722,39525.5076736111,2008-03-18,12:11:03
39.9164166666667,116.2529,0,180.446194225722,39525.507974537,2008-03-18,12:11:29
39.9164,116.25395,0,187.007874015748,39525.5081597222,2008-03-18,12:11:45
39.9164,116.257266666667,0,187.007874015748,39525.5091898148,2008-03-18,12:13:14
39.9158166666667,116.257033333333,0,187.007874015748,39525.509212963,2008-03-18,12:13:16
39.9164,116.258516666667,0,249.343832020997,39525.5095138889,2008-03-18,12:13:42
39.9167,116.258716666667,0,249.343832020997,39525.5096643518,2008-03-18,12:13:55
39.9172666666667,116.258716666667,0,249.343832020997,39525.5098148148,2008-03-18,12:14:08
39.9179,116.258733333333,0,249.343832020997,39525.51,2008-03-18,12:14:24
39.91845,116.258733333333,0,262.46719160105,39525.5101157407,2008-03-18,12:14:34
39.919,116.258766666667,0,262.46719160105,39525.5102546296,2008-03-18,12:14:46
39.9205666666667,116.258783333333,0,262.46719160105,39525.5104976852,2008-03-18,12:15:07
39.9230166666667,116.25875,0,252.624671916011,39525.5109490741,2008-03-18,12:15:46
39.9262833333333,116.258783333333,0,252.624671916011,39525.5115277778,2008-03-18,12:16:36
39.9266166666667,116.258733333333,0,259.186351706037,39525.5118518519,2008-03-18,12:17:04
39.9270666666667,116.258716666667,0,246.062992125984,39525.5119328704,2008-03-18,12:17:11
39.9273833333333,116.258716666667,0,229.658792650919,39525.5119907407,2008-03-18,12:17:16
39.9277,116.258733333333,0,223.097112860892,39525.5121875,2008-03-18,12:17:33
39.9278666666667,116.25875,0,223.097112860892,39525.5124305556,2008-03-18,12:17:54
39.9275333333333,116.266,0,223.097112860892,39525.5140509259,2008-03-18,12:20:14
39.9272666666667,116.26675,0,223.097112860892,39525.5141666667,2008-03-18,12:20:24
39.9270666666667,116.268216666667,0,223.097112860892,39525.5147453704,2008-03-18,12:21:14
39.9269666666667,116.268883333333,0,223.097112860892,39525.5152893519,2008-03-18,12:22:01
39.9279833333333,116.269266666667,0,203.412073490814,39525.5154861111,2008-03-18,12:22:18
39.9335833333333,116.2687,0,219.816272965879,39525.5162037037,2008-03-18,12:23:20
39.9351166666667,116.26855,0,219.816272965879,39525.516412037,2008-03-18,12:23:38
39.9354666666667,116.26855,0,219.816272965879,39525.5165509259,2008-03-18,12:23:50
39.9395833333333,116.2684,0,219.816272965879,39525.5170949074,2008-03-18,12:24:37
39.9408666666667,116.268466666667,0,265.748031496063,39525.5172916667,2008-03-18,12:24:54
39.94105,116.2685,0,232.939632545932,39525.5174189815,2008-03-18,12:25:05
39.9412166666667,116.268533333333,0,213.254593175853,39525.5176157407,2008-03-18,12:25:22
39.9422,116.2687,0,209.97375328084,39525.5177893518,2008-03-18,12:25:37
39.9427833333333,116.268783333333,0,209.97375328084,39525.5178587963,2008-03-18,12:25:43
39.9440333333333,116.269183333333,0,209.97375328084,39525.5180671296,2008-03-18,12:26:01
39.9442833333333,116.26925,0,213.254593175853,39525.5181481481,2008-03-18,12:26:08
39.9444666666667,116.269266666667,0,209.97375328084,39525.5182638889,2008-03-18,12:26:18
39.9454166666667,116.269433333333,0,209.97375328084,39525.5187847222,2008-03-18,12:27:03
39.9458833333333,116.2695,0,209.97375328084,39525.5188541667,2008-03-18,12:27:09
39.9471166666667,116.269633333333,0,209.97375328084,39525.5191203704,2008-03-18,12:27:32
39.9484,116.269566666667,0,209.97375328084,39525.5194212963,2008-03-18,12:27:58
39.9510333333333,116.2698,0,209.97375328084,39525.5197453704,2008-03-18,12:28:26
39.9515166666667,116.269916666667,0,206.692913385827,39525.5201041667,2008-03-18,12:28:57
39.9543333333333,116.270166666667,0,203.412073490814,39525.5205902778,2008-03-18,12:29:39
39.95515,116.2701,0,203.412073490814,39525.5207175926,2008-03-18,12:29:50
39.9553666666667,116.2702,0,203.412073490814,39525.520775463,2008-03-18,12:29:55
39.9558833333333,116.274566666667,0,203.412073490814,39525.521400463,2008-03-18,12:30:49
39.9556333333333,116.27485,0,203.412073490814,39525.5214351852,2008-03-18,12:30:52
39.9556166666667,116.2754,0,203.412073490814,39525.5215046296,2008-03-18,12:30:58
39.95565,116.275983333333,0,124.671916010499,39525.5216087963,2008-03-18,12:31:07
39.9556166666667,116.276283333333,0,124.671916010499,39525.5223263889,2008-03-18,12:32:09
39.9558,116.278033333333,0,124.671916010499,39525.5225578704,2008-03-18,12:32:29
39.9602833333333,116.301083333333,0,124.671916010499,39525.5266550926,2008-03-18,12:38:23
39.9604666666667,116.301416666667,0,213.254593175853,39525.527337963,2008-03-18,12:39:22
39.9608666666667,116.302383333333,0,213.254593175853,39525.5275,2008-03-18,12:39:36
39.96155,116.3047,0,213.254593175853,39525.5415740741,2008-03-18,12:59:52
39.9816833333333,116.326183333333,0,213.254593175853,39525.5416782407,2008-03-18,13:00:01
39.9817666666667,116.326666666667,0,213.254593175853,39525.541712963,2008-03-18,13:00:04
39.98185,116.326883333333,0,213.254593175853,39525.5417824074,2008-03-18,13:00:10
39.98185,116.327116666667,0,213.254593175853,39525.5418981481,2008-03-18,13:00:20
39.9818333333333,116.326866666667,0,203.412073490814,39525.5436921296,2008-03-18,13:02:55
39.9819833333333,116.326883333333,0,196.850393700787,39525.5438541667,2008-03-18,13:03:09
39.9821333333333,116.326966666667,0,196.850393700787,39525.5439467593,2008-03-18,13:03:17
39.9823333333333,116.327033333333,0,196.850393700787,39525.5440856481,2008-03-18,13:03:29
39.9825,116.32675,0,196.850393700787,39525.5442824074,2008-03-18,13:03:46
39.98265,116.32695,0,196.850393700787,39525.5444328704,2008-03-18,13:03:59
39.9828333333333,116.326966666667,0,196.850393700787,39525.5486921296,2008-03-18,13:10:07
39.98425,116.328183333333,0,196.850393700787,39525.5487152778,2008-03-18,13:10:09
39.9845833333333,116.327733333333,0,196.850393700787,39525.5488310185,2008-03-18,13:10:19
39.9844833333333,116.3275,0,131.233595800525,39525.5489351852,2008-03-18,13:10:28
39.9843833333333,116.327183333333,0,150.918635170604,39525.5491203704,2008-03-18,13:10:44
39.9844333333333,116.326816666667,0,246.062992125984,39525.5494675926,2008-03-18,13:11:14
39.9844833333333,116.326583333333,0,295.275590551181,39525.5495833333,2008-03-18,13:11:24
39.9846,116.3262,0,344.488188976378,39525.549849537,2008-03-18,13:11:47
39.9845166666667,116.325866666667,0,167.322834645669,39525.5500694444,2008-03-18,13:12:06
39.9845333333333,116.32515,0,170.603674540682,39525.5505555556,2008-03-18,13:12:48
39.98445,116.32485,0,180.446194225722,39525.5506944444,2008-03-18,13:13:00
39.9843833333333,116.324616666667,0,187.007874015748,39525.5509953704,2008-03-18,13:13:26
39.9843,116.32445,0,164.041994750656,39525.5515277778,2008-03-18,13:14:12
39.9844166666667,116.3268,0,167.322834645669,39525.5520023148,2008-03-18,13:14:53
39.9848666666667,116.337566666667,0,150.918635170604,39525.5534606481,2008-03-18,13:16:59
39.9849666666667,116.339216666667,0,154.199475065617,39525.5538310185,2008-03-18,13:17:31
39.9852166666667,116.344533333333,0,226.377952755906,39525.5544444444,2008-03-18,13:18:24
39.9852333333333,116.34635,0,226.377952755906,39525.5546527778,2008-03-18,13:18:42
39.98525,116.349016666667,0,321.522309711286,39525.5554861111,2008-03-18,13:19:54
39.9852333333333,116.350733333333,0,265.748031496063,39525.5557291667,2008-03-18,13:20:15
39.9852666666667,116.351016666667,0,173.884514435696,39525.5560185185,2008-03-18,13:20:40
39.9852666666667,116.351283333333,0,196.850393700787,39525.5561574074,2008-03-18,13:20:52
39.9852833333333,116.351766666667,0,190.288713910761,39525.5564236111,2008-03-18,13:21:15
39.9850666666667,116.351866666667,0,170.603674540682,39525.5566203704,2008-03-18,13:21:32
39.9850166666667,116.352133333333,0,160.761154855643,39525.5567939815,2008-03-18,13:21:47
39.9850166666667,116.352333333333,0,167.322834645669,39525.5569328704,2008-03-18,13:21:59
39.985,116.35295,0,173.884514435696,39525.5572569444,2008-03-18,13:22:27
39.9848833333333,116.3532,0,183.727034120735,39525.5573842593,2008-03-18,13:22:38
