# Supplementary material for: Research on differential privacy protection method based on user tendency
Source: PLoS One. 2023 Oct 26;18(10):e0288823. doi: 10.1371/journal.pone.0288823 (PMC10602288; doi:10.1371/journal.pone.0288823)
Supplement: S3 Data — (ZIP) [file pone.0288823.s003.zip › Data 5-3/052/Trajectory/20080319071834.plt]

Geolife trajectory
WGS 84
Altitude is in Feet
Reserved 3
0,2,255,My Track,0,0,2,8421376
0
39.9850333333333,116.349616666667,0,183.727034120735,39526.3045601852,2008-03-19,07:18:34
39.9849666666667,116.349316666667,0,183.727034120735,39526.3047222222,2008-03-19,07:18:48
39.985,116.349083333333,0,183.727034120735,39526.3049189815,2008-03-19,07:19:05
39.9850166666667,116.3488,0,183.727034120735,39526.3050810185,2008-03-19,07:19:19
39.985,116.348516666667,0,183.727034120735,39526.3052662037,2008-03-19,07:19:35
39.9849666666667,116.3479,0,183.727034120735,39526.305625,2008-03-19,07:20:06
39.9849166666667,116.347566666667,0,183.727034120735,39526.3058217593,2008-03-19,07:20:23
39.9851,116.3478,0,173.884514435696,39526.306087963,2008-03-19,07:20:46
39.9859,116.347916666667,0,160.761154855643,39526.3066666667,2008-03-19,07:21:36
39.98595,116.348316666667,0,144.356955380577,39526.3069444444,2008-03-19,07:22:00
39.9860333333333,116.34925,0,127.952755905512,39526.3075694444,2008-03-19,07:22:54
39.9860166666667,116.349533333333,0,124.671916010499,39526.3077430556,2008-03-19,07:23:09
39.986,116.35015,0,108.267716535433,39526.3082986111,2008-03-19,07:23:57
39.9859166666667,116.348566666667,0,150.918635170604,39526.308900463,2008-03-19,07:24:49
39.9857,116.346966666667,0,150.918635170604,39526.3096412037,2008-03-19,07:25:53
39.9844166666667,116.347716666667,0,150.918635170604,39526.3097685185,2008-03-19,07:26:04
39.9836333333333,116.347633333333,0,150.918635170604,39526.3097916667,2008-03-19,07:26:06
39.98315,116.347583333333,0,150.918635170604,39526.309837963,2008-03-19,07:26:10
39.9827333333333,116.3478,0,150.918635170604,39526.3098842593,2008-03-19,07:26:14
39.9822333333333,116.3477,0,150.918635170604,39526.3099421296,2008-03-19,07:26:19
39.9815833333333,116.347766666667,0,150.918635170604,39526.3100925926,2008-03-19,07:26:32
39.9817,116.3475,0,301.837270341207,39526.3102546296,2008-03-19,07:26:46
39.9759833333333,116.3476,0,118.110236220472,39526.3111805556,2008-03-19,07:28:06
39.97545,116.347366666667,0,118.110236220472,39526.3112615741,2008-03-19,07:28:13
39.9752,116.33875,0,127.952755905512,39526.3120486111,2008-03-19,07:29:21
39.9752333333333,116.3383,0,137.795275590551,39526.3121527778,2008-03-19,07:29:30
39.97515,116.3299,0,180.446194225722,39526.3132291667,2008-03-19,07:31:03
39.97525,116.32975,0,180.446194225722,39526.31375,2008-03-19,07:31:48
39.9753166666667,116.329583333333,0,177.165354330709,39526.313912037,2008-03-19,07:32:02
39.9753,116.329033333333,0,167.322834645669,39526.3149074074,2008-03-19,07:33:28
39.9752166666667,116.32855,0,167.322834645669,39526.3151736111,2008-03-19,07:33:51
39.9751833333333,116.32595,0,160.761154855643,39526.3155555556,2008-03-19,07:34:24
39.9752833333333,116.326116666667,0,154.199475065617,39526.3157060185,2008-03-19,07:34:37
39.9753666666667,116.3265,0,167.322834645669,39526.3159375,2008-03-19,07:34:57
39.9753833333333,116.326833333333,0,200.131233595801,39526.3161111111,2008-03-19,07:35:12
39.9754166666667,116.3272,0,213.254593175853,39526.3163541667,2008-03-19,07:35:33
39.9754166666667,116.327416666667,0,203.412073490814,39526.3169328704,2008-03-19,07:36:23
39.9754333333333,116.327783333333,0,173.884514435696,39526.3171527778,2008-03-19,07:36:42
39.9754166666667,116.328533333333,0,144.356955380577,39526.3176736111,2008-03-19,07:37:27
39.9753166666667,116.330133333333,0,183.727034120735,39526.3186574074,2008-03-19,07:38:52
39.9754,116.330566666667,0,190.288713910761,39526.3189236111,2008-03-19,07:39:15
39.9754333333333,116.33075,0,223.097112860892,39526.3190972222,2008-03-19,07:39:30
