# Supplementary material for: Research on differential privacy protection method based on user tendency
Source: PLoS One. 2023 Oct 26;18(10):e0288823. doi: 10.1371/journal.pone.0288823 (PMC10602288; doi:10.1371/journal.pone.0288823)
Supplement: S3 Data — (ZIP) [file pone.0288823.s003.zip › Data 5-3/052/Trajectory/20080520093515.plt]

Geolife trajectory
WGS 84
Altitude is in Feet
Reserved 3
0,2,255,My Track,0,0,2,8421376
0
39.97437,116.330472,0,514,39588.3994791667,2008-05-20,09:35:15
39.974628,116.33042,0,412,39588.3995138889,2008-05-20,09:35:18
39.974713,116.330579,0,372,39588.3995486111,2008-05-20,09:35:21
39.975427,116.330722,0,58,39588.3995833333,2008-05-20,09:35:24
39.975326,116.330664,0,79,39588.3996180556,2008-05-20,09:35:27
39.975352,116.330629,0,105,39588.3996412037,2008-05-20,09:35:29
39.975342,116.330596,0,109,39588.3996643518,2008-05-20,09:35:31
39.975334,116.330565,0,114,39588.3996875,2008-05-20,09:35:33
39.975313,116.330558,0,114,39588.3997106481,2008-05-20,09:35:35
39.975326,116.330557,0,113,39588.3997337963,2008-05-20,09:35:37
39.975323,116.330546,0,113,39588.3997569444,2008-05-20,09:35:39
39.975296,116.330534,0,115,39588.3997800926,2008-05-20,09:35:41
39.975301,116.330495,0,114,39588.3998032407,2008-05-20,09:35:43
39.975296,116.330469,0,112,39588.3998263889,2008-05-20,09:35:45
39.975309,116.330438,0,111,39588.399849537,2008-05-20,09:35:47
39.97531,116.330384,0,111,39588.3998726852,2008-05-20,09:35:49
39.975299,116.330381,0,110,39588.3998958333,2008-05-20,09:35:51
39.975292,116.330357,0,109,39588.3999189815,2008-05-20,09:35:53
39.975281,116.330322,0,107,39588.3999421296,2008-05-20,09:35:55
39.975264,116.330299,0,105,39588.3999652778,2008-05-20,09:35:57
39.975256,116.330272,0,103,39588.3999884259,2008-05-20,09:35:59
39.975263,116.330226,0,102,39588.4000115741,2008-05-20,09:36:01
39.975261,116.330197,0,100,39588.4000347222,2008-05-20,09:36:03
39.97526,116.330173,0,98,39588.4000578704,2008-05-20,09:36:05
39.975259,116.330146,0,96,39588.4000810185,2008-05-20,09:36:07
39.975263,116.330117,0,94,39588.4001041667,2008-05-20,09:36:09
39.975279,116.330069,0,92,39588.4001273148,2008-05-20,09:36:11
39.975294,116.330023,0,90,39588.400150463,2008-05-20,09:36:13
39.975311,116.329978,0,89,39588.4001736111,2008-05-20,09:36:15
39.975314,116.329939,0,87,39588.4001967593,2008-05-20,09:36:17
39.975305,116.329935,0,84,39588.4002199074,2008-05-20,09:36:19
39.9753,116.329914,0,81,39588.4002430556,2008-05-20,09:36:21
39.975309,116.329868,0,78,39588.4002662037,2008-05-20,09:36:23
39.975308,116.329836,0,75,39588.4002893518,2008-05-20,09:36:25
39.975307,116.329813,0,71,39588.4003125,2008-05-20,09:36:27
39.975319,116.329763,0,68,39588.4003356481,2008-05-20,09:36:29
39.975318,116.329714,0,64,39588.4003587963,2008-05-20,09:36:31
39.975325,116.329653,0,60,39588.4003819444,2008-05-20,09:36:33
39.975318,116.32962,0,56,39588.4004050926,2008-05-20,09:36:35
39.975312,116.329595,0,52,39588.4004282407,2008-05-20,09:36:37
39.975302,116.32957,0,48,39588.4004513889,2008-05-20,09:36:39
39.9753,116.329537,0,44,39588.400474537,2008-05-20,09:36:41
39.975299,116.329524,0,40,39588.4004976852,2008-05-20,09:36:43
39.975293,116.329515,0,35,39588.4005208333,2008-05-20,09:36:45
39.975282,116.329497,0,30,39588.4005439815,2008-05-20,09:36:47
39.975282,116.32942,0,26,39588.4005671296,2008-05-20,09:36:49
39.975277,116.329397,0,21,39588.4005902778,2008-05-20,09:36:51
39.975272,116.329351,0,16,39588.4006134259,2008-05-20,09:36:53
39.975174,116.329184,0,12,39588.4006365741,2008-05-20,09:36:55
39.975155,116.329178,0,11,39588.4006597222,2008-05-20,09:36:57
39.975181,116.329172,0,8,39588.4006828704,2008-05-20,09:36:59
39.975263,116.329127,0,4,39588.4007060185,2008-05-20,09:37:01
39.975111,116.329167,0,2,39588.4007291667,2008-05-20,09:37:03
39.975052,116.329174,0,-1,39588.4007523148,2008-05-20,09:37:05
39.975094,116.329156,0,-5,39588.400775463,2008-05-20,09:37:07
39.975093,116.329155,0,-9,39588.4007986111,2008-05-20,09:37:09
39.975096,116.329159,0,-11,39588.4008217593,2008-05-20,09:37:11
39.975074,116.329175,0,-14,39588.4008449074,2008-05-20,09:37:13
39.975045,116.329191,0,-16,39588.4008680556,2008-05-20,09:37:15
39.975031,116.329183,0,-17,39588.4008912037,2008-05-20,09:37:17
39.97502,116.329141,0,-16,39588.4009143518,2008-05-20,09:37:19
39.975019,116.329111,0,-17,39588.4009375,2008-05-20,09:37:21
39.975037,116.3291,0,-18,39588.4009606481,2008-05-20,09:37:23
39.975038,116.329102,0,-19,39588.4009837963,2008-05-20,09:37:25
39.975026,116.329072,0,-18,39588.4010069444,2008-05-20,09:37:27
39.975018,116.329077,0,-19,39588.4010300926,2008-05-20,09:37:29
39.974993,116.329107,0,-19,39588.4010532407,2008-05-20,09:37:31
39.974984,116.329129,0,-20,39588.4010763889,2008-05-20,09:37:33
39.974973,116.329154,0,-21,39588.401099537,2008-05-20,09:37:35
39.974963,116.329185,0,-21,39588.4011226852,2008-05-20,09:37:37
39.974952,116.329209,0,-21,39588.4011458333,2008-05-20,09:37:39
39.974949,116.329247,0,-22,39588.4011689815,2008-05-20,09:37:41
39.974948,116.329269,0,-23,39588.4011921296,2008-05-20,09:37:43
39.974922,116.32931,0,-22,39588.4012152778,2008-05-20,09:37:45
39.975036,116.329599,0,49,39588.4031828704,2008-05-20,09:40:35
39.975033,116.329661,0,49,39588.4032060185,2008-05-20,09:40:37
39.975051,116.32978,0,50,39588.4032291667,2008-05-20,09:40:39
39.975064,116.329924,0,51,39588.4032523148,2008-05-20,09:40:41
39.975076,116.330095,0,51,39588.403275463,2008-05-20,09:40:43
39.975062,116.330302,0,52,39588.4032986111,2008-05-20,09:40:45
39.97508,116.330548,0,53,39588.4033217593,2008-05-20,09:40:47
39.975054,116.330809,0,53,39588.4033449074,2008-05-20,09:40:49
39.975037,116.331081,0,54,39588.4033680556,2008-05-20,09:40:51
39.975011,116.331373,0,55,39588.4033912037,2008-05-20,09:40:53
39.974995,116.33167,0,56,39588.4034143519,2008-05-20,09:40:55
39.97496,116.332055,0,57,39588.4034375,2008-05-20,09:40:57
39.974939,116.332414,0,58,39588.4034606481,2008-05-20,09:40:59
39.974914,116.332776,0,58,39588.4034837963,2008-05-20,09:41:01
39.974911,116.33314,0,57,39588.4035069444,2008-05-20,09:41:03
39.974912,116.333512,0,56,39588.4035300926,2008-05-20,09:41:05
39.974907,116.333876,0,54,39588.4035532407,2008-05-20,09:41:07
39.974898,116.334243,0,52,39588.4035763889,2008-05-20,09:41:09
39.974918,116.334614,0,50,39588.403599537,2008-05-20,09:41:11
39.974918,116.334963,0,48,39588.4036226852,2008-05-20,09:41:13
39.974933,116.335298,0,45,39588.4036458333,2008-05-20,09:41:15
39.974943,116.335611,0,41,39588.4036689815,2008-05-20,09:41:17
39.974986,116.335898,0,38,39588.4036921296,2008-05-20,09:41:19
39.975025,116.336154,0,38,39588.4037152778,2008-05-20,09:41:21
39.975057,116.336415,0,38,39588.4037384259,2008-05-20,09:41:23
39.975084,116.33668,0,37,39588.4037615741,2008-05-20,09:41:25
39.975102,116.336937,0,35,39588.4037847222,2008-05-20,09:41:27
39.975134,116.337177,0,33,39588.4038078704,2008-05-20,09:41:29
39.975068,116.337342,0,31,39588.4038310185,2008-05-20,09:41:31
39.97506,116.337519,0,29,39588.4038541667,2008-05-20,09:41:33
39.975036,116.337646,0,28,39588.4038773148,2008-05-20,09:41:35
39.975001,116.337779,0,27,39588.403900463,2008-05-20,09:41:37
39.97497,116.337923,0,26,39588.4039236111,2008-05-20,09:41:39
39.974951,116.338079,0,26,39588.4039467593,2008-05-20,09:41:41
39.974941,116.338216,0,25,39588.4039699074,2008-05-20,09:41:43
39.974944,116.338343,0,25,39588.4039930556,2008-05-20,09:41:45
39.974941,116.338439,0,24,39588.4040162037,2008-05-20,09:41:47
39.974951,116.338495,0,24,39588.4040393519,2008-05-20,09:41:49
39.974957,116.3385,0,23,39588.4040625,2008-05-20,09:41:51
39.974974,116.338496,0,22,39588.4040856481,2008-05-20,09:41:53
39.97497,116.338491,0,21,39588.4041087963,2008-05-20,09:41:55
39.97496,116.338486,0,20,39588.4041319444,2008-05-20,09:41:57
39.974946,116.338486,0,19,39588.4041550926,2008-05-20,09:41:59
39.974932,116.338486,0,17,39588.4041782407,2008-05-20,09:42:01
39.974926,116.338485,0,16,39588.4042013889,2008-05-20,09:42:03
39.974922,116.338483,0,15,39588.404224537,2008-05-20,09:42:05
39.97492,116.338481,0,14,39588.4042476852,2008-05-20,09:42:07
39.974916,116.338478,0,14,39588.4042708333,2008-05-20,09:42:09
39.974911,116.338475,0,13,39588.4042939815,2008-05-20,09:42:11
39.974905,116.338473,0,13,39588.4043171296,2008-05-20,09:42:13
39.974898,116.338474,0,13,39588.4043402778,2008-05-20,09:42:15
39.974888,116.338475,0,12,39588.4043634259,2008-05-20,09:42:17
39.974879,116.338475,0,12,39588.4043865741,2008-05-20,09:42:19
39.974872,116.338477,0,11,39588.4044097222,2008-05-20,09:42:21
39.974868,116.338486,0,11,39588.4044328704,2008-05-20,09:42:23
39.97488,116.338541,0,11,39588.4044560185,2008-05-20,09:42:25
39.974897,116.338591,0,12,39588.4044791667,2008-05-20,09:42:27
39.9749,116.338621,0,12,39588.4045023148,2008-05-20,09:42:29
39.97491,116.338634,0,14,39588.404525463,2008-05-20,09:42:31
39.974921,116.338648,0,15,39588.4045486111,2008-05-20,09:42:33
39.974915,116.338659,0,17,39588.4045717593,2008-05-20,09:42:35
39.974907,116.338681,0,18,39588.4045949074,2008-05-20,09:42:37
39.974904,116.338704,0,19,39588.4046180556,2008-05-20,09:42:39
39.974901,116.338731,0,19,39588.4046412037,2008-05-20,09:42:41
39.974913,116.338741,0,20,39588.4046643519,2008-05-20,09:42:43
39.974885,116.338727,0,23,39588.4046875,2008-05-20,09:42:45
39.97491,116.338692,0,24,39588.4047106481,2008-05-20,09:42:47
39.974937,116.338689,0,26,39588.4047337963,2008-05-20,09:42:49
39.974946,116.338692,0,29,39588.4047569444,2008-05-20,09:42:51
39.974949,116.33869,0,29,39588.4047800926,2008-05-20,09:42:53
39.974952,116.338689,0,29,39588.4048032407,2008-05-20,09:42:55
39.974955,116.338689,0,29,39588.4048263889,2008-05-20,09:42:57
39.974958,116.338689,0,30,39588.404849537,2008-05-20,09:42:59
39.974962,116.338689,0,30,39588.4048726852,2008-05-20,09:43:01
39.974965,116.338686,0,30,39588.4048958333,2008-05-20,09:43:03
39.974969,116.338682,0,30,39588.4049189815,2008-05-20,09:43:05
39.974994,116.338654,0,32,39588.4049421296,2008-05-20,09:43:07
39.975009,116.338624,0,37,39588.4049652778,2008-05-20,09:43:09
39.975012,116.338626,0,43,39588.4049884259,2008-05-20,09:43:11
39.975016,116.338626,0,44,39588.4050115741,2008-05-20,09:43:13
39.975018,116.338627,0,44,39588.4050347222,2008-05-20,09:43:15
39.97503,116.338622,0,42,39588.4050578704,2008-05-20,09:43:17
39.975039,116.338627,0,44,39588.4050810185,2008-05-20,09:43:19
39.975046,116.338675,0,47,39588.4051041667,2008-05-20,09:43:21
39.975038,116.338752,0,51,39588.4051273148,2008-05-20,09:43:23
39.975032,116.338881,0,52,39588.405150463,2008-05-20,09:43:25
39.975029,116.338988,0,52,39588.4051736111,2008-05-20,09:43:27
39.975037,116.339085,0,54,39588.4051967593,2008-05-20,09:43:29
39.975061,116.339205,0,55,39588.4052199074,2008-05-20,09:43:31
39.975028,116.339379,0,58,39588.4052430556,2008-05-20,09:43:33
39.975004,116.339587,0,62,39588.4052662037,2008-05-20,09:43:35
39.975004,116.339787,0,65,39588.4052893519,2008-05-20,09:43:37
39.975004,116.339958,0,69,39588.4053125,2008-05-20,09:43:39
39.975036,116.340112,0,73,39588.4053356481,2008-05-20,09:43:41
39.975028,116.340325,0,83,39588.4053587963,2008-05-20,09:43:43
39.975015,116.340509,0,88,39588.4053819444,2008-05-20,09:43:45
39.97506,116.340701,0,93,39588.4054050926,2008-05-20,09:43:47
39.975104,116.340913,0,99,39588.4054282407,2008-05-20,09:43:49
39.975096,116.341104,0,104,39588.4054513889,2008-05-20,09:43:51
39.97507,116.34131,0,110,39588.405474537,2008-05-20,09:43:53
39.975057,116.341477,0,117,39588.4054976852,2008-05-20,09:43:55
39.975054,116.341632,0,122,39588.4055208333,2008-05-20,09:43:57
39.975064,116.341774,0,132,39588.4055439815,2008-05-20,09:43:59
39.975082,116.34189,0,139,39588.4055671296,2008-05-20,09:44:01
39.975099,116.342021,0,146,39588.4055902778,2008-05-20,09:44:03
39.975123,116.342165,0,150,39588.4056134259,2008-05-20,09:44:05
39.975148,116.342307,0,152,39588.4056365741,2008-05-20,09:44:07
39.975152,116.342473,0,158,39588.4056597222,2008-05-20,09:44:09
39.975173,116.342633,0,159,39588.4056828704,2008-05-20,09:44:11
39.975212,116.342791,0,162,39588.4057060185,2008-05-20,09:44:13
39.975218,116.34296,0,165,39588.4057291667,2008-05-20,09:44:15
39.975231,116.343134,0,169,39588.4057523148,2008-05-20,09:44:17
39.975219,116.34346,0,176,39588.405775463,2008-05-20,09:44:19
39.975114,116.343934,0,197,39588.4057986111,2008-05-20,09:44:21
39.975123,116.344192,0,198,39588.4058217593,2008-05-20,09:44:23
39.975126,116.344444,0,199,39588.4058449074,2008-05-20,09:44:25
39.975142,116.344684,0,199,39588.4058680556,2008-05-20,09:44:27
39.975142,116.34492,0,200,39588.4058912037,2008-05-20,09:44:29
39.975133,116.345142,0,204,39588.4059143519,2008-05-20,09:44:31
39.975119,116.345356,0,209,39588.4059375,2008-05-20,09:44:33
39.975122,116.3455,0,201,39588.4059606481,2008-05-20,09:44:35
39.975118,116.345593,0,198,39588.4059837963,2008-05-20,09:44:37
39.975118,116.345651,0,200,39588.4060069444,2008-05-20,09:44:39
39.97512,116.345681,0,201,39588.4060300926,2008-05-20,09:44:41
39.975129,116.34568,0,201,39588.4060532407,2008-05-20,09:44:43
39.975138,116.345689,0,202,39588.4060763889,2008-05-20,09:44:45
39.975138,116.345695,0,202,39588.406099537,2008-05-20,09:44:47
39.975138,116.345699,0,202,39588.4061226852,2008-05-20,09:44:49
39.975138,116.345704,0,202,39588.4061458333,2008-05-20,09:44:51
39.975138,116.345707,0,202,39588.4061689815,2008-05-20,09:44:53
39.975138,116.345706,0,201,39588.4061921296,2008-05-20,09:44:55
39.975138,116.345704,0,202,39588.4062152778,2008-05-20,09:44:57
39.975137,116.345701,0,202,39588.4062384259,2008-05-20,09:44:59
39.975137,116.345699,0,202,39588.4062615741,2008-05-20,09:45:01
39.975136,116.345696,0,202,39588.4062847222,2008-05-20,09:45:03
39.975136,116.345694,0,202,39588.4063078704,2008-05-20,09:45:05
39.975136,116.345693,0,202,39588.4063310185,2008-05-20,09:45:07
39.975136,116.345691,0,202,39588.4063541667,2008-05-20,09:45:09
39.975136,116.345691,0,202,39588.4063773148,2008-05-20,09:45:11
39.975135,116.345693,0,202,39588.406400463,2008-05-20,09:45:13
39.975135,116.345699,0,202,39588.4064236111,2008-05-20,09:45:15
39.975136,116.345707,0,202,39588.4064467593,2008-05-20,09:45:17
39.975137,116.345723,0,202,39588.4064699074,2008-05-20,09:45:19
39.975139,116.345733,0,202,39588.4064930556,2008-05-20,09:45:21
39.975139,116.34573,0,202,39588.4065162037,2008-05-20,09:45:23
39.975139,116.345726,0,202,39588.4065393518,2008-05-20,09:45:25
39.97514,116.345729,0,202,39588.4065625,2008-05-20,09:45:27
39.975139,116.345733,0,201,39588.4065856481,2008-05-20,09:45:29
39.975139,116.345728,0,201,39588.4066087963,2008-05-20,09:45:31
39.975139,116.345723,0,202,39588.4066319444,2008-05-20,09:45:33
39.975138,116.345724,0,202,39588.4066550926,2008-05-20,09:45:35
39.975137,116.345728,0,202,39588.4066782407,2008-05-20,09:45:37
39.975138,116.345736,0,202,39588.4067013889,2008-05-20,09:45:39
39.975145,116.345802,0,201,39588.406724537,2008-05-20,09:45:41
39.975151,116.345919,0,201,39588.4067476852,2008-05-20,09:45:43
39.975156,116.34602,0,201,39588.4067708333,2008-05-20,09:45:45
39.975152,116.346151,0,198,39588.4067939815,2008-05-20,09:45:47
39.975155,116.346295,0,196,39588.4068171296,2008-05-20,09:45:49
39.975151,116.346454,0,196,39588.4068402778,2008-05-20,09:45:51
39.975152,116.346607,0,192,39588.4068634259,2008-05-20,09:45:53
39.97517,116.346862,0,185,39588.4078356481,2008-05-20,09:47:17
39.975175,116.346963,0,183,39588.4078587963,2008-05-20,09:47:19
39.975181,116.347092,0,183,39588.4078819444,2008-05-20,09:47:21
39.97518,116.347242,0,184,39588.4079050926,2008-05-20,09:47:23
39.975187,116.347394,0,187,39588.4079282407,2008-05-20,09:47:25
39.975187,116.347558,0,188,39588.4079513889,2008-05-20,09:47:27
39.975186,116.347701,0,188,39588.407974537,2008-05-20,09:47:29
39.975186,116.3478,0,192,39588.4079976852,2008-05-20,09:47:31
39.975195,116.347868,0,196,39588.4080208333,2008-05-20,09:47:33
39.975224,116.347929,0,198,39588.4080439815,2008-05-20,09:47:35
39.975267,116.34798,0,197,39588.4080671296,2008-05-20,09:47:37
39.975343,116.348013,0,199,39588.4080902778,2008-05-20,09:47:39
39.975441,116.348027,0,202,39588.4081134259,2008-05-20,09:47:41
39.975547,116.348033,0,203,39588.4081365741,2008-05-20,09:47:43
39.975647,116.348033,0,205,39588.4081597222,2008-05-20,09:47:45
39.975743,116.348034,0,207,39588.4081828704,2008-05-20,09:47:47
39.975833,116.348026,0,211,39588.4082060185,2008-05-20,09:47:49
39.975908,116.348012,0,218,39588.4082291667,2008-05-20,09:47:51
39.975949,116.347983,0,222,39588.4082523148,2008-05-20,09:47:53
39.975984,116.347944,0,217,39588.408275463,2008-05-20,09:47:55
39.976012,116.34793,0,214,39588.4082986111,2008-05-20,09:47:57
39.976029,116.34792,0,206,39588.4083217593,2008-05-20,09:47:59
39.976071,116.347906,0,203,39588.4083449074,2008-05-20,09:48:01
39.976114,116.347907,0,198,39588.4083680556,2008-05-20,09:48:03
39.976176,116.347872,0,187,39588.4083912037,2008-05-20,09:48:05
39.976235,116.347851,0,185,39588.4084143518,2008-05-20,09:48:07
39.976315,116.34788,0,197,39588.4084375,2008-05-20,09:48:09
39.97641,116.347865,0,195,39588.4084606481,2008-05-20,09:48:11
39.976508,116.347865,0,194,39588.4084837963,2008-05-20,09:48:13
39.976588,116.347879,0,192,39588.4085069444,2008-05-20,09:48:15
39.976631,116.347884,0,206,39588.4085300926,2008-05-20,09:48:17
39.976669,116.347877,0,214,39588.4085532407,2008-05-20,09:48:19
39.976724,116.347882,0,227,39588.4085763889,2008-05-20,09:48:21
39.976844,116.347892,0,221,39588.408599537,2008-05-20,09:48:23
39.97688,116.347893,0,229,39588.4086226852,2008-05-20,09:48:25
39.976889,116.347879,0,224,39588.4086458333,2008-05-20,09:48:27
39.976899,116.347872,0,220,39588.4086689815,2008-05-20,09:48:29
39.976906,116.347872,0,222,39588.4086921296,2008-05-20,09:48:31
39.976939,116.347867,0,226,39588.4087152778,2008-05-20,09:48:33
39.977054,116.347838,0,214,39588.4087384259,2008-05-20,09:48:35
39.977194,116.347823,0,198,39588.4087615741,2008-05-20,09:48:37
39.977374,116.347807,0,181,39588.4087847222,2008-05-20,09:48:39
39.977551,116.347799,0,178,39588.4088078704,2008-05-20,09:48:41
39.977713,116.347763,0,174,39588.4088310185,2008-05-20,09:48:43
39.977807,116.347742,0,178,39588.4088541667,2008-05-20,09:48:45
39.977864,116.347745,0,182,39588.4088773148,2008-05-20,09:48:47
39.977913,116.347722,0,179,39588.408900463,2008-05-20,09:48:49
39.977964,116.347691,0,175,39588.4089236111,2008-05-20,09:48:51
39.978015,116.347698,0,176,39588.4089467593,2008-05-20,09:48:53
39.978077,116.347683,0,177,39588.4089699074,2008-05-20,09:48:55
39.978147,116.34764,0,174,39588.4089930556,2008-05-20,09:48:57
39.978185,116.347606,0,175,39588.4090162037,2008-05-20,09:48:59
39.978195,116.347533,0,171,39588.4090393518,2008-05-20,09:49:01
39.978206,116.347501,0,170,39588.4090625,2008-05-20,09:49:03
39.978237,116.347499,0,174,39588.4090856481,2008-05-20,09:49:05
39.978266,116.347502,0,183,39588.4091087963,2008-05-20,09:49:07
39.978298,116.347511,0,193,39588.4091319444,2008-05-20,09:49:09
39.978349,116.347549,0,207,39588.4091550926,2008-05-20,09:49:11
39.978405,116.347585,0,214,39588.4091782407,2008-05-20,09:49:13
39.978452,116.34759,0,225,39588.4092013889,2008-05-20,09:49:15
39.978489,116.347615,0,236,39588.409224537,2008-05-20,09:49:17
39.978488,116.347619,0,233,39588.4092476852,2008-05-20,09:49:19
39.9785,116.347611,0,229,39588.4092708333,2008-05-20,09:49:21
39.978504,116.34761,0,231,39588.4092939815,2008-05-20,09:49:23
39.978519,116.347614,0,232,39588.4093171296,2008-05-20,09:49:25
39.978562,116.347614,0,230,39588.4093402778,2008-05-20,09:49:27
39.978627,116.347579,0,216,39588.4093634259,2008-05-20,09:49:29
39.978662,116.347584,0,216,39588.4093865741,2008-05-20,09:49:31
39.97868,116.347557,0,215,39588.4094097222,2008-05-20,09:49:33
39.978697,116.347546,0,216,39588.4094328704,2008-05-20,09:49:35
39.978731,116.347539,0,210,39588.4094560185,2008-05-20,09:49:37
39.978799,116.347515,0,203,39588.4094791667,2008-05-20,09:49:39
39.978899,116.347483,0,191,39588.4095023148,2008-05-20,09:49:41
39.978992,116.347458,0,184,39588.409525463,2008-05-20,09:49:43
39.979071,116.347433,0,180,39588.4095486111,2008-05-20,09:49:45
39.979159,116.347399,0,168,39588.4095717593,2008-05-20,09:49:47
39.979237,116.34737,0,164,39588.4095949074,2008-05-20,09:49:49
39.979284,116.347352,0,160,39588.4096180556,2008-05-20,09:49:51
39.979325,116.347337,0,156,39588.4096412037,2008-05-20,09:49:53
39.979379,116.347327,0,154,39588.4096643519,2008-05-20,09:49:55
39.979422,116.34735,0,160,39588.4096875,2008-05-20,09:49:57
39.979479,116.347378,0,163,39588.4097106481,2008-05-20,09:49:59
39.979563,116.347355,0,159,39588.4097337963,2008-05-20,09:50:01
39.979675,116.34735,0,152,39588.4097569444,2008-05-20,09:50:03
39.979794,116.347358,0,153,39588.4097800926,2008-05-20,09:50:05
39.979864,116.347338,0,152,39588.4098032407,2008-05-20,09:50:07
39.979915,116.347311,0,148,39588.4098263889,2008-05-20,09:50:09
39.979986,116.347318,0,148,39588.409849537,2008-05-20,09:50:11
39.980073,116.347334,0,151,39588.4098726852,2008-05-20,09:50:13
39.98017,116.347329,0,150,39588.4098958333,2008-05-20,09:50:15
39.980299,116.347327,0,146,39588.4099189815,2008-05-20,09:50:17
39.980425,116.347356,0,148,39588.4099421296,2008-05-20,09:50:19
39.980543,116.347366,0,152,39588.4099652778,2008-05-20,09:50:21
39.980645,116.347384,0,163,39588.4099884259,2008-05-20,09:50:23
39.980721,116.347393,0,177,39588.4100115741,2008-05-20,09:50:25
39.980766,116.347445,0,186,39588.4100347222,2008-05-20,09:50:27
39.980813,116.347479,0,186,39588.4100578704,2008-05-20,09:50:29
39.980872,116.347493,0,183,39588.4100810185,2008-05-20,09:50:31
39.980937,116.347515,0,180,39588.4101041667,2008-05-20,09:50:33
39.981014,116.347522,0,176,39588.4101273148,2008-05-20,09:50:35
39.981103,116.347526,0,172,39588.410150463,2008-05-20,09:50:37
39.98118,116.347538,0,174,39588.4101736111,2008-05-20,09:50:39
39.981221,116.347549,0,175,39588.4101967593,2008-05-20,09:50:41
39.981237,116.347562,0,180,39588.4102199074,2008-05-20,09:50:43
39.981249,116.347568,0,179,39588.4102430556,2008-05-20,09:50:45
39.981251,116.347569,0,181,39588.4102662037,2008-05-20,09:50:47
39.981253,116.34757,0,182,39588.4102893519,2008-05-20,09:50:49
39.981255,116.347571,0,183,39588.4103125,2008-05-20,09:50:51
39.981258,116.347572,0,183,39588.4103356482,2008-05-20,09:50:53
39.981262,116.347572,0,184,39588.4103587963,2008-05-20,09:50:55
39.981265,116.347573,0,185,39588.4103819444,2008-05-20,09:50:57
39.981266,116.347574,0,185,39588.4104050926,2008-05-20,09:50:59
39.981267,116.347575,0,186,39588.4104282407,2008-05-20,09:51:01
39.981269,116.347576,0,186,39588.4104513889,2008-05-20,09:51:03
39.981271,116.347577,0,186,39588.410474537,2008-05-20,09:51:05
39.981282,116.347577,0,185,39588.4104976852,2008-05-20,09:51:07
39.981314,116.347583,0,187,39588.4105208333,2008-05-20,09:51:09
39.981359,116.34759,0,182,39588.4105439815,2008-05-20,09:51:11
39.981434,116.347587,0,187,39588.4105671296,2008-05-20,09:51:13
39.981538,116.347581,0,171,39588.4105902778,2008-05-20,09:51:15
39.981604,116.347578,0,162,39588.4106134259,2008-05-20,09:51:17
39.981643,116.347578,0,158,39588.4106365741,2008-05-20,09:51:19
39.981666,116.347603,0,150,39588.4106597222,2008-05-20,09:51:21
39.981671,116.347614,0,142,39588.4106828704,2008-05-20,09:51:23
39.981672,116.347618,0,139,39588.4107060185,2008-05-20,09:51:25
39.981671,116.347619,0,139,39588.4107291667,2008-05-20,09:51:27
39.981673,116.347618,0,138,39588.4107523148,2008-05-20,09:51:29
39.981706,116.347618,0,136,39588.410775463,2008-05-20,09:51:31
39.981765,116.347617,0,132,39588.4107986111,2008-05-20,09:51:33
39.981848,116.347614,0,132,39588.4108217593,2008-05-20,09:51:35
39.981942,116.347598,0,130,39588.4108449074,2008-05-20,09:51:37
39.982035,116.347602,0,133,39588.4108680556,2008-05-20,09:51:39
39.982122,116.347592,0,136,39588.4108912037,2008-05-20,09:51:41
39.982201,116.347582,0,134,39588.4109143519,2008-05-20,09:51:43
39.982276,116.347571,0,131,39588.4109375,2008-05-20,09:51:45
39.982329,116.347556,0,131,39588.4109606481,2008-05-20,09:51:47
39.98238,116.347554,0,128,39588.4109837963,2008-05-20,09:51:49
39.982405,116.34756,0,130,39588.4110069444,2008-05-20,09:51:51
39.982408,116.347562,0,129,39588.4110300926,2008-05-20,09:51:53
39.982408,116.347562,0,129,39588.4110532407,2008-05-20,09:51:55
39.982409,116.347563,0,129,39588.4110763889,2008-05-20,09:51:57
39.982408,116.347563,0,128,39588.411099537,2008-05-20,09:51:59
39.982407,116.347564,0,128,39588.4111226852,2008-05-20,09:52:01
39.982411,116.347563,0,128,39588.4111458333,2008-05-20,09:52:03
39.982421,116.347558,0,128,39588.4111689815,2008-05-20,09:52:05
39.98245,116.347552,0,129,39588.4111921296,2008-05-20,09:52:07
39.982517,116.347547,0,122,39588.4112152778,2008-05-20,09:52:09
39.982576,116.347539,0,117,39588.4112384259,2008-05-20,09:52:11
39.982623,116.347536,0,116,39588.4112615741,2008-05-20,09:52:13
39.982678,116.347555,0,117,39588.4112847222,2008-05-20,09:52:15
39.982716,116.347565,0,118,39588.4113078704,2008-05-20,09:52:17
39.982759,116.347564,0,115,39588.4113310185,2008-05-20,09:52:19
39.982785,116.34757,0,118,39588.4113541667,2008-05-20,09:52:21
39.982806,116.347567,0,119,39588.4113773148,2008-05-20,09:52:23
39.982811,116.347571,0,118,39588.411400463,2008-05-20,09:52:25
39.982815,116.347565,0,111,39588.4114236111,2008-05-20,09:52:27
39.982838,116.347559,0,101,39588.4114467593,2008-05-20,09:52:29
39.982875,116.347555,0,97,39588.4114699074,2008-05-20,09:52:31
39.982922,116.347555,0,97,39588.4114930556,2008-05-20,09:52:33
39.982983,116.347553,0,100,39588.4115162037,2008-05-20,09:52:35
39.983054,116.347551,0,104,39588.4115393519,2008-05-20,09:52:37
39.983126,116.347546,0,106,39588.4115625,2008-05-20,09:52:39
39.983194,116.347544,0,104,39588.4115856481,2008-05-20,09:52:41
39.983261,116.347541,0,111,39588.4116087963,2008-05-20,09:52:43
39.983348,116.347542,0,109,39588.4116319444,2008-05-20,09:52:45
39.983437,116.347562,0,117,39588.4116550926,2008-05-20,09:52:47
39.983523,116.347577,0,115,39588.4116782407,2008-05-20,09:52:49
39.983594,116.347591,0,120,39588.4117013889,2008-05-20,09:52:51
39.983634,116.347599,0,128,39588.411724537,2008-05-20,09:52:53
39.983645,116.347618,0,128,39588.4117476852,2008-05-20,09:52:55
39.983641,116.347625,0,127,39588.4117708333,2008-05-20,09:52:57
39.983647,116.347623,0,128,39588.4117939815,2008-05-20,09:52:59
39.983689,116.347622,0,129,39588.4118171296,2008-05-20,09:53:01
39.983745,116.347618,0,132,39588.4118402778,2008-05-20,09:53:03
39.983798,116.347611,0,137,39588.4118634259,2008-05-20,09:53:05
39.983841,116.347608,0,138,39588.4118865741,2008-05-20,09:53:07
39.983889,116.347609,0,140,39588.4119097222,2008-05-20,09:53:09
39.983943,116.347623,0,143,39588.4119328704,2008-05-20,09:53:11
39.983997,116.347611,0,139,39588.4119560185,2008-05-20,09:53:13
39.984008,116.347583,0,144,39588.4119791667,2008-05-20,09:53:15
39.98401,116.347569,0,145,39588.4120023148,2008-05-20,09:53:17
39.984003,116.347558,0,143,39588.412025463,2008-05-20,09:53:19
39.983983,116.34754,0,139,39588.4120486111,2008-05-20,09:53:21
39.983984,116.34754,0,140,39588.4120717593,2008-05-20,09:53:23
39.984017,116.347554,0,135,39588.4120949074,2008-05-20,09:53:25
39.984046,116.347564,0,139,39588.4121180556,2008-05-20,09:53:27
39.984053,116.347587,0,148,39588.4121412037,2008-05-20,09:53:29
39.984066,116.347569,0,146,39588.4121643519,2008-05-20,09:53:31
39.984069,116.347568,0,144,39588.4121875,2008-05-20,09:53:33
39.984077,116.347564,0,144,39588.4122106481,2008-05-20,09:53:35
39.984093,116.347559,0,144,39588.4122337963,2008-05-20,09:53:37
39.984125,116.347563,0,142,39588.4122569444,2008-05-20,09:53:39
39.984184,116.347575,0,141,39588.4122800926,2008-05-20,09:53:41
39.984224,116.347564,0,143,39588.4123032407,2008-05-20,09:53:43
39.984255,116.347569,0,148,39588.4123263889,2008-05-20,09:53:45
39.984295,116.347569,0,148,39588.412349537,2008-05-20,09:53:47
39.984325,116.347563,0,149,39588.4123726852,2008-05-20,09:53:49
39.984358,116.347564,0,154,39588.4123958333,2008-05-20,09:53:51
39.984384,116.347567,0,154,39588.4124189815,2008-05-20,09:53:53
39.984413,116.347566,0,148,39588.4124421296,2008-05-20,09:53:55
39.984451,116.347569,0,144,39588.4124652778,2008-05-20,09:53:57
39.984485,116.347579,0,145,39588.4124884259,2008-05-20,09:53:59
39.984514,116.347586,0,145,39588.4125115741,2008-05-20,09:54:01
39.984536,116.347587,0,145,39588.4125347222,2008-05-20,09:54:03
39.984564,116.347596,0,148,39588.4125578704,2008-05-20,09:54:05
39.984598,116.347599,0,146,39588.4125810185,2008-05-20,09:54:07
39.98462,116.347601,0,145,39588.4126041667,2008-05-20,09:54:09
39.984655,116.347592,0,144,39588.4126273148,2008-05-20,09:54:11
39.98469,116.347597,0,148,39588.412650463,2008-05-20,09:54:13
39.984708,116.347601,0,150,39588.4126736111,2008-05-20,09:54:15
39.984727,116.347609,0,151,39588.4126967593,2008-05-20,09:54:17
39.984748,116.347608,0,152,39588.4127199074,2008-05-20,09:54:19
39.984776,116.347605,0,155,39588.4127430556,2008-05-20,09:54:21
39.984789,116.347616,0,158,39588.4127662037,2008-05-20,09:54:23
39.984783,116.347614,0,162,39588.4127893519,2008-05-20,09:54:25
39.984789,116.347613,0,159,39588.4128125,2008-05-20,09:54:27
39.9848,116.347617,0,167,39588.4128356481,2008-05-20,09:54:29
39.984807,116.347612,0,167,39588.4128587963,2008-05-20,09:54:31
39.984818,116.347615,0,164,39588.4128819444,2008-05-20,09:54:33
39.984842,116.347609,0,166,39588.4129050926,2008-05-20,09:54:35
39.984868,116.3476,0,168,39588.4129282407,2008-05-20,09:54:37
39.984897,116.347593,0,172,39588.4129513889,2008-05-20,09:54:39
39.984925,116.347585,0,173,39588.412974537,2008-05-20,09:54:41
39.984959,116.34758,0,167,39588.4129976852,2008-05-20,09:54:43
39.984999,116.347591,0,164,39588.4130208333,2008-05-20,09:54:45
39.985034,116.347588,0,156,39588.4130439815,2008-05-20,09:54:47
39.985072,116.347598,0,152,39588.4130671296,2008-05-20,09:54:49
39.98512,116.347625,0,145,39588.4130902778,2008-05-20,09:54:51
39.985169,116.347674,0,142,39588.4131134259,2008-05-20,09:54:53
39.985221,116.347748,0,142,39588.4131365741,2008-05-20,09:54:55
39.985263,116.34786,0,140,39588.4131597222,2008-05-20,09:54:57
39.985282,116.348009,0,141,39588.4131828704,2008-05-20,09:54:59
39.98529,116.348189,0,140,39588.4132060185,2008-05-20,09:55:01
39.98531,116.348387,0,140,39588.4132291667,2008-05-20,09:55:03
39.985318,116.348612,0,141,39588.4132523148,2008-05-20,09:55:05
39.985318,116.348863,0,143,39588.413275463,2008-05-20,09:55:07
39.985312,116.34914,0,146,39588.4132986111,2008-05-20,09:55:09
39.98531,116.349401,0,150,39588.4133217593,2008-05-20,09:55:11
39.985314,116.349623,0,150,39588.4133449074,2008-05-20,09:55:13
39.985323,116.349856,0,152,39588.4133680556,2008-05-20,09:55:15
39.985338,116.350072,0,154,39588.4133912037,2008-05-20,09:55:17
39.985342,116.350223,0,157,39588.4134143519,2008-05-20,09:55:19
39.985342,116.350317,0,162,39588.4134375,2008-05-20,09:55:21
39.985352,116.350348,0,162,39588.4134606481,2008-05-20,09:55:23
39.985327,116.35036,0,166,39588.4134837963,2008-05-20,09:55:25
39.985319,116.35037,0,168,39588.4135069444,2008-05-20,09:55:27
39.98532,116.35038,0,169,39588.4135300926,2008-05-20,09:55:29
39.985323,116.350423,0,170,39588.4135532407,2008-05-20,09:55:31
39.985338,116.35049,0,168,39588.4135763889,2008-05-20,09:55:33
39.985348,116.350572,0,166,39588.413599537,2008-05-20,09:55:35
39.985358,116.350628,0,162,39588.4136226852,2008-05-20,09:55:37
39.985361,116.350664,0,163,39588.4136458333,2008-05-20,09:55:39
39.985358,116.350673,0,163,39588.4136689815,2008-05-20,09:55:41
39.985352,116.350676,0,157,39588.4136921296,2008-05-20,09:55:43
39.985361,116.350699,0,168,39588.4137152778,2008-05-20,09:55:45
39.98536,116.350732,0,166,39588.4137384259,2008-05-20,09:55:47
39.985354,116.350764,0,165,39588.4137615741,2008-05-20,09:55:49
39.985353,116.350813,0,164,39588.4137847222,2008-05-20,09:55:51
39.985353,116.35084,0,162,39588.4138078704,2008-05-20,09:55:53
39.985351,116.350885,0,162,39588.4138310185,2008-05-20,09:55:55
39.985348,116.350916,0,160,39588.4138541667,2008-05-20,09:55:57
39.985351,116.350955,0,158,39588.4138773148,2008-05-20,09:55:59
39.985351,116.351003,0,156,39588.413900463,2008-05-20,09:56:01
39.98536,116.351046,0,152,39588.4139236111,2008-05-20,09:56:03
39.985369,116.351088,0,151,39588.4139467593,2008-05-20,09:56:05
39.985377,116.351117,0,152,39588.4139699074,2008-05-20,09:56:07
39.985373,116.35115,0,152,39588.4139930556,2008-05-20,09:56:09
39.985377,116.351183,0,152,39588.4140162037,2008-05-20,09:56:11
39.985376,116.351221,0,151,39588.4140393519,2008-05-20,09:56:13
39.985377,116.35126,0,149,39588.4140625,2008-05-20,09:56:15
39.985379,116.351301,0,147,39588.4140856481,2008-05-20,09:56:17
39.98538,116.351337,0,146,39588.4141087963,2008-05-20,09:56:19
39.985379,116.351381,0,145,39588.4141319444,2008-05-20,09:56:21
39.985379,116.351427,0,143,39588.4141550926,2008-05-20,09:56:23
39.985385,116.351473,0,139,39588.4141782407,2008-05-20,09:56:25
39.985388,116.35151,0,136,39588.4142013889,2008-05-20,09:56:27
39.985394,116.351545,0,135,39588.414224537,2008-05-20,09:56:29
39.985398,116.351583,0,135,39588.4142476852,2008-05-20,09:56:31
39.985399,116.351621,0,136,39588.4142708333,2008-05-20,09:56:33
39.985402,116.351665,0,135,39588.4142939815,2008-05-20,09:56:35
39.985403,116.3517,0,135,39588.4143171296,2008-05-20,09:56:37
39.985402,116.351746,0,131,39588.4143402778,2008-05-20,09:56:39
39.985399,116.351785,0,130,39588.4143634259,2008-05-20,09:56:41
39.985385,116.351809,0,131,39588.4143865741,2008-05-20,09:56:43
39.985362,116.351813,0,131,39588.4144097222,2008-05-20,09:56:45
39.985337,116.351826,0,132,39588.4144328704,2008-05-20,09:56:47
39.985292,116.351853,0,133,39588.4144560185,2008-05-20,09:56:49
39.985253,116.351866,0,131,39588.4144791667,2008-05-20,09:56:51
39.985214,116.351879,0,132,39588.4145023148,2008-05-20,09:56:53
39.985191,116.351895,0,131,39588.414525463,2008-05-20,09:56:55
39.985168,116.351894,0,130,39588.4145486111,2008-05-20,09:56:57
39.985149,116.351911,0,131,39588.4145717593,2008-05-20,09:56:59
39.985141,116.35194,0,128,39588.4145949074,2008-05-20,09:57:01
39.98513,116.351971,0,126,39588.4146180556,2008-05-20,09:57:03
39.985119,116.351992,0,124,39588.4146412037,2008-05-20,09:57:05
39.98511,116.352024,0,123,39588.4146643518,2008-05-20,09:57:07
39.985108,116.352059,0,123,39588.4146875,2008-05-20,09:57:09
39.985098,116.352093,0,125,39588.4147106481,2008-05-20,09:57:11
39.985098,116.352137,0,124,39588.4147337963,2008-05-20,09:57:13
39.985089,116.352172,0,124,39588.4147569444,2008-05-20,09:57:15
39.98508,116.352199,0,126,39588.4147800926,2008-05-20,09:57:17
39.985092,116.352203,0,125,39588.4148032407,2008-05-20,09:57:19
39.985099,116.352229,0,125,39588.4148263889,2008-05-20,09:57:21
39.985098,116.35226,0,125,39588.414849537,2008-05-20,09:57:23
39.985082,116.352317,0,125,39588.4148726852,2008-05-20,09:57:25
39.985089,116.352342,0,124,39588.4148958333,2008-05-20,09:57:27
39.985094,116.352388,0,124,39588.4149189815,2008-05-20,09:57:29
39.985087,116.352433,0,124,39588.4149421296,2008-05-20,09:57:31
39.985067,116.352477,0,126,39588.4149652778,2008-05-20,09:57:33
39.985067,116.352502,0,128,39588.4149884259,2008-05-20,09:57:35
39.985051,116.352521,0,129,39588.4150115741,2008-05-20,09:57:37
39.985058,116.352547,0,129,39588.4150347222,2008-05-20,09:57:39
39.985062,116.352578,0,132,39588.4150578704,2008-05-20,09:57:41
39.985065,116.352596,0,133,39588.4150810185,2008-05-20,09:57:43
39.985071,116.352608,0,134,39588.4151041667,2008-05-20,09:57:45
39.985061,116.352624,0,138,39588.4151273148,2008-05-20,09:57:47
39.985064,116.35265,0,143,39588.415150463,2008-05-20,09:57:49
39.985083,116.352692,0,146,39588.4151736111,2008-05-20,09:57:51
39.985085,116.352734,0,151,39588.4151967593,2008-05-20,09:57:53
39.985092,116.352764,0,153,39588.4152199074,2008-05-20,09:57:55
39.985075,116.352791,0,155,39588.4152430556,2008-05-20,09:57:57
39.985064,116.352837,0,156,39588.4152662037,2008-05-20,09:57:59
39.985055,116.352859,0,157,39588.4152893518,2008-05-20,09:58:01
39.985065,116.352917,0,158,39588.4153125,2008-05-20,09:58:03
39.985063,116.352956,0,159,39588.4153356481,2008-05-20,09:58:05
39.985062,116.353019,0,160,39588.4153587963,2008-05-20,09:58:07
39.985005,116.352683,0,181,39588.4172569444,2008-05-20,10:00:51
39.984994,116.35267,0,181,39588.4172800926,2008-05-20,10:00:53
39.984994,116.352668,0,181,39588.4173032407,2008-05-20,10:00:55
39.984994,116.352669,0,181,39588.4173263889,2008-05-20,10:00:57
39.984995,116.352673,0,181,39588.417349537,2008-05-20,10:00:59
39.984996,116.352673,0,181,39588.4173726852,2008-05-20,10:01:01
39.984996,116.352672,0,181,39588.4173958333,2008-05-20,10:01:03
39.984996,116.35267,0,181,39588.4174189815,2008-05-20,10:01:05
39.984996,116.352668,0,181,39588.4174421296,2008-05-20,10:01:07
39.984996,116.352665,0,181,39588.4174652778,2008-05-20,10:01:09
39.984996,116.352659,0,181,39588.4174884259,2008-05-20,10:01:11
39.984996,116.352654,0,181,39588.4175115741,2008-05-20,10:01:13
39.984996,116.35265,0,181,39588.4175347222,2008-05-20,10:01:15
39.984995,116.352645,0,181,39588.4175578704,2008-05-20,10:01:17
39.984994,116.35264,0,181,39588.4175810185,2008-05-20,10:01:19
39.984993,116.352634,0,181,39588.4176041667,2008-05-20,10:01:21
39.984993,116.352631,0,181,39588.4176273148,2008-05-20,10:01:23
39.984993,116.352631,0,181,39588.417650463,2008-05-20,10:01:25
39.984992,116.352632,0,181,39588.4176736111,2008-05-20,10:01:27
39.984993,116.352634,0,181,39588.4176967593,2008-05-20,10:01:29
39.984993,116.352636,0,181,39588.4177199074,2008-05-20,10:01:31
39.984992,116.352635,0,182,39588.4177430556,2008-05-20,10:01:33
39.984991,116.352631,0,182,39588.4177662037,2008-05-20,10:01:35
39.984991,116.352628,0,182,39588.4177893519,2008-05-20,10:01:37
39.984989,116.352625,0,181,39588.4178125,2008-05-20,10:01:39
39.984988,116.352624,0,181,39588.4178356482,2008-05-20,10:01:41
39.984987,116.352624,0,181,39588.4178587963,2008-05-20,10:01:43
39.984985,116.35263,0,181,39588.4178819444,2008-05-20,10:01:45
39.984969,116.352624,0,181,39588.4179050926,2008-05-20,10:01:47
39.984927,116.352606,0,182,39588.4179282407,2008-05-20,10:01:49
39.98486,116.352587,0,181,39588.4179513889,2008-05-20,10:01:51
39.984814,116.352542,0,181,39588.417974537,2008-05-20,10:01:53
39.984801,116.352523,0,182,39588.4179976852,2008-05-20,10:01:55
39.984805,116.352517,0,184,39588.4180208333,2008-05-20,10:01:57
39.984833,116.352536,0,189,39588.4180439815,2008-05-20,10:01:59
39.984854,116.352542,0,193,39588.4180671296,2008-05-20,10:02:01
39.984862,116.352536,0,194,39588.4180902778,2008-05-20,10:02:03
39.984871,116.352545,0,196,39588.4181134259,2008-05-20,10:02:05
39.984894,116.352572,0,198,39588.4181365741,2008-05-20,10:02:07
39.98489,116.352576,0,198,39588.4181597222,2008-05-20,10:02:09
39.98489,116.352575,0,199,39588.4181828704,2008-05-20,10:02:11
39.98489,116.352574,0,199,39588.4182060185,2008-05-20,10:02:13
39.984891,116.352575,0,199,39588.4182291667,2008-05-20,10:02:15
39.984891,116.352577,0,199,39588.4182523148,2008-05-20,10:02:17
39.984891,116.352576,0,199,39588.418275463,2008-05-20,10:02:19
39.984891,116.352575,0,199,39588.4182986111,2008-05-20,10:02:21
39.98489,116.352574,0,200,39588.4183217593,2008-05-20,10:02:23
39.984891,116.352575,0,200,39588.4183449074,2008-05-20,10:02:25
39.984891,116.352578,0,200,39588.4183680556,2008-05-20,10:02:27
39.984892,116.352581,0,200,39588.4183912037,2008-05-20,10:02:29
39.984893,116.352583,0,200,39588.4184143519,2008-05-20,10:02:31
39.984893,116.352583,0,200,39588.4184375,2008-05-20,10:02:33
39.984894,116.35258,0,200,39588.4184606481,2008-05-20,10:02:35
39.984894,116.352577,0,200,39588.4184837963,2008-05-20,10:02:37
39.984894,116.352574,0,200,39588.4185069444,2008-05-20,10:02:39
39.983919,116.351375,0,-69,39588.4540046296,2008-05-20,10:53:46
39.984631,116.352515,0,132,39588.4540277778,2008-05-20,10:53:48
39.984735,116.352647,0,179,39588.4540509259,2008-05-20,10:53:50
39.984801,116.352695,0,184,39588.4540740741,2008-05-20,10:53:52
39.984834,116.352712,0,191,39588.4540972222,2008-05-20,10:53:54
39.984869,116.352752,0,191,39588.4541203704,2008-05-20,10:53:56
39.984905,116.352744,0,201,39588.4541435185,2008-05-20,10:53:58
39.984919,116.352758,0,198,39588.4541666667,2008-05-20,10:54:00
39.984908,116.352699,0,207,39588.4541898148,2008-05-20,10:54:02
39.984922,116.352679,0,214,39588.454212963,2008-05-20,10:54:04
39.984922,116.35264,0,219,39588.4542361111,2008-05-20,10:54:06
39.98493,116.352637,0,218,39588.4542592593,2008-05-20,10:54:08
39.984904,116.352592,0,224,39588.4542824074,2008-05-20,10:54:10
39.984887,116.352544,0,229,39588.4543055556,2008-05-20,10:54:12
39.984883,116.352516,0,232,39588.4543287037,2008-05-20,10:54:14
39.984879,116.352504,0,234,39588.4543518518,2008-05-20,10:54:16
39.984876,116.352496,0,230,39588.454375,2008-05-20,10:54:18
39.984868,116.352492,0,233,39588.4543981481,2008-05-20,10:54:20
39.984869,116.352497,0,232,39588.4544212963,2008-05-20,10:54:22
39.98487,116.352502,0,232,39588.4544444444,2008-05-20,10:54:24
39.984873,116.352512,0,232,39588.4544791667,2008-05-20,10:54:27
39.984877,116.352519,0,232,39588.4545138889,2008-05-20,10:54:30
39.984879,116.352518,0,232,39588.454537037,2008-05-20,10:54:32
39.98488,116.352512,0,232,39588.4545601852,2008-05-20,10:54:34
39.984881,116.352515,0,232,39588.4545833333,2008-05-20,10:54:36
39.984881,116.352535,0,231,39588.4546064815,2008-05-20,10:54:38
39.984882,116.352552,0,231,39588.4546296296,2008-05-20,10:54:40
39.984883,116.352568,0,231,39588.4546527778,2008-05-20,10:54:42
39.984886,116.352585,0,230,39588.4546759259,2008-05-20,10:54:44
39.984889,116.352598,0,230,39588.4546990741,2008-05-20,10:54:46
39.984893,116.352607,0,229,39588.4547222222,2008-05-20,10:54:48
39.984896,116.352619,0,229,39588.4547453704,2008-05-20,10:54:50
39.984902,116.352633,0,228,39588.4547685185,2008-05-20,10:54:52
39.984909,116.352645,0,227,39588.4547916667,2008-05-20,10:54:54
39.984918,116.35266,0,227,39588.4548148148,2008-05-20,10:54:56
39.984925,116.352679,0,226,39588.454837963,2008-05-20,10:54:58
39.984935,116.352695,0,225,39588.4548611111,2008-05-20,10:55:00
39.984945,116.352712,0,225,39588.4548842593,2008-05-20,10:55:02
39.984954,116.35273,0,224,39588.4549074074,2008-05-20,10:55:04
39.984961,116.352748,0,223,39588.4549305556,2008-05-20,10:55:06
39.984969,116.352764,0,223,39588.4549537037,2008-05-20,10:55:08
39.984977,116.352783,0,222,39588.4549768518,2008-05-20,10:55:10
39.984984,116.352803,0,221,39588.455,2008-05-20,10:55:12
39.984991,116.352817,0,221,39588.4550231481,2008-05-20,10:55:14
39.984996,116.352825,0,220,39588.4550462963,2008-05-20,10:55:16
39.984998,116.352834,0,219,39588.4550694444,2008-05-20,10:55:18
39.985003,116.352844,0,218,39588.4550925926,2008-05-20,10:55:20
39.985007,116.35285,0,217,39588.4551157407,2008-05-20,10:55:22
39.98501,116.352856,0,217,39588.4551388889,2008-05-20,10:55:24
39.985015,116.352863,0,216,39588.455162037,2008-05-20,10:55:26
39.985023,116.352871,0,215,39588.4551851852,2008-05-20,10:55:28
39.984875,116.352605,0,183,39588.457349537,2008-05-20,10:58:35
39.984874,116.352557,0,183,39588.4573726852,2008-05-20,10:58:37
39.984874,116.352526,0,184,39588.4573958333,2008-05-20,10:58:39
39.984878,116.352497,0,185,39588.4574189815,2008-05-20,10:58:41
39.984874,116.352487,0,186,39588.4574421296,2008-05-20,10:58:43
39.98487,116.352479,0,187,39588.4574652778,2008-05-20,10:58:45
39.984874,116.35247,0,187,39588.4574884259,2008-05-20,10:58:47
39.984875,116.352457,0,187,39588.4575115741,2008-05-20,10:58:49
39.9849,116.352459,0,185,39588.4575347222,2008-05-20,10:58:51
39.984915,116.352465,0,184,39588.4575578704,2008-05-20,10:58:53
39.984922,116.352473,0,183,39588.4575810185,2008-05-20,10:58:55
39.984923,116.352471,0,183,39588.4576041667,2008-05-20,10:58:57
39.984926,116.352467,0,183,39588.4576273148,2008-05-20,10:58:59
39.984929,116.352467,0,182,39588.457650463,2008-05-20,10:59:01
39.984932,116.352469,0,182,39588.4576736111,2008-05-20,10:59:03
39.98494,116.352475,0,182,39588.4576967593,2008-05-20,10:59:05
39.984959,116.352485,0,181,39588.4577199074,2008-05-20,10:59:07
39.984971,116.352494,0,180,39588.4577430556,2008-05-20,10:59:09
39.984982,116.352495,0,179,39588.4577662037,2008-05-20,10:59:11
39.984989,116.352506,0,179,39588.4577893519,2008-05-20,10:59:13
39.985009,116.352505,0,179,39588.4578125,2008-05-20,10:59:15
39.985022,116.352501,0,177,39588.4578356481,2008-05-20,10:59:17
39.985009,116.352479,0,177,39588.4578587963,2008-05-20,10:59:19
39.984994,116.352474,0,178,39588.4578819444,2008-05-20,10:59:21
39.984994,116.35248,0,177,39588.4579050926,2008-05-20,10:59:23
39.985,116.352505,0,175,39588.4579282407,2008-05-20,10:59:25
39.985006,116.352527,0,173,39588.4579513889,2008-05-20,10:59:27
39.985002,116.352536,0,172,39588.457974537,2008-05-20,10:59:29
39.985003,116.352524,0,170,39588.4579976852,2008-05-20,10:59:31
39.984995,116.352492,0,170,39588.4580208333,2008-05-20,10:59:33
39.984982,116.35247,0,170,39588.4580439815,2008-05-20,10:59:35
39.984977,116.352447,0,169,39588.4580671296,2008-05-20,10:59:37
39.984962,116.352439,0,169,39588.4580902778,2008-05-20,10:59:39
39.984963,116.352442,0,169,39588.4581134259,2008-05-20,10:59:41
39.984956,116.352445,0,169,39588.4581365741,2008-05-20,10:59:43
39.984941,116.352431,0,169,39588.4581597222,2008-05-20,10:59:45
39.984932,116.352411,0,169,39588.4581828704,2008-05-20,10:59:47
39.984936,116.352408,0,169,39588.4582060185,2008-05-20,10:59:49
39.984937,116.35241,0,169,39588.4582291667,2008-05-20,10:59:51
39.984936,116.352438,0,170,39588.4582523148,2008-05-20,10:59:53
39.984938,116.352467,0,171,39588.458275463,2008-05-20,10:59:55
39.984932,116.352489,0,172,39588.4582986111,2008-05-20,10:59:57
39.984922,116.352505,0,172,39588.4583217593,2008-05-20,10:59:59
39.984913,116.352494,0,172,39588.4583449074,2008-05-20,11:00:01
39.984912,116.352514,0,173,39588.4583680556,2008-05-20,11:00:03
39.984911,116.352517,0,173,39588.4583912037,2008-05-20,11:00:05
39.984912,116.35252,0,173,39588.4584143519,2008-05-20,11:00:07
39.984916,116.352522,0,173,39588.4584375,2008-05-20,11:00:09
39.984919,116.352524,0,173,39588.4584606481,2008-05-20,11:00:11
39.984921,116.352528,0,173,39588.4584837963,2008-05-20,11:00:13
39.984925,116.352531,0,173,39588.4585069444,2008-05-20,11:00:15
39.984941,116.352537,0,173,39588.4585300926,2008-05-20,11:00:17
39.98495,116.352535,0,173,39588.4585532407,2008-05-20,11:00:19
39.984951,116.352517,0,174,39588.4585763889,2008-05-20,11:00:21
39.984948,116.352503,0,175,39588.458599537,2008-05-20,11:00:23
39.984948,116.3525,0,175,39588.4586226852,2008-05-20,11:00:25
39.984948,116.352497,0,175,39588.4586458333,2008-05-20,11:00:27
39.984948,116.352492,0,175,39588.4586689815,2008-05-20,11:00:29
39.984946,116.352492,0,175,39588.4586921296,2008-05-20,11:00:31
39.984941,116.352496,0,175,39588.4587152778,2008-05-20,11:00:33
39.984946,116.352508,0,175,39588.4587384259,2008-05-20,11:00:35
39.984949,116.352512,0,175,39588.4587615741,2008-05-20,11:00:37
39.984948,116.352513,0,175,39588.4587847222,2008-05-20,11:00:39
39.984945,116.352517,0,175,39588.4588078704,2008-05-20,11:00:41
39.984942,116.352519,0,175,39588.4588310185,2008-05-20,11:00:43
39.984941,116.352519,0,175,39588.4588541667,2008-05-20,11:00:45
39.984938,116.35252,0,175,39588.4588773148,2008-05-20,11:00:47
39.984935,116.352522,0,175,39588.458900463,2008-05-20,11:00:49
39.984927,116.35252,0,175,39588.4589236111,2008-05-20,11:00:51
39.984921,116.352529,0,175,39588.4589467593,2008-05-20,11:00:53
39.984924,116.352541,0,175,39588.4589699074,2008-05-20,11:00:55
39.984923,116.352549,0,175,39588.4589930556,2008-05-20,11:00:57
39.984924,116.352556,0,175,39588.4590162037,2008-05-20,11:00:59
39.98494,116.352574,0,175,39588.4590393519,2008-05-20,11:01:01
39.984954,116.352595,0,176,39588.4590625,2008-05-20,11:01:03
39.984966,116.352598,0,177,39588.4590856481,2008-05-20,11:01:05
39.98497,116.352598,0,177,39588.4591087963,2008-05-20,11:01:07
39.984967,116.352594,0,177,39588.4591319444,2008-05-20,11:01:09
39.984948,116.352593,0,177,39588.4591550926,2008-05-20,11:01:11
39.984933,116.352593,0,178,39588.4591782407,2008-05-20,11:01:13
39.984913,116.352586,0,178,39588.4592013889,2008-05-20,11:01:15
39.984886,116.352572,0,178,39588.459224537,2008-05-20,11:01:17
39.984867,116.352581,0,178,39588.4592476852,2008-05-20,11:01:19
39.984842,116.352575,0,178,39588.4592708333,2008-05-20,11:01:21
39.984834,116.352555,0,178,39588.4592939815,2008-05-20,11:01:23
39.984824,116.352538,0,178,39588.4593171296,2008-05-20,11:01:25
39.984822,116.352543,0,178,39588.4593402778,2008-05-20,11:01:27
39.984826,116.35255,0,177,39588.4593634259,2008-05-20,11:01:29
39.984836,116.352545,0,177,39588.4593865741,2008-05-20,11:01:31
39.984844,116.352536,0,177,39588.4594097222,2008-05-20,11:01:33
39.984843,116.352536,0,177,39588.4594328704,2008-05-20,11:01:35
39.984844,116.352532,0,177,39588.4594560185,2008-05-20,11:01:37
39.984862,116.352526,0,177,39588.4594791667,2008-05-20,11:01:39
39.984875,116.352525,0,178,39588.4595023148,2008-05-20,11:01:41
39.984705,116.352254,0,193,39588.4680787037,2008-05-20,11:14:02
39.984707,116.352238,0,194,39588.4681018519,2008-05-20,11:14:04
39.984747,116.352242,0,192,39588.468125,2008-05-20,11:14:06
39.984754,116.352253,0,192,39588.4681481481,2008-05-20,11:14:08
39.982241,116.354757,0,190,39588.4698958333,2008-05-20,11:16:39
39.985163,116.352569,0,223,39588.4699421296,2008-05-20,11:16:43
39.9852,116.352626,0,209,39588.4699652778,2008-05-20,11:16:45
39.985194,116.352637,0,212,39588.4699884259,2008-05-20,11:16:47
39.985218,116.352683,0,226,39588.4700115741,2008-05-20,11:16:49
39.985168,116.352721,0,203,39588.4700347222,2008-05-20,11:16:51
39.98513,116.352718,0,191,39588.4700578704,2008-05-20,11:16:53
39.985076,116.352702,0,175,39588.4700810185,2008-05-20,11:16:55
39.985066,116.352703,0,174,39588.4701041667,2008-05-20,11:16:57
39.985063,116.352713,0,175,39588.4701273148,2008-05-20,11:16:59
39.985051,116.352725,0,176,39588.470150463,2008-05-20,11:17:01
39.985038,116.352736,0,176,39588.4701736111,2008-05-20,11:17:03
39.98503,116.352751,0,176,39588.4701967593,2008-05-20,11:17:05
39.985022,116.352762,0,177,39588.4702199074,2008-05-20,11:17:07
39.98501,116.352775,0,178,39588.4702430556,2008-05-20,11:17:09
39.984998,116.352783,0,179,39588.4702662037,2008-05-20,11:17:11
39.984994,116.352802,0,180,39588.4702893518,2008-05-20,11:17:13
39.985,116.352819,0,180,39588.4703125,2008-05-20,11:17:15
39.985007,116.352842,0,181,39588.4703356481,2008-05-20,11:17:17
39.987948,116.358335,0,-508,39588.4709143518,2008-05-20,11:18:07
39.986161,116.353929,0,339,39588.4709837963,2008-05-20,11:18:13
39.986168,116.353895,0,340,39588.4710069444,2008-05-20,11:18:15
39.986052,116.353738,0,336,39588.4710300926,2008-05-20,11:18:17
39.985917,116.353563,0,332,39588.4710532407,2008-05-20,11:18:19
39.985793,116.353403,0,331,39588.4710763889,2008-05-20,11:18:21
39.985734,116.353311,0,330,39588.471099537,2008-05-20,11:18:23
39.985673,116.353229,0,329,39588.4711226852,2008-05-20,11:18:25
39.985601,116.353136,0,328,39588.4711458333,2008-05-20,11:18:27
39.985541,116.353066,0,327,39588.4711689815,2008-05-20,11:18:29
39.985509,116.353026,0,327,39588.4711921296,2008-05-20,11:18:31
39.985487,116.352999,0,326,39588.4712152778,2008-05-20,11:18:33
39.985452,116.352951,0,325,39588.4712384259,2008-05-20,11:18:35
39.98542,116.352898,0,325,39588.4712615741,2008-05-20,11:18:37
39.985389,116.352843,0,325,39588.4712847222,2008-05-20,11:18:39
39.985375,116.352809,0,325,39588.4713078704,2008-05-20,11:18:41
39.985357,116.352773,0,326,39588.4713310185,2008-05-20,11:18:43
39.985273,116.352683,0,326,39588.4713541667,2008-05-20,11:18:45
39.985179,116.352594,0,325,39588.4713773148,2008-05-20,11:18:47
39.985122,116.352542,0,324,39588.471400463,2008-05-20,11:18:49
39.985067,116.352503,0,323,39588.4714236111,2008-05-20,11:18:51
39.984961,116.352507,0,316,39588.4714467593,2008-05-20,11:18:53
39.984942,116.352503,0,315,39588.4714699074,2008-05-20,11:18:55
39.984911,116.352484,0,314,39588.4714930556,2008-05-20,11:18:57
39.984883,116.352473,0,314,39588.4715162037,2008-05-20,11:18:59
39.98487,116.352468,0,314,39588.4715393518,2008-05-20,11:19:01
39.984823,116.352439,0,314,39588.4715625,2008-05-20,11:19:03
39.984778,116.352401,0,315,39588.4715856481,2008-05-20,11:19:05
39.984747,116.352387,0,315,39588.4716087963,2008-05-20,11:19:07
39.984721,116.352386,0,314,39588.4716319444,2008-05-20,11:19:09
39.984694,116.352388,0,314,39588.4716550926,2008-05-20,11:19:11
39.98464,116.352353,0,315,39588.4716782407,2008-05-20,11:19:13
39.984626,116.35238,0,315,39588.4717013889,2008-05-20,11:19:15
39.984616,116.352421,0,315,39588.471724537,2008-05-20,11:19:17
39.984594,116.35243,0,315,39588.4717476852,2008-05-20,11:19:19
39.984577,116.352475,0,315,39588.4717708333,2008-05-20,11:19:21
39.98455,116.352498,0,315,39588.4717939815,2008-05-20,11:19:23
39.984529,116.352533,0,316,39588.4718171296,2008-05-20,11:19:25
39.98451,116.352556,0,316,39588.4718402778,2008-05-20,11:19:27
39.984495,116.352559,0,316,39588.4718634259,2008-05-20,11:19:29
39.984482,116.35257,0,316,39588.4718865741,2008-05-20,11:19:31
39.984454,116.352581,0,316,39588.4719097222,2008-05-20,11:19:33
39.984428,116.352599,0,316,39588.4719328704,2008-05-20,11:19:35
39.984409,116.352616,0,316,39588.4719560185,2008-05-20,11:19:37
39.984394,116.352622,0,316,39588.4719791667,2008-05-20,11:19:39
39.984375,116.352629,0,316,39588.4720023148,2008-05-20,11:19:41
39.984355,116.352645,0,316,39588.472025463,2008-05-20,11:19:43
39.984339,116.352653,0,315,39588.4720486111,2008-05-20,11:19:45
39.984332,116.352649,0,315,39588.4720717593,2008-05-20,11:19:47
39.984317,116.352642,0,315,39588.4720949074,2008-05-20,11:19:49
39.984305,116.352649,0,316,39588.4721180556,2008-05-20,11:19:51
39.984272,116.352612,0,315,39588.4721412037,2008-05-20,11:19:53
39.984246,116.352602,0,315,39588.4721643519,2008-05-20,11:19:55
39.984224,116.352587,0,314,39588.4721875,2008-05-20,11:19:57
39.98423,116.352506,0,310,39588.4722106481,2008-05-20,11:19:59
39.984226,116.352449,0,307,39588.4722337963,2008-05-20,11:20:01
39.984227,116.352388,0,303,39588.4722569444,2008-05-20,11:20:03
39.984223,116.352377,0,302,39588.4722800926,2008-05-20,11:20:05
39.984221,116.352369,0,300,39588.4723032407,2008-05-20,11:20:07
39.984218,116.352348,0,298,39588.4723263889,2008-05-20,11:20:09
39.98421,116.352337,0,295,39588.472349537,2008-05-20,11:20:11
39.984199,116.35233,0,292,39588.4723726852,2008-05-20,11:20:13
39.984175,116.352312,0,288,39588.4723958333,2008-05-20,11:20:15
39.984157,116.352289,0,285,39588.4724189815,2008-05-20,11:20:17
39.984145,116.352255,0,283,39588.4724421296,2008-05-20,11:20:19
39.984113,116.35223,0,280,39588.4724652778,2008-05-20,11:20:21
39.984013,116.35223,0,267,39588.4724884259,2008-05-20,11:20:23
39.984001,116.352206,0,265,39588.4725115741,2008-05-20,11:20:25
39.983997,116.352184,0,263,39588.4725347222,2008-05-20,11:20:27
39.983991,116.352159,0,262,39588.4725578704,2008-05-20,11:20:29
39.983975,116.352127,0,258,39588.4725810185,2008-05-20,11:20:31
39.983969,116.352083,0,256,39588.4726041667,2008-05-20,11:20:33
39.983965,116.352039,0,255,39588.4726273148,2008-05-20,11:20:35
39.983915,116.352015,0,256,39588.472650463,2008-05-20,11:20:37
39.983868,116.351981,0,260,39588.4726736111,2008-05-20,11:20:39
39.983841,116.351945,0,265,39588.4726967593,2008-05-20,11:20:41
39.983805,116.351898,0,271,39588.4727199074,2008-05-20,11:20:43
39.983803,116.351889,0,272,39588.4727430556,2008-05-20,11:20:45
39.983805,116.351884,0,272,39588.4727662037,2008-05-20,11:20:47
39.983808,116.351885,0,272,39588.4727893519,2008-05-20,11:20:49
39.983787,116.351884,0,273,39588.4728125,2008-05-20,11:20:51
39.983773,116.35188,0,273,39588.4728356482,2008-05-20,11:20:53
39.983745,116.351844,0,276,39588.4728587963,2008-05-20,11:20:55
39.983676,116.351769,0,284,39588.4728819444,2008-05-20,11:20:57
39.983645,116.351728,0,288,39588.4729050926,2008-05-20,11:20:59
39.983639,116.351739,0,288,39588.4729282407,2008-05-20,11:21:01
39.98362,116.351744,0,289,39588.4729513889,2008-05-20,11:21:03
39.98361,116.351746,0,289,39588.472974537,2008-05-20,11:21:05
39.983598,116.351746,0,290,39588.4729976852,2008-05-20,11:21:07
39.983589,116.351779,0,293,39588.4730208333,2008-05-20,11:21:09
39.983569,116.351839,0,294,39588.4730439815,2008-05-20,11:21:11
39.983559,116.35186,0,294,39588.4730671296,2008-05-20,11:21:13
39.983554,116.351875,0,295,39588.4730902778,2008-05-20,11:21:15
39.983547,116.351889,0,295,39588.4731134259,2008-05-20,11:21:17
39.983544,116.351889,0,295,39588.4731365741,2008-05-20,11:21:19
39.983538,116.351899,0,295,39588.4731597222,2008-05-20,11:21:21
39.983532,116.351914,0,295,39588.4731828704,2008-05-20,11:21:23
39.983527,116.35192,0,295,39588.4732060185,2008-05-20,11:21:25
39.983513,116.351935,0,294,39588.4732291667,2008-05-20,11:21:27
39.983494,116.351957,0,294,39588.4732523148,2008-05-20,11:21:29
39.983463,116.351996,0,294,39588.473275463,2008-05-20,11:21:31
39.983446,116.352023,0,293,39588.4732986111,2008-05-20,11:21:33
39.983427,116.352048,0,293,39588.4733217593,2008-05-20,11:21:35
39.983406,116.352097,0,292,39588.4733449074,2008-05-20,11:21:37
39.983376,116.352144,0,292,39588.4733680556,2008-05-20,11:21:39
39.983339,116.352162,0,290,39588.4733912037,2008-05-20,11:21:41
39.983301,116.352229,0,290,39588.4734143519,2008-05-20,11:21:43
39.983277,116.352248,0,288,39588.4734375,2008-05-20,11:21:45
39.983246,116.35227,0,285,39588.4734606481,2008-05-20,11:21:47
39.983215,116.352304,0,284,39588.4734837963,2008-05-20,11:21:49
39.983203,116.352326,0,284,39588.4735069444,2008-05-20,11:21:51
39.983185,116.352331,0,282,39588.4735300926,2008-05-20,11:21:53
39.983168,116.352325,0,281,39588.4735532407,2008-05-20,11:21:55
39.983168,116.352325,0,280,39588.4735763889,2008-05-20,11:21:57
39.983154,116.352326,0,280,39588.473599537,2008-05-20,11:21:59
39.983152,116.352326,0,280,39588.4736226852,2008-05-20,11:22:01
39.983123,116.352325,0,279,39588.4736458333,2008-05-20,11:22:03
39.983051,116.352321,0,278,39588.4736689815,2008-05-20,11:22:05
39.983017,116.35231,0,276,39588.4736921296,2008-05-20,11:22:07
39.982964,116.352296,0,276,39588.4737152778,2008-05-20,11:22:09
39.982928,116.352267,0,276,39588.4737384259,2008-05-20,11:22:11
39.982918,116.352243,0,276,39588.4737615741,2008-05-20,11:22:13
39.982912,116.352236,0,275,39588.4737847222,2008-05-20,11:22:15
39.982893,116.352217,0,275,39588.4738078704,2008-05-20,11:22:17
39.982891,116.352221,0,275,39588.4738310185,2008-05-20,11:22:19
39.982883,116.352223,0,275,39588.4738541667,2008-05-20,11:22:21
39.982873,116.352227,0,275,39588.4738773148,2008-05-20,11:22:23
39.982865,116.352227,0,274,39588.473900463,2008-05-20,11:22:25
39.982864,116.352223,0,274,39588.4739236111,2008-05-20,11:22:27
39.982846,116.352201,0,272,39588.4739467593,2008-05-20,11:22:29
39.982812,116.352189,0,273,39588.4739699074,2008-05-20,11:22:31
39.982789,116.352193,0,272,39588.4739930556,2008-05-20,11:22:33
39.982766,116.35219,0,272,39588.4740162037,2008-05-20,11:22:35
39.982725,116.352177,0,272,39588.4740393519,2008-05-20,11:22:37
39.982666,116.352129,0,274,39588.4740625,2008-05-20,11:22:39
39.982617,116.352105,0,275,39588.4740856481,2008-05-20,11:22:41
39.982569,116.352079,0,277,39588.4741087963,2008-05-20,11:22:43
39.982515,116.352056,0,278,39588.4741319444,2008-05-20,11:22:45
39.98247,116.352039,0,280,39588.4741550926,2008-05-20,11:22:47
39.982428,116.352019,0,281,39588.4741782407,2008-05-20,11:22:49
39.982387,116.352013,0,282,39588.4742013889,2008-05-20,11:22:51
39.982367,116.352021,0,282,39588.474224537,2008-05-20,11:22:53
39.982304,116.351976,0,285,39588.4742476852,2008-05-20,11:22:55
39.982257,116.351932,0,287,39588.4742708333,2008-05-20,11:22:57
39.982184,116.35186,0,292,39588.4742939815,2008-05-20,11:22:59
39.982164,116.351859,0,294,39588.4743171296,2008-05-20,11:23:01
39.98216,116.351875,0,295,39588.4743402778,2008-05-20,11:23:03
39.982156,116.35188,0,295,39588.4743634259,2008-05-20,11:23:05
39.982139,116.351938,0,296,39588.4743865741,2008-05-20,11:23:07
39.98212,116.351975,0,297,39588.4744097222,2008-05-20,11:23:09
39.982113,116.351983,0,297,39588.4744328704,2008-05-20,11:23:11
39.982097,116.351994,0,298,39588.4744560185,2008-05-20,11:23:13
39.98207,116.352017,0,297,39588.4744791667,2008-05-20,11:23:15
39.982052,116.352027,0,296,39588.4745023148,2008-05-20,11:23:17
39.982036,116.352033,0,295,39588.474525463,2008-05-20,11:23:19
39.982032,116.352035,0,295,39588.4745486111,2008-05-20,11:23:21
39.982029,116.352039,0,295,39588.4745717593,2008-05-20,11:23:23
39.982027,116.352042,0,295,39588.4745949074,2008-05-20,11:23:25
39.982001,116.352046,0,294,39588.4746180556,2008-05-20,11:23:27
39.981979,116.352066,0,293,39588.4746412037,2008-05-20,11:23:29
39.981952,116.352077,0,291,39588.4746643519,2008-05-20,11:23:31
39.98193,116.352081,0,290,39588.4746875,2008-05-20,11:23:33
39.981905,116.352099,0,288,39588.4747106481,2008-05-20,11:23:35
39.981871,116.352105,0,286,39588.4747337963,2008-05-20,11:23:37
39.981837,116.352103,0,284,39588.4747569444,2008-05-20,11:23:39
39.981795,116.352105,0,282,39588.4747800926,2008-05-20,11:23:41
39.981768,116.3521,0,282,39588.4748032407,2008-05-20,11:23:43
39.98174,116.352098,0,283,39588.4748263889,2008-05-20,11:23:45
39.981713,116.352097,0,283,39588.474849537,2008-05-20,11:23:47
39.981701,116.352095,0,282,39588.4748726852,2008-05-20,11:23:49
39.981664,116.352102,0,283,39588.4748958333,2008-05-20,11:23:51
39.981642,116.352097,0,282,39588.4749189815,2008-05-20,11:23:53
39.981618,116.352084,0,281,39588.4749421296,2008-05-20,11:23:55
39.981598,116.352073,0,280,39588.4749652778,2008-05-20,11:23:57
39.981571,116.352053,0,279,39588.4749884259,2008-05-20,11:23:59
39.981537,116.352014,0,278,39588.4750115741,2008-05-20,11:24:01
39.981513,116.352006,0,277,39588.4750347222,2008-05-20,11:24:03
39.981489,116.352014,0,275,39588.4750578704,2008-05-20,11:24:05
39.981474,116.352017,0,275,39588.4750810185,2008-05-20,11:24:07
39.981462,116.352014,0,275,39588.4751041667,2008-05-20,11:24:09
39.981447,116.352016,0,273,39588.4751273148,2008-05-20,11:24:11
39.981443,116.352016,0,273,39588.475150463,2008-05-20,11:24:13
39.98144,116.352019,0,273,39588.4751736111,2008-05-20,11:24:15
39.981421,116.352029,0,272,39588.4751967593,2008-05-20,11:24:17
39.98141,116.352042,0,271,39588.4752199074,2008-05-20,11:24:19
39.981392,116.352051,0,271,39588.4752430556,2008-05-20,11:24:21
39.98138,116.352062,0,270,39588.4752662037,2008-05-20,11:24:23
39.981361,116.352056,0,269,39588.4752893519,2008-05-20,11:24:25
39.981339,116.35206,0,268,39588.4753125,2008-05-20,11:24:27
39.981321,116.35207,0,267,39588.4753356481,2008-05-20,11:24:29
39.981301,116.352085,0,266,39588.4753587963,2008-05-20,11:24:31
39.981271,116.352081,0,264,39588.4753819444,2008-05-20,11:24:33
39.981255,116.352051,0,262,39588.4754050926,2008-05-20,11:24:35
39.981234,116.352066,0,261,39588.4754282407,2008-05-20,11:24:37
39.981189,116.352098,0,260,39588.4754513889,2008-05-20,11:24:39
39.981171,116.35209,0,259,39588.475474537,2008-05-20,11:24:41
39.981146,116.352096,0,259,39588.4754976852,2008-05-20,11:24:43
39.981121,116.352083,0,258,39588.4755208333,2008-05-20,11:24:45
39.981094,116.352078,0,257,39588.4755439815,2008-05-20,11:24:47
39.98106,116.352075,0,257,39588.4755671296,2008-05-20,11:24:49
39.981021,116.352069,0,255,39588.4755902778,2008-05-20,11:24:51
39.980992,116.35209,0,255,39588.4756134259,2008-05-20,11:24:53
39.980959,116.352099,0,255,39588.4756365741,2008-05-20,11:24:55
39.980934,116.352142,0,255,39588.4756597222,2008-05-20,11:24:57
39.980896,116.352146,0,255,39588.4756828704,2008-05-20,11:24:59
39.98087,116.352144,0,254,39588.4757060185,2008-05-20,11:25:01
39.980839,116.352136,0,253,39588.4757291667,2008-05-20,11:25:03
39.980808,116.352129,0,253,39588.4757523148,2008-05-20,11:25:05
39.980762,116.352111,0,251,39588.475775463,2008-05-20,11:25:07
39.980726,116.352114,0,251,39588.4757986111,2008-05-20,11:25:09
39.980702,116.352113,0,250,39588.4758217593,2008-05-20,11:25:11
39.980663,116.352103,0,250,39588.4758449074,2008-05-20,11:25:13
39.980637,116.352098,0,250,39588.4758680556,2008-05-20,11:25:15
39.980616,116.352094,0,249,39588.4758912037,2008-05-20,11:25:17
39.980597,116.352086,0,248,39588.4759143519,2008-05-20,11:25:19
39.980572,116.352077,0,248,39588.4759375,2008-05-20,11:25:21
39.98054,116.352085,0,248,39588.4759606481,2008-05-20,11:25:23
39.980512,116.352074,0,248,39588.4759837963,2008-05-20,11:25:25
39.980489,116.352096,0,247,39588.4760069444,2008-05-20,11:25:27
39.980407,116.352061,0,249,39588.4760300926,2008-05-20,11:25:29
39.98038,116.35206,0,251,39588.4760532407,2008-05-20,11:25:31
39.980352,116.352055,0,252,39588.4760763889,2008-05-20,11:25:33
39.980299,116.352042,0,252,39588.476099537,2008-05-20,11:25:35
39.980265,116.352024,0,252,39588.4761226852,2008-05-20,11:25:37
39.980231,116.351992,0,254,39588.4761458333,2008-05-20,11:25:39
39.980186,116.351962,0,259,39588.4761689815,2008-05-20,11:25:41
39.98018,116.351951,0,259,39588.4761921296,2008-05-20,11:25:43
39.980167,116.351933,0,259,39588.4762152778,2008-05-20,11:25:45
39.980145,116.351894,0,258,39588.4762384259,2008-05-20,11:25:47
39.980129,116.35184,0,258,39588.4762615741,2008-05-20,11:25:49
39.980114,116.351798,0,257,39588.4762847222,2008-05-20,11:25:51
39.980093,116.351757,0,256,39588.4763078704,2008-05-20,11:25:53
39.980083,116.351724,0,254,39588.4763310185,2008-05-20,11:25:55
39.980078,116.351698,0,255,39588.4763541667,2008-05-20,11:25:57
39.980059,116.35165,0,254,39588.4763773148,2008-05-20,11:25:59
39.980069,116.351624,0,249,39588.476400463,2008-05-20,11:26:01
39.980078,116.351614,0,245,39588.4764236111,2008-05-20,11:26:03
39.980079,116.351598,0,243,39588.4764467593,2008-05-20,11:26:05
39.980093,116.351578,0,240,39588.4764699074,2008-05-20,11:26:07
39.980111,116.351562,0,236,39588.4764930556,2008-05-20,11:26:09
39.980125,116.351544,0,232,39588.4765162037,2008-05-20,11:26:11
39.980122,116.351521,0,228,39588.4765393519,2008-05-20,11:26:13
39.980118,116.351496,0,226,39588.4765625,2008-05-20,11:26:15
39.980117,116.351465,0,226,39588.4765856481,2008-05-20,11:26:17
39.980108,116.35145,0,225,39588.4766087963,2008-05-20,11:26:19
39.980128,116.351429,0,223,39588.4766319444,2008-05-20,11:26:21
39.980125,116.351405,0,222,39588.4766550926,2008-05-20,11:26:23
39.980126,116.351383,0,224,39588.4766782407,2008-05-20,11:26:25
39.980127,116.351378,0,224,39588.4767013889,2008-05-20,11:26:27
39.980126,116.351376,0,224,39588.476724537,2008-05-20,11:26:29
39.980125,116.351373,0,224,39588.4767476852,2008-05-20,11:26:31
39.980126,116.351369,0,224,39588.4767708333,2008-05-20,11:26:33
39.980132,116.351361,0,224,39588.4767939815,2008-05-20,11:26:35
39.980138,116.351356,0,224,39588.4768171296,2008-05-20,11:26:37
39.980145,116.35135,0,224,39588.4768402778,2008-05-20,11:26:39
39.980148,116.351347,0,223,39588.4768634259,2008-05-20,11:26:41
39.980151,116.351345,0,223,39588.4768865741,2008-05-20,11:26:43
39.980154,116.351347,0,223,39588.4769097222,2008-05-20,11:26:45
39.980155,116.351353,0,223,39588.4769328704,2008-05-20,11:26:47
39.980156,116.351369,0,223,39588.4769560185,2008-05-20,11:26:49
39.980153,116.351384,0,223,39588.4769791667,2008-05-20,11:26:51
39.980146,116.351405,0,223,39588.4770023148,2008-05-20,11:26:53
39.980136,116.351428,0,223,39588.477025463,2008-05-20,11:26:55
39.980128,116.351442,0,223,39588.4770486111,2008-05-20,11:26:57
39.980116,116.351452,0,223,39588.4770717593,2008-05-20,11:26:59
39.980102,116.351458,0,223,39588.4770949074,2008-05-20,11:27:01
39.980098,116.351472,0,223,39588.4771180556,2008-05-20,11:27:03
39.980094,116.351475,0,224,39588.4771412037,2008-05-20,11:27:05
39.980094,116.351478,0,223,39588.4771643518,2008-05-20,11:27:07
39.980091,116.351483,0,224,39588.4771875,2008-05-20,11:27:09
39.980085,116.35149,0,223,39588.4772106481,2008-05-20,11:27:11
39.980074,116.351487,0,223,39588.4772337963,2008-05-20,11:27:13
39.980067,116.351486,0,223,39588.4772569444,2008-05-20,11:27:15
39.980063,116.351488,0,223,39588.4772800926,2008-05-20,11:27:17
39.980064,116.351495,0,223,39588.4773032407,2008-05-20,11:27:19
39.980064,116.351497,0,223,39588.4773263889,2008-05-20,11:27:21
39.980063,116.3515,0,223,39588.477349537,2008-05-20,11:27:23
39.980072,116.351493,0,223,39588.4773726852,2008-05-20,11:27:25
39.980074,116.351474,0,223,39588.4773958333,2008-05-20,11:27:27
39.980075,116.351461,0,223,39588.4774189815,2008-05-20,11:27:29
39.980078,116.351458,0,223,39588.4774421296,2008-05-20,11:27:31
39.980104,116.35143,0,223,39588.4774652778,2008-05-20,11:27:33
39.980123,116.351413,0,222,39588.4774884259,2008-05-20,11:27:35
39.980142,116.351387,0,222,39588.4775115741,2008-05-20,11:27:37
39.980162,116.351362,0,222,39588.4775347222,2008-05-20,11:27:39
39.980175,116.351332,0,221,39588.4775578704,2008-05-20,11:27:41
39.980188,116.351304,0,221,39588.4775810185,2008-05-20,11:27:43
39.980202,116.351287,0,221,39588.4776041667,2008-05-20,11:27:45
39.980218,116.351276,0,220,39588.4776273148,2008-05-20,11:27:47
39.980233,116.351269,0,220,39588.477650463,2008-05-20,11:27:49
39.98025,116.351268,0,219,39588.4776736111,2008-05-20,11:27:51
39.980271,116.351272,0,219,39588.4776967593,2008-05-20,11:27:53
39.980292,116.351274,0,218,39588.4777199074,2008-05-20,11:27:55
39.980309,116.351275,0,218,39588.4777430556,2008-05-20,11:27:57
39.980324,116.351278,0,217,39588.4777662037,2008-05-20,11:27:59
39.980347,116.351279,0,217,39588.4777893518,2008-05-20,11:28:01
39.980366,116.351271,0,216,39588.4778125,2008-05-20,11:28:03
39.980379,116.351268,0,216,39588.4778356481,2008-05-20,11:28:05
39.980393,116.351265,0,215,39588.4778587963,2008-05-20,11:28:07
39.980413,116.351266,0,215,39588.4778819444,2008-05-20,11:28:09
39.980429,116.351265,0,214,39588.4779050926,2008-05-20,11:28:11
39.980437,116.351256,0,214,39588.4779282407,2008-05-20,11:28:13
39.980437,116.351253,0,213,39588.4779513889,2008-05-20,11:28:15
39.980449,116.351258,0,213,39588.477974537,2008-05-20,11:28:17
39.980444,116.351266,0,212,39588.4779976852,2008-05-20,11:28:19
39.980436,116.351276,0,212,39588.4780208333,2008-05-20,11:28:21
39.980428,116.35128,0,212,39588.4780439815,2008-05-20,11:28:23
39.980427,116.351294,0,211,39588.4780671296,2008-05-20,11:28:25
39.980428,116.351322,0,211,39588.4780902778,2008-05-20,11:28:27
39.980433,116.351357,0,210,39588.4781134259,2008-05-20,11:28:29
39.980442,116.35139,0,210,39588.4781365741,2008-05-20,11:28:31
39.980455,116.351426,0,209,39588.4781597222,2008-05-20,11:28:33
39.980463,116.351457,0,209,39588.4781828704,2008-05-20,11:28:35
39.980474,116.351487,0,208,39588.4782060185,2008-05-20,11:28:37
39.980488,116.351517,0,208,39588.4782291667,2008-05-20,11:28:39
39.980496,116.351536,0,207,39588.4782523148,2008-05-20,11:28:41
39.980494,116.351547,0,206,39588.478275463,2008-05-20,11:28:43
39.980484,116.351554,0,206,39588.4782986111,2008-05-20,11:28:45
39.98047,116.351555,0,205,39588.4783217593,2008-05-20,11:28:47
39.980447,116.351532,0,204,39588.4783449074,2008-05-20,11:28:49
39.980426,116.351529,0,204,39588.4783680556,2008-05-20,11:28:51
39.980406,116.351525,0,203,39588.4783912037,2008-05-20,11:28:53
39.980383,116.351533,0,203,39588.4784143518,2008-05-20,11:28:55
39.980348,116.351515,0,202,39588.4784375,2008-05-20,11:28:57
39.980313,116.351502,0,202,39588.4784606481,2008-05-20,11:28:59
39.980283,116.351488,0,202,39588.4784837963,2008-05-20,11:29:01
39.980247,116.351457,0,202,39588.4785069444,2008-05-20,11:29:03
39.980219,116.351432,0,202,39588.4785300926,2008-05-20,11:29:05
39.980194,116.351417,0,201,39588.4785532407,2008-05-20,11:29:07
39.980169,116.351398,0,201,39588.4785763889,2008-05-20,11:29:09
39.980139,116.35138,0,201,39588.478599537,2008-05-20,11:29:11
39.980108,116.351363,0,201,39588.4786226852,2008-05-20,11:29:13
39.980075,116.351349,0,201,39588.4786458333,2008-05-20,11:29:15
39.980033,116.35132,0,201,39588.4786689815,2008-05-20,11:29:17
39.979996,116.351299,0,201,39588.4786921296,2008-05-20,11:29:19
39.979986,116.351289,0,201,39588.4787152778,2008-05-20,11:29:21
39.979982,116.351281,0,201,39588.4787384259,2008-05-20,11:29:23
39.979976,116.351271,0,201,39588.4787615741,2008-05-20,11:29:25
39.97997,116.351259,0,200,39588.4787847222,2008-05-20,11:29:27
39.979966,116.351251,0,200,39588.4788078704,2008-05-20,11:29:29
39.979965,116.351246,0,200,39588.4788310185,2008-05-20,11:29:31
39.979966,116.351242,0,200,39588.4788541667,2008-05-20,11:29:33
39.979968,116.351239,0,200,39588.4788773148,2008-05-20,11:29:35
39.979969,116.351235,0,200,39588.478900463,2008-05-20,11:29:37
39.979971,116.351231,0,200,39588.4789236111,2008-05-20,11:29:39
39.979973,116.351225,0,200,39588.4789467593,2008-05-20,11:29:41
39.979975,116.351218,0,200,39588.4789699074,2008-05-20,11:29:43
39.979987,116.351221,0,200,39588.4789930556,2008-05-20,11:29:45
39.979994,116.351224,0,200,39588.4790162037,2008-05-20,11:29:47
39.979998,116.351225,0,200,39588.4790393518,2008-05-20,11:29:49
39.98,116.351221,0,200,39588.4790625,2008-05-20,11:29:51
39.980001,116.351216,0,200,39588.4790856481,2008-05-20,11:29:53
39.980003,116.351211,0,200,39588.4791087963,2008-05-20,11:29:55
39.980014,116.351211,0,200,39588.4791319444,2008-05-20,11:29:57
39.980029,116.351217,0,200,39588.4791550926,2008-05-20,11:29:59
39.980043,116.351223,0,200,39588.4791782407,2008-05-20,11:30:01
39.98006,116.351244,0,200,39588.4792013889,2008-05-20,11:30:03
39.98009,116.351281,0,200,39588.479224537,2008-05-20,11:30:05
39.980121,116.351325,0,200,39588.4792476852,2008-05-20,11:30:07
39.980149,116.35137,0,200,39588.4792708333,2008-05-20,11:30:09
39.980167,116.351402,0,200,39588.4792939815,2008-05-20,11:30:11
39.980185,116.351433,0,200,39588.4793171296,2008-05-20,11:30:13
39.980198,116.35146,0,200,39588.4793402778,2008-05-20,11:30:15
39.980208,116.351487,0,200,39588.4793634259,2008-05-20,11:30:17
39.980221,116.351521,0,200,39588.4793865741,2008-05-20,11:30:19
39.98023,116.351554,0,201,39588.4794097222,2008-05-20,11:30:21
39.980245,116.351588,0,201,39588.4794328704,2008-05-20,11:30:23
39.980267,116.351609,0,201,39588.4794560185,2008-05-20,11:30:25
39.980281,116.351619,0,202,39588.4794791667,2008-05-20,11:30:27
39.980298,116.351612,0,202,39588.4795023148,2008-05-20,11:30:29
39.980292,116.351599,0,203,39588.479525463,2008-05-20,11:30:31
39.980265,116.351574,0,204,39588.4795486111,2008-05-20,11:30:33
39.980248,116.351553,0,204,39588.4795717593,2008-05-20,11:30:35
39.98023,116.351546,0,205,39588.4795949074,2008-05-20,11:30:37
39.980198,116.351529,0,206,39588.4796180556,2008-05-20,11:30:39
39.980176,116.351518,0,206,39588.4796412037,2008-05-20,11:30:41
39.980162,116.351509,0,206,39588.4796643518,2008-05-20,11:30:43
39.980158,116.351497,0,207,39588.4796875,2008-05-20,11:30:45
39.980164,116.351487,0,207,39588.4797106481,2008-05-20,11:30:47
39.980168,116.351501,0,208,39588.4797337963,2008-05-20,11:30:49
39.980154,116.351525,0,208,39588.4797569444,2008-05-20,11:30:51
39.980157,116.351554,0,208,39588.4797800926,2008-05-20,11:30:53
39.980171,116.351593,0,209,39588.4798032407,2008-05-20,11:30:55
39.980188,116.351634,0,209,39588.4798263889,2008-05-20,11:30:57
39.980209,116.351696,0,211,39588.479849537,2008-05-20,11:30:59
39.98024,116.351753,0,212,39588.4798726852,2008-05-20,11:31:01
39.980275,116.351814,0,213,39588.4798958333,2008-05-20,11:31:03
39.980311,116.351875,0,214,39588.4799189815,2008-05-20,11:31:05
39.98035,116.351933,0,216,39588.4799421296,2008-05-20,11:31:07
39.980373,116.351976,0,217,39588.4799652778,2008-05-20,11:31:09
39.980382,116.35199,0,218,39588.4799884259,2008-05-20,11:31:11
39.980391,116.352001,0,218,39588.4800115741,2008-05-20,11:31:13
39.980393,116.352012,0,219,39588.4800347222,2008-05-20,11:31:15
39.980398,116.352037,0,219,39588.4800578704,2008-05-20,11:31:17
39.980395,116.352049,0,219,39588.4800810185,2008-05-20,11:31:19
39.980392,116.352057,0,220,39588.4801041667,2008-05-20,11:31:21
39.980378,116.35205,0,220,39588.4801273148,2008-05-20,11:31:23
39.980366,116.352048,0,220,39588.480150463,2008-05-20,11:31:25
39.980367,116.352049,0,220,39588.4801736111,2008-05-20,11:31:27
39.980366,116.35203,0,221,39588.4801967593,2008-05-20,11:31:29
39.980366,116.35201,0,221,39588.4802199074,2008-05-20,11:31:31
39.980362,116.351972,0,221,39588.4802430556,2008-05-20,11:31:33
39.980364,116.351908,0,222,39588.4802662037,2008-05-20,11:31:35
39.980338,116.351807,0,222,39588.4802893519,2008-05-20,11:31:37
39.980321,116.351763,0,223,39588.4803125,2008-05-20,11:31:39
39.98031,116.351705,0,225,39588.4803356482,2008-05-20,11:31:41
39.980304,116.351672,0,226,39588.4803587963,2008-05-20,11:31:43
39.98029,116.351677,0,228,39588.4803819444,2008-05-20,11:31:45
39.980241,116.351602,0,230,39588.4804050926,2008-05-20,11:31:47
39.980211,116.351536,0,231,39588.4804282407,2008-05-20,11:31:49
39.980196,116.351505,0,230,39588.4804513889,2008-05-20,11:31:51
39.980171,116.35144,0,229,39588.480474537,2008-05-20,11:31:53
39.980146,116.351372,0,230,39588.4804976852,2008-05-20,11:31:55
39.980116,116.351298,0,230,39588.4805208333,2008-05-20,11:31:57
39.980108,116.351262,0,231,39588.4805439815,2008-05-20,11:31:59
39.980152,116.351732,0,120,39588.498587963,2008-05-20,11:57:58
39.980257,116.351702,0,164,39588.4986226852,2008-05-20,11:58:01
39.980253,116.351733,0,158,39588.4986458333,2008-05-20,11:58:03
39.980283,116.351776,0,162,39588.4986689815,2008-05-20,11:58:05
39.980484,116.351565,0,175,39588.4997222222,2008-05-20,11:59:36
39.980491,116.351533,0,175,39588.4997453704,2008-05-20,11:59:38
39.98051,116.351492,0,175,39588.4997685185,2008-05-20,11:59:40
39.980512,116.351452,0,176,39588.4997916667,2008-05-20,11:59:42
39.98051,116.35143,0,176,39588.4998148148,2008-05-20,11:59:44
39.980497,116.351392,0,178,39588.499837963,2008-05-20,11:59:46
39.980495,116.351362,0,178,39588.4998611111,2008-05-20,11:59:48
39.980487,116.351338,0,178,39588.4998842593,2008-05-20,11:59:50
39.980487,116.351333,0,178,39588.4999074074,2008-05-20,11:59:52
39.980489,116.351329,0,178,39588.4999305556,2008-05-20,11:59:54
39.98049,116.351325,0,178,39588.4999537037,2008-05-20,11:59:56
39.980493,116.351321,0,178,39588.4999768519,2008-05-20,11:59:58
39.980497,116.351319,0,178,39588.5,2008-05-20,12:00:00
39.9805,116.351316,0,178,39588.5000231481,2008-05-20,12:00:02
39.980502,116.351316,0,178,39588.5000462963,2008-05-20,12:00:04
39.980505,116.351315,0,177,39588.5000694444,2008-05-20,12:00:06
39.980477,116.351265,0,177,39588.5000925926,2008-05-20,12:00:08
39.980458,116.351237,0,175,39588.5001157407,2008-05-20,12:00:10
39.98045,116.351215,0,174,39588.5001388889,2008-05-20,12:00:12
39.980438,116.351185,0,174,39588.500162037,2008-05-20,12:00:14
39.980422,116.351148,0,172,39588.5001851852,2008-05-20,12:00:16
39.980406,116.351094,0,174,39588.5002083333,2008-05-20,12:00:18
39.980399,116.351057,0,175,39588.5002314815,2008-05-20,12:00:20
39.9804,116.351052,0,175,39588.5002546296,2008-05-20,12:00:22
39.980395,116.351018,0,177,39588.5002777778,2008-05-20,12:00:24
39.980375,116.350977,0,176,39588.5003009259,2008-05-20,12:00:26
39.980364,116.350913,0,177,39588.5003240741,2008-05-20,12:00:28
39.980359,116.350851,0,177,39588.5003472222,2008-05-20,12:00:30
39.980382,116.35078,0,176,39588.5003703704,2008-05-20,12:00:32
39.980389,116.350719,0,179,39588.5003935185,2008-05-20,12:00:34
39.98038,116.350689,0,180,39588.5004166667,2008-05-20,12:00:36
39.980371,116.350669,0,180,39588.5004398148,2008-05-20,12:00:38
39.980362,116.350629,0,181,39588.500462963,2008-05-20,12:00:40
39.980387,116.350586,0,179,39588.5004861111,2008-05-20,12:00:42
39.980425,116.350556,0,177,39588.5005092593,2008-05-20,12:00:44
39.980452,116.350499,0,177,39588.5005324074,2008-05-20,12:00:46
39.980468,116.350473,0,176,39588.5005555556,2008-05-20,12:00:48
39.980474,116.350447,0,177,39588.5005787037,2008-05-20,12:00:50
39.980481,116.350423,0,177,39588.5006018518,2008-05-20,12:00:52
39.980492,116.350405,0,177,39588.500625,2008-05-20,12:00:54
39.980498,116.350377,0,177,39588.5006481481,2008-05-20,12:00:56
39.980507,116.350355,0,177,39588.5006712963,2008-05-20,12:00:58
39.980509,116.350259,0,178,39588.5006944444,2008-05-20,12:01:00
39.98051,116.350156,0,180,39588.5007175926,2008-05-20,12:01:02
39.980506,116.350092,0,179,39588.5007407407,2008-05-20,12:01:04
39.980479,116.350055,0,180,39588.5007638889,2008-05-20,12:01:06
39.980452,116.350001,0,179,39588.500787037,2008-05-20,12:01:08
39.980421,116.349936,0,179,39588.5008101852,2008-05-20,12:01:10
39.980391,116.349877,0,179,39588.5008333333,2008-05-20,12:01:12
39.980336,116.349796,0,181,39588.5008564815,2008-05-20,12:01:14
39.980322,116.349737,0,179,39588.5008796296,2008-05-20,12:01:16
39.980305,116.349688,0,177,39588.5009027778,2008-05-20,12:01:18
39.980282,116.349648,0,175,39588.5009259259,2008-05-20,12:01:20
39.980259,116.349622,0,172,39588.5009490741,2008-05-20,12:01:22
39.980238,116.349596,0,169,39588.5009722222,2008-05-20,12:01:24
39.980218,116.349561,0,166,39588.5009953704,2008-05-20,12:01:26
39.980189,116.349531,0,165,39588.5010185185,2008-05-20,12:01:28
39.980172,116.349514,0,162,39588.5010416667,2008-05-20,12:01:30
39.980132,116.349458,0,164,39588.5010648148,2008-05-20,12:01:32
39.980106,116.349384,0,165,39588.501087963,2008-05-20,12:01:34
39.980105,116.349356,0,163,39588.5011111111,2008-05-20,12:01:36
39.980059,116.349313,0,165,39588.5011342593,2008-05-20,12:01:38
39.980021,116.34928,0,164,39588.5011574074,2008-05-20,12:01:40
39.979988,116.349238,0,164,39588.5011805556,2008-05-20,12:01:42
39.979959,116.349192,0,164,39588.5012037037,2008-05-20,12:01:44
39.979938,116.349165,0,164,39588.5012268518,2008-05-20,12:01:46
39.979903,116.349132,0,164,39588.50125,2008-05-20,12:01:48
39.979882,116.349108,0,163,39588.5012731481,2008-05-20,12:01:50
39.979835,116.349104,0,165,39588.5012962963,2008-05-20,12:01:52
39.979785,116.349065,0,166,39588.5013194444,2008-05-20,12:01:54
39.97976,116.349038,0,166,39588.5013425926,2008-05-20,12:01:56
39.979749,116.349013,0,165,39588.5013657407,2008-05-20,12:01:58
39.979738,116.348987,0,166,39588.5013888889,2008-05-20,12:02:00
39.979711,116.348919,0,168,39588.501412037,2008-05-20,12:02:02
39.979707,116.348868,0,169,39588.5014351852,2008-05-20,12:02:04
39.979704,116.348829,0,169,39588.5014583333,2008-05-20,12:02:06
39.97968,116.348802,0,170,39588.5014814815,2008-05-20,12:02:08
39.979652,116.34873,0,171,39588.5015046296,2008-05-20,12:02:10
39.979637,116.348682,0,171,39588.5015277778,2008-05-20,12:02:12
39.979631,116.348639,0,170,39588.5015509259,2008-05-20,12:02:14
39.979628,116.34859,0,169,39588.5015740741,2008-05-20,12:02:16
39.979631,116.348577,0,168,39588.5015972222,2008-05-20,12:02:18
39.979631,116.34853,0,168,39588.5016203704,2008-05-20,12:02:20
39.979639,116.34849,0,166,39588.5016435185,2008-05-20,12:02:22
39.979633,116.348446,0,166,39588.5016666667,2008-05-20,12:02:24
39.979644,116.348418,0,165,39588.5016898148,2008-05-20,12:02:26
39.979659,116.348391,0,163,39588.501712963,2008-05-20,12:02:28
39.979676,116.348363,0,160,39588.5017361111,2008-05-20,12:02:30
39.979733,116.348323,0,155,39588.5017592593,2008-05-20,12:02:32
39.979841,116.3483,0,145,39588.5017824074,2008-05-20,12:02:34
39.979913,116.348282,0,144,39588.5018055556,2008-05-20,12:02:36
39.979943,116.348272,0,141,39588.5018287037,2008-05-20,12:02:38
39.979971,116.348254,0,137,39588.5018518518,2008-05-20,12:02:40
39.980008,116.348237,0,134,39588.501875,2008-05-20,12:02:42
39.980044,116.348212,0,131,39588.5018981481,2008-05-20,12:02:44
39.980071,116.348187,0,128,39588.5019212963,2008-05-20,12:02:46
39.980098,116.348171,0,124,39588.5019444444,2008-05-20,12:02:48
39.980137,116.348158,0,124,39588.5019675926,2008-05-20,12:02:50
39.980151,116.348126,0,121,39588.5019907407,2008-05-20,12:02:52
39.980142,116.348068,0,119,39588.5020138889,2008-05-20,12:02:54
39.980151,116.348048,0,117,39588.502037037,2008-05-20,12:02:56
39.980139,116.348018,0,118,39588.5020601852,2008-05-20,12:02:58
39.980121,116.347993,0,118,39588.5020833333,2008-05-20,12:03:00
39.980119,116.347976,0,116,39588.5021064815,2008-05-20,12:03:02
39.980123,116.34796,0,113,39588.5021296296,2008-05-20,12:03:04
39.980125,116.347935,0,110,39588.5021527778,2008-05-20,12:03:06
39.980135,116.347924,0,110,39588.5021759259,2008-05-20,12:03:08
39.980159,116.347905,0,107,39588.5021990741,2008-05-20,12:03:10
39.980174,116.347891,0,105,39588.5022222222,2008-05-20,12:03:12
39.980196,116.34788,0,103,39588.5022453704,2008-05-20,12:03:14
39.9802,116.347887,0,101,39588.5022685185,2008-05-20,12:03:16
39.980227,116.347888,0,99,39588.5022916667,2008-05-20,12:03:18
39.980268,116.347898,0,99,39588.5023148148,2008-05-20,12:03:20
39.980307,116.347915,0,100,39588.502337963,2008-05-20,12:03:22
39.980337,116.347908,0,100,39588.5023611111,2008-05-20,12:03:24
39.980347,116.347899,0,98,39588.5023842593,2008-05-20,12:03:26
39.980361,116.347895,0,95,39588.5024074074,2008-05-20,12:03:28
39.980399,116.347912,0,97,39588.5024305556,2008-05-20,12:03:30
39.980431,116.347925,0,97,39588.5024537037,2008-05-20,12:03:32
39.980432,116.347909,0,94,39588.5024768518,2008-05-20,12:03:34
39.980454,116.347936,0,94,39588.5025,2008-05-20,12:03:36
39.980466,116.347948,0,92,39588.5025231481,2008-05-20,12:03:38
39.98044,116.347973,0,94,39588.5025462963,2008-05-20,12:03:40
39.980407,116.348007,0,95,39588.5025694444,2008-05-20,12:03:42
39.980428,116.347946,0,102,39588.5025925926,2008-05-20,12:03:44
39.980446,116.347962,0,114,39588.5026157407,2008-05-20,12:03:46
39.980433,116.347941,0,114,39588.5026388889,2008-05-20,12:03:48
39.980416,116.347942,0,112,39588.502662037,2008-05-20,12:03:50
39.980392,116.34794,0,111,39588.5026851852,2008-05-20,12:03:52
39.980375,116.347935,0,111,39588.5027083333,2008-05-20,12:03:54
39.98037,116.347947,0,111,39588.5027314815,2008-05-20,12:03:56
39.980367,116.347956,0,111,39588.5027546296,2008-05-20,12:03:58
39.98036,116.347971,0,113,39588.5027777778,2008-05-20,12:04:00
39.98035,116.347949,0,114,39588.5028009259,2008-05-20,12:04:02
39.9803,116.347883,0,119,39588.5028240741,2008-05-20,12:04:04
39.980315,116.347857,0,121,39588.5028472222,2008-05-20,12:04:06
39.980274,116.347802,0,122,39588.5028703704,2008-05-20,12:04:08
39.980281,116.347768,0,121,39588.5028935185,2008-05-20,12:04:10
39.980281,116.347733,0,121,39588.5029166667,2008-05-20,12:04:12
39.980294,116.347707,0,122,39588.5029398148,2008-05-20,12:04:14
39.980306,116.347689,0,124,39588.502962963,2008-05-20,12:04:16
39.980277,116.347643,0,129,39588.5029861111,2008-05-20,12:04:18
39.980267,116.347619,0,131,39588.5030092593,2008-05-20,12:04:20
39.980275,116.347596,0,131,39588.5030324074,2008-05-20,12:04:22
39.980301,116.34759,0,134,39588.5030555556,2008-05-20,12:04:24
39.980321,116.347563,0,135,39588.5030787037,2008-05-20,12:04:26
39.980326,116.347544,0,135,39588.5031018518,2008-05-20,12:04:28
39.980329,116.347528,0,135,39588.503125,2008-05-20,12:04:30
39.980345,116.347483,0,135,39588.5031481481,2008-05-20,12:04:32
39.980314,116.347462,0,134,39588.5031712963,2008-05-20,12:04:34
39.980348,116.347437,0,134,39588.5031944444,2008-05-20,12:04:36
39.980338,116.347409,0,136,39588.5032175926,2008-05-20,12:04:38
39.980356,116.347402,0,139,39588.5032407407,2008-05-20,12:04:40
39.980362,116.347366,0,139,39588.5032638889,2008-05-20,12:04:42
39.980381,116.347356,0,138,39588.503287037,2008-05-20,12:04:44
39.98041,116.347358,0,139,39588.5033101852,2008-05-20,12:04:46
39.980433,116.347359,0,140,39588.5033333333,2008-05-20,12:04:48
39.980455,116.347354,0,141,39588.5033564815,2008-05-20,12:04:50
39.98048,116.347355,0,140,39588.5033796296,2008-05-20,12:04:52
39.980514,116.347351,0,140,39588.5034027778,2008-05-20,12:04:54
39.980542,116.347342,0,138,39588.5034259259,2008-05-20,12:04:56
39.980559,116.34733,0,139,39588.5034490741,2008-05-20,12:04:58
39.980586,116.347328,0,138,39588.5034722222,2008-05-20,12:05:00
39.98061,116.34731,0,139,39588.5034953704,2008-05-20,12:05:02
39.980638,116.347314,0,139,39588.5035185185,2008-05-20,12:05:04
39.980665,116.347321,0,138,39588.5035416667,2008-05-20,12:05:06
39.980702,116.347343,0,140,39588.5035648148,2008-05-20,12:05:08
39.980719,116.347332,0,140,39588.503587963,2008-05-20,12:05:10
39.980745,116.347326,0,141,39588.5036111111,2008-05-20,12:05:12
39.980776,116.347326,0,142,39588.5036342593,2008-05-20,12:05:14
39.980803,116.347333,0,143,39588.5036574074,2008-05-20,12:05:16
39.980827,116.347336,0,147,39588.5036805556,2008-05-20,12:05:18
39.980865,116.347337,0,144,39588.5037037037,2008-05-20,12:05:20
39.980888,116.347334,0,143,39588.5037268519,2008-05-20,12:05:22
39.980908,116.347327,0,144,39588.50375,2008-05-20,12:05:24
39.980932,116.347326,0,144,39588.5037731482,2008-05-20,12:05:26
39.98095,116.347309,0,143,39588.5037962963,2008-05-20,12:05:28
39.980983,116.347312,0,144,39588.5038194444,2008-05-20,12:05:30
39.980998,116.347306,0,142,39588.5038425926,2008-05-20,12:05:32
39.981021,116.347305,0,141,39588.5038657407,2008-05-20,12:05:34
39.981035,116.34731,0,140,39588.5038888889,2008-05-20,12:05:36
39.981055,116.347341,0,141,39588.503912037,2008-05-20,12:05:38
39.981064,116.347344,0,145,39588.5039351852,2008-05-20,12:05:40
39.981081,116.347338,0,144,39588.5039583333,2008-05-20,12:05:42
39.9811,116.347338,0,146,39588.5039814815,2008-05-20,12:05:44
39.981096,116.347351,0,146,39588.5040046296,2008-05-20,12:05:46
39.981083,116.347342,0,150,39588.5040277778,2008-05-20,12:05:48
39.981084,116.347345,0,151,39588.5040509259,2008-05-20,12:05:50
39.981088,116.347351,0,151,39588.5040740741,2008-05-20,12:05:52
39.981097,116.347353,0,152,39588.5040972222,2008-05-20,12:05:54
39.981106,116.347358,0,152,39588.5041203704,2008-05-20,12:05:56
39.981116,116.347364,0,152,39588.5041435185,2008-05-20,12:05:58
39.981122,116.347371,0,152,39588.5041666667,2008-05-20,12:06:00
39.981133,116.34737,0,152,39588.5041898148,2008-05-20,12:06:02
39.981138,116.347374,0,152,39588.504212963,2008-05-20,12:06:04
39.981358,116.3474,0,179,39588.5105324074,2008-05-20,12:15:10
39.981407,116.347401,0,176,39588.5105555556,2008-05-20,12:15:12
39.981428,116.347387,0,175,39588.5105787037,2008-05-20,12:15:14
39.981438,116.347385,0,174,39588.5106018518,2008-05-20,12:15:16
39.981471,116.347413,0,171,39588.510625,2008-05-20,12:15:18
39.981484,116.347411,0,171,39588.5106481481,2008-05-20,12:15:20
39.981498,116.347389,0,171,39588.5106712963,2008-05-20,12:15:22
39.981501,116.347398,0,170,39588.5106944444,2008-05-20,12:15:24
39.981489,116.347403,0,169,39588.5107175926,2008-05-20,12:15:26
39.981448,116.347402,0,169,39588.5107407407,2008-05-20,12:15:28
39.981379,116.347404,0,167,39588.5107638889,2008-05-20,12:15:30
39.98127,116.347427,0,168,39588.510787037,2008-05-20,12:15:32
39.98113,116.347434,0,172,39588.5108101852,2008-05-20,12:15:34
39.980941,116.347447,0,177,39588.5108333333,2008-05-20,12:15:36
39.980761,116.347467,0,179,39588.5108564815,2008-05-20,12:15:38
39.980562,116.347485,0,178,39588.5108796296,2008-05-20,12:15:40
39.980356,116.347496,0,180,39588.5109027778,2008-05-20,12:15:42
39.980134,116.34752,0,178,39588.5109259259,2008-05-20,12:15:44
39.979899,116.347507,0,185,39588.5109490741,2008-05-20,12:15:46
39.979667,116.347495,0,182,39588.5109722222,2008-05-20,12:15:48
39.979428,116.347522,0,182,39588.5109953704,2008-05-20,12:15:50
39.979176,116.347554,0,181,39588.5110185185,2008-05-20,12:15:52
39.978927,116.347561,0,183,39588.5110416667,2008-05-20,12:15:54
39.978644,116.347575,0,182,39588.5110648148,2008-05-20,12:15:56
39.978358,116.347568,0,184,39588.511087963,2008-05-20,12:15:58
39.978067,116.347554,0,186,39588.5111111111,2008-05-20,12:16:00
39.977794,116.347536,0,192,39588.5111342593,2008-05-20,12:16:02
39.977517,116.347493,0,202,39588.5111574074,2008-05-20,12:16:04
39.977241,116.347488,0,209,39588.5111805556,2008-05-20,12:16:06
39.976988,116.347466,0,216,39588.5112037037,2008-05-20,12:16:08
39.976737,116.347465,0,225,39588.5112268519,2008-05-20,12:16:10
39.976483,116.347501,0,225,39588.51125,2008-05-20,12:16:12
39.976248,116.347505,0,228,39588.5112731481,2008-05-20,12:16:14
39.976034,116.347514,0,227,39588.5112962963,2008-05-20,12:16:16
39.975857,116.347515,0,224,39588.5113194444,2008-05-20,12:16:18
39.975694,116.347482,0,224,39588.5113425926,2008-05-20,12:16:20
39.975599,116.347446,0,229,39588.5113657407,2008-05-20,12:16:22
39.975492,116.347395,0,228,39588.5113888889,2008-05-20,12:16:24
39.975385,116.347357,0,225,39588.511412037,2008-05-20,12:16:26
39.97531,116.347301,0,224,39588.5114351852,2008-05-20,12:16:28
39.975256,116.347219,0,221,39588.5114583333,2008-05-20,12:16:30
39.975237,116.34711,0,219,39588.5114814815,2008-05-20,12:16:32
39.97525,116.346945,0,215,39588.5115046296,2008-05-20,12:16:34
39.975257,116.346757,0,208,39588.5115277778,2008-05-20,12:16:36
39.975262,116.346548,0,200,39588.5115509259,2008-05-20,12:16:38
39.97526,116.346314,0,195,39588.5115740741,2008-05-20,12:16:40
39.975268,116.346071,0,189,39588.5115972222,2008-05-20,12:16:42
39.975281,116.345814,0,185,39588.5116203704,2008-05-20,12:16:44
39.975287,116.345548,0,182,39588.5116435185,2008-05-20,12:16:46
39.975282,116.345272,0,179,39588.5116666667,2008-05-20,12:16:48
39.975283,116.344997,0,178,39588.5116898148,2008-05-20,12:16:50
39.975275,116.344738,0,177,39588.511712963,2008-05-20,12:16:52
39.975264,116.344482,0,178,39588.5117361111,2008-05-20,12:16:54
39.975254,116.344236,0,178,39588.5117592593,2008-05-20,12:16:56
39.97524,116.343999,0,179,39588.5117824074,2008-05-20,12:16:58
39.975209,116.343795,0,183,39588.5118055556,2008-05-20,12:17:00
39.975182,116.343599,0,187,39588.5118287037,2008-05-20,12:17:02
39.975154,116.343442,0,192,39588.5118518519,2008-05-20,12:17:04
39.97504,116.343326,0,207,39588.511875,2008-05-20,12:17:06
39.974977,116.343208,0,217,39588.5118981482,2008-05-20,12:17:08
39.97496,116.343097,0,224,39588.5119212963,2008-05-20,12:17:10
39.974964,116.342978,0,230,39588.5119444444,2008-05-20,12:17:12
39.974963,116.342848,0,234,39588.5119675926,2008-05-20,12:17:14
39.974947,116.342692,0,240,39588.5119907407,2008-05-20,12:17:16
39.974916,116.342547,0,246,39588.5120138889,2008-05-20,12:17:18
39.974879,116.342419,0,251,39588.512037037,2008-05-20,12:17:20
39.974825,116.342254,0,257,39588.5120601852,2008-05-20,12:17:22
39.974771,116.342098,0,266,39588.5120833333,2008-05-20,12:17:24
39.974722,116.341927,0,274,39588.5121064815,2008-05-20,12:17:26
39.974695,116.341718,0,279,39588.5121296296,2008-05-20,12:17:28
39.974659,116.341495,0,286,39588.5121527778,2008-05-20,12:17:30
39.974655,116.34132,0,292,39588.5121759259,2008-05-20,12:17:32
39.974658,116.341121,0,297,39588.5121990741,2008-05-20,12:17:34
39.97468,116.340898,0,302,39588.5122222222,2008-05-20,12:17:36
39.974699,116.340665,0,305,39588.5122453704,2008-05-20,12:17:38
39.974695,116.340415,0,310,39588.5122685185,2008-05-20,12:17:40
39.974704,116.340167,0,314,39588.5122916667,2008-05-20,12:17:42
39.97479,116.339968,0,309,39588.5123148148,2008-05-20,12:17:44
39.97488,116.339826,0,302,39588.512337963,2008-05-20,12:17:46
39.974976,116.339701,0,286,39588.5123611111,2008-05-20,12:17:48
39.975001,116.339582,0,273,39588.5123842593,2008-05-20,12:17:50
39.975011,116.339451,0,266,39588.5124074074,2008-05-20,12:17:52
39.975022,116.339302,0,260,39588.5124305556,2008-05-20,12:17:54
39.97503,116.339139,0,258,39588.5124537037,2008-05-20,12:17:56
39.975035,116.338986,0,258,39588.5124768519,2008-05-20,12:17:58
39.975063,116.338864,0,259,39588.5125,2008-05-20,12:18:00
39.975061,116.338757,0,256,39588.5125231481,2008-05-20,12:18:02
39.975053,116.338663,0,254,39588.5125462963,2008-05-20,12:18:04
39.975016,116.338565,0,254,39588.5125694444,2008-05-20,12:18:06
39.975016,116.338533,0,256,39588.5125925926,2008-05-20,12:18:08
39.975018,116.338519,0,256,39588.5126157407,2008-05-20,12:18:10
39.975021,116.33852,0,258,39588.5126388889,2008-05-20,12:18:12
39.975028,116.33852,0,259,39588.512662037,2008-05-20,12:18:14
39.975035,116.338521,0,260,39588.5126851852,2008-05-20,12:18:16
39.975039,116.33852,0,261,39588.5127083333,2008-05-20,12:18:18
39.975038,116.338527,0,261,39588.5127314815,2008-05-20,12:18:20
39.975034,116.338536,0,262,39588.5127546296,2008-05-20,12:18:22
39.975031,116.338541,0,262,39588.5127777778,2008-05-20,12:18:24
39.975029,116.338537,0,263,39588.5128009259,2008-05-20,12:18:26
39.975024,116.338495,0,264,39588.5128240741,2008-05-20,12:18:28
39.975011,116.338423,0,264,39588.5128472222,2008-05-20,12:18:30
39.975003,116.338303,0,264,39588.5128703704,2008-05-20,12:18:32
39.974996,116.338159,0,264,39588.5128935185,2008-05-20,12:18:34
39.97498,116.337992,0,264,39588.5129166667,2008-05-20,12:18:36
39.974978,116.337794,0,262,39588.5129398148,2008-05-20,12:18:38
39.975,116.337574,0,260,39588.512962963,2008-05-20,12:18:40
39.97502,116.337327,0,259,39588.5129861111,2008-05-20,12:18:42
39.975031,116.337036,0,258,39588.5130092593,2008-05-20,12:18:44
39.97504,116.336726,0,256,39588.5130324074,2008-05-20,12:18:46
39.975045,116.33642,0,254,39588.5130555556,2008-05-20,12:18:48
39.975108,116.336101,0,251,39588.5130787037,2008-05-20,12:18:50
39.975154,116.335768,0,248,39588.5131018519,2008-05-20,12:18:52
39.975161,116.335436,0,246,39588.513125,2008-05-20,12:18:54
39.97517,116.335096,0,245,39588.5131481481,2008-05-20,12:18:56
39.975169,116.334726,0,243,39588.5131712963,2008-05-20,12:18:58
39.975174,116.334365,0,240,39588.5131944444,2008-05-20,12:19:00
39.97518,116.33401,0,238,39588.5132175926,2008-05-20,12:19:02
39.975179,116.333662,0,237,39588.5132407407,2008-05-20,12:19:04
39.975174,116.333318,0,236,39588.5132638889,2008-05-20,12:19:06
39.975155,116.33301,0,235,39588.513287037,2008-05-20,12:19:08
39.975136,116.332736,0,234,39588.5133101852,2008-05-20,12:19:10
39.975129,116.332439,0,232,39588.5133333333,2008-05-20,12:19:12
39.97511,116.332118,0,229,39588.5133564815,2008-05-20,12:19:14
39.975125,116.331838,0,229,39588.5133796296,2008-05-20,12:19:16
39.975105,116.331573,0,226,39588.5134027778,2008-05-20,12:19:18
39.975077,116.331281,0,222,39588.5134259259,2008-05-20,12:19:20
39.975064,116.331034,0,219,39588.5134490741,2008-05-20,12:19:22
39.975047,116.330804,0,216,39588.5134722222,2008-05-20,12:19:24
39.975015,116.330592,0,211,39588.5134953704,2008-05-20,12:19:26
39.974986,116.330399,0,207,39588.5135185185,2008-05-20,12:19:28
39.974952,116.330215,0,210,39588.5135416667,2008-05-20,12:19:30
39.974953,116.330042,0,210,39588.5135648148,2008-05-20,12:19:32
39.974961,116.329847,0,211,39588.513587963,2008-05-20,12:19:34
39.974905,116.329609,0,216,39588.5136111111,2008-05-20,12:19:36
39.974896,116.329417,0,218,39588.5136342593,2008-05-20,12:19:38
39.974924,116.329241,0,215,39588.5136574074,2008-05-20,12:19:40
39.974935,116.329097,0,216,39588.5136805556,2008-05-20,12:19:42
39.974919,116.328951,0,220,39588.5137037037,2008-05-20,12:19:44
39.974924,116.328849,0,220,39588.5137268519,2008-05-20,12:19:46
39.974928,116.328752,0,222,39588.51375,2008-05-20,12:19:48
39.974934,116.328698,0,222,39588.5137731481,2008-05-20,12:19:50
39.974937,116.328674,0,220,39588.5137962963,2008-05-20,12:19:52
39.974945,116.328654,0,219,39588.5138194444,2008-05-20,12:19:54
39.974942,116.328654,0,221,39588.5138425926,2008-05-20,12:19:56
39.974941,116.328657,0,222,39588.5138657407,2008-05-20,12:19:58
39.97494,116.32866,0,222,39588.5138888889,2008-05-20,12:20:00
39.974939,116.328664,0,223,39588.513912037,2008-05-20,12:20:02
39.974934,116.328672,0,223,39588.5139351852,2008-05-20,12:20:04
39.974926,116.328684,0,223,39588.5139583333,2008-05-20,12:20:06
39.974917,116.3287,0,223,39588.5139814815,2008-05-20,12:20:08
39.974909,116.328712,0,224,39588.5140046296,2008-05-20,12:20:10
39.974905,116.328715,0,224,39588.5140277778,2008-05-20,12:20:12
39.974905,116.328703,0,224,39588.5140509259,2008-05-20,12:20:14
39.974906,116.328646,0,225,39588.5140740741,2008-05-20,12:20:16
39.974916,116.328506,0,225,39588.5140972222,2008-05-20,12:20:18
39.974941,116.328316,0,223,39588.5141203704,2008-05-20,12:20:20
39.974982,116.328115,0,215,39588.5141435185,2008-05-20,12:20:22
39.975087,116.327878,0,204,39588.5141666667,2008-05-20,12:20:24
39.975139,116.327681,0,196,39588.5141898148,2008-05-20,12:20:26
39.975144,116.327501,0,194,39588.514212963,2008-05-20,12:20:28
39.975128,116.327312,0,192,39588.5142361111,2008-05-20,12:20:30
39.975114,116.327131,0,190,39588.5142592593,2008-05-20,12:20:32
39.975092,116.32696,0,187,39588.5142824074,2008-05-20,12:20:34
39.975081,116.326774,0,183,39588.5143055556,2008-05-20,12:20:36
39.975053,116.326597,0,182,39588.5143287037,2008-05-20,12:20:38
39.975019,116.326437,0,181,39588.5143518519,2008-05-20,12:20:40
39.974994,116.326278,0,179,39588.514375,2008-05-20,12:20:42
39.974959,116.326138,0,179,39588.5143981481,2008-05-20,12:20:44
39.974933,116.326028,0,178,39588.5144212963,2008-05-20,12:20:46
39.974927,116.325928,0,179,39588.5144444444,2008-05-20,12:20:48
39.974926,116.325902,0,179,39588.5144675926,2008-05-20,12:20:50
39.974929,116.325871,0,180,39588.5144907407,2008-05-20,12:20:52
39.974931,116.325872,0,179,39588.5145138889,2008-05-20,12:20:54
39.974936,116.325874,0,178,39588.514537037,2008-05-20,12:20:56
39.974938,116.325876,0,178,39588.5145601852,2008-05-20,12:20:58
39.974933,116.325876,0,177,39588.5145833333,2008-05-20,12:21:00
39.974924,116.325872,0,177,39588.5146064815,2008-05-20,12:21:02
39.974926,116.325871,0,176,39588.5146296296,2008-05-20,12:21:04
39.97494,116.325844,0,178,39588.5146527778,2008-05-20,12:21:06
39.974963,116.325771,0,180,39588.5146759259,2008-05-20,12:21:08
39.974973,116.325654,0,181,39588.5146990741,2008-05-20,12:21:10
39.974994,116.325477,0,180,39588.5147222222,2008-05-20,12:21:12
39.974991,116.325266,0,181,39588.5147453704,2008-05-20,12:21:14
39.974995,116.325019,0,182,39588.5147685185,2008-05-20,12:21:16
39.974999,116.324735,0,186,39588.5147916667,2008-05-20,12:21:18
39.975066,116.324404,0,193,39588.5148148148,2008-05-20,12:21:20
39.975072,116.324092,0,193,39588.514837963,2008-05-20,12:21:22
39.97506,116.323796,0,196,39588.5148611111,2008-05-20,12:21:24
39.975027,116.323506,0,206,39588.5148842593,2008-05-20,12:21:26
39.975026,116.323187,0,211,39588.5149074074,2008-05-20,12:21:28
39.97504,116.322841,0,217,39588.5149305556,2008-05-20,12:21:30
39.97504,116.322505,0,221,39588.5149537037,2008-05-20,12:21:32
39.975041,116.322169,0,226,39588.5149768519,2008-05-20,12:21:34
39.975046,116.32185,0,228,39588.515,2008-05-20,12:21:36
39.975047,116.321552,0,229,39588.5150231481,2008-05-20,12:21:38
39.975037,116.321288,0,227,39588.5150462963,2008-05-20,12:21:40
39.975033,116.321043,0,225,39588.5150694444,2008-05-20,12:21:42
39.975,116.320816,0,226,39588.5150925926,2008-05-20,12:21:44
39.974984,116.320618,0,226,39588.5151157407,2008-05-20,12:21:46
39.974957,116.320438,0,224,39588.5151388889,2008-05-20,12:21:48
39.974953,116.320272,0,222,39588.515162037,2008-05-20,12:21:50
39.974908,116.320093,0,223,39588.5151851852,2008-05-20,12:21:52
39.974901,116.319982,0,222,39588.5152083333,2008-05-20,12:21:54
39.974899,116.319894,0,220,39588.5152314815,2008-05-20,12:21:56
39.974893,116.319828,0,218,39588.5152546296,2008-05-20,12:21:58
39.974897,116.319794,0,215,39588.5152777778,2008-05-20,12:22:00
39.974898,116.319764,0,209,39588.5153009259,2008-05-20,12:22:02
39.974903,116.319757,0,204,39588.5153240741,2008-05-20,12:22:04
39.974905,116.319757,0,205,39588.5153472222,2008-05-20,12:22:06
39.974906,116.319761,0,205,39588.5153703704,2008-05-20,12:22:08
39.974906,116.319763,0,205,39588.5153935185,2008-05-20,12:22:10
39.974907,116.319765,0,205,39588.5154166667,2008-05-20,12:22:12
39.974909,116.319766,0,205,39588.5154398148,2008-05-20,12:22:14
39.97491,116.319766,0,206,39588.515462963,2008-05-20,12:22:16
39.974911,116.319766,0,206,39588.5154861111,2008-05-20,12:22:18
39.974913,116.319767,0,206,39588.5155092593,2008-05-20,12:22:20
39.974919,116.319768,0,206,39588.5155324074,2008-05-20,12:22:22
39.974926,116.319769,0,206,39588.5155555556,2008-05-20,12:22:24
39.974932,116.319771,0,206,39588.5155787037,2008-05-20,12:22:26
39.974935,116.319774,0,206,39588.5156018519,2008-05-20,12:22:28
39.974937,116.319778,0,206,39588.515625,2008-05-20,12:22:30
39.97494,116.319783,0,206,39588.5156481481,2008-05-20,12:22:32
39.974942,116.319786,0,206,39588.5156712963,2008-05-20,12:22:34
39.974943,116.319789,0,206,39588.5156944444,2008-05-20,12:22:36
39.974942,116.319789,0,205,39588.5157175926,2008-05-20,12:22:38
39.974941,116.319785,0,205,39588.5157407407,2008-05-20,12:22:40
39.97495,116.319757,0,205,39588.5157638889,2008-05-20,12:22:42
39.974966,116.319701,0,202,39588.515787037,2008-05-20,12:22:44
39.974992,116.319639,0,201,39588.5158101852,2008-05-20,12:22:46
39.97503,116.319544,0,202,39588.5158333333,2008-05-20,12:22:48
39.97505,116.319437,0,200,39588.5158564815,2008-05-20,12:22:50
39.975052,116.319289,0,195,39588.5158796296,2008-05-20,12:22:52
39.975036,116.31913,0,193,39588.5159027778,2008-05-20,12:22:54
39.975005,116.318946,0,193,39588.5159259259,2008-05-20,12:22:56
39.974982,116.318742,0,189,39588.5159490741,2008-05-20,12:22:58
39.974972,116.318541,0,186,39588.5159722222,2008-05-20,12:23:00
39.974963,116.318357,0,185,39588.5159953704,2008-05-20,12:23:02
39.974944,116.318198,0,185,39588.5160185185,2008-05-20,12:23:04
39.9749,116.318081,0,187,39588.5160416667,2008-05-20,12:23:06
39.974846,116.318013,0,189,39588.5160648148,2008-05-20,12:23:08
39.974808,116.317964,0,195,39588.516087963,2008-05-20,12:23:10
39.974772,116.317948,0,201,39588.5161111111,2008-05-20,12:23:12
39.974754,116.31791,0,206,39588.5161342593,2008-05-20,12:23:14
39.974744,116.317901,0,209,39588.5161574074,2008-05-20,12:23:16
39.974743,116.317899,0,211,39588.5161805556,2008-05-20,12:23:18
39.974741,116.317894,0,213,39588.5162037037,2008-05-20,12:23:20
39.97474,116.317886,0,214,39588.5162268518,2008-05-20,12:23:22
39.974744,116.317867,0,216,39588.51625,2008-05-20,12:23:24
39.974745,116.317826,0,218,39588.5162731481,2008-05-20,12:23:26
39.974735,116.317766,0,220,39588.5162962963,2008-05-20,12:23:28
39.974744,116.31769,0,224,39588.5163194444,2008-05-20,12:23:30
39.974759,116.317592,0,228,39588.5163425926,2008-05-20,12:23:32
39.974784,116.317431,0,230,39588.5163657407,2008-05-20,12:23:34
39.974808,116.317256,0,231,39588.5163888889,2008-05-20,12:23:36
39.974832,116.317083,0,234,39588.516412037,2008-05-20,12:23:38
39.974849,116.316875,0,240,39588.5164351852,2008-05-20,12:23:40
39.974826,116.31662,0,239,39588.5164583333,2008-05-20,12:23:42
39.974804,116.316378,0,231,39588.5164814815,2008-05-20,12:23:44
39.974818,116.316173,0,229,39588.5165046296,2008-05-20,12:23:46
39.974814,116.315954,0,228,39588.5165277778,2008-05-20,12:23:48
39.974798,116.315727,0,223,39588.5165509259,2008-05-20,12:23:50
39.974791,116.315491,0,221,39588.5165740741,2008-05-20,12:23:52
39.974787,116.315198,0,218,39588.5165972222,2008-05-20,12:23:54
39.974783,116.31495,0,215,39588.5166203704,2008-05-20,12:23:56
39.974767,116.314699,0,211,39588.5166435185,2008-05-20,12:23:58
39.974738,116.31446,0,211,39588.5166666667,2008-05-20,12:24:00
39.974742,116.314175,0,221,39588.5166898148,2008-05-20,12:24:02
39.974742,116.313886,0,226,39588.516712963,2008-05-20,12:24:04
39.974734,116.313616,0,229,39588.5167361111,2008-05-20,12:24:06
39.974717,116.313356,0,232,39588.5167592593,2008-05-20,12:24:08
39.974696,116.3131,0,231,39588.5167824074,2008-05-20,12:24:10
39.974685,116.31286,0,230,39588.5168055556,2008-05-20,12:24:12
39.974741,116.312651,0,229,39588.5168287037,2008-05-20,12:24:14
39.974762,116.312526,0,227,39588.5168518518,2008-05-20,12:24:16
39.974808,116.312412,0,220,39588.516875,2008-05-20,12:24:18
39.974821,116.31236,0,219,39588.5168981481,2008-05-20,12:24:20
39.974823,116.312332,0,219,39588.5169212963,2008-05-20,12:24:22
39.974814,116.31232,0,218,39588.5169444444,2008-05-20,12:24:24
39.974816,116.312321,0,217,39588.5169675926,2008-05-20,12:24:26
39.974816,116.312324,0,217,39588.5169907407,2008-05-20,12:24:28
39.974817,116.312324,0,216,39588.5170138889,2008-05-20,12:24:30
39.974815,116.312324,0,216,39588.517037037,2008-05-20,12:24:32
39.97481,116.312323,0,216,39588.5170601852,2008-05-20,12:24:34
39.974805,116.31232,0,216,39588.5170833333,2008-05-20,12:24:36
39.974801,116.312313,0,216,39588.5171064815,2008-05-20,12:24:38
39.974797,116.312305,0,216,39588.5171296296,2008-05-20,12:24:40
39.974794,116.312297,0,216,39588.5171527778,2008-05-20,12:24:42
39.974794,116.312288,0,216,39588.5171759259,2008-05-20,12:24:44
39.974795,116.312279,0,216,39588.5171990741,2008-05-20,12:24:46
39.974799,116.312264,0,216,39588.5172222222,2008-05-20,12:24:48
39.974801,116.312243,0,216,39588.5172453704,2008-05-20,12:24:50
39.974817,116.312166,0,215,39588.5172685185,2008-05-20,12:24:52
39.974825,116.312059,0,214,39588.5172916667,2008-05-20,12:24:54
39.974822,116.31192,0,213,39588.5173148148,2008-05-20,12:24:56
39.974822,116.311769,0,213,39588.517337963,2008-05-20,12:24:58
39.974821,116.311594,0,214,39588.5173611111,2008-05-20,12:25:00
39.97482,116.311387,0,216,39588.5173842593,2008-05-20,12:25:02
39.974811,116.311213,0,217,39588.5174074074,2008-05-20,12:25:04
39.974827,116.311049,0,218,39588.5174305556,2008-05-20,12:25:06
39.974831,116.31088,0,216,39588.5174537037,2008-05-20,12:25:08
39.974818,116.310692,0,218,39588.5174768518,2008-05-20,12:25:10
39.974791,116.310475,0,216,39588.5175,2008-05-20,12:25:12
39.974768,116.310256,0,216,39588.5175231481,2008-05-20,12:25:14
39.974758,116.310035,0,216,39588.5175462963,2008-05-20,12:25:16
39.974749,116.309804,0,218,39588.5175694444,2008-05-20,12:25:18
39.974732,116.309595,0,219,39588.5175925926,2008-05-20,12:25:20
39.974713,116.309391,0,220,39588.5176157407,2008-05-20,12:25:22
39.974699,116.309199,0,222,39588.5176388889,2008-05-20,12:25:24
39.97468,116.309024,0,224,39588.517662037,2008-05-20,12:25:26
39.974681,116.308876,0,224,39588.5176851852,2008-05-20,12:25:28
39.974749,116.308867,0,202,39588.5177083333,2008-05-20,12:25:30
39.974732,116.308828,0,193,39588.5177314815,2008-05-20,12:25:32
39.974716,116.308827,0,187,39588.5177546296,2008-05-20,12:25:34
39.974711,116.308824,0,183,39588.5177777778,2008-05-20,12:25:36
39.974705,116.308827,0,182,39588.5178009259,2008-05-20,12:25:38
39.974701,116.308832,0,182,39588.5178240741,2008-05-20,12:25:40
39.974696,116.308842,0,181,39588.5178472222,2008-05-20,12:25:42
39.974692,116.308852,0,180,39588.5178703704,2008-05-20,12:25:44
39.974689,116.308863,0,179,39588.5178935185,2008-05-20,12:25:46
39.974689,116.308876,0,179,39588.5179166667,2008-05-20,12:25:48
39.97469,116.308887,0,178,39588.5179398148,2008-05-20,12:25:50
39.97469,116.308901,0,177,39588.517962963,2008-05-20,12:25:52
39.97469,116.308919,0,176,39588.5179861111,2008-05-20,12:25:54
39.974693,116.308938,0,176,39588.5180092593,2008-05-20,12:25:56
39.974698,116.308956,0,175,39588.5180324074,2008-05-20,12:25:58
39.974702,116.308973,0,174,39588.5180555556,2008-05-20,12:26:00
39.974707,116.30899,0,173,39588.5180787037,2008-05-20,12:26:02
39.974714,116.309008,0,173,39588.5181018518,2008-05-20,12:26:04
39.974722,116.309028,0,172,39588.518125,2008-05-20,12:26:06
39.974736,116.309069,0,170,39588.5181481481,2008-05-20,12:26:08
39.974736,116.309115,0,167,39588.5181712963,2008-05-20,12:26:10
39.974743,116.309157,0,168,39588.5181944444,2008-05-20,12:26:12
39.974755,116.309214,0,164,39588.5182175926,2008-05-20,12:26:14
39.974766,116.309279,0,164,39588.5182407407,2008-05-20,12:26:16
39.974779,116.309325,0,162,39588.5182638889,2008-05-20,12:26:18
39.974791,116.309353,0,161,39588.518287037,2008-05-20,12:26:20
39.974788,116.309382,0,160,39588.5183101852,2008-05-20,12:26:22
39.974805,116.309408,0,159,39588.5183333333,2008-05-20,12:26:24
39.974809,116.309435,0,155,39588.5183564815,2008-05-20,12:26:26
39.974823,116.309469,0,154,39588.5183796296,2008-05-20,12:26:28
39.974834,116.309495,0,153,39588.5184027778,2008-05-20,12:26:30
39.974857,116.309517,0,152,39588.5184259259,2008-05-20,12:26:32
39.974832,116.309535,0,150,39588.5184490741,2008-05-20,12:26:34
39.974827,116.309567,0,150,39588.5184722222,2008-05-20,12:26:36
39.974844,116.309593,0,148,39588.5184953704,2008-05-20,12:26:38
39.974869,116.309619,0,148,39588.5185185185,2008-05-20,12:26:40
39.974883,116.309661,0,148,39588.5185416667,2008-05-20,12:26:42
39.97486,116.309684,0,144,39588.5185648148,2008-05-20,12:26:44
39.974849,116.309719,0,144,39588.518587963,2008-05-20,12:26:46
39.974842,116.309783,0,146,39588.5186111111,2008-05-20,12:26:48
39.974832,116.309828,0,148,39588.5186342593,2008-05-20,12:26:50
39.974845,116.309847,0,149,39588.5186574074,2008-05-20,12:26:52
39.974866,116.309865,0,149,39588.5186805556,2008-05-20,12:26:54
39.974877,116.309895,0,148,39588.5187037037,2008-05-20,12:26:56
39.974874,116.309909,0,147,39588.5187268518,2008-05-20,12:26:58
39.974874,116.30994,0,146,39588.51875,2008-05-20,12:27:00
39.974869,116.309972,0,144,39588.5187731481,2008-05-20,12:27:02
39.97486,116.309992,0,143,39588.5187962963,2008-05-20,12:27:04
39.974847,116.310001,0,142,39588.5188194444,2008-05-20,12:27:06
39.974831,116.310027,0,141,39588.5188425926,2008-05-20,12:27:08
39.974841,116.310054,0,140,39588.5188657407,2008-05-20,12:27:10
39.974856,116.310074,0,139,39588.5188888889,2008-05-20,12:27:12
39.974864,116.310104,0,137,39588.518912037,2008-05-20,12:27:14
39.974866,116.31014,0,136,39588.5189351852,2008-05-20,12:27:16
39.974864,116.310162,0,135,39588.5189583333,2008-05-20,12:27:18
39.974875,116.3102,0,133,39588.5189814815,2008-05-20,12:27:20
39.97487,116.310224,0,132,39588.5190046296,2008-05-20,12:27:22
39.974856,116.310256,0,130,39588.5190277778,2008-05-20,12:27:24
39.974843,116.310288,0,130,39588.5190509259,2008-05-20,12:27:26
39.974855,116.310325,0,129,39588.5190740741,2008-05-20,12:27:28
39.974865,116.310352,0,128,39588.5190972222,2008-05-20,12:27:30
39.974869,116.310387,0,127,39588.5191203704,2008-05-20,12:27:32
39.974856,116.310406,0,126,39588.5191435185,2008-05-20,12:27:34
39.974842,116.310445,0,127,39588.5191666667,2008-05-20,12:27:36
39.974839,116.310487,0,126,39588.5191898148,2008-05-20,12:27:38
39.974813,116.31051,0,126,39588.519212963,2008-05-20,12:27:40
39.974798,116.310527,0,125,39588.5192361111,2008-05-20,12:27:42
39.974807,116.310554,0,125,39588.5192592593,2008-05-20,12:27:44
39.974811,116.310581,0,125,39588.5192824074,2008-05-20,12:27:46
39.974803,116.310622,0,126,39588.5193055556,2008-05-20,12:27:48
39.974802,116.310648,0,126,39588.5193287037,2008-05-20,12:27:50
39.974811,116.310665,0,126,39588.5193518519,2008-05-20,12:27:52
39.974829,116.310704,0,125,39588.519375,2008-05-20,12:27:54
39.974838,116.310736,0,125,39588.5193981482,2008-05-20,12:27:56
39.974866,116.310779,0,123,39588.5194212963,2008-05-20,12:27:58
39.974877,116.310805,0,123,39588.5194444444,2008-05-20,12:28:00
39.974881,116.310823,0,122,39588.5194675926,2008-05-20,12:28:02
39.97489,116.310849,0,122,39588.5194907407,2008-05-20,12:28:04
39.974879,116.310906,0,124,39588.5195138889,2008-05-20,12:28:06
39.974909,116.310975,0,124,39588.519537037,2008-05-20,12:28:08
39.974923,116.311006,0,124,39588.5195601852,2008-05-20,12:28:10
39.97492,116.310999,0,124,39588.5195833333,2008-05-20,12:28:12
39.97491,116.310976,0,124,39588.5196064815,2008-05-20,12:28:14
39.974923,116.310961,0,123,39588.5196296296,2008-05-20,12:28:16
39.974938,116.310958,0,121,39588.5196527778,2008-05-20,12:28:18
39.97496,116.310963,0,121,39588.5196759259,2008-05-20,12:28:20
39.974987,116.310957,0,121,39588.5196990741,2008-05-20,12:28:22
39.975018,116.310936,0,121,39588.5197222222,2008-05-20,12:28:24
39.975038,116.310907,0,121,39588.5197453704,2008-05-20,12:28:26
39.975049,116.310882,0,121,39588.5197685185,2008-05-20,12:28:28
39.975055,116.310865,0,121,39588.5197916667,2008-05-20,12:28:30
39.975062,116.310833,0,121,39588.5198148148,2008-05-20,12:28:32
39.97504,116.310787,0,124,39588.519837963,2008-05-20,12:28:34
39.975048,116.310784,0,124,39588.5198611111,2008-05-20,12:28:36
39.975067,116.31079,0,124,39588.5198842593,2008-05-20,12:28:38
39.975154,116.310846,0,124,39588.5199074074,2008-05-20,12:28:40
39.975209,116.310879,0,124,39588.5199305556,2008-05-20,12:28:42
39.975254,116.310885,0,124,39588.5199537037,2008-05-20,12:28:44
39.97528,116.310881,0,126,39588.5199768519,2008-05-20,12:28:46
39.975307,116.31088,0,127,39588.52,2008-05-20,12:28:48
39.975335,116.31088,0,128,39588.5200231481,2008-05-20,12:28:50
39.975356,116.3109,0,128,39588.5200462963,2008-05-20,12:28:52
39.975365,116.310909,0,129,39588.5200694444,2008-05-20,12:28:54
39.975394,116.310907,0,129,39588.5200925926,2008-05-20,12:28:56
39.975398,116.310924,0,129,39588.5201157407,2008-05-20,12:28:58
39.975414,116.310931,0,129,39588.5201388889,2008-05-20,12:29:00
39.97546,116.310945,0,130,39588.520162037,2008-05-20,12:29:02
39.97549,116.310958,0,130,39588.5201851852,2008-05-20,12:29:04
39.975517,116.31096,0,131,39588.5202083333,2008-05-20,12:29:06
39.975543,116.310955,0,132,39588.5202314815,2008-05-20,12:29:08
39.975585,116.310963,0,132,39588.5202546296,2008-05-20,12:29:10
39.975589,116.310959,0,132,39588.5202777778,2008-05-20,12:29:12
39.975606,116.310961,0,133,39588.5203009259,2008-05-20,12:29:14
39.975618,116.310978,0,134,39588.5203240741,2008-05-20,12:29:16
39.975635,116.310987,0,134,39588.5203472222,2008-05-20,12:29:18
39.975638,116.311009,0,135,39588.5203703704,2008-05-20,12:29:20
39.975641,116.311034,0,136,39588.5203935185,2008-05-20,12:29:22
39.97565,116.311069,0,137,39588.5204166667,2008-05-20,12:29:24
39.975657,116.311097,0,137,39588.5204398148,2008-05-20,12:29:26
39.975659,116.311122,0,138,39588.520462963,2008-05-20,12:29:28
39.975666,116.311134,0,139,39588.5204861111,2008-05-20,12:29:30
39.975686,116.311132,0,141,39588.5205092593,2008-05-20,12:29:32
39.975719,116.311123,0,145,39588.5205324074,2008-05-20,12:29:34
39.975745,116.311111,0,146,39588.5205555556,2008-05-20,12:29:36
39.975788,116.311103,0,149,39588.5205787037,2008-05-20,12:29:38
39.975759,116.311051,0,152,39588.5206018519,2008-05-20,12:29:40
39.97567,116.310986,0,156,39588.520625,2008-05-20,12:29:42
39.975682,116.311004,0,157,39588.5206481481,2008-05-20,12:29:44
39.975675,116.310982,0,157,39588.5206712963,2008-05-20,12:29:46
39.975679,116.310963,0,158,39588.5206944444,2008-05-20,12:29:48
39.975673,116.310921,0,161,39588.5207175926,2008-05-20,12:29:50
39.975682,116.310895,0,163,39588.5207407407,2008-05-20,12:29:52
39.975682,116.310883,0,164,39588.5207638889,2008-05-20,12:29:54
39.975673,116.310847,0,165,39588.520787037,2008-05-20,12:29:56
39.975677,116.310832,0,167,39588.5208101852,2008-05-20,12:29:58
39.975699,116.310842,0,167,39588.5208333333,2008-05-20,12:30:00
39.975721,116.310844,0,168,39588.5208564815,2008-05-20,12:30:02
39.975748,116.310835,0,169,39588.5208796296,2008-05-20,12:30:04
39.975773,116.310831,0,169,39588.5209027778,2008-05-20,12:30:06
39.975796,116.31083,0,171,39588.5209259259,2008-05-20,12:30:08
39.975819,116.310831,0,172,39588.5209490741,2008-05-20,12:30:10
39.975834,116.310828,0,173,39588.5209722222,2008-05-20,12:30:12
39.975846,116.310824,0,174,39588.5209953704,2008-05-20,12:30:14
39.975869,116.310828,0,175,39588.5210185185,2008-05-20,12:30:16
39.97588,116.310828,0,175,39588.5210416667,2008-05-20,12:30:18
39.975883,116.31083,0,175,39588.5210648148,2008-05-20,12:30:20
39.975902,116.310823,0,176,39588.521087963,2008-05-20,12:30:22
39.97595,116.310807,0,179,39588.5211111111,2008-05-20,12:30:24
39.975989,116.310754,0,182,39588.5211342593,2008-05-20,12:30:26
39.976007,116.310734,0,184,39588.5211574074,2008-05-20,12:30:28
39.976061,116.310708,0,192,39588.5211805556,2008-05-20,12:30:30
39.976077,116.3107,0,193,39588.5212037037,2008-05-20,12:30:32
39.976074,116.310656,0,197,39588.5212268519,2008-05-20,12:30:34
39.976072,116.310655,0,197,39588.52125,2008-05-20,12:30:36
39.976082,116.310658,0,198,39588.5212731481,2008-05-20,12:30:38
39.976102,116.310672,0,199,39588.5212962963,2008-05-20,12:30:40
39.976154,116.310673,0,202,39588.5213194444,2008-05-20,12:30:42
39.97617,116.310659,0,203,39588.5213425926,2008-05-20,12:30:44
39.976152,116.310568,0,207,39588.5213657407,2008-05-20,12:30:46
39.976136,116.310485,0,209,39588.5213888889,2008-05-20,12:30:48
39.976196,116.31045,0,210,39588.521412037,2008-05-20,12:30:50
39.976272,116.310402,0,212,39588.5214351852,2008-05-20,12:30:52
39.976277,116.310347,0,213,39588.5214583333,2008-05-20,12:30:54
39.976433,116.310285,0,234,39588.5214814815,2008-05-20,12:30:56
39.976539,116.310259,0,244,39588.5215046296,2008-05-20,12:30:58
39.976594,116.310261,0,258,39588.5215277778,2008-05-20,12:31:00
39.97661,116.310254,0,259,39588.5215509259,2008-05-20,12:31:02
39.976625,116.31025,0,261,39588.5215740741,2008-05-20,12:31:04
39.976642,116.31024,0,262,39588.5215972222,2008-05-20,12:31:06
39.976668,116.310225,0,264,39588.5216203704,2008-05-20,12:31:08
39.976751,116.31017,0,264,39588.5216435185,2008-05-20,12:31:10
39.976792,116.310142,0,265,39588.5216666667,2008-05-20,12:31:12
39.976841,116.310112,0,266,39588.5216898148,2008-05-20,12:31:14
39.97688,116.310079,0,268,39588.521712963,2008-05-20,12:31:16
39.976867,116.310022,0,271,39588.5217361111,2008-05-20,12:31:18
39.976888,116.310012,0,274,39588.5217592593,2008-05-20,12:31:20
39.97689,116.309986,0,275,39588.5217824074,2008-05-20,12:31:22
39.976916,116.30997,0,276,39588.5218055556,2008-05-20,12:31:24
39.976904,116.309912,0,279,39588.5218287037,2008-05-20,12:31:26
39.976922,116.309889,0,281,39588.5218518519,2008-05-20,12:31:28
39.976953,116.309868,0,283,39588.521875,2008-05-20,12:31:30
39.976932,116.309808,0,285,39588.5218981481,2008-05-20,12:31:32
39.976953,116.309791,0,287,39588.5219212963,2008-05-20,12:31:34
39.976991,116.309794,0,289,39588.5219444444,2008-05-20,12:31:36
39.977024,116.309795,0,291,39588.5219675926,2008-05-20,12:31:38
39.977045,116.309797,0,293,39588.5219907407,2008-05-20,12:31:40
39.97703,116.309802,0,293,39588.5220138889,2008-05-20,12:31:42
39.977033,116.309798,0,294,39588.522037037,2008-05-20,12:31:44
39.977033,116.309795,0,294,39588.5220601852,2008-05-20,12:31:46
39.977061,116.309803,0,294,39588.5220833333,2008-05-20,12:31:48
39.977103,116.309817,0,294,39588.5221064815,2008-05-20,12:31:50
39.977133,116.309825,0,294,39588.5221296296,2008-05-20,12:31:52
39.977138,116.309803,0,294,39588.5221527778,2008-05-20,12:31:54
39.977145,116.309804,0,295,39588.5221759259,2008-05-20,12:31:56
39.977139,116.309814,0,296,39588.5221990741,2008-05-20,12:31:58
39.977138,116.309841,0,296,39588.5222222222,2008-05-20,12:32:00
39.977182,116.309834,0,296,39588.5222453704,2008-05-20,12:32:02
39.977173,116.309846,0,297,39588.5222685185,2008-05-20,12:32:04
39.977206,116.309841,0,298,39588.5222916667,2008-05-20,12:32:06
39.977207,116.309847,0,298,39588.5223148148,2008-05-20,12:32:08
39.97723,116.309854,0,298,39588.522337963,2008-05-20,12:32:10
39.977242,116.309854,0,298,39588.5223611111,2008-05-20,12:32:12
39.977264,116.309846,0,298,39588.5223842593,2008-05-20,12:32:14
39.977283,116.309825,0,300,39588.5224074074,2008-05-20,12:32:16
39.9773,116.309782,0,301,39588.5224305556,2008-05-20,12:32:18
39.977336,116.30976,0,301,39588.5224537037,2008-05-20,12:32:20
39.977395,116.309747,0,301,39588.5224768519,2008-05-20,12:32:22
39.977449,116.309731,0,301,39588.5225,2008-05-20,12:32:24
39.977509,116.309732,0,301,39588.5225231481,2008-05-20,12:32:26
39.977542,116.309718,0,301,39588.5225462963,2008-05-20,12:32:28
39.977601,116.309724,0,301,39588.5225694444,2008-05-20,12:32:30
39.977631,116.3097,0,301,39588.5225925926,2008-05-20,12:32:32
39.977648,116.309664,0,302,39588.5226157407,2008-05-20,12:32:34
39.97767,116.309631,0,303,39588.5226388889,2008-05-20,12:32:36
39.977707,116.309614,0,303,39588.522662037,2008-05-20,12:32:38
39.977723,116.309603,0,304,39588.5226851852,2008-05-20,12:32:40
39.977737,116.30958,0,304,39588.5227083333,2008-05-20,12:32:42
39.977768,116.309557,0,305,39588.5227314815,2008-05-20,12:32:44
39.977802,116.3096,0,305,39588.5227546296,2008-05-20,12:32:46
39.977853,116.309624,0,304,39588.5227777778,2008-05-20,12:32:48
39.977869,116.309613,0,304,39588.5228009259,2008-05-20,12:32:50
39.977898,116.309619,0,303,39588.5228240741,2008-05-20,12:32:52
39.977918,116.309615,0,302,39588.5228472222,2008-05-20,12:32:54
39.977937,116.309586,0,301,39588.5228703704,2008-05-20,12:32:56
39.977939,116.309565,0,300,39588.5228935185,2008-05-20,12:32:58
39.97796,116.309548,0,298,39588.5229166667,2008-05-20,12:33:00
39.977985,116.309528,0,297,39588.5229398148,2008-05-20,12:33:02
39.978003,116.309511,0,296,39588.522962963,2008-05-20,12:33:04
39.978024,116.309475,0,295,39588.5229861111,2008-05-20,12:33:06
39.97805,116.309445,0,294,39588.5230092593,2008-05-20,12:33:08
39.978257,116.309471,0,272,39588.5239814815,2008-05-20,12:34:32
39.978372,116.309441,0,270,39588.5240046296,2008-05-20,12:34:34
39.978417,116.309432,0,270,39588.5240277778,2008-05-20,12:34:36
39.978459,116.309456,0,270,39588.5240509259,2008-05-20,12:34:38
39.978475,116.309484,0,271,39588.5240740741,2008-05-20,12:34:40
39.978514,116.309512,0,270,39588.5240972222,2008-05-20,12:34:42
39.978545,116.309546,0,269,39588.5241203704,2008-05-20,12:34:44
39.978564,116.309594,0,267,39588.5241435185,2008-05-20,12:34:46
39.978585,116.309621,0,266,39588.5241666667,2008-05-20,12:34:48
39.978614,116.309642,0,265,39588.5241898148,2008-05-20,12:34:50
39.978615,116.309651,0,264,39588.524212963,2008-05-20,12:34:52
39.978619,116.309664,0,263,39588.5242361111,2008-05-20,12:34:54
39.97863,116.309673,0,263,39588.5242592593,2008-05-20,12:34:56
39.978643,116.309659,0,262,39588.5242824074,2008-05-20,12:34:58
39.978653,116.309646,0,261,39588.5243055556,2008-05-20,12:35:00
39.978677,116.309648,0,261,39588.5243287037,2008-05-20,12:35:02
39.978692,116.309645,0,259,39588.5243518518,2008-05-20,12:35:04
39.978707,116.309643,0,258,39588.524375,2008-05-20,12:35:06
39.978725,116.309646,0,257,39588.5243981481,2008-05-20,12:35:08
39.978735,116.309656,0,255,39588.5244212963,2008-05-20,12:35:10
39.978737,116.309645,0,253,39588.5244444444,2008-05-20,12:35:12
39.978736,116.309636,0,252,39588.5244675926,2008-05-20,12:35:14
39.978729,116.30963,0,251,39588.5244907407,2008-05-20,12:35:16
39.97872,116.309626,0,250,39588.5245138889,2008-05-20,12:35:18
39.978714,116.309622,0,250,39588.524537037,2008-05-20,12:35:20
39.978713,116.30962,0,249,39588.5245601852,2008-05-20,12:35:22
39.978713,116.309616,0,249,39588.5245833333,2008-05-20,12:35:24
39.978707,116.309599,0,249,39588.5246064815,2008-05-20,12:35:26
39.978686,116.309571,0,249,39588.5246296296,2008-05-20,12:35:28
39.97865,116.309552,0,249,39588.5246527778,2008-05-20,12:35:30
39.978633,116.309537,0,249,39588.5246759259,2008-05-20,12:35:32
39.978669,116.30945,0,285,39588.5279166667,2008-05-20,12:40:12
39.978688,116.30958,0,268,39588.5279398148,2008-05-20,12:40:14
39.978684,116.3096,0,261,39588.527962963,2008-05-20,12:40:16
39.978656,116.309617,0,243,39588.5279861111,2008-05-20,12:40:18
39.978667,116.309668,0,237,39588.5280092593,2008-05-20,12:40:20
39.978648,116.309688,0,229,39588.5280324074,2008-05-20,12:40:22
39.978626,116.309693,0,223,39588.5280555556,2008-05-20,12:40:24
39.978608,116.309692,0,220,39588.5280787037,2008-05-20,12:40:26
39.978586,116.309694,0,217,39588.5281018519,2008-05-20,12:40:28
39.978576,116.309717,0,217,39588.528125,2008-05-20,12:40:30
39.978567,116.309731,0,217,39588.5281481481,2008-05-20,12:40:32
39.978557,116.309746,0,217,39588.5281712963,2008-05-20,12:40:34
39.978875,116.309368,0,301,39588.5288194444,2008-05-20,12:41:30
39.978782,116.309398,0,203,39588.5288425926,2008-05-20,12:41:32
39.978709,116.30946,0,175,39588.5288657407,2008-05-20,12:41:34
39.978637,116.309542,0,166,39588.5288888889,2008-05-20,12:41:36
39.978626,116.309573,0,172,39588.528912037,2008-05-20,12:41:38
39.978598,116.309567,0,178,39588.5289351852,2008-05-20,12:41:40
39.978585,116.309561,0,180,39588.5289583333,2008-05-20,12:41:42
39.978576,116.309552,0,181,39588.5289814815,2008-05-20,12:41:44
39.978564,116.309541,0,181,39588.5290046296,2008-05-20,12:41:46
39.978557,116.309529,0,182,39588.5290277778,2008-05-20,12:41:48
39.97855,116.309516,0,182,39588.5290509259,2008-05-20,12:41:50
39.980193,116.306233,0,444,39588.5329398148,2008-05-20,12:47:26
39.980196,116.30624,0,446,39588.532962963,2008-05-20,12:47:28
39.980198,116.306243,0,445,39588.5329861111,2008-05-20,12:47:30
39.980198,116.306243,0,444,39588.5330092593,2008-05-20,12:47:32
39.9802,116.306239,0,442,39588.5330324074,2008-05-20,12:47:34
39.980204,116.306232,0,441,39588.5330555556,2008-05-20,12:47:36
39.980239,116.306184,0,404,39588.5330787037,2008-05-20,12:47:38
39.980177,116.30611,0,380,39588.5331018518,2008-05-20,12:47:40
39.980207,116.306074,0,368,39588.533125,2008-05-20,12:47:42
39.980225,116.306071,0,352,39588.5331481481,2008-05-20,12:47:44
39.980277,116.306081,0,341,39588.5331712963,2008-05-20,12:47:46
39.980278,116.306066,0,341,39588.5331944444,2008-05-20,12:47:48
39.980665,116.306831,0,412,39588.5339583333,2008-05-20,12:48:54
39.980769,116.307005,0,515,39588.5339814815,2008-05-20,12:48:56
39.980666,116.306798,0,378,39588.5340046296,2008-05-20,12:48:58
39.980588,116.306627,0,253,39588.5340277778,2008-05-20,12:49:00
39.98056,116.30656,0,218,39588.5340509259,2008-05-20,12:49:02
39.980526,116.306509,0,206,39588.5340740741,2008-05-20,12:49:04
39.980498,116.306481,0,203,39588.5340972222,2008-05-20,12:49:06
39.980471,116.30645,0,199,39588.5341203704,2008-05-20,12:49:08
39.980449,116.306416,0,197,39588.5341435185,2008-05-20,12:49:10
39.980437,116.306389,0,200,39588.5341666667,2008-05-20,12:49:12
39.98044,116.306353,0,204,39588.5341898148,2008-05-20,12:49:14
39.980378,116.306228,0,159,39588.534212963,2008-05-20,12:49:16
39.98031,116.306204,0,199,39588.5342361111,2008-05-20,12:49:18
39.980347,116.306227,0,229,39588.5342592593,2008-05-20,12:49:20
39.980411,116.306213,0,230,39588.5342824074,2008-05-20,12:49:22
39.980414,116.306201,0,236,39588.5343055556,2008-05-20,12:49:24
39.980402,116.306187,0,247,39588.5343287037,2008-05-20,12:49:26
39.980409,116.306178,0,244,39588.5343518518,2008-05-20,12:49:28
39.980411,116.306175,0,245,39588.534375,2008-05-20,12:49:30
39.980416,116.306171,0,246,39588.5343981481,2008-05-20,12:49:32
39.980407,116.306149,0,246,39588.5344212963,2008-05-20,12:49:34
39.980416,116.306152,0,245,39588.5344444444,2008-05-20,12:49:36
39.980403,116.306164,0,240,39588.5344675926,2008-05-20,12:49:38
39.980401,116.306168,0,240,39588.5344907407,2008-05-20,12:49:40
39.9804,116.30617,0,240,39588.5345138889,2008-05-20,12:49:42
39.9804,116.306169,0,240,39588.534537037,2008-05-20,12:49:44
39.9804,116.306166,0,240,39588.5345601852,2008-05-20,12:49:46
39.980402,116.306162,0,240,39588.5345833333,2008-05-20,12:49:48
39.980404,116.306161,0,240,39588.5346064815,2008-05-20,12:49:50
39.980407,116.306162,0,240,39588.5346296296,2008-05-20,12:49:52
39.980408,116.306166,0,240,39588.5346527778,2008-05-20,12:49:54
39.980408,116.306173,0,240,39588.5346759259,2008-05-20,12:49:56
39.980409,116.306184,0,239,39588.5346990741,2008-05-20,12:49:58
39.980403,116.306196,0,239,39588.5347222222,2008-05-20,12:50:00
39.980393,116.306206,0,239,39588.5347453704,2008-05-20,12:50:02
39.980379,116.30621,0,238,39588.5347685185,2008-05-20,12:50:04
39.980358,116.306207,0,238,39588.5347916667,2008-05-20,12:50:06
39.980338,116.306196,0,238,39588.5348148148,2008-05-20,12:50:08
39.980335,116.306181,0,238,39588.534837963,2008-05-20,12:50:10
39.980336,116.306156,0,238,39588.5348611111,2008-05-20,12:50:12
39.980345,116.306125,0,238,39588.5348842593,2008-05-20,12:50:14
39.98035,116.306116,0,238,39588.5349074074,2008-05-20,12:50:16
39.980351,116.3061,0,238,39588.5349305556,2008-05-20,12:50:18
39.980515,116.306619,0,-316,39588.5461574074,2008-05-20,13:06:28
39.98047,116.306019,0,75,39588.5461805556,2008-05-20,13:06:30
39.980472,116.306026,0,135,39588.5462037037,2008-05-20,13:06:32
39.980467,116.306048,0,128,39588.5462268519,2008-05-20,13:06:34
39.980474,116.306044,0,169,39588.54625,2008-05-20,13:06:36
39.980487,116.306047,0,202,39588.5462731481,2008-05-20,13:06:38
39.980486,116.306047,0,203,39588.5462962963,2008-05-20,13:06:40
39.98045,116.30676,0,340,39588.548125,2008-05-20,13:09:18
39.980787,116.306444,0,85,39588.5481481481,2008-05-20,13:09:20
39.980779,116.306463,0,87,39588.5481712963,2008-05-20,13:09:22
39.980774,116.306468,0,89,39588.5481944444,2008-05-20,13:09:24
39.98077,116.306473,0,89,39588.5482175926,2008-05-20,13:09:26
39.980767,116.306478,0,91,39588.5482407407,2008-05-20,13:09:28
39.980762,116.306485,0,92,39588.5482638889,2008-05-20,13:09:30
39.980676,116.306597,0,115,39588.548287037,2008-05-20,13:09:32
39.980533,116.306656,0,172,39588.5483101852,2008-05-20,13:09:34
39.980449,116.306726,0,215,39588.5483333333,2008-05-20,13:09:36
39.980365,116.306794,0,241,39588.5483564815,2008-05-20,13:09:38
39.980341,116.306805,0,246,39588.5483796296,2008-05-20,13:09:40
39.980333,116.306811,0,250,39588.5484027778,2008-05-20,13:09:42
39.980332,116.306814,0,251,39588.5484259259,2008-05-20,13:09:44
39.98033,116.306817,0,251,39588.5484490741,2008-05-20,13:09:46
39.980329,116.30682,0,252,39588.5484722222,2008-05-20,13:09:48
39.980327,116.306824,0,252,39588.5484953704,2008-05-20,13:09:50
39.980325,116.306828,0,252,39588.5485185185,2008-05-20,13:09:52
39.980325,116.306829,0,252,39588.5485416667,2008-05-20,13:09:54
39.980325,116.306829,0,252,39588.5485648148,2008-05-20,13:09:56
39.982497,116.306201,0,448,39588.5865972222,2008-05-20,14:04:42
39.983967,116.30408,0,-148,39588.5884490741,2008-05-20,14:07:22
39.984017,116.303973,0,-147,39588.5884722222,2008-05-20,14:07:24
39.984022,116.303935,0,-145,39588.5884953704,2008-05-20,14:07:26
39.984063,116.303856,0,-144,39588.5885185185,2008-05-20,14:07:28
39.98407,116.30384,0,-142,39588.5885416667,2008-05-20,14:07:30
39.984095,116.303769,0,-142,39588.5885648148,2008-05-20,14:07:32
39.984105,116.303731,0,-140,39588.588587963,2008-05-20,14:07:34
39.984105,116.30373,0,-138,39588.5886111111,2008-05-20,14:07:36
39.98396,116.303535,0,-134,39588.5886342593,2008-05-20,14:07:38
39.983964,116.303495,0,-131,39588.5886574074,2008-05-20,14:07:40
39.983966,116.303432,0,-128,39588.5886805556,2008-05-20,14:07:42
39.983961,116.303429,0,-124,39588.5887037037,2008-05-20,14:07:44
39.983939,116.303443,0,-121,39588.5887268518,2008-05-20,14:07:46
39.983912,116.303428,0,-117,39588.58875,2008-05-20,14:07:48
39.983889,116.303443,0,-112,39588.5887731481,2008-05-20,14:07:50
39.983866,116.303454,0,-108,39588.5887962963,2008-05-20,14:07:52
39.983859,116.303511,0,-106,39588.5888194444,2008-05-20,14:07:54
39.983836,116.303537,0,-103,39588.5888425926,2008-05-20,14:07:56
39.98382,116.30356,0,-100,39588.5888657407,2008-05-20,14:07:58
39.983808,116.303582,0,-97,39588.5888888889,2008-05-20,14:08:00
39.983784,116.3036,0,-93,39588.588912037,2008-05-20,14:08:02
39.983771,116.303612,0,-93,39588.5889351852,2008-05-20,14:08:04
39.983768,116.303615,0,-92,39588.5889583333,2008-05-20,14:08:06
39.983746,116.303706,0,-90,39588.5889814815,2008-05-20,14:08:08
39.983735,116.303741,0,-96,39588.5890046296,2008-05-20,14:08:10
39.983733,116.30374,0,-96,39588.5890277778,2008-05-20,14:08:12
39.98373,116.303738,0,-96,39588.5890509259,2008-05-20,14:08:14
39.983729,116.303735,0,-96,39588.5890740741,2008-05-20,14:08:16
39.983732,116.303782,0,-94,39588.5890972222,2008-05-20,14:08:18
39.983726,116.303816,0,-92,39588.5891203704,2008-05-20,14:08:20
39.983658,116.303915,0,-89,39588.5891435185,2008-05-20,14:08:22
39.983638,116.30395,0,-86,39588.5891666667,2008-05-20,14:08:24
39.983643,116.303939,0,-85,39588.5891898148,2008-05-20,14:08:26
39.983646,116.303932,0,-82,39588.589212963,2008-05-20,14:08:28
39.983661,116.303921,0,-80,39588.5892361111,2008-05-20,14:08:30
39.983636,116.30393,0,-76,39588.5892592593,2008-05-20,14:08:32
39.983525,116.30396,0,-57,39588.5892824074,2008-05-20,14:08:34
39.983515,116.303959,0,-53,39588.5893055556,2008-05-20,14:08:36
39.983486,116.303973,0,-47,39588.5893287037,2008-05-20,14:08:38
39.983469,116.303995,0,-34,39588.5893518519,2008-05-20,14:08:40
39.983478,116.304007,0,-31,39588.589375,2008-05-20,14:08:42
39.983486,116.304018,0,-24,39588.5893981481,2008-05-20,14:08:44
39.983501,116.304017,0,-20,39588.5894212963,2008-05-20,14:08:46
39.983517,116.30402,0,-17,39588.5894444444,2008-05-20,14:08:48
39.983524,116.304022,0,-14,39588.5894675926,2008-05-20,14:08:50
39.983543,116.304012,0,-11,39588.5894907407,2008-05-20,14:08:52
39.983553,116.304011,0,-7,39588.5895138889,2008-05-20,14:08:54
39.983564,116.304007,0,0,39588.589537037,2008-05-20,14:08:56
39.983526,116.304037,0,37,39588.5895601852,2008-05-20,14:08:58
39.983539,116.304025,0,43,39588.5895833333,2008-05-20,14:09:00
39.98354,116.304016,0,53,39588.5896064815,2008-05-20,14:09:02
39.98354,116.304017,0,58,39588.5896296296,2008-05-20,14:09:04
39.983567,116.304014,0,60,39588.5896527778,2008-05-20,14:09:06
39.983592,116.304017,0,62,39588.5896759259,2008-05-20,14:09:08
39.983614,116.304028,0,64,39588.5896990741,2008-05-20,14:09:10
39.98359,116.304076,0,65,39588.5897222222,2008-05-20,14:09:12
39.983569,116.304129,0,66,39588.5897453704,2008-05-20,14:09:14
39.983567,116.304153,0,68,39588.5897685185,2008-05-20,14:09:16
39.98357,116.304165,0,70,39588.5897916667,2008-05-20,14:09:18
39.983586,116.304165,0,72,39588.5898148148,2008-05-20,14:09:20
39.983607,116.304175,0,74,39588.589837963,2008-05-20,14:09:22
39.983619,116.304174,0,76,39588.5898611111,2008-05-20,14:09:24
39.983652,116.304202,0,77,39588.5898842593,2008-05-20,14:09:26
39.983688,116.304218,0,80,39588.5899074074,2008-05-20,14:09:28
39.983668,116.303879,0,111,39588.5918055556,2008-05-20,14:12:12
39.983669,116.303865,0,111,39588.5918287037,2008-05-20,14:12:14
39.983663,116.303913,0,110,39588.5918518519,2008-05-20,14:12:16
39.983663,116.303947,0,110,39588.591875,2008-05-20,14:12:18
39.983664,116.303985,0,110,39588.5918981481,2008-05-20,14:12:20
39.983689,116.304003,0,109,39588.5919212963,2008-05-20,14:12:22
39.983666,116.304041,0,108,39588.5919444444,2008-05-20,14:12:24
39.983664,116.304053,0,108,39588.5919675926,2008-05-20,14:12:26
39.98368,116.304075,0,108,39588.5919907407,2008-05-20,14:12:28
39.9837,116.304096,0,108,39588.5920138889,2008-05-20,14:12:30
39.9837,116.304082,0,108,39588.592037037,2008-05-20,14:12:32
39.983695,116.304067,0,107,39588.5920601852,2008-05-20,14:12:34
39.983685,116.304053,0,107,39588.5920833333,2008-05-20,14:12:36
39.983679,116.304028,0,108,39588.5921064815,2008-05-20,14:12:38
39.98365,116.304008,0,109,39588.5921296296,2008-05-20,14:12:40
39.983655,116.303994,0,109,39588.5921527778,2008-05-20,14:12:42
39.98365,116.30397,0,109,39588.5921759259,2008-05-20,14:12:44
39.98363,116.303935,0,110,39588.5921990741,2008-05-20,14:12:46
39.983614,116.303918,0,110,39588.5922222222,2008-05-20,14:12:48
39.983624,116.303885,0,111,39588.5922453704,2008-05-20,14:12:50
39.983625,116.303849,0,112,39588.5922685185,2008-05-20,14:12:52
39.983623,116.303846,0,112,39588.5922916667,2008-05-20,14:12:54
39.983628,116.303832,0,112,39588.5923148148,2008-05-20,14:12:56
39.983629,116.303816,0,112,39588.592337963,2008-05-20,14:12:58
39.983624,116.303803,0,112,39588.5923611111,2008-05-20,14:13:00
39.983636,116.303788,0,113,39588.5923842593,2008-05-20,14:13:02
39.983649,116.303763,0,114,39588.5924074074,2008-05-20,14:13:04
39.983651,116.303746,0,113,39588.5924305556,2008-05-20,14:13:06
39.983658,116.303732,0,113,39588.5924537037,2008-05-20,14:13:08
39.983647,116.303738,0,112,39588.5924768519,2008-05-20,14:13:10
39.983653,116.303735,0,111,39588.5925,2008-05-20,14:13:12
39.983656,116.303731,0,111,39588.5925231481,2008-05-20,14:13:14
39.983658,116.303728,0,111,39588.5925462963,2008-05-20,14:13:16
39.983659,116.303726,0,112,39588.5925694444,2008-05-20,14:13:18
39.983659,116.303725,0,112,39588.5925925926,2008-05-20,14:13:20
39.983659,116.303711,0,113,39588.5926157407,2008-05-20,14:13:22
39.983657,116.303684,0,113,39588.5926388889,2008-05-20,14:13:24
39.983639,116.303674,0,114,39588.592662037,2008-05-20,14:13:26
39.983632,116.303666,0,114,39588.5926851852,2008-05-20,14:13:28
39.983631,116.30366,0,114,39588.5927083333,2008-05-20,14:13:30
39.98363,116.303659,0,114,39588.5927314815,2008-05-20,14:13:32
39.983628,116.303662,0,114,39588.5927546296,2008-05-20,14:13:34
39.983624,116.303664,0,114,39588.5927777778,2008-05-20,14:13:36
39.983621,116.303666,0,114,39588.5928009259,2008-05-20,14:13:38
39.983634,116.303657,0,114,39588.5928240741,2008-05-20,14:13:40
39.983638,116.303643,0,114,39588.5928472222,2008-05-20,14:13:42
39.983635,116.303617,0,113,39588.5928703704,2008-05-20,14:13:44
39.983644,116.303597,0,113,39588.5928935185,2008-05-20,14:13:46
39.983652,116.303579,0,112,39588.5929166667,2008-05-20,14:13:48
39.983658,116.303564,0,113,39588.5929398148,2008-05-20,14:13:50
39.98366,116.303561,0,113,39588.592962963,2008-05-20,14:13:52
39.983663,116.303559,0,113,39588.5929861111,2008-05-20,14:13:54
39.983666,116.303553,0,113,39588.5930092593,2008-05-20,14:13:56
39.983682,116.30352,0,113,39588.5930324074,2008-05-20,14:13:58
39.983645,116.303545,0,127,39588.5930555556,2008-05-20,14:14:00
39.983704,116.303501,0,114,39588.5930787037,2008-05-20,14:14:02
39.983742,116.303469,0,107,39588.5931018519,2008-05-20,14:14:04
39.98376,116.303463,0,105,39588.593125,2008-05-20,14:14:06
39.983784,116.303438,0,101,39588.5931481481,2008-05-20,14:14:08
39.98378,116.303433,0,103,39588.5931712963,2008-05-20,14:14:10
39.98376,116.303423,0,107,39588.5931944444,2008-05-20,14:14:12
39.983729,116.303416,0,110,39588.5932175926,2008-05-20,14:14:14
39.983719,116.303355,0,111,39588.5932407407,2008-05-20,14:14:16
39.98371,116.30331,0,112,39588.5932638889,2008-05-20,14:14:18
39.983689,116.303281,0,113,39588.593287037,2008-05-20,14:14:20
39.983666,116.303248,0,115,39588.5933101852,2008-05-20,14:14:22
39.983673,116.303206,0,117,39588.5933333333,2008-05-20,14:14:24
39.983671,116.303194,0,120,39588.5933564815,2008-05-20,14:14:26
39.983663,116.30318,0,123,39588.5933796296,2008-05-20,14:14:28
39.983662,116.303139,0,128,39588.5934027778,2008-05-20,14:14:30
39.983664,116.303095,0,129,39588.5934259259,2008-05-20,14:14:32
39.983661,116.30305,0,133,39588.5934490741,2008-05-20,14:14:34
39.983672,116.303029,0,133,39588.5934722222,2008-05-20,14:14:36
39.983681,116.303004,0,134,39588.5934953704,2008-05-20,14:14:38
39.98369,116.303003,0,133,39588.5935185185,2008-05-20,14:14:40
39.983695,116.30302,0,132,39588.5935416667,2008-05-20,14:14:42
39.983696,116.30302,0,133,39588.5935648148,2008-05-20,14:14:44
39.983697,116.30302,0,133,39588.593587963,2008-05-20,14:14:46
39.983698,116.303022,0,133,39588.5936111111,2008-05-20,14:14:48
39.983698,116.303025,0,133,39588.5936342593,2008-05-20,14:14:50
39.983698,116.303027,0,133,39588.5936574074,2008-05-20,14:14:52
39.983696,116.30303,0,133,39588.5936805556,2008-05-20,14:14:54
39.983698,116.303031,0,133,39588.5937037037,2008-05-20,14:14:56
39.983715,116.303353,0,135,39588.5946759259,2008-05-20,14:16:20
39.983723,116.303429,0,134,39588.5946990741,2008-05-20,14:16:22
39.983763,116.303521,0,132,39588.5947222222,2008-05-20,14:16:24
39.983797,116.303621,0,131,39588.5947453704,2008-05-20,14:16:26
39.983821,116.30376,0,129,39588.5947685185,2008-05-20,14:16:28
39.983833,116.303928,0,127,39588.5947916667,2008-05-20,14:16:30
39.983817,116.304143,0,126,39588.5948148148,2008-05-20,14:16:32
39.983815,116.304416,0,125,39588.594837963,2008-05-20,14:16:34
39.983742,116.304735,0,128,39588.5948611111,2008-05-20,14:16:36
39.983757,116.305016,0,127,39588.5948842593,2008-05-20,14:16:38
39.983843,116.305375,0,129,39588.5949074074,2008-05-20,14:16:40
39.983844,116.30574,0,128,39588.5949305556,2008-05-20,14:16:42
39.983834,116.306121,0,129,39588.5949537037,2008-05-20,14:16:44
39.98379,116.30653,0,132,39588.5949768518,2008-05-20,14:16:46
39.983755,116.306966,0,136,39588.595,2008-05-20,14:16:48
39.983748,116.30742,0,138,39588.5950231481,2008-05-20,14:16:50
39.983755,116.307881,0,139,39588.5950462963,2008-05-20,14:16:52
39.983769,116.308321,0,139,39588.5950694444,2008-05-20,14:16:54
39.983785,116.308789,0,139,39588.5950925926,2008-05-20,14:16:56
39.983812,116.309289,0,140,39588.5951157407,2008-05-20,14:16:58
39.983828,116.309772,0,140,39588.5951388889,2008-05-20,14:17:00
39.983862,116.310244,0,139,39588.595162037,2008-05-20,14:17:02
39.983882,116.31072,0,139,39588.5951851852,2008-05-20,14:17:04
39.983922,116.311167,0,140,39588.5952083333,2008-05-20,14:17:06
39.984008,116.311618,0,140,39588.5952314815,2008-05-20,14:17:08
39.984072,116.312069,0,140,39588.5952546296,2008-05-20,14:17:10
39.984106,116.312532,0,142,39588.5952777778,2008-05-20,14:17:12
39.984137,116.312986,0,145,39588.5953009259,2008-05-20,14:17:14
39.984184,116.313442,0,146,39588.5953240741,2008-05-20,14:17:16
39.98419,116.31392,0,148,39588.5953472222,2008-05-20,14:17:18
39.984198,116.314385,0,149,39588.5953703704,2008-05-20,14:17:20
39.9842,116.314857,0,149,39588.5953935185,2008-05-20,14:17:22
39.984209,116.315338,0,148,39588.5954166667,2008-05-20,14:17:24
39.984225,116.315816,0,146,39588.5954398148,2008-05-20,14:17:26
39.984247,116.316278,0,144,39588.595462963,2008-05-20,14:17:28
39.984255,116.316753,0,143,39588.5954861111,2008-05-20,14:17:30
39.984285,116.317222,0,140,39588.5955092593,2008-05-20,14:17:32
39.984304,116.317709,0,139,39588.5955324074,2008-05-20,14:17:34
39.984323,116.318171,0,137,39588.5955555556,2008-05-20,14:17:36
39.984334,116.318646,0,135,39588.5955787037,2008-05-20,14:17:38
39.98435,116.319125,0,132,39588.5956018518,2008-05-20,14:17:40
39.98438,116.319618,0,129,39588.595625,2008-05-20,14:17:42
39.984405,116.320102,0,126,39588.5956481481,2008-05-20,14:17:44
39.984426,116.320594,0,125,39588.5956712963,2008-05-20,14:17:46
39.984455,116.321078,0,119,39588.5956944444,2008-05-20,14:17:48
39.984459,116.32157,0,117,39588.5957175926,2008-05-20,14:17:50
39.984472,116.322067,0,114,39588.5957407407,2008-05-20,14:17:52
39.984475,116.322555,0,113,39588.5957638889,2008-05-20,14:17:54
39.98449,116.323044,0,113,39588.595787037,2008-05-20,14:17:56
39.984502,116.323535,0,113,39588.5958101852,2008-05-20,14:17:58
39.984528,116.324019,0,113,39588.5958333333,2008-05-20,14:18:00
39.98454,116.324499,0,112,39588.5958564815,2008-05-20,14:18:02
39.984562,116.324986,0,112,39588.5958796296,2008-05-20,14:18:04
39.984586,116.325474,0,114,39588.5959027778,2008-05-20,14:18:06
39.984598,116.325957,0,114,39588.5959259259,2008-05-20,14:18:08
39.984616,116.326428,0,115,39588.5959490741,2008-05-20,14:18:10
39.984616,116.326911,0,115,39588.5959722222,2008-05-20,14:18:12
39.984634,116.327393,0,115,39588.5959953704,2008-05-20,14:18:14
39.984668,116.327851,0,117,39588.5960185185,2008-05-20,14:18:16
39.984695,116.328318,0,118,39588.5960416667,2008-05-20,14:18:18
39.984719,116.328802,0,118,39588.5960648148,2008-05-20,14:18:20
39.984732,116.329285,0,117,39588.596087963,2008-05-20,14:18:22
39.984757,116.329762,0,117,39588.5961111111,2008-05-20,14:18:24
39.98478,116.330242,0,118,39588.5961342593,2008-05-20,14:18:26
39.984804,116.330708,0,119,39588.5961574074,2008-05-20,14:18:28
39.98482,116.331176,0,120,39588.5961805556,2008-05-20,14:18:30
39.984837,116.331635,0,121,39588.5962037037,2008-05-20,14:18:32
39.984858,116.33208,0,120,39588.5962268518,2008-05-20,14:18:34
39.9849,116.332513,0,117,39588.59625,2008-05-20,14:18:36
39.984921,116.332953,0,114,39588.5962731481,2008-05-20,14:18:38
39.98494,116.333376,0,111,39588.5962962963,2008-05-20,14:18:40
39.984966,116.333794,0,111,39588.5963194444,2008-05-20,14:18:42
39.984995,116.334239,0,112,39588.5963425926,2008-05-20,14:18:44
39.985015,116.33468,0,112,39588.5963657407,2008-05-20,14:18:46
39.985037,116.335117,0,112,39588.5963888889,2008-05-20,14:18:48
39.985047,116.335535,0,113,39588.596412037,2008-05-20,14:18:50
39.985068,116.335962,0,115,39588.5964351852,2008-05-20,14:18:52
39.985081,116.336397,0,116,39588.5964583333,2008-05-20,14:18:54
39.985086,116.336814,0,119,39588.5964814815,2008-05-20,14:18:56
39.985095,116.337244,0,121,39588.5965046296,2008-05-20,14:18:58
39.985104,116.337689,0,124,39588.5965277778,2008-05-20,14:19:00
39.985102,116.338132,0,130,39588.5965509259,2008-05-20,14:19:02
39.98512,116.338576,0,132,39588.5965740741,2008-05-20,14:19:04
39.985124,116.339024,0,132,39588.5965972222,2008-05-20,14:19:06
39.985124,116.339476,0,133,39588.5966203704,2008-05-20,14:19:08
39.985126,116.339914,0,131,39588.5966435185,2008-05-20,14:19:10
39.985132,116.34034,0,130,39588.5966666667,2008-05-20,14:19:12
39.985132,116.340752,0,124,39588.5966898148,2008-05-20,14:19:14
39.985146,116.341143,0,123,39588.596712963,2008-05-20,14:19:16
39.985166,116.341518,0,120,39588.5967361111,2008-05-20,14:19:18
39.98518,116.341892,0,121,39588.5967592593,2008-05-20,14:19:20
39.985175,116.342259,0,128,39588.5967824074,2008-05-20,14:19:22
39.98516,116.342614,0,131,39588.5968055556,2008-05-20,14:19:24
39.985161,116.342951,0,130,39588.5968287037,2008-05-20,14:19:26
39.985164,116.34327,0,129,39588.5968518518,2008-05-20,14:19:28
39.98516,116.343596,0,127,39588.596875,2008-05-20,14:19:30
39.985155,116.343899,0,126,39588.5968981481,2008-05-20,14:19:32
39.98516,116.344184,0,124,39588.5969212963,2008-05-20,14:19:34
39.985175,116.344451,0,124,39588.5969444444,2008-05-20,14:19:36
39.985163,116.344709,0,123,39588.5969675926,2008-05-20,14:19:38
39.985141,116.344962,0,124,39588.5969907407,2008-05-20,14:19:40
39.985125,116.345244,0,123,39588.5970138889,2008-05-20,14:19:42
39.985088,116.345518,0,121,39588.597037037,2008-05-20,14:19:44
39.985077,116.345807,0,121,39588.5970601852,2008-05-20,14:19:46
39.985068,116.346088,0,121,39588.5970833333,2008-05-20,14:19:48
39.985091,116.346372,0,124,39588.5971064815,2008-05-20,14:19:50
39.985097,116.346633,0,127,39588.5971296296,2008-05-20,14:19:52
39.985078,116.346876,0,124,39588.5971527778,2008-05-20,14:19:54
39.985041,116.347094,0,124,39588.5971759259,2008-05-20,14:19:56
39.985003,116.347309,0,124,39588.5971990741,2008-05-20,14:19:58
39.984976,116.347501,0,123,39588.5972222222,2008-05-20,14:20:00
39.984953,116.347636,0,121,39588.5972453704,2008-05-20,14:20:02
39.984984,116.347746,0,119,39588.5972685185,2008-05-20,14:20:04
39.985014,116.347858,0,118,39588.5972916667,2008-05-20,14:20:06
39.985092,116.347961,0,118,39588.5973148148,2008-05-20,14:20:08
39.985168,116.348133,0,119,39588.597337963,2008-05-20,14:20:10
39.985193,116.348381,0,118,39588.5973611111,2008-05-20,14:20:12
39.985201,116.348687,0,121,39588.5973842593,2008-05-20,14:20:14
39.985199,116.348997,0,121,39588.5974074074,2008-05-20,14:20:16
39.985189,116.349309,0,121,39588.5974305556,2008-05-20,14:20:18
39.98521,116.349606,0,120,39588.5974537037,2008-05-20,14:20:20
39.985237,116.349903,0,124,39588.5974768519,2008-05-20,14:20:22
39.985258,116.350195,0,125,39588.5975,2008-05-20,14:20:24
39.985292,116.350473,0,124,39588.5975231482,2008-05-20,14:20:26
39.985322,116.350746,0,123,39588.5975462963,2008-05-20,14:20:28
39.98534,116.351011,0,124,39588.5975694444,2008-05-20,14:20:30
39.985356,116.351259,0,121,39588.5975925926,2008-05-20,14:20:32
39.985353,116.351492,0,120,39588.5976157407,2008-05-20,14:20:34
39.985361,116.351675,0,122,39588.5976388889,2008-05-20,14:20:36
39.985356,116.351793,0,122,39588.597662037,2008-05-20,14:20:38
39.985359,116.351829,0,124,39588.5976851852,2008-05-20,14:20:40
39.985353,116.351832,0,124,39588.5977083333,2008-05-20,14:20:42
39.985363,116.351826,0,121,39588.5977314815,2008-05-20,14:20:44
39.985365,116.351828,0,121,39588.5977546296,2008-05-20,14:20:46
39.985364,116.351827,0,121,39588.5977777778,2008-05-20,14:20:48
39.985362,116.351825,0,121,39588.5978009259,2008-05-20,14:20:50
39.985358,116.351822,0,121,39588.5978240741,2008-05-20,14:20:52
39.985353,116.35182,0,121,39588.5978472222,2008-05-20,14:20:54
39.985348,116.351819,0,121,39588.5978703704,2008-05-20,14:20:56
39.985346,116.351817,0,121,39588.5978935185,2008-05-20,14:20:58
39.985346,116.351814,0,121,39588.5979166667,2008-05-20,14:21:00
39.985348,116.351812,0,121,39588.5979398148,2008-05-20,14:21:02
39.98535,116.351808,0,121,39588.597962963,2008-05-20,14:21:04
39.98535,116.351807,0,120,39588.5979861111,2008-05-20,14:21:06
39.985349,116.351804,0,120,39588.5980092593,2008-05-20,14:21:08
39.985344,116.3518,0,120,39588.5980324074,2008-05-20,14:21:10
39.985341,116.3518,0,121,39588.5980555556,2008-05-20,14:21:12
39.985336,116.351807,0,121,39588.5980787037,2008-05-20,14:21:14
39.98533,116.351817,0,121,39588.5981018519,2008-05-20,14:21:16
39.98533,116.351818,0,122,39588.598125,2008-05-20,14:21:18
39.985329,116.35182,0,122,39588.5981481481,2008-05-20,14:21:20
39.98533,116.351819,0,122,39588.5981712963,2008-05-20,14:21:22
39.985329,116.351819,0,122,39588.5981944444,2008-05-20,14:21:24
39.985322,116.351821,0,122,39588.5982175926,2008-05-20,14:21:26
39.98531,116.351835,0,122,39588.5982407407,2008-05-20,14:21:28
39.985296,116.351845,0,122,39588.5982638889,2008-05-20,14:21:30
39.985278,116.351853,0,123,39588.598287037,2008-05-20,14:21:32
39.985262,116.351862,0,123,39588.5983101852,2008-05-20,14:21:34
39.985251,116.351875,0,123,39588.5983333333,2008-05-20,14:21:36
39.985239,116.351889,0,123,39588.5983564815,2008-05-20,14:21:38
39.985224,116.351904,0,124,39588.5983796296,2008-05-20,14:21:40
39.985184,116.351946,0,125,39588.5984027778,2008-05-20,14:21:42
39.98515,116.351975,0,125,39588.5984259259,2008-05-20,14:21:44
39.985128,116.351998,0,125,39588.5984490741,2008-05-20,14:21:46
39.985107,116.352026,0,125,39588.5984722222,2008-05-20,14:21:48
39.985096,116.352062,0,125,39588.5984953704,2008-05-20,14:21:50
39.985085,116.352093,0,125,39588.5985185185,2008-05-20,14:21:52
39.985075,116.352114,0,124,39588.5985416667,2008-05-20,14:21:54
39.98507,116.352137,0,123,39588.5985648148,2008-05-20,14:21:56
39.985061,116.35217,0,122,39588.598587963,2008-05-20,14:21:58
39.985049,116.352199,0,121,39588.5986111111,2008-05-20,14:22:00
39.98504,116.35223,0,121,39588.5986342593,2008-05-20,14:22:02
39.985034,116.352265,0,122,39588.5986574074,2008-05-20,14:22:04
39.985021,116.352305,0,121,39588.5986805556,2008-05-20,14:22:06
39.985004,116.352328,0,122,39588.5987037037,2008-05-20,14:22:08
39.984996,116.352361,0,122,39588.5987268519,2008-05-20,14:22:10
39.984989,116.352387,0,121,39588.59875,2008-05-20,14:22:12
39.984973,116.352418,0,122,39588.5987731481,2008-05-20,14:22:14
39.984953,116.352462,0,123,39588.5987962963,2008-05-20,14:22:16
39.984907,116.352536,0,125,39588.5988194444,2008-05-20,14:22:18
39.984891,116.352582,0,127,39588.5988425926,2008-05-20,14:22:20
39.984894,116.352612,0,127,39588.5988657407,2008-05-20,14:22:22
39.984897,116.352639,0,127,39588.5988888889,2008-05-20,14:22:24
39.984894,116.352671,0,127,39588.598912037,2008-05-20,14:22:26
39.984879,116.352697,0,127,39588.5989351852,2008-05-20,14:22:28
39.984881,116.352714,0,127,39588.5989583333,2008-05-20,14:22:30
39.98484,116.352753,0,129,39588.5989814815,2008-05-20,14:22:32
39.984811,116.35277,0,131,39588.5990046296,2008-05-20,14:22:34
39.984812,116.352798,0,131,39588.5990277778,2008-05-20,14:22:36
39.984821,116.352826,0,129,39588.5990509259,2008-05-20,14:22:38
39.98482,116.352846,0,128,39588.5990740741,2008-05-20,14:22:40
39.984812,116.35286,0,128,39588.5990972222,2008-05-20,14:22:42
39.984808,116.352868,0,128,39588.5991203704,2008-05-20,14:22:44
39.984794,116.352903,0,128,39588.5991435185,2008-05-20,14:22:46
39.984778,116.352932,0,128,39588.5991666667,2008-05-20,14:22:48
39.984775,116.35295,0,128,39588.5991898148,2008-05-20,14:22:50
39.98476,116.352966,0,127,39588.599212963,2008-05-20,14:22:52
39.984736,116.352987,0,128,39588.5992361111,2008-05-20,14:22:54
39.984732,116.353009,0,127,39588.5992592593,2008-05-20,14:22:56
39.984712,116.35299,0,128,39588.5992824074,2008-05-20,14:22:58
39.984676,116.353013,0,129,39588.5993055556,2008-05-20,14:23:00
39.984662,116.353012,0,130,39588.5993287037,2008-05-20,14:23:02
39.984665,116.353046,0,132,39588.5993518519,2008-05-20,14:23:04
39.984665,116.353067,0,132,39588.599375,2008-05-20,14:23:06
39.98471,116.353116,0,133,39588.5993981481,2008-05-20,14:23:08
39.984735,116.353136,0,133,39588.5994212963,2008-05-20,14:23:10
39.984748,116.353144,0,133,39588.5994444444,2008-05-20,14:23:12
39.984751,116.353146,0,134,39588.5994675926,2008-05-20,14:23:14
39.98475,116.353146,0,134,39588.5994907407,2008-05-20,14:23:16
39.984752,116.353146,0,134,39588.5995138889,2008-05-20,14:23:18
39.984753,116.353147,0,135,39588.599537037,2008-05-20,14:23:20
39.984755,116.353147,0,135,39588.5995601852,2008-05-20,14:23:22
39.989343,116.355705,0,136,39588.6007407407,2008-05-20,14:25:04
39.989246,116.355633,0,136,39588.6007638889,2008-05-20,14:25:06
39.989203,116.355587,0,137,39588.600787037,2008-05-20,14:25:08
39.989115,116.355527,0,137,39588.6008101852,2008-05-20,14:25:10
39.989025,116.355465,0,139,39588.6008564815,2008-05-20,14:25:14
39.985522,116.352912,0,215,39588.6009953704,2008-05-20,14:25:26
39.98538,116.352849,0,203,39588.6010185185,2008-05-20,14:25:28
39.985283,116.352788,0,196,39588.6010416667,2008-05-20,14:25:30
39.985231,116.352733,0,194,39588.6010648148,2008-05-20,14:25:32
39.985185,116.352707,0,192,39588.601087963,2008-05-20,14:25:34
39.984918,116.352651,0,206,39588.6011111111,2008-05-20,14:25:36
39.984676,116.352662,0,302,39588.6033333333,2008-05-20,14:28:48
39.984647,116.35267,0,303,39588.6033564815,2008-05-20,14:28:50
39.984626,116.352677,0,304,39588.6033796296,2008-05-20,14:28:52
39.984606,116.352681,0,305,39588.6034027778,2008-05-20,14:28:54
39.98458,116.352694,0,306,39588.6034259259,2008-05-20,14:28:56
39.984583,116.352683,0,306,39588.6034490741,2008-05-20,14:28:58
39.984602,116.352679,0,307,39588.6034722222,2008-05-20,14:29:00
39.984608,116.352666,0,307,39588.6034953704,2008-05-20,14:29:02
39.984625,116.35266,0,307,39588.6035185185,2008-05-20,14:29:04
39.984658,116.352654,0,307,39588.6035416667,2008-05-20,14:29:06
39.984681,116.352651,0,305,39588.6035648148,2008-05-20,14:29:08
39.984688,116.352649,0,305,39588.603587963,2008-05-20,14:29:10
39.984693,116.352638,0,305,39588.6036111111,2008-05-20,14:29:12
39.984712,116.352632,0,305,39588.6036342593,2008-05-20,14:29:14
39.984724,116.352652,0,305,39588.6036574074,2008-05-20,14:29:16
39.984773,116.352677,0,306,39588.6036805556,2008-05-20,14:29:18
39.984816,116.352693,0,308,39588.6037037037,2008-05-20,14:29:20
39.984835,116.352712,0,309,39588.6037268518,2008-05-20,14:29:22
39.98493,116.352752,0,311,39588.60375,2008-05-20,14:29:24
39.984956,116.352753,0,312,39588.6037731481,2008-05-20,14:29:26
39.985006,116.352766,0,313,39588.6037962963,2008-05-20,14:29:28
39.985023,116.352765,0,315,39588.6038194444,2008-05-20,14:29:30
39.985056,116.352769,0,316,39588.6038425926,2008-05-20,14:29:32
39.985086,116.352783,0,315,39588.6038657407,2008-05-20,14:29:34
39.985116,116.352802,0,315,39588.6038888889,2008-05-20,14:29:36
39.985138,116.352825,0,316,39588.603912037,2008-05-20,14:29:38
39.985158,116.352838,0,317,39588.6039351852,2008-05-20,14:29:40
39.985166,116.352854,0,317,39588.6039583333,2008-05-20,14:29:42
39.985153,116.352862,0,319,39588.6039814815,2008-05-20,14:29:44
39.985156,116.352874,0,319,39588.6040046296,2008-05-20,14:29:46
39.985152,116.352866,0,321,39588.6040277778,2008-05-20,14:29:48
39.985155,116.35285,0,321,39588.6040509259,2008-05-20,14:29:50
39.98516,116.352847,0,321,39588.6040740741,2008-05-20,14:29:52
39.98516,116.352849,0,322,39588.6040972222,2008-05-20,14:29:54
39.985159,116.352851,0,322,39588.6041203704,2008-05-20,14:29:56
39.985157,116.35285,0,322,39588.6041435185,2008-05-20,14:29:58
39.985168,116.352851,0,321,39588.6041666667,2008-05-20,14:30:00
39.985181,116.352856,0,322,39588.6041898148,2008-05-20,14:30:02
39.98518,116.352855,0,322,39588.604212963,2008-05-20,14:30:04
39.985181,116.352854,0,322,39588.6042361111,2008-05-20,14:30:06
39.985179,116.352854,0,322,39588.6042592593,2008-05-20,14:30:08
39.98518,116.352857,0,322,39588.6042824074,2008-05-20,14:30:10
39.985182,116.35286,0,322,39588.6043055556,2008-05-20,14:30:12
39.985181,116.352862,0,322,39588.6043287037,2008-05-20,14:30:14
39.985181,116.35286,0,322,39588.6043518518,2008-05-20,14:30:16
39.985182,116.352858,0,322,39588.604375,2008-05-20,14:30:18
39.98518,116.352856,0,322,39588.6043981481,2008-05-20,14:30:20
39.985178,116.352854,0,322,39588.6044212963,2008-05-20,14:30:22
39.985174,116.352852,0,322,39588.6044444444,2008-05-20,14:30:24
39.985171,116.352851,0,322,39588.6044675926,2008-05-20,14:30:26
39.985168,116.352853,0,322,39588.6044907407,2008-05-20,14:30:28
39.985166,116.352852,0,322,39588.6045138889,2008-05-20,14:30:30
39.985165,116.352847,0,322,39588.604537037,2008-05-20,14:30:32
39.985163,116.352841,0,322,39588.6045601852,2008-05-20,14:30:34
39.985162,116.352836,0,322,39588.6045833333,2008-05-20,14:30:36
39.985163,116.352833,0,322,39588.6046064815,2008-05-20,14:30:38
39.985165,116.35283,0,322,39588.6046296296,2008-05-20,14:30:40
39.985168,116.352828,0,322,39588.6046527778,2008-05-20,14:30:42
39.985194,116.352831,0,322,39588.6046759259,2008-05-20,14:30:44
39.98522,116.352823,0,322,39588.6046990741,2008-05-20,14:30:46
39.985236,116.352814,0,322,39588.6047222222,2008-05-20,14:30:48
39.985264,116.352816,0,322,39588.6047453704,2008-05-20,14:30:50
39.985299,116.352813,0,322,39588.6047685185,2008-05-20,14:30:52
39.985351,116.352821,0,322,39588.6047916667,2008-05-20,14:30:54
39.98539,116.352835,0,322,39588.6048148148,2008-05-20,14:30:56
39.985426,116.352849,0,322,39588.604837963,2008-05-20,14:30:58
39.985476,116.352861,0,321,39588.6048611111,2008-05-20,14:31:00
39.985518,116.352868,0,321,39588.6048842593,2008-05-20,14:31:02
39.985564,116.352866,0,321,39588.6049074074,2008-05-20,14:31:04
39.985613,116.352877,0,321,39588.6049305556,2008-05-20,14:31:06
39.985635,116.352879,0,321,39588.6049537037,2008-05-20,14:31:08
39.98564,116.352882,0,323,39588.6049768519,2008-05-20,14:31:10
39.985598,116.352862,0,324,39588.605,2008-05-20,14:31:12
39.985558,116.352834,0,324,39588.6050231481,2008-05-20,14:31:14
39.985511,116.352796,0,326,39588.6050462963,2008-05-20,14:31:16
39.985462,116.352766,0,329,39588.6050694444,2008-05-20,14:31:18
39.98544,116.352738,0,330,39588.6050925926,2008-05-20,14:31:20
39.985418,116.352719,0,332,39588.6051157407,2008-05-20,14:31:22
39.985406,116.352703,0,333,39588.6051388889,2008-05-20,14:31:24
39.985387,116.352676,0,335,39588.605162037,2008-05-20,14:31:26
39.985376,116.352651,0,336,39588.6051851852,2008-05-20,14:31:28
39.985344,116.352621,0,338,39588.6052083333,2008-05-20,14:31:30
39.985319,116.352577,0,339,39588.6052314815,2008-05-20,14:31:32
39.985293,116.352547,0,341,39588.6052546296,2008-05-20,14:31:34
39.985292,116.352522,0,341,39588.6052777778,2008-05-20,14:31:36
39.985305,116.352496,0,343,39588.6053009259,2008-05-20,14:31:38
39.985304,116.352488,0,343,39588.6053240741,2008-05-20,14:31:40
39.985312,116.352475,0,343,39588.6053472222,2008-05-20,14:31:42
39.985284,116.352458,0,345,39588.6053703704,2008-05-20,14:31:44
39.985262,116.352454,0,346,39588.6053935185,2008-05-20,14:31:46
39.985265,116.352434,0,346,39588.6054166667,2008-05-20,14:31:48
39.985262,116.352421,0,347,39588.6054398148,2008-05-20,14:31:50
39.98523,116.352398,0,348,39588.605462963,2008-05-20,14:31:52
39.985209,116.352357,0,350,39588.6054861111,2008-05-20,14:31:54
39.985187,116.352324,0,351,39588.6055092593,2008-05-20,14:31:56
39.985179,116.352314,0,352,39588.6055324074,2008-05-20,14:31:58
39.985206,116.352411,0,353,39588.6055555556,2008-05-20,14:32:00
39.985259,116.352572,0,353,39588.6055787037,2008-05-20,14:32:02
39.985266,116.352607,0,352,39588.6056018519,2008-05-20,14:32:04
39.985283,116.352708,0,352,39588.605625,2008-05-20,14:32:06
39.985268,116.352775,0,354,39588.6056481482,2008-05-20,14:32:08
39.985035,116.352736,0,313,39588.6074537037,2008-05-20,14:34:44
39.98499,116.352731,0,313,39588.6074768519,2008-05-20,14:34:46
39.984975,116.352726,0,312,39588.6075,2008-05-20,14:34:48
39.984957,116.352719,0,311,39588.6075231481,2008-05-20,14:34:50
39.984936,116.352701,0,311,39588.6075462963,2008-05-20,14:34:52
39.984925,116.352687,0,310,39588.6075694444,2008-05-20,14:34:54
39.984917,116.352693,0,310,39588.6075925926,2008-05-20,14:34:56
39.984899,116.352698,0,310,39588.6076157407,2008-05-20,14:34:58
39.984876,116.352698,0,310,39588.6076388889,2008-05-20,14:35:00
39.984838,116.352699,0,309,39588.607662037,2008-05-20,14:35:02
39.984819,116.352709,0,308,39588.6076851852,2008-05-20,14:35:04
39.984802,116.352715,0,307,39588.6077083333,2008-05-20,14:35:06
39.984765,116.352728,0,307,39588.6077314815,2008-05-20,14:35:08
39.98474,116.352736,0,306,39588.6077546296,2008-05-20,14:35:10
39.984748,116.352743,0,304,39588.6077777778,2008-05-20,14:35:12
39.984735,116.352751,0,304,39588.6078009259,2008-05-20,14:35:14
39.984707,116.352764,0,303,39588.6078240741,2008-05-20,14:35:16
39.984708,116.352764,0,302,39588.6078472222,2008-05-20,14:35:18
39.984752,116.352768,0,301,39588.6078703704,2008-05-20,14:35:20
39.984728,116.352789,0,299,39588.6078935185,2008-05-20,14:35:22
39.984707,116.352811,0,298,39588.6079166667,2008-05-20,14:35:24
39.984664,116.352827,0,299,39588.6079398148,2008-05-20,14:35:26
39.984579,116.352831,0,299,39588.607962963,2008-05-20,14:35:28
39.984477,116.352833,0,297,39588.6079861111,2008-05-20,14:35:30
39.984469,116.352816,0,297,39588.6080092593,2008-05-20,14:35:32
39.984482,116.352809,0,296,39588.6080324074,2008-05-20,14:35:34
39.984483,116.352801,0,295,39588.6080555556,2008-05-20,14:35:36
39.984519,116.352797,0,292,39588.6080787037,2008-05-20,14:35:38
39.984538,116.352787,0,290,39588.6081018519,2008-05-20,14:35:40
39.984513,116.352766,0,289,39588.608125,2008-05-20,14:35:42
39.984523,116.352771,0,287,39588.6081481481,2008-05-20,14:35:44
39.984506,116.352764,0,286,39588.6081712963,2008-05-20,14:35:46
39.984507,116.352769,0,284,39588.6081944444,2008-05-20,14:35:48
39.984503,116.352769,0,282,39588.6082175926,2008-05-20,14:35:50
39.984521,116.352774,0,280,39588.6082407407,2008-05-20,14:35:52
39.984543,116.352783,0,277,39588.6082638889,2008-05-20,14:35:54
39.984538,116.352777,0,276,39588.608287037,2008-05-20,14:35:56
39.984538,116.352783,0,275,39588.6083101852,2008-05-20,14:35:58
39.984565,116.352773,0,274,39588.6083333333,2008-05-20,14:36:00
39.984571,116.352768,0,274,39588.6083564815,2008-05-20,14:36:02
39.984576,116.352777,0,273,39588.6083796296,2008-05-20,14:36:04
39.984575,116.352776,0,273,39588.6084027778,2008-05-20,14:36:06
39.984575,116.352774,0,273,39588.6084259259,2008-05-20,14:36:08
39.984577,116.35277,0,273,39588.6084490741,2008-05-20,14:36:10
39.98458,116.352768,0,273,39588.6084722222,2008-05-20,14:36:12
39.984662,116.35275,0,272,39588.6084953704,2008-05-20,14:36:14
39.984717,116.352733,0,273,39588.6085185185,2008-05-20,14:36:16
39.984779,116.352755,0,271,39588.6085416667,2008-05-20,14:36:18
39.984813,116.352773,0,269,39588.6085648148,2008-05-20,14:36:20
39.984832,116.352773,0,267,39588.608587963,2008-05-20,14:36:22
39.98483,116.352773,0,266,39588.6086111111,2008-05-20,14:36:24
39.984836,116.35277,0,264,39588.6086342593,2008-05-20,14:36:26
39.984855,116.352772,0,262,39588.6086574074,2008-05-20,14:36:28
39.984904,116.352762,0,256,39588.6086805556,2008-05-20,14:36:30
39.984913,116.352757,0,254,39588.6087037037,2008-05-20,14:36:32
39.984907,116.352745,0,252,39588.6087268519,2008-05-20,14:36:34
39.98487,116.352726,0,250,39588.60875,2008-05-20,14:36:36
39.984875,116.35272,0,247,39588.6087731481,2008-05-20,14:36:38
39.984893,116.352721,0,245,39588.6087962963,2008-05-20,14:36:40
39.984905,116.35272,0,241,39588.6088194444,2008-05-20,14:36:42
39.984938,116.352722,0,239,39588.6088425926,2008-05-20,14:36:44
39.984969,116.352732,0,236,39588.6088657407,2008-05-20,14:36:46
39.984989,116.352743,0,233,39588.6088888889,2008-05-20,14:36:48
39.984996,116.352754,0,230,39588.608912037,2008-05-20,14:36:50
39.985016,116.352759,0,229,39588.6089351852,2008-05-20,14:36:52
39.984994,116.352746,0,228,39588.6089583333,2008-05-20,14:36:54
39.985016,116.352739,0,226,39588.6089814815,2008-05-20,14:36:56
39.985001,116.352728,0,225,39588.6090046296,2008-05-20,14:36:58
39.985003,116.352725,0,224,39588.6090277778,2008-05-20,14:37:00
39.985004,116.352726,0,223,39588.6090509259,2008-05-20,14:37:02
39.985,116.352718,0,223,39588.6090740741,2008-05-20,14:37:04
39.984987,116.352709,0,222,39588.6090972222,2008-05-20,14:37:06
39.984987,116.352704,0,222,39588.6091203704,2008-05-20,14:37:08
39.984987,116.352699,0,222,39588.6091435185,2008-05-20,14:37:10
39.984986,116.352696,0,222,39588.6091666667,2008-05-20,14:37:12
39.984986,116.352691,0,221,39588.6091898148,2008-05-20,14:37:14
39.984987,116.352686,0,221,39588.609212963,2008-05-20,14:37:16
39.984987,116.352681,0,221,39588.6092361111,2008-05-20,14:37:18
39.984987,116.352676,0,222,39588.6092592593,2008-05-20,14:37:20
39.984735,116.352577,0,244,39588.610462963,2008-05-20,14:39:04
39.984728,116.352574,0,245,39588.6104861111,2008-05-20,14:39:06
39.984728,116.352574,0,246,39588.6105092593,2008-05-20,14:39:08
39.984728,116.352574,0,246,39588.6105324074,2008-05-20,14:39:10
39.984725,116.352577,0,246,39588.6105555556,2008-05-20,14:39:12
39.984717,116.352584,0,246,39588.6105787037,2008-05-20,14:39:14
39.984703,116.352587,0,247,39588.6106018518,2008-05-20,14:39:16
39.984694,116.352585,0,248,39588.610625,2008-05-20,14:39:18
39.984691,116.352583,0,249,39588.6106481481,2008-05-20,14:39:20
39.984689,116.352583,0,250,39588.6106712963,2008-05-20,14:39:22
39.984689,116.352585,0,250,39588.6106944444,2008-05-20,14:39:24
39.984697,116.352589,0,250,39588.6107175926,2008-05-20,14:39:26
39.984699,116.352587,0,250,39588.6107407407,2008-05-20,14:39:28
39.984703,116.352586,0,250,39588.6107638889,2008-05-20,14:39:30
39.984711,116.352574,0,251,39588.610787037,2008-05-20,14:39:32
39.984713,116.352574,0,251,39588.6108101852,2008-05-20,14:39:34
39.984712,116.35257,0,252,39588.6108333333,2008-05-20,14:39:36
39.984719,116.352564,0,252,39588.6108564815,2008-05-20,14:39:38
39.984728,116.352559,0,253,39588.6108796296,2008-05-20,14:39:40
39.984733,116.352574,0,252,39588.6109027778,2008-05-20,14:39:42
39.984739,116.352582,0,253,39588.6109259259,2008-05-20,14:39:44
39.984736,116.35258,0,253,39588.6109490741,2008-05-20,14:39:46
39.984735,116.352578,0,253,39588.6109722222,2008-05-20,14:39:48
39.984736,116.352577,0,253,39588.6109953704,2008-05-20,14:39:50
39.98474,116.352577,0,253,39588.6110185185,2008-05-20,14:39:52
39.984744,116.352579,0,253,39588.6110416667,2008-05-20,14:39:54
39.984749,116.352578,0,253,39588.6110648148,2008-05-20,14:39:56
39.984753,116.352577,0,253,39588.611087963,2008-05-20,14:39:58
39.984757,116.352578,0,252,39588.6111111111,2008-05-20,14:40:00
39.984797,116.352599,0,252,39588.6111342593,2008-05-20,14:40:02
39.984813,116.352607,0,252,39588.6111574074,2008-05-20,14:40:04
39.984827,116.35261,0,252,39588.6111805556,2008-05-20,14:40:06
39.984844,116.352605,0,250,39588.6112037037,2008-05-20,14:40:08
39.984847,116.352601,0,250,39588.6112268518,2008-05-20,14:40:10
39.98485,116.352599,0,250,39588.61125,2008-05-20,14:40:12
39.984853,116.352597,0,250,39588.6112731481,2008-05-20,14:40:14
39.984857,116.352595,0,250,39588.6112962963,2008-05-20,14:40:16
39.984861,116.352596,0,250,39588.6113194444,2008-05-20,14:40:18
39.984862,116.352599,0,250,39588.6113425926,2008-05-20,14:40:20
39.984864,116.352599,0,250,39588.6113657407,2008-05-20,14:40:22
39.984868,116.352598,0,250,39588.6113888889,2008-05-20,14:40:24
39.984872,116.352602,0,250,39588.611412037,2008-05-20,14:40:26
39.984875,116.352611,0,250,39588.6114351852,2008-05-20,14:40:28
39.984858,116.35261,0,251,39588.6114583333,2008-05-20,14:40:30
39.984854,116.352608,0,251,39588.6114814815,2008-05-20,14:40:32
39.984858,116.352623,0,250,39588.6115046296,2008-05-20,14:40:34
39.98485,116.352623,0,250,39588.6115277778,2008-05-20,14:40:36
39.984845,116.352625,0,251,39588.6115509259,2008-05-20,14:40:38
39.984841,116.35263,0,252,39588.6115740741,2008-05-20,14:40:40
39.984846,116.352638,0,252,39588.6115972222,2008-05-20,14:40:42
39.984853,116.352646,0,251,39588.6116203704,2008-05-20,14:40:44
39.984847,116.352651,0,251,39588.6116435185,2008-05-20,14:40:46
39.984851,116.35266,0,251,39588.6116666667,2008-05-20,14:40:48
39.985108,116.352681,0,260,39588.6153935185,2008-05-20,14:46:10
39.985122,116.352676,0,260,39588.6154166667,2008-05-20,14:46:12
39.985128,116.352684,0,260,39588.6154398148,2008-05-20,14:46:14
39.985136,116.352693,0,260,39588.615462963,2008-05-20,14:46:16
39.985147,116.352704,0,260,39588.6154861111,2008-05-20,14:46:18
39.98515,116.352715,0,259,39588.6155092593,2008-05-20,14:46:20
39.985154,116.352729,0,259,39588.6155324074,2008-05-20,14:46:22
39.985156,116.35273,0,259,39588.6155555556,2008-05-20,14:46:24
39.985157,116.35273,0,259,39588.6155787037,2008-05-20,14:46:26
39.98516,116.35273,0,259,39588.6156018519,2008-05-20,14:46:28
39.985165,116.352729,0,258,39588.615625,2008-05-20,14:46:30
39.985169,116.352729,0,258,39588.6156481481,2008-05-20,14:46:32
39.985173,116.352727,0,258,39588.6156712963,2008-05-20,14:46:34
39.985176,116.352723,0,258,39588.6156944444,2008-05-20,14:46:36
39.98518,116.352719,0,258,39588.6157175926,2008-05-20,14:46:38
39.98519,116.352722,0,258,39588.6157407407,2008-05-20,14:46:40
39.985198,116.352715,0,258,39588.6157638889,2008-05-20,14:46:42
39.98519,116.352709,0,257,39588.615787037,2008-05-20,14:46:44
39.985194,116.352714,0,257,39588.6158101852,2008-05-20,14:46:46
39.98518,116.352702,0,257,39588.6158333333,2008-05-20,14:46:48
39.985178,116.352709,0,256,39588.6158564815,2008-05-20,14:46:50
39.985177,116.352707,0,256,39588.6158796296,2008-05-20,14:46:52
39.985174,116.352703,0,256,39588.6159027778,2008-05-20,14:46:54
39.985172,116.352698,0,256,39588.6159259259,2008-05-20,14:46:56
39.985171,116.352694,0,255,39588.6159490741,2008-05-20,14:46:58
39.985166,116.352693,0,254,39588.6159722222,2008-05-20,14:47:00
39.985167,116.352694,0,254,39588.6159953704,2008-05-20,14:47:02
39.985167,116.352697,0,254,39588.6160185185,2008-05-20,14:47:04
39.985165,116.352703,0,254,39588.6160416667,2008-05-20,14:47:06
39.985148,116.352703,0,253,39588.6160648148,2008-05-20,14:47:08
39.985149,116.352713,0,251,39588.616087963,2008-05-20,14:47:10
39.985134,116.352712,0,250,39588.6161111111,2008-05-20,14:47:12
39.985116,116.352711,0,249,39588.6161342593,2008-05-20,14:47:14
39.985106,116.352721,0,248,39588.6161574074,2008-05-20,14:47:16
39.985088,116.352723,0,247,39588.6161805556,2008-05-20,14:47:18
39.985073,116.352722,0,246,39588.6162037037,2008-05-20,14:47:20
39.985063,116.352731,0,245,39588.6162268519,2008-05-20,14:47:22
39.985056,116.352742,0,245,39588.61625,2008-05-20,14:47:24
39.985042,116.352753,0,244,39588.6162731481,2008-05-20,14:47:26
39.985037,116.352757,0,244,39588.6162962963,2008-05-20,14:47:28
39.985028,116.352759,0,243,39588.6163194444,2008-05-20,14:47:30
39.985039,116.352773,0,242,39588.6163425926,2008-05-20,14:47:32
39.985041,116.352777,0,242,39588.6163657407,2008-05-20,14:47:34
39.985037,116.352777,0,242,39588.6163888889,2008-05-20,14:47:36
39.985039,116.352775,0,242,39588.616412037,2008-05-20,14:47:38
39.985039,116.352768,0,242,39588.6164351852,2008-05-20,14:47:40
39.985026,116.352761,0,242,39588.6164583333,2008-05-20,14:47:42
39.985025,116.352749,0,242,39588.6164814815,2008-05-20,14:47:44
39.98502,116.352737,0,243,39588.6165046296,2008-05-20,14:47:46
39.985016,116.352736,0,243,39588.6165277778,2008-05-20,14:47:48
39.984982,116.352723,0,243,39588.6165509259,2008-05-20,14:47:50
39.984944,116.352717,0,243,39588.6165740741,2008-05-20,14:47:52
39.984926,116.352705,0,244,39588.6165972222,2008-05-20,14:47:54
39.984918,116.35269,0,243,39588.6166203704,2008-05-20,14:47:56
39.984909,116.352675,0,242,39588.6166435185,2008-05-20,14:47:58
39.984913,116.352662,0,241,39588.6166666667,2008-05-20,14:48:00
39.984927,116.35264,0,239,39588.6166898148,2008-05-20,14:48:02
39.984949,116.352631,0,237,39588.616712963,2008-05-20,14:48:04
39.984968,116.352628,0,236,39588.6167361111,2008-05-20,14:48:06
39.984974,116.352619,0,236,39588.6167592593,2008-05-20,14:48:08
39.984969,116.352621,0,236,39588.6167824074,2008-05-20,14:48:10
39.984937,116.352622,0,237,39588.6168055556,2008-05-20,14:48:12
39.984941,116.352627,0,237,39588.6168287037,2008-05-20,14:48:14
39.984908,116.35264,0,237,39588.6168518519,2008-05-20,14:48:16
39.984879,116.352648,0,238,39588.616875,2008-05-20,14:48:18
39.984861,116.352655,0,238,39588.6168981481,2008-05-20,14:48:20
39.984856,116.352659,0,237,39588.6169212963,2008-05-20,14:48:22
39.984863,116.352671,0,237,39588.6169444444,2008-05-20,14:48:24
39.98486,116.352678,0,237,39588.6169675926,2008-05-20,14:48:26
39.984863,116.35269,0,237,39588.6169907407,2008-05-20,14:48:28
39.984864,116.352691,0,237,39588.6170138889,2008-05-20,14:48:30
39.984872,116.352687,0,237,39588.617037037,2008-05-20,14:48:32
39.984871,116.35269,0,237,39588.6170601852,2008-05-20,14:48:34
39.98487,116.352692,0,237,39588.6170833333,2008-05-20,14:48:36
39.98487,116.352695,0,237,39588.6171064815,2008-05-20,14:48:38
39.98487,116.352696,0,237,39588.6171296296,2008-05-20,14:48:40
39.984873,116.352697,0,237,39588.6171527778,2008-05-20,14:48:42
39.984875,116.352697,0,237,39588.6171759259,2008-05-20,14:48:44
39.984874,116.3527,0,237,39588.6171990741,2008-05-20,14:48:46
39.984875,116.352702,0,237,39588.6172222222,2008-05-20,14:48:48
39.984878,116.352704,0,237,39588.6172453704,2008-05-20,14:48:50
39.98488,116.352704,0,237,39588.6172685185,2008-05-20,14:48:52
39.984882,116.352704,0,237,39588.6172916667,2008-05-20,14:48:54
39.984883,116.352706,0,237,39588.6173148148,2008-05-20,14:48:56
39.984884,116.352706,0,237,39588.617337963,2008-05-20,14:48:58
39.984887,116.352707,0,237,39588.6173611111,2008-05-20,14:49:00
39.984889,116.35271,0,237,39588.6173842593,2008-05-20,14:49:02
39.984892,116.352711,0,237,39588.6174074074,2008-05-20,14:49:04
39.984898,116.352698,0,237,39588.6174305556,2008-05-20,14:49:06
39.984886,116.352694,0,238,39588.6174537037,2008-05-20,14:49:08
39.98487,116.352706,0,238,39588.6174768518,2008-05-20,14:49:10
39.984862,116.35271,0,238,39588.6175,2008-05-20,14:49:12
39.98486,116.352711,0,238,39588.6175231481,2008-05-20,14:49:14
39.984856,116.352712,0,238,39588.6175462963,2008-05-20,14:49:16
39.984853,116.352708,0,238,39588.6175694444,2008-05-20,14:49:18
39.98484,116.352707,0,238,39588.6175925926,2008-05-20,14:49:20
39.984839,116.352705,0,238,39588.6176157407,2008-05-20,14:49:22
39.984835,116.352699,0,239,39588.6176388889,2008-05-20,14:49:24
39.984837,116.352696,0,238,39588.617662037,2008-05-20,14:49:26
39.984842,116.352704,0,238,39588.6176851852,2008-05-20,14:49:28
39.984839,116.352705,0,238,39588.6177083333,2008-05-20,14:49:30
39.984838,116.352707,0,238,39588.6177314815,2008-05-20,14:49:32
39.984838,116.352708,0,238,39588.6177546296,2008-05-20,14:49:34
39.984837,116.352708,0,238,39588.6177777778,2008-05-20,14:49:36
39.984838,116.352707,0,238,39588.6178009259,2008-05-20,14:49:38
39.984839,116.352703,0,238,39588.6178240741,2008-05-20,14:49:40
39.984841,116.3527,0,238,39588.6178472222,2008-05-20,14:49:42
39.984843,116.352695,0,238,39588.6178703704,2008-05-20,14:49:44
39.984811,116.35271,0,238,39588.6178935185,2008-05-20,14:49:46
39.984792,116.352715,0,238,39588.6179166667,2008-05-20,14:49:48
39.984793,116.352712,0,238,39588.6179398148,2008-05-20,14:49:50
39.984792,116.352719,0,239,39588.617962963,2008-05-20,14:49:52
39.984767,116.35272,0,239,39588.6179861111,2008-05-20,14:49:54
39.984753,116.35272,0,240,39588.6180092593,2008-05-20,14:49:56
39.98475,116.352714,0,241,39588.6180324074,2008-05-20,14:49:58
39.984735,116.352722,0,241,39588.6180555556,2008-05-20,14:50:00
39.984736,116.352721,0,241,39588.6180787037,2008-05-20,14:50:02
39.984735,116.352722,0,241,39588.6181018518,2008-05-20,14:50:04
39.984704,116.352736,0,241,39588.618125,2008-05-20,14:50:06
39.984651,116.352752,0,241,39588.6181481481,2008-05-20,14:50:08
39.984615,116.352765,0,241,39588.6181712963,2008-05-20,14:50:10
39.984603,116.352763,0,242,39588.6181944444,2008-05-20,14:50:12
39.984612,116.35277,0,242,39588.6182175926,2008-05-20,14:50:14
39.984611,116.352777,0,242,39588.6182407407,2008-05-20,14:50:16
39.984611,116.35278,0,242,39588.6182638889,2008-05-20,14:50:18
39.984641,116.352772,0,242,39588.618287037,2008-05-20,14:50:20
39.98466,116.352763,0,242,39588.6183101852,2008-05-20,14:50:22
39.984665,116.352751,0,242,39588.6183333333,2008-05-20,14:50:24
39.984657,116.35274,0,242,39588.6183564815,2008-05-20,14:50:26
39.984662,116.35273,0,243,39588.6183796296,2008-05-20,14:50:28
39.984682,116.352718,0,243,39588.6184027778,2008-05-20,14:50:30
39.984704,116.352704,0,241,39588.6184259259,2008-05-20,14:50:32
39.984702,116.352705,0,241,39588.6184490741,2008-05-20,14:50:34
39.984702,116.352706,0,241,39588.6184722222,2008-05-20,14:50:36
39.984705,116.352705,0,241,39588.6184953704,2008-05-20,14:50:38
39.984741,116.352702,0,242,39588.6185185185,2008-05-20,14:50:40
39.984775,116.352707,0,243,39588.6185416667,2008-05-20,14:50:42
39.984824,116.352719,0,243,39588.6185648148,2008-05-20,14:50:44
39.984878,116.352737,0,244,39588.618587963,2008-05-20,14:50:46
39.984923,116.352756,0,245,39588.6186111111,2008-05-20,14:50:48
39.984964,116.352766,0,246,39588.6186342593,2008-05-20,14:50:50
39.985004,116.352776,0,245,39588.6186574074,2008-05-20,14:50:52
39.985013,116.352781,0,244,39588.6186805556,2008-05-20,14:50:54
39.985004,116.352789,0,243,39588.6187037037,2008-05-20,14:50:56
39.984994,116.352783,0,242,39588.6187268518,2008-05-20,14:50:58
39.984989,116.352765,0,240,39588.61875,2008-05-20,14:51:00
39.984969,116.352746,0,239,39588.6187731481,2008-05-20,14:51:02
39.984945,116.352737,0,239,39588.6187962963,2008-05-20,14:51:04
39.984925,116.352732,0,238,39588.6188194444,2008-05-20,14:51:06
39.984923,116.352729,0,238,39588.6188425926,2008-05-20,14:51:08
39.98492,116.352725,0,238,39588.6188657407,2008-05-20,14:51:10
39.984902,116.352713,0,237,39588.6188888889,2008-05-20,14:51:12
39.984883,116.352706,0,236,39588.618912037,2008-05-20,14:51:14
39.984866,116.352709,0,235,39588.6189351852,2008-05-20,14:51:16
39.984846,116.352707,0,235,39588.6189583333,2008-05-20,14:51:18
39.984819,116.352701,0,234,39588.6189814815,2008-05-20,14:51:20
39.984787,116.352701,0,233,39588.6190046296,2008-05-20,14:51:22
39.984761,116.352691,0,231,39588.6190277778,2008-05-20,14:51:24
39.984733,116.352683,0,230,39588.6190509259,2008-05-20,14:51:26
39.984702,116.35269,0,229,39588.6190740741,2008-05-20,14:51:28
39.984668,116.352685,0,228,39588.6190972222,2008-05-20,14:51:30
39.984648,116.352673,0,228,39588.6191203704,2008-05-20,14:51:32
39.984889,116.352797,0,233,39588.620162037,2008-05-20,14:53:02
39.984914,116.352815,0,233,39588.6201851852,2008-05-20,14:53:04
39.984928,116.352825,0,234,39588.6202083333,2008-05-20,14:53:06
39.984945,116.352844,0,234,39588.6202314815,2008-05-20,14:53:08
39.984967,116.352856,0,234,39588.6202546296,2008-05-20,14:53:10
39.984973,116.352856,0,233,39588.6202777778,2008-05-20,14:53:12
39.984981,116.352855,0,233,39588.6203009259,2008-05-20,14:53:14
39.984983,116.352855,0,233,39588.6203240741,2008-05-20,14:53:16
39.984987,116.352855,0,233,39588.6203472222,2008-05-20,14:53:18
39.98499,116.352856,0,233,39588.6203703704,2008-05-20,14:53:20
39.98499,116.352856,0,233,39588.6203935185,2008-05-20,14:53:22
39.984989,116.352852,0,233,39588.6204166667,2008-05-20,14:53:24
39.984985,116.352848,0,233,39588.6204398148,2008-05-20,14:53:26
39.98498,116.352845,0,233,39588.620462963,2008-05-20,14:53:28
39.984974,116.352831,0,230,39588.6204861111,2008-05-20,14:53:30
39.984965,116.352825,0,229,39588.6205092593,2008-05-20,14:53:32
39.984946,116.352803,0,226,39588.6205324074,2008-05-20,14:53:34
39.984941,116.352784,0,224,39588.6205555556,2008-05-20,14:53:36
39.984934,116.352772,0,222,39588.6205787037,2008-05-20,14:53:38
39.984932,116.352769,0,222,39588.6206018519,2008-05-20,14:53:40
39.984929,116.352765,0,222,39588.620625,2008-05-20,14:53:42
39.984929,116.352761,0,222,39588.6206481481,2008-05-20,14:53:44
39.984931,116.352757,0,222,39588.6206712963,2008-05-20,14:53:46
39.984933,116.352757,0,222,39588.6206944444,2008-05-20,14:53:48
39.984936,116.352757,0,221,39588.6207175926,2008-05-20,14:53:50
39.984938,116.352755,0,221,39588.6207407407,2008-05-20,14:53:52
39.98494,116.35275,0,221,39588.6207638889,2008-05-20,14:53:54
39.984942,116.352744,0,221,39588.620787037,2008-05-20,14:53:56
39.984942,116.352741,0,221,39588.6208101852,2008-05-20,14:53:58
39.98494,116.352739,0,221,39588.6208333333,2008-05-20,14:54:00
39.984937,116.352739,0,221,39588.6208564815,2008-05-20,14:54:02
39.984927,116.352737,0,221,39588.6208796296,2008-05-20,14:54:04
39.984928,116.352741,0,219,39588.6209027778,2008-05-20,14:54:06
39.984925,116.352735,0,218,39588.6209259259,2008-05-20,14:54:08
39.984917,116.352732,0,218,39588.6209490741,2008-05-20,14:54:10
39.984907,116.352731,0,217,39588.6209722222,2008-05-20,14:54:12
39.984906,116.352727,0,217,39588.6209953704,2008-05-20,14:54:14
39.984905,116.352724,0,217,39588.6210185185,2008-05-20,14:54:16
39.984906,116.352722,0,217,39588.6210416667,2008-05-20,14:54:18
39.984905,116.352722,0,217,39588.6210648148,2008-05-20,14:54:20
39.984907,116.352724,0,217,39588.621087963,2008-05-20,14:54:22
39.98491,116.352727,0,217,39588.6211111111,2008-05-20,14:54:24
39.984912,116.35273,0,217,39588.6211342593,2008-05-20,14:54:26
39.984913,116.35273,0,217,39588.6211574074,2008-05-20,14:54:28
39.984914,116.352729,0,216,39588.6211805556,2008-05-20,14:54:30
39.984915,116.352725,0,216,39588.6212037037,2008-05-20,14:54:32
39.984658,116.352785,0,168,39588.6303009259,2008-05-20,15:07:38
39.984648,116.352776,0,167,39588.6303240741,2008-05-20,15:07:40
39.984653,116.35277,0,165,39588.6303472222,2008-05-20,15:07:42
39.984658,116.352772,0,164,39588.6303703704,2008-05-20,15:07:44
39.984674,116.352763,0,162,39588.6303935185,2008-05-20,15:07:46
39.984702,116.352745,0,161,39588.6304166667,2008-05-20,15:07:48
39.984709,116.352723,0,159,39588.6304398148,2008-05-20,15:07:50
39.984704,116.352717,0,157,39588.630462963,2008-05-20,15:07:52
39.9847,116.35272,0,155,39588.6304861111,2008-05-20,15:07:54
39.98469,116.352722,0,153,39588.6305092593,2008-05-20,15:07:56
39.98468,116.352711,0,152,39588.6305324074,2008-05-20,15:07:58
39.984656,116.352688,0,150,39588.6305555556,2008-05-20,15:08:00
39.984627,116.352666,0,149,39588.6305787037,2008-05-20,15:08:02
39.984616,116.35265,0,148,39588.6306018519,2008-05-20,15:08:04
39.984622,116.352637,0,146,39588.630625,2008-05-20,15:08:06
39.984613,116.352648,0,145,39588.6306481481,2008-05-20,15:08:08
39.984626,116.352663,0,144,39588.6306712963,2008-05-20,15:08:10
39.984635,116.35266,0,142,39588.6306944444,2008-05-20,15:08:12
39.984616,116.352656,0,141,39588.6307175926,2008-05-20,15:08:14
39.984594,116.352649,0,139,39588.6307407407,2008-05-20,15:08:16
39.984576,116.352642,0,137,39588.6307638889,2008-05-20,15:08:18
39.984563,116.352642,0,136,39588.630787037,2008-05-20,15:08:20
39.984552,116.352644,0,134,39588.6308101852,2008-05-20,15:08:22
39.984542,116.352648,0,132,39588.6308333333,2008-05-20,15:08:24
39.984531,116.352655,0,130,39588.6308564815,2008-05-20,15:08:26
39.98451,116.352672,0,128,39588.6308796296,2008-05-20,15:08:28
39.984497,116.352693,0,127,39588.6309027778,2008-05-20,15:08:30
39.984493,116.352713,0,125,39588.6309259259,2008-05-20,15:08:32
39.98449,116.352732,0,123,39588.6309490741,2008-05-20,15:08:34
39.984506,116.352747,0,122,39588.6309722222,2008-05-20,15:08:36
39.98451,116.352766,0,121,39588.6309953704,2008-05-20,15:08:38
39.984514,116.352782,0,119,39588.6310185185,2008-05-20,15:08:40
39.98452,116.352798,0,117,39588.6310416667,2008-05-20,15:08:42
39.984518,116.352804,0,116,39588.6310648148,2008-05-20,15:08:44
39.984533,116.352814,0,114,39588.631087963,2008-05-20,15:08:46
39.984547,116.35282,0,111,39588.6311111111,2008-05-20,15:08:48
39.984546,116.352834,0,110,39588.6311342593,2008-05-20,15:08:50
39.984543,116.352852,0,108,39588.6311574074,2008-05-20,15:08:52
39.984553,116.352892,0,105,39588.6311805556,2008-05-20,15:08:54
39.984531,116.352901,0,103,39588.6312037037,2008-05-20,15:08:56
39.984492,116.352887,0,101,39588.6312268519,2008-05-20,15:08:58
39.98447,116.352849,0,98,39588.63125,2008-05-20,15:09:00
39.984456,116.352839,0,96,39588.6312731481,2008-05-20,15:09:02
39.984444,116.352823,0,93,39588.6312962963,2008-05-20,15:09:04
39.984446,116.352813,0,91,39588.6313194444,2008-05-20,15:09:06
39.984438,116.352808,0,89,39588.6313425926,2008-05-20,15:09:08
39.98442,116.352797,0,87,39588.6313657407,2008-05-20,15:09:10
39.984411,116.352788,0,84,39588.6313888889,2008-05-20,15:09:12
39.984392,116.352774,0,82,39588.631412037,2008-05-20,15:09:14
39.984373,116.352775,0,80,39588.6314351852,2008-05-20,15:09:16
39.984373,116.352775,0,79,39588.6314583333,2008-05-20,15:09:18
39.984348,116.352761,0,77,39588.6314814815,2008-05-20,15:09:20
39.984342,116.35276,0,75,39588.6315046296,2008-05-20,15:09:22
39.984338,116.352764,0,73,39588.6315277778,2008-05-20,15:09:24
39.984352,116.352765,0,72,39588.6315509259,2008-05-20,15:09:26
39.984363,116.352754,0,70,39588.6315740741,2008-05-20,15:09:28
39.984381,116.352764,0,67,39588.6315972222,2008-05-20,15:09:30
39.984414,116.352776,0,65,39588.6316203704,2008-05-20,15:09:32
39.984433,116.352769,0,63,39588.6316435185,2008-05-20,15:09:34
39.984465,116.352762,0,60,39588.6316666667,2008-05-20,15:09:36
39.984473,116.352742,0,58,39588.6316898148,2008-05-20,15:09:38
39.984465,116.352702,0,58,39588.631712963,2008-05-20,15:09:40
39.984471,116.352699,0,57,39588.6317361111,2008-05-20,15:09:42
39.984473,116.352701,0,56,39588.6317592593,2008-05-20,15:09:44
39.984474,116.352704,0,55,39588.6317824074,2008-05-20,15:09:46
39.984475,116.352707,0,54,39588.6318055556,2008-05-20,15:09:48
39.984475,116.352709,0,54,39588.6318287037,2008-05-20,15:09:50
39.984476,116.352709,0,54,39588.6318518519,2008-05-20,15:09:52
39.98448,116.352709,0,54,39588.631875,2008-05-20,15:09:54
39.984505,116.352709,0,55,39588.6318981481,2008-05-20,15:09:56
39.984538,116.352708,0,56,39588.6319212963,2008-05-20,15:09:58
39.984578,116.352705,0,59,39588.6319444444,2008-05-20,15:10:00
39.984637,116.352703,0,62,39588.6319675926,2008-05-20,15:10:02
39.984689,116.352706,0,65,39588.6319907407,2008-05-20,15:10:04
39.984729,116.352706,0,68,39588.6320138889,2008-05-20,15:10:06
39.984766,116.352711,0,69,39588.632037037,2008-05-20,15:10:08
39.984794,116.352709,0,71,39588.6320601852,2008-05-20,15:10:10
39.984817,116.352709,0,70,39588.6320833333,2008-05-20,15:10:12
39.984845,116.352714,0,70,39588.6321064815,2008-05-20,15:10:14
39.984873,116.352713,0,71,39588.6321296296,2008-05-20,15:10:16
39.984909,116.352704,0,71,39588.6321527778,2008-05-20,15:10:18
39.984943,116.352688,0,71,39588.6321759259,2008-05-20,15:10:20
39.984967,116.35267,0,71,39588.6321990741,2008-05-20,15:10:22
39.984982,116.352657,0,70,39588.6322222222,2008-05-20,15:10:24
39.984986,116.352627,0,72,39588.6322453704,2008-05-20,15:10:26
39.984987,116.352613,0,70,39588.6322685185,2008-05-20,15:10:28
39.98499,116.352591,0,70,39588.6322916667,2008-05-20,15:10:30
39.984992,116.352581,0,69,39588.6323148148,2008-05-20,15:10:32
39.984991,116.352579,0,69,39588.632337963,2008-05-20,15:10:34
39.984965,116.352648,0,80,39588.6323611111,2008-05-20,15:10:36
39.984936,116.352732,0,94,39588.6323842593,2008-05-20,15:10:38
39.984923,116.352751,0,100,39588.6324074074,2008-05-20,15:10:40
39.984933,116.352757,0,102,39588.6324305556,2008-05-20,15:10:42
39.984937,116.352755,0,106,39588.6324537037,2008-05-20,15:10:44
39.98493,116.35275,0,109,39588.6324768519,2008-05-20,15:10:46
39.984927,116.352753,0,111,39588.6325,2008-05-20,15:10:48
39.984929,116.352737,0,112,39588.6325231481,2008-05-20,15:10:50
39.984926,116.352727,0,113,39588.6325462963,2008-05-20,15:10:52
39.984917,116.352713,0,112,39588.6325694444,2008-05-20,15:10:54
39.984897,116.352701,0,111,39588.6325925926,2008-05-20,15:10:56
39.984886,116.352692,0,112,39588.6326157407,2008-05-20,15:10:58
39.984873,116.352689,0,112,39588.6326388889,2008-05-20,15:11:00
39.984863,116.352694,0,112,39588.632662037,2008-05-20,15:11:02
39.984857,116.352697,0,112,39588.6326851852,2008-05-20,15:11:04
39.984844,116.352712,0,113,39588.6327083333,2008-05-20,15:11:06
39.984844,116.352713,0,114,39588.6327314815,2008-05-20,15:11:08
39.984844,116.352713,0,116,39588.6327546296,2008-05-20,15:11:10
39.984849,116.352727,0,118,39588.6327777778,2008-05-20,15:11:12
39.984859,116.352738,0,120,39588.6328009259,2008-05-20,15:11:14
39.984858,116.352757,0,122,39588.6328240741,2008-05-20,15:11:16
39.984842,116.352755,0,122,39588.6328472222,2008-05-20,15:11:18
39.984834,116.352757,0,122,39588.6328703704,2008-05-20,15:11:20
39.984822,116.352764,0,123,39588.6328935185,2008-05-20,15:11:22
39.984797,116.352772,0,124,39588.6329166667,2008-05-20,15:11:24
39.984782,116.352774,0,125,39588.6329398148,2008-05-20,15:11:26
39.984765,116.352767,0,126,39588.632962963,2008-05-20,15:11:28
39.984769,116.35275,0,128,39588.6329861111,2008-05-20,15:11:30
39.984761,116.352732,0,129,39588.6330092593,2008-05-20,15:11:32
39.984754,116.352723,0,129,39588.6330324074,2008-05-20,15:11:34
39.98473,116.352694,0,130,39588.6330555556,2008-05-20,15:11:36
39.984701,116.35266,0,130,39588.6330787037,2008-05-20,15:11:38
39.984669,116.352617,0,129,39588.6331018518,2008-05-20,15:11:40
39.984673,116.352605,0,129,39588.633125,2008-05-20,15:11:42
39.984672,116.352585,0,129,39588.6331481481,2008-05-20,15:11:44
39.984662,116.352589,0,130,39588.6331712963,2008-05-20,15:11:46
39.984629,116.352526,0,132,39588.6331944444,2008-05-20,15:11:48
39.984623,116.352505,0,133,39588.6332175926,2008-05-20,15:11:50
39.984632,116.352506,0,134,39588.6332407407,2008-05-20,15:11:52
39.984623,116.352493,0,134,39588.6332638889,2008-05-20,15:11:54
39.984617,116.352477,0,135,39588.633287037,2008-05-20,15:11:56
39.984613,116.352465,0,135,39588.6333101852,2008-05-20,15:11:58
39.984602,116.35245,0,137,39588.6333333333,2008-05-20,15:12:00
39.9846,116.352444,0,137,39588.6333564815,2008-05-20,15:12:02
39.9846,116.352446,0,137,39588.6333796296,2008-05-20,15:12:04
39.984597,116.352433,0,138,39588.6334027778,2008-05-20,15:12:06
39.984609,116.352414,0,140,39588.6334259259,2008-05-20,15:12:08
39.984619,116.352402,0,140,39588.6334490741,2008-05-20,15:12:10
39.984619,116.352391,0,141,39588.6334722222,2008-05-20,15:12:12
39.984623,116.352402,0,144,39588.6334953704,2008-05-20,15:12:14
39.984626,116.352415,0,148,39588.6335185185,2008-05-20,15:12:16
39.984628,116.35241,0,152,39588.6335416667,2008-05-20,15:12:18
39.984626,116.3524,0,155,39588.6335648148,2008-05-20,15:12:20
39.984622,116.352403,0,155,39588.633587963,2008-05-20,15:12:22
39.984619,116.352407,0,155,39588.6336111111,2008-05-20,15:12:24
39.984621,116.352407,0,158,39588.6336342593,2008-05-20,15:12:26
39.984617,116.352397,0,161,39588.6336574074,2008-05-20,15:12:28
39.984617,116.352394,0,163,39588.6336805556,2008-05-20,15:12:30
39.984616,116.352397,0,163,39588.6337037037,2008-05-20,15:12:32
39.984619,116.3524,0,163,39588.6337268518,2008-05-20,15:12:34
39.984622,116.352403,0,163,39588.63375,2008-05-20,15:12:36
39.984626,116.352407,0,163,39588.6337731481,2008-05-20,15:12:38
39.984637,116.352412,0,164,39588.6337962963,2008-05-20,15:12:40
39.984657,116.352405,0,165,39588.6338194444,2008-05-20,15:12:42
39.984676,116.352392,0,165,39588.6338425926,2008-05-20,15:12:44
39.984678,116.352395,0,165,39588.6338657407,2008-05-20,15:12:46
39.984678,116.352399,0,165,39588.6338888889,2008-05-20,15:12:48
39.984679,116.352402,0,165,39588.633912037,2008-05-20,15:12:50
39.98468,116.352403,0,165,39588.6339351852,2008-05-20,15:12:52
39.984684,116.352404,0,165,39588.6339583333,2008-05-20,15:12:54
39.984694,116.352399,0,167,39588.6339814815,2008-05-20,15:12:56
39.984696,116.35239,0,168,39588.6340046296,2008-05-20,15:12:58
39.984703,116.352397,0,169,39588.6340277778,2008-05-20,15:13:00
39.984713,116.352397,0,170,39588.6340509259,2008-05-20,15:13:02
39.984721,116.352396,0,171,39588.6340740741,2008-05-20,15:13:04
39.984727,116.352405,0,171,39588.6340972222,2008-05-20,15:13:06
39.984735,116.352424,0,172,39588.6341203704,2008-05-20,15:13:08
39.984748,116.352459,0,174,39588.6341435185,2008-05-20,15:13:10
39.984761,116.352484,0,174,39588.6341666667,2008-05-20,15:13:12
39.984767,116.352496,0,176,39588.6341898148,2008-05-20,15:13:14
39.984768,116.352513,0,177,39588.634212963,2008-05-20,15:13:16
39.984763,116.352502,0,178,39588.6342361111,2008-05-20,15:13:18
39.984763,116.352493,0,178,39588.6342592593,2008-05-20,15:13:20
39.984762,116.352494,0,178,39588.6342824074,2008-05-20,15:13:22
39.984762,116.352496,0,178,39588.6343055556,2008-05-20,15:13:24
39.984762,116.352497,0,178,39588.6343287037,2008-05-20,15:13:26
39.984762,116.352499,0,178,39588.6343518518,2008-05-20,15:13:28
39.984763,116.352502,0,178,39588.634375,2008-05-20,15:13:30
39.984766,116.352502,0,178,39588.6343981481,2008-05-20,15:13:32
39.984753,116.352491,0,177,39588.6344212963,2008-05-20,15:13:34
39.984746,116.35247,0,177,39588.6344444444,2008-05-20,15:13:36
39.984737,116.352459,0,177,39588.6344675926,2008-05-20,15:13:38
39.984732,116.352458,0,177,39588.6344907407,2008-05-20,15:13:40
39.984727,116.352458,0,177,39588.6345138889,2008-05-20,15:13:42
39.984713,116.352447,0,177,39588.634537037,2008-05-20,15:13:44
39.984686,116.352441,0,177,39588.6345601852,2008-05-20,15:13:46
39.984679,116.352428,0,177,39588.6345833333,2008-05-20,15:13:48
39.984683,116.35242,0,177,39588.6346064815,2008-05-20,15:13:50
39.984691,116.352417,0,178,39588.6346296296,2008-05-20,15:13:52
39.984693,116.352418,0,178,39588.6346527778,2008-05-20,15:13:54
39.984695,116.352419,0,178,39588.6346759259,2008-05-20,15:13:56
39.984695,116.352421,0,178,39588.6346990741,2008-05-20,15:13:58
39.984704,116.352432,0,178,39588.6347222222,2008-05-20,15:14:00
39.984723,116.35244,0,180,39588.6347453704,2008-05-20,15:14:02
39.984729,116.352462,0,183,39588.6347685185,2008-05-20,15:14:04
39.984743,116.352468,0,183,39588.6347916667,2008-05-20,15:14:06
39.984759,116.352477,0,184,39588.6348148148,2008-05-20,15:14:08
39.984774,116.352482,0,184,39588.634837963,2008-05-20,15:14:10
39.984782,116.352487,0,184,39588.6348611111,2008-05-20,15:14:12
39.984791,116.352493,0,185,39588.6348842593,2008-05-20,15:14:14
39.984799,116.35249,0,184,39588.6349074074,2008-05-20,15:14:16
39.984801,116.352491,0,184,39588.6349305556,2008-05-20,15:14:18
39.984801,116.352492,0,184,39588.6349537037,2008-05-20,15:14:20
39.9848,116.352493,0,184,39588.6349768518,2008-05-20,15:14:22
39.9848,116.352495,0,184,39588.635,2008-05-20,15:14:24
39.984801,116.352499,0,184,39588.6350231481,2008-05-20,15:14:26
39.984801,116.352503,0,184,39588.6350462963,2008-05-20,15:14:28
39.984801,116.352503,0,184,39588.6350694444,2008-05-20,15:14:30
39.984798,116.352505,0,184,39588.6350925926,2008-05-20,15:14:32
39.984794,116.352504,0,184,39588.6351157407,2008-05-20,15:14:34
39.984787,116.352503,0,184,39588.6351388889,2008-05-20,15:14:36
39.984801,116.352518,0,184,39588.635162037,2008-05-20,15:14:38
39.984808,116.352528,0,183,39588.6351851852,2008-05-20,15:14:40
39.984816,116.352535,0,183,39588.6352083333,2008-05-20,15:14:42
39.984835,116.352546,0,183,39588.6352314815,2008-05-20,15:14:44
39.984846,116.352557,0,184,39588.6352546296,2008-05-20,15:14:46
39.984856,116.352567,0,184,39588.6352777778,2008-05-20,15:14:48
39.984864,116.35257,0,184,39588.6353009259,2008-05-20,15:14:50
39.984862,116.352575,0,184,39588.6353240741,2008-05-20,15:14:52
39.984861,116.352566,0,183,39588.6353472222,2008-05-20,15:14:54
39.984859,116.352562,0,182,39588.6353703704,2008-05-20,15:14:56
39.984856,116.352561,0,182,39588.6353935185,2008-05-20,15:14:58
39.98485,116.352554,0,182,39588.6354166667,2008-05-20,15:15:00
39.984847,116.352543,0,180,39588.6354398148,2008-05-20,15:15:02
39.984845,116.352531,0,180,39588.635462963,2008-05-20,15:15:04
39.984844,116.352527,0,180,39588.6354861111,2008-05-20,15:15:06
39.984841,116.352527,0,180,39588.6355092593,2008-05-20,15:15:08
39.984838,116.352531,0,180,39588.6355324074,2008-05-20,15:15:10
39.984837,116.352536,0,180,39588.6355555556,2008-05-20,15:15:12
39.984842,116.352537,0,180,39588.6355787037,2008-05-20,15:15:14
39.984845,116.352516,0,180,39588.6356018518,2008-05-20,15:15:16
39.984851,116.352497,0,181,39588.635625,2008-05-20,15:15:18
39.984853,116.352497,0,181,39588.6356481481,2008-05-20,15:15:20
39.984852,116.352497,0,181,39588.6356712963,2008-05-20,15:15:22
39.98485,116.352495,0,181,39588.6356944444,2008-05-20,15:15:24
39.984846,116.352492,0,181,39588.6357175926,2008-05-20,15:15:26
39.984844,116.352475,0,182,39588.6357407407,2008-05-20,15:15:28
39.984845,116.35245,0,184,39588.6357638889,2008-05-20,15:15:30
39.984842,116.352429,0,186,39588.635787037,2008-05-20,15:15:32
39.98484,116.352415,0,187,39588.6358101852,2008-05-20,15:15:34
39.984836,116.352391,0,189,39588.6358333333,2008-05-20,15:15:36
39.984819,116.35237,0,190,39588.6358564815,2008-05-20,15:15:38
39.984813,116.352348,0,191,39588.6358796296,2008-05-20,15:15:40
39.984803,116.352333,0,192,39588.6359027778,2008-05-20,15:15:42
39.984798,116.352318,0,191,39588.6359259259,2008-05-20,15:15:44
39.984791,116.352302,0,190,39588.6359490741,2008-05-20,15:15:46
39.984771,116.352283,0,189,39588.6359722222,2008-05-20,15:15:48
39.984768,116.352272,0,190,39588.6359953704,2008-05-20,15:15:50
39.984772,116.352268,0,190,39588.6360185185,2008-05-20,15:15:52
39.984755,116.352266,0,190,39588.6360416667,2008-05-20,15:15:54
39.98474,116.352247,0,190,39588.6360648148,2008-05-20,15:15:56
39.984739,116.352246,0,191,39588.636087963,2008-05-20,15:15:58
39.984755,116.352256,0,191,39588.6361111111,2008-05-20,15:16:00
39.984731,116.352226,0,191,39588.6361342593,2008-05-20,15:16:02
39.984726,116.352199,0,191,39588.6361574074,2008-05-20,15:16:04
39.984704,116.352159,0,192,39588.6361805556,2008-05-20,15:16:06
39.984697,116.352127,0,192,39588.6362037037,2008-05-20,15:16:08
39.984697,116.35212,0,193,39588.6362268519,2008-05-20,15:16:10
39.984704,116.352097,0,193,39588.63625,2008-05-20,15:16:12
39.984701,116.352088,0,194,39588.6362731481,2008-05-20,15:16:14
39.984682,116.352058,0,194,39588.6362962963,2008-05-20,15:16:16
39.98467,116.352052,0,195,39588.6363194444,2008-05-20,15:16:18
39.984666,116.352047,0,195,39588.6363425926,2008-05-20,15:16:20
39.984662,116.352075,0,196,39588.6363657407,2008-05-20,15:16:22
39.984676,116.352108,0,197,39588.6363888889,2008-05-20,15:16:24
39.984692,116.352143,0,199,39588.636412037,2008-05-20,15:16:26
39.984708,116.352182,0,199,39588.6364351852,2008-05-20,15:16:28
39.984705,116.352192,0,199,39588.6364583333,2008-05-20,15:16:30
39.984706,116.352206,0,199,39588.6364814815,2008-05-20,15:16:32
39.984702,116.352192,0,199,39588.6365046296,2008-05-20,15:16:34
39.984716,116.352172,0,198,39588.6365277778,2008-05-20,15:16:36
39.984712,116.352168,0,199,39588.6365509259,2008-05-20,15:16:38
39.984718,116.352188,0,199,39588.6365740741,2008-05-20,15:16:40
39.984704,116.352164,0,199,39588.6365972222,2008-05-20,15:16:42
39.984694,116.352125,0,199,39588.6366203704,2008-05-20,15:16:44
39.984709,116.352128,0,198,39588.6366435185,2008-05-20,15:16:46
39.98471,116.352148,0,198,39588.6366666667,2008-05-20,15:16:48
39.984709,116.352162,0,198,39588.6366898148,2008-05-20,15:16:50
39.984699,116.352147,0,197,39588.636712963,2008-05-20,15:16:52
39.984712,116.352158,0,197,39588.6367361111,2008-05-20,15:16:54
39.984713,116.352153,0,197,39588.6367592593,2008-05-20,15:16:56
39.984713,116.352158,0,197,39588.6367824074,2008-05-20,15:16:58
39.98472,116.352187,0,196,39588.6368055556,2008-05-20,15:17:00
39.984723,116.352202,0,195,39588.6368287037,2008-05-20,15:17:02
39.984726,116.352206,0,195,39588.6368518519,2008-05-20,15:17:04
39.984727,116.352206,0,195,39588.636875,2008-05-20,15:17:06
39.984729,116.352209,0,195,39588.6368981482,2008-05-20,15:17:08
39.984731,116.352212,0,196,39588.6369212963,2008-05-20,15:17:10
39.98473,116.352216,0,195,39588.6369444444,2008-05-20,15:17:12
39.984734,116.352254,0,195,39588.6369675926,2008-05-20,15:17:14
39.984733,116.352273,0,195,39588.6369907407,2008-05-20,15:17:16
39.984732,116.352283,0,194,39588.6370138889,2008-05-20,15:17:18
39.984744,116.352297,0,193,39588.637037037,2008-05-20,15:17:20
39.984746,116.352314,0,192,39588.6370601852,2008-05-20,15:17:22
39.984753,116.352334,0,192,39588.6370833333,2008-05-20,15:17:24
39.984758,116.352336,0,191,39588.6371064815,2008-05-20,15:17:26
39.984772,116.35234,0,191,39588.6371296296,2008-05-20,15:17:28
39.984777,116.352349,0,190,39588.6371527778,2008-05-20,15:17:30
39.984781,116.352351,0,189,39588.6371759259,2008-05-20,15:17:32
39.984777,116.352331,0,188,39588.6371990741,2008-05-20,15:17:34
39.984771,116.352331,0,187,39588.6372222222,2008-05-20,15:17:36
39.984792,116.352351,0,186,39588.6372453704,2008-05-20,15:17:38
39.984789,116.352343,0,184,39588.6372685185,2008-05-20,15:17:40
39.984776,116.352349,0,183,39588.6372916667,2008-05-20,15:17:42
39.984784,116.352367,0,183,39588.6373148148,2008-05-20,15:17:44
39.984783,116.35238,0,182,39588.637337963,2008-05-20,15:17:46
39.984791,116.352403,0,181,39588.6373611111,2008-05-20,15:17:48
39.984776,116.352415,0,179,39588.6373842593,2008-05-20,15:17:50
39.984791,116.352462,0,178,39588.6374074074,2008-05-20,15:17:52
39.984802,116.352498,0,177,39588.6374305556,2008-05-20,15:17:54
39.984834,116.352541,0,176,39588.6374537037,2008-05-20,15:17:56
39.984847,116.352552,0,174,39588.6374768519,2008-05-20,15:17:58
39.98485,116.352547,0,173,39588.6375,2008-05-20,15:18:00
39.984875,116.352589,0,172,39588.6375231481,2008-05-20,15:18:02
39.984885,116.352625,0,172,39588.6375462963,2008-05-20,15:18:04
39.984886,116.352634,0,171,39588.6375694444,2008-05-20,15:18:06
39.984885,116.352634,0,170,39588.6375925926,2008-05-20,15:18:08
39.984893,116.352646,0,169,39588.6376157407,2008-05-20,15:18:10
39.984883,116.352639,0,168,39588.6376388889,2008-05-20,15:18:12
39.984867,116.352611,0,167,39588.637662037,2008-05-20,15:18:14
39.984893,116.352624,0,167,39588.6376851852,2008-05-20,15:18:16
39.984892,116.352625,0,166,39588.6377083333,2008-05-20,15:18:18
39.984894,116.352625,0,165,39588.6377314815,2008-05-20,15:18:20
39.984891,116.352628,0,164,39588.6377546296,2008-05-20,15:18:22
39.98489,116.352633,0,164,39588.6377777778,2008-05-20,15:18:24
39.984882,116.352634,0,164,39588.6378009259,2008-05-20,15:18:26
39.984888,116.352635,0,163,39588.6378240741,2008-05-20,15:18:28
39.984883,116.352637,0,162,39588.6378472222,2008-05-20,15:18:30
39.984879,116.352635,0,162,39588.6378703704,2008-05-20,15:18:32
39.984868,116.352624,0,161,39588.6378935185,2008-05-20,15:18:34
39.984855,116.352619,0,160,39588.6379166667,2008-05-20,15:18:36
39.984851,116.35261,0,159,39588.6379398148,2008-05-20,15:18:38
39.984837,116.352585,0,158,39588.637962963,2008-05-20,15:18:40
39.984828,116.352583,0,157,39588.6379861111,2008-05-20,15:18:42
39.984822,116.352567,0,158,39588.6380092593,2008-05-20,15:18:44
39.984819,116.352554,0,159,39588.6380324074,2008-05-20,15:18:46
39.984813,116.352546,0,159,39588.6380555556,2008-05-20,15:18:48
39.984818,116.352559,0,160,39588.6380787037,2008-05-20,15:18:50
39.984822,116.352549,0,161,39588.6381018519,2008-05-20,15:18:52
39.984822,116.352554,0,162,39588.638125,2008-05-20,15:18:54
39.984824,116.352554,0,162,39588.6381481481,2008-05-20,15:18:56
39.984833,116.35255,0,163,39588.6381712963,2008-05-20,15:18:58
39.984841,116.352575,0,162,39588.6381944444,2008-05-20,15:19:00
39.984846,116.352578,0,162,39588.6382175926,2008-05-20,15:19:02
39.984839,116.352577,0,162,39588.6382407407,2008-05-20,15:19:04
39.984827,116.352563,0,162,39588.6382638889,2008-05-20,15:19:06
39.984843,116.352586,0,163,39588.638287037,2008-05-20,15:19:08
39.984859,116.352617,0,164,39588.6383101852,2008-05-20,15:19:10
39.984861,116.352638,0,165,39588.6383333333,2008-05-20,15:19:12
39.984861,116.352641,0,165,39588.6383564815,2008-05-20,15:19:14
39.98487,116.352664,0,166,39588.6383796296,2008-05-20,15:19:16
39.98486,116.352671,0,167,39588.6384027778,2008-05-20,15:19:18
39.984871,116.35268,0,167,39588.6384259259,2008-05-20,15:19:20
39.984893,116.352699,0,167,39588.6384490741,2008-05-20,15:19:22
39.984896,116.352697,0,167,39588.6384722222,2008-05-20,15:19:24
39.98489,116.352691,0,167,39588.6384953704,2008-05-20,15:19:26
39.984895,116.3527,0,167,39588.6385185185,2008-05-20,15:19:28
39.984894,116.352696,0,166,39588.6385416667,2008-05-20,15:19:30
39.984893,116.352688,0,166,39588.6385648148,2008-05-20,15:19:32
39.984897,116.352687,0,166,39588.638587963,2008-05-20,15:19:34
39.984896,116.352677,0,165,39588.6386111111,2008-05-20,15:19:36
39.984892,116.352669,0,164,39588.6386342593,2008-05-20,15:19:38
39.984882,116.352662,0,163,39588.6386574074,2008-05-20,15:19:40
39.984877,116.352637,0,163,39588.6386805556,2008-05-20,15:19:42
39.984876,116.352623,0,162,39588.6387037037,2008-05-20,15:19:44
39.984889,116.352625,0,162,39588.6387268519,2008-05-20,15:19:46
39.984895,116.352637,0,163,39588.63875,2008-05-20,15:19:48
39.984905,116.352632,0,164,39588.6387731481,2008-05-20,15:19:50
39.984922,116.352644,0,164,39588.6387962963,2008-05-20,15:19:52
39.984933,116.352655,0,165,39588.6388194444,2008-05-20,15:19:54
39.984931,116.352652,0,165,39588.6388425926,2008-05-20,15:19:56
39.98494,116.352672,0,166,39588.6388657407,2008-05-20,15:19:58
39.984962,116.352699,0,166,39588.6388888889,2008-05-20,15:20:00
39.984954,116.352701,0,166,39588.638912037,2008-05-20,15:20:02
39.984952,116.352708,0,166,39588.6389351852,2008-05-20,15:20:04
39.984966,116.352707,0,166,39588.6389583333,2008-05-20,15:20:06
39.984928,116.352682,0,167,39588.6389814815,2008-05-20,15:20:08
39.984925,116.352677,0,166,39588.6390046296,2008-05-20,15:20:10
39.984923,116.352679,0,166,39588.6390277778,2008-05-20,15:20:12
39.98492,116.352683,0,166,39588.6390509259,2008-05-20,15:20:14
39.984919,116.352686,0,166,39588.6390740741,2008-05-20,15:20:16
39.984919,116.352688,0,166,39588.6390972222,2008-05-20,15:20:18
39.984917,116.352691,0,166,39588.6391203704,2008-05-20,15:20:20
39.984895,116.352652,0,166,39588.6391435185,2008-05-20,15:20:22
39.984884,116.35263,0,166,39588.6391666667,2008-05-20,15:20:24
39.984865,116.352585,0,166,39588.6391898148,2008-05-20,15:20:26
39.984862,116.352561,0,166,39588.639212963,2008-05-20,15:20:28
39.984864,116.352547,0,166,39588.6392361111,2008-05-20,15:20:30
39.984864,116.352541,0,166,39588.6392592593,2008-05-20,15:20:32
39.984867,116.352531,0,166,39588.6392824074,2008-05-20,15:20:34
39.984861,116.352515,0,166,39588.6393055556,2008-05-20,15:20:36
39.984865,116.35251,0,166,39588.6393287037,2008-05-20,15:20:38
39.984866,116.352509,0,167,39588.6393518519,2008-05-20,15:20:40
39.984874,116.352507,0,167,39588.639375,2008-05-20,15:20:42
39.984872,116.352505,0,166,39588.6393981481,2008-05-20,15:20:44
39.984997,116.352805,0,165,39588.6436111111,2008-05-20,15:26:48
39.984995,116.352827,0,164,39588.6436342593,2008-05-20,15:26:50
39.985008,116.352835,0,164,39588.6436574074,2008-05-20,15:26:52
39.985027,116.352859,0,164,39588.6436805556,2008-05-20,15:26:54
39.985025,116.35286,0,164,39588.6437037037,2008-05-20,15:26:56
39.985011,116.352834,0,163,39588.6437268518,2008-05-20,15:26:58
39.985022,116.352831,0,164,39588.64375,2008-05-20,15:27:00
39.98502,116.352823,0,164,39588.6437731481,2008-05-20,15:27:02
39.984999,116.352785,0,163,39588.6437962963,2008-05-20,15:27:04
39.98499,116.352772,0,164,39588.6438194444,2008-05-20,15:27:06
39.984974,116.352762,0,164,39588.6438425926,2008-05-20,15:27:08
39.98497,116.352748,0,164,39588.6438657407,2008-05-20,15:27:10
39.984949,116.352727,0,164,39588.6438888889,2008-05-20,15:27:12
39.984931,116.352721,0,163,39588.643912037,2008-05-20,15:27:14
39.984938,116.352739,0,163,39588.6439351852,2008-05-20,15:27:16
39.984947,116.352753,0,163,39588.6439583333,2008-05-20,15:27:18
39.984953,116.352768,0,163,39588.6439814815,2008-05-20,15:27:20
39.984944,116.352763,0,163,39588.6440046296,2008-05-20,15:27:22
39.984943,116.352765,0,162,39588.6440277778,2008-05-20,15:27:24
39.984937,116.352775,0,162,39588.6440509259,2008-05-20,15:27:26
39.984917,116.35275,0,160,39588.6440740741,2008-05-20,15:27:28
39.984911,116.352743,0,160,39588.6440972222,2008-05-20,15:27:30
39.984908,116.352738,0,159,39588.6441203704,2008-05-20,15:27:32
39.984907,116.352735,0,159,39588.6441435185,2008-05-20,15:27:34
39.984897,116.352711,0,160,39588.6441666667,2008-05-20,15:27:36
39.984891,116.35271,0,160,39588.6441898148,2008-05-20,15:27:38
39.984868,116.352678,0,161,39588.644212963,2008-05-20,15:27:40
39.984871,116.352662,0,161,39588.6442361111,2008-05-20,15:27:42
39.98486,116.352648,0,162,39588.6442592593,2008-05-20,15:27:44
39.984872,116.352641,0,162,39588.6442824074,2008-05-20,15:27:46
39.984876,116.352626,0,163,39588.6443055556,2008-05-20,15:27:48
39.984876,116.352625,0,163,39588.6443287037,2008-05-20,15:27:50
39.984876,116.352626,0,163,39588.6443518519,2008-05-20,15:27:52
39.984876,116.352629,0,163,39588.644375,2008-05-20,15:27:54
39.984878,116.352632,0,163,39588.6443981482,2008-05-20,15:27:56
39.984879,116.35263,0,163,39588.6444212963,2008-05-20,15:27:58
39.984878,116.352629,0,163,39588.6444444444,2008-05-20,15:28:00
39.984876,116.35263,0,163,39588.6444675926,2008-05-20,15:28:02
39.984874,116.352632,0,163,39588.6444907407,2008-05-20,15:28:04
39.984872,116.352631,0,163,39588.6445138889,2008-05-20,15:28:06
39.98487,116.352632,0,163,39588.644537037,2008-05-20,15:28:08
39.984869,116.352633,0,163,39588.6445601852,2008-05-20,15:28:10
39.984867,116.352634,0,164,39588.6445833333,2008-05-20,15:28:12
39.984866,116.352636,0,164,39588.6446064815,2008-05-20,15:28:14
39.984864,116.352637,0,164,39588.6446296296,2008-05-20,15:28:16
39.984862,116.352637,0,164,39588.6446527778,2008-05-20,15:28:18
39.984859,116.352638,0,164,39588.6446759259,2008-05-20,15:28:20
39.984854,116.352638,0,164,39588.6446990741,2008-05-20,15:28:22
39.984859,116.352608,0,168,39588.6447222222,2008-05-20,15:28:24
39.984845,116.352568,0,172,39588.6447453704,2008-05-20,15:28:26
39.984847,116.352544,0,175,39588.6447685185,2008-05-20,15:28:28
39.98485,116.352522,0,176,39588.6447916667,2008-05-20,15:28:30
39.984858,116.352507,0,177,39588.6448148148,2008-05-20,15:28:32
39.984857,116.352505,0,177,39588.644837963,2008-05-20,15:28:34
39.984854,116.352505,0,178,39588.6448611111,2008-05-20,15:28:36
39.984851,116.352499,0,178,39588.6448842593,2008-05-20,15:28:38
39.984851,116.352483,0,179,39588.6449074074,2008-05-20,15:28:40
39.984855,116.352467,0,182,39588.6449305556,2008-05-20,15:28:42
39.98487,116.352456,0,184,39588.6449537037,2008-05-20,15:28:44
39.984879,116.352456,0,185,39588.6449768519,2008-05-20,15:28:46
39.984865,116.352453,0,188,39588.645,2008-05-20,15:28:48
39.984865,116.352449,0,189,39588.6450231481,2008-05-20,15:28:50
39.984859,116.352444,0,192,39588.6450462963,2008-05-20,15:28:52
39.984857,116.35245,0,193,39588.6450694444,2008-05-20,15:28:54
39.984855,116.352445,0,193,39588.6450925926,2008-05-20,15:28:56
39.984855,116.35244,0,194,39588.6451157407,2008-05-20,15:28:58
39.984856,116.352437,0,194,39588.6451388889,2008-05-20,15:29:00
39.98486,116.352435,0,194,39588.645162037,2008-05-20,15:29:02
39.984862,116.352431,0,194,39588.6451851852,2008-05-20,15:29:04
39.984861,116.352427,0,194,39588.6452083333,2008-05-20,15:29:06
39.984861,116.352425,0,194,39588.6452314815,2008-05-20,15:29:08
39.984859,116.352424,0,194,39588.6452546296,2008-05-20,15:29:10
39.984858,116.352426,0,194,39588.6452777778,2008-05-20,15:29:12
39.984858,116.352429,0,194,39588.6453009259,2008-05-20,15:29:14
39.984857,116.352431,0,194,39588.6453240741,2008-05-20,15:29:16
39.984856,116.352435,0,194,39588.6453472222,2008-05-20,15:29:18
39.984859,116.352436,0,194,39588.6453703704,2008-05-20,15:29:20
39.984864,116.352455,0,195,39588.6453935185,2008-05-20,15:29:22
39.984866,116.352477,0,195,39588.6454166667,2008-05-20,15:29:24
39.984864,116.352489,0,195,39588.6454398148,2008-05-20,15:29:26
39.984862,116.352509,0,194,39588.645462963,2008-05-20,15:29:28
39.984868,116.352516,0,193,39588.6454861111,2008-05-20,15:29:30
39.984864,116.352522,0,193,39588.6455092593,2008-05-20,15:29:32
39.984869,116.352524,0,192,39588.6455324074,2008-05-20,15:29:34
39.984871,116.352534,0,193,39588.6455555556,2008-05-20,15:29:36
39.984871,116.352535,0,192,39588.6455787037,2008-05-20,15:29:38
39.984872,116.352534,0,192,39588.6456018519,2008-05-20,15:29:40
39.984871,116.352532,0,192,39588.645625,2008-05-20,15:29:42
39.98487,116.352528,0,192,39588.6456481481,2008-05-20,15:29:44
39.984868,116.352522,0,192,39588.6456712963,2008-05-20,15:29:46
39.984871,116.352504,0,192,39588.6456944444,2008-05-20,15:29:48
39.984874,116.352491,0,191,39588.6457175926,2008-05-20,15:29:50
39.984879,116.352477,0,192,39588.6457407407,2008-05-20,15:29:52
39.984869,116.352468,0,191,39588.6457638889,2008-05-20,15:29:54
39.984867,116.352483,0,192,39588.645787037,2008-05-20,15:29:56
39.984868,116.352487,0,193,39588.6458101852,2008-05-20,15:29:58
39.984864,116.352498,0,195,39588.6458333333,2008-05-20,15:30:00
39.984864,116.352501,0,195,39588.6458564815,2008-05-20,15:30:02
39.98487,116.352508,0,195,39588.6458796296,2008-05-20,15:30:04
39.984866,116.352519,0,197,39588.6459027778,2008-05-20,15:30:06
39.984868,116.352521,0,197,39588.6459259259,2008-05-20,15:30:08
39.98486,116.352517,0,196,39588.6459490741,2008-05-20,15:30:10
39.98486,116.352515,0,195,39588.6459722222,2008-05-20,15:30:12
39.984862,116.352514,0,195,39588.6459953704,2008-05-20,15:30:14
39.984865,116.352515,0,195,39588.6460185185,2008-05-20,15:30:16
39.984865,116.352518,0,195,39588.6460416667,2008-05-20,15:30:18
39.984865,116.352518,0,194,39588.6460648148,2008-05-20,15:30:20
39.984864,116.35252,0,194,39588.646087963,2008-05-20,15:30:22
39.98486,116.352522,0,194,39588.6461111111,2008-05-20,15:30:24
39.98486,116.352519,0,194,39588.6461342593,2008-05-20,15:30:26
39.984853,116.352509,0,192,39588.6461574074,2008-05-20,15:30:28
39.984855,116.352495,0,191,39588.6461805556,2008-05-20,15:30:30
39.984851,116.352489,0,190,39588.6462037037,2008-05-20,15:30:32
39.984852,116.352486,0,190,39588.6462268519,2008-05-20,15:30:34
39.984849,116.352484,0,190,39588.64625,2008-05-20,15:30:36
39.984847,116.352482,0,190,39588.6462731481,2008-05-20,15:30:38
39.984848,116.352481,0,190,39588.6462962963,2008-05-20,15:30:40
39.984847,116.35248,0,190,39588.6463194444,2008-05-20,15:30:42
39.984846,116.352479,0,190,39588.6463425926,2008-05-20,15:30:44
39.984844,116.352479,0,190,39588.6463657407,2008-05-20,15:30:46
39.984841,116.352479,0,190,39588.6463888889,2008-05-20,15:30:48
39.98484,116.352479,0,190,39588.646412037,2008-05-20,15:30:50
39.984839,116.352478,0,190,39588.6464351852,2008-05-20,15:30:52
39.984839,116.352477,0,189,39588.6464583333,2008-05-20,15:30:54
39.98484,116.352478,0,189,39588.6464814815,2008-05-20,15:30:56
39.984839,116.35248,0,189,39588.6465046296,2008-05-20,15:30:58
39.984838,116.35248,0,189,39588.6465277778,2008-05-20,15:31:00
39.984836,116.352481,0,189,39588.6465509259,2008-05-20,15:31:02
39.984837,116.352481,0,189,39588.6465740741,2008-05-20,15:31:04
39.984839,116.352481,0,189,39588.6465972222,2008-05-20,15:31:06
39.98484,116.352481,0,189,39588.6466203704,2008-05-20,15:31:08
39.984841,116.352479,0,189,39588.6466435185,2008-05-20,15:31:10
39.98484,116.352479,0,189,39588.6466666667,2008-05-20,15:31:12
39.984838,116.352481,0,189,39588.6466898148,2008-05-20,15:31:14
39.984837,116.352483,0,189,39588.646712963,2008-05-20,15:31:16
39.984837,116.352485,0,189,39588.6467361111,2008-05-20,15:31:18
39.984836,116.352485,0,189,39588.6467592593,2008-05-20,15:31:20
39.984835,116.352487,0,189,39588.6467824074,2008-05-20,15:31:22
39.984835,116.352487,0,189,39588.6468055556,2008-05-20,15:31:24
39.984836,116.352489,0,189,39588.6468287037,2008-05-20,15:31:26
39.984839,116.352493,0,189,39588.6468518519,2008-05-20,15:31:28
39.984839,116.352497,0,188,39588.646875,2008-05-20,15:31:30
39.98484,116.352498,0,188,39588.6468981481,2008-05-20,15:31:32
39.984842,116.352496,0,188,39588.6469212963,2008-05-20,15:31:34
39.984846,116.352492,0,188,39588.6469444444,2008-05-20,15:31:36
39.984848,116.352486,0,188,39588.6469675926,2008-05-20,15:31:38
39.98485,116.352482,0,188,39588.6469907407,2008-05-20,15:31:40
39.98485,116.352479,0,188,39588.6470138889,2008-05-20,15:31:42
39.98485,116.352477,0,188,39588.647037037,2008-05-20,15:31:44
39.984851,116.352477,0,188,39588.6470601852,2008-05-20,15:31:46
39.984854,116.352478,0,188,39588.6470833333,2008-05-20,15:31:48
39.984858,116.352476,0,188,39588.6471064815,2008-05-20,15:31:50
39.984863,116.352465,0,188,39588.6471296296,2008-05-20,15:31:52
39.984844,116.352454,0,190,39588.6471527778,2008-05-20,15:31:54
39.98484,116.35244,0,191,39588.6471759259,2008-05-20,15:31:56
39.984837,116.352439,0,191,39588.6471990741,2008-05-20,15:31:58
39.984835,116.35244,0,191,39588.6472222222,2008-05-20,15:32:00
39.984834,116.352442,0,191,39588.6472453704,2008-05-20,15:32:02
39.984833,116.352441,0,191,39588.6472685185,2008-05-20,15:32:04
39.984834,116.352439,0,191,39588.6472916667,2008-05-20,15:32:06
39.984839,116.352437,0,191,39588.6473148148,2008-05-20,15:32:08
39.984844,116.352435,0,191,39588.647337963,2008-05-20,15:32:10
39.984849,116.352424,0,190,39588.6473611111,2008-05-20,15:32:12
39.984866,116.352412,0,191,39588.6473842593,2008-05-20,15:32:14
39.984869,116.352407,0,192,39588.6474074074,2008-05-20,15:32:16
39.984865,116.352391,0,191,39588.6474305556,2008-05-20,15:32:18
39.984867,116.352389,0,192,39588.6474537037,2008-05-20,15:32:20
39.984869,116.352386,0,195,39588.6474768519,2008-05-20,15:32:22
39.984877,116.352389,0,196,39588.6475,2008-05-20,15:32:24
39.984889,116.352403,0,198,39588.6475231481,2008-05-20,15:32:26
39.984893,116.352403,0,198,39588.6475462963,2008-05-20,15:32:28
39.984897,116.352403,0,199,39588.6475694444,2008-05-20,15:32:30
39.984897,116.352398,0,199,39588.6475925926,2008-05-20,15:32:32
39.984879,116.352392,0,202,39588.6476157407,2008-05-20,15:32:34
39.984867,116.352392,0,203,39588.6476388889,2008-05-20,15:32:36
39.984867,116.352389,0,204,39588.647662037,2008-05-20,15:32:38
39.984871,116.352407,0,207,39588.6476851852,2008-05-20,15:32:40
39.984866,116.352423,0,209,39588.6477083333,2008-05-20,15:32:42
39.984856,116.352438,0,211,39588.6477314815,2008-05-20,15:32:44
39.984851,116.352443,0,213,39588.6477546296,2008-05-20,15:32:46
39.984851,116.352431,0,213,39588.6477777778,2008-05-20,15:32:48
39.984848,116.352427,0,214,39588.6478009259,2008-05-20,15:32:50
39.984846,116.352424,0,214,39588.6478240741,2008-05-20,15:32:52
39.984981,116.352713,0,179,39588.6568287037,2008-05-20,15:45:50
39.985002,116.352713,0,178,39588.6568518518,2008-05-20,15:45:52
39.985008,116.352691,0,178,39588.656875,2008-05-20,15:45:54
39.985002,116.352683,0,178,39588.6568981481,2008-05-20,15:45:56
39.984989,116.352668,0,178,39588.6569212963,2008-05-20,15:45:58
39.984984,116.35266,0,178,39588.6569444444,2008-05-20,15:46:00
39.984991,116.352654,0,178,39588.6569675926,2008-05-20,15:46:02
39.984976,116.352649,0,179,39588.6569907407,2008-05-20,15:46:04
39.984966,116.352644,0,179,39588.6570138889,2008-05-20,15:46:06
39.984964,116.35264,0,179,39588.657037037,2008-05-20,15:46:08
39.984962,116.352637,0,179,39588.6570601852,2008-05-20,15:46:10
39.98496,116.352635,0,179,39588.6570833333,2008-05-20,15:46:12
39.984956,116.352633,0,179,39588.6571064815,2008-05-20,15:46:14
39.984953,116.35263,0,179,39588.6571296296,2008-05-20,15:46:16
39.98495,116.352627,0,179,39588.6571527778,2008-05-20,15:46:18
39.984949,116.352645,0,179,39588.6571759259,2008-05-20,15:46:20
39.984948,116.352652,0,179,39588.6571990741,2008-05-20,15:46:22
39.984946,116.35265,0,179,39588.6572222222,2008-05-20,15:46:24
39.984947,116.352651,0,179,39588.6572453704,2008-05-20,15:46:26
39.984949,116.352651,0,179,39588.6572685185,2008-05-20,15:46:28
39.984949,116.35265,0,179,39588.6572916667,2008-05-20,15:46:30
39.984951,116.352651,0,179,39588.6573148148,2008-05-20,15:46:32
39.984953,116.352653,0,179,39588.657337963,2008-05-20,15:46:34
39.984957,116.352657,0,179,39588.6573611111,2008-05-20,15:46:36
39.984978,116.352673,0,179,39588.6573842593,2008-05-20,15:46:38
39.984987,116.352693,0,179,39588.6574074074,2008-05-20,15:46:40
39.984992,116.35271,0,178,39588.6574305556,2008-05-20,15:46:42
39.984985,116.352724,0,178,39588.6574537037,2008-05-20,15:46:44
39.984977,116.352706,0,178,39588.6574768518,2008-05-20,15:46:46
39.984978,116.352705,0,177,39588.6575,2008-05-20,15:46:48
39.984979,116.352704,0,177,39588.6575231481,2008-05-20,15:46:50
39.984979,116.352702,0,177,39588.6575462963,2008-05-20,15:46:52
39.98498,116.3527,0,177,39588.6575694444,2008-05-20,15:46:54
39.98498,116.352697,0,177,39588.6575925926,2008-05-20,15:46:56
39.984978,116.352695,0,177,39588.6576157407,2008-05-20,15:46:58
39.984976,116.352695,0,177,39588.6576388889,2008-05-20,15:47:00
39.984975,116.352693,0,177,39588.657662037,2008-05-20,15:47:02
39.984973,116.352689,0,177,39588.6576851852,2008-05-20,15:47:04
39.984973,116.352686,0,177,39588.6577083333,2008-05-20,15:47:06
39.984972,116.352684,0,177,39588.6577314815,2008-05-20,15:47:08
39.98497,116.352681,0,177,39588.6577546296,2008-05-20,15:47:10
39.984969,116.352679,0,177,39588.6577777778,2008-05-20,15:47:12
39.984967,116.352676,0,177,39588.6578009259,2008-05-20,15:47:14
39.984966,116.352674,0,177,39588.6578240741,2008-05-20,15:47:16
39.984964,116.352672,0,177,39588.6578472222,2008-05-20,15:47:18
39.984962,116.352669,0,177,39588.6578703704,2008-05-20,15:47:20
39.984959,116.352666,0,177,39588.6578935185,2008-05-20,15:47:22
39.984955,116.352664,0,177,39588.6579166667,2008-05-20,15:47:24
39.984952,116.352661,0,177,39588.6579398148,2008-05-20,15:47:26
39.98495,116.352658,0,177,39588.657962963,2008-05-20,15:47:28
39.984948,116.352656,0,177,39588.6579861111,2008-05-20,15:47:30
39.984947,116.352653,0,177,39588.6580092593,2008-05-20,15:47:32
39.984945,116.352653,0,177,39588.6580324074,2008-05-20,15:47:34
39.984941,116.352651,0,177,39588.6580555556,2008-05-20,15:47:36
39.984939,116.35265,0,177,39588.6580787037,2008-05-20,15:47:38
39.984939,116.352649,0,177,39588.6581018518,2008-05-20,15:47:40
39.984938,116.352649,0,177,39588.658125,2008-05-20,15:47:42
39.984939,116.352651,0,177,39588.6581481481,2008-05-20,15:47:44
39.98494,116.352655,0,177,39588.6581712963,2008-05-20,15:47:46
39.984941,116.352657,0,177,39588.6581944444,2008-05-20,15:47:48
39.984944,116.352659,0,177,39588.6582175926,2008-05-20,15:47:50
39.984946,116.35266,0,177,39588.6582407407,2008-05-20,15:47:52
39.984947,116.35266,0,177,39588.6582638889,2008-05-20,15:47:54
39.984948,116.35266,0,177,39588.658287037,2008-05-20,15:47:56
39.984947,116.35266,0,177,39588.6583101852,2008-05-20,15:47:58
39.984947,116.352657,0,177,39588.6583333333,2008-05-20,15:48:00
39.984949,116.352644,0,177,39588.6583564815,2008-05-20,15:48:02
39.984948,116.352621,0,177,39588.6583796296,2008-05-20,15:48:04
39.984955,116.352603,0,177,39588.6584027778,2008-05-20,15:48:06
39.984965,116.35259,0,177,39588.6584259259,2008-05-20,15:48:08
39.984964,116.352591,0,177,39588.6584490741,2008-05-20,15:48:10
39.984964,116.352581,0,177,39588.6584722222,2008-05-20,15:48:12
39.984969,116.352573,0,177,39588.6584953704,2008-05-20,15:48:14
39.984977,116.35257,0,177,39588.6585185185,2008-05-20,15:48:16
39.984979,116.352572,0,177,39588.6585416667,2008-05-20,15:48:18
39.984982,116.352576,0,177,39588.6585648148,2008-05-20,15:48:20
39.984979,116.352573,0,177,39588.658587963,2008-05-20,15:48:22
39.984977,116.352564,0,177,39588.6586111111,2008-05-20,15:48:24
39.984968,116.352557,0,177,39588.6586342593,2008-05-20,15:48:26
39.984959,116.352559,0,177,39588.6586574074,2008-05-20,15:48:28
39.984948,116.352556,0,177,39588.6586805556,2008-05-20,15:48:30
39.984938,116.352555,0,177,39588.6587037037,2008-05-20,15:48:32
39.984934,116.352565,0,177,39588.6587268518,2008-05-20,15:48:34
39.984931,116.352585,0,177,39588.65875,2008-05-20,15:48:36
39.984929,116.352585,0,177,39588.6587731481,2008-05-20,15:48:38
39.984927,116.352587,0,177,39588.6587962963,2008-05-20,15:48:40
39.984927,116.352589,0,177,39588.6588194444,2008-05-20,15:48:42
39.984928,116.352592,0,177,39588.6588425926,2008-05-20,15:48:44
39.984929,116.352596,0,177,39588.6588657407,2008-05-20,15:48:46
39.984931,116.3526,0,177,39588.6588888889,2008-05-20,15:48:48
39.984933,116.352604,0,177,39588.658912037,2008-05-20,15:48:50
39.984935,116.35261,0,177,39588.6589351852,2008-05-20,15:48:52
39.984937,116.352616,0,177,39588.6589583333,2008-05-20,15:48:54
39.984941,116.352618,0,177,39588.6589814815,2008-05-20,15:48:56
39.984946,116.35262,0,177,39588.6590046296,2008-05-20,15:48:58
39.984951,116.352623,0,177,39588.6590277778,2008-05-20,15:49:00
39.984968,116.352663,0,177,39588.6590509259,2008-05-20,15:49:02
39.984984,116.352705,0,177,39588.6590740741,2008-05-20,15:49:04
39.984994,116.35274,0,177,39588.6590972222,2008-05-20,15:49:06
39.985,116.352761,0,177,39588.6591203704,2008-05-20,15:49:08
39.985004,116.352773,0,177,39588.6591435185,2008-05-20,15:49:10
39.984999,116.352776,0,178,39588.6591666667,2008-05-20,15:49:12
39.984998,116.352782,0,177,39588.6591898148,2008-05-20,15:49:14
39.984993,116.352784,0,177,39588.659212963,2008-05-20,15:49:16
39.984987,116.352778,0,177,39588.6592361111,2008-05-20,15:49:18
39.984986,116.352778,0,177,39588.6592592593,2008-05-20,15:49:20
39.98498,116.35277,0,177,39588.6592824074,2008-05-20,15:49:22
39.984972,116.35276,0,178,39588.6593055556,2008-05-20,15:49:24
39.984966,116.352741,0,178,39588.6593287037,2008-05-20,15:49:26
39.984964,116.352741,0,178,39588.6593518518,2008-05-20,15:49:28
39.984962,116.352738,0,177,39588.659375,2008-05-20,15:49:30
39.984961,116.352734,0,177,39588.6593981481,2008-05-20,15:49:32
39.98495,116.352718,0,178,39588.6594212963,2008-05-20,15:49:34
39.984947,116.352716,0,178,39588.6594444444,2008-05-20,15:49:36
39.984937,116.352709,0,178,39588.6594675926,2008-05-20,15:49:38
39.984928,116.352699,0,179,39588.6594907407,2008-05-20,15:49:40
39.984919,116.352684,0,179,39588.6595138889,2008-05-20,15:49:42
39.984913,116.35268,0,180,39588.659537037,2008-05-20,15:49:44
39.98491,116.352667,0,180,39588.6595601852,2008-05-20,15:49:46
39.984911,116.352658,0,181,39588.6595833333,2008-05-20,15:49:48
39.984917,116.352657,0,181,39588.6596064815,2008-05-20,15:49:50
39.984921,116.352657,0,181,39588.6596296296,2008-05-20,15:49:52
39.984924,116.352654,0,181,39588.6596527778,2008-05-20,15:49:54
39.984929,116.352658,0,182,39588.6596759259,2008-05-20,15:49:56
39.984931,116.35266,0,182,39588.6596990741,2008-05-20,15:49:58
39.98493,116.352657,0,182,39588.6597222222,2008-05-20,15:50:00
39.984929,116.352654,0,182,39588.6597453704,2008-05-20,15:50:02
39.984928,116.352651,0,182,39588.6597685185,2008-05-20,15:50:04
39.984928,116.352647,0,182,39588.6597916667,2008-05-20,15:50:06
39.98493,116.352644,0,182,39588.6598148148,2008-05-20,15:50:08
39.984933,116.352643,0,182,39588.659837963,2008-05-20,15:50:10
39.984934,116.352641,0,182,39588.6598611111,2008-05-20,15:50:12
39.984936,116.352639,0,182,39588.6598842593,2008-05-20,15:50:14
39.984937,116.352638,0,182,39588.6599074074,2008-05-20,15:50:16
39.984937,116.352638,0,182,39588.6599305556,2008-05-20,15:50:18
39.984939,116.352636,0,182,39588.6599537037,2008-05-20,15:50:20
39.984939,116.352633,0,182,39588.6599768519,2008-05-20,15:50:22
39.984941,116.352636,0,182,39588.66,2008-05-20,15:50:24
39.984948,116.352629,0,182,39588.6600231482,2008-05-20,15:50:26
39.984954,116.352634,0,181,39588.6600462963,2008-05-20,15:50:28
39.984955,116.352634,0,181,39588.6600694444,2008-05-20,15:50:30
39.984956,116.352633,0,181,39588.6600925926,2008-05-20,15:50:32
39.984958,116.35263,0,181,39588.6601157407,2008-05-20,15:50:34
39.98496,116.352624,0,181,39588.6601388889,2008-05-20,15:50:36
39.984974,116.352592,0,181,39588.660162037,2008-05-20,15:50:38
39.984979,116.35258,0,181,39588.6601851852,2008-05-20,15:50:40
39.984983,116.352573,0,182,39588.6602083333,2008-05-20,15:50:42
39.984988,116.352574,0,182,39588.6602314815,2008-05-20,15:50:44
39.984985,116.352573,0,182,39588.6602546296,2008-05-20,15:50:46
39.984986,116.352569,0,182,39588.6602777778,2008-05-20,15:50:48
39.984988,116.352566,0,182,39588.6603009259,2008-05-20,15:50:50
39.984992,116.352563,0,182,39588.6603240741,2008-05-20,15:50:52
39.984996,116.352563,0,182,39588.6603472222,2008-05-20,15:50:54
39.985,116.352565,0,182,39588.6603703704,2008-05-20,15:50:56
39.985012,116.352576,0,182,39588.6603935185,2008-05-20,15:50:58
39.98503,116.352606,0,182,39588.6604166667,2008-05-20,15:51:00
39.985044,116.352635,0,181,39588.6604398148,2008-05-20,15:51:02
39.985051,116.352665,0,180,39588.660462963,2008-05-20,15:51:04
39.985045,116.352668,0,180,39588.6604861111,2008-05-20,15:51:06
39.98505,116.352675,0,179,39588.6605092593,2008-05-20,15:51:08
39.985048,116.352676,0,178,39588.6605324074,2008-05-20,15:51:10
39.98505,116.352674,0,178,39588.6605555556,2008-05-20,15:51:12
39.985051,116.35267,0,178,39588.6605787037,2008-05-20,15:51:14
39.985045,116.352661,0,178,39588.6606018519,2008-05-20,15:51:16
39.985041,116.352659,0,179,39588.660625,2008-05-20,15:51:18
39.985039,116.352661,0,178,39588.6606481481,2008-05-20,15:51:20
39.985039,116.352659,0,178,39588.6606712963,2008-05-20,15:51:22
39.985039,116.352657,0,178,39588.6606944444,2008-05-20,15:51:24
39.985039,116.352654,0,178,39588.6607175926,2008-05-20,15:51:26
39.985037,116.352651,0,178,39588.6607407407,2008-05-20,15:51:28
39.985035,116.352647,0,178,39588.6607638889,2008-05-20,15:51:30
39.985033,116.352644,0,178,39588.660787037,2008-05-20,15:51:32
39.98503,116.352639,0,178,39588.6608101852,2008-05-20,15:51:34
39.985026,116.352634,0,178,39588.6608333333,2008-05-20,15:51:36
39.985024,116.352628,0,178,39588.6608564815,2008-05-20,15:51:38
39.985023,116.352624,0,178,39588.6608796296,2008-05-20,15:51:40
39.985022,116.352622,0,178,39588.6609027778,2008-05-20,15:51:42
39.985021,116.35262,0,178,39588.6609259259,2008-05-20,15:51:44
39.985018,116.352619,0,178,39588.6609490741,2008-05-20,15:51:46
39.985017,116.35262,0,178,39588.6609722222,2008-05-20,15:51:48
39.985015,116.352621,0,178,39588.6609953704,2008-05-20,15:51:50
39.985013,116.352622,0,178,39588.6610185185,2008-05-20,15:51:52
39.98501,116.352624,0,178,39588.6610416667,2008-05-20,15:51:54
39.985007,116.352628,0,178,39588.6610648148,2008-05-20,15:51:56
39.985005,116.352631,0,178,39588.661087963,2008-05-20,15:51:58
39.985004,116.352634,0,178,39588.6611111111,2008-05-20,15:52:00
39.985002,116.352638,0,178,39588.6611342593,2008-05-20,15:52:02
39.984999,116.35264,0,178,39588.6611574074,2008-05-20,15:52:04
39.984995,116.352641,0,178,39588.6611805556,2008-05-20,15:52:06
39.984991,116.35264,0,178,39588.6612037037,2008-05-20,15:52:08
39.984985,116.352636,0,178,39588.6612268519,2008-05-20,15:52:10
39.984971,116.352621,0,177,39588.66125,2008-05-20,15:52:12
39.984963,116.352615,0,175,39588.6612731481,2008-05-20,15:52:14
39.984961,116.352604,0,174,39588.6612962963,2008-05-20,15:52:16
39.984953,116.352598,0,173,39588.6613194444,2008-05-20,15:52:18
39.984948,116.352598,0,172,39588.6613425926,2008-05-20,15:52:20
39.984938,116.352592,0,171,39588.6613657407,2008-05-20,15:52:22
39.984932,116.352589,0,170,39588.6613888889,2008-05-20,15:52:24
39.984933,116.352598,0,169,39588.661412037,2008-05-20,15:52:26
39.984932,116.352602,0,168,39588.6614351852,2008-05-20,15:52:28
39.984934,116.352598,0,167,39588.6614583333,2008-05-20,15:52:30
39.984932,116.352595,0,167,39588.6614814815,2008-05-20,15:52:32
39.984931,116.352593,0,166,39588.6615046296,2008-05-20,15:52:34
39.98493,116.352591,0,166,39588.6615277778,2008-05-20,15:52:36
39.984928,116.352591,0,166,39588.6615509259,2008-05-20,15:52:38
39.984925,116.352589,0,166,39588.6615740741,2008-05-20,15:52:40
39.984924,116.352589,0,166,39588.6615972222,2008-05-20,15:52:42
39.984924,116.352588,0,166,39588.6616203704,2008-05-20,15:52:44
39.984924,116.352588,0,166,39588.6616435185,2008-05-20,15:52:46
39.984925,116.352588,0,166,39588.6616666667,2008-05-20,15:52:48
39.984927,116.352589,0,166,39588.6616898148,2008-05-20,15:52:50
39.98493,116.352588,0,166,39588.661712963,2008-05-20,15:52:52
39.984932,116.352586,0,165,39588.6617361111,2008-05-20,15:52:54
39.984934,116.352584,0,165,39588.6617592593,2008-05-20,15:52:56
39.984935,116.352582,0,165,39588.6617824074,2008-05-20,15:52:58
39.984937,116.352578,0,165,39588.6618055556,2008-05-20,15:53:00
39.984939,116.35256,0,164,39588.6618287037,2008-05-20,15:53:02
39.984939,116.352524,0,163,39588.6618518519,2008-05-20,15:53:04
39.984946,116.352493,0,161,39588.661875,2008-05-20,15:53:06
39.984945,116.352472,0,160,39588.6618981481,2008-05-20,15:53:08
39.98494,116.352449,0,157,39588.6619212963,2008-05-20,15:53:10
39.98493,116.352427,0,157,39588.6619444444,2008-05-20,15:53:12
39.984909,116.352396,0,158,39588.6619675926,2008-05-20,15:53:14
39.984892,116.352367,0,157,39588.6619907407,2008-05-20,15:53:16
39.98488,116.352348,0,157,39588.6620138889,2008-05-20,15:53:18
39.984873,116.352344,0,157,39588.662037037,2008-05-20,15:53:20
39.984862,116.352342,0,157,39588.6620601852,2008-05-20,15:53:22
39.984852,116.35234,0,158,39588.6620833333,2008-05-20,15:53:24
39.984837,116.35233,0,158,39588.6621064815,2008-05-20,15:53:26
39.984832,116.352331,0,159,39588.6621296296,2008-05-20,15:53:28
39.984814,116.352312,0,159,39588.6621527778,2008-05-20,15:53:30
39.984807,116.352321,0,160,39588.6621759259,2008-05-20,15:53:32
39.984788,116.352304,0,161,39588.6621990741,2008-05-20,15:53:34
39.98479,116.352319,0,161,39588.6622222222,2008-05-20,15:53:36
39.984794,116.352332,0,162,39588.6622453704,2008-05-20,15:53:38
39.984814,116.35238,0,162,39588.6622685185,2008-05-20,15:53:40
39.984828,116.352416,0,162,39588.6622916667,2008-05-20,15:53:42
39.984842,116.352443,0,162,39588.6623148148,2008-05-20,15:53:44
39.984844,116.352466,0,162,39588.662337963,2008-05-20,15:53:46
39.984853,116.352477,0,162,39588.6623611111,2008-05-20,15:53:48
39.984856,116.352481,0,162,39588.6623842593,2008-05-20,15:53:50
39.984858,116.352486,0,162,39588.6624074074,2008-05-20,15:53:52
39.984868,116.352498,0,162,39588.6624305556,2008-05-20,15:53:54
39.984878,116.352511,0,162,39588.6624537037,2008-05-20,15:53:56
39.984888,116.352526,0,161,39588.6624768519,2008-05-20,15:53:58
39.984896,116.352535,0,161,39588.6625,2008-05-20,15:54:00
39.984906,116.352541,0,161,39588.6625231481,2008-05-20,15:54:02
39.984912,116.352553,0,160,39588.6625462963,2008-05-20,15:54:04
39.984917,116.35257,0,159,39588.6625694444,2008-05-20,15:54:06
39.984924,116.35259,0,159,39588.6625925926,2008-05-20,15:54:08
39.984928,116.352612,0,158,39588.6626157407,2008-05-20,15:54:10
39.984935,116.352634,0,158,39588.6626388889,2008-05-20,15:54:12
39.984937,116.352653,0,157,39588.662662037,2008-05-20,15:54:14
39.98494,116.352684,0,157,39588.6626851852,2008-05-20,15:54:16
39.98495,116.352717,0,157,39588.6627083333,2008-05-20,15:54:18
39.984953,116.35274,0,157,39588.6627314815,2008-05-20,15:54:20
39.984949,116.352753,0,157,39588.6627546296,2008-05-20,15:54:22
39.984941,116.352754,0,157,39588.6627777778,2008-05-20,15:54:24
39.984931,116.35275,0,156,39588.6628009259,2008-05-20,15:54:26
39.984923,116.352746,0,157,39588.6628240741,2008-05-20,15:54:28
39.984924,116.352745,0,157,39588.6628472222,2008-05-20,15:54:30
39.984924,116.352749,0,157,39588.6628703704,2008-05-20,15:54:32
39.984924,116.352751,0,157,39588.6628935185,2008-05-20,15:54:34
39.984924,116.352752,0,157,39588.6629166667,2008-05-20,15:54:36
39.984926,116.35275,0,157,39588.6629398148,2008-05-20,15:54:38
39.984927,116.352746,0,157,39588.662962963,2008-05-20,15:54:40
39.984928,116.352741,0,157,39588.6629861111,2008-05-20,15:54:42
39.984927,116.352734,0,157,39588.6630092593,2008-05-20,15:54:44
39.984926,116.352727,0,157,39588.6630324074,2008-05-20,15:54:46
39.984928,116.352705,0,157,39588.6630555556,2008-05-20,15:54:48
39.98493,116.35268,0,156,39588.6630787037,2008-05-20,15:54:50
39.984926,116.352665,0,156,39588.6631018519,2008-05-20,15:54:52
39.984926,116.35266,0,156,39588.663125,2008-05-20,15:54:54
39.984917,116.352646,0,156,39588.6631481481,2008-05-20,15:54:56
39.984911,116.35264,0,154,39588.6631712963,2008-05-20,15:54:58
39.9849,116.352632,0,154,39588.6631944444,2008-05-20,15:55:00
39.98489,116.352616,0,153,39588.6632175926,2008-05-20,15:55:02
39.98488,116.352612,0,153,39588.6632407407,2008-05-20,15:55:04
39.984881,116.352613,0,152,39588.6632638889,2008-05-20,15:55:06
39.984874,116.352625,0,152,39588.663287037,2008-05-20,15:55:08
39.984877,116.352638,0,151,39588.6633101852,2008-05-20,15:55:10
39.98488,116.352645,0,150,39588.6633333333,2008-05-20,15:55:12
39.98488,116.352646,0,150,39588.6633564815,2008-05-20,15:55:14
39.984881,116.352648,0,150,39588.6633796296,2008-05-20,15:55:16
39.984883,116.352652,0,150,39588.6634027778,2008-05-20,15:55:18
39.984883,116.352654,0,150,39588.6634259259,2008-05-20,15:55:20
39.984884,116.352658,0,150,39588.6634490741,2008-05-20,15:55:22
39.984884,116.35266,0,150,39588.6634722222,2008-05-20,15:55:24
39.984884,116.352662,0,150,39588.6634953704,2008-05-20,15:55:26
39.984884,116.352665,0,150,39588.6635185185,2008-05-20,15:55:28
39.984886,116.352667,0,150,39588.6635416667,2008-05-20,15:55:30
39.984888,116.35267,0,150,39588.6635648148,2008-05-20,15:55:32
39.984889,116.352673,0,150,39588.663587963,2008-05-20,15:55:34
39.98489,116.352673,0,150,39588.6636111111,2008-05-20,15:55:36
39.98489,116.352673,0,150,39588.6636342593,2008-05-20,15:55:38
39.984888,116.352669,0,150,39588.6636574074,2008-05-20,15:55:40
39.984886,116.352664,0,150,39588.6636805556,2008-05-20,15:55:42
39.984887,116.352661,0,150,39588.6637037037,2008-05-20,15:55:44
39.984888,116.352659,0,149,39588.6637268519,2008-05-20,15:55:46
39.98489,116.352656,0,149,39588.66375,2008-05-20,15:55:48
39.98489,116.352655,0,149,39588.6637731481,2008-05-20,15:55:50
39.984892,116.352654,0,149,39588.6637962963,2008-05-20,15:55:52
39.984893,116.352653,0,150,39588.6638194444,2008-05-20,15:55:54
39.984894,116.352652,0,150,39588.6638425926,2008-05-20,15:55:56
39.984896,116.35265,0,150,39588.6638657407,2008-05-20,15:55:58
39.984896,116.352647,0,150,39588.6638888889,2008-05-20,15:56:00
39.984895,116.352644,0,150,39588.663912037,2008-05-20,15:56:02
39.984894,116.352641,0,150,39588.6639351852,2008-05-20,15:56:04
39.984893,116.352638,0,150,39588.6639583333,2008-05-20,15:56:06
39.984892,116.352634,0,150,39588.6639814815,2008-05-20,15:56:08
39.98489,116.352633,0,150,39588.6640046296,2008-05-20,15:56:10
39.984889,116.352632,0,150,39588.6640277778,2008-05-20,15:56:12
39.984888,116.352632,0,150,39588.6640509259,2008-05-20,15:56:14
39.984889,116.352632,0,150,39588.6640740741,2008-05-20,15:56:16
39.984891,116.352633,0,150,39588.6640972222,2008-05-20,15:56:18
39.984894,116.352634,0,150,39588.6641203704,2008-05-20,15:56:20
39.984898,116.352634,0,150,39588.6641435185,2008-05-20,15:56:22
39.984901,116.352633,0,150,39588.6641666667,2008-05-20,15:56:24
39.984903,116.352634,0,150,39588.6641898148,2008-05-20,15:56:26
39.984905,116.352632,0,150,39588.664212963,2008-05-20,15:56:28
39.984905,116.35263,0,150,39588.6642361111,2008-05-20,15:56:30
39.984906,116.352623,0,150,39588.6642592593,2008-05-20,15:56:32
39.984924,116.352652,0,150,39588.6642824074,2008-05-20,15:56:34
39.984934,116.352669,0,150,39588.6643055556,2008-05-20,15:56:36
39.984942,116.352684,0,150,39588.6643287037,2008-05-20,15:56:38
39.984942,116.35269,0,150,39588.6643518518,2008-05-20,15:56:40
39.984936,116.352681,0,150,39588.664375,2008-05-20,15:56:42
39.98493,116.352672,0,150,39588.6643981481,2008-05-20,15:56:44
39.984925,116.352666,0,150,39588.6644212963,2008-05-20,15:56:46
39.98493,116.352674,0,151,39588.6644444444,2008-05-20,15:56:48
39.984932,116.352676,0,151,39588.6644675926,2008-05-20,15:56:50
39.984933,116.352678,0,151,39588.6644907407,2008-05-20,15:56:52
39.984935,116.352678,0,151,39588.6645138889,2008-05-20,15:56:54
39.984937,116.352676,0,151,39588.664537037,2008-05-20,15:56:56
39.984939,116.352672,0,151,39588.6645601852,2008-05-20,15:56:58
39.984939,116.352666,0,151,39588.6645833333,2008-05-20,15:57:00
39.984932,116.352629,0,151,39588.6646064815,2008-05-20,15:57:02
39.984931,116.352611,0,151,39588.6646296296,2008-05-20,15:57:04
39.984926,116.352586,0,151,39588.6646527778,2008-05-20,15:57:06
39.984922,116.352567,0,151,39588.6646759259,2008-05-20,15:57:08
39.984925,116.352557,0,151,39588.6646990741,2008-05-20,15:57:10
39.984923,116.352552,0,151,39588.6647222222,2008-05-20,15:57:12
39.984923,116.352551,0,151,39588.6647453704,2008-05-20,15:57:14
39.98493,116.352548,0,151,39588.6647685185,2008-05-20,15:57:16
39.984934,116.35255,0,151,39588.6647916667,2008-05-20,15:57:18
39.984934,116.352546,0,151,39588.6648148148,2008-05-20,15:57:20
39.984934,116.352543,0,151,39588.664837963,2008-05-20,15:57:22
39.984934,116.352543,0,151,39588.6648611111,2008-05-20,15:57:24
39.984935,116.352545,0,151,39588.6648842593,2008-05-20,15:57:26
39.984937,116.352549,0,151,39588.6649074074,2008-05-20,15:57:28
39.984939,116.352555,0,151,39588.6649305556,2008-05-20,15:57:30
39.984938,116.352588,0,151,39588.6649537037,2008-05-20,15:57:32
39.984937,116.352617,0,151,39588.6649768518,2008-05-20,15:57:34
39.984929,116.352638,0,151,39588.665,2008-05-20,15:57:36
39.984923,116.352641,0,151,39588.6650231481,2008-05-20,15:57:38
39.984924,116.352645,0,151,39588.6650462963,2008-05-20,15:57:40
39.984923,116.352647,0,151,39588.6650694444,2008-05-20,15:57:42
39.984921,116.352649,0,151,39588.6650925926,2008-05-20,15:57:44
39.984919,116.352648,0,151,39588.6651157407,2008-05-20,15:57:46
39.984916,116.352647,0,151,39588.6651388889,2008-05-20,15:57:48
39.984913,116.352644,0,150,39588.665162037,2008-05-20,15:57:50
39.984911,116.352632,0,150,39588.6651851852,2008-05-20,15:57:52
39.984909,116.352629,0,151,39588.6652083333,2008-05-20,15:57:54
39.984908,116.352624,0,150,39588.6652314815,2008-05-20,15:57:56
39.984909,116.352612,0,151,39588.6652546296,2008-05-20,15:57:58
39.984907,116.352607,0,151,39588.6652777778,2008-05-20,15:58:00
39.984907,116.352601,0,151,39588.6653009259,2008-05-20,15:58:02
39.984906,116.352597,0,151,39588.6653240741,2008-05-20,15:58:04
39.984904,116.352592,0,151,39588.6653472222,2008-05-20,15:58:06
39.984901,116.352587,0,151,39588.6653703704,2008-05-20,15:58:08
39.984899,116.352582,0,151,39588.6653935185,2008-05-20,15:58:10
39.984897,116.352577,0,151,39588.6654166667,2008-05-20,15:58:12
39.984893,116.352572,0,151,39588.6654398148,2008-05-20,15:58:14
39.984882,116.352571,0,151,39588.665462963,2008-05-20,15:58:16
39.984875,116.352569,0,151,39588.6654861111,2008-05-20,15:58:18
39.984867,116.352577,0,151,39588.6655092593,2008-05-20,15:58:20
39.984861,116.352589,0,151,39588.6655324074,2008-05-20,15:58:22
39.984859,116.352586,0,151,39588.6655555556,2008-05-20,15:58:24
39.984856,116.352583,0,151,39588.6655787037,2008-05-20,15:58:26
39.984854,116.352581,0,151,39588.6656018518,2008-05-20,15:58:28
39.984853,116.352576,0,151,39588.665625,2008-05-20,15:58:30
39.984839,116.352553,0,152,39588.6656481481,2008-05-20,15:58:32
39.984834,116.352536,0,152,39588.6656712963,2008-05-20,15:58:34
39.98483,116.35252,0,152,39588.6656944444,2008-05-20,15:58:36
39.984833,116.352513,0,152,39588.6657175926,2008-05-20,15:58:38
39.984834,116.352516,0,153,39588.6657407407,2008-05-20,15:58:40
39.984838,116.352511,0,154,39588.6657638889,2008-05-20,15:58:42
39.984843,116.352519,0,155,39588.665787037,2008-05-20,15:58:44
39.984855,116.352528,0,155,39588.6658101852,2008-05-20,15:58:46
39.984856,116.352525,0,155,39588.6658333333,2008-05-20,15:58:48
39.984883,116.352513,0,184,39588.6786458333,2008-05-20,16:17:15
39.984882,116.352506,0,184,39588.6786805556,2008-05-20,16:17:18
