# Supplementary material for: Research on differential privacy protection method based on user tendency
Source: PLoS One. 2023 Oct 26;18(10):e0288823. doi: 10.1371/journal.pone.0288823 (PMC10602288; doi:10.1371/journal.pone.0288823)
Supplement: S3 Data — (ZIP) [file pone.0288823.s003.zip › Data 5-3/052/Trajectory/20080521032224.plt]

Geolife trajectory
WGS 84
Altitude is in Feet
Reserved 3
0,2,255,My Track,0,0,2,8421376
0
39.985988,116.349765,0,175,39589.1405555556,2008-05-21,03:22:24
39.985924,116.349906,0,217,39589.1405787037,2008-05-21,03:22:26
39.985913,116.349976,0,244,39589.1406018519,2008-05-21,03:22:28
39.985891,116.350041,0,249,39589.140625,2008-05-21,03:22:30
39.98593,116.350121,0,241,39589.1406481481,2008-05-21,03:22:32
39.985926,116.350144,0,243,39589.1406712963,2008-05-21,03:22:34
39.985925,116.350158,0,242,39589.1406944444,2008-05-21,03:22:36
39.985932,116.350171,0,243,39589.1407175926,2008-05-21,03:22:38
39.985941,116.350172,0,245,39589.1407407407,2008-05-21,03:22:40
39.985949,116.350186,0,245,39589.1407638889,2008-05-21,03:22:42
39.985951,116.350213,0,246,39589.140787037,2008-05-21,03:22:44
39.985956,116.350243,0,247,39589.1408101852,2008-05-21,03:22:46
39.985966,116.350262,0,247,39589.1408333333,2008-05-21,03:22:48
39.985997,116.350295,0,246,39589.1408564815,2008-05-21,03:22:50
39.986009,116.350348,0,245,39589.1408796296,2008-05-21,03:22:52
39.986002,116.350387,0,243,39589.1409027778,2008-05-21,03:22:54
39.985995,116.350423,0,241,39589.1409259259,2008-05-21,03:22:56
39.985994,116.35047,0,237,39589.1409490741,2008-05-21,03:22:58
39.986067,116.350517,0,226,39589.1409722222,2008-05-21,03:23:00
39.986065,116.350535,0,225,39589.1409953704,2008-05-21,03:23:02
39.986072,116.350559,0,223,39589.1410185185,2008-05-21,03:23:04
39.986071,116.350575,0,222,39589.1410416667,2008-05-21,03:23:06
39.986077,116.350585,0,221,39589.1410648148,2008-05-21,03:23:08
39.985966,116.350309,0,195,39589.1425462963,2008-05-21,03:25:16
39.985962,116.350203,0,195,39589.1425694444,2008-05-21,03:25:18
39.985946,116.350075,0,194,39589.1425925926,2008-05-21,03:25:20
39.985938,116.349931,0,193,39589.1426157407,2008-05-21,03:25:22
39.985936,116.349783,0,193,39589.1426388889,2008-05-21,03:25:24
39.985934,116.349629,0,193,39589.142662037,2008-05-21,03:25:26
39.985933,116.349457,0,193,39589.1426851852,2008-05-21,03:25:28
39.985934,116.349275,0,192,39589.1427083333,2008-05-21,03:25:30
39.985925,116.349091,0,192,39589.1427314815,2008-05-21,03:25:32
39.985931,116.348919,0,191,39589.1427546296,2008-05-21,03:25:34
39.985915,116.348752,0,190,39589.1427777778,2008-05-21,03:25:36
39.985904,116.348604,0,190,39589.1428009259,2008-05-21,03:25:38
39.985891,116.348461,0,189,39589.1428240741,2008-05-21,03:25:40
39.985882,116.348327,0,189,39589.1428472222,2008-05-21,03:25:42
39.985875,116.348206,0,188,39589.1428703704,2008-05-21,03:25:44
39.985884,116.348093,0,188,39589.1428935185,2008-05-21,03:25:46
39.985877,116.348017,0,187,39589.1429166667,2008-05-21,03:25:48
39.985869,116.347968,0,187,39589.1429398148,2008-05-21,03:25:50
39.985862,116.347946,0,187,39589.142962963,2008-05-21,03:25:52
39.985853,116.34794,0,186,39589.1429861111,2008-05-21,03:25:54
39.985852,116.347938,0,186,39589.1430092593,2008-05-21,03:25:56
39.985847,116.347938,0,186,39589.1430324074,2008-05-21,03:25:58
39.985844,116.347938,0,186,39589.1430555556,2008-05-21,03:26:00
39.985842,116.347941,0,186,39589.1430787037,2008-05-21,03:26:02
39.985846,116.347948,0,187,39589.1431018518,2008-05-21,03:26:04
39.985852,116.347953,0,187,39589.143125,2008-05-21,03:26:06
39.98585,116.347955,0,187,39589.1431481481,2008-05-21,03:26:08
39.985846,116.347956,0,187,39589.1431712963,2008-05-21,03:26:10
39.985844,116.347956,0,187,39589.1431944444,2008-05-21,03:26:12
39.985846,116.347956,0,187,39589.1432175926,2008-05-21,03:26:14
39.985849,116.347961,0,188,39589.1432407407,2008-05-21,03:26:16
39.985852,116.347966,0,188,39589.1432638889,2008-05-21,03:26:18
39.985856,116.347968,0,188,39589.143287037,2008-05-21,03:26:20
39.985861,116.347969,0,188,39589.1433101852,2008-05-21,03:26:22
39.985867,116.347961,0,183,39589.1433333333,2008-05-21,03:26:24
39.985862,116.347957,0,182,39589.1433564815,2008-05-21,03:26:26
39.985868,116.347905,0,179,39589.1433796296,2008-05-21,03:26:28
39.985876,116.347815,0,175,39589.1434027778,2008-05-21,03:26:30
39.985865,116.347688,0,173,39589.1434259259,2008-05-21,03:26:32
39.985862,116.347549,0,169,39589.1434490741,2008-05-21,03:26:34
39.98586,116.347391,0,168,39589.1434722222,2008-05-21,03:26:36
39.98585,116.347215,0,164,39589.1434953704,2008-05-21,03:26:38
39.98583,116.347056,0,163,39589.1435185185,2008-05-21,03:26:40
39.985801,116.346901,0,164,39589.1435416667,2008-05-21,03:26:42
39.985775,116.346731,0,164,39589.1435648148,2008-05-21,03:26:44
39.985754,116.346551,0,165,39589.143587963,2008-05-21,03:26:46
39.985744,116.346335,0,166,39589.1436111111,2008-05-21,03:26:48
39.985733,116.346099,0,167,39589.1436342593,2008-05-21,03:26:50
39.985712,116.345841,0,168,39589.1436574074,2008-05-21,03:26:52
39.985698,116.345589,0,168,39589.1436805556,2008-05-21,03:26:54
39.985686,116.345326,0,169,39589.1437037037,2008-05-21,03:26:56
39.985683,116.345073,0,169,39589.1437268518,2008-05-21,03:26:58
39.98567,116.344823,0,169,39589.14375,2008-05-21,03:27:00
39.985656,116.34456,0,170,39589.1437731481,2008-05-21,03:27:02
39.985648,116.344286,0,171,39589.1437962963,2008-05-21,03:27:04
39.985641,116.344012,0,173,39589.1438194444,2008-05-21,03:27:06
39.985643,116.343736,0,174,39589.1438425926,2008-05-21,03:27:08
39.985637,116.343474,0,176,39589.1438657407,2008-05-21,03:27:10
39.985622,116.343246,0,178,39589.1438888889,2008-05-21,03:27:12
39.985618,116.343013,0,179,39589.143912037,2008-05-21,03:27:14
39.985596,116.342784,0,180,39589.1439351852,2008-05-21,03:27:16
39.985598,116.342601,0,182,39589.1439583333,2008-05-21,03:27:18
39.985597,116.342406,0,184,39589.1439814815,2008-05-21,03:27:20
39.985599,116.342229,0,185,39589.1440046296,2008-05-21,03:27:22
39.985572,116.342028,0,187,39589.1440277778,2008-05-21,03:27:24
39.985551,116.341831,0,188,39589.1440509259,2008-05-21,03:27:26
39.985537,116.341635,0,189,39589.1440740741,2008-05-21,03:27:28
39.985526,116.341404,0,190,39589.1440972222,2008-05-21,03:27:30
39.985517,116.341181,0,190,39589.1441203704,2008-05-21,03:27:32
39.985501,116.34094,0,191,39589.1441435185,2008-05-21,03:27:34
39.985488,116.340703,0,193,39589.1441666667,2008-05-21,03:27:36
39.98546,116.340508,0,194,39589.1441898148,2008-05-21,03:27:38
39.985464,116.340348,0,196,39589.144212963,2008-05-21,03:27:40
39.985471,116.340167,0,198,39589.1442361111,2008-05-21,03:27:42
39.985477,116.339978,0,200,39589.1442592593,2008-05-21,03:27:44
39.985471,116.33978,0,202,39589.1442824074,2008-05-21,03:27:46
39.985465,116.339624,0,204,39589.1443055556,2008-05-21,03:27:48
39.98548,116.33958,0,205,39589.1443287037,2008-05-21,03:27:50
39.985514,116.339592,0,207,39589.1443518519,2008-05-21,03:27:52
39.985515,116.339589,0,207,39589.144375,2008-05-21,03:27:54
39.985519,116.339586,0,208,39589.1443981482,2008-05-21,03:27:56
39.985524,116.339566,0,208,39589.1444212963,2008-05-21,03:27:58
39.985528,116.339507,0,208,39589.1444444444,2008-05-21,03:28:00
39.985513,116.339405,0,209,39589.1444675926,2008-05-21,03:28:02
39.985504,116.339274,0,208,39589.1444907407,2008-05-21,03:28:04
39.985494,116.339101,0,208,39589.1445138889,2008-05-21,03:28:06
39.985493,116.338927,0,208,39589.144537037,2008-05-21,03:28:08
39.985501,116.338717,0,203,39589.1445601852,2008-05-21,03:28:10
39.985513,116.338509,0,201,39589.1445833333,2008-05-21,03:28:12
39.985511,116.338315,0,203,39589.1446064815,2008-05-21,03:28:14
39.985504,116.338103,0,205,39589.1446296296,2008-05-21,03:28:16
39.985493,116.337869,0,208,39589.1446527778,2008-05-21,03:28:18
39.985509,116.337614,0,213,39589.1446759259,2008-05-21,03:28:20
39.985498,116.337361,0,216,39589.1446990741,2008-05-21,03:28:22
39.98549,116.337107,0,218,39589.1447222222,2008-05-21,03:28:24
39.985472,116.336835,0,220,39589.1447453704,2008-05-21,03:28:26
39.98545,116.336563,0,220,39589.1447685185,2008-05-21,03:28:28
39.985428,116.336266,0,222,39589.1447916667,2008-05-21,03:28:30
39.985411,116.335999,0,222,39589.1448148148,2008-05-21,03:28:32
39.98539,116.335728,0,223,39589.144837963,2008-05-21,03:28:34
39.985375,116.335473,0,223,39589.1448611111,2008-05-21,03:28:36
39.985342,116.335203,0,224,39589.1448842593,2008-05-21,03:28:38
39.985315,116.334925,0,225,39589.1449074074,2008-05-21,03:28:40
39.985285,116.33465,0,227,39589.1449305556,2008-05-21,03:28:42
39.985264,116.334333,0,228,39589.1449537037,2008-05-21,03:28:44
39.985237,116.33401,0,230,39589.1449768519,2008-05-21,03:28:46
39.985224,116.333696,0,233,39589.145,2008-05-21,03:28:48
39.985213,116.333391,0,236,39589.1450231481,2008-05-21,03:28:50
39.985206,116.333094,0,239,39589.1450462963,2008-05-21,03:28:52
39.985192,116.332805,0,242,39589.1450694444,2008-05-21,03:28:54
39.985183,116.332527,0,244,39589.1450925926,2008-05-21,03:28:56
39.985173,116.332246,0,248,39589.1451157407,2008-05-21,03:28:58
39.98516,116.331978,0,251,39589.1451388889,2008-05-21,03:29:00
39.985147,116.331727,0,254,39589.145162037,2008-05-21,03:29:02
39.98513,116.331482,0,257,39589.1451851852,2008-05-21,03:29:04
39.985115,116.331236,0,259,39589.1452083333,2008-05-21,03:29:06
39.985099,116.33101,0,262,39589.1452314815,2008-05-21,03:29:08
39.985083,116.330798,0,265,39589.1452546296,2008-05-21,03:29:10
39.985076,116.330581,0,268,39589.1452777778,2008-05-21,03:29:12
39.985062,116.33037,0,271,39589.1453009259,2008-05-21,03:29:14
39.985054,116.330141,0,274,39589.1453240741,2008-05-21,03:29:16
39.985044,116.329924,0,276,39589.1453472222,2008-05-21,03:29:18
39.985031,116.329768,0,278,39589.1453703704,2008-05-21,03:29:20
39.985017,116.329543,0,281,39589.1453935185,2008-05-21,03:29:22
39.985001,116.329318,0,283,39589.1454166667,2008-05-21,03:29:24
39.984987,116.329121,0,286,39589.1454398148,2008-05-21,03:29:26
39.984997,116.328942,0,288,39589.145462963,2008-05-21,03:29:28
39.985007,116.328742,0,290,39589.1454861111,2008-05-21,03:29:30
39.984972,116.328675,0,292,39589.1455092593,2008-05-21,03:29:32
39.984977,116.328543,0,294,39589.1455324074,2008-05-21,03:29:34
39.985019,116.328361,0,284,39589.1455555556,2008-05-21,03:29:36
39.98509,116.328192,0,287,39589.1455787037,2008-05-21,03:29:38
39.985188,116.328125,0,281,39589.1456018519,2008-05-21,03:29:40
39.985192,116.328073,0,279,39589.145625,2008-05-21,03:29:42
39.985242,116.328132,0,268,39589.1456481481,2008-05-21,03:29:44
39.985256,116.328055,0,261,39589.1456712963,2008-05-21,03:29:46
39.985191,116.327962,0,253,39589.1456944444,2008-05-21,03:29:48
39.985163,116.3278,0,245,39589.1457175926,2008-05-21,03:29:50
39.985174,116.327663,0,238,39589.1457407407,2008-05-21,03:29:52
39.9852,116.327468,0,224,39589.1457638889,2008-05-21,03:29:54
39.985189,116.327279,0,219,39589.145787037,2008-05-21,03:29:56
39.985176,116.32707,0,218,39589.1458101852,2008-05-21,03:29:58
39.985144,116.326867,0,216,39589.1458333333,2008-05-21,03:30:00
39.985123,116.326661,0,216,39589.1458564815,2008-05-21,03:30:02
39.985095,116.326422,0,216,39589.1458796296,2008-05-21,03:30:04
39.98508,116.32619,0,216,39589.1459027778,2008-05-21,03:30:06
39.98506,116.325966,0,218,39589.1459259259,2008-05-21,03:30:08
39.985021,116.325729,0,217,39589.1459490741,2008-05-21,03:30:10
39.984996,116.325505,0,215,39589.1459722222,2008-05-21,03:30:12
39.98498,116.325287,0,215,39589.1459953704,2008-05-21,03:30:14
39.984969,116.325108,0,217,39589.1460185185,2008-05-21,03:30:16
39.984963,116.324977,0,220,39589.1460416667,2008-05-21,03:30:18
39.98493,116.324866,0,213,39589.1460648148,2008-05-21,03:30:20
39.98494,116.324778,0,212,39589.146087963,2008-05-21,03:30:22
39.98494,116.324685,0,211,39589.1461111111,2008-05-21,03:30:24
39.984935,116.324587,0,210,39589.1461342593,2008-05-21,03:30:26
39.984919,116.324444,0,213,39589.1461574074,2008-05-21,03:30:28
39.984896,116.324294,0,216,39589.1461805556,2008-05-21,03:30:30
39.984891,116.324135,0,218,39589.1462037037,2008-05-21,03:30:32
39.984883,116.323967,0,217,39589.1462268519,2008-05-21,03:30:34
39.984839,116.323812,0,207,39589.14625,2008-05-21,03:30:36
39.984834,116.323644,0,212,39589.1462731481,2008-05-21,03:30:38
39.984827,116.323467,0,215,39589.1462962963,2008-05-21,03:30:40
39.984819,116.32329,0,218,39589.1463194444,2008-05-21,03:30:42
39.984822,116.323124,0,221,39589.1463425926,2008-05-21,03:30:44
39.984803,116.322946,0,225,39589.1463657407,2008-05-21,03:30:46
39.984791,116.322761,0,232,39589.1463888889,2008-05-21,03:30:48
39.984792,116.322571,0,238,39589.146412037,2008-05-21,03:30:50
39.984791,116.322392,0,243,39589.1464351852,2008-05-21,03:30:52
39.984789,116.322241,0,248,39589.1464583333,2008-05-21,03:30:54
39.984786,116.322113,0,253,39589.1464814815,2008-05-21,03:30:56
39.9848,116.321995,0,245,39589.1465046296,2008-05-21,03:30:58
39.984828,116.321908,0,235,39589.1465277778,2008-05-21,03:31:00
39.984859,116.321893,0,235,39589.1465509259,2008-05-21,03:31:02
39.984874,116.321895,0,239,39589.1465740741,2008-05-21,03:31:04
39.984887,116.3219,0,242,39589.1465972222,2008-05-21,03:31:06
39.984898,116.321903,0,244,39589.1466203704,2008-05-21,03:31:08
39.984899,116.321906,0,245,39589.1466435185,2008-05-21,03:31:10
39.9849,116.321909,0,246,39589.1466666667,2008-05-21,03:31:12
39.9849,116.32191,0,247,39589.1466898148,2008-05-21,03:31:14
39.9849,116.32191,0,247,39589.146712963,2008-05-21,03:31:16
39.9849,116.321908,0,247,39589.1467361111,2008-05-21,03:31:18
39.9849,116.321906,0,247,39589.1467592593,2008-05-21,03:31:20
39.984901,116.321904,0,247,39589.1467824074,2008-05-21,03:31:22
39.9849,116.321902,0,247,39589.1468055556,2008-05-21,03:31:24
39.9849,116.3219,0,247,39589.1468287037,2008-05-21,03:31:26
39.9849,116.321897,0,247,39589.1468518519,2008-05-21,03:31:28
39.984899,116.321897,0,247,39589.146875,2008-05-21,03:31:30
39.984892,116.321865,0,242,39589.1468981481,2008-05-21,03:31:32
39.984893,116.32178,0,236,39589.1469212963,2008-05-21,03:31:34
39.984907,116.321653,0,232,39589.1469444444,2008-05-21,03:31:36
39.984917,116.321518,0,229,39589.1469675926,2008-05-21,03:31:38
39.984926,116.321367,0,226,39589.1469907407,2008-05-21,03:31:40
39.984918,116.321198,0,222,39589.1470138889,2008-05-21,03:31:42
39.984909,116.321024,0,217,39589.147037037,2008-05-21,03:31:44
39.984896,116.320848,0,217,39589.1470601852,2008-05-21,03:31:46
39.984876,116.32066,0,216,39589.1470833333,2008-05-21,03:31:48
39.984863,116.320465,0,214,39589.1471064815,2008-05-21,03:31:50
39.984849,116.32025,0,214,39589.1471296296,2008-05-21,03:31:52
39.984832,116.320037,0,214,39589.1471527778,2008-05-21,03:31:54
39.984819,116.319839,0,214,39589.1471759259,2008-05-21,03:31:56
39.984813,116.319629,0,214,39589.1471990741,2008-05-21,03:31:58
39.984812,116.319404,0,214,39589.1472222222,2008-05-21,03:32:00
39.9848,116.31915,0,214,39589.1472453704,2008-05-21,03:32:02
39.984795,116.318885,0,213,39589.1472685185,2008-05-21,03:32:04
39.984782,116.318603,0,212,39589.1472916667,2008-05-21,03:32:06
39.984765,116.318333,0,212,39589.1473148148,2008-05-21,03:32:08
39.984752,116.318066,0,209,39589.147337963,2008-05-21,03:32:10
39.984749,116.317822,0,207,39589.1473611111,2008-05-21,03:32:12
39.984749,116.317579,0,204,39589.1473842593,2008-05-21,03:32:14
39.984731,116.317324,0,201,39589.1474074074,2008-05-21,03:32:16
39.984715,116.317084,0,197,39589.1474305556,2008-05-21,03:32:18
39.984701,116.316859,0,194,39589.1474537037,2008-05-21,03:32:20
39.9847,116.316663,0,190,39589.1474768519,2008-05-21,03:32:22
39.984715,116.31651,0,188,39589.1475,2008-05-21,03:32:24
39.984705,116.316381,0,186,39589.1475231481,2008-05-21,03:32:26
39.984699,116.316265,0,184,39589.1475462963,2008-05-21,03:32:28
39.98469,116.316141,0,182,39589.1475694444,2008-05-21,03:32:30
39.984683,116.316007,0,180,39589.1475925926,2008-05-21,03:32:32
39.984677,116.31586,0,176,39589.1476157407,2008-05-21,03:32:34
39.984648,116.315682,0,175,39589.1476388889,2008-05-21,03:32:36
39.98462,116.315453,0,177,39589.147662037,2008-05-21,03:32:38
39.9846,116.315226,0,177,39589.1476851852,2008-05-21,03:32:40
39.984589,116.315021,0,177,39589.1477083333,2008-05-21,03:32:42
39.984605,116.314861,0,176,39589.1477314815,2008-05-21,03:32:44
39.984603,116.314685,0,172,39589.1477546296,2008-05-21,03:32:46
39.9846,116.314436,0,173,39589.1477777778,2008-05-21,03:32:48
39.984601,116.314175,0,171,39589.1478009259,2008-05-21,03:32:50
39.984596,116.31392,0,170,39589.1478240741,2008-05-21,03:32:52
39.984586,116.313685,0,169,39589.1478472222,2008-05-21,03:32:54
39.984573,116.313454,0,171,39589.1478703704,2008-05-21,03:32:56
39.984558,116.313228,0,174,39589.1478935185,2008-05-21,03:32:58
39.984534,116.313001,0,177,39589.1479166667,2008-05-21,03:33:00
39.984512,116.312777,0,181,39589.1479398148,2008-05-21,03:33:02
39.984513,116.312535,0,183,39589.147962963,2008-05-21,03:33:04
39.98451,116.31231,0,182,39589.1479861111,2008-05-21,03:33:06
39.984504,116.312093,0,183,39589.1480092593,2008-05-21,03:33:08
39.984478,116.311866,0,186,39589.1480324074,2008-05-21,03:33:10
39.98447,116.311652,0,190,39589.1480555556,2008-05-21,03:33:12
39.984453,116.311467,0,198,39589.1480787037,2008-05-21,03:33:14
39.984449,116.311317,0,200,39589.1481018519,2008-05-21,03:33:16
39.984452,116.311198,0,204,39589.148125,2008-05-21,03:33:18
39.984454,116.31107,0,210,39589.1481481481,2008-05-21,03:33:20
39.984448,116.310991,0,218,39589.1481712963,2008-05-21,03:33:22
39.984463,116.31087,0,209,39589.1481944444,2008-05-21,03:33:24
39.984451,116.310809,0,219,39589.1482175926,2008-05-21,03:33:26
39.984447,116.310478,0,222,39589.1496759259,2008-05-21,03:35:32
39.984456,116.310427,0,222,39589.1496990741,2008-05-21,03:35:34
39.984444,116.310417,0,224,39589.1497222222,2008-05-21,03:35:36
39.984463,116.310374,0,225,39589.1497453704,2008-05-21,03:35:38
39.984488,116.310315,0,227,39589.1497685185,2008-05-21,03:35:40
39.984464,116.310246,0,233,39589.1497916667,2008-05-21,03:35:42
39.984405,116.310126,0,236,39589.1498148148,2008-05-21,03:35:44
39.984386,116.310007,0,240,39589.149837963,2008-05-21,03:35:46
39.984375,116.309895,0,240,39589.1498611111,2008-05-21,03:35:48
39.984372,116.309766,0,243,39589.1498842593,2008-05-21,03:35:50
39.984372,116.30962,0,244,39589.1499074074,2008-05-21,03:35:52
39.984346,116.309446,0,243,39589.1499305556,2008-05-21,03:35:54
39.984365,116.309311,0,244,39589.1499537037,2008-05-21,03:35:56
39.984375,116.309187,0,248,39589.1499768518,2008-05-21,03:35:58
39.98439,116.309061,0,252,39589.15,2008-05-21,03:36:00
39.984397,116.308934,0,253,39589.1500231481,2008-05-21,03:36:02
39.984418,116.308813,0,255,39589.1500462963,2008-05-21,03:36:04
39.984412,116.308716,0,259,39589.1500694444,2008-05-21,03:36:06
39.984389,116.308629,0,267,39589.1500925926,2008-05-21,03:36:08
39.984393,116.308509,0,283,39589.1501157407,2008-05-21,03:36:10
39.984389,116.308409,0,292,39589.1501388889,2008-05-21,03:36:12
39.98438,116.308294,0,302,39589.150162037,2008-05-21,03:36:14
39.984371,116.308213,0,306,39589.1501851852,2008-05-21,03:36:16
39.984359,116.308122,0,311,39589.1502083333,2008-05-21,03:36:18
39.984343,116.30803,0,315,39589.1502314815,2008-05-21,03:36:20
39.984367,116.30793,0,324,39589.1502546296,2008-05-21,03:36:22
39.984365,116.307836,0,330,39589.1502777778,2008-05-21,03:36:24
39.98436,116.307729,0,336,39589.1503009259,2008-05-21,03:36:26
39.984355,116.307612,0,343,39589.1503240741,2008-05-21,03:36:28
39.98435,116.307498,0,351,39589.1503472222,2008-05-21,03:36:30
39.984355,116.30741,0,359,39589.1503703704,2008-05-21,03:36:32
39.98436,116.307382,0,366,39589.1503935185,2008-05-21,03:36:34
39.984359,116.307367,0,376,39589.1504166667,2008-05-21,03:36:36
39.984357,116.307344,0,403,39589.1504398148,2008-05-21,03:36:38
39.984331,116.307302,0,415,39589.150462963,2008-05-21,03:36:40
39.984316,116.307235,0,424,39589.1504861111,2008-05-21,03:36:42
39.984306,116.307167,0,431,39589.1505092593,2008-05-21,03:36:44
39.984308,116.307118,0,440,39589.1505324074,2008-05-21,03:36:46
39.984316,116.30708,0,446,39589.1505555556,2008-05-21,03:36:48
39.984328,116.307044,0,454,39589.1505787037,2008-05-21,03:36:50
39.984354,116.307051,0,460,39589.1506018518,2008-05-21,03:36:52
39.984363,116.307058,0,466,39589.150625,2008-05-21,03:36:54
39.984364,116.307064,0,469,39589.1506481481,2008-05-21,03:36:56
39.984365,116.30707,0,470,39589.1506712963,2008-05-21,03:36:58
39.984382,116.307068,0,472,39589.1506944444,2008-05-21,03:37:00
39.984399,116.307064,0,473,39589.1507175926,2008-05-21,03:37:02
39.98452,116.30697,0,472,39589.1507407407,2008-05-21,03:37:04
39.984596,116.306893,0,474,39589.1507638889,2008-05-21,03:37:06
39.984634,116.306866,0,473,39589.150787037,2008-05-21,03:37:08
39.984686,116.306853,0,471,39589.1508101852,2008-05-21,03:37:10
39.984707,116.306855,0,470,39589.1508333333,2008-05-21,03:37:12
39.984732,116.306866,0,468,39589.1508564815,2008-05-21,03:37:14
39.984756,116.306868,0,467,39589.1508796296,2008-05-21,03:37:16
39.984779,116.30687,0,467,39589.1509027778,2008-05-21,03:37:18
39.984783,116.306849,0,465,39589.1509259259,2008-05-21,03:37:20
39.984791,116.306857,0,462,39589.1509490741,2008-05-21,03:37:22
39.984807,116.306853,0,460,39589.1509722222,2008-05-21,03:37:24
39.984813,116.306865,0,457,39589.1509953704,2008-05-21,03:37:26
39.984819,116.306848,0,452,39589.1510185185,2008-05-21,03:37:28
39.984824,116.306839,0,449,39589.1510416667,2008-05-21,03:37:30
39.984855,116.306809,0,445,39589.1510648148,2008-05-21,03:37:32
39.984869,116.306777,0,442,39589.151087963,2008-05-21,03:37:34
39.984924,116.306677,0,431,39589.1511111111,2008-05-21,03:37:36
39.984944,116.306648,0,428,39589.1511342593,2008-05-21,03:37:38
39.984966,116.306631,0,424,39589.1511574074,2008-05-21,03:37:40
39.984992,116.306606,0,420,39589.1511805556,2008-05-21,03:37:42
39.985009,116.306582,0,416,39589.1512037037,2008-05-21,03:37:44
39.985032,116.306515,0,408,39589.1512268518,2008-05-21,03:37:46
39.985052,116.306454,0,402,39589.15125,2008-05-21,03:37:48
39.985076,116.306382,0,395,39589.1512731481,2008-05-21,03:37:50
39.985092,116.306344,0,390,39589.1512962963,2008-05-21,03:37:52
39.985103,116.306311,0,387,39589.1513194444,2008-05-21,03:37:54
39.985115,116.306263,0,380,39589.1513425926,2008-05-21,03:37:56
39.985135,116.306216,0,374,39589.1513657407,2008-05-21,03:37:58
39.985145,116.306195,0,369,39589.1513888889,2008-05-21,03:38:00
39.985168,116.30616,0,364,39589.151412037,2008-05-21,03:38:02
39.985192,116.30611,0,359,39589.1514351852,2008-05-21,03:38:04
39.985209,116.306079,0,355,39589.1514583333,2008-05-21,03:38:06
39.985217,116.306041,0,348,39589.1514814815,2008-05-21,03:38:08
39.985203,116.306,0,341,39589.1515046296,2008-05-21,03:38:10
39.985201,116.305966,0,336,39589.1515277778,2008-05-21,03:38:12
39.985216,116.305946,0,332,39589.1515509259,2008-05-21,03:38:14
39.985213,116.305897,0,321,39589.1515740741,2008-05-21,03:38:16
39.985244,116.305869,0,307,39589.1515972222,2008-05-21,03:38:18
39.985207,116.305818,0,295,39589.1516203704,2008-05-21,03:38:20
39.985188,116.30579,0,287,39589.1516435185,2008-05-21,03:38:22
39.985181,116.305769,0,282,39589.1516666667,2008-05-21,03:38:24
39.985208,116.305751,0,277,39589.1516898148,2008-05-21,03:38:26
39.985232,116.30574,0,275,39589.151712963,2008-05-21,03:38:28
39.985241,116.305725,0,272,39589.1517361111,2008-05-21,03:38:30
39.98527,116.305711,0,268,39589.1517592593,2008-05-21,03:38:32
39.985284,116.305693,0,262,39589.1517824074,2008-05-21,03:38:34
39.985286,116.305658,0,254,39589.1518055556,2008-05-21,03:38:36
39.985271,116.305616,0,247,39589.1518287037,2008-05-21,03:38:38
39.985281,116.305591,0,244,39589.1518518519,2008-05-21,03:38:40
39.985298,116.305569,0,239,39589.151875,2008-05-21,03:38:42
39.985318,116.305558,0,237,39589.1518981481,2008-05-21,03:38:44
39.985336,116.305556,0,236,39589.1519212963,2008-05-21,03:38:46
39.985353,116.30555,0,234,39589.1519444444,2008-05-21,03:38:48
39.98537,116.305548,0,234,39589.1519675926,2008-05-21,03:38:50
39.98538,116.305555,0,234,39589.1519907407,2008-05-21,03:38:52
39.985406,116.30555,0,234,39589.1520138889,2008-05-21,03:38:54
39.985447,116.305553,0,232,39589.152037037,2008-05-21,03:38:56
39.985484,116.305542,0,231,39589.1520601852,2008-05-21,03:38:58
39.985509,116.305536,0,229,39589.1520833333,2008-05-21,03:39:00
39.98553,116.305535,0,225,39589.1521064815,2008-05-21,03:39:02
39.985552,116.305528,0,224,39589.1521296296,2008-05-21,03:39:04
39.985569,116.305518,0,224,39589.1521527778,2008-05-21,03:39:06
39.98559,116.305512,0,223,39589.1521759259,2008-05-21,03:39:08
39.985613,116.305506,0,224,39589.1521990741,2008-05-21,03:39:10
39.985633,116.305494,0,224,39589.1522222222,2008-05-21,03:39:12
39.985661,116.305485,0,224,39589.1522453704,2008-05-21,03:39:14
39.985684,116.305476,0,221,39589.1522685185,2008-05-21,03:39:16
39.985702,116.305455,0,218,39589.1522916667,2008-05-21,03:39:18
39.98572,116.30544,0,216,39589.1523148148,2008-05-21,03:39:20
39.985742,116.305417,0,212,39589.152337963,2008-05-21,03:39:22
39.985753,116.305405,0,208,39589.1523611111,2008-05-21,03:39:24
39.985798,116.305387,0,207,39589.1523842593,2008-05-21,03:39:26
39.98582,116.305383,0,207,39589.1524074074,2008-05-21,03:39:28
39.985845,116.305385,0,207,39589.1524305556,2008-05-21,03:39:30
39.985885,116.305377,0,202,39589.1524537037,2008-05-21,03:39:32
39.985922,116.305336,0,187,39589.1524768519,2008-05-21,03:39:34
39.985942,116.305338,0,177,39589.1525,2008-05-21,03:39:36
39.985976,116.305335,0,176,39589.1525231482,2008-05-21,03:39:38
39.986005,116.305335,0,169,39589.1525462963,2008-05-21,03:39:40
39.986028,116.305329,0,164,39589.1525694444,2008-05-21,03:39:42
39.98605,116.30531,0,160,39589.1525925926,2008-05-21,03:39:44
39.986072,116.305305,0,157,39589.1526157407,2008-05-21,03:39:46
39.986088,116.305304,0,158,39589.1526388889,2008-05-21,03:39:48
39.986117,116.305296,0,161,39589.152662037,2008-05-21,03:39:50
39.986126,116.305282,0,166,39589.1526851852,2008-05-21,03:39:52
39.986131,116.305274,0,168,39589.1527083333,2008-05-21,03:39:54
39.986131,116.305273,0,168,39589.1527314815,2008-05-21,03:39:56
39.986132,116.305267,0,168,39589.1527546296,2008-05-21,03:39:58
39.986144,116.305244,0,171,39589.1527777778,2008-05-21,03:40:00
39.986163,116.30521,0,170,39589.1528009259,2008-05-21,03:40:02
39.986186,116.305173,0,171,39589.1528240741,2008-05-21,03:40:04
39.986185,116.305152,0,172,39589.1528472222,2008-05-21,03:40:06
39.986191,116.305148,0,173,39589.1528703704,2008-05-21,03:40:08
39.986193,116.305136,0,174,39589.1528935185,2008-05-21,03:40:10
39.986199,116.305108,0,174,39589.1529166667,2008-05-21,03:40:12
39.986195,116.3051,0,174,39589.1529398148,2008-05-21,03:40:14
39.986206,116.305089,0,174,39589.152962963,2008-05-21,03:40:16
39.986204,116.30508,0,174,39589.1529861111,2008-05-21,03:40:18
39.986204,116.305076,0,174,39589.1530092593,2008-05-21,03:40:20
39.986212,116.305034,0,172,39589.1530324074,2008-05-21,03:40:22
39.986192,116.304876,0,182,39589.1530555556,2008-05-21,03:40:24
39.986182,116.304797,0,187,39589.1530787037,2008-05-21,03:40:26
39.98618,116.304729,0,192,39589.1531018519,2008-05-21,03:40:28
39.986173,116.304657,0,196,39589.153125,2008-05-21,03:40:30
39.986173,116.304614,0,196,39589.1531481481,2008-05-21,03:40:32
39.986163,116.304556,0,198,39589.1531712963,2008-05-21,03:40:34
39.986171,116.304529,0,197,39589.1531944444,2008-05-21,03:40:36
39.986169,116.304504,0,195,39589.1532175926,2008-05-21,03:40:38
39.986177,116.304484,0,192,39589.1532407407,2008-05-21,03:40:40
39.986175,116.304459,0,191,39589.1532638889,2008-05-21,03:40:42
39.986179,116.304437,0,191,39589.153287037,2008-05-21,03:40:44
39.986198,116.304432,0,192,39589.1533101852,2008-05-21,03:40:46
39.986213,116.30443,0,191,39589.1533333333,2008-05-21,03:40:48
39.986226,116.30442,0,192,39589.1533564815,2008-05-21,03:40:50
39.986259,116.304415,0,192,39589.1533796296,2008-05-21,03:40:52
39.986289,116.304405,0,191,39589.1534027778,2008-05-21,03:40:54
39.986333,116.304381,0,191,39589.1534259259,2008-05-21,03:40:56
39.986367,116.304356,0,189,39589.1534490741,2008-05-21,03:40:58
39.986395,116.304319,0,187,39589.1534722222,2008-05-21,03:41:00
39.986427,116.304288,0,185,39589.1534953704,2008-05-21,03:41:02
39.986447,116.304259,0,183,39589.1535185185,2008-05-21,03:41:04
39.986454,116.304215,0,180,39589.1535416667,2008-05-21,03:41:06
39.986492,116.304205,0,176,39589.1535648148,2008-05-21,03:41:08
39.986508,116.30418,0,176,39589.153587963,2008-05-21,03:41:10
39.986524,116.304155,0,174,39589.1536111111,2008-05-21,03:41:12
39.986537,116.304106,0,173,39589.1536342593,2008-05-21,03:41:14
39.986546,116.304069,0,172,39589.1536574074,2008-05-21,03:41:16
39.986565,116.30402,0,172,39589.1536805556,2008-05-21,03:41:18
39.986574,116.303988,0,173,39589.1537037037,2008-05-21,03:41:20
39.986599,116.303959,0,175,39589.1537268519,2008-05-21,03:41:22
39.986616,116.303923,0,175,39589.15375,2008-05-21,03:41:24
39.98663,116.303903,0,175,39589.1537731481,2008-05-21,03:41:26
39.986644,116.303883,0,176,39589.1537962963,2008-05-21,03:41:28
39.986655,116.303874,0,177,39589.1538194444,2008-05-21,03:41:30
39.986678,116.303866,0,177,39589.1538425926,2008-05-21,03:41:32
39.986697,116.30382,0,178,39589.1538657407,2008-05-21,03:41:34
39.98672,116.303779,0,179,39589.1538888889,2008-05-21,03:41:36
39.986743,116.303767,0,181,39589.153912037,2008-05-21,03:41:38
39.986764,116.303754,0,181,39589.1539351852,2008-05-21,03:41:40
39.986792,116.303751,0,181,39589.1539583333,2008-05-21,03:41:42
39.986808,116.303736,0,181,39589.1539814815,2008-05-21,03:41:44
39.986833,116.303726,0,178,39589.1540046296,2008-05-21,03:41:46
39.986855,116.303721,0,176,39589.1540277778,2008-05-21,03:41:48
39.986886,116.303714,0,174,39589.1540509259,2008-05-21,03:41:50
39.986922,116.303712,0,170,39589.1540740741,2008-05-21,03:41:52
39.986944,116.303702,0,169,39589.1540972222,2008-05-21,03:41:54
39.986975,116.303685,0,165,39589.1541203704,2008-05-21,03:41:56
39.987002,116.303686,0,163,39589.1541435185,2008-05-21,03:41:58
39.987037,116.303682,0,164,39589.1541666667,2008-05-21,03:42:00
39.987068,116.303676,0,163,39589.1541898148,2008-05-21,03:42:02
39.98709,116.303677,0,161,39589.154212963,2008-05-21,03:42:04
39.98712,116.303681,0,158,39589.1542361111,2008-05-21,03:42:06
39.987148,116.303684,0,157,39589.1542592593,2008-05-21,03:42:08
39.987181,116.303678,0,159,39589.1542824074,2008-05-21,03:42:10
39.987205,116.303679,0,160,39589.1543055556,2008-05-21,03:42:12
39.987223,116.303691,0,160,39589.1543287037,2008-05-21,03:42:14
39.987224,116.303697,0,160,39589.1543518519,2008-05-21,03:42:16
39.987226,116.303701,0,160,39589.154375,2008-05-21,03:42:18
39.987228,116.303706,0,160,39589.1543981481,2008-05-21,03:42:20
39.987231,116.303707,0,161,39589.1544212963,2008-05-21,03:42:22
39.987289,116.303671,0,159,39589.1544444444,2008-05-21,03:42:24
39.987346,116.303667,0,157,39589.1544675926,2008-05-21,03:42:26
39.987443,116.303342,0,176,39589.1557638889,2008-05-21,03:44:18
39.987442,116.303337,0,176,39589.155787037,2008-05-21,03:44:20
39.987441,116.303333,0,176,39589.1558101852,2008-05-21,03:44:22
39.98744,116.30333,0,176,39589.1558333333,2008-05-21,03:44:24
39.98744,116.303325,0,176,39589.1558564815,2008-05-21,03:44:26
39.987432,116.303319,0,175,39589.1558796296,2008-05-21,03:44:28
39.987444,116.303355,0,175,39589.1559027778,2008-05-21,03:44:30
39.987448,116.303349,0,174,39589.1559259259,2008-05-21,03:44:32
39.987448,116.303347,0,174,39589.1559490741,2008-05-21,03:44:34
39.987448,116.303346,0,174,39589.1559722222,2008-05-21,03:44:36
39.987448,116.303345,0,174,39589.1559953704,2008-05-21,03:44:38
39.987448,116.303346,0,174,39589.1560185185,2008-05-21,03:44:40
39.987448,116.303349,0,174,39589.1560416667,2008-05-21,03:44:42
39.987448,116.303349,0,174,39589.1560648148,2008-05-21,03:44:44
39.987448,116.303347,0,174,39589.156087963,2008-05-21,03:44:46
39.987447,116.303346,0,174,39589.1561111111,2008-05-21,03:44:48
39.987447,116.303342,0,174,39589.1561342593,2008-05-21,03:44:50
39.987447,116.303341,0,174,39589.1561574074,2008-05-21,03:44:52
39.987447,116.303342,0,174,39589.1561805556,2008-05-21,03:44:54
39.987447,116.303342,0,174,39589.1562037037,2008-05-21,03:44:56
39.987446,116.303339,0,174,39589.1562268519,2008-05-21,03:44:58
39.987446,116.303341,0,174,39589.15625,2008-05-21,03:45:00
39.987446,116.303344,0,174,39589.1562731481,2008-05-21,03:45:02
39.987445,116.303346,0,174,39589.1562962963,2008-05-21,03:45:04
39.987446,116.30335,0,174,39589.1563194444,2008-05-21,03:45:06
39.987446,116.303352,0,175,39589.1563425926,2008-05-21,03:45:08
39.987427,116.303379,0,174,39589.1563657407,2008-05-21,03:45:10
39.987412,116.303407,0,174,39589.1563888889,2008-05-21,03:45:12
39.987416,116.30341,0,174,39589.156412037,2008-05-21,03:45:14
39.987415,116.303414,0,174,39589.1564351852,2008-05-21,03:45:16
39.987416,116.303424,0,174,39589.1564583333,2008-05-21,03:45:18
39.987418,116.303434,0,174,39589.1564814815,2008-05-21,03:45:20
39.987423,116.303449,0,173,39589.1565046296,2008-05-21,03:45:22
39.987428,116.303458,0,173,39589.1565277778,2008-05-21,03:45:24
39.987426,116.303462,0,173,39589.1565509259,2008-05-21,03:45:26
39.987425,116.303457,0,173,39589.1565740741,2008-05-21,03:45:28
39.987424,116.303451,0,173,39589.1565972222,2008-05-21,03:45:30
39.987424,116.30345,0,173,39589.1566203704,2008-05-21,03:45:32
39.987425,116.303448,0,173,39589.1566435185,2008-05-21,03:45:34
39.987426,116.303445,0,173,39589.1566666667,2008-05-21,03:45:36
39.987427,116.303442,0,173,39589.1566898148,2008-05-21,03:45:38
39.987427,116.30344,0,173,39589.156712963,2008-05-21,03:45:40
39.987428,116.303442,0,173,39589.1567361111,2008-05-21,03:45:42
39.987429,116.303448,0,173,39589.1567592593,2008-05-21,03:45:44
39.987445,116.303473,0,173,39589.1567824074,2008-05-21,03:45:46
39.987443,116.303576,0,173,39589.1568055556,2008-05-21,03:45:48
39.987451,116.303597,0,172,39589.1568287037,2008-05-21,03:45:50
39.987453,116.303602,0,172,39589.1568518518,2008-05-21,03:45:52
39.987452,116.3036,0,172,39589.156875,2008-05-21,03:45:54
39.98745,116.303595,0,172,39589.1568981481,2008-05-21,03:45:56
39.987442,116.30359,0,172,39589.1569212963,2008-05-21,03:45:58
39.987438,116.303596,0,172,39589.1569444444,2008-05-21,03:46:00
39.987438,116.303612,0,172,39589.1569675926,2008-05-21,03:46:02
39.987441,116.303634,0,172,39589.1569907407,2008-05-21,03:46:04
39.987446,116.303654,0,172,39589.1570138889,2008-05-21,03:46:06
39.98745,116.303655,0,172,39589.157037037,2008-05-21,03:46:08
39.98746,116.303651,0,172,39589.1570601852,2008-05-21,03:46:10
39.987471,116.30365,0,172,39589.1570833333,2008-05-21,03:46:12
39.98749,116.303633,0,174,39589.1571064815,2008-05-21,03:46:14
39.987491,116.303632,0,174,39589.1571296296,2008-05-21,03:46:16
39.987497,116.303549,0,175,39589.1571527778,2008-05-21,03:46:18
39.987491,116.303504,0,175,39589.1571759259,2008-05-21,03:46:20
39.98749,116.30346,0,175,39589.1571990741,2008-05-21,03:46:22
39.987493,116.30344,0,174,39589.1572222222,2008-05-21,03:46:24
39.987489,116.303413,0,174,39589.1572453704,2008-05-21,03:46:26
39.987494,116.303381,0,174,39589.1572685185,2008-05-21,03:46:28
39.987499,116.303353,0,175,39589.1572916667,2008-05-21,03:46:30
39.987506,116.30333,0,175,39589.1573148148,2008-05-21,03:46:32
39.987515,116.303303,0,175,39589.157337963,2008-05-21,03:46:34
39.987509,116.303251,0,176,39589.1573611111,2008-05-21,03:46:36
39.9875,116.303209,0,177,39589.1573842593,2008-05-21,03:46:38
39.987488,116.303173,0,178,39589.1574074074,2008-05-21,03:46:40
39.987491,116.303129,0,179,39589.1574305556,2008-05-21,03:46:42
39.987513,116.303079,0,176,39589.1574537037,2008-05-21,03:46:44
39.987531,116.303027,0,175,39589.1574768518,2008-05-21,03:46:46
39.987547,116.302976,0,175,39589.1575,2008-05-21,03:46:48
39.987542,116.30293,0,175,39589.1575231481,2008-05-21,03:46:50
39.987516,116.302896,0,174,39589.1575462963,2008-05-21,03:46:52
39.987513,116.302859,0,173,39589.1575694444,2008-05-21,03:46:54
39.98751,116.302835,0,172,39589.1575925926,2008-05-21,03:46:56
39.98753,116.302805,0,173,39589.1576157407,2008-05-21,03:46:58
39.987535,116.30276,0,170,39589.1576388889,2008-05-21,03:47:00
39.98754,116.302721,0,168,39589.157662037,2008-05-21,03:47:02
39.987536,116.30268,0,167,39589.1576851852,2008-05-21,03:47:04
39.987541,116.302641,0,166,39589.1577083333,2008-05-21,03:47:06
39.987541,116.302609,0,166,39589.1577314815,2008-05-21,03:47:08
39.987555,116.302589,0,165,39589.1577546296,2008-05-21,03:47:10
39.987548,116.302563,0,165,39589.1577777778,2008-05-21,03:47:12
39.987548,116.302533,0,165,39589.1578009259,2008-05-21,03:47:14
39.987547,116.302511,0,165,39589.1578240741,2008-05-21,03:47:16
39.987541,116.302482,0,165,39589.1578472222,2008-05-21,03:47:18
39.987562,116.30245,0,167,39589.1578703704,2008-05-21,03:47:20
39.987567,116.302422,0,168,39589.1578935185,2008-05-21,03:47:22
39.987568,116.302392,0,168,39589.1579166667,2008-05-21,03:47:24
39.987585,116.302358,0,169,39589.1579398148,2008-05-21,03:47:26
39.987594,116.302322,0,169,39589.157962963,2008-05-21,03:47:28
39.987562,116.302247,0,169,39589.1579861111,2008-05-21,03:47:30
39.987558,116.302213,0,169,39589.1580092593,2008-05-21,03:47:32
39.98754,116.302164,0,169,39589.1580324074,2008-05-21,03:47:34
39.987529,116.30213,0,169,39589.1580555556,2008-05-21,03:47:36
39.987529,116.302089,0,169,39589.1580787037,2008-05-21,03:47:38
39.98753,116.301992,0,167,39589.1581018518,2008-05-21,03:47:40
39.987529,116.301937,0,167,39589.158125,2008-05-21,03:47:42
39.987531,116.301912,0,167,39589.1581481481,2008-05-21,03:47:44
39.987547,116.301895,0,162,39589.1581712963,2008-05-21,03:47:46
39.987569,116.301874,0,163,39589.1581944444,2008-05-21,03:47:48
39.987584,116.30186,0,164,39589.1582175926,2008-05-21,03:47:50
39.987591,116.301843,0,163,39589.1582407407,2008-05-21,03:47:52
39.987591,116.301839,0,163,39589.1582638889,2008-05-21,03:47:54
39.987598,116.301811,0,163,39589.158287037,2008-05-21,03:47:56
39.98759,116.301744,0,158,39589.1583101852,2008-05-21,03:47:58
39.987579,116.301731,0,156,39589.1583333333,2008-05-21,03:48:00
39.987608,116.301703,0,157,39589.1583564815,2008-05-21,03:48:02
39.987623,116.301651,0,154,39589.1583796296,2008-05-21,03:48:04
39.98766,116.30163,0,154,39589.1584027778,2008-05-21,03:48:06
39.987674,116.30155,0,149,39589.1584259259,2008-05-21,03:48:08
39.987696,116.301473,0,148,39589.1584490741,2008-05-21,03:48:10
39.987671,116.301355,0,155,39589.1584722222,2008-05-21,03:48:12
39.987702,116.301348,0,155,39589.1584953704,2008-05-21,03:48:14
39.987727,116.301348,0,157,39589.1585185185,2008-05-21,03:48:16
39.987759,116.301336,0,160,39589.1585416667,2008-05-21,03:48:18
39.987804,116.30134,0,160,39589.1585648148,2008-05-21,03:48:20
39.987831,116.301343,0,164,39589.158587963,2008-05-21,03:48:22
39.98786,116.301332,0,169,39589.1586111111,2008-05-21,03:48:24
39.987879,116.301322,0,175,39589.1586342593,2008-05-21,03:48:26
39.987905,116.301321,0,181,39589.1586574074,2008-05-21,03:48:28
39.987929,116.301318,0,186,39589.1586805556,2008-05-21,03:48:30
39.987955,116.301323,0,188,39589.1587037037,2008-05-21,03:48:32
39.987996,116.301352,0,189,39589.1587268518,2008-05-21,03:48:34
39.988051,116.301361,0,190,39589.15875,2008-05-21,03:48:36
39.988077,116.301368,0,195,39589.1587731481,2008-05-21,03:48:38
39.9881,116.301377,0,200,39589.1587962963,2008-05-21,03:48:40
39.98813,116.301377,0,201,39589.1588194444,2008-05-21,03:48:42
39.988139,116.301373,0,193,39589.1588425926,2008-05-21,03:48:44
39.988145,116.301378,0,187,39589.1588657407,2008-05-21,03:48:46
39.988149,116.301384,0,184,39589.1588888889,2008-05-21,03:48:48
39.988158,116.301407,0,184,39589.158912037,2008-05-21,03:48:50
39.988167,116.301415,0,183,39589.1589351852,2008-05-21,03:48:52
39.988193,116.30141,0,182,39589.1589583333,2008-05-21,03:48:54
39.988218,116.30142,0,181,39589.1589814815,2008-05-21,03:48:56
39.988259,116.301421,0,183,39589.1590046296,2008-05-21,03:48:58
39.9883,116.301433,0,184,39589.1590277778,2008-05-21,03:49:00
39.988335,116.301442,0,186,39589.1590509259,2008-05-21,03:49:02
39.988372,116.30144,0,186,39589.1590740741,2008-05-21,03:49:04
39.988403,116.301433,0,188,39589.1590972222,2008-05-21,03:49:06
39.988426,116.301426,0,188,39589.1591203704,2008-05-21,03:49:08
39.988458,116.301418,0,190,39589.1591435185,2008-05-21,03:49:10
39.988474,116.301402,0,191,39589.1591666667,2008-05-21,03:49:12
39.988507,116.3014,0,191,39589.1591898148,2008-05-21,03:49:14
39.988531,116.301404,0,191,39589.159212963,2008-05-21,03:49:16
39.988559,116.301402,0,190,39589.1592361111,2008-05-21,03:49:18
39.988594,116.301406,0,189,39589.1592592593,2008-05-21,03:49:20
39.988627,116.301394,0,185,39589.1592824074,2008-05-21,03:49:22
39.988653,116.3014,0,184,39589.1593055556,2008-05-21,03:49:24
39.988703,116.30144,0,181,39589.1593287037,2008-05-21,03:49:26
39.988751,116.301451,0,180,39589.1593518518,2008-05-21,03:49:28
39.988794,116.301461,0,179,39589.159375,2008-05-21,03:49:30
39.988821,116.301463,0,178,39589.1593981481,2008-05-21,03:49:32
39.988869,116.301473,0,177,39589.1594212963,2008-05-21,03:49:34
39.988929,116.301499,0,176,39589.1594444444,2008-05-21,03:49:36
39.98898,116.301518,0,175,39589.1594675926,2008-05-21,03:49:38
39.989005,116.301517,0,176,39589.1594907407,2008-05-21,03:49:40
39.989043,116.301532,0,176,39589.1595138889,2008-05-21,03:49:42
39.989082,116.30154,0,176,39589.159537037,2008-05-21,03:49:44
39.989115,116.30154,0,175,39589.1595601852,2008-05-21,03:49:46
39.989157,116.301522,0,175,39589.1595833333,2008-05-21,03:49:48
39.989186,116.301503,0,173,39589.1596064815,2008-05-21,03:49:50
39.989212,116.301479,0,173,39589.1596296296,2008-05-21,03:49:52
39.989232,116.301456,0,174,39589.1596527778,2008-05-21,03:49:54
39.989244,116.301432,0,174,39589.1596759259,2008-05-21,03:49:56
39.989268,116.301431,0,178,39589.1596990741,2008-05-21,03:49:58
39.989272,116.30141,0,179,39589.1597222222,2008-05-21,03:50:00
39.989281,116.301377,0,180,39589.1597453704,2008-05-21,03:50:02
39.989299,116.301328,0,179,39589.1597685185,2008-05-21,03:50:04
39.989271,116.301254,0,173,39589.1597916667,2008-05-21,03:50:06
39.989245,116.301221,0,166,39589.1598148148,2008-05-21,03:50:08
39.989193,116.301187,0,163,39589.159837963,2008-05-21,03:50:10
39.989165,116.301177,0,162,39589.1598611111,2008-05-21,03:50:12
39.989149,116.301167,0,160,39589.1598842593,2008-05-21,03:50:14
39.989135,116.301165,0,158,39589.1599074074,2008-05-21,03:50:16
39.989124,116.301159,0,157,39589.1599305556,2008-05-21,03:50:18
39.989116,116.301145,0,155,39589.1599537037,2008-05-21,03:50:20
39.989107,116.30112,0,154,39589.1599768519,2008-05-21,03:50:22
39.989101,116.301084,0,152,39589.16,2008-05-21,03:50:24
39.989353,116.301036,0,145,39589.1619212963,2008-05-21,03:53:10
39.989381,116.301046,0,145,39589.1619444444,2008-05-21,03:53:12
39.989407,116.301025,0,145,39589.1619675926,2008-05-21,03:53:14
39.989425,116.301017,0,144,39589.1619907407,2008-05-21,03:53:16
39.989435,116.300978,0,143,39589.162037037,2008-05-21,03:53:20
39.989424,116.300962,0,142,39589.1620601852,2008-05-21,03:53:22
39.989394,116.300942,0,142,39589.1620833333,2008-05-21,03:53:24
39.989353,116.300946,0,142,39589.1621064815,2008-05-21,03:53:26
39.989334,116.300948,0,141,39589.1621296296,2008-05-21,03:53:28
39.989329,116.300954,0,140,39589.1621527778,2008-05-21,03:53:30
39.989316,116.300961,0,140,39589.1621759259,2008-05-21,03:53:32
39.989312,116.300963,0,140,39589.1621990741,2008-05-21,03:53:34
39.989321,116.300961,0,140,39589.1622222222,2008-05-21,03:53:36
39.989323,116.300964,0,140,39589.1622453704,2008-05-21,03:53:38
39.989322,116.300972,0,140,39589.1622685185,2008-05-21,03:53:40
39.989313,116.300979,0,140,39589.1622916667,2008-05-21,03:53:42
39.989305,116.300988,0,140,39589.1623148148,2008-05-21,03:53:44
39.989304,116.30099,0,140,39589.162337963,2008-05-21,03:53:46
39.989304,116.300986,0,140,39589.1623611111,2008-05-21,03:53:48
39.989296,116.30099,0,140,39589.1623842593,2008-05-21,03:53:50
39.989287,116.300987,0,141,39589.1624074074,2008-05-21,03:53:52
39.989287,116.300994,0,141,39589.1624305556,2008-05-21,03:53:54
39.989287,116.300993,0,141,39589.1624537037,2008-05-21,03:53:56
39.989285,116.301013,0,141,39589.1624768519,2008-05-21,03:53:58
39.989291,116.301023,0,142,39589.1625,2008-05-21,03:54:00
39.98929,116.30103,0,142,39589.1625231481,2008-05-21,03:54:02
39.989283,116.301032,0,142,39589.1625462963,2008-05-21,03:54:04
39.989282,116.301033,0,142,39589.1625694444,2008-05-21,03:54:06
39.98928,116.301038,0,142,39589.1625925926,2008-05-21,03:54:08
39.989275,116.301043,0,142,39589.1626157407,2008-05-21,03:54:10
39.989264,116.301043,0,141,39589.1626388889,2008-05-21,03:54:12
39.989255,116.301044,0,141,39589.162662037,2008-05-21,03:54:14
39.989245,116.301055,0,140,39589.1626851852,2008-05-21,03:54:16
39.989254,116.301074,0,139,39589.1627083333,2008-05-21,03:54:18
39.989274,116.301095,0,139,39589.1627314815,2008-05-21,03:54:20
39.989276,116.301099,0,139,39589.1627546296,2008-05-21,03:54:22
39.989271,116.301153,0,139,39589.1627777778,2008-05-21,03:54:24
39.989289,116.301189,0,139,39589.1628009259,2008-05-21,03:54:26
39.989306,116.301208,0,139,39589.1628240741,2008-05-21,03:54:28
39.98931,116.301219,0,139,39589.1628472222,2008-05-21,03:54:30
39.989307,116.301222,0,139,39589.1628703704,2008-05-21,03:54:32
39.989268,116.301129,0,138,39589.1628935185,2008-05-21,03:54:34
39.989228,116.301078,0,138,39589.1629166667,2008-05-21,03:54:36
39.989214,116.301035,0,137,39589.1629398148,2008-05-21,03:54:38
39.989202,116.301018,0,137,39589.162962963,2008-05-21,03:54:40
39.989197,116.30101,0,138,39589.1629861111,2008-05-21,03:54:42
39.989202,116.301007,0,138,39589.1630092593,2008-05-21,03:54:44
39.989203,116.301005,0,138,39589.1630324074,2008-05-21,03:54:46
39.989203,116.301008,0,138,39589.1630555556,2008-05-21,03:54:48
39.989205,116.301008,0,138,39589.1630787037,2008-05-21,03:54:50
39.989202,116.301022,0,139,39589.1631018519,2008-05-21,03:54:52
39.989193,116.301027,0,139,39589.163125,2008-05-21,03:54:54
39.989189,116.301021,0,140,39589.1631481481,2008-05-21,03:54:56
39.989189,116.301033,0,141,39589.1631712963,2008-05-21,03:54:58
39.989188,116.301032,0,141,39589.1631944444,2008-05-21,03:55:00
39.989187,116.30103,0,141,39589.1632175926,2008-05-21,03:55:02
39.989187,116.301028,0,141,39589.1632407407,2008-05-21,03:55:04
39.989195,116.301021,0,141,39589.1632638889,2008-05-21,03:55:06
39.989207,116.301021,0,142,39589.163287037,2008-05-21,03:55:08
39.989211,116.301027,0,142,39589.1633101852,2008-05-21,03:55:10
39.989211,116.301033,0,142,39589.1633333333,2008-05-21,03:55:12
39.98921,116.301042,0,142,39589.1633564815,2008-05-21,03:55:14
39.989216,116.301033,0,143,39589.1633796296,2008-05-21,03:55:16
39.989221,116.301028,0,143,39589.1634027778,2008-05-21,03:55:18
39.989221,116.301027,0,143,39589.1634259259,2008-05-21,03:55:20
39.98922,116.301031,0,143,39589.1634490741,2008-05-21,03:55:22
39.989222,116.301038,0,143,39589.1634722222,2008-05-21,03:55:24
39.989225,116.301032,0,144,39589.1634953704,2008-05-21,03:55:26
39.989219,116.301023,0,144,39589.1635185185,2008-05-21,03:55:28
39.989213,116.301014,0,144,39589.1635416667,2008-05-21,03:55:30
39.989196,116.301014,0,144,39589.1635648148,2008-05-21,03:55:32
39.989182,116.301017,0,144,39589.163587963,2008-05-21,03:55:34
39.989167,116.301019,0,144,39589.1636111111,2008-05-21,03:55:36
39.989149,116.301007,0,144,39589.1636342593,2008-05-21,03:55:38
39.989138,116.300986,0,144,39589.1636574074,2008-05-21,03:55:40
39.989127,116.300982,0,143,39589.1636805556,2008-05-21,03:55:42
39.989107,116.300978,0,144,39589.1637037037,2008-05-21,03:55:44
39.989088,116.300972,0,144,39589.1637268519,2008-05-21,03:55:46
39.989086,116.300969,0,144,39589.16375,2008-05-21,03:55:48
39.989093,116.300955,0,144,39589.1637731481,2008-05-21,03:55:50
39.989114,116.300959,0,143,39589.1637962963,2008-05-21,03:55:52
39.989123,116.300965,0,143,39589.1638194444,2008-05-21,03:55:54
39.989123,116.300963,0,143,39589.1638425926,2008-05-21,03:55:56
39.989123,116.300966,0,143,39589.1638657407,2008-05-21,03:55:58
39.989362,116.301019,0,128,39589.1772222222,2008-05-21,04:15:12
39.989391,116.301046,0,128,39589.1772453704,2008-05-21,04:15:14
39.989416,116.301068,0,128,39589.1772685185,2008-05-21,04:15:16
39.989436,116.301071,0,128,39589.1772916667,2008-05-21,04:15:18
39.989446,116.301075,0,128,39589.1773148148,2008-05-21,04:15:20
39.989454,116.30108,0,128,39589.177337963,2008-05-21,04:15:22
39.989458,116.301093,0,129,39589.1773611111,2008-05-21,04:15:24
39.989462,116.3011,0,129,39589.1773842593,2008-05-21,04:15:26
39.989426,116.301085,0,130,39589.1774074074,2008-05-21,04:15:28
39.989398,116.301074,0,130,39589.1774305556,2008-05-21,04:15:30
39.989382,116.301045,0,129,39589.1774537037,2008-05-21,04:15:32
39.989381,116.301039,0,129,39589.1774768519,2008-05-21,04:15:34
39.989381,116.301034,0,129,39589.1775,2008-05-21,04:15:36
39.98938,116.30103,0,129,39589.1775231481,2008-05-21,04:15:38
39.989379,116.301026,0,129,39589.1775462963,2008-05-21,04:15:40
39.989379,116.301021,0,129,39589.1775694444,2008-05-21,04:15:42
39.989379,116.301018,0,129,39589.1775925926,2008-05-21,04:15:44
39.989378,116.301016,0,130,39589.1776157407,2008-05-21,04:15:46
39.989378,116.301014,0,130,39589.1776388889,2008-05-21,04:15:48
39.989377,116.301011,0,130,39589.177662037,2008-05-21,04:15:50
39.989377,116.30101,0,130,39589.1776851852,2008-05-21,04:15:52
39.989376,116.30101,0,130,39589.1777083333,2008-05-21,04:15:54
39.989376,116.30101,0,130,39589.1777314815,2008-05-21,04:15:56
39.989376,116.301013,0,130,39589.1777546296,2008-05-21,04:15:58
39.989376,116.301016,0,130,39589.1777777778,2008-05-21,04:16:00
39.989375,116.301016,0,130,39589.1778009259,2008-05-21,04:16:02
39.989374,116.301017,0,130,39589.1778240741,2008-05-21,04:16:04
39.989373,116.301019,0,130,39589.1778472222,2008-05-21,04:16:06
39.989373,116.301021,0,130,39589.1778703704,2008-05-21,04:16:08
39.989373,116.301024,0,130,39589.1778935185,2008-05-21,04:16:10
39.989373,116.30103,0,130,39589.1779166667,2008-05-21,04:16:12
39.989373,116.301034,0,130,39589.1779398148,2008-05-21,04:16:14
39.989373,116.301039,0,130,39589.177962963,2008-05-21,04:16:16
39.989373,116.301046,0,130,39589.1779861111,2008-05-21,04:16:18
39.989365,116.30105,0,129,39589.1780092593,2008-05-21,04:16:20
39.989344,116.30106,0,130,39589.1780324074,2008-05-21,04:16:22
39.989344,116.301059,0,130,39589.1780555556,2008-05-21,04:16:24
39.989343,116.301057,0,130,39589.1780787037,2008-05-21,04:16:26
39.989343,116.301055,0,130,39589.1781018519,2008-05-21,04:16:28
39.989343,116.301052,0,130,39589.178125,2008-05-21,04:16:30
39.989343,116.301049,0,130,39589.1781481481,2008-05-21,04:16:32
39.989342,116.301046,0,130,39589.1781712963,2008-05-21,04:16:34
39.989342,116.301045,0,130,39589.1781944444,2008-05-21,04:16:36
39.989342,116.301048,0,130,39589.1782175926,2008-05-21,04:16:38
39.989342,116.301052,0,130,39589.1782407407,2008-05-21,04:16:40
39.989337,116.301061,0,130,39589.1782638889,2008-05-21,04:16:42
39.989295,116.301086,0,128,39589.178287037,2008-05-21,04:16:44
39.989256,116.301095,0,126,39589.1783101852,2008-05-21,04:16:46
39.989214,116.30109,0,123,39589.1783333333,2008-05-21,04:16:48
39.989182,116.301092,0,121,39589.1783564815,2008-05-21,04:16:50
39.989165,116.301081,0,120,39589.1783796296,2008-05-21,04:16:52
39.989151,116.301067,0,120,39589.1784027778,2008-05-21,04:16:54
39.989124,116.301059,0,119,39589.1784259259,2008-05-21,04:16:56
39.989089,116.301054,0,118,39589.1784490741,2008-05-21,04:16:58
39.989064,116.301042,0,117,39589.1784722222,2008-05-21,04:17:00
39.989055,116.301032,0,117,39589.1784953704,2008-05-21,04:17:02
39.989047,116.301037,0,116,39589.1785185185,2008-05-21,04:17:04
39.98904,116.301031,0,116,39589.1785416667,2008-05-21,04:17:06
39.989035,116.301034,0,115,39589.1785648148,2008-05-21,04:17:08
39.989028,116.301037,0,115,39589.178587963,2008-05-21,04:17:10
39.98902,116.301025,0,115,39589.1786111111,2008-05-21,04:17:12
39.989018,116.301023,0,115,39589.1786342593,2008-05-21,04:17:14
39.98902,116.30103,0,115,39589.1786574074,2008-05-21,04:17:16
39.98902,116.30103,0,115,39589.1786805556,2008-05-21,04:17:18
39.98902,116.30103,0,115,39589.1787037037,2008-05-21,04:17:20
39.98902,116.301028,0,115,39589.1787268519,2008-05-21,04:17:22
39.98902,116.301027,0,115,39589.17875,2008-05-21,04:17:24
39.98902,116.301025,0,115,39589.1787731481,2008-05-21,04:17:26
39.98902,116.301021,0,115,39589.1787962963,2008-05-21,04:17:28
39.98902,116.301018,0,115,39589.1788194444,2008-05-21,04:17:30
39.98902,116.301018,0,115,39589.1788425926,2008-05-21,04:17:32
39.98902,116.30102,0,115,39589.1788657407,2008-05-21,04:17:34
39.98902,116.301022,0,115,39589.1788888889,2008-05-21,04:17:36
39.98902,116.301026,0,115,39589.178912037,2008-05-21,04:17:38
39.989021,116.30103,0,115,39589.1789351852,2008-05-21,04:17:40
39.989021,116.301033,0,115,39589.1789583333,2008-05-21,04:17:42
39.989021,116.301038,0,115,39589.1789814815,2008-05-21,04:17:44
39.989021,116.301042,0,115,39589.1790046296,2008-05-21,04:17:46
39.989021,116.301041,0,115,39589.1790277778,2008-05-21,04:17:48
39.989021,116.301036,0,115,39589.1790509259,2008-05-21,04:17:50
39.989025,116.301028,0,115,39589.1790740741,2008-05-21,04:17:52
39.989025,116.301031,0,115,39589.1790972222,2008-05-21,04:17:54
39.989017,116.301042,0,114,39589.1791203704,2008-05-21,04:17:56
39.989013,116.301032,0,114,39589.1791435185,2008-05-21,04:17:58
39.989002,116.30102,0,114,39589.1791666667,2008-05-21,04:18:00
39.988999,116.301014,0,114,39589.1791898148,2008-05-21,04:18:02
39.989001,116.301012,0,114,39589.179212963,2008-05-21,04:18:04
39.989002,116.301006,0,114,39589.1792361111,2008-05-21,04:18:06
39.989065,116.300999,0,116,39589.1792592593,2008-05-21,04:18:08
39.989091,116.301,0,115,39589.1792824074,2008-05-21,04:18:10
39.989104,116.301003,0,115,39589.1793055556,2008-05-21,04:18:12
39.989105,116.301007,0,115,39589.1793287037,2008-05-21,04:18:14
39.989105,116.301009,0,115,39589.1793518519,2008-05-21,04:18:16
39.989106,116.30101,0,115,39589.179375,2008-05-21,04:18:18
39.989106,116.30101,0,115,39589.1793981481,2008-05-21,04:18:20
39.989106,116.301011,0,115,39589.1794212963,2008-05-21,04:18:22
39.989107,116.301014,0,115,39589.1794444444,2008-05-21,04:18:24
39.989107,116.301017,0,115,39589.1794675926,2008-05-21,04:18:26
39.989117,116.301027,0,115,39589.1794907407,2008-05-21,04:18:28
39.989127,116.301022,0,114,39589.1795138889,2008-05-21,04:18:30
39.989136,116.301028,0,113,39589.179537037,2008-05-21,04:18:32
39.989136,116.30103,0,113,39589.1795601852,2008-05-21,04:18:34
39.989136,116.301033,0,113,39589.1795833333,2008-05-21,04:18:36
39.989136,116.301035,0,112,39589.1796064815,2008-05-21,04:18:38
39.989137,116.301038,0,112,39589.1796296296,2008-05-21,04:18:40
39.989137,116.301042,0,112,39589.1796527778,2008-05-21,04:18:42
39.989138,116.301046,0,112,39589.1796759259,2008-05-21,04:18:44
39.989138,116.301045,0,112,39589.1796990741,2008-05-21,04:18:46
39.989138,116.301042,0,112,39589.1797222222,2008-05-21,04:18:48
39.989138,116.301039,0,112,39589.1797453704,2008-05-21,04:18:50
39.989138,116.301036,0,112,39589.1797685185,2008-05-21,04:18:52
39.989138,116.301034,0,112,39589.1797916667,2008-05-21,04:18:54
39.989138,116.301031,0,112,39589.1798148148,2008-05-21,04:18:56
39.989138,116.30103,0,112,39589.179837963,2008-05-21,04:18:58
39.989138,116.301024,0,112,39589.1798611111,2008-05-21,04:19:00
39.989138,116.30102,0,112,39589.1798842593,2008-05-21,04:19:02
39.989138,116.301016,0,112,39589.1799074074,2008-05-21,04:19:04
39.989138,116.301013,0,112,39589.1799305556,2008-05-21,04:19:06
39.989138,116.301013,0,112,39589.1799537037,2008-05-21,04:19:08
39.989138,116.301015,0,112,39589.1799768518,2008-05-21,04:19:10
39.989139,116.301019,0,112,39589.18,2008-05-21,04:19:12
39.989139,116.301019,0,112,39589.1800231481,2008-05-21,04:19:14
39.989139,116.301017,0,112,39589.1800462963,2008-05-21,04:19:16
39.989139,116.301018,0,112,39589.1800694444,2008-05-21,04:19:18
39.989139,116.301022,0,112,39589.1800925926,2008-05-21,04:19:20
39.989141,116.301026,0,112,39589.1801157407,2008-05-21,04:19:22
39.989142,116.301029,0,112,39589.1801388889,2008-05-21,04:19:24
39.989143,116.301031,0,112,39589.180162037,2008-05-21,04:19:26
39.989144,116.301035,0,112,39589.1801851852,2008-05-21,04:19:28
39.989144,116.301038,0,113,39589.1802083333,2008-05-21,04:19:30
39.989144,116.301039,0,113,39589.1802314815,2008-05-21,04:19:32
39.989144,116.301038,0,113,39589.1802546296,2008-05-21,04:19:34
39.989144,116.301037,0,113,39589.1802777778,2008-05-21,04:19:36
39.989145,116.301037,0,113,39589.1803009259,2008-05-21,04:19:38
39.989145,116.301039,0,113,39589.1803240741,2008-05-21,04:19:40
39.989145,116.301041,0,113,39589.1803472222,2008-05-21,04:19:42
39.989145,116.301043,0,112,39589.1803703704,2008-05-21,04:19:44
39.989146,116.301041,0,112,39589.1803935185,2008-05-21,04:19:46
39.989146,116.301039,0,112,39589.1804166667,2008-05-21,04:19:48
39.989146,116.301041,0,112,39589.1804398148,2008-05-21,04:19:50
39.989147,116.301046,0,112,39589.180462963,2008-05-21,04:19:52
39.989157,116.30106,0,112,39589.1804861111,2008-05-21,04:19:54
39.989179,116.301079,0,112,39589.1805092593,2008-05-21,04:19:56
39.989192,116.301098,0,112,39589.1805324074,2008-05-21,04:19:58
39.98919,116.301115,0,112,39589.1805555556,2008-05-21,04:20:00
39.98919,116.301119,0,112,39589.1805787037,2008-05-21,04:20:02
39.98919,116.301121,0,112,39589.1806018518,2008-05-21,04:20:04
39.98919,116.301118,0,112,39589.180625,2008-05-21,04:20:06
39.989186,116.301113,0,112,39589.1806481481,2008-05-21,04:20:08
39.989181,116.301114,0,112,39589.1806712963,2008-05-21,04:20:10
39.989184,116.30111,0,112,39589.1806944444,2008-05-21,04:20:12
39.989188,116.301101,0,113,39589.1807175926,2008-05-21,04:20:14
39.989191,116.301091,0,113,39589.1807407407,2008-05-21,04:20:16
39.989203,116.301075,0,113,39589.1807638889,2008-05-21,04:20:18
39.989208,116.301074,0,114,39589.180787037,2008-05-21,04:20:20
39.989215,116.30108,0,114,39589.1808101852,2008-05-21,04:20:22
39.989221,116.301086,0,114,39589.1808333333,2008-05-21,04:20:24
39.989221,116.301085,0,114,39589.1808564815,2008-05-21,04:20:26
39.989221,116.301085,0,114,39589.1808796296,2008-05-21,04:20:28
39.98922,116.301087,0,114,39589.1809027778,2008-05-21,04:20:30
39.98922,116.301086,0,114,39589.1809259259,2008-05-21,04:20:32
39.989219,116.301085,0,114,39589.1809490741,2008-05-21,04:20:34
39.989218,116.301086,0,114,39589.1809722222,2008-05-21,04:20:36
39.989218,116.301088,0,114,39589.1809953704,2008-05-21,04:20:38
39.989218,116.301089,0,114,39589.1810185185,2008-05-21,04:20:40
39.989217,116.301086,0,114,39589.1810416667,2008-05-21,04:20:42
39.989217,116.301081,0,114,39589.1810648148,2008-05-21,04:20:44
39.989216,116.301077,0,114,39589.181087963,2008-05-21,04:20:46
39.989215,116.301079,0,114,39589.1811111111,2008-05-21,04:20:48
39.989215,116.301084,0,114,39589.1811342593,2008-05-21,04:20:50
39.989214,116.301088,0,114,39589.1811574074,2008-05-21,04:20:52
39.989214,116.301094,0,114,39589.1811805556,2008-05-21,04:20:54
39.98921,116.301102,0,114,39589.1812037037,2008-05-21,04:20:56
39.989199,116.30111,0,113,39589.1812268518,2008-05-21,04:20:58
39.989177,116.301113,0,112,39589.18125,2008-05-21,04:21:00
39.989154,116.301108,0,112,39589.1812731481,2008-05-21,04:21:02
39.989136,116.301099,0,111,39589.1812962963,2008-05-21,04:21:04
39.989136,116.3011,0,111,39589.1813194444,2008-05-21,04:21:06
39.989136,116.301098,0,111,39589.1813425926,2008-05-21,04:21:08
39.989135,116.301097,0,111,39589.1813657407,2008-05-21,04:21:10
39.989135,116.3011,0,111,39589.1813888889,2008-05-21,04:21:12
39.989137,116.301103,0,111,39589.181412037,2008-05-21,04:21:14
39.989136,116.301102,0,111,39589.1814351852,2008-05-21,04:21:16
39.989123,116.301084,0,111,39589.1814583333,2008-05-21,04:21:18
39.989114,116.301056,0,111,39589.1814814815,2008-05-21,04:21:20
39.989104,116.301042,0,111,39589.1815046296,2008-05-21,04:21:22
39.989104,116.301038,0,111,39589.1815277778,2008-05-21,04:21:24
39.989104,116.301034,0,111,39589.1815509259,2008-05-21,04:21:26
39.989104,116.301029,0,111,39589.1815740741,2008-05-21,04:21:28
39.989103,116.301025,0,111,39589.1815972222,2008-05-21,04:21:30
39.989103,116.301024,0,111,39589.1816203704,2008-05-21,04:21:32
39.989103,116.301022,0,111,39589.1816435185,2008-05-21,04:21:34
39.989103,116.301023,0,111,39589.1816666667,2008-05-21,04:21:36
39.989102,116.301021,0,111,39589.1816898148,2008-05-21,04:21:38
39.989102,116.301018,0,111,39589.181712963,2008-05-21,04:21:40
39.989101,116.301012,0,111,39589.1817361111,2008-05-21,04:21:42
39.9891,116.301006,0,111,39589.1817592593,2008-05-21,04:21:44
39.9891,116.300999,0,111,39589.1817824074,2008-05-21,04:21:46
39.989082,116.300979,0,111,39589.1818055556,2008-05-21,04:21:48
39.989063,116.300969,0,111,39589.1818287037,2008-05-21,04:21:50
39.989052,116.300976,0,110,39589.1818518518,2008-05-21,04:21:52
39.989052,116.30098,0,110,39589.181875,2008-05-21,04:21:54
39.989046,116.300984,0,110,39589.1818981481,2008-05-21,04:21:56
39.989041,116.301002,0,110,39589.1819212963,2008-05-21,04:21:58
39.989044,116.30102,0,110,39589.1819444444,2008-05-21,04:22:00
39.989044,116.301034,0,111,39589.1819675926,2008-05-21,04:22:02
39.989044,116.30103,0,111,39589.1819907407,2008-05-21,04:22:04
39.989044,116.301027,0,111,39589.1820138889,2008-05-21,04:22:06
39.989044,116.301027,0,111,39589.182037037,2008-05-21,04:22:08
39.989044,116.301028,0,111,39589.1820601852,2008-05-21,04:22:10
39.989044,116.30103,0,111,39589.1820833333,2008-05-21,04:22:12
39.989044,116.301032,0,111,39589.1821064815,2008-05-21,04:22:14
39.989044,116.301032,0,111,39589.1821296296,2008-05-21,04:22:16
39.989448,116.302555,0,243,39589.2778356481,2008-05-21,06:40:05
39.98933,116.303221,0,575,39589.2778587963,2008-05-21,06:40:07
39.989454,116.30338,0,635,39589.2778819444,2008-05-21,06:40:09
39.989468,116.302834,0,553,39589.2779282407,2008-05-21,06:40:13
39.989473,116.302715,0,308,39589.2779513889,2008-05-21,06:40:15
39.989628,116.302508,0,245,39589.277974537,2008-05-21,06:40:17
39.989664,116.302553,0,354,39589.2779976852,2008-05-21,06:40:19
39.989486,116.302947,0,529,39589.2780208333,2008-05-21,06:40:21
39.989587,116.302567,0,290,39589.2780439815,2008-05-21,06:40:23
39.989686,116.302816,0,556,39589.2780671296,2008-05-21,06:40:25
39.989558,116.302498,0,342,39589.2780902778,2008-05-21,06:40:27
39.989539,116.302701,0,515,39589.2781134259,2008-05-21,06:40:29
39.989439,116.302991,0,616,39589.2781365741,2008-05-21,06:40:31
39.989756,116.303042,0,593,39589.2781597222,2008-05-21,06:40:33
39.989771,116.303007,0,392,39589.2781828704,2008-05-21,06:40:35
39.989538,116.302996,0,317,39589.2782060185,2008-05-21,06:40:37
39.989662,116.303067,0,464,39589.2782291667,2008-05-21,06:40:39
39.989579,116.303064,0,560,39589.2782523148,2008-05-21,06:40:41
39.989546,116.302816,0,290,39589.278275463,2008-05-21,06:40:43
39.989564,116.302658,0,248,39589.2782986111,2008-05-21,06:40:45
39.989613,116.302637,0,207,39589.2783217593,2008-05-21,06:40:47
39.989525,116.302857,0,148,39589.2783449074,2008-05-21,06:40:49
39.989541,116.303276,0,326,39589.2783680556,2008-05-21,06:40:51
39.989639,116.302705,0,176,39589.2783912037,2008-05-21,06:40:53
39.989631,116.302608,0,195,39589.2784143519,2008-05-21,06:40:55
39.989663,116.302561,0,183,39589.2784375,2008-05-21,06:40:57
39.989681,116.302559,0,206,39589.2784606481,2008-05-21,06:40:59
39.989682,116.30257,0,241,39589.2784837963,2008-05-21,06:41:01
39.989671,116.302556,0,248,39589.2785069444,2008-05-21,06:41:03
39.989657,116.302554,0,259,39589.2785300926,2008-05-21,06:41:05
39.989655,116.302547,0,281,39589.2785532407,2008-05-21,06:41:07
39.989656,116.302547,0,299,39589.2785763889,2008-05-21,06:41:09
39.98966,116.302546,0,318,39589.278599537,2008-05-21,06:41:11
39.989657,116.302554,0,343,39589.2786226852,2008-05-21,06:41:13
39.98965,116.302557,0,360,39589.2786458333,2008-05-21,06:41:15
39.989646,116.302566,0,371,39589.2786689815,2008-05-21,06:41:17
39.989645,116.302569,0,370,39589.2786921296,2008-05-21,06:41:19
39.989652,116.302575,0,346,39589.2787152778,2008-05-21,06:41:21
39.989654,116.302568,0,323,39589.2787384259,2008-05-21,06:41:23
39.989635,116.302531,0,311,39589.2787615741,2008-05-21,06:41:25
39.989632,116.302518,0,303,39589.2787847222,2008-05-21,06:41:27
39.989627,116.3025,0,306,39589.2788078704,2008-05-21,06:41:29
39.989627,116.302492,0,315,39589.2788310185,2008-05-21,06:41:31
39.989624,116.302493,0,324,39589.2788541667,2008-05-21,06:41:33
39.98962,116.302489,0,323,39589.2788773148,2008-05-21,06:41:35
39.989614,116.302488,0,334,39589.278900463,2008-05-21,06:41:37
39.9896,116.302484,0,339,39589.2789236111,2008-05-21,06:41:39
39.98961,116.302486,0,325,39589.2789467593,2008-05-21,06:41:41
39.989622,116.302489,0,319,39589.2789699074,2008-05-21,06:41:43
39.989627,116.302485,0,305,39589.2789930556,2008-05-21,06:41:45
39.989611,116.30252,0,305,39589.2790162037,2008-05-21,06:41:47
39.989617,116.30253,0,300,39589.2790393519,2008-05-21,06:41:49
39.989622,116.302536,0,294,39589.2790625,2008-05-21,06:41:51
39.989618,116.302533,0,291,39589.2790856481,2008-05-21,06:41:53
39.989622,116.302524,0,298,39589.2791087963,2008-05-21,06:41:55
39.989587,116.302541,0,323,39589.2791319444,2008-05-21,06:41:57
39.989574,116.302567,0,330,39589.2791550926,2008-05-21,06:41:59
39.989589,116.302583,0,335,39589.2791782407,2008-05-21,06:42:01
39.989605,116.302588,0,337,39589.2792013889,2008-05-21,06:42:03
39.989603,116.302583,0,340,39589.279224537,2008-05-21,06:42:05
39.989606,116.302582,0,339,39589.2792476852,2008-05-21,06:42:07
39.989608,116.302573,0,332,39589.2792708333,2008-05-21,06:42:09
39.989609,116.302565,0,331,39589.2792939815,2008-05-21,06:42:11
39.989606,116.302557,0,329,39589.2793171296,2008-05-21,06:42:13
39.989604,116.302553,0,322,39589.2793402778,2008-05-21,06:42:15
39.989595,116.302552,0,324,39589.2793634259,2008-05-21,06:42:17
39.989601,116.302557,0,320,39589.2793865741,2008-05-21,06:42:19
39.989595,116.302548,0,317,39589.2794097222,2008-05-21,06:42:21
39.989602,116.302545,0,312,39589.2794328704,2008-05-21,06:42:23
39.989601,116.302539,0,312,39589.2794560185,2008-05-21,06:42:25
39.989596,116.302541,0,312,39589.2794791667,2008-05-21,06:42:27
39.989598,116.302534,0,311,39589.2795023148,2008-05-21,06:42:29
39.989602,116.302521,0,311,39589.279525463,2008-05-21,06:42:31
39.989607,116.302515,0,310,39589.2795486111,2008-05-21,06:42:33
39.9896,116.302511,0,311,39589.2795717593,2008-05-21,06:42:35
39.989587,116.302507,0,311,39589.2795949074,2008-05-21,06:42:37
39.989585,116.30251,0,312,39589.2796180556,2008-05-21,06:42:39
39.989575,116.302504,0,313,39589.2796412037,2008-05-21,06:42:41
39.989577,116.302502,0,311,39589.2796643519,2008-05-21,06:42:43
39.989589,116.302504,0,308,39589.2796875,2008-05-21,06:42:45
39.989591,116.302505,0,306,39589.2797106481,2008-05-21,06:42:47
39.989596,116.302498,0,302,39589.2797337963,2008-05-21,06:42:49
39.989601,116.302516,0,301,39589.2797569444,2008-05-21,06:42:51
39.989597,116.302537,0,300,39589.2797800926,2008-05-21,06:42:53
39.989592,116.302548,0,296,39589.2798032407,2008-05-21,06:42:55
39.989575,116.302585,0,294,39589.2798263889,2008-05-21,06:42:57
39.989575,116.302602,0,295,39589.279849537,2008-05-21,06:42:59
39.989578,116.302605,0,294,39589.2798726852,2008-05-21,06:43:01
39.989579,116.302606,0,293,39589.2798958333,2008-05-21,06:43:03
39.989579,116.302606,0,293,39589.2799189815,2008-05-21,06:43:05
39.98958,116.3026,0,287,39589.2799421296,2008-05-21,06:43:07
39.98958,116.302601,0,287,39589.2799652778,2008-05-21,06:43:09
39.989578,116.302603,0,287,39589.2799884259,2008-05-21,06:43:11
39.989577,116.302602,0,287,39589.2800115741,2008-05-21,06:43:13
39.989574,116.302597,0,287,39589.2800347222,2008-05-21,06:43:15
39.989573,116.302594,0,287,39589.2800578704,2008-05-21,06:43:17
39.989569,116.302592,0,287,39589.2800810185,2008-05-21,06:43:19
39.989562,116.302593,0,279,39589.2801041667,2008-05-21,06:43:21
39.989556,116.302597,0,275,39589.2801273148,2008-05-21,06:43:23
39.989552,116.302595,0,275,39589.280150463,2008-05-21,06:43:25
39.989549,116.302595,0,275,39589.2801736111,2008-05-21,06:43:27
39.989549,116.302596,0,275,39589.2801967593,2008-05-21,06:43:29
39.989547,116.302595,0,274,39589.2802199074,2008-05-21,06:43:31
39.989547,116.302592,0,274,39589.2802430556,2008-05-21,06:43:33
39.989548,116.302586,0,274,39589.2802662037,2008-05-21,06:43:35
39.989496,116.302531,0,270,39589.2802893519,2008-05-21,06:43:37
39.989463,116.302501,0,267,39589.2803125,2008-05-21,06:43:39
39.98946,116.302504,0,267,39589.2803356481,2008-05-21,06:43:41
39.989416,116.302501,0,260,39589.2803587963,2008-05-21,06:43:43
39.989384,116.302502,0,256,39589.2803819444,2008-05-21,06:43:45
39.989371,116.3025,0,254,39589.2804050926,2008-05-21,06:43:47
39.98934,116.302507,0,251,39589.2804282407,2008-05-21,06:43:49
39.989314,116.302513,0,248,39589.2804513889,2008-05-21,06:43:51
39.989302,116.302511,0,248,39589.280474537,2008-05-21,06:43:53
39.989287,116.302508,0,247,39589.2804976852,2008-05-21,06:43:55
39.989269,116.302494,0,246,39589.2805208333,2008-05-21,06:43:57
39.989256,116.302481,0,246,39589.2805439815,2008-05-21,06:43:59
39.989244,116.302471,0,245,39589.2805671296,2008-05-21,06:44:01
39.989233,116.302461,0,245,39589.2805902778,2008-05-21,06:44:03
39.989229,116.302445,0,244,39589.2806134259,2008-05-21,06:44:05
39.989228,116.302427,0,243,39589.2806365741,2008-05-21,06:44:07
39.989224,116.302396,0,243,39589.2806597222,2008-05-21,06:44:09
39.989218,116.30236,0,242,39589.2806828704,2008-05-21,06:44:11
39.989215,116.30234,0,241,39589.2807060185,2008-05-21,06:44:13
39.989209,116.302313,0,240,39589.2807291667,2008-05-21,06:44:15
39.989205,116.302284,0,240,39589.2807523148,2008-05-21,06:44:17
39.989201,116.302243,0,240,39589.280775463,2008-05-21,06:44:19
39.989193,116.302208,0,239,39589.2807986111,2008-05-21,06:44:21
39.989178,116.302166,0,238,39589.2808217593,2008-05-21,06:44:23
39.989173,116.302121,0,238,39589.2808449074,2008-05-21,06:44:25
39.989168,116.302067,0,237,39589.2808680556,2008-05-21,06:44:27
39.989165,116.30202,0,236,39589.2808912037,2008-05-21,06:44:29
39.989161,116.301968,0,235,39589.2809143519,2008-05-21,06:44:31
39.989164,116.301928,0,234,39589.2809375,2008-05-21,06:44:33
39.989165,116.301897,0,234,39589.2809606481,2008-05-21,06:44:35
39.989176,116.301861,0,233,39589.2809837963,2008-05-21,06:44:37
39.989156,116.301827,0,230,39589.2810069444,2008-05-21,06:44:39
39.989154,116.301782,0,229,39589.2810300926,2008-05-21,06:44:41
39.989161,116.301729,0,227,39589.2810532407,2008-05-21,06:44:43
39.989142,116.301686,0,227,39589.2810763889,2008-05-21,06:44:45
39.98912,116.301655,0,226,39589.281099537,2008-05-21,06:44:47
39.989102,116.30164,0,225,39589.2811226852,2008-05-21,06:44:49
39.989084,116.301622,0,224,39589.2811458333,2008-05-21,06:44:51
39.989062,116.301603,0,224,39589.2811689815,2008-05-21,06:44:53
39.989038,116.301578,0,223,39589.2811921296,2008-05-21,06:44:55
39.989031,116.301571,0,222,39589.2812152778,2008-05-21,06:44:57
39.989019,116.30156,0,221,39589.2812384259,2008-05-21,06:44:59
39.988998,116.301538,0,221,39589.2812615741,2008-05-21,06:45:01
39.988983,116.301528,0,221,39589.2812847222,2008-05-21,06:45:03
39.988968,116.301519,0,220,39589.2813078704,2008-05-21,06:45:05
39.98895,116.301503,0,220,39589.2813310185,2008-05-21,06:45:07
39.988926,116.30149,0,219,39589.2813541667,2008-05-21,06:45:09
39.988899,116.30148,0,219,39589.2813773148,2008-05-21,06:45:11
39.988873,116.301472,0,218,39589.281400463,2008-05-21,06:45:13
39.988849,116.301457,0,217,39589.2814236111,2008-05-21,06:45:15
39.988825,116.301436,0,215,39589.2814467593,2008-05-21,06:45:17
39.988795,116.301415,0,215,39589.2814699074,2008-05-21,06:45:19
39.988761,116.301395,0,215,39589.2814930556,2008-05-21,06:45:21
39.98873,116.301387,0,214,39589.2815162037,2008-05-21,06:45:23
39.988694,116.301365,0,214,39589.2815393518,2008-05-21,06:45:25
39.988677,116.301362,0,214,39589.2815625,2008-05-21,06:45:27
39.988654,116.301358,0,212,39589.2815856481,2008-05-21,06:45:29
39.988636,116.301356,0,213,39589.2816087963,2008-05-21,06:45:31
39.988617,116.301363,0,213,39589.2816319444,2008-05-21,06:45:33
39.988601,116.30137,0,212,39589.2816550926,2008-05-21,06:45:35
39.988588,116.301376,0,212,39589.2816782407,2008-05-21,06:45:37
39.988576,116.301383,0,212,39589.2817013889,2008-05-21,06:45:39
39.988549,116.301389,0,213,39589.281724537,2008-05-21,06:45:41
39.988526,116.301404,0,213,39589.2817476852,2008-05-21,06:45:43
39.988503,116.301415,0,214,39589.2817708333,2008-05-21,06:45:45
39.988489,116.30143,0,215,39589.2817939815,2008-05-21,06:45:47
39.988475,116.301434,0,215,39589.2818171296,2008-05-21,06:45:49
39.988428,116.30142,0,216,39589.2818402778,2008-05-21,06:45:51
39.988403,116.301424,0,216,39589.2818634259,2008-05-21,06:45:53
39.988379,116.301434,0,214,39589.2818865741,2008-05-21,06:45:55
39.988357,116.301436,0,214,39589.2819097222,2008-05-21,06:45:57
39.988333,116.301446,0,213,39589.2819328704,2008-05-21,06:45:59
39.988309,116.30145,0,211,39589.2819560185,2008-05-21,06:46:01
39.988286,116.301447,0,212,39589.2819791667,2008-05-21,06:46:03
39.988278,116.30146,0,212,39589.2820023148,2008-05-21,06:46:05
39.988265,116.30145,0,208,39589.282025463,2008-05-21,06:46:07
39.988252,116.301466,0,206,39589.2820486111,2008-05-21,06:46:09
39.988228,116.30147,0,205,39589.2820717593,2008-05-21,06:46:11
39.988209,116.301465,0,206,39589.2820949074,2008-05-21,06:46:13
39.98819,116.301458,0,206,39589.2821180556,2008-05-21,06:46:15
39.988152,116.301458,0,205,39589.2821412037,2008-05-21,06:46:17
39.988125,116.301464,0,204,39589.2821643518,2008-05-21,06:46:19
39.988103,116.301465,0,205,39589.2821875,2008-05-21,06:46:21
39.988085,116.301466,0,205,39589.2822106481,2008-05-21,06:46:23
39.988083,116.301477,0,205,39589.2822337963,2008-05-21,06:46:25
39.988067,116.30148,0,205,39589.2822569444,2008-05-21,06:46:27
39.98804,116.301475,0,204,39589.2822800926,2008-05-21,06:46:29
39.988012,116.301472,0,204,39589.2823032407,2008-05-21,06:46:31
39.987994,116.301485,0,203,39589.2823263889,2008-05-21,06:46:33
39.98798,116.301487,0,203,39589.282349537,2008-05-21,06:46:35
39.987958,116.301477,0,204,39589.2823726852,2008-05-21,06:46:37
39.987908,116.301442,0,205,39589.2823958333,2008-05-21,06:46:39
39.987896,116.301432,0,205,39589.2824189815,2008-05-21,06:46:41
39.987886,116.301429,0,206,39589.2824421296,2008-05-21,06:46:43
39.987875,116.301428,0,206,39589.2824652778,2008-05-21,06:46:45
39.987857,116.301426,0,206,39589.2824884259,2008-05-21,06:46:47
39.987841,116.30143,0,206,39589.2825115741,2008-05-21,06:46:49
39.987821,116.301455,0,208,39589.2825347222,2008-05-21,06:46:51
39.9878,116.301468,0,209,39589.2825578704,2008-05-21,06:46:53
39.987773,116.301493,0,212,39589.2825810185,2008-05-21,06:46:55
39.987733,116.301513,0,214,39589.2826041667,2008-05-21,06:46:57
39.987689,116.301484,0,214,39589.2826273148,2008-05-21,06:46:59
39.987651,116.30149,0,215,39589.282650463,2008-05-21,06:47:01
39.987641,116.301473,0,216,39589.2826736111,2008-05-21,06:47:03
39.98763,116.301458,0,217,39589.2826967593,2008-05-21,06:47:05
39.987627,116.301436,0,217,39589.2827199074,2008-05-21,06:47:07
39.987621,116.301429,0,218,39589.2827430556,2008-05-21,06:47:09
39.987611,116.301404,0,218,39589.2827662037,2008-05-21,06:47:11
39.987593,116.301401,0,220,39589.2827893518,2008-05-21,06:47:13
39.987543,116.301371,0,222,39589.2828125,2008-05-21,06:47:15
39.98753,116.301376,0,223,39589.2828356481,2008-05-21,06:47:17
39.987523,116.301356,0,223,39589.2828587963,2008-05-21,06:47:19
39.987509,116.301324,0,224,39589.2828819444,2008-05-21,06:47:21
39.987501,116.301285,0,224,39589.2829050926,2008-05-21,06:47:23
39.987505,116.301247,0,224,39589.2829282407,2008-05-21,06:47:25
39.987492,116.301198,0,224,39589.2829513889,2008-05-21,06:47:27
39.987463,116.301131,0,224,39589.282974537,2008-05-21,06:47:29
39.987441,116.301077,0,225,39589.2829976852,2008-05-21,06:47:31
39.987439,116.301055,0,225,39589.2830208333,2008-05-21,06:47:33
39.987438,116.301038,0,225,39589.2830439815,2008-05-21,06:47:35
39.987429,116.30101,0,225,39589.2830671296,2008-05-21,06:47:37
39.987447,116.300968,0,224,39589.2830902778,2008-05-21,06:47:39
39.987446,116.300923,0,224,39589.2831134259,2008-05-21,06:47:41
39.987452,116.300876,0,224,39589.2831365741,2008-05-21,06:47:43
39.987456,116.300842,0,224,39589.2831597222,2008-05-21,06:47:45
39.987454,116.300815,0,224,39589.2831828704,2008-05-21,06:47:47
39.987453,116.300793,0,224,39589.2832060185,2008-05-21,06:47:49
39.987449,116.300767,0,224,39589.2832291667,2008-05-21,06:47:51
39.987447,116.300735,0,224,39589.2832523148,2008-05-21,06:47:53
39.987452,116.300712,0,224,39589.283275463,2008-05-21,06:47:55
39.987447,116.300686,0,224,39589.2832986111,2008-05-21,06:47:57
39.987442,116.300666,0,224,39589.2833217593,2008-05-21,06:47:59
39.987438,116.300654,0,225,39589.2833449074,2008-05-21,06:48:01
39.987422,116.30065,0,225,39589.2833680556,2008-05-21,06:48:03
39.987419,116.30064,0,226,39589.2833912037,2008-05-21,06:48:05
39.987415,116.300636,0,226,39589.2834143518,2008-05-21,06:48:07
39.987373,116.300666,0,228,39589.2834375,2008-05-21,06:48:09
39.98736,116.300642,0,228,39589.2834606481,2008-05-21,06:48:11
39.987354,116.3006,0,228,39589.2834837963,2008-05-21,06:48:13
39.987349,116.300586,0,229,39589.2835069444,2008-05-21,06:48:15
39.987341,116.300555,0,229,39589.2835300926,2008-05-21,06:48:17
39.987335,116.300571,0,230,39589.2835532407,2008-05-21,06:48:19
39.987326,116.300573,0,231,39589.2835763889,2008-05-21,06:48:21
39.987317,116.300559,0,232,39589.283599537,2008-05-21,06:48:23
39.987311,116.300526,0,231,39589.2836226852,2008-05-21,06:48:25
39.987301,116.300494,0,231,39589.2836458333,2008-05-21,06:48:27
39.987289,116.300471,0,232,39589.2836689815,2008-05-21,06:48:29
39.987283,116.300439,0,233,39589.2836921296,2008-05-21,06:48:31
39.987275,116.30039,0,234,39589.2837152778,2008-05-21,06:48:33
39.987256,116.300346,0,234,39589.2837384259,2008-05-21,06:48:35
39.987251,116.300305,0,239,39589.2837615741,2008-05-21,06:48:37
39.987239,116.300269,0,237,39589.2837847222,2008-05-21,06:48:39
39.987249,116.300247,0,238,39589.2838078704,2008-05-21,06:48:41
39.987244,116.300239,0,239,39589.2838310185,2008-05-21,06:48:43
39.987237,116.300214,0,240,39589.2838541667,2008-05-21,06:48:45
39.987234,116.300193,0,242,39589.2838773148,2008-05-21,06:48:47
39.987234,116.300163,0,243,39589.283900463,2008-05-21,06:48:49
39.987227,116.300135,0,244,39589.2839236111,2008-05-21,06:48:51
39.987221,116.300108,0,245,39589.2839467593,2008-05-21,06:48:53
39.987213,116.30008,0,247,39589.2839699074,2008-05-21,06:48:55
39.987201,116.300054,0,247,39589.2839930556,2008-05-21,06:48:57
39.987193,116.300017,0,248,39589.2840162037,2008-05-21,06:48:59
39.987186,116.29998,0,249,39589.2840393518,2008-05-21,06:49:01
39.987184,116.299948,0,250,39589.2840625,2008-05-21,06:49:03
39.987232,116.299862,0,250,39589.2840856481,2008-05-21,06:49:05
39.987234,116.299806,0,249,39589.2841087963,2008-05-21,06:49:07
39.987232,116.299766,0,250,39589.2841319444,2008-05-21,06:49:09
39.98722,116.299711,0,249,39589.2841550926,2008-05-21,06:49:11
39.987224,116.299671,0,249,39589.2841782407,2008-05-21,06:49:13
39.987223,116.299642,0,249,39589.2842013889,2008-05-21,06:49:15
39.987246,116.299617,0,246,39589.284224537,2008-05-21,06:49:17
39.987283,116.299567,0,242,39589.2842476852,2008-05-21,06:49:19
39.98729,116.299513,0,239,39589.2842708333,2008-05-21,06:49:21
39.987296,116.299485,0,239,39589.2842939815,2008-05-21,06:49:23
39.987306,116.29947,0,239,39589.2843171296,2008-05-21,06:49:25
39.98731,116.299446,0,239,39589.2843402778,2008-05-21,06:49:27
39.98731,116.299432,0,239,39589.2843634259,2008-05-21,06:49:29
39.987308,116.299428,0,239,39589.2843865741,2008-05-21,06:49:31
39.987313,116.299446,0,239,39589.2844097222,2008-05-21,06:49:33
39.987314,116.299448,0,239,39589.2844328704,2008-05-21,06:49:35
39.987313,116.299448,0,239,39589.2844560185,2008-05-21,06:49:37
39.987306,116.299441,0,239,39589.2844791667,2008-05-21,06:49:39
39.987289,116.299429,0,239,39589.2845023148,2008-05-21,06:49:41
39.987266,116.299433,0,239,39589.284525463,2008-05-21,06:49:43
39.987201,116.299453,0,236,39589.2845486111,2008-05-21,06:49:45
39.987174,116.299465,0,235,39589.2845717593,2008-05-21,06:49:47
39.987147,116.299489,0,234,39589.2845949074,2008-05-21,06:49:49
39.987109,116.299483,0,233,39589.2846180556,2008-05-21,06:49:51
39.987082,116.299491,0,233,39589.2846412037,2008-05-21,06:49:53
39.987021,116.299459,0,230,39589.2846643519,2008-05-21,06:49:55
39.986966,116.299434,0,227,39589.2846875,2008-05-21,06:49:57
39.986941,116.299442,0,228,39589.2847106481,2008-05-21,06:49:59
39.986924,116.299444,0,229,39589.2847337963,2008-05-21,06:50:01
39.986923,116.299444,0,229,39589.2847569444,2008-05-21,06:50:03
39.98693,116.299447,0,230,39589.2847800926,2008-05-21,06:50:05
39.986932,116.299455,0,230,39589.2848032407,2008-05-21,06:50:07
39.986918,116.299461,0,230,39589.2848263889,2008-05-21,06:50:09
39.9869,116.299467,0,229,39589.284849537,2008-05-21,06:50:11
39.986886,116.299471,0,229,39589.2848726852,2008-05-21,06:50:13
39.986851,116.299496,0,226,39589.2848958333,2008-05-21,06:50:15
39.986815,116.299494,0,224,39589.2849189815,2008-05-21,06:50:17
39.986774,116.299488,0,222,39589.2849421296,2008-05-21,06:50:19
39.986731,116.299473,0,217,39589.2849652778,2008-05-21,06:50:21
39.986705,116.299463,0,215,39589.2849884259,2008-05-21,06:50:23
39.98667,116.29944,0,212,39589.2850115741,2008-05-21,06:50:25
39.986645,116.299434,0,211,39589.2850347222,2008-05-21,06:50:27
39.98662,116.299433,0,210,39589.2850578704,2008-05-21,06:50:29
39.986596,116.299452,0,210,39589.2850810185,2008-05-21,06:50:31
39.986561,116.299453,0,209,39589.2851041667,2008-05-21,06:50:33
39.986542,116.299456,0,209,39589.2851273148,2008-05-21,06:50:35
39.986519,116.299456,0,208,39589.285150463,2008-05-21,06:50:37
39.986493,116.299466,0,210,39589.2851736111,2008-05-21,06:50:39
39.986452,116.299436,0,210,39589.2851967593,2008-05-21,06:50:41
39.986428,116.299415,0,210,39589.2852199074,2008-05-21,06:50:43
39.986426,116.299412,0,210,39589.2852430556,2008-05-21,06:50:45
39.986427,116.29941,0,210,39589.2852662037,2008-05-21,06:50:47
39.986429,116.299409,0,210,39589.2852893519,2008-05-21,06:50:49
39.986428,116.299408,0,210,39589.2853125,2008-05-21,06:50:51
39.986406,116.299414,0,209,39589.2853356482,2008-05-21,06:50:53
39.986402,116.299409,0,208,39589.2853587963,2008-05-21,06:50:55
39.986378,116.299442,0,209,39589.2853819444,2008-05-21,06:50:57
39.986373,116.299474,0,208,39589.2854050926,2008-05-21,06:50:59
39.986358,116.299505,0,209,39589.2854282407,2008-05-21,06:51:01
39.986344,116.29952,0,209,39589.2854513889,2008-05-21,06:51:03
39.98633,116.299523,0,209,39589.285474537,2008-05-21,06:51:05
39.986318,116.299537,0,209,39589.2854976852,2008-05-21,06:51:07
39.986272,116.299594,0,210,39589.2855208333,2008-05-21,06:51:09
39.986254,116.299591,0,211,39589.2855439815,2008-05-21,06:51:11
39.986235,116.299585,0,211,39589.2855671296,2008-05-21,06:51:13
39.986222,116.299572,0,212,39589.2855902778,2008-05-21,06:51:15
39.98617,116.299598,0,212,39589.2856134259,2008-05-21,06:51:17
39.986155,116.299577,0,212,39589.2856365741,2008-05-21,06:51:19
39.986136,116.299558,0,213,39589.2856597222,2008-05-21,06:51:21
39.986089,116.299567,0,214,39589.2856828704,2008-05-21,06:51:23
39.986041,116.299576,0,215,39589.2857060185,2008-05-21,06:51:25
39.986009,116.299545,0,215,39589.2857291667,2008-05-21,06:51:27
39.985989,116.299507,0,216,39589.2857523148,2008-05-21,06:51:29
39.98597,116.299463,0,216,39589.285775463,2008-05-21,06:51:31
39.985939,116.29942,0,217,39589.2857986111,2008-05-21,06:51:33
39.985902,116.299384,0,217,39589.2858217593,2008-05-21,06:51:35
39.985866,116.299346,0,217,39589.2858449074,2008-05-21,06:51:37
39.985822,116.299314,0,217,39589.2858680556,2008-05-21,06:51:39
39.985781,116.299279,0,218,39589.2858912037,2008-05-21,06:51:41
39.985746,116.299245,0,219,39589.2859143519,2008-05-21,06:51:43
39.985707,116.299205,0,219,39589.2859375,2008-05-21,06:51:45
39.98566,116.299176,0,219,39589.2859606481,2008-05-21,06:51:47
39.985622,116.299142,0,220,39589.2859837963,2008-05-21,06:51:49
39.98559,116.299115,0,220,39589.2860069444,2008-05-21,06:51:51
39.985539,116.29909,0,220,39589.2860300926,2008-05-21,06:51:53
39.985481,116.299076,0,220,39589.2860532407,2008-05-21,06:51:55
39.98537,116.299071,0,216,39589.2860763889,2008-05-21,06:51:57
39.98531,116.299059,0,215,39589.286099537,2008-05-21,06:51:59
39.985277,116.299073,0,214,39589.2861226852,2008-05-21,06:52:01
39.985253,116.299075,0,215,39589.2861458333,2008-05-21,06:52:03
39.985225,116.299081,0,214,39589.2861689815,2008-05-21,06:52:05
39.985226,116.299128,0,215,39589.2861921296,2008-05-21,06:52:07
39.985204,116.299127,0,215,39589.2862152778,2008-05-21,06:52:09
39.985186,116.299147,0,216,39589.2862384259,2008-05-21,06:52:11
39.985228,116.299255,0,219,39589.2862615741,2008-05-21,06:52:13
39.98524,116.299305,0,220,39589.2862847222,2008-05-21,06:52:15
39.985267,116.299371,0,221,39589.2863078704,2008-05-21,06:52:17
39.98529,116.299433,0,221,39589.2863310185,2008-05-21,06:52:19
39.98528,116.299446,0,222,39589.2863541667,2008-05-21,06:52:21
39.985263,116.299445,0,223,39589.2863773148,2008-05-21,06:52:23
39.985231,116.299445,0,223,39589.286400463,2008-05-21,06:52:25
39.985207,116.299447,0,223,39589.2864236111,2008-05-21,06:52:27
39.985188,116.299455,0,223,39589.2864467593,2008-05-21,06:52:29
39.985174,116.299467,0,223,39589.2864699074,2008-05-21,06:52:31
39.985165,116.299484,0,223,39589.2864930556,2008-05-21,06:52:33
39.985144,116.299492,0,223,39589.2865162037,2008-05-21,06:52:35
39.985134,116.299503,0,222,39589.2865393519,2008-05-21,06:52:37
39.985101,116.299508,0,222,39589.2865625,2008-05-21,06:52:39
39.985068,116.299514,0,221,39589.2865856481,2008-05-21,06:52:41
39.985059,116.299517,0,221,39589.2866087963,2008-05-21,06:52:43
39.985066,116.299561,0,220,39589.2866319444,2008-05-21,06:52:45
39.985059,116.29957,0,219,39589.2866550926,2008-05-21,06:52:47
39.985035,116.29958,0,217,39589.2866782407,2008-05-21,06:52:49
39.985009,116.299591,0,217,39589.2867013889,2008-05-21,06:52:51
39.984989,116.299617,0,217,39589.286724537,2008-05-21,06:52:53
39.984946,116.299645,0,215,39589.2867476852,2008-05-21,06:52:55
39.984934,116.299661,0,212,39589.2867708333,2008-05-21,06:52:57
39.984929,116.299669,0,209,39589.2867939815,2008-05-21,06:52:59
39.984903,116.299681,0,208,39589.2868171296,2008-05-21,06:53:01
39.984872,116.299673,0,208,39589.2868402778,2008-05-21,06:53:03
39.984835,116.29968,0,210,39589.2868634259,2008-05-21,06:53:05
39.984776,116.299679,0,213,39589.2868865741,2008-05-21,06:53:07
39.984741,116.299673,0,215,39589.2869097222,2008-05-21,06:53:09
39.984702,116.299664,0,218,39589.2869328704,2008-05-21,06:53:11
39.984705,116.299652,0,217,39589.2869560185,2008-05-21,06:53:13
39.984688,116.299628,0,215,39589.2869791667,2008-05-21,06:53:15
39.984669,116.299619,0,215,39589.2870023148,2008-05-21,06:53:17
39.984631,116.299614,0,213,39589.287025463,2008-05-21,06:53:19
39.984595,116.299605,0,214,39589.2870486111,2008-05-21,06:53:21
39.984564,116.29962,0,214,39589.2870717593,2008-05-21,06:53:23
39.984548,116.299615,0,213,39589.2870949074,2008-05-21,06:53:25
39.984523,116.299616,0,211,39589.2871180556,2008-05-21,06:53:27
39.9845,116.299636,0,208,39589.2871412037,2008-05-21,06:53:29
39.98448,116.29963,0,203,39589.2871643519,2008-05-21,06:53:31
39.984469,116.299641,0,203,39589.2871875,2008-05-21,06:53:33
39.984457,116.299657,0,203,39589.2872106481,2008-05-21,06:53:35
39.984436,116.299666,0,202,39589.2872337963,2008-05-21,06:53:37
39.984413,116.299676,0,200,39589.2872569444,2008-05-21,06:53:39
39.984394,116.299673,0,200,39589.2872800926,2008-05-21,06:53:41
39.984377,116.299675,0,200,39589.2873032407,2008-05-21,06:53:43
39.984357,116.29968,0,202,39589.2873263889,2008-05-21,06:53:45
39.984331,116.299694,0,203,39589.287349537,2008-05-21,06:53:47
39.98432,116.299726,0,201,39589.2873726852,2008-05-21,06:53:49
39.984301,116.299734,0,204,39589.2873958333,2008-05-21,06:53:51
39.984302,116.299731,0,204,39589.2874189815,2008-05-21,06:53:53
39.984307,116.299733,0,205,39589.2874421296,2008-05-21,06:53:55
39.984299,116.299725,0,205,39589.2874652778,2008-05-21,06:53:57
39.984274,116.299712,0,205,39589.2874884259,2008-05-21,06:53:59
39.984273,116.299712,0,205,39589.2875115741,2008-05-21,06:54:01
39.984272,116.299716,0,205,39589.2875347222,2008-05-21,06:54:03
39.984257,116.299755,0,207,39589.2875578704,2008-05-21,06:54:05
39.984256,116.29978,0,209,39589.2875810185,2008-05-21,06:54:07
39.98424,116.299795,0,208,39589.2876041667,2008-05-21,06:54:09
39.984228,116.299805,0,209,39589.2876273148,2008-05-21,06:54:11
39.984216,116.299836,0,211,39589.287650463,2008-05-21,06:54:13
39.984203,116.299841,0,210,39589.2876736111,2008-05-21,06:54:15
39.984186,116.299828,0,210,39589.2876967593,2008-05-21,06:54:17
39.984155,116.299828,0,210,39589.2877199074,2008-05-21,06:54:19
39.98415,116.299831,0,209,39589.2877430556,2008-05-21,06:54:21
39.984127,116.299829,0,209,39589.2877662037,2008-05-21,06:54:23
39.984111,116.299829,0,209,39589.2877893519,2008-05-21,06:54:25
39.984095,116.299827,0,208,39589.2878125,2008-05-21,06:54:27
39.984079,116.299832,0,209,39589.2878356481,2008-05-21,06:54:29
39.984064,116.299833,0,208,39589.2878587963,2008-05-21,06:54:31
39.984059,116.299834,0,208,39589.2878819444,2008-05-21,06:54:33
39.984043,116.299836,0,208,39589.2879050926,2008-05-21,06:54:35
39.984053,116.299836,0,206,39589.2879282407,2008-05-21,06:54:37
39.984043,116.29984,0,206,39589.2879513889,2008-05-21,06:54:39
39.984036,116.299843,0,206,39589.287974537,2008-05-21,06:54:41
39.98403,116.299854,0,206,39589.2879976852,2008-05-21,06:54:43
39.984027,116.299868,0,206,39589.2880208333,2008-05-21,06:54:45
39.984028,116.299877,0,206,39589.2880439815,2008-05-21,06:54:47
39.98404,116.299877,0,206,39589.2880671296,2008-05-21,06:54:49
39.984049,116.299877,0,206,39589.2880902778,2008-05-21,06:54:51
39.984051,116.299881,0,206,39589.2881134259,2008-05-21,06:54:53
39.984051,116.299885,0,206,39589.2881365741,2008-05-21,06:54:55
39.983894,116.300011,0,207,39589.2881597222,2008-05-21,06:54:57
39.983768,116.300043,0,206,39589.2881828704,2008-05-21,06:54:59
39.98368,116.300045,0,205,39589.2882060185,2008-05-21,06:55:01
39.983628,116.300062,0,206,39589.2882291667,2008-05-21,06:55:03
39.983575,116.300095,0,209,39589.2882523148,2008-05-21,06:55:05
39.983524,116.300178,0,213,39589.288275463,2008-05-21,06:55:07
39.983532,116.300232,0,211,39589.2882986111,2008-05-21,06:55:09
39.983551,116.300227,0,209,39589.2883217593,2008-05-21,06:55:11
39.983555,116.300256,0,208,39589.2883449074,2008-05-21,06:55:13
39.983565,116.300277,0,207,39589.2883680556,2008-05-21,06:55:15
39.983573,116.300274,0,207,39589.2883912037,2008-05-21,06:55:17
39.983584,116.300269,0,208,39589.2884143519,2008-05-21,06:55:19
39.983583,116.300268,0,208,39589.2884375,2008-05-21,06:55:21
39.983583,116.300271,0,208,39589.2884606481,2008-05-21,06:55:23
39.983589,116.300293,0,207,39589.2884837963,2008-05-21,06:55:25
39.983594,116.300319,0,207,39589.2885069444,2008-05-21,06:55:27
39.983603,116.300334,0,206,39589.2885300926,2008-05-21,06:55:29
39.983609,116.300313,0,205,39589.2885532407,2008-05-21,06:55:31
39.983607,116.300312,0,205,39589.2885763889,2008-05-21,06:55:33
39.983596,116.300317,0,205,39589.288599537,2008-05-21,06:55:35
39.983598,116.300322,0,204,39589.2886226852,2008-05-21,06:55:37
39.983594,116.300344,0,202,39589.2886458333,2008-05-21,06:55:39
39.983592,116.300372,0,200,39589.2886689815,2008-05-21,06:55:41
39.983582,116.300402,0,198,39589.2886921296,2008-05-21,06:55:43
39.983585,116.300432,0,197,39589.2887152778,2008-05-21,06:55:45
39.983587,116.300445,0,198,39589.2887384259,2008-05-21,06:55:47
39.983584,116.300469,0,199,39589.2887615741,2008-05-21,06:55:49
39.983568,116.300485,0,200,39589.2887847222,2008-05-21,06:55:51
39.983572,116.300506,0,200,39589.2888078704,2008-05-21,06:55:53
39.983583,116.30053,0,201,39589.2888310185,2008-05-21,06:55:55
39.98358,116.300544,0,203,39589.2888541667,2008-05-21,06:55:57
39.983585,116.300582,0,203,39589.2888773148,2008-05-21,06:55:59
39.983604,116.30063,0,204,39589.288900463,2008-05-21,06:56:01
39.983603,116.300669,0,204,39589.2889236111,2008-05-21,06:56:03
39.983564,116.300653,0,206,39589.2889467593,2008-05-21,06:56:05
39.983556,116.300688,0,206,39589.2889699074,2008-05-21,06:56:07
39.983548,116.300726,0,206,39589.2889930556,2008-05-21,06:56:09
39.983556,116.300746,0,205,39589.2890162037,2008-05-21,06:56:11
39.983563,116.300765,0,205,39589.2890393519,2008-05-21,06:56:13
39.983508,116.300755,0,207,39589.2890625,2008-05-21,06:56:15
39.983464,116.300761,0,208,39589.2890856481,2008-05-21,06:56:17
39.983447,116.300793,0,209,39589.2891087963,2008-05-21,06:56:19
39.983427,116.300813,0,211,39589.2891319444,2008-05-21,06:56:21
39.983404,116.300833,0,212,39589.2891550926,2008-05-21,06:56:23
39.983381,116.300868,0,213,39589.2891782407,2008-05-21,06:56:25
39.983381,116.300906,0,213,39589.2892013889,2008-05-21,06:56:27
39.983388,116.300925,0,213,39589.289224537,2008-05-21,06:56:29
39.983375,116.300939,0,212,39589.2892476852,2008-05-21,06:56:31
39.983357,116.300951,0,213,39589.2892708333,2008-05-21,06:56:33
39.983361,116.300979,0,214,39589.2892939815,2008-05-21,06:56:35
39.983393,116.301034,0,215,39589.2893171296,2008-05-21,06:56:37
39.983401,116.301077,0,212,39589.2893402778,2008-05-21,06:56:39
39.983401,116.301101,0,211,39589.2893634259,2008-05-21,06:56:41
39.983416,116.301139,0,211,39589.2893865741,2008-05-21,06:56:43
39.983427,116.301175,0,211,39589.2894097222,2008-05-21,06:56:45
39.98343,116.301208,0,212,39589.2894328704,2008-05-21,06:56:47
39.983421,116.301263,0,213,39589.2894560185,2008-05-21,06:56:49
39.983415,116.301286,0,212,39589.2894791667,2008-05-21,06:56:51
39.983404,116.301317,0,212,39589.2895023148,2008-05-21,06:56:53
39.983394,116.301352,0,213,39589.289525463,2008-05-21,06:56:55
39.983369,116.301358,0,214,39589.2895486111,2008-05-21,06:56:57
39.983333,116.301392,0,216,39589.2895717593,2008-05-21,06:56:59
39.983326,116.301448,0,218,39589.2895949074,2008-05-21,06:57:01
39.983336,116.301458,0,218,39589.2896180556,2008-05-21,06:57:03
39.98334,116.301448,0,219,39589.2896412037,2008-05-21,06:57:05
39.983342,116.301444,0,219,39589.2896643518,2008-05-21,06:57:07
39.983363,116.301448,0,219,39589.2896875,2008-05-21,06:57:09
39.983355,116.301457,0,220,39589.2897106481,2008-05-21,06:57:11
39.983344,116.301463,0,219,39589.2897337963,2008-05-21,06:57:13
39.983341,116.301464,0,219,39589.2897569444,2008-05-21,06:57:15
39.983341,116.301498,0,211,39589.2897800926,2008-05-21,06:57:17
39.983353,116.301526,0,207,39589.2898032407,2008-05-21,06:57:19
39.983369,116.301524,0,208,39589.2898263889,2008-05-21,06:57:21
39.983382,116.301521,0,208,39589.289849537,2008-05-21,06:57:23
39.983382,116.301512,0,208,39589.2898726852,2008-05-21,06:57:25
39.983379,116.301505,0,208,39589.2898958333,2008-05-21,06:57:27
39.983377,116.3015,0,208,39589.2899189815,2008-05-21,06:57:29
39.983374,116.301497,0,208,39589.2899421296,2008-05-21,06:57:31
39.983371,116.301494,0,208,39589.2899652778,2008-05-21,06:57:33
39.983782,116.301661,0,207,39589.3046875,2008-05-21,07:18:45
39.983714,116.30162,0,207,39589.3047106481,2008-05-21,07:18:47
39.983714,116.301627,0,205,39589.3047337963,2008-05-21,07:18:49
39.983704,116.301631,0,204,39589.3047569444,2008-05-21,07:18:51
39.983659,116.301643,0,206,39589.3047800926,2008-05-21,07:18:53
39.983536,116.301675,0,209,39589.3048032407,2008-05-21,07:18:55
39.98352,116.301692,0,210,39589.3048263889,2008-05-21,07:18:57
39.983476,116.301714,0,207,39589.304849537,2008-05-21,07:18:59
39.983432,116.301716,0,207,39589.3048726852,2008-05-21,07:19:01
39.983455,116.30174,0,213,39589.3048958333,2008-05-21,07:19:03
39.983435,116.301762,0,216,39589.3049189815,2008-05-21,07:19:05
39.983374,116.301778,0,205,39589.3049421296,2008-05-21,07:19:07
39.983309,116.301793,0,193,39589.3049652778,2008-05-21,07:19:09
39.983288,116.301814,0,190,39589.3049884259,2008-05-21,07:19:11
39.983262,116.301826,0,187,39589.3050115741,2008-05-21,07:19:13
39.983226,116.301868,0,184,39589.3050347222,2008-05-21,07:19:15
39.983216,116.301881,0,187,39589.3050578704,2008-05-21,07:19:17
39.983228,116.301904,0,189,39589.3050810185,2008-05-21,07:19:19
39.983241,116.301927,0,190,39589.3051041667,2008-05-21,07:19:21
39.983249,116.301939,0,189,39589.3051273148,2008-05-21,07:19:23
39.983251,116.301973,0,189,39589.305150463,2008-05-21,07:19:25
39.983268,116.302009,0,186,39589.3051736111,2008-05-21,07:19:27
39.983278,116.302037,0,186,39589.3051967593,2008-05-21,07:19:29
39.983295,116.302073,0,185,39589.3052199074,2008-05-21,07:19:31
39.9833,116.302118,0,185,39589.3052430556,2008-05-21,07:19:33
39.983311,116.302139,0,185,39589.3052662037,2008-05-21,07:19:35
39.983335,116.30217,0,184,39589.3052893518,2008-05-21,07:19:37
39.983361,116.302181,0,184,39589.3053125,2008-05-21,07:19:39
39.983404,116.302231,0,183,39589.3053356481,2008-05-21,07:19:41
39.983428,116.302266,0,183,39589.3053587963,2008-05-21,07:19:43
39.983459,116.30232,0,186,39589.3053819444,2008-05-21,07:19:45
39.983479,116.302353,0,186,39589.3054050926,2008-05-21,07:19:47
39.983507,116.302369,0,183,39589.3054282407,2008-05-21,07:19:49
39.98353,116.302385,0,185,39589.3054513889,2008-05-21,07:19:51
39.983541,116.302405,0,187,39589.305474537,2008-05-21,07:19:53
39.983558,116.302421,0,188,39589.3054976852,2008-05-21,07:19:55
39.983552,116.302457,0,191,39589.3055208333,2008-05-21,07:19:57
39.983575,116.302476,0,195,39589.3055439815,2008-05-21,07:19:59
39.983573,116.302527,0,198,39589.3055671296,2008-05-21,07:20:01
39.98359,116.302564,0,201,39589.3055902778,2008-05-21,07:20:03
39.983597,116.302592,0,207,39589.3056134259,2008-05-21,07:20:05
39.983604,116.302628,0,212,39589.3056365741,2008-05-21,07:20:07
39.983592,116.302664,0,216,39589.3056597222,2008-05-21,07:20:09
39.983597,116.302692,0,219,39589.3056828704,2008-05-21,07:20:11
39.983623,116.302732,0,222,39589.3057060185,2008-05-21,07:20:13
39.98365,116.302762,0,223,39589.3057291667,2008-05-21,07:20:15
39.983652,116.302785,0,227,39589.3057523148,2008-05-21,07:20:17
39.983635,116.302843,0,230,39589.305775463,2008-05-21,07:20:19
39.983651,116.302873,0,234,39589.3057986111,2008-05-21,07:20:21
39.983684,116.302912,0,236,39589.3058217593,2008-05-21,07:20:23
39.983692,116.302944,0,239,39589.3058449074,2008-05-21,07:20:25
39.983698,116.302971,0,244,39589.3058680556,2008-05-21,07:20:27
39.983702,116.303015,0,248,39589.3058912037,2008-05-21,07:20:29
39.983686,116.303029,0,251,39589.3059143518,2008-05-21,07:20:31
39.983686,116.303039,0,254,39589.3059375,2008-05-21,07:20:33
39.983674,116.303041,0,256,39589.3059606481,2008-05-21,07:20:35
39.983635,116.303023,0,261,39589.3059837963,2008-05-21,07:20:37
39.983629,116.303046,0,260,39589.3060069444,2008-05-21,07:20:39
39.983622,116.303062,0,261,39589.3060300926,2008-05-21,07:20:41
39.983595,116.303145,0,261,39589.3060532407,2008-05-21,07:20:43
39.983583,116.303168,0,262,39589.3060763889,2008-05-21,07:20:45
39.983572,116.303185,0,261,39589.306099537,2008-05-21,07:20:47
39.983573,116.303206,0,264,39589.3061226852,2008-05-21,07:20:49
39.983587,116.303228,0,265,39589.3061458333,2008-05-21,07:20:51
39.983598,116.30324,0,268,39589.3061689815,2008-05-21,07:20:53
39.983603,116.303261,0,270,39589.3061921296,2008-05-21,07:20:55
39.983599,116.303252,0,273,39589.3062152778,2008-05-21,07:20:57
39.983612,116.30327,0,275,39589.3062384259,2008-05-21,07:20:59
39.983634,116.303277,0,277,39589.3062615741,2008-05-21,07:21:01
39.983652,116.303296,0,279,39589.3062847222,2008-05-21,07:21:03
39.983675,116.303329,0,281,39589.3063078704,2008-05-21,07:21:05
39.983684,116.303361,0,282,39589.3063310185,2008-05-21,07:21:07
39.983689,116.303397,0,287,39589.3063541667,2008-05-21,07:21:09
39.9837,116.303424,0,288,39589.3063773148,2008-05-21,07:21:11
39.983753,116.30345,0,286,39589.306400463,2008-05-21,07:21:13
39.983795,116.303484,0,285,39589.3064236111,2008-05-21,07:21:15
39.983826,116.303527,0,285,39589.3064467593,2008-05-21,07:21:17
39.98387,116.303599,0,281,39589.3064699074,2008-05-21,07:21:19
39.983912,116.303657,0,279,39589.3064930556,2008-05-21,07:21:21
39.983929,116.303675,0,281,39589.3065162037,2008-05-21,07:21:23
39.983931,116.303703,0,283,39589.3065393518,2008-05-21,07:21:25
39.983959,116.303746,0,284,39589.3065625,2008-05-21,07:21:27
39.984,116.303798,0,282,39589.3065856481,2008-05-21,07:21:29
39.983997,116.303829,0,284,39589.3066087963,2008-05-21,07:21:31
39.983987,116.303864,0,284,39589.3066319444,2008-05-21,07:21:33
39.98397,116.303884,0,287,39589.3066550926,2008-05-21,07:21:35
39.983977,116.303918,0,285,39589.3066782407,2008-05-21,07:21:37
39.983989,116.30396,0,282,39589.3067013889,2008-05-21,07:21:39
39.983972,116.303991,0,284,39589.306724537,2008-05-21,07:21:41
39.983939,116.304031,0,285,39589.3067476852,2008-05-21,07:21:43
39.98393,116.304103,0,284,39589.3067708333,2008-05-21,07:21:45
39.983946,116.304144,0,284,39589.3067939815,2008-05-21,07:21:47
39.983974,116.304184,0,286,39589.3068171296,2008-05-21,07:21:49
39.983967,116.304203,0,285,39589.3068402778,2008-05-21,07:21:51
39.983947,116.304225,0,285,39589.3068634259,2008-05-21,07:21:53
39.983972,116.304246,0,282,39589.3068865741,2008-05-21,07:21:55
39.983984,116.304265,0,283,39589.3069097222,2008-05-21,07:21:57
39.983979,116.304296,0,285,39589.3069328704,2008-05-21,07:21:59
39.983967,116.304325,0,288,39589.3069560185,2008-05-21,07:22:01
39.983963,116.304339,0,289,39589.3069791667,2008-05-21,07:22:03
39.983966,116.304328,0,291,39589.3070023148,2008-05-21,07:22:05
39.983972,116.304337,0,291,39589.307025463,2008-05-21,07:22:07
39.983983,116.304341,0,292,39589.3070486111,2008-05-21,07:22:09
39.984017,116.304376,0,285,39589.3070717593,2008-05-21,07:22:11
39.984042,116.304389,0,286,39589.3070949074,2008-05-21,07:22:13
39.984052,116.30439,0,286,39589.3071180556,2008-05-21,07:22:15
39.984073,116.304379,0,284,39589.3071412037,2008-05-21,07:22:17
39.984077,116.304377,0,285,39589.3071643518,2008-05-21,07:22:19
39.984081,116.304373,0,285,39589.3071875,2008-05-21,07:22:21
39.984081,116.304359,0,285,39589.3072106481,2008-05-21,07:22:23
39.984082,116.304359,0,285,39589.3072337963,2008-05-21,07:22:25
39.984099,116.304366,0,285,39589.3072569444,2008-05-21,07:22:27
39.984128,116.304408,0,285,39589.3072800926,2008-05-21,07:22:29
39.983864,116.304421,0,260,39589.3085069444,2008-05-21,07:24:15
39.983849,116.304435,0,257,39589.3085300926,2008-05-21,07:24:17
39.983864,116.304446,0,256,39589.3085532407,2008-05-21,07:24:19
39.983862,116.304446,0,255,39589.3085763889,2008-05-21,07:24:21
39.98386,116.304448,0,255,39589.308599537,2008-05-21,07:24:23
39.98386,116.304451,0,254,39589.3086226852,2008-05-21,07:24:25
39.983862,116.304453,0,254,39589.3086458333,2008-05-21,07:24:27
39.983862,116.304454,0,253,39589.3086689815,2008-05-21,07:24:29
39.983862,116.304457,0,253,39589.3086921296,2008-05-21,07:24:31
39.983862,116.304458,0,252,39589.3087152778,2008-05-21,07:24:33
39.98386,116.304458,0,251,39589.3087384259,2008-05-21,07:24:35
39.983857,116.304457,0,251,39589.3087615741,2008-05-21,07:24:37
39.983853,116.304456,0,250,39589.3087847222,2008-05-21,07:24:39
39.983849,116.304447,0,245,39589.3088078704,2008-05-21,07:24:41
39.983838,116.304439,0,238,39589.3088310185,2008-05-21,07:24:43
39.983818,116.304437,0,235,39589.3088541667,2008-05-21,07:24:45
39.983806,116.304436,0,234,39589.3088773148,2008-05-21,07:24:47
39.983812,116.304389,0,231,39589.308900463,2008-05-21,07:24:49
39.983814,116.304376,0,226,39589.3089236111,2008-05-21,07:24:51
39.983809,116.304363,0,220,39589.3089467593,2008-05-21,07:24:53
39.983805,116.304347,0,219,39589.3089699074,2008-05-21,07:24:55
39.983787,116.304349,0,218,39589.3089930556,2008-05-21,07:24:57
39.983772,116.304335,0,217,39589.3090162037,2008-05-21,07:24:59
39.983761,116.304335,0,216,39589.3090393519,2008-05-21,07:25:01
39.983765,116.304349,0,213,39589.3090625,2008-05-21,07:25:03
39.98377,116.304347,0,211,39589.3090856481,2008-05-21,07:25:05
39.983767,116.304348,0,209,39589.3091087963,2008-05-21,07:25:07
39.983764,116.304348,0,208,39589.3091319444,2008-05-21,07:25:09
39.983767,116.30435,0,207,39589.3091550926,2008-05-21,07:25:11
39.983769,116.30438,0,204,39589.3091782407,2008-05-21,07:25:13
39.983768,116.304378,0,203,39589.3092013889,2008-05-21,07:25:15
39.983768,116.304378,0,201,39589.309224537,2008-05-21,07:25:17
39.983775,116.304382,0,199,39589.3092476852,2008-05-21,07:25:19
39.983775,116.304388,0,198,39589.3092708333,2008-05-21,07:25:21
39.983753,116.304397,0,197,39589.3092939815,2008-05-21,07:25:23
39.983756,116.30443,0,196,39589.3093171296,2008-05-21,07:25:25
39.983675,116.304465,0,198,39589.3093402778,2008-05-21,07:25:27
39.983664,116.30451,0,195,39589.3093634259,2008-05-21,07:25:29
39.983648,116.304537,0,194,39589.3093865741,2008-05-21,07:25:31
39.983641,116.304544,0,193,39589.3094097222,2008-05-21,07:25:33
39.983634,116.30455,0,192,39589.3094328704,2008-05-21,07:25:35
39.983628,116.304554,0,192,39589.3094560185,2008-05-21,07:25:37
39.983624,116.304548,0,192,39589.3094791667,2008-05-21,07:25:39
39.983633,116.304551,0,191,39589.3095023148,2008-05-21,07:25:41
39.983631,116.304564,0,190,39589.309525463,2008-05-21,07:25:43
39.983616,116.304553,0,191,39589.3095486111,2008-05-21,07:25:45
39.983596,116.304607,0,192,39589.3095717593,2008-05-21,07:25:47
39.983607,116.304666,0,192,39589.3095949074,2008-05-21,07:25:49
39.983607,116.304725,0,192,39589.3096180556,2008-05-21,07:25:51
39.983586,116.304803,0,193,39589.3096412037,2008-05-21,07:25:53
39.983531,116.304906,0,196,39589.3096643519,2008-05-21,07:25:55
39.983555,116.304921,0,196,39589.3096875,2008-05-21,07:25:57
39.983566,116.30499,0,196,39589.3097106481,2008-05-21,07:25:59
39.983574,116.305071,0,196,39589.3097337963,2008-05-21,07:26:01
39.983583,116.305143,0,197,39589.3097569444,2008-05-21,07:26:03
39.983606,116.305195,0,197,39589.3097800926,2008-05-21,07:26:05
39.983638,116.30526,0,198,39589.3098032407,2008-05-21,07:26:07
39.983658,116.30538,0,198,39589.3098263889,2008-05-21,07:26:09
39.983665,116.305492,0,200,39589.309849537,2008-05-21,07:26:11
39.983685,116.30563,0,201,39589.3098726852,2008-05-21,07:26:13
39.983698,116.305734,0,201,39589.3098958333,2008-05-21,07:26:15
39.983647,116.305807,0,205,39589.3099189815,2008-05-21,07:26:17
39.983672,116.305894,0,208,39589.3099421296,2008-05-21,07:26:19
39.983656,116.306005,0,210,39589.3099652778,2008-05-21,07:26:21
39.983632,116.306135,0,209,39589.3099884259,2008-05-21,07:26:23
39.983675,116.306316,0,217,39589.3100115741,2008-05-21,07:26:25
39.983663,116.306609,0,218,39589.3100347222,2008-05-21,07:26:27
39.983672,116.306846,0,221,39589.3100578704,2008-05-21,07:26:29
39.983687,116.307017,0,223,39589.3100810185,2008-05-21,07:26:31
39.983706,116.307142,0,222,39589.3101041667,2008-05-21,07:26:33
39.983722,116.307245,0,217,39589.3101273148,2008-05-21,07:26:35
39.983734,116.307337,0,219,39589.310150463,2008-05-21,07:26:37
39.983721,116.307394,0,218,39589.3101736111,2008-05-21,07:26:39
39.983716,116.307458,0,218,39589.3101967593,2008-05-21,07:26:41
39.983688,116.307574,0,225,39589.3102199074,2008-05-21,07:26:43
39.98366,116.307709,0,227,39589.3102430556,2008-05-21,07:26:45
39.983681,116.307871,0,222,39589.3102662037,2008-05-21,07:26:47
39.98371,116.307993,0,233,39589.3102893519,2008-05-21,07:26:49
39.983742,116.308188,0,238,39589.3103125,2008-05-21,07:26:51
39.983745,116.308428,0,243,39589.3103356481,2008-05-21,07:26:53
39.983753,116.308703,0,249,39589.3103587963,2008-05-21,07:26:55
39.983783,116.308943,0,249,39589.3103819444,2008-05-21,07:26:57
39.983768,116.309136,0,237,39589.3104050926,2008-05-21,07:26:59
39.983762,116.30935,0,234,39589.3104282407,2008-05-21,07:27:01
39.983767,116.309566,0,230,39589.3104513889,2008-05-21,07:27:03
39.983784,116.309755,0,229,39589.310474537,2008-05-21,07:27:05
39.983797,116.309904,0,226,39589.3104976852,2008-05-21,07:27:07
39.983799,116.310005,0,224,39589.3105208333,2008-05-21,07:27:09
39.9838,116.310091,0,220,39589.3105439815,2008-05-21,07:27:11
39.983807,116.310179,0,219,39589.3105671296,2008-05-21,07:27:13
39.983801,116.31024,0,219,39589.3105902778,2008-05-21,07:27:15
39.983822,116.310361,0,217,39589.3106134259,2008-05-21,07:27:17
39.983845,116.310475,0,217,39589.3106365741,2008-05-21,07:27:19
39.983889,116.310601,0,218,39589.3106597222,2008-05-21,07:27:21
39.983933,116.3107,0,217,39589.3106828704,2008-05-21,07:27:23
39.983952,116.310781,0,218,39589.3107060185,2008-05-21,07:27:25
39.983963,116.310869,0,213,39589.3107291667,2008-05-21,07:27:27
39.983951,116.310992,0,208,39589.3107523148,2008-05-21,07:27:29
39.983951,116.311104,0,203,39589.310775463,2008-05-21,07:27:31
39.983963,116.311226,0,198,39589.3107986111,2008-05-21,07:27:33
39.983979,116.311323,0,193,39589.3108217593,2008-05-21,07:27:35
39.983988,116.311378,0,187,39589.3108449074,2008-05-21,07:27:37
39.983991,116.311419,0,183,39589.3108680556,2008-05-21,07:27:39
39.983995,116.311463,0,179,39589.3108912037,2008-05-21,07:27:41
39.983995,116.311529,0,175,39589.3109143519,2008-05-21,07:27:43
39.983999,116.311617,0,172,39589.3109375,2008-05-21,07:27:45
39.984,116.311736,0,170,39589.3109606481,2008-05-21,07:27:47
39.983998,116.31187,0,168,39589.3109837963,2008-05-21,07:27:49
39.983992,116.312022,0,166,39589.3110069444,2008-05-21,07:27:51
39.983986,116.312157,0,164,39589.3110300926,2008-05-21,07:27:53
39.983983,116.31226,0,161,39589.3110532407,2008-05-21,07:27:55
39.983975,116.312324,0,159,39589.3110763889,2008-05-21,07:27:57
39.983974,116.312388,0,156,39589.311099537,2008-05-21,07:27:59
39.983965,116.312478,0,154,39589.3111226852,2008-05-21,07:28:01
39.983961,116.312596,0,152,39589.3111458333,2008-05-21,07:28:03
39.983943,116.312712,0,150,39589.3111689815,2008-05-21,07:28:05
39.983935,116.312814,0,149,39589.3111921296,2008-05-21,07:28:07
39.983926,116.312865,0,147,39589.3112152778,2008-05-21,07:28:09
39.983912,116.312871,0,145,39589.3112384259,2008-05-21,07:28:11
39.983908,116.312868,0,143,39589.3112615741,2008-05-21,07:28:13
39.983903,116.312861,0,142,39589.3112847222,2008-05-21,07:28:15
39.983903,116.312852,0,140,39589.3113078704,2008-05-21,07:28:17
39.983903,116.312847,0,139,39589.3113310185,2008-05-21,07:28:19
39.983902,116.312842,0,139,39589.3113541667,2008-05-21,07:28:21
39.983903,116.312842,0,138,39589.3113773148,2008-05-21,07:28:23
39.983903,116.312845,0,138,39589.311400463,2008-05-21,07:28:25
39.983903,116.312846,0,138,39589.3114236111,2008-05-21,07:28:27
39.983905,116.312859,0,138,39589.3114467593,2008-05-21,07:28:29
39.983902,116.312947,0,139,39589.3114699074,2008-05-21,07:28:31
39.98391,116.313017,0,139,39589.3114930556,2008-05-21,07:28:33
39.983922,116.313112,0,139,39589.3115162037,2008-05-21,07:28:35
39.983931,116.31324,0,141,39589.3115393519,2008-05-21,07:28:37
39.983927,116.313381,0,143,39589.3115625,2008-05-21,07:28:39
39.983924,116.313529,0,144,39589.3115856481,2008-05-21,07:28:41
39.983932,116.313685,0,144,39589.3116087963,2008-05-21,07:28:43
39.983942,116.313875,0,144,39589.3116319444,2008-05-21,07:28:45
39.983952,116.314094,0,146,39589.3116550926,2008-05-21,07:28:47
39.983954,116.314298,0,147,39589.3116782407,2008-05-21,07:28:49
39.983953,116.314519,0,149,39589.3117013889,2008-05-21,07:28:51
39.983963,116.314739,0,146,39589.311724537,2008-05-21,07:28:53
39.983951,116.314947,0,146,39589.3117476852,2008-05-21,07:28:55
39.983959,116.315127,0,148,39589.3117708333,2008-05-21,07:28:57
39.983966,116.315205,0,147,39589.3117939815,2008-05-21,07:28:59
39.983977,116.315243,0,149,39589.3118171296,2008-05-21,07:29:01
39.983964,116.315249,0,150,39589.3118402778,2008-05-21,07:29:03
39.983959,116.315247,0,147,39589.3118634259,2008-05-21,07:29:05
39.983959,116.315252,0,148,39589.3118865741,2008-05-21,07:29:07
39.98396,116.315255,0,149,39589.3119097222,2008-05-21,07:29:09
39.98396,116.315261,0,149,39589.3119328704,2008-05-21,07:29:11
39.983943,116.315314,0,150,39589.3119560185,2008-05-21,07:29:13
39.983946,116.315376,0,149,39589.3119791667,2008-05-21,07:29:15
39.983951,116.315467,0,149,39589.3120023148,2008-05-21,07:29:17
39.983969,116.315612,0,147,39589.312025463,2008-05-21,07:29:19
39.983972,116.31576,0,147,39589.3120486111,2008-05-21,07:29:21
39.983981,116.315909,0,147,39589.3120717593,2008-05-21,07:29:23
39.98398,116.316065,0,147,39589.3120949074,2008-05-21,07:29:25
39.983975,116.316244,0,147,39589.3121180556,2008-05-21,07:29:27
39.984026,116.316453,0,145,39589.3121412037,2008-05-21,07:29:29
39.984026,116.316674,0,145,39589.3121643519,2008-05-21,07:29:31
39.984024,116.316933,0,146,39589.3121875,2008-05-21,07:29:33
39.984015,116.317202,0,147,39589.3122106481,2008-05-21,07:29:35
39.984019,116.317465,0,148,39589.3122337963,2008-05-21,07:29:37
39.98403,116.317735,0,150,39589.3122569444,2008-05-21,07:29:39
39.984038,116.318001,0,153,39589.3122800926,2008-05-21,07:29:41
39.984039,116.318294,0,159,39589.3123032407,2008-05-21,07:29:43
39.984064,116.318583,0,166,39589.3123263889,2008-05-21,07:29:45
39.984073,116.318876,0,173,39589.312349537,2008-05-21,07:29:47
39.984061,116.319179,0,179,39589.3123726852,2008-05-21,07:29:49
39.984048,116.319494,0,186,39589.3123958333,2008-05-21,07:29:51
39.984061,116.319811,0,192,39589.3124189815,2008-05-21,07:29:53
39.984072,116.320139,0,199,39589.3124421296,2008-05-21,07:29:55
39.984096,116.320404,0,207,39589.3124652778,2008-05-21,07:29:57
39.984096,116.32062,0,212,39589.3124884259,2008-05-21,07:29:59
39.984098,116.320772,0,217,39589.3125115741,2008-05-21,07:30:01
39.984124,116.320837,0,223,39589.3125347222,2008-05-21,07:30:03
39.984135,116.32084,0,226,39589.3125578704,2008-05-21,07:30:05
39.984161,116.320836,0,230,39589.3125810185,2008-05-21,07:30:07
39.984166,116.320838,0,233,39589.3126041667,2008-05-21,07:30:09
39.984166,116.320844,0,236,39589.3126273148,2008-05-21,07:30:11
39.984171,116.320855,0,235,39589.312650463,2008-05-21,07:30:13
39.984174,116.32092,0,225,39589.3126736111,2008-05-21,07:30:15
39.984181,116.32105,0,221,39589.3126967593,2008-05-21,07:30:17
39.984195,116.32118,0,215,39589.3127199074,2008-05-21,07:30:19
39.984207,116.3213,0,211,39589.3127430556,2008-05-21,07:30:21
39.984228,116.321455,0,211,39589.3127662037,2008-05-21,07:30:23
39.984241,116.32162,0,202,39589.3127893518,2008-05-21,07:30:25
39.984248,116.321807,0,190,39589.3128125,2008-05-21,07:30:27
39.984264,116.32202,0,180,39589.3128356481,2008-05-21,07:30:29
39.984277,116.322245,0,177,39589.3128587963,2008-05-21,07:30:31
39.984281,116.322459,0,181,39589.3128819444,2008-05-21,07:30:33
39.984285,116.322653,0,184,39589.3129050926,2008-05-21,07:30:35
39.984297,116.32284,0,189,39589.3129282407,2008-05-21,07:30:37
39.984322,116.323068,0,198,39589.3129513889,2008-05-21,07:30:39
39.984334,116.323304,0,203,39589.312974537,2008-05-21,07:30:41
39.984326,116.323534,0,212,39589.3129976852,2008-05-21,07:30:43
39.984345,116.323771,0,221,39589.3130208333,2008-05-21,07:30:45
39.984365,116.323989,0,225,39589.3130439815,2008-05-21,07:30:47
39.984358,116.324189,0,229,39589.3130671296,2008-05-21,07:30:49
39.984351,116.324332,0,227,39589.3130902778,2008-05-21,07:30:51
39.984348,116.32439,0,225,39589.3131134259,2008-05-21,07:30:53
39.984351,116.324387,0,221,39589.3131365741,2008-05-21,07:30:55
39.98435,116.324383,0,219,39589.3131597222,2008-05-21,07:30:57
39.98435,116.324381,0,219,39589.3131828704,2008-05-21,07:30:59
39.98435,116.324382,0,219,39589.3132060185,2008-05-21,07:31:01
39.984349,116.324382,0,219,39589.3132291667,2008-05-21,07:31:03
39.984349,116.324384,0,219,39589.3132523148,2008-05-21,07:31:05
39.984348,116.324385,0,218,39589.313275463,2008-05-21,07:31:07
39.984348,116.324389,0,218,39589.3132986111,2008-05-21,07:31:09
39.984348,116.32439,0,218,39589.3133217593,2008-05-21,07:31:11
39.984347,116.324389,0,218,39589.3133449074,2008-05-21,07:31:13
39.984347,116.324388,0,218,39589.3133680556,2008-05-21,07:31:15
39.984347,116.324388,0,218,39589.3133912037,2008-05-21,07:31:17
39.984347,116.324391,0,218,39589.3134143518,2008-05-21,07:31:19
39.984347,116.324392,0,218,39589.3134375,2008-05-21,07:31:21
39.984346,116.324394,0,219,39589.3134606481,2008-05-21,07:31:23
39.984345,116.324396,0,219,39589.3134837963,2008-05-21,07:31:25
39.984345,116.324399,0,219,39589.3135069444,2008-05-21,07:31:27
39.984344,116.324399,0,219,39589.3135300926,2008-05-21,07:31:29
39.984344,116.324398,0,219,39589.3135532407,2008-05-21,07:31:31
39.984343,116.324399,0,219,39589.3135763889,2008-05-21,07:31:33
39.984343,116.324403,0,219,39589.313599537,2008-05-21,07:31:35
39.984343,116.324405,0,219,39589.3136226852,2008-05-21,07:31:37
39.984342,116.324403,0,219,39589.3136458333,2008-05-21,07:31:39
39.984342,116.324398,0,219,39589.3136689815,2008-05-21,07:31:41
39.984342,116.324395,0,220,39589.3136921296,2008-05-21,07:31:43
39.984342,116.324393,0,220,39589.3137152778,2008-05-21,07:31:45
39.984342,116.324393,0,220,39589.3137384259,2008-05-21,07:31:47
39.984339,116.324403,0,220,39589.3137615741,2008-05-21,07:31:49
39.984338,116.324432,0,221,39589.3137847222,2008-05-21,07:31:51
39.984341,116.324505,0,221,39589.3138078704,2008-05-21,07:31:53
39.984358,116.324603,0,227,39589.3138310185,2008-05-21,07:31:55
39.984336,116.32473,0,220,39589.3138541667,2008-05-21,07:31:57
39.984356,116.32487,0,222,39589.3138773148,2008-05-21,07:31:59
39.984379,116.325003,0,225,39589.313900463,2008-05-21,07:32:01
39.984394,116.325157,0,226,39589.3139236111,2008-05-21,07:32:03
39.984404,116.325319,0,226,39589.3139467593,2008-05-21,07:32:05
39.984402,116.3255,0,228,39589.3139699074,2008-05-21,07:32:07
39.984377,116.325678,0,232,39589.3139930556,2008-05-21,07:32:09
39.984372,116.325866,0,233,39589.3140162037,2008-05-21,07:32:11
39.984332,116.326018,0,246,39589.3140393518,2008-05-21,07:32:13
39.984324,116.326085,0,257,39589.3140625,2008-05-21,07:32:15
39.98429,116.326105,0,278,39589.3140856481,2008-05-21,07:32:17
39.9843,116.326115,0,282,39589.3141087963,2008-05-21,07:32:19
39.984305,116.326117,0,286,39589.3141319444,2008-05-21,07:32:21
39.984289,116.326112,0,291,39589.3141550926,2008-05-21,07:32:23
39.984276,116.326107,0,292,39589.3141782407,2008-05-21,07:32:25
39.984272,116.326086,0,298,39589.3142013889,2008-05-21,07:32:27
39.984259,116.326073,0,306,39589.314224537,2008-05-21,07:32:29
39.984255,116.326072,0,309,39589.3142476852,2008-05-21,07:32:31
39.984255,116.32607,0,310,39589.3142708333,2008-05-21,07:32:33
39.984255,116.326068,0,310,39589.3142939815,2008-05-21,07:32:35
39.984255,116.326068,0,311,39589.3143171296,2008-05-21,07:32:37
39.984255,116.326069,0,311,39589.3143402778,2008-05-21,07:32:39
39.984256,116.326073,0,311,39589.3143634259,2008-05-21,07:32:41
39.984256,116.326078,0,311,39589.3143865741,2008-05-21,07:32:43
39.984255,116.326078,0,311,39589.3144097222,2008-05-21,07:32:45
39.984255,116.326078,0,311,39589.3144328704,2008-05-21,07:32:47
39.984255,116.326076,0,312,39589.3144560185,2008-05-21,07:32:49
39.984254,116.326079,0,312,39589.3144791667,2008-05-21,07:32:51
39.984256,116.326095,0,312,39589.3145023148,2008-05-21,07:32:53
39.984252,116.326165,0,313,39589.314525463,2008-05-21,07:32:55
39.984224,116.326278,0,317,39589.3145486111,2008-05-21,07:32:57
39.984199,116.326417,0,317,39589.3145717593,2008-05-21,07:32:59
39.984187,116.326601,0,315,39589.3145949074,2008-05-21,07:33:01
39.984191,116.326765,0,316,39589.3146180556,2008-05-21,07:33:03
39.984248,116.32696,0,320,39589.3146412037,2008-05-21,07:33:05
39.984299,116.327156,0,321,39589.3146643518,2008-05-21,07:33:07
39.984365,116.327361,0,319,39589.3146875,2008-05-21,07:33:09
39.984404,116.327596,0,320,39589.3147106481,2008-05-21,07:33:11
39.984468,116.327833,0,313,39589.3147337963,2008-05-21,07:33:13
39.984494,116.328054,0,305,39589.3147569444,2008-05-21,07:33:15
39.984506,116.328268,0,302,39589.3147800926,2008-05-21,07:33:17
39.984525,116.328482,0,302,39589.3148032407,2008-05-21,07:33:19
39.984503,116.328728,0,300,39589.3148263889,2008-05-21,07:33:21
39.984525,116.328928,0,303,39589.314849537,2008-05-21,07:33:23
39.984565,116.329153,0,295,39589.3148726852,2008-05-21,07:33:25
39.984531,116.329377,0,274,39589.3148958333,2008-05-21,07:33:27
39.984517,116.32961,0,257,39589.3149189815,2008-05-21,07:33:29
39.984545,116.329868,0,247,39589.3149421296,2008-05-21,07:33:31
39.984565,116.330124,0,239,39589.3149652778,2008-05-21,07:33:33
39.984576,116.330396,0,229,39589.3149884259,2008-05-21,07:33:35
39.984612,116.330703,0,217,39589.3150115741,2008-05-21,07:33:37
39.984644,116.330997,0,207,39589.3150347222,2008-05-21,07:33:39
39.984656,116.331285,0,200,39589.3150578704,2008-05-21,07:33:41
39.984677,116.331563,0,192,39589.3150810185,2008-05-21,07:33:43
39.98473,116.331873,0,175,39589.3151041667,2008-05-21,07:33:45
39.984735,116.332177,0,167,39589.3151273148,2008-05-21,07:33:47
39.984745,116.332466,0,162,39589.315150463,2008-05-21,07:33:49
39.984749,116.332744,0,156,39589.3151736111,2008-05-21,07:33:51
39.984754,116.333026,0,150,39589.3151967593,2008-05-21,07:33:53
39.984747,116.333316,0,145,39589.3152199074,2008-05-21,07:33:55
39.984743,116.333598,0,141,39589.3152430556,2008-05-21,07:33:57
39.984741,116.333901,0,136,39589.3152662037,2008-05-21,07:33:59
39.984726,116.334219,0,132,39589.3152893518,2008-05-21,07:34:01
39.984729,116.334543,0,129,39589.3153125,2008-05-21,07:34:03
39.984719,116.334857,0,125,39589.3153356481,2008-05-21,07:34:05
39.984715,116.335166,0,121,39589.3153587963,2008-05-21,07:34:07
39.984747,116.335473,0,121,39589.3153819444,2008-05-21,07:34:09
39.984755,116.335802,0,121,39589.3154050926,2008-05-21,07:34:11
39.98479,116.336077,0,127,39589.3154282407,2008-05-21,07:34:13
39.984806,116.336401,0,129,39589.3154513889,2008-05-21,07:34:15
39.984817,116.336699,0,129,39589.315474537,2008-05-21,07:34:17
39.984815,116.336982,0,125,39589.3154976852,2008-05-21,07:34:19
39.984818,116.337273,0,128,39589.3155208333,2008-05-21,07:34:21
39.984816,116.337565,0,129,39589.3155439815,2008-05-21,07:34:23
39.984841,116.337843,0,131,39589.3155671296,2008-05-21,07:34:25
39.984878,116.338125,0,144,39589.3155902778,2008-05-21,07:34:27
39.984887,116.338405,0,152,39589.3156134259,2008-05-21,07:34:29
39.984898,116.338672,0,156,39589.3156365741,2008-05-21,07:34:31
39.984912,116.338917,0,150,39589.3156597222,2008-05-21,07:34:33
39.984942,116.339121,0,151,39589.3156828704,2008-05-21,07:34:35
39.984941,116.33931,0,148,39589.3157060185,2008-05-21,07:34:37
39.98494,116.339404,0,139,39589.3157291667,2008-05-21,07:34:39
39.984924,116.339433,0,132,39589.3157523148,2008-05-21,07:34:41
39.984914,116.339429,0,123,39589.315775463,2008-05-21,07:34:43
39.984914,116.339437,0,120,39589.3157986111,2008-05-21,07:34:45
39.984914,116.339453,0,118,39589.3158217593,2008-05-21,07:34:47
39.984901,116.33949,0,118,39589.3158449074,2008-05-21,07:34:49
39.984896,116.339553,0,116,39589.3158680556,2008-05-21,07:34:51
39.984896,116.339655,0,114,39589.3158912037,2008-05-21,07:34:53
39.984895,116.339783,0,113,39589.3159143519,2008-05-21,07:34:55
39.984909,116.339928,0,112,39589.3159375,2008-05-21,07:34:57
39.984925,116.340086,0,111,39589.3159606481,2008-05-21,07:34:59
39.984948,116.340281,0,111,39589.3159837963,2008-05-21,07:35:01
39.984961,116.340486,0,110,39589.3160069444,2008-05-21,07:35:03
39.984977,116.340705,0,112,39589.3160300926,2008-05-21,07:35:05
39.985017,116.340936,0,117,39589.3160532407,2008-05-21,07:35:07
39.985038,116.341167,0,122,39589.3160763889,2008-05-21,07:35:09
39.985053,116.341373,0,124,39589.316099537,2008-05-21,07:35:11
39.985079,116.341538,0,140,39589.3161226852,2008-05-21,07:35:13
39.985084,116.341647,0,144,39589.3161458333,2008-05-21,07:35:15
39.985043,116.341692,0,156,39589.3161689815,2008-05-21,07:35:17
39.985036,116.341751,0,162,39589.3161921296,2008-05-21,07:35:19
39.985014,116.341786,0,184,39589.3162152778,2008-05-21,07:35:21
39.984983,116.3418,0,189,39589.3162384259,2008-05-21,07:35:23
39.984989,116.341826,0,193,39589.3162615741,2008-05-21,07:35:25
39.984986,116.341842,0,197,39589.3162847222,2008-05-21,07:35:27
39.984986,116.341946,0,202,39589.3163078704,2008-05-21,07:35:29
39.985005,116.342036,0,200,39589.3163310185,2008-05-21,07:35:31
39.985,116.342112,0,205,39589.3163541667,2008-05-21,07:35:33
39.985,116.342201,0,209,39589.3163773148,2008-05-21,07:35:35
39.98503,116.342307,0,213,39589.316400463,2008-05-21,07:35:37
39.985053,116.34244,0,218,39589.3164236111,2008-05-21,07:35:39
39.985079,116.342618,0,222,39589.3164467593,2008-05-21,07:35:41
39.985098,116.342838,0,225,39589.3164699074,2008-05-21,07:35:43
39.985116,116.343023,0,228,39589.3164930556,2008-05-21,07:35:45
39.985105,116.343271,0,222,39589.3165162037,2008-05-21,07:35:47
39.985128,116.343478,0,222,39589.3165393519,2008-05-21,07:35:49
39.985129,116.343627,0,225,39589.3165625,2008-05-21,07:35:51
39.985147,116.343778,0,225,39589.3165856482,2008-05-21,07:35:53
39.985153,116.343846,0,227,39589.3166087963,2008-05-21,07:35:55
39.985156,116.343861,0,229,39589.3166319444,2008-05-21,07:35:57
39.985156,116.343872,0,229,39589.3166550926,2008-05-21,07:35:59
39.985157,116.343876,0,229,39589.3166782407,2008-05-21,07:36:01
39.985164,116.34388,0,228,39589.3167013889,2008-05-21,07:36:03
39.98517,116.343886,0,228,39589.316724537,2008-05-21,07:36:05
39.985161,116.343902,0,228,39589.3167476852,2008-05-21,07:36:07
39.985154,116.34394,0,228,39589.3167708333,2008-05-21,07:36:09
39.985139,116.344007,0,228,39589.3167939815,2008-05-21,07:36:11
39.985135,116.344095,0,228,39589.3168171296,2008-05-21,07:36:13
39.985135,116.344186,0,229,39589.3168402778,2008-05-21,07:36:15
39.985153,116.344292,0,230,39589.3168634259,2008-05-21,07:36:17
39.985153,116.344431,0,232,39589.3168865741,2008-05-21,07:36:19
39.985153,116.344578,0,233,39589.3169097222,2008-05-21,07:36:21
39.985145,116.344737,0,234,39589.3169328704,2008-05-21,07:36:23
39.985145,116.344893,0,235,39589.3169560185,2008-05-21,07:36:25
39.985134,116.345045,0,237,39589.3169791667,2008-05-21,07:36:27
39.985135,116.345173,0,238,39589.3170023148,2008-05-21,07:36:29
39.985142,116.345281,0,240,39589.317025463,2008-05-21,07:36:31
39.985146,116.345347,0,241,39589.3170486111,2008-05-21,07:36:33
39.985149,116.345359,0,242,39589.3170717593,2008-05-21,07:36:35
39.98514,116.345357,0,243,39589.3170949074,2008-05-21,07:36:37
39.985134,116.345346,0,243,39589.3171180556,2008-05-21,07:36:39
39.985134,116.345347,0,244,39589.3171412037,2008-05-21,07:36:41
39.985134,116.345347,0,244,39589.3171643519,2008-05-21,07:36:43
39.985134,116.345347,0,244,39589.3171875,2008-05-21,07:36:45
39.985132,116.345348,0,244,39589.3172106481,2008-05-21,07:36:47
39.985073,116.345485,0,245,39589.3173726852,2008-05-21,07:37:01
39.98512,116.34534,0,243,39589.3173958333,2008-05-21,07:37:03
39.98517,116.345258,0,242,39589.3174189815,2008-05-21,07:37:05
39.985167,116.345262,0,242,39589.3174421296,2008-05-21,07:37:07
39.98514,116.345402,0,238,39589.3174652778,2008-05-21,07:37:09
39.985024,116.345649,0,240,39589.3174884259,2008-05-21,07:37:11
39.985014,116.345771,0,287,39589.3175115741,2008-05-21,07:37:13
39.985015,116.345854,0,303,39589.3175347222,2008-05-21,07:37:15
39.985086,116.345983,0,304,39589.3175578704,2008-05-21,07:37:17
39.985114,116.346134,0,316,39589.3175810185,2008-05-21,07:37:19
39.985066,116.346245,0,317,39589.3176041667,2008-05-21,07:37:21
39.985051,116.346379,0,302,39589.3176273148,2008-05-21,07:37:23
39.984973,116.346571,0,310,39589.317650463,2008-05-21,07:37:25
39.984757,116.346415,0,354,39589.3192476852,2008-05-21,07:39:43
39.984727,116.346382,0,358,39589.3192708333,2008-05-21,07:39:45
39.984703,116.346351,0,362,39589.3192939815,2008-05-21,07:39:47
39.984695,116.346334,0,366,39589.3193171296,2008-05-21,07:39:49
39.984714,116.346362,0,370,39589.3193402778,2008-05-21,07:39:51
39.984737,116.346369,0,373,39589.3193634259,2008-05-21,07:39:53
39.984731,116.34637,0,377,39589.3193865741,2008-05-21,07:39:55
39.984719,116.346354,0,381,39589.3194097222,2008-05-21,07:39:57
39.984735,116.346347,0,384,39589.3194328704,2008-05-21,07:39:59
39.984696,116.346363,0,385,39589.3194560185,2008-05-21,07:40:01
39.984708,116.346464,0,384,39589.3194791667,2008-05-21,07:40:03
39.984735,116.346527,0,386,39589.3195023148,2008-05-21,07:40:05
39.984728,116.346562,0,387,39589.319525463,2008-05-21,07:40:07
39.984689,116.346575,0,388,39589.3195486111,2008-05-21,07:40:09
39.984648,116.346689,0,386,39589.3195717593,2008-05-21,07:40:11
39.984656,116.346862,0,392,39589.3195949074,2008-05-21,07:40:13
39.984657,116.347063,0,393,39589.3196180556,2008-05-21,07:40:15
39.984685,116.347281,0,398,39589.3196412037,2008-05-21,07:40:17
39.984702,116.34752,0,404,39589.3196643519,2008-05-21,07:40:19
39.984733,116.347786,0,411,39589.3196875,2008-05-21,07:40:21
39.984764,116.348074,0,414,39589.3197106481,2008-05-21,07:40:23
39.984791,116.348324,0,415,39589.3197337963,2008-05-21,07:40:25
39.98481,116.348588,0,417,39589.3197569444,2008-05-21,07:40:27
39.984814,116.348885,0,419,39589.3197800926,2008-05-21,07:40:29
39.98492,116.349284,0,415,39589.3198032407,2008-05-21,07:40:31
39.984975,116.34959,0,404,39589.3198263889,2008-05-21,07:40:33
39.985051,116.349888,0,389,39589.319849537,2008-05-21,07:40:35
39.985088,116.350104,0,369,39589.3198726852,2008-05-21,07:40:37
39.985079,116.350278,0,350,39589.3198958333,2008-05-21,07:40:39
39.985094,116.350388,0,333,39589.3199189815,2008-05-21,07:40:41
39.985118,116.350453,0,311,39589.3199421296,2008-05-21,07:40:43
39.985128,116.350473,0,299,39589.3199652778,2008-05-21,07:40:45
39.985187,116.350532,0,282,39589.3199884259,2008-05-21,07:40:47
39.985188,116.350539,0,280,39589.3200115741,2008-05-21,07:40:49
39.985189,116.350544,0,279,39589.3200347222,2008-05-21,07:40:51
39.985189,116.350554,0,277,39589.3200578704,2008-05-21,07:40:53
39.985191,116.350572,0,276,39589.3200810185,2008-05-21,07:40:55
39.985193,116.350595,0,274,39589.3201041667,2008-05-21,07:40:57
39.985195,116.350616,0,272,39589.3201273148,2008-05-21,07:40:59
39.985198,116.350636,0,271,39589.320150463,2008-05-21,07:41:01
39.985204,116.350652,0,269,39589.3201736111,2008-05-21,07:41:03
39.985208,116.350666,0,268,39589.3201967593,2008-05-21,07:41:05
39.985213,116.350681,0,266,39589.3202199074,2008-05-21,07:41:07
39.98522,116.350699,0,265,39589.3202430556,2008-05-21,07:41:09
39.985227,116.350716,0,263,39589.3202662037,2008-05-21,07:41:11
39.985233,116.350735,0,261,39589.3202893519,2008-05-21,07:41:13
39.985242,116.350747,0,260,39589.3203125,2008-05-21,07:41:15
39.98525,116.350759,0,258,39589.3203356481,2008-05-21,07:41:17
39.985258,116.350771,0,257,39589.3203587963,2008-05-21,07:41:19
39.985264,116.350788,0,255,39589.3203819444,2008-05-21,07:41:21
39.985266,116.350805,0,254,39589.3204050926,2008-05-21,07:41:23
39.985267,116.350825,0,253,39589.3204282407,2008-05-21,07:41:25
39.985269,116.350847,0,251,39589.3204513889,2008-05-21,07:41:27
39.98527,116.350868,0,250,39589.320474537,2008-05-21,07:41:29
39.985269,116.350887,0,248,39589.3204976852,2008-05-21,07:41:31
39.985298,116.350917,0,246,39589.3205208333,2008-05-21,07:41:33
39.985349,116.35097,0,245,39589.3205439815,2008-05-21,07:41:35
39.985383,116.351035,0,243,39589.3205671296,2008-05-21,07:41:37
39.985377,116.351119,0,243,39589.3205902778,2008-05-21,07:41:39
39.985395,116.35114,0,242,39589.3206134259,2008-05-21,07:41:41
39.985404,116.351188,0,241,39589.3206365741,2008-05-21,07:41:43
39.985387,116.351236,0,238,39589.3206597222,2008-05-21,07:41:45
39.98537,116.351289,0,234,39589.3206828704,2008-05-21,07:41:47
39.985375,116.351332,0,231,39589.3207060185,2008-05-21,07:41:49
39.985361,116.35143,0,230,39589.3207291667,2008-05-21,07:41:51
39.985374,116.351452,0,228,39589.3207523148,2008-05-21,07:41:53
39.98539,116.35147,0,227,39589.320775463,2008-05-21,07:41:55
39.985409,116.351489,0,225,39589.3207986111,2008-05-21,07:41:57
39.985418,116.351516,0,226,39589.3208217593,2008-05-21,07:41:59
39.985423,116.35154,0,226,39589.3208449074,2008-05-21,07:42:01
39.98543,116.351567,0,225,39589.3208680556,2008-05-21,07:42:03
39.985435,116.351608,0,222,39589.3208912037,2008-05-21,07:42:05
39.985437,116.351641,0,220,39589.3209143518,2008-05-21,07:42:07
39.985443,116.351684,0,217,39589.3209375,2008-05-21,07:42:09
39.985439,116.351717,0,214,39589.3209606481,2008-05-21,07:42:11
39.985406,116.351779,0,212,39589.3209837963,2008-05-21,07:42:13
39.985398,116.351793,0,211,39589.3210069444,2008-05-21,07:42:15
39.985392,116.351808,0,210,39589.3210300926,2008-05-21,07:42:17
39.985376,116.351829,0,209,39589.3210532407,2008-05-21,07:42:19
39.985355,116.351819,0,208,39589.3210763889,2008-05-21,07:42:21
39.985345,116.351843,0,208,39589.321099537,2008-05-21,07:42:23
39.985312,116.351861,0,205,39589.3211226852,2008-05-21,07:42:25
39.985253,116.351882,0,203,39589.3211458333,2008-05-21,07:42:27
39.985205,116.351893,0,201,39589.3211689815,2008-05-21,07:42:29
39.98517,116.35192,0,200,39589.3211921296,2008-05-21,07:42:31
39.985146,116.351941,0,200,39589.3212152778,2008-05-21,07:42:33
39.985113,116.351971,0,199,39589.3212384259,2008-05-21,07:42:35
39.985075,116.352033,0,198,39589.3212615741,2008-05-21,07:42:37
39.985077,116.352051,0,197,39589.3212847222,2008-05-21,07:42:39
39.985076,116.352066,0,197,39589.3213078704,2008-05-21,07:42:41
39.985079,116.352075,0,196,39589.3213310185,2008-05-21,07:42:43
39.985077,116.352098,0,196,39589.3213541667,2008-05-21,07:42:45
39.985076,116.352116,0,196,39589.3213773148,2008-05-21,07:42:47
39.985074,116.352141,0,196,39589.321400463,2008-05-21,07:42:49
39.985078,116.35216,0,195,39589.3214236111,2008-05-21,07:42:51
39.985093,116.352177,0,193,39589.3214467593,2008-05-21,07:42:53
39.98511,116.352199,0,192,39589.3214699074,2008-05-21,07:42:55
39.985071,116.352287,0,193,39589.3214930556,2008-05-21,07:42:57
39.985091,116.352307,0,192,39589.3215162037,2008-05-21,07:42:59
39.985137,116.352335,0,194,39589.3215393518,2008-05-21,07:43:01
39.985149,116.352366,0,195,39589.3215625,2008-05-21,07:43:03
39.985152,116.352394,0,195,39589.3215856481,2008-05-21,07:43:05
39.985154,116.352421,0,195,39589.3216087963,2008-05-21,07:43:07
39.985148,116.35246,0,195,39589.3216319444,2008-05-21,07:43:09
39.98514,116.352495,0,196,39589.3216550926,2008-05-21,07:43:11
39.985128,116.352538,0,198,39589.3216782407,2008-05-21,07:43:13
39.985117,116.352571,0,199,39589.3217013889,2008-05-21,07:43:15
39.985104,116.352604,0,200,39589.321724537,2008-05-21,07:43:17
39.985091,116.352631,0,199,39589.3217476852,2008-05-21,07:43:19
39.98508,116.352675,0,201,39589.3217708333,2008-05-21,07:43:21
39.985088,116.352666,0,203,39589.3217939815,2008-05-21,07:43:23
39.985087,116.352685,0,204,39589.3218171296,2008-05-21,07:43:25
39.98509,116.352697,0,204,39589.3218402778,2008-05-21,07:43:27
39.985055,116.352804,0,206,39589.3218634259,2008-05-21,07:43:29
39.985056,116.35282,0,206,39589.3218865741,2008-05-21,07:43:31
39.985034,116.352886,0,208,39589.3219097222,2008-05-21,07:43:33
39.985032,116.352899,0,207,39589.3219328704,2008-05-21,07:43:35
39.985017,116.352927,0,209,39589.3219560185,2008-05-21,07:43:37
39.985024,116.35295,0,210,39589.3219791667,2008-05-21,07:43:39
39.985016,116.352972,0,211,39589.3220023148,2008-05-21,07:43:41
39.985022,116.353006,0,212,39589.322025463,2008-05-21,07:43:43
39.985024,116.353042,0,213,39589.3220486111,2008-05-21,07:43:45
39.985025,116.353073,0,213,39589.3220717593,2008-05-21,07:43:47
39.985037,116.353107,0,214,39589.3220949074,2008-05-21,07:43:49
39.985039,116.353142,0,215,39589.3221180556,2008-05-21,07:43:51
39.98504,116.353178,0,218,39589.3221412037,2008-05-21,07:43:53
39.985044,116.353231,0,219,39589.3221643518,2008-05-21,07:43:55
39.985044,116.353245,0,219,39589.3221875,2008-05-21,07:43:57
39.985043,116.35326,0,219,39589.3222106481,2008-05-21,07:43:59
39.985043,116.35326,0,219,39589.3222337963,2008-05-21,07:44:01
39.985042,116.353261,0,220,39589.3222569444,2008-05-21,07:44:03
39.985041,116.353256,0,220,39589.3222800926,2008-05-21,07:44:05
39.985041,116.353252,0,220,39589.3223032407,2008-05-21,07:44:07
39.98504,116.353249,0,220,39589.3223263889,2008-05-21,07:44:09
39.98504,116.353246,0,220,39589.322349537,2008-05-21,07:44:11
39.98504,116.353243,0,220,39589.3223726852,2008-05-21,07:44:13
39.985039,116.353242,0,220,39589.3223958333,2008-05-21,07:44:15
39.985039,116.353243,0,220,39589.3224189815,2008-05-21,07:44:17
39.985038,116.353243,0,220,39589.3224421296,2008-05-21,07:44:19
39.985035,116.353243,0,220,39589.3224652778,2008-05-21,07:44:21
39.984614,116.353,0,213,39589.3230208333,2008-05-21,07:45:09
39.98458,116.352996,0,212,39589.3230439815,2008-05-21,07:45:11
39.984566,116.352993,0,212,39589.3230671296,2008-05-21,07:45:13
39.984701,116.352743,0,140,39589.3230902778,2008-05-21,07:45:15
39.984669,116.352837,0,155,39589.3231134259,2008-05-21,07:45:17
39.984685,116.352807,0,173,39589.3231365741,2008-05-21,07:45:19
39.984693,116.352787,0,168,39589.3231597222,2008-05-21,07:45:21
39.984719,116.352695,0,166,39589.3231828704,2008-05-21,07:45:23
39.984724,116.352667,0,165,39589.3232060185,2008-05-21,07:45:25
39.984724,116.352629,0,164,39589.3232291667,2008-05-21,07:45:27
39.984708,116.352621,0,163,39589.3232523148,2008-05-21,07:45:29
39.984702,116.352598,0,163,39589.323275463,2008-05-21,07:45:31
39.9847,116.35258,0,163,39589.3232986111,2008-05-21,07:45:33
39.984719,116.352585,0,162,39589.3233217593,2008-05-21,07:45:35
39.984732,116.352594,0,162,39589.3233449074,2008-05-21,07:45:37
39.984756,116.352576,0,162,39589.3233680556,2008-05-21,07:45:39
39.984773,116.352578,0,162,39589.3233912037,2008-05-21,07:45:41
39.984801,116.352562,0,162,39589.3234143518,2008-05-21,07:45:43
39.984805,116.35256,0,162,39589.3234375,2008-05-21,07:45:45
39.984816,116.352555,0,162,39589.3234606481,2008-05-21,07:45:47
39.984822,116.352544,0,162,39589.3234837963,2008-05-21,07:45:49
39.984856,116.352513,0,162,39589.3235069444,2008-05-21,07:45:51
39.984874,116.352517,0,162,39589.3235300926,2008-05-21,07:45:53
39.984898,116.352503,0,162,39589.3235532407,2008-05-21,07:45:55
39.984907,116.352513,0,162,39589.3235763889,2008-05-21,07:45:57
39.984909,116.35253,0,162,39589.323599537,2008-05-21,07:45:59
39.984896,116.352548,0,162,39589.3236226852,2008-05-21,07:46:01
39.9858,116.36962,0,114,39589.4263078704,2008-05-21,10:13:53
39.985846,116.369679,0,138,39589.4263310185,2008-05-21,10:13:55
39.985887,116.369857,0,159,39589.4263541667,2008-05-21,10:13:57
39.985929,116.370074,0,138,39589.4263773148,2008-05-21,10:13:59
39.985903,116.370247,0,136,39589.426400463,2008-05-21,10:14:01
39.985866,116.370394,0,136,39589.4264236111,2008-05-21,10:14:03
39.985821,116.370521,0,136,39589.4264467593,2008-05-21,10:14:05
39.985787,116.370659,0,136,39589.4264699074,2008-05-21,10:14:07
39.98576,116.370802,0,136,39589.4264930556,2008-05-21,10:14:09
39.98575,116.37096,0,132,39589.4265162037,2008-05-21,10:14:11
39.985764,116.371069,0,132,39589.4265393519,2008-05-21,10:14:13
39.985803,116.371127,0,134,39589.4265625,2008-05-21,10:14:15
39.985835,116.371145,0,139,39589.4265856481,2008-05-21,10:14:17
39.985859,116.37119,0,144,39589.4266087963,2008-05-21,10:14:19
39.985888,116.371273,0,147,39589.4266319444,2008-05-21,10:14:21
39.985931,116.371352,0,147,39589.4266550926,2008-05-21,10:14:23
39.985988,116.371463,0,155,39589.4266782407,2008-05-21,10:14:25
39.98603,116.371597,0,156,39589.4267013889,2008-05-21,10:14:27
39.986063,116.371761,0,158,39589.426724537,2008-05-21,10:14:29
39.986067,116.371953,0,159,39589.4267476852,2008-05-21,10:14:31
39.986077,116.372165,0,161,39589.4267708333,2008-05-21,10:14:33
39.986091,116.372386,0,166,39589.4267939815,2008-05-21,10:14:35
39.986104,116.372616,0,168,39589.4268171296,2008-05-21,10:14:37
39.986109,116.372811,0,168,39589.4268402778,2008-05-21,10:14:39
39.98611,116.372982,0,170,39589.4268634259,2008-05-21,10:14:41
39.986121,116.37309,0,171,39589.4268865741,2008-05-21,10:14:43
39.986116,116.373187,0,173,39589.4269097222,2008-05-21,10:14:45
39.986099,116.3733,0,171,39589.4269328704,2008-05-21,10:14:47
39.986075,116.373485,0,174,39589.4269560185,2008-05-21,10:14:49
39.986048,116.373665,0,174,39589.4269791667,2008-05-21,10:14:51
39.986031,116.373808,0,180,39589.4270023148,2008-05-21,10:14:53
39.98604,116.373897,0,187,39589.427025463,2008-05-21,10:14:55
39.986051,116.373969,0,196,39589.4270486111,2008-05-21,10:14:57
39.98605,116.37403,0,204,39589.4270717593,2008-05-21,10:14:59
39.986036,116.374101,0,212,39589.4270949074,2008-05-21,10:15:01
39.986031,116.374157,0,217,39589.4271180556,2008-05-21,10:15:03
39.986034,116.37419,0,223,39589.4271412037,2008-05-21,10:15:05
39.98603,116.374208,0,227,39589.4271643519,2008-05-21,10:15:07
39.986027,116.374231,0,228,39589.4271875,2008-05-21,10:15:09
39.986018,116.374259,0,229,39589.4272106481,2008-05-21,10:15:11
39.986009,116.374307,0,229,39589.4272337963,2008-05-21,10:15:13
39.986012,116.374374,0,228,39589.4272569444,2008-05-21,10:15:15
39.986025,116.374469,0,228,39589.4272800926,2008-05-21,10:15:17
39.986036,116.374565,0,231,39589.4273032407,2008-05-21,10:15:19
39.986054,116.374669,0,234,39589.4273263889,2008-05-21,10:15:21
39.986069,116.374782,0,235,39589.427349537,2008-05-21,10:15:23
39.986088,116.374905,0,238,39589.4273726852,2008-05-21,10:15:25
39.986098,116.37505,0,238,39589.4273958333,2008-05-21,10:15:27
39.986124,116.375233,0,239,39589.4274189815,2008-05-21,10:15:29
39.98613,116.375462,0,242,39589.4274421296,2008-05-21,10:15:31
39.986138,116.375729,0,245,39589.4274652778,2008-05-21,10:15:33
39.986161,116.376002,0,244,39589.4274884259,2008-05-21,10:15:35
39.986187,116.376273,0,246,39589.4275115741,2008-05-21,10:15:37
39.986212,116.376532,0,246,39589.4275347222,2008-05-21,10:15:39
39.986232,116.376726,0,245,39589.4275578704,2008-05-21,10:15:41
39.98622,116.376848,0,224,39589.4275810185,2008-05-21,10:15:43
39.986236,116.376945,0,225,39589.4276041667,2008-05-21,10:15:45
39.986239,116.377025,0,227,39589.4276273148,2008-05-21,10:15:47
39.986247,116.377059,0,229,39589.427650463,2008-05-21,10:15:49
39.986251,116.377067,0,232,39589.4276736111,2008-05-21,10:15:51
39.98625,116.377056,0,230,39589.4276967593,2008-05-21,10:15:53
39.986251,116.37706,0,231,39589.4277199074,2008-05-21,10:15:55
39.986251,116.377062,0,232,39589.4277430556,2008-05-21,10:15:57
39.986251,116.377061,0,233,39589.4277662037,2008-05-21,10:15:59
39.986252,116.37706,0,233,39589.4277893519,2008-05-21,10:16:01
39.986252,116.37706,0,233,39589.4278125,2008-05-21,10:16:03
39.986253,116.377062,0,233,39589.4278356481,2008-05-21,10:16:05
39.986253,116.377066,0,233,39589.4278587963,2008-05-21,10:16:07
39.986256,116.377095,0,233,39589.4278819444,2008-05-21,10:16:09
39.986269,116.377157,0,233,39589.4279050926,2008-05-21,10:16:11
39.986268,116.377239,0,233,39589.4279282407,2008-05-21,10:16:13
39.986251,116.377286,0,233,39589.4279513889,2008-05-21,10:16:15
39.986255,116.377305,0,233,39589.427974537,2008-05-21,10:16:17
39.986245,116.377306,0,232,39589.4279976852,2008-05-21,10:16:19
39.986238,116.377311,0,233,39589.4280208333,2008-05-21,10:16:21
39.986237,116.377315,0,233,39589.4280439815,2008-05-21,10:16:23
39.986237,116.377321,0,233,39589.4280671296,2008-05-21,10:16:25
39.986237,116.377325,0,233,39589.4280902778,2008-05-21,10:16:27
39.986237,116.377328,0,233,39589.4281134259,2008-05-21,10:16:29
39.986237,116.377333,0,233,39589.4281365741,2008-05-21,10:16:31
39.986245,116.377383,0,232,39589.4281597222,2008-05-21,10:16:33
39.986248,116.377466,0,231,39589.4281828704,2008-05-21,10:16:35
39.986242,116.377687,0,228,39589.4282060185,2008-05-21,10:16:37
39.986255,116.377883,0,218,39589.4282291667,2008-05-21,10:16:39
39.986278,116.378079,0,215,39589.4282523148,2008-05-21,10:16:41
39.986261,116.378295,0,213,39589.428275463,2008-05-21,10:16:43
39.986249,116.378518,0,208,39589.4282986111,2008-05-21,10:16:45
39.986272,116.378789,0,202,39589.4283217593,2008-05-21,10:16:47
39.986285,116.379029,0,199,39589.4283449074,2008-05-21,10:16:49
39.986302,116.379279,0,196,39589.4283680556,2008-05-21,10:16:51
39.986304,116.379532,0,193,39589.4283912037,2008-05-21,10:16:53
39.986361,116.379763,0,190,39589.4284143519,2008-05-21,10:16:55
39.986377,116.379971,0,187,39589.4284375,2008-05-21,10:16:57
39.986378,116.380159,0,185,39589.4284606481,2008-05-21,10:16:59
39.986397,116.38034,0,182,39589.4284837963,2008-05-21,10:17:01
39.986412,116.380544,0,179,39589.4285069444,2008-05-21,10:17:03
39.986415,116.38075,0,175,39589.4285300926,2008-05-21,10:17:05
39.986426,116.38098,0,168,39589.4285532407,2008-05-21,10:17:07
39.986435,116.381203,0,164,39589.4285763889,2008-05-21,10:17:09
39.986432,116.381412,0,160,39589.428599537,2008-05-21,10:17:11
39.986434,116.381612,0,154,39589.4286226852,2008-05-21,10:17:13
39.986439,116.381818,0,152,39589.4286458333,2008-05-21,10:17:15
39.986436,116.382028,0,148,39589.4286689815,2008-05-21,10:17:17
39.986436,116.382225,0,146,39589.4286921296,2008-05-21,10:17:19
39.986432,116.382391,0,145,39589.4287152778,2008-05-21,10:17:21
39.986424,116.382496,0,144,39589.4287384259,2008-05-21,10:17:23
39.986413,116.382561,0,143,39589.4287615741,2008-05-21,10:17:25
39.986402,116.382622,0,143,39589.4287847222,2008-05-21,10:17:27
39.986388,116.382666,0,142,39589.4288078704,2008-05-21,10:17:29
39.986377,116.38269,0,141,39589.4288310185,2008-05-21,10:17:31
39.986376,116.382695,0,134,39589.4288541667,2008-05-21,10:17:33
39.986374,116.382698,0,132,39589.4288773148,2008-05-21,10:17:35
39.986374,116.382707,0,132,39589.428900463,2008-05-21,10:17:37
39.986375,116.382715,0,131,39589.4289236111,2008-05-21,10:17:39
39.986375,116.382719,0,131,39589.4289467593,2008-05-21,10:17:41
39.986375,116.382721,0,131,39589.4289699074,2008-05-21,10:17:43
39.986374,116.382723,0,131,39589.4289930556,2008-05-21,10:17:45
39.986374,116.382726,0,130,39589.4290162037,2008-05-21,10:17:47
39.986374,116.382725,0,130,39589.4290393519,2008-05-21,10:17:49
39.986374,116.382722,0,130,39589.4290625,2008-05-21,10:17:51
39.986374,116.382726,0,130,39589.4290856481,2008-05-21,10:17:53
39.986374,116.382733,0,130,39589.4291087963,2008-05-21,10:17:55
39.986374,116.382742,0,130,39589.4291319444,2008-05-21,10:17:57
39.986375,116.382761,0,134,39589.4291550926,2008-05-21,10:17:59
39.986379,116.382804,0,135,39589.4291782407,2008-05-21,10:18:01
39.986392,116.382901,0,133,39589.4292013889,2008-05-21,10:18:03
39.986405,116.383008,0,129,39589.429224537,2008-05-21,10:18:05
39.986409,116.3831,0,129,39589.4292476852,2008-05-21,10:18:07
39.986418,116.383189,0,126,39589.4292708333,2008-05-21,10:18:09
39.986419,116.383266,0,127,39589.4292939815,2008-05-21,10:18:11
39.986418,116.383363,0,129,39589.4293171296,2008-05-21,10:18:13
39.986418,116.383429,0,132,39589.4293402778,2008-05-21,10:18:15
39.986426,116.38346,0,130,39589.4293634259,2008-05-21,10:18:17
39.986438,116.383477,0,131,39589.4293865741,2008-05-21,10:18:19
39.986438,116.38351,0,139,39589.4294097222,2008-05-21,10:18:21
39.986436,116.383533,0,143,39589.4294328704,2008-05-21,10:18:23
39.986439,116.38355,0,146,39589.4294560185,2008-05-21,10:18:25
39.986441,116.383564,0,148,39589.4294791667,2008-05-21,10:18:27
39.986441,116.383571,0,149,39589.4295023148,2008-05-21,10:18:29
39.986442,116.383575,0,151,39589.429525463,2008-05-21,10:18:31
39.986442,116.383579,0,152,39589.4295486111,2008-05-21,10:18:33
39.986443,116.383581,0,153,39589.4295717593,2008-05-21,10:18:35
39.986443,116.383585,0,153,39589.4295949074,2008-05-21,10:18:37
39.986443,116.383586,0,153,39589.4296180556,2008-05-21,10:18:39
39.986443,116.383586,0,154,39589.4296412037,2008-05-21,10:18:41
39.986443,116.383588,0,154,39589.4296643519,2008-05-21,10:18:43
39.986443,116.383592,0,154,39589.4296875,2008-05-21,10:18:45
39.986443,116.383596,0,154,39589.4297106481,2008-05-21,10:18:47
39.986443,116.383599,0,154,39589.4297337963,2008-05-21,10:18:49
39.986443,116.383601,0,154,39589.4297569444,2008-05-21,10:18:51
39.986443,116.383601,0,154,39589.4297800926,2008-05-21,10:18:53
39.986444,116.383601,0,154,39589.4298032407,2008-05-21,10:18:55
39.986444,116.383601,0,154,39589.4298263889,2008-05-21,10:18:57
39.986444,116.383599,0,154,39589.429849537,2008-05-21,10:18:59
39.986445,116.383596,0,153,39589.4298726852,2008-05-21,10:19:01
39.986445,116.383594,0,153,39589.4298958333,2008-05-21,10:19:03
39.986445,116.383593,0,153,39589.4299189815,2008-05-21,10:19:05
39.986445,116.383592,0,153,39589.4299421296,2008-05-21,10:19:07
39.986445,116.383591,0,153,39589.4299652778,2008-05-21,10:19:09
39.986445,116.383591,0,153,39589.4299884259,2008-05-21,10:19:11
39.986445,116.38359,0,153,39589.4300115741,2008-05-21,10:19:13
39.986445,116.383589,0,153,39589.4300347222,2008-05-21,10:19:15
39.986446,116.38359,0,153,39589.4300578704,2008-05-21,10:19:17
39.986449,116.383598,0,153,39589.4300810185,2008-05-21,10:19:19
39.986455,116.383631,0,152,39589.4301041667,2008-05-21,10:19:21
39.986457,116.383673,0,150,39589.4301273148,2008-05-21,10:19:23
39.986466,116.383698,0,149,39589.430150463,2008-05-21,10:19:25
39.986476,116.383735,0,148,39589.4301736111,2008-05-21,10:19:27
39.986474,116.383749,0,146,39589.4301967593,2008-05-21,10:19:29
39.98647,116.383778,0,144,39589.4302199074,2008-05-21,10:19:31
39.986474,116.38382,0,143,39589.4302430556,2008-05-21,10:19:33
39.986477,116.383881,0,143,39589.4302662037,2008-05-21,10:19:35
39.986482,116.383948,0,142,39589.4302893518,2008-05-21,10:19:37
39.986484,116.384002,0,141,39589.4303125,2008-05-21,10:19:39
39.986493,116.384068,0,141,39589.4303356481,2008-05-21,10:19:41
39.986503,116.384124,0,141,39589.4303587963,2008-05-21,10:19:43
39.986502,116.38419,0,141,39589.4303819444,2008-05-21,10:19:45
39.986505,116.384269,0,140,39589.4304050926,2008-05-21,10:19:47
39.986507,116.384364,0,140,39589.4304282407,2008-05-21,10:19:49
39.986517,116.38447,0,140,39589.4304513889,2008-05-21,10:19:51
39.986517,116.384562,0,137,39589.430474537,2008-05-21,10:19:53
39.986521,116.384653,0,134,39589.4304976852,2008-05-21,10:19:55
39.986522,116.384738,0,132,39589.4305208333,2008-05-21,10:19:57
39.986527,116.384806,0,137,39589.4305439815,2008-05-21,10:19:59
39.986528,116.384881,0,136,39589.4305671296,2008-05-21,10:20:01
39.986533,116.384976,0,136,39589.4305902778,2008-05-21,10:20:03
39.986535,116.38509,0,134,39589.4306134259,2008-05-21,10:20:05
39.986532,116.385189,0,134,39589.4306365741,2008-05-21,10:20:07
39.98653,116.385261,0,132,39589.4306597222,2008-05-21,10:20:09
39.986522,116.385309,0,129,39589.4306828704,2008-05-21,10:20:11
39.986511,116.385346,0,127,39589.4307060185,2008-05-21,10:20:13
39.986518,116.385355,0,126,39589.4307291667,2008-05-21,10:20:15
39.986515,116.385375,0,124,39589.4307523148,2008-05-21,10:20:17
39.986515,116.385382,0,124,39589.430775463,2008-05-21,10:20:19
39.986515,116.385386,0,124,39589.4307986111,2008-05-21,10:20:21
39.986515,116.385392,0,124,39589.4308217593,2008-05-21,10:20:23
39.986515,116.385403,0,124,39589.4308449074,2008-05-21,10:20:25
39.986515,116.385416,0,124,39589.4308680556,2008-05-21,10:20:27
39.986515,116.385428,0,124,39589.4308912037,2008-05-21,10:20:29
39.986515,116.385435,0,124,39589.4309143518,2008-05-21,10:20:31
39.986514,116.385444,0,123,39589.4309375,2008-05-21,10:20:33
39.98651,116.385457,0,123,39589.4309606481,2008-05-21,10:20:35
39.986507,116.385474,0,123,39589.4309837963,2008-05-21,10:20:37
39.986506,116.38549,0,123,39589.4310069444,2008-05-21,10:20:39
39.986506,116.385504,0,123,39589.4310300926,2008-05-21,10:20:41
39.986506,116.385514,0,123,39589.4310532407,2008-05-21,10:20:43
39.986506,116.385519,0,123,39589.4310763889,2008-05-21,10:20:45
39.986505,116.385525,0,123,39589.431099537,2008-05-21,10:20:47
39.986505,116.385531,0,123,39589.4311226852,2008-05-21,10:20:49
39.986505,116.385542,0,123,39589.4311458333,2008-05-21,10:20:51
39.986508,116.385556,0,123,39589.4311689815,2008-05-21,10:20:53
39.986511,116.385575,0,123,39589.4311921296,2008-05-21,10:20:55
39.986508,116.385613,0,122,39589.4312152778,2008-05-21,10:20:57
39.986507,116.385654,0,123,39589.4312384259,2008-05-21,10:20:59
39.986504,116.385693,0,124,39589.4312615741,2008-05-21,10:21:01
39.986502,116.385719,0,124,39589.4312847222,2008-05-21,10:21:03
39.986499,116.385751,0,125,39589.4313078704,2008-05-21,10:21:05
39.986488,116.385761,0,127,39589.4313310185,2008-05-21,10:21:07
39.986491,116.385773,0,128,39589.4313541667,2008-05-21,10:21:09
39.986494,116.38578,0,129,39589.4313773148,2008-05-21,10:21:11
39.986491,116.385781,0,132,39589.431400463,2008-05-21,10:21:13
39.98649,116.385782,0,134,39589.4314236111,2008-05-21,10:21:15
39.986491,116.385787,0,134,39589.4314467593,2008-05-21,10:21:17
39.98649,116.385792,0,135,39589.4314699074,2008-05-21,10:21:19
39.986491,116.385795,0,135,39589.4314930556,2008-05-21,10:21:21
39.986497,116.385793,0,134,39589.4315162037,2008-05-21,10:21:23
39.986504,116.385787,0,134,39589.4315393518,2008-05-21,10:21:25
39.986511,116.385809,0,133,39589.4315625,2008-05-21,10:21:27
39.986523,116.385855,0,133,39589.4315856481,2008-05-21,10:21:29
39.986531,116.385921,0,133,39589.4316087963,2008-05-21,10:21:31
39.986521,116.385985,0,133,39589.4316319444,2008-05-21,10:21:33
39.986521,116.386029,0,131,39589.4316550926,2008-05-21,10:21:35
39.986522,116.386058,0,130,39589.4316782407,2008-05-21,10:21:37
39.986526,116.386091,0,130,39589.4317013889,2008-05-21,10:21:39
39.986529,116.386108,0,130,39589.431724537,2008-05-21,10:21:41
39.986525,116.38613,0,129,39589.4317476852,2008-05-21,10:21:43
39.986527,116.386166,0,128,39589.4317708333,2008-05-21,10:21:45
39.986533,116.386211,0,126,39589.4317939815,2008-05-21,10:21:47
39.986536,116.386283,0,122,39589.4318171296,2008-05-21,10:21:49
39.986532,116.386366,0,126,39589.4318402778,2008-05-21,10:21:51
39.98653,116.386419,0,124,39589.4318634259,2008-05-21,10:21:53
39.986523,116.386448,0,125,39589.4318865741,2008-05-21,10:21:55
39.986522,116.386473,0,123,39589.4319097222,2008-05-21,10:21:57
39.986532,116.386494,0,121,39589.4319328704,2008-05-21,10:21:59
39.986546,116.386508,0,120,39589.4319560185,2008-05-21,10:22:01
39.986547,116.386532,0,119,39589.4319791667,2008-05-21,10:22:03
39.986541,116.386556,0,119,39589.4320023148,2008-05-21,10:22:05
39.986537,116.386576,0,118,39589.432025463,2008-05-21,10:22:07
39.986537,116.386584,0,117,39589.4320486111,2008-05-21,10:22:09
39.986541,116.386591,0,118,39589.4320717593,2008-05-21,10:22:11
39.986536,116.386623,0,118,39589.4320949074,2008-05-21,10:22:13
39.98653,116.38665,0,116,39589.4321180556,2008-05-21,10:22:15
39.986519,116.386659,0,117,39589.4321412037,2008-05-21,10:22:17
39.98652,116.386675,0,116,39589.4321643518,2008-05-21,10:22:19
39.986516,116.386692,0,117,39589.4321875,2008-05-21,10:22:21
39.986522,116.386705,0,118,39589.4322106481,2008-05-21,10:22:23
39.986528,116.386716,0,118,39589.4322337963,2008-05-21,10:22:25
39.986536,116.38673,0,118,39589.4322569444,2008-05-21,10:22:27
39.986539,116.386749,0,119,39589.4322800926,2008-05-21,10:22:29
39.986533,116.386749,0,119,39589.4323032407,2008-05-21,10:22:31
39.986528,116.386737,0,120,39589.4323263889,2008-05-21,10:22:33
39.986526,116.38673,0,120,39589.432349537,2008-05-21,10:22:35
39.986526,116.38673,0,120,39589.4323726852,2008-05-21,10:22:37
39.98652,116.386746,0,120,39589.4323958333,2008-05-21,10:22:39
39.986512,116.386778,0,120,39589.4324189815,2008-05-21,10:22:41
39.986512,116.386826,0,120,39589.4324421296,2008-05-21,10:22:43
39.986518,116.386884,0,120,39589.4324652778,2008-05-21,10:22:45
39.986534,116.386953,0,120,39589.4324884259,2008-05-21,10:22:47
39.986547,116.387019,0,120,39589.4325115741,2008-05-21,10:22:49
39.98655,116.387065,0,120,39589.4325347222,2008-05-21,10:22:51
39.98655,116.387104,0,121,39589.4325578704,2008-05-21,10:22:53
39.986551,116.387131,0,121,39589.4325810185,2008-05-21,10:22:55
39.986554,116.387145,0,121,39589.4326041667,2008-05-21,10:22:57
39.986552,116.387139,0,121,39589.4326273148,2008-05-21,10:22:59
39.986542,116.387132,0,121,39589.432650463,2008-05-21,10:23:01
39.986532,116.387126,0,122,39589.4326736111,2008-05-21,10:23:03
39.986647,116.387658,0,35,39589.4330671296,2008-05-21,10:23:37
39.986507,116.388076,0,87,39589.4330902778,2008-05-21,10:23:39
39.986539,116.388135,0,102,39589.4331134259,2008-05-21,10:23:41
39.986567,116.388201,0,113,39589.4331365741,2008-05-21,10:23:43
39.986563,116.388246,0,121,39589.4331597222,2008-05-21,10:23:45
39.986546,116.38829,0,124,39589.4331828704,2008-05-21,10:23:47
39.986504,116.388365,0,123,39589.4332060185,2008-05-21,10:23:49
39.986487,116.388424,0,119,39589.4332291667,2008-05-21,10:23:51
39.986492,116.388457,0,116,39589.4332523148,2008-05-21,10:23:53
39.986493,116.388506,0,115,39589.433275463,2008-05-21,10:23:55
39.986501,116.388559,0,115,39589.4332986111,2008-05-21,10:23:57
39.986507,116.388614,0,112,39589.4333217593,2008-05-21,10:23:59
39.986512,116.38866,0,111,39589.4333449074,2008-05-21,10:24:01
39.986514,116.388691,0,108,39589.4333680556,2008-05-21,10:24:03
39.986524,116.388693,0,104,39589.4333912037,2008-05-21,10:24:05
39.98653,116.388684,0,110,39589.4334143519,2008-05-21,10:24:07
39.98653,116.388688,0,110,39589.4334375,2008-05-21,10:24:09
39.986535,116.388707,0,111,39589.4334606482,2008-05-21,10:24:11
39.986552,116.388772,0,115,39589.4334837963,2008-05-21,10:24:13
39.986564,116.388845,0,120,39589.4335069444,2008-05-21,10:24:15
39.986567,116.388901,0,122,39589.4335300926,2008-05-21,10:24:17
39.986569,116.38896,0,125,39589.4335532407,2008-05-21,10:24:19
39.986568,116.389022,0,127,39589.4335763889,2008-05-21,10:24:21
39.986571,116.389081,0,129,39589.433599537,2008-05-21,10:24:23
39.986564,116.389131,0,129,39589.4336226852,2008-05-21,10:24:25
39.986562,116.389201,0,133,39589.4336458333,2008-05-21,10:24:27
39.986563,116.389269,0,133,39589.4336689815,2008-05-21,10:24:29
39.986577,116.389341,0,126,39589.4336921296,2008-05-21,10:24:31
39.986581,116.389389,0,129,39589.4337152778,2008-05-21,10:24:33
39.986584,116.389426,0,129,39589.4337384259,2008-05-21,10:24:35
39.986584,116.389473,0,130,39589.4337615741,2008-05-21,10:24:37
39.986591,116.389533,0,133,39589.4337847222,2008-05-21,10:24:39
39.986589,116.389567,0,133,39589.4338078704,2008-05-21,10:24:41
39.986592,116.389602,0,137,39589.4338310185,2008-05-21,10:24:43
39.986593,116.38965,0,138,39589.4338541667,2008-05-21,10:24:45
39.986592,116.389703,0,138,39589.4338773148,2008-05-21,10:24:47
39.986592,116.389752,0,137,39589.433900463,2008-05-21,10:24:49
39.986592,116.389808,0,135,39589.4339236111,2008-05-21,10:24:51
39.986589,116.389878,0,138,39589.4339467593,2008-05-21,10:24:53
39.986582,116.38992,0,137,39589.4339699074,2008-05-21,10:24:55
39.986588,116.389952,0,136,39589.4339930556,2008-05-21,10:24:57
39.986597,116.389975,0,135,39589.4340162037,2008-05-21,10:24:59
39.986596,116.389986,0,133,39589.4340393519,2008-05-21,10:25:01
39.986599,116.389986,0,132,39589.4340625,2008-05-21,10:25:03
39.986607,116.390021,0,129,39589.4340856481,2008-05-21,10:25:05
39.986607,116.390079,0,129,39589.4341087963,2008-05-21,10:25:07
39.986605,116.390123,0,129,39589.4341319444,2008-05-21,10:25:09
39.986603,116.390182,0,129,39589.4341550926,2008-05-21,10:25:11
39.986605,116.390245,0,129,39589.4341782407,2008-05-21,10:25:13
39.986608,116.390322,0,127,39589.4342013889,2008-05-21,10:25:15
39.986613,116.390406,0,127,39589.434224537,2008-05-21,10:25:17
39.986617,116.390467,0,126,39589.4342476852,2008-05-21,10:25:19
39.986626,116.39051,0,124,39589.4342708333,2008-05-21,10:25:21
39.986635,116.390548,0,125,39589.4342939815,2008-05-21,10:25:23
39.986636,116.390596,0,125,39589.4343171296,2008-05-21,10:25:25
39.986636,116.390639,0,127,39589.4343402778,2008-05-21,10:25:27
39.986636,116.390658,0,127,39589.4343634259,2008-05-21,10:25:29
39.986647,116.390661,0,127,39589.4343865741,2008-05-21,10:25:31
39.986646,116.39067,0,128,39589.4344097222,2008-05-21,10:25:33
39.986648,116.390683,0,128,39589.4344328704,2008-05-21,10:25:35
39.986651,116.390707,0,126,39589.4344560185,2008-05-21,10:25:37
39.98662,116.390752,0,135,39589.4344791667,2008-05-21,10:25:39
39.986618,116.390808,0,135,39589.4345023148,2008-05-21,10:25:41
39.986613,116.390844,0,134,39589.434525463,2008-05-21,10:25:43
39.986607,116.390878,0,133,39589.4345486111,2008-05-21,10:25:45
39.986595,116.390902,0,131,39589.4345717593,2008-05-21,10:25:47
39.986589,116.390954,0,131,39589.4345949074,2008-05-21,10:25:49
39.986594,116.390988,0,128,39589.4346180556,2008-05-21,10:25:51
39.986592,116.391033,0,127,39589.4346412037,2008-05-21,10:25:53
39.986591,116.391085,0,130,39589.4346643519,2008-05-21,10:25:55
39.986595,116.391148,0,134,39589.4346875,2008-05-21,10:25:57
39.986594,116.391227,0,137,39589.4347106481,2008-05-21,10:25:59
39.986596,116.391304,0,137,39589.4347337963,2008-05-21,10:26:01
39.986601,116.391371,0,140,39589.4347569444,2008-05-21,10:26:03
39.986601,116.391443,0,143,39589.4347800926,2008-05-21,10:26:05
39.986604,116.39152,0,142,39589.4348032407,2008-05-21,10:26:07
39.986604,116.391611,0,143,39589.4348263889,2008-05-21,10:26:09
39.986616,116.391708,0,141,39589.434849537,2008-05-21,10:26:11
39.986622,116.391792,0,135,39589.4348726852,2008-05-21,10:26:13
39.986637,116.391888,0,130,39589.4348958333,2008-05-21,10:26:15
39.986644,116.392016,0,119,39589.4349189815,2008-05-21,10:26:17
39.986646,116.392167,0,116,39589.4349421296,2008-05-21,10:26:19
39.986645,116.392339,0,117,39589.4349652778,2008-05-21,10:26:21
39.986639,116.392504,0,115,39589.4349884259,2008-05-21,10:26:23
39.98663,116.392644,0,122,39589.4350115741,2008-05-21,10:26:25
39.986637,116.392752,0,121,39589.4350347222,2008-05-21,10:26:27
39.986638,116.392859,0,126,39589.4350578704,2008-05-21,10:26:29
39.98664,116.392928,0,128,39589.4350810185,2008-05-21,10:26:31
39.986643,116.392998,0,138,39589.4351041667,2008-05-21,10:26:33
39.986644,116.393062,0,141,39589.4351273148,2008-05-21,10:26:35
39.986647,116.393121,0,138,39589.435150463,2008-05-21,10:26:37
39.986644,116.393167,0,120,39589.4351736111,2008-05-21,10:26:39
39.986642,116.393234,0,119,39589.4351967593,2008-05-21,10:26:41
39.986641,116.393299,0,121,39589.4352199074,2008-05-21,10:26:43
39.986643,116.393332,0,122,39589.4352430556,2008-05-21,10:26:45
39.986649,116.393365,0,121,39589.4352662037,2008-05-21,10:26:47
39.986656,116.393395,0,121,39589.4352893519,2008-05-21,10:26:49
39.986669,116.393433,0,116,39589.4353125,2008-05-21,10:26:51
39.986666,116.393493,0,118,39589.4353356481,2008-05-21,10:26:53
39.98668,116.393556,0,112,39589.4353587963,2008-05-21,10:26:55
39.986682,116.393616,0,112,39589.4353819444,2008-05-21,10:26:57
39.98669,116.393701,0,114,39589.4354050926,2008-05-21,10:26:59
39.986696,116.393768,0,115,39589.4354282407,2008-05-21,10:27:01
39.986701,116.393834,0,118,39589.4354513889,2008-05-21,10:27:03
39.986705,116.393897,0,121,39589.435474537,2008-05-21,10:27:05
39.986712,116.393959,0,129,39589.4354976852,2008-05-21,10:27:07
39.986716,116.394011,0,141,39589.4355208333,2008-05-21,10:27:09
39.986706,116.394065,0,148,39589.4355439815,2008-05-21,10:27:11
39.986717,116.394136,0,154,39589.4355671296,2008-05-21,10:27:13
39.986723,116.394199,0,163,39589.4355902778,2008-05-21,10:27:15
39.986731,116.394256,0,168,39589.4356134259,2008-05-21,10:27:17
39.986753,116.394339,0,172,39589.4356365741,2008-05-21,10:27:19
39.986773,116.394415,0,172,39589.4356597222,2008-05-21,10:27:21
39.986772,116.394452,0,165,39589.4356828704,2008-05-21,10:27:23
39.986768,116.394482,0,160,39589.4357060185,2008-05-21,10:27:25
39.986755,116.39454,0,160,39589.4357291667,2008-05-21,10:27:27
39.986749,116.39462,0,163,39589.4357523148,2008-05-21,10:27:29
39.986735,116.394713,0,167,39589.435775463,2008-05-21,10:27:31
39.986736,116.394837,0,170,39589.4357986111,2008-05-21,10:27:33
39.986742,116.394945,0,167,39589.4358217593,2008-05-21,10:27:35
39.986743,116.395008,0,166,39589.4358449074,2008-05-21,10:27:37
39.986747,116.395058,0,163,39589.4358680556,2008-05-21,10:27:39
39.986743,116.39509,0,163,39589.4358912037,2008-05-21,10:27:41
39.986743,116.395123,0,162,39589.4359143519,2008-05-21,10:27:43
39.986742,116.395139,0,162,39589.4359375,2008-05-21,10:27:45
39.986745,116.395158,0,163,39589.4359606481,2008-05-21,10:27:47
39.986745,116.395179,0,163,39589.4359837963,2008-05-21,10:27:49
39.986739,116.395222,0,161,39589.4360069444,2008-05-21,10:27:51
39.986752,116.39525,0,161,39589.4360300926,2008-05-21,10:27:53
39.986749,116.395292,0,162,39589.4360532407,2008-05-21,10:27:55
39.986739,116.395343,0,165,39589.4360763889,2008-05-21,10:27:57
39.986731,116.395435,0,168,39589.436099537,2008-05-21,10:27:59
39.986735,116.395532,0,168,39589.4361226852,2008-05-21,10:28:01
39.986745,116.395629,0,168,39589.4361458333,2008-05-21,10:28:03
39.986765,116.395707,0,166,39589.4361689815,2008-05-21,10:28:05
39.986779,116.39576,0,166,39589.4361921296,2008-05-21,10:28:07
39.986782,116.395816,0,166,39589.4362152778,2008-05-21,10:28:09
39.986774,116.395886,0,166,39589.4362384259,2008-05-21,10:28:11
39.986772,116.395945,0,166,39589.4362615741,2008-05-21,10:28:13
39.986772,116.396006,0,166,39589.4362847222,2008-05-21,10:28:15
39.986783,116.396088,0,165,39589.4363078704,2008-05-21,10:28:17
39.986788,116.396151,0,164,39589.4363310185,2008-05-21,10:28:19
39.986791,116.396218,0,163,39589.4363541667,2008-05-21,10:28:21
39.986804,116.39633,0,162,39589.4363773148,2008-05-21,10:28:23
39.9868,116.396415,0,154,39589.436400463,2008-05-21,10:28:25
39.986785,116.396441,0,149,39589.4364236111,2008-05-21,10:28:27
39.986781,116.396453,0,144,39589.4364467593,2008-05-21,10:28:29
39.98678,116.396459,0,143,39589.4364699074,2008-05-21,10:28:31
39.986779,116.396467,0,142,39589.4364930556,2008-05-21,10:28:33
39.986779,116.396475,0,142,39589.4365162037,2008-05-21,10:28:35
39.986779,116.396485,0,141,39589.4365393519,2008-05-21,10:28:37
39.986779,116.396496,0,140,39589.4365625,2008-05-21,10:28:39
39.986778,116.396498,0,139,39589.4365856481,2008-05-21,10:28:41
39.986778,116.396497,0,139,39589.4366087963,2008-05-21,10:28:43
39.986778,116.3965,0,139,39589.4366319444,2008-05-21,10:28:45
39.986778,116.39653,0,139,39589.4366550926,2008-05-21,10:28:47
39.986772,116.396578,0,139,39589.4366782407,2008-05-21,10:28:49
39.986769,116.39663,0,140,39589.4367013889,2008-05-21,10:28:51
39.986761,116.396697,0,140,39589.436724537,2008-05-21,10:28:53
39.986756,116.396776,0,139,39589.4367476852,2008-05-21,10:28:55
39.986754,116.396877,0,138,39589.4367708333,2008-05-21,10:28:57
39.986752,116.396986,0,136,39589.4367939815,2008-05-21,10:28:59
39.986761,116.397066,0,138,39589.4368171296,2008-05-21,10:29:01
39.986763,116.397106,0,140,39589.4368402778,2008-05-21,10:29:03
39.986768,116.39712,0,139,39589.4368634259,2008-05-21,10:29:05
39.986772,116.39714,0,137,39589.4368865741,2008-05-21,10:29:07
39.986782,116.397142,0,132,39589.4369097222,2008-05-21,10:29:09
39.986789,116.397152,0,133,39589.4369328704,2008-05-21,10:29:11
39.986795,116.397163,0,135,39589.4369560185,2008-05-21,10:29:13
39.986803,116.397169,0,136,39589.4369791667,2008-05-21,10:29:15
39.986813,116.397173,0,138,39589.4370023148,2008-05-21,10:29:17
39.986824,116.397184,0,140,39589.437025463,2008-05-21,10:29:19
39.986828,116.397212,0,142,39589.4370486111,2008-05-21,10:29:21
39.986824,116.397254,0,144,39589.4370717593,2008-05-21,10:29:23
39.986818,116.397296,0,145,39589.4370949074,2008-05-21,10:29:25
39.986807,116.397347,0,147,39589.4371180556,2008-05-21,10:29:27
39.98679,116.397403,0,150,39589.4371412037,2008-05-21,10:29:29
39.986776,116.397465,0,153,39589.4371643519,2008-05-21,10:29:31
39.986772,116.397537,0,157,39589.4371875,2008-05-21,10:29:33
39.986766,116.397592,0,161,39589.4372106481,2008-05-21,10:29:35
39.986753,116.397632,0,165,39589.4372337963,2008-05-21,10:29:37
39.986741,116.397679,0,169,39589.4372569444,2008-05-21,10:29:39
39.986737,116.397736,0,173,39589.4372800926,2008-05-21,10:29:41
39.986733,116.397789,0,176,39589.4373032407,2008-05-21,10:29:43
39.98673,116.39783,0,179,39589.4373263889,2008-05-21,10:29:45
39.986737,116.397861,0,182,39589.437349537,2008-05-21,10:29:47
39.98675,116.397878,0,185,39589.4373726852,2008-05-21,10:29:49
39.986753,116.397899,0,188,39589.4373958333,2008-05-21,10:29:51
39.986759,116.397928,0,187,39589.4374189815,2008-05-21,10:29:53
39.986777,116.397982,0,189,39589.4374421296,2008-05-21,10:29:55
39.986791,116.398063,0,191,39589.4374652778,2008-05-21,10:29:57
39.986796,116.398174,0,193,39589.4374884259,2008-05-21,10:29:59
39.986793,116.398288,0,196,39589.4375115741,2008-05-21,10:30:01
39.986787,116.3984,0,198,39589.4375347222,2008-05-21,10:30:03
39.986781,116.398503,0,201,39589.4375578704,2008-05-21,10:30:05
39.986774,116.398604,0,205,39589.4375810185,2008-05-21,10:30:07
39.986776,116.398724,0,208,39589.4376041667,2008-05-21,10:30:09
39.986777,116.398851,0,211,39589.4376273148,2008-05-21,10:30:11
39.986776,116.398965,0,215,39589.437650463,2008-05-21,10:30:13
39.986769,116.399077,0,221,39589.4376736111,2008-05-21,10:30:15
39.986766,116.399171,0,226,39589.4376967593,2008-05-21,10:30:17
39.986769,116.399262,0,229,39589.4377199074,2008-05-21,10:30:19
39.986767,116.399377,0,233,39589.4377430556,2008-05-21,10:30:21
39.986782,116.399478,0,234,39589.4377662037,2008-05-21,10:30:23
39.98679,116.399573,0,238,39589.4377893518,2008-05-21,10:30:25
39.986798,116.399665,0,238,39589.4378125,2008-05-21,10:30:27
39.986793,116.399756,0,239,39589.4378356481,2008-05-21,10:30:29
39.986795,116.39983,0,239,39589.4378587963,2008-05-21,10:30:31
39.986802,116.399891,0,235,39589.4378819444,2008-05-21,10:30:33
39.986813,116.399956,0,234,39589.4379050926,2008-05-21,10:30:35
39.986825,116.400007,0,233,39589.4379282407,2008-05-21,10:30:37
39.986834,116.40007,0,232,39589.4379513889,2008-05-21,10:30:39
39.986845,116.400131,0,229,39589.437974537,2008-05-21,10:30:41
39.98686,116.400183,0,226,39589.4379976852,2008-05-21,10:30:43
39.986874,116.400226,0,221,39589.4380208333,2008-05-21,10:30:45
39.98689,116.400274,0,214,39589.4380439815,2008-05-21,10:30:47
39.986898,116.400341,0,210,39589.4380671296,2008-05-21,10:30:49
39.986905,116.400406,0,206,39589.4380902778,2008-05-21,10:30:51
39.986914,116.400468,0,202,39589.4381134259,2008-05-21,10:30:53
39.986916,116.400542,0,199,39589.4381365741,2008-05-21,10:30:55
39.986903,116.400622,0,195,39589.4381597222,2008-05-21,10:30:57
39.986892,116.400726,0,192,39589.4381828704,2008-05-21,10:30:59
39.986878,116.400858,0,191,39589.4382060185,2008-05-21,10:31:01
39.986869,116.400994,0,189,39589.4382291667,2008-05-21,10:31:03
39.986867,116.401107,0,187,39589.4382523148,2008-05-21,10:31:05
39.986876,116.401181,0,183,39589.438275463,2008-05-21,10:31:07
39.986871,116.401243,0,182,39589.4382986111,2008-05-21,10:31:09
39.986848,116.401313,0,181,39589.4383217593,2008-05-21,10:31:11
39.986825,116.401389,0,182,39589.4383449074,2008-05-21,10:31:13
39.986802,116.40149,0,182,39589.4383680556,2008-05-21,10:31:15
39.986803,116.401675,0,181,39589.4383912037,2008-05-21,10:31:17
39.986818,116.40191,0,180,39589.4384143518,2008-05-21,10:31:19
39.98684,116.402104,0,180,39589.4384375,2008-05-21,10:31:21
39.986864,116.4023,0,181,39589.4384606481,2008-05-21,10:31:23
39.986875,116.40251,0,181,39589.4384837963,2008-05-21,10:31:25
39.986892,116.402758,0,178,39589.4385069444,2008-05-21,10:31:27
39.986909,116.403008,0,177,39589.4385300926,2008-05-21,10:31:29
39.986911,116.403279,0,175,39589.4385532407,2008-05-21,10:31:31
39.986917,116.403547,0,173,39589.4385763889,2008-05-21,10:31:33
39.986925,116.40384,0,167,39589.438599537,2008-05-21,10:31:35
39.986941,116.404139,0,161,39589.4386226852,2008-05-21,10:31:37
39.986945,116.404445,0,158,39589.4386458333,2008-05-21,10:31:39
39.986958,116.404763,0,154,39589.4386689815,2008-05-21,10:31:41
39.986971,116.405067,0,151,39589.4386921296,2008-05-21,10:31:43
39.986986,116.405377,0,149,39589.4387152778,2008-05-21,10:31:45
39.986991,116.405704,0,147,39589.4387384259,2008-05-21,10:31:47
39.987004,116.406017,0,147,39589.4387615741,2008-05-21,10:31:49
39.986999,116.4063,0,144,39589.4387847222,2008-05-21,10:31:51
39.986992,116.406532,0,143,39589.4388078704,2008-05-21,10:31:53
39.986986,116.406759,0,140,39589.4388310185,2008-05-21,10:31:55
39.987,116.406947,0,137,39589.4388541667,2008-05-21,10:31:57
39.987005,116.407095,0,133,39589.4388773148,2008-05-21,10:31:59
39.987006,116.407172,0,131,39589.438900463,2008-05-21,10:32:01
39.986995,116.407204,0,125,39589.4389236111,2008-05-21,10:32:03
39.98699,116.407227,0,121,39589.4389467593,2008-05-21,10:32:05
39.987013,116.407258,0,121,39589.4389699074,2008-05-21,10:32:07
39.987017,116.407276,0,124,39589.4389930556,2008-05-21,10:32:09
39.987018,116.407285,0,130,39589.4390162037,2008-05-21,10:32:11
39.987016,116.407285,0,134,39589.4390393518,2008-05-21,10:32:13
39.987016,116.407279,0,135,39589.4390625,2008-05-21,10:32:15
39.987016,116.407277,0,135,39589.4390856481,2008-05-21,10:32:17
39.987016,116.407275,0,136,39589.4391087963,2008-05-21,10:32:19
39.987016,116.407276,0,136,39589.4391319444,2008-05-21,10:32:21
39.987016,116.407279,0,136,39589.4391550926,2008-05-21,10:32:23
39.987016,116.407282,0,136,39589.4391782407,2008-05-21,10:32:25
39.987016,116.407282,0,137,39589.4392013889,2008-05-21,10:32:27
39.987016,116.407283,0,137,39589.439224537,2008-05-21,10:32:29
39.987017,116.407288,0,137,39589.4392476852,2008-05-21,10:32:31
39.987021,116.407305,0,137,39589.4392708333,2008-05-21,10:32:33
39.987025,116.407361,0,138,39589.4392939815,2008-05-21,10:32:35
39.987034,116.40743,0,141,39589.4393171296,2008-05-21,10:32:37
39.987031,116.407486,0,142,39589.4393402778,2008-05-21,10:32:39
39.987036,116.407517,0,143,39589.4393634259,2008-05-21,10:32:41
39.987048,116.407529,0,143,39589.4393865741,2008-05-21,10:32:43
39.987063,116.407535,0,143,39589.4394097222,2008-05-21,10:32:45
39.987061,116.407538,0,145,39589.4394328704,2008-05-21,10:32:47
39.987064,116.407542,0,145,39589.4394560185,2008-05-21,10:32:49
39.987064,116.407542,0,145,39589.4394791667,2008-05-21,10:32:51
39.987046,116.407541,0,144,39589.4395023148,2008-05-21,10:32:53
39.987033,116.407541,0,146,39589.439525463,2008-05-21,10:32:55
39.987048,116.407531,0,145,39589.4395486111,2008-05-21,10:32:57
39.987039,116.407514,0,147,39589.4395717593,2008-05-21,10:32:59
39.987048,116.407517,0,146,39589.4395949074,2008-05-21,10:33:01
39.987053,116.407539,0,150,39589.4396180556,2008-05-21,10:33:03
39.987094,116.407554,0,140,39589.4396412037,2008-05-21,10:33:05
39.987099,116.407574,0,141,39589.4396643518,2008-05-21,10:33:07
39.987095,116.407588,0,142,39589.4396875,2008-05-21,10:33:09
39.987085,116.407612,0,142,39589.4397106481,2008-05-21,10:33:11
39.987077,116.407635,0,140,39589.4397337963,2008-05-21,10:33:13
39.987069,116.40766,0,139,39589.4397569444,2008-05-21,10:33:15
39.987053,116.40769,0,138,39589.4397800926,2008-05-21,10:33:17
39.987054,116.407706,0,136,39589.4398032407,2008-05-21,10:33:19
39.987049,116.407731,0,135,39589.4398263889,2008-05-21,10:33:21
39.987039,116.407766,0,134,39589.439849537,2008-05-21,10:33:23
39.987029,116.407775,0,133,39589.4398726852,2008-05-21,10:33:25
39.987024,116.407807,0,133,39589.4398958333,2008-05-21,10:33:27
39.98702,116.407846,0,132,39589.4399189815,2008-05-21,10:33:29
39.98701,116.407858,0,132,39589.4399421296,2008-05-21,10:33:31
39.98701,116.407869,0,132,39589.4399652778,2008-05-21,10:33:33
39.987009,116.407879,0,132,39589.4399884259,2008-05-21,10:33:35
39.987013,116.40789,0,133,39589.4400115741,2008-05-21,10:33:37
39.987023,116.407926,0,133,39589.4400347222,2008-05-21,10:33:39
39.987021,116.407934,0,136,39589.4400578704,2008-05-21,10:33:41
39.987014,116.407961,0,138,39589.4400810185,2008-05-21,10:33:43
39.987016,116.408002,0,139,39589.4401041667,2008-05-21,10:33:45
39.987005,116.40805,0,142,39589.4401273148,2008-05-21,10:33:47
39.987012,116.40807,0,143,39589.440150463,2008-05-21,10:33:49
39.987015,116.408086,0,145,39589.4401736111,2008-05-21,10:33:51
39.987021,116.408107,0,145,39589.4401967593,2008-05-21,10:33:53
39.987033,116.408123,0,148,39589.4402199074,2008-05-21,10:33:55
39.98705,116.408129,0,153,39589.4402430556,2008-05-21,10:33:57
39.987079,116.408135,0,157,39589.4402662037,2008-05-21,10:33:59
39.98707,116.408197,0,163,39589.4402893518,2008-05-21,10:34:01
39.987081,116.408245,0,168,39589.4403125,2008-05-21,10:34:03
39.987104,116.408257,0,172,39589.4403356481,2008-05-21,10:34:05
39.987127,116.408272,0,178,39589.4403587963,2008-05-21,10:34:07
39.987152,116.408287,0,183,39589.4403819444,2008-05-21,10:34:09
39.987173,116.408309,0,188,39589.4404050926,2008-05-21,10:34:11
39.98719,116.408314,0,192,39589.4404282407,2008-05-21,10:34:13
39.987214,116.408319,0,198,39589.4404513889,2008-05-21,10:34:15
39.987238,116.408356,0,201,39589.440474537,2008-05-21,10:34:17
39.987255,116.408383,0,205,39589.4404976852,2008-05-21,10:34:19
39.987272,116.408408,0,210,39589.4405208333,2008-05-21,10:34:21
39.987286,116.408431,0,213,39589.4405439815,2008-05-21,10:34:23
39.987309,116.408439,0,216,39589.4405671296,2008-05-21,10:34:25
39.987346,116.408438,0,219,39589.4405902778,2008-05-21,10:34:27
39.987364,116.408462,0,222,39589.4406134259,2008-05-21,10:34:29
39.987377,116.40848,0,224,39589.4406365741,2008-05-21,10:34:31
39.98739,116.408496,0,226,39589.4406597222,2008-05-21,10:34:33
39.987391,116.408536,0,229,39589.4406828704,2008-05-21,10:34:35
39.987397,116.40858,0,232,39589.4407060185,2008-05-21,10:34:37
39.987406,116.408608,0,235,39589.4407291667,2008-05-21,10:34:39
39.98741,116.408645,0,239,39589.4407523148,2008-05-21,10:34:41
39.987428,116.408662,0,241,39589.440775463,2008-05-21,10:34:43
39.987434,116.408691,0,244,39589.4407986111,2008-05-21,10:34:45
39.987445,116.408718,0,247,39589.4408217593,2008-05-21,10:34:47
39.987447,116.40877,0,250,39589.4408449074,2008-05-21,10:34:49
39.987458,116.408803,0,253,39589.4408680556,2008-05-21,10:34:51
39.987472,116.408816,0,256,39589.4408912037,2008-05-21,10:34:53
39.987491,116.408842,0,259,39589.4409143519,2008-05-21,10:34:55
39.9875,116.40886,0,261,39589.4409375,2008-05-21,10:34:57
39.987518,116.408891,0,264,39589.4409606481,2008-05-21,10:34:59
39.987525,116.408913,0,267,39589.4409837963,2008-05-21,10:35:01
39.987527,116.408936,0,269,39589.4410069444,2008-05-21,10:35:03
39.987529,116.408955,0,272,39589.4410300926,2008-05-21,10:35:05
39.987534,116.408969,0,274,39589.4410532407,2008-05-21,10:35:07
39.987537,116.408985,0,276,39589.4410763889,2008-05-21,10:35:09
39.987537,116.408988,0,276,39589.441099537,2008-05-21,10:35:11
39.987537,116.408994,0,277,39589.4411226852,2008-05-21,10:35:13
39.987555,116.409023,0,279,39589.4411458333,2008-05-21,10:35:15
39.987576,116.409053,0,280,39589.4411689815,2008-05-21,10:35:17
39.987584,116.409083,0,281,39589.4411921296,2008-05-21,10:35:19
39.987599,116.409103,0,282,39589.4412152778,2008-05-21,10:35:21
39.9876,116.409158,0,282,39589.4412384259,2008-05-21,10:35:23
39.987613,116.409191,0,282,39589.4412615741,2008-05-21,10:35:25
39.987629,116.409224,0,279,39589.4412847222,2008-05-21,10:35:27
39.987633,116.409246,0,277,39589.4413078704,2008-05-21,10:35:29
39.987617,116.409299,0,273,39589.4413310185,2008-05-21,10:35:31
39.987606,116.409329,0,274,39589.4413541667,2008-05-21,10:35:33
39.987599,116.409366,0,275,39589.4413773148,2008-05-21,10:35:35
39.987594,116.409408,0,276,39589.441400463,2008-05-21,10:35:37
39.987593,116.409441,0,277,39589.4414236111,2008-05-21,10:35:39
39.987582,116.409467,0,278,39589.4414467593,2008-05-21,10:35:41
39.98758,116.40949,0,280,39589.4414699074,2008-05-21,10:35:43
39.987586,116.409501,0,281,39589.4414930556,2008-05-21,10:35:45
39.987592,116.409527,0,283,39589.4415162037,2008-05-21,10:35:47
39.987597,116.409545,0,285,39589.4415393519,2008-05-21,10:35:49
39.987598,116.409584,0,286,39589.4415625,2008-05-21,10:35:51
39.987586,116.409607,0,288,39589.4415856482,2008-05-21,10:35:53
39.987563,116.409635,0,290,39589.4416087963,2008-05-21,10:35:55
39.987544,116.409656,0,292,39589.4416319444,2008-05-21,10:35:57
39.987529,116.409668,0,292,39589.4416550926,2008-05-21,10:35:59
39.987506,116.409679,0,293,39589.4416782407,2008-05-21,10:36:01
39.987504,116.409681,0,293,39589.4417013889,2008-05-21,10:36:03
39.987486,116.409695,0,293,39589.441724537,2008-05-21,10:36:05
39.987475,116.409707,0,294,39589.4417476852,2008-05-21,10:36:07
39.98746,116.409714,0,294,39589.4417708333,2008-05-21,10:36:09
39.98746,116.409713,0,294,39589.4417939815,2008-05-21,10:36:11
39.98746,116.409713,0,294,39589.4418171296,2008-05-21,10:36:13
39.987459,116.409713,0,295,39589.4418402778,2008-05-21,10:36:15
39.987459,116.409717,0,295,39589.4418634259,2008-05-21,10:36:17
39.987459,116.409722,0,295,39589.4418865741,2008-05-21,10:36:19
39.987458,116.409728,0,295,39589.4419097222,2008-05-21,10:36:21
39.987456,116.409736,0,295,39589.4419328704,2008-05-21,10:36:23
39.987443,116.409747,0,294,39589.4419560185,2008-05-21,10:36:25
39.987434,116.409758,0,294,39589.4419791667,2008-05-21,10:36:27
39.98743,116.409761,0,293,39589.4420023148,2008-05-21,10:36:29
39.987427,116.409764,0,293,39589.442025463,2008-05-21,10:36:31
39.987428,116.40977,0,293,39589.4420486111,2008-05-21,10:36:33
39.906596,116.395188,0,270,39589.5109143518,2008-05-21,12:15:43
39.906702,116.395047,0,146,39589.5109375,2008-05-21,12:15:45
39.906681,116.39502,0,148,39589.5109606481,2008-05-21,12:15:47
39.906668,116.394995,0,149,39589.5109837963,2008-05-21,12:15:49
39.906676,116.394958,0,144,39589.5110069444,2008-05-21,12:15:51
39.906697,116.39493,0,136,39589.5110300926,2008-05-21,12:15:53
39.906686,116.394921,0,141,39589.5110532407,2008-05-21,12:15:55
39.906686,116.3949,0,139,39589.5110763889,2008-05-21,12:15:57
39.906678,116.394865,0,120,39589.511099537,2008-05-21,12:15:59
39.906676,116.394838,0,122,39589.5111226852,2008-05-21,12:16:01
39.906678,116.394824,0,118,39589.5111458333,2008-05-21,12:16:03
39.906686,116.394792,0,117,39589.5111689815,2008-05-21,12:16:05
39.906692,116.394754,0,119,39589.5111921296,2008-05-21,12:16:07
39.906697,116.394737,0,120,39589.5112152778,2008-05-21,12:16:09
39.906698,116.394716,0,118,39589.5112384259,2008-05-21,12:16:11
39.9067,116.394703,0,123,39589.5112615741,2008-05-21,12:16:13
39.906707,116.394664,0,117,39589.5112847222,2008-05-21,12:16:15
39.906701,116.394647,0,118,39589.5113078704,2008-05-21,12:16:17
39.906705,116.394632,0,118,39589.5113310185,2008-05-21,12:16:19
39.906704,116.394603,0,116,39589.5113541667,2008-05-21,12:16:21
39.9067,116.394587,0,115,39589.5113773148,2008-05-21,12:16:23
39.906699,116.394558,0,115,39589.511400463,2008-05-21,12:16:25
39.906697,116.394529,0,114,39589.5114236111,2008-05-21,12:16:27
39.906698,116.394506,0,114,39589.5114467593,2008-05-21,12:16:29
39.906702,116.394492,0,115,39589.5114699074,2008-05-21,12:16:31
39.906702,116.39446,0,115,39589.5114930556,2008-05-21,12:16:33
39.9067,116.39442,0,119,39589.5115162037,2008-05-21,12:16:35
39.906705,116.394397,0,120,39589.5115393519,2008-05-21,12:16:37
39.906706,116.394374,0,121,39589.5115625,2008-05-21,12:16:39
39.906707,116.394342,0,122,39589.5115856482,2008-05-21,12:16:41
39.906708,116.394322,0,123,39589.5116087963,2008-05-21,12:16:43
39.906708,116.394309,0,124,39589.5116319444,2008-05-21,12:16:45
39.906719,116.394294,0,125,39589.5116550926,2008-05-21,12:16:47
39.906725,116.394272,0,127,39589.5116782407,2008-05-21,12:16:49
39.906731,116.394256,0,129,39589.5117013889,2008-05-21,12:16:51
39.906731,116.394244,0,129,39589.511724537,2008-05-21,12:16:53
39.906741,116.394223,0,131,39589.5117476852,2008-05-21,12:16:55
39.906743,116.394201,0,133,39589.5117708333,2008-05-21,12:16:57
39.906745,116.394184,0,134,39589.5117939815,2008-05-21,12:16:59
39.90672,116.394132,0,134,39589.5118171296,2008-05-21,12:17:01
39.90671,116.394111,0,134,39589.5118402778,2008-05-21,12:17:03
39.906701,116.394094,0,135,39589.5118634259,2008-05-21,12:17:05
39.906694,116.394072,0,136,39589.5118865741,2008-05-21,12:17:07
39.906711,116.394058,0,135,39589.5119097222,2008-05-21,12:17:09
39.906715,116.394039,0,136,39589.5119328704,2008-05-21,12:17:11
39.906729,116.394027,0,137,39589.5119560185,2008-05-21,12:17:13
39.906731,116.394,0,137,39589.5119791667,2008-05-21,12:17:15
39.906753,116.393977,0,137,39589.5120023148,2008-05-21,12:17:17
39.906752,116.39395,0,137,39589.512025463,2008-05-21,12:17:19
39.906762,116.393932,0,138,39589.5120486111,2008-05-21,12:17:21
39.906751,116.393893,0,136,39589.5120717593,2008-05-21,12:17:23
39.906756,116.393879,0,136,39589.5120949074,2008-05-21,12:17:25
39.906757,116.393877,0,136,39589.5121180556,2008-05-21,12:17:27
39.906758,116.393868,0,137,39589.5121412037,2008-05-21,12:17:29
39.906743,116.393851,0,136,39589.5121643519,2008-05-21,12:17:31
39.90675,116.393831,0,138,39589.5121875,2008-05-21,12:17:33
39.90675,116.393825,0,138,39589.5122106481,2008-05-21,12:17:35
39.90674,116.393812,0,140,39589.5122337963,2008-05-21,12:17:37
39.906737,116.393796,0,141,39589.5122569444,2008-05-21,12:17:39
39.906736,116.393775,0,142,39589.5122800926,2008-05-21,12:17:41
39.906729,116.393755,0,142,39589.5123032407,2008-05-21,12:17:43
39.906712,116.393733,0,142,39589.5123263889,2008-05-21,12:17:45
39.90672,116.393726,0,143,39589.512349537,2008-05-21,12:17:47
39.906715,116.393711,0,143,39589.5123726852,2008-05-21,12:17:49
39.906714,116.393692,0,144,39589.5123958333,2008-05-21,12:17:51
39.906728,116.393674,0,143,39589.5124189815,2008-05-21,12:17:53
39.906728,116.393658,0,143,39589.5124421296,2008-05-21,12:17:55
39.906731,116.393648,0,144,39589.5124652778,2008-05-21,12:17:57
39.906733,116.393637,0,145,39589.5124884259,2008-05-21,12:17:59
39.906739,116.393631,0,146,39589.5125115741,2008-05-21,12:18:01
39.906748,116.393617,0,147,39589.5125347222,2008-05-21,12:18:03
39.906752,116.393616,0,148,39589.5125578704,2008-05-21,12:18:05
39.906756,116.393597,0,147,39589.5125810185,2008-05-21,12:18:07
39.906754,116.393591,0,147,39589.5126041667,2008-05-21,12:18:09
39.90675,116.393577,0,147,39589.5126273148,2008-05-21,12:18:11
39.906751,116.393556,0,148,39589.512650463,2008-05-21,12:18:13
39.90675,116.393531,0,149,39589.5126736111,2008-05-21,12:18:15
39.906747,116.393514,0,150,39589.5126967593,2008-05-21,12:18:17
39.906752,116.393504,0,150,39589.5127199074,2008-05-21,12:18:19
39.906752,116.393486,0,151,39589.5127430556,2008-05-21,12:18:21
39.906753,116.393479,0,151,39589.5127662037,2008-05-21,12:18:23
39.906753,116.393475,0,151,39589.5127893519,2008-05-21,12:18:25
39.906748,116.393459,0,151,39589.5128125,2008-05-21,12:18:27
39.906745,116.393425,0,150,39589.5128356481,2008-05-21,12:18:29
39.906735,116.3934,0,149,39589.5128587963,2008-05-21,12:18:31
39.906739,116.393387,0,149,39589.5128819444,2008-05-21,12:18:33
39.906739,116.393383,0,149,39589.5129050926,2008-05-21,12:18:35
39.906739,116.393384,0,149,39589.5129282407,2008-05-21,12:18:37
39.906739,116.393385,0,149,39589.5129513889,2008-05-21,12:18:39
39.906738,116.393367,0,149,39589.512974537,2008-05-21,12:18:41
39.906737,116.393338,0,148,39589.5129976852,2008-05-21,12:18:43
39.906731,116.393308,0,148,39589.5130208333,2008-05-21,12:18:45
39.906727,116.39327,0,147,39589.5130439815,2008-05-21,12:18:47
39.906721,116.393225,0,147,39589.5130671296,2008-05-21,12:18:49
39.906723,116.393201,0,146,39589.5130902778,2008-05-21,12:18:51
39.906715,116.393143,0,146,39589.5131134259,2008-05-21,12:18:53
39.906717,116.393114,0,146,39589.5131365741,2008-05-21,12:18:55
39.906722,116.393099,0,145,39589.5131597222,2008-05-21,12:18:57
39.906727,116.39308,0,145,39589.5131828704,2008-05-21,12:18:59
39.906726,116.393059,0,147,39589.5132060185,2008-05-21,12:19:01
39.906726,116.393031,0,146,39589.5132291667,2008-05-21,12:19:03
39.906695,116.393012,0,147,39589.5132523148,2008-05-21,12:19:05
39.906681,116.392985,0,147,39589.513275463,2008-05-21,12:19:07
39.906692,116.392978,0,146,39589.5132986111,2008-05-21,12:19:09
39.90669,116.392965,0,147,39589.5133217593,2008-05-21,12:19:11
39.90669,116.392964,0,147,39589.5133449074,2008-05-21,12:19:13
39.90669,116.392958,0,146,39589.5133680556,2008-05-21,12:19:15
39.906692,116.392919,0,146,39589.5133912037,2008-05-21,12:19:17
39.906683,116.392884,0,146,39589.5134143519,2008-05-21,12:19:19
39.906689,116.392845,0,145,39589.5134375,2008-05-21,12:19:21
39.906694,116.392823,0,145,39589.5134606481,2008-05-21,12:19:23
39.9067,116.392804,0,145,39589.5134837963,2008-05-21,12:19:25
39.906692,116.392782,0,145,39589.5135069444,2008-05-21,12:19:27
39.906695,116.392769,0,145,39589.5135300926,2008-05-21,12:19:29
39.906683,116.392745,0,145,39589.5135532407,2008-05-21,12:19:31
39.906664,116.392715,0,145,39589.5135763889,2008-05-21,12:19:33
39.906667,116.392699,0,145,39589.513599537,2008-05-21,12:19:35
39.906663,116.392684,0,145,39589.5136226852,2008-05-21,12:19:37
39.906669,116.392671,0,145,39589.5136458333,2008-05-21,12:19:39
39.906677,116.392664,0,145,39589.5136689815,2008-05-21,12:19:41
39.90666,116.392643,0,146,39589.5136921296,2008-05-21,12:19:43
39.906665,116.39263,0,146,39589.5137152778,2008-05-21,12:19:45
39.906661,116.392612,0,146,39589.5137384259,2008-05-21,12:19:47
39.906675,116.392593,0,146,39589.5137615741,2008-05-21,12:19:49
39.906678,116.392571,0,146,39589.5137847222,2008-05-21,12:19:51
39.906678,116.392539,0,146,39589.5138078704,2008-05-21,12:19:53
39.90668,116.392521,0,147,39589.5138310185,2008-05-21,12:19:55
39.906671,116.392503,0,148,39589.5138541667,2008-05-21,12:19:57
39.906666,116.392482,0,148,39589.5138773148,2008-05-21,12:19:59
39.906673,116.392467,0,149,39589.513900463,2008-05-21,12:20:01
39.906673,116.392446,0,150,39589.5139236111,2008-05-21,12:20:03
39.90667,116.392452,0,149,39589.5139467593,2008-05-21,12:20:05
39.906663,116.392437,0,149,39589.5139699074,2008-05-21,12:20:07
39.906663,116.392434,0,149,39589.5139930556,2008-05-21,12:20:09
39.906663,116.39243,0,149,39589.5140162037,2008-05-21,12:20:11
39.906663,116.392424,0,150,39589.5140393519,2008-05-21,12:20:13
39.906663,116.392419,0,150,39589.5140625,2008-05-21,12:20:15
39.906646,116.392383,0,150,39589.5140856481,2008-05-21,12:20:17
39.906666,116.392359,0,149,39589.5141087963,2008-05-21,12:20:19
39.906668,116.392316,0,149,39589.5141319444,2008-05-21,12:20:21
39.906664,116.392279,0,150,39589.5141550926,2008-05-21,12:20:23
39.906658,116.392242,0,150,39589.5141782407,2008-05-21,12:20:25
39.906653,116.392218,0,150,39589.5142013889,2008-05-21,12:20:27
39.906638,116.392197,0,150,39589.514224537,2008-05-21,12:20:29
39.906633,116.392185,0,150,39589.5142476852,2008-05-21,12:20:31
39.906632,116.392171,0,150,39589.5142708333,2008-05-21,12:20:33
39.906628,116.392145,0,150,39589.5142939815,2008-05-21,12:20:35
39.906627,116.392134,0,150,39589.5143171296,2008-05-21,12:20:37
39.90662,116.392114,0,150,39589.5143402778,2008-05-21,12:20:39
39.906618,116.392082,0,150,39589.5143634259,2008-05-21,12:20:41
39.90661,116.392074,0,150,39589.5143865741,2008-05-21,12:20:43
39.906599,116.39205,0,150,39589.5144097222,2008-05-21,12:20:45
39.906591,116.392027,0,151,39589.5144328704,2008-05-21,12:20:47
39.906585,116.392004,0,151,39589.5144560185,2008-05-21,12:20:49
39.906573,116.391981,0,149,39589.5144791667,2008-05-21,12:20:51
39.906571,116.39195,0,149,39589.5145023148,2008-05-21,12:20:53
39.906583,116.391934,0,149,39589.514525463,2008-05-21,12:20:55
39.906555,116.391903,0,150,39589.5145486111,2008-05-21,12:20:57
39.906562,116.391879,0,150,39589.5145717593,2008-05-21,12:20:59
39.906565,116.391863,0,150,39589.5145949074,2008-05-21,12:21:01
39.906563,116.391845,0,151,39589.5146180556,2008-05-21,12:21:03
39.906563,116.39184,0,152,39589.5146412037,2008-05-21,12:21:05
39.906563,116.391813,0,151,39589.5146643519,2008-05-21,12:21:07
39.906581,116.391762,0,152,39589.5146875,2008-05-21,12:21:09
39.906575,116.391741,0,151,39589.5147106481,2008-05-21,12:21:11
39.906574,116.391731,0,151,39589.5147337963,2008-05-21,12:21:13
39.906584,116.391706,0,152,39589.5147569444,2008-05-21,12:21:15
39.906559,116.391691,0,152,39589.5147800926,2008-05-21,12:21:17
39.906559,116.391682,0,152,39589.5148032407,2008-05-21,12:21:19
39.906557,116.391662,0,152,39589.5148263889,2008-05-21,12:21:21
39.906565,116.391642,0,151,39589.514849537,2008-05-21,12:21:23
39.906569,116.391636,0,151,39589.5148726852,2008-05-21,12:21:25
39.906578,116.391647,0,151,39589.5148958333,2008-05-21,12:21:27
39.906576,116.391634,0,150,39589.5149189815,2008-05-21,12:21:29
39.906576,116.391633,0,150,39589.5149421296,2008-05-21,12:21:31
39.906575,116.39162,0,150,39589.5149652778,2008-05-21,12:21:33
39.90656,116.391597,0,150,39589.5149884259,2008-05-21,12:21:35
39.90656,116.391577,0,150,39589.5150115741,2008-05-21,12:21:37
39.906557,116.391556,0,149,39589.5150347222,2008-05-21,12:21:39
39.906565,116.391546,0,148,39589.5150578704,2008-05-21,12:21:41
39.906568,116.391533,0,147,39589.5150810185,2008-05-21,12:21:43
39.906574,116.391524,0,147,39589.5151041667,2008-05-21,12:21:45
39.906574,116.39152,0,147,39589.5151273148,2008-05-21,12:21:47
39.906574,116.391514,0,147,39589.515150463,2008-05-21,12:21:49
39.906568,116.3915,0,146,39589.5151736111,2008-05-21,12:21:51
39.90657,116.391475,0,145,39589.5151967593,2008-05-21,12:21:53
39.90657,116.391459,0,144,39589.5152199074,2008-05-21,12:21:55
39.906571,116.391445,0,144,39589.5152430556,2008-05-21,12:21:57
39.906572,116.39144,0,144,39589.5152662037,2008-05-21,12:21:59
39.906572,116.391434,0,144,39589.5152893519,2008-05-21,12:22:01
39.906572,116.391429,0,145,39589.5153125,2008-05-21,12:22:03
39.906572,116.391427,0,145,39589.5153356481,2008-05-21,12:22:05
39.906572,116.391426,0,145,39589.5153587963,2008-05-21,12:22:07
39.906572,116.391427,0,145,39589.5153819444,2008-05-21,12:22:09
39.906572,116.391423,0,145,39589.5154050926,2008-05-21,12:22:11
39.90659,116.391419,0,143,39589.5154282407,2008-05-21,12:22:13
39.906588,116.391397,0,142,39589.5154513889,2008-05-21,12:22:15
39.906586,116.391382,0,141,39589.515474537,2008-05-21,12:22:17
39.906585,116.391379,0,141,39589.5154976852,2008-05-21,12:22:19
39.906585,116.391383,0,141,39589.5155208333,2008-05-21,12:22:21
39.906585,116.391384,0,141,39589.5155439815,2008-05-21,12:22:23
39.906585,116.391382,0,141,39589.5155671296,2008-05-21,12:22:25
39.906586,116.391376,0,141,39589.5155902778,2008-05-21,12:22:27
39.906596,116.391359,0,141,39589.5156134259,2008-05-21,12:22:29
39.906597,116.391338,0,142,39589.5156365741,2008-05-21,12:22:31
39.906608,116.391306,0,143,39589.5156597222,2008-05-21,12:22:33
39.906613,116.391277,0,145,39589.5156828704,2008-05-21,12:22:35
39.906619,116.39125,0,145,39589.5157060185,2008-05-21,12:22:37
39.906625,116.391228,0,145,39589.5157291667,2008-05-21,12:22:39
39.906621,116.391213,0,145,39589.5157523148,2008-05-21,12:22:41
39.906623,116.391201,0,145,39589.515775463,2008-05-21,12:22:43
39.906626,116.391182,0,145,39589.5157986111,2008-05-21,12:22:45
39.906622,116.391168,0,145,39589.5158217593,2008-05-21,12:22:47
39.906606,116.391121,0,146,39589.5158449074,2008-05-21,12:22:49
39.906585,116.391091,0,146,39589.5158680556,2008-05-21,12:22:51
39.906576,116.391086,0,145,39589.5158912037,2008-05-21,12:22:53
39.906568,116.391061,0,143,39589.5159143518,2008-05-21,12:22:55
39.906554,116.391044,0,144,39589.5159375,2008-05-21,12:22:57
39.906557,116.391023,0,144,39589.5159606481,2008-05-21,12:22:59
39.906553,116.39101,0,145,39589.5159837963,2008-05-21,12:23:01
39.906555,116.390992,0,145,39589.5160069444,2008-05-21,12:23:03
39.906561,116.390988,0,145,39589.5160300926,2008-05-21,12:23:05
39.906559,116.390983,0,145,39589.5160532407,2008-05-21,12:23:07
39.906558,116.390978,0,145,39589.5160763889,2008-05-21,12:23:09
39.906558,116.390971,0,144,39589.516099537,2008-05-21,12:23:11
39.906548,116.390954,0,145,39589.5161226852,2008-05-21,12:23:13
39.906551,116.390926,0,146,39589.5161458333,2008-05-21,12:23:15
39.906556,116.390915,0,146,39589.5161689815,2008-05-21,12:23:17
39.906548,116.390908,0,146,39589.5161921296,2008-05-21,12:23:19
39.90656,116.390875,0,147,39589.5162152778,2008-05-21,12:23:21
39.906565,116.390854,0,148,39589.5162384259,2008-05-21,12:23:23
39.906566,116.390833,0,148,39589.5162615741,2008-05-21,12:23:25
39.906577,116.390812,0,148,39589.5162847222,2008-05-21,12:23:27
39.906592,116.390802,0,148,39589.5163078704,2008-05-21,12:23:29
39.906594,116.390808,0,147,39589.5163310185,2008-05-21,12:23:31
39.906601,116.390812,0,148,39589.5163541667,2008-05-21,12:23:33
39.906601,116.390813,0,148,39589.5163773148,2008-05-21,12:23:35
39.906601,116.390811,0,148,39589.516400463,2008-05-21,12:23:37
39.906601,116.390811,0,147,39589.5164236111,2008-05-21,12:23:39
39.906601,116.39081,0,147,39589.5164467593,2008-05-21,12:23:41
39.9066,116.390808,0,147,39589.5164699074,2008-05-21,12:23:43
39.906601,116.390809,0,147,39589.5164930556,2008-05-21,12:23:45
39.906601,116.390809,0,148,39589.5165162037,2008-05-21,12:23:47
39.906602,116.390808,0,148,39589.5165393518,2008-05-21,12:23:49
39.906602,116.390806,0,148,39589.5165625,2008-05-21,12:23:51
39.906602,116.390808,0,148,39589.5165856481,2008-05-21,12:23:53
39.906603,116.390809,0,148,39589.5166087963,2008-05-21,12:23:55
39.906603,116.390811,0,148,39589.5166319444,2008-05-21,12:23:57
39.906603,116.390809,0,148,39589.5166550926,2008-05-21,12:23:59
39.906602,116.39081,0,148,39589.5166782407,2008-05-21,12:24:01
39.906602,116.390811,0,148,39589.5167013889,2008-05-21,12:24:03
39.906602,116.39081,0,148,39589.516724537,2008-05-21,12:24:05
39.906602,116.390807,0,148,39589.5167476852,2008-05-21,12:24:07
39.9066,116.39079,0,148,39589.5167708333,2008-05-21,12:24:09
39.9066,116.39077,0,148,39589.5167939815,2008-05-21,12:24:11
39.906592,116.390749,0,148,39589.5168171296,2008-05-21,12:24:13
39.906581,116.390724,0,148,39589.5168402778,2008-05-21,12:24:15
39.90658,116.390701,0,147,39589.5168634259,2008-05-21,12:24:17
39.906583,116.390682,0,147,39589.5168865741,2008-05-21,12:24:19
39.906578,116.390666,0,146,39589.5169097222,2008-05-21,12:24:21
39.906574,116.39065,0,146,39589.5169328704,2008-05-21,12:24:23
39.906571,116.390625,0,146,39589.5169560185,2008-05-21,12:24:25
39.906575,116.3906,0,146,39589.5169791667,2008-05-21,12:24:27
39.906571,116.390567,0,145,39589.5170023148,2008-05-21,12:24:29
39.906539,116.390543,0,145,39589.517025463,2008-05-21,12:24:31
39.906536,116.390522,0,144,39589.5170486111,2008-05-21,12:24:33
39.906534,116.390491,0,144,39589.5170717593,2008-05-21,12:24:35
39.906525,116.390459,0,144,39589.5170949074,2008-05-21,12:24:37
39.906519,116.390442,0,144,39589.5171180556,2008-05-21,12:24:39
39.906519,116.390423,0,143,39589.5171412037,2008-05-21,12:24:41
39.906519,116.390404,0,143,39589.5171643518,2008-05-21,12:24:43
39.906516,116.390383,0,143,39589.5171875,2008-05-21,12:24:45
39.906505,116.390359,0,142,39589.5172106481,2008-05-21,12:24:47
39.906499,116.390334,0,142,39589.5172337963,2008-05-21,12:24:49
39.906487,116.390297,0,142,39589.5172569444,2008-05-21,12:24:51
39.906491,116.390286,0,137,39589.5172800926,2008-05-21,12:24:53
39.906498,116.390262,0,136,39589.5173032407,2008-05-21,12:24:55
39.906494,116.390241,0,134,39589.5173263889,2008-05-21,12:24:57
39.906496,116.390227,0,140,39589.517349537,2008-05-21,12:24:59
39.906488,116.390208,0,140,39589.5173726852,2008-05-21,12:25:01
39.906476,116.390183,0,142,39589.5173958333,2008-05-21,12:25:03
39.906473,116.390164,0,140,39589.5174189815,2008-05-21,12:25:05
39.906466,116.390127,0,135,39589.5174421296,2008-05-21,12:25:07
39.90645,116.390092,0,128,39589.5174652778,2008-05-21,12:25:09
39.906453,116.390084,0,128,39589.5174884259,2008-05-21,12:25:11
39.906449,116.390065,0,128,39589.5175115741,2008-05-21,12:25:13
39.906438,116.390039,0,125,39589.5175347222,2008-05-21,12:25:15
39.90645,116.390028,0,122,39589.5175578704,2008-05-21,12:25:17
39.906449,116.390015,0,123,39589.5175810185,2008-05-21,12:25:19
39.906447,116.389999,0,124,39589.5176041667,2008-05-21,12:25:21
39.906457,116.389984,0,125,39589.5176273148,2008-05-21,12:25:23
39.906467,116.389961,0,123,39589.517650463,2008-05-21,12:25:25
39.906471,116.38995,0,125,39589.5176736111,2008-05-21,12:25:27
39.906471,116.389946,0,125,39589.5176967593,2008-05-21,12:25:29
39.906472,116.389909,0,126,39589.5177199074,2008-05-21,12:25:31
39.906492,116.389864,0,126,39589.5177430556,2008-05-21,12:25:33
39.906502,116.389837,0,125,39589.5177662037,2008-05-21,12:25:35
39.90646,116.389818,0,123,39589.5177893518,2008-05-21,12:25:37
39.906455,116.3898,0,121,39589.5178125,2008-05-21,12:25:39
39.906459,116.389788,0,120,39589.5178356481,2008-05-21,12:25:41
39.906459,116.389773,0,121,39589.5178587963,2008-05-21,12:25:43
39.90645,116.389724,0,119,39589.5178819444,2008-05-21,12:25:45
39.906455,116.389704,0,118,39589.5179050926,2008-05-21,12:25:47
39.906451,116.389687,0,118,39589.5179282407,2008-05-21,12:25:49
39.906443,116.389663,0,118,39589.5179513889,2008-05-21,12:25:51
39.906446,116.38966,0,116,39589.517974537,2008-05-21,12:25:53
39.906447,116.38964,0,115,39589.5179976852,2008-05-21,12:25:55
39.906441,116.38963,0,116,39589.5180208333,2008-05-21,12:25:57
39.906438,116.389614,0,114,39589.5180439815,2008-05-21,12:25:59
39.906441,116.389598,0,113,39589.5180671296,2008-05-21,12:26:01
39.906459,116.389593,0,113,39589.5180902778,2008-05-21,12:26:03
39.906468,116.389565,0,108,39589.5181134259,2008-05-21,12:26:05
39.906472,116.389551,0,107,39589.5181365741,2008-05-21,12:26:07
39.906485,116.389548,0,106,39589.5181597222,2008-05-21,12:26:09
39.906487,116.389538,0,106,39589.5181828704,2008-05-21,12:26:11
39.906495,116.389523,0,104,39589.5182060185,2008-05-21,12:26:13
39.906507,116.389523,0,104,39589.5182291667,2008-05-21,12:26:15
39.906511,116.38951,0,104,39589.5182523148,2008-05-21,12:26:17
39.906504,116.389479,0,101,39589.518275463,2008-05-21,12:26:19
39.906507,116.389449,0,100,39589.5182986111,2008-05-21,12:26:21
39.906499,116.389428,0,100,39589.5183217593,2008-05-21,12:26:23
39.906497,116.389387,0,101,39589.5183449074,2008-05-21,12:26:25
39.906489,116.389333,0,102,39589.5183680556,2008-05-21,12:26:27
39.906484,116.389303,0,102,39589.5183912037,2008-05-21,12:26:29
39.906486,116.389292,0,102,39589.5184143518,2008-05-21,12:26:31
39.906474,116.389279,0,102,39589.5184375,2008-05-21,12:26:33
39.90647,116.38928,0,102,39589.5184606481,2008-05-21,12:26:35
39.90647,116.38928,0,102,39589.5184837963,2008-05-21,12:26:37
39.90647,116.389281,0,102,39589.5185069444,2008-05-21,12:26:39
39.90647,116.38928,0,102,39589.5185300926,2008-05-21,12:26:41
39.90647,116.389282,0,102,39589.5185532407,2008-05-21,12:26:43
39.90647,116.389283,0,102,39589.5185763889,2008-05-21,12:26:45
39.90647,116.389285,0,103,39589.518599537,2008-05-21,12:26:47
39.906469,116.389284,0,103,39589.5186226852,2008-05-21,12:26:49
39.906469,116.389282,0,103,39589.5186458333,2008-05-21,12:26:51
39.906469,116.389281,0,103,39589.5186689815,2008-05-21,12:26:53
39.906468,116.38928,0,103,39589.5186921296,2008-05-21,12:26:55
39.906468,116.38928,0,103,39589.5187152778,2008-05-21,12:26:57
39.906467,116.38928,0,103,39589.5187384259,2008-05-21,12:26:59
39.906466,116.38928,0,103,39589.5187615741,2008-05-21,12:27:01
39.906467,116.389277,0,103,39589.5187847222,2008-05-21,12:27:03
39.906476,116.38927,0,102,39589.5188078704,2008-05-21,12:27:05
39.906481,116.38926,0,102,39589.5188310185,2008-05-21,12:27:07
39.906488,116.389256,0,102,39589.5188541667,2008-05-21,12:27:09
39.906505,116.38924,0,103,39589.5188773148,2008-05-21,12:27:11
39.906504,116.389222,0,102,39589.518900463,2008-05-21,12:27:13
39.9065,116.389209,0,100,39589.5189236111,2008-05-21,12:27:15
39.906507,116.38919,0,100,39589.5189467593,2008-05-21,12:27:17
39.906513,116.389176,0,100,39589.5189699074,2008-05-21,12:27:19
39.906518,116.389157,0,100,39589.5189930556,2008-05-21,12:27:21
39.906518,116.389136,0,100,39589.5190162037,2008-05-21,12:27:23
39.906529,116.389118,0,99,39589.5190393519,2008-05-21,12:27:25
39.906527,116.38909,0,99,39589.5190625,2008-05-21,12:27:27
39.906523,116.389065,0,98,39589.5190856481,2008-05-21,12:27:29
39.906518,116.389035,0,98,39589.5191087963,2008-05-21,12:27:31
39.906527,116.389024,0,99,39589.5191319444,2008-05-21,12:27:33
39.906511,116.389,0,97,39589.5191550926,2008-05-21,12:27:35
39.906508,116.388979,0,98,39589.5191782407,2008-05-21,12:27:37
39.906505,116.388957,0,99,39589.5192013889,2008-05-21,12:27:39
39.9065,116.388938,0,98,39589.519224537,2008-05-21,12:27:41
39.906489,116.38891,0,98,39589.5192476852,2008-05-21,12:27:43
39.906478,116.388861,0,99,39589.5192708333,2008-05-21,12:27:45
39.906489,116.388846,0,98,39589.5192939815,2008-05-21,12:27:47
39.906486,116.388824,0,96,39589.5193171296,2008-05-21,12:27:49
39.906481,116.388798,0,94,39589.5193402778,2008-05-21,12:27:51
39.906477,116.388775,0,95,39589.5193634259,2008-05-21,12:27:53
39.906471,116.388746,0,94,39589.5193865741,2008-05-21,12:27:55
39.906474,116.388699,0,97,39589.5194097222,2008-05-21,12:27:57
39.906487,116.388677,0,97,39589.5194328704,2008-05-21,12:27:59
39.906491,116.388656,0,97,39589.5194560185,2008-05-21,12:28:01
39.906484,116.388631,0,96,39589.5194791667,2008-05-21,12:28:03
39.90646,116.388545,0,97,39589.5195023148,2008-05-21,12:28:05
39.906469,116.38853,0,98,39589.519525463,2008-05-21,12:28:07
39.906459,116.388512,0,97,39589.5195486111,2008-05-21,12:28:09
39.906458,116.388508,0,97,39589.5195717593,2008-05-21,12:28:11
39.906459,116.388504,0,97,39589.5195949074,2008-05-21,12:28:13
39.906459,116.388502,0,97,39589.5196180556,2008-05-21,12:28:15
39.90646,116.388502,0,97,39589.5196412037,2008-05-21,12:28:17
39.90646,116.388503,0,97,39589.5196643519,2008-05-21,12:28:19
39.90646,116.388499,0,96,39589.5196875,2008-05-21,12:28:21
39.90646,116.388497,0,96,39589.5197106482,2008-05-21,12:28:23
39.906459,116.388494,0,96,39589.5197337963,2008-05-21,12:28:25
39.906459,116.38849,0,96,39589.5197569444,2008-05-21,12:28:27
39.906459,116.388486,0,96,39589.5197800926,2008-05-21,12:28:29
39.906459,116.38848,0,96,39589.5198032407,2008-05-21,12:28:31
39.906458,116.388474,0,96,39589.5198263889,2008-05-21,12:28:33
39.906458,116.388468,0,96,39589.519849537,2008-05-21,12:28:35
39.906447,116.388444,0,96,39589.5198726852,2008-05-21,12:28:37
39.906465,116.388416,0,94,39589.5198958333,2008-05-21,12:28:39
39.906445,116.388388,0,94,39589.5199189815,2008-05-21,12:28:41
39.906447,116.388349,0,94,39589.5199421296,2008-05-21,12:28:43
39.906447,116.388329,0,93,39589.5199652778,2008-05-21,12:28:45
39.906452,116.388296,0,93,39589.5199884259,2008-05-21,12:28:47
39.906453,116.388263,0,93,39589.5200115741,2008-05-21,12:28:49
39.90646,116.38824,0,93,39589.5200347222,2008-05-21,12:28:51
39.906449,116.388203,0,95,39589.5200578704,2008-05-21,12:28:53
39.906435,116.388167,0,95,39589.5200810185,2008-05-21,12:28:55
39.906417,116.388138,0,95,39589.5201041667,2008-05-21,12:28:57
39.906396,116.388118,0,96,39589.5201273148,2008-05-21,12:28:59
39.906398,116.388092,0,95,39589.520150463,2008-05-21,12:29:01
39.906401,116.388068,0,94,39589.5201736111,2008-05-21,12:29:03
39.906396,116.388042,0,94,39589.5201967593,2008-05-21,12:29:05
39.906391,116.388018,0,94,39589.5202199074,2008-05-21,12:29:07
39.906382,116.387999,0,95,39589.5202430556,2008-05-21,12:29:09
39.906379,116.38796,0,96,39589.5202662037,2008-05-21,12:29:11
39.906375,116.387936,0,98,39589.5202893519,2008-05-21,12:29:13
39.906386,116.387924,0,99,39589.5203125,2008-05-21,12:29:15
39.906394,116.387911,0,100,39589.5203356481,2008-05-21,12:29:17
39.906394,116.38791,0,100,39589.5203587963,2008-05-21,12:29:19
39.906394,116.387908,0,100,39589.5203819444,2008-05-21,12:29:21
39.906394,116.387906,0,100,39589.5204050926,2008-05-21,12:29:23
39.906394,116.387901,0,100,39589.5204282407,2008-05-21,12:29:25
39.906394,116.387901,0,100,39589.5204513889,2008-05-21,12:29:27
39.906394,116.387897,0,100,39589.520474537,2008-05-21,12:29:29
39.906394,116.387892,0,100,39589.5204976852,2008-05-21,12:29:31
39.906394,116.387885,0,100,39589.5205208333,2008-05-21,12:29:33
39.906378,116.387832,0,101,39589.5205439815,2008-05-21,12:29:35
39.906356,116.387808,0,100,39589.5205671296,2008-05-21,12:29:37
39.90635,116.387779,0,100,39589.5205902778,2008-05-21,12:29:39
39.906352,116.387771,0,100,39589.5206134259,2008-05-21,12:29:41
39.906356,116.387767,0,100,39589.5206365741,2008-05-21,12:29:43
39.906352,116.387743,0,100,39589.5206597222,2008-05-21,12:29:45
39.906349,116.387723,0,101,39589.5206828704,2008-05-21,12:29:47
39.906345,116.387664,0,101,39589.5207060185,2008-05-21,12:29:49
39.90635,116.387584,0,102,39589.5207291667,2008-05-21,12:29:51
39.90635,116.38757,0,101,39589.5207523148,2008-05-21,12:29:53
39.906351,116.387496,0,103,39589.520775463,2008-05-21,12:29:55
39.906358,116.387453,0,103,39589.5207986111,2008-05-21,12:29:57
39.906365,116.387435,0,104,39589.5208217593,2008-05-21,12:29:59
39.906373,116.387421,0,104,39589.5208449074,2008-05-21,12:30:01
39.906367,116.387375,0,106,39589.5208680556,2008-05-21,12:30:03
39.906362,116.38735,0,107,39589.5208912037,2008-05-21,12:30:05
39.906371,116.387332,0,108,39589.5209143519,2008-05-21,12:30:07
39.906372,116.387321,0,108,39589.5209375,2008-05-21,12:30:09
39.906374,116.387313,0,107,39589.5209606481,2008-05-21,12:30:11
39.906338,116.387009,0,110,39589.5219791667,2008-05-21,12:31:39
39.906281,116.386841,0,115,39589.5220023148,2008-05-21,12:31:41
39.906256,116.386581,0,119,39589.522025463,2008-05-21,12:31:43
39.906219,116.386309,0,122,39589.5220486111,2008-05-21,12:31:45
39.906214,116.386031,0,121,39589.5220717593,2008-05-21,12:31:47
39.906187,116.385705,0,120,39589.5220949074,2008-05-21,12:31:49
39.906181,116.385401,0,122,39589.5221180556,2008-05-21,12:31:51
39.906177,116.385091,0,123,39589.5221412037,2008-05-21,12:31:53
39.906176,116.384792,0,125,39589.5221643519,2008-05-21,12:31:55
39.906169,116.384498,0,128,39589.5221875,2008-05-21,12:31:57
39.906164,116.384193,0,131,39589.5222106481,2008-05-21,12:31:59
39.906168,116.383916,0,131,39589.5222337963,2008-05-21,12:32:01
39.906161,116.383659,0,128,39589.5222569444,2008-05-21,12:32:03
39.906157,116.383448,0,128,39589.5222800926,2008-05-21,12:32:05
39.906156,116.383271,0,129,39589.5223032407,2008-05-21,12:32:07
39.906158,116.383129,0,131,39589.5223263889,2008-05-21,12:32:09
39.906153,116.383008,0,132,39589.522349537,2008-05-21,12:32:11
39.906154,116.382887,0,131,39589.5223726852,2008-05-21,12:32:13
39.906152,116.382762,0,131,39589.5223958333,2008-05-21,12:32:15
39.906144,116.38261,0,130,39589.5224189815,2008-05-21,12:32:17
39.906121,116.382405,0,132,39589.5224421296,2008-05-21,12:32:19
39.906097,116.382179,0,134,39589.5224652778,2008-05-21,12:32:21
39.906074,116.381921,0,136,39589.5224884259,2008-05-21,12:32:23
39.906052,116.381643,0,136,39589.5225115741,2008-05-21,12:32:25
39.906039,116.381347,0,138,39589.5225347222,2008-05-21,12:32:27
39.906033,116.38104,0,137,39589.5225578704,2008-05-21,12:32:29
39.906023,116.380735,0,139,39589.5225810185,2008-05-21,12:32:31
39.906013,116.380443,0,141,39589.5226041667,2008-05-21,12:32:33
39.905975,116.380136,0,143,39589.5226273148,2008-05-21,12:32:35
39.905948,116.37981,0,146,39589.522650463,2008-05-21,12:32:37
39.905934,116.37947,0,149,39589.5226736111,2008-05-21,12:32:39
39.905928,116.379119,0,153,39589.5226967593,2008-05-21,12:32:41
39.905931,116.37874,0,153,39589.5227199074,2008-05-21,12:32:43
39.905939,116.378343,0,154,39589.5227430556,2008-05-21,12:32:45
39.905938,116.377991,0,152,39589.5227662037,2008-05-21,12:32:47
39.905914,116.377687,0,149,39589.5227893519,2008-05-21,12:32:49
39.905896,116.377426,0,145,39589.5228125,2008-05-21,12:32:51
39.905885,116.377173,0,141,39589.5228356481,2008-05-21,12:32:53
39.90589,116.376915,0,140,39589.5228587963,2008-05-21,12:32:55
39.905892,116.376637,0,145,39589.5228819444,2008-05-21,12:32:57
39.905901,116.376346,0,145,39589.5229050926,2008-05-21,12:32:59
39.905919,116.376056,0,152,39589.5229282407,2008-05-21,12:33:01
39.905931,116.375754,0,157,39589.5229513889,2008-05-21,12:33:03
39.905961,116.375459,0,162,39589.522974537,2008-05-21,12:33:05
39.905958,116.375155,0,161,39589.5229976852,2008-05-21,12:33:07
39.90597,116.374857,0,161,39589.5230208333,2008-05-21,12:33:09
39.905965,116.374552,0,164,39589.5230439815,2008-05-21,12:33:11
39.905975,116.374271,0,169,39589.5230671296,2008-05-21,12:33:13
39.905956,116.373993,0,179,39589.5230902778,2008-05-21,12:33:15
39.905954,116.373716,0,182,39589.5231134259,2008-05-21,12:33:17
39.905944,116.373433,0,189,39589.5231365741,2008-05-21,12:33:19
39.905941,116.37316,0,196,39589.5231597222,2008-05-21,12:33:21
39.905939,116.372901,0,201,39589.5231828704,2008-05-21,12:33:23
39.905929,116.372666,0,213,39589.5232060185,2008-05-21,12:33:25
39.905927,116.372407,0,216,39589.5232291667,2008-05-21,12:33:27
39.905959,116.372166,0,222,39589.5232523148,2008-05-21,12:33:29
39.905966,116.371985,0,220,39589.523275463,2008-05-21,12:33:31
39.905982,116.371905,0,223,39589.5232986111,2008-05-21,12:33:33
39.905983,116.371889,0,223,39589.5233217593,2008-05-21,12:33:35
39.905982,116.371899,0,221,39589.5233449074,2008-05-21,12:33:37
39.905982,116.371903,0,222,39589.5233680556,2008-05-21,12:33:39
39.905982,116.371904,0,223,39589.5233912037,2008-05-21,12:33:41
39.905982,116.371903,0,223,39589.5234143519,2008-05-21,12:33:43
39.905982,116.371901,0,224,39589.5234375,2008-05-21,12:33:45
39.905982,116.371894,0,224,39589.5234606481,2008-05-21,12:33:47
39.905983,116.371842,0,223,39589.5234837963,2008-05-21,12:33:49
39.905973,116.371749,0,231,39589.5235069444,2008-05-21,12:33:51
39.90597,116.371617,0,239,39589.5235300926,2008-05-21,12:33:53
39.905963,116.371445,0,249,39589.5235532407,2008-05-21,12:33:55
39.905951,116.371225,0,254,39589.5235763889,2008-05-21,12:33:57
39.905955,116.370997,0,251,39589.523599537,2008-05-21,12:33:59
39.905965,116.370786,0,245,39589.5236226852,2008-05-21,12:34:01
39.905956,116.370599,0,247,39589.5236458333,2008-05-21,12:34:03
39.905947,116.370411,0,236,39589.5236689815,2008-05-21,12:34:05
39.905938,116.370269,0,227,39589.5236921296,2008-05-21,12:34:07
39.905933,116.370164,0,219,39589.5237152778,2008-05-21,12:34:09
39.905933,116.370052,0,215,39589.5237384259,2008-05-21,12:34:11
39.905942,116.369932,0,214,39589.5237615741,2008-05-21,12:34:13
39.905944,116.369791,0,212,39589.5237847222,2008-05-21,12:34:15
39.905943,116.369619,0,211,39589.5238078704,2008-05-21,12:34:17
39.905958,116.369437,0,208,39589.5238310185,2008-05-21,12:34:19
39.905963,116.369238,0,204,39589.5238541667,2008-05-21,12:34:21
39.905969,116.369023,0,199,39589.5238773148,2008-05-21,12:34:23
39.905971,116.368793,0,195,39589.523900463,2008-05-21,12:34:25
39.905987,116.368559,0,196,39589.5239236111,2008-05-21,12:34:27
39.90599,116.368348,0,199,39589.5239467593,2008-05-21,12:34:29
39.905971,116.368192,0,192,39589.5239699074,2008-05-21,12:34:31
39.905969,116.368082,0,190,39589.5239930556,2008-05-21,12:34:33
39.905995,116.367996,0,187,39589.5240162037,2008-05-21,12:34:35
39.906067,116.367902,0,180,39589.5240393518,2008-05-21,12:34:37
39.906189,116.367869,0,177,39589.5240625,2008-05-21,12:34:39
39.906352,116.367863,0,171,39589.5240856481,2008-05-21,12:34:41
39.906548,116.367855,0,168,39589.5241087963,2008-05-21,12:34:43
39.906753,116.367845,0,166,39589.5241319444,2008-05-21,12:34:45
39.906956,116.367835,0,164,39589.5241550926,2008-05-21,12:34:47
39.907163,116.367829,0,164,39589.5241782407,2008-05-21,12:34:49
39.907371,116.36783,0,162,39589.5242013889,2008-05-21,12:34:51
39.907568,116.367834,0,160,39589.524224537,2008-05-21,12:34:53
39.907719,116.367829,0,158,39589.5242476852,2008-05-21,12:34:55
39.907843,116.36784,0,157,39589.5242708333,2008-05-21,12:34:57
39.907948,116.367828,0,164,39589.5242939815,2008-05-21,12:34:59
39.908053,116.367805,0,174,39589.5243171296,2008-05-21,12:35:01
39.908151,116.367752,0,176,39589.5243402778,2008-05-21,12:35:03
39.908194,116.36777,0,175,39589.5243634259,2008-05-21,12:35:05
39.908301,116.367756,0,173,39589.5243865741,2008-05-21,12:35:07
39.90837,116.367747,0,171,39589.5244097222,2008-05-21,12:35:09
39.908442,116.367742,0,170,39589.5244328704,2008-05-21,12:35:11
39.908502,116.367739,0,166,39589.5244560185,2008-05-21,12:35:13
39.908541,116.36775,0,164,39589.5244791667,2008-05-21,12:35:15
39.908596,116.36776,0,163,39589.5245023148,2008-05-21,12:35:17
39.908665,116.367764,0,160,39589.524525463,2008-05-21,12:35:19
39.90872,116.367756,0,160,39589.5245486111,2008-05-21,12:35:21
39.908765,116.367751,0,158,39589.5245717593,2008-05-21,12:35:23
39.908811,116.36776,0,157,39589.5245949074,2008-05-21,12:35:25
39.908853,116.367763,0,157,39589.5246180556,2008-05-21,12:35:27
39.908907,116.367764,0,163,39589.5246412037,2008-05-21,12:35:29
39.908944,116.367777,0,164,39589.5246643518,2008-05-21,12:35:31
39.908976,116.36777,0,163,39589.5246875,2008-05-21,12:35:33
39.909006,116.367769,0,164,39589.5247106481,2008-05-21,12:35:35
39.909045,116.367767,0,163,39589.5247337963,2008-05-21,12:35:37
39.909081,116.367754,0,163,39589.5247569444,2008-05-21,12:35:39
39.909111,116.367778,0,167,39589.5247800926,2008-05-21,12:35:41
39.909235,116.367742,0,169,39589.5248032407,2008-05-21,12:35:43
39.90933,116.36771,0,193,39589.5248263889,2008-05-21,12:35:45
39.909471,116.367653,0,211,39589.524849537,2008-05-21,12:35:47
39.909486,116.36765,0,245,39589.5248726852,2008-05-21,12:35:49
39.909489,116.367683,0,282,39589.5248958333,2008-05-21,12:35:51
39.909526,116.367683,0,293,39589.5249189815,2008-05-21,12:35:53
39.909534,116.367701,0,299,39589.5249421296,2008-05-21,12:35:55
39.909571,116.367698,0,306,39589.5249652778,2008-05-21,12:35:57
39.909666,116.367724,0,317,39589.5249884259,2008-05-21,12:35:59
39.909904,116.367711,0,309,39589.5250115741,2008-05-21,12:36:01
39.910167,116.367728,0,305,39589.5250347222,2008-05-21,12:36:03
39.910327,116.367693,0,290,39589.5250578704,2008-05-21,12:36:05
39.910438,116.367671,0,292,39589.5250810185,2008-05-21,12:36:07
39.910672,116.367785,0,320,39589.5264236111,2008-05-21,12:38:03
39.910786,116.367823,0,323,39589.5264467593,2008-05-21,12:38:05
39.910835,116.367853,0,325,39589.5264699074,2008-05-21,12:38:07
39.910812,116.367912,0,328,39589.5264930556,2008-05-21,12:38:09
39.910852,116.367978,0,332,39589.5265162037,2008-05-21,12:38:11
39.910866,116.368007,0,334,39589.5265393518,2008-05-21,12:38:13
39.910853,116.368031,0,336,39589.5265625,2008-05-21,12:38:15
39.910838,116.368048,0,336,39589.5265856481,2008-05-21,12:38:17
39.91083,116.36806,0,334,39589.5266087963,2008-05-21,12:38:19
39.91083,116.368062,0,334,39589.5266319444,2008-05-21,12:38:21
39.91083,116.368063,0,334,39589.5266550926,2008-05-21,12:38:23
39.91083,116.368066,0,334,39589.5266782407,2008-05-21,12:38:25
39.91083,116.36807,0,334,39589.5267013889,2008-05-21,12:38:27
39.910829,116.368074,0,334,39589.526724537,2008-05-21,12:38:29
39.910828,116.368075,0,335,39589.5267476852,2008-05-21,12:38:31
39.910803,116.368055,0,334,39589.5267708333,2008-05-21,12:38:33
39.910786,116.368033,0,334,39589.5267939815,2008-05-21,12:38:35
39.910785,116.368031,0,334,39589.5268171296,2008-05-21,12:38:37
39.910784,116.368029,0,335,39589.5268402778,2008-05-21,12:38:39
39.910754,116.368008,0,339,39589.5268634259,2008-05-21,12:38:41
39.91073,116.367989,0,340,39589.5268865741,2008-05-21,12:38:43
39.910701,116.367995,0,342,39589.5269097222,2008-05-21,12:38:45
39.9107,116.367997,0,342,39589.5269328704,2008-05-21,12:38:47
39.910698,116.367997,0,343,39589.5269560185,2008-05-21,12:38:49
39.910696,116.36799,0,343,39589.5269791667,2008-05-21,12:38:51
39.910695,116.367985,0,343,39589.5270023148,2008-05-21,12:38:53
39.910694,116.367981,0,343,39589.527025463,2008-05-21,12:38:55
39.910693,116.367978,0,343,39589.5270486111,2008-05-21,12:38:57
39.910692,116.367973,0,343,39589.5270717593,2008-05-21,12:38:59
39.91069,116.367966,0,343,39589.5270949074,2008-05-21,12:39:01
39.910661,116.367936,0,342,39589.5271180556,2008-05-21,12:39:03
39.910641,116.367908,0,341,39589.5271412037,2008-05-21,12:39:05
39.910641,116.367904,0,341,39589.5271643519,2008-05-21,12:39:07
39.91064,116.367898,0,341,39589.5271875,2008-05-21,12:39:09
39.910639,116.367893,0,341,39589.5272106482,2008-05-21,12:39:11
39.910639,116.367891,0,342,39589.5272337963,2008-05-21,12:39:13
39.910638,116.367891,0,342,39589.5272569444,2008-05-21,12:39:15
39.910638,116.367892,0,342,39589.5272800926,2008-05-21,12:39:17
39.910638,116.367891,0,342,39589.5273032407,2008-05-21,12:39:19
39.910637,116.367887,0,342,39589.5273263889,2008-05-21,12:39:21
39.910637,116.367884,0,342,39589.527349537,2008-05-21,12:39:23
39.910637,116.36788,0,342,39589.5273726852,2008-05-21,12:39:25
39.910636,116.367877,0,342,39589.5273958333,2008-05-21,12:39:27
39.910636,116.367874,0,342,39589.5274189815,2008-05-21,12:39:29
39.910635,116.367871,0,342,39589.5274421296,2008-05-21,12:39:31
39.910635,116.367868,0,342,39589.5274652778,2008-05-21,12:39:33
39.910635,116.367864,0,342,39589.5274884259,2008-05-21,12:39:35
39.910634,116.367861,0,342,39589.5275115741,2008-05-21,12:39:37
39.910634,116.367857,0,342,39589.5275347222,2008-05-21,12:39:39
39.910634,116.367851,0,342,39589.5275578704,2008-05-21,12:39:41
39.910623,116.367823,0,342,39589.5275810185,2008-05-21,12:39:43
39.910607,116.367802,0,342,39589.5276041667,2008-05-21,12:39:45
39.910595,116.36777,0,342,39589.5276273148,2008-05-21,12:39:47
39.910588,116.367743,0,342,39589.527650463,2008-05-21,12:39:49
39.910577,116.367708,0,342,39589.5276736111,2008-05-21,12:39:51
39.910556,116.367669,0,343,39589.5276967593,2008-05-21,12:39:53
39.91053,116.367634,0,343,39589.5277199074,2008-05-21,12:39:55
39.910521,116.367622,0,343,39589.5277430556,2008-05-21,12:39:57
39.910514,116.367616,0,343,39589.5277662037,2008-05-21,12:39:59
39.910553,116.367291,0,315,39589.5290162037,2008-05-21,12:41:47
39.910528,116.367263,0,315,39589.5290393519,2008-05-21,12:41:49
39.910487,116.36721,0,315,39589.5290625,2008-05-21,12:41:51
39.910481,116.367195,0,315,39589.5290856481,2008-05-21,12:41:53
39.910478,116.367193,0,315,39589.5291087963,2008-05-21,12:41:55
39.909301,116.366472,0,313,39589.5293402778,2008-05-21,12:42:15
39.909301,116.366469,0,313,39589.5293634259,2008-05-21,12:42:17
39.909301,116.366464,0,313,39589.5293865741,2008-05-21,12:42:19
39.909302,116.36646,0,313,39589.5294097222,2008-05-21,12:42:21
39.909304,116.366458,0,312,39589.5294328704,2008-05-21,12:42:23
39.909305,116.366456,0,312,39589.5294560185,2008-05-21,12:42:25
39.909306,116.366454,0,312,39589.5294791667,2008-05-21,12:42:27
39.909307,116.366452,0,312,39589.5295023148,2008-05-21,12:42:29
39.909308,116.366448,0,312,39589.529525463,2008-05-21,12:42:31
39.909335,116.366455,0,313,39589.5295486111,2008-05-21,12:42:33
39.909385,116.366475,0,314,39589.5295717593,2008-05-21,12:42:35
39.909435,116.366498,0,316,39589.5295949074,2008-05-21,12:42:37
39.909462,116.366516,0,317,39589.5296180556,2008-05-21,12:42:39
39.909457,116.366508,0,318,39589.5296412037,2008-05-21,12:42:41
39.909471,116.366504,0,319,39589.5296643519,2008-05-21,12:42:43
39.909525,116.366526,0,321,39589.5296875,2008-05-21,12:42:45
39.909556,116.366545,0,321,39589.5297106481,2008-05-21,12:42:47
39.90959,116.366578,0,320,39589.5297337963,2008-05-21,12:42:49
39.90962,116.366609,0,317,39589.5297569444,2008-05-21,12:42:51
39.90964,116.366628,0,315,39589.5297800926,2008-05-21,12:42:53
39.909676,116.366642,0,294,39589.5298032407,2008-05-21,12:42:55
39.90979,116.3667,0,208,39589.5298263889,2008-05-21,12:42:57
39.909792,116.366694,0,197,39589.529849537,2008-05-21,12:42:59
39.90996,116.366765,0,93,39589.5298726852,2008-05-21,12:43:01
39.910097,116.366815,0,13,39589.5298958333,2008-05-21,12:43:03
39.910165,116.366864,0,3,39589.5299189815,2008-05-21,12:43:05
39.910276,116.367109,0,182,39589.5299421296,2008-05-21,12:43:07
39.910313,116.367203,0,241,39589.5299652778,2008-05-21,12:43:09
39.910337,116.367257,0,265,39589.5299884259,2008-05-21,12:43:11
39.910361,116.367297,0,279,39589.5300115741,2008-05-21,12:43:13
39.910398,116.367331,0,287,39589.5300347222,2008-05-21,12:43:15
39.910429,116.367329,0,294,39589.5300578704,2008-05-21,12:43:17
39.91044,116.367342,0,297,39589.5300810185,2008-05-21,12:43:19
39.91045,116.367353,0,299,39589.5301041667,2008-05-21,12:43:21
39.910458,116.36736,0,301,39589.5301273148,2008-05-21,12:43:23
39.910462,116.367361,0,303,39589.530150463,2008-05-21,12:43:25
39.910453,116.367357,0,304,39589.5301736111,2008-05-21,12:43:27
39.910439,116.367346,0,305,39589.5301967593,2008-05-21,12:43:29
39.910439,116.367341,0,305,39589.5302199074,2008-05-21,12:43:31
39.910448,116.367329,0,306,39589.5302430556,2008-05-21,12:43:33
39.910445,116.36732,0,306,39589.5302662037,2008-05-21,12:43:35
39.910443,116.367315,0,307,39589.5302893519,2008-05-21,12:43:37
39.910447,116.367307,0,307,39589.5303125,2008-05-21,12:43:39
39.910445,116.367303,0,307,39589.5303356481,2008-05-21,12:43:41
39.910444,116.367301,0,307,39589.5303587963,2008-05-21,12:43:43
39.910444,116.367301,0,307,39589.5303819444,2008-05-21,12:43:45
39.910443,116.367305,0,307,39589.5304050926,2008-05-21,12:43:47
39.910444,116.36731,0,307,39589.5304282407,2008-05-21,12:43:49
39.910444,116.367313,0,307,39589.5304513889,2008-05-21,12:43:51
39.910444,116.367316,0,307,39589.530474537,2008-05-21,12:43:53
39.910444,116.36732,0,307,39589.5304976852,2008-05-21,12:43:55
39.910432,116.367331,0,308,39589.5305208333,2008-05-21,12:43:57
39.910432,116.367334,0,308,39589.5305439815,2008-05-21,12:43:59
39.910431,116.367334,0,308,39589.5305671296,2008-05-21,12:44:01
39.910431,116.367332,0,307,39589.5305902778,2008-05-21,12:44:03
39.910431,116.367329,0,307,39589.5306134259,2008-05-21,12:44:05
39.910431,116.367329,0,307,39589.5306365741,2008-05-21,12:44:07
39.910431,116.367331,0,307,39589.5306597222,2008-05-21,12:44:09
39.910431,116.367338,0,305,39589.5306828704,2008-05-21,12:44:11
39.910432,116.367343,0,305,39589.5307060185,2008-05-21,12:44:13
39.910432,116.367349,0,305,39589.5307291667,2008-05-21,12:44:15
39.910432,116.367354,0,305,39589.5307523148,2008-05-21,12:44:17
39.910433,116.367358,0,305,39589.530775463,2008-05-21,12:44:19
39.910433,116.367362,0,305,39589.5307986111,2008-05-21,12:44:21
39.910433,116.367365,0,305,39589.5308217593,2008-05-21,12:44:23
39.910433,116.367368,0,305,39589.5308449074,2008-05-21,12:44:25
39.910433,116.367368,0,305,39589.5308680556,2008-05-21,12:44:27
39.910432,116.367364,0,305,39589.5308912037,2008-05-21,12:44:29
39.910428,116.36736,0,305,39589.5309143519,2008-05-21,12:44:31
39.91042,116.367361,0,305,39589.5309375,2008-05-21,12:44:33
39.910414,116.367362,0,306,39589.5309606481,2008-05-21,12:44:35
39.910735,116.367721,0,305,39589.5312152778,2008-05-21,12:44:57
39.910752,116.367688,0,305,39589.5312384259,2008-05-21,12:44:59
39.910773,116.367654,0,305,39589.5312615741,2008-05-21,12:45:01
39.910748,116.367607,0,305,39589.5312847222,2008-05-21,12:45:03
39.910781,116.367613,0,307,39589.5313078704,2008-05-21,12:45:05
39.910787,116.367599,0,308,39589.5313310185,2008-05-21,12:45:07
39.910736,116.367552,0,308,39589.5313541667,2008-05-21,12:45:09
39.910677,116.367504,0,308,39589.5313773148,2008-05-21,12:45:11
39.910656,116.367489,0,306,39589.531400463,2008-05-21,12:45:13
39.910644,116.367475,0,305,39589.5314236111,2008-05-21,12:45:15
39.910641,116.367467,0,304,39589.5314467593,2008-05-21,12:45:17
39.910626,116.367445,0,304,39589.5314699074,2008-05-21,12:45:19
39.910677,116.367577,0,290,39589.5315625,2008-05-21,12:45:27
39.910668,116.367593,0,282,39589.5315856481,2008-05-21,12:45:29
39.910658,116.367577,0,276,39589.5316087963,2008-05-21,12:45:31
39.910657,116.367572,0,276,39589.5316319444,2008-05-21,12:45:33
39.910657,116.36757,0,276,39589.5316550926,2008-05-21,12:45:35
39.910656,116.367569,0,277,39589.5316782407,2008-05-21,12:45:37
39.910656,116.367568,0,277,39589.5317013889,2008-05-21,12:45:39
39.910657,116.367565,0,277,39589.531724537,2008-05-21,12:45:41
39.910657,116.367561,0,277,39589.5317476852,2008-05-21,12:45:43
39.91066,116.367558,0,281,39589.5317708333,2008-05-21,12:45:45
39.910667,116.367575,0,286,39589.5317939815,2008-05-21,12:45:47
39.91067,116.367587,0,288,39589.5318171296,2008-05-21,12:45:49
39.91067,116.367589,0,288,39589.5318402778,2008-05-21,12:45:51
39.910669,116.367591,0,288,39589.5318634259,2008-05-21,12:45:53
39.910667,116.36759,0,288,39589.5318865741,2008-05-21,12:45:55
39.910666,116.367589,0,288,39589.5319097222,2008-05-21,12:45:57
39.910665,116.367584,0,288,39589.5319328704,2008-05-21,12:45:59
39.910641,116.367558,0,288,39589.5319560185,2008-05-21,12:46:01
39.910582,116.367516,0,288,39589.5319791667,2008-05-21,12:46:03
39.910542,116.367519,0,291,39589.5320023148,2008-05-21,12:46:05
39.910528,116.367496,0,289,39589.532025463,2008-05-21,12:46:07
39.91038,116.367499,0,297,39589.5333912037,2008-05-21,12:48:05
39.909742,116.366623,0,337,39589.5339699074,2008-05-21,12:48:55
39.909727,116.366614,0,332,39589.5339930556,2008-05-21,12:48:57
39.909051,116.365941,0,104,39589.5340162037,2008-05-21,12:48:59
39.90886,116.365742,0,10,39589.5340393518,2008-05-21,12:49:01
39.908813,116.365688,0,-34,39589.5340625,2008-05-21,12:49:03
39.908691,116.365566,0,-58,39589.5340856481,2008-05-21,12:49:05
39.908677,116.365546,0,-68,39589.5341087963,2008-05-21,12:49:07
39.90859,116.365457,0,-69,39589.5341319444,2008-05-21,12:49:09
39.908568,116.365434,0,-70,39589.5341550926,2008-05-21,12:49:11
39.908569,116.365433,0,-67,39589.5341782407,2008-05-21,12:49:13
39.908569,116.365428,0,-67,39589.5342013889,2008-05-21,12:49:15
39.908573,116.365428,0,-62,39589.534224537,2008-05-21,12:49:17
39.908585,116.36543,0,-53,39589.5342476852,2008-05-21,12:49:19
39.908603,116.365438,0,-47,39589.5342708333,2008-05-21,12:49:21
39.908617,116.365444,0,-40,39589.5342939815,2008-05-21,12:49:23
39.908609,116.365435,0,-33,39589.5343171296,2008-05-21,12:49:25
39.908971,116.365819,0,50,39589.5343402778,2008-05-21,12:49:27
39.909072,116.365921,0,48,39589.5343634259,2008-05-21,12:49:29
39.909228,116.366074,0,44,39589.5343865741,2008-05-21,12:49:31
39.909381,116.366219,0,42,39589.5344097222,2008-05-21,12:49:33
39.909476,116.366307,0,41,39589.5344328704,2008-05-21,12:49:35
39.909651,116.36649,0,92,39589.5344560185,2008-05-21,12:49:37
39.909808,116.366657,0,149,39589.5344791667,2008-05-21,12:49:39
39.909853,116.3667,0,168,39589.5345023148,2008-05-21,12:49:41
39.909882,116.366716,0,168,39589.534525463,2008-05-21,12:49:43
39.909908,116.366728,0,168,39589.5345486111,2008-05-21,12:49:45
39.909985,116.366798,0,194,39589.5345717593,2008-05-21,12:49:47
39.910028,116.366828,0,204,39589.5345949074,2008-05-21,12:49:49
39.910392,116.367287,0,118,39589.5372337963,2008-05-21,12:53:37
39.910414,116.36743,0,236,39589.5372569444,2008-05-21,12:53:39
39.910429,116.367431,0,248,39589.5372800926,2008-05-21,12:53:41
39.910413,116.367391,0,237,39589.5373032407,2008-05-21,12:53:43
39.910441,116.367379,0,226,39589.5373263889,2008-05-21,12:53:45
39.910438,116.36738,0,226,39589.537349537,2008-05-21,12:53:47
39.910401,116.36733,0,215,39589.5373726852,2008-05-21,12:53:49
39.910381,116.367308,0,211,39589.5373958333,2008-05-21,12:53:51
39.910366,116.367294,0,207,39589.5374189815,2008-05-21,12:53:53
39.910352,116.367282,0,205,39589.5374421296,2008-05-21,12:53:55
39.910352,116.367276,0,205,39589.5374652778,2008-05-21,12:53:57
39.910352,116.367275,0,205,39589.5374884259,2008-05-21,12:53:59
39.910351,116.36728,0,205,39589.5375115741,2008-05-21,12:54:01
39.910351,116.367286,0,205,39589.5375347222,2008-05-21,12:54:03
39.910352,116.367293,0,205,39589.5375578704,2008-05-21,12:54:05
39.910349,116.367303,0,208,39589.5375810185,2008-05-21,12:54:07
39.910353,116.367317,0,211,39589.5376041667,2008-05-21,12:54:09
39.910358,116.367329,0,212,39589.5376273148,2008-05-21,12:54:11
39.910362,116.367338,0,211,39589.537650463,2008-05-21,12:54:13
39.910357,116.367345,0,211,39589.5376736111,2008-05-21,12:54:15
39.910354,116.367351,0,211,39589.5376967593,2008-05-21,12:54:17
39.910345,116.367357,0,211,39589.5377199074,2008-05-21,12:54:19
39.910334,116.367362,0,211,39589.5377430556,2008-05-21,12:54:21
39.910324,116.367369,0,211,39589.5377662037,2008-05-21,12:54:23
39.910314,116.367371,0,212,39589.5377893519,2008-05-21,12:54:25
39.910306,116.36737,0,212,39589.5378125,2008-05-21,12:54:27
39.910481,116.36752,0,210,39589.5378819444,2008-05-21,12:54:33
39.910412,116.36746,0,226,39589.5379050926,2008-05-21,12:54:35
39.910401,116.367474,0,233,39589.5379282407,2008-05-21,12:54:37
39.910401,116.367476,0,233,39589.5379513889,2008-05-21,12:54:39
39.909928,116.36715,0,246,39589.5394328704,2008-05-21,12:56:47
39.910053,116.367279,0,304,39589.5394560185,2008-05-21,12:56:49
39.910062,116.367304,0,310,39589.5394791667,2008-05-21,12:56:51
39.910154,116.367434,0,351,39589.5395023148,2008-05-21,12:56:53
39.910149,116.367367,0,265,39589.5452430556,2008-05-21,13:05:09
39.909649,116.367258,0,262,39589.5463773148,2008-05-21,13:06:47
39.910374,116.367658,0,233,39589.546400463,2008-05-21,13:06:49
39.910341,116.367657,0,255,39589.5464236111,2008-05-21,13:06:51
39.910381,116.367667,0,238,39589.5464467593,2008-05-21,13:06:53
39.910385,116.367637,0,219,39589.5464699074,2008-05-21,13:06:55
39.910384,116.36764,0,218,39589.5464930556,2008-05-21,13:06:57
39.910374,116.367625,0,217,39589.5465162037,2008-05-21,13:06:59
39.910372,116.367625,0,216,39589.5465393519,2008-05-21,13:07:01
39.91037,116.367623,0,215,39589.5465625,2008-05-21,13:07:03
39.910244,116.367498,0,205,39589.5465856481,2008-05-21,13:07:05
39.910071,116.367306,0,147,39589.5466087963,2008-05-21,13:07:07
39.910006,116.367227,0,141,39589.5466319444,2008-05-21,13:07:09
39.909962,116.367183,0,144,39589.5466550926,2008-05-21,13:07:11
39.909949,116.36718,0,151,39589.5466782407,2008-05-21,13:07:13
39.909934,116.367205,0,177,39589.5467013889,2008-05-21,13:07:15
39.909918,116.367228,0,201,39589.546724537,2008-05-21,13:07:17
39.9099,116.367291,0,259,39589.5467476852,2008-05-21,13:07:19
39.909895,116.367327,0,286,39589.5467708333,2008-05-21,13:07:21
39.909914,116.367362,0,315,39589.5467939815,2008-05-21,13:07:23
39.909886,116.367401,0,329,39589.5468171296,2008-05-21,13:07:25
39.90986,116.367374,0,333,39589.5468402778,2008-05-21,13:07:27
39.909834,116.367358,0,327,39589.5468634259,2008-05-21,13:07:29
39.909811,116.367342,0,329,39589.5468865741,2008-05-21,13:07:31
39.909789,116.36735,0,333,39589.5469097222,2008-05-21,13:07:33
39.909769,116.367342,0,329,39589.5469328704,2008-05-21,13:07:35
39.90976,116.367322,0,326,39589.5469560185,2008-05-21,13:07:37
39.909734,116.367288,0,320,39589.5469791667,2008-05-21,13:07:39
39.909727,116.367293,0,324,39589.5470023148,2008-05-21,13:07:41
39.909723,116.36729,0,327,39589.547025463,2008-05-21,13:07:43
39.909718,116.367299,0,328,39589.5470486111,2008-05-21,13:07:45
39.909704,116.367286,0,328,39589.5470717593,2008-05-21,13:07:47
39.909706,116.367299,0,326,39589.5470949074,2008-05-21,13:07:49
39.909692,116.367316,0,325,39589.5471180556,2008-05-21,13:07:51
39.909714,116.36735,0,328,39589.5471412037,2008-05-21,13:07:53
39.909726,116.367382,0,334,39589.5471643518,2008-05-21,13:07:55
39.909716,116.367381,0,334,39589.5471875,2008-05-21,13:07:57
39.909707,116.367418,0,332,39589.5472106481,2008-05-21,13:07:59
39.909705,116.36744,0,330,39589.5472337963,2008-05-21,13:08:01
39.909702,116.367445,0,330,39589.5472569444,2008-05-21,13:08:03
39.909702,116.36745,0,331,39589.5472800926,2008-05-21,13:08:05
39.909702,116.36745,0,331,39589.5473032407,2008-05-21,13:08:07
39.909702,116.367452,0,331,39589.5473263889,2008-05-21,13:08:09
39.909702,116.367454,0,331,39589.547349537,2008-05-21,13:08:11
39.909702,116.367458,0,331,39589.5473726852,2008-05-21,13:08:13
39.909702,116.367463,0,331,39589.5473958333,2008-05-21,13:08:15
39.909701,116.367465,0,331,39589.5474189815,2008-05-21,13:08:17
39.909697,116.367457,0,333,39589.5474421296,2008-05-21,13:08:19
39.909685,116.367426,0,334,39589.5474652778,2008-05-21,13:08:21
39.909672,116.367424,0,334,39589.5474884259,2008-05-21,13:08:23
39.909671,116.367423,0,335,39589.5475115741,2008-05-21,13:08:25
39.909671,116.367421,0,335,39589.5475347222,2008-05-21,13:08:27
39.909671,116.367417,0,335,39589.5475578704,2008-05-21,13:08:29
39.909669,116.367414,0,335,39589.5475810185,2008-05-21,13:08:31
39.909668,116.367414,0,335,39589.5476041667,2008-05-21,13:08:33
39.909668,116.367416,0,335,39589.5476273148,2008-05-21,13:08:35
39.909667,116.367419,0,335,39589.547650463,2008-05-21,13:08:37
39.909667,116.36742,0,335,39589.5476736111,2008-05-21,13:08:39
39.909667,116.367421,0,335,39589.5476967593,2008-05-21,13:08:41
39.909667,116.36742,0,335,39589.5477199074,2008-05-21,13:08:43
39.909667,116.367418,0,335,39589.5477430556,2008-05-21,13:08:45
39.909667,116.367417,0,335,39589.5477662037,2008-05-21,13:08:47
39.909667,116.367416,0,335,39589.5477893518,2008-05-21,13:08:49
39.909667,116.367418,0,335,39589.5478125,2008-05-21,13:08:51
39.909668,116.367423,0,335,39589.5478356481,2008-05-21,13:08:53
39.90966,116.367426,0,336,39589.5478587963,2008-05-21,13:08:55
39.909622,116.367437,0,336,39589.5478819444,2008-05-21,13:08:57
39.909597,116.367426,0,337,39589.5479050926,2008-05-21,13:08:59
39.909584,116.367417,0,337,39589.5479282407,2008-05-21,13:09:01
39.909583,116.367415,0,337,39589.5479513889,2008-05-21,13:09:03
39.909583,116.36742,0,340,39589.547974537,2008-05-21,13:09:05
39.909554,116.367392,0,360,39589.5479976852,2008-05-21,13:09:07
39.909552,116.367388,0,367,39589.5480208333,2008-05-21,13:09:09
39.909569,116.367399,0,371,39589.5480439815,2008-05-21,13:09:11
39.909579,116.367396,0,372,39589.5480671296,2008-05-21,13:09:13
39.909579,116.3674,0,372,39589.5480902778,2008-05-21,13:09:15
39.909595,116.367431,0,379,39589.5481134259,2008-05-21,13:09:17
39.909573,116.367443,0,381,39589.5481365741,2008-05-21,13:09:19
39.909564,116.367465,0,382,39589.5481597222,2008-05-21,13:09:21
39.909545,116.367465,0,385,39589.5481828704,2008-05-21,13:09:23
39.909544,116.367461,0,385,39589.5482060185,2008-05-21,13:09:25
39.909544,116.36746,0,385,39589.5482291667,2008-05-21,13:09:27
39.909544,116.367457,0,385,39589.5482523148,2008-05-21,13:09:29
39.909544,116.367453,0,385,39589.548275463,2008-05-21,13:09:31
39.909541,116.367457,0,385,39589.5482986111,2008-05-21,13:09:33
39.909538,116.367439,0,386,39589.5483217593,2008-05-21,13:09:35
39.909529,116.367429,0,385,39589.5483449074,2008-05-21,13:09:37
39.90953,116.367429,0,385,39589.5483680556,2008-05-21,13:09:39
39.90953,116.367431,0,386,39589.5483912037,2008-05-21,13:09:41
39.909529,116.367433,0,385,39589.5484143518,2008-05-21,13:09:43
39.909529,116.367434,0,385,39589.5484375,2008-05-21,13:09:45
39.909529,116.367436,0,385,39589.5484606481,2008-05-21,13:09:47
39.909529,116.367438,0,385,39589.5484837963,2008-05-21,13:09:49
39.909529,116.367442,0,385,39589.5485069444,2008-05-21,13:09:51
39.909529,116.367445,0,385,39589.5485300926,2008-05-21,13:09:53
39.909529,116.367448,0,385,39589.5485532407,2008-05-21,13:09:55
39.90953,116.36745,0,385,39589.5485763889,2008-05-21,13:09:57
39.90953,116.367451,0,385,39589.548599537,2008-05-21,13:09:59
39.90953,116.367451,0,385,39589.5486226852,2008-05-21,13:10:01
39.909529,116.367451,0,385,39589.5486458333,2008-05-21,13:10:03
39.909529,116.367451,0,385,39589.5486689815,2008-05-21,13:10:05
39.909529,116.367451,0,385,39589.5486921296,2008-05-21,13:10:07
39.909529,116.367451,0,385,39589.5487152778,2008-05-21,13:10:09
39.909528,116.367448,0,385,39589.5487384259,2008-05-21,13:10:11
39.909528,116.367446,0,386,39589.5487615741,2008-05-21,13:10:13
39.909527,116.367446,0,386,39589.5487847222,2008-05-21,13:10:15
39.909527,116.367449,0,386,39589.5488078704,2008-05-21,13:10:17
39.909525,116.36745,0,386,39589.5488310185,2008-05-21,13:10:19
39.909524,116.367452,0,386,39589.5488541667,2008-05-21,13:10:21
39.909523,116.367452,0,386,39589.5488773148,2008-05-21,13:10:23
39.909523,116.367452,0,386,39589.548900463,2008-05-21,13:10:25
39.909523,116.367452,0,386,39589.5489236111,2008-05-21,13:10:27
39.909523,116.367454,0,386,39589.5489467593,2008-05-21,13:10:29
39.909518,116.367466,0,387,39589.5489699074,2008-05-21,13:10:31
39.909503,116.367475,0,389,39589.5489930556,2008-05-21,13:10:33
39.909487,116.367479,0,390,39589.5490162037,2008-05-21,13:10:35
39.909474,116.367522,0,390,39589.5490393518,2008-05-21,13:10:37
39.909456,116.367543,0,391,39589.5490625,2008-05-21,13:10:39
39.909398,116.367529,0,392,39589.5490856481,2008-05-21,13:10:41
39.909379,116.367543,0,393,39589.5491087963,2008-05-21,13:10:43
39.909367,116.367554,0,393,39589.5491319444,2008-05-21,13:10:45
39.909338,116.367572,0,395,39589.5491550926,2008-05-21,13:10:47
39.909311,116.367573,0,396,39589.5491782407,2008-05-21,13:10:49
39.909286,116.36761,0,395,39589.5492013889,2008-05-21,13:10:51
39.909257,116.367631,0,396,39589.549224537,2008-05-21,13:10:53
39.909256,116.367637,0,398,39589.5492476852,2008-05-21,13:10:55
39.909227,116.367642,0,399,39589.5492708333,2008-05-21,13:10:57
39.909212,116.367664,0,399,39589.5492939815,2008-05-21,13:10:59
39.909191,116.367663,0,400,39589.5493171296,2008-05-21,13:11:01
39.909173,116.36767,0,401,39589.5493402778,2008-05-21,13:11:03
39.909166,116.367688,0,400,39589.5493634259,2008-05-21,13:11:05
39.909156,116.367691,0,401,39589.5493865741,2008-05-21,13:11:07
39.909144,116.367691,0,403,39589.5494097222,2008-05-21,13:11:09
39.909146,116.367702,0,402,39589.5494328704,2008-05-21,13:11:11
39.909128,116.367707,0,403,39589.5494560185,2008-05-21,13:11:13
39.909104,116.367698,0,405,39589.5494791667,2008-05-21,13:11:15
39.909097,116.367695,0,407,39589.5495023148,2008-05-21,13:11:17
39.909082,116.367706,0,408,39589.549525463,2008-05-21,13:11:19
39.909034,116.367694,0,407,39589.5495486111,2008-05-21,13:11:21
39.908994,116.367675,0,409,39589.5495717593,2008-05-21,13:11:23
39.908971,116.367679,0,408,39589.5495949074,2008-05-21,13:11:25
39.908951,116.367674,0,408,39589.5496180556,2008-05-21,13:11:27
39.90894,116.367675,0,410,39589.5496412037,2008-05-21,13:11:29
39.908933,116.367677,0,412,39589.5496643518,2008-05-21,13:11:31
39.908919,116.367677,0,413,39589.5496875,2008-05-21,13:11:33
39.908907,116.367673,0,414,39589.5497106481,2008-05-21,13:11:35
39.908891,116.367665,0,415,39589.5497337963,2008-05-21,13:11:37
39.908888,116.367672,0,415,39589.5497569444,2008-05-21,13:11:39
39.908871,116.36769,0,416,39589.5497800926,2008-05-21,13:11:41
39.908846,116.367678,0,416,39589.5498032407,2008-05-21,13:11:43
39.908835,116.367678,0,417,39589.5498263889,2008-05-21,13:11:45
39.908824,116.367682,0,418,39589.549849537,2008-05-21,13:11:47
39.908813,116.367683,0,419,39589.5498726852,2008-05-21,13:11:49
39.908805,116.367689,0,419,39589.5498958333,2008-05-21,13:11:51
39.908793,116.367714,0,418,39589.5499189815,2008-05-21,13:11:53
39.908786,116.367718,0,418,39589.5499421296,2008-05-21,13:11:55
39.90878,116.36772,0,418,39589.5499652778,2008-05-21,13:11:57
39.908774,116.36772,0,418,39589.5499884259,2008-05-21,13:11:59
39.908774,116.367721,0,419,39589.5500115741,2008-05-21,13:12:01
39.908774,116.367725,0,419,39589.5500347222,2008-05-21,13:12:03
39.908773,116.367727,0,419,39589.5500578704,2008-05-21,13:12:05
39.908773,116.36773,0,419,39589.5500810185,2008-05-21,13:12:07
39.90874,116.367766,0,418,39589.5501041667,2008-05-21,13:12:09
39.908712,116.367741,0,418,39589.5501273148,2008-05-21,13:12:11
39.908708,116.367742,0,418,39589.550150463,2008-05-21,13:12:13
39.908707,116.367744,0,418,39589.5501736111,2008-05-21,13:12:15
39.908707,116.367746,0,418,39589.5501967593,2008-05-21,13:12:17
39.908707,116.367748,0,418,39589.5502199074,2008-05-21,13:12:19
39.908706,116.367751,0,418,39589.5502430556,2008-05-21,13:12:21
39.908705,116.367752,0,418,39589.5502662037,2008-05-21,13:12:23
39.908703,116.367755,0,418,39589.5502893519,2008-05-21,13:12:25
39.908701,116.367759,0,418,39589.5503125,2008-05-21,13:12:27
39.908699,116.367762,0,418,39589.5503356481,2008-05-21,13:12:29
39.908697,116.367765,0,418,39589.5503587963,2008-05-21,13:12:31
39.908696,116.367769,0,418,39589.5503819444,2008-05-21,13:12:33
39.908694,116.367771,0,418,39589.5504050926,2008-05-21,13:12:35
39.908692,116.367775,0,418,39589.5504282407,2008-05-21,13:12:37
39.908692,116.367773,0,418,39589.5504513889,2008-05-21,13:12:39
39.908692,116.367769,0,418,39589.550474537,2008-05-21,13:12:41
39.908692,116.367766,0,419,39589.5504976852,2008-05-21,13:12:43
39.908691,116.367763,0,419,39589.5505208333,2008-05-21,13:12:45
39.90869,116.367761,0,419,39589.5505439815,2008-05-21,13:12:47
39.908689,116.367758,0,419,39589.5505671296,2008-05-21,13:12:49
39.908686,116.367755,0,419,39589.5505902778,2008-05-21,13:12:51
39.908685,116.367751,0,419,39589.5506134259,2008-05-21,13:12:53
39.90868,116.367746,0,419,39589.5506365741,2008-05-21,13:12:55
39.90868,116.36774,0,419,39589.5506597222,2008-05-21,13:12:57
39.908679,116.367736,0,419,39589.5506828704,2008-05-21,13:12:59
39.908599,116.367779,0,418,39589.5507060185,2008-05-21,13:13:01
39.908574,116.367765,0,419,39589.5507291667,2008-05-21,13:13:03
39.908559,116.367768,0,420,39589.5507523148,2008-05-21,13:13:05
39.908557,116.367768,0,420,39589.550775463,2008-05-21,13:13:07
39.908553,116.367767,0,420,39589.5507986111,2008-05-21,13:13:09
39.90855,116.367764,0,420,39589.5508217593,2008-05-21,13:13:11
39.908548,116.36776,0,419,39589.5508449074,2008-05-21,13:13:13
39.908527,116.367769,0,420,39589.5508680556,2008-05-21,13:13:15
39.908481,116.367774,0,420,39589.5508912037,2008-05-21,13:13:17
39.908446,116.36778,0,420,39589.5509143519,2008-05-21,13:13:19
39.908417,116.367785,0,423,39589.5509375,2008-05-21,13:13:21
39.908402,116.367784,0,423,39589.5509606482,2008-05-21,13:13:23
39.908381,116.367786,0,423,39589.5509837963,2008-05-21,13:13:25
39.908277,116.367771,0,424,39589.5510069444,2008-05-21,13:13:27
39.90825,116.367777,0,425,39589.5510300926,2008-05-21,13:13:29
39.908234,116.367779,0,426,39589.5510532407,2008-05-21,13:13:31
39.908232,116.367771,0,426,39589.5510763889,2008-05-21,13:13:33
39.908208,116.367779,0,426,39589.551099537,2008-05-21,13:13:35
39.908182,116.367791,0,425,39589.5511226852,2008-05-21,13:13:37
39.908078,116.367815,0,425,39589.5511458333,2008-05-21,13:13:39
39.90802,116.367839,0,423,39589.5511689815,2008-05-21,13:13:41
39.908002,116.367842,0,423,39589.5511921296,2008-05-21,13:13:43
39.907989,116.367834,0,423,39589.5512152778,2008-05-21,13:13:45
39.907971,116.367837,0,422,39589.5512384259,2008-05-21,13:13:47
39.907943,116.367835,0,424,39589.5512615741,2008-05-21,13:13:49
39.907928,116.367832,0,425,39589.5512847222,2008-05-21,13:13:51
39.907927,116.367827,0,425,39589.5513078704,2008-05-21,13:13:53
39.907892,116.367853,0,423,39589.5513310185,2008-05-21,13:13:55
39.907862,116.367862,0,426,39589.5513541667,2008-05-21,13:13:57
39.907852,116.367844,0,425,39589.5513773148,2008-05-21,13:13:59
39.907834,116.367826,0,424,39589.551400463,2008-05-21,13:14:01
39.90779,116.367816,0,423,39589.5514236111,2008-05-21,13:14:03
39.907755,116.367817,0,422,39589.5514467593,2008-05-21,13:14:05
39.907711,116.367802,0,421,39589.5514699074,2008-05-21,13:14:07
39.907675,116.367783,0,419,39589.5514930556,2008-05-21,13:14:09
39.907636,116.367785,0,418,39589.5515162037,2008-05-21,13:14:11
39.907599,116.367794,0,417,39589.5515393519,2008-05-21,13:14:13
39.907564,116.367806,0,417,39589.5515625,2008-05-21,13:14:15
39.907536,116.367803,0,416,39589.5515856481,2008-05-21,13:14:17
39.907506,116.367795,0,415,39589.5516087963,2008-05-21,13:14:19
39.907479,116.367796,0,415,39589.5516319444,2008-05-21,13:14:21
39.907446,116.367806,0,414,39589.5516550926,2008-05-21,13:14:23
39.907404,116.367797,0,412,39589.5516782407,2008-05-21,13:14:25
39.907355,116.36782,0,411,39589.5517013889,2008-05-21,13:14:27
39.907324,116.367824,0,408,39589.551724537,2008-05-21,13:14:29
39.907284,116.367815,0,406,39589.5517476852,2008-05-21,13:14:31
39.907234,116.367826,0,403,39589.5517708333,2008-05-21,13:14:33
39.907189,116.36784,0,401,39589.5517939815,2008-05-21,13:14:35
39.907152,116.367839,0,396,39589.5518171296,2008-05-21,13:14:37
39.907133,116.367826,0,393,39589.5518402778,2008-05-21,13:14:39
39.907103,116.367831,0,391,39589.5518634259,2008-05-21,13:14:41
39.907077,116.367828,0,391,39589.5518865741,2008-05-21,13:14:43
39.907047,116.36784,0,389,39589.5519097222,2008-05-21,13:14:45
39.907027,116.367848,0,387,39589.5519328704,2008-05-21,13:14:47
39.907007,116.367841,0,385,39589.5519560185,2008-05-21,13:14:49
39.906983,116.367839,0,383,39589.5519791667,2008-05-21,13:14:51
39.906959,116.36784,0,382,39589.5520023148,2008-05-21,13:14:53
39.906929,116.367831,0,380,39589.552025463,2008-05-21,13:14:55
39.906876,116.367851,0,376,39589.5520486111,2008-05-21,13:14:57
39.906859,116.367852,0,370,39589.5520717593,2008-05-21,13:14:59
39.906803,116.367903,0,365,39589.5520949074,2008-05-21,13:15:01
39.906796,116.367904,0,364,39589.5521180556,2008-05-21,13:15:03
39.90679,116.367922,0,361,39589.5521412037,2008-05-21,13:15:05
39.906759,116.367922,0,359,39589.5521643519,2008-05-21,13:15:07
39.906744,116.367933,0,355,39589.5521875,2008-05-21,13:15:09
39.906729,116.367938,0,353,39589.5522106481,2008-05-21,13:15:11
39.906713,116.36794,0,352,39589.5522337963,2008-05-21,13:15:13
39.906692,116.367935,0,351,39589.5522569444,2008-05-21,13:15:15
39.90667,116.367933,0,350,39589.5522800926,2008-05-21,13:15:17
39.90666,116.367931,0,348,39589.5523032407,2008-05-21,13:15:19
39.906623,116.36795,0,346,39589.5523263889,2008-05-21,13:15:21
39.906593,116.367966,0,345,39589.552349537,2008-05-21,13:15:23
39.906554,116.367982,0,344,39589.5523726852,2008-05-21,13:15:25
39.906507,116.368001,0,343,39589.5523958333,2008-05-21,13:15:27
39.906473,116.368015,0,342,39589.5524189815,2008-05-21,13:15:29
39.906448,116.368019,0,341,39589.5524421296,2008-05-21,13:15:31
39.906429,116.368021,0,338,39589.5524652778,2008-05-21,13:15:33
39.906411,116.368009,0,337,39589.5524884259,2008-05-21,13:15:35
39.906399,116.368002,0,336,39589.5525115741,2008-05-21,13:15:37
39.906379,116.367991,0,333,39589.5525347222,2008-05-21,13:15:39
39.906352,116.367975,0,331,39589.5525578704,2008-05-21,13:15:41
39.906327,116.367983,0,330,39589.5525810185,2008-05-21,13:15:43
39.906309,116.367976,0,329,39589.5526041667,2008-05-21,13:15:45
39.906294,116.367964,0,326,39589.5526273148,2008-05-21,13:15:47
39.906258,116.367977,0,325,39589.552650463,2008-05-21,13:15:49
39.906232,116.367971,0,322,39589.5526736111,2008-05-21,13:15:51
39.906209,116.367964,0,320,39589.5526967593,2008-05-21,13:15:53
39.906183,116.367962,0,317,39589.5527199074,2008-05-21,13:15:55
39.906147,116.367984,0,315,39589.5527430556,2008-05-21,13:15:57
39.906148,116.367972,0,311,39589.5527662037,2008-05-21,13:15:59
39.906148,116.367962,0,311,39589.5527893519,2008-05-21,13:16:01
39.906157,116.367954,0,310,39589.5528125,2008-05-21,13:16:03
39.906159,116.367943,0,310,39589.5528356481,2008-05-21,13:16:05
39.906166,116.367933,0,310,39589.5528587963,2008-05-21,13:16:07
39.906159,116.36792,0,309,39589.5528819444,2008-05-21,13:16:09
39.906123,116.367931,0,309,39589.5529050926,2008-05-21,13:16:11
39.906087,116.367978,0,303,39589.5529282407,2008-05-21,13:16:13
39.906078,116.368021,0,302,39589.5529513889,2008-05-21,13:16:15
39.906094,116.36806,0,301,39589.552974537,2008-05-21,13:16:17
39.906089,116.368136,0,296,39589.5529976852,2008-05-21,13:16:19
39.906117,116.368149,0,294,39589.5530208333,2008-05-21,13:16:21
39.906137,116.368173,0,293,39589.5530439815,2008-05-21,13:16:23
39.906165,116.368202,0,293,39589.5530671296,2008-05-21,13:16:25
39.906193,116.368229,0,293,39589.5530902778,2008-05-21,13:16:27
39.906203,116.368257,0,295,39589.5531134259,2008-05-21,13:16:29
39.906204,116.36829,0,295,39589.5531365741,2008-05-21,13:16:31
39.906221,116.368308,0,297,39589.5531597222,2008-05-21,13:16:33
39.906235,116.368344,0,300,39589.5531828704,2008-05-21,13:16:35
39.90625,116.368362,0,296,39589.5532060185,2008-05-21,13:16:37
39.906244,116.368389,0,298,39589.5532291667,2008-05-21,13:16:39
39.906242,116.36841,0,300,39589.5532523148,2008-05-21,13:16:41
39.906235,116.368437,0,299,39589.553275463,2008-05-21,13:16:43
39.906231,116.36846,0,301,39589.5532986111,2008-05-21,13:16:45
39.906231,116.368484,0,301,39589.5533217593,2008-05-21,13:16:47
39.906229,116.368501,0,304,39589.5533449074,2008-05-21,13:16:49
39.906226,116.368526,0,305,39589.5533680556,2008-05-21,13:16:51
39.906226,116.368559,0,307,39589.5533912037,2008-05-21,13:16:53
39.906201,116.368602,0,308,39589.5534143519,2008-05-21,13:16:55
39.906209,116.368613,0,309,39589.5534375,2008-05-21,13:16:57
39.906247,116.368606,0,309,39589.5534606481,2008-05-21,13:16:59
39.906272,116.368597,0,310,39589.5534837963,2008-05-21,13:17:01
39.906274,116.368599,0,311,39589.5535069444,2008-05-21,13:17:03
39.906269,116.368604,0,310,39589.5535300926,2008-05-21,13:17:05
39.906267,116.368607,0,310,39589.5535532407,2008-05-21,13:17:07
39.906267,116.368609,0,311,39589.5535763889,2008-05-21,13:17:09
39.906267,116.368609,0,311,39589.553599537,2008-05-21,13:17:11
39.906267,116.368608,0,311,39589.5536226852,2008-05-21,13:17:13
39.906267,116.368605,0,311,39589.5536458333,2008-05-21,13:17:15
39.906267,116.368603,0,312,39589.5536689815,2008-05-21,13:17:17
39.905337,116.368951,0,178,39589.5543865741,2008-05-21,13:18:19
39.905494,116.368748,0,294,39589.5544097222,2008-05-21,13:18:21
39.905436,116.368822,0,262,39589.5544328704,2008-05-21,13:18:23
39.905423,116.368839,0,275,39589.5544560185,2008-05-21,13:18:25
39.905428,116.368884,0,260,39589.5544791667,2008-05-21,13:18:27
39.90544,116.368895,0,249,39589.5545023148,2008-05-21,13:18:29
39.905439,116.368894,0,245,39589.554525463,2008-05-21,13:18:31
39.905434,116.368884,0,241,39589.5545486111,2008-05-21,13:18:33
39.90544,116.368896,0,232,39589.5545717593,2008-05-21,13:18:35
39.905421,116.368929,0,233,39589.5545949074,2008-05-21,13:18:37
39.90543,116.368946,0,229,39589.5546180556,2008-05-21,13:18:39
39.905478,116.368927,0,221,39589.5546412037,2008-05-21,13:18:41
39.905498,116.368926,0,216,39589.5546643519,2008-05-21,13:18:43
39.905488,116.368921,0,210,39589.5546875,2008-05-21,13:18:45
39.905487,116.368909,0,200,39589.5547106481,2008-05-21,13:18:47
39.905494,116.368897,0,196,39589.5547337963,2008-05-21,13:18:49
39.905489,116.368883,0,182,39589.5547569444,2008-05-21,13:18:51
39.905512,116.368869,0,185,39589.5547800926,2008-05-21,13:18:53
39.905514,116.36886,0,178,39589.5548032407,2008-05-21,13:18:55
39.905524,116.368832,0,180,39589.5548263889,2008-05-21,13:18:57
39.905505,116.368798,0,176,39589.554849537,2008-05-21,13:18:59
39.905509,116.368786,0,175,39589.5548726852,2008-05-21,13:19:01
39.905509,116.368761,0,172,39589.5548958333,2008-05-21,13:19:03
39.905502,116.368735,0,174,39589.5549189815,2008-05-21,13:19:05
39.905512,116.368713,0,173,39589.5549421296,2008-05-21,13:19:07
39.90551,116.368695,0,173,39589.5549652778,2008-05-21,13:19:09
39.905517,116.368667,0,174,39589.5549884259,2008-05-21,13:19:11
39.905523,116.368641,0,176,39589.5550115741,2008-05-21,13:19:13
39.905522,116.36862,0,175,39589.5550347222,2008-05-21,13:19:15
39.905519,116.368598,0,173,39589.5550578704,2008-05-21,13:19:17
39.90553,116.368574,0,174,39589.5550810185,2008-05-21,13:19:19
39.905519,116.368551,0,175,39589.5551041667,2008-05-21,13:19:21
39.905511,116.368523,0,176,39589.5551273148,2008-05-21,13:19:23
39.905499,116.368488,0,175,39589.555150463,2008-05-21,13:19:25
39.905481,116.368458,0,176,39589.5551736111,2008-05-21,13:19:27
39.905495,116.36842,0,171,39589.5551967593,2008-05-21,13:19:29
39.905493,116.368399,0,169,39589.5552199074,2008-05-21,13:19:31
39.905502,116.368382,0,176,39589.5552430556,2008-05-21,13:19:33
39.905486,116.368359,0,176,39589.5552662037,2008-05-21,13:19:35
39.905487,116.368315,0,179,39589.5552893518,2008-05-21,13:19:37
39.905486,116.368279,0,178,39589.5553125,2008-05-21,13:19:39
39.905482,116.368252,0,180,39589.5553356481,2008-05-21,13:19:41
39.905473,116.368224,0,180,39589.5553587963,2008-05-21,13:19:43
39.905472,116.36821,0,179,39589.5553819444,2008-05-21,13:19:45
39.905459,116.368181,0,179,39589.5554050926,2008-05-21,13:19:47
39.905457,116.368171,0,180,39589.5554282407,2008-05-21,13:19:49
39.905443,116.368169,0,181,39589.5554513889,2008-05-21,13:19:51
39.905426,116.368178,0,180,39589.555474537,2008-05-21,13:19:53
39.905395,116.368183,0,180,39589.5554976852,2008-05-21,13:19:55
39.905383,116.368218,0,182,39589.5555208333,2008-05-21,13:19:57
39.905355,116.368216,0,181,39589.5555439815,2008-05-21,13:19:59
39.905353,116.368235,0,182,39589.5555671296,2008-05-21,13:20:01
39.905335,116.368257,0,183,39589.5555902778,2008-05-21,13:20:03
39.905317,116.368256,0,184,39589.5556134259,2008-05-21,13:20:05
39.905295,116.368277,0,185,39589.5556365741,2008-05-21,13:20:07
39.905253,116.36827,0,184,39589.5556597222,2008-05-21,13:20:09
39.905228,116.368277,0,183,39589.5556828704,2008-05-21,13:20:11
39.905209,116.368258,0,181,39589.5557060185,2008-05-21,13:20:13
39.905198,116.368265,0,180,39589.5557291667,2008-05-21,13:20:15
39.905189,116.368257,0,180,39589.5557523148,2008-05-21,13:20:17
39.905181,116.368267,0,180,39589.555775463,2008-05-21,13:20:19
39.905154,116.368248,0,178,39589.5557986111,2008-05-21,13:20:21
39.905123,116.368244,0,177,39589.5558217593,2008-05-21,13:20:23
39.905078,116.368261,0,177,39589.5558449074,2008-05-21,13:20:25
39.905047,116.368262,0,177,39589.5558680556,2008-05-21,13:20:27
39.904999,116.368282,0,176,39589.5558912037,2008-05-21,13:20:29
39.904974,116.368279,0,176,39589.5559143518,2008-05-21,13:20:31
39.904953,116.368266,0,175,39589.5559375,2008-05-21,13:20:33
39.904953,116.368266,0,176,39589.5559606481,2008-05-21,13:20:35
39.904934,116.368266,0,175,39589.5559837963,2008-05-21,13:20:37
39.90492,116.36826,0,175,39589.5560069444,2008-05-21,13:20:39
39.90489,116.368275,0,173,39589.5560300926,2008-05-21,13:20:41
39.904853,116.368257,0,172,39589.5560532407,2008-05-21,13:20:43
39.904833,116.368275,0,171,39589.5560763889,2008-05-21,13:20:45
39.904813,116.368277,0,170,39589.556099537,2008-05-21,13:20:47
39.904788,116.368287,0,169,39589.5561226852,2008-05-21,13:20:49
39.90475,116.368299,0,169,39589.5561458333,2008-05-21,13:20:51
39.904713,116.368308,0,168,39589.5561689815,2008-05-21,13:20:53
39.904677,116.368308,0,168,39589.5561921296,2008-05-21,13:20:55
39.904676,116.368286,0,168,39589.5562152778,2008-05-21,13:20:57
39.904665,116.368277,0,169,39589.5562384259,2008-05-21,13:20:59
39.904664,116.368277,0,169,39589.5562615741,2008-05-21,13:21:01
39.904441,116.368088,0,175,39589.561400463,2008-05-21,13:28:25
39.904424,116.368107,0,174,39589.5614236111,2008-05-21,13:28:27
39.904415,116.368111,0,175,39589.5614467593,2008-05-21,13:28:29
39.904392,116.368117,0,176,39589.5614699074,2008-05-21,13:28:31
39.904412,116.368097,0,174,39589.5614930556,2008-05-21,13:28:33
39.904433,116.368077,0,171,39589.5615162037,2008-05-21,13:28:35
39.904434,116.368073,0,171,39589.5615393519,2008-05-21,13:28:37
39.904436,116.36807,0,172,39589.5615625,2008-05-21,13:28:39
39.90444,116.368068,0,172,39589.5615856481,2008-05-21,13:28:41
39.904443,116.368064,0,172,39589.5616087963,2008-05-21,13:28:43
39.904444,116.36806,0,172,39589.5616319444,2008-05-21,13:28:45
39.904446,116.368056,0,172,39589.5616550926,2008-05-21,13:28:47
39.904448,116.368057,0,172,39589.5616782407,2008-05-21,13:28:49
39.904448,116.368058,0,172,39589.5617013889,2008-05-21,13:28:51
39.904448,116.368059,0,172,39589.561724537,2008-05-21,13:28:53
39.904448,116.36806,0,172,39589.5617476852,2008-05-21,13:28:55
39.904449,116.368059,0,173,39589.5617708333,2008-05-21,13:28:57
39.904449,116.368058,0,173,39589.5617939815,2008-05-21,13:28:59
39.90445,116.368057,0,173,39589.5618171296,2008-05-21,13:29:01
39.90445,116.368057,0,173,39589.5618402778,2008-05-21,13:29:03
39.90445,116.368057,0,173,39589.5618634259,2008-05-21,13:29:05
39.90445,116.368057,0,173,39589.5618865741,2008-05-21,13:29:07
39.90445,116.368057,0,173,39589.5619097222,2008-05-21,13:29:09
39.904451,116.368057,0,173,39589.5619328704,2008-05-21,13:29:11
39.904451,116.368057,0,173,39589.5619560185,2008-05-21,13:29:13
39.904451,116.368056,0,173,39589.5619791667,2008-05-21,13:29:15
39.904451,116.368056,0,173,39589.5620023148,2008-05-21,13:29:17
39.904451,116.368056,0,173,39589.562025463,2008-05-21,13:29:19
39.904451,116.368056,0,173,39589.5620486111,2008-05-21,13:29:21
39.904451,116.368056,0,173,39589.5620717593,2008-05-21,13:29:23
39.904452,116.368056,0,173,39589.5620949074,2008-05-21,13:29:25
39.904452,116.368056,0,173,39589.5621180556,2008-05-21,13:29:27
39.904452,116.368055,0,173,39589.5621412037,2008-05-21,13:29:29
39.904452,116.368055,0,173,39589.5621643519,2008-05-21,13:29:31
39.904452,116.368055,0,173,39589.5621875,2008-05-21,13:29:33
39.904453,116.368055,0,173,39589.5622106481,2008-05-21,13:29:35
39.904453,116.368054,0,173,39589.5622337963,2008-05-21,13:29:37
39.904453,116.368054,0,173,39589.5622569444,2008-05-21,13:29:39
39.904453,116.368054,0,173,39589.5622800926,2008-05-21,13:29:41
39.904453,116.368054,0,173,39589.5623032407,2008-05-21,13:29:43
39.904453,116.368054,0,173,39589.5623263889,2008-05-21,13:29:45
39.904453,116.368054,0,173,39589.562349537,2008-05-21,13:29:47
39.904453,116.368053,0,173,39589.5623726852,2008-05-21,13:29:49
39.904453,116.368054,0,173,39589.5623958333,2008-05-21,13:29:51
39.904453,116.368054,0,172,39589.5624189815,2008-05-21,13:29:53
39.904453,116.368054,0,173,39589.5624421296,2008-05-21,13:29:55
39.904453,116.368053,0,172,39589.5624652778,2008-05-21,13:29:57
39.904453,116.368053,0,172,39589.5624884259,2008-05-21,13:29:59
39.904453,116.368053,0,173,39589.5625115741,2008-05-21,13:30:01
39.904453,116.368053,0,173,39589.5625347222,2008-05-21,13:30:03
39.904453,116.368051,0,173,39589.5625578704,2008-05-21,13:30:05
39.904453,116.368052,0,173,39589.5625810185,2008-05-21,13:30:07
39.904453,116.368051,0,173,39589.5626041667,2008-05-21,13:30:09
39.904453,116.368052,0,173,39589.5626273148,2008-05-21,13:30:11
39.904453,116.368052,0,173,39589.562650463,2008-05-21,13:30:13
39.904453,116.368051,0,173,39589.5626736111,2008-05-21,13:30:15
39.904453,116.368051,0,173,39589.5626967593,2008-05-21,13:30:17
39.904454,116.368051,0,173,39589.5627199074,2008-05-21,13:30:19
39.904454,116.368051,0,173,39589.5627430556,2008-05-21,13:30:21
39.904454,116.368052,0,173,39589.5627662037,2008-05-21,13:30:23
39.904454,116.368051,0,173,39589.5627893518,2008-05-21,13:30:25
39.904454,116.368051,0,173,39589.5628125,2008-05-21,13:30:27
39.904455,116.368051,0,173,39589.5628356481,2008-05-21,13:30:29
39.904455,116.368051,0,173,39589.5628587963,2008-05-21,13:30:31
39.904455,116.368051,0,173,39589.5628819444,2008-05-21,13:30:33
39.904455,116.368051,0,173,39589.5629050926,2008-05-21,13:30:35
39.904455,116.368051,0,173,39589.5629282407,2008-05-21,13:30:37
39.904454,116.36805,0,173,39589.5629513889,2008-05-21,13:30:39
39.904454,116.36805,0,173,39589.562974537,2008-05-21,13:30:41
39.904454,116.368051,0,173,39589.5629976852,2008-05-21,13:30:43
39.904455,116.368051,0,173,39589.5630208333,2008-05-21,13:30:45
39.904455,116.368052,0,173,39589.5630439815,2008-05-21,13:30:47
39.904455,116.368052,0,173,39589.5630671296,2008-05-21,13:30:49
39.904455,116.368051,0,173,39589.5630902778,2008-05-21,13:30:51
39.904455,116.368051,0,173,39589.5631134259,2008-05-21,13:30:53
39.904455,116.368052,0,173,39589.5631365741,2008-05-21,13:30:55
39.904455,116.368051,0,173,39589.5631597222,2008-05-21,13:30:57
39.904455,116.368051,0,173,39589.5631828704,2008-05-21,13:30:59
39.904455,116.368051,0,173,39589.5632060185,2008-05-21,13:31:01
39.904455,116.368051,0,173,39589.5632291667,2008-05-21,13:31:03
39.904456,116.368051,0,173,39589.5632523148,2008-05-21,13:31:05
39.904456,116.368051,0,173,39589.563275463,2008-05-21,13:31:07
39.904456,116.368051,0,173,39589.5632986111,2008-05-21,13:31:09
39.904456,116.368051,0,173,39589.5633217593,2008-05-21,13:31:11
39.904456,116.368051,0,173,39589.5633449074,2008-05-21,13:31:13
39.904456,116.368051,0,173,39589.5633680556,2008-05-21,13:31:15
39.904456,116.368051,0,173,39589.5633912037,2008-05-21,13:31:17
39.904456,116.368051,0,173,39589.5634143518,2008-05-21,13:31:19
39.904456,116.368051,0,173,39589.5634375,2008-05-21,13:31:21
39.904456,116.368051,0,173,39589.5634606481,2008-05-21,13:31:23
39.904457,116.368051,0,173,39589.5634837963,2008-05-21,13:31:25
39.904457,116.368051,0,173,39589.5635069444,2008-05-21,13:31:27
39.904457,116.368051,0,173,39589.5635300926,2008-05-21,13:31:29
39.904457,116.368051,0,173,39589.5635532407,2008-05-21,13:31:31
39.904457,116.368051,0,173,39589.5635763889,2008-05-21,13:31:33
39.904457,116.368051,0,173,39589.563599537,2008-05-21,13:31:35
39.904458,116.36805,0,173,39589.5636226852,2008-05-21,13:31:37
39.904458,116.368051,0,173,39589.5636458333,2008-05-21,13:31:39
39.904458,116.368051,0,173,39589.5636689815,2008-05-21,13:31:41
39.904458,116.368051,0,173,39589.5636921296,2008-05-21,13:31:43
39.904457,116.368051,0,173,39589.5637152778,2008-05-21,13:31:45
39.904457,116.368051,0,173,39589.5637384259,2008-05-21,13:31:47
39.904457,116.36805,0,173,39589.5637615741,2008-05-21,13:31:49
39.904457,116.36805,0,173,39589.5637847222,2008-05-21,13:31:51
39.904457,116.36805,0,173,39589.5638078704,2008-05-21,13:31:53
39.904457,116.36805,0,173,39589.5638310185,2008-05-21,13:31:55
39.904457,116.36805,0,173,39589.5638541667,2008-05-21,13:31:57
39.904457,116.36805,0,173,39589.5638773148,2008-05-21,13:31:59
39.904457,116.368048,0,173,39589.563900463,2008-05-21,13:32:01
39.904457,116.368048,0,173,39589.5639236111,2008-05-21,13:32:03
39.904457,116.368048,0,173,39589.5639467593,2008-05-21,13:32:05
39.904457,116.368048,0,173,39589.5639699074,2008-05-21,13:32:07
39.904457,116.368048,0,173,39589.5639930556,2008-05-21,13:32:09
39.904457,116.368048,0,173,39589.5640162037,2008-05-21,13:32:11
39.904457,116.368048,0,173,39589.5640393518,2008-05-21,13:32:13
39.904457,116.368048,0,173,39589.5640625,2008-05-21,13:32:15
39.904457,116.368048,0,173,39589.5640856481,2008-05-21,13:32:17
39.904457,116.368047,0,173,39589.5641087963,2008-05-21,13:32:19
39.904457,116.368047,0,173,39589.5641319444,2008-05-21,13:32:21
39.904457,116.368047,0,173,39589.5641550926,2008-05-21,13:32:23
39.904457,116.368047,0,173,39589.5641782407,2008-05-21,13:32:25
39.904458,116.368047,0,173,39589.5642013889,2008-05-21,13:32:27
39.904458,116.368047,0,173,39589.564224537,2008-05-21,13:32:29
39.904458,116.368047,0,173,39589.5642476852,2008-05-21,13:32:31
39.904458,116.368047,0,173,39589.5642708333,2008-05-21,13:32:33
39.904458,116.368048,0,173,39589.5642939815,2008-05-21,13:32:35
39.904458,116.368048,0,173,39589.5643171296,2008-05-21,13:32:37
39.904458,116.368048,0,173,39589.5643402778,2008-05-21,13:32:39
39.904458,116.368048,0,173,39589.5643634259,2008-05-21,13:32:41
39.904458,116.368048,0,173,39589.5643865741,2008-05-21,13:32:43
39.904459,116.368047,0,173,39589.5644097222,2008-05-21,13:32:45
39.904459,116.368047,0,173,39589.5644328704,2008-05-21,13:32:47
39.904459,116.368046,0,173,39589.5644560185,2008-05-21,13:32:49
39.904458,116.368046,0,173,39589.5644791667,2008-05-21,13:32:51
39.904458,116.368046,0,173,39589.5645023148,2008-05-21,13:32:53
39.904458,116.368045,0,173,39589.564525463,2008-05-21,13:32:55
39.904458,116.368046,0,173,39589.5645486111,2008-05-21,13:32:57
39.904457,116.368046,0,173,39589.5645717593,2008-05-21,13:32:59
39.904457,116.368046,0,173,39589.5645949074,2008-05-21,13:33:01
39.904457,116.368047,0,173,39589.5646180556,2008-05-21,13:33:03
39.904457,116.368047,0,173,39589.5646412037,2008-05-21,13:33:05
39.904457,116.368047,0,173,39589.5646643518,2008-05-21,13:33:07
39.904457,116.368048,0,172,39589.5646875,2008-05-21,13:33:09
39.904457,116.368048,0,172,39589.5647106481,2008-05-21,13:33:11
39.904457,116.368048,0,172,39589.5647337963,2008-05-21,13:33:13
39.904457,116.368049,0,172,39589.5647569444,2008-05-21,13:33:15
39.904457,116.36805,0,172,39589.5647800926,2008-05-21,13:33:17
39.904457,116.368051,0,172,39589.5648032407,2008-05-21,13:33:19
39.904456,116.368051,0,172,39589.5648263889,2008-05-21,13:33:21
39.904456,116.368052,0,172,39589.564849537,2008-05-21,13:33:23
39.904456,116.368052,0,172,39589.5648726852,2008-05-21,13:33:25
39.904456,116.368053,0,172,39589.5648958333,2008-05-21,13:33:27
39.904456,116.368053,0,172,39589.5649189815,2008-05-21,13:33:29
39.904456,116.368054,0,172,39589.5649421296,2008-05-21,13:33:31
39.904456,116.368054,0,172,39589.5649652778,2008-05-21,13:33:33
39.904455,116.368055,0,172,39589.5649884259,2008-05-21,13:33:35
39.904456,116.368055,0,172,39589.5650115741,2008-05-21,13:33:37
39.904455,116.368055,0,172,39589.5650347222,2008-05-21,13:33:39
39.904456,116.368055,0,172,39589.5650578704,2008-05-21,13:33:41
39.904455,116.368056,0,172,39589.5650810185,2008-05-21,13:33:43
39.904455,116.368056,0,172,39589.5651041667,2008-05-21,13:33:45
39.904455,116.368056,0,172,39589.5651273148,2008-05-21,13:33:47
39.904455,116.368056,0,172,39589.565150463,2008-05-21,13:33:49
39.904455,116.368056,0,172,39589.5651736111,2008-05-21,13:33:51
39.904456,116.368056,0,172,39589.5651967593,2008-05-21,13:33:53
39.904456,116.368056,0,172,39589.5652199074,2008-05-21,13:33:55
39.904456,116.368056,0,172,39589.5652430556,2008-05-21,13:33:57
39.904456,116.368055,0,172,39589.5652662037,2008-05-21,13:33:59
39.904456,116.368054,0,173,39589.5652893518,2008-05-21,13:34:01
39.904455,116.368054,0,173,39589.5653125,2008-05-21,13:34:03
39.904455,116.368054,0,173,39589.5653356481,2008-05-21,13:34:05
39.904455,116.368054,0,173,39589.5653587963,2008-05-21,13:34:07
39.904455,116.368054,0,173,39589.5653819444,2008-05-21,13:34:09
39.904455,116.368054,0,173,39589.5654050926,2008-05-21,13:34:11
39.904455,116.368054,0,173,39589.5654282407,2008-05-21,13:34:13
39.904455,116.368054,0,173,39589.5654513889,2008-05-21,13:34:15
39.904455,116.368054,0,173,39589.565474537,2008-05-21,13:34:17
39.904455,116.368054,0,173,39589.5654976852,2008-05-21,13:34:19
39.904455,116.368054,0,173,39589.5655208333,2008-05-21,13:34:21
39.904455,116.368053,0,173,39589.5655439815,2008-05-21,13:34:23
39.904455,116.368053,0,173,39589.5655671296,2008-05-21,13:34:25
39.904455,116.368053,0,173,39589.5655902778,2008-05-21,13:34:27
39.904455,116.368053,0,173,39589.5656134259,2008-05-21,13:34:29
39.904456,116.368053,0,173,39589.5656365741,2008-05-21,13:34:31
39.904457,116.368053,0,173,39589.5656597222,2008-05-21,13:34:33
39.904457,116.368053,0,173,39589.5656828704,2008-05-21,13:34:35
39.904457,116.368053,0,173,39589.5657060185,2008-05-21,13:34:37
39.904458,116.368053,0,173,39589.5657291667,2008-05-21,13:34:39
39.904458,116.368053,0,174,39589.5657523148,2008-05-21,13:34:41
39.904458,116.368053,0,174,39589.565775463,2008-05-21,13:34:43
39.904458,116.368052,0,174,39589.5657986111,2008-05-21,13:34:45
39.904458,116.368052,0,174,39589.5658217593,2008-05-21,13:34:47
39.904459,116.368051,0,174,39589.5658449074,2008-05-21,13:34:49
39.904459,116.368051,0,174,39589.5658680556,2008-05-21,13:34:51
39.904459,116.368051,0,174,39589.5658912037,2008-05-21,13:34:53
39.90446,116.368051,0,174,39589.5659143519,2008-05-21,13:34:55
39.90446,116.368051,0,174,39589.5659375,2008-05-21,13:34:57
39.90446,116.368051,0,174,39589.5659606481,2008-05-21,13:34:59
39.90446,116.368051,0,174,39589.5659837963,2008-05-21,13:35:01
39.90446,116.368051,0,174,39589.5660069444,2008-05-21,13:35:03
39.90446,116.368051,0,174,39589.5660300926,2008-05-21,13:35:05
39.90446,116.368051,0,174,39589.5660532407,2008-05-21,13:35:07
39.90446,116.368051,0,174,39589.5660763889,2008-05-21,13:35:09
39.90446,116.368051,0,174,39589.566099537,2008-05-21,13:35:11
39.90446,116.368051,0,174,39589.5661226852,2008-05-21,13:35:13
39.90446,116.368051,0,174,39589.5661458333,2008-05-21,13:35:15
39.90446,116.368051,0,174,39589.5661689815,2008-05-21,13:35:17
39.90446,116.368051,0,174,39589.5661921296,2008-05-21,13:35:19
39.90446,116.368052,0,174,39589.5662152778,2008-05-21,13:35:21
39.90446,116.368052,0,174,39589.5662384259,2008-05-21,13:35:23
39.90446,116.368052,0,174,39589.5662615741,2008-05-21,13:35:25
39.904461,116.368052,0,174,39589.5662847222,2008-05-21,13:35:27
39.904461,116.368052,0,174,39589.5663078704,2008-05-21,13:35:29
39.904461,116.368052,0,174,39589.5663310185,2008-05-21,13:35:31
39.904461,116.368052,0,174,39589.5663541667,2008-05-21,13:35:33
39.904461,116.368053,0,174,39589.5663773148,2008-05-21,13:35:35
39.904461,116.368053,0,174,39589.566400463,2008-05-21,13:35:37
39.904461,116.368054,0,174,39589.5664236111,2008-05-21,13:35:39
39.904462,116.368054,0,174,39589.5664467593,2008-05-21,13:35:41
39.904462,116.368054,0,174,39589.5664699074,2008-05-21,13:35:43
39.904462,116.368055,0,174,39589.5664930556,2008-05-21,13:35:45
39.904462,116.368055,0,174,39589.5665162037,2008-05-21,13:35:47
39.904462,116.368054,0,174,39589.5665393519,2008-05-21,13:35:49
39.904378,116.367762,0,176,39589.5696643519,2008-05-21,13:40:19
39.904393,116.367659,0,179,39589.5696875,2008-05-21,13:40:21
39.904373,116.367565,0,181,39589.5697106481,2008-05-21,13:40:23
39.904361,116.367568,0,182,39589.5697337963,2008-05-21,13:40:25
39.904363,116.367561,0,183,39589.5697569444,2008-05-21,13:40:27
39.904364,116.367554,0,183,39589.5697800926,2008-05-21,13:40:29
39.904372,116.367534,0,185,39589.5698032407,2008-05-21,13:40:31
39.904371,116.36751,0,188,39589.5698263889,2008-05-21,13:40:33
39.904376,116.367501,0,189,39589.569849537,2008-05-21,13:40:35
39.904377,116.367498,0,190,39589.5698726852,2008-05-21,13:40:37
39.904377,116.367496,0,191,39589.5698958333,2008-05-21,13:40:39
39.904376,116.367494,0,191,39589.5699189815,2008-05-21,13:40:41
39.904377,116.367495,0,192,39589.5699421296,2008-05-21,13:40:43
39.904378,116.367498,0,193,39589.5699652778,2008-05-21,13:40:45
39.90438,116.367502,0,194,39589.5699884259,2008-05-21,13:40:47
39.90438,116.367507,0,195,39589.5700115741,2008-05-21,13:40:49
39.904379,116.36751,0,196,39589.5700347222,2008-05-21,13:40:51
39.904379,116.367514,0,197,39589.5700578704,2008-05-21,13:40:53
39.904378,116.367518,0,198,39589.5700810185,2008-05-21,13:40:55
39.904376,116.367522,0,199,39589.5701041667,2008-05-21,13:40:57
39.904373,116.367526,0,201,39589.5701273148,2008-05-21,13:40:59
39.904371,116.367531,0,202,39589.570150463,2008-05-21,13:41:01
39.904368,116.367536,0,203,39589.5701736111,2008-05-21,13:41:03
39.904366,116.367542,0,205,39589.5701967593,2008-05-21,13:41:05
39.904364,116.367549,0,207,39589.5702199074,2008-05-21,13:41:07
39.904351,116.367571,0,218,39589.5702430556,2008-05-21,13:41:09
39.904343,116.367567,0,224,39589.5702662037,2008-05-21,13:41:11
39.904341,116.367571,0,226,39589.5702893519,2008-05-21,13:41:13
39.90434,116.367576,0,227,39589.5703125,2008-05-21,13:41:15
39.90434,116.367581,0,229,39589.5703356481,2008-05-21,13:41:17
39.90434,116.367586,0,231,39589.5703587963,2008-05-21,13:41:19
39.90434,116.36759,0,233,39589.5703819444,2008-05-21,13:41:21
39.904341,116.367592,0,235,39589.5704050926,2008-05-21,13:41:23
39.90434,116.367592,0,238,39589.5704282407,2008-05-21,13:41:25
39.904339,116.367592,0,240,39589.5704513889,2008-05-21,13:41:27
39.904337,116.367591,0,242,39589.570474537,2008-05-21,13:41:29
39.904335,116.367592,0,244,39589.5704976852,2008-05-21,13:41:31
39.904334,116.367595,0,245,39589.5705208333,2008-05-21,13:41:33
39.904332,116.367599,0,247,39589.5705439815,2008-05-21,13:41:35
39.904331,116.367605,0,249,39589.5705671296,2008-05-21,13:41:37
39.904328,116.367611,0,250,39589.5705902778,2008-05-21,13:41:39
39.904326,116.367617,0,252,39589.5706134259,2008-05-21,13:41:41
39.904321,116.367632,0,256,39589.5706365741,2008-05-21,13:41:43
39.90432,116.367658,0,260,39589.5706597222,2008-05-21,13:41:45
39.904306,116.367717,0,264,39589.5706828704,2008-05-21,13:41:47
39.904305,116.36775,0,269,39589.5707060185,2008-05-21,13:41:49
39.904295,116.367793,0,273,39589.5707291667,2008-05-21,13:41:51
39.904297,116.367812,0,275,39589.5707523148,2008-05-21,13:41:53
39.904303,116.36782,0,275,39589.570775463,2008-05-21,13:41:55
39.904317,116.367826,0,274,39589.5707986111,2008-05-21,13:41:57
39.904319,116.367841,0,275,39589.5708217593,2008-05-21,13:41:59
39.904323,116.367862,0,274,39589.5708449074,2008-05-21,13:42:01
39.904334,116.367856,0,275,39589.5708680556,2008-05-21,13:42:03
39.904338,116.367856,0,275,39589.5708912037,2008-05-21,13:42:05
39.904338,116.367861,0,276,39589.5709143518,2008-05-21,13:42:07
39.904339,116.367866,0,278,39589.5709375,2008-05-21,13:42:09
39.90434,116.367872,0,279,39589.5709606481,2008-05-21,13:42:11
39.904339,116.367893,0,276,39589.5709837963,2008-05-21,13:42:13
39.904343,116.367928,0,273,39589.5710069444,2008-05-21,13:42:15
39.904337,116.367962,0,269,39589.5710300926,2008-05-21,13:42:17
39.904339,116.367977,0,268,39589.5710532407,2008-05-21,13:42:19
39.904332,116.367996,0,268,39589.5710763889,2008-05-21,13:42:21
39.904341,116.36801,0,270,39589.571099537,2008-05-21,13:42:23
39.904348,116.368039,0,272,39589.5711226852,2008-05-21,13:42:25
39.904368,116.368041,0,272,39589.5711458333,2008-05-21,13:42:27
39.904375,116.368042,0,269,39589.5711689815,2008-05-21,13:42:29
39.904403,116.368055,0,268,39589.5711921296,2008-05-21,13:42:31
39.904403,116.368059,0,268,39589.5712152778,2008-05-21,13:42:33
39.904402,116.368057,0,269,39589.5712384259,2008-05-21,13:42:35
39.904402,116.368056,0,270,39589.5712615741,2008-05-21,13:42:37
39.904402,116.368054,0,271,39589.5712847222,2008-05-21,13:42:39
39.904403,116.368053,0,271,39589.5713078704,2008-05-21,13:42:41
39.904404,116.368053,0,272,39589.5713310185,2008-05-21,13:42:43
39.904405,116.368054,0,273,39589.5713541667,2008-05-21,13:42:45
39.904406,116.368054,0,274,39589.5713773148,2008-05-21,13:42:47
39.904407,116.368057,0,274,39589.571400463,2008-05-21,13:42:49
39.904409,116.368054,0,275,39589.5714236111,2008-05-21,13:42:51
39.90441,116.36805,0,276,39589.5714467593,2008-05-21,13:42:53
39.904413,116.368047,0,276,39589.5714699074,2008-05-21,13:42:55
39.904415,116.368045,0,277,39589.5714930556,2008-05-21,13:42:57
39.904417,116.368042,0,278,39589.5715162037,2008-05-21,13:42:59
39.904419,116.368039,0,278,39589.5715393518,2008-05-21,13:43:01
39.904421,116.368037,0,279,39589.5715625,2008-05-21,13:43:03
39.904423,116.368035,0,279,39589.5715856481,2008-05-21,13:43:05
39.904425,116.368032,0,280,39589.5716087963,2008-05-21,13:43:07
39.904427,116.368031,0,281,39589.5716319444,2008-05-21,13:43:09
39.904426,116.368029,0,281,39589.5716550926,2008-05-21,13:43:11
39.904426,116.368029,0,282,39589.5716782407,2008-05-21,13:43:13
39.904425,116.368031,0,282,39589.5717013889,2008-05-21,13:43:15
39.904424,116.368033,0,283,39589.571724537,2008-05-21,13:43:17
39.904422,116.368035,0,283,39589.5717476852,2008-05-21,13:43:19
39.904421,116.368039,0,284,39589.5717708333,2008-05-21,13:43:21
39.904419,116.368044,0,284,39589.5717939815,2008-05-21,13:43:23
39.904418,116.368048,0,285,39589.5718171296,2008-05-21,13:43:25
39.904416,116.368053,0,285,39589.5718402778,2008-05-21,13:43:27
39.904414,116.368057,0,286,39589.5718634259,2008-05-21,13:43:29
39.904413,116.368061,0,286,39589.5718865741,2008-05-21,13:43:31
39.904412,116.368065,0,287,39589.5719097222,2008-05-21,13:43:33
39.904411,116.368068,0,287,39589.5719328704,2008-05-21,13:43:35
39.90441,116.368072,0,288,39589.5719560185,2008-05-21,13:43:37
39.904409,116.368075,0,288,39589.5719791667,2008-05-21,13:43:39
39.904409,116.368079,0,289,39589.5720023148,2008-05-21,13:43:41
39.904408,116.368084,0,289,39589.572025463,2008-05-21,13:43:43
39.904407,116.368089,0,290,39589.5720486111,2008-05-21,13:43:45
39.904406,116.368093,0,290,39589.5720717593,2008-05-21,13:43:47
39.904405,116.368097,0,291,39589.5720949074,2008-05-21,13:43:49
39.904405,116.368101,0,291,39589.5721180556,2008-05-21,13:43:51
39.904404,116.368103,0,291,39589.5721412037,2008-05-21,13:43:53
39.904403,116.368104,0,292,39589.5721643518,2008-05-21,13:43:55
39.904402,116.368105,0,292,39589.5721875,2008-05-21,13:43:57
39.904401,116.368105,0,293,39589.5722106481,2008-05-21,13:43:59
39.9044,116.368105,0,293,39589.5722337963,2008-05-21,13:44:01
39.904401,116.368104,0,294,39589.5722569444,2008-05-21,13:44:03
39.904402,116.368102,0,294,39589.5722800926,2008-05-21,13:44:05
39.904403,116.368099,0,295,39589.5723032407,2008-05-21,13:44:07
39.904403,116.368095,0,295,39589.5723263889,2008-05-21,13:44:09
39.904403,116.368093,0,295,39589.572349537,2008-05-21,13:44:11
39.904403,116.368091,0,296,39589.5723726852,2008-05-21,13:44:13
39.904403,116.36809,0,296,39589.5723958333,2008-05-21,13:44:15
39.904402,116.368089,0,297,39589.5724189815,2008-05-21,13:44:17
39.904402,116.368089,0,297,39589.5724421296,2008-05-21,13:44:19
39.904402,116.368089,0,298,39589.5724652778,2008-05-21,13:44:21
39.904402,116.368091,0,298,39589.5724884259,2008-05-21,13:44:23
39.904401,116.368094,0,298,39589.5725115741,2008-05-21,13:44:25
39.9044,116.368098,0,299,39589.5725347222,2008-05-21,13:44:27
39.9044,116.368102,0,299,39589.5725578704,2008-05-21,13:44:29
39.904399,116.368107,0,300,39589.5725810185,2008-05-21,13:44:31
39.904398,116.368112,0,300,39589.5726041667,2008-05-21,13:44:33
39.904397,116.368115,0,300,39589.5726273148,2008-05-21,13:44:35
39.904399,116.368116,0,300,39589.572650463,2008-05-21,13:44:37
39.904401,116.368115,0,300,39589.5726736111,2008-05-21,13:44:39
39.904403,116.368113,0,300,39589.5726967593,2008-05-21,13:44:41
39.904406,116.368112,0,300,39589.5727199074,2008-05-21,13:44:43
39.904408,116.36811,0,300,39589.5727430556,2008-05-21,13:44:45
39.904411,116.368108,0,299,39589.5727662037,2008-05-21,13:44:47
39.904414,116.368105,0,299,39589.5727893518,2008-05-21,13:44:49
39.904528,116.368383,0,68,39589.5767013889,2008-05-21,13:50:27
39.904574,116.368392,0,67,39589.576724537,2008-05-21,13:50:29
39.904669,116.36839,0,66,39589.5767476852,2008-05-21,13:50:31
39.904806,116.36839,0,66,39589.5767708333,2008-05-21,13:50:33
39.904989,116.368354,0,69,39589.5767939815,2008-05-21,13:50:35
39.90518,116.368332,0,72,39589.5768171296,2008-05-21,13:50:37
39.905433,116.368295,0,76,39589.5768402778,2008-05-21,13:50:39
39.905705,116.36824,0,81,39589.5768634259,2008-05-21,13:50:41
39.905955,116.368149,0,85,39589.5768865741,2008-05-21,13:50:43
39.906193,116.368113,0,88,39589.5769097222,2008-05-21,13:50:45
39.90643,116.368066,0,92,39589.5769328704,2008-05-21,13:50:47
39.906644,116.368028,0,94,39589.5769560185,2008-05-21,13:50:49
39.906839,116.367995,0,97,39589.5769791667,2008-05-21,13:50:51
39.907017,116.367961,0,99,39589.5770023148,2008-05-21,13:50:53
39.907183,116.367933,0,100,39589.577025463,2008-05-21,13:50:55
39.907341,116.367915,0,100,39589.5770486111,2008-05-21,13:50:57
39.907502,116.367896,0,102,39589.5770717593,2008-05-21,13:50:59
39.907653,116.367861,0,105,39589.5770949074,2008-05-21,13:51:01
39.907791,116.367854,0,108,39589.5771180556,2008-05-21,13:51:03
39.90791,116.367828,0,108,39589.5771412037,2008-05-21,13:51:05
39.908015,116.367796,0,108,39589.5771643519,2008-05-21,13:51:07
39.908126,116.367771,0,115,39589.5771875,2008-05-21,13:51:09
39.908197,116.367708,0,121,39589.5772106481,2008-05-21,13:51:11
39.908222,116.367689,0,120,39589.5772337963,2008-05-21,13:51:13
39.908263,116.367628,0,124,39589.5772569444,2008-05-21,13:51:15
39.908304,116.367605,0,124,39589.5772800926,2008-05-21,13:51:17
39.908351,116.367587,0,124,39589.5773032407,2008-05-21,13:51:19
39.908415,116.36759,0,123,39589.5773263889,2008-05-21,13:51:21
39.908515,116.367607,0,124,39589.577349537,2008-05-21,13:51:23
39.908645,116.367614,0,125,39589.5773726852,2008-05-21,13:51:25
39.908784,116.367581,0,128,39589.5773958333,2008-05-21,13:51:27
39.908927,116.367526,0,130,39589.5774189815,2008-05-21,13:51:29
39.909025,116.367502,0,131,39589.5774421296,2008-05-21,13:51:31
39.909147,116.367466,0,132,39589.5774652778,2008-05-21,13:51:33
39.909334,116.367385,0,134,39589.5774884259,2008-05-21,13:51:35
39.909444,116.367367,0,136,39589.5775115741,2008-05-21,13:51:37
39.909565,116.367439,0,141,39589.5775347222,2008-05-21,13:51:39
39.909645,116.367433,0,144,39589.5775578704,2008-05-21,13:51:41
39.909748,116.367409,0,147,39589.5775810185,2008-05-21,13:51:43
39.909821,116.367377,0,151,39589.5776041667,2008-05-21,13:51:45
39.909886,116.367361,0,156,39589.5776273148,2008-05-21,13:51:47
39.909912,116.367401,0,162,39589.577650463,2008-05-21,13:51:49
39.909979,116.367391,0,166,39589.5776736111,2008-05-21,13:51:51
39.910051,116.367423,0,170,39589.5776967593,2008-05-21,13:51:53
39.91012,116.367437,0,174,39589.5777199074,2008-05-21,13:51:55
39.910174,116.367464,0,179,39589.5777430556,2008-05-21,13:51:57
39.910218,116.367477,0,184,39589.5777662037,2008-05-21,13:51:59
39.910326,116.367431,0,185,39589.5777893519,2008-05-21,13:52:01
39.910408,116.367408,0,189,39589.5778125,2008-05-21,13:52:03
39.910462,116.367411,0,195,39589.5778356481,2008-05-21,13:52:05
39.910496,116.367405,0,201,39589.5778587963,2008-05-21,13:52:07
39.910509,116.367398,0,207,39589.5778819444,2008-05-21,13:52:09
39.9105,116.367394,0,211,39589.5779050926,2008-05-21,13:52:11
39.910494,116.367382,0,216,39589.5779282407,2008-05-21,13:52:13
39.91049,116.367373,0,220,39589.5779513889,2008-05-21,13:52:15
39.910494,116.367357,0,224,39589.577974537,2008-05-21,13:52:17
39.910494,116.367373,0,228,39589.5779976852,2008-05-21,13:52:19
39.910498,116.367403,0,228,39589.5780208333,2008-05-21,13:52:21
39.910493,116.367434,0,228,39589.5780439815,2008-05-21,13:52:23
39.910488,116.367479,0,228,39589.5780671296,2008-05-21,13:52:25
39.910489,116.367506,0,228,39589.5780902778,2008-05-21,13:52:27
39.91049,116.367514,0,228,39589.5781134259,2008-05-21,13:52:29
39.91049,116.367515,0,229,39589.5781365741,2008-05-21,13:52:31
39.910494,116.367519,0,229,39589.5781597222,2008-05-21,13:52:33
39.910513,116.36753,0,229,39589.5781828704,2008-05-21,13:52:35
39.910539,116.367537,0,229,39589.5782060185,2008-05-21,13:52:37
39.910555,116.367551,0,231,39589.5782291667,2008-05-21,13:52:39
39.910586,116.367565,0,231,39589.5782523148,2008-05-21,13:52:41
39.910647,116.367579,0,231,39589.578275463,2008-05-21,13:52:43
39.910762,116.367625,0,228,39589.5782986111,2008-05-21,13:52:45
39.9109,116.367622,0,224,39589.5783217593,2008-05-21,13:52:47
39.911013,116.36762,0,221,39589.5783449074,2008-05-21,13:52:49
39.911096,116.367617,0,218,39589.5783680556,2008-05-21,13:52:51
39.911173,116.36761,0,213,39589.5783912037,2008-05-21,13:52:53
39.911264,116.367621,0,208,39589.5784143518,2008-05-21,13:52:55
39.911362,116.367621,0,205,39589.5784375,2008-05-21,13:52:57
39.911472,116.367629,0,201,39589.5784606481,2008-05-21,13:52:59
39.911587,116.367608,0,199,39589.5784837963,2008-05-21,13:53:01
39.911742,116.367621,0,197,39589.5785069444,2008-05-21,13:53:03
39.911919,116.367592,0,197,39589.5785300926,2008-05-21,13:53:05
39.91205,116.367587,0,199,39589.5785532407,2008-05-21,13:53:07
39.91218,116.36755,0,202,39589.5785763889,2008-05-21,13:53:09
39.912282,116.367507,0,208,39589.578599537,2008-05-21,13:53:11
39.912386,116.367427,0,221,39589.5786226852,2008-05-21,13:53:13
39.912448,116.367388,0,237,39589.5786458333,2008-05-21,13:53:15
39.912493,116.367365,0,254,39589.5786689815,2008-05-21,13:53:17
39.912516,116.367352,0,267,39589.5786921296,2008-05-21,13:53:19
39.912531,116.367355,0,279,39589.5787152778,2008-05-21,13:53:21
39.912537,116.367366,0,276,39589.5787384259,2008-05-21,13:53:23
39.912529,116.367375,0,281,39589.5787615741,2008-05-21,13:53:25
39.912529,116.367378,0,284,39589.5787847222,2008-05-21,13:53:27
39.91253,116.367381,0,285,39589.5788078704,2008-05-21,13:53:29
39.912546,116.367376,0,287,39589.5788310185,2008-05-21,13:53:31
39.912567,116.367363,0,292,39589.5788541667,2008-05-21,13:53:33
39.912583,116.367354,0,300,39589.5788773148,2008-05-21,13:53:35
39.912594,116.36734,0,311,39589.578900463,2008-05-21,13:53:37
39.9126,116.367333,0,318,39589.5789236111,2008-05-21,13:53:39
39.912601,116.367308,0,324,39589.5789467593,2008-05-21,13:53:41
39.912606,116.367288,0,330,39589.5789699074,2008-05-21,13:53:43
39.912618,116.367288,0,328,39589.5789930556,2008-05-21,13:53:45
39.912626,116.367281,0,327,39589.5790162037,2008-05-21,13:53:47
39.912646,116.367278,0,327,39589.5790393518,2008-05-21,13:53:49
39.91265,116.367277,0,329,39589.5790625,2008-05-21,13:53:51
39.912666,116.367275,0,331,39589.5790856481,2008-05-21,13:53:53
39.912719,116.367328,0,330,39589.5791087963,2008-05-21,13:53:55
39.912789,116.367356,0,330,39589.5791319444,2008-05-21,13:53:57
39.912864,116.367368,0,330,39589.5791550926,2008-05-21,13:53:59
39.912913,116.367434,0,324,39589.5791782407,2008-05-21,13:54:01
39.912997,116.367427,0,323,39589.5792013889,2008-05-21,13:54:03
39.913066,116.367408,0,324,39589.579224537,2008-05-21,13:54:05
39.913154,116.367401,0,323,39589.5792476852,2008-05-21,13:54:07
39.913216,116.367391,0,320,39589.5792708333,2008-05-21,13:54:09
39.913296,116.367386,0,319,39589.5792939815,2008-05-21,13:54:11
39.91332,116.367369,0,314,39589.5793171296,2008-05-21,13:54:13
39.913317,116.367427,0,296,39589.5793402778,2008-05-21,13:54:15
39.913312,116.36755,0,268,39589.5793634259,2008-05-21,13:54:17
39.913362,116.367549,0,266,39589.5793865741,2008-05-21,13:54:19
39.913432,116.367532,0,262,39589.5794097222,2008-05-21,13:54:21
39.913547,116.367527,0,255,39589.5794328704,2008-05-21,13:54:23
39.913681,116.367537,0,248,39589.5794560185,2008-05-21,13:54:25
39.913818,116.367539,0,245,39589.5794791667,2008-05-21,13:54:27
39.913979,116.367517,0,244,39589.5795023148,2008-05-21,13:54:29
39.914179,116.367473,0,242,39589.579525463,2008-05-21,13:54:31
39.91436,116.367468,0,238,39589.5795486111,2008-05-21,13:54:33
39.9145,116.367554,0,221,39589.5795717593,2008-05-21,13:54:35
39.91464,116.367559,0,217,39589.5795949074,2008-05-21,13:54:37
39.914788,116.367555,0,216,39589.5796180556,2008-05-21,13:54:39
39.914968,116.367543,0,214,39589.5796412037,2008-05-21,13:54:41
39.915133,116.367532,0,209,39589.5796643518,2008-05-21,13:54:43
39.9153,116.367529,0,202,39589.5796875,2008-05-21,13:54:45
39.915441,116.367539,0,200,39589.5797106481,2008-05-21,13:54:47
39.915593,116.36754,0,194,39589.5797337963,2008-05-21,13:54:49
39.915769,116.367524,0,189,39589.5797569444,2008-05-21,13:54:51
39.915941,116.367507,0,187,39589.5797800926,2008-05-21,13:54:53
39.916072,116.367509,0,185,39589.5798032407,2008-05-21,13:54:55
39.916216,116.36753,0,186,39589.5798263889,2008-05-21,13:54:57
39.916307,116.36754,0,182,39589.579849537,2008-05-21,13:54:59
39.916394,116.367538,0,177,39589.5798726852,2008-05-21,13:55:01
39.916495,116.36752,0,173,39589.5798958333,2008-05-21,13:55:03
39.916572,116.367506,0,170,39589.5799189815,2008-05-21,13:55:05
39.916615,116.3675,0,170,39589.5799421296,2008-05-21,13:55:07
39.916653,116.367496,0,170,39589.5799652778,2008-05-21,13:55:09
39.916705,116.367496,0,169,39589.5799884259,2008-05-21,13:55:11
39.916747,116.367482,0,167,39589.5800115741,2008-05-21,13:55:13
39.916742,116.367468,0,167,39589.5800347222,2008-05-21,13:55:15
39.916776,116.367482,0,166,39589.5800578704,2008-05-21,13:55:17
39.916829,116.3675,0,165,39589.5800810185,2008-05-21,13:55:19
39.9169,116.367509,0,164,39589.5801041667,2008-05-21,13:55:21
39.916989,116.367529,0,162,39589.5801273148,2008-05-21,13:55:23
39.91707,116.36754,0,161,39589.580150463,2008-05-21,13:55:25
39.917104,116.367527,0,158,39589.5801736111,2008-05-21,13:55:27
39.917115,116.367522,0,156,39589.5801967593,2008-05-21,13:55:29
39.917147,116.367528,0,152,39589.5802199074,2008-05-21,13:55:31
39.917224,116.367531,0,147,39589.5802430556,2008-05-21,13:55:33
39.917317,116.36751,0,142,39589.5802662037,2008-05-21,13:55:35
39.917456,116.367495,0,136,39589.5802893518,2008-05-21,13:55:37
39.917609,116.367474,0,130,39589.5803125,2008-05-21,13:55:39
39.917817,116.367436,0,124,39589.5803356481,2008-05-21,13:55:41
39.917982,116.367432,0,116,39589.5803587963,2008-05-21,13:55:43
39.918128,116.367416,0,110,39589.5803819444,2008-05-21,13:55:45
39.918275,116.36739,0,104,39589.5804050926,2008-05-21,13:55:47
39.918462,116.367353,0,101,39589.5804282407,2008-05-21,13:55:49
39.918647,116.367309,0,101,39589.5804513889,2008-05-21,13:55:51
39.918858,116.36726,0,102,39589.580474537,2008-05-21,13:55:53
39.919062,116.367227,0,103,39589.5804976852,2008-05-21,13:55:55
39.919271,116.367215,0,108,39589.5805208333,2008-05-21,13:55:57
39.919479,116.367217,0,110,39589.5805439815,2008-05-21,13:55:59
39.919654,116.367228,0,113,39589.5805671296,2008-05-21,13:56:01
39.919822,116.367267,0,109,39589.5805902778,2008-05-21,13:56:03
39.919973,116.367272,0,111,39589.5806134259,2008-05-21,13:56:05
39.920137,116.367265,0,106,39589.5806365741,2008-05-21,13:56:07
39.920276,116.367262,0,97,39589.5806597222,2008-05-21,13:56:09
39.920397,116.367254,0,91,39589.5806828704,2008-05-21,13:56:11
39.920513,116.367242,0,93,39589.5807060185,2008-05-21,13:56:13
39.92061,116.36723,0,97,39589.5807291667,2008-05-21,13:56:15
39.920693,116.367208,0,97,39589.5807523148,2008-05-21,13:56:17
39.920785,116.36719,0,106,39589.580775463,2008-05-21,13:56:19
39.920881,116.367152,0,109,39589.5807986111,2008-05-21,13:56:21
39.92097,116.367113,0,113,39589.5808217593,2008-05-21,13:56:23
39.921056,116.367139,0,100,39589.5808449074,2008-05-21,13:56:25
39.921137,116.367198,0,83,39589.5808680556,2008-05-21,13:56:27
39.92125,116.367211,0,80,39589.5808912037,2008-05-21,13:56:29
39.921387,116.36721,0,77,39589.5809143518,2008-05-21,13:56:31
39.921545,116.367188,0,71,39589.5809375,2008-05-21,13:56:33
39.9217,116.367148,0,67,39589.5809606481,2008-05-21,13:56:35
39.921805,116.36712,0,68,39589.5809837963,2008-05-21,13:56:37
39.921873,116.367092,0,71,39589.5810069444,2008-05-21,13:56:39
39.921933,116.367075,0,70,39589.5810300926,2008-05-21,13:56:41
39.921975,116.367072,0,74,39589.5810532407,2008-05-21,13:56:43
39.921998,116.36708,0,75,39589.5810763889,2008-05-21,13:56:45
39.921995,116.367108,0,82,39589.581099537,2008-05-21,13:56:47
39.921956,116.36716,0,111,39589.5811226852,2008-05-21,13:56:49
39.921955,116.367165,0,111,39589.5811458333,2008-05-21,13:56:51
39.921955,116.367173,0,111,39589.5811689815,2008-05-21,13:56:53
39.921952,116.367189,0,111,39589.5811921296,2008-05-21,13:56:55
39.921927,116.367215,0,113,39589.5812152778,2008-05-21,13:56:57
39.921888,116.367258,0,118,39589.5812384259,2008-05-21,13:56:59
39.921873,116.367279,0,117,39589.5812615741,2008-05-21,13:57:01
39.921847,116.367278,0,115,39589.5812847222,2008-05-21,13:57:03
39.921812,116.367275,0,113,39589.5813078704,2008-05-21,13:57:05
39.921788,116.367269,0,114,39589.5813310185,2008-05-21,13:57:07
39.921773,116.367274,0,112,39589.5813541667,2008-05-21,13:57:09
39.921772,116.367271,0,106,39589.5813773148,2008-05-21,13:57:11
39.921766,116.367276,0,105,39589.581400463,2008-05-21,13:57:13
39.921791,116.367278,0,110,39589.5814236111,2008-05-21,13:57:15
39.921834,116.36728,0,115,39589.5814467593,2008-05-21,13:57:17
39.921874,116.36729,0,117,39589.5814699074,2008-05-21,13:57:19
39.921947,116.367294,0,117,39589.5814930556,2008-05-21,13:57:21
39.922034,116.367289,0,118,39589.5815162037,2008-05-21,13:57:23
39.922137,116.367266,0,118,39589.5815393519,2008-05-21,13:57:25
39.922241,116.367253,0,119,39589.5815625,2008-05-21,13:57:27
39.922334,116.367238,0,119,39589.5815856481,2008-05-21,13:57:29
39.922411,116.36723,0,119,39589.5816087963,2008-05-21,13:57:31
39.922521,116.36725,0,118,39589.5816319444,2008-05-21,13:57:33
39.922665,116.367243,0,116,39589.5816550926,2008-05-21,13:57:35
39.922797,116.367236,0,115,39589.5816782407,2008-05-21,13:57:37
39.922929,116.367232,0,114,39589.5817013889,2008-05-21,13:57:39
39.923068,116.367234,0,116,39589.581724537,2008-05-21,13:57:41
39.923175,116.367236,0,118,39589.5817476852,2008-05-21,13:57:43
39.923311,116.367228,0,123,39589.5817708333,2008-05-21,13:57:45
39.923436,116.367218,0,127,39589.5817939815,2008-05-21,13:57:47
39.923537,116.367211,0,130,39589.5818171296,2008-05-21,13:57:49
39.923592,116.367219,0,133,39589.5818402778,2008-05-21,13:57:51
39.923609,116.367221,0,136,39589.5818634259,2008-05-21,13:57:53
39.923617,116.367223,0,125,39589.5818865741,2008-05-21,13:57:55
39.923617,116.367228,0,125,39589.5819097222,2008-05-21,13:57:57
39.923617,116.367233,0,126,39589.5819328704,2008-05-21,13:57:59
39.923617,116.367239,0,126,39589.5819560185,2008-05-21,13:58:01
39.923618,116.367246,0,126,39589.5819791667,2008-05-21,13:58:03
39.923624,116.367252,0,126,39589.5820023148,2008-05-21,13:58:05
39.923645,116.36726,0,128,39589.582025463,2008-05-21,13:58:07
39.923724,116.367261,0,134,39589.5820486111,2008-05-21,13:58:09
39.92382,116.367251,0,140,39589.5820717593,2008-05-21,13:58:11
39.923898,116.367253,0,147,39589.5820949074,2008-05-21,13:58:13
39.924047,116.367239,0,166,39589.5821180556,2008-05-21,13:58:15
39.924264,116.367222,0,180,39589.5821412037,2008-05-21,13:58:17
39.924491,116.367203,0,187,39589.5821643519,2008-05-21,13:58:19
39.924704,116.367182,0,192,39589.5821875,2008-05-21,13:58:21
39.924904,116.367154,0,199,39589.5822106482,2008-05-21,13:58:23
39.925094,116.367139,0,201,39589.5822337963,2008-05-21,13:58:25
39.925269,116.36713,0,202,39589.5822569444,2008-05-21,13:58:27
39.925441,116.367124,0,203,39589.5822800926,2008-05-21,13:58:29
39.925574,116.367144,0,200,39589.5823032407,2008-05-21,13:58:31
39.925693,116.367229,0,199,39589.5823263889,2008-05-21,13:58:33
39.925822,116.367301,0,197,39589.582349537,2008-05-21,13:58:35
39.925966,116.36732,0,194,39589.5823726852,2008-05-21,13:58:37
39.926135,116.367306,0,189,39589.5823958333,2008-05-21,13:58:39
39.926316,116.367277,0,180,39589.5824189815,2008-05-21,13:58:41
39.926516,116.367244,0,169,39589.5824421296,2008-05-21,13:58:43
39.926776,116.367181,0,162,39589.5824652778,2008-05-21,13:58:45
39.927029,116.367135,0,155,39589.5824884259,2008-05-21,13:58:47
39.927273,116.367092,0,149,39589.5825115741,2008-05-21,13:58:49
39.927501,116.367069,0,144,39589.5825347222,2008-05-21,13:58:51
39.927712,116.367051,0,144,39589.5825578704,2008-05-21,13:58:53
39.927897,116.367043,0,142,39589.5825810185,2008-05-21,13:58:55
39.928079,116.367036,0,144,39589.5826041667,2008-05-21,13:58:57
39.928226,116.367022,0,144,39589.5826273148,2008-05-21,13:58:59
39.928341,116.367013,0,150,39589.582650463,2008-05-21,13:59:01
39.928445,116.366994,0,145,39589.5826736111,2008-05-21,13:59:03
39.928533,116.366988,0,139,39589.5826967593,2008-05-21,13:59:05
39.928607,116.366977,0,135,39589.5827199074,2008-05-21,13:59:07
39.928653,116.36696,0,129,39589.5827430556,2008-05-21,13:59:09
39.928682,116.366955,0,123,39589.5827662037,2008-05-21,13:59:11
39.928702,116.36694,0,118,39589.5827893519,2008-05-21,13:59:13
39.928725,116.36693,0,111,39589.5828125,2008-05-21,13:59:15
39.928755,116.366919,0,107,39589.5828356481,2008-05-21,13:59:17
39.928797,116.366914,0,103,39589.5828587963,2008-05-21,13:59:19
39.928857,116.366913,0,100,39589.5828819444,2008-05-21,13:59:21
39.928959,116.366894,0,99,39589.5829050926,2008-05-21,13:59:23
39.929107,116.366866,0,93,39589.5829282407,2008-05-21,13:59:25
39.929269,116.366847,0,88,39589.5829513889,2008-05-21,13:59:27
39.929449,116.366819,0,88,39589.582974537,2008-05-21,13:59:29
39.929598,116.36684,0,90,39589.5829976852,2008-05-21,13:59:31
39.929682,116.366865,0,110,39589.5830208333,2008-05-21,13:59:33
39.929713,116.366884,0,109,39589.5830439815,2008-05-21,13:59:35
39.929708,116.366897,0,103,39589.5830671296,2008-05-21,13:59:37
39.929701,116.366896,0,101,39589.5830902778,2008-05-21,13:59:39
39.929702,116.366897,0,101,39589.5831134259,2008-05-21,13:59:41
39.929705,116.366907,0,100,39589.5831365741,2008-05-21,13:59:43
39.929738,116.366919,0,99,39589.5831597222,2008-05-21,13:59:45
39.929812,116.366917,0,98,39589.5831828704,2008-05-21,13:59:47
39.929919,116.366931,0,97,39589.5832060185,2008-05-21,13:59:49
39.930009,116.366923,0,100,39589.5832291667,2008-05-21,13:59:51
39.930109,116.366939,0,104,39589.5832523148,2008-05-21,13:59:53
39.930206,116.366944,0,107,39589.583275463,2008-05-21,13:59:55
39.930309,116.366943,0,107,39589.5832986111,2008-05-21,13:59:57
39.930431,116.366915,0,110,39589.5833217593,2008-05-21,13:59:59
39.930561,116.36688,0,115,39589.5833449074,2008-05-21,14:00:01
39.930678,116.366879,0,120,39589.5833680556,2008-05-21,14:00:03
39.930785,116.366869,0,126,39589.5833912037,2008-05-21,14:00:05
39.930896,116.366886,0,132,39589.5834143519,2008-05-21,14:00:07
39.931015,116.366892,0,129,39589.5834375,2008-05-21,14:00:09
39.931113,116.366898,0,124,39589.5834606481,2008-05-21,14:00:11
39.931202,116.366882,0,123,39589.5834837963,2008-05-21,14:00:13
39.931284,116.366872,0,117,39589.5835069444,2008-05-21,14:00:15
39.931355,116.366862,0,100,39589.5835300926,2008-05-21,14:00:17
39.931435,116.366837,0,86,39589.5835532407,2008-05-21,14:00:19
39.931501,116.366818,0,84,39589.5835763889,2008-05-21,14:00:21
39.931565,116.366799,0,82,39589.583599537,2008-05-21,14:00:23
39.931665,116.366783,0,80,39589.5836226852,2008-05-21,14:00:25
39.931794,116.366763,0,80,39589.5836458333,2008-05-21,14:00:27
39.931928,116.366756,0,81,39589.5836689815,2008-05-21,14:00:29
39.932056,116.366767,0,83,39589.5836921296,2008-05-21,14:00:31
39.932185,116.36676,0,83,39589.5837152778,2008-05-21,14:00:33
39.932312,116.366751,0,88,39589.5837384259,2008-05-21,14:00:35
39.932435,116.36675,0,99,39589.5837615741,2008-05-21,14:00:37
39.93258,116.366739,0,106,39589.5837847222,2008-05-21,14:00:39
39.93272,116.366731,0,110,39589.5838078704,2008-05-21,14:00:41
39.932849,116.366741,0,113,39589.5838310185,2008-05-21,14:00:43
39.932961,116.366742,0,114,39589.5838541667,2008-05-21,14:00:45
39.933081,116.366741,0,111,39589.5838773148,2008-05-21,14:00:47
39.933185,116.366734,0,109,39589.583900463,2008-05-21,14:00:49
39.933272,116.366738,0,107,39589.5839236111,2008-05-21,14:00:51
39.933364,116.36674,0,112,39589.5839467593,2008-05-21,14:00:53
39.933437,116.366752,0,126,39589.5839699074,2008-05-21,14:00:55
39.933482,116.366774,0,161,39589.5839930556,2008-05-21,14:00:57
39.933523,116.366787,0,181,39589.5840162037,2008-05-21,14:00:59
39.933575,116.366793,0,192,39589.5840393519,2008-05-21,14:01:01
39.933625,116.366786,0,206,39589.5840625,2008-05-21,14:01:03
39.933651,116.366793,0,223,39589.5840856481,2008-05-21,14:01:05
39.933658,116.366799,0,220,39589.5841087963,2008-05-21,14:01:07
39.933664,116.366812,0,220,39589.5841319444,2008-05-21,14:01:09
39.933663,116.366823,0,224,39589.5841550926,2008-05-21,14:01:11
39.933663,116.366834,0,227,39589.5841782407,2008-05-21,14:01:13
39.933664,116.366843,0,229,39589.5842013889,2008-05-21,14:01:15
39.933665,116.36685,0,231,39589.584224537,2008-05-21,14:01:17
39.933676,116.366858,0,232,39589.5842476852,2008-05-21,14:01:19
39.933702,116.366861,0,237,39589.5842708333,2008-05-21,14:01:21
39.93372,116.366868,0,241,39589.5842939815,2008-05-21,14:01:23
39.933733,116.36687,0,245,39589.5843171296,2008-05-21,14:01:25
39.933731,116.36687,0,249,39589.5843402778,2008-05-21,14:01:27
39.933738,116.366851,0,247,39589.5843634259,2008-05-21,14:01:29
39.933742,116.366829,0,246,39589.5843865741,2008-05-21,14:01:31
39.933756,116.366815,0,247,39589.5844097222,2008-05-21,14:01:33
39.933777,116.36681,0,248,39589.5844328704,2008-05-21,14:01:35
39.933791,116.366809,0,249,39589.5844560185,2008-05-21,14:01:37
39.933834,116.366838,0,251,39589.5844791667,2008-05-21,14:01:39
39.933919,116.366843,0,251,39589.5845023148,2008-05-21,14:01:41
39.934043,116.366819,0,251,39589.584525463,2008-05-21,14:01:43
39.934207,116.366814,0,251,39589.5845486111,2008-05-21,14:01:45
39.934358,116.36681,0,250,39589.5845717593,2008-05-21,14:01:47
39.934537,116.366796,0,245,39589.5845949074,2008-05-21,14:01:49
39.934773,116.366754,0,233,39589.5846180556,2008-05-21,14:01:51
39.93502,116.366701,0,217,39589.5846412037,2008-05-21,14:01:53
39.935275,116.366651,0,196,39589.5846643519,2008-05-21,14:01:55
39.935534,116.366643,0,184,39589.5846875,2008-05-21,14:01:57
39.935781,116.36667,0,175,39589.5847106481,2008-05-21,14:01:59
39.935997,116.366694,0,167,39589.5847337963,2008-05-21,14:02:01
39.936204,116.36673,0,160,39589.5847569444,2008-05-21,14:02:03
39.936389,116.366728,0,151,39589.5847800926,2008-05-21,14:02:05
39.93654,116.366718,0,141,39589.5848032407,2008-05-21,14:02:07
39.936662,116.366706,0,132,39589.5848263889,2008-05-21,14:02:09
39.936763,116.366692,0,123,39589.584849537,2008-05-21,14:02:11
39.936849,116.36668,0,115,39589.5848726852,2008-05-21,14:02:13
39.936917,116.366677,0,115,39589.5848958333,2008-05-21,14:02:15
39.936976,116.366684,0,129,39589.5849189815,2008-05-21,14:02:17
39.937039,116.366727,0,144,39589.5849421296,2008-05-21,14:02:19
39.937113,116.366791,0,161,39589.5849652778,2008-05-21,14:02:21
39.937202,116.366858,0,178,39589.5849884259,2008-05-21,14:02:23
39.937284,116.366916,0,192,39589.5850115741,2008-05-21,14:02:25
39.937356,116.366979,0,209,39589.5850347222,2008-05-21,14:02:27
39.93745,116.367021,0,230,39589.5850578704,2008-05-21,14:02:29
39.937565,116.36704,0,250,39589.5850810185,2008-05-21,14:02:31
39.937684,116.367026,0,267,39589.5851041667,2008-05-21,14:02:33
39.937806,116.366991,0,284,39589.5851273148,2008-05-21,14:02:35
39.93792,116.366966,0,296,39589.585150463,2008-05-21,14:02:37
39.938042,116.366916,0,306,39589.5851736111,2008-05-21,14:02:39
39.938137,116.36689,0,310,39589.5851967593,2008-05-21,14:02:41
39.938226,116.366856,0,315,39589.5852199074,2008-05-21,14:02:43
39.938315,116.366826,0,312,39589.5852430556,2008-05-21,14:02:45
39.93839,116.366771,0,312,39589.5852662037,2008-05-21,14:02:47
39.938433,116.366742,0,315,39589.5852893519,2008-05-21,14:02:49
39.938469,116.366717,0,318,39589.5853125,2008-05-21,14:02:51
39.938501,116.366691,0,321,39589.5853356481,2008-05-21,14:02:53
39.938526,116.366672,0,324,39589.5853587963,2008-05-21,14:02:55
39.938547,116.366663,0,326,39589.5853819444,2008-05-21,14:02:57
39.938547,116.366658,0,331,39589.5854050926,2008-05-21,14:02:59
39.938548,116.366659,0,334,39589.5854282407,2008-05-21,14:03:01
39.938549,116.366665,0,336,39589.5854513889,2008-05-21,14:03:03
39.93855,116.366667,0,337,39589.585474537,2008-05-21,14:03:05
39.93855,116.366672,0,338,39589.5854976852,2008-05-21,14:03:07
39.938551,116.366672,0,339,39589.5855208333,2008-05-21,14:03:09
39.93855,116.366666,0,339,39589.5855439815,2008-05-21,14:03:11
39.938543,116.366655,0,340,39589.5855671296,2008-05-21,14:03:13
39.938533,116.366643,0,341,39589.5855902778,2008-05-21,14:03:15
39.938523,116.366636,0,341,39589.5856134259,2008-05-21,14:03:17
39.938524,116.366636,0,342,39589.5856365741,2008-05-21,14:03:19
39.93857,116.366645,0,339,39589.5856597222,2008-05-21,14:03:21
39.938681,116.366686,0,329,39589.5856828704,2008-05-21,14:03:23
39.938803,116.366704,0,318,39589.5857060185,2008-05-21,14:03:25
39.93898,116.366681,0,312,39589.5857291667,2008-05-21,14:03:27
39.939094,116.366681,0,306,39589.5857523148,2008-05-21,14:03:29
39.939193,116.366678,0,300,39589.585775463,2008-05-21,14:03:31
39.939273,116.366675,0,293,39589.5857986111,2008-05-21,14:03:33
39.93934,116.366666,0,286,39589.5858217593,2008-05-21,14:03:35
39.939443,116.36666,0,284,39589.5858449074,2008-05-21,14:03:37
39.939539,116.366665,0,283,39589.5858680556,2008-05-21,14:03:39
39.939619,116.366689,0,282,39589.5858912037,2008-05-21,14:03:41
39.93969,116.366709,0,284,39589.5859143519,2008-05-21,14:03:43
39.939758,116.366719,0,293,39589.5859375,2008-05-21,14:03:45
39.939824,116.366719,0,302,39589.5859606481,2008-05-21,14:03:47
39.939874,116.366709,0,315,39589.5859837963,2008-05-21,14:03:49
39.939951,116.366676,0,323,39589.5860069444,2008-05-21,14:03:51
39.940048,116.366636,0,327,39589.5860300926,2008-05-21,14:03:53
39.940162,116.366608,0,330,39589.5860532407,2008-05-21,14:03:55
39.940318,116.366574,0,329,39589.5860763889,2008-05-21,14:03:57
39.940484,116.366544,0,327,39589.586099537,2008-05-21,14:03:59
39.940646,116.366506,0,327,39589.5861226852,2008-05-21,14:04:01
39.940799,116.366473,0,324,39589.5861458333,2008-05-21,14:04:03
39.940931,116.366442,0,321,39589.5861689815,2008-05-21,14:04:05
39.941047,116.366366,0,317,39589.5861921296,2008-05-21,14:04:07
39.941116,116.366269,0,320,39589.5862152778,2008-05-21,14:04:09
39.941157,116.366192,0,315,39589.5862384259,2008-05-21,14:04:11
39.941175,116.366119,0,310,39589.5862615741,2008-05-21,14:04:13
39.941185,116.366069,0,310,39589.5862847222,2008-05-21,14:04:15
39.94121,116.366046,0,309,39589.5863078704,2008-05-21,14:04:17
39.941267,116.366027,0,311,39589.5863310185,2008-05-21,14:04:19
39.941339,116.366003,0,312,39589.5863541667,2008-05-21,14:04:21
39.941419,116.365977,0,312,39589.5863773148,2008-05-21,14:04:23
39.941494,116.365957,0,312,39589.586400463,2008-05-21,14:04:25
39.94157,116.365969,0,312,39589.5864236111,2008-05-21,14:04:27
39.941668,116.365992,0,313,39589.5864467593,2008-05-21,14:04:29
39.941793,116.365993,0,318,39589.5864699074,2008-05-21,14:04:31
39.941952,116.365998,0,320,39589.5864930556,2008-05-21,14:04:33
39.942116,116.366006,0,317,39589.5865162037,2008-05-21,14:04:35
39.942277,116.366018,0,308,39589.5865393518,2008-05-21,14:04:37
39.942439,116.366046,0,290,39589.5865625,2008-05-21,14:04:39
39.942594,116.366052,0,278,39589.5865856481,2008-05-21,14:04:41
39.942739,116.366051,0,269,39589.5866087963,2008-05-21,14:04:43
39.94289,116.366033,0,258,39589.5866319444,2008-05-21,14:04:45
39.943044,116.366017,0,247,39589.5866550926,2008-05-21,14:04:47
39.943193,116.366012,0,231,39589.5866782407,2008-05-21,14:04:49
39.943352,116.36602,0,211,39589.5867013889,2008-05-21,14:04:51
39.943486,116.366066,0,188,39589.586724537,2008-05-21,14:04:53
39.943598,116.366089,0,173,39589.5867476852,2008-05-21,14:04:55
39.943697,116.366093,0,164,39589.5867708333,2008-05-21,14:04:57
39.943811,116.366087,0,156,39589.5867939815,2008-05-21,14:04:59
39.94394,116.366082,0,146,39589.5868171296,2008-05-21,14:05:01
39.944062,116.366083,0,138,39589.5868402778,2008-05-21,14:05:03
39.944192,116.366088,0,128,39589.5868634259,2008-05-21,14:05:05
39.944327,116.366075,0,121,39589.5868865741,2008-05-21,14:05:07
39.944457,116.366066,0,116,39589.5869097222,2008-05-21,14:05:09
39.94457,116.366063,0,112,39589.5869328704,2008-05-21,14:05:11
39.944682,116.366061,0,108,39589.5869560185,2008-05-21,14:05:13
39.944797,116.366053,0,106,39589.5869791667,2008-05-21,14:05:15
39.944913,116.366053,0,101,39589.5870023148,2008-05-21,14:05:17
39.945012,116.366049,0,101,39589.587025463,2008-05-21,14:05:19
39.945091,116.366041,0,98,39589.5870486111,2008-05-21,14:05:21
39.945152,116.366041,0,95,39589.5870717593,2008-05-21,14:05:23
39.94521,116.36604,0,97,39589.5870949074,2008-05-21,14:05:25
39.945273,116.366061,0,104,39589.5871180556,2008-05-21,14:05:27
39.945318,116.366084,0,109,39589.5871412037,2008-05-21,14:05:29
39.945336,116.366107,0,117,39589.5871643518,2008-05-21,14:05:31
39.945351,116.366122,0,120,39589.5871875,2008-05-21,14:05:33
39.945364,116.36612,0,121,39589.5872106481,2008-05-21,14:05:35
39.945364,116.366119,0,120,39589.5872337963,2008-05-21,14:05:37
39.945364,116.366114,0,120,39589.5872569444,2008-05-21,14:05:39
39.945364,116.366115,0,120,39589.5872800926,2008-05-21,14:05:41
39.945365,116.366118,0,120,39589.5873032407,2008-05-21,14:05:43
39.945365,116.366119,0,120,39589.5873263889,2008-05-21,14:05:45
39.945366,116.366124,0,120,39589.587349537,2008-05-21,14:05:47
39.945369,116.366132,0,120,39589.5873726852,2008-05-21,14:05:49
39.94538,116.366145,0,120,39589.5873958333,2008-05-21,14:05:51
39.945432,116.36614,0,124,39589.5874189815,2008-05-21,14:05:53
39.945508,116.366137,0,129,39589.5874421296,2008-05-21,14:05:55
39.945589,116.366168,0,129,39589.5874652778,2008-05-21,14:05:57
39.945654,116.366215,0,134,39589.5874884259,2008-05-21,14:05:59
39.945721,116.366296,0,140,39589.5875115741,2008-05-21,14:06:01
39.945822,116.366288,0,155,39589.5875347222,2008-05-21,14:06:03
39.945998,116.36621,0,165,39589.5875578704,2008-05-21,14:06:05
39.94616,116.366158,0,170,39589.5875810185,2008-05-21,14:06:07
39.94632,116.366096,0,174,39589.5876041667,2008-05-21,14:06:09
39.946456,116.366032,0,176,39589.5876273148,2008-05-21,14:06:11
39.946598,116.365967,0,162,39589.587650463,2008-05-21,14:06:13
39.946666,116.365946,0,162,39589.5876736111,2008-05-21,14:06:15
39.946696,116.365926,0,159,39589.5876967593,2008-05-21,14:06:17
39.946714,116.3659,0,159,39589.5877199074,2008-05-21,14:06:19
39.946719,116.365885,0,161,39589.5877430556,2008-05-21,14:06:21
39.946722,116.365874,0,163,39589.5877662037,2008-05-21,14:06:23
39.946722,116.365865,0,164,39589.5877893518,2008-05-21,14:06:25
39.946722,116.365859,0,166,39589.5878125,2008-05-21,14:06:27
39.946722,116.365853,0,167,39589.5878356481,2008-05-21,14:06:29
39.946722,116.365848,0,168,39589.5878587963,2008-05-21,14:06:31
39.946722,116.365847,0,168,39589.5878819444,2008-05-21,14:06:33
39.946721,116.365849,0,168,39589.5879050926,2008-05-21,14:06:35
39.946721,116.365848,0,168,39589.5879282407,2008-05-21,14:06:37
39.946721,116.365849,0,169,39589.5879513889,2008-05-21,14:06:39
39.946721,116.365857,0,169,39589.587974537,2008-05-21,14:06:41
39.946722,116.365865,0,169,39589.5879976852,2008-05-21,14:06:43
39.946722,116.36587,0,169,39589.5880208333,2008-05-21,14:06:45
39.946722,116.365874,0,170,39589.5880439815,2008-05-21,14:06:47
39.946722,116.365879,0,170,39589.5880671296,2008-05-21,14:06:49
39.946722,116.365882,0,170,39589.5880902778,2008-05-21,14:06:51
39.946721,116.365886,0,170,39589.5881134259,2008-05-21,14:06:53
39.946721,116.365891,0,170,39589.5881365741,2008-05-21,14:06:55
39.946721,116.365897,0,171,39589.5881597222,2008-05-21,14:06:57
39.946722,116.3659,0,171,39589.5881828704,2008-05-21,14:06:59
39.946722,116.365904,0,171,39589.5882060185,2008-05-21,14:07:01
39.946722,116.36591,0,171,39589.5882291667,2008-05-21,14:07:03
39.946722,116.365916,0,171,39589.5882523148,2008-05-21,14:07:05
39.946722,116.365921,0,171,39589.588275463,2008-05-21,14:07:07
39.946722,116.365926,0,171,39589.5882986111,2008-05-21,14:07:09
39.946722,116.36593,0,171,39589.5883217593,2008-05-21,14:07:11
39.946722,116.365932,0,171,39589.5883449074,2008-05-21,14:07:13
39.946722,116.365935,0,171,39589.5883680556,2008-05-21,14:07:15
39.946722,116.365939,0,171,39589.5883912037,2008-05-21,14:07:17
39.946723,116.365945,0,171,39589.5884143518,2008-05-21,14:07:19
39.946723,116.36595,0,171,39589.5884375,2008-05-21,14:07:21
39.946735,116.36596,0,170,39589.5884606481,2008-05-21,14:07:23
39.946772,116.365976,0,171,39589.5884837963,2008-05-21,14:07:25
39.946828,116.365979,0,173,39589.5885069444,2008-05-21,14:07:27
39.946874,116.365998,0,176,39589.5885300926,2008-05-21,14:07:29
39.946902,116.366049,0,178,39589.5885532407,2008-05-21,14:07:31
39.946913,116.366122,0,179,39589.5885763889,2008-05-21,14:07:33
39.946958,116.366186,0,191,39589.588599537,2008-05-21,14:07:35
39.947173,116.36617,0,207,39589.5886226852,2008-05-21,14:07:37
39.947394,116.366127,0,216,39589.5886458333,2008-05-21,14:07:39
39.947632,116.366077,0,222,39589.5886689815,2008-05-21,14:07:41
39.947863,116.366031,0,228,39589.5886921296,2008-05-21,14:07:43
39.948072,116.366,0,232,39589.5887152778,2008-05-21,14:07:45
39.948279,116.36597,0,237,39589.5887384259,2008-05-21,14:07:47
39.948479,116.365953,0,237,39589.5887615741,2008-05-21,14:07:49
39.94865,116.365928,0,241,39589.5887847222,2008-05-21,14:07:51
39.9488,116.365914,0,241,39589.5888078704,2008-05-21,14:07:53
39.948928,116.365933,0,234,39589.5888310185,2008-05-21,14:07:55
39.949047,116.365933,0,232,39589.5888541667,2008-05-21,14:07:57
39.949194,116.365897,0,216,39589.5888773148,2008-05-21,14:07:59
39.94933,116.365878,0,211,39589.588900463,2008-05-21,14:08:01
39.949502,116.365824,0,209,39589.5889236111,2008-05-21,14:08:03
39.949682,116.365773,0,198,39589.5889467593,2008-05-21,14:08:05
39.949858,116.365714,0,194,39589.5889699074,2008-05-21,14:08:07
39.950016,116.365683,0,200,39589.5889930556,2008-05-21,14:08:09
39.950145,116.365644,0,192,39589.5890162037,2008-05-21,14:08:11
39.950242,116.36559,0,193,39589.5890393518,2008-05-21,14:08:13
39.950332,116.365561,0,196,39589.5890625,2008-05-21,14:08:15
39.95043,116.365544,0,204,39589.5890856481,2008-05-21,14:08:17
39.950542,116.365532,0,201,39589.5891087963,2008-05-21,14:08:19
39.950688,116.365491,0,200,39589.5891319444,2008-05-21,14:08:21
39.950856,116.365417,0,203,39589.5891550926,2008-05-21,14:08:23
39.951016,116.365409,0,198,39589.5891782407,2008-05-21,14:08:25
39.951162,116.365396,0,197,39589.5892013889,2008-05-21,14:08:27
39.951294,116.365368,0,197,39589.589224537,2008-05-21,14:08:29
39.951382,116.365346,0,200,39589.5892476852,2008-05-21,14:08:31
39.951431,116.365325,0,203,39589.5892708333,2008-05-21,14:08:33
39.95145,116.365296,0,201,39589.5892939815,2008-05-21,14:08:35
39.951453,116.365285,0,199,39589.5893171296,2008-05-21,14:08:37
39.951468,116.365265,0,198,39589.5893402778,2008-05-21,14:08:39
39.951455,116.365256,0,201,39589.5893634259,2008-05-21,14:08:41
39.951443,116.365247,0,202,39589.5893865741,2008-05-21,14:08:43
39.951429,116.365245,0,204,39589.5894097222,2008-05-21,14:08:45
39.951442,116.365244,0,204,39589.5894328704,2008-05-21,14:08:47
39.951492,116.365237,0,207,39589.5894560185,2008-05-21,14:08:49
39.951557,116.365233,0,209,39589.5894791667,2008-05-21,14:08:51
39.951658,116.365261,0,207,39589.5895023148,2008-05-21,14:08:53
39.951794,116.36525,0,209,39589.589525463,2008-05-21,14:08:55
39.951975,116.365216,0,212,39589.5895486111,2008-05-21,14:08:57
39.952134,116.365192,0,218,39589.5895717593,2008-05-21,14:08:59
39.952325,116.36522,0,213,39589.5895949074,2008-05-21,14:09:01
39.952561,116.365219,0,191,39589.5896180556,2008-05-21,14:09:03
39.952805,116.365203,0,179,39589.5896412037,2008-05-21,14:09:05
39.953038,116.365196,0,175,39589.5896643519,2008-05-21,14:09:07
39.953284,116.365172,0,174,39589.5896875,2008-05-21,14:09:09
39.953527,116.365151,0,169,39589.5897106482,2008-05-21,14:09:11
39.953787,116.365114,0,166,39589.5897337963,2008-05-21,14:09:13
39.954038,116.365097,0,163,39589.5897569444,2008-05-21,14:09:15
39.954289,116.365071,0,158,39589.5897800926,2008-05-21,14:09:17
39.954525,116.365063,0,153,39589.5898032407,2008-05-21,14:09:19
39.954753,116.365061,0,147,39589.5898263889,2008-05-21,14:09:21
39.95497,116.365051,0,142,39589.589849537,2008-05-21,14:09:23
39.95517,116.36508,0,134,39589.5898726852,2008-05-21,14:09:25
39.955317,116.36507,0,121,39589.5898958333,2008-05-21,14:09:27
39.955422,116.365047,0,108,39589.5899189815,2008-05-21,14:09:29
39.955451,116.365038,0,103,39589.5899421296,2008-05-21,14:09:31
39.955439,116.365005,0,112,39589.5899652778,2008-05-21,14:09:33
39.955421,116.364976,0,126,39589.5899884259,2008-05-21,14:09:35
39.955421,116.364977,0,125,39589.5900115741,2008-05-21,14:09:37
39.95542,116.364975,0,125,39589.5900347222,2008-05-21,14:09:39
39.95542,116.364974,0,125,39589.5900578704,2008-05-21,14:09:41
39.95542,116.364972,0,124,39589.5900810185,2008-05-21,14:09:43
39.955429,116.364974,0,124,39589.5901041667,2008-05-21,14:09:45
39.955483,116.364983,0,120,39589.5901273148,2008-05-21,14:09:47
39.955572,116.364994,0,117,39589.590150463,2008-05-21,14:09:49
39.955689,116.365,0,119,39589.5901736111,2008-05-21,14:09:51
39.955816,116.364994,0,116,39589.5901967593,2008-05-21,14:09:53
39.955914,116.364972,0,115,39589.5902199074,2008-05-21,14:09:55
39.955993,116.364945,0,112,39589.5902430556,2008-05-21,14:09:57
39.956065,116.364914,0,110,39589.5902662037,2008-05-21,14:09:59
39.9561,116.364913,0,113,39589.5902893519,2008-05-21,14:10:01
39.956111,116.364925,0,120,39589.5903125,2008-05-21,14:10:03
39.956105,116.364956,0,122,39589.5903356481,2008-05-21,14:10:05
39.956097,116.364963,0,126,39589.5903587963,2008-05-21,14:10:07
39.956098,116.364964,0,126,39589.5903819444,2008-05-21,14:10:09
39.956112,116.364964,0,126,39589.5904050926,2008-05-21,14:10:11
39.956143,116.364937,0,127,39589.5904282407,2008-05-21,14:10:13
39.956202,116.364918,0,132,39589.5904513889,2008-05-21,14:10:15
39.956278,116.364905,0,136,39589.590474537,2008-05-21,14:10:17
39.956345,116.364901,0,140,39589.5904976852,2008-05-21,14:10:19
39.956427,116.364905,0,146,39589.5905208333,2008-05-21,14:10:21
39.956525,116.364881,0,150,39589.5905439815,2008-05-21,14:10:23
39.956624,116.364867,0,155,39589.5905671296,2008-05-21,14:10:25
39.956735,116.364849,0,157,39589.5905902778,2008-05-21,14:10:27
39.956922,116.364766,0,156,39589.5906134259,2008-05-21,14:10:29
39.957135,116.364721,0,148,39589.5906365741,2008-05-21,14:10:31
39.957368,116.364693,0,143,39589.5906597222,2008-05-21,14:10:33
39.957631,116.364665,0,140,39589.5906828704,2008-05-21,14:10:35
39.957906,116.364642,0,134,39589.5907060185,2008-05-21,14:10:37
39.958202,116.364609,0,120,39589.5907291667,2008-05-21,14:10:39
39.958493,116.364565,0,108,39589.5907523148,2008-05-21,14:10:41
39.958778,116.364554,0,105,39589.590775463,2008-05-21,14:10:43
39.959073,116.364567,0,106,39589.5907986111,2008-05-21,14:10:45
39.959331,116.364565,0,108,39589.5908217593,2008-05-21,14:10:47
39.959572,116.364442,0,123,39589.5908449074,2008-05-21,14:10:49
39.959745,116.36442,0,113,39589.5908680556,2008-05-21,14:10:51
39.959839,116.364397,0,113,39589.5908912037,2008-05-21,14:10:53
39.95991,116.364379,0,113,39589.5909143519,2008-05-21,14:10:55
39.959979,116.364339,0,119,39589.5909375,2008-05-21,14:10:57
39.960063,116.364319,0,125,39589.5909606481,2008-05-21,14:10:59
39.960109,116.364323,0,131,39589.5909837963,2008-05-21,14:11:01
39.960109,116.364339,0,139,39589.5910069444,2008-05-21,14:11:03
39.9601,116.364354,0,143,39589.5910300926,2008-05-21,14:11:05
39.9601,116.364355,0,144,39589.5910532407,2008-05-21,14:11:07
39.960101,116.364356,0,144,39589.5910763889,2008-05-21,14:11:09
39.9601,116.364356,0,145,39589.591099537,2008-05-21,14:11:11
39.960107,116.364348,0,145,39589.5911226852,2008-05-21,14:11:13
39.960168,116.364182,0,160,39589.5911458333,2008-05-21,14:11:15
39.960217,116.364104,0,170,39589.5911689815,2008-05-21,14:11:17
39.960221,116.364066,0,180,39589.5911921296,2008-05-21,14:11:19
39.960219,116.364043,0,185,39589.5912152778,2008-05-21,14:11:21
39.960219,116.364042,0,186,39589.5912384259,2008-05-21,14:11:23
39.960232,116.364039,0,188,39589.5912615741,2008-05-21,14:11:25
39.960278,116.364017,0,192,39589.5912847222,2008-05-21,14:11:27
39.960376,116.364007,0,201,39589.5913078704,2008-05-21,14:11:29
39.960478,116.363981,0,203,39589.5913310185,2008-05-21,14:11:31
39.960598,116.363956,0,206,39589.5913541667,2008-05-21,14:11:33
39.960764,116.36392,0,204,39589.5913773148,2008-05-21,14:11:35
39.960939,116.363892,0,202,39589.591400463,2008-05-21,14:11:37
39.961133,116.363867,0,199,39589.5914236111,2008-05-21,14:11:39
39.961329,116.363846,0,197,39589.5914467593,2008-05-21,14:11:41
39.961558,116.363837,0,194,39589.5914699074,2008-05-21,14:11:43
39.961789,116.363857,0,197,39589.5914930556,2008-05-21,14:11:45
39.962024,116.363871,0,196,39589.5915162037,2008-05-21,14:11:47
39.962249,116.36388,0,197,39589.5915393519,2008-05-21,14:11:49
39.962464,116.363886,0,195,39589.5915625,2008-05-21,14:11:51
39.962666,116.363886,0,194,39589.5915856481,2008-05-21,14:11:53
39.96286,116.36389,0,195,39589.5916087963,2008-05-21,14:11:55
39.963043,116.363912,0,197,39589.5916319444,2008-05-21,14:11:57
39.963224,116.363928,0,195,39589.5916550926,2008-05-21,14:11:59
39.963387,116.363939,0,194,39589.5916782407,2008-05-21,14:12:01
39.963533,116.36396,0,195,39589.5917013889,2008-05-21,14:12:03
39.96367,116.363986,0,192,39589.591724537,2008-05-21,14:12:05
39.963813,116.363994,0,190,39589.5917476852,2008-05-21,14:12:07
39.963968,116.364002,0,187,39589.5917708333,2008-05-21,14:12:09
39.964143,116.364027,0,175,39589.5917939815,2008-05-21,14:12:11
39.964311,116.364034,0,169,39589.5918171296,2008-05-21,14:12:13
39.964479,116.364026,0,165,39589.5918402778,2008-05-21,14:12:15
39.964648,116.364017,0,161,39589.5918634259,2008-05-21,14:12:17
39.964821,116.364013,0,157,39589.5918865741,2008-05-21,14:12:19
39.964975,116.364025,0,154,39589.5919097222,2008-05-21,14:12:21
39.965121,116.364035,0,153,39589.5919328704,2008-05-21,14:12:23
39.965248,116.364064,0,148,39589.5919560185,2008-05-21,14:12:25
39.965381,116.364061,0,146,39589.5919791667,2008-05-21,14:12:27
39.965471,116.364013,0,157,39589.5920023148,2008-05-21,14:12:29
39.965581,116.363996,0,147,39589.592025463,2008-05-21,14:12:31
39.965663,116.363987,0,143,39589.5920486111,2008-05-21,14:12:33
39.965721,116.363975,0,141,39589.5920717593,2008-05-21,14:12:35
39.965773,116.363973,0,135,39589.5920949074,2008-05-21,14:12:37
39.965932,116.36402,0,133,39589.5931365741,2008-05-21,14:14:07
39.966054,116.364043,0,130,39589.5931597222,2008-05-21,14:14:09
39.966199,116.364046,0,126,39589.5931828704,2008-05-21,14:14:11
39.966335,116.364046,0,125,39589.5932060185,2008-05-21,14:14:13
39.966487,116.364013,0,125,39589.5932291667,2008-05-21,14:14:15
39.966662,116.363938,0,125,39589.5932523148,2008-05-21,14:14:17
39.96683,116.363887,0,125,39589.593275463,2008-05-21,14:14:19
39.966981,116.363858,0,122,39589.5932986111,2008-05-21,14:14:21
39.967146,116.363873,0,120,39589.5933217593,2008-05-21,14:14:23
39.96731,116.363889,0,118,39589.5933449074,2008-05-21,14:14:25
39.967486,116.363902,0,118,39589.5933680556,2008-05-21,14:14:27
39.967658,116.363899,0,118,39589.5933912037,2008-05-21,14:14:29
39.967832,116.363918,0,118,39589.5934143519,2008-05-21,14:14:31
39.968025,116.363933,0,119,39589.5934375,2008-05-21,14:14:33
39.968246,116.363923,0,123,39589.5934606481,2008-05-21,14:14:35
39.968469,116.363917,0,125,39589.5934837963,2008-05-21,14:14:37
39.968689,116.363903,0,129,39589.5935069444,2008-05-21,14:14:39
39.968909,116.3639,0,131,39589.5935300926,2008-05-21,14:14:41
39.969115,116.36389,0,133,39589.5935532407,2008-05-21,14:14:43
39.969322,116.363895,0,136,39589.5935763889,2008-05-21,14:14:45
39.969506,116.363913,0,144,39589.593599537,2008-05-21,14:14:47
39.969687,116.363916,0,150,39589.5936226852,2008-05-21,14:14:49
39.969837,116.36393,0,156,39589.5936458333,2008-05-21,14:14:51
39.969931,116.363933,0,162,39589.5936689815,2008-05-21,14:14:53
39.969957,116.363932,0,162,39589.5936921296,2008-05-21,14:14:55
39.969923,116.36388,0,180,39589.5937152778,2008-05-21,14:14:57
39.969888,116.36386,0,177,39589.5937384259,2008-05-21,14:14:59
39.969881,116.363864,0,182,39589.5937615741,2008-05-21,14:15:01
39.969881,116.363864,0,182,39589.5937847222,2008-05-21,14:15:03
39.969886,116.363864,0,183,39589.5938078704,2008-05-21,14:15:05
39.969911,116.363866,0,181,39589.5938310185,2008-05-21,14:15:07
39.96997,116.363866,0,179,39589.5938541667,2008-05-21,14:15:09
39.970036,116.363848,0,178,39589.5938773148,2008-05-21,14:15:11
39.970125,116.363838,0,178,39589.593900463,2008-05-21,14:15:13
39.97025,116.363859,0,180,39589.5939236111,2008-05-21,14:15:15
39.970381,116.36386,0,180,39589.5939467593,2008-05-21,14:15:17
39.97055,116.363865,0,182,39589.5939699074,2008-05-21,14:15:19
39.970753,116.363868,0,183,39589.5939930556,2008-05-21,14:15:21
39.970971,116.363854,0,172,39589.5940162037,2008-05-21,14:15:23
39.971197,116.36386,0,167,39589.5940393518,2008-05-21,14:15:25
39.971437,116.363863,0,166,39589.5940625,2008-05-21,14:15:27
39.971676,116.363876,0,166,39589.5940856481,2008-05-21,14:15:29
39.971904,116.363883,0,167,39589.5941087963,2008-05-21,14:15:31
39.972139,116.363884,0,166,39589.5941319444,2008-05-21,14:15:33
39.972412,116.363849,0,176,39589.5941550926,2008-05-21,14:15:35
39.972658,116.36384,0,173,39589.5941782407,2008-05-21,14:15:37
39.972888,116.363827,0,171,39589.5942013889,2008-05-21,14:15:39
39.9731,116.363801,0,170,39589.594224537,2008-05-21,14:15:41
39.973282,116.363805,0,176,39589.5942476852,2008-05-21,14:15:43
39.973436,116.363829,0,175,39589.5942708333,2008-05-21,14:15:45
39.973561,116.36386,0,165,39589.5942939815,2008-05-21,14:15:47
39.973639,116.363869,0,162,39589.5943171296,2008-05-21,14:15:49
39.973684,116.363864,0,159,39589.5943402778,2008-05-21,14:15:51
39.973684,116.36387,0,160,39589.5943634259,2008-05-21,14:15:53
39.973687,116.363888,0,155,39589.5943865741,2008-05-21,14:15:55
39.97369,116.363889,0,153,39589.5944097222,2008-05-21,14:15:57
39.973692,116.363888,0,151,39589.5944328704,2008-05-21,14:15:59
39.973692,116.363888,0,149,39589.5944560185,2008-05-21,14:16:01
39.973694,116.363888,0,148,39589.5944791667,2008-05-21,14:16:03
39.9737,116.363888,0,147,39589.5945023148,2008-05-21,14:16:05
39.973734,116.363893,0,146,39589.594525463,2008-05-21,14:16:07
39.973796,116.363901,0,143,39589.5945486111,2008-05-21,14:16:09
39.973888,116.363896,0,140,39589.5945717593,2008-05-21,14:16:11
39.973982,116.363904,0,140,39589.5945949074,2008-05-21,14:16:13
39.974072,116.363906,0,141,39589.5946180556,2008-05-21,14:16:15
39.974169,116.363895,0,142,39589.5946412037,2008-05-21,14:16:17
39.974245,116.363884,0,139,39589.5946643518,2008-05-21,14:16:19
39.974311,116.363872,0,137,39589.5946875,2008-05-21,14:16:21
39.974362,116.363874,0,132,39589.5947106481,2008-05-21,14:16:23
39.9744,116.363863,0,130,39589.5947337963,2008-05-21,14:16:25
39.974423,116.363855,0,130,39589.5947569444,2008-05-21,14:16:27
39.97444,116.363845,0,129,39589.5947800926,2008-05-21,14:16:29
39.974446,116.363845,0,128,39589.5948032407,2008-05-21,14:16:31
39.974449,116.363845,0,127,39589.5948263889,2008-05-21,14:16:33
39.97445,116.363844,0,125,39589.594849537,2008-05-21,14:16:35
39.974454,116.363844,0,124,39589.5948726852,2008-05-21,14:16:37
39.974465,116.363844,0,122,39589.5948958333,2008-05-21,14:16:39
39.974491,116.363848,0,121,39589.5949189815,2008-05-21,14:16:41
39.974541,116.363862,0,119,39589.5949421296,2008-05-21,14:16:43
39.974625,116.363863,0,118,39589.5949652778,2008-05-21,14:16:45
39.974747,116.363851,0,110,39589.5949884259,2008-05-21,14:16:47
39.974895,116.363828,0,98,39589.5950115741,2008-05-21,14:16:49
39.975043,116.363822,0,97,39589.5950347222,2008-05-21,14:16:51
39.9752,116.363812,0,99,39589.5950578704,2008-05-21,14:16:53
39.975371,116.363796,0,102,39589.5950810185,2008-05-21,14:16:55
39.975545,116.363786,0,105,39589.5951041667,2008-05-21,14:16:57
39.975723,116.363783,0,109,39589.5951273148,2008-05-21,14:16:59
39.975909,116.363785,0,113,39589.595150463,2008-05-21,14:17:01
39.976077,116.363776,0,116,39589.5951736111,2008-05-21,14:17:03
39.976228,116.363751,0,116,39589.5951967593,2008-05-21,14:17:05
39.976359,116.363713,0,117,39589.5952199074,2008-05-21,14:17:07
39.976463,116.363688,0,116,39589.5952430556,2008-05-21,14:17:09
39.976548,116.363655,0,121,39589.5952662037,2008-05-21,14:17:11
39.976642,116.363635,0,129,39589.5952893518,2008-05-21,14:17:13
39.976724,116.363618,0,134,39589.5953125,2008-05-21,14:17:15
39.976797,116.36361,0,140,39589.5953356481,2008-05-21,14:17:17
39.976866,116.363606,0,141,39589.5953587963,2008-05-21,14:17:19
39.976916,116.363606,0,145,39589.5953819444,2008-05-21,14:17:21
39.976976,116.363631,0,147,39589.5954050926,2008-05-21,14:17:23
39.977067,116.363641,0,138,39589.5954282407,2008-05-21,14:17:25
39.97714,116.363656,0,135,39589.5954513889,2008-05-21,14:17:27
39.977206,116.363651,0,134,39589.595474537,2008-05-21,14:17:29
39.977253,116.363656,0,134,39589.5954976852,2008-05-21,14:17:31
39.977328,116.363679,0,138,39589.5955208333,2008-05-21,14:17:33
39.9774,116.36369,0,140,39589.5955439815,2008-05-21,14:17:35
39.977459,116.363681,0,143,39589.5955671296,2008-05-21,14:17:37
39.977518,116.363681,0,149,39589.5955902778,2008-05-21,14:17:39
39.977557,116.363671,0,153,39589.5956134259,2008-05-21,14:17:41
39.977619,116.363652,0,157,39589.5956365741,2008-05-21,14:17:43
39.977676,116.363648,0,159,39589.5956597222,2008-05-21,14:17:45
39.977722,116.363622,0,164,39589.5956828704,2008-05-21,14:17:47
39.97776,116.363562,0,179,39589.5957060185,2008-05-21,14:17:49
39.9778,116.363532,0,193,39589.5957291667,2008-05-21,14:17:51
39.977838,116.363499,0,202,39589.5957523148,2008-05-21,14:17:53
39.977849,116.363482,0,209,39589.595775463,2008-05-21,14:17:55
39.977846,116.363484,0,205,39589.5957986111,2008-05-21,14:17:57
39.977841,116.363484,0,206,39589.5958217593,2008-05-21,14:17:59
39.97784,116.363483,0,207,39589.5958449074,2008-05-21,14:18:01
39.977838,116.363482,0,208,39589.5958680556,2008-05-21,14:18:03
39.97784,116.363482,0,208,39589.5958912037,2008-05-21,14:18:05
39.977871,116.363482,0,210,39589.5959143518,2008-05-21,14:18:07
39.977971,116.363494,0,204,39589.5959375,2008-05-21,14:18:09
39.97808,116.363483,0,203,39589.5959606481,2008-05-21,14:18:11
39.978235,116.363443,0,202,39589.5959837963,2008-05-21,14:18:13
39.97842,116.363412,0,200,39589.5960069444,2008-05-21,14:18:15
39.978603,116.363376,0,201,39589.5960300926,2008-05-21,14:18:17
39.978786,116.36335,0,204,39589.5960532407,2008-05-21,14:18:19
39.978982,116.363337,0,206,39589.5960763889,2008-05-21,14:18:21
39.979209,116.363333,0,205,39589.596099537,2008-05-21,14:18:23
39.979465,116.363329,0,205,39589.5961226852,2008-05-21,14:18:25
39.979704,116.363324,0,206,39589.5961458333,2008-05-21,14:18:27
39.979897,116.363329,0,209,39589.5961689815,2008-05-21,14:18:29
39.98007,116.363345,0,209,39589.5961921296,2008-05-21,14:18:31
39.98018,116.363369,0,213,39589.5962152778,2008-05-21,14:18:33
39.980227,116.363377,0,211,39589.5962384259,2008-05-21,14:18:35
39.980246,116.363391,0,199,39589.5962615741,2008-05-21,14:18:37
39.980263,116.363404,0,184,39589.5962847222,2008-05-21,14:18:39
39.98027,116.363408,0,186,39589.5963078704,2008-05-21,14:18:41
39.980276,116.363408,0,186,39589.5963310185,2008-05-21,14:18:43
39.980286,116.36341,0,186,39589.5963541667,2008-05-21,14:18:45
39.980306,116.363419,0,182,39589.5963773148,2008-05-21,14:18:47
39.980346,116.363418,0,177,39589.596400463,2008-05-21,14:18:49
39.980409,116.363398,0,177,39589.5964236111,2008-05-21,14:18:51
39.980474,116.363354,0,174,39589.5964467593,2008-05-21,14:18:53
39.980522,116.363289,0,174,39589.5964699074,2008-05-21,14:18:55
39.98055,116.363209,0,171,39589.5964930556,2008-05-21,14:18:57
39.980576,116.363099,0,171,39589.5965162037,2008-05-21,14:18:59
39.980618,116.362973,0,170,39589.5965393518,2008-05-21,14:19:01
39.980604,116.362779,0,175,39589.5965625,2008-05-21,14:19:03
39.980581,116.362581,0,180,39589.5965856481,2008-05-21,14:19:05
39.980541,116.362357,0,186,39589.5966087963,2008-05-21,14:19:07
39.98051,116.362117,0,191,39589.5966319444,2008-05-21,14:19:09
39.980496,116.361828,0,182,39589.5966550926,2008-05-21,14:19:11
39.980476,116.361562,0,177,39589.5966782407,2008-05-21,14:19:13
39.980456,116.361316,0,182,39589.5967013889,2008-05-21,14:19:15
39.980446,116.361092,0,189,39589.596724537,2008-05-21,14:19:17
39.980428,116.360877,0,193,39589.5967476852,2008-05-21,14:19:19
39.980451,116.360639,0,184,39589.5967708333,2008-05-21,14:19:21
39.980485,116.360373,0,169,39589.5967939815,2008-05-21,14:19:23
39.980504,116.360125,0,163,39589.5968171296,2008-05-21,14:19:25
39.980513,116.359896,0,155,39589.5968402778,2008-05-21,14:19:27
39.980515,116.359715,0,153,39589.5968634259,2008-05-21,14:19:29
39.980518,116.359592,0,152,39589.5968865741,2008-05-21,14:19:31
39.980524,116.359518,0,149,39589.5969097222,2008-05-21,14:19:33
39.980536,116.359471,0,147,39589.5969328704,2008-05-21,14:19:35
39.980566,116.359439,0,146,39589.5969560185,2008-05-21,14:19:37
39.980628,116.359422,0,143,39589.5969791667,2008-05-21,14:19:39
39.980722,116.35942,0,142,39589.5970023148,2008-05-21,14:19:41
39.980867,116.35942,0,138,39589.597025463,2008-05-21,14:19:43
39.981012,116.359427,0,134,39589.5970486111,2008-05-21,14:19:45
39.981153,116.359445,0,130,39589.5970717593,2008-05-21,14:19:47
39.981249,116.359439,0,130,39589.5970949074,2008-05-21,14:19:49
39.981306,116.359422,0,128,39589.5971180556,2008-05-21,14:19:51
39.981332,116.359413,0,128,39589.5971412037,2008-05-21,14:19:53
39.981337,116.359406,0,129,39589.5971643519,2008-05-21,14:19:55
39.981338,116.359402,0,130,39589.5971875,2008-05-21,14:19:57
39.981342,116.359402,0,130,39589.5972106481,2008-05-21,14:19:59
39.981343,116.359402,0,130,39589.5972337963,2008-05-21,14:20:01
39.981345,116.359402,0,131,39589.5972569444,2008-05-21,14:20:03
39.981358,116.359408,0,131,39589.5972800926,2008-05-21,14:20:05
39.981407,116.359408,0,132,39589.5973032407,2008-05-21,14:20:07
39.98149,116.35941,0,131,39589.5973263889,2008-05-21,14:20:09
39.981629,116.359401,0,129,39589.597349537,2008-05-21,14:20:11
39.981794,116.359393,0,132,39589.5973726852,2008-05-21,14:20:13
39.981967,116.35939,0,138,39589.5973958333,2008-05-21,14:20:15
39.982155,116.359385,0,142,39589.5974189815,2008-05-21,14:20:17
39.98236,116.359386,0,148,39589.5974421296,2008-05-21,14:20:19
39.982565,116.359378,0,151,39589.5974652778,2008-05-21,14:20:21
39.982776,116.359371,0,154,39589.5974884259,2008-05-21,14:20:23
39.982993,116.359359,0,153,39589.5975115741,2008-05-21,14:20:25
39.983229,116.359337,0,150,39589.5975347222,2008-05-21,14:20:27
39.983434,116.359331,0,149,39589.5975578704,2008-05-21,14:20:29
39.983628,116.359345,0,142,39589.5975810185,2008-05-21,14:20:31
39.983775,116.359363,0,139,39589.5976041667,2008-05-21,14:20:33
39.983869,116.359365,0,135,39589.5976273148,2008-05-21,14:20:35
39.983931,116.359351,0,133,39589.597650463,2008-05-21,14:20:37
39.983964,116.359328,0,131,39589.5976736111,2008-05-21,14:20:39
39.98399,116.35932,0,133,39589.5976967593,2008-05-21,14:20:41
39.984018,116.359333,0,129,39589.5977199074,2008-05-21,14:20:43
39.984063,116.359336,0,129,39589.5977430556,2008-05-21,14:20:45
39.984116,116.359333,0,131,39589.5977662037,2008-05-21,14:20:47
39.984204,116.359318,0,135,39589.5977893519,2008-05-21,14:20:49
39.984329,116.359298,0,141,39589.5978125,2008-05-21,14:20:51
39.98448,116.359279,0,145,39589.5978356482,2008-05-21,14:20:53
39.984658,116.359258,0,148,39589.5978587963,2008-05-21,14:20:55
39.984854,116.359246,0,151,39589.5978819444,2008-05-21,14:20:57
39.985053,116.359226,0,154,39589.5979050926,2008-05-21,14:20:59
39.985234,116.359214,0,160,39589.5979282407,2008-05-21,14:21:01
39.98536,116.359219,0,163,39589.5979513889,2008-05-21,14:21:03
39.985472,116.359224,0,165,39589.597974537,2008-05-21,14:21:05
39.985542,116.35925,0,167,39589.5979976852,2008-05-21,14:21:07
39.98559,116.359269,0,164,39589.5980208333,2008-05-21,14:21:09
39.985613,116.359303,0,166,39589.5980439815,2008-05-21,14:21:11
39.985665,116.359338,0,166,39589.5980671296,2008-05-21,14:21:13
39.985693,116.359404,0,165,39589.5980902778,2008-05-21,14:21:15
39.98571,116.359514,0,164,39589.5981134259,2008-05-21,14:21:17
39.985708,116.359678,0,162,39589.5981365741,2008-05-21,14:21:19
39.985703,116.35986,0,160,39589.5981597222,2008-05-21,14:21:21
39.985706,116.360129,0,156,39589.5981828704,2008-05-21,14:21:23
39.985693,116.360398,0,156,39589.5982060185,2008-05-21,14:21:25
39.985693,116.360675,0,156,39589.5982291667,2008-05-21,14:21:27
39.985693,116.360968,0,155,39589.5982523148,2008-05-21,14:21:29
39.985681,116.361254,0,154,39589.598275463,2008-05-21,14:21:31
39.985678,116.361526,0,152,39589.5982986111,2008-05-21,14:21:33
39.985678,116.361777,0,152,39589.5983217593,2008-05-21,14:21:35
39.985665,116.362007,0,152,39589.5983449074,2008-05-21,14:21:37
39.985655,116.362213,0,153,39589.5983680556,2008-05-21,14:21:39
39.985656,116.362398,0,153,39589.5983912037,2008-05-21,14:21:41
39.985658,116.362544,0,153,39589.5984143519,2008-05-21,14:21:43
39.985644,116.362659,0,154,39589.5984375,2008-05-21,14:21:45
39.985681,116.362744,0,155,39589.5984606481,2008-05-21,14:21:47
39.985723,116.362812,0,156,39589.5984837963,2008-05-21,14:21:49
39.985782,116.362858,0,157,39589.5985069444,2008-05-21,14:21:51
39.98584,116.362913,0,158,39589.5985300926,2008-05-21,14:21:53
39.985986,116.362541,0,195,39589.598599537,2008-05-21,14:21:59
39.986029,116.3624,0,177,39589.5986226852,2008-05-21,14:22:01
39.986141,116.362207,0,158,39589.5986458333,2008-05-21,14:22:03
39.986194,116.361992,0,157,39589.5986689815,2008-05-21,14:22:05
39.986172,116.361747,0,158,39589.5986921296,2008-05-21,14:22:07
39.986146,116.361486,0,160,39589.5987152778,2008-05-21,14:22:09
39.986136,116.3612,0,164,39589.5987384259,2008-05-21,14:22:11
39.986136,116.360923,0,165,39589.5987615741,2008-05-21,14:22:13
39.986093,116.360679,0,164,39589.5987847222,2008-05-21,14:22:15
39.986144,116.360448,0,170,39589.5988078704,2008-05-21,14:22:17
39.986164,116.360271,0,174,39589.5988310185,2008-05-21,14:22:19
39.986185,116.360147,0,175,39589.5988541667,2008-05-21,14:22:21
39.986179,116.360103,0,179,39589.5988773148,2008-05-21,14:22:23
39.986198,116.360069,0,185,39589.598900463,2008-05-21,14:22:25
39.986229,116.36006,0,197,39589.5989236111,2008-05-21,14:22:27
39.986244,116.360075,0,207,39589.5989467593,2008-05-21,14:22:29
39.98625,116.360074,0,216,39589.5989699074,2008-05-21,14:22:31
39.986271,116.360033,0,225,39589.5989930556,2008-05-21,14:22:33
39.986296,116.359945,0,232,39589.5990162037,2008-05-21,14:22:35
39.986302,116.359852,0,234,39589.5990393519,2008-05-21,14:22:37
39.9863,116.35973,0,243,39589.5990625,2008-05-21,14:22:39
39.986297,116.359608,0,251,39589.5990856481,2008-05-21,14:22:41
39.98628,116.359476,0,258,39589.5991087963,2008-05-21,14:22:43
39.986258,116.359364,0,260,39589.5991319444,2008-05-21,14:22:45
39.986238,116.359292,0,258,39589.5991550926,2008-05-21,14:22:47
39.986224,116.359282,0,255,39589.5991782407,2008-05-21,14:22:49
39.986209,116.359287,0,256,39589.5992013889,2008-05-21,14:22:51
39.986198,116.35929,0,254,39589.599224537,2008-05-21,14:22:53
39.986178,116.359273,0,255,39589.5992476852,2008-05-21,14:22:55
39.986134,116.359218,0,253,39589.5992708333,2008-05-21,14:22:57
39.986099,116.359136,0,252,39589.5992939815,2008-05-21,14:22:59
39.986048,116.359027,0,253,39589.5993171296,2008-05-21,14:23:01
39.986007,116.358876,0,250,39589.5993402778,2008-05-21,14:23:03
39.985966,116.358697,0,249,39589.5993634259,2008-05-21,14:23:05
39.985907,116.358485,0,249,39589.5993865741,2008-05-21,14:23:07
39.985865,116.358257,0,248,39589.5994097222,2008-05-21,14:23:09
39.985819,116.35802,0,249,39589.5994328704,2008-05-21,14:23:11
39.985765,116.357779,0,254,39589.5994560185,2008-05-21,14:23:13
39.985709,116.357525,0,260,39589.5994791667,2008-05-21,14:23:15
39.98566,116.35725,0,262,39589.5995023148,2008-05-21,14:23:17
39.985624,116.356951,0,265,39589.599525463,2008-05-21,14:23:19
39.985597,116.356652,0,267,39589.5995486111,2008-05-21,14:23:21
39.985581,116.356372,0,270,39589.5995717593,2008-05-21,14:23:23
39.985568,116.356093,0,270,39589.5995949074,2008-05-21,14:23:25
39.985562,116.355811,0,270,39589.5996180556,2008-05-21,14:23:27
39.98556,116.355527,0,270,39589.5996412037,2008-05-21,14:23:29
39.98556,116.355236,0,271,39589.5996643519,2008-05-21,14:23:31
39.985554,116.354937,0,273,39589.5996875,2008-05-21,14:23:33
39.985543,116.354634,0,276,39589.5997106481,2008-05-21,14:23:35
39.985514,116.354341,0,280,39589.5997337963,2008-05-21,14:23:37
39.985485,116.354052,0,284,39589.5997569444,2008-05-21,14:23:39
39.98547,116.353766,0,285,39589.5997800926,2008-05-21,14:23:41
39.985457,116.353488,0,287,39589.5998032407,2008-05-21,14:23:43
39.985448,116.353226,0,291,39589.5998263889,2008-05-21,14:23:45
39.98546,116.352994,0,296,39589.599849537,2008-05-21,14:23:47
39.985475,116.352781,0,300,39589.5998726852,2008-05-21,14:23:49
39.98549,116.352589,0,304,39589.5998958333,2008-05-21,14:23:51
39.98548,116.352407,0,305,39589.5999189815,2008-05-21,14:23:53
39.985493,116.352197,0,303,39589.5999421296,2008-05-21,14:23:55
39.985498,116.351995,0,303,39589.5999652778,2008-05-21,14:23:57
39.985502,116.351803,0,305,39589.5999884259,2008-05-21,14:23:59
39.985539,116.351594,0,303,39589.6000115741,2008-05-21,14:24:01
39.985583,116.351382,0,298,39589.6000347222,2008-05-21,14:24:03
39.985637,116.351184,0,297,39589.6000578704,2008-05-21,14:24:05
39.985676,116.351005,0,290,39589.6000810185,2008-05-21,14:24:07
39.985695,116.350843,0,277,39589.6001041667,2008-05-21,14:24:09
39.985708,116.350697,0,269,39589.6001273148,2008-05-21,14:24:11
39.985718,116.350581,0,265,39589.600150463,2008-05-21,14:24:13
39.985727,116.350511,0,262,39589.6001736111,2008-05-21,14:24:15
39.985729,116.350482,0,255,39589.6001967593,2008-05-21,14:24:17
39.985769,116.350513,0,228,39589.6002199074,2008-05-21,14:24:19
39.985791,116.350489,0,213,39589.6002430556,2008-05-21,14:24:21
39.985789,116.350466,0,212,39589.6002662037,2008-05-21,14:24:23
39.985788,116.350443,0,211,39589.6002893519,2008-05-21,14:24:25
39.985793,116.350418,0,211,39589.6003125,2008-05-21,14:24:27
39.985795,116.350392,0,210,39589.6003356481,2008-05-21,14:24:29
39.985799,116.350375,0,210,39589.6003587963,2008-05-21,14:24:31
39.985802,116.350361,0,208,39589.6003819444,2008-05-21,14:24:33
39.985813,116.350352,0,208,39589.6004050926,2008-05-21,14:24:35
39.985814,116.350352,0,208,39589.6004282407,2008-05-21,14:24:37
39.985813,116.350351,0,208,39589.6004513889,2008-05-21,14:24:39
39.985812,116.350351,0,207,39589.600474537,2008-05-21,14:24:41
39.98581,116.35035,0,207,39589.6004976852,2008-05-21,14:24:43
39.98581,116.350349,0,207,39589.6005208333,2008-05-21,14:24:45
39.985809,116.350348,0,207,39589.6005439815,2008-05-21,14:24:47
39.9858,116.350336,0,206,39589.6005671296,2008-05-21,14:24:49
39.985801,116.350298,0,203,39589.6005902778,2008-05-21,14:24:51
39.985807,116.350253,0,201,39589.6006134259,2008-05-21,14:24:53
39.985805,116.350216,0,202,39589.6006365741,2008-05-21,14:24:55
39.9858,116.350169,0,201,39589.6006597222,2008-05-21,14:24:57
39.985795,116.35013,0,200,39589.6006828704,2008-05-21,14:24:59
39.985787,116.350107,0,199,39589.6007060185,2008-05-21,14:25:01
39.985789,116.35008,0,199,39589.6007291667,2008-05-21,14:25:03
39.985788,116.350045,0,196,39589.6007523148,2008-05-21,14:25:05
39.9858,116.350006,0,195,39589.600775463,2008-05-21,14:25:07
39.985797,116.349977,0,194,39589.6007986111,2008-05-21,14:25:09
39.985793,116.349947,0,194,39589.6008217593,2008-05-21,14:25:11
39.985779,116.34993,0,193,39589.6008449074,2008-05-21,14:25:13
39.985774,116.349903,0,192,39589.6008680556,2008-05-21,14:25:15
39.985773,116.349885,0,191,39589.6008912037,2008-05-21,14:25:17
39.985775,116.349866,0,191,39589.6009143519,2008-05-21,14:25:19
39.985778,116.349847,0,191,39589.6009375,2008-05-21,14:25:21
39.985779,116.349814,0,191,39589.6009606481,2008-05-21,14:25:23
39.985778,116.349813,0,191,39589.6009837963,2008-05-21,14:25:25
39.985777,116.34979,0,191,39589.6010069444,2008-05-21,14:25:27
39.985775,116.349734,0,192,39589.6010300926,2008-05-21,14:25:29
39.985776,116.349721,0,192,39589.6010532407,2008-05-21,14:25:31
39.985794,116.349687,0,193,39589.6010763889,2008-05-21,14:25:33
39.985819,116.349656,0,193,39589.601099537,2008-05-21,14:25:35
39.985846,116.349624,0,193,39589.6011226852,2008-05-21,14:25:37
39.985854,116.349592,0,193,39589.6011458333,2008-05-21,14:25:39
39.985856,116.349572,0,193,39589.6011689815,2008-05-21,14:25:41
39.985859,116.349548,0,193,39589.6011921296,2008-05-21,14:25:43
39.985858,116.349529,0,192,39589.6012152778,2008-05-21,14:25:45
39.985862,116.349501,0,191,39589.6012384259,2008-05-21,14:25:47
39.985864,116.34948,0,191,39589.6012615741,2008-05-21,14:25:49
39.985869,116.349457,0,191,39589.6012847222,2008-05-21,14:25:51
39.985876,116.349433,0,191,39589.6013078704,2008-05-21,14:25:53
39.985881,116.349398,0,190,39589.6013310185,2008-05-21,14:25:55
39.985879,116.349375,0,189,39589.6013541667,2008-05-21,14:25:57
39.985885,116.349343,0,188,39589.6013773148,2008-05-21,14:25:59
39.985886,116.349323,0,185,39589.601400463,2008-05-21,14:26:01
39.985881,116.349297,0,185,39589.6014236111,2008-05-21,14:26:03
39.985883,116.349268,0,183,39589.6014467593,2008-05-21,14:26:05
39.985884,116.349228,0,182,39589.6014699074,2008-05-21,14:26:07
39.985885,116.349196,0,182,39589.6014930556,2008-05-21,14:26:09
39.985888,116.349165,0,181,39589.6015162037,2008-05-21,14:26:11
39.985894,116.349147,0,181,39589.6015393519,2008-05-21,14:26:13
39.985897,116.349128,0,180,39589.6015625,2008-05-21,14:26:15
39.985896,116.34911,0,180,39589.6015856481,2008-05-21,14:26:17
39.9859,116.34909,0,180,39589.6016087963,2008-05-21,14:26:19
39.985904,116.349067,0,179,39589.6016319444,2008-05-21,14:26:21
39.985911,116.349045,0,178,39589.6016550926,2008-05-21,14:26:23
39.985911,116.349039,0,178,39589.6016782407,2008-05-21,14:26:25
39.985908,116.349038,0,178,39589.6017013889,2008-05-21,14:26:27
39.985904,116.349037,0,178,39589.601724537,2008-05-21,14:26:29
39.985905,116.349003,0,177,39589.6017476852,2008-05-21,14:26:31
39.985902,116.348976,0,177,39589.6017708333,2008-05-21,14:26:33
39.985891,116.34895,0,178,39589.6017939815,2008-05-21,14:26:35
39.985892,116.348927,0,176,39589.6018171296,2008-05-21,14:26:37
39.985891,116.348925,0,176,39589.6018402778,2008-05-21,14:26:39
39.985888,116.348924,0,177,39589.6018634259,2008-05-21,14:26:41
39.985884,116.348923,0,177,39589.6018865741,2008-05-21,14:26:43
39.985883,116.348922,0,177,39589.6019097222,2008-05-21,14:26:45
39.985883,116.34892,0,177,39589.6019328704,2008-05-21,14:26:47
39.985885,116.348918,0,177,39589.6019560185,2008-05-21,14:26:49
39.985882,116.348872,0,177,39589.6019791667,2008-05-21,14:26:51
39.985876,116.348828,0,175,39589.6020023148,2008-05-21,14:26:53
39.985873,116.348775,0,174,39589.602025463,2008-05-21,14:26:55
39.985878,116.348724,0,174,39589.6020486111,2008-05-21,14:26:57
39.985887,116.348664,0,174,39589.6020717593,2008-05-21,14:26:59
39.985894,116.34862,0,174,39589.6020949074,2008-05-21,14:27:01
39.985897,116.34855,0,174,39589.6021180556,2008-05-21,14:27:03
39.985896,116.348492,0,175,39589.6021412037,2008-05-21,14:27:05
39.985894,116.348467,0,174,39589.6021643518,2008-05-21,14:27:07
39.985884,116.348451,0,175,39589.6021875,2008-05-21,14:27:09
39.985879,116.348425,0,174,39589.6022106481,2008-05-21,14:27:11
39.985875,116.348425,0,174,39589.6022337963,2008-05-21,14:27:13
39.985871,116.348424,0,174,39589.6022569444,2008-05-21,14:27:15
39.985868,116.348423,0,175,39589.6022800926,2008-05-21,14:27:17
39.985865,116.348407,0,175,39589.6023032407,2008-05-21,14:27:19
39.985864,116.348365,0,174,39589.6023263889,2008-05-21,14:27:21
39.985874,116.348318,0,172,39589.602349537,2008-05-21,14:27:23
39.985872,116.348255,0,173,39589.6023726852,2008-05-21,14:27:25
39.985867,116.348228,0,173,39589.6023958333,2008-05-21,14:27:27
39.985867,116.348207,0,173,39589.6024189815,2008-05-21,14:27:29
39.985865,116.348178,0,173,39589.6024421296,2008-05-21,14:27:31
39.985865,116.348155,0,174,39589.6024652778,2008-05-21,14:27:33
39.985856,116.34814,0,174,39589.6024884259,2008-05-21,14:27:35
39.985842,116.348116,0,176,39589.6025115741,2008-05-21,14:27:37
39.985838,116.348083,0,176,39589.6025347222,2008-05-21,14:27:39
39.985848,116.348063,0,176,39589.6025578704,2008-05-21,14:27:41
39.985848,116.348062,0,176,39589.6025810185,2008-05-21,14:27:43
39.985853,116.348061,0,176,39589.6026041667,2008-05-21,14:27:45
39.985854,116.348061,0,176,39589.6026273148,2008-05-21,14:27:47
39.985851,116.34806,0,176,39589.602650463,2008-05-21,14:27:49
39.985848,116.348058,0,176,39589.6026736111,2008-05-21,14:27:51
39.985843,116.348022,0,176,39589.6026967593,2008-05-21,14:27:53
39.985834,116.347997,0,177,39589.6027199074,2008-05-21,14:27:55
39.985827,116.347985,0,176,39589.6027430556,2008-05-21,14:27:57
39.98581,116.347988,0,176,39589.6027662037,2008-05-21,14:27:59
39.985793,116.347985,0,175,39589.6027893518,2008-05-21,14:28:01
39.98577,116.347983,0,175,39589.6028125,2008-05-21,14:28:03
39.985727,116.347973,0,173,39589.6028356481,2008-05-21,14:28:05
39.985697,116.347974,0,173,39589.6028587963,2008-05-21,14:28:07
39.985667,116.347972,0,172,39589.6028819444,2008-05-21,14:28:09
39.98564,116.347966,0,171,39589.6029050926,2008-05-21,14:28:11
39.985616,116.347955,0,170,39589.6029282407,2008-05-21,14:28:13
39.985589,116.34794,0,170,39589.6029513889,2008-05-21,14:28:15
39.98556,116.347937,0,169,39589.602974537,2008-05-21,14:28:17
39.98553,116.34793,0,169,39589.6029976852,2008-05-21,14:28:19
39.985502,116.347934,0,168,39589.6030208333,2008-05-21,14:28:21
39.985474,116.347938,0,168,39589.6030439815,2008-05-21,14:28:23
39.98545,116.347932,0,167,39589.6030671296,2008-05-21,14:28:25
39.985425,116.347946,0,167,39589.6030902778,2008-05-21,14:28:27
39.985398,116.347981,0,166,39589.6031134259,2008-05-21,14:28:29
39.985372,116.347992,0,166,39589.6031365741,2008-05-21,14:28:31
39.985344,116.347995,0,166,39589.6031597222,2008-05-21,14:28:33
39.985314,116.347954,0,166,39589.6031828704,2008-05-21,14:28:35
39.98529,116.347951,0,166,39589.6032060185,2008-05-21,14:28:37
39.985263,116.347942,0,166,39589.6032291667,2008-05-21,14:28:39
39.985236,116.347925,0,166,39589.6032523148,2008-05-21,14:28:41
39.985207,116.347917,0,166,39589.603275463,2008-05-21,14:28:43
39.985175,116.347963,0,166,39589.6032986111,2008-05-21,14:28:45
39.985121,116.347957,0,167,39589.6033217593,2008-05-21,14:28:47
39.985076,116.347986,0,169,39589.6033449074,2008-05-21,14:28:49
39.985062,116.348011,0,170,39589.6033680556,2008-05-21,14:28:51
39.985039,116.348052,0,171,39589.6033912037,2008-05-21,14:28:53
39.985038,116.348091,0,171,39589.6034143518,2008-05-21,14:28:55
39.985051,116.348129,0,168,39589.6034375,2008-05-21,14:28:57
39.985055,116.348154,0,167,39589.6034606481,2008-05-21,14:28:59
39.985059,116.348154,0,167,39589.6034837963,2008-05-21,14:29:01
39.985062,116.348155,0,167,39589.6035069444,2008-05-21,14:29:03
39.985073,116.348165,0,166,39589.6035300926,2008-05-21,14:29:05
39.985079,116.348186,0,168,39589.6035532407,2008-05-21,14:29:07
39.985089,116.348199,0,167,39589.6035763889,2008-05-21,14:29:09
39.985105,116.348228,0,166,39589.603599537,2008-05-21,14:29:11
39.985114,116.348243,0,166,39589.6036226852,2008-05-21,14:29:13
39.985119,116.348253,0,165,39589.6036458333,2008-05-21,14:29:15
39.98512,116.348253,0,165,39589.6036689815,2008-05-21,14:29:17
39.985121,116.348254,0,165,39589.6036921296,2008-05-21,14:29:19
39.985129,116.348268,0,164,39589.6037152778,2008-05-21,14:29:21
39.985144,116.348296,0,163,39589.6037384259,2008-05-21,14:29:23
39.985153,116.34832,0,163,39589.6037615741,2008-05-21,14:29:25
39.985158,116.348351,0,161,39589.6037847222,2008-05-21,14:29:27
39.985165,116.348386,0,160,39589.6038078704,2008-05-21,14:29:29
39.985165,116.348419,0,161,39589.6038310185,2008-05-21,14:29:31
39.985174,116.348443,0,162,39589.6038541667,2008-05-21,14:29:33
39.985181,116.348465,0,161,39589.6038773148,2008-05-21,14:29:35
39.985178,116.348487,0,162,39589.603900463,2008-05-21,14:29:37
39.985178,116.348512,0,162,39589.6039236111,2008-05-21,14:29:39
39.985182,116.348547,0,162,39589.6039467593,2008-05-21,14:29:41
39.985185,116.348569,0,161,39589.6039699074,2008-05-21,14:29:43
39.985188,116.348594,0,161,39589.6039930556,2008-05-21,14:29:45
39.985196,116.348619,0,161,39589.6040162037,2008-05-21,14:29:47
39.985196,116.348651,0,162,39589.6040393518,2008-05-21,14:29:49
39.985216,116.348674,0,164,39589.6040625,2008-05-21,14:29:51
39.985223,116.348712,0,164,39589.6040856481,2008-05-21,14:29:53
39.985234,116.348752,0,163,39589.6041087963,2008-05-21,14:29:55
39.985234,116.348789,0,162,39589.6041319444,2008-05-21,14:29:57
39.985234,116.348824,0,163,39589.6041550926,2008-05-21,14:29:59
39.985235,116.348846,0,164,39589.6041782407,2008-05-21,14:30:01
39.985235,116.348867,0,164,39589.6042013889,2008-05-21,14:30:03
39.985225,116.348903,0,165,39589.604224537,2008-05-21,14:30:05
39.985234,116.348934,0,163,39589.6042476852,2008-05-21,14:30:07
39.985242,116.34897,0,163,39589.6042708333,2008-05-21,14:30:09
39.985247,116.348994,0,163,39589.6042939815,2008-05-21,14:30:11
39.985252,116.349022,0,164,39589.6043171296,2008-05-21,14:30:13
39.98526,116.349046,0,164,39589.6043402778,2008-05-21,14:30:15
39.985263,116.349065,0,165,39589.6043634259,2008-05-21,14:30:17
39.98524,116.349126,0,166,39589.6043865741,2008-05-21,14:30:19
39.985234,116.349163,0,165,39589.6044097222,2008-05-21,14:30:21
39.985239,116.349185,0,165,39589.6044328704,2008-05-21,14:30:23
39.985244,116.349208,0,166,39589.6044560185,2008-05-21,14:30:25
39.985238,116.349244,0,166,39589.6044791667,2008-05-21,14:30:27
39.985221,116.349287,0,166,39589.6045023148,2008-05-21,14:30:29
39.985229,116.3493,0,167,39589.604525463,2008-05-21,14:30:31
39.98522,116.349333,0,167,39589.6045486111,2008-05-21,14:30:33
39.985223,116.349362,0,168,39589.6045717593,2008-05-21,14:30:35
39.985224,116.349391,0,167,39589.6045949074,2008-05-21,14:30:37
39.985227,116.349408,0,166,39589.6046180556,2008-05-21,14:30:39
39.985235,116.349427,0,166,39589.6046412037,2008-05-21,14:30:41
39.985239,116.349453,0,167,39589.6046643518,2008-05-21,14:30:43
39.985234,116.349497,0,168,39589.6046875,2008-05-21,14:30:45
39.985231,116.349532,0,168,39589.6047106481,2008-05-21,14:30:47
39.985243,116.349558,0,168,39589.6047337963,2008-05-21,14:30:49
39.985245,116.34959,0,168,39589.6047569444,2008-05-21,14:30:51
39.985243,116.349632,0,167,39589.6047800926,2008-05-21,14:30:53
39.985245,116.349667,0,166,39589.6048032407,2008-05-21,14:30:55
39.985239,116.349706,0,166,39589.6048263889,2008-05-21,14:30:57
39.985236,116.34974,0,165,39589.604849537,2008-05-21,14:30:59
39.985244,116.349755,0,165,39589.6048726852,2008-05-21,14:31:01
39.985255,116.349778,0,165,39589.6048958333,2008-05-21,14:31:03
39.985263,116.3498,0,165,39589.6049189815,2008-05-21,14:31:05
39.985276,116.349828,0,168,39589.6049421296,2008-05-21,14:31:07
39.985272,116.349865,0,168,39589.6049652778,2008-05-21,14:31:09
39.985282,116.349889,0,168,39589.6049884259,2008-05-21,14:31:11
39.985297,116.349921,0,169,39589.6050115741,2008-05-21,14:31:13
39.985303,116.349954,0,169,39589.6050347222,2008-05-21,14:31:15
39.9853,116.34997,0,167,39589.6050578704,2008-05-21,14:31:17
39.985294,116.349998,0,167,39589.6050810185,2008-05-21,14:31:19
39.985286,116.350027,0,167,39589.6051041667,2008-05-21,14:31:21
39.98529,116.35006,0,167,39589.6051273148,2008-05-21,14:31:23
39.985288,116.350086,0,167,39589.605150463,2008-05-21,14:31:25
39.98529,116.350126,0,167,39589.6051736111,2008-05-21,14:31:27
39.98528,116.350167,0,167,39589.6051967593,2008-05-21,14:31:29
39.985281,116.350198,0,168,39589.6052199074,2008-05-21,14:31:31
39.98531,116.350243,0,172,39589.6052430556,2008-05-21,14:31:33
39.985306,116.350278,0,172,39589.6052662037,2008-05-21,14:31:35
39.985315,116.350308,0,174,39589.6052893519,2008-05-21,14:31:37
39.985319,116.350325,0,175,39589.6053125,2008-05-21,14:31:39
39.985329,116.350344,0,176,39589.6053356482,2008-05-21,14:31:41
39.985333,116.350356,0,178,39589.6053587963,2008-05-21,14:31:43
39.98533,116.350392,0,177,39589.6053819444,2008-05-21,14:31:45
39.985327,116.350417,0,177,39589.6054050926,2008-05-21,14:31:47
39.985319,116.35045,0,177,39589.6054282407,2008-05-21,14:31:49
39.985313,116.35048,0,177,39589.6054513889,2008-05-21,14:31:51
39.985305,116.350527,0,177,39589.605474537,2008-05-21,14:31:53
39.985311,116.350555,0,177,39589.6054976852,2008-05-21,14:31:55
39.985313,116.350568,0,177,39589.6055208333,2008-05-21,14:31:57
39.985312,116.350598,0,177,39589.6055439815,2008-05-21,14:31:59
39.985303,116.350635,0,179,39589.6055671296,2008-05-21,14:32:01
39.985311,116.350664,0,181,39589.6055902778,2008-05-21,14:32:03
39.985318,116.350685,0,183,39589.6056134259,2008-05-21,14:32:05
39.985333,116.350703,0,183,39589.6056365741,2008-05-21,14:32:07
39.985323,116.350744,0,185,39589.6056597222,2008-05-21,14:32:09
39.985336,116.35077,0,187,39589.6056828704,2008-05-21,14:32:11
39.985336,116.350801,0,188,39589.6057060185,2008-05-21,14:32:13
39.985325,116.350845,0,189,39589.6057291667,2008-05-21,14:32:15
39.985319,116.350873,0,189,39589.6057523148,2008-05-21,14:32:17
39.985315,116.350893,0,189,39589.605775463,2008-05-21,14:32:19
39.985305,116.350923,0,190,39589.6057986111,2008-05-21,14:32:21
39.985306,116.35095,0,188,39589.6058217593,2008-05-21,14:32:23
39.9853,116.350986,0,188,39589.6058449074,2008-05-21,14:32:25
39.98529,116.351028,0,188,39589.6058680556,2008-05-21,14:32:27
39.985291,116.351057,0,187,39589.6058912037,2008-05-21,14:32:29
39.985301,116.351074,0,186,39589.6059143519,2008-05-21,14:32:31
39.985295,116.351109,0,184,39589.6059375,2008-05-21,14:32:33
39.98531,116.351133,0,181,39589.6059606481,2008-05-21,14:32:35
39.985307,116.351165,0,180,39589.6059837963,2008-05-21,14:32:37
39.985303,116.351198,0,180,39589.6060069444,2008-05-21,14:32:39
39.98528,116.351268,0,180,39589.6060300926,2008-05-21,14:32:41
39.985278,116.351295,0,180,39589.6060532407,2008-05-21,14:32:43
39.985279,116.35132,0,181,39589.6060763889,2008-05-21,14:32:45
39.985287,116.351346,0,181,39589.606099537,2008-05-21,14:32:47
39.98529,116.351378,0,180,39589.6061226852,2008-05-21,14:32:49
39.985292,116.351411,0,181,39589.6061458333,2008-05-21,14:32:51
39.985294,116.351436,0,181,39589.6061689815,2008-05-21,14:32:53
39.985295,116.351458,0,178,39589.6061921296,2008-05-21,14:32:55
39.985299,116.351489,0,178,39589.6062152778,2008-05-21,14:32:57
39.985296,116.35154,0,178,39589.6062384259,2008-05-21,14:32:59
39.985302,116.351569,0,178,39589.6062615741,2008-05-21,14:33:01
39.985306,116.351598,0,179,39589.6062847222,2008-05-21,14:33:03
39.985314,116.351638,0,180,39589.6063078704,2008-05-21,14:33:05
39.985314,116.351673,0,181,39589.6063310185,2008-05-21,14:33:07
39.985325,116.351707,0,182,39589.6063541667,2008-05-21,14:33:09
39.98533,116.351732,0,184,39589.6063773148,2008-05-21,14:33:11
39.985331,116.351759,0,183,39589.606400463,2008-05-21,14:33:13
39.985317,116.35179,0,185,39589.6064236111,2008-05-21,14:33:15
39.985324,116.351821,0,191,39589.6064467593,2008-05-21,14:33:17
39.985316,116.351807,0,191,39589.6064699074,2008-05-21,14:33:19
39.985305,116.351792,0,192,39589.6064930556,2008-05-21,14:33:21
39.985302,116.351782,0,194,39589.6065162037,2008-05-21,14:33:23
39.985301,116.351765,0,197,39589.6065393519,2008-05-21,14:33:25
39.985283,116.351757,0,199,39589.6065625,2008-05-21,14:33:27
39.98526,116.351735,0,197,39589.6065856481,2008-05-21,14:33:29
39.98525,116.351722,0,197,39589.6066087963,2008-05-21,14:33:31
39.98522,116.351739,0,198,39589.6066319444,2008-05-21,14:33:33
39.985174,116.351771,0,197,39589.6066550926,2008-05-21,14:33:35
39.985131,116.35181,0,197,39589.6066782407,2008-05-21,14:33:37
39.985095,116.35185,0,197,39589.6067013889,2008-05-21,14:33:39
39.985063,116.351881,0,197,39589.606724537,2008-05-21,14:33:41
39.985044,116.351888,0,196,39589.6067476852,2008-05-21,14:33:43
39.985008,116.351927,0,197,39589.6067708333,2008-05-21,14:33:45
39.984981,116.351961,0,196,39589.6067939815,2008-05-21,14:33:47
39.984966,116.351984,0,195,39589.6068171296,2008-05-21,14:33:49
39.984959,116.352007,0,195,39589.6068402778,2008-05-21,14:33:51
39.984957,116.352024,0,193,39589.6068634259,2008-05-21,14:33:53
39.984961,116.35204,0,192,39589.6068865741,2008-05-21,14:33:55
39.984958,116.352066,0,191,39589.6069097222,2008-05-21,14:33:57
39.984968,116.352095,0,189,39589.6069328704,2008-05-21,14:33:59
39.984968,116.352131,0,189,39589.6069560185,2008-05-21,14:34:01
39.984967,116.352177,0,187,39589.6069791667,2008-05-21,14:34:03
39.984968,116.3522,0,184,39589.6070023148,2008-05-21,14:34:05
39.984963,116.352229,0,183,39589.607025463,2008-05-21,14:34:07
39.984966,116.352248,0,182,39589.6070486111,2008-05-21,14:34:09
39.984965,116.352265,0,180,39589.6070717593,2008-05-21,14:34:11
39.984957,116.352299,0,180,39589.6070949074,2008-05-21,14:34:13
39.984968,116.352325,0,180,39589.6071180556,2008-05-21,14:34:15
39.984974,116.352343,0,178,39589.6071412037,2008-05-21,14:34:17
39.984941,116.352402,0,177,39589.6071643519,2008-05-21,14:34:19
39.984925,116.352445,0,175,39589.6071875,2008-05-21,14:34:21
39.984904,116.35249,0,174,39589.6072106481,2008-05-21,14:34:23
39.984905,116.352516,0,173,39589.6072337963,2008-05-21,14:34:25
39.984903,116.352544,0,173,39589.6072569444,2008-05-21,14:34:27
39.984902,116.352578,0,172,39589.6072800926,2008-05-21,14:34:29
39.984911,116.35261,0,172,39589.6073032407,2008-05-21,14:34:31
39.984922,116.352646,0,172,39589.6073263889,2008-05-21,14:34:33
39.984913,116.352676,0,171,39589.607349537,2008-05-21,14:34:35
39.984908,116.352701,0,170,39589.6073726852,2008-05-21,14:34:37
39.984902,116.352728,0,169,39589.6073958333,2008-05-21,14:34:39
39.984891,116.352753,0,168,39589.6074189815,2008-05-21,14:34:41
39.984882,116.352775,0,167,39589.6074421296,2008-05-21,14:34:43
39.98487,116.352797,0,167,39589.6074652778,2008-05-21,14:34:45
39.984864,116.352822,0,167,39589.6074884259,2008-05-21,14:34:47
39.984852,116.352858,0,168,39589.6075115741,2008-05-21,14:34:49
39.98486,116.352898,0,166,39589.6075347222,2008-05-21,14:34:51
39.984862,116.352925,0,166,39589.6075578704,2008-05-21,14:34:53
39.98486,116.352929,0,165,39589.6075810185,2008-05-21,14:34:55
39.984862,116.35293,0,165,39589.6076041667,2008-05-21,14:34:57
39.984864,116.352931,0,165,39589.6076273148,2008-05-21,14:34:59
39.984867,116.352932,0,165,39589.607650463,2008-05-21,14:35:01
39.984871,116.352933,0,164,39589.6076736111,2008-05-21,14:35:03
39.984872,116.352934,0,164,39589.6076967593,2008-05-21,14:35:05
39.984873,116.352937,0,164,39589.6077199074,2008-05-21,14:35:07
39.984958,116.353107,0,165,39589.6077430556,2008-05-21,14:35:09
39.984976,116.353161,0,165,39589.6077662037,2008-05-21,14:35:11
39.985016,116.353228,0,167,39589.6077893519,2008-05-21,14:35:13
39.985009,116.353266,0,167,39589.6078125,2008-05-21,14:35:15
39.985014,116.35331,0,167,39589.6078356481,2008-05-21,14:35:17
39.98499,116.353342,0,167,39589.6078587963,2008-05-21,14:35:19
39.985011,116.353374,0,169,39589.6078819444,2008-05-21,14:35:21
39.985017,116.353405,0,170,39589.6079050926,2008-05-21,14:35:23
39.985006,116.353428,0,170,39589.6079282407,2008-05-21,14:35:25
39.985003,116.353448,0,170,39589.6079513889,2008-05-21,14:35:27
39.984995,116.353477,0,171,39589.607974537,2008-05-21,14:35:29
39.984986,116.353503,0,171,39589.6079976852,2008-05-21,14:35:31
39.984984,116.353537,0,171,39589.6080208333,2008-05-21,14:35:33
39.984982,116.353563,0,171,39589.6080439815,2008-05-21,14:35:35
39.984975,116.353586,0,170,39589.6080671296,2008-05-21,14:35:37
39.984979,116.353614,0,171,39589.6080902778,2008-05-21,14:35:39
39.984973,116.353633,0,170,39589.6081134259,2008-05-21,14:35:41
39.984977,116.35365,0,170,39589.6081365741,2008-05-21,14:35:43
39.984994,116.353669,0,171,39589.6081597222,2008-05-21,14:35:45
39.985001,116.353722,0,171,39589.6081828704,2008-05-21,14:35:47
39.984999,116.353745,0,171,39589.6082060185,2008-05-21,14:35:49
39.984991,116.35377,0,170,39589.6082291667,2008-05-21,14:35:51
39.984974,116.353813,0,169,39589.6082523148,2008-05-21,14:35:53
39.984978,116.35383,0,169,39589.608275463,2008-05-21,14:35:55
39.984976,116.353852,0,169,39589.6082986111,2008-05-21,14:35:57
39.984984,116.353865,0,169,39589.6083217593,2008-05-21,14:35:59
39.98498,116.353889,0,169,39589.6083449074,2008-05-21,14:36:01
39.984957,116.353932,0,170,39589.6083680556,2008-05-21,14:36:03
39.984951,116.353982,0,170,39589.6083912037,2008-05-21,14:36:05
39.98494,116.354029,0,171,39589.6084143519,2008-05-21,14:36:07
39.984916,116.354074,0,171,39589.6084375,2008-05-21,14:36:09
39.984912,116.354115,0,172,39589.6084606481,2008-05-21,14:36:11
39.984882,116.354146,0,170,39589.6084837963,2008-05-21,14:36:13
39.984912,116.354155,0,168,39589.6085069444,2008-05-21,14:36:15
39.984909,116.354182,0,168,39589.6085300926,2008-05-21,14:36:17
39.984921,116.354209,0,168,39589.6085532407,2008-05-21,14:36:19
39.984936,116.35423,0,169,39589.6085763889,2008-05-21,14:36:21
39.984953,116.354252,0,169,39589.608599537,2008-05-21,14:36:23
39.984949,116.354283,0,169,39589.6086226852,2008-05-21,14:36:25
39.984955,116.354305,0,170,39589.6086458333,2008-05-21,14:36:27
39.984954,116.354324,0,169,39589.6086689815,2008-05-21,14:36:29
39.984938,116.354337,0,169,39589.6086921296,2008-05-21,14:36:31
39.985153,116.354227,0,172,39589.6097337963,2008-05-21,14:38:01
39.985237,116.354185,0,172,39589.6097569444,2008-05-21,14:38:03
39.985276,116.354181,0,172,39589.6097800926,2008-05-21,14:38:05
39.985297,116.354184,0,172,39589.6098032407,2008-05-21,14:38:07
39.985306,116.354179,0,171,39589.6098263889,2008-05-21,14:38:09
39.985314,116.35417,0,171,39589.609849537,2008-05-21,14:38:11
39.985321,116.354172,0,171,39589.6098726852,2008-05-21,14:38:13
39.985332,116.354179,0,171,39589.6098958333,2008-05-21,14:38:15
39.985343,116.354188,0,170,39589.6099189815,2008-05-21,14:38:17
39.98535,116.354192,0,170,39589.6099421296,2008-05-21,14:38:19
39.985355,116.354193,0,170,39589.6099652778,2008-05-21,14:38:21
39.985357,116.354196,0,170,39589.6099884259,2008-05-21,14:38:23
39.985355,116.354198,0,169,39589.6100115741,2008-05-21,14:38:25
39.985338,116.354198,0,169,39589.6100347222,2008-05-21,14:38:27
39.985304,116.3542,0,169,39589.6100578704,2008-05-21,14:38:29
39.985297,116.354206,0,169,39589.6100810185,2008-05-21,14:38:31
39.985297,116.354206,0,169,39589.6101041667,2008-05-21,14:38:33
39.985296,116.354207,0,169,39589.6101273148,2008-05-21,14:38:35
39.985296,116.354207,0,169,39589.610150463,2008-05-21,14:38:37
39.98491,116.354488,0,201,39589.6105671296,2008-05-21,14:39:13
39.98486,116.354386,0,123,39589.6105902778,2008-05-21,14:39:15
39.984832,116.354409,0,111,39589.6106134259,2008-05-21,14:39:17
39.984841,116.354395,0,118,39589.6106365741,2008-05-21,14:39:19
39.984791,116.354434,0,120,39589.6106597222,2008-05-21,14:39:21
39.984794,116.354447,0,128,39589.6106828704,2008-05-21,14:39:23
39.984808,116.354463,0,136,39589.6107060185,2008-05-21,14:39:25
39.984788,116.354479,0,151,39589.6107291667,2008-05-21,14:39:27
39.984764,116.354508,0,166,39589.6107523148,2008-05-21,14:39:29
39.984767,116.354501,0,163,39589.610775463,2008-05-21,14:39:31
39.984776,116.354496,0,164,39589.6107986111,2008-05-21,14:39:33
39.984789,116.354478,0,167,39589.6108217593,2008-05-21,14:39:35
39.984788,116.354472,0,167,39589.6108449074,2008-05-21,14:39:37
39.984792,116.354478,0,168,39589.6108680556,2008-05-21,14:39:39
39.984795,116.354474,0,170,39589.6108912037,2008-05-21,14:39:41
39.984784,116.354478,0,169,39589.6109143518,2008-05-21,14:39:43
39.984783,116.354475,0,169,39589.6109375,2008-05-21,14:39:45
39.984788,116.354475,0,168,39589.6109606481,2008-05-21,14:39:47
39.984779,116.354475,0,168,39589.6109837963,2008-05-21,14:39:49
39.984785,116.354472,0,163,39589.6110069444,2008-05-21,14:39:51
39.984784,116.354471,0,164,39589.6110300926,2008-05-21,14:39:53
39.984783,116.35447,0,164,39589.6110532407,2008-05-21,14:39:55
39.984779,116.35447,0,164,39589.6110763889,2008-05-21,14:39:57
39.984776,116.35447,0,165,39589.611099537,2008-05-21,14:39:59
39.98479,116.354449,0,164,39589.6111226852,2008-05-21,14:40:01
39.984786,116.354449,0,165,39589.6111458333,2008-05-21,14:40:03
39.984784,116.354449,0,165,39589.6111689815,2008-05-21,14:40:05
39.984783,116.354449,0,164,39589.6111921296,2008-05-21,14:40:07
39.984782,116.354449,0,164,39589.6112152778,2008-05-21,14:40:09
39.984777,116.354448,0,164,39589.6112384259,2008-05-21,14:40:11
39.984776,116.354437,0,163,39589.6112615741,2008-05-21,14:40:13
39.984789,116.354404,0,161,39589.6112847222,2008-05-21,14:40:15
39.984795,116.35438,0,160,39589.6113078704,2008-05-21,14:40:17
39.984795,116.35438,0,160,39589.6113310185,2008-05-21,14:40:19
39.984793,116.354379,0,159,39589.6113541667,2008-05-21,14:40:21
39.984789,116.354378,0,159,39589.6113773148,2008-05-21,14:40:23
39.98479,116.354378,0,159,39589.611400463,2008-05-21,14:40:25
39.984793,116.354377,0,159,39589.6114236111,2008-05-21,14:40:27
39.984792,116.354376,0,159,39589.6114467593,2008-05-21,14:40:29
39.984787,116.354375,0,159,39589.6114699074,2008-05-21,14:40:31
39.984784,116.354374,0,158,39589.6114930556,2008-05-21,14:40:33
39.984777,116.354339,0,158,39589.6115162037,2008-05-21,14:40:35
39.98477,116.35429,0,158,39589.6115393518,2008-05-21,14:40:37
39.984767,116.354254,0,158,39589.6115625,2008-05-21,14:40:39
39.984766,116.354209,0,158,39589.6115856481,2008-05-21,14:40:41
39.984763,116.354177,0,158,39589.6116087963,2008-05-21,14:40:43
39.984757,116.354148,0,158,39589.6116319444,2008-05-21,14:40:45
39.984752,116.354127,0,158,39589.6116550926,2008-05-21,14:40:47
39.984754,116.35412,0,158,39589.6116782407,2008-05-21,14:40:49
39.984762,116.354089,0,159,39589.6117013889,2008-05-21,14:40:51
39.984772,116.354061,0,160,39589.611724537,2008-05-21,14:40:53
39.98477,116.354061,0,160,39589.6117476852,2008-05-21,14:40:55
39.984766,116.354059,0,160,39589.6117708333,2008-05-21,14:40:57
39.984763,116.354058,0,160,39589.6117939815,2008-05-21,14:40:59
39.98476,116.354057,0,160,39589.6118171296,2008-05-21,14:41:01
39.984747,116.354036,0,160,39589.6118402778,2008-05-21,14:41:03
39.984748,116.354019,0,159,39589.6118634259,2008-05-21,14:41:05
39.984758,116.353975,0,159,39589.6118865741,2008-05-21,14:41:07
39.984785,116.353934,0,159,39589.6119097222,2008-05-21,14:41:09
39.984785,116.353932,0,159,39589.6119328704,2008-05-21,14:41:11
39.984786,116.353931,0,158,39589.6119560185,2008-05-21,14:41:13
39.984786,116.353928,0,158,39589.6119791667,2008-05-21,14:41:15
39.984785,116.353927,0,158,39589.6120023148,2008-05-21,14:41:17
39.984788,116.353926,0,158,39589.612025463,2008-05-21,14:41:19
39.9848,116.353904,0,158,39589.6120486111,2008-05-21,14:41:21
39.984835,116.353861,0,157,39589.6120717593,2008-05-21,14:41:23
39.984869,116.353832,0,157,39589.6120949074,2008-05-21,14:41:25
39.984877,116.353819,0,157,39589.6121180556,2008-05-21,14:41:27
39.984896,116.353794,0,156,39589.6121412037,2008-05-21,14:41:29
39.984897,116.353793,0,156,39589.6121643518,2008-05-21,14:41:31
39.984899,116.353793,0,156,39589.6121875,2008-05-21,14:41:33
39.9849,116.353792,0,156,39589.6122106481,2008-05-21,14:41:35
39.984901,116.353792,0,157,39589.6122337963,2008-05-21,14:41:37
39.984902,116.353792,0,157,39589.6122569444,2008-05-21,14:41:39
39.984903,116.353792,0,157,39589.6122800926,2008-05-21,14:41:41
39.984904,116.353792,0,157,39589.6123032407,2008-05-21,14:41:43
39.984552,116.352354,0,135,39589.6133449074,2008-05-21,14:43:13
39.984948,116.352651,0,185,39589.6133680556,2008-05-21,14:43:15
39.984684,116.352701,0,271,39589.6208217593,2008-05-21,14:53:59
39.984681,116.352701,0,271,39589.6208449074,2008-05-21,14:54:01
39.984679,116.352701,0,271,39589.6208680556,2008-05-21,14:54:03
39.984676,116.352701,0,271,39589.6208912037,2008-05-21,14:54:05
39.984674,116.352702,0,271,39589.6209143519,2008-05-21,14:54:07
39.984672,116.352702,0,271,39589.6209375,2008-05-21,14:54:09
39.984669,116.352701,0,271,39589.6209606482,2008-05-21,14:54:11
39.984664,116.352701,0,271,39589.6209837963,2008-05-21,14:54:13
39.984662,116.352701,0,271,39589.6210069444,2008-05-21,14:54:15
39.98466,116.352701,0,271,39589.6210300926,2008-05-21,14:54:17
39.984661,116.352701,0,271,39589.6210532407,2008-05-21,14:54:19
39.984663,116.352701,0,271,39589.6210763889,2008-05-21,14:54:21
39.984668,116.3527,0,271,39589.621099537,2008-05-21,14:54:23
39.984672,116.352699,0,271,39589.6211226852,2008-05-21,14:54:25
39.98468,116.352684,0,272,39589.6211458333,2008-05-21,14:54:27
39.984677,116.352679,0,274,39589.6211689815,2008-05-21,14:54:29
39.984676,116.352679,0,274,39589.6211921296,2008-05-21,14:54:31
39.984674,116.352678,0,274,39589.6212152778,2008-05-21,14:54:33
39.984672,116.352678,0,274,39589.6212384259,2008-05-21,14:54:35
39.984673,116.352678,0,274,39589.6212615741,2008-05-21,14:54:37
39.984672,116.352678,0,274,39589.6212847222,2008-05-21,14:54:39
39.984673,116.352678,0,275,39589.6213078704,2008-05-21,14:54:41
39.984676,116.352678,0,275,39589.6213310185,2008-05-21,14:54:43
39.984677,116.352677,0,275,39589.6213541667,2008-05-21,14:54:45
39.984676,116.352677,0,275,39589.6213773148,2008-05-21,14:54:47
39.984674,116.352677,0,275,39589.621400463,2008-05-21,14:54:49
39.98467,116.352678,0,275,39589.6214236111,2008-05-21,14:54:51
39.984666,116.352678,0,275,39589.6214467593,2008-05-21,14:54:53
39.984663,116.352677,0,275,39589.6214699074,2008-05-21,14:54:55
39.984658,116.352677,0,276,39589.6214930556,2008-05-21,14:54:57
39.984639,116.352672,0,278,39589.6215162037,2008-05-21,14:54:59
39.984624,116.352677,0,280,39589.6215393519,2008-05-21,14:55:01
39.984617,116.352685,0,281,39589.6215625,2008-05-21,14:55:03
39.98462,116.352688,0,282,39589.6215856481,2008-05-21,14:55:05
39.984624,116.352692,0,283,39589.6216087963,2008-05-21,14:55:07
39.984635,116.3527,0,284,39589.6216319444,2008-05-21,14:55:09
39.984627,116.352705,0,284,39589.6216550926,2008-05-21,14:55:11
39.984624,116.352705,0,284,39589.6216782407,2008-05-21,14:55:13
39.984622,116.352705,0,284,39589.6217013889,2008-05-21,14:55:15
39.98462,116.352706,0,283,39589.621724537,2008-05-21,14:55:17
39.984617,116.352706,0,283,39589.6217476852,2008-05-21,14:55:19
39.984615,116.352705,0,283,39589.6217708333,2008-05-21,14:55:21
39.984614,116.352704,0,283,39589.6217939815,2008-05-21,14:55:23
39.984614,116.352704,0,282,39589.6218171296,2008-05-21,14:55:25
39.984614,116.352702,0,282,39589.6218402778,2008-05-21,14:55:27
39.984614,116.352701,0,282,39589.6218634259,2008-05-21,14:55:29
39.984617,116.3527,0,281,39589.6218865741,2008-05-21,14:55:31
39.984667,116.352642,0,278,39589.6219097222,2008-05-21,14:55:33
39.98469,116.352589,0,276,39589.6219328704,2008-05-21,14:55:35
39.984719,116.352558,0,273,39589.6219560185,2008-05-21,14:55:37
39.984724,116.352557,0,273,39589.6219791667,2008-05-21,14:55:39
39.984726,116.352556,0,273,39589.6220023148,2008-05-21,14:55:41
39.984728,116.352556,0,273,39589.622025463,2008-05-21,14:55:43
39.984731,116.352555,0,273,39589.6220486111,2008-05-21,14:55:45
39.984732,116.352555,0,272,39589.6220717593,2008-05-21,14:55:47
39.984732,116.352555,0,272,39589.6220949074,2008-05-21,14:55:49
39.984734,116.352555,0,271,39589.6221180556,2008-05-21,14:55:51
39.984736,116.352555,0,271,39589.6221412037,2008-05-21,14:55:53
39.98474,116.352555,0,270,39589.6221643519,2008-05-21,14:55:55
39.984743,116.352555,0,269,39589.6221875,2008-05-21,14:55:57
39.984748,116.352555,0,268,39589.6222106481,2008-05-21,14:55:59
39.984743,116.352553,0,258,39589.6222337963,2008-05-21,14:56:01
39.984739,116.352534,0,243,39589.6222569444,2008-05-21,14:56:03
39.984738,116.352534,0,240,39589.6222800926,2008-05-21,14:56:05
39.984738,116.352534,0,239,39589.6223032407,2008-05-21,14:56:07
39.984738,116.352534,0,238,39589.6223263889,2008-05-21,14:56:09
39.984739,116.352533,0,237,39589.622349537,2008-05-21,14:56:11
39.984741,116.352533,0,236,39589.6223726852,2008-05-21,14:56:13
39.984741,116.352532,0,236,39589.6223958333,2008-05-21,14:56:15
39.984742,116.352532,0,235,39589.6224189815,2008-05-21,14:56:17
39.984744,116.352531,0,234,39589.6224421296,2008-05-21,14:56:19
39.984744,116.35253,0,234,39589.6224652778,2008-05-21,14:56:21
39.984743,116.352529,0,234,39589.6224884259,2008-05-21,14:56:23
39.984742,116.352528,0,233,39589.6225115741,2008-05-21,14:56:25
39.98474,116.352527,0,233,39589.6225347222,2008-05-21,14:56:27
39.984739,116.352527,0,233,39589.6225578704,2008-05-21,14:56:29
39.984739,116.352527,0,233,39589.6225810185,2008-05-21,14:56:31
39.984741,116.352527,0,233,39589.6226041667,2008-05-21,14:56:33
39.984744,116.352526,0,232,39589.6226273148,2008-05-21,14:56:35
39.984745,116.352526,0,232,39589.622650463,2008-05-21,14:56:37
39.984745,116.352525,0,231,39589.6226736111,2008-05-21,14:56:39
39.984744,116.352523,0,231,39589.6226967593,2008-05-21,14:56:41
39.984742,116.352521,0,231,39589.6227199074,2008-05-21,14:56:43
39.98474,116.35252,0,231,39589.6227430556,2008-05-21,14:56:45
39.984738,116.352518,0,230,39589.6227662037,2008-05-21,14:56:47
39.984736,116.352516,0,230,39589.6227893519,2008-05-21,14:56:49
39.984717,116.352435,0,230,39589.6228125,2008-05-21,14:56:51
39.984703,116.352352,0,229,39589.6228356481,2008-05-21,14:56:53
39.984692,116.352313,0,230,39589.6228587963,2008-05-21,14:56:55
39.984691,116.352307,0,231,39589.6228819444,2008-05-21,14:56:57
39.984679,116.352271,0,231,39589.6229050926,2008-05-21,14:56:59
39.984665,116.352231,0,231,39589.6229282407,2008-05-21,14:57:01
39.984669,116.352211,0,231,39589.6229513889,2008-05-21,14:57:03
39.984666,116.352186,0,232,39589.622974537,2008-05-21,14:57:05
39.98466,116.352165,0,231,39589.6229976852,2008-05-21,14:57:07
39.984658,116.352164,0,232,39589.6230208333,2008-05-21,14:57:09
39.984632,116.352107,0,232,39589.6230439815,2008-05-21,14:57:11
39.984615,116.35208,0,233,39589.6230671296,2008-05-21,14:57:13
39.984637,116.352101,0,234,39589.6230902778,2008-05-21,14:57:15
39.984636,116.35209,0,234,39589.6231134259,2008-05-21,14:57:17
39.984639,116.352099,0,234,39589.6231365741,2008-05-21,14:57:19
39.984644,116.352086,0,235,39589.6231597222,2008-05-21,14:57:21
39.984649,116.352087,0,235,39589.6231828704,2008-05-21,14:57:23
39.984649,116.352087,0,235,39589.6232060185,2008-05-21,14:57:25
39.98465,116.352087,0,235,39589.6232291667,2008-05-21,14:57:27
39.984652,116.352087,0,235,39589.6232523148,2008-05-21,14:57:29
39.984652,116.352087,0,235,39589.623275463,2008-05-21,14:57:31
39.984654,116.352088,0,236,39589.6232986111,2008-05-21,14:57:33
39.984656,116.35209,0,235,39589.6233217593,2008-05-21,14:57:35
39.984659,116.352092,0,235,39589.6233449074,2008-05-21,14:57:37
39.98466,116.352094,0,235,39589.6233680556,2008-05-21,14:57:39
39.984663,116.352095,0,234,39589.6233912037,2008-05-21,14:57:41
39.984668,116.352097,0,233,39589.6234143519,2008-05-21,14:57:43
39.984697,116.35219,0,224,39589.6234375,2008-05-21,14:57:45
39.984711,116.352233,0,220,39589.6234606481,2008-05-21,14:57:47
39.984726,116.352294,0,212,39589.6234837963,2008-05-21,14:57:49
39.984739,116.35234,0,205,39589.6235069444,2008-05-21,14:57:51
39.984745,116.352385,0,200,39589.6235300926,2008-05-21,14:57:53
39.984757,116.352417,0,199,39589.6235532407,2008-05-21,14:57:55
39.984761,116.35243,0,195,39589.6235763889,2008-05-21,14:57:57
39.984762,116.352431,0,194,39589.623599537,2008-05-21,14:57:59
39.984761,116.352432,0,193,39589.6236226852,2008-05-21,14:58:01
39.984756,116.352432,0,192,39589.6236458333,2008-05-21,14:58:03
39.984753,116.352432,0,192,39589.6236689815,2008-05-21,14:58:05
39.98475,116.352432,0,192,39589.6236921296,2008-05-21,14:58:07
39.984747,116.352433,0,192,39589.6237152778,2008-05-21,14:58:09
39.984745,116.352433,0,191,39589.6237384259,2008-05-21,14:58:11
39.984745,116.352433,0,191,39589.6237615741,2008-05-21,14:58:13
39.984745,116.352434,0,191,39589.6237847222,2008-05-21,14:58:15
39.984744,116.352434,0,191,39589.6238078704,2008-05-21,14:58:17
39.984743,116.352434,0,191,39589.6238310185,2008-05-21,14:58:19
39.984742,116.352434,0,190,39589.6238541667,2008-05-21,14:58:21
39.984744,116.352434,0,190,39589.6238773148,2008-05-21,14:58:23
39.984747,116.352434,0,190,39589.623900463,2008-05-21,14:58:25
39.984749,116.352442,0,188,39589.6239236111,2008-05-21,14:58:27
39.984759,116.352453,0,185,39589.6239467593,2008-05-21,14:58:29
39.984763,116.352453,0,185,39589.6239699074,2008-05-21,14:58:31
39.984767,116.352453,0,184,39589.6239930556,2008-05-21,14:58:33
39.984767,116.352453,0,184,39589.6240162037,2008-05-21,14:58:35
39.984767,116.352454,0,183,39589.6240393519,2008-05-21,14:58:37
39.984765,116.352454,0,183,39589.6240625,2008-05-21,14:58:39
39.984761,116.352454,0,182,39589.6240856481,2008-05-21,14:58:41
39.984758,116.352455,0,182,39589.6241087963,2008-05-21,14:58:43
39.984753,116.352456,0,182,39589.6241319444,2008-05-21,14:58:45
39.984696,116.352461,0,178,39589.6241550926,2008-05-21,14:58:47
39.984662,116.35247,0,176,39589.6241782407,2008-05-21,14:58:49
39.984631,116.352472,0,172,39589.6242013889,2008-05-21,14:58:51
39.98463,116.352467,0,171,39589.624224537,2008-05-21,14:58:53
39.984612,116.352464,0,169,39589.6242476852,2008-05-21,14:58:55
39.984601,116.352465,0,167,39589.6242708333,2008-05-21,14:58:57
39.98459,116.352455,0,166,39589.6242939815,2008-05-21,14:58:59
39.984589,116.352449,0,166,39589.6243171296,2008-05-21,14:59:01
39.984585,116.352448,0,166,39589.6243402778,2008-05-21,14:59:03
39.984582,116.352448,0,166,39589.6243634259,2008-05-21,14:59:05
39.984578,116.352448,0,166,39589.6243865741,2008-05-21,14:59:07
39.984563,116.352446,0,167,39589.6244097222,2008-05-21,14:59:09
39.984548,116.352443,0,167,39589.6244328704,2008-05-21,14:59:11
39.984535,116.352435,0,166,39589.6244560185,2008-05-21,14:59:13
39.984515,116.352432,0,166,39589.6244791667,2008-05-21,14:59:15
39.984496,116.352431,0,167,39589.6245023148,2008-05-21,14:59:17
39.984494,116.352428,0,166,39589.624525463,2008-05-21,14:59:19
39.984481,116.35242,0,167,39589.6245486111,2008-05-21,14:59:21
39.984494,116.352411,0,165,39589.6245717593,2008-05-21,14:59:23
39.984491,116.352408,0,166,39589.6245949074,2008-05-21,14:59:25
39.984489,116.352408,0,166,39589.6246180556,2008-05-21,14:59:27
39.984486,116.352408,0,166,39589.6246412037,2008-05-21,14:59:29
39.984484,116.352407,0,166,39589.6246643519,2008-05-21,14:59:31
39.984483,116.352407,0,166,39589.6246875,2008-05-21,14:59:33
39.984482,116.352407,0,166,39589.6247106481,2008-05-21,14:59:35
39.984482,116.352407,0,166,39589.6247337963,2008-05-21,14:59:37
39.984478,116.352407,0,165,39589.6247569444,2008-05-21,14:59:39
39.984474,116.352407,0,165,39589.6247800926,2008-05-21,14:59:41
39.984469,116.352407,0,165,39589.6248032407,2008-05-21,14:59:43
39.984467,116.352407,0,165,39589.6248263889,2008-05-21,14:59:45
39.984467,116.352407,0,165,39589.624849537,2008-05-21,14:59:47
39.984467,116.352407,0,165,39589.6248726852,2008-05-21,14:59:49
39.984468,116.352407,0,165,39589.6248958333,2008-05-21,14:59:51
39.984468,116.352407,0,165,39589.6249189815,2008-05-21,14:59:53
39.984469,116.352407,0,165,39589.6249421296,2008-05-21,14:59:55
39.984471,116.352407,0,166,39589.6249652778,2008-05-21,14:59:57
39.984475,116.352407,0,166,39589.6249884259,2008-05-21,14:59:59
39.984478,116.352407,0,166,39589.6250115741,2008-05-21,15:00:01
39.984482,116.352407,0,166,39589.6250347222,2008-05-21,15:00:03
39.984493,116.352413,0,167,39589.6250578704,2008-05-21,15:00:05
39.984519,116.352426,0,169,39589.6250810185,2008-05-21,15:00:07
39.984524,116.352431,0,169,39589.6251041667,2008-05-21,15:00:09
39.984526,116.352431,0,169,39589.6251273148,2008-05-21,15:00:11
39.984527,116.352432,0,170,39589.625150463,2008-05-21,15:00:13
39.984528,116.352432,0,170,39589.6251736111,2008-05-21,15:00:15
39.984529,116.352432,0,171,39589.6251967593,2008-05-21,15:00:17
39.984528,116.352432,0,172,39589.6252199074,2008-05-21,15:00:19
39.984527,116.352433,0,172,39589.6252430556,2008-05-21,15:00:21
39.984525,116.352433,0,173,39589.6252662037,2008-05-21,15:00:23
39.984522,116.352434,0,173,39589.6252893518,2008-05-21,15:00:25
39.984518,116.352434,0,172,39589.6253125,2008-05-21,15:00:27
39.984514,116.352435,0,172,39589.6253356481,2008-05-21,15:00:29
39.98451,116.352435,0,172,39589.6253587963,2008-05-21,15:00:31
39.984509,116.352435,0,172,39589.6253819444,2008-05-21,15:00:33
39.98451,116.352434,0,172,39589.6254050926,2008-05-21,15:00:35
39.984515,116.352435,0,172,39589.6254282407,2008-05-21,15:00:37
39.984519,116.352434,0,172,39589.6254513889,2008-05-21,15:00:39
39.984523,116.352434,0,172,39589.625474537,2008-05-21,15:00:41
39.984526,116.352434,0,172,39589.6254976852,2008-05-21,15:00:43
39.98453,116.352434,0,173,39589.6255208333,2008-05-21,15:00:45
39.984534,116.352434,0,173,39589.6255439815,2008-05-21,15:00:47
39.984536,116.352435,0,173,39589.6255671296,2008-05-21,15:00:49
39.984538,116.352435,0,174,39589.6255902778,2008-05-21,15:00:51
39.984539,116.352436,0,174,39589.6256134259,2008-05-21,15:00:53
39.984539,116.352437,0,175,39589.6256365741,2008-05-21,15:00:55
39.984537,116.352438,0,175,39589.6256597222,2008-05-21,15:00:57
39.984537,116.352438,0,175,39589.6256828704,2008-05-21,15:00:59
39.984538,116.352438,0,175,39589.6257060185,2008-05-21,15:01:01
39.984539,116.352439,0,175,39589.6257291667,2008-05-21,15:01:03
39.984541,116.352439,0,175,39589.6257523148,2008-05-21,15:01:05
39.984545,116.35244,0,176,39589.625775463,2008-05-21,15:01:07
39.984548,116.352441,0,176,39589.6257986111,2008-05-21,15:01:09
39.984549,116.352441,0,176,39589.6258217593,2008-05-21,15:01:11
39.984549,116.352441,0,176,39589.6258449074,2008-05-21,15:01:13
39.984546,116.352442,0,176,39589.6258680556,2008-05-21,15:01:15
39.984545,116.352442,0,176,39589.6258912037,2008-05-21,15:01:17
39.984546,116.352442,0,176,39589.6259143518,2008-05-21,15:01:19
39.984547,116.352442,0,176,39589.6259375,2008-05-21,15:01:21
39.984549,116.352443,0,176,39589.6259606481,2008-05-21,15:01:23
39.98455,116.352443,0,176,39589.6259837963,2008-05-21,15:01:25
39.98455,116.352444,0,176,39589.6260069444,2008-05-21,15:01:27
39.984551,116.352444,0,176,39589.6260300926,2008-05-21,15:01:29
39.984556,116.352445,0,176,39589.6260532407,2008-05-21,15:01:31
39.984559,116.352446,0,176,39589.6260763889,2008-05-21,15:01:33
39.984562,116.352446,0,177,39589.626099537,2008-05-21,15:01:35
39.984579,116.352453,0,178,39589.6261226852,2008-05-21,15:01:37
39.984607,116.352464,0,179,39589.6261458333,2008-05-21,15:01:39
39.984631,116.352471,0,181,39589.6261689815,2008-05-21,15:01:41
39.984652,116.352469,0,182,39589.6261921296,2008-05-21,15:01:43
39.984677,116.35247,0,183,39589.6262152778,2008-05-21,15:01:45
39.984697,116.352473,0,183,39589.6262384259,2008-05-21,15:01:47
39.984722,116.352478,0,184,39589.6262615741,2008-05-21,15:01:49
39.984762,116.352486,0,185,39589.6262847222,2008-05-21,15:01:51
39.984775,116.352486,0,184,39589.6263078704,2008-05-21,15:01:53
39.984796,116.352495,0,186,39589.6263310185,2008-05-21,15:01:55
39.984796,116.3525,0,188,39589.6263541667,2008-05-21,15:01:57
39.984799,116.3525,0,189,39589.6263773148,2008-05-21,15:01:59
39.984802,116.3525,0,190,39589.626400463,2008-05-21,15:02:01
39.984803,116.352501,0,190,39589.6264236111,2008-05-21,15:02:03
39.984804,116.352501,0,191,39589.6264467593,2008-05-21,15:02:05
39.984804,116.352501,0,192,39589.6264699074,2008-05-21,15:02:07
39.984802,116.352502,0,192,39589.6264930556,2008-05-21,15:02:09
39.984798,116.352502,0,193,39589.6265162037,2008-05-21,15:02:11
39.984794,116.352502,0,193,39589.6265393518,2008-05-21,15:02:13
39.984789,116.352502,0,193,39589.6265625,2008-05-21,15:02:15
39.98478,116.352498,0,191,39589.6265856481,2008-05-21,15:02:17
39.984765,116.352501,0,191,39589.6266087963,2008-05-21,15:02:19
39.98476,116.352501,0,191,39589.6266319444,2008-05-21,15:02:21
39.984743,116.352494,0,188,39589.6266550926,2008-05-21,15:02:23
39.984724,116.352488,0,186,39589.6266782407,2008-05-21,15:02:25
39.984716,116.352476,0,186,39589.6267013889,2008-05-21,15:02:27
39.984708,116.352484,0,185,39589.626724537,2008-05-21,15:02:29
39.984708,116.352492,0,184,39589.6267476852,2008-05-21,15:02:31
39.984714,116.352484,0,184,39589.6267708333,2008-05-21,15:02:33
39.984715,116.352477,0,184,39589.6267939815,2008-05-21,15:02:35
39.984716,116.352477,0,185,39589.6268171296,2008-05-21,15:02:37
39.984716,116.352477,0,185,39589.6268402778,2008-05-21,15:02:39
39.984717,116.352477,0,185,39589.6268634259,2008-05-21,15:02:41
39.98472,116.352477,0,186,39589.6268865741,2008-05-21,15:02:43
39.984723,116.352477,0,186,39589.6269097222,2008-05-21,15:02:45
39.984727,116.352477,0,187,39589.6269328704,2008-05-21,15:02:47
39.984731,116.352477,0,187,39589.6269560185,2008-05-21,15:02:49
39.984733,116.352478,0,188,39589.6269791667,2008-05-21,15:02:51
39.984734,116.352478,0,189,39589.6270023148,2008-05-21,15:02:53
39.984736,116.352479,0,190,39589.627025463,2008-05-21,15:02:55
39.984739,116.352479,0,191,39589.6270486111,2008-05-21,15:02:57
39.984741,116.352479,0,191,39589.6270717593,2008-05-21,15:02:59
39.984744,116.35248,0,192,39589.6270949074,2008-05-21,15:03:01
39.984747,116.35248,0,193,39589.6271180556,2008-05-21,15:03:03
39.984749,116.352481,0,194,39589.6271412037,2008-05-21,15:03:05
39.98475,116.352481,0,195,39589.6271643518,2008-05-21,15:03:07
39.984753,116.352482,0,196,39589.6271875,2008-05-21,15:03:09
39.984755,116.352482,0,197,39589.6272106481,2008-05-21,15:03:11
39.984758,116.352482,0,198,39589.6272337963,2008-05-21,15:03:13
39.98476,116.352482,0,198,39589.6272569444,2008-05-21,15:03:15
39.984763,116.352482,0,198,39589.6272800926,2008-05-21,15:03:17
39.984765,116.352482,0,198,39589.6273032407,2008-05-21,15:03:19
39.984764,116.352483,0,198,39589.6273263889,2008-05-21,15:03:21
39.984763,116.352483,0,198,39589.627349537,2008-05-21,15:03:23
39.984763,116.352483,0,198,39589.6273726852,2008-05-21,15:03:25
39.984765,116.352483,0,198,39589.6273958333,2008-05-21,15:03:27
39.984767,116.352483,0,197,39589.6274189815,2008-05-21,15:03:29
39.984768,116.352483,0,197,39589.6274421296,2008-05-21,15:03:31
39.984768,116.352483,0,197,39589.6274652778,2008-05-21,15:03:33
39.984767,116.352484,0,197,39589.6274884259,2008-05-21,15:03:35
39.984765,116.352484,0,197,39589.6275115741,2008-05-21,15:03:37
39.98476,116.352484,0,196,39589.6275347222,2008-05-21,15:03:39
39.984754,116.352497,0,196,39589.6275578704,2008-05-21,15:03:41
39.984749,116.352508,0,193,39589.6275810185,2008-05-21,15:03:43
39.98474,116.35251,0,193,39589.6276041667,2008-05-21,15:03:45
39.984736,116.35251,0,193,39589.6276273148,2008-05-21,15:03:47
39.984725,116.352512,0,192,39589.627650463,2008-05-21,15:03:49
39.984704,116.352505,0,189,39589.6276736111,2008-05-21,15:03:51
39.984696,116.352493,0,186,39589.6276967593,2008-05-21,15:03:53
39.984689,116.352485,0,184,39589.6277199074,2008-05-21,15:03:55
39.984687,116.352485,0,183,39589.6277430556,2008-05-21,15:03:57
39.984687,116.352484,0,183,39589.6277662037,2008-05-21,15:03:59
39.984688,116.352484,0,183,39589.6277893518,2008-05-21,15:04:01
39.984688,116.352483,0,183,39589.6278125,2008-05-21,15:04:03
39.984688,116.352482,0,184,39589.6278356481,2008-05-21,15:04:05
39.984689,116.352482,0,184,39589.6278587963,2008-05-21,15:04:07
39.984689,116.352482,0,184,39589.6278819444,2008-05-21,15:04:09
39.984686,116.352482,0,184,39589.6279050926,2008-05-21,15:04:11
39.984671,116.35248,0,182,39589.6279282407,2008-05-21,15:04:13
39.984666,116.352479,0,180,39589.6279513889,2008-05-21,15:04:15
39.984657,116.352487,0,178,39589.627974537,2008-05-21,15:04:17
39.984651,116.352503,0,178,39589.6279976852,2008-05-21,15:04:19
39.984655,116.352503,0,177,39589.6280208333,2008-05-21,15:04:21
39.984661,116.352504,0,175,39589.6280439815,2008-05-21,15:04:23
39.984657,116.352504,0,175,39589.6280671296,2008-05-21,15:04:25
39.984654,116.352505,0,174,39589.6280902778,2008-05-21,15:04:27
39.98465,116.352506,0,174,39589.6281134259,2008-05-21,15:04:29
39.984649,116.352506,0,174,39589.6281365741,2008-05-21,15:04:31
39.984651,116.352507,0,174,39589.6281597222,2008-05-21,15:04:33
39.984655,116.352507,0,173,39589.6281828704,2008-05-21,15:04:35
39.98467,116.352509,0,172,39589.6282060185,2008-05-21,15:04:37
39.984683,116.35252,0,171,39589.6282291667,2008-05-21,15:04:39
39.984689,116.352535,0,168,39589.6282523148,2008-05-21,15:04:41
39.984698,116.352537,0,168,39589.628275463,2008-05-21,15:04:43
39.984949,116.35261,0,189,39589.6354050926,2008-05-21,15:14:59
39.98496,116.352638,0,190,39589.6354282407,2008-05-21,15:15:01
39.984952,116.352639,0,190,39589.6354513889,2008-05-21,15:15:03
39.984954,116.352653,0,189,39589.635474537,2008-05-21,15:15:05
39.984957,116.352654,0,189,39589.6354976852,2008-05-21,15:15:07
39.984959,116.352654,0,189,39589.6355208333,2008-05-21,15:15:09
39.984961,116.352654,0,189,39589.6355439815,2008-05-21,15:15:11
39.984964,116.352655,0,188,39589.6355671296,2008-05-21,15:15:13
39.984966,116.352655,0,187,39589.6355902778,2008-05-21,15:15:15
39.984969,116.352655,0,187,39589.6356134259,2008-05-21,15:15:17
39.98497,116.352654,0,186,39589.6356365741,2008-05-21,15:15:19
39.984969,116.352654,0,185,39589.6356597222,2008-05-21,15:15:21
39.984967,116.352654,0,185,39589.6356828704,2008-05-21,15:15:23
39.984967,116.352654,0,185,39589.6357060185,2008-05-21,15:15:25
39.984969,116.352654,0,185,39589.6357291667,2008-05-21,15:15:27
39.984971,116.352654,0,184,39589.6357523148,2008-05-21,15:15:29
39.984972,116.352654,0,184,39589.635775463,2008-05-21,15:15:31
39.984972,116.352654,0,184,39589.6357986111,2008-05-21,15:15:33
39.984972,116.352654,0,184,39589.6358217593,2008-05-21,15:15:35
39.984971,116.352653,0,184,39589.6358449074,2008-05-21,15:15:37
39.984969,116.352652,0,183,39589.6358680556,2008-05-21,15:15:39
39.984966,116.352652,0,183,39589.6358912037,2008-05-21,15:15:41
39.984964,116.352651,0,184,39589.6359143518,2008-05-21,15:15:43
39.984961,116.352649,0,184,39589.6359375,2008-05-21,15:15:45
39.984957,116.352648,0,184,39589.6359606481,2008-05-21,15:15:47
39.984953,116.352647,0,184,39589.6359837963,2008-05-21,15:15:49
39.984952,116.352647,0,184,39589.6360069444,2008-05-21,15:15:51
39.984953,116.352646,0,184,39589.6360300926,2008-05-21,15:15:53
39.984954,116.352645,0,184,39589.6360532407,2008-05-21,15:15:55
39.984954,116.352643,0,184,39589.6360763889,2008-05-21,15:15:57
39.984952,116.352643,0,184,39589.636099537,2008-05-21,15:15:59
39.984951,116.352642,0,184,39589.6361226852,2008-05-21,15:16:01
39.984948,116.352641,0,184,39589.6361458333,2008-05-21,15:16:03
39.984946,116.352641,0,184,39589.6361689815,2008-05-21,15:16:05
39.984947,116.352641,0,184,39589.6361921296,2008-05-21,15:16:07
39.984947,116.352642,0,184,39589.6362152778,2008-05-21,15:16:09
39.984949,116.352642,0,184,39589.6362384259,2008-05-21,15:16:11
39.984951,116.352643,0,184,39589.6362615741,2008-05-21,15:16:13
39.984954,116.352644,0,184,39589.6362847222,2008-05-21,15:16:15
39.984955,116.352644,0,184,39589.6363078704,2008-05-21,15:16:17
39.984956,116.352644,0,183,39589.6363310185,2008-05-21,15:16:19
39.98496,116.352645,0,183,39589.6363541667,2008-05-21,15:16:21
39.984965,116.352646,0,183,39589.6363773148,2008-05-21,15:16:23
39.984967,116.352646,0,183,39589.636400463,2008-05-21,15:16:25
39.984968,116.352647,0,182,39589.6364236111,2008-05-21,15:16:27
39.984968,116.352647,0,182,39589.6364467593,2008-05-21,15:16:29
39.984968,116.352648,0,182,39589.6364699074,2008-05-21,15:16:31
39.98497,116.352648,0,182,39589.6364930556,2008-05-21,15:16:33
39.984972,116.352648,0,182,39589.6365162037,2008-05-21,15:16:35
39.984974,116.352648,0,182,39589.6365393519,2008-05-21,15:16:37
39.984974,116.352648,0,182,39589.6365625,2008-05-21,15:16:39
39.984973,116.352648,0,182,39589.6365856482,2008-05-21,15:16:41
39.98497,116.352648,0,182,39589.6366087963,2008-05-21,15:16:43
39.984967,116.352648,0,181,39589.6366319444,2008-05-21,15:16:45
39.984963,116.352647,0,181,39589.6366550926,2008-05-21,15:16:47
39.984959,116.352648,0,181,39589.6366782407,2008-05-21,15:16:49
39.984957,116.352648,0,181,39589.6367013889,2008-05-21,15:16:51
39.984956,116.352647,0,181,39589.636724537,2008-05-21,15:16:53
39.984954,116.352647,0,181,39589.6367476852,2008-05-21,15:16:55
39.984952,116.352647,0,181,39589.6367708333,2008-05-21,15:16:57
39.984951,116.352646,0,181,39589.6367939815,2008-05-21,15:16:59
39.98495,116.352646,0,181,39589.6368171296,2008-05-21,15:17:01
39.98495,116.352645,0,181,39589.6368402778,2008-05-21,15:17:03
39.984951,116.352645,0,181,39589.6368634259,2008-05-21,15:17:05
39.984951,116.352644,0,181,39589.6368865741,2008-05-21,15:17:07
39.984951,116.352644,0,181,39589.6369097222,2008-05-21,15:17:09
39.984949,116.352643,0,181,39589.6369328704,2008-05-21,15:17:11
39.984944,116.352643,0,181,39589.6369560185,2008-05-21,15:17:13
39.98494,116.352643,0,181,39589.6369791667,2008-05-21,15:17:15
39.984939,116.352642,0,181,39589.6370023148,2008-05-21,15:17:17
39.984938,116.352642,0,181,39589.637025463,2008-05-21,15:17:19
39.984937,116.352641,0,182,39589.6370486111,2008-05-21,15:17:21
39.984936,116.35264,0,182,39589.6370717593,2008-05-21,15:17:23
39.984937,116.352639,0,182,39589.6370949074,2008-05-21,15:17:25
39.984937,116.352638,0,182,39589.6371180556,2008-05-21,15:17:27
39.984939,116.352637,0,182,39589.6371412037,2008-05-21,15:17:29
39.98494,116.352636,0,182,39589.6371643519,2008-05-21,15:17:31
39.984943,116.352635,0,183,39589.6371875,2008-05-21,15:17:33
39.984947,116.352634,0,183,39589.6372106481,2008-05-21,15:17:35
39.984948,116.352634,0,184,39589.6372337963,2008-05-21,15:17:37
39.984945,116.352633,0,184,39589.6372569444,2008-05-21,15:17:39
39.98494,116.352632,0,184,39589.6372800926,2008-05-21,15:17:41
39.984934,116.352632,0,184,39589.6373032407,2008-05-21,15:17:43
39.984915,116.35262,0,183,39589.6373263889,2008-05-21,15:17:45
39.984901,116.352603,0,182,39589.637349537,2008-05-21,15:17:47
39.984898,116.352603,0,182,39589.6373726852,2008-05-21,15:17:49
39.984896,116.352602,0,182,39589.6373958333,2008-05-21,15:17:51
39.984899,116.352601,0,182,39589.6374189815,2008-05-21,15:17:53
39.984898,116.352591,0,182,39589.6374421296,2008-05-21,15:17:55
39.984894,116.352589,0,180,39589.6374652778,2008-05-21,15:17:57
39.984879,116.352575,0,179,39589.6374884259,2008-05-21,15:17:59
39.98487,116.352567,0,178,39589.6375115741,2008-05-21,15:18:01
39.984862,116.352565,0,177,39589.6375347222,2008-05-21,15:18:03
39.98485,116.352554,0,175,39589.6375578704,2008-05-21,15:18:05
39.98484,116.35255,0,173,39589.6375810185,2008-05-21,15:18:07
39.984838,116.352562,0,171,39589.6376041667,2008-05-21,15:18:09
39.984828,116.352576,0,170,39589.6376273148,2008-05-21,15:18:11
39.984827,116.352585,0,169,39589.637650463,2008-05-21,15:18:13
39.984824,116.352591,0,168,39589.6376736111,2008-05-21,15:18:15
39.984822,116.352591,0,167,39589.6376967593,2008-05-21,15:18:17
39.984827,116.352588,0,166,39589.6377199074,2008-05-21,15:18:19
39.984836,116.352587,0,165,39589.6377430556,2008-05-21,15:18:21
39.984838,116.352587,0,165,39589.6377662037,2008-05-21,15:18:23
39.98484,116.352587,0,164,39589.6377893519,2008-05-21,15:18:25
39.984843,116.352587,0,164,39589.6378125,2008-05-21,15:18:27
39.984846,116.352587,0,164,39589.6378356481,2008-05-21,15:18:29
39.984849,116.352587,0,164,39589.6378587963,2008-05-21,15:18:31
39.984853,116.352587,0,163,39589.6378819444,2008-05-21,15:18:33
39.984855,116.352587,0,163,39589.6379050926,2008-05-21,15:18:35
39.984858,116.352587,0,163,39589.6379282407,2008-05-21,15:18:37
39.984859,116.352587,0,163,39589.6379513889,2008-05-21,15:18:39
39.98486,116.352587,0,163,39589.637974537,2008-05-21,15:18:41
39.984861,116.352586,0,163,39589.6379976852,2008-05-21,15:18:43
39.984862,116.352586,0,163,39589.6380208333,2008-05-21,15:18:45
39.984862,116.352585,0,163,39589.6380439815,2008-05-21,15:18:47
39.984861,116.352584,0,163,39589.6380671296,2008-05-21,15:18:49
39.98486,116.352584,0,163,39589.6380902778,2008-05-21,15:18:51
39.98486,116.352584,0,163,39589.6381134259,2008-05-21,15:18:53
39.984861,116.352584,0,163,39589.6381365741,2008-05-21,15:18:55
39.984862,116.352585,0,163,39589.6381597222,2008-05-21,15:18:57
39.984862,116.352586,0,163,39589.6381828704,2008-05-21,15:18:59
39.984862,116.352587,0,164,39589.6382060185,2008-05-21,15:19:01
39.984861,116.352587,0,164,39589.6382291667,2008-05-21,15:19:03
39.984863,116.352588,0,164,39589.6382523148,2008-05-21,15:19:05
39.984866,116.352588,0,164,39589.638275463,2008-05-21,15:19:07
39.984869,116.352588,0,164,39589.6382986111,2008-05-21,15:19:09
39.984872,116.352589,0,165,39589.6383217593,2008-05-21,15:19:11
39.984876,116.352588,0,165,39589.6383449074,2008-05-21,15:19:13
39.984881,116.352589,0,166,39589.6383680556,2008-05-21,15:19:15
39.984892,116.352591,0,166,39589.6383912037,2008-05-21,15:19:17
39.984906,116.352598,0,166,39589.6384143519,2008-05-21,15:19:19
39.984909,116.352597,0,167,39589.6384375,2008-05-21,15:19:21
39.984912,116.352597,0,167,39589.6384606481,2008-05-21,15:19:23
39.984915,116.352597,0,168,39589.6384837963,2008-05-21,15:19:25
39.984918,116.352597,0,169,39589.6385069444,2008-05-21,15:19:27
39.984921,116.352597,0,169,39589.6385300926,2008-05-21,15:19:29
39.984923,116.352596,0,169,39589.6385532407,2008-05-21,15:19:31
39.984923,116.352596,0,169,39589.6385763889,2008-05-21,15:19:33
39.984924,116.352596,0,169,39589.638599537,2008-05-21,15:19:35
39.984925,116.352596,0,169,39589.6386226852,2008-05-21,15:19:37
39.984926,116.352596,0,169,39589.6386458333,2008-05-21,15:19:39
39.984929,116.352596,0,170,39589.6386689815,2008-05-21,15:19:41
39.984932,116.352596,0,171,39589.6386921296,2008-05-21,15:19:43
39.984934,116.352596,0,172,39589.6387152778,2008-05-21,15:19:45
39.984932,116.352596,0,174,39589.6387384259,2008-05-21,15:19:47
39.984931,116.352596,0,175,39589.6387615741,2008-05-21,15:19:49
39.98493,116.352596,0,175,39589.6387847222,2008-05-21,15:19:51
39.984928,116.352597,0,176,39589.6388078704,2008-05-21,15:19:53
39.984926,116.352597,0,176,39589.6388310185,2008-05-21,15:19:55
39.984924,116.352597,0,177,39589.6388541667,2008-05-21,15:19:57
39.984921,116.352597,0,177,39589.6388773148,2008-05-21,15:19:59
39.984917,116.352597,0,177,39589.638900463,2008-05-21,15:20:01
39.984915,116.352597,0,177,39589.6389236111,2008-05-21,15:20:03
39.984915,116.352597,0,178,39589.6389467593,2008-05-21,15:20:05
39.984917,116.352597,0,178,39589.6389699074,2008-05-21,15:20:07
39.984916,116.352597,0,178,39589.6389930556,2008-05-21,15:20:09
39.984915,116.352597,0,178,39589.6390162037,2008-05-21,15:20:11
39.984913,116.352597,0,178,39589.6390393519,2008-05-21,15:20:13
39.984912,116.352597,0,178,39589.6390625,2008-05-21,15:20:15
[truncated: 38,084 more chars]
