# Supplementary material for: Research on differential privacy protection method based on user tendency
Source: PLoS One. 2023 Oct 26;18(10):e0288823. doi: 10.1371/journal.pone.0288823 (PMC10602288; doi:10.1371/journal.pone.0288823)
Supplement: S3 Data — (ZIP) [file pone.0288823.s003.zip › Data 5-3/052/Trajectory/20080522090054.plt]

Geolife trajectory
WGS 84
Altitude is in Feet
Reserved 3
0,2,255,My Track,0,0,2,8421376
0
39.986138,116.354307,0,492,39590.375625,2008-05-22,09:00:54
39.98616,116.354234,0,493,39590.3756481481,2008-05-22,09:00:56
39.986212,116.354051,0,493,39590.3756712963,2008-05-22,09:00:58
39.986237,116.3538,0,493,39590.3756944444,2008-05-22,09:01:00
39.986254,116.353556,0,494,39590.3757175926,2008-05-22,09:01:02
39.985617,116.353211,0,482,39590.3757407407,2008-05-22,09:01:04
39.985574,116.352936,0,481,39590.3757638889,2008-05-22,09:01:06
39.985569,116.352678,0,482,39590.375787037,2008-05-22,09:01:08
39.985576,116.352419,0,483,39590.3758101852,2008-05-22,09:01:10
39.985558,116.352182,0,483,39590.3758333333,2008-05-22,09:01:12
39.985489,116.351973,0,483,39590.3758564815,2008-05-22,09:01:14
39.985474,116.351775,0,484,39590.3758796296,2008-05-22,09:01:16
39.985484,116.351569,0,484,39590.3759027778,2008-05-22,09:01:18
39.985509,116.351316,0,484,39590.3759259259,2008-05-22,09:01:20
39.98552,116.351086,0,484,39590.3759490741,2008-05-22,09:01:22
39.985533,116.350909,0,484,39590.3759722222,2008-05-22,09:01:24
39.985547,116.350759,0,484,39590.3759953704,2008-05-22,09:01:26
39.985782,116.350568,0,251,39590.3760185185,2008-05-22,09:01:28
39.985751,116.350492,0,270,39590.3760416667,2008-05-22,09:01:30
39.985718,116.350422,0,287,39590.3760648148,2008-05-22,09:01:32
39.985682,116.350366,0,302,39590.376087963,2008-05-22,09:01:34
39.985657,116.350344,0,317,39590.3761111111,2008-05-22,09:01:36
39.985644,116.350343,0,329,39590.3761342593,2008-05-22,09:01:38
39.985632,116.350261,0,338,39590.3761574074,2008-05-22,09:01:40
39.985633,116.350141,0,340,39590.3761805556,2008-05-22,09:01:42
39.985631,116.350007,0,343,39590.3762037037,2008-05-22,09:01:44
39.985643,116.349861,0,345,39590.3762268518,2008-05-22,09:01:46
39.985657,116.349659,0,347,39590.37625,2008-05-22,09:01:48
39.98565,116.349425,0,348,39590.3762731481,2008-05-22,09:01:50
39.985646,116.349191,0,350,39590.3762962963,2008-05-22,09:01:52
39.985642,116.348929,0,352,39590.3763194444,2008-05-22,09:01:54
39.985638,116.348692,0,353,39590.3763425926,2008-05-22,09:01:56
39.985629,116.348491,0,355,39590.3763657407,2008-05-22,09:01:58
39.985629,116.348337,0,356,39590.3763888889,2008-05-22,09:02:00
39.985623,116.348223,0,357,39590.376412037,2008-05-22,09:02:02
39.985634,116.348145,0,358,39590.3764351852,2008-05-22,09:02:04
39.985614,116.348087,0,359,39590.3764583333,2008-05-22,09:02:06
39.985743,116.347875,0,337,39590.3775694444,2008-05-22,09:03:42
39.985725,116.347706,0,337,39590.3775925926,2008-05-22,09:03:44
39.985717,116.347533,0,337,39590.3776157407,2008-05-22,09:03:46
39.985699,116.347358,0,337,39590.3776388889,2008-05-22,09:03:48
39.985682,116.347179,0,337,39590.377662037,2008-05-22,09:03:50
39.985675,116.347039,0,337,39590.3776851852,2008-05-22,09:03:52
39.985674,116.346917,0,337,39590.3777083333,2008-05-22,09:03:54
39.985676,116.346783,0,337,39590.3777314815,2008-05-22,09:03:56
39.985681,116.346628,0,337,39590.3777546296,2008-05-22,09:03:58
39.985695,116.346438,0,338,39590.3777777778,2008-05-22,09:04:00
39.98573,116.346131,0,337,39590.3778009259,2008-05-22,09:04:02
39.985736,116.345846,0,336,39590.3778240741,2008-05-22,09:04:04
39.985742,116.345544,0,336,39590.3778472222,2008-05-22,09:04:06
39.985748,116.345232,0,335,39590.3778703704,2008-05-22,09:04:08
39.985749,116.344947,0,334,39590.3778935185,2008-05-22,09:04:10
39.985748,116.344688,0,334,39590.3779166667,2008-05-22,09:04:12
39.985739,116.344442,0,333,39590.3779398148,2008-05-22,09:04:14
39.985714,116.344217,0,331,39590.377962963,2008-05-22,09:04:16
39.985707,116.344029,0,331,39590.3779861111,2008-05-22,09:04:18
39.985692,116.343878,0,329,39590.3780092593,2008-05-22,09:04:20
39.985688,116.343762,0,329,39590.3780324074,2008-05-22,09:04:22
39.985685,116.343637,0,328,39590.3780555556,2008-05-22,09:04:24
39.985577,116.343471,0,322,39590.3780787037,2008-05-22,09:04:26
39.985537,116.343271,0,320,39590.3781018518,2008-05-22,09:04:28
39.985502,116.343039,0,317,39590.378125,2008-05-22,09:04:30
39.985491,116.342769,0,316,39590.3781481481,2008-05-22,09:04:32
39.985478,116.342475,0,315,39590.3781712963,2008-05-22,09:04:34
39.985465,116.342174,0,314,39590.3781944444,2008-05-22,09:04:36
39.985446,116.341816,0,313,39590.3782175926,2008-05-22,09:04:38
39.985436,116.341454,0,312,39590.3782407407,2008-05-22,09:04:40
39.985427,116.34111,0,311,39590.3782638889,2008-05-22,09:04:42
39.985399,116.340821,0,309,39590.378287037,2008-05-22,09:04:44
39.985334,116.34062,0,305,39590.3783101852,2008-05-22,09:04:46
39.985318,116.340423,0,303,39590.3783333333,2008-05-22,09:04:48
39.985324,116.340274,0,302,39590.3783564815,2008-05-22,09:04:50
39.985332,116.340177,0,300,39590.3783796296,2008-05-22,09:04:52
39.985343,116.340121,0,299,39590.3784027778,2008-05-22,09:04:54
39.985362,116.340096,0,298,39590.3784259259,2008-05-22,09:04:56
39.985376,116.340101,0,298,39590.3784490741,2008-05-22,09:04:58
39.985387,116.340109,0,297,39590.3784722222,2008-05-22,09:05:00
39.985401,116.340112,0,296,39590.3784953704,2008-05-22,09:05:02
39.985422,116.34013,0,294,39590.3785185185,2008-05-22,09:05:04
39.985439,116.340159,0,290,39590.3785416667,2008-05-22,09:05:06
39.985451,116.340186,0,287,39590.3785648148,2008-05-22,09:05:08
39.985453,116.340191,0,286,39590.378587963,2008-05-22,09:05:10
39.98545,116.340196,0,285,39590.3786111111,2008-05-22,09:05:12
39.985452,116.340194,0,284,39590.3786342593,2008-05-22,09:05:14
39.985464,116.340194,0,284,39590.3786574074,2008-05-22,09:05:16
39.985471,116.340185,0,283,39590.3786805556,2008-05-22,09:05:18
39.985467,116.340149,0,282,39590.3787037037,2008-05-22,09:05:20
39.985443,116.340101,0,280,39590.3787268519,2008-05-22,09:05:22
39.985428,116.340038,0,280,39590.37875,2008-05-22,09:05:24
39.985414,116.339952,0,280,39590.3787731482,2008-05-22,09:05:26
39.9854,116.339841,0,280,39590.3787962963,2008-05-22,09:05:28
39.985391,116.339693,0,280,39590.3788194444,2008-05-22,09:05:30
39.985378,116.339473,0,278,39590.3788425926,2008-05-22,09:05:32
39.985393,116.339248,0,275,39590.3788657407,2008-05-22,09:05:34
39.985365,116.338979,0,269,39590.3788888889,2008-05-22,09:05:36
39.985362,116.338714,0,267,39590.378912037,2008-05-22,09:05:38
39.985364,116.338472,0,264,39590.3789351852,2008-05-22,09:05:40
39.985368,116.338224,0,261,39590.3789583333,2008-05-22,09:05:42
39.985367,116.337958,0,259,39590.3789814815,2008-05-22,09:05:44
39.985352,116.337686,0,255,39590.3790046296,2008-05-22,09:05:46
39.985338,116.337402,0,252,39590.3790277778,2008-05-22,09:05:48
39.985299,116.337094,0,246,39590.3790509259,2008-05-22,09:05:50
39.985276,116.336761,0,242,39590.3790740741,2008-05-22,09:05:52
39.985253,116.336432,0,238,39590.3790972222,2008-05-22,09:05:54
39.985238,116.336087,0,235,39590.3791203704,2008-05-22,09:05:56
39.985209,116.335711,0,232,39590.3791435185,2008-05-22,09:05:58
39.985204,116.335325,0,228,39590.3791666667,2008-05-22,09:06:00
39.985206,116.33496,0,224,39590.3791898148,2008-05-22,09:06:02
39.985192,116.334596,0,222,39590.379212963,2008-05-22,09:06:04
39.985175,116.33423,0,221,39590.3792361111,2008-05-22,09:06:06
39.98516,116.333862,0,219,39590.3792592593,2008-05-22,09:06:08
39.985166,116.333492,0,216,39590.3792824074,2008-05-22,09:06:10
39.985158,116.333104,0,213,39590.3793055556,2008-05-22,09:06:12
39.98516,116.332719,0,207,39590.3793287037,2008-05-22,09:06:14
39.985158,116.332345,0,205,39590.3793518519,2008-05-22,09:06:16
39.985134,116.331987,0,204,39590.379375,2008-05-22,09:06:18
39.985117,116.331628,0,203,39590.3793981481,2008-05-22,09:06:20
39.985106,116.331271,0,201,39590.3794212963,2008-05-22,09:06:22
39.985107,116.330939,0,200,39590.3794444444,2008-05-22,09:06:24
39.985099,116.3306,0,198,39590.3794675926,2008-05-22,09:06:26
39.985088,116.330302,0,198,39590.3794907407,2008-05-22,09:06:28
39.985079,116.330036,0,200,39590.3795138889,2008-05-22,09:06:30
39.98507,116.329777,0,202,39590.379537037,2008-05-22,09:06:32
39.985071,116.329528,0,204,39590.3795601852,2008-05-22,09:06:34
39.985065,116.329298,0,205,39590.3795833333,2008-05-22,09:06:36
39.985073,116.32908,0,206,39590.3796064815,2008-05-22,09:06:38
39.985068,116.328875,0,208,39590.3796296296,2008-05-22,09:06:40
39.985055,116.328685,0,209,39590.3796527778,2008-05-22,09:06:42
39.985047,116.328498,0,211,39590.3796759259,2008-05-22,09:06:44
39.98502,116.328329,0,213,39590.3796990741,2008-05-22,09:06:46
39.984991,116.328213,0,213,39590.3797222222,2008-05-22,09:06:48
39.984974,116.328148,0,212,39590.3797453704,2008-05-22,09:06:50
39.984965,116.328199,0,211,39590.3797685185,2008-05-22,09:06:52
39.984903,116.328235,0,207,39590.3797916667,2008-05-22,09:06:54
39.984907,116.328263,0,208,39590.3798148148,2008-05-22,09:06:56
39.984906,116.328258,0,209,39590.379837963,2008-05-22,09:06:58
39.98491,116.328251,0,210,39590.3798611111,2008-05-22,09:07:00
39.984913,116.328247,0,211,39590.3798842593,2008-05-22,09:07:02
39.984912,116.328249,0,211,39590.3799074074,2008-05-22,09:07:04
39.984909,116.328251,0,211,39590.3799305556,2008-05-22,09:07:06
39.984914,116.328259,0,211,39590.3799537037,2008-05-22,09:07:08
39.984914,116.328264,0,211,39590.3799768519,2008-05-22,09:07:10
39.984914,116.328269,0,212,39590.38,2008-05-22,09:07:12
39.984916,116.328272,0,212,39590.3800231481,2008-05-22,09:07:14
39.98492,116.328276,0,212,39590.3800462963,2008-05-22,09:07:16
39.984924,116.328282,0,212,39590.3800694444,2008-05-22,09:07:18
39.984928,116.328288,0,212,39590.3800925926,2008-05-22,09:07:20
39.98493,116.328295,0,212,39590.3801157407,2008-05-22,09:07:22
39.984931,116.328303,0,212,39590.3801388889,2008-05-22,09:07:24
39.984925,116.328304,0,212,39590.380162037,2008-05-22,09:07:26
39.984925,116.328272,0,212,39590.3801851852,2008-05-22,09:07:28
39.984925,116.328187,0,213,39590.3802083333,2008-05-22,09:07:30
39.984921,116.32808,0,212,39590.3802314815,2008-05-22,09:07:32
39.984923,116.327947,0,213,39590.3802546296,2008-05-22,09:07:34
39.98493,116.327833,0,214,39590.3802777778,2008-05-22,09:07:36
39.984925,116.327715,0,214,39590.3803009259,2008-05-22,09:07:38
39.98492,116.327601,0,214,39590.3803240741,2008-05-22,09:07:40
39.984905,116.327529,0,216,39590.3803472222,2008-05-22,09:07:42
39.984887,116.327467,0,217,39590.3803703704,2008-05-22,09:07:44
39.984855,116.327422,0,215,39590.3803935185,2008-05-22,09:07:46
39.984831,116.327388,0,214,39590.3804166667,2008-05-22,09:07:48
39.984823,116.327365,0,215,39590.3804398148,2008-05-22,09:07:50
39.984821,116.327365,0,214,39590.380462963,2008-05-22,09:07:52
39.984824,116.327368,0,214,39590.3804861111,2008-05-22,09:07:54
39.984823,116.327369,0,214,39590.3805092593,2008-05-22,09:07:56
39.984822,116.327372,0,214,39590.3805324074,2008-05-22,09:07:58
39.984822,116.327373,0,214,39590.3805555556,2008-05-22,09:08:00
39.98482,116.327375,0,214,39590.3805787037,2008-05-22,09:08:02
39.984819,116.327378,0,214,39590.3806018519,2008-05-22,09:08:04
39.984817,116.327384,0,214,39590.380625,2008-05-22,09:08:06
39.984809,116.327385,0,214,39590.3806481481,2008-05-22,09:08:08
39.984794,116.327371,0,214,39590.3806712963,2008-05-22,09:08:10
39.984747,116.327332,0,213,39590.3806944444,2008-05-22,09:08:12
39.984675,116.327266,0,214,39590.3807175926,2008-05-22,09:08:14
39.984564,116.327212,0,214,39590.3807407407,2008-05-22,09:08:16
39.984446,116.327181,0,213,39590.3807638889,2008-05-22,09:08:18
39.984307,116.327172,0,211,39590.380787037,2008-05-22,09:08:20
39.984105,116.327144,0,211,39590.3808101852,2008-05-22,09:08:22
39.983919,116.32716,0,209,39590.3808333333,2008-05-22,09:08:24
39.983716,116.327167,0,208,39590.3808564815,2008-05-22,09:08:26
39.983476,116.32715,0,208,39590.3808796296,2008-05-22,09:08:28
39.983256,116.327152,0,206,39590.3809027778,2008-05-22,09:08:30
39.983033,116.327149,0,205,39590.3809259259,2008-05-22,09:08:32
39.982815,116.327172,0,204,39590.3809490741,2008-05-22,09:08:34
39.982588,116.32723,0,201,39590.3809722222,2008-05-22,09:08:36
39.982374,116.327246,0,200,39590.3809953704,2008-05-22,09:08:38
39.982173,116.327254,0,199,39590.3810185185,2008-05-22,09:08:40
39.981976,116.327262,0,198,39590.3810416667,2008-05-22,09:08:42
39.981814,116.327261,0,197,39590.3810648148,2008-05-22,09:08:44
39.981699,116.327246,0,195,39590.381087963,2008-05-22,09:08:46
39.981635,116.327234,0,193,39590.3811111111,2008-05-22,09:08:48
39.981608,116.327227,0,192,39590.3811342593,2008-05-22,09:08:50
39.981593,116.32723,0,192,39590.3811574074,2008-05-22,09:08:52
39.981604,116.327226,0,190,39590.3811805556,2008-05-22,09:08:54
39.981672,116.327276,0,184,39590.3812037037,2008-05-22,09:08:56
39.98174,116.327258,0,182,39590.3812268519,2008-05-22,09:08:58
39.981784,116.327263,0,177,39590.38125,2008-05-22,09:09:00
39.981831,116.327256,0,172,39590.3812731481,2008-05-22,09:09:02
39.981862,116.327252,0,170,39590.3812962963,2008-05-22,09:09:04
39.981874,116.327264,0,164,39590.3813194444,2008-05-22,09:09:06
39.98188,116.327271,0,163,39590.3813425926,2008-05-22,09:09:08
39.981888,116.327277,0,161,39590.3813657407,2008-05-22,09:09:10
39.981901,116.32728,0,159,39590.3813888889,2008-05-22,09:09:12
39.981914,116.327283,0,158,39590.381412037,2008-05-22,09:09:14
39.981925,116.327283,0,156,39590.3814351852,2008-05-22,09:09:16
39.981936,116.327282,0,155,39590.3814583333,2008-05-22,09:09:18
39.981945,116.327284,0,153,39590.3814814815,2008-05-22,09:09:20
39.981955,116.327279,0,152,39590.3815046296,2008-05-22,09:09:22
39.981969,116.327271,0,151,39590.3815277778,2008-05-22,09:09:24
39.981973,116.327276,0,150,39590.3815509259,2008-05-22,09:09:26
39.981988,116.327273,0,142,39590.3815740741,2008-05-22,09:09:28
39.982007,116.327272,0,138,39590.3815972222,2008-05-22,09:09:30
39.982017,116.327303,0,138,39590.3816203704,2008-05-22,09:09:32
39.98203,116.327326,0,137,39590.3816435185,2008-05-22,09:09:34
39.982035,116.327351,0,137,39590.3816666667,2008-05-22,09:09:36
39.982045,116.327382,0,136,39590.3816898148,2008-05-22,09:09:38
39.982054,116.327413,0,132,39590.381712963,2008-05-22,09:09:40
39.982061,116.32744,0,129,39590.3817361111,2008-05-22,09:09:42
39.98207,116.32746,0,124,39590.3817592593,2008-05-22,09:09:44
39.982063,116.327484,0,121,39590.3817824074,2008-05-22,09:09:46
39.982041,116.327487,0,118,39590.3818055556,2008-05-22,09:09:48
39.982017,116.32749,0,116,39590.3818287037,2008-05-22,09:09:50
39.981995,116.327499,0,113,39590.3818518519,2008-05-22,09:09:52
39.981978,116.327513,0,111,39590.381875,2008-05-22,09:09:54
39.981964,116.327517,0,109,39590.3818981481,2008-05-22,09:09:56
39.981948,116.327522,0,107,39590.3819212963,2008-05-22,09:09:58
39.981925,116.327508,0,105,39590.3819444444,2008-05-22,09:10:00
39.981896,116.327514,0,105,39590.3819675926,2008-05-22,09:10:02
39.981866,116.327494,0,104,39590.3819907407,2008-05-22,09:10:04
39.981852,116.327485,0,102,39590.3820138889,2008-05-22,09:10:06
39.981837,116.327481,0,101,39590.382037037,2008-05-22,09:10:08
39.981818,116.327484,0,99,39590.3820601852,2008-05-22,09:10:10
39.981803,116.327476,0,96,39590.3820833333,2008-05-22,09:10:12
39.981792,116.327478,0,94,39590.3821064815,2008-05-22,09:10:14
39.981786,116.327471,0,92,39590.3821296296,2008-05-22,09:10:16
39.981774,116.32747,0,90,39590.3821527778,2008-05-22,09:10:18
39.981737,116.327471,0,87,39590.3821759259,2008-05-22,09:10:20
39.981714,116.327473,0,85,39590.3821990741,2008-05-22,09:10:22
39.981683,116.327458,0,84,39590.3822222222,2008-05-22,09:10:24
39.981651,116.327457,0,82,39590.3822453704,2008-05-22,09:10:26
39.98162,116.327461,0,82,39590.3822685185,2008-05-22,09:10:28
39.981601,116.327489,0,81,39590.3822916667,2008-05-22,09:10:30
39.981599,116.327506,0,80,39590.3823148148,2008-05-22,09:10:32
39.981597,116.327529,0,80,39590.382337963,2008-05-22,09:10:34
39.981589,116.327563,0,79,39590.3823611111,2008-05-22,09:10:36
39.981586,116.327598,0,78,39590.3823842593,2008-05-22,09:10:38
39.981573,116.327626,0,78,39590.3824074074,2008-05-22,09:10:40
39.981552,116.327705,0,85,39590.3824305556,2008-05-22,09:10:42
39.981538,116.327733,0,86,39590.3824537037,2008-05-22,09:10:44
39.981524,116.327763,0,87,39590.3824768519,2008-05-22,09:10:46
39.981518,116.327807,0,88,39590.3825,2008-05-22,09:10:48
39.981516,116.327834,0,89,39590.3825231481,2008-05-22,09:10:50
39.981524,116.327876,0,89,39590.3825462963,2008-05-22,09:10:52
39.981539,116.327916,0,88,39590.3825694444,2008-05-22,09:10:54
39.981549,116.327946,0,91,39590.3825925926,2008-05-22,09:10:56
39.981538,116.327984,0,91,39590.3826157407,2008-05-22,09:10:58
39.981531,116.328014,0,92,39590.3826388889,2008-05-22,09:11:00
39.981525,116.328052,0,92,39590.382662037,2008-05-22,09:11:02
39.981512,116.328088,0,92,39590.3826851852,2008-05-22,09:11:04
39.98151,116.328115,0,94,39590.3827083333,2008-05-22,09:11:06
39.981511,116.328144,0,95,39590.3827314815,2008-05-22,09:11:08
39.98151,116.328178,0,97,39590.3827546296,2008-05-22,09:11:10
39.981547,116.32821,0,101,39590.3827777778,2008-05-22,09:11:12
39.981544,116.328243,0,104,39590.3828009259,2008-05-22,09:11:14
39.98155,116.328279,0,106,39590.3828240741,2008-05-22,09:11:16
39.981541,116.328311,0,111,39590.3828472222,2008-05-22,09:11:18
39.981566,116.328352,0,115,39590.3828703704,2008-05-22,09:11:20
39.98155,116.328383,0,120,39590.3828935185,2008-05-22,09:11:22
39.981536,116.328417,0,124,39590.3829166667,2008-05-22,09:11:24
39.981526,116.328446,0,125,39590.3829398148,2008-05-22,09:11:26
39.981506,116.328497,0,130,39590.382962963,2008-05-22,09:11:28
39.981511,116.32853,0,132,39590.3829861111,2008-05-22,09:11:30
39.981511,116.328563,0,134,39590.3830092593,2008-05-22,09:11:32
39.981508,116.32861,0,138,39590.3830324074,2008-05-22,09:11:34
39.981524,116.328632,0,141,39590.3830555556,2008-05-22,09:11:36
39.981525,116.328659,0,143,39590.3830787037,2008-05-22,09:11:38
39.981527,116.328686,0,145,39590.3831018518,2008-05-22,09:11:40
39.98154,116.328715,0,148,39590.383125,2008-05-22,09:11:42
39.981535,116.328736,0,149,39590.3831481481,2008-05-22,09:11:44
39.981524,116.328756,0,152,39590.3831712963,2008-05-22,09:11:46
39.981525,116.328763,0,154,39590.3831944444,2008-05-22,09:11:48
39.981534,116.32879,0,156,39590.3832175926,2008-05-22,09:11:50
39.981523,116.328798,0,156,39590.3832407407,2008-05-22,09:11:52
39.981579,116.328799,0,159,39590.3832638889,2008-05-22,09:11:54
39.981596,116.32879,0,158,39590.383287037,2008-05-22,09:11:56
39.98164,116.328796,0,161,39590.3833101852,2008-05-22,09:11:58
39.98166,116.328801,0,162,39590.3833333333,2008-05-22,09:12:00
39.981686,116.328803,0,164,39590.3833564815,2008-05-22,09:12:02
39.981703,116.328815,0,165,39590.3833796296,2008-05-22,09:12:04
39.981721,116.328826,0,166,39590.3834027778,2008-05-22,09:12:06
39.981749,116.328851,0,167,39590.3834259259,2008-05-22,09:12:08
39.981771,116.328889,0,168,39590.3834490741,2008-05-22,09:12:10
39.981778,116.328949,0,168,39590.3834722222,2008-05-22,09:12:12
39.981785,116.328971,0,170,39590.3834953704,2008-05-22,09:12:14
39.98179,116.328945,0,174,39590.3835185185,2008-05-22,09:12:16
39.981842,116.328973,0,171,39590.3835416667,2008-05-22,09:12:18
39.981863,116.328995,0,172,39590.3835648148,2008-05-22,09:12:20
39.981873,116.329009,0,174,39590.383587963,2008-05-22,09:12:22
39.981905,116.329013,0,175,39590.3836111111,2008-05-22,09:12:24
39.981937,116.328997,0,176,39590.3836342593,2008-05-22,09:12:26
39.982073,116.328914,0,184,39590.3836574074,2008-05-22,09:12:28
39.982147,116.328851,0,187,39590.3836805556,2008-05-22,09:12:30
39.982147,116.328841,0,189,39590.3837037037,2008-05-22,09:12:32
39.982199,116.328805,0,192,39590.3837268518,2008-05-22,09:12:34
39.982257,116.328769,0,193,39590.38375,2008-05-22,09:12:36
39.982281,116.328727,0,193,39590.3837731481,2008-05-22,09:12:38
39.982283,116.328719,0,194,39590.3837962963,2008-05-22,09:12:40
39.98229,116.328696,0,195,39590.3838194444,2008-05-22,09:12:42
39.982296,116.328696,0,196,39590.3838425926,2008-05-22,09:12:44
39.982315,116.328684,0,194,39590.3838657407,2008-05-22,09:12:46
39.982324,116.3287,0,195,39590.3838888889,2008-05-22,09:12:48
39.982341,116.328702,0,196,39590.383912037,2008-05-22,09:12:50
39.982359,116.328707,0,197,39590.3839351852,2008-05-22,09:12:52
39.982362,116.328774,0,197,39590.3839583333,2008-05-22,09:12:54
39.982374,116.328777,0,199,39590.3839814815,2008-05-22,09:12:56
39.982397,116.328789,0,200,39590.3840046296,2008-05-22,09:12:58
39.982427,116.328807,0,201,39590.3840277778,2008-05-22,09:13:00
39.982452,116.328826,0,201,39590.3840509259,2008-05-22,09:13:02
39.982479,116.328828,0,202,39590.3840740741,2008-05-22,09:13:04
39.982499,116.328835,0,204,39590.3840972222,2008-05-22,09:13:06
39.982538,116.32886,0,206,39590.3841203704,2008-05-22,09:13:08
39.982561,116.328863,0,208,39590.3841435185,2008-05-22,09:13:10
39.982593,116.328875,0,209,39590.3841666667,2008-05-22,09:13:12
39.982619,116.328867,0,212,39590.3841898148,2008-05-22,09:13:14
39.982665,116.328883,0,213,39590.384212963,2008-05-22,09:13:16
39.982692,116.328878,0,216,39590.3842361111,2008-05-22,09:13:18
39.982713,116.328878,0,219,39590.3842592593,2008-05-22,09:13:20
39.982737,116.32888,0,221,39590.3842824074,2008-05-22,09:13:22
39.982754,116.328878,0,223,39590.3843055556,2008-05-22,09:13:24
39.982783,116.328868,0,223,39590.3843287037,2008-05-22,09:13:26
39.982796,116.328888,0,223,39590.3843518518,2008-05-22,09:13:28
39.982825,116.328878,0,227,39590.384375,2008-05-22,09:13:30
39.982843,116.328908,0,231,39590.3843981481,2008-05-22,09:13:32
39.982916,116.328904,0,232,39590.3844212963,2008-05-22,09:13:34
39.982986,116.328831,0,219,39590.3844444444,2008-05-22,09:13:36
39.983027,116.328733,0,198,39590.3844675926,2008-05-22,09:13:38
39.983045,116.328721,0,197,39590.3844907407,2008-05-22,09:13:40
39.983052,116.328684,0,198,39590.3845138889,2008-05-22,09:13:42
39.983057,116.328647,0,198,39590.384537037,2008-05-22,09:13:44
39.983065,116.328615,0,197,39590.3845601852,2008-05-22,09:13:46
39.983082,116.32858,0,195,39590.3845833333,2008-05-22,09:13:48
39.983101,116.328563,0,193,39590.3846064815,2008-05-22,09:13:50
39.983126,116.328533,0,187,39590.3846296296,2008-05-22,09:13:52
39.983124,116.328535,0,188,39590.3846527778,2008-05-22,09:13:54
39.983127,116.328533,0,187,39590.3846759259,2008-05-22,09:13:56
39.983132,116.328532,0,187,39590.3846990741,2008-05-22,09:13:58
39.983139,116.328525,0,187,39590.3847222222,2008-05-22,09:14:00
39.983152,116.32851,0,187,39590.3847453704,2008-05-22,09:14:02
39.98316,116.328496,0,187,39590.3847685185,2008-05-22,09:14:04
39.983159,116.328489,0,187,39590.3847916667,2008-05-22,09:14:06
39.983161,116.328483,0,187,39590.3848148148,2008-05-22,09:14:08
39.983152,116.328471,0,187,39590.384837963,2008-05-22,09:14:10
39.983145,116.328465,0,186,39590.3848611111,2008-05-22,09:14:12
39.983131,116.32846,0,186,39590.3848842593,2008-05-22,09:14:14
39.983112,116.328465,0,186,39590.3849074074,2008-05-22,09:14:16
39.983104,116.328468,0,186,39590.3849305556,2008-05-22,09:14:18
39.983095,116.328477,0,186,39590.3849537037,2008-05-22,09:14:20
39.983085,116.328494,0,186,39590.3849768518,2008-05-22,09:14:22
39.983073,116.328518,0,187,39590.385,2008-05-22,09:14:24
39.983063,116.328538,0,187,39590.3850231481,2008-05-22,09:14:26
39.983053,116.328558,0,187,39590.3850462963,2008-05-22,09:14:28
39.983044,116.328579,0,187,39590.3850694444,2008-05-22,09:14:30
39.983037,116.328603,0,187,39590.3850925926,2008-05-22,09:14:32
39.983028,116.328613,0,187,39590.3851157407,2008-05-22,09:14:34
39.983027,116.328607,0,187,39590.3851388889,2008-05-22,09:14:36
39.983029,116.3286,0,187,39590.385162037,2008-05-22,09:14:38
39.983026,116.328599,0,187,39590.3851851852,2008-05-22,09:14:40
39.983022,116.328604,0,187,39590.3852083333,2008-05-22,09:14:42
39.986897,116.326361,0,278,39590.3882175926,2008-05-22,09:19:02
39.986916,116.326375,0,264,39590.3882407407,2008-05-22,09:19:04
39.986943,116.326406,0,244,39590.3882638889,2008-05-22,09:19:06
39.986977,116.326381,0,226,39590.388287037,2008-05-22,09:19:08
39.987032,116.326349,0,201,39590.3883101852,2008-05-22,09:19:10
39.987047,116.326376,0,197,39590.3883333333,2008-05-22,09:19:12
39.987067,116.326381,0,196,39590.3883564815,2008-05-22,09:19:14
39.987075,116.32639,0,196,39590.3883796296,2008-05-22,09:19:16
39.987082,116.326412,0,197,39590.3884027778,2008-05-22,09:19:18
39.987096,116.326437,0,197,39590.3884259259,2008-05-22,09:19:20
39.987112,116.326461,0,197,39590.3884490741,2008-05-22,09:19:22
39.987126,116.326501,0,197,39590.3884722222,2008-05-22,09:19:24
39.987145,116.326539,0,198,39590.3884953704,2008-05-22,09:19:26
39.987175,116.326574,0,198,39590.3885185185,2008-05-22,09:19:28
39.98719,116.326771,0,198,39590.3886342593,2008-05-22,09:19:38
39.987197,116.326824,0,197,39590.3886574074,2008-05-22,09:19:40
39.987215,116.326916,0,197,39590.3887037037,2008-05-22,09:19:44
39.98725,116.326906,0,197,39590.38875,2008-05-22,09:19:48
39.987238,116.32689,0,197,39590.3887731481,2008-05-22,09:19:50
39.9871,116.32687,0,197,39590.3887962963,2008-05-22,09:19:52
39.986805,116.326869,0,196,39590.3888194444,2008-05-22,09:19:54
39.986739,116.326875,0,198,39590.3888425926,2008-05-22,09:19:56
39.986755,116.326858,0,198,39590.3888657407,2008-05-22,09:19:58
39.98676,116.326845,0,198,39590.3888888889,2008-05-22,09:20:00
39.986759,116.326833,0,198,39590.388912037,2008-05-22,09:20:02
39.986748,116.326839,0,198,39590.3889351852,2008-05-22,09:20:04
39.986676,116.326871,0,198,39590.3889583333,2008-05-22,09:20:06
39.986624,116.326893,0,198,39590.3889814815,2008-05-22,09:20:08
39.986598,116.326904,0,198,39590.3890046296,2008-05-22,09:20:10
39.986582,116.326921,0,198,39590.3890277778,2008-05-22,09:20:12
39.986579,116.32694,0,198,39590.3890509259,2008-05-22,09:20:14
39.986576,116.326967,0,199,39590.3890740741,2008-05-22,09:20:16
39.986582,116.326989,0,199,39590.3890972222,2008-05-22,09:20:18
39.986577,116.32702,0,199,39590.3891203704,2008-05-22,09:20:20
39.98658,116.327043,0,199,39590.3891435185,2008-05-22,09:20:22
39.986592,116.327064,0,200,39590.3891666667,2008-05-22,09:20:24
39.986615,116.327083,0,200,39590.3891898148,2008-05-22,09:20:26
39.986641,116.327107,0,200,39590.389212963,2008-05-22,09:20:28
39.98666,116.327137,0,200,39590.3892361111,2008-05-22,09:20:30
39.986699,116.327158,0,200,39590.3892592593,2008-05-22,09:20:32
39.98674,116.327176,0,201,39590.3892824074,2008-05-22,09:20:34
39.986788,116.327188,0,201,39590.3893055556,2008-05-22,09:20:36
39.98684,116.327199,0,202,39590.3893287037,2008-05-22,09:20:38
39.986895,116.327203,0,202,39590.3893518519,2008-05-22,09:20:40
39.986882,116.327203,0,202,39590.389375,2008-05-22,09:20:42
39.986826,116.327218,0,202,39590.3893981481,2008-05-22,09:20:44
39.986743,116.327242,0,202,39590.3894212963,2008-05-22,09:20:46
39.986694,116.327255,0,202,39590.3894444444,2008-05-22,09:20:48
39.986659,116.32726,0,202,39590.3894675926,2008-05-22,09:20:50
39.986634,116.32726,0,202,39590.3894907407,2008-05-22,09:20:52
39.986615,116.327263,0,203,39590.3895138889,2008-05-22,09:20:54
39.98678,116.326988,0,197,39590.3928472222,2008-05-22,09:25:42
39.986779,116.326962,0,198,39590.3928703704,2008-05-22,09:25:44
39.986773,116.326958,0,198,39590.3928935185,2008-05-22,09:25:46
39.986766,116.326944,0,198,39590.3929166667,2008-05-22,09:25:48
39.986763,116.326934,0,198,39590.3929398148,2008-05-22,09:25:50
39.98676,116.326921,0,199,39590.392962963,2008-05-22,09:25:52
39.98675,116.326909,0,199,39590.3929861111,2008-05-22,09:25:54
39.986739,116.326904,0,199,39590.3930092593,2008-05-22,09:25:56
39.986731,116.326898,0,199,39590.3930324074,2008-05-22,09:25:58
39.986726,116.326901,0,200,39590.3930555556,2008-05-22,09:26:00
39.986715,116.326912,0,200,39590.3930787037,2008-05-22,09:26:02
39.986707,116.326924,0,201,39590.3931018518,2008-05-22,09:26:04
39.986701,116.326936,0,201,39590.393125,2008-05-22,09:26:06
39.986701,116.326943,0,201,39590.3931481481,2008-05-22,09:26:08
39.98671,116.326946,0,201,39590.3931712963,2008-05-22,09:26:10
39.986712,116.326948,0,201,39590.3931944444,2008-05-22,09:26:12
39.986708,116.326954,0,201,39590.3932175926,2008-05-22,09:26:14
39.986713,116.326955,0,201,39590.393287037,2008-05-22,09:26:20
39.986713,116.326955,0,201,39590.3933796296,2008-05-22,09:26:28
39.986706,116.326947,0,201,39590.3934027778,2008-05-22,09:26:30
39.98666,116.326889,0,205,39590.3934259259,2008-05-22,09:26:32
39.986645,116.326886,0,206,39590.3934490741,2008-05-22,09:26:34
39.986635,116.326907,0,207,39590.3934722222,2008-05-22,09:26:36
39.98663,116.326928,0,207,39590.3934953704,2008-05-22,09:26:38
39.986627,116.326943,0,208,39590.3935185185,2008-05-22,09:26:40
39.986619,116.326946,0,209,39590.3935416667,2008-05-22,09:26:42
39.98662,116.32693,0,208,39590.3935648148,2008-05-22,09:26:44
39.986622,116.326911,0,209,39590.393587963,2008-05-22,09:26:46
39.986622,116.326898,0,209,39590.3936111111,2008-05-22,09:26:48
39.986617,116.326893,0,210,39590.3936342593,2008-05-22,09:26:50
39.986614,116.326887,0,210,39590.3936574074,2008-05-22,09:26:52
39.986614,116.32688,0,211,39590.3936805556,2008-05-22,09:26:54
39.986617,116.326873,0,211,39590.3937037037,2008-05-22,09:26:56
39.986618,116.326858,0,213,39590.3937268518,2008-05-22,09:26:58
39.986621,116.32684,0,215,39590.39375,2008-05-22,09:27:00
39.986626,116.326834,0,216,39590.3937731481,2008-05-22,09:27:02
39.986634,116.326825,0,217,39590.3937962963,2008-05-22,09:27:04
39.986631,116.326814,0,218,39590.3938194444,2008-05-22,09:27:06
39.986639,116.326804,0,217,39590.3938888889,2008-05-22,09:27:12
39.986698,116.32679,0,216,39590.3940740741,2008-05-22,09:27:28
39.986696,116.326788,0,216,39590.3940972222,2008-05-22,09:27:30
39.986691,116.326787,0,217,39590.3941203704,2008-05-22,09:27:32
39.986683,116.32678,0,219,39590.3941435185,2008-05-22,09:27:34
39.986682,116.326774,0,219,39590.3941666667,2008-05-22,09:27:36
39.98668,116.326772,0,219,39590.3941898148,2008-05-22,09:27:38
39.986678,116.326769,0,219,39590.394212963,2008-05-22,09:27:40
39.986677,116.326767,0,219,39590.3942361111,2008-05-22,09:27:42
39.986677,116.326767,0,219,39590.3942592593,2008-05-22,09:27:44
39.986678,116.32677,0,220,39590.3942824074,2008-05-22,09:27:46
39.986676,116.326772,0,220,39590.3943055556,2008-05-22,09:27:48
39.986663,116.326766,0,220,39590.3943287037,2008-05-22,09:27:50
39.986646,116.326755,0,220,39590.3943518519,2008-05-22,09:27:52
39.986625,116.326736,0,221,39590.394375,2008-05-22,09:27:54
39.9866,116.326717,0,221,39590.3943981482,2008-05-22,09:27:56
39.986579,116.326718,0,222,39590.3944212963,2008-05-22,09:27:58
39.986558,116.326716,0,223,39590.3944444444,2008-05-22,09:28:00
39.986527,116.3267,0,224,39590.3944675926,2008-05-22,09:28:02
39.986509,116.326689,0,225,39590.3944907407,2008-05-22,09:28:04
39.986494,116.326681,0,226,39590.3945138889,2008-05-22,09:28:06
39.986468,116.326663,0,227,39590.394537037,2008-05-22,09:28:08
39.986455,116.32666,0,227,39590.3945601852,2008-05-22,09:28:10
39.98645,116.326659,0,228,39590.3945833333,2008-05-22,09:28:12
39.986436,116.326649,0,228,39590.3946064815,2008-05-22,09:28:14
39.986428,116.326643,0,229,39590.3946296296,2008-05-22,09:28:16
39.986426,116.326646,0,229,39590.3946527778,2008-05-22,09:28:18
39.98641,116.32664,0,228,39590.3946759259,2008-05-22,09:28:20
39.986393,116.326621,0,229,39590.3946990741,2008-05-22,09:28:22
39.986392,116.326601,0,229,39590.3947222222,2008-05-22,09:28:24
39.98639,116.326595,0,230,39590.3947453704,2008-05-22,09:28:26
39.986382,116.326599,0,230,39590.3947685185,2008-05-22,09:28:28
39.986386,116.326605,0,231,39590.3947916667,2008-05-22,09:28:30
39.986403,116.326611,0,231,39590.3948148148,2008-05-22,09:28:32
39.986417,116.326618,0,231,39590.394837963,2008-05-22,09:28:34
39.986419,116.326615,0,231,39590.3948611111,2008-05-22,09:28:36
39.98642,116.326617,0,231,39590.3948842593,2008-05-22,09:28:38
39.986426,116.326703,0,230,39590.3949074074,2008-05-22,09:28:40
39.986438,116.326702,0,230,39590.3949305556,2008-05-22,09:28:42
39.986447,116.326712,0,230,39590.3949537037,2008-05-22,09:28:44
39.986443,116.326722,0,229,39590.3949768519,2008-05-22,09:28:46
39.986454,116.326823,0,229,39590.395,2008-05-22,09:28:48
39.986479,116.326918,0,230,39590.3950231481,2008-05-22,09:28:50
39.986507,116.327027,0,230,39590.3950462963,2008-05-22,09:28:52
39.986515,116.327083,0,229,39590.3950694444,2008-05-22,09:28:54
39.986529,116.327123,0,229,39590.3950925926,2008-05-22,09:28:56
39.986553,116.327153,0,229,39590.3951157407,2008-05-22,09:28:58
39.986565,116.327167,0,229,39590.3951388889,2008-05-22,09:29:00
39.986559,116.327175,0,229,39590.395162037,2008-05-22,09:29:02
39.986549,116.32717,0,230,39590.3951851852,2008-05-22,09:29:04
39.986537,116.327155,0,229,39590.3952083333,2008-05-22,09:29:06
39.986518,116.327132,0,228,39590.3952314815,2008-05-22,09:29:08
39.986508,116.327125,0,228,39590.3952546296,2008-05-22,09:29:10
39.986507,116.32713,0,228,39590.3952777778,2008-05-22,09:29:12
39.986491,116.327123,0,229,39590.3953009259,2008-05-22,09:29:14
39.986463,116.327092,0,227,39590.3953240741,2008-05-22,09:29:16
39.986429,116.327071,0,227,39590.3953472222,2008-05-22,09:29:18
39.986394,116.327057,0,227,39590.3953703704,2008-05-22,09:29:20
39.986361,116.32705,0,227,39590.3953935185,2008-05-22,09:29:22
39.986342,116.327045,0,227,39590.3954166667,2008-05-22,09:29:24
39.986347,116.327038,0,226,39590.3954398148,2008-05-22,09:29:26
39.986354,116.32702,0,225,39590.395462963,2008-05-22,09:29:28
39.986353,116.32701,0,223,39590.3954861111,2008-05-22,09:29:30
39.986353,116.327021,0,223,39590.3955092593,2008-05-22,09:29:32
39.986336,116.327022,0,222,39590.3955324074,2008-05-22,09:29:34
39.986306,116.327035,0,222,39590.3955555556,2008-05-22,09:29:36
39.986288,116.327065,0,221,39590.3955787037,2008-05-22,09:29:38
39.98627,116.327096,0,221,39590.3956018519,2008-05-22,09:29:40
39.986248,116.327128,0,221,39590.395625,2008-05-22,09:29:42
39.986222,116.327156,0,221,39590.3956481481,2008-05-22,09:29:44
39.986209,116.327183,0,221,39590.3956712963,2008-05-22,09:29:46
39.986184,116.327201,0,221,39590.3956944444,2008-05-22,09:29:48
39.98609,116.327311,0,226,39590.3974305556,2008-05-22,09:32:18
39.985893,116.327388,0,219,39590.3974537037,2008-05-22,09:32:20
39.985513,116.327502,0,206,39590.3974768519,2008-05-22,09:32:22
39.985406,116.327471,0,204,39590.3975,2008-05-22,09:32:24
39.984783,116.327884,0,193,39590.3975231481,2008-05-22,09:32:26
39.984322,116.328192,0,192,39590.3975462963,2008-05-22,09:32:28
39.984184,116.328354,0,200,39590.3975694444,2008-05-22,09:32:30
39.98405,116.328456,0,203,39590.3975925926,2008-05-22,09:32:32
39.98387,116.328595,0,205,39590.3976157407,2008-05-22,09:32:34
39.983847,116.328597,0,205,39590.3976388889,2008-05-22,09:32:36
39.983765,116.328664,0,208,39590.397662037,2008-05-22,09:32:38
39.983711,116.328669,0,208,39590.3976851852,2008-05-22,09:32:40
39.983667,116.328647,0,211,39590.3977083333,2008-05-22,09:32:42
39.983625,116.328675,0,214,39590.3977314815,2008-05-22,09:32:44
39.983378,116.328885,0,221,39590.3977546296,2008-05-22,09:32:46
39.983244,116.329016,0,224,39590.3977777778,2008-05-22,09:32:48
39.983212,116.328934,0,230,39590.3978009259,2008-05-22,09:32:50
39.983237,116.328927,0,236,39590.3978240741,2008-05-22,09:32:52
39.983241,116.328888,0,240,39590.3978472222,2008-05-22,09:32:54
39.983244,116.328862,0,241,39590.3978703704,2008-05-22,09:32:56
39.98322,116.328823,0,243,39590.3978935185,2008-05-22,09:32:58
39.983211,116.328801,0,243,39590.3979166667,2008-05-22,09:33:00
39.983193,116.328784,0,243,39590.3979398148,2008-05-22,09:33:02
39.983147,116.328727,0,237,39590.397962963,2008-05-22,09:33:04
39.983066,116.3287,0,234,39590.3979861111,2008-05-22,09:33:06
39.983047,116.328683,0,235,39590.3980092593,2008-05-22,09:33:08
39.983,116.328658,0,231,39590.3980324074,2008-05-22,09:33:10
39.982919,116.32864,0,227,39590.3980555556,2008-05-22,09:33:12
39.982905,116.328586,0,220,39590.3980787037,2008-05-22,09:33:14
39.982891,116.328593,0,221,39590.3981018519,2008-05-22,09:33:16
39.98289,116.328559,0,217,39590.398125,2008-05-22,09:33:18
39.982873,116.328561,0,216,39590.3981481481,2008-05-22,09:33:20
39.982868,116.328566,0,215,39590.3981712963,2008-05-22,09:33:22
39.982811,116.328626,0,219,39590.3981944444,2008-05-22,09:33:24
39.982798,116.328632,0,219,39590.3982175926,2008-05-22,09:33:26
39.982789,116.328649,0,218,39590.3982407407,2008-05-22,09:33:28
39.982727,116.328657,0,217,39590.3982638889,2008-05-22,09:33:30
39.982656,116.32865,0,217,39590.398287037,2008-05-22,09:33:32
39.982645,116.328648,0,217,39590.3983101852,2008-05-22,09:33:34
39.982639,116.328639,0,217,39590.3983333333,2008-05-22,09:33:36
39.982589,116.328694,0,219,39590.3983564815,2008-05-22,09:33:38
39.982528,116.328748,0,222,39590.3983796296,2008-05-22,09:33:40
39.98249,116.328749,0,221,39590.3984027778,2008-05-22,09:33:42
39.982474,116.328716,0,217,39590.3984259259,2008-05-22,09:33:44
39.982434,116.32872,0,215,39590.3984490741,2008-05-22,09:33:46
39.982406,116.328721,0,214,39590.3984722222,2008-05-22,09:33:48
39.982376,116.328722,0,212,39590.3984953704,2008-05-22,09:33:50
39.982354,116.32873,0,210,39590.3985185185,2008-05-22,09:33:52
39.982315,116.328805,0,211,39590.3985416667,2008-05-22,09:33:54
39.982311,116.328818,0,209,39590.3985648148,2008-05-22,09:33:56
39.982299,116.328835,0,208,39590.398587963,2008-05-22,09:33:58
39.982293,116.328843,0,207,39590.3986111111,2008-05-22,09:34:00
39.982287,116.328854,0,205,39590.3986342593,2008-05-22,09:34:02
39.982275,116.328836,0,210,39590.3986574074,2008-05-22,09:34:04
39.982268,116.328817,0,215,39590.3986805556,2008-05-22,09:34:06
39.982268,116.328815,0,215,39590.3987037037,2008-05-22,09:34:08
39.982275,116.328824,0,215,39590.3987268518,2008-05-22,09:34:10
39.982293,116.328835,0,215,39590.39875,2008-05-22,09:34:12
39.982273,116.328808,0,216,39590.3987731481,2008-05-22,09:34:14
39.982267,116.328763,0,215,39590.3987962963,2008-05-22,09:34:16
39.982176,116.328683,0,212,39590.3988194444,2008-05-22,09:34:18
39.982141,116.328673,0,211,39590.3988425926,2008-05-22,09:34:20
39.982118,116.328669,0,210,39590.3988657407,2008-05-22,09:34:22
39.982071,116.328672,0,207,39590.3988888889,2008-05-22,09:34:24
39.982026,116.32868,0,206,39590.398912037,2008-05-22,09:34:26
39.98199,116.328688,0,205,39590.3989351852,2008-05-22,09:34:28
39.982,116.328645,0,203,39590.3989583333,2008-05-22,09:34:30
39.982002,116.328614,0,201,39590.3989814815,2008-05-22,09:34:32
39.982002,116.328582,0,200,39590.3990046296,2008-05-22,09:34:34
39.981983,116.328594,0,200,39590.3990277778,2008-05-22,09:34:36
39.981953,116.328614,0,200,39590.3990509259,2008-05-22,09:34:38
39.981903,116.328654,0,200,39590.3990740741,2008-05-22,09:34:40
39.98184,116.328685,0,201,39590.3990972222,2008-05-22,09:34:42
39.981811,116.328712,0,201,39590.3991203704,2008-05-22,09:34:44
39.98178,116.328738,0,201,39590.3991435185,2008-05-22,09:34:46
39.981732,116.328738,0,201,39590.3991666667,2008-05-22,09:34:48
39.981658,116.328791,0,202,39590.3991898148,2008-05-22,09:34:50
39.981617,116.328805,0,203,39590.399212963,2008-05-22,09:34:52
39.981607,116.328807,0,203,39590.3992361111,2008-05-22,09:34:54
39.981564,116.328812,0,203,39590.3992592593,2008-05-22,09:34:56
39.981544,116.328793,0,204,39590.3992824074,2008-05-22,09:34:58
39.98154,116.328773,0,203,39590.3993055556,2008-05-22,09:35:00
39.981539,116.328739,0,204,39590.3993287037,2008-05-22,09:35:02
39.981551,116.328699,0,204,39590.3993518518,2008-05-22,09:35:04
39.981547,116.328671,0,204,39590.399375,2008-05-22,09:35:06
39.981547,116.328643,0,204,39590.3993981481,2008-05-22,09:35:08
39.981548,116.32864,0,204,39590.3994212963,2008-05-22,09:35:10
39.981551,116.328636,0,205,39590.3994444444,2008-05-22,09:35:12
39.981553,116.328636,0,205,39590.3994675926,2008-05-22,09:35:14
39.981552,116.328636,0,205,39590.3994907407,2008-05-22,09:35:16
39.981555,116.328633,0,205,39590.3995138889,2008-05-22,09:35:18
39.98156,116.328631,0,204,39590.399537037,2008-05-22,09:35:20
39.981566,116.328627,0,204,39590.3995601852,2008-05-22,09:35:22
39.981572,116.328626,0,203,39590.3995833333,2008-05-22,09:35:24
39.981577,116.328625,0,203,39590.3996064815,2008-05-22,09:35:26
39.98089,116.3288,0,239,39590.4006018518,2008-05-22,09:36:52
39.980891,116.328798,0,239,39590.400625,2008-05-22,09:36:54
39.980896,116.328796,0,239,39590.4006481481,2008-05-22,09:36:56
39.980932,116.328763,0,239,39590.4006712963,2008-05-22,09:36:58
39.980964,116.328743,0,240,39590.4006944444,2008-05-22,09:37:00
39.981146,116.328714,0,240,39590.4007175926,2008-05-22,09:37:02
39.981266,116.328703,0,239,39590.4007407407,2008-05-22,09:37:04
39.981338,116.328677,0,239,39590.4007638889,2008-05-22,09:37:06
39.981466,116.328572,0,244,39590.4008796296,2008-05-22,09:37:16
39.981494,116.328562,0,251,39590.4009027778,2008-05-22,09:37:18
39.981528,116.328565,0,262,39590.4009259259,2008-05-22,09:37:20
39.981559,116.328561,0,275,39590.4009490741,2008-05-22,09:37:22
39.981574,116.328556,0,289,39590.4009722222,2008-05-22,09:37:24
39.981595,116.32854,0,306,39590.4009953704,2008-05-22,09:37:26
39.981356,116.328593,0,231,39590.4014351852,2008-05-22,09:38:04
39.981404,116.328642,0,231,39590.4014583333,2008-05-22,09:38:06
39.98146,116.328579,0,226,39590.4014814815,2008-05-22,09:38:08
39.981457,116.328574,0,232,39590.4015046296,2008-05-22,09:38:10
39.981434,116.328561,0,245,39590.4015277778,2008-05-22,09:38:12
39.981444,116.328549,0,250,39590.4015509259,2008-05-22,09:38:14
39.981427,116.328532,0,248,39590.4015740741,2008-05-22,09:38:16
39.981415,116.328504,0,258,39590.4015972222,2008-05-22,09:38:18
39.981404,116.328475,0,263,39590.4016203704,2008-05-22,09:38:20
39.981392,116.328463,0,263,39590.4016435185,2008-05-22,09:38:22
39.981398,116.328452,0,268,39590.4016666667,2008-05-22,09:38:24
39.981401,116.328448,0,270,39590.4016898148,2008-05-22,09:38:26
39.981413,116.328442,0,273,39590.401712963,2008-05-22,09:38:28
39.981412,116.328428,0,276,39590.4017361111,2008-05-22,09:38:30
39.981408,116.328403,0,287,39590.4017592593,2008-05-22,09:38:32
39.981408,116.328404,0,288,39590.4017824074,2008-05-22,09:38:34
39.981409,116.328404,0,289,39590.4018055556,2008-05-22,09:38:36
39.981409,116.328404,0,289,39590.4018287037,2008-05-22,09:38:38
39.981412,116.328404,0,289,39590.4018518519,2008-05-22,09:38:40
39.981417,116.328403,0,290,39590.401875,2008-05-22,09:38:42
39.981422,116.328384,0,297,39590.4018981481,2008-05-22,09:38:44
39.981429,116.328379,0,302,39590.4019212963,2008-05-22,09:38:46
39.981435,116.328378,0,306,39590.4019444444,2008-05-22,09:38:48
39.981439,116.328372,0,310,39590.4019675926,2008-05-22,09:38:50
39.981439,116.328373,0,313,39590.4019907407,2008-05-22,09:38:52
39.981437,116.328375,0,316,39590.4020138889,2008-05-22,09:38:54
39.981433,116.328372,0,317,39590.402037037,2008-05-22,09:38:56
39.981432,116.328372,0,318,39590.4020601852,2008-05-22,09:38:58
39.981431,116.328375,0,319,39590.4020833333,2008-05-22,09:39:00
39.981429,116.328378,0,319,39590.4021064815,2008-05-22,09:39:02
39.981429,116.328383,0,320,39590.4021296296,2008-05-22,09:39:04
39.98143,116.328387,0,320,39590.4021527778,2008-05-22,09:39:06
39.98143,116.328391,0,320,39590.4021759259,2008-05-22,09:39:08
39.981431,116.328393,0,320,39590.4021990741,2008-05-22,09:39:10
39.981412,116.328329,0,317,39590.4022222222,2008-05-22,09:39:12
39.981394,116.328254,0,315,39590.4022453704,2008-05-22,09:39:14
39.981401,116.328205,0,315,39590.4022685185,2008-05-22,09:39:16
39.981381,116.328247,0,307,39590.4022916667,2008-05-22,09:39:18
39.981383,116.328313,0,294,39590.4023148148,2008-05-22,09:39:20
39.981377,116.328295,0,287,39590.402337963,2008-05-22,09:39:22
39.981415,116.328257,0,280,39590.4023611111,2008-05-22,09:39:24
39.98145,116.328215,0,269,39590.4023842593,2008-05-22,09:39:26
39.981448,116.328176,0,263,39590.4024074074,2008-05-22,09:39:28
39.981439,116.328141,0,259,39590.4024305556,2008-05-22,09:39:30
39.98143,116.328104,0,255,39590.4024537037,2008-05-22,09:39:32
39.981416,116.328074,0,255,39590.4024768519,2008-05-22,09:39:34
39.981405,116.32804,0,256,39590.4025,2008-05-22,09:39:36
39.981428,116.327996,0,249,39590.4025231482,2008-05-22,09:39:38
39.981429,116.327958,0,249,39590.4025462963,2008-05-22,09:39:40
39.981478,116.327886,0,238,39590.4025694444,2008-05-22,09:39:42
39.981489,116.32784,0,234,39590.4025925926,2008-05-22,09:39:44
39.981504,116.327793,0,229,39590.4026157407,2008-05-22,09:39:46
39.981497,116.327763,0,229,39590.4026388889,2008-05-22,09:39:48
39.981504,116.32773,0,227,39590.402662037,2008-05-22,09:39:50
39.981512,116.327689,0,217,39590.4026851852,2008-05-22,09:39:52
39.981522,116.327649,0,212,39590.4027083333,2008-05-22,09:39:54
39.981511,116.327606,0,206,39590.4027314815,2008-05-22,09:39:56
39.981505,116.327572,0,205,39590.4027546296,2008-05-22,09:39:58
39.981523,116.327544,0,200,39590.4027777778,2008-05-22,09:40:00
39.981531,116.327526,0,200,39590.4028009259,2008-05-22,09:40:02
39.981553,116.327519,0,201,39590.4028240741,2008-05-22,09:40:04
39.981571,116.327517,0,201,39590.4028472222,2008-05-22,09:40:06
39.981589,116.327513,0,201,39590.4028703704,2008-05-22,09:40:08
39.981617,116.327519,0,203,39590.4028935185,2008-05-22,09:40:10
39.981641,116.327499,0,203,39590.4029166667,2008-05-22,09:40:12
39.98167,116.327501,0,206,39590.4029398148,2008-05-22,09:40:14
39.981698,116.32752,0,208,39590.402962963,2008-05-22,09:40:16
39.981725,116.327539,0,210,39590.4029861111,2008-05-22,09:40:18
39.981742,116.327543,0,210,39590.4030092593,2008-05-22,09:40:20
39.98175,116.327551,0,211,39590.4030324074,2008-05-22,09:40:22
39.981767,116.327567,0,212,39590.4030555556,2008-05-22,09:40:24
39.981782,116.327603,0,212,39590.4030787037,2008-05-22,09:40:26
39.981811,116.327607,0,212,39590.4031018519,2008-05-22,09:40:28
39.981827,116.32761,0,214,39590.403125,2008-05-22,09:40:30
39.981856,116.327616,0,217,39590.4031481481,2008-05-22,09:40:32
39.981866,116.327638,0,219,39590.4031712963,2008-05-22,09:40:34
39.981917,116.327567,0,225,39590.4031944444,2008-05-22,09:40:36
39.98195,116.327551,0,230,39590.4032175926,2008-05-22,09:40:38
39.98197,116.327545,0,234,39590.4032407407,2008-05-22,09:40:40
39.981986,116.327552,0,238,39590.4032638889,2008-05-22,09:40:42
39.982,116.327556,0,241,39590.403287037,2008-05-22,09:40:44
39.982013,116.327572,0,246,39590.4033101852,2008-05-22,09:40:46
39.982026,116.327527,0,250,39590.4033333333,2008-05-22,09:40:48
39.982032,116.327459,0,259,39590.4033564815,2008-05-22,09:40:50
39.982051,116.32745,0,247,39590.4033796296,2008-05-22,09:40:52
39.982073,116.327452,0,243,39590.4034027778,2008-05-22,09:40:54
39.982097,116.327407,0,244,39590.4034259259,2008-05-22,09:40:56
39.982112,116.327387,0,239,39590.4034490741,2008-05-22,09:40:58
39.98212,116.327368,0,237,39590.4034722222,2008-05-22,09:41:00
39.982124,116.327345,0,235,39590.4034953704,2008-05-22,09:41:02
39.982119,116.327322,0,235,39590.4035185185,2008-05-22,09:41:04
39.982115,116.327294,0,237,39590.4035416667,2008-05-22,09:41:06
39.982113,116.327273,0,238,39590.4035648148,2008-05-22,09:41:08
39.982119,116.327215,0,239,39590.403587963,2008-05-22,09:41:10
39.982114,116.327178,0,243,39590.4036111111,2008-05-22,09:41:12
39.982108,116.327161,0,243,39590.4036342593,2008-05-22,09:41:14
39.982105,116.327165,0,242,39590.4036574074,2008-05-22,09:41:16
39.982089,116.327159,0,243,39590.4036805556,2008-05-22,09:41:18
39.982073,116.327164,0,245,39590.4037037037,2008-05-22,09:41:20
39.982034,116.327173,0,246,39590.4037268519,2008-05-22,09:41:22
39.982022,116.327186,0,248,39590.40375,2008-05-22,09:41:24
39.981992,116.327181,0,249,39590.4037731481,2008-05-22,09:41:26
39.981954,116.327155,0,248,39590.4037962963,2008-05-22,09:41:28
39.98194,116.327145,0,249,39590.4038194444,2008-05-22,09:41:30
39.981925,116.327137,0,248,39590.4038425926,2008-05-22,09:41:32
39.981888,116.327132,0,243,39590.4038657407,2008-05-22,09:41:34
39.981869,116.327114,0,238,39590.4038888889,2008-05-22,09:41:36
39.981834,116.327086,0,234,39590.403912037,2008-05-22,09:41:38
39.981787,116.327023,0,226,39590.4039351852,2008-05-22,09:41:40
39.981753,116.326999,0,222,39590.4039583333,2008-05-22,09:41:42
39.981724,116.326979,0,219,39590.4039814815,2008-05-22,09:41:44
39.981699,116.32695,0,217,39590.4040046296,2008-05-22,09:41:46
39.98167,116.326919,0,215,39590.4040277778,2008-05-22,09:41:48
39.981645,116.326891,0,213,39590.4040509259,2008-05-22,09:41:50
39.981622,116.326895,0,215,39590.4040740741,2008-05-22,09:41:52
39.981598,116.326884,0,216,39590.4040972222,2008-05-22,09:41:54
39.981576,116.326878,0,217,39590.4041203704,2008-05-22,09:41:56
39.981548,116.326878,0,217,39590.4041435185,2008-05-22,09:41:58
39.981531,116.326883,0,215,39590.4041666667,2008-05-22,09:42:00
39.981504,116.326876,0,208,39590.4041898148,2008-05-22,09:42:02
39.981494,116.326855,0,207,39590.404212963,2008-05-22,09:42:04
39.981464,116.326849,0,200,39590.4042361111,2008-05-22,09:42:06
39.981445,116.326841,0,202,39590.4042592593,2008-05-22,09:42:08
39.981438,116.326821,0,202,39590.4042824074,2008-05-22,09:42:10
39.981435,116.3268,0,201,39590.4043055556,2008-05-22,09:42:12
39.981428,116.326767,0,201,39590.4043287037,2008-05-22,09:42:14
39.981417,116.326746,0,201,39590.4043518519,2008-05-22,09:42:16
39.981424,116.326729,0,199,39590.404375,2008-05-22,09:42:18
39.981424,116.326693,0,198,39590.4043981481,2008-05-22,09:42:20
39.981423,116.326658,0,198,39590.4044212963,2008-05-22,09:42:22
39.981423,116.326617,0,198,39590.4044444444,2008-05-22,09:42:24
39.981419,116.326574,0,198,39590.4044675926,2008-05-22,09:42:26
39.981406,116.326537,0,198,39590.4044907407,2008-05-22,09:42:28
39.981399,116.326504,0,197,39590.4045138889,2008-05-22,09:42:30
39.981395,116.326475,0,197,39590.404537037,2008-05-22,09:42:32
39.9814,116.326433,0,197,39590.4045601852,2008-05-22,09:42:34
39.981398,116.326399,0,197,39590.4045833333,2008-05-22,09:42:36
39.981395,116.326371,0,197,39590.4046064815,2008-05-22,09:42:38
39.981382,116.326344,0,194,39590.4046296296,2008-05-22,09:42:40
39.981379,116.326312,0,192,39590.4046527778,2008-05-22,09:42:42
39.981376,116.326283,0,191,39590.4046759259,2008-05-22,09:42:44
39.981387,116.326243,0,190,39590.4046990741,2008-05-22,09:42:46
39.981396,116.326212,0,188,39590.4047222222,2008-05-22,09:42:48
39.981397,116.326181,0,189,39590.4047453704,2008-05-22,09:42:50
39.981403,116.326143,0,188,39590.4047685185,2008-05-22,09:42:52
39.981401,116.326107,0,190,39590.4047916667,2008-05-22,09:42:54
39.9814,116.326078,0,191,39590.4048148148,2008-05-22,09:42:56
39.981401,116.326054,0,193,39590.404837963,2008-05-22,09:42:58
39.981398,116.326032,0,194,39590.4048611111,2008-05-22,09:43:00
39.981395,116.326005,0,195,39590.4048842593,2008-05-22,09:43:02
39.981397,116.325976,0,196,39590.4049074074,2008-05-22,09:43:04
39.981414,116.325941,0,196,39590.4049305556,2008-05-22,09:43:06
39.981424,116.32591,0,196,39590.4049537037,2008-05-22,09:43:08
39.981429,116.325878,0,197,39590.4049768519,2008-05-22,09:43:10
39.981427,116.325853,0,198,39590.405,2008-05-22,09:43:12
39.981422,116.325835,0,198,39590.4050231481,2008-05-22,09:43:14
39.981423,116.325819,0,199,39590.4050462963,2008-05-22,09:43:16
39.981421,116.325788,0,200,39590.4050694444,2008-05-22,09:43:18
39.98141,116.32574,0,201,39590.4050925926,2008-05-22,09:43:20
39.981406,116.32571,0,201,39590.4051157407,2008-05-22,09:43:22
39.981385,116.325685,0,202,39590.4051388889,2008-05-22,09:43:24
39.981364,116.325659,0,200,39590.405162037,2008-05-22,09:43:26
39.981363,116.325635,0,201,39590.4051851852,2008-05-22,09:43:28
39.981358,116.325616,0,203,39590.4052083333,2008-05-22,09:43:30
39.981352,116.325585,0,203,39590.4052314815,2008-05-22,09:43:32
39.981342,116.325559,0,203,39590.4052546296,2008-05-22,09:43:34
39.98133,116.325514,0,204,39590.4052777778,2008-05-22,09:43:36
39.981329,116.325452,0,203,39590.4053009259,2008-05-22,09:43:38
39.98133,116.325412,0,203,39590.4053240741,2008-05-22,09:43:40
39.981334,116.325378,0,205,39590.4053472222,2008-05-22,09:43:42
39.981345,116.325333,0,205,39590.4053703704,2008-05-22,09:43:44
39.981338,116.325288,0,206,39590.4053935185,2008-05-22,09:43:46
39.981332,116.325261,0,208,39590.4054166667,2008-05-22,09:43:48
39.981331,116.325225,0,209,39590.4054398148,2008-05-22,09:43:50
39.981328,116.325198,0,211,39590.405462963,2008-05-22,09:43:52
39.981322,116.325162,0,212,39590.4054861111,2008-05-22,09:43:54
39.981308,116.32513,0,214,39590.4055092593,2008-05-22,09:43:56
39.981308,116.325094,0,215,39590.4055324074,2008-05-22,09:43:58
39.981308,116.325055,0,217,39590.4055555556,2008-05-22,09:44:00
39.981306,116.325021,0,219,39590.4055787037,2008-05-22,09:44:02
39.981301,116.324983,0,220,39590.4056018519,2008-05-22,09:44:04
39.981294,116.324946,0,222,39590.405625,2008-05-22,09:44:06
39.981295,116.324901,0,223,39590.4056481481,2008-05-22,09:44:08
39.981292,116.324872,0,225,39590.4056712963,2008-05-22,09:44:10
39.981308,116.324832,0,226,39590.4056944444,2008-05-22,09:44:12
39.981306,116.324793,0,230,39590.4057175926,2008-05-22,09:44:14
39.981305,116.324766,0,232,39590.4057407407,2008-05-22,09:44:16
39.981289,116.324723,0,234,39590.4057638889,2008-05-22,09:44:18
39.981275,116.324688,0,236,39590.405787037,2008-05-22,09:44:20
39.981259,116.324657,0,240,39590.4058101852,2008-05-22,09:44:22
39.981256,116.324626,0,242,39590.4058333333,2008-05-22,09:44:24
39.981181,116.324571,0,234,39590.4058564815,2008-05-22,09:44:26
39.981171,116.324549,0,237,39590.4058796296,2008-05-22,09:44:28
39.981132,116.324563,0,240,39590.4059027778,2008-05-22,09:44:30
39.981097,116.324558,0,242,39590.4059259259,2008-05-22,09:44:32
39.981061,116.324553,0,247,39590.4059490741,2008-05-22,09:44:34
39.98104,116.32455,0,245,39590.4059722222,2008-05-22,09:44:36
39.980976,116.324517,0,251,39590.4059953704,2008-05-22,09:44:38
39.980946,116.324514,0,252,39590.4060185185,2008-05-22,09:44:40
39.980979,116.324572,0,246,39590.4060416667,2008-05-22,09:44:42
39.980985,116.324598,0,242,39590.4060648148,2008-05-22,09:44:44
39.980958,116.324608,0,236,39590.406087963,2008-05-22,09:44:46
39.980943,116.324608,0,236,39590.4061111111,2008-05-22,09:44:48
39.98093,116.324617,0,234,39590.4061342593,2008-05-22,09:44:50
39.980919,116.324625,0,232,39590.4061574074,2008-05-22,09:44:52
39.980917,116.324614,0,231,39590.4061805556,2008-05-22,09:44:54
39.980905,116.324579,0,229,39590.4062037037,2008-05-22,09:44:56
39.980886,116.324559,0,220,39590.4062268519,2008-05-22,09:44:58
39.980873,116.32455,0,212,39590.40625,2008-05-22,09:45:00
39.980843,116.324537,0,209,39590.4062731481,2008-05-22,09:45:02
39.98082,116.324525,0,203,39590.4062962963,2008-05-22,09:45:04
39.980802,116.324505,0,198,39590.4063194444,2008-05-22,09:45:06
39.98078,116.3245,0,197,39590.4063425926,2008-05-22,09:45:08
39.980764,116.324479,0,196,39590.4063657407,2008-05-22,09:45:10
39.980741,116.324454,0,197,39590.4063888889,2008-05-22,09:45:12
39.980716,116.324447,0,196,39590.406412037,2008-05-22,09:45:14
39.980691,116.324425,0,196,39590.4064351852,2008-05-22,09:45:16
39.980662,116.3244,0,197,39590.4064583333,2008-05-22,09:45:18
39.980619,116.324418,0,196,39590.4064814815,2008-05-22,09:45:20
39.980595,116.324414,0,196,39590.4065046296,2008-05-22,09:45:22
39.980549,116.324414,0,197,39590.4065277778,2008-05-22,09:45:24
39.980523,116.324409,0,196,39590.4065509259,2008-05-22,09:45:26
39.980498,116.324409,0,197,39590.4065740741,2008-05-22,09:45:28
39.980471,116.324413,0,197,39590.4065972222,2008-05-22,09:45:30
39.98045,116.3244,0,196,39590.4066203704,2008-05-22,09:45:32
39.980416,116.324412,0,197,39590.4066435185,2008-05-22,09:45:34
39.980388,116.324416,0,195,39590.4066666667,2008-05-22,09:45:36
39.980372,116.324412,0,195,39590.4066898148,2008-05-22,09:45:38
39.98036,116.324404,0,193,39590.406712963,2008-05-22,09:45:40
39.980358,116.324397,0,192,39590.4067361111,2008-05-22,09:45:42
39.980363,116.324385,0,191,39590.4067592593,2008-05-22,09:45:44
39.980369,116.324359,0,191,39590.4067824074,2008-05-22,09:45:46
39.980354,116.324329,0,191,39590.4068055556,2008-05-22,09:45:48
39.980328,116.324303,0,191,39590.4068287037,2008-05-22,09:45:50
39.980289,116.324312,0,191,39590.4068518518,2008-05-22,09:45:52
39.980238,116.324285,0,187,39590.406875,2008-05-22,09:45:54
39.980232,116.324238,0,187,39590.4068981481,2008-05-22,09:45:56
39.980232,116.324211,0,187,39590.4069212963,2008-05-22,09:45:58
39.980213,116.324208,0,187,39590.4069444444,2008-05-22,09:46:00
39.980219,116.324168,0,187,39590.4069675926,2008-05-22,09:46:02
39.980209,116.324135,0,188,39590.4069907407,2008-05-22,09:46:04
39.980175,116.324097,0,188,39590.4070138889,2008-05-22,09:46:06
39.980136,116.324055,0,188,39590.407037037,2008-05-22,09:46:08
39.9801,116.324026,0,187,39590.4070601852,2008-05-22,09:46:10
39.980077,116.324007,0,186,39590.4070833333,2008-05-22,09:46:12
39.980055,116.323983,0,190,39590.4071064815,2008-05-22,09:46:14
39.980039,116.323992,0,188,39590.4071296296,2008-05-22,09:46:16
39.980019,116.323981,0,188,39590.4071527778,2008-05-22,09:46:18
39.980002,116.323961,0,193,39590.4071759259,2008-05-22,09:46:20
39.979981,116.323952,0,194,39590.4071990741,2008-05-22,09:46:22
39.979723,116.323998,0,120,39590.4167592593,2008-05-22,10:00:08
39.979697,116.324005,0,123,39590.4167824074,2008-05-22,10:00:10
39.979693,116.324005,0,123,39590.4168055556,2008-05-22,10:00:12
39.979691,116.324003,0,123,39590.4168287037,2008-05-22,10:00:14
39.979691,116.323998,0,123,39590.4168518518,2008-05-22,10:00:16
39.979674,116.323966,0,124,39590.416875,2008-05-22,10:00:18
39.979675,116.323938,0,124,39590.4168981481,2008-05-22,10:00:20
39.979679,116.323926,0,124,39590.4169212963,2008-05-22,10:00:22
39.979681,116.323908,0,124,39590.4169444444,2008-05-22,10:00:24
39.979674,116.323916,0,124,39590.4169675926,2008-05-22,10:00:26
39.979664,116.323927,0,121,39590.4169907407,2008-05-22,10:00:28
39.979662,116.323928,0,121,39590.4170138889,2008-05-22,10:00:30
39.979659,116.32393,0,121,39590.417037037,2008-05-22,10:00:32
39.979659,116.32393,0,121,39590.4170601852,2008-05-22,10:00:34
39.979657,116.323882,0,122,39590.4170833333,2008-05-22,10:00:36
39.979651,116.323812,0,127,39590.4171064815,2008-05-22,10:00:38
39.979629,116.323728,0,131,39590.4171296296,2008-05-22,10:00:40
39.979621,116.323641,0,133,39590.4171527778,2008-05-22,10:00:42
39.979614,116.323557,0,139,39590.4171759259,2008-05-22,10:00:44
39.979617,116.323428,0,143,39590.4171990741,2008-05-22,10:00:46
39.979631,116.323273,0,152,39590.4172222222,2008-05-22,10:00:48
39.979644,116.323097,0,160,39590.4172453704,2008-05-22,10:00:50
39.979627,116.322924,0,164,39590.4172685185,2008-05-22,10:00:52
39.979632,116.32274,0,164,39590.4172916667,2008-05-22,10:00:54
39.979639,116.322579,0,169,39590.4173148148,2008-05-22,10:00:56
39.979644,116.322424,0,175,39590.417337963,2008-05-22,10:00:58
39.979642,116.322283,0,177,39590.4173611111,2008-05-22,10:01:00
39.979638,116.32215,0,178,39590.4173842593,2008-05-22,10:01:02
39.979637,116.322027,0,184,39590.4174074074,2008-05-22,10:01:04
39.979624,116.321922,0,189,39590.4174305556,2008-05-22,10:01:06
39.979619,116.321802,0,191,39590.4174537037,2008-05-22,10:01:08
39.979626,116.321697,0,195,39590.4174768519,2008-05-22,10:01:10
39.979648,116.321583,0,195,39590.4175,2008-05-22,10:01:12
39.979663,116.321538,0,200,39590.4175231481,2008-05-22,10:01:14
39.979729,116.321501,0,220,39590.4175462963,2008-05-22,10:01:16
39.979754,116.321482,0,228,39590.4175694444,2008-05-22,10:01:18
39.979779,116.32146,0,231,39590.4175925926,2008-05-22,10:01:20
39.979772,116.321476,0,238,39590.4176157407,2008-05-22,10:01:22
39.979853,116.321467,0,241,39590.4176388889,2008-05-22,10:01:24
39.979952,116.321461,0,239,39590.417662037,2008-05-22,10:01:26
39.980068,116.321456,0,228,39590.4176851852,2008-05-22,10:01:28
39.980193,116.321445,0,223,39590.4177083333,2008-05-22,10:01:30
39.980322,116.321416,0,218,39590.4177314815,2008-05-22,10:01:32
39.980445,116.321404,0,205,39590.4177546296,2008-05-22,10:01:34
39.980566,116.321387,0,191,39590.4177777778,2008-05-22,10:01:36
39.98071,116.321368,0,167,39590.4178009259,2008-05-22,10:01:38
39.980866,116.321321,0,159,39590.4178240741,2008-05-22,10:01:40
39.981006,116.321304,0,156,39590.4178472222,2008-05-22,10:01:42
39.981141,116.321313,0,156,39590.4178703704,2008-05-22,10:01:44
39.981217,116.321317,0,148,39590.4178935185,2008-05-22,10:01:46
39.981244,116.321319,0,139,39590.4179166667,2008-05-22,10:01:48
39.981258,116.321306,0,119,39590.4179398148,2008-05-22,10:01:50
39.981293,116.321329,0,127,39590.417962963,2008-05-22,10:01:52
39.98134,116.321288,0,106,39590.4179861111,2008-05-22,10:01:54
39.981406,116.321289,0,110,39590.4180092593,2008-05-22,10:01:56
39.981451,116.321278,0,96,39590.4180324074,2008-05-22,10:01:58
39.981514,116.321277,0,83,39590.4180555556,2008-05-22,10:02:00
39.981608,116.321274,0,84,39590.4180787037,2008-05-22,10:02:02
39.981717,116.32127,0,87,39590.4181018519,2008-05-22,10:02:04
39.981859,116.321276,0,80,39590.418125,2008-05-22,10:02:06
39.981979,116.321276,0,78,39590.4181481482,2008-05-22,10:02:08
39.982126,116.321238,0,49,39590.4181712963,2008-05-22,10:02:10
39.982264,116.321199,0,45,39590.4181944444,2008-05-22,10:02:12
39.98239,116.321163,0,40,39590.4182175926,2008-05-22,10:02:14
39.982503,116.321134,0,47,39590.4182407407,2008-05-22,10:02:16
39.982611,116.321115,0,49,39590.4182638889,2008-05-22,10:02:18
39.982741,116.321103,0,50,39590.418287037,2008-05-22,10:02:20
39.982875,116.321103,0,49,39590.4183101852,2008-05-22,10:02:22
39.983025,116.321108,0,55,39590.4183333333,2008-05-22,10:02:24
39.983152,116.321116,0,44,39590.4183564815,2008-05-22,10:02:26
39.983273,116.321107,0,35,39590.4183796296,2008-05-22,10:02:28
39.983392,116.321099,0,29,39590.4184027778,2008-05-22,10:02:30
39.983513,116.321096,0,37,39590.4184259259,2008-05-22,10:02:32
39.983611,116.321087,0,30,39590.4184490741,2008-05-22,10:02:34
39.983707,116.32108,0,27,39590.4184722222,2008-05-22,10:02:36
39.983782,116.32108,0,40,39590.4184953704,2008-05-22,10:02:38
39.983822,116.321087,0,47,39590.4185185185,2008-05-22,10:02:40
39.983815,116.321088,0,59,39590.4185416667,2008-05-22,10:02:42
39.983816,116.321091,0,73,39590.4185648148,2008-05-22,10:02:44
39.983814,116.321091,0,73,39590.418587963,2008-05-22,10:02:46
39.983815,116.321091,0,73,39590.4186111111,2008-05-22,10:02:48
39.983815,116.321091,0,74,39590.4186342593,2008-05-22,10:02:50
39.983814,116.321092,0,74,39590.4186574074,2008-05-22,10:02:52
39.983813,116.321092,0,74,39590.4186805556,2008-05-22,10:02:54
39.983814,116.321092,0,74,39590.4187037037,2008-05-22,10:02:56
39.983818,116.321092,0,74,39590.4187268519,2008-05-22,10:02:58
39.983861,116.32108,0,75,39590.41875,2008-05-22,10:03:00
39.983929,116.321072,0,78,39590.4187731481,2008-05-22,10:03:02
39.984017,116.321068,0,70,39590.4187962963,2008-05-22,10:03:04
39.984087,116.321074,0,72,39590.4188194444,2008-05-22,10:03:06
39.984165,116.321073,0,73,39590.4188425926,2008-05-22,10:03:08
39.984256,116.321063,0,77,39590.4188657407,2008-05-22,10:03:10
39.984335,116.321048,0,79,39590.4188888889,2008-05-22,10:03:12
39.984407,116.321036,0,86,39590.418912037,2008-05-22,10:03:14
39.984474,116.321021,0,92,39590.4189351852,2008-05-22,10:03:16
39.984541,116.321006,0,95,39590.4189583333,2008-05-22,10:03:18
39.9846,116.320995,0,98,39590.4189814815,2008-05-22,10:03:20
39.984669,116.320971,0,109,39590.4190046296,2008-05-22,10:03:22
39.984739,116.320927,0,113,39590.4190277778,2008-05-22,10:03:24
39.984792,116.320846,0,118,39590.4190509259,2008-05-22,10:03:26
39.984817,116.320719,0,118,39590.4190740741,2008-05-22,10:03:28
39.984822,116.320574,0,118,39590.4190972222,2008-05-22,10:03:30
39.984816,116.320421,0,117,39590.4191203704,2008-05-22,10:03:32
39.984816,116.320251,0,117,39590.4191435185,2008-05-22,10:03:34
39.984811,116.320055,0,118,39590.4191666667,2008-05-22,10:03:36
39.9848,116.319835,0,119,39590.4191898148,2008-05-22,10:03:38
39.984796,116.319596,0,120,39590.419212963,2008-05-22,10:03:40
39.984786,116.319353,0,121,39590.4192361111,2008-05-22,10:03:42
39.984779,116.319096,0,122,39590.4192592593,2008-05-22,10:03:44
39.984781,116.318831,0,122,39590.4192824074,2008-05-22,10:03:46
39.984782,116.318574,0,121,39590.4193055556,2008-05-22,10:03:48
39.984774,116.318319,0,122,39590.4193287037,2008-05-22,10:03:50
39.984751,116.31807,0,123,39590.4193518519,2008-05-22,10:03:52
39.984738,116.317868,0,124,39590.419375,2008-05-22,10:03:54
39.98475,116.317714,0,124,39590.4193981481,2008-05-22,10:03:56
39.984768,116.317605,0,123,39590.4194212963,2008-05-22,10:03:58
39.984744,116.317533,0,119,39590.4194444444,2008-05-22,10:04:00
39.984731,116.31752,0,117,39590.4194675926,2008-05-22,10:04:02
39.984726,116.31752,0,116,39590.4194907407,2008-05-22,10:04:04
39.984725,116.31752,0,116,39590.4195138889,2008-05-22,10:04:06
39.984726,116.317521,0,116,39590.419537037,2008-05-22,10:04:08
39.984726,116.317521,0,116,39590.4195601852,2008-05-22,10:04:10
39.984726,116.317521,0,116,39590.4195833333,2008-05-22,10:04:12
39.984726,116.317523,0,116,39590.4196064815,2008-05-22,10:04:14
39.984726,116.317526,0,116,39590.4196296296,2008-05-22,10:04:16
39.984726,116.317529,0,116,39590.4196527778,2008-05-22,10:04:18
39.984726,116.317532,0,116,39590.4196759259,2008-05-22,10:04:20
39.984726,116.317534,0,116,39590.4196990741,2008-05-22,10:04:22
39.984727,116.317539,0,116,39590.4197222222,2008-05-22,10:04:24
39.984727,116.317543,0,116,39590.4197453704,2008-05-22,10:04:26
39.984727,116.317546,0,116,39590.4197685185,2008-05-22,10:04:28
39.984727,116.317549,0,116,39590.4197916667,2008-05-22,10:04:30
39.984727,116.317549,0,116,39590.4198148148,2008-05-22,10:04:32
39.984727,116.317544,0,116,39590.419837963,2008-05-22,10:04:34
39.984727,116.317519,0,115,39590.4198611111,2008-05-22,10:04:36
39.984717,116.317448,0,114,39590.4198842593,2008-05-22,10:04:38
39.984714,116.317344,0,116,39590.4199074074,2008-05-22,10:04:40
39.984713,116.317234,0,117,39590.4199305556,2008-05-22,10:04:42
39.984713,116.317097,0,118,39590.4199537037,2008-05-22,10:04:44
39.984694,116.31692,0,120,39590.4199768519,2008-05-22,10:04:46
39.984679,116.316742,0,122,39590.42,2008-05-22,10:04:48
39.984675,116.316552,0,122,39590.4200231481,2008-05-22,10:04:50
39.984678,116.316341,0,123,39590.4200462963,2008-05-22,10:04:52
39.984679,116.316106,0,124,39590.4200694444,2008-05-22,10:04:54
39.984671,116.315843,0,123,39590.4200925926,2008-05-22,10:04:56
39.984667,116.315585,0,124,39590.4201157407,2008-05-22,10:04:58
39.984669,116.315332,0,125,39590.4201388889,2008-05-22,10:05:00
39.984671,116.315093,0,126,39590.420162037,2008-05-22,10:05:02
39.984669,116.314882,0,125,39590.4201851852,2008-05-22,10:05:04
39.984662,116.314722,0,125,39590.4202083333,2008-05-22,10:05:06
39.984658,116.314636,0,126,39590.4202314815,2008-05-22,10:05:08
39.984664,116.314615,0,126,39590.4202546296,2008-05-22,10:05:10
39.98467,116.314625,0,127,39590.4202777778,2008-05-22,10:05:12
39.984663,116.314626,0,127,39590.4203009259,2008-05-22,10:05:14
39.984662,116.314626,0,127,39590.4203240741,2008-05-22,10:05:16
39.984662,116.314629,0,127,39590.4203472222,2008-05-22,10:05:18
39.984662,116.314631,0,127,39590.4203703704,2008-05-22,10:05:20
39.984662,116.314631,0,127,39590.4203935185,2008-05-22,10:05:22
39.984662,116.31463,0,127,39590.4204166667,2008-05-22,10:05:24
39.984662,116.314613,0,127,39590.4204398148,2008-05-22,10:05:26
39.984657,116.314537,0,129,39590.420462963,2008-05-22,10:05:28
39.984648,116.314437,0,129,39590.4204861111,2008-05-22,10:05:30
39.98466,116.314348,0,129,39590.4205092593,2008-05-22,10:05:32
39.984664,116.314252,0,131,39590.4205324074,2008-05-22,10:05:34
39.984659,116.314161,0,132,39590.4205555556,2008-05-22,10:05:36
39.984648,116.314066,0,132,39590.4205787037,2008-05-22,10:05:38
39.984636,116.314015,0,135,39590.4206018519,2008-05-22,10:05:40
39.984636,116.314003,0,136,39590.420625,2008-05-22,10:05:42
39.984628,116.313991,0,138,39590.4206481481,2008-05-22,10:05:44
39.984628,116.313991,0,138,39590.4206712963,2008-05-22,10:05:46
39.984627,116.31399,0,138,39590.4206944444,2008-05-22,10:05:48
39.984627,116.31399,0,138,39590.4207175926,2008-05-22,10:05:50
39.984627,116.313991,0,138,39590.4207407407,2008-05-22,10:05:52
39.984627,116.313992,0,139,39590.4207638889,2008-05-22,10:05:54
39.984627,116.313992,0,139,39590.420787037,2008-05-22,10:05:56
39.984627,116.313992,0,139,39590.4208101852,2008-05-22,10:05:58
39.984626,116.313993,0,139,39590.4208333333,2008-05-22,10:06:00
39.984626,116.313994,0,139,39590.4208564815,2008-05-22,10:06:02
39.984626,116.313993,0,139,39590.4208796296,2008-05-22,10:06:04
39.984625,116.31399,0,139,39590.4209027778,2008-05-22,10:06:06
39.984625,116.313987,0,139,39590.4209259259,2008-05-22,10:06:08
39.984629,116.313946,0,139,39590.4209490741,2008-05-22,10:06:10
39.984629,116.31386,0,138,39590.4209722222,2008-05-22,10:06:12
39.984634,116.313754,0,135,39590.4209953704,2008-05-22,10:06:14
39.984631,116.313661,0,132,39590.4210185185,2008-05-22,10:06:16
39.984621,116.313577,0,130,39590.4210416667,2008-05-22,10:06:18
39.984623,116.313542,0,130,39590.4210648148,2008-05-22,10:06:20
39.984631,116.313532,0,130,39590.421087963,2008-05-22,10:06:22
39.984631,116.313524,0,130,39590.4211111111,2008-05-22,10:06:24
39.984631,116.313524,0,130,39590.4211342593,2008-05-22,10:06:26
39.984632,116.313526,0,130,39590.4211574074,2008-05-22,10:06:28
39.984632,116.313528,0,130,39590.4211805556,2008-05-22,10:06:30
39.984632,116.313531,0,130,39590.4212037037,2008-05-22,10:06:32
39.984632,116.313533,0,130,39590.4212268519,2008-05-22,10:06:34
39.984632,116.313534,0,130,39590.42125,2008-05-22,10:06:36
39.984632,116.313533,0,130,39590.4212731481,2008-05-22,10:06:38
39.984632,116.313531,0,130,39590.4212962963,2008-05-22,10:06:40
39.984632,116.31353,0,130,39590.4213194444,2008-05-22,10:06:42
39.984632,116.31353,0,130,39590.4213425926,2008-05-22,10:06:44
39.984632,116.313531,0,130,39590.4213657407,2008-05-22,10:06:46
39.984632,116.313533,0,130,39590.4213888889,2008-05-22,10:06:48
39.984632,116.313535,0,130,39590.421412037,2008-05-22,10:06:50
39.984632,116.313533,0,130,39590.4214351852,2008-05-22,10:06:52
39.984631,116.31353,0,130,39590.4214583333,2008-05-22,10:06:54
39.984631,116.31353,0,130,39590.4214814815,2008-05-22,10:06:56
39.984631,116.31353,0,130,39590.4215046296,2008-05-22,10:06:58
39.984631,116.313529,0,130,39590.4215277778,2008-05-22,10:07:00
39.984631,116.313528,0,130,39590.4215509259,2008-05-22,10:07:02
39.984631,116.313529,0,130,39590.4215740741,2008-05-22,10:07:04
39.984631,116.313529,0,130,39590.4215972222,2008-05-22,10:07:06
39.984631,116.31353,0,130,39590.4216203704,2008-05-22,10:07:08
39.984631,116.313531,0,130,39590.4216435185,2008-05-22,10:07:10
39.984631,116.313533,0,130,39590.4216666667,2008-05-22,10:07:12
39.984631,116.313535,0,129,39590.4216898148,2008-05-22,10:07:14
39.984631,116.313537,0,129,39590.421712963,2008-05-22,10:07:16
39.984632,116.31354,0,129,39590.4217361111,2008-05-22,10:07:18
39.984632,116.31354,0,129,39590.4217592593,2008-05-22,10:07:20
39.984632,116.313541,0,129,39590.4217824074,2008-05-22,10:07:22
39.984632,116.313539,0,129,39590.4218055556,2008-05-22,10:07:24
39.984631,116.313539,0,129,39590.4218287037,2008-05-22,10:07:26
39.984631,116.313538,0,129,39590.4218518519,2008-05-22,10:07:28
39.984631,116.313537,0,129,39590.421875,2008-05-22,10:07:30
39.984631,116.313537,0,129,39590.4218981481,2008-05-22,10:07:32
39.984631,116.313535,0,129,39590.4219212963,2008-05-22,10:07:34
39.98463,116.313534,0,129,39590.4219444444,2008-05-22,10:07:36
39.98463,116.313534,0,129,39590.4219675926,2008-05-22,10:07:38
39.984629,116.313533,0,129,39590.4219907407,2008-05-22,10:07:40
39.984629,116.313532,0,130,39590.4220138889,2008-05-22,10:07:42
39.984629,116.313532,0,130,39590.422037037,2008-05-22,10:07:44
39.984629,116.313532,0,130,39590.4220601852,2008-05-22,10:07:46
39.984628,116.31353,0,130,39590.4220833333,2008-05-22,10:07:48
39.984628,116.31353,0,130,39590.4221064815,2008-05-22,10:07:50
39.984627,116.313531,0,130,39590.4221296296,2008-05-22,10:07:52
39.984627,116.31353,0,130,39590.4221527778,2008-05-22,10:07:54
39.984627,116.313531,0,130,39590.4221759259,2008-05-22,10:07:56
39.984627,116.313532,0,130,39590.4221990741,2008-05-22,10:07:58
39.984627,116.313532,0,130,39590.4222222222,2008-05-22,10:08:00
39.984627,116.313532,0,130,39590.4222453704,2008-05-22,10:08:02
39.984626,116.313533,0,130,39590.4222685185,2008-05-22,10:08:04
39.984626,116.313533,0,130,39590.4222916667,2008-05-22,10:08:06
39.984626,116.313533,0,130,39590.4223148148,2008-05-22,10:08:08
39.984626,116.313533,0,130,39590.422337963,2008-05-22,10:08:10
39.984626,116.313533,0,130,39590.4223611111,2008-05-22,10:08:12
39.984626,116.313533,0,130,39590.4223842593,2008-05-22,10:08:14
39.984626,116.313533,0,130,39590.4224074074,2008-05-22,10:08:16
39.984626,116.313533,0,130,39590.4224305556,2008-05-22,10:08:18
39.984626,116.313533,0,130,39590.4224537037,2008-05-22,10:08:20
39.984626,116.313532,0,130,39590.4224768518,2008-05-22,10:08:22
39.984625,116.313533,0,130,39590.4225,2008-05-22,10:08:24
39.984625,116.313532,0,130,39590.4225231481,2008-05-22,10:08:26
39.984625,116.313532,0,130,39590.4225462963,2008-05-22,10:08:28
39.984624,116.313532,0,130,39590.4225694444,2008-05-22,10:08:30
39.984624,116.313532,0,130,39590.4225925926,2008-05-22,10:08:32
39.984624,116.313532,0,130,39590.4226157407,2008-05-22,10:08:34
39.984624,116.313532,0,130,39590.4226388889,2008-05-22,10:08:36
39.984624,116.313532,0,130,39590.422662037,2008-05-22,10:08:38
39.984624,116.313532,0,130,39590.4226851852,2008-05-22,10:08:40
39.984623,116.313533,0,130,39590.4227083333,2008-05-22,10:08:42
39.984623,116.313533,0,130,39590.4227314815,2008-05-22,10:08:44
39.984623,116.313533,0,130,39590.4227546296,2008-05-22,10:08:46
39.984623,116.313533,0,130,39590.4227777778,2008-05-22,10:08:48
39.984622,116.313533,0,130,39590.4228009259,2008-05-22,10:08:50
39.984622,116.313533,0,130,39590.4228240741,2008-05-22,10:08:52
39.984622,116.313533,0,130,39590.4228472222,2008-05-22,10:08:54
39.984622,116.313533,0,130,39590.4228703704,2008-05-22,10:08:56
39.984622,116.313533,0,129,39590.4228935185,2008-05-22,10:08:58
39.984622,116.313533,0,129,39590.4229166667,2008-05-22,10:09:00
39.984622,116.313533,0,129,39590.4229398148,2008-05-22,10:09:02
39.984621,116.313533,0,129,39590.422962963,2008-05-22,10:09:04
39.984622,116.313533,0,129,39590.4229861111,2008-05-22,10:09:06
39.984622,116.313533,0,129,39590.4230092593,2008-05-22,10:09:08
39.984622,116.313532,0,129,39590.4230324074,2008-05-22,10:09:10
39.984622,116.313532,0,129,39590.4230555556,2008-05-22,10:09:12
39.984621,116.313532,0,129,39590.4230787037,2008-05-22,10:09:14
39.984621,116.313532,0,128,39590.4231018518,2008-05-22,10:09:16
39.984621,116.313532,0,128,39590.423125,2008-05-22,10:09:18
39.984621,116.313531,0,128,39590.4231481481,2008-05-22,10:09:20
39.984621,116.313531,0,128,39590.4231712963,2008-05-22,10:09:22
39.984621,116.313531,0,128,39590.4231944444,2008-05-22,10:09:24
39.984621,116.31353,0,128,39590.4232175926,2008-05-22,10:09:26
39.984621,116.31353,0,127,39590.4232407407,2008-05-22,10:09:28
39.98462,116.31353,0,127,39590.4232638889,2008-05-22,10:09:30
39.984621,116.31353,0,127,39590.423287037,2008-05-22,10:09:32
39.98462,116.31353,0,127,39590.4233101852,2008-05-22,10:09:34
39.98462,116.31353,0,127,39590.4233333333,2008-05-22,10:09:36
39.98462,116.31353,0,127,39590.4233564815,2008-05-22,10:09:38
39.98462,116.313529,0,127,39590.4233796296,2008-05-22,10:09:40
39.98462,116.313526,0,127,39590.4234027778,2008-05-22,10:09:42
39.984621,116.313415,0,125,39590.4234259259,2008-05-22,10:09:44
39.984608,116.313284,0,123,39590.4234490741,2008-05-22,10:09:46
39.984587,116.313127,0,124,39590.4234722222,2008-05-22,10:09:48
39.984566,116.312981,0,128,39590.4234953704,2008-05-22,10:09:50
39.984562,116.312861,0,131,39590.4235185185,2008-05-22,10:09:52
39.984563,116.312735,0,130,39590.4235416667,2008-05-22,10:09:54
39.984561,116.312596,0,133,39590.4235648148,2008-05-22,10:09:56
39.984564,116.31244,0,131,39590.423587963,2008-05-22,10:09:58
39.984566,116.312294,0,130,39590.4236111111,2008-05-22,10:10:00
39.984573,116.312173,0,130,39590.4236342593,2008-05-22,10:10:02
39.984572,116.312065,0,129,39590.4236574074,2008-05-22,10:10:04
39.984573,116.31195,0,127,39590.4236805556,2008-05-22,10:10:06
39.984565,116.311832,0,125,39590.4237037037,2008-05-22,10:10:08
39.984563,116.31171,0,124,39590.4237268518,2008-05-22,10:10:10
39.984556,116.311601,0,122,39590.42375,2008-05-22,10:10:12
39.98454,116.311515,0,124,39590.4237731481,2008-05-22,10:10:14
39.984532,116.311457,0,126,39590.4237962963,2008-05-22,10:10:16
39.984533,116.311403,0,123,39590.4238194444,2008-05-22,10:10:18
39.984538,116.311346,0,120,39590.4238425926,2008-05-22,10:10:20
39.984536,116.311306,0,119,39590.4238657407,2008-05-22,10:10:22
39.984539,116.311278,0,119,39590.4238888889,2008-05-22,10:10:24
39.984538,116.311284,0,121,39590.423912037,2008-05-22,10:10:26
39.984538,116.311285,0,123,39590.4239351852,2008-05-22,10:10:28
39.984538,116.311286,0,123,39590.4239583333,2008-05-22,10:10:30
39.984538,116.311288,0,123,39590.4239814815,2008-05-22,10:10:32
39.984538,116.311289,0,123,39590.4240046296,2008-05-22,10:10:34
39.984538,116.311289,0,123,39590.4240277778,2008-05-22,10:10:36
39.984538,116.31129,0,123,39590.4240509259,2008-05-22,10:10:38
39.984538,116.311292,0,123,39590.4240740741,2008-05-22,10:10:40
39.984538,116.311294,0,123,39590.4240972222,2008-05-22,10:10:42
39.984537,116.311294,0,123,39590.4241203704,2008-05-22,10:10:44
39.984537,116.311291,0,123,39590.4241435185,2008-05-22,10:10:46
39.984537,116.31129,0,123,39590.4241666667,2008-05-22,10:10:48
39.984537,116.311286,0,123,39590.4241898148,2008-05-22,10:10:50
39.984537,116.311283,0,124,39590.424212963,2008-05-22,10:10:52
39.984536,116.311284,0,124,39590.4242361111,2008-05-22,10:10:54
39.984537,116.311286,0,124,39590.4242592593,2008-05-22,10:10:56
39.984537,116.311289,0,124,39590.4242824074,2008-05-22,10:10:58
39.984536,116.31129,0,124,39590.4243055556,2008-05-22,10:11:00
39.984537,116.31129,0,123,39590.4243287037,2008-05-22,10:11:02
39.984536,116.311289,0,123,39590.4243518518,2008-05-22,10:11:04
39.984536,116.311288,0,123,39590.424375,2008-05-22,10:11:06
39.984536,116.311289,0,123,39590.4243981481,2008-05-22,10:11:08
39.984536,116.31129,0,123,39590.4244212963,2008-05-22,10:11:10
39.984536,116.31129,0,123,39590.4244444444,2008-05-22,10:11:12
39.984536,116.31129,0,123,39590.4244675926,2008-05-22,10:11:14
39.984536,116.311289,0,123,39590.4244907407,2008-05-22,10:11:16
39.984536,116.311289,0,123,39590.4245138889,2008-05-22,10:11:18
39.984536,116.311289,0,123,39590.424537037,2008-05-22,10:11:20
39.984536,116.311289,0,123,39590.4245601852,2008-05-22,10:11:22
39.984536,116.311289,0,123,39590.4245833333,2008-05-22,10:11:24
39.984536,116.311289,0,123,39590.4246064815,2008-05-22,10:11:26
39.984536,116.311289,0,123,39590.4246296296,2008-05-22,10:11:28
39.984536,116.311289,0,123,39590.4246527778,2008-05-22,10:11:30
39.984536,116.311289,0,123,39590.4246759259,2008-05-22,10:11:32
39.984536,116.311289,0,123,39590.4246990741,2008-05-22,10:11:34
39.984536,116.311289,0,123,39590.4247222222,2008-05-22,10:11:36
39.984536,116.311289,0,123,39590.4247453704,2008-05-22,10:11:38
39.984536,116.311289,0,123,39590.4247685185,2008-05-22,10:11:40
39.984536,116.31129,0,123,39590.4247916667,2008-05-22,10:11:42
39.984536,116.31129,0,123,39590.4248148148,2008-05-22,10:11:44
39.984536,116.31129,0,123,39590.424837963,2008-05-22,10:11:46
39.984536,116.311289,0,123,39590.4248611111,2008-05-22,10:11:48
39.984536,116.311289,0,123,39590.4248842593,2008-05-22,10:11:50
39.984536,116.311289,0,123,39590.4249074074,2008-05-22,10:11:52
39.984536,116.311289,0,123,39590.4249305556,2008-05-22,10:11:54
39.984536,116.31129,0,123,39590.4249537037,2008-05-22,10:11:56
39.984536,116.31129,0,123,39590.4249768518,2008-05-22,10:11:58
39.984535,116.31129,0,123,39590.425,2008-05-22,10:12:00
39.984535,116.311291,0,123,39590.4250231481,2008-05-22,10:12:02
39.984535,116.311291,0,123,39590.4250462963,2008-05-22,10:12:04
39.984535,116.311291,0,123,39590.4250694444,2008-05-22,10:12:06
39.984535,116.311291,0,123,39590.4250925926,2008-05-22,10:12:08
39.984535,116.311291,0,123,39590.4251157407,2008-05-22,10:12:10
39.984534,116.311291,0,123,39590.4251388889,2008-05-22,10:12:12
39.984534,116.311291,0,123,39590.425162037,2008-05-22,10:12:14
39.984534,116.311291,0,123,39590.4251851852,2008-05-22,10:12:16
39.984534,116.311291,0,123,39590.4252083333,2008-05-22,10:12:18
39.984534,116.311291,0,123,39590.4252314815,2008-05-22,10:12:20
39.984534,116.311291,0,123,39590.4252546296,2008-05-22,10:12:22
39.984534,116.311291,0,123,39590.4252777778,2008-05-22,10:12:24
39.984534,116.311291,0,123,39590.4253009259,2008-05-22,10:12:26
39.984534,116.311291,0,123,39590.4253240741,2008-05-22,10:12:28
39.984534,116.311291,0,123,39590.4253472222,2008-05-22,10:12:30
39.984533,116.311291,0,123,39590.4253703704,2008-05-22,10:12:32
39.984533,116.311291,0,123,39590.4253935185,2008-05-22,10:12:34
39.984533,116.31129,0,123,39590.4254166667,2008-05-22,10:12:36
39.984533,116.31129,0,123,39590.4254398148,2008-05-22,10:12:38
39.984532,116.31129,0,123,39590.425462963,2008-05-22,10:12:40
39.984532,116.31129,0,123,39590.4254861111,2008-05-22,10:12:42
39.984532,116.311289,0,123,39590.4255092593,2008-05-22,10:12:44
39.984532,116.311289,0,123,39590.4255324074,2008-05-22,10:12:46
39.984531,116.311289,0,123,39590.4255555556,2008-05-22,10:12:48
39.984531,116.311289,0,123,39590.4255787037,2008-05-22,10:12:50
39.984531,116.311289,0,123,39590.4256018519,2008-05-22,10:12:52
39.984531,116.311288,0,123,39590.425625,2008-05-22,10:12:54
39.984531,116.311288,0,123,39590.4256481482,2008-05-22,10:12:56
39.984531,116.311288,0,123,39590.4256712963,2008-05-22,10:12:58
39.984531,116.311288,0,123,39590.4256944444,2008-05-22,10:13:00
39.984531,116.311288,0,123,39590.4257175926,2008-05-22,10:13:02
39.984532,116.311288,0,123,39590.4257407407,2008-05-22,10:13:04
39.984532,116.311288,0,123,39590.4257638889,2008-05-22,10:13:06
39.984532,116.311288,0,123,39590.425787037,2008-05-22,10:13:08
39.984532,116.311288,0,123,39590.4258101852,2008-05-22,10:13:10
39.984532,116.311288,0,123,39590.4258333333,2008-05-22,10:13:12
39.984532,116.311288,0,123,39590.4258564815,2008-05-22,10:13:14
39.984532,116.311287,0,123,39590.4258796296,2008-05-22,10:13:16
39.984533,116.311287,0,123,39590.4259027778,2008-05-22,10:13:18
39.984533,116.311287,0,123,39590.4259259259,2008-05-22,10:13:20
39.984533,116.311287,0,123,39590.4259490741,2008-05-22,10:13:22
39.984533,116.311287,0,123,39590.4259722222,2008-05-22,10:13:24
39.984533,116.311287,0,123,39590.4259953704,2008-05-22,10:13:26
39.984533,116.311287,0,123,39590.4260185185,2008-05-22,10:13:28
39.984533,116.311287,0,123,39590.4260416667,2008-05-22,10:13:30
39.984533,116.311287,0,123,39590.4260648148,2008-05-22,10:13:32
39.984534,116.311287,0,123,39590.426087963,2008-05-22,10:13:34
39.984534,116.311287,0,123,39590.4261111111,2008-05-22,10:13:36
39.984534,116.311287,0,123,39590.4261342593,2008-05-22,10:13:38
39.984534,116.311287,0,123,39590.4261574074,2008-05-22,10:13:40
39.984534,116.311287,0,123,39590.4261805556,2008-05-22,10:13:42
39.984535,116.311288,0,123,39590.4262037037,2008-05-22,10:13:44
39.984535,116.311288,0,123,39590.4262268519,2008-05-22,10:13:46
39.984535,116.311288,0,123,39590.42625,2008-05-22,10:13:48
39.984535,116.311288,0,123,39590.4262731481,2008-05-22,10:13:50
39.984535,116.311288,0,123,39590.4262962963,2008-05-22,10:13:52
39.984536,116.311288,0,123,39590.4263194444,2008-05-22,10:13:54
39.984536,116.311003,0,114,39590.4273611111,2008-05-22,10:15:24
39.984528,116.310931,0,113,39590.4273842593,2008-05-22,10:15:26
39.984529,116.310881,0,111,39590.4274074074,2008-05-22,10:15:28
39.984527,116.310828,0,109,39590.4274305556,2008-05-22,10:15:30
39.984532,116.310774,0,108,39590.4274537037,2008-05-22,10:15:32
39.984546,116.310741,0,105,39590.4274768519,2008-05-22,10:15:34
39.984545,116.310732,0,105,39590.4275,2008-05-22,10:15:36
39.984558,116.310731,0,105,39590.4275231481,2008-05-22,10:15:38
39.984562,116.310697,0,104,39590.4275462963,2008-05-22,10:15:40
39.984553,116.310636,0,107,39590.4275694444,2008-05-22,10:15:42
39.984541,116.310572,0,107,39590.4275925926,2008-05-22,10:15:44
39.984527,116.310526,0,113,39590.4276157407,2008-05-22,10:15:46
39.984521,116.310468,0,112,39590.4276388889,2008-05-22,10:15:48
39.984524,116.310376,0,108,39590.427662037,2008-05-22,10:15:50
39.984517,116.310307,0,107,39590.4276851852,2008-05-22,10:15:52
39.984519,116.310251,0,104,39590.4277083333,2008-05-22,10:15:54
39.98452,116.310186,0,102,39590.4277314815,2008-05-22,10:15:56
39.984507,116.310099,0,100,39590.4277546296,2008-05-22,10:15:58
39.984493,116.310024,0,101,39590.4277777778,2008-05-22,10:16:00
39.984485,116.309948,0,103,39590.4278009259,2008-05-22,10:16:02
39.984478,116.309867,0,105,39590.4278240741,2008-05-22,10:16:04
39.984462,116.309797,0,113,39590.4278472222,2008-05-22,10:16:06
39.984453,116.309736,0,116,39590.4278703704,2008-05-22,10:16:08
39.984446,116.30971,0,120,39590.4278935185,2008-05-22,10:16:10
39.984438,116.309656,0,128,39590.4279166667,2008-05-22,10:16:12
39.984446,116.309598,0,128,39590.4279398148,2008-05-22,10:16:14
39.984441,116.309531,0,131,39590.427962963,2008-05-22,10:16:16
39.984436,116.309462,0,132,39590.4279861111,2008-05-22,10:16:18
39.984438,116.309396,0,130,39590.4280092593,2008-05-22,10:16:20
39.984438,116.309318,0,128,39590.4280324074,2008-05-22,10:16:22
39.984432,116.309243,0,119,39590.4280555556,2008-05-22,10:16:24
39.984432,116.309182,0,116,39590.4280787037,2008-05-22,10:16:26
39.984437,116.309121,0,114,39590.4281018519,2008-05-22,10:16:28
39.984432,116.309036,0,113,39590.428125,2008-05-22,10:16:30
39.984429,116.308943,0,112,39590.4281481481,2008-05-22,10:16:32
39.984429,116.308856,0,112,39590.4281712963,2008-05-22,10:16:34
39.984428,116.308777,0,111,39590.4281944444,2008-05-22,10:16:36
39.984432,116.3087,0,108,39590.4282175926,2008-05-22,10:16:38
39.984427,116.308606,0,107,39590.4282407407,2008-05-22,10:16:40
39.984422,116.308534,0,104,39590.4282638889,2008-05-22,10:16:42
39.984432,116.308476,0,102,39590.428287037,2008-05-22,10:16:44
39.984442,116.308417,0,101,39590.4283101852,2008-05-22,10:16:46
39.984448,116.308346,0,99,39590.4283333333,2008-05-22,10:16:48
39.984435,116.308258,0,98,39590.4283564815,2008-05-22,10:16:50
39.984443,116.308168,0,96,39590.4283796296,2008-05-22,10:16:52
39.984451,116.308053,0,94,39590.4284027778,2008-05-22,10:16:54
39.984452,116.307914,0,94,39590.4284259259,2008-05-22,10:16:56
39.984457,116.30777,0,94,39590.4284490741,2008-05-22,10:16:58
39.984452,116.307629,0,93,39590.4284722222,2008-05-22,10:17:00
39.984428,116.307489,0,93,39590.4284953704,2008-05-22,10:17:02
39.984419,116.307329,0,92,39590.4285185185,2008-05-22,10:17:04
39.984413,116.307157,0,91,39590.4285416667,2008-05-22,10:17:06
39.984421,116.306979,0,89,39590.4285648148,2008-05-22,10:17:08
39.984432,116.306788,0,85,39590.428587963,2008-05-22,10:17:10
39.984436,116.306597,0,85,39590.4286111111,2008-05-22,10:17:12
39.984395,116.306377,0,92,39590.4286342593,2008-05-22,10:17:14
39.984365,116.306181,0,103,39590.4286574074,2008-05-22,10:17:16
39.984367,116.306002,0,107,39590.4286805556,2008-05-22,10:17:18
39.984365,116.305831,0,108,39590.4287037037,2008-05-22,10:17:20
39.984357,116.305678,0,105,39590.4287268519,2008-05-22,10:17:22
39.984334,116.305513,0,104,39590.42875,2008-05-22,10:17:24
39.984309,116.305357,0,102,39590.4287731481,2008-05-22,10:17:26
39.984301,116.305188,0,100,39590.4287962963,2008-05-22,10:17:28
39.984293,116.30502,0,98,39590.4288194444,2008-05-22,10:17:30
39.984289,116.304819,0,95,39590.4288425926,2008-05-22,10:17:32
39.984279,116.30458,0,102,39590.4288657407,2008-05-22,10:17:34
39.984246,116.304316,0,104,39590.4288888889,2008-05-22,10:17:36
39.984236,116.304051,0,103,39590.428912037,2008-05-22,10:17:38
39.98422,116.303762,0,101,39590.4289351852,2008-05-22,10:17:40
39.984198,116.303475,0,103,39590.4289583333,2008-05-22,10:17:42
39.98418,116.303193,0,106,39590.4289814815,2008-05-22,10:17:44
39.984158,116.302908,0,103,39590.4290046296,2008-05-22,10:17:46
39.984144,116.302631,0,105,39590.4290277778,2008-05-22,10:17:48
39.98414,116.302344,0,106,39590.4290509259,2008-05-22,10:17:50
39.98414,116.302041,0,109,39590.4290740741,2008-05-22,10:17:52
39.984111,116.301732,0,116,39590.4290972222,2008-05-22,10:17:54
39.98408,116.301412,0,123,39590.4291203704,2008-05-22,10:17:56
39.984068,116.301093,0,129,39590.4291435185,2008-05-22,10:17:58
39.984054,116.300762,0,134,39590.4291666667,2008-05-22,10:18:00
39.98404,116.300427,0,135,39590.4291898148,2008-05-22,10:18:02
39.984031,116.300084,0,136,39590.429212963,2008-05-22,10:18:04
39.984016,116.299734,0,141,39590.4292361111,2008-05-22,10:18:06
39.984002,116.299391,0,140,39590.4292592593,2008-05-22,10:18:08
39.983986,116.299049,0,142,39590.4292824074,2008-05-22,10:18:10
39.983973,116.298687,0,150,39590.4293055556,2008-05-22,10:18:12
39.983962,116.298303,0,155,39590.4293287037,2008-05-22,10:18:14
39.983947,116.297911,0,150,39590.4293518519,2008-05-22,10:18:16
39.98394,116.297498,0,149,39590.429375,2008-05-22,10:18:18
39.983932,116.297088,0,148,39590.4293981481,2008-05-22,10:18:20
39.983919,116.296669,0,146,39590.4294212963,2008-05-22,10:18:22
39.983905,116.296247,0,141,39590.4294444444,2008-05-22,10:18:24
39.983897,116.295821,0,137,39590.4294675926,2008-05-22,10:18:26
39.98388,116.295396,0,134,39590.4294907407,2008-05-22,10:18:28
39.983865,116.294961,0,131,39590.4295138889,2008-05-22,10:18:30
39.983844,116.294527,0,128,39590.429537037,2008-05-22,10:18:32
39.983809,116.294086,0,127,39590.4295601852,2008-05-22,10:18:34
39.98378,116.293641,0,126,39590.4295833333,2008-05-22,10:18:36
39.983722,116.293198,0,124,39590.4296064815,2008-05-22,10:18:38
39.983671,116.292771,0,124,39590.4296296296,2008-05-22,10:18:40
39.983606,116.292351,0,124,39590.4296527778,2008-05-22,10:18:42
39.983533,116.291932,0,125,39590.4296759259,2008-05-22,10:18:44
39.983448,116.29152,0,125,39590.4296990741,2008-05-22,10:18:46
39.983351,116.291109,0,126,39590.4297222222,2008-05-22,10:18:48
39.983238,116.290713,0,127,39590.4297453704,2008-05-22,10:18:50
39.983107,116.290316,0,129,39590.4297685185,2008-05-22,10:18:52
39.982965,116.289925,0,131,39590.4297916667,2008-05-22,10:18:54
39.982816,116.289547,0,133,39590.4298148148,2008-05-22,10:18:56
39.982649,116.289163,0,135,39590.429837963,2008-05-22,10:18:58
39.982467,116.288806,0,137,39590.4298611111,2008-05-22,10:19:00
39.982275,116.288445,0,137,39590.4298842593,2008-05-22,10:19:02
39.98208,116.288084,0,139,39590.4299074074,2008-05-22,10:19:04
39.981866,116.287733,0,137,39590.4299305556,2008-05-22,10:19:06
39.981649,116.287395,0,137,39590.4299537037,2008-05-22,10:19:08
39.981422,116.28706,0,141,39590.4299768518,2008-05-22,10:19:10
39.98119,116.286738,0,145,39590.43,2008-05-22,10:19:12
39.98095,116.286426,0,147,39590.4300231481,2008-05-22,10:19:14
39.980704,116.286135,0,147,39590.4300462963,2008-05-22,10:19:16
39.980442,116.285846,0,143,39590.4300694444,2008-05-22,10:19:18
39.980176,116.285564,0,142,39590.4300925926,2008-05-22,10:19:20
39.97991,116.285283,0,141,39590.4301157407,2008-05-22,10:19:22
39.979635,116.284997,0,142,39590.4301388889,2008-05-22,10:19:24
39.979354,116.28472,0,143,39590.430162037,2008-05-22,10:19:26
39.979066,116.28443,0,143,39590.4301851852,2008-05-22,10:19:28
39.978767,116.284136,0,139,39590.4302083333,2008-05-22,10:19:30
39.978474,116.28385,0,138,39590.4302314815,2008-05-22,10:19:32
39.978189,116.283571,0,137,39590.4302546296,2008-05-22,10:19:34
39.977916,116.283302,0,138,39590.4302777778,2008-05-22,10:19:36
39.977654,116.283042,0,141,39590.4303009259,2008-05-22,10:19:38
39.977398,116.282791,0,142,39590.4303240741,2008-05-22,10:19:40
39.977148,116.282544,0,143,39590.4303472222,2008-05-22,10:19:42
39.976913,116.282304,0,152,39590.4303703704,2008-05-22,10:19:44
39.976674,116.282054,0,148,39590.4303935185,2008-05-22,10:19:46
39.976433,116.281798,0,150,39590.4304166667,2008-05-22,10:19:48
39.976195,116.281534,0,151,39590.4304398148,2008-05-22,10:19:50
39.975956,116.281267,0,154,39590.430462963,2008-05-22,10:19:52
39.975719,116.280998,0,157,39590.4304861111,2008-05-22,10:19:54
39.975489,116.280735,0,159,39590.4305092593,2008-05-22,10:19:56
39.975271,116.280469,0,162,39590.4305324074,2008-05-22,10:19:58
39.975046,116.280187,0,165,39590.4305555556,2008-05-22,10:20:00
39.974822,116.279908,0,167,39590.4305787037,2008-05-22,10:20:02
39.974607,116.279624,0,170,39590.4306018518,2008-05-22,10:20:04
39.974395,116.279329,0,173,39590.430625,2008-05-22,10:20:06
39.974189,116.27903,0,178,39590.4306481481,2008-05-22,10:20:08
39.97399,116.278729,0,182,39590.4306712963,2008-05-22,10:20:10
39.973795,116.278422,0,185,39590.4306944444,2008-05-22,10:20:12
39.973607,116.278131,0,184,39590.4307175926,2008-05-22,10:20:14
39.97341,116.277802,0,181,39590.4307407407,2008-05-22,10:20:16
39.973224,116.277481,0,178,39590.4307638889,2008-05-22,10:20:18
39.973038,116.277139,0,173,39590.430787037,2008-05-22,10:20:20
39.972858,116.276789,0,169,39590.4308101852,2008-05-22,10:20:22
39.972681,116.276439,0,163,39590.4308333333,2008-05-22,10:20:24
39.972506,116.276093,0,158,39590.4308564815,2008-05-22,10:20:26
39.972334,116.275746,0,153,39590.4308796296,2008-05-22,10:20:28
39.972168,116.275418,0,151,39590.4309027778,2008-05-22,10:20:30
39.972007,116.275109,0,149,39590.4309259259,2008-05-22,10:20:32
39.971861,116.27481,0,146,39590.4309490741,2008-05-22,10:20:34
39.971704,116.27448,0,147,39590.4309722222,2008-05-22,10:20:36
39.971539,116.274132,0,151,39590.4309953704,2008-05-22,10:20:38
39.97137,116.273774,0,151,39590.4310185185,2008-05-22,10:20:40
39.971202,116.27342,0,150,39590.4310416667,2008-05-22,10:20:42
39.971031,116.273072,0,145,39590.4310648148,2008-05-22,10:20:44
39.970864,116.272711,0,139,39590.431087963,2008-05-22,10:20:46
39.970696,116.272333,0,144,39590.4311111111,2008-05-22,10:20:48
39.97052,116.271968,0,147,39590.4311342593,2008-05-22,10:20:50
39.970342,116.271604,0,149,39590.4311574074,2008-05-22,10:20:52
39.970157,116.271266,0,149,39590.4311805556,2008-05-22,10:20:54
39.969953,116.270944,0,151,39590.4312037037,2008-05-22,10:20:56
39.969741,116.270624,0,156,39590.4312268518,2008-05-22,10:20:58
39.969525,116.270331,0,161,39590.43125,2008-05-22,10:21:00
39.969292,116.270046,0,166,39590.4312731481,2008-05-22,10:21:02
39.969045,116.269782,0,172,39590.4312962963,2008-05-22,10:21:04
39.968786,116.269546,0,173,39590.4313194444,2008-05-22,10:21:06
39.968514,116.26933,0,176,39590.4313425926,2008-05-22,10:21:08
39.968235,116.269137,0,178,39590.4313657407,2008-05-22,10:21:10
39.967941,116.26896,0,179,39590.4313888889,2008-05-22,10:21:12
39.967633,116.268796,0,176,39590.431412037,2008-05-22,10:21:14
39.967321,116.268666,0,172,39590.4314351852,2008-05-22,10:21:16
39.966996,116.268567,0,174,39590.4314583333,2008-05-22,10:21:18
39.966656,116.268493,0,173,39590.4314814815,2008-05-22,10:21:20
39.966308,116.268432,0,169,39590.4315046296,2008-05-22,10:21:22
39.965966,116.268404,0,170,39590.4315277778,2008-05-22,10:21:24
39.965623,116.268399,0,167,39590.4315509259,2008-05-22,10:21:26
39.965279,116.268421,0,171,39590.4315740741,2008-05-22,10:21:28
39.964927,116.268452,0,179,39590.4315972222,2008-05-22,10:21:30
39.964587,116.268489,0,183,39590.4316203704,2008-05-22,10:21:32
39.964238,116.268529,0,189,39590.4316435185,2008-05-22,10:21:34
39.963892,116.268565,0,191,39590.4316666667,2008-05-22,10:21:36
39.963544,116.268604,0,193,39590.4316898148,2008-05-22,10:21:38
39.96319,116.268649,0,197,39590.431712963,2008-05-22,10:21:40
39.962837,116.268689,0,200,39590.4317361111,2008-05-22,10:21:42
39.962482,116.268734,0,203,39590.4317592593,2008-05-22,10:21:44
39.962116,116.26878,0,207,39590.4317824074,2008-05-22,10:21:46
39.961739,116.268822,0,207,39590.4318055556,2008-05-22,10:21:48
39.961348,116.268863,0,208,39590.4318287037,2008-05-22,10:21:50
39.960956,116.268901,0,204,39590.4318518518,2008-05-22,10:21:52
39.960568,116.268943,0,203,39590.431875,2008-05-22,10:21:54
39.960184,116.268978,0,205,39590.4318981481,2008-05-22,10:21:56
39.959803,116.269017,0,208,39590.4319212963,2008-05-22,10:21:58
39.95943,116.269061,0,210,39590.4319444444,2008-05-22,10:22:00
39.959069,116.269104,0,213,39590.4319675926,2008-05-22,10:22:02
39.958711,116.26915,0,210,39590.4319907407,2008-05-22,10:22:04
39.958365,116.269191,0,213,39590.4320138889,2008-05-22,10:22:06
39.958022,116.269228,0,215,39590.432037037,2008-05-22,10:22:08
39.957677,116.269264,0,216,39590.4320601852,2008-05-22,10:22:10
39.957322,116.269301,0,217,39590.4320833333,2008-05-22,10:22:12
39.956972,116.269336,0,219,39590.4321064815,2008-05-22,10:22:14
39.956624,116.269379,0,221,39590.4321296296,2008-05-22,10:22:16
39.956276,116.269416,0,223,39590.4321527778,2008-05-22,10:22:18
39.955929,116.269454,0,222,39590.4321759259,2008-05-22,10:22:20
39.955575,116.269498,0,221,39590.4321990741,2008-05-22,10:22:22
39.955225,116.269536,0,221,39590.4322222222,2008-05-22,10:22:24
39.954869,116.269576,0,220,39590.4322453704,2008-05-22,10:22:26
39.954507,116.269612,0,224,39590.4322685185,2008-05-22,10:22:28
39.95414,116.269642,0,222,39590.4322916667,2008-05-22,10:22:30
39.95377,116.269641,0,218,39590.4323148148,2008-05-22,10:22:32
39.953405,116.269628,0,208,39590.432337963,2008-05-22,10:22:34
39.953043,116.269599,0,194,39590.4323611111,2008-05-22,10:22:36
39.952689,116.269559,0,181,39590.4323842593,2008-05-22,10:22:38
39.952338,116.269511,0,174,39590.4324074074,2008-05-22,10:22:40
39.951987,116.269461,0,165,39590.4324305556,2008-05-22,10:22:42
39.95164,116.269412,0,169,39590.4324537037,2008-05-22,10:22:44
39.951304,116.269369,0,169,39590.4324768518,2008-05-22,10:22:46
39.95097,116.269308,0,167,39590.4325,2008-05-22,10:22:48
39.950651,116.269244,0,162,39590.4325231481,2008-05-22,10:22:50
39.950335,116.269186,0,159,39590.4325462963,2008-05-22,10:22:52
39.950018,116.269126,0,159,39590.4325694444,2008-05-22,10:22:54
39.949711,116.269075,0,155,39590.4325925926,2008-05-22,10:22:56
39.949405,116.269025,0,150,39590.4326157407,2008-05-22,10:22:58
39.94911,116.268975,0,148,39590.4326388889,2008-05-22,10:23:00
39.948835,116.268926,0,145,39590.432662037,2008-05-22,10:23:02
39.948578,116.268886,0,147,39590.4326851852,2008-05-22,10:23:04
39.948373,116.268857,0,146,39590.4327083333,2008-05-22,10:23:06
39.948182,116.268839,0,146,39590.4327314815,2008-05-22,10:23:08
39.94801,116.268814,0,148,39590.4327546296,2008-05-22,10:23:10
39.947856,116.268789,0,150,39590.4327777778,2008-05-22,10:23:12
39.947728,116.26877,0,155,39590.4328009259,2008-05-22,10:23:14
39.947634,116.268758,0,155,39590.4328240741,2008-05-22,10:23:16
39.947559,116.268748,0,153,39590.4328472222,2008-05-22,10:23:18
39.9475,116.268738,0,155,39590.4328703704,2008-05-22,10:23:20
39.947446,116.268731,0,158,39590.4328935185,2008-05-22,10:23:22
39.947379,116.268728,0,160,39590.4329166667,2008-05-22,10:23:24
39.94729,116.268717,0,164,39590.4329398148,2008-05-22,10:23:26
39.947193,116.268703,0,159,39590.432962963,2008-05-22,10:23:28
39.947095,116.268685,0,162,39590.4329861111,2008-05-22,10:23:30
39.947001,116.268666,0,161,39590.4330092593,2008-05-22,10:23:32
39.9469,116.268653,0,162,39590.4330324074,2008-05-22,10:23:34
39.946801,116.268644,0,158,39590.4330555556,2008-05-22,10:23:36
39.946704,116.268633,0,162,39590.4330787037,2008-05-22,10:23:38
39.946602,116.268611,0,157,39590.4331018519,2008-05-22,10:23:40
39.946487,116.268589,0,153,39590.433125,2008-05-22,10:23:42
39.946354,116.268568,0,152,39590.4331481481,2008-05-22,10:23:44
39.946214,116.268545,0,159,39590.4331712963,2008-05-22,10:23:46
39.946063,116.268521,0,161,39590.4331944444,2008-05-22,10:23:48
39.945905,116.268499,0,164,39590.4332175926,2008-05-22,10:23:50
39.945738,116.268471,0,164,39590.4332407407,2008-05-22,10:23:52
39.945563,116.268445,0,165,39590.4332638889,2008-05-22,10:23:54
39.945392,116.268417,0,164,39590.433287037,2008-05-22,10:23:56
39.945221,116.268382,0,162,39590.4333101852,2008-05-22,10:23:58
39.945052,116.268359,0,158,39590.4333333333,2008-05-22,10:24:00
39.944881,116.268337,0,156,39590.4333564815,2008-05-22,10:24:02
39.944708,116.268317,0,161,39590.4333796296,2008-05-22,10:24:04
39.944535,116.268296,0,166,39590.4334027778,2008-05-22,10:24:06
39.944359,116.268277,0,173,39590.4334259259,2008-05-22,10:24:08
39.94418,116.268258,0,179,39590.4334490741,2008-05-22,10:24:10
39.943986,116.268237,0,181,39590.4334722222,2008-05-22,10:24:12
39.943811,116.268215,0,184,39590.4334953704,2008-05-22,10:24:14
39.943641,116.268199,0,182,39590.4335185185,2008-05-22,10:24:16
39.943488,116.268181,0,180,39590.4335416667,2008-05-22,10:24:18
39.943353,116.268158,0,176,39590.4335648148,2008-05-22,10:24:20
39.943237,116.26815,0,175,39590.433587963,2008-05-22,10:24:22
39.943127,116.268137,0,171,39590.4336111111,2008-05-22,10:24:24
39.943014,116.268122,0,170,39590.4336342593,2008-05-22,10:24:26
39.942895,116.268104,0,168,39590.4336574074,2008-05-22,10:24:28
39.942774,116.268093,0,166,39590.4336805556,2008-05-22,10:24:30
39.94265,116.268079,0,164,39590.4337037037,2008-05-22,10:24:32
39.942519,116.268073,0,161,39590.4337268519,2008-05-22,10:24:34
39.942383,116.268069,0,160,39590.43375,2008-05-22,10:24:36
39.942261,116.268063,0,155,39590.4337731482,2008-05-22,10:24:38
39.942136,116.268054,0,150,39590.4337962963,2008-05-22,10:24:40
39.942011,116.268038,0,149,39590.4338194444,2008-05-22,10:24:42
39.941889,116.268037,0,156,39590.4338425926,2008-05-22,10:24:44
39.941752,116.268029,0,157,39590.4338657407,2008-05-22,10:24:46
39.941595,116.26802,0,159,39590.4338888889,2008-05-22,10:24:48
39.94142,116.267999,0,156,39590.433912037,2008-05-22,10:24:50
39.94124,116.267975,0,153,39590.4339351852,2008-05-22,10:24:52
39.941054,116.267954,0,156,39590.4339583333,2008-05-22,10:24:54
39.940853,116.267938,0,157,39590.4339814815,2008-05-22,10:24:56
39.940663,116.267927,0,157,39590.4340046296,2008-05-22,10:24:58
39.940475,116.267902,0,152,39590.4340277778,2008-05-22,10:25:00
39.94031,116.267897,0,151,39590.4340509259,2008-05-22,10:25:02
39.940163,116.267899,0,149,39590.4340740741,2008-05-22,10:25:04
39.940028,116.267899,0,145,39590.4340972222,2008-05-22,10:25:06
39.939908,116.2679,0,142,39590.4341203704,2008-05-22,10:25:08
39.939789,116.267894,0,136,39590.4341435185,2008-05-22,10:25:10
39.939658,116.267894,0,134,39590.4341666667,2008-05-22,10:25:12
39.939511,116.26789,0,134,39590.4341898148,2008-05-22,10:25:14
39.939348,116.267888,0,132,39590.434212963,2008-05-22,10:25:16
39.939175,116.267883,0,134,39590.4342361111,2008-05-22,10:25:18
39.939004,116.267888,0,143,39590.4342592593,2008-05-22,10:25:20
39.93884,116.267891,0,148,39590.4342824074,2008-05-22,10:25:22
39.938676,116.267889,0,152,39590.4343055556,2008-05-22,10:25:24
39.93852,116.267892,0,151,39590.4343287037,2008-05-22,10:25:26
39.938369,116.267899,0,151,39590.4343518519,2008-05-22,10:25:28
39.938213,116.267897,0,149,39590.434375,2008-05-22,10:25:30
39.938056,116.267899,0,152,39590.4343981481,2008-05-22,10:25:32
39.937905,116.267904,0,154,39590.4344212963,2008-05-22,10:25:34
39.937767,116.267909,0,152,39590.4344444444,2008-05-22,10:25:36
39.937627,116.267916,0,149,39590.4344675926,2008-05-22,10:25:38
39.937478,116.267921,0,146,39590.4344907407,2008-05-22,10:25:40
39.937329,116.267916,0,148,39590.4345138889,2008-05-22,10:25:42
39.937175,116.267904,0,151,39590.434537037,2008-05-22,10:25:44
39.937039,116.267885,0,155,39590.4345601852,2008-05-22,10:25:46
39.936911,116.267865,0,161,39590.4345833333,2008-05-22,10:25:48
39.936791,116.267863,0,163,39590.4346064815,2008-05-22,10:25:50
39.93669,116.267869,0,167,39590.4346296296,2008-05-22,10:25:52
39.936575,116.267884,0,168,39590.4346527778,2008-05-22,10:25:54
39.936436,116.267898,0,171,39590.4346759259,2008-05-22,10:25:56
39.936275,116.26791,0,174,39590.4346990741,2008-05-22,10:25:58
39.93611,116.26792,0,177,39590.4347222222,2008-05-22,10:26:00
39.935947,116.267928,0,179,39590.4347453704,2008-05-22,10:26:02
39.935773,116.267941,0,179,39590.4347685185,2008-05-22,10:26:04
39.935595,116.267954,0,178,39590.4347916667,2008-05-22,10:26:06
39.935436,116.26797,0,178,39590.4348148148,2008-05-22,10:26:08
39.935271,116.267974,0,180,39590.434837963,2008-05-22,10:26:10
39.935083,116.267982,0,182,39590.4348611111,2008-05-22,10:26:12
39.934876,116.268001,0,179,39590.4348842593,2008-05-22,10:26:14
39.934654,116.268025,0,181,39590.4349074074,2008-05-22,10:26:16
39.934411,116.268056,0,186,39590.4349305556,2008-05-22,10:26:18
39.934159,116.268089,0,190,39590.4349537037,2008-05-22,10:26:20
39.933902,116.268131,0,187,39590.4349768519,2008-05-22,10:26:22
39.933627,116.26817,0,185,39590.435,2008-05-22,10:26:24
39.933358,116.268199,0,183,39590.4350231481,2008-05-22,10:26:26
39.933095,116.268227,0,184,39590.4350462963,2008-05-22,10:26:28
39.932839,116.268277,0,187,39590.4350694444,2008-05-22,10:26:30
39.932595,116.268317,0,190,39590.4350925926,2008-05-22,10:26:32
39.932359,116.268363,0,192,39590.4351157407,2008-05-22,10:26:34
39.932119,116.268399,0,200,39590.4351388889,2008-05-22,10:26:36
39.931885,116.268411,0,222,39590.435162037,2008-05-22,10:26:38
39.931672,116.268436,0,228,39590.4351851852,2008-05-22,10:26:40
39.931466,116.268463,0,232,39590.4352083333,2008-05-22,10:26:42
39.93127,116.268486,0,235,39590.4352314815,2008-05-22,10:26:44
39.931085,116.268514,0,239,39590.4352546296,2008-05-22,10:26:46
39.930909,116.268536,0,244,39590.4352777778,2008-05-22,10:26:48
39.930739,116.268559,0,245,39590.4353009259,2008-05-22,10:26:50
39.930585,116.268587,0,247,39590.4353240741,2008-05-22,10:26:52
39.930432,116.2686,0,237,39590.4353472222,2008-05-22,10:26:54
39.930284,116.268618,0,227,39590.4353703704,2008-05-22,10:26:56
39.930153,116.268644,0,229,39590.4353935185,2008-05-22,10:26:58
39.930029,116.26867,0,235,39590.4354166667,2008-05-22,10:27:00
39.929914,116.268705,0,242,39590.4354398148,2008-05-22,10:27:02
39.929808,116.268726,0,241,39590.435462963,2008-05-22,10:27:04
39.929726,116.26873,0,242,39590.4354861111,2008-05-22,10:27:06
39.929642,116.268739,0,239,39590.4355092593,2008-05-22,10:27:08
39.92956,116.268744,0,240,39590.4355324074,2008-05-22,10:27:10
39.929493,116.26874,0,245,39590.4355555556,2008-05-22,10:27:12
39.929418,116.268748,0,253,39590.4355787037,2008-05-22,10:27:14
39.929354,116.268751,0,252,39590.4356018519,2008-05-22,10:27:16
39.929298,116.268759,0,252,39590.435625,2008-05-22,10:27:18
39.929219,116.268764,0,258,39590.4356481481,2008-05-22,10:27:20
39.929132,116.268774,0,263,39590.4356712963,2008-05-22,10:27:22
39.929039,116.268787,0,267,39590.4356944444,2008-05-22,10:27:24
39.928945,116.268802,0,270,39590.4357175926,2008-05-22,10:27:26
39.928863,116.268811,0,274,39590.4357407407,2008-05-22,10:27:28
39.928776,116.268822,0,276,39590.4357638889,2008-05-22,10:27:30
39.928674,116.268828,0,270,39590.435787037,2008-05-22,10:27:32
39.928572,116.268838,0,266,39590.4358101852,2008-05-22,10:27:34
39.928481,116.268853,0,264,39590.4358333333,2008-05-22,10:27:36
39.928395,116.268863,0,266,39590.4358564815,2008-05-22,10:27:38
39.928291,116.268875,0,271,39590.4358796296,2008-05-22,10:27:40
39.92817,116.268881,0,274,39590.4359027778,2008-05-22,10:27:42
39.92805,116.268889,0,282,39590.4359259259,2008-05-22,10:27:44
39.927946,116.268896,0,281,39590.4359490741,2008-05-22,10:27:46
39.927834,116.268908,0,285,39590.4359722222,2008-05-22,10:27:48
39.92773,116.268914,0,292,39590.4359953704,2008-05-22,10:27:50
39.92764,116.268916,0,290,39590.4360185185,2008-05-22,10:27:52
39.927553,116.268924,0,295,39590.4360416667,2008-05-22,10:27:54
39.92748,116.268931,0,271,39590.4360648148,2008-05-22,10:27:56
39.927405,116.268933,0,247,39590.436087963,2008-05-22,10:27:58
39.927337,116.268934,0,228,39590.4361111111,2008-05-22,10:28:00
39.927262,116.268933,0,221,39590.4361342593,2008-05-22,10:28:02
39.927188,116.268941,0,218,39590.4361574074,2008-05-22,10:28:04
39.927126,116.268955,0,209,39590.4361805556,2008-05-22,10:28:06
39.927073,116.268959,0,202,39590.4362037037,2008-05-22,10:28:08
39.927019,116.268957,0,201,39590.4362268519,2008-05-22,10:28:10
39.92697,116.268956,0,194,39590.43625,2008-05-22,10:28:12
39.926912,116.268952,0,183,39590.4362731481,2008-05-22,10:28:14
39.926834,116.268957,0,179,39590.4362962963,2008-05-22,10:28:16
39.926737,116.268963,0,171,39590.4363194444,2008-05-22,10:28:18
39.926624,116.26897,0,169,39590.4363425926,2008-05-22,10:28:20
39.926515,116.268977,0,160,39590.4363657407,2008-05-22,10:28:22
39.926409,116.268973,0,153,39590.4363888889,2008-05-22,10:28:24
39.9263,116.268977,0,149,39590.436412037,2008-05-22,10:28:26
39.926198,116.268982,0,145,39590.4364351852,2008-05-22,10:28:28
39.926098,116.268984,0,140,39590.4364583333,2008-05-22,10:28:30
39.926028,116.268985,0,138,39590.4364814815,2008-05-22,10:28:32
39.925955,116.268979,0,131,39590.4365046296,2008-05-22,10:28:34
39.925883,116.268982,0,135,39590.4365277778,2008-05-22,10:28:36
39.92584,116.268987,0,131,39590.4365509259,2008-05-22,10:28:38
39.92579,116.268988,0,143,39590.4365740741,2008-05-22,10:28:40
39.925748,116.268993,0,147,39590.4365972222,2008-05-22,10:28:42
39.925704,116.268996,0,151,39590.4366203704,2008-05-22,10:28:44
39.925658,116.269003,0,157,39590.4366435185,2008-05-22,10:28:46
39.925618,116.269007,0,160,39590.4366666667,2008-05-22,10:28:48
39.925558,116.269009,0,159,39590.4366898148,2008-05-22,10:28:50
39.925487,116.269012,0,164,39590.436712963,2008-05-22,10:28:52
39.925418,116.269017,0,165,39590.4367361111,2008-05-22,10:28:54
39.925346,116.269017,0,167,39590.4367592593,2008-05-22,10:28:56
39.925283,116.269018,0,167,39590.4367824074,2008-05-22,10:28:58
39.925215,116.26902,0,168,39590.4368055556,2008-05-22,10:29:00
39.92515,116.269018,0,163,39590.4368287037,2008-05-22,10:29:02
39.925087,116.269013,0,164,39590.4368518519,2008-05-22,10:29:04
39.925022,116.269017,0,163,39590.436875,2008-05-22,10:29:06
39.924962,116.269024,0,160,39590.4368981481,2008-05-22,10:29:08
39.924892,116.269027,0,159,39590.4369212963,2008-05-22,10:29:10
39.924817,116.269021,0,156,39590.4369444444,2008-05-22,10:29:12
39.924745,116.269016,0,151,39590.4369675926,2008-05-22,10:29:14
39.924646,116.269012,0,152,39590.4369907407,2008-05-22,10:29:16
39.924545,116.269015,0,155,39590.4370138889,2008-05-22,10:29:18
39.924449,116.269022,0,149,39590.437037037,2008-05-22,10:29:20
39.924342,116.269013,0,141,39590.4370601852,2008-05-22,10:29:22
39.924238,116.269012,0,137,39590.4370833333,2008-05-22,10:29:24
39.924145,116.269013,0,131,39590.4371064815,2008-05-22,10:29:26
39.924056,116.26901,0,130,39590.4371296296,2008-05-22,10:29:28
39.923972,116.26901,0,126,39590.4371527778,2008-05-22,10:29:30
39.923884,116.269002,0,120,39590.4371759259,2008-05-22,10:29:32
39.923802,116.268996,0,121,39590.4371990741,2008-05-22,10:29:34
39.923722,116.268992,0,125,39590.4372222222,2008-05-22,10:29:36
39.923642,116.26899,0,124,39590.4372453704,2008-05-22,10:29:38
39.923563,116.268989,0,126,39590.4372685185,2008-05-22,10:29:40
39.923481,116.268982,0,127,39590.4372916667,2008-05-22,10:29:42
39.923402,116.268979,0,129,39590.4373148148,2008-05-22,10:29:44
39.923315,116.268978,0,131,39590.437337963,2008-05-22,10:29:46
39.923227,116.26898,0,135,39590.4373611111,2008-05-22,10:29:48
39.923142,116.268971,0,140,39590.4373842593,2008-05-22,10:29:50
39.923057,116.268968,0,143,39590.4374074074,2008-05-22,10:29:52
39.922968,116.268975,0,142,39590.4374305556,2008-05-22,10:29:54
39.922881,116.268979,0,144,39590.4374537037,2008-05-22,10:29:56
39.922804,116.268973,0,145,39590.4374768519,2008-05-22,10:29:58
39.922727,116.268972,0,142,39590.4375,2008-05-22,10:30:00
39.922669,116.268971,0,141,39590.4375231481,2008-05-22,10:30:02
39.922619,116.268973,0,143,39590.4375462963,2008-05-22,10:30:04
39.922574,116.268967,0,145,39590.4375694444,2008-05-22,10:30:06
39.922531,116.268975,0,148,39590.4375925926,2008-05-22,10:30:08
39.922486,116.268975,0,149,39590.4376157407,2008-05-22,10:30:10
39.922445,116.268979,0,151,39590.4376388889,2008-05-22,10:30:12
39.922387,116.268979,0,157,39590.437662037,2008-05-22,10:30:14
39.922318,116.268979,0,159,39590.4376851852,2008-05-22,10:30:16
39.922227,116.268976,0,164,39590.4377083333,2008-05-22,10:30:18
39.922143,116.268966,0,165,39590.4377314815,2008-05-22,10:30:20
39.922067,116.268961,0,165,39590.4377546296,2008-05-22,10:30:22
39.921992,116.26896,0,161,39590.4377777778,2008-05-22,10:30:24
39.921916,116.268955,0,157,39590.4378009259,2008-05-22,10:30:26
39.921837,116.268955,0,158,39590.4378240741,2008-05-22,10:30:28
39.921762,116.268949,0,161,39590.4378472222,2008-05-22,10:30:30
39.921685,116.26895,0,163,39590.4378703704,2008-05-22,10:30:32
39.921602,116.268951,0,169,39590.4378935185,2008-05-22,10:30:34
39.921517,116.268957,0,169,39590.4379166667,2008-05-22,10:30:36
39.921427,116.268957,0,167,39590.4379398148,2008-05-22,10:30:38
39.921341,116.26895,0,163,39590.437962963,2008-05-22,10:30:40
39.921264,116.268952,0,162,39590.4379861111,2008-05-22,10:30:42
39.921184,116.268946,0,162,39590.4380092593,2008-05-22,10:30:44
39.921113,116.268949,0,162,39590.4380324074,2008-05-22,10:30:46
39.921067,116.268945,0,156,39590.4380555556,2008-05-22,10:30:48
39.921016,116.268933,0,151,39590.4380787037,2008-05-22,10:30:50
39.920964,116.268931,0,146,39590.4381018518,2008-05-22,10:30:52
39.920888,116.268927,0,148,39590.438125,2008-05-22,10:30:54
39.920798,116.268922,0,150,39590.4381481481,2008-05-22,10:30:56
39.920691,116.268913,0,150,39590.4381712963,2008-05-22,10:30:58
39.920573,116.2689,0,148,39590.4381944444,2008-05-22,10:31:00
39.920449,116.268895,0,148,39590.4382175926,2008-05-22,10:31:02
39.920339,116.26889,0,153,39590.4382407407,2008-05-22,10:31:04
39.920225,116.26889,0,154,39590.4382638889,2008-05-22,10:31:06
39.920097,116.268889,0,157,39590.438287037,2008-05-22,10:31:08
39.919964,116.268883,0,157,39590.4383101852,2008-05-22,10:31:10
39.919837,116.268879,0,161,39590.4383333333,2008-05-22,10:31:12
39.919719,116.268879,0,163,39590.4383564815,2008-05-22,10:31:14
39.919604,116.268872,0,162,39590.4383796296,2008-05-22,10:31:16
39.919491,116.268865,0,162,39590.4384027778,2008-05-22,10:31:18
39.919373,116.268863,0,168,39590.4384259259,2008-05-22,10:31:20
39.919266,116.268862,0,164,39590.4384490741,2008-05-22,10:31:22
39.919157,116.268855,0,158,39590.4384722222,2008-05-22,10:31:24
39.919047,116.268854,0,158,39590.4384953704,2008-05-22,10:31:26
39.918923,116.268848,0,155,39590.4385185185,2008-05-22,10:31:28
39.918794,116.268842,0,155,39590.4385416667,2008-05-22,10:31:30
39.918665,116.268836,0,158,39590.4385648148,2008-05-22,10:31:32
39.918542,116.268817,0,156,39590.438587963,2008-05-22,10:31:34
39.918422,116.268811,0,158,39590.4386111111,2008-05-22,10:31:36
39.918298,116.268805,0,161,39590.4386342593,2008-05-22,10:31:38
39.918175,116.268794,0,163,39590.4386574074,2008-05-22,10:31:40
39.918063,116.268793,0,164,39590.4386805556,2008-05-22,10:31:42
39.917955,116.268788,0,164,39590.4387037037,2008-05-22,10:31:44
39.917828,116.26879,0,162,39590.4387268518,2008-05-22,10:31:46
39.917694,116.268783,0,161,39590.43875,2008-05-22,10:31:48
39.917552,116.268767,0,156,39590.4387731481,2008-05-22,10:31:50
39.917395,116.268757,0,159,39590.4387962963,2008-05-22,10:31:52
39.91724,116.268746,0,161,39590.4388194444,2008-05-22,10:31:54
39.917082,116.268727,0,166,39590.4388425926,2008-05-22,10:31:56
39.916934,116.268721,0,166,39590.4388657407,2008-05-22,10:31:58
39.91679,116.268702,0,166,39590.4388888889,2008-05-22,10:32:00
39.916641,116.268684,0,167,39590.438912037,2008-05-22,10:32:02
39.916486,116.268662,0,167,39590.4389351852,2008-05-22,10:32:04
39.916332,116.268637,0,170,39590.4389583333,2008-05-22,10:32:06
39.916194,116.268612,0,175,39590.4389814815,2008-05-22,10:32:08
39.916052,116.268592,0,176,39590.4390046296,2008-05-22,10:32:10
39.915921,116.26857,0,176,39590.4390277778,2008-05-22,10:32:12
39.915799,116.268557,0,174,39590.4390509259,2008-05-22,10:32:14
39.915678,116.268532,0,176,39590.4390740741,2008-05-22,10:32:16
39.915563,116.268513,0,177,39590.4390972222,2008-05-22,10:32:18
39.915447,116.2685,0,174,39590.4391203704,2008-05-22,10:32:20
39.915341,116.268482,0,174,39590.4391435185,2008-05-22,10:32:22
39.91523,116.268464,0,174,39590.4391666667,2008-05-22,10:32:24
39.915116,116.268431,0,175,39590.4391898148,2008-05-22,10:32:26
39.914998,116.268406,0,175,39590.439212963,2008-05-22,10:32:28
39.914862,116.26838,0,172,39590.4392361111,2008-05-22,10:32:30
39.91471,116.268355,0,165,39590.4392592593,2008-05-22,10:32:32
39.914544,116.268323,0,161,39590.4392824074,2008-05-22,10:32:34
39.914369,116.268286,0,156,39590.4393055556,2008-05-22,10:32:36
39.914191,116.268256,0,150,39590.4393287037,2008-05-22,10:32:38
39.914016,116.268223,0,147,39590.4393518518,2008-05-22,10:32:40
39.913847,116.268196,0,141,39590.439375,2008-05-22,10:32:42
39.913679,116.268162,0,139,39590.4393981481,2008-05-22,10:32:44
39.91352,116.268134,0,138,39590.4394212963,2008-05-22,10:32:46
39.913377,116.268109,0,136,39590.4394444444,2008-05-22,10:32:48
39.913275,116.26809,0,132,39590.4394675926,2008-05-22,10:32:50
39.913207,116.268073,0,127,39590.4394907407,2008-05-22,10:32:52
39.913148,116.268045,0,128,39590.4395138889,2008-05-22,10:32:54
39.913086,116.268017,0,122,39590.439537037,2008-05-22,10:32:56
39.913013,116.267991,0,123,39590.4395601852,2008-05-22,10:32:58
39.912924,116.267972,0,124,39590.4395833333,2008-05-22,10:33:00
39.912825,116.267963,0,125,39590.4396064815,2008-05-22,10:33:02
39.912711,116.267948,0,127,39590.4396296296,2008-05-22,10:33:04
39.912567,116.267931,0,133,39590.4396527778,2008-05-22,10:33:06
39.912435,116.267921,0,137,39590.4396759259,2008-05-22,10:33:08
39.912308,116.267911,0,139,39590.4396990741,2008-05-22,10:33:10
39.91217,116.267905,0,143,39590.4397222222,2008-05-22,10:33:12
39.912004,116.267878,0,150,39590.4397453704,2008-05-22,10:33:14
39.911834,116.267861,0,152,39590.4397685185,2008-05-22,10:33:16
39.911656,116.267849,0,155,39590.4397916667,2008-05-22,10:33:18
39.911483,116.267833,0,159,39590.4398148148,2008-05-22,10:33:20
39.911316,116.267818,0,161,39590.439837963,2008-05-22,10:33:22
39.911143,116.267805,0,164,39590.4398611111,2008-05-22,10:33:24
39.910965,116.26779,0,168,39590.4398842593,2008-05-22,10:33:26
39.910785,116.267777,0,167,39590.4399074074,2008-05-22,10:33:28
39.910614,116.267777,0,167,39590.4399305556,2008-05-22,10:33:30
39.91043,116.267757,0,165,39590.4399537037,2008-05-22,10:33:32
39.910242,116.26774,0,166,39590.4399768518,2008-05-22,10:33:34
39.910039,116.26773,0,167,39590.44,2008-05-22,10:33:36
39.909838,116.26771,0,168,39590.4400231481,2008-05-22,10:33:38
39.909639,116.267691,0,167,39590.4400462963,2008-05-22,10:33:40
39.909449,116.267671,0,167,39590.4400694444,2008-05-22,10:33:42
39.909258,116.267667,0,166,39590.4400925926,2008-05-22,10:33:44
39.909059,116.267664,0,167,39590.4401157407,2008-05-22,10:33:46
39.908852,116.267653,0,166,39590.4401388889,2008-05-22,10:33:48
39.908639,116.267649,0,164,39590.440162037,2008-05-22,10:33:50
39.908432,116.267627,0,164,39590.4401851852,2008-05-22,10:33:52
39.90823,116.267608,0,162,39590.4402083333,2008-05-22,10:33:54
39.908025,116.26761,0,162,39590.4402314815,2008-05-22,10:33:56
39.907825,116.267621,0,162,39590.4402546296,2008-05-22,10:33:58
39.90763,116.267616,0,164,39590.4402777778,2008-05-22,10:34:00
39.907449,116.267617,0,165,39590.4403009259,2008-05-22,10:34:02
39.907274,116.267596,0,167,39590.4403240741,2008-05-22,10:34:04
39.907117,116.267586,0,170,39590.4403472222,2008-05-22,10:34:06
39.906975,116.267587,0,172,39590.4403703704,2008-05-22,10:34:08
39.906843,116.267574,0,174,39590.4403935185,2008-05-22,10:34:10
39.906734,116.267569,0,175,39590.4404166667,2008-05-22,10:34:12
39.906662,116.267575,0,176,39590.4404398148,2008-05-22,10:34:14
39.906617,116.267548,0,179,39590.440462963,2008-05-22,10:34:16
39.906625,116.267543,0,172,39590.4404861111,2008-05-22,10:34:18
39.906625,116.267544,0,173,39590.4405092593,2008-05-22,10:34:20
39.906618,116.267545,0,174,39590.4405324074,2008-05-22,10:34:22
39.906583,116.267546,0,172,39590.4405555556,2008-05-22,10:34:24
39.906552,116.267562,0,173,39590.4405787037,2008-05-22,10:34:26
39.906509,116.26757,0,172,39590.4406018518,2008-05-22,10:34:28
39.90646,116.267579,0,171,39590.440625,2008-05-22,10:34:30
39.906426,116.267584,0,169,39590.4406481481,2008-05-22,10:34:32
39.906404,116.267586,0,169,39590.4406712963,2008-05-22,10:34:34
39.906396,116.267594,0,172,39590.4406944444,2008-05-22,10:34:36
39.906378,116.267593,0,174,39590.4407175926,2008-05-22,10:34:38
39.906371,116.267584,0,170,39590.4407407407,2008-05-22,10:34:40
39.90636,116.267581,0,170,39590.4407638889,2008-05-22,10:34:42
39.906358,116.267563,0,165,39590.440787037,2008-05-22,10:34:44
39.906356,116.267509,0,163,39590.4408101852,2008-05-22,10:34:46
39.906342,116.267427,0,165,39590.4408333333,2008-05-22,10:34:48
39.906332,116.267333,0,166,39590.4408564815,2008-05-22,10:34:50
39.906323,116.267232,0,167,39590.4408796296,2008-05-22,10:34:52
39.906322,116.267107,0,166,39590.4409027778,2008-05-22,10:34:54
39.906324,116.26695,0,163,39590.4409259259,2008-05-22,10:34:56
39.906319,116.266786,0,160,39590.4409490741,2008-05-22,10:34:58
39.906317,116.266629,0,160,39590.4409722222,2008-05-22,10:35:00
39.906313,116.266481,0,160,39590.4409953704,2008-05-22,10:35:02
39.9063,116.266292,0,159,39590.4410185185,2008-05-22,10:35:04
39.906301,116.26608,0,158,39590.4410416667,2008-05-22,10:35:06
39.906337,116.265794,0,157,39590.4410648148,2008-05-22,10:35:08
39.906178,116.265555,0,158,39590.441087963,2008-05-22,10:35:10
39.906163,116.265295,0,157,39590.4411111111,2008-05-22,10:35:12
39.906178,116.265037,0,157,39590.4411342593,2008-05-22,10:35:14
39.906174,116.264738,0,156,39590.4411574074,2008-05-22,10:35:16
39.906228,116.264392,0,158,39590.4411805556,2008-05-22,10:35:18
39.906244,116.264054,0,158,39590.4412037037,2008-05-22,10:35:20
39.906243,116.263742,0,159,39590.4412268519,2008-05-22,10:35:22
39.906255,116.263448,0,162,39590.44125,2008-05-22,10:35:24
39.906259,116.263152,0,164,39590.4412731482,2008-05-22,10:35:26
39.906269,116.262872,0,166,39590.4412962963,2008-05-22,10:35:28
39.906274,116.262597,0,167,39590.4413194444,2008-05-22,10:35:30
39.906296,116.262349,0,166,39590.4413425926,2008-05-22,10:35:32
39.906303,116.262107,0,167,39590.4413657407,2008-05-22,10:35:34
39.906315,116.261908,0,168,39590.4413888889,2008-05-22,10:35:36
39.906329,116.261755,0,168,39590.441412037,2008-05-22,10:35:38
39.906344,116.261644,0,169,39590.4414351852,2008-05-22,10:35:40
39.906349,116.261575,0,171,39590.4414583333,2008-05-22,10:35:42
39.906346,116.261537,0,171,39590.4414814815,2008-05-22,10:35:44
39.90634,116.261536,0,171,39590.4415046296,2008-05-22,10:35:46
39.906339,116.26154,0,171,39590.4415277778,2008-05-22,10:35:48
39.906339,116.261538,0,171,39590.4415509259,2008-05-22,10:35:50
39.906338,116.261535,0,172,39590.4415740741,2008-05-22,10:35:52
39.906338,116.261533,0,172,39590.4415972222,2008-05-22,10:35:54
39.906337,116.261533,0,172,39590.4416203704,2008-05-22,10:35:56
39.906337,116.261531,0,172,39590.4416435185,2008-05-22,10:35:58
39.906337,116.261528,0,172,39590.4416666667,2008-05-22,10:36:00
39.906336,116.261526,0,172,39590.4416898148,2008-05-22,10:36:02
39.906335,116.261522,0,172,39590.441712963,2008-05-22,10:36:04
39.906332,116.26151,0,172,39590.4417361111,2008-05-22,10:36:06
39.906315,116.261455,0,174,39590.4417592593,2008-05-22,10:36:08
39.906311,116.261369,0,175,39590.4417824074,2008-05-22,10:36:10
39.906307,116.26128,0,178,39590.4418055556,2008-05-22,10:36:12
39.906289,116.261173,0,175,39590.4418287037,2008-05-22,10:36:14
39.906277,116.26103,0,176,39590.4418518519,2008-05-22,10:36:16
39.906289,116.260859,0,177,39590.441875,2008-05-22,10:36:18
39.90629,116.260657,0,185,39590.4418981481,2008-05-22,10:36:20
39.906294,116.260499,0,185,39590.4419212963,2008-05-22,10:36:22
39.906291,116.26036,0,184,39590.4419444444,2008-05-22,10:36:24
39.906277,116.260248,0,184,39590.4419675926,2008-05-22,10:36:26
39.906266,116.260173,0,186,39590.4419907407,2008-05-22,10:36:28
39.906264,116.260109,0,186,39590.4420138889,2008-05-22,10:36:30
39.906251,116.260045,0,187,39590.442037037,2008-05-22,10:36:32
39.906247,116.259992,0,186,39590.4420601852,2008-05-22,10:36:34
39.906224,116.259955,0,190,39590.4420833333,2008-05-22,10:36:36
39.906219,116.259925,0,192,39590.4421064815,2008-05-22,10:36:38
39.906227,116.259822,0,191,39590.4421296296,2008-05-22,10:36:40
39.906229,116.259729,0,191,39590.4421527778,2008-05-22,10:36:42
39.906233,116.259661,0,190,39590.4421759259,2008-05-22,10:36:44
39.90624,116.259581,0,192,39590.4421990741,2008-05-22,10:36:46
39.906247,116.259466,0,193,39590.4422222222,2008-05-22,10:36:48
39.906267,116.259339,0,197,39590.4422453704,2008-05-22,10:36:50
39.906273,116.259192,0,199,39590.4422685185,2008-05-22,10:36:52
39.906271,116.259034,0,200,39590.4422916667,2008-05-22,10:36:54
39.90626,116.258831,0,201,39590.4423148148,2008-05-22,10:36:56
39.906256,116.258649,0,195,39590.442337963,2008-05-22,10:36:58
39.906256,116.258468,0,186,39590.4423611111,2008-05-22,10:37:00
39.906267,116.258283,0,178,39590.4423842593,2008-05-22,10:37:02
39.90627,116.258085,0,172,39590.4424074074,2008-05-22,10:37:04
39.906271,116.257872,0,167,39590.4424305556,2008-05-22,10:37:06
39.906271,116.257657,0,164,39590.4424537037,2008-05-22,10:37:08
39.906273,116.25742,0,162,39590.4424768519,2008-05-22,10:37:10
39.906295,116.257184,0,161,39590.4425,2008-05-22,10:37:12
39.906307,116.256942,0,157,39590.4425231481,2008-05-22,10:37:14
39.906313,116.256692,0,156,39590.4425462963,2008-05-22,10:37:16
39.906331,116.256435,0,154,39590.4425694444,2008-05-22,10:37:18
39.90628,116.256159,0,158,39590.4425925926,2008-05-22,10:37:20
39.906273,116.255898,0,160,39590.4426157407,2008-05-22,10:37:22
39.906269,116.255617,0,164,39590.4426388889,2008-05-22,10:37:24
39.906273,116.255336,0,166,39590.442662037,2008-05-22,10:37:26
39.906278,116.255062,0,165,39590.4426851852,2008-05-22,10:37:28
39.906305,116.254793,0,164,39590.4427083333,2008-05-22,10:37:30
39.906313,116.254508,0,163,39590.4427314815,2008-05-22,10:37:32
39.906313,116.254214,0,165,39590.4427546296,2008-05-22,10:37:34
39.90632,116.253922,0,165,39590.4427777778,2008-05-22,10:37:36
39.906297,116.25363,0,165,39590.4428009259,2008-05-22,10:37:38
39.906295,116.253351,0,166,39590.4428240741,2008-05-22,10:37:40
39.906297,116.253072,0,164,39590.4428472222,2008-05-22,10:37:42
39.906308,116.25279,0,162,39590.4428703704,2008-05-22,10:37:44
39.906327,116.252492,0,164,39590.4428935185,2008-05-22,10:37:46
39.906316,116.2522,0,168,39590.4429166667,2008-05-22,10:37:48
39.906299,116.251894,0,172,39590.4429398148,2008-05-22,10:37:50
39.906306,116.251592,0,169,39590.442962963,2008-05-22,10:37:52
39.906297,116.251289,0,167,39590.4429861111,2008-05-22,10:37:54
39.906288,116.250984,0,165,39590.4430092593,2008-05-22,10:37:56
39.906294,116.250681,0,165,39590.4430324074,2008-05-22,10:37:58
39.906274,116.250383,0,171,39590.4430555556,2008-05-22,10:38:00
39.906266,116.250092,0,171,39590.4430787037,2008-05-22,10:38:02
39.906258,116.249823,0,172,39590.4431018519,2008-05-22,10:38:04
39.906266,116.249589,0,175,39590.443125,2008-05-22,10:38:06
39.906272,116.249388,0,171,39590.4431481481,2008-05-22,10:38:08
39.906278,116.249197,0,170,39590.4431712963,2008-05-22,10:38:10
39.90629,116.249012,0,169,39590.4431944444,2008-05-22,10:38:12
39.906303,116.248829,0,164,39590.4432175926,2008-05-22,10:38:14
39.906315,116.248638,0,162,39590.4432407407,2008-05-22,10:38:16
39.906322,116.248454,0,158,39590.4432638889,2008-05-22,10:38:18
39.906319,116.248278,0,158,39590.443287037,2008-05-22,10:38:20
39.906312,116.248146,0,160,39590.4433101852,2008-05-22,10:38:22
39.906305,116.248072,0,160,39590.4433333333,2008-05-22,10:38:24
39.9063,116.248058,0,159,39590.4433564815,2008-05-22,10:38:26
39.906301,116.248054,0,159,39590.4433796296,2008-05-22,10:38:28
39.9063,116.248026,0,158,39590.4434027778,2008-05-22,10:38:30
39.906297,116.247958,0,159,39590.4434259259,2008-05-22,10:38:32
39.906301,116.24785,0,158,39590.4434490741,2008-05-22,10:38:34
39.906293,116.247708,0,162,39590.4434722222,2008-05-22,10:38:36
39.906291,116.247562,0,162,39590.4434953704,2008-05-22,10:38:38
39.906302,116.247417,0,170,39590.4435185185,2008-05-22,10:38:40
39.906302,116.247255,0,172,39590.4435416667,2008-05-22,10:38:42
39.9063,116.247072,0,170,39590.4435648148,2008-05-22,10:38:44
39.906296,116.24688,0,171,39590.443587963,2008-05-22,10:38:46
39.906294,116.246697,0,167,39590.4436111111,2008-05-22,10:38:48
39.906295,116.246542,0,173,39590.4436342593,2008-05-22,10:38:50
39.9063,116.246412,0,173,39590.4436574074,2008-05-22,10:38:52
39.906301,116.246305,0,174,39590.4436805556,2008-05-22,10:38:54
39.9063,116.246205,0,170,39590.4437037037,2008-05-22,10:38:56
39.906296,116.246106,0,166,39590.4437268519,2008-05-22,10:38:58
39.906286,116.246001,0,156,39590.44375,2008-05-22,10:39:00
39.906283,116.245906,0,155,39590.4437731481,2008-05-22,10:39:02
39.906279,116.245821,0,155,39590.4437962963,2008-05-22,10:39:04
39.906282,116.245742,0,168,39590.4438194444,2008-05-22,10:39:06
39.90628,116.245669,0,180,39590.4438425926,2008-05-22,10:39:08
39.906279,116.245614,0,182,39590.4438657407,2008-05-22,10:39:10
39.906281,116.245568,0,179,39590.4438888889,2008-05-22,10:39:12
39.90628,116.245525,0,170,39590.443912037,2008-05-22,10:39:14
39.906279,116.245471,0,173,39590.4439351852,2008-05-22,10:39:16
39.90628,116.245392,0,175,39590.4439583333,2008-05-22,10:39:18
39.906271,116.245313,0,175,39590.4439814815,2008-05-22,10:39:20
39.906268,116.24526,0,169,39590.4440046296,2008-05-22,10:39:22
39.906264,116.245241,0,172,39590.4440277778,2008-05-22,10:39:24
39.90626,116.245244,0,168,39590.4440509259,2008-05-22,10:39:26
39.90626,116.24524,0,168,39590.4440740741,2008-05-22,10:39:28
39.906265,116.245202,0,166,39590.4440972222,2008-05-22,10:39:30
39.906269,116.245106,0,168,39590.4441203704,2008-05-22,10:39:32
39.906275,116.244997,0,177,39590.4441435185,2008-05-22,10:39:34
39.90628,116.244895,0,184,39590.4441666667,2008-05-22,10:39:36
39.906286,116.244812,0,181,39590.4441898148,2008-05-22,10:39:38
39.906284,116.244738,0,176,39590.444212963,2008-05-22,10:39:40
39.906288,116.244723,0,174,39590.4442361111,2008-05-22,10:39:42
39.906278,116.244701,0,174,39590.4442592593,2008-05-22,10:39:44
39.90628,116.244692,0,171,39590.4442824074,2008-05-22,10:39:46
39.906289,116.244676,0,169,39590.4443055556,2008-05-22,10:39:48
39.906296,116.244659,0,167,39590.4443287037,2008-05-22,10:39:50
39.906304,116.244649,0,165,39590.4443518519,2008-05-22,10:39:52
39.906341,116.244638,0,162,39590.444375,2008-05-22,10:39:54
39.906401,116.244617,0,160,39590.4443981481,2008-05-22,10:39:56
39.906463,116.244609,0,158,39590.4444212963,2008-05-22,10:39:58
39.906535,116.244599,0,157,39590.4444444444,2008-05-22,10:40:00
39.906616,116.244582,0,157,39590.4444675926,2008-05-22,10:40:02
39.906693,116.244565,0,156,39590.4444907407,2008-05-22,10:40:04
39.90674,116.244506,0,156,39590.4445138889,2008-05-22,10:40:06
39.906767,116.244415,0,156,39590.444537037,2008-05-22,10:40:08
39.906769,116.244341,0,158,39590.4445601852,2008-05-22,10:40:10
39.90678,116.244283,0,154,39590.4445833333,2008-05-22,10:40:12
39.906779,116.244262,0,152,39590.4446064815,2008-05-22,10:40:14
39.906779,116.244252,0,152,39590.4446296296,2008-05-22,10:40:16
39.906778,116.244249,0,152,39590.4446527778,2008-05-22,10:40:18
39.906779,116.244246,0,152,39590.4446759259,2008-05-22,10:40:20
39.906778,116.244243,0,152,39590.4446990741,2008-05-22,10:40:22
39.906778,116.244239,0,152,39590.4447222222,2008-05-22,10:40:24
39.906778,116.244239,0,152,39590.4447453704,2008-05-22,10:40:26
39.906779,116.244245,0,152,39590.4447685185,2008-05-22,10:40:28
39.906779,116.244236,0,152,39590.4447916667,2008-05-22,10:40:30
39.906779,116.244229,0,152,39590.4448148148,2008-05-22,10:40:32
39.90678,116.244224,0,152,39590.444837963,2008-05-22,10:40:34
39.90678,116.244229,0,152,39590.4448611111,2008-05-22,10:40:36
39.906782,116.244219,0,152,39590.4448842593,2008-05-22,10:40:38
39.906797,116.244187,0,152,39590.4449074074,2008-05-22,10:40:40
39.906828,116.24417,0,155,39590.4449305556,2008-05-22,10:40:42
39.90685,116.24415,0,156,39590.4449537037,2008-05-22,10:40:44
39.906888,116.244134,0,155,39590.4449768519,2008-05-22,10:40:46
39.906918,116.244134,0,157,39590.445,2008-05-22,10:40:48
39.906945,116.244127,0,158,39590.4450231481,2008-05-22,10:40:50
39.906972,116.244128,0,163,39590.4450462963,2008-05-22,10:40:52
39.906996,116.244122,0,166,39590.4450694444,2008-05-22,10:40:54
39.907022,116.244114,0,165,39590.4450925926,2008-05-22,10:40:56
39.907047,116.244106,0,166,39590.4451157407,2008-05-22,10:40:58
39.907074,116.244104,0,167,39590.4451388889,2008-05-22,10:41:00
39.907106,116.244089,0,166,39590.445162037,2008-05-22,10:41:02
39.907132,116.244086,0,168,39590.4451851852,2008-05-22,10:41:04
39.907161,116.244094,0,165,39590.4452083333,2008-05-22,10:41:06
39.907188,116.244107,0,164,39590.4452314815,2008-05-22,10:41:08
39.907209,116.244117,0,164,39590.4452546296,2008-05-22,10:41:10
39.907234,116.244113,0,164,39590.4452777778,2008-05-22,10:41:12
39.907263,116.244104,0,166,39590.4453009259,2008-05-22,10:41:14
39.90728,116.244084,0,169,39590.4453240741,2008-05-22,10:41:16
39.907308,116.244024,0,171,39590.4453472222,2008-05-22,10:41:18
39.907318,116.243979,0,172,39590.4453703704,2008-05-22,10:41:20
39.907328,116.24391,0,172,39590.4453935185,2008-05-22,10:41:22
39.907334,116.243871,0,175,39590.4454166667,2008-05-22,10:41:24
39.907342,116.243831,0,176,39590.4454398148,2008-05-22,10:41:26
39.907348,116.243795,0,178,39590.445462963,2008-05-22,10:41:28
39.907356,116.243758,0,179,39590.4454861111,2008-05-22,10:41:30
39.907367,116.243729,0,181,39590.4455092593,2008-05-22,10:41:32
39.907367,116.243693,0,181,39590.4455324074,2008-05-22,10:41:34
39.907364,116.243659,0,181,39590.4455555556,2008-05-22,10:41:36
39.907365,116.243624,0,183,39590.4455787037,2008-05-22,10:41:38
39.907367,116.243592,0,184,39590.4456018518,2008-05-22,10:41:40
39.907369,116.243556,0,185,39590.445625,2008-05-22,10:41:42
39.907366,116.243526,0,186,39590.4456481481,2008-05-22,10:41:44
39.907366,116.243495,0,188,39590.4456712963,2008-05-22,10:41:46
39.907368,116.243468,0,191,39590.4456944444,2008-05-22,10:41:48
39.907365,116.243425,0,194,39590.4457175926,2008-05-22,10:41:50
39.907368,116.243395,0,194,39590.4457407407,2008-05-22,10:41:52
39.90737,116.243372,0,196,39590.4457638889,2008-05-22,10:41:54
39.90738,116.24337,0,197,39590.445787037,2008-05-22,10:41:56
39.907397,116.243376,0,197,39590.4458101852,2008-05-22,10:41:58
39.907419,116.24338,0,197,39590.4458333333,2008-05-22,10:42:00
39.907436,116.24339,0,197,39590.4458564815,2008-05-22,10:42:02
39.907452,116.243408,0,196,39590.4458796296,2008-05-22,10:42:04
39.907462,116.243426,0,195,39590.4459027778,2008-05-22,10:42:06
39.907472,116.243443,0,194,39590.4459259259,2008-05-22,10:42:08
39.907485,116.24346,0,193,39590.4459490741,2008-05-22,10:42:10
39.907512,116.243473,0,192,39590.4459722222,2008-05-22,10:42:12
39.90753,116.24349,0,191,39590.4459953704,2008-05-22,10:42:14
39.907546,116.243516,0,190,39590.4460185185,2008-05-22,10:42:16
39.907597,116.243517,0,189,39590.4460416667,2008-05-22,10:42:18
39.90761,116.243518,0,189,39590.4460648148,2008-05-22,10:42:20
39.907602,116.243537,0,188,39590.446087963,2008-05-22,10:42:22
39.907595,116.243533,0,188,39590.4461111111,2008-05-22,10:42:24
39.907597,116.243536,0,188,39590.4461342593,2008-05-22,10:42:26
39.90758,116.243555,0,187,39590.4461574074,2008-05-22,10:42:28
39.907582,116.243561,0,187,39590.4461805556,2008-05-22,10:42:30
39.907586,116.243556,0,187,39590.4462037037,2008-05-22,10:42:32
39.907596,116.243556,0,187,39590.4462268518,2008-05-22,10:42:34
39.907614,116.24355,0,187,39590.44625,2008-05-22,10:42:36
39.90763,116.243537,0,187,39590.4462731481,2008-05-22,10:42:38
39.907651,116.243518,0,187,39590.4462962963,2008-05-22,10:42:40
39.907917,116.243561,0,186,39590.449537037,2008-05-22,10:47:20
39.907927,116.243553,0,187,39590.4495601852,2008-05-22,10:47:22
39.907938,116.243538,0,188,39590.4495833333,2008-05-22,10:47:24
39.907942,116.243523,0,189,39590.4496064815,2008-05-22,10:47:26
39.907944,116.243511,0,190,39590.4496296296,2008-05-22,10:47:28
39.907955,116.243494,0,191,39590.4496527778,2008-05-22,10:47:30
39.907963,116.243481,0,192,39590.4496759259,2008-05-22,10:47:32
39.907965,116.243506,0,192,39590.4496990741,2008-05-22,10:47:34
39.907967,116.243516,0,193,39590.4497222222,2008-05-22,10:47:36
39.907975,116.243515,0,193,39590.4497453704,2008-05-22,10:47:38
39.907983,116.243518,0,193,39590.4497685185,2008-05-22,10:47:40
39.907987,116.243526,0,193,39590.4497916667,2008-05-22,10:47:42
39.90799,116.243535,0,193,39590.4498148148,2008-05-22,10:47:44
39.90799,116.243531,0,193,39590.449837963,2008-05-22,10:47:46
39.907989,116.243528,0,193,39590.4498611111,2008-05-22,10:47:48
39.90798,116.243534,0,194,39590.4498842593,2008-05-22,10:47:50
39.907962,116.24356,0,194,39590.4499074074,2008-05-22,10:47:52
39.90795,116.243583,0,195,39590.4499305556,2008-05-22,10:47:54
39.907921,116.243609,0,195,39590.4499537037,2008-05-22,10:47:56
39.9079,116.243637,0,196,39590.4499768519,2008-05-22,10:47:58
39.907883,116.243653,0,195,39590.45,2008-05-22,10:48:00
39.90787,116.243664,0,195,39590.4500231481,2008-05-22,10:48:02
39.907854,116.243646,0,195,39590.4500462963,2008-05-22,10:48:04
39.907847,116.243634,0,195,39590.4500694444,2008-05-22,10:48:06
39.907842,116.243622,0,195,39590.4500925926,2008-05-22,10:48:08
39.907849,116.243618,0,195,39590.4501157407,2008-05-22,10:48:10
39.90786,116.243615,0,195,39590.4501388889,2008-05-22,10:48:12
39.907862,116.243625,0,195,39590.450162037,2008-05-22,10:48:14
39.907866,116.243621,0,196,39590.4501851852,2008-05-22,10:48:16
39.907872,116.243631,0,197,39590.4502083333,2008-05-22,10:48:18
39.907873,116.243645,0,198,39590.4502314815,2008-05-22,10:48:20
39.907871,116.243643,0,199,39590.4502546296,2008-05-22,10:48:22
39.907864,116.243643,0,200,39590.4502777778,2008-05-22,10:48:24
39.907859,116.243628,0,201,39590.4503009259,2008-05-22,10:48:26
39.90786,116.24362,0,203,39590.4503240741,2008-05-22,10:48:28
39.907858,116.243615,0,203,39590.4503472222,2008-05-22,10:48:30
39.907858,116.243616,0,203,39590.4503703704,2008-05-22,10:48:32
39.907859,116.243612,0,203,39590.4503935185,2008-05-22,10:48:34
39.907859,116.243607,0,203,39590.4504166667,2008-05-22,10:48:36
39.90786,116.243602,0,203,39590.4504398148,2008-05-22,10:48:38
39.90786,116.243602,0,203,39590.450462963,2008-05-22,10:48:40
39.907861,116.243596,0,203,39590.4504861111,2008-05-22,10:48:42
39.907881,116.243576,0,205,39590.4505092593,2008-05-22,10:48:44
39.907886,116.243556,0,207,39590.4505324074,2008-05-22,10:48:46
39.907893,116.243549,0,208,39590.4505555556,2008-05-22,10:48:48
39.90791,116.243529,0,209,39590.4505787037,2008-05-22,10:48:50
39.907922,116.243511,0,210,39590.4506018519,2008-05-22,10:48:52
39.907932,116.243508,0,211,39590.450625,2008-05-22,10:48:54
39.907945,116.243511,0,211,39590.4506481481,2008-05-22,10:48:56
39.907945,116.243514,0,211,39590.4506712963,2008-05-22,10:48:58
39.907933,116.243555,0,211,39590.4506944444,2008-05-22,10:49:00
39.907937,116.243581,0,211,39590.4507175926,2008-05-22,10:49:02
39.90794,116.243602,0,210,39590.4507407407,2008-05-22,10:49:04
39.90794,116.243604,0,210,39590.4507638889,2008-05-22,10:49:06
39.90794,116.243606,0,210,39590.450787037,2008-05-22,10:49:08
39.90794,116.243604,0,210,39590.4508101852,2008-05-22,10:49:10
39.90794,116.243602,0,210,39590.4508333333,2008-05-22,10:49:12
39.907941,116.243602,0,210,39590.4508564815,2008-05-22,10:49:14
39.907941,116.243615,0,210,39590.4508796296,2008-05-22,10:49:16
39.907931,116.243623,0,211,39590.4509027778,2008-05-22,10:49:18
39.907919,116.243627,0,211,39590.4509259259,2008-05-22,10:49:20
39.907912,116.24363,0,211,39590.4509490741,2008-05-22,10:49:22
39.907905,116.243643,0,211,39590.4509722222,2008-05-22,10:49:24
39.907898,116.243668,0,211,39590.4509953704,2008-05-22,10:49:26
39.907871,116.243672,0,212,39590.4510185185,2008-05-22,10:49:28
39.907847,116.243683,0,214,39590.4510416667,2008-05-22,10:49:30
39.907837,116.243687,0,216,39590.4510648148,2008-05-22,10:49:32
39.907823,116.243685,0,218,39590.451087963,2008-05-22,10:49:34
39.907801,116.243684,0,219,39590.4511111111,2008-05-22,10:49:36
39.907785,116.243678,0,220,39590.4511342593,2008-05-22,10:49:38
39.907765,116.243675,0,221,39590.4511574074,2008-05-22,10:49:40
39.907763,116.243672,0,223,39590.4511805556,2008-05-22,10:49:42
39.90777,116.243661,0,225,39590.4512037037,2008-05-22,10:49:44
39.90779,116.243641,0,227,39590.4512268519,2008-05-22,10:49:46
39.90782,116.243619,0,228,39590.45125,2008-05-22,10:49:48
39.907841,116.243579,0,229,39590.4512731481,2008-05-22,10:49:50
39.907856,116.243553,0,230,39590.4512962963,2008-05-22,10:49:52
39.907858,116.243535,0,230,39590.4513194444,2008-05-22,10:49:54
39.907863,116.243522,0,229,39590.4513425926,2008-05-22,10:49:56
39.907867,116.243481,0,228,39590.4513657407,2008-05-22,10:49:58
39.907865,116.243458,0,226,39590.4513888889,2008-05-22,10:50:00
39.907853,116.243459,0,224,39590.451412037,2008-05-22,10:50:02
39.907841,116.243461,0,224,39590.4514351852,2008-05-22,10:50:04
39.907827,116.243469,0,224,39590.4514583333,2008-05-22,10:50:06
39.907827,116.243469,0,223,39590.4514814815,2008-05-22,10:50:08
39.907827,116.24347,0,223,39590.4515046296,2008-05-22,10:50:10
39.907827,116.243471,0,223,39590.4515277778,2008-05-22,10:50:12
39.907827,116.243475,0,223,39590.4515509259,2008-05-22,10:50:14
39.907826,116.243476,0,223,39590.4515740741,2008-05-22,10:50:16
39.907827,116.243475,0,223,39590.4515972222,2008-05-22,10:50:18
39.907827,116.243471,0,223,39590.4516203704,2008-05-22,10:50:20
39.907827,116.243467,0,223,39590.4516435185,2008-05-22,10:50:22
39.907827,116.243465,0,223,39590.4516666667,2008-05-22,10:50:24
39.907827,116.243466,0,223,39590.4516898148,2008-05-22,10:50:26
39.907827,116.243467,0,223,39590.451712963,2008-05-22,10:50:28
39.907827,116.243469,0,223,39590.4517361111,2008-05-22,10:50:30
39.907827,116.24347,0,223,39590.4517592593,2008-05-22,10:50:32
39.907827,116.24347,0,223,39590.4517824074,2008-05-22,10:50:34
39.907827,116.243475,0,223,39590.4518055556,2008-05-22,10:50:36
39.907841,116.243486,0,222,39590.4518287037,2008-05-22,10:50:38
39.907832,116.243524,0,221,39590.4518518519,2008-05-22,10:50:40
39.90784,116.243542,0,221,39590.451875,2008-05-22,10:50:42
39.907853,116.243557,0,220,39590.4518981481,2008-05-22,10:50:44
39.907859,116.243562,0,220,39590.4519212963,2008-05-22,10:50:46
39.907856,116.243564,0,219,39590.4519444444,2008-05-22,10:50:48
39.907846,116.243554,0,220,39590.4519675926,2008-05-22,10:50:50
39.907835,116.243546,0,220,39590.4519907407,2008-05-22,10:50:52
39.907835,116.24355,0,220,39590.4520138889,2008-05-22,10:50:54
39.907835,116.243554,0,220,39590.452037037,2008-05-22,10:50:56
39.907834,116.243555,0,220,39590.4520601852,2008-05-22,10:50:58
39.907834,116.243556,0,220,39590.4520833333,2008-05-22,10:51:00
39.907834,116.243556,0,220,39590.4521064815,2008-05-22,10:51:02
39.907834,116.243556,0,220,39590.4521296296,2008-05-22,10:51:04
39.907834,116.243557,0,220,39590.4521527778,2008-05-22,10:51:06
39.907834,116.243558,0,220,39590.4521759259,2008-05-22,10:51:08
39.907835,116.243556,0,220,39590.4521990741,2008-05-22,10:51:10
39.907835,116.243551,0,220,39590.4522222222,2008-05-22,10:51:12
39.907834,116.243533,0,219,39590.4522453704,2008-05-22,10:51:14
39.90784,116.243514,0,219,39590.4522685185,2008-05-22,10:51:16
39.907844,116.243494,0,218,39590.4522916667,2008-05-22,10:51:18
39.907851,116.24348,0,217,39590.4523148148,2008-05-22,10:51:20
39.907855,116.243466,0,216,39590.452337963,2008-05-22,10:51:22
39.907855,116.243449,0,216,39590.4523611111,2008-05-22,10:51:24
39.907847,116.24342,0,215,39590.4523842593,2008-05-22,10:51:26
39.907844,116.243406,0,214,39590.4524074074,2008-05-22,10:51:28
39.907841,116.243429,0,213,39590.4524305556,2008-05-22,10:51:30
39.907845,116.243459,0,213,39590.4524537037,2008-05-22,10:51:32
39.907845,116.243464,0,213,39590.4524768519,2008-05-22,10:51:34
39.907845,116.24347,0,213,39590.4525,2008-05-22,10:51:36
39.907845,116.243475,0,213,39590.4525231481,2008-05-22,10:51:38
39.907846,116.243476,0,213,39590.4525462963,2008-05-22,10:51:40
39.907846,116.243479,0,213,39590.4525694444,2008-05-22,10:51:42
39.907846,116.243481,0,213,39590.4525925926,2008-05-22,10:51:44
39.907846,116.243484,0,213,39590.4526157407,2008-05-22,10:51:46
39.907845,116.243488,0,213,39590.4526388889,2008-05-22,10:51:48
39.907845,116.243492,0,213,39590.452662037,2008-05-22,10:51:50
39.907845,116.243497,0,213,39590.4526851852,2008-05-22,10:51:52
39.907845,116.243502,0,213,39590.4527083333,2008-05-22,10:51:54
39.907845,116.243506,0,213,39590.4527314815,2008-05-22,10:51:56
39.907844,116.243509,0,213,39590.4527546296,2008-05-22,10:51:58
39.907843,116.243511,0,213,39590.4527777778,2008-05-22,10:52:00
39.907642,116.24332,0,166,39590.5036805556,2008-05-22,12:05:18
39.907628,116.243276,0,167,39590.5037037037,2008-05-22,12:05:20
39.907628,116.243271,0,167,39590.5037268519,2008-05-22,12:05:22
39.907628,116.243269,0,167,39590.50375,2008-05-22,12:05:24
39.907628,116.243269,0,166,39590.5037731482,2008-05-22,12:05:26
39.907628,116.24327,0,166,39590.5037962963,2008-05-22,12:05:28
39.907628,116.243271,0,166,39590.5038194444,2008-05-22,12:05:30
39.907629,116.243275,0,166,39590.5038425926,2008-05-22,12:05:32
39.907629,116.243282,0,166,39590.5038657407,2008-05-22,12:05:34
39.907629,116.243287,0,166,39590.5038888889,2008-05-22,12:05:36
39.907629,116.243292,0,166,39590.503912037,2008-05-22,12:05:38
39.907629,116.243297,0,166,39590.5039351852,2008-05-22,12:05:40
39.90763,116.2433,0,166,39590.5039583333,2008-05-22,12:05:42
39.90763,116.243299,0,166,39590.5039814815,2008-05-22,12:05:44
39.907631,116.243294,0,166,39590.5040046296,2008-05-22,12:05:46
39.907637,116.24326,0,167,39590.5040277778,2008-05-22,12:05:48
39.907632,116.243224,0,168,39590.5040509259,2008-05-22,12:05:50
39.907627,116.243195,0,168,39590.5040740741,2008-05-22,12:05:52
39.907624,116.24318,0,169,39590.5040972222,2008-05-22,12:05:54
39.907622,116.243161,0,170,39590.5041203704,2008-05-22,12:05:56
39.907618,116.243138,0,171,39590.5041435185,2008-05-22,12:05:58
39.907621,116.243136,0,172,39590.5041666667,2008-05-22,12:06:00
39.907621,116.243136,0,172,39590.5041898148,2008-05-22,12:06:02
39.907621,116.24314,0,172,39590.504212963,2008-05-22,12:06:04
39.907621,116.243146,0,172,39590.5042361111,2008-05-22,12:06:06
39.907621,116.243151,0,172,39590.5042592593,2008-05-22,12:06:08
39.907627,116.243176,0,172,39590.5042824074,2008-05-22,12:06:10
39.907641,116.243214,0,173,39590.5043055556,2008-05-22,12:06:12
39.907662,116.243262,0,174,39590.5043287037,2008-05-22,12:06:14
39.907663,116.243285,0,175,39590.5043518519,2008-05-22,12:06:16
39.907651,116.243302,0,176,39590.504375,2008-05-22,12:06:18
39.907634,116.24331,0,177,39590.5043981481,2008-05-22,12:06:20
39.907615,116.243306,0,178,39590.5044212963,2008-05-22,12:06:22
39.907605,116.243293,0,178,39590.5044444444,2008-05-22,12:06:24
39.9076,116.243282,0,179,39590.5044675926,2008-05-22,12:06:26
39.9076,116.243279,0,179,39590.5044907407,2008-05-22,12:06:28
39.907601,116.24328,0,179,39590.5045138889,2008-05-22,12:06:30
39.907601,116.243283,0,179,39590.504537037,2008-05-22,12:06:32
39.907602,116.243286,0,179,39590.5045601852,2008-05-22,12:06:34
39.907602,116.243287,0,179,39590.5045833333,2008-05-22,12:06:36
39.907602,116.243292,0,179,39590.5046064815,2008-05-22,12:06:38
39.907621,116.243332,0,181,39590.5046296296,2008-05-22,12:06:40
39.907636,116.243376,0,182,39590.5046527778,2008-05-22,12:06:42
39.907658,116.243409,0,183,39590.5046759259,2008-05-22,12:06:44
39.907669,116.243425,0,184,39590.5046990741,2008-05-22,12:06:46
39.907681,116.243428,0,184,39590.5047222222,2008-05-22,12:06:48
39.907711,116.24346,0,187,39590.5047453704,2008-05-22,12:06:50
39.907712,116.243463,0,187,39590.5047685185,2008-05-22,12:06:52
39.907712,116.243466,0,187,39590.5047916667,2008-05-22,12:06:54
39.907712,116.243469,0,187,39590.5048148148,2008-05-22,12:06:56
39.907712,116.243474,0,187,39590.504837963,2008-05-22,12:06:58
39.907732,116.243503,0,187,39590.5048611111,2008-05-22,12:07:00
39.907753,116.243535,0,187,39590.5048842593,2008-05-22,12:07:02
39.907767,116.243559,0,187,39590.5049074074,2008-05-22,12:07:04
39.907757,116.243567,0,185,39590.5049305556,2008-05-22,12:07:06
39.907746,116.243553,0,183,39590.5049537037,2008-05-22,12:07:08
39.90774,116.243542,0,182,39590.5049768519,2008-05-22,12:07:10
39.907732,116.243528,0,181,39590.505,2008-05-22,12:07:12
39.907727,116.243516,0,180,39590.5050231481,2008-05-22,12:07:14
39.907727,116.243509,0,180,39590.5050462963,2008-05-22,12:07:16
39.907727,116.243509,0,180,39590.5050694444,2008-05-22,12:07:18
39.907727,116.243512,0,179,39590.5050925926,2008-05-22,12:07:20
39.907733,116.243509,0,179,39590.5051157407,2008-05-22,12:07:22
39.90774,116.243497,0,180,39590.5051388889,2008-05-22,12:07:24
39.907745,116.243493,0,180,39590.505162037,2008-05-22,12:07:26
39.907745,116.243496,0,179,39590.5051851852,2008-05-22,12:07:28
39.907745,116.243494,0,179,39590.5052083333,2008-05-22,12:07:30
39.907745,116.243493,0,180,39590.5052314815,2008-05-22,12:07:32
39.907745,116.243491,0,180,39590.5052546296,2008-05-22,12:07:34
39.907745,116.243492,0,180,39590.5052777778,2008-05-22,12:07:36
39.907745,116.243493,0,180,39590.5053009259,2008-05-22,12:07:38
39.907746,116.243492,0,180,39590.5053240741,2008-05-22,12:07:40
39.907746,116.243492,0,180,39590.5053472222,2008-05-22,12:07:42
39.907746,116.243493,0,180,39590.5053703704,2008-05-22,12:07:44
39.907746,116.243496,0,180,39590.5053935185,2008-05-22,12:07:46
39.907754,116.243499,0,179,39590.5054166667,2008-05-22,12:07:48
39.90776,116.243501,0,179,39590.5054398148,2008-05-22,12:07:50
39.907757,116.243499,0,178,39590.505462963,2008-05-22,12:07:52
39.907757,116.243499,0,178,39590.5054861111,2008-05-22,12:07:54
39.907756,116.243502,0,178,39590.5055092593,2008-05-22,12:07:56
39.907756,116.243505,0,178,39590.5055324074,2008-05-22,12:07:58
39.907755,116.24351,0,178,39590.5055555556,2008-05-22,12:08:00
39.907755,116.243512,0,178,39590.5055787037,2008-05-22,12:08:02
39.907755,116.243512,0,178,39590.5056018519,2008-05-22,12:08:04
39.907755,116.243515,0,177,39590.505625,2008-05-22,12:08:06
39.907755,116.243515,0,177,39590.5056481481,2008-05-22,12:08:08
39.907755,116.243513,0,178,39590.5056712963,2008-05-22,12:08:10
39.907756,116.24351,0,178,39590.5056944444,2008-05-22,12:08:12
39.907756,116.24351,0,178,39590.5057175926,2008-05-22,12:08:14
39.907756,116.243511,0,178,39590.5057407407,2008-05-22,12:08:16
39.907756,116.243513,0,178,39590.5057638889,2008-05-22,12:08:18
39.907757,116.243515,0,178,39590.505787037,2008-05-22,12:08:20
39.907757,116.243516,0,178,39590.5058101852,2008-05-22,12:08:22
39.907757,116.243518,0,178,39590.5058333333,2008-05-22,12:08:24
39.907758,116.243521,0,178,39590.5058564815,2008-05-22,12:08:26
39.907758,116.243525,0,178,39590.5058796296,2008-05-22,12:08:28
39.907758,116.243529,0,179,39590.5059027778,2008-05-22,12:08:30
39.907758,116.24353,0,179,39590.5059259259,2008-05-22,12:08:32
39.907758,116.24353,0,179,39590.5059490741,2008-05-22,12:08:34
39.907758,116.243528,0,179,39590.5059722222,2008-05-22,12:08:36
39.907758,116.243526,0,179,39590.5059953704,2008-05-22,12:08:38
39.907758,116.243527,0,179,39590.5060185185,2008-05-22,12:08:40
39.907758,116.243531,0,178,39590.5060416667,2008-05-22,12:08:42
39.907758,116.243535,0,178,39590.5060648148,2008-05-22,12:08:44
39.907758,116.243539,0,178,39590.506087963,2008-05-22,12:08:46
39.907758,116.243539,0,178,39590.5061111111,2008-05-22,12:08:48
39.907738,116.243488,0,179,39590.5061342593,2008-05-22,12:08:50
39.907736,116.243455,0,180,39590.5061574074,2008-05-22,12:08:52
39.907738,116.243434,0,182,39590.5061805556,2008-05-22,12:08:54
39.907739,116.243409,0,183,39590.5062037037,2008-05-22,12:08:56
39.907739,116.24341,0,184,39590.5062268519,2008-05-22,12:08:58
39.90774,116.243412,0,184,39590.50625,2008-05-22,12:09:00
39.90774,116.243413,0,184,39590.5062731481,2008-05-22,12:09:02
39.90774,116.243414,0,184,39590.5062962963,2008-05-22,12:09:04
39.90774,116.243415,0,184,39590.5063194444,2008-05-22,12:09:06
39.907741,116.243417,0,184,39590.5063425926,2008-05-22,12:09:08
39.907742,116.24342,0,184,39590.5063657407,2008-05-22,12:09:10
39.907743,116.24342,0,184,39590.5063888889,2008-05-22,12:09:12
39.907744,116.24342,0,184,39590.506412037,2008-05-22,12:09:14
39.907745,116.243422,0,184,39590.5064351852,2008-05-22,12:09:16
39.907745,116.243426,0,184,39590.5064583333,2008-05-22,12:09:18
39.907746,116.24343,0,185,39590.5064814815,2008-05-22,12:09:20
39.907746,116.243432,0,185,39590.5065046296,2008-05-22,12:09:22
39.907747,116.243435,0,185,39590.5065277778,2008-05-22,12:09:24
39.907747,116.243437,0,185,39590.5065509259,2008-05-22,12:09:26
39.907747,116.243436,0,185,39590.5065740741,2008-05-22,12:09:28
39.907748,116.243437,0,185,39590.5065972222,2008-05-22,12:09:30
39.907748,116.243441,0,185,39590.5066203704,2008-05-22,12:09:32
39.907749,116.243447,0,185,39590.5066435185,2008-05-22,12:09:34
39.907749,116.243452,0,185,39590.5066666667,2008-05-22,12:09:36
39.90775,116.243456,0,185,39590.5066898148,2008-05-22,12:09:38
39.90775,116.243459,0,185,39590.506712963,2008-05-22,12:09:40
39.907751,116.243463,0,185,39590.5067361111,2008-05-22,12:09:42
39.907751,116.243466,0,185,39590.5067592593,2008-05-22,12:09:44
39.907752,116.243464,0,186,39590.5067824074,2008-05-22,12:09:46
39.907752,116.24346,0,186,39590.5068055556,2008-05-22,12:09:48
39.907753,116.24346,0,186,39590.5068287037,2008-05-22,12:09:50
39.907753,116.243461,0,186,39590.5068518519,2008-05-22,12:09:52
39.907753,116.243461,0,186,39590.506875,2008-05-22,12:09:54
39.907753,116.243459,0,186,39590.5068981481,2008-05-22,12:09:56
39.907753,116.243455,0,186,39590.5069212963,2008-05-22,12:09:58
39.907752,116.243455,0,186,39590.5069444444,2008-05-22,12:10:00
39.907751,116.243457,0,187,39590.5069675926,2008-05-22,12:10:02
39.907751,116.243462,0,188,39590.5069907407,2008-05-22,12:10:04
39.907749,116.243463,0,191,39590.5070138889,2008-05-22,12:10:06
39.907746,116.243456,0,193,39590.507037037,2008-05-22,12:10:08
39.907743,116.243455,0,196,39590.5070601852,2008-05-22,12:10:10
39.907739,116.243456,0,198,39590.5070833333,2008-05-22,12:10:12
39.907728,116.243444,0,200,39590.5071064815,2008-05-22,12:10:14
39.907725,116.243442,0,200,39590.5071296296,2008-05-22,12:10:16
39.907724,116.243445,0,200,39590.5071527778,2008-05-22,12:10:18
39.907724,116.243448,0,200,39590.5071759259,2008-05-22,12:10:20
39.907724,116.243452,0,200,39590.5071990741,2008-05-22,12:10:22
39.907724,116.243454,0,200,39590.5072222222,2008-05-22,12:10:24
39.907724,116.243448,0,200,39590.5072453704,2008-05-22,12:10:26
39.907724,116.243441,0,200,39590.5072685185,2008-05-22,12:10:28
39.907723,116.243436,0,200,39590.5072916667,2008-05-22,12:10:30
39.907723,116.243435,0,200,39590.5073148148,2008-05-22,12:10:32
39.907723,116.243438,0,200,39590.507337963,2008-05-22,12:10:34
39.907729,116.243469,0,199,39590.5073611111,2008-05-22,12:10:36
39.907738,116.243516,0,198,39590.5073842593,2008-05-22,12:10:38
39.90774,116.243543,0,199,39590.5074074074,2008-05-22,12:10:40
39.907735,116.243565,0,200,39590.5074305556,2008-05-22,12:10:42
39.907733,116.243581,0,201,39590.5074537037,2008-05-22,12:10:44
39.907723,116.243584,0,203,39590.5074768519,2008-05-22,12:10:46
39.907721,116.243583,0,205,39590.5075,2008-05-22,12:10:48
39.907719,116.243571,0,206,39590.5075231481,2008-05-22,12:10:50
39.907716,116.243561,0,207,39590.5075462963,2008-05-22,12:10:52
39.907716,116.243559,0,207,39590.5075694444,2008-05-22,12:10:54
39.907716,116.243557,0,207,39590.5075925926,2008-05-22,12:10:56
39.907716,116.243555,0,207,39590.5076157407,2008-05-22,12:10:58
39.907716,116.243553,0,207,39590.5076388889,2008-05-22,12:11:00
39.907716,116.243548,0,207,39590.507662037,2008-05-22,12:11:02
39.907707,116.243531,0,207,39590.5076851852,2008-05-22,12:11:04
39.907701,116.243504,0,207,39590.5077083333,2008-05-22,12:11:06
39.907702,116.243483,0,207,39590.5077314815,2008-05-22,12:11:08
39.907703,116.243486,0,207,39590.5077546296,2008-05-22,12:11:10
39.907703,116.243488,0,207,39590.5077777778,2008-05-22,12:11:12
39.907703,116.243487,0,207,39590.5078009259,2008-05-22,12:11:14
39.907703,116.243487,0,207,39590.5078240741,2008-05-22,12:11:16
39.907703,116.243487,0,207,39590.5078472222,2008-05-22,12:11:18
39.907703,116.243488,0,207,39590.5078703704,2008-05-22,12:11:20
39.907703,116.243488,0,207,39590.5078935185,2008-05-22,12:11:22
39.907702,116.243486,0,207,39590.5079166667,2008-05-22,12:11:24
39.907702,116.243485,0,207,39590.5079398148,2008-05-22,12:11:26
39.907702,116.243484,0,207,39590.507962963,2008-05-22,12:11:28
39.907702,116.243484,0,207,39590.5079861111,2008-05-22,12:11:30
39.907702,116.243482,0,207,39590.5080092593,2008-05-22,12:11:32
39.907701,116.243478,0,207,39590.5080324074,2008-05-22,12:11:34
39.907701,116.243475,0,206,39590.5080555556,2008-05-22,12:11:36
39.907701,116.243476,0,206,39590.5080787037,2008-05-22,12:11:38
39.9077,116.243477,0,206,39590.5081018518,2008-05-22,12:11:40
39.9077,116.243479,0,206,39590.508125,2008-05-22,12:11:42
39.9077,116.243482,0,206,39590.5081481481,2008-05-22,12:11:44
39.9077,116.243483,0,206,39590.5081712963,2008-05-22,12:11:46
39.907701,116.243486,0,206,39590.5081944444,2008-05-22,12:11:48
39.907709,116.243503,0,206,39590.5082175926,2008-05-22,12:11:50
39.907713,116.243503,0,206,39590.5082407407,2008-05-22,12:11:52
39.907711,116.243493,0,205,39590.5082638889,2008-05-22,12:11:54
39.907721,116.243482,0,204,39590.508287037,2008-05-22,12:11:56
39.907718,116.243465,0,203,39590.5083101852,2008-05-22,12:11:58
39.907718,116.243464,0,203,39590.5083333333,2008-05-22,12:12:00
39.907718,116.243464,0,203,39590.5083564815,2008-05-22,12:12:02
39.907718,116.243465,0,203,39590.5083796296,2008-05-22,12:12:04
39.907718,116.243468,0,203,39590.5084027778,2008-05-22,12:12:06
39.907718,116.243474,0,203,39590.5084259259,2008-05-22,12:12:08
39.907718,116.24348,0,203,39590.5084490741,2008-05-22,12:12:10
39.907718,116.243486,0,203,39590.5084722222,2008-05-22,12:12:12
39.907717,116.243491,0,203,39590.5084953704,2008-05-22,12:12:14
39.907717,116.243494,0,203,39590.5085185185,2008-05-22,12:12:16
39.907717,116.243496,0,203,39590.5085416667,2008-05-22,12:12:18
39.907716,116.243495,0,203,39590.5085648148,2008-05-22,12:12:20
39.907716,116.243492,0,203,39590.508587963,2008-05-22,12:12:22
39.907716,116.243487,0,203,39590.5086111111,2008-05-22,12:12:24
39.907717,116.243487,0,202,39590.5086342593,2008-05-22,12:12:26
39.907717,116.243488,0,202,39590.5086574074,2008-05-22,12:12:28
39.907717,116.243488,0,202,39590.5086805556,2008-05-22,12:12:30
39.907717,116.243487,0,202,39590.5087037037,2008-05-22,12:12:32
39.907717,116.243488,0,202,39590.5087268518,2008-05-22,12:12:34
39.907717,116.243492,0,202,39590.50875,2008-05-22,12:12:36
39.907717,116.243494,0,202,39590.5087731481,2008-05-22,12:12:38
39.907717,116.243497,0,202,39590.5087962963,2008-05-22,12:12:40
39.907721,116.243508,0,202,39590.5088194444,2008-05-22,12:12:42
39.90773,116.243515,0,202,39590.5088425926,2008-05-22,12:12:44
39.907762,116.243533,0,203,39590.5088657407,2008-05-22,12:12:46
39.907783,116.243544,0,203,39590.5088888889,2008-05-22,12:12:48
39.907783,116.24355,0,203,39590.508912037,2008-05-22,12:12:50
39.907784,116.243551,0,203,39590.5089351852,2008-05-22,12:12:52
39.907784,116.24355,0,203,39590.5089583333,2008-05-22,12:12:54
39.907785,116.243549,0,203,39590.5089814815,2008-05-22,12:12:56
39.907785,116.243548,0,203,39590.5090046296,2008-05-22,12:12:58
39.907785,116.24355,0,203,39590.5090277778,2008-05-22,12:13:00
39.907785,116.243552,0,203,39590.5090509259,2008-05-22,12:13:02
39.907785,116.243552,0,203,39590.5090740741,2008-05-22,12:13:04
39.907785,116.24355,0,203,39590.5090972222,2008-05-22,12:13:06
39.907785,116.243549,0,203,39590.5091203704,2008-05-22,12:13:08
39.907785,116.243546,0,203,39590.5091435185,2008-05-22,12:13:10
39.907785,116.243543,0,203,39590.5091666667,2008-05-22,12:13:12
39.907785,116.243541,0,203,39590.5091898148,2008-05-22,12:13:14
39.907785,116.24354,0,203,39590.509212963,2008-05-22,12:13:16
39.907784,116.243541,0,203,39590.5092361111,2008-05-22,12:13:18
39.907783,116.24354,0,203,39590.5092592593,2008-05-22,12:13:20
39.907783,116.243541,0,202,39590.5092824074,2008-05-22,12:13:22
39.907782,116.243541,0,202,39590.5093055556,2008-05-22,12:13:24
39.907782,116.243541,0,202,39590.5093287037,2008-05-22,12:13:26
39.907782,116.243538,0,202,39590.5093518518,2008-05-22,12:13:28
39.907782,116.243534,0,202,39590.509375,2008-05-22,12:13:30
39.907782,116.243533,0,202,39590.5093981481,2008-05-22,12:13:32
39.907782,116.243532,0,202,39590.5094212963,2008-05-22,12:13:34
39.907782,116.243531,0,202,39590.5094444444,2008-05-22,12:13:36
39.907782,116.243527,0,202,39590.5094675926,2008-05-22,12:13:38
39.907782,116.243522,0,202,39590.5094907407,2008-05-22,12:13:40
39.907782,116.243518,0,202,39590.5095138889,2008-05-22,12:13:42
39.907783,116.243517,0,202,39590.509537037,2008-05-22,12:13:44
39.907784,116.243515,0,202,39590.5095601852,2008-05-22,12:13:46
39.907784,116.24351,0,202,39590.5095833333,2008-05-22,12:13:48
39.907785,116.243505,0,202,39590.5096064815,2008-05-22,12:13:50
39.907786,116.243502,0,202,39590.5096296296,2008-05-22,12:13:52
39.907786,116.243499,0,202,39590.5096527778,2008-05-22,12:13:54
39.907788,116.243487,0,202,39590.5096759259,2008-05-22,12:13:56
39.907799,116.243484,0,202,39590.5096990741,2008-05-22,12:13:58
39.907798,116.243482,0,203,39590.5097222222,2008-05-22,12:14:00
39.907798,116.243483,0,203,39590.5097453704,2008-05-22,12:14:02
39.907798,116.243485,0,203,39590.5097685185,2008-05-22,12:14:04
39.907799,116.243485,0,203,39590.5097916667,2008-05-22,12:14:06
39.907799,116.243486,0,203,39590.5098148148,2008-05-22,12:14:08
39.907799,116.243485,0,203,39590.509837963,2008-05-22,12:14:10
39.907799,116.243482,0,203,39590.5098611111,2008-05-22,12:14:12
39.907799,116.24348,0,203,39590.5098842593,2008-05-22,12:14:14
39.907799,116.243481,0,203,39590.5099074074,2008-05-22,12:14:16
39.907799,116.243485,0,203,39590.5099305556,2008-05-22,12:14:18
39.907799,116.24349,0,203,39590.5099537037,2008-05-22,12:14:20
39.907798,116.243493,0,203,39590.5099768518,2008-05-22,12:14:22
39.907798,116.243496,0,203,39590.51,2008-05-22,12:14:24
39.907798,116.243498,0,203,39590.5100231481,2008-05-22,12:14:26
39.907797,116.243499,0,203,39590.5100462963,2008-05-22,12:14:28
39.907797,116.2435,0,203,39590.5100694444,2008-05-22,12:14:30
39.907796,116.243498,0,203,39590.5100925926,2008-05-22,12:14:32
39.907796,116.243494,0,203,39590.5101157407,2008-05-22,12:14:34
39.907796,116.243489,0,203,39590.5101388889,2008-05-22,12:14:36
39.907796,116.243483,0,203,39590.510162037,2008-05-22,12:14:38
39.907795,116.24348,0,203,39590.5101851852,2008-05-22,12:14:40
39.907795,116.243484,0,203,39590.5102083333,2008-05-22,12:14:42
39.907791,116.243499,0,202,39590.5102314815,2008-05-22,12:14:44
39.907785,116.243503,0,202,39590.5102546296,2008-05-22,12:14:46
39.907776,116.243496,0,204,39590.5102777778,2008-05-22,12:14:48
39.907776,116.243496,0,204,39590.5103009259,2008-05-22,12:14:50
39.907776,116.243494,0,204,39590.5103240741,2008-05-22,12:14:52
39.907775,116.243491,0,204,39590.5103472222,2008-05-22,12:14:54
39.907775,116.243488,0,204,39590.5103703704,2008-05-22,12:14:56
39.907775,116.243487,0,204,39590.5103935185,2008-05-22,12:14:58
39.907775,116.243485,0,204,39590.5104166667,2008-05-22,12:15:00
39.907774,116.243482,0,204,39590.5104398148,2008-05-22,12:15:02
39.907774,116.243477,0,204,39590.510462963,2008-05-22,12:15:04
39.907774,116.243472,0,204,39590.5104861111,2008-05-22,12:15:06
39.907774,116.243467,0,204,39590.5105092593,2008-05-22,12:15:08
39.907774,116.243463,0,204,39590.5105324074,2008-05-22,12:15:10
39.907773,116.24346,0,204,39590.5105555556,2008-05-22,12:15:12
39.907773,116.243462,0,204,39590.5105787037,2008-05-22,12:15:14
39.907774,116.243464,0,204,39590.5106018518,2008-05-22,12:15:16
39.907774,116.243464,0,204,39590.510625,2008-05-22,12:15:18
39.907773,116.243462,0,204,39590.5106481481,2008-05-22,12:15:20
39.907773,116.243459,0,204,39590.5106712963,2008-05-22,12:15:22
39.907773,116.243455,0,204,39590.5106944444,2008-05-22,12:15:24
39.907772,116.243456,0,204,39590.5107175926,2008-05-22,12:15:26
39.907771,116.243458,0,204,39590.5107407407,2008-05-22,12:15:28
39.907771,116.243465,0,204,39590.5107638889,2008-05-22,12:15:30
39.907763,116.243461,0,203,39590.510787037,2008-05-22,12:15:32
39.90777,116.243468,0,203,39590.5108101852,2008-05-22,12:15:34
39.907771,116.243477,0,203,39590.5108333333,2008-05-22,12:15:36
39.907758,116.243481,0,204,39590.5108564815,2008-05-22,12:15:38
39.907758,116.24349,0,203,39590.5108796296,2008-05-22,12:15:40
39.907762,116.243501,0,202,39590.5109027778,2008-05-22,12:15:42
39.907762,116.243508,0,202,39590.5109259259,2008-05-22,12:15:44
39.907763,116.243515,0,202,39590.5109490741,2008-05-22,12:15:46
39.907771,116.243532,0,202,39590.5109722222,2008-05-22,12:15:48
39.907784,116.243559,0,201,39590.5109953704,2008-05-22,12:15:50
39.90778,116.243564,0,200,39590.5110185185,2008-05-22,12:15:52
39.907776,116.243566,0,200,39590.5110416667,2008-05-22,12:15:54
39.907767,116.243571,0,200,39590.5110648148,2008-05-22,12:15:56
39.907762,116.243578,0,200,39590.511087963,2008-05-22,12:15:58
39.907756,116.243584,0,200,39590.5111111111,2008-05-22,12:16:00
39.907759,116.243594,0,200,39590.5111342593,2008-05-22,12:16:02
39.90776,116.243598,0,200,39590.5111574074,2008-05-22,12:16:04
39.90776,116.243597,0,200,39590.5111805556,2008-05-22,12:16:06
39.90776,116.243596,0,200,39590.5112037037,2008-05-22,12:16:08
39.907759,116.243591,0,200,39590.5112268519,2008-05-22,12:16:10
39.907759,116.243589,0,200,39590.51125,2008-05-22,12:16:12
39.907758,116.243588,0,200,39590.5112731481,2008-05-22,12:16:14
39.907758,116.243588,0,201,39590.5112962963,2008-05-22,12:16:16
39.907757,116.243589,0,201,39590.5113194444,2008-05-22,12:16:18
39.907757,116.243591,0,201,39590.5113425926,2008-05-22,12:16:20
39.907757,116.243594,0,201,39590.5113657407,2008-05-22,12:16:22
39.907757,116.243595,0,200,39590.5113888889,2008-05-22,12:16:24
39.907756,116.243593,0,200,39590.511412037,2008-05-22,12:16:26
39.907756,116.243591,0,200,39590.5114351852,2008-05-22,12:16:28
39.907755,116.243589,0,200,39590.5114583333,2008-05-22,12:16:30
39.907755,116.243585,0,200,39590.5114814815,2008-05-22,12:16:32
39.907755,116.243582,0,201,39590.5115046296,2008-05-22,12:16:34
39.907754,116.24358,0,201,39590.5115277778,2008-05-22,12:16:36
39.907754,116.243579,0,201,39590.5115509259,2008-05-22,12:16:38
39.907754,116.243577,0,201,39590.5115740741,2008-05-22,12:16:40
39.907754,116.243572,0,201,39590.5115972222,2008-05-22,12:16:42
39.907751,116.24354,0,200,39590.5116203704,2008-05-22,12:16:44
39.907753,116.243508,0,200,39590.5116435185,2008-05-22,12:16:46
39.90775,116.243482,0,200,39590.5116666667,2008-05-22,12:16:48
39.907748,116.243462,0,200,39590.5116898148,2008-05-22,12:16:50
39.907745,116.243445,0,200,39590.511712963,2008-05-22,12:16:52
39.907745,116.243436,0,201,39590.5117361111,2008-05-22,12:16:54
39.907752,116.243432,0,202,39590.5117592593,2008-05-22,12:16:56
39.907754,116.243426,0,202,39590.5117824074,2008-05-22,12:16:58
39.907754,116.243422,0,202,39590.5118055556,2008-05-22,12:17:00
39.907754,116.243417,0,202,39590.5118287037,2008-05-22,12:17:02
39.907754,116.24341,0,202,39590.5118518519,2008-05-22,12:17:04
39.907754,116.243405,0,202,39590.511875,2008-05-22,12:17:06
39.907752,116.243388,0,203,39590.5118981482,2008-05-22,12:17:08
39.907767,116.243372,0,203,39590.5119212963,2008-05-22,12:17:10
39.907786,116.243367,0,204,39590.5119444444,2008-05-22,12:17:12
39.907805,116.243367,0,205,39590.5119675926,2008-05-22,12:17:14
39.90782,116.243372,0,205,39590.5119907407,2008-05-22,12:17:16
39.907821,116.243373,0,205,39590.5120138889,2008-05-22,12:17:18
39.907821,116.243377,0,205,39590.512037037,2008-05-22,12:17:20
39.907841,116.243388,0,205,39590.5120601852,2008-05-22,12:17:22
39.907852,116.243399,0,205,39590.5120833333,2008-05-22,12:17:24
39.907868,116.243411,0,204,39590.5121064815,2008-05-22,12:17:26
39.907874,116.24342,0,205,39590.5121296296,2008-05-22,12:17:28
39.907889,116.243439,0,204,39590.5121527778,2008-05-22,12:17:30
39.907916,116.243469,0,203,39590.5121759259,2008-05-22,12:17:32
39.907929,116.243489,0,203,39590.5121990741,2008-05-22,12:17:34
39.907931,116.243502,0,202,39590.5122222222,2008-05-22,12:17:36
39.907928,116.243513,0,202,39590.5122453704,2008-05-22,12:17:38
39.907932,116.243522,0,203,39590.5122685185,2008-05-22,12:17:40
39.907932,116.243522,0,203,39590.5122916667,2008-05-22,12:17:42
39.907932,116.243527,0,203,39590.5123148148,2008-05-22,12:17:44
39.907929,116.243532,0,202,39590.512337963,2008-05-22,12:17:46
39.907933,116.243534,0,201,39590.5123611111,2008-05-22,12:17:48
39.907927,116.243529,0,200,39590.5123842593,2008-05-22,12:17:50
39.907916,116.243533,0,199,39590.5124074074,2008-05-22,12:17:52
39.907904,116.243527,0,198,39590.5124305556,2008-05-22,12:17:54
39.907881,116.24351,0,197,39590.5124537037,2008-05-22,12:17:56
39.907871,116.2435,0,196,39590.5124768519,2008-05-22,12:17:58
39.90787,116.2435,0,194,39590.5125,2008-05-22,12:18:00
39.907869,116.24349,0,193,39590.5125231481,2008-05-22,12:18:02
39.907859,116.243478,0,192,39590.5125462963,2008-05-22,12:18:04
39.907851,116.243472,0,192,39590.5125694444,2008-05-22,12:18:06
39.907851,116.243468,0,192,39590.5125925926,2008-05-22,12:18:08
39.907841,116.243459,0,191,39590.5126157407,2008-05-22,12:18:10
39.907825,116.243444,0,190,39590.5126388889,2008-05-22,12:18:12
39.907802,116.243436,0,189,39590.512662037,2008-05-22,12:18:14
39.907782,116.243422,0,189,39590.5126851852,2008-05-22,12:18:16
39.907769,116.243412,0,189,39590.5127083333,2008-05-22,12:18:18
39.907759,116.243395,0,189,39590.5127314815,2008-05-22,12:18:20
39.907753,116.243389,0,189,39590.5127546296,2008-05-22,12:18:22
39.907741,116.243387,0,189,39590.5127777778,2008-05-22,12:18:24
39.907741,116.243384,0,189,39590.5128009259,2008-05-22,12:18:26
39.907743,116.243375,0,188,39590.5128240741,2008-05-22,12:18:28
39.907737,116.243361,0,188,39590.5128472222,2008-05-22,12:18:30
39.907733,116.24335,0,188,39590.5128703704,2008-05-22,12:18:32
39.907731,116.243347,0,188,39590.5128935185,2008-05-22,12:18:34
39.90773,116.243346,0,188,39590.5129166667,2008-05-22,12:18:36
39.907726,116.243349,0,188,39590.5129398148,2008-05-22,12:18:38
39.907718,116.243344,0,188,39590.512962963,2008-05-22,12:18:40
39.907718,116.243345,0,188,39590.5129861111,2008-05-22,12:18:42
39.907716,116.243355,0,189,39590.5130092593,2008-05-22,12:18:44
39.907713,116.243361,0,189,39590.5130324074,2008-05-22,12:18:46
39.907701,116.243351,0,190,39590.5130555556,2008-05-22,12:18:48
39.907683,116.243322,0,193,39590.5130787037,2008-05-22,12:18:50
39.907659,116.243295,0,194,39590.5131018519,2008-05-22,12:18:52
39.90765,116.243294,0,195,39590.513125,2008-05-22,12:18:54
39.90765,116.243307,0,195,39590.5131481481,2008-05-22,12:18:56
39.907658,116.243322,0,196,39590.5131712963,2008-05-22,12:18:58
39.907668,116.243341,0,195,39590.5131944444,2008-05-22,12:19:00
39.907671,116.243359,0,194,39590.5132175926,2008-05-22,12:19:02
39.90767,116.243374,0,194,39590.5132407407,2008-05-22,12:19:04
39.907681,116.243399,0,193,39590.5132638889,2008-05-22,12:19:06
39.907688,116.243422,0,192,39590.513287037,2008-05-22,12:19:08
39.907697,116.243433,0,191,39590.5133101852,2008-05-22,12:19:10
39.907698,116.243437,0,191,39590.5133333333,2008-05-22,12:19:12
39.907701,116.243438,0,191,39590.5133564815,2008-05-22,12:19:14
39.90771,116.243443,0,191,39590.5133796296,2008-05-22,12:19:16
39.907714,116.243456,0,192,39590.5134027778,2008-05-22,12:19:18
39.907713,116.24346,0,193,39590.5134259259,2008-05-22,12:19:20
39.907705,116.243461,0,194,39590.5134490741,2008-05-22,12:19:22
39.9077,116.243461,0,195,39590.5134722222,2008-05-22,12:19:24
39.9077,116.243462,0,196,39590.5134953704,2008-05-22,12:19:26
39.9077,116.243464,0,196,39590.5135185185,2008-05-22,12:19:28
39.9077,116.243468,0,196,39590.5135416667,2008-05-22,12:19:30
39.9077,116.243473,0,196,39590.5135648148,2008-05-22,12:19:32
39.907722,116.243512,0,198,39590.513587963,2008-05-22,12:19:34
39.90774,116.243543,0,199,39590.5136111111,2008-05-22,12:19:36
39.907749,116.243547,0,200,39590.5136342593,2008-05-22,12:19:38
39.90775,116.24354,0,200,39590.5136574074,2008-05-22,12:19:40
39.907752,116.243543,0,200,39590.5136805556,2008-05-22,12:19:42
39.907752,116.243542,0,200,39590.5137037037,2008-05-22,12:19:44
39.907752,116.243544,0,200,39590.5137268519,2008-05-22,12:19:46
39.907756,116.243553,0,200,39590.51375,2008-05-22,12:19:48
39.907762,116.243563,0,201,39590.5137731481,2008-05-22,12:19:50
39.907766,116.243564,0,202,39590.5137962963,2008-05-22,12:19:52
39.907768,116.243567,0,203,39590.5138194444,2008-05-22,12:19:54
39.907773,116.243563,0,205,39590.5138425926,2008-05-22,12:19:56
39.907774,116.243567,0,207,39590.5138657407,2008-05-22,12:19:58
39.907777,116.243576,0,208,39590.5138888889,2008-05-22,12:20:00
39.907796,116.243601,0,210,39590.513912037,2008-05-22,12:20:02
39.907791,116.24361,0,211,39590.5139351852,2008-05-22,12:20:04
39.90778,116.243611,0,212,39590.5139583333,2008-05-22,12:20:06
39.907776,116.243605,0,213,39590.5139814815,2008-05-22,12:20:08
39.907775,116.243602,0,213,39590.5140046296,2008-05-22,12:20:10
39.907779,116.2436,0,213,39590.5140277778,2008-05-22,12:20:12
39.907771,116.243599,0,214,39590.5140509259,2008-05-22,12:20:14
39.90777,116.243582,0,214,39590.5140740741,2008-05-22,12:20:16
39.907766,116.243575,0,213,39590.5140972222,2008-05-22,12:20:18
39.907757,116.243567,0,213,39590.5141203704,2008-05-22,12:20:20
39.90775,116.243559,0,213,39590.5141435185,2008-05-22,12:20:22
39.907736,116.243539,0,213,39590.5141666667,2008-05-22,12:20:24
39.907731,116.243521,0,213,39590.5141898148,2008-05-22,12:20:26
39.907731,116.243525,0,213,39590.514212963,2008-05-22,12:20:28
39.907731,116.24353,0,213,39590.5142361111,2008-05-22,12:20:30
39.907731,116.243533,0,213,39590.5142592593,2008-05-22,12:20:32
39.907731,116.243534,0,213,39590.5142824074,2008-05-22,12:20:34
39.907731,116.24353,0,213,39590.5143055556,2008-05-22,12:20:36
39.90773,116.243526,0,213,39590.5143287037,2008-05-22,12:20:38
39.90773,116.24352,0,213,39590.5143518519,2008-05-22,12:20:40
39.907729,116.243514,0,213,39590.514375,2008-05-22,12:20:42
39.907713,116.243484,0,214,39590.5143981481,2008-05-22,12:20:44
39.907709,116.243466,0,215,39590.5144212963,2008-05-22,12:20:46
39.907702,116.243439,0,216,39590.5144444444,2008-05-22,12:20:48
39.907692,116.243413,0,217,39590.5144675926,2008-05-22,12:20:50
39.90769,116.243392,0,218,39590.5144907407,2008-05-22,12:20:52
39.907693,116.24338,0,219,39590.5145138889,2008-05-22,12:20:54
39.907694,116.24338,0,219,39590.514537037,2008-05-22,12:20:56
39.907693,116.243379,0,219,39590.5145601852,2008-05-22,12:20:58
39.907693,116.243377,0,219,39590.5145833333,2008-05-22,12:21:00
39.907693,116.243379,0,219,39590.5146064815,2008-05-22,12:21:02
39.907693,116.243384,0,219,39590.5146296296,2008-05-22,12:21:04
39.907694,116.243388,0,219,39590.5146527778,2008-05-22,12:21:06
39.907694,116.24339,0,219,39590.5146759259,2008-05-22,12:21:08
39.907695,116.243391,0,219,39590.5146990741,2008-05-22,12:21:10
39.907695,116.243393,0,219,39590.5147222222,2008-05-22,12:21:12
39.907696,116.2434,0,219,39590.5147453704,2008-05-22,12:21:14
39.907696,116.243406,0,219,39590.5147685185,2008-05-22,12:21:16
39.907696,116.243408,0,219,39590.5147916667,2008-05-22,12:21:18
39.907697,116.243412,0,219,39590.5148148148,2008-05-22,12:21:20
39.907698,116.243417,0,219,39590.514837963,2008-05-22,12:21:22
39.907698,116.243423,0,219,39590.5148611111,2008-05-22,12:21:24
39.907698,116.243423,0,219,39590.5148842593,2008-05-22,12:21:26
39.907698,116.243419,0,219,39590.5149074074,2008-05-22,12:21:28
39.907699,116.243417,0,219,39590.5149305556,2008-05-22,12:21:30
39.907699,116.243419,0,219,39590.5149537037,2008-05-22,12:21:32
39.907699,116.243424,0,219,39590.5149768519,2008-05-22,12:21:34
39.9077,116.24345,0,219,39590.515,2008-05-22,12:21:36
39.907694,116.243461,0,219,39590.5150231481,2008-05-22,12:21:38
39.907685,116.243466,0,219,39590.5150462963,2008-05-22,12:21:40
39.907675,116.243465,0,219,39590.5150694444,2008-05-22,12:21:42
39.907675,116.243464,0,219,39590.5150925926,2008-05-22,12:21:44
39.907674,116.243463,0,219,39590.5151157407,2008-05-22,12:21:46
39.907674,116.24346,0,219,39590.5151388889,2008-05-22,12:21:48
39.907673,116.243458,0,219,39590.515162037,2008-05-22,12:21:50
39.907672,116.243457,0,219,39590.5151851852,2008-05-22,12:21:52
39.907672,116.243458,0,219,39590.5152083333,2008-05-22,12:21:54
39.907672,116.243461,0,219,39590.5152314815,2008-05-22,12:21:56
39.907672,116.243465,0,219,39590.5152546296,2008-05-22,12:21:58
39.907672,116.243466,0,219,39590.5152777778,2008-05-22,12:22:00
39.907671,116.243467,0,219,39590.5153009259,2008-05-22,12:22:02
39.907671,116.243471,0,219,39590.5153240741,2008-05-22,12:22:04
39.907672,116.243476,0,219,39590.5153472222,2008-05-22,12:22:06
39.907672,116.243479,0,219,39590.5153703704,2008-05-22,12:22:08
39.907672,116.243479,0,219,39590.5153935185,2008-05-22,12:22:10
39.907673,116.24348,0,219,39590.5154166667,2008-05-22,12:22:12
39.907673,116.243478,0,219,39590.5154398148,2008-05-22,12:22:14
39.907674,116.243476,0,219,39590.515462963,2008-05-22,12:22:16
39.907675,116.243478,0,219,39590.5154861111,2008-05-22,12:22:18
39.907675,116.24348,0,219,39590.5155092593,2008-05-22,12:22:20
39.907676,116.243483,0,219,39590.5155324074,2008-05-22,12:22:22
39.907676,116.243487,0,219,39590.5155555556,2008-05-22,12:22:24
39.907677,116.243494,0,219,39590.5155787037,2008-05-22,12:22:26
39.907677,116.2435,0,219,39590.5156018519,2008-05-22,12:22:28
39.907678,116.243506,0,219,39590.515625,2008-05-22,12:22:30
39.907687,116.243517,0,218,39590.5156481481,2008-05-22,12:22:32
39.907698,116.243533,0,216,39590.5156712963,2008-05-22,12:22:34
39.907707,116.243548,0,215,39590.5156944444,2008-05-22,12:22:36
39.907714,116.243557,0,214,39590.5157175926,2008-05-22,12:22:38
39.907724,116.243565,0,212,39590.5157407407,2008-05-22,12:22:40
39.907727,116.24357,0,211,39590.5157638889,2008-05-22,12:22:42
39.90773,116.243572,0,210,39590.515787037,2008-05-22,12:22:44
39.907731,116.243571,0,209,39590.5158101852,2008-05-22,12:22:46
39.907731,116.243575,0,209,39590.5158333333,2008-05-22,12:22:48
39.907731,116.243576,0,209,39590.5158564815,2008-05-22,12:22:50
39.907731,116.243575,0,209,39590.5158796296,2008-05-22,12:22:52
39.907731,116.243574,0,209,39590.5159027778,2008-05-22,12:22:54
39.907731,116.243573,0,209,39590.5159259259,2008-05-22,12:22:56
39.907731,116.243574,0,209,39590.5159490741,2008-05-22,12:22:58
39.907736,116.243589,0,210,39590.5159722222,2008-05-22,12:23:00
39.907753,116.24362,0,210,39590.5159953704,2008-05-22,12:23:02
39.907765,116.243642,0,210,39590.5160185185,2008-05-22,12:23:04
39.907785,116.24366,0,210,39590.5160416667,2008-05-22,12:23:06
39.907798,116.243674,0,211,39590.5160648148,2008-05-22,12:23:08
39.907812,116.243689,0,211,39590.516087963,2008-05-22,12:23:10
39.907826,116.243696,0,212,39590.5161111111,2008-05-22,12:23:12
39.907834,116.243695,0,212,39590.5161342593,2008-05-22,12:23:14
39.907844,116.243696,0,213,39590.5161574074,2008-05-22,12:23:16
39.907848,116.243689,0,214,39590.5161805556,2008-05-22,12:23:18
39.907848,116.243689,0,214,39590.5162037037,2008-05-22,12:23:20
39.907848,116.243689,0,214,39590.5162268518,2008-05-22,12:23:22
39.907848,116.24369,0,214,39590.51625,2008-05-22,12:23:24
39.907848,116.243691,0,214,39590.5162731481,2008-05-22,12:23:26
39.907847,116.243692,0,214,39590.5162962963,2008-05-22,12:23:28
39.907847,116.24369,0,214,39590.5163194444,2008-05-22,12:23:30
39.907846,116.243686,0,214,39590.5163425926,2008-05-22,12:23:32
39.907845,116.24368,0,214,39590.5163657407,2008-05-22,12:23:34
39.907844,116.243676,0,214,39590.5163888889,2008-05-22,12:23:36
39.907843,116.243675,0,214,39590.516412037,2008-05-22,12:23:38
39.907842,116.243673,0,214,39590.5164351852,2008-05-22,12:23:40
39.907842,116.243675,0,214,39590.5164583333,2008-05-22,12:23:42
39.907842,116.243679,0,214,39590.5164814815,2008-05-22,12:23:44
39.907842,116.243683,0,214,39590.5165046296,2008-05-22,12:23:46
39.907842,116.243687,0,214,39590.5165277778,2008-05-22,12:23:48
39.907842,116.243691,0,214,39590.5165509259,2008-05-22,12:23:50
39.907842,116.243694,0,214,39590.5165740741,2008-05-22,12:23:52
39.907842,116.243696,0,214,39590.5165972222,2008-05-22,12:23:54
39.907841,116.2437,0,214,39590.5166203704,2008-05-22,12:23:56
39.907841,116.243703,0,214,39590.5166435185,2008-05-22,12:23:58
39.90784,116.243705,0,214,39590.5166666667,2008-05-22,12:24:00
39.90784,116.243706,0,214,39590.5166898148,2008-05-22,12:24:02
39.907839,116.243704,0,214,39590.516712963,2008-05-22,12:24:04
39.907839,116.243699,0,214,39590.5167361111,2008-05-22,12:24:06
39.907839,116.243695,0,214,39590.5167592593,2008-05-22,12:24:08
39.907839,116.243691,0,214,39590.5167824074,2008-05-22,12:24:10
39.907839,116.243692,0,214,39590.5168055556,2008-05-22,12:24:12
39.907838,116.243696,0,214,39590.5168287037,2008-05-22,12:24:14
39.907839,116.243693,0,214,39590.5168518518,2008-05-22,12:24:16
39.907831,116.243695,0,214,39590.516875,2008-05-22,12:24:18
39.907828,116.243688,0,215,39590.5168981481,2008-05-22,12:24:20
39.90781,116.243658,0,215,39590.5169212963,2008-05-22,12:24:22
39.907803,116.243648,0,215,39590.5169444444,2008-05-22,12:24:24
39.907802,116.243646,0,215,39590.5169675926,2008-05-22,12:24:26
39.907801,116.243641,0,215,39590.5169907407,2008-05-22,12:24:28
39.907778,116.243608,0,215,39590.5170138889,2008-05-22,12:24:30
39.907759,116.243562,0,215,39590.517037037,2008-05-22,12:24:32
39.907753,116.24354,0,215,39590.5170601852,2008-05-22,12:24:34
39.90775,116.243536,0,216,39590.5170833333,2008-05-22,12:24:36
39.907751,116.243529,0,216,39590.5171064815,2008-05-22,12:24:38
39.907751,116.243529,0,216,39590.5171296296,2008-05-22,12:24:40
39.907751,116.243529,0,216,39590.5171527778,2008-05-22,12:24:42
39.90775,116.243526,0,216,39590.5171759259,2008-05-22,12:24:44
39.90775,116.243521,0,217,39590.5171990741,2008-05-22,12:24:46
39.90775,116.243518,0,217,39590.5172222222,2008-05-22,12:24:48
39.90775,116.243516,0,217,39590.5172453704,2008-05-22,12:24:50
39.90775,116.243516,0,217,39590.5172685185,2008-05-22,12:24:52
39.90775,116.243521,0,217,39590.5172916667,2008-05-22,12:24:54
39.90775,116.243525,0,217,39590.5173148148,2008-05-22,12:24:56
39.90775,116.243528,0,217,39590.517337963,2008-05-22,12:24:58
39.907749,116.243532,0,217,39590.5173611111,2008-05-22,12:25:00
39.907749,116.243533,0,217,39590.5173842593,2008-05-22,12:25:02
39.907749,116.243534,0,217,39590.5174074074,2008-05-22,12:25:04
39.907748,116.243535,0,217,39590.5174305556,2008-05-22,12:25:06
39.907748,116.243539,0,217,39590.5174537037,2008-05-22,12:25:08
39.907748,116.24354,0,217,39590.5174768518,2008-05-22,12:25:10
39.907747,116.243544,0,218,39590.5175,2008-05-22,12:25:12
39.907747,116.243548,0,218,39590.5175231481,2008-05-22,12:25:14
39.907747,116.243553,0,218,39590.5175462963,2008-05-22,12:25:16
39.907747,116.243556,0,218,39590.5175694444,2008-05-22,12:25:18
39.907748,116.243559,0,218,39590.5175925926,2008-05-22,12:25:20
39.907752,116.243561,0,218,39590.5176157407,2008-05-22,12:25:22
39.907752,116.24355,0,218,39590.5176388889,2008-05-22,12:25:24
39.907752,116.243546,0,218,39590.517662037,2008-05-22,12:25:26
39.907752,116.243542,0,218,39590.5176851852,2008-05-22,12:25:28
39.907753,116.243537,0,218,39590.5177083333,2008-05-22,12:25:30
39.907766,116.243529,0,218,39590.5177314815,2008-05-22,12:25:32
39.907768,116.243513,0,219,39590.5177546296,2008-05-22,12:25:34
39.907769,116.243498,0,219,39590.5177777778,2008-05-22,12:25:36
39.907756,116.243481,0,220,39590.5178009259,2008-05-22,12:25:38
39.907743,116.243466,0,221,39590.5178240741,2008-05-22,12:25:40
39.907731,116.243458,0,221,39590.5178472222,2008-05-22,12:25:42
39.907721,116.24344,0,221,39590.5178703704,2008-05-22,12:25:44
39.907718,116.243432,0,222,39590.5178935185,2008-05-22,12:25:46
39.907718,116.24343,0,222,39590.5179166667,2008-05-22,12:25:48
39.907718,116.243428,0,222,39590.5179398148,2008-05-22,12:25:50
39.907717,116.243426,0,222,39590.517962963,2008-05-22,12:25:52
39.907717,116.243426,0,222,39590.5179861111,2008-05-22,12:25:54
39.907717,116.243427,0,222,39590.5180092593,2008-05-22,12:25:56
39.907717,116.243428,0,222,39590.5180324074,2008-05-22,12:25:58
39.907717,116.243425,0,222,39590.5180555556,2008-05-22,12:26:00
39.907716,116.243422,0,222,39590.5180787037,2008-05-22,12:26:02
39.907716,116.24342,0,222,39590.5181018518,2008-05-22,12:26:04
39.907715,116.243422,0,222,39590.518125,2008-05-22,12:26:06
39.907716,116.243427,0,222,39590.5181481481,2008-05-22,12:26:08
39.907719,116.243434,0,222,39590.5181712963,2008-05-22,12:26:10
39.907724,116.243435,0,223,39590.5181944444,2008-05-22,12:26:12
39.907738,116.243443,0,223,39590.5182175926,2008-05-22,12:26:14
39.907738,116.24345,0,223,39590.5182407407,2008-05-22,12:26:16
39.907737,116.243456,0,223,39590.5182638889,2008-05-22,12:26:18
39.907737,116.243462,0,223,39590.518287037,2008-05-22,12:26:20
39.907737,116.243467,0,223,39590.5183101852,2008-05-22,12:26:22
39.907737,116.243468,0,223,39590.5183333333,2008-05-22,12:26:24
39.907737,116.243464,0,223,39590.5183564815,2008-05-22,12:26:26
39.907737,116.243459,0,223,39590.5183796296,2008-05-22,12:26:28
39.907737,116.243455,0,223,39590.5184027778,2008-05-22,12:26:30
39.907737,116.243451,0,223,39590.5184259259,2008-05-22,12:26:32
39.907736,116.243448,0,223,39590.5184490741,2008-05-22,12:26:34
39.907736,116.243446,0,224,39590.5184722222,2008-05-22,12:26:36
39.907736,116.243446,0,224,39590.5184953704,2008-05-22,12:26:38
39.907731,116.243444,0,223,39590.5185185185,2008-05-22,12:26:40
39.907727,116.243447,0,223,39590.5185416667,2008-05-22,12:26:42
39.907725,116.243437,0,225,39590.5185648148,2008-05-22,12:26:44
39.907723,116.243432,0,225,39590.518587963,2008-05-22,12:26:46
39.907723,116.243432,0,225,39590.5186111111,2008-05-22,12:26:48
39.907723,116.243435,0,225,39590.5186342593,2008-05-22,12:26:50
39.907724,116.24344,0,225,39590.5186574074,2008-05-22,12:26:52
39.907724,116.243447,0,225,39590.5186805556,2008-05-22,12:26:54
39.907725,116.243449,0,225,39590.5187037037,2008-05-22,12:26:56
39.907728,116.243454,0,224,39590.5187268518,2008-05-22,12:26:58
39.907737,116.243463,0,223,39590.51875,2008-05-22,12:27:00
39.907742,116.243463,0,223,39590.5187731481,2008-05-22,12:27:02
39.907735,116.243461,0,222,39590.5187962963,2008-05-22,12:27:04
39.907731,116.243459,0,223,39590.5188194444,2008-05-22,12:27:06
39.907731,116.243463,0,223,39590.5188425926,2008-05-22,12:27:08
39.907731,116.243469,0,222,39590.5188657407,2008-05-22,12:27:10
39.907731,116.243471,0,222,39590.5188888889,2008-05-22,12:27:12
39.907731,116.243472,0,222,39590.518912037,2008-05-22,12:27:14
39.907731,116.243475,0,222,39590.5189351852,2008-05-22,12:27:16
39.907732,116.24348,0,222,39590.5189583333,2008-05-22,12:27:18
39.907734,116.243488,0,222,39590.5189814815,2008-05-22,12:27:20
39.907737,116.243482,0,221,39590.5190046296,2008-05-22,12:27:22
39.907728,116.24347,0,221,39590.5190277778,2008-05-22,12:27:24
39.907721,116.243458,0,220,39590.5190509259,2008-05-22,12:27:26
39.907721,116.243457,0,220,39590.5190740741,2008-05-22,12:27:28
39.907721,116.243459,0,220,39590.5190972222,2008-05-22,12:27:30
39.907721,116.24346,0,220,39590.5191203704,2008-05-22,12:27:32
39.90772,116.243458,0,220,39590.5191435185,2008-05-22,12:27:34
39.907721,116.243452,0,220,39590.5191666667,2008-05-22,12:27:36
39.907715,116.243436,0,219,39590.5191898148,2008-05-22,12:27:38
39.907721,116.243429,0,219,39590.519212963,2008-05-22,12:27:40
39.907726,116.243434,0,219,39590.5192361111,2008-05-22,12:27:42
39.907736,116.243437,0,218,39590.5192592593,2008-05-22,12:27:44
39.907749,116.243462,0,218,39590.5192824074,2008-05-22,12:27:46
39.907754,116.243482,0,217,39590.5193055556,2008-05-22,12:27:48
39.907753,116.243503,0,217,39590.5193287037,2008-05-22,12:27:50
39.907752,116.243517,0,217,39590.5193518519,2008-05-22,12:27:52
39.907753,116.243538,0,217,39590.519375,2008-05-22,12:27:54
39.907753,116.24355,0,218,39590.5193981482,2008-05-22,12:27:56
39.907758,116.243561,0,218,39590.5194212963,2008-05-22,12:27:58
39.907758,116.243562,0,218,39590.5194444444,2008-05-22,12:28:00
39.907758,116.243566,0,218,39590.5194675926,2008-05-22,12:28:02
39.907755,116.243566,0,218,39590.5194907407,2008-05-22,12:28:04
39.907755,116.243563,0,218,39590.5195138889,2008-05-22,12:28:06
39.907756,116.24356,0,218,39590.519537037,2008-05-22,12:28:08
39.907756,116.243558,0,218,39590.5195601852,2008-05-22,12:28:10
39.907756,116.243557,0,218,39590.5195833333,2008-05-22,12:28:12
39.907756,116.243555,0,218,39590.5196064815,2008-05-22,12:28:14
39.907756,116.243551,0,218,39590.5196296296,2008-05-22,12:28:16
39.907755,116.243549,0,218,39590.5196527778,2008-05-22,12:28:18
39.907755,116.243548,0,218,39590.5196759259,2008-05-22,12:28:20
39.907755,116.243545,0,218,39590.5196990741,2008-05-22,12:28:22
39.907756,116.243542,0,217,39590.5197222222,2008-05-22,12:28:24
39.907756,116.243539,0,217,39590.5197453704,2008-05-22,12:28:26
39.907756,116.243535,0,217,39590.5197685185,2008-05-22,12:28:28
39.907756,116.243532,0,217,39590.5197916667,2008-05-22,12:28:30
39.907757,116.24353,0,217,39590.5198148148,2008-05-22,12:28:32
39.907757,116.243529,0,217,39590.519837963,2008-05-22,12:28:34
39.907756,116.243529,0,217,39590.5198611111,2008-05-22,12:28:36
39.907756,116.243527,0,217,39590.5198842593,2008-05-22,12:28:38
39.907756,116.243522,0,217,39590.5199074074,2008-05-22,12:28:40
39.90775,116.243514,0,217,39590.5199305556,2008-05-22,12:28:42
39.90774,116.243502,0,217,39590.5199537037,2008-05-22,12:28:44
39.90774,116.243497,0,217,39590.5199768519,2008-05-22,12:28:46
39.907739,116.243496,0,217,39590.52,2008-05-22,12:28:48
39.907739,116.243499,0,217,39590.5200231481,2008-05-22,12:28:50
39.907738,116.243503,0,217,39590.5200462963,2008-05-22,12:28:52
39.907738,116.243502,0,217,39590.5200694444,2008-05-22,12:28:54
39.907738,116.243499,0,217,39590.5200925926,2008-05-22,12:28:56
39.907737,116.243498,0,217,39590.5201157407,2008-05-22,12:28:58
39.907737,116.243494,0,217,39590.5201388889,2008-05-22,12:29:00
39.907737,116.243488,0,217,39590.520162037,2008-05-22,12:29:02
39.907736,116.243485,0,217,39590.5201851852,2008-05-22,12:29:04
39.907723,116.243472,0,216,39590.5202083333,2008-05-22,12:29:06
39.907705,116.243458,0,215,39590.5202314815,2008-05-22,12:29:08
39.907694,116.24345,0,214,39590.5202546296,2008-05-22,12:29:10
39.907687,116.243453,0,213,39590.5202777778,2008-05-22,12:29:12
39.907687,116.243465,0,212,39590.5203009259,2008-05-22,12:29:14
39.907686,116.243463,0,212,39590.5203240741,2008-05-22,12:29:16
39.907686,116.243462,0,212,39590.5203472222,2008-05-22,12:29:18
39.907687,116.243463,0,212,39590.5203703704,2008-05-22,12:29:20
39.907687,116.243463,0,212,39590.5203935185,2008-05-22,12:29:22
39.907687,116.243466,0,212,39590.5204166667,2008-05-22,12:29:24
39.907687,116.243469,0,212,39590.5204398148,2008-05-22,12:29:26
39.907688,116.243469,0,212,39590.520462963,2008-05-22,12:29:28
39.907688,116.243468,0,212,39590.5204861111,2008-05-22,12:29:30
39.907688,116.243467,0,212,39590.5205092593,2008-05-22,12:29:32
39.907688,116.243465,0,212,39590.5205324074,2008-05-22,12:29:34
39.907688,116.243465,0,212,39590.5205555556,2008-05-22,12:29:36
39.907688,116.243469,0,212,39590.5205787037,2008-05-22,12:29:38
39.907688,116.243475,0,212,39590.5206018519,2008-05-22,12:29:40
39.907688,116.243479,0,212,39590.520625,2008-05-22,12:29:42
39.907688,116.243483,0,212,39590.5206481481,2008-05-22,12:29:44
39.907687,116.243485,0,212,39590.5206712963,2008-05-22,12:29:46
39.907686,116.243489,0,212,39590.5206944444,2008-05-22,12:29:48
39.907684,116.2435,0,212,39590.5207175926,2008-05-22,12:29:50
39.907692,116.24352,0,212,39590.5207407407,2008-05-22,12:29:52
39.907702,116.243547,0,212,39590.5207638889,2008-05-22,12:29:54
39.907714,116.243562,0,212,39590.520787037,2008-05-22,12:29:56
39.907717,116.243563,0,213,39590.5208101852,2008-05-22,12:29:58
39.907722,116.243562,0,213,39590.5208333333,2008-05-22,12:30:00
39.907729,116.243565,0,213,39590.5208564815,2008-05-22,12:30:02
39.907729,116.243569,0,213,39590.5208796296,2008-05-22,12:30:04
39.907729,116.243573,0,213,39590.5209027778,2008-05-22,12:30:06
39.907729,116.243576,0,213,39590.5209259259,2008-05-22,12:30:08
39.90773,116.243576,0,213,39590.5209490741,2008-05-22,12:30:10
39.90773,116.243574,0,213,39590.5209722222,2008-05-22,12:30:12
39.90773,116.243577,0,213,39590.5209953704,2008-05-22,12:30:14
39.90773,116.243582,0,213,39590.5210185185,2008-05-22,12:30:16
39.90773,116.243587,0,213,39590.5210416667,2008-05-22,12:30:18
39.907732,116.243602,0,213,39590.5210648148,2008-05-22,12:30:20
39.907729,116.243611,0,213,39590.521087963,2008-05-22,12:30:22
39.907722,116.243615,0,213,39590.5211111111,2008-05-22,12:30:24
39.907722,116.243624,0,213,39590.5211342593,2008-05-22,12:30:26
39.907722,116.24363,0,213,39590.5211574074,2008-05-22,12:30:28
39.907719,116.243631,0,212,39590.5211805556,2008-05-22,12:30:30
39.907717,116.243616,0,211,39590.5212037037,2008-05-22,12:30:32
39.907718,116.243588,0,210,39590.5212268519,2008-05-22,12:30:34
39.907718,116.243578,0,209,39590.52125,2008-05-22,12:30:36
39.907717,116.243578,0,209,39590.5212731481,2008-05-22,12:30:38
39.907717,116.24358,0,209,39590.5212962963,2008-05-22,12:30:40
39.907717,116.243583,0,209,39590.5213194444,2008-05-22,12:30:42
39.907717,116.243585,0,209,39590.5213425926,2008-05-22,12:30:44
39.907716,116.243584,0,209,39590.5213657407,2008-05-22,12:30:46
39.907716,116.243582,0,209,39590.5213888889,2008-05-22,12:30:48
39.907716,116.243579,0,209,39590.521412037,2008-05-22,12:30:50
39.907716,116.243577,0,209,39590.5214351852,2008-05-22,12:30:52
39.907716,116.243575,0,209,39590.5214583333,2008-05-22,12:30:54
39.907716,116.243572,0,209,39590.5214814815,2008-05-22,12:30:56
39.907717,116.243571,0,209,39590.5215046296,2008-05-22,12:30:58
39.907717,116.243572,0,209,39590.5215277778,2008-05-22,12:31:00
39.907717,116.243568,0,209,39590.5215509259,2008-05-22,12:31:02
39.907717,116.243563,0,209,39590.5215740741,2008-05-22,12:31:04
39.907718,116.243558,0,209,39590.5215972222,2008-05-22,12:31:06
39.907717,116.243556,0,209,39590.5216203704,2008-05-22,12:31:08
39.907717,116.243552,0,209,39590.5216435185,2008-05-22,12:31:10
39.907717,116.243549,0,209,39590.5216666667,2008-05-22,12:31:12
39.907717,116.243543,0,209,39590.5216898148,2008-05-22,12:31:14
39.907718,116.243537,0,209,39590.521712963,2008-05-22,12:31:16
39.907723,116.243496,0,210,39590.5217361111,2008-05-22,12:31:18
39.907733,116.243473,0,210,39590.5217592593,2008-05-22,12:31:20
39.907755,116.243461,0,212,39590.5217824074,2008-05-22,12:31:22
39.907764,116.243458,0,212,39590.5218055556,2008-05-22,12:31:24
39.907771,116.243461,0,212,39590.5218287037,2008-05-22,12:31:26
39.907771,116.243465,0,212,39590.5218518519,2008-05-22,12:31:28
39.907771,116.243467,0,212,39590.521875,2008-05-22,12:31:30
39.907772,116.24347,0,212,39590.5218981481,2008-05-22,12:31:32
39.907772,116.243471,0,212,39590.5219212963,2008-05-22,12:31:34
39.907772,116.243473,0,212,39590.5219444444,2008-05-22,12:31:36
39.907772,116.243476,0,212,39590.5219675926,2008-05-22,12:31:38
39.907772,116.243478,0,212,39590.5219907407,2008-05-22,12:31:40
39.907772,116.243483,0,212,39590.5220138889,2008-05-22,12:31:42
39.907772,116.243489,0,212,39590.522037037,2008-05-22,12:31:44
39.907772,116.243493,0,212,39590.5220601852,2008-05-22,12:31:46
39.907772,116.243494,0,212,39590.5220833333,2008-05-22,12:31:48
39.907771,116.243488,0,212,39590.5221064815,2008-05-22,12:31:50
39.907762,116.243463,0,212,39590.5221296296,2008-05-22,12:31:52
39.907759,116.243449,0,212,39590.5221527778,2008-05-22,12:31:54
39.907748,116.243432,0,212,39590.5221759259,2008-05-22,12:31:56
39.907748,116.243428,0,212,39590.5221990741,2008-05-22,12:31:58
39.907748,116.243424,0,213,39590.5222222222,2008-05-22,12:32:00
39.907739,116.24342,0,212,39590.5222453704,2008-05-22,12:32:02
39.90773,116.243416,0,212,39590.5222685185,2008-05-22,12:32:04
39.907726,116.243413,0,212,39590.5222916667,2008-05-22,12:32:06
39.907725,116.243407,0,212,39590.5223148148,2008-05-22,12:32:08
39.907705,116.243391,0,213,39590.522337963,2008-05-22,12:32:10
39.907684,116.243383,0,213,39590.5223611111,2008-05-22,12:32:12
39.90767,116.24339,0,212,39590.5223842593,2008-05-22,12:32:14
39.907668,116.243406,0,211,39590.5224074074,2008-05-22,12:32:16
39.907674,116.243416,0,210,39590.5224305556,2008-05-22,12:32:18
39.907691,116.243429,0,210,39590.5224537037,2008-05-22,12:32:20
39.907693,116.24343,0,210,39590.5224768519,2008-05-22,12:32:22
39.907693,116.243434,0,210,39590.5225,2008-05-22,12:32:24
39.907692,116.24344,0,210,39590.5225231481,2008-05-22,12:32:26
39.907692,116.243444,0,210,39590.5225462963,2008-05-22,12:32:28
39.907692,116.243444,0,210,39590.5225694444,2008-05-22,12:32:30
39.907691,116.243443,0,210,39590.5225925926,2008-05-22,12:32:32
39.907691,116.243443,0,210,39590.5226157407,2008-05-22,12:32:34
39.907691,116.243445,0,210,39590.5226388889,2008-05-22,12:32:36
39.907691,116.243447,0,210,39590.522662037,2008-05-22,12:32:38
39.907691,116.243448,0,210,39590.5226851852,2008-05-22,12:32:40
39.907691,116.243452,0,210,39590.5227083333,2008-05-22,12:32:42
39.907691,116.243457,0,210,39590.5227314815,2008-05-22,12:32:44
39.907691,116.243458,0,210,39590.5227546296,2008-05-22,12:32:46
39.907691,116.243456,0,210,39590.5227777778,2008-05-22,12:32:48
39.907691,116.243456,0,210,39590.5228009259,2008-05-22,12:32:50
39.907691,116.243457,0,210,39590.5228240741,2008-05-22,12:32:52
39.907692,116.24346,0,210,39590.5228472222,2008-05-22,12:32:54
39.90769,116.24347,0,210,39590.5228703704,2008-05-22,12:32:56
39.907687,116.24348,0,210,39590.5228935185,2008-05-22,12:32:58
39.907687,116.243493,0,209,39590.5229166667,2008-05-22,12:33:00
39.907677,116.243499,0,209,39590.5229398148,2008-05-22,12:33:02
39.907671,116.243502,0,208,39590.522962963,2008-05-22,12:33:04
39.907671,116.243503,0,208,39590.5229861111,2008-05-22,12:33:06
39.907671,116.243507,0,208,39590.5230092593,2008-05-22,12:33:08
39.907671,116.24351,0,208,39590.5230324074,2008-05-22,12:33:10
39.907671,116.243514,0,208,39590.5230555556,2008-05-22,12:33:12
39.907671,116.243518,0,208,39590.5230787037,2008-05-22,12:33:14
39.907671,116.243521,0,208,39590.5231018519,2008-05-22,12:33:16
39.907671,116.243522,0,208,39590.523125,2008-05-22,12:33:18
39.907671,116.243522,0,208,39590.5231481481,2008-05-22,12:33:20
39.907671,116.243524,0,208,39590.5231712963,2008-05-22,12:33:22
39.90766,116.243511,0,206,39590.5231944444,2008-05-22,12:33:24
39.907662,116.243489,0,204,39590.5232175926,2008-05-22,12:33:26
39.907658,116.243474,0,203,39590.5232407407,2008-05-22,12:33:28
39.907652,116.243456,0,202,39590.5232638889,2008-05-22,12:33:30
39.907652,116.243453,0,202,39590.523287037,2008-05-22,12:33:32
39.907652,116.243449,0,202,39590.5233101852,2008-05-22,12:33:34
39.907651,116.243447,0,202,39590.5233333333,2008-05-22,12:33:36
39.907651,116.243449,0,202,39590.5233564815,2008-05-22,12:33:38
39.907651,116.243453,0,202,39590.5233796296,2008-05-22,12:33:40
39.90765,116.243455,0,202,39590.5234027778,2008-05-22,12:33:42
39.907651,116.243455,0,202,39590.5234259259,2008-05-22,12:33:44
39.907651,116.243454,0,202,39590.5234490741,2008-05-22,12:33:46
39.907651,116.243453,0,202,39590.5234722222,2008-05-22,12:33:48
39.907651,116.243455,0,202,39590.5234953704,2008-05-22,12:33:50
39.907651,116.243458,0,202,39590.5235185185,2008-05-22,12:33:52
39.907652,116.243463,0,202,39590.5235416667,2008-05-22,12:33:54
39.907651,116.243469,0,202,39590.5235648148,2008-05-22,12:33:56
39.907634,116.243464,0,201,39590.523587963,2008-05-22,12:33:58
39.907622,116.243464,0,202,39590.5236111111,2008-05-22,12:34:00
39.907609,116.243469,0,202,39590.5236342593,2008-05-22,12:34:02
39.907596,116.243479,0,202,39590.5236574074,2008-05-22,12:34:04
39.907585,116.243488,0,202,39590.5236805556,2008-05-22,12:34:06
39.907574,116.243497,0,202,39590.5237037037,2008-05-22,12:34:08
39.907568,116.243505,0,202,39590.5237268518,2008-05-22,12:34:10
39.907566,116.24351,0,202,39590.52375,2008-05-22,12:34:12
39.907566,116.243515,0,202,39590.5237731481,2008-05-22,12:34:14
39.907562,116.243526,0,202,39590.5237962963,2008-05-22,12:34:16
39.907559,116.243537,0,202,39590.5238194444,2008-05-22,12:34:18
39.907556,116.243534,0,202,39590.5238425926,2008-05-22,12:34:20
39.907555,116.243538,0,202,39590.5238657407,2008-05-22,12:34:22
39.907555,116.243544,0,202,39590.5238888889,2008-05-22,12:34:24
39.907556,116.243552,0,202,39590.523912037,2008-05-22,12:34:26
39.907557,116.243561,0,202,39590.5239351852,2008-05-22,12:34:28
39.907548,116.243567,0,202,39590.5239583333,2008-05-22,12:34:30
39.907535,116.243569,0,202,39590.5239814815,2008-05-22,12:34:32
39.907513,116.243568,0,202,39590.5240046296,2008-05-22,12:34:34
39.907496,116.243558,0,202,39590.5240277778,2008-05-22,12:34:36
39.907466,116.243539,0,202,39590.5240509259,2008-05-22,12:34:38
39.907453,116.243533,0,202,39590.5240740741,2008-05-22,12:34:40
39.907441,116.243528,0,202,39590.5240972222,2008-05-22,12:34:42
39.907376,116.24344,0,202,39590.5241203704,2008-05-22,12:34:44
39.907348,116.243361,0,203,39590.5241435185,2008-05-22,12:34:46
39.907315,116.2434,0,201,39590.5241666667,2008-05-22,12:34:48
39.907299,116.243468,0,200,39590.5241898148,2008-05-22,12:34:50
39.907287,116.243493,0,200,39590.524212963,2008-05-22,12:34:52
39.907267,116.243501,0,199,39590.5242361111,2008-05-22,12:34:54
39.907237,116.243534,0,201,39590.5242592593,2008-05-22,12:34:56
39.907236,116.243554,0,202,39590.5242824074,2008-05-22,12:34:58
39.907229,116.24358,0,202,39590.5243055556,2008-05-22,12:35:00
39.907231,116.243592,0,199,39590.5243287037,2008-05-22,12:35:02
39.907231,116.243596,0,198,39590.5243518518,2008-05-22,12:35:04
39.907236,116.243618,0,196,39590.524375,2008-05-22,12:35:06
39.907236,116.243633,0,195,39590.5243981481,2008-05-22,12:35:08
39.907238,116.243655,0,193,39590.5244212963,2008-05-22,12:35:10
39.907248,116.24368,0,191,39590.5244444444,2008-05-22,12:35:12
39.907256,116.243702,0,188,39590.5244675926,2008-05-22,12:35:14
39.907268,116.243729,0,185,39590.5244907407,2008-05-22,12:35:16
39.907276,116.243742,0,180,39590.5245138889,2008-05-22,12:35:18
39.907272,116.243763,0,176,39590.524537037,2008-05-22,12:35:20
39.907276,116.243789,0,173,39590.5245601852,2008-05-22,12:35:22
39.90727,116.243807,0,171,39590.5245833333,2008-05-22,12:35:24
39.907263,116.243839,0,170,39590.5246064815,2008-05-22,12:35:26
39.907268,116.243863,0,169,39590.5246296296,2008-05-22,12:35:28
39.90727,116.243884,0,168,39590.5246527778,2008-05-22,12:35:30
39.90727,116.243911,0,166,39590.5246759259,2008-05-22,12:35:32
39.907281,116.243936,0,164,39590.5246990741,2008-05-22,12:35:34
39.907284,116.243954,0,162,39590.5247222222,2008-05-22,12:35:36
39.907283,116.243978,0,161,39590.5247453704,2008-05-22,12:35:38
39.907281,116.244006,0,158,39590.5247685185,2008-05-22,12:35:40
39.907278,116.244031,0,157,39590.5247916667,2008-05-22,12:35:42
39.907272,116.24405,0,155,39590.5248148148,2008-05-22,12:35:44
39.907268,116.244078,0,155,39590.524837963,2008-05-22,12:35:46
39.907285,116.2441,0,155,39590.5248611111,2008-05-22,12:35:48
39.907294,116.24412,0,154,39590.5248842593,2008-05-22,12:35:50
39.907303,116.244142,0,155,39590.5249074074,2008-05-22,12:35:52
39.907314,116.244164,0,155,39590.5249305556,2008-05-22,12:35:54
39.907315,116.244181,0,156,39590.5249537037,2008-05-22,12:35:56
39.907312,116.244201,0,157,39590.5249768518,2008-05-22,12:35:58
39.907317,116.244226,0,157,39590.525,2008-05-22,12:36:00
39.907311,116.244243,0,157,39590.5250231481,2008-05-22,12:36:02
39.907308,116.244258,0,158,39590.5250462963,2008-05-22,12:36:04
39.907301,116.244287,0,159,39590.5250694444,2008-05-22,12:36:06
39.907293,116.244325,0,161,39590.5250925926,2008-05-22,12:36:08
39.907293,116.24436,0,161,39590.5251157407,2008-05-22,12:36:10
39.907273,116.244402,0,166,39590.5251388889,2008-05-22,12:36:12
39.907277,116.244426,0,167,39590.525162037,2008-05-22,12:36:14
39.907279,116.244445,0,169,39590.5251851852,2008-05-22,12:36:16
39.907286,116.244466,0,170,39590.5252083333,2008-05-22,12:36:18
39.907291,116.244489,0,172,39590.5252314815,2008-05-22,12:36:20
39.907289,116.244509,0,173,39590.5252546296,2008-05-22,12:36:22
39.907281,116.244535,0,174,39590.5252777778,2008-05-22,12:36:24
39.907287,116.244574,0,177,39590.5253009259,2008-05-22,12:36:26
39.907289,116.244591,0,179,39590.5253240741,2008-05-22,12:36:28
39.907297,116.244607,0,181,39590.5253472222,2008-05-22,12:36:30
39.907308,116.244636,0,183,39590.5253703704,2008-05-22,12:36:32
39.907317,116.244659,0,184,39590.5253935185,2008-05-22,12:36:34
39.907325,116.244697,0,186,39590.5254166667,2008-05-22,12:36:36
39.90733,116.244717,0,188,39590.5254398148,2008-05-22,12:36:38
39.907329,116.244742,0,190,39590.525462963,2008-05-22,12:36:40
39.907335,116.244777,0,192,39590.5254861111,2008-05-22,12:36:42
39.90735,116.244794,0,193,39590.5255092593,2008-05-22,12:36:44
39.907347,116.244837,0,194,39590.5255324074,2008-05-22,12:36:46
39.907348,116.24485,0,196,39590.5255555556,2008-05-22,12:36:48
39.907356,116.244887,0,197,39590.5255787037,2008-05-22,12:36:50
39.907357,116.244908,0,198,39590.5256018518,2008-05-22,12:36:52
39.90736,116.244935,0,199,39590.525625,2008-05-22,12:36:54
39.907371,116.244957,0,201,39590.5256481481,2008-05-22,12:36:56
39.907382,116.244976,0,202,39590.5256712963,2008-05-22,12:36:58
39.907379,116.245026,0,204,39590.5256944444,2008-05-22,12:37:00
39.9074,116.245061,0,203,39590.5257175926,2008-05-22,12:37:02
39.907411,116.245083,0,203,39590.5257407407,2008-05-22,12:37:04
39.907416,116.245138,0,201,39590.5257638889,2008-05-22,12:37:06
39.90742,116.245189,0,199,39590.525787037,2008-05-22,12:37:08
39.907432,116.245211,0,199,39590.5258101852,2008-05-22,12:37:10
39.907451,116.245247,0,198,39590.5258333333,2008-05-22,12:37:12
39.907458,116.245267,0,196,39590.5258564815,2008-05-22,12:37:14
39.907483,116.245278,0,197,39590.5258796296,2008-05-22,12:37:16
39.907506,116.245295,0,198,39590.5259027778,2008-05-22,12:37:18
39.907565,116.245249,0,193,39590.5259259259,2008-05-22,12:37:20
39.907598,116.245236,0,188,39590.5259490741,2008-05-22,12:37:22
39.907629,116.245224,0,185,39590.5259722222,2008-05-22,12:37:24
39.90765,116.24522,0,185,39590.5259953704,2008-05-22,12:37:26
39.90767,116.245215,0,184,39590.5260185185,2008-05-22,12:37:28
39.907697,116.245215,0,186,39590.5260416667,2008-05-22,12:37:30
39.907724,116.245218,0,182,39590.5260648148,2008-05-22,12:37:32
39.90775,116.245224,0,179,39590.526087963,2008-05-22,12:37:34
39.907779,116.245213,0,174,39590.5261111111,2008-05-22,12:37:36
39.907805,116.245221,0,172,39590.5261342593,2008-05-22,12:37:38
39.907826,116.245223,0,173,39590.5261574074,2008-05-22,12:37:40
39.907842,116.245233,0,175,39590.5261805556,2008-05-22,12:37:42
39.907864,116.245245,0,174,39590.5262037037,2008-05-22,12:37:44
39.907889,116.245267,0,167,39590.5262268518,2008-05-22,12:37:46
39.90792,116.245288,0,163,39590.52625,2008-05-22,12:37:48
39.907935,116.24528,0,164,39590.5262731481,2008-05-22,12:37:50
39.907955,116.24528,0,162,39590.5262962963,2008-05-22,12:37:52
39.907986,116.245276,0,158,39590.5263194444,2008-05-22,12:37:54
39.908007,116.245274,0,157,39590.5263425926,2008-05-22,12:37:56
39.908035,116.245264,0,153,39590.5263657407,2008-05-22,12:37:58
39.908057,116.245258,0,151,39590.5263888889,2008-05-22,12:38:00
39.908075,116.245257,0,149,39590.526412037,2008-05-22,12:38:02
39.908091,116.245274,0,148,39590.5264351852,2008-05-22,12:38:04
39.908098,116.245301,0,146,39590.5264583333,2008-05-22,12:38:06
39.90812,116.245324,0,146,39590.5264814815,2008-05-22,12:38:08
39.908134,116.245342,0,145,39590.5265046296,2008-05-22,12:38:10
39.908142,116.245357,0,146,39590.5265277778,2008-05-22,12:38:12
39.908155,116.245363,0,146,39590.5265509259,2008-05-22,12:38:14
39.908155,116.245366,0,147,39590.5265740741,2008-05-22,12:38:16
39.908155,116.245369,0,147,39590.5265972222,2008-05-22,12:38:18
39.908155,116.24537,0,146,39590.5266203704,2008-05-22,12:38:20
39.908155,116.24537,0,146,39590.5266435185,2008-05-22,12:38:22
39.908156,116.245372,0,146,39590.5266666667,2008-05-22,12:38:24
39.908156,116.245377,0,146,39590.5266898148,2008-05-22,12:38:26
39.908158,116.245385,0,146,39590.526712963,2008-05-22,12:38:28
39.908166,116.24539,0,146,39590.5267361111,2008-05-22,12:38:30
39.908171,116.24539,0,145,39590.5267592593,2008-05-22,12:38:32
39.908171,116.245392,0,145,39590.5267824074,2008-05-22,12:38:34
39.908171,116.245392,0,145,39590.5268055556,2008-05-22,12:38:36
39.908171,116.245391,0,145,39590.5268287037,2008-05-22,12:38:38
39.908172,116.24539,0,145,39590.5268518519,2008-05-22,12:38:40
39.908172,116.245388,0,145,39590.526875,2008-05-22,12:38:42
39.908172,116.245384,0,145,39590.5268981481,2008-05-22,12:38:44
39.908174,116.24537,0,145,39590.5269212963,2008-05-22,12:38:46
39.90818,116.245343,0,145,39590.5269444444,2008-05-22,12:38:48
39.908185,116.245313,0,145,39590.5269675926,2008-05-22,12:38:50
39.908191,116.245282,0,145,39590.5269907407,2008-05-22,12:38:52
39.908194,116.245248,0,146,39590.5270138889,2008-05-22,12:38:54
39.908193,116.245213,0,146,39590.527037037,2008-05-22,12:38:56
39.908189,116.245181,0,146,39590.5270601852,2008-05-22,12:38:58
39.908181,116.245154,0,146,39590.5270833333,2008-05-22,12:39:00
39.908172,116.24513,0,146,39590.5271064815,2008-05-22,12:39:02
39.90816,116.245101,0,146,39590.5271296296,2008-05-22,12:39:04
39.908142,116.245071,0,146,39590.5271527778,2008-05-22,12:39:06
39.908128,116.245039,0,146,39590.5271759259,2008-05-22,12:39:08
39.908118,116.245003,0,146,39590.5271990741,2008-05-22,12:39:10
39.908103,116.244973,0,146,39590.5272222222,2008-05-22,12:39:12
39.908083,116.244939,0,147,39590.5272453704,2008-05-22,12:39:14
39.908058,116.2449,0,147,39590.5272685185,2008-05-22,12:39:16
39.908027,116.244856,0,147,39590.5272916667,2008-05-22,12:39:18
39.907992,116.244816,0,147,39590.5273148148,2008-05-22,12:39:20
39.907953,116.244774,0,147,39590.527337963,2008-05-22,12:39:22
39.90791,116.244734,0,147,39590.5273611111,2008-05-22,12:39:24
39.907859,116.244693,0,147,39590.5273842593,2008-05-22,12:39:26
39.907807,116.244652,0,147,39590.5274074074,2008-05-22,12:39:28
39.907768,116.244611,0,148,39590.5274305556,2008-05-22,12:39:30
39.907746,116.244565,0,148,39590.5274537037,2008-05-22,12:39:32
39.907755,116.244522,0,148,39590.5274768519,2008-05-22,12:39:34
39.907762,116.244499,0,148,39590.5275,2008-05-22,12:39:36
39.907775,116.244475,0,148,39590.5275231482,2008-05-22,12:39:38
39.907794,116.244477,0,148,39590.5275462963,2008-05-22,12:39:40
39.907819,116.244462,0,148,39590.5275694444,2008-05-22,12:39:42
39.907869,116.244415,0,148,39590.5275925926,2008-05-22,12:39:44
39.9079,116.24436,0,148,39590.5276157407,2008-05-22,12:39:46
39.907925,116.244354,0,148,39590.5276388889,2008-05-22,12:39:48
39.907952,116.24434,0,148,39590.527662037,2008-05-22,12:39:50
39.907981,116.24429,0,148,39590.5276851852,2008-05-22,12:39:52
39.908,116.244248,0,148,39590.5277083333,2008-05-22,12:39:54
39.908011,116.244221,0,149,39590.5277314815,2008-05-22,12:39:56
39.908028,116.244203,0,149,39590.5277546296,2008-05-22,12:39:58
39.908052,116.244171,0,149,39590.5277777778,2008-05-22,12:40:00
39.908055,116.244138,0,149,39590.5278009259,2008-05-22,12:40:02
39.908055,116.244091,0,149,39590.5278240741,2008-05-22,12:40:04
39.908058,116.244081,0,149,39590.5278472222,2008-05-22,12:40:06
39.90805,116.244073,0,149,39590.5278703704,2008-05-22,12:40:08
39.908046,116.24407,0,149,39590.5278935185,2008-05-22,12:40:10
39.90804,116.244095,0,149,39590.5279166667,2008-05-22,12:40:12
39.908038,116.24407,0,149,39590.5279398148,2008-05-22,12:40:14
39.908031,116.244068,0,149,39590.527962963,2008-05-22,12:40:16
39.908012,116.244054,0,149,39590.5279861111,2008-05-22,12:40:18
39.908,116.244046,0,149,39590.5280092593,2008-05-22,12:40:20
39.907979,116.244012,0,149,39590.5280324074,2008-05-22,12:40:22
39.907967,116.243978,0,149,39590.5280555556,2008-05-22,12:40:24
39.907965,116.243926,0,149,39590.5280787037,2008-05-22,12:40:26
39.907963,116.243873,0,149,39590.5281018519,2008-05-22,12:40:28
39.907984,116.243886,0,149,39590.528125,2008-05-22,12:40:30
39.908,116.243885,0,149,39590.5281481481,2008-05-22,12:40:32
39.908016,116.243895,0,149,39590.5281712963,2008-05-22,12:40:34
39.908034,116.243963,0,149,39590.5281944444,2008-05-22,12:40:36
39.908056,116.244022,0,149,39590.5282175926,2008-05-22,12:40:38
39.90807,116.24409,0,149,39590.5282407407,2008-05-22,12:40:40
39.908085,116.244113,0,149,39590.5282638889,2008-05-22,12:40:42
39.908097,116.244106,0,149,39590.528287037,2008-05-22,12:40:44
39.908096,116.244107,0,149,39590.5283101852,2008-05-22,12:40:46
39.908095,116.244089,0,149,39590.5283333333,2008-05-22,12:40:48
39.908089,116.244052,0,149,39590.5283564815,2008-05-22,12:40:50
39.90808,116.244017,0,149,39590.5283796296,2008-05-22,12:40:52
39.908073,116.243987,0,149,39590.5284027778,2008-05-22,12:40:54
39.908078,116.243961,0,149,39590.5284259259,2008-05-22,12:40:56
39.908079,116.243941,0,149,39590.5284490741,2008-05-22,12:40:58
39.908077,116.243918,0,149,39590.5284722222,2008-05-22,12:41:00
39.908074,116.243889,0,149,39590.5284953704,2008-05-22,12:41:02
39.908064,116.243864,0,149,39590.5285185185,2008-05-22,12:41:04
39.908079,116.244338,0,149,39590.5285416667,2008-05-22,12:41:06
39.908078,116.244328,0,149,39590.5285648148,2008-05-22,12:41:08
39.908073,116.244321,0,149,39590.528587963,2008-05-22,12:41:10
39.908037,116.244329,0,148,39590.5286111111,2008-05-22,12:41:12
39.90795,116.244403,0,141,39590.5286342593,2008-05-22,12:41:14
39.90793,116.244404,0,141,39590.5286574074,2008-05-22,12:41:16
39.907927,116.244541,0,142,39590.5286805556,2008-05-22,12:41:18
39.907937,116.244661,0,142,39590.5287037037,2008-05-22,12:41:20
39.907942,116.244732,0,142,39590.5287268519,2008-05-22,12:41:22
39.907931,116.244783,0,141,39590.52875,2008-05-22,12:41:24
39.90791,116.244828,0,141,39590.5287731481,2008-05-22,12:41:26
39.907883,116.244861,0,143,39590.5287962963,2008-05-22,12:41:28
39.907854,116.244897,0,145,39590.5288194444,2008-05-22,12:41:30
39.907826,116.244916,0,146,39590.5288425926,2008-05-22,12:41:32
39.907828,116.24497,0,146,39590.5288657407,2008-05-22,12:41:34
39.907828,116.244983,0,145,39590.5288888889,2008-05-22,12:41:36
39.907828,116.244996,0,145,39590.528912037,2008-05-22,12:41:38
39.907828,116.245006,0,144,39590.5289351852,2008-05-22,12:41:40
39.907821,116.245022,0,144,39590.5289583333,2008-05-22,12:41:42
39.907818,116.245045,0,143,39590.5289814815,2008-05-22,12:41:44
39.907815,116.245067,0,143,39590.5290046296,2008-05-22,12:41:46
39.907815,116.245079,0,142,39590.5290277778,2008-05-22,12:41:48
39.90781,116.245095,0,141,39590.5290509259,2008-05-22,12:41:50
39.907804,116.245115,0,141,39590.5290740741,2008-05-22,12:41:52
39.907799,116.245136,0,140,39590.5290972222,2008-05-22,12:41:54
39.907796,116.245154,0,139,39590.5291203704,2008-05-22,12:41:56
39.907787,116.245172,0,138,39590.5291435185,2008-05-22,12:41:58
39.907783,116.245185,0,138,39590.5291666667,2008-05-22,12:42:00
39.907784,116.245196,0,137,39590.5291898148,2008-05-22,12:42:02
39.907795,116.245211,0,136,39590.529212963,2008-05-22,12:42:04
39.907797,116.245228,0,136,39590.5292361111,2008-05-22,12:42:06
39.907793,116.245249,0,135,39590.5292592593,2008-05-22,12:42:08
39.907789,116.245273,0,135,39590.5292824074,2008-05-22,12:42:10
39.907785,116.245296,0,134,39590.5293055556,2008-05-22,12:42:12
39.907781,116.245319,0,133,39590.5293287037,2008-05-22,12:42:14
39.907774,116.245348,0,133,39590.5293518519,2008-05-22,12:42:16
39.907773,116.245378,0,132,39590.529375,2008-05-22,12:42:18
39.907756,116.2454,0,131,39590.5293981481,2008-05-22,12:42:20
39.907734,116.245423,0,131,39590.5294212963,2008-05-22,12:42:22
39.90772,116.24545,0,130,39590.5294444444,2008-05-22,12:42:24
39.907707,116.245469,0,130,39590.5294675926,2008-05-22,12:42:26
39.9077,116.245486,0,129,39590.5294907407,2008-05-22,12:42:28
39.907692,116.245504,0,129,39590.5295138889,2008-05-22,12:42:30
39.907684,116.245519,0,128,39590.529537037,2008-05-22,12:42:32
39.907674,116.245523,0,128,39590.5295601852,2008-05-22,12:42:34
39.907668,116.245526,0,128,39590.5295833333,2008-05-22,12:42:36
39.906228,116.247283,0,448,39590.5307407407,2008-05-22,12:44:16
39.905907,116.247793,0,777,39590.5307638889,2008-05-22,12:44:18
39.906372,116.247283,0,501,39590.530787037,2008-05-22,12:44:20
39.906888,116.246761,0,234,39590.5308101852,2008-05-22,12:44:22
39.907054,116.246586,0,159,39590.5308333333,2008-05-22,12:44:24
39.907105,116.246512,0,139,39590.5308564815,2008-05-22,12:44:26
39.907134,116.24646,0,133,39590.5308796296,2008-05-22,12:44:28
39.908062,116.245817,0,-166,39590.5328472222,2008-05-22,12:47:18
39.908085,116.245826,0,-176,39590.5328703704,2008-05-22,12:47:20
39.908009,116.24613,0,-24,39590.5328935185,2008-05-22,12:47:22
39.907891,116.246361,0,87,39590.5329166667,2008-05-22,12:47:24
39.907837,116.246403,0,116,39590.5329398148,2008-05-22,12:47:26
39.907814,116.246393,0,124,39590.532962963,2008-05-22,12:47:28
39.907811,116.246374,0,127,39590.5329861111,2008-05-22,12:47:30
39.907813,116.246353,0,127,39590.5330092593,2008-05-22,12:47:32
39.907809,116.246331,0,127,39590.5330324074,2008-05-22,12:47:34
39.907812,116.246311,0,128,39590.5330555556,2008-05-22,12:47:36
39.907804,116.246295,0,128,39590.5330787037,2008-05-22,12:47:38
39.907792,116.246278,0,128,39590.5331018518,2008-05-22,12:47:40
39.907781,116.246268,0,128,39590.533125,2008-05-22,12:47:42
39.907777,116.246243,0,128,39590.5331481481,2008-05-22,12:47:44
39.907778,116.246221,0,128,39590.5331712963,2008-05-22,12:47:46
39.907781,116.246207,0,128,39590.5331944444,2008-05-22,12:47:48
39.907784,116.246204,0,128,39590.5332175926,2008-05-22,12:47:50
39.907788,116.246204,0,128,39590.5332407407,2008-05-22,12:47:52
39.907792,116.246207,0,128,39590.5332638889,2008-05-22,12:47:54
39.907791,116.246216,0,128,39590.533287037,2008-05-22,12:47:56
39.907792,116.246232,0,128,39590.5333101852,2008-05-22,12:47:58
39.907792,116.246233,0,128,39590.5333333333,2008-05-22,12:48:00
39.907791,116.246236,0,128,39590.5333564815,2008-05-22,12:48:02
39.907792,116.246261,0,128,39590.5333796296,2008-05-22,12:48:04
39.907792,116.246298,0,128,39590.5334027778,2008-05-22,12:48:06
39.907789,116.246331,0,128,39590.5334259259,2008-05-22,12:48:08
39.907795,116.246339,0,128,39590.5334490741,2008-05-22,12:48:10
39.9078,116.246352,0,128,39590.5334722222,2008-05-22,12:48:12
39.907821,116.246379,0,128,39590.5334953704,2008-05-22,12:48:14
39.90783,116.246386,0,128,39590.5335185185,2008-05-22,12:48:16
39.907821,116.24639,0,128,39590.5335416667,2008-05-22,12:48:18
39.907814,116.246393,0,128,39590.5335648148,2008-05-22,12:48:20
39.907814,116.246396,0,128,39590.533587963,2008-05-22,12:48:22
39.907813,116.246398,0,128,39590.5336111111,2008-05-22,12:48:24
39.907812,116.246397,0,128,39590.5336342593,2008-05-22,12:48:26
39.907811,116.246393,0,128,39590.5336574074,2008-05-22,12:48:28
39.907811,116.246388,0,128,39590.5336805556,2008-05-22,12:48:30
39.907809,116.246385,0,128,39590.5337037037,2008-05-22,12:48:32
39.907808,116.246383,0,128,39590.5337268518,2008-05-22,12:48:34
39.907806,116.246379,0,128,39590.53375,2008-05-22,12:48:36
39.907804,116.246374,0,128,39590.5337731481,2008-05-22,12:48:38
39.907737,116.246334,0,128,39590.5337962963,2008-05-22,12:48:40
39.907664,116.246315,0,129,39590.5338194444,2008-05-22,12:48:42
39.907614,116.246278,0,129,39590.5338425926,2008-05-22,12:48:44
39.907574,116.246246,0,129,39590.5338657407,2008-05-22,12:48:46
39.907537,116.246224,0,129,39590.5338888889,2008-05-22,12:48:48
39.907512,116.246208,0,129,39590.533912037,2008-05-22,12:48:50
39.91376,116.246647,0,198,39590.5455555556,2008-05-22,13:05:36
39.913754,116.246634,0,197,39590.5455787037,2008-05-22,13:05:38
39.913747,116.246618,0,196,39590.5456018519,2008-05-22,13:05:40
39.913736,116.246603,0,195,39590.545625,2008-05-22,13:05:42
39.913769,116.246562,0,187,39590.5456481481,2008-05-22,13:05:44
39.913844,116.246509,0,182,39590.5456712963,2008-05-22,13:05:46
39.913935,116.246473,0,178,39590.5456944444,2008-05-22,13:05:48
39.913987,116.246447,0,174,39590.5457175926,2008-05-22,13:05:50
39.91407,116.246421,0,170,39590.5457407407,2008-05-22,13:05:52
39.914178,116.246391,0,166,39590.5457638889,2008-05-22,13:05:54
39.914292,116.24636,0,163,39590.545787037,2008-05-22,13:05:56
39.914433,116.246343,0,159,39590.5458101852,2008-05-22,13:05:58
39.914491,116.246338,0,157,39590.5458333333,2008-05-22,13:06:00
39.914556,116.246329,0,154,39590.5458564815,2008-05-22,13:06:02
