# Supplementary material for: Research on differential privacy protection method based on user tendency
Source: PLoS One. 2023 Oct 26;18(10):e0288823. doi: 10.1371/journal.pone.0288823 (PMC10602288; doi:10.1371/journal.pone.0288823)
Supplement: S3 Data — (ZIP) [file pone.0288823.s003.zip › Data 5-3/052/Trajectory/20080523044006.plt]

Geolife trajectory
WGS 84
Altitude is in Feet
Reserved 3
0,2,255,My Track,0,0,2,8421376
0
39.907723,116.244116,0,177,39591.1945138889,2008-05-23,04:40:06
39.907715,116.244118,0,162,39591.194537037,2008-05-23,04:40:08
39.90792,116.244119,0,180,39591.1984027778,2008-05-23,04:45:42
39.907988,116.244132,0,171,39591.1984259259,2008-05-23,04:45:44
39.908069,116.24414,0,167,39591.1984490741,2008-05-23,04:45:46
39.908161,116.244141,0,163,39591.1984722222,2008-05-23,04:45:48
39.908236,116.244142,0,159,39591.1984953704,2008-05-23,04:45:50
39.908321,116.244132,0,156,39591.1985185185,2008-05-23,04:45:52
39.908402,116.244128,0,158,39591.1985416667,2008-05-23,04:45:54
39.908481,116.244129,0,158,39591.1985648148,2008-05-23,04:45:56
39.908547,116.24412,0,160,39591.198587963,2008-05-23,04:45:58
39.908597,116.244122,0,157,39591.1986111111,2008-05-23,04:46:00
39.908634,116.244116,0,157,39591.1986342593,2008-05-23,04:46:02
39.908693,116.244118,0,156,39591.1986574074,2008-05-23,04:46:04
39.90878,116.244121,0,149,39591.1986805556,2008-05-23,04:46:06
39.908843,116.244119,0,147,39591.1987037037,2008-05-23,04:46:08
39.9089,116.24414,0,143,39591.1987268519,2008-05-23,04:46:10
39.90903,116.244151,0,152,39591.19875,2008-05-23,04:46:12
39.909078,116.244193,0,153,39591.1987731481,2008-05-23,04:46:14
39.909118,116.244231,0,153,39591.1987962963,2008-05-23,04:46:16
39.909132,116.244296,0,153,39591.1988194444,2008-05-23,04:46:18
39.909143,116.24437,0,154,39591.1988425926,2008-05-23,04:46:20
39.909137,116.24447,0,154,39591.1988657407,2008-05-23,04:46:22
39.909137,116.244597,0,154,39591.1988888889,2008-05-23,04:46:24
39.909148,116.244727,0,153,39591.198912037,2008-05-23,04:46:26
39.909143,116.244841,0,154,39591.1989351852,2008-05-23,04:46:28
39.909156,116.24495,0,158,39591.1989583333,2008-05-23,04:46:30
39.909166,116.245075,0,156,39591.1989814815,2008-05-23,04:46:32
39.909185,116.245186,0,155,39591.1990046296,2008-05-23,04:46:34
39.909208,116.245303,0,156,39591.1990277778,2008-05-23,04:46:36
39.909227,116.245424,0,157,39591.1990509259,2008-05-23,04:46:38
39.909225,116.245549,0,159,39591.1990740741,2008-05-23,04:46:40
39.909211,116.245735,0,162,39591.1990972222,2008-05-23,04:46:42
39.909197,116.2459,0,164,39591.1991203704,2008-05-23,04:46:44
39.909204,116.246032,0,166,39591.1991435185,2008-05-23,04:46:46
39.909196,116.246162,0,168,39591.1991666667,2008-05-23,04:46:48
39.909194,116.246273,0,173,39591.1991898148,2008-05-23,04:46:50
39.909164,116.24641,0,174,39591.199212963,2008-05-23,04:46:52
39.909148,116.24651,0,176,39591.1992361111,2008-05-23,04:46:54
39.90914,116.246551,0,178,39591.1992592593,2008-05-23,04:46:56
39.909132,116.246572,0,179,39591.1992824074,2008-05-23,04:46:58
39.909119,116.246587,0,181,39591.1993055556,2008-05-23,04:47:00
39.909116,116.246626,0,184,39591.1993287037,2008-05-23,04:47:02
39.9091,116.246653,0,188,39591.1993518519,2008-05-23,04:47:04
39.909076,116.246678,0,189,39591.199375,2008-05-23,04:47:06
39.909074,116.246689,0,186,39591.1993981482,2008-05-23,04:47:08
39.90903,116.246711,0,186,39591.1994212963,2008-05-23,04:47:10
39.90897,116.246723,0,187,39591.1994444444,2008-05-23,04:47:12
39.908915,116.246724,0,186,39591.1994675926,2008-05-23,04:47:14
39.908839,116.246702,0,185,39591.1994907407,2008-05-23,04:47:16
39.908734,116.246711,0,188,39591.1995138889,2008-05-23,04:47:18
39.908618,116.246708,0,191,39591.199537037,2008-05-23,04:47:20
39.908504,116.246708,0,190,39591.1995601852,2008-05-23,04:47:22
39.908391,116.246713,0,192,39591.1995833333,2008-05-23,04:47:24
39.90828,116.246702,0,193,39591.1996064815,2008-05-23,04:47:26
39.908163,116.246687,0,194,39591.1996296296,2008-05-23,04:47:28
39.908016,116.246694,0,194,39591.1996527778,2008-05-23,04:47:30
39.907877,116.246679,0,192,39591.1996759259,2008-05-23,04:47:32
39.907732,116.246665,0,195,39591.1996990741,2008-05-23,04:47:34
39.907583,116.246652,0,196,39591.1997222222,2008-05-23,04:47:36
39.90743,116.246653,0,197,39591.1997453704,2008-05-23,04:47:38
39.907272,116.246656,0,200,39591.1997685185,2008-05-23,04:47:40
39.907136,116.24668,0,199,39591.1997916667,2008-05-23,04:47:42
39.907004,116.246685,0,194,39591.1998148148,2008-05-23,04:47:44
39.906882,116.246689,0,195,39591.199837963,2008-05-23,04:47:46
39.906768,116.246709,0,198,39591.1998611111,2008-05-23,04:47:48
39.906679,116.246732,0,206,39591.1998842593,2008-05-23,04:47:50
39.906635,116.246728,0,205,39591.1999074074,2008-05-23,04:47:52
39.906633,116.246736,0,206,39591.1999305556,2008-05-23,04:47:54
39.906638,116.246737,0,210,39591.1999537037,2008-05-23,04:47:56
39.906638,116.246738,0,210,39591.1999768519,2008-05-23,04:47:58
39.906639,116.246738,0,210,39591.2,2008-05-23,04:48:00
39.906639,116.246738,0,209,39591.2000231481,2008-05-23,04:48:02
39.906639,116.246737,0,209,39591.2000462963,2008-05-23,04:48:04
39.906638,116.246737,0,209,39591.2000694444,2008-05-23,04:48:06
39.906636,116.246736,0,209,39591.2000925926,2008-05-23,04:48:08
39.906636,116.246735,0,210,39591.2001157407,2008-05-23,04:48:10
39.906634,116.246734,0,210,39591.2001388889,2008-05-23,04:48:12
39.906633,116.246733,0,210,39591.200162037,2008-05-23,04:48:14
39.906633,116.246732,0,210,39591.2001851852,2008-05-23,04:48:16
39.906633,116.246732,0,210,39591.2002083333,2008-05-23,04:48:18
39.906635,116.24673,0,210,39591.2002314815,2008-05-23,04:48:20
39.906636,116.24673,0,210,39591.2002546296,2008-05-23,04:48:22
39.906633,116.246729,0,211,39591.2002777778,2008-05-23,04:48:24
39.906629,116.246728,0,212,39591.2003009259,2008-05-23,04:48:26
39.906625,116.246727,0,212,39591.2003240741,2008-05-23,04:48:28
39.906594,116.246714,0,215,39591.2003472222,2008-05-23,04:48:30
39.906521,116.246711,0,219,39591.2003703704,2008-05-23,04:48:32
39.906447,116.246705,0,221,39591.2003935185,2008-05-23,04:48:34
39.906386,116.246763,0,219,39591.2004166667,2008-05-23,04:48:36
39.90635,116.246827,0,214,39591.2004398148,2008-05-23,04:48:38
39.906304,116.246883,0,205,39591.200462963,2008-05-23,04:48:40
39.906279,116.246929,0,202,39591.2004861111,2008-05-23,04:48:42
39.906268,116.246952,0,199,39591.2005092593,2008-05-23,04:48:44
39.90625,116.246979,0,196,39591.2005324074,2008-05-23,04:48:46
39.906216,116.247037,0,193,39591.2005555556,2008-05-23,04:48:48
39.906194,116.247127,0,191,39591.2005787037,2008-05-23,04:48:50
39.906182,116.247233,0,191,39591.2006018519,2008-05-23,04:48:52
39.906187,116.247343,0,190,39591.200625,2008-05-23,04:48:54
39.906197,116.24746,0,190,39591.2006481481,2008-05-23,04:48:56
39.906257,116.247523,0,192,39591.2006712963,2008-05-23,04:48:58
39.906221,116.24776,0,191,39591.2006944444,2008-05-23,04:49:00
39.906182,116.248004,0,190,39591.2007175926,2008-05-23,04:49:02
39.90614,116.248253,0,189,39591.2007407407,2008-05-23,04:49:04
39.906116,116.248496,0,189,39591.2007638889,2008-05-23,04:49:06
39.9061,116.248764,0,188,39591.200787037,2008-05-23,04:49:08
39.906106,116.249046,0,189,39591.2008101852,2008-05-23,04:49:10
39.9061,116.249338,0,189,39591.2008333333,2008-05-23,04:49:12
39.906095,116.249622,0,190,39591.2008564815,2008-05-23,04:49:14
39.906094,116.249891,0,191,39591.2008796296,2008-05-23,04:49:16
39.906106,116.250166,0,191,39591.2009027778,2008-05-23,04:49:18
39.9061,116.250427,0,192,39591.2009259259,2008-05-23,04:49:20
39.906106,116.250671,0,195,39591.2009490741,2008-05-23,04:49:22
39.906108,116.25091,0,196,39591.2009722222,2008-05-23,04:49:24
39.906133,116.251196,0,198,39591.2009953704,2008-05-23,04:49:26
39.906127,116.251532,0,200,39591.2010185185,2008-05-23,04:49:28
39.906114,116.251865,0,201,39591.2010416667,2008-05-23,04:49:30
39.906118,116.252181,0,202,39591.2010648148,2008-05-23,04:49:32
39.90612,116.252493,0,203,39591.201087963,2008-05-23,04:49:34
39.906134,116.25281,0,204,39591.2011111111,2008-05-23,04:49:36
39.90616,116.253137,0,205,39591.2011342593,2008-05-23,04:49:38
39.906122,116.253481,0,206,39591.2011574074,2008-05-23,04:49:40
39.906116,116.253789,0,206,39591.2011805556,2008-05-23,04:49:42
39.906119,116.254084,0,207,39591.2012037037,2008-05-23,04:49:44
39.906118,116.254359,0,209,39591.2012268519,2008-05-23,04:49:46
39.906123,116.254654,0,211,39591.20125,2008-05-23,04:49:48
39.906118,116.254939,0,214,39591.2012731481,2008-05-23,04:49:50
39.906053,116.255313,0,214,39591.2012962963,2008-05-23,04:49:52
39.906014,116.255651,0,217,39591.2013194444,2008-05-23,04:49:54
39.906025,116.255967,0,221,39591.2013425926,2008-05-23,04:49:56
39.906031,116.256296,0,221,39591.2013657407,2008-05-23,04:49:58
39.906027,116.256598,0,222,39591.2013888889,2008-05-23,04:50:00
39.906015,116.256887,0,225,39591.201412037,2008-05-23,04:50:02
39.905999,116.257159,0,227,39591.2014351852,2008-05-23,04:50:04
39.905992,116.257441,0,229,39591.2014583333,2008-05-23,04:50:06
39.905915,116.25777,0,229,39591.2014814815,2008-05-23,04:50:08
39.905943,116.258101,0,230,39591.2015046296,2008-05-23,04:50:10
39.905965,116.258422,0,228,39591.2015277778,2008-05-23,04:50:12
39.905984,116.258736,0,227,39591.2015509259,2008-05-23,04:50:14
39.906029,116.258993,0,227,39591.2015740741,2008-05-23,04:50:16
39.906072,116.259238,0,230,39591.2015972222,2008-05-23,04:50:18
39.906081,116.259472,0,234,39591.2016203704,2008-05-23,04:50:20
39.906089,116.259673,0,236,39591.2016435185,2008-05-23,04:50:22
39.906092,116.259865,0,237,39591.2016666667,2008-05-23,04:50:24
39.906089,116.260019,0,240,39591.2016898148,2008-05-23,04:50:26
39.906081,116.26016,0,244,39591.201712963,2008-05-23,04:50:28
39.90606,116.260314,0,248,39591.2017361111,2008-05-23,04:50:30
39.906021,116.260518,0,249,39591.2017592593,2008-05-23,04:50:32
39.906024,116.260671,0,252,39591.2017824074,2008-05-23,04:50:34
39.906045,116.26077,0,256,39591.2018055556,2008-05-23,04:50:36
39.906093,116.260861,0,248,39591.2018287037,2008-05-23,04:50:38
39.906131,116.260916,0,246,39591.2018518519,2008-05-23,04:50:40
39.906141,116.260931,0,246,39591.201875,2008-05-23,04:50:42
39.906158,116.26093,0,247,39591.2018981481,2008-05-23,04:50:44
39.906159,116.260929,0,248,39591.2019212963,2008-05-23,04:50:46
39.90616,116.260925,0,249,39591.2019444444,2008-05-23,04:50:48
39.906161,116.260919,0,249,39591.2019675926,2008-05-23,04:50:50
39.906163,116.260912,0,249,39591.2019907407,2008-05-23,04:50:52
39.906164,116.260907,0,250,39591.2020138889,2008-05-23,04:50:54
39.906164,116.260911,0,250,39591.202037037,2008-05-23,04:50:56
39.90619,116.260971,0,248,39591.2020601852,2008-05-23,04:50:58
39.906233,116.26105,0,249,39591.2020833333,2008-05-23,04:51:00
39.906267,116.261104,0,253,39591.2021064815,2008-05-23,04:51:02
39.906298,116.261202,0,254,39591.2021296296,2008-05-23,04:51:04
39.906319,116.261323,0,256,39591.2021527778,2008-05-23,04:51:06
39.906337,116.261466,0,260,39591.2021759259,2008-05-23,04:51:08
39.906347,116.26159,0,264,39591.2021990741,2008-05-23,04:51:10
39.906354,116.261775,0,274,39591.2022222222,2008-05-23,04:51:12
39.906348,116.262004,0,283,39591.2022453704,2008-05-23,04:51:14
39.906382,116.26227,0,287,39591.2022685185,2008-05-23,04:51:16
39.906381,116.26255,0,293,39591.2022916667,2008-05-23,04:51:18
39.906359,116.262846,0,298,39591.2023148148,2008-05-23,04:51:20
39.906337,116.263137,0,304,39591.202337963,2008-05-23,04:51:22
39.906333,116.263445,0,311,39591.2023611111,2008-05-23,04:51:24
39.906341,116.263773,0,313,39591.2023842593,2008-05-23,04:51:26
39.906332,116.26407,0,320,39591.2024074074,2008-05-23,04:51:28
39.906324,116.264379,0,327,39591.2024305556,2008-05-23,04:51:30
39.906347,116.264705,0,332,39591.2024537037,2008-05-23,04:51:32
39.906367,116.26508,0,337,39591.2024768519,2008-05-23,04:51:34
39.906349,116.265514,0,340,39591.2025,2008-05-23,04:51:36
39.906349,116.265939,0,345,39591.2025231481,2008-05-23,04:51:38
39.90635,116.266338,0,350,39591.2025462963,2008-05-23,04:51:40
39.906341,116.266708,0,358,39591.2025694444,2008-05-23,04:51:42
39.90634,116.267049,0,366,39591.2025925926,2008-05-23,04:51:44
39.906299,116.26736,0,367,39591.2026157407,2008-05-23,04:51:46
39.906314,116.267632,0,372,39591.2026388889,2008-05-23,04:51:48
39.906294,116.267915,0,373,39591.202662037,2008-05-23,04:51:50
39.906328,116.26812,0,376,39591.2026851852,2008-05-23,04:51:52
39.906418,116.26826,0,379,39591.2027083333,2008-05-23,04:51:54
39.906519,116.268318,0,377,39591.2027314815,2008-05-23,04:51:56
39.90669,116.268401,0,354,39591.2027546296,2008-05-23,04:51:58
39.906846,116.268424,0,332,39591.2027777778,2008-05-23,04:52:00
39.907024,116.268434,0,314,39591.2028009259,2008-05-23,04:52:02
39.907234,116.26844,0,297,39591.2028240741,2008-05-23,04:52:04
39.907446,116.268436,0,288,39591.2028472222,2008-05-23,04:52:06
39.907661,116.268437,0,274,39591.2028703704,2008-05-23,04:52:08
39.907888,116.268436,0,261,39591.2028935185,2008-05-23,04:52:10
39.908132,116.268385,0,240,39591.2029166667,2008-05-23,04:52:12
39.9084,116.268325,0,220,39591.2029398148,2008-05-23,04:52:14
39.908647,116.268305,0,207,39591.202962963,2008-05-23,04:52:16
39.908897,116.268308,0,198,39591.2029861111,2008-05-23,04:52:18
39.909133,116.268313,0,191,39591.2030092593,2008-05-23,04:52:20
39.909374,116.268324,0,183,39591.2030324074,2008-05-23,04:52:22
39.90961,116.268337,0,182,39591.2030555556,2008-05-23,04:52:24
39.909859,116.268349,0,177,39591.2030787037,2008-05-23,04:52:26
39.910105,116.268363,0,174,39591.2031018519,2008-05-23,04:52:28
39.910356,116.268376,0,172,39591.203125,2008-05-23,04:52:30
39.910614,116.268384,0,166,39591.2031481481,2008-05-23,04:52:32
39.910878,116.268395,0,162,39591.2031712963,2008-05-23,04:52:34
39.91114,116.268401,0,161,39591.2031944444,2008-05-23,04:52:36
39.911411,116.268416,0,157,39591.2032175926,2008-05-23,04:52:38
39.911674,116.268422,0,158,39591.2032407407,2008-05-23,04:52:40
39.911934,116.268442,0,155,39591.2032638889,2008-05-23,04:52:42
39.91217,116.268468,0,157,39591.203287037,2008-05-23,04:52:44
39.912422,116.268494,0,157,39591.2033101852,2008-05-23,04:52:46
39.912675,116.268525,0,153,39591.2033333333,2008-05-23,04:52:48
39.91291,116.268558,0,150,39591.2033564815,2008-05-23,04:52:50
39.913118,116.268549,0,151,39591.2033796296,2008-05-23,04:52:52
39.913308,116.268537,0,152,39591.2034027778,2008-05-23,04:52:54
39.913492,116.268546,0,154,39591.2034259259,2008-05-23,04:52:56
39.913681,116.268562,0,156,39591.2034490741,2008-05-23,04:52:58
39.913893,116.268592,0,159,39591.2034722222,2008-05-23,04:53:00
39.914108,116.268632,0,166,39591.2034953704,2008-05-23,04:53:02
39.914336,116.268671,0,173,39591.2035185185,2008-05-23,04:53:04
39.914565,116.268722,0,179,39591.2035416667,2008-05-23,04:53:06
39.914792,116.268766,0,191,39591.2035648148,2008-05-23,04:53:08
39.915068,116.268847,0,179,39591.203587963,2008-05-23,04:53:10
39.915334,116.268898,0,179,39591.2036111111,2008-05-23,04:53:12
39.915588,116.268934,0,177,39591.2036342593,2008-05-23,04:53:14
39.915851,116.268969,0,178,39591.2036574074,2008-05-23,04:53:16
39.916124,116.269009,0,178,39591.2036805556,2008-05-23,04:53:18
39.916403,116.269049,0,178,39591.2037037037,2008-05-23,04:53:20
39.916681,116.269092,0,177,39591.2037268518,2008-05-23,04:53:22
39.916944,116.269128,0,176,39591.20375,2008-05-23,04:53:24
39.91721,116.269153,0,174,39591.2037731481,2008-05-23,04:53:26
39.917491,116.269173,0,173,39591.2037962963,2008-05-23,04:53:28
39.917773,116.269196,0,177,39591.2038194444,2008-05-23,04:53:30
39.918071,116.269222,0,179,39591.2038425926,2008-05-23,04:53:32
39.918375,116.269247,0,174,39591.2038657407,2008-05-23,04:53:34
39.918683,116.269264,0,172,39591.2038888889,2008-05-23,04:53:36
39.918978,116.269275,0,173,39591.203912037,2008-05-23,04:53:38
39.919279,116.269287,0,171,39591.2039351852,2008-05-23,04:53:40
39.919575,116.269294,0,168,39591.2039583333,2008-05-23,04:53:42
39.919892,116.269302,0,162,39591.2039814815,2008-05-23,04:53:44
39.920196,116.269305,0,162,39591.2040046296,2008-05-23,04:53:46
39.920505,116.269314,0,164,39591.2040277778,2008-05-23,04:53:48
39.920822,116.269322,0,157,39591.2040509259,2008-05-23,04:53:50
39.921137,116.269333,0,155,39591.2040740741,2008-05-23,04:53:52
39.921459,116.269343,0,150,39591.2040972222,2008-05-23,04:53:54
39.921785,116.269351,0,149,39591.2041203704,2008-05-23,04:53:56
39.92211,116.269364,0,147,39591.2041435185,2008-05-23,04:53:58
39.922427,116.269375,0,148,39591.2041666667,2008-05-23,04:54:00
39.922742,116.269391,0,147,39591.2041898148,2008-05-23,04:54:02
39.923042,116.269403,0,147,39591.204212963,2008-05-23,04:54:04
39.923348,116.26942,0,147,39591.2042361111,2008-05-23,04:54:06
39.923648,116.26943,0,149,39591.2042592593,2008-05-23,04:54:08
39.923942,116.269435,0,149,39591.2042824074,2008-05-23,04:54:10
39.92423,116.269442,0,150,39591.2043055556,2008-05-23,04:54:12
39.924539,116.269441,0,149,39591.2043287037,2008-05-23,04:54:14
39.924807,116.269442,0,146,39591.2043518518,2008-05-23,04:54:16
39.925103,116.269442,0,148,39591.204375,2008-05-23,04:54:18
39.925398,116.269432,0,149,39591.2043981481,2008-05-23,04:54:20
39.92568,116.26942,0,155,39591.2044212963,2008-05-23,04:54:22
39.925961,116.269412,0,159,39591.2044444444,2008-05-23,04:54:24
39.926247,116.269408,0,158,39591.2044675926,2008-05-23,04:54:26
39.926521,116.269399,0,163,39591.2044907407,2008-05-23,04:54:28
39.926801,116.269392,0,167,39591.2045138889,2008-05-23,04:54:30
39.927088,116.269381,0,166,39591.204537037,2008-05-23,04:54:32
39.927374,116.26937,0,166,39591.2045601852,2008-05-23,04:54:34
39.927656,116.269347,0,166,39591.2045833333,2008-05-23,04:54:36
39.927942,116.269333,0,167,39591.2046064815,2008-05-23,04:54:38
39.92824,116.269313,0,167,39591.2046296296,2008-05-23,04:54:40
39.928534,116.269297,0,170,39591.2046527778,2008-05-23,04:54:42
39.92883,116.26928,0,174,39591.2046759259,2008-05-23,04:54:44
39.929125,116.269254,0,175,39591.2046990741,2008-05-23,04:54:46
39.929427,116.26923,0,177,39591.2047222222,2008-05-23,04:54:48
39.929729,116.269202,0,181,39591.2047453704,2008-05-23,04:54:50
39.930021,116.269158,0,184,39591.2047685185,2008-05-23,04:54:52
39.930321,116.269124,0,181,39591.2047916667,2008-05-23,04:54:54
39.930616,116.269086,0,181,39591.2048148148,2008-05-23,04:54:56
39.930926,116.269054,0,179,39591.204837963,2008-05-23,04:54:58
39.931225,116.269019,0,177,39591.2048611111,2008-05-23,04:55:00
39.931552,116.268974,0,172,39591.2048842593,2008-05-23,04:55:02
39.931869,116.268922,0,170,39591.2049074074,2008-05-23,04:55:04
39.932203,116.26886,0,162,39591.2049305556,2008-05-23,04:55:06
39.932522,116.268819,0,159,39591.2049537037,2008-05-23,04:55:08
39.932849,116.268781,0,155,39591.2049768518,2008-05-23,04:55:10
39.933189,116.268732,0,151,39591.205,2008-05-23,04:55:12
39.933511,116.268682,0,150,39591.2050231481,2008-05-23,04:55:14
39.933834,116.268644,0,150,39591.2050462963,2008-05-23,04:55:16
39.934167,116.268601,0,150,39591.2050694444,2008-05-23,04:55:18
39.934502,116.268596,0,158,39591.2050925926,2008-05-23,04:55:20
39.934815,116.268573,0,164,39591.2051157407,2008-05-23,04:55:22
39.935113,116.268497,0,165,39591.2051388889,2008-05-23,04:55:24
39.93545,116.268471,0,157,39591.205162037,2008-05-23,04:55:26
39.935764,116.268429,0,155,39591.2051851852,2008-05-23,04:55:28
39.936052,116.268406,0,158,39591.2052083333,2008-05-23,04:55:30
39.936358,116.268396,0,156,39591.2052314815,2008-05-23,04:55:32
39.936676,116.268374,0,156,39591.2052546296,2008-05-23,04:55:34
39.936988,116.268361,0,155,39591.2052777778,2008-05-23,04:55:36
39.937298,116.268353,0,155,39591.2053009259,2008-05-23,04:55:38
39.937601,116.268347,0,154,39591.2053240741,2008-05-23,04:55:40
39.937903,116.268291,0,152,39591.2053472222,2008-05-23,04:55:42
39.938205,116.268282,0,153,39591.2053703704,2008-05-23,04:55:44
39.938516,116.268278,0,156,39591.2053935185,2008-05-23,04:55:46
39.938834,116.268262,0,155,39591.2054166667,2008-05-23,04:55:48
39.939147,116.268258,0,156,39591.2054398148,2008-05-23,04:55:50
39.939462,116.268265,0,155,39591.205462963,2008-05-23,04:55:52
39.939783,116.26827,0,153,39591.2054861111,2008-05-23,04:55:54
39.940097,116.268273,0,152,39591.2055092593,2008-05-23,04:55:56
39.940414,116.268275,0,150,39591.2055324074,2008-05-23,04:55:58
39.940731,116.268289,0,150,39591.2055555556,2008-05-23,04:56:00
39.941051,116.268316,0,148,39591.2055787037,2008-05-23,04:56:02
39.941357,116.268333,0,149,39591.2056018518,2008-05-23,04:56:04
39.941672,116.26835,0,150,39591.205625,2008-05-23,04:56:06
39.94199,116.268384,0,150,39591.2056481481,2008-05-23,04:56:08
39.942307,116.268402,0,149,39591.2056712963,2008-05-23,04:56:10
39.942623,116.268426,0,151,39591.2056944444,2008-05-23,04:56:12
39.942929,116.268451,0,154,39591.2057175926,2008-05-23,04:56:14
39.943238,116.268487,0,159,39591.2057407407,2008-05-23,04:56:16
39.943545,116.268525,0,160,39591.2057638889,2008-05-23,04:56:18
39.943854,116.268563,0,162,39591.205787037,2008-05-23,04:56:20
39.944162,116.268607,0,162,39591.2058101852,2008-05-23,04:56:22
39.94447,116.268645,0,163,39591.2058333333,2008-05-23,04:56:24
39.944786,116.268683,0,165,39591.2058564815,2008-05-23,04:56:26
39.945093,116.268726,0,171,39591.2058796296,2008-05-23,04:56:28
39.945413,116.268774,0,169,39591.2059027778,2008-05-23,04:56:30
39.945733,116.268819,0,167,39591.2059259259,2008-05-23,04:56:32
39.946061,116.268869,0,167,39591.2059490741,2008-05-23,04:56:34
39.946403,116.26892,0,164,39591.2059722222,2008-05-23,04:56:36
39.946751,116.268968,0,160,39591.2059953704,2008-05-23,04:56:38
39.947106,116.26902,0,156,39591.2060185185,2008-05-23,04:56:40
39.947461,116.269078,0,151,39591.2060416667,2008-05-23,04:56:42
39.947829,116.269131,0,150,39591.2060648148,2008-05-23,04:56:44
39.948216,116.269192,0,143,39591.206087963,2008-05-23,04:56:46
39.948607,116.269245,0,136,39591.2061111111,2008-05-23,04:56:48
39.948997,116.26929,0,137,39591.2061342593,2008-05-23,04:56:50
39.949365,116.269335,0,140,39591.2061574074,2008-05-23,04:56:52
39.949727,116.269386,0,144,39591.2061805556,2008-05-23,04:56:54
39.95008,116.269435,0,146,39591.2062037037,2008-05-23,04:56:56
39.950421,116.269492,0,150,39591.2062268518,2008-05-23,04:56:58
39.950772,116.269542,0,152,39591.20625,2008-05-23,04:57:00
39.95112,116.26959,0,155,39591.2062731481,2008-05-23,04:57:02
39.95147,116.269642,0,154,39591.2062962963,2008-05-23,04:57:04
39.951819,116.269687,0,153,39591.2063194444,2008-05-23,04:57:06
39.952163,116.269733,0,157,39591.2063425926,2008-05-23,04:57:08
39.952514,116.269784,0,158,39591.2063657407,2008-05-23,04:57:10
39.95288,116.269826,0,158,39591.2063888889,2008-05-23,04:57:12
39.953241,116.269865,0,158,39591.206412037,2008-05-23,04:57:14
39.953602,116.269888,0,153,39591.2064351852,2008-05-23,04:57:16
39.953959,116.269889,0,154,39591.2064583333,2008-05-23,04:57:18
39.954317,116.269876,0,153,39591.2064814815,2008-05-23,04:57:20
39.954666,116.269854,0,155,39591.2065046296,2008-05-23,04:57:22
39.955015,116.269819,0,156,39591.2065277778,2008-05-23,04:57:24
39.955365,116.269785,0,159,39591.2065509259,2008-05-23,04:57:26
39.955709,116.269749,0,158,39591.2065740741,2008-05-23,04:57:28
39.956052,116.269719,0,160,39591.2065972222,2008-05-23,04:57:30
39.956394,116.269683,0,161,39591.2066203704,2008-05-23,04:57:32
39.956738,116.269628,0,157,39591.2066435185,2008-05-23,04:57:34
39.957088,116.269591,0,154,39591.2066666667,2008-05-23,04:57:36
39.957425,116.269553,0,154,39591.2066898148,2008-05-23,04:57:38
39.95777,116.269512,0,153,39591.206712963,2008-05-23,04:57:40
39.958125,116.269482,0,155,39591.2067361111,2008-05-23,04:57:42
39.958488,116.26944,0,153,39591.2067592593,2008-05-23,04:57:44
39.958843,116.269399,0,153,39591.2067824074,2008-05-23,04:57:46
39.959208,116.269347,0,150,39591.2068055556,2008-05-23,04:57:48
39.959571,116.269308,0,150,39591.2068287037,2008-05-23,04:57:50
39.95993,116.269263,0,149,39591.2068518519,2008-05-23,04:57:52
39.960284,116.269224,0,149,39591.206875,2008-05-23,04:57:54
39.960636,116.269193,0,153,39591.2068981482,2008-05-23,04:57:56
39.960997,116.269157,0,155,39591.2069212963,2008-05-23,04:57:58
39.96135,116.26911,0,159,39591.2069444444,2008-05-23,04:58:00
39.961689,116.269071,0,164,39591.2069675926,2008-05-23,04:58:02
39.962026,116.269034,0,169,39591.2069907407,2008-05-23,04:58:04
39.962353,116.269,0,173,39591.2070138889,2008-05-23,04:58:06
39.96268,116.268967,0,176,39591.207037037,2008-05-23,04:58:08
39.962999,116.268925,0,183,39591.2070601852,2008-05-23,04:58:10
39.963328,116.268885,0,187,39591.2070833333,2008-05-23,04:58:12
39.963654,116.268844,0,190,39591.2071064815,2008-05-23,04:58:14
39.963981,116.268802,0,192,39591.2071296296,2008-05-23,04:58:16
39.964312,116.268762,0,195,39591.2071527778,2008-05-23,04:58:18
39.964652,116.26872,0,196,39591.2071759259,2008-05-23,04:58:20
39.965003,116.268692,0,196,39591.2071990741,2008-05-23,04:58:22
39.965366,116.268657,0,192,39591.2072222222,2008-05-23,04:58:24
39.965732,116.268633,0,190,39591.2072453704,2008-05-23,04:58:26
39.966094,116.268645,0,189,39591.2072685185,2008-05-23,04:58:28
39.966454,116.268695,0,191,39591.2072916667,2008-05-23,04:58:30
39.966798,116.268764,0,187,39591.2073148148,2008-05-23,04:58:32
39.967149,116.268873,0,185,39591.207337963,2008-05-23,04:58:34
39.967492,116.269004,0,186,39591.2073611111,2008-05-23,04:58:36
39.967819,116.269158,0,185,39591.2073842593,2008-05-23,04:58:38
39.968135,116.269336,0,188,39591.2074074074,2008-05-23,04:58:40
39.968431,116.269547,0,191,39591.2074305556,2008-05-23,04:58:42
39.968716,116.269788,0,193,39591.2074537037,2008-05-23,04:58:44
39.968998,116.270057,0,196,39591.2074768519,2008-05-23,04:58:46
39.969264,116.270354,0,197,39591.2075,2008-05-23,04:58:48
39.969522,116.27068,0,201,39591.2075231481,2008-05-23,04:58:50
39.969771,116.271032,0,200,39591.2075462963,2008-05-23,04:58:52
39.969997,116.271399,0,196,39591.2075694444,2008-05-23,04:58:54
39.970213,116.271788,0,193,39591.2075925926,2008-05-23,04:58:56
39.970416,116.2722,0,190,39591.2076157407,2008-05-23,04:58:58
39.97062,116.272629,0,187,39591.2076388889,2008-05-23,04:59:00
39.970817,116.273065,0,185,39591.207662037,2008-05-23,04:59:02
39.971014,116.273493,0,185,39591.2076851852,2008-05-23,04:59:04
39.971204,116.273911,0,185,39591.2077083333,2008-05-23,04:59:06
39.97139,116.274332,0,189,39591.2077314815,2008-05-23,04:59:08
39.971577,116.274737,0,188,39591.2077546296,2008-05-23,04:59:10
39.971763,116.275144,0,189,39591.2077777778,2008-05-23,04:59:12
39.971957,116.275558,0,191,39591.2078009259,2008-05-23,04:59:14
39.972152,116.275982,0,194,39591.2078240741,2008-05-23,04:59:16
39.972345,116.276391,0,197,39591.2078472222,2008-05-23,04:59:18
39.972543,116.276763,0,200,39591.2078703704,2008-05-23,04:59:20
39.972723,116.27713,0,196,39591.2078935185,2008-05-23,04:59:22
39.972924,116.277496,0,197,39591.2079166667,2008-05-23,04:59:24
39.97312,116.277855,0,200,39591.2079398148,2008-05-23,04:59:26
39.973307,116.278206,0,203,39591.207962963,2008-05-23,04:59:28
39.973505,116.278549,0,203,39591.2079861111,2008-05-23,04:59:30
39.973707,116.278877,0,202,39591.2080092593,2008-05-23,04:59:32
39.973925,116.2792,0,198,39591.2080324074,2008-05-23,04:59:34
39.974157,116.279516,0,193,39591.2080555556,2008-05-23,04:59:36
39.974386,116.27984,0,195,39591.2080787037,2008-05-23,04:59:38
39.974626,116.280155,0,189,39591.2081018519,2008-05-23,04:59:40
39.974867,116.28046,0,187,39591.208125,2008-05-23,04:59:42
39.975129,116.28077,0,183,39591.2081481481,2008-05-23,04:59:44
39.975404,116.281085,0,179,39591.2081712963,2008-05-23,04:59:46
39.975691,116.281397,0,174,39591.2081944444,2008-05-23,04:59:48
39.975983,116.28171,0,172,39591.2082175926,2008-05-23,04:59:50
39.976281,116.282026,0,172,39591.2082407407,2008-05-23,04:59:52
39.976575,116.282324,0,169,39591.2082638889,2008-05-23,04:59:54
39.976872,116.282621,0,167,39591.208287037,2008-05-23,04:59:56
39.977168,116.282918,0,168,39591.2083101852,2008-05-23,04:59:58
39.977467,116.283212,0,169,39591.2083333333,2008-05-23,05:00:00
39.977764,116.283495,0,155,39591.2083564815,2008-05-23,05:00:02
39.97806,116.283784,0,152,39591.2083796296,2008-05-23,05:00:04
39.978359,116.284069,0,150,39591.2084027778,2008-05-23,05:00:06
39.978653,116.284359,0,148,39591.2084259259,2008-05-23,05:00:08
39.978938,116.284645,0,152,39591.2084490741,2008-05-23,05:00:10
39.979222,116.284921,0,156,39591.2084722222,2008-05-23,05:00:12
39.979504,116.285196,0,156,39591.2084953704,2008-05-23,05:00:14
39.979779,116.285472,0,161,39591.2085185185,2008-05-23,05:00:16
39.980046,116.285742,0,162,39591.2085416667,2008-05-23,05:00:18
39.980307,116.286013,0,162,39591.2085648148,2008-05-23,05:00:20
39.980564,116.286293,0,163,39591.208587963,2008-05-23,05:00:22
39.980807,116.286585,0,167,39591.2086111111,2008-05-23,05:00:24
39.981045,116.286886,0,167,39591.2086342593,2008-05-23,05:00:26
39.981279,116.287204,0,165,39591.2086574074,2008-05-23,05:00:28
39.981502,116.28752,0,158,39591.2086805556,2008-05-23,05:00:30
39.98172,116.28786,0,155,39591.2087037037,2008-05-23,05:00:32
39.98193,116.288211,0,154,39591.2087268519,2008-05-23,05:00:34
39.982123,116.28858,0,153,39591.20875,2008-05-23,05:00:36
39.982305,116.288956,0,151,39591.2087731481,2008-05-23,05:00:38
39.98248,116.289354,0,151,39591.2087962963,2008-05-23,05:00:40
39.982644,116.289767,0,154,39591.2088194444,2008-05-23,05:00:42
39.982794,116.290189,0,157,39591.2088425926,2008-05-23,05:00:44
39.982921,116.290599,0,155,39591.2088657407,2008-05-23,05:00:46
39.98304,116.291019,0,159,39591.2088888889,2008-05-23,05:00:48
39.983154,116.29145,0,161,39591.208912037,2008-05-23,05:00:50
39.983258,116.291895,0,164,39591.2089351852,2008-05-23,05:00:52
39.983345,116.292335,0,167,39591.2089583333,2008-05-23,05:00:54
39.983411,116.292775,0,169,39591.2089814815,2008-05-23,05:00:56
39.983465,116.293218,0,173,39591.2090046296,2008-05-23,05:00:58
39.983506,116.293643,0,178,39591.2090277778,2008-05-23,05:01:00
39.983545,116.294067,0,179,39591.2090509259,2008-05-23,05:01:02
39.983577,116.29449,0,181,39591.2090740741,2008-05-23,05:01:04
39.983592,116.294923,0,184,39591.2090972222,2008-05-23,05:01:06
39.983605,116.295356,0,186,39591.2091203704,2008-05-23,05:01:08
39.983626,116.295776,0,187,39591.2091435185,2008-05-23,05:01:10
39.98364,116.296176,0,191,39591.2091666667,2008-05-23,05:01:12
39.983655,116.296593,0,191,39591.2091898148,2008-05-23,05:01:14
39.983659,116.297014,0,192,39591.209212963,2008-05-23,05:01:16
39.983654,116.297378,0,198,39591.2092361111,2008-05-23,05:01:18
39.983652,116.297679,0,202,39591.2092592593,2008-05-23,05:01:20
39.983687,116.298054,0,203,39591.2092824074,2008-05-23,05:01:22
39.983719,116.298443,0,204,39591.2093055556,2008-05-23,05:01:24
39.983706,116.298858,0,206,39591.2093287037,2008-05-23,05:01:26
39.983697,116.29926,0,210,39591.2093518519,2008-05-23,05:01:28
39.983703,116.299626,0,212,39591.209375,2008-05-23,05:01:30
39.983706,116.299968,0,213,39591.2093981481,2008-05-23,05:01:32
39.983718,116.300296,0,215,39591.2094212963,2008-05-23,05:01:34
39.983731,116.300603,0,218,39591.2094444444,2008-05-23,05:01:36
39.983743,116.300892,0,219,39591.2094675926,2008-05-23,05:01:38
39.983741,116.301192,0,221,39591.2094907407,2008-05-23,05:01:40
39.983735,116.301521,0,224,39591.2095138889,2008-05-23,05:01:42
39.983726,116.301858,0,228,39591.209537037,2008-05-23,05:01:44
39.983736,116.302213,0,232,39591.2095601852,2008-05-23,05:01:46
39.983761,116.302578,0,234,39591.2095833333,2008-05-23,05:01:48
39.983758,116.302925,0,231,39591.2096064815,2008-05-23,05:01:50
39.983814,116.303274,0,219,39591.2096296296,2008-05-23,05:01:52
39.983832,116.303605,0,217,39591.2096527778,2008-05-23,05:01:54
39.983845,116.303851,0,218,39591.2096759259,2008-05-23,05:01:56
39.983847,116.304057,0,217,39591.2096990741,2008-05-23,05:01:58
39.983861,116.304267,0,216,39591.2097222222,2008-05-23,05:02:00
39.983863,116.30445,0,213,39591.2097453704,2008-05-23,05:02:02
39.983887,116.304554,0,201,39591.2097685185,2008-05-23,05:02:04
39.983966,116.304651,0,187,39591.2097916667,2008-05-23,05:02:06
39.983969,116.304737,0,191,39591.2098148148,2008-05-23,05:02:08
39.983976,116.304886,0,184,39591.209837963,2008-05-23,05:02:10
39.983971,116.305075,0,180,39591.2098611111,2008-05-23,05:02:12
39.983979,116.305214,0,182,39591.2098842593,2008-05-23,05:02:14
39.983989,116.305346,0,188,39591.2099074074,2008-05-23,05:02:16
39.984031,116.305436,0,186,39591.2099305556,2008-05-23,05:02:18
39.984011,116.305539,0,188,39591.2099537037,2008-05-23,05:02:20
39.984006,116.305667,0,192,39591.2099768519,2008-05-23,05:02:22
39.984016,116.305822,0,194,39591.21,2008-05-23,05:02:24
39.98404,116.306004,0,196,39591.2100231481,2008-05-23,05:02:26
39.984091,116.306206,0,199,39591.2100462963,2008-05-23,05:02:28
39.984097,116.306396,0,202,39591.2100694444,2008-05-23,05:02:30
39.984056,116.306575,0,206,39591.2100925926,2008-05-23,05:02:32
39.984053,116.30677,0,211,39591.2101157407,2008-05-23,05:02:34
39.984056,116.306931,0,214,39591.2101388889,2008-05-23,05:02:36
39.984026,116.307109,0,207,39591.210162037,2008-05-23,05:02:38
39.984037,116.307263,0,205,39591.2101851852,2008-05-23,05:02:40
39.984037,116.307404,0,202,39591.2102083333,2008-05-23,05:02:42
39.984044,116.307582,0,199,39591.2102314815,2008-05-23,05:02:44
39.984065,116.307757,0,202,39591.2102546296,2008-05-23,05:02:46
39.984036,116.307959,0,218,39591.2102777778,2008-05-23,05:02:48
39.983998,116.308179,0,226,39591.2103009259,2008-05-23,05:02:50
39.983837,116.308516,0,238,39591.2103240741,2008-05-23,05:02:52
39.98376,116.308773,0,245,39591.2103472222,2008-05-23,05:02:54
39.983753,116.309056,0,248,39591.2103703704,2008-05-23,05:02:56
39.983754,116.309313,0,251,39591.2103935185,2008-05-23,05:02:58
39.983764,116.309521,0,256,39591.2104166667,2008-05-23,05:03:00
39.98377,116.309851,0,241,39591.2121296296,2008-05-23,05:05:28
39.983774,116.309968,0,242,39591.2121527778,2008-05-23,05:05:30
39.98378,116.310101,0,243,39591.2121759259,2008-05-23,05:05:32
39.983798,116.310238,0,245,39591.2121990741,2008-05-23,05:05:34
39.983827,116.310378,0,248,39591.2122222222,2008-05-23,05:05:36
39.983843,116.310506,0,250,39591.2122453704,2008-05-23,05:05:38
39.983872,116.310616,0,249,39591.2122685185,2008-05-23,05:05:40
39.983909,116.31073,0,249,39591.2122916667,2008-05-23,05:05:42
39.983923,116.310878,0,251,39591.2123148148,2008-05-23,05:05:44
39.983955,116.311037,0,250,39591.212337963,2008-05-23,05:05:46
39.983962,116.311191,0,250,39591.2123611111,2008-05-23,05:05:48
39.983963,116.311363,0,250,39591.2123842593,2008-05-23,05:05:50
39.983884,116.311625,0,251,39591.2124074074,2008-05-23,05:05:52
39.983856,116.311928,0,252,39591.2124305556,2008-05-23,05:05:54
39.983863,116.312221,0,251,39591.2124537037,2008-05-23,05:05:56
39.983863,116.3125,0,250,39591.2124768518,2008-05-23,05:05:58
39.983859,116.312753,0,250,39591.2125,2008-05-23,05:06:00
39.983869,116.312994,0,248,39591.2125231481,2008-05-23,05:06:02
39.983877,116.313204,0,247,39591.2125462963,2008-05-23,05:06:04
39.983889,116.313386,0,247,39591.2125694444,2008-05-23,05:06:06
39.983895,116.313518,0,248,39591.2125925926,2008-05-23,05:06:08
39.983915,116.313582,0,247,39591.2126157407,2008-05-23,05:06:10
39.983926,116.313597,0,246,39591.2126388889,2008-05-23,05:06:12
39.983922,116.313603,0,246,39591.212662037,2008-05-23,05:06:14
39.983922,116.313605,0,246,39591.2126851852,2008-05-23,05:06:16
39.983922,116.313604,0,246,39591.2127083333,2008-05-23,05:06:18
39.983922,116.313605,0,246,39591.2127314815,2008-05-23,05:06:20
39.983922,116.313607,0,246,39591.2127546296,2008-05-23,05:06:22
39.983922,116.313609,0,246,39591.2127777778,2008-05-23,05:06:24
39.983922,116.313609,0,246,39591.2128009259,2008-05-23,05:06:26
39.983923,116.313607,0,246,39591.2128240741,2008-05-23,05:06:28
39.983923,116.313606,0,246,39591.2128472222,2008-05-23,05:06:30
39.983924,116.313604,0,246,39591.2128703704,2008-05-23,05:06:32
39.983924,116.313603,0,246,39591.2128935185,2008-05-23,05:06:34
39.983922,116.313616,0,246,39591.2129166667,2008-05-23,05:06:36
39.98393,116.313697,0,242,39591.2129398148,2008-05-23,05:06:38
39.983938,116.313817,0,241,39591.212962963,2008-05-23,05:06:40
39.98395,116.313932,0,243,39591.2129861111,2008-05-23,05:06:42
39.983957,116.314031,0,244,39591.2130092593,2008-05-23,05:06:44
39.983977,116.31417,0,242,39591.2130324074,2008-05-23,05:06:46
39.983993,116.314325,0,243,39591.2130555556,2008-05-23,05:06:48
39.983998,116.314483,0,244,39591.2130787037,2008-05-23,05:06:50
39.984,116.314658,0,242,39591.2131018518,2008-05-23,05:06:52
39.984011,116.314811,0,240,39591.213125,2008-05-23,05:06:54
39.98402,116.314971,0,239,39591.2131481481,2008-05-23,05:06:56
39.984039,116.315159,0,239,39591.2131712963,2008-05-23,05:06:58
39.984065,116.315375,0,240,39591.2131944444,2008-05-23,05:07:00
39.984073,116.31561,0,241,39591.2132175926,2008-05-23,05:07:02
39.984096,116.31585,0,242,39591.2132407407,2008-05-23,05:07:04
39.984124,116.316099,0,243,39591.2132638889,2008-05-23,05:07:06
39.984076,116.316387,0,246,39591.213287037,2008-05-23,05:07:08
39.984078,116.316692,0,248,39591.2133101852,2008-05-23,05:07:10
39.984095,116.316966,0,245,39591.2133333333,2008-05-23,05:07:12
39.984111,116.317234,0,245,39591.2133564815,2008-05-23,05:07:14
39.98412,116.317495,0,244,39591.2133796296,2008-05-23,05:07:16
39.984131,116.317762,0,242,39591.2134027778,2008-05-23,05:07:18
39.984139,116.318029,0,242,39591.2134259259,2008-05-23,05:07:20
39.984137,116.318303,0,241,39591.2134490741,2008-05-23,05:07:22
39.984129,116.318591,0,240,39591.2134722222,2008-05-23,05:07:24
39.984145,116.318891,0,239,39591.2134953704,2008-05-23,05:07:26
39.98415,116.319176,0,238,39591.2135185185,2008-05-23,05:07:28
39.984146,116.319451,0,238,39591.2135416667,2008-05-23,05:07:30
39.98414,116.319716,0,237,39591.2135648148,2008-05-23,05:07:32
39.984132,116.319964,0,234,39591.213587963,2008-05-23,05:07:34
39.984132,116.32021,0,230,39591.2136111111,2008-05-23,05:07:36
39.984134,116.320445,0,226,39591.2136342593,2008-05-23,05:07:38
39.984142,116.32064,0,222,39591.2136574074,2008-05-23,05:07:40
39.984144,116.320806,0,221,39591.2136805556,2008-05-23,05:07:42
39.984144,116.320927,0,215,39591.2137037037,2008-05-23,05:07:44
39.984126,116.321012,0,205,39591.2137268518,2008-05-23,05:07:46
39.984074,116.321047,0,196,39591.21375,2008-05-23,05:07:48
39.983986,116.321065,0,188,39591.2137731481,2008-05-23,05:07:50
39.983887,116.32107,0,182,39591.2137962963,2008-05-23,05:07:52
39.983769,116.321066,0,178,39591.2138194444,2008-05-23,05:07:54
39.983648,116.32106,0,168,39591.2138425926,2008-05-23,05:07:56
39.98351,116.321065,0,165,39591.2138657407,2008-05-23,05:07:58
39.983366,116.321066,0,159,39591.2138888889,2008-05-23,05:08:00
39.983218,116.321063,0,160,39591.213912037,2008-05-23,05:08:02
39.983073,116.321072,0,156,39591.2139351852,2008-05-23,05:08:04
39.982938,116.321083,0,154,39591.2139583333,2008-05-23,05:08:06
39.982787,116.321091,0,149,39591.2139814815,2008-05-23,05:08:08
39.982626,116.321088,0,144,39591.2140046296,2008-05-23,05:08:10
39.982457,116.321076,0,142,39591.2140277778,2008-05-23,05:08:12
39.982319,116.321097,0,140,39591.2140509259,2008-05-23,05:08:14
39.98217,116.32109,0,123,39591.2140740741,2008-05-23,05:08:16
39.982023,116.321084,0,122,39591.2140972222,2008-05-23,05:08:18
39.981883,116.321099,0,120,39591.2141203704,2008-05-23,05:08:20
39.9817,116.32108,0,117,39591.2141435185,2008-05-23,05:08:22
39.98152,116.321104,0,113,39591.2141666667,2008-05-23,05:08:24
39.981365,116.321133,0,110,39591.2141898148,2008-05-23,05:08:26
39.981238,116.32116,0,108,39591.214212963,2008-05-23,05:08:28
39.981111,116.32117,0,107,39591.2142361111,2008-05-23,05:08:30
39.980998,116.321151,0,93,39591.2142592593,2008-05-23,05:08:32
39.980879,116.32114,0,83,39591.2142824074,2008-05-23,05:08:34
39.980731,116.32115,0,81,39591.2143055556,2008-05-23,05:08:36
39.980598,116.321151,0,81,39591.2143287037,2008-05-23,05:08:38
39.980504,116.321149,0,78,39591.2143518519,2008-05-23,05:08:40
39.980371,116.321129,0,76,39591.214375,2008-05-23,05:08:42
39.980274,116.32113,0,72,39591.2143981481,2008-05-23,05:08:44
39.980178,116.321124,0,71,39591.2144212963,2008-05-23,05:08:46
39.980105,116.321121,0,71,39591.2144444444,2008-05-23,05:08:48
39.980063,116.321116,0,68,39591.2144675926,2008-05-23,05:08:50
39.980048,116.32112,0,67,39591.2144907407,2008-05-23,05:08:52
39.98004,116.321127,0,72,39591.2145138889,2008-05-23,05:08:54
39.980038,116.321139,0,74,39591.214537037,2008-05-23,05:08:56
39.980036,116.321139,0,73,39591.2145601852,2008-05-23,05:08:58
39.980034,116.321139,0,72,39591.2145833333,2008-05-23,05:09:00
39.980032,116.321139,0,72,39591.2146064815,2008-05-23,05:09:02
39.980031,116.321139,0,72,39591.2146296296,2008-05-23,05:09:04
39.980031,116.32114,0,72,39591.2146527778,2008-05-23,05:09:06
39.980035,116.321141,0,72,39591.2146759259,2008-05-23,05:09:08
39.980041,116.321143,0,72,39591.2146990741,2008-05-23,05:09:10
39.980044,116.321144,0,71,39591.2147222222,2008-05-23,05:09:12
39.98005,116.321147,0,71,39591.2147453704,2008-05-23,05:09:14
39.980062,116.321159,0,70,39591.2147685185,2008-05-23,05:09:16
39.980055,116.321212,0,73,39591.2147916667,2008-05-23,05:09:18
39.980012,116.321276,0,72,39591.2148148148,2008-05-23,05:09:20
39.979949,116.321327,0,74,39591.214837963,2008-05-23,05:09:22
39.979911,116.321389,0,76,39591.2148611111,2008-05-23,05:09:24
39.979891,116.321445,0,80,39591.2148842593,2008-05-23,05:09:26
39.979891,116.32149,0,84,39591.2149074074,2008-05-23,05:09:28
39.97989,116.321535,0,88,39591.2149305556,2008-05-23,05:09:30
39.979875,116.321596,0,92,39591.2149537037,2008-05-23,05:09:32
39.979808,116.321743,0,99,39591.2149768519,2008-05-23,05:09:34
39.9798,116.321864,0,105,39591.215,2008-05-23,05:09:36
39.979725,116.321931,0,112,39591.2150231482,2008-05-23,05:09:38
39.979705,116.322016,0,119,39591.2150462963,2008-05-23,05:09:40
39.979735,116.322132,0,126,39591.2150694444,2008-05-23,05:09:42
39.979741,116.322244,0,131,39591.2150925926,2008-05-23,05:09:44
39.97973,116.322377,0,139,39591.2151157407,2008-05-23,05:09:46
39.979752,116.322585,0,146,39591.2151388889,2008-05-23,05:09:48
39.979734,116.322736,0,151,39591.215162037,2008-05-23,05:09:50
39.97972,116.322893,0,156,39591.2151851852,2008-05-23,05:09:52
39.97972,116.323051,0,159,39591.2152083333,2008-05-23,05:09:54
39.979725,116.32321,0,164,39591.2152314815,2008-05-23,05:09:56
39.979692,116.323337,0,167,39591.2152546296,2008-05-23,05:09:58
39.979672,116.323416,0,171,39591.2152777778,2008-05-23,05:10:00
39.979671,116.323497,0,173,39591.2153009259,2008-05-23,05:10:02
39.979658,116.32354,0,175,39591.2153240741,2008-05-23,05:10:04
39.979665,116.323663,0,172,39591.2153472222,2008-05-23,05:10:06
39.97969,116.323764,0,171,39591.2153703704,2008-05-23,05:10:08
39.979667,116.323855,0,172,39591.2153935185,2008-05-23,05:10:10
39.979633,116.323936,0,175,39591.2154166667,2008-05-23,05:10:12
39.979605,116.324004,0,178,39591.2154398148,2008-05-23,05:10:14
39.979594,116.32405,0,178,39591.215462963,2008-05-23,05:10:16
39.979746,116.324327,0,183,39591.2169907407,2008-05-23,05:12:28
39.979749,116.324363,0,185,39591.2170138889,2008-05-23,05:12:30
39.979749,116.324387,0,189,39591.217037037,2008-05-23,05:12:32
39.979754,116.324408,0,191,39591.2170601852,2008-05-23,05:12:34
39.979754,116.324423,0,195,39591.2170833333,2008-05-23,05:12:36
39.97976,116.324427,0,199,39591.2171064815,2008-05-23,05:12:38
39.979758,116.324433,0,202,39591.2171296296,2008-05-23,05:12:40
39.979751,116.324436,0,207,39591.2171527778,2008-05-23,05:12:42
39.979742,116.324454,0,210,39591.2171759259,2008-05-23,05:12:44
39.979737,116.32448,0,213,39591.2171990741,2008-05-23,05:12:46
39.979736,116.324509,0,215,39591.2172222222,2008-05-23,05:12:48
39.97975,116.324583,0,215,39591.2172453704,2008-05-23,05:12:50
39.979734,116.324625,0,218,39591.2172685185,2008-05-23,05:12:52
39.979731,116.324656,0,219,39591.2172916667,2008-05-23,05:12:54
39.979727,116.324694,0,220,39591.2173148148,2008-05-23,05:12:56
39.979738,116.324743,0,220,39591.217337963,2008-05-23,05:12:58
39.979757,116.324808,0,218,39591.2173611111,2008-05-23,05:13:00
39.979768,116.324859,0,216,39591.2173842593,2008-05-23,05:13:02
39.979763,116.324888,0,217,39591.2174074074,2008-05-23,05:13:04
39.979756,116.324909,0,218,39591.2174305556,2008-05-23,05:13:06
39.979734,116.32495,0,221,39591.2174537037,2008-05-23,05:13:08
39.979731,116.324978,0,222,39591.2174768519,2008-05-23,05:13:10
39.97973,116.325027,0,222,39591.2175,2008-05-23,05:13:12
39.979721,116.325062,0,223,39591.2175231481,2008-05-23,05:13:14
39.979717,116.325076,0,225,39591.2175462963,2008-05-23,05:13:16
39.979693,116.325102,0,227,39591.2175694444,2008-05-23,05:13:18
39.97968,116.325155,0,226,39591.2175925926,2008-05-23,05:13:20
39.979673,116.32519,0,226,39591.2176157407,2008-05-23,05:13:22
39.979686,116.325237,0,224,39591.2176388889,2008-05-23,05:13:24
39.9797,116.325278,0,224,39591.217662037,2008-05-23,05:13:26
39.979709,116.325311,0,225,39591.2176851852,2008-05-23,05:13:28
39.979719,116.325353,0,224,39591.2177083333,2008-05-23,05:13:30
39.979722,116.325398,0,222,39591.2177314815,2008-05-23,05:13:32
39.979734,116.325443,0,220,39591.2177546296,2008-05-23,05:13:34
39.979749,116.325475,0,219,39591.2177777778,2008-05-23,05:13:36
39.979761,116.325525,0,219,39591.2178009259,2008-05-23,05:13:38
39.979772,116.325551,0,219,39591.2178240741,2008-05-23,05:13:40
39.979779,116.325588,0,217,39591.2178472222,2008-05-23,05:13:42
39.979762,116.325613,0,215,39591.2178703704,2008-05-23,05:13:44
39.979774,116.325627,0,213,39591.2178935185,2008-05-23,05:13:46
39.97979,116.325653,0,213,39591.2179166667,2008-05-23,05:13:48
39.979804,116.325687,0,211,39591.2179398148,2008-05-23,05:13:50
39.979809,116.32573,0,207,39591.217962963,2008-05-23,05:13:52
39.979811,116.325769,0,209,39591.2179861111,2008-05-23,05:13:54
39.979827,116.325801,0,206,39591.2180092593,2008-05-23,05:13:56
39.979838,116.325825,0,200,39591.2180324074,2008-05-23,05:13:58
39.979832,116.325869,0,199,39591.2180555556,2008-05-23,05:14:00
39.979836,116.325913,0,199,39591.2180787037,2008-05-23,05:14:02
39.979843,116.32595,0,201,39591.2181018519,2008-05-23,05:14:04
39.979861,116.325982,0,199,39591.218125,2008-05-23,05:14:06
39.979874,116.326029,0,198,39591.2181481481,2008-05-23,05:14:08
39.979898,116.326073,0,195,39591.2181712963,2008-05-23,05:14:10
39.979908,116.326099,0,191,39591.2181944444,2008-05-23,05:14:12
39.979904,116.326123,0,192,39591.2182175926,2008-05-23,05:14:14
39.979904,116.326143,0,195,39591.2182407407,2008-05-23,05:14:16
39.979881,116.326164,0,196,39591.2182638889,2008-05-23,05:14:18
39.979863,116.326183,0,195,39591.218287037,2008-05-23,05:14:20
39.979825,116.326221,0,194,39591.2183101852,2008-05-23,05:14:22
39.979829,116.326263,0,191,39591.2183333333,2008-05-23,05:14:24
39.97983,116.326282,0,190,39591.2183564815,2008-05-23,05:14:26
39.979829,116.326312,0,192,39591.2183796296,2008-05-23,05:14:28
39.979792,116.326325,0,195,39591.2184027778,2008-05-23,05:14:30
39.979765,116.326355,0,194,39591.2184259259,2008-05-23,05:14:32
39.979753,116.326408,0,195,39591.2184490741,2008-05-23,05:14:34
39.979754,116.326455,0,197,39591.2184722222,2008-05-23,05:14:36
39.979762,116.326486,0,199,39591.2184953704,2008-05-23,05:14:38
39.979751,116.326527,0,203,39591.2185185185,2008-05-23,05:14:40
39.979751,116.326571,0,204,39591.2185416667,2008-05-23,05:14:42
39.979761,116.326621,0,204,39591.2185648148,2008-05-23,05:14:44
39.979765,116.326671,0,206,39591.218587963,2008-05-23,05:14:46
39.979778,116.326719,0,210,39591.2186111111,2008-05-23,05:14:48
39.979796,116.326765,0,212,39591.2186342593,2008-05-23,05:14:50
39.97979,116.326808,0,219,39591.2186574074,2008-05-23,05:14:52
39.979793,116.326841,0,218,39591.2186805556,2008-05-23,05:14:54
39.979816,116.32688,0,215,39591.2187037037,2008-05-23,05:14:56
39.979835,116.326911,0,212,39591.2187268519,2008-05-23,05:14:58
39.979852,116.326947,0,212,39591.21875,2008-05-23,05:15:00
39.979857,116.326979,0,210,39591.2187731481,2008-05-23,05:15:02
39.97985,116.327027,0,206,39591.2187962963,2008-05-23,05:15:04
39.979859,116.327062,0,201,39591.2188194444,2008-05-23,05:15:06
39.979881,116.32709,0,198,39591.2188425926,2008-05-23,05:15:08
39.979885,116.32712,0,197,39591.2188657407,2008-05-23,05:15:10
39.979884,116.327141,0,198,39591.2188888889,2008-05-23,05:15:12
39.97987,116.327165,0,200,39591.218912037,2008-05-23,05:15:14
39.979849,116.327157,0,201,39591.2189351852,2008-05-23,05:15:16
39.979832,116.327157,0,202,39591.2189583333,2008-05-23,05:15:18
39.979826,116.32721,0,209,39591.2189814815,2008-05-23,05:15:20
39.979827,116.327232,0,210,39591.2190046296,2008-05-23,05:15:22
39.979828,116.327254,0,210,39591.2190277778,2008-05-23,05:15:24
39.97983,116.327254,0,211,39591.2190509259,2008-05-23,05:15:26
39.979838,116.327256,0,212,39591.2190740741,2008-05-23,05:15:28
39.979839,116.327256,0,213,39591.2190972222,2008-05-23,05:15:30
39.979836,116.327256,0,213,39591.2191203704,2008-05-23,05:15:32
39.97984,116.327256,0,214,39591.2191435185,2008-05-23,05:15:34
39.979841,116.327258,0,214,39591.2191666667,2008-05-23,05:15:36
39.979853,116.327343,0,214,39591.2191898148,2008-05-23,05:15:38
39.979857,116.327385,0,216,39591.219212963,2008-05-23,05:15:40
39.979861,116.327394,0,217,39591.2192361111,2008-05-23,05:15:42
39.979885,116.327405,0,220,39591.2192592593,2008-05-23,05:15:44
39.979917,116.327411,0,225,39591.2192824074,2008-05-23,05:15:46
39.979938,116.327405,0,227,39591.2193055556,2008-05-23,05:15:48
39.97996,116.327404,0,229,39591.2193287037,2008-05-23,05:15:50
39.979972,116.32742,0,234,39591.2193518518,2008-05-23,05:15:52
39.979994,116.327433,0,238,39591.219375,2008-05-23,05:15:54
39.980006,116.327437,0,243,39591.2193981481,2008-05-23,05:15:56
39.980025,116.327436,0,245,39591.2194212963,2008-05-23,05:15:58
39.980041,116.327434,0,249,39591.2194444444,2008-05-23,05:16:00
39.980059,116.327432,0,252,39591.2194675926,2008-05-23,05:16:02
39.980093,116.327432,0,258,39591.2194907407,2008-05-23,05:16:04
39.980125,116.327437,0,264,39591.2195138889,2008-05-23,05:16:06
39.980156,116.32744,0,265,39591.219537037,2008-05-23,05:16:08
39.980182,116.327436,0,268,39591.2195601852,2008-05-23,05:16:10
39.980208,116.327433,0,271,39591.2195833333,2008-05-23,05:16:12
39.980228,116.327425,0,273,39591.2196064815,2008-05-23,05:16:14
39.980255,116.327435,0,277,39591.2196296296,2008-05-23,05:16:16
39.980284,116.32744,0,281,39591.2196527778,2008-05-23,05:16:18
39.980307,116.327429,0,284,39591.2196759259,2008-05-23,05:16:20
39.980322,116.327408,0,285,39591.2196990741,2008-05-23,05:16:22
39.980345,116.327401,0,287,39591.2197222222,2008-05-23,05:16:24
39.980374,116.3274,0,290,39591.2197453704,2008-05-23,05:16:26
39.980396,116.327395,0,293,39591.2197685185,2008-05-23,05:16:28
39.98042,116.32739,0,294,39591.2197916667,2008-05-23,05:16:30
39.980434,116.327375,0,298,39591.2198148148,2008-05-23,05:16:32
39.980454,116.327403,0,301,39591.219837963,2008-05-23,05:16:34
39.980462,116.327414,0,304,39591.2198611111,2008-05-23,05:16:36
39.980483,116.327421,0,302,39591.2198842593,2008-05-23,05:16:38
39.980513,116.327423,0,302,39591.2199074074,2008-05-23,05:16:40
39.980532,116.327429,0,301,39591.2199305556,2008-05-23,05:16:42
39.98054,116.327444,0,300,39591.2199537037,2008-05-23,05:16:44
39.980554,116.327469,0,297,39591.2199768518,2008-05-23,05:16:46
39.980576,116.327468,0,302,39591.22,2008-05-23,05:16:48
39.980605,116.32748,0,307,39591.2200231481,2008-05-23,05:16:50
39.980616,116.32751,0,306,39591.2200462963,2008-05-23,05:16:52
39.980635,116.327561,0,306,39591.2200694444,2008-05-23,05:16:54
39.980642,116.327602,0,305,39591.2200925926,2008-05-23,05:16:56
39.980653,116.327638,0,305,39591.2201157407,2008-05-23,05:16:58
39.980682,116.327681,0,304,39591.2201388889,2008-05-23,05:17:00
39.980699,116.327726,0,302,39591.220162037,2008-05-23,05:17:02
39.980712,116.327773,0,299,39591.2201851852,2008-05-23,05:17:04
39.980735,116.327811,0,294,39591.2202083333,2008-05-23,05:17:06
39.980744,116.327843,0,294,39591.2202314815,2008-05-23,05:17:08
39.980753,116.327882,0,294,39591.2202546296,2008-05-23,05:17:10
39.980698,116.327942,0,288,39591.2202777778,2008-05-23,05:17:12
39.980623,116.328015,0,282,39591.2203009259,2008-05-23,05:17:14
39.980601,116.328055,0,278,39591.2203240741,2008-05-23,05:17:16
39.980603,116.328069,0,275,39591.2203472222,2008-05-23,05:17:18
39.980564,116.328082,0,271,39591.2203703704,2008-05-23,05:17:20
39.98053,116.328093,0,269,39591.2203935185,2008-05-23,05:17:22
39.980508,116.328107,0,266,39591.2204166667,2008-05-23,05:17:24
39.980506,116.328124,0,261,39591.2204398148,2008-05-23,05:17:26
39.980509,116.32814,0,257,39591.220462963,2008-05-23,05:17:28
39.980528,116.328142,0,250,39591.2204861111,2008-05-23,05:17:30
39.980537,116.328174,0,246,39591.2205092593,2008-05-23,05:17:32
39.98055,116.328188,0,243,39591.2205324074,2008-05-23,05:17:34
39.980563,116.328193,0,241,39591.2205555556,2008-05-23,05:17:36
39.980579,116.328227,0,240,39591.2205787037,2008-05-23,05:17:38
39.980602,116.328248,0,239,39591.2206018518,2008-05-23,05:17:40
39.980624,116.328302,0,232,39591.220625,2008-05-23,05:17:42
39.980647,116.328334,0,230,39591.2206481481,2008-05-23,05:17:44
39.980664,116.328367,0,228,39591.2206712963,2008-05-23,05:17:46
39.980681,116.328406,0,225,39591.2206944444,2008-05-23,05:17:48
39.980687,116.328443,0,224,39591.2207175926,2008-05-23,05:17:50
39.98069,116.328479,0,222,39591.2207407407,2008-05-23,05:17:52
39.980695,116.328516,0,220,39591.2207638889,2008-05-23,05:17:54
39.980689,116.328565,0,220,39591.220787037,2008-05-23,05:17:56
39.980693,116.328631,0,220,39591.2208101852,2008-05-23,05:17:58
39.980707,116.328724,0,219,39591.2208333333,2008-05-23,05:18:00
39.980725,116.328782,0,218,39591.2208564815,2008-05-23,05:18:02
39.980741,116.328819,0,215,39591.2208796296,2008-05-23,05:18:04
39.980755,116.328874,0,215,39591.2209027778,2008-05-23,05:18:06
39.980768,116.328909,0,214,39591.2209259259,2008-05-23,05:18:08
39.980777,116.328944,0,212,39591.2209490741,2008-05-23,05:18:10
39.980786,116.328969,0,214,39591.2209722222,2008-05-23,05:18:12
39.980796,116.328991,0,215,39591.2209953704,2008-05-23,05:18:14
39.98081,116.329002,0,216,39591.2210185185,2008-05-23,05:18:16
39.98082,116.32902,0,217,39591.2210416667,2008-05-23,05:18:18
39.980819,116.329039,0,218,39591.2210648148,2008-05-23,05:18:20
39.980825,116.329073,0,219,39591.221087963,2008-05-23,05:18:22
39.980822,116.329119,0,219,39591.2211111111,2008-05-23,05:18:24
39.98078,116.329203,0,220,39591.2211342593,2008-05-23,05:18:26
39.980746,116.329267,0,220,39591.2211574074,2008-05-23,05:18:28
39.980738,116.329305,0,222,39591.2211805556,2008-05-23,05:18:30
39.980675,116.32937,0,221,39591.2212037037,2008-05-23,05:18:32
39.980621,116.329415,0,221,39591.2212268518,2008-05-23,05:18:34
39.980622,116.32947,0,222,39591.22125,2008-05-23,05:18:36
39.980626,116.329508,0,223,39591.2212731481,2008-05-23,05:18:38
39.98063,116.329538,0,224,39591.2212962963,2008-05-23,05:18:40
39.980638,116.329549,0,225,39591.2213194444,2008-05-23,05:18:42
39.980652,116.329554,0,225,39591.2213425926,2008-05-23,05:18:44
39.980675,116.329558,0,225,39591.2213657407,2008-05-23,05:18:46
39.98071,116.329569,0,226,39591.2213888889,2008-05-23,05:18:48
39.980747,116.329557,0,227,39591.221412037,2008-05-23,05:18:50
39.980775,116.329538,0,227,39591.2214351852,2008-05-23,05:18:52
39.980785,116.329501,0,224,39591.2214583333,2008-05-23,05:18:54
39.9808,116.32948,0,221,39591.2214814815,2008-05-23,05:18:56
39.980833,116.329486,0,220,39591.2215046296,2008-05-23,05:18:58
39.980836,116.329461,0,217,39591.2215277778,2008-05-23,05:19:00
39.980869,116.329454,0,213,39591.2215509259,2008-05-23,05:19:02
39.980888,116.329434,0,210,39591.2215740741,2008-05-23,05:19:04
39.980943,116.329417,0,206,39591.2215972222,2008-05-23,05:19:06
39.980961,116.329386,0,201,39591.2216203704,2008-05-23,05:19:08
39.980969,116.329365,0,198,39591.2216435185,2008-05-23,05:19:10
39.980989,116.32932,0,197,39591.2216666667,2008-05-23,05:19:12
39.981006,116.329271,0,194,39591.2216898148,2008-05-23,05:19:14
39.981039,116.329237,0,190,39591.221712963,2008-05-23,05:19:16
39.981049,116.329209,0,188,39591.2217361111,2008-05-23,05:19:18
39.981054,116.329204,0,187,39591.2217592593,2008-05-23,05:19:20
39.981069,116.329201,0,187,39591.2217824074,2008-05-23,05:19:22
39.981069,116.329199,0,187,39591.2218055556,2008-05-23,05:19:24
39.98107,116.329198,0,187,39591.2218287037,2008-05-23,05:19:26
39.98107,116.329196,0,187,39591.2218518518,2008-05-23,05:19:28
39.981071,116.329196,0,187,39591.221875,2008-05-23,05:19:30
39.981071,116.329198,0,187,39591.2218981481,2008-05-23,05:19:32
39.981071,116.329202,0,187,39591.2219212963,2008-05-23,05:19:34
39.981072,116.329205,0,187,39591.2219444444,2008-05-23,05:19:36
39.981072,116.329205,0,187,39591.2219675926,2008-05-23,05:19:38
39.981073,116.329199,0,187,39591.2219907407,2008-05-23,05:19:40
39.981067,116.329171,0,187,39591.2220138889,2008-05-23,05:19:42
39.981082,116.329099,0,186,39591.222037037,2008-05-23,05:19:44
39.981066,116.328861,0,190,39591.2234259259,2008-05-23,05:21:44
39.980975,116.329658,0,189,39591.2418287037,2008-05-23,05:48:14
39.980995,116.329592,0,189,39591.2418518519,2008-05-23,05:48:16
39.98102,116.329516,0,189,39591.241875,2008-05-23,05:48:18
39.981047,116.329519,0,189,39591.2418981481,2008-05-23,05:48:20
39.981047,116.329522,0,189,39591.2419212963,2008-05-23,05:48:22
39.981048,116.329526,0,189,39591.2419444444,2008-05-23,05:48:24
39.981048,116.32953,0,189,39591.2419675926,2008-05-23,05:48:26
39.980902,116.329325,0,191,39591.2423842593,2008-05-23,05:49:02
39.980924,116.329235,0,191,39591.2424074074,2008-05-23,05:49:04
39.980938,116.329125,0,190,39591.2424305556,2008-05-23,05:49:06
39.980948,116.329025,0,190,39591.2424537037,2008-05-23,05:49:08
39.980952,116.328894,0,190,39591.2424768518,2008-05-23,05:49:10
39.980953,116.328794,0,190,39591.2425,2008-05-23,05:49:12
39.980955,116.328711,0,190,39591.2425231481,2008-05-23,05:49:14
39.980951,116.32865,0,189,39591.2425462963,2008-05-23,05:49:16
39.980946,116.328541,0,189,39591.2425694444,2008-05-23,05:49:18
39.980942,116.328444,0,189,39591.2425925926,2008-05-23,05:49:20
39.980961,116.328531,0,188,39591.2426157407,2008-05-23,05:49:22
39.980956,116.328485,0,188,39591.2426388889,2008-05-23,05:49:24
39.980957,116.328458,0,188,39591.242662037,2008-05-23,05:49:26
39.980966,116.328548,0,187,39591.2426851852,2008-05-23,05:49:28
39.980959,116.328651,0,186,39591.2427083333,2008-05-23,05:49:30
39.980972,116.328718,0,186,39591.2427314815,2008-05-23,05:49:32
39.980973,116.328724,0,186,39591.2427546296,2008-05-23,05:49:34
39.980979,116.328748,0,186,39591.2427777778,2008-05-23,05:49:36
39.980991,116.328796,0,186,39591.2428009259,2008-05-23,05:49:38
39.981001,116.32885,0,186,39591.2428240741,2008-05-23,05:49:40
39.980997,116.328874,0,185,39591.2428472222,2008-05-23,05:49:42
39.981002,116.328889,0,186,39591.2428703704,2008-05-23,05:49:44
39.981003,116.328887,0,186,39591.2428935185,2008-05-23,05:49:46
39.980947,116.328973,0,184,39591.2429166667,2008-05-23,05:49:48
39.980907,116.329032,0,183,39591.2429398148,2008-05-23,05:49:50
39.980882,116.329099,0,183,39591.242962963,2008-05-23,05:49:52
39.980863,116.329181,0,183,39591.2429861111,2008-05-23,05:49:54
39.980855,116.329278,0,183,39591.2430092593,2008-05-23,05:49:56
39.980852,116.329388,0,184,39591.2430324074,2008-05-23,05:49:58
39.980848,116.329475,0,185,39591.2430555556,2008-05-23,05:50:00
39.980843,116.329535,0,186,39591.2430787037,2008-05-23,05:50:02
39.980843,116.329592,0,187,39591.2431018518,2008-05-23,05:50:04
39.980853,116.329639,0,188,39591.243125,2008-05-23,05:50:06
39.980856,116.329686,0,189,39591.2431481481,2008-05-23,05:50:08
39.980861,116.32975,0,190,39591.2431712963,2008-05-23,05:50:10
39.980872,116.329833,0,191,39591.2431944444,2008-05-23,05:50:12
39.98088,116.329906,0,192,39591.2432175926,2008-05-23,05:50:14
39.980882,116.329937,0,192,39591.2432407407,2008-05-23,05:50:16
39.980879,116.329994,0,193,39591.2432638889,2008-05-23,05:50:18
39.980867,116.330071,0,194,39591.243287037,2008-05-23,05:50:20
39.980863,116.330155,0,195,39591.2433101852,2008-05-23,05:50:22
39.980867,116.330225,0,195,39591.2433333333,2008-05-23,05:50:24
39.980879,116.33028,0,196,39591.2433564815,2008-05-23,05:50:26
39.980894,116.330295,0,197,39591.2433796296,2008-05-23,05:50:28
39.980914,116.330309,0,198,39591.2434027778,2008-05-23,05:50:30
39.980923,116.330311,0,199,39591.2434259259,2008-05-23,05:50:32
39.980925,116.330268,0,201,39591.2434490741,2008-05-23,05:50:34
39.980928,116.330234,0,203,39591.2434722222,2008-05-23,05:50:36
39.98093,116.330214,0,205,39591.2434953704,2008-05-23,05:50:38
39.98094,116.330208,0,207,39591.2435185185,2008-05-23,05:50:40
39.980966,116.329839,0,212,39591.2435416667,2008-05-23,05:50:42
39.980964,116.329863,0,215,39591.2435648148,2008-05-23,05:50:44
39.980964,116.329876,0,217,39591.243587963,2008-05-23,05:50:46
39.980906,116.329536,0,294,39591.244537037,2008-05-23,05:52:08
39.980913,116.329525,0,298,39591.2445601852,2008-05-23,05:52:10
39.980925,116.329512,0,302,39591.2445833333,2008-05-23,05:52:12
39.980934,116.329508,0,306,39591.2446064815,2008-05-23,05:52:14
39.980935,116.329508,0,310,39591.2446296296,2008-05-23,05:52:16
39.980935,116.329519,0,312,39591.2446527778,2008-05-23,05:52:18
39.980933,116.329537,0,315,39591.2446759259,2008-05-23,05:52:20
39.980936,116.329566,0,317,39591.2446990741,2008-05-23,05:52:22
39.980938,116.3296,0,319,39591.2447222222,2008-05-23,05:52:24
39.98094,116.329655,0,320,39591.2447453704,2008-05-23,05:52:26
39.980937,116.329698,0,321,39591.2447685185,2008-05-23,05:52:28
39.980925,116.329748,0,320,39591.2447916667,2008-05-23,05:52:30
39.980924,116.329754,0,322,39591.2448148148,2008-05-23,05:52:32
39.980916,116.329793,0,320,39591.244837963,2008-05-23,05:52:34
39.980906,116.329829,0,319,39591.2448611111,2008-05-23,05:52:36
39.980906,116.329615,0,320,39591.2448842593,2008-05-23,05:52:38
39.9809,116.329627,0,320,39591.2449074074,2008-05-23,05:52:40
39.9809,116.329629,0,321,39591.2449305556,2008-05-23,05:52:42
39.9809,116.329633,0,321,39591.2449537037,2008-05-23,05:52:44
39.9809,116.329639,0,321,39591.2449768518,2008-05-23,05:52:46
39.980901,116.32965,0,321,39591.245,2008-05-23,05:52:48
39.980898,116.329655,0,321,39591.2450231481,2008-05-23,05:52:50
39.980894,116.32966,0,322,39591.2450462963,2008-05-23,05:52:52
39.980893,116.329665,0,322,39591.2450694444,2008-05-23,05:52:54
39.980891,116.329671,0,322,39591.2450925926,2008-05-23,05:52:56
39.980885,116.329681,0,323,39591.2451157407,2008-05-23,05:52:58
39.980874,116.329697,0,324,39591.2451388889,2008-05-23,05:53:00
39.980851,116.329702,0,324,39591.245162037,2008-05-23,05:53:02
39.980831,116.329693,0,325,39591.2451851852,2008-05-23,05:53:04
39.980822,116.32969,0,325,39591.2452083333,2008-05-23,05:53:06
39.98082,116.329696,0,326,39591.2452314815,2008-05-23,05:53:08
39.980815,116.329702,0,326,39591.2452546296,2008-05-23,05:53:10
39.980808,116.329712,0,327,39591.2452777778,2008-05-23,05:53:12
39.980799,116.329717,0,328,39591.2453009259,2008-05-23,05:53:14
39.98079,116.329716,0,328,39591.2453240741,2008-05-23,05:53:16
39.980786,116.329708,0,328,39591.2453472222,2008-05-23,05:53:18
39.980785,116.329701,0,328,39591.2453703704,2008-05-23,05:53:20
39.980786,116.329698,0,329,39591.2453935185,2008-05-23,05:53:22
39.980792,116.329698,0,329,39591.2454166667,2008-05-23,05:53:24
39.980793,116.329705,0,330,39591.2454398148,2008-05-23,05:53:26
39.980781,116.329704,0,330,39591.245462963,2008-05-23,05:53:28
39.980772,116.329706,0,331,39591.2454861111,2008-05-23,05:53:30
39.980767,116.329707,0,332,39591.2455092593,2008-05-23,05:53:32
39.980753,116.329704,0,333,39591.2455324074,2008-05-23,05:53:34
39.980738,116.329684,0,333,39591.2455555556,2008-05-23,05:53:36
39.980723,116.329648,0,334,39591.2455787037,2008-05-23,05:53:38
39.980707,116.329608,0,334,39591.2456018519,2008-05-23,05:53:40
39.980695,116.329569,0,335,39591.245625,2008-05-23,05:53:42
39.980688,116.329541,0,336,39591.2456481481,2008-05-23,05:53:44
39.980689,116.329521,0,338,39591.2456712963,2008-05-23,05:53:46
39.9807,116.329511,0,337,39591.2456944444,2008-05-23,05:53:48
39.980714,116.329498,0,338,39591.2457175926,2008-05-23,05:53:50
39.980726,116.329492,0,339,39591.2457407407,2008-05-23,05:53:52
39.980737,116.329497,0,340,39591.2457638889,2008-05-23,05:53:54
39.980743,116.3295,0,341,39591.245787037,2008-05-23,05:53:56
39.980751,116.329492,0,342,39591.2458101852,2008-05-23,05:53:58
39.980748,116.329481,0,342,39591.2458333333,2008-05-23,05:54:00
39.980758,116.329336,0,345,39591.2458564815,2008-05-23,05:54:02
39.980771,116.329235,0,346,39591.2458796296,2008-05-23,05:54:04
39.98079,116.329214,0,347,39591.2459027778,2008-05-23,05:54:06
39.980817,116.329208,0,347,39591.2459259259,2008-05-23,05:54:08
39.980832,116.329184,0,346,39591.2459490741,2008-05-23,05:54:10
39.980848,116.329153,0,346,39591.2459722222,2008-05-23,05:54:12
39.980871,116.329122,0,346,39591.2459953704,2008-05-23,05:54:14
39.9809,116.329085,0,346,39591.2460185185,2008-05-23,05:54:16
39.980909,116.329032,0,346,39591.2460416667,2008-05-23,05:54:18
39.980904,116.328972,0,347,39591.2460648148,2008-05-23,05:54:20
39.980892,116.328912,0,349,39591.246087963,2008-05-23,05:54:22
39.980875,116.328859,0,350,39591.2461111111,2008-05-23,05:54:24
39.980858,116.328814,0,352,39591.2461342593,2008-05-23,05:54:26
39.980832,116.32877,0,353,39591.2461574074,2008-05-23,05:54:28
39.980807,116.328735,0,355,39591.2461805556,2008-05-23,05:54:30
39.980779,116.328703,0,356,39591.2462037037,2008-05-23,05:54:32
39.98076,116.32867,0,358,39591.2462268519,2008-05-23,05:54:34
39.98074,116.328638,0,360,39591.24625,2008-05-23,05:54:36
39.980709,116.328609,0,361,39591.2462731482,2008-05-23,05:54:38
39.980684,116.328584,0,362,39591.2462962963,2008-05-23,05:54:40
39.98066,116.328575,0,365,39591.2463194444,2008-05-23,05:54:42
39.98067,116.328559,0,367,39591.2463425926,2008-05-23,05:54:44
39.980668,116.328541,0,369,39591.2463657407,2008-05-23,05:54:46
39.980655,116.328528,0,371,39591.2463888889,2008-05-23,05:54:48
39.980643,116.328519,0,374,39591.246412037,2008-05-23,05:54:50
39.980644,116.328511,0,376,39591.2464351852,2008-05-23,05:54:52
39.980647,116.328499,0,379,39591.2464583333,2008-05-23,05:54:54
39.980659,116.32851,0,381,39591.2464814815,2008-05-23,05:54:56
39.980664,116.328529,0,382,39591.2465046296,2008-05-23,05:54:58
39.980655,116.328546,0,383,39591.2465277778,2008-05-23,05:55:00
39.98064,116.32857,0,384,39591.2465509259,2008-05-23,05:55:02
39.980624,116.328599,0,386,39591.2465740741,2008-05-23,05:55:04
39.98061,116.328641,0,387,39591.2465972222,2008-05-23,05:55:06
39.980599,116.328691,0,389,39591.2466203704,2008-05-23,05:55:08
39.980591,116.328744,0,391,39591.2466435185,2008-05-23,05:55:10
39.980597,116.328805,0,394,39591.2466666667,2008-05-23,05:55:12
39.980612,116.328872,0,397,39591.2466898148,2008-05-23,05:55:14
39.98063,116.328935,0,399,39591.246712963,2008-05-23,05:55:16
39.980638,116.328982,0,402,39591.2467361111,2008-05-23,05:55:18
39.980643,116.329015,0,405,39591.2467592593,2008-05-23,05:55:20
39.980648,116.329042,0,407,39591.2467824074,2008-05-23,05:55:22
39.980656,116.32906,0,410,39591.2468055556,2008-05-23,05:55:24
39.980658,116.329072,0,413,39591.2468287037,2008-05-23,05:55:26
39.980652,116.329073,0,417,39591.2468518519,2008-05-23,05:55:28
39.980642,116.329067,0,420,39591.246875,2008-05-23,05:55:30
39.980631,116.329061,0,424,39591.2468981481,2008-05-23,05:55:32
39.980618,116.32905,0,427,39591.2469212963,2008-05-23,05:55:34
39.980602,116.32904,0,431,39591.2469444444,2008-05-23,05:55:36
39.980585,116.329035,0,434,39591.2469675926,2008-05-23,05:55:38
39.980567,116.329035,0,438,39591.2469907407,2008-05-23,05:55:40
39.980563,116.329051,0,442,39591.2470138889,2008-05-23,05:55:42
39.980563,116.329067,0,445,39591.247037037,2008-05-23,05:55:44
39.980565,116.329083,0,449,39591.2470601852,2008-05-23,05:55:46
39.980564,116.32909,0,453,39591.2470833333,2008-05-23,05:55:48
39.98056,116.329093,0,456,39591.2471064815,2008-05-23,05:55:50
39.980562,116.329093,0,460,39591.2471296296,2008-05-23,05:55:52
39.98057,116.329091,0,463,39591.2471527778,2008-05-23,05:55:54
39.980585,116.329087,0,463,39591.2471759259,2008-05-23,05:55:56
39.980585,116.329089,0,465,39591.2471990741,2008-05-23,05:55:58
39.980585,116.329092,0,466,39591.2472222222,2008-05-23,05:56:00
39.980598,116.329091,0,465,39591.2472453704,2008-05-23,05:56:02
39.98059,116.329106,0,465,39591.2472685185,2008-05-23,05:56:04
39.980588,116.329124,0,464,39591.2472916667,2008-05-23,05:56:06
39.980579,116.329141,0,464,39591.2473148148,2008-05-23,05:56:08
39.98057,116.329159,0,463,39591.247337963,2008-05-23,05:56:10
39.98056,116.329175,0,463,39591.2473611111,2008-05-23,05:56:12
39.980551,116.329195,0,462,39591.2473842593,2008-05-23,05:56:14
39.980537,116.329217,0,462,39591.2474074074,2008-05-23,05:56:16
39.98051,116.329235,0,461,39591.2474305556,2008-05-23,05:56:18
39.980483,116.329259,0,461,39591.2474537037,2008-05-23,05:56:20
39.980455,116.329289,0,461,39591.2474768519,2008-05-23,05:56:22
39.980429,116.329325,0,462,39591.2475,2008-05-23,05:56:24
39.980409,116.329369,0,462,39591.2475231481,2008-05-23,05:56:26
39.980397,116.329425,0,462,39591.2475462963,2008-05-23,05:56:28
39.980382,116.329484,0,462,39591.2475694444,2008-05-23,05:56:30
39.980366,116.329575,0,462,39591.2475925926,2008-05-23,05:56:32
39.980335,116.329658,0,463,39591.2476157407,2008-05-23,05:56:34
39.980298,116.329722,0,463,39591.2476388889,2008-05-23,05:56:36
39.980269,116.329768,0,463,39591.247662037,2008-05-23,05:56:38
39.980242,116.329808,0,463,39591.2476851852,2008-05-23,05:56:40
39.98022,116.329837,0,464,39591.2477083333,2008-05-23,05:56:42
39.980179,116.32985,0,465,39591.2477314815,2008-05-23,05:56:44
39.980131,116.329851,0,466,39591.2477546296,2008-05-23,05:56:46
39.980088,116.329837,0,468,39591.2477777778,2008-05-23,05:56:48
39.980047,116.32981,0,471,39591.2478009259,2008-05-23,05:56:50
39.98001,116.329782,0,474,39591.2478240741,2008-05-23,05:56:52
39.979975,116.329755,0,477,39591.2478472222,2008-05-23,05:56:54
39.979943,116.329727,0,481,39591.2478703704,2008-05-23,05:56:56
39.979912,116.329731,0,485,39591.2478935185,2008-05-23,05:56:58
39.979885,116.329739,0,489,39591.2479166667,2008-05-23,05:57:00
39.979864,116.329752,0,492,39591.2479398148,2008-05-23,05:57:02
39.979855,116.329778,0,496,39591.247962963,2008-05-23,05:57:04
39.980056,116.329798,0,501,39591.2479861111,2008-05-23,05:57:06
39.980081,116.329809,0,504,39591.2480092593,2008-05-23,05:57:08
39.980134,116.329765,0,507,39591.2480324074,2008-05-23,05:57:10
39.980172,116.329721,0,510,39591.2480555556,2008-05-23,05:57:12
39.980211,116.32967,0,513,39591.2480787037,2008-05-23,05:57:14
39.980241,116.329618,0,515,39591.2481018519,2008-05-23,05:57:16
39.980256,116.329635,0,516,39591.248125,2008-05-23,05:57:18
39.980256,116.329636,0,518,39591.2481481481,2008-05-23,05:57:20
39.980255,116.329639,0,520,39591.2481712963,2008-05-23,05:57:22
39.980315,116.329741,0,523,39591.2481944444,2008-05-23,05:57:24
39.9804,116.329918,0,528,39591.2482175926,2008-05-23,05:57:26
39.980451,116.330064,0,532,39591.2482407407,2008-05-23,05:57:28
39.980482,116.330203,0,536,39591.2482638889,2008-05-23,05:57:30
39.980494,116.330352,0,539,39591.248287037,2008-05-23,05:57:32
39.980467,116.33044,0,541,39591.2483101852,2008-05-23,05:57:34
39.980444,116.330542,0,543,39591.2483333333,2008-05-23,05:57:36
39.980433,116.330693,0,546,39591.2483564815,2008-05-23,05:57:38
39.980419,116.330872,0,548,39591.2483796296,2008-05-23,05:57:40
39.980407,116.331091,0,549,39591.2484027778,2008-05-23,05:57:42
39.980404,116.331211,0,550,39591.2484259259,2008-05-23,05:57:44
39.980393,116.331272,0,549,39591.2484490741,2008-05-23,05:57:46
39.98065,116.328775,0,195,39591.2711805556,2008-05-23,06:30:30
39.980656,116.328758,0,237,39591.2712037037,2008-05-23,06:30:32
39.980637,116.328808,0,271,39591.2712268519,2008-05-23,06:30:34
39.980706,116.32889,0,398,39591.27125,2008-05-23,06:30:36
39.980708,116.328914,0,433,39591.2712731481,2008-05-23,06:30:38
39.980693,116.328899,0,445,39591.2712962963,2008-05-23,06:30:40
39.980693,116.328871,0,440,39591.2713194444,2008-05-23,06:30:42
39.980693,116.328851,0,438,39591.2713425926,2008-05-23,06:30:44
39.980669,116.328837,0,438,39591.2713657407,2008-05-23,06:30:46
39.980671,116.328804,0,437,39591.2713888889,2008-05-23,06:30:48
39.980673,116.328791,0,437,39591.271412037,2008-05-23,06:30:50
39.98067,116.328769,0,437,39591.2714351852,2008-05-23,06:30:52
39.980666,116.328748,0,439,39591.2714583333,2008-05-23,06:30:54
39.980666,116.328741,0,439,39591.2714814815,2008-05-23,06:30:56
39.98073,116.328617,0,425,39591.2715046296,2008-05-23,06:30:58
39.980755,116.328565,0,420,39591.2715277778,2008-05-23,06:31:00
39.980729,116.328514,0,403,39591.2715509259,2008-05-23,06:31:02
39.980724,116.328481,0,390,39591.2715740741,2008-05-23,06:31:04
39.980704,116.328431,0,379,39591.2715972222,2008-05-23,06:31:06
39.980683,116.328389,0,375,39591.2716203704,2008-05-23,06:31:08
39.980664,116.328335,0,354,39591.2716435185,2008-05-23,06:31:10
39.980661,116.328307,0,337,39591.2716666667,2008-05-23,06:31:12
39.980672,116.328294,0,321,39591.2716898148,2008-05-23,06:31:14
39.980668,116.328275,0,312,39591.271712963,2008-05-23,06:31:16
39.98067,116.328257,0,309,39591.2717361111,2008-05-23,06:31:18
39.980675,116.328245,0,308,39591.2717592593,2008-05-23,06:31:20
39.980692,116.328205,0,303,39591.2717824074,2008-05-23,06:31:22
39.980717,116.328194,0,294,39591.2718055556,2008-05-23,06:31:24
39.980741,116.328185,0,284,39591.2718287037,2008-05-23,06:31:26
39.980753,116.328173,0,281,39591.2718518519,2008-05-23,06:31:28
39.980764,116.328168,0,280,39591.271875,2008-05-23,06:31:30
39.980772,116.328151,0,279,39591.2718981481,2008-05-23,06:31:32
39.980784,116.32814,0,279,39591.2719212963,2008-05-23,06:31:34
39.980798,116.328122,0,278,39591.2719444444,2008-05-23,06:31:36
39.980809,116.328111,0,278,39591.2719675926,2008-05-23,06:31:38
39.980847,116.328086,0,277,39591.2719907407,2008-05-23,06:31:40
39.98087,116.328078,0,277,39591.2720138889,2008-05-23,06:31:42
39.980889,116.328068,0,276,39591.272037037,2008-05-23,06:31:44
39.980906,116.328052,0,276,39591.2720601852,2008-05-23,06:31:46
39.980933,116.328042,0,276,39591.2720833333,2008-05-23,06:31:48
39.980962,116.328041,0,276,39591.2721064815,2008-05-23,06:31:50
39.981018,116.328084,0,276,39591.2721296296,2008-05-23,06:31:52
39.981064,116.328089,0,272,39591.2721527778,2008-05-23,06:31:54
39.981076,116.328087,0,272,39591.2721759259,2008-05-23,06:31:56
39.981098,116.328087,0,272,39591.2721990741,2008-05-23,06:31:58
39.981114,116.328087,0,273,39591.2722222222,2008-05-23,06:32:00
39.9811,116.328103,0,271,39591.2722453704,2008-05-23,06:32:02
39.981133,116.328082,0,271,39591.2722685185,2008-05-23,06:32:04
39.981148,116.328072,0,272,39591.2722916667,2008-05-23,06:32:06
39.981167,116.328062,0,272,39591.2723148148,2008-05-23,06:32:08
39.981188,116.328054,0,272,39591.272337963,2008-05-23,06:32:10
39.981218,116.328054,0,272,39591.2723611111,2008-05-23,06:32:12
39.981272,116.3281,0,272,39591.2723842593,2008-05-23,06:32:14
39.981326,116.328124,0,266,39591.2724074074,2008-05-23,06:32:16
39.981365,116.328127,0,263,39591.2724305556,2008-05-23,06:32:18
39.981391,116.328115,0,260,39591.2724537037,2008-05-23,06:32:20
39.981409,116.328091,0,256,39591.2724768519,2008-05-23,06:32:22
39.981432,116.32808,0,253,39591.2725,2008-05-23,06:32:24
39.981457,116.328061,0,254,39591.2725231481,2008-05-23,06:32:26
39.981489,116.328044,0,258,39591.2725462963,2008-05-23,06:32:28
39.981488,116.328024,0,257,39591.2725694444,2008-05-23,06:32:30
39.981502,116.328012,0,257,39591.2725925926,2008-05-23,06:32:32
39.981522,116.327999,0,254,39591.2726157407,2008-05-23,06:32:34
39.981521,116.32798,0,253,39591.2726388889,2008-05-23,06:32:36
39.981537,116.327956,0,249,39591.272662037,2008-05-23,06:32:38
39.981544,116.327929,0,249,39591.2726851852,2008-05-23,06:32:40
39.981553,116.327908,0,250,39591.2727083333,2008-05-23,06:32:42
39.981564,116.327908,0,252,39591.2727314815,2008-05-23,06:32:44
39.981557,116.327869,0,249,39591.2727546296,2008-05-23,06:32:46
39.981554,116.327835,0,246,39591.2727777778,2008-05-23,06:32:48
39.981553,116.327809,0,246,39591.2728009259,2008-05-23,06:32:50
39.981561,116.327786,0,245,39591.2728240741,2008-05-23,06:32:52
39.981561,116.32775,0,247,39591.2728472222,2008-05-23,06:32:54
39.981561,116.327715,0,249,39591.2728703704,2008-05-23,06:32:56
39.981564,116.32769,0,250,39591.2728935185,2008-05-23,06:32:58
39.981559,116.327662,0,249,39591.2729166667,2008-05-23,06:33:00
39.98154,116.327647,0,250,39591.2729398148,2008-05-23,06:33:02
39.981541,116.327624,0,249,39591.272962963,2008-05-23,06:33:04
39.981546,116.327602,0,250,39591.2729861111,2008-05-23,06:33:06
39.981541,116.327573,0,251,39591.2730092593,2008-05-23,06:33:08
39.981543,116.327555,0,252,39591.2730324074,2008-05-23,06:33:10
39.981549,116.327545,0,254,39591.2730555556,2008-05-23,06:33:12
39.981551,116.327533,0,255,39591.2730787037,2008-05-23,06:33:14
39.981559,116.327512,0,256,39591.2731018519,2008-05-23,06:33:16
39.98157,116.3275,0,257,39591.273125,2008-05-23,06:33:18
39.981582,116.327484,0,259,39591.2731481481,2008-05-23,06:33:20
39.981589,116.32747,0,260,39591.2731712963,2008-05-23,06:33:22
39.981606,116.327457,0,261,39591.2731944444,2008-05-23,06:33:24
39.981623,116.327451,0,262,39591.2732175926,2008-05-23,06:33:26
39.981636,116.327436,0,263,39591.2732407407,2008-05-23,06:33:28
39.981644,116.32742,0,264,39591.2732638889,2008-05-23,06:33:30
39.981675,116.32742,0,264,39591.273287037,2008-05-23,06:33:32
39.981695,116.327417,0,264,39591.2733101852,2008-05-23,06:33:34
39.98169,116.327404,0,264,39591.2733333333,2008-05-23,06:33:36
39.98171,116.327391,0,265,39591.2733564815,2008-05-23,06:33:38
39.981732,116.327381,0,266,39591.2733796296,2008-05-23,06:33:40
39.981734,116.32736,0,267,39591.2734027778,2008-05-23,06:33:42
39.98176,116.327377,0,264,39591.2734259259,2008-05-23,06:33:44
39.981769,116.327367,0,264,39591.2734490741,2008-05-23,06:33:46
39.981803,116.327366,0,266,39591.2734722222,2008-05-23,06:33:48
39.981823,116.327373,0,265,39591.2734953704,2008-05-23,06:33:50
39.981857,116.327371,0,268,39591.2735185185,2008-05-23,06:33:52
39.981871,116.327355,0,269,39591.2735416667,2008-05-23,06:33:54
39.981886,116.32734,0,271,39591.2735648148,2008-05-23,06:33:56
39.981908,116.327326,0,272,39591.273587963,2008-05-23,06:33:58
39.981926,116.327322,0,272,39591.2736111111,2008-05-23,06:34:00
39.981944,116.327322,0,274,39591.2736342593,2008-05-23,06:34:02
39.981959,116.327319,0,275,39591.2736574074,2008-05-23,06:34:04
39.981988,116.327329,0,277,39591.2736805556,2008-05-23,06:34:06
39.982009,116.327325,0,278,39591.2737037037,2008-05-23,06:34:08
39.982031,116.327319,0,279,39591.2737268518,2008-05-23,06:34:10
39.982074,116.327354,0,277,39591.27375,2008-05-23,06:34:12
39.98208,116.327332,0,279,39591.2737731481,2008-05-23,06:34:14
39.98215,116.327414,0,276,39591.2737962963,2008-05-23,06:34:16
39.982173,116.327423,0,276,39591.2738194444,2008-05-23,06:34:18
39.982205,116.327423,0,276,39591.2738425926,2008-05-23,06:34:20
39.982224,116.327425,0,276,39591.2738657407,2008-05-23,06:34:22
39.982246,116.327409,0,275,39591.2738888889,2008-05-23,06:34:24
39.982269,116.327398,0,276,39591.273912037,2008-05-23,06:34:26
39.982305,116.327393,0,279,39591.2739351852,2008-05-23,06:34:28
39.98232,116.327403,0,281,39591.2739583333,2008-05-23,06:34:30
39.98234,116.327402,0,281,39591.2739814815,2008-05-23,06:34:32
39.982359,116.327398,0,281,39591.2740046296,2008-05-23,06:34:34
39.982379,116.327388,0,281,39591.2740277778,2008-05-23,06:34:36
39.982403,116.327388,0,281,39591.2740509259,2008-05-23,06:34:38
39.982436,116.327398,0,283,39591.2740740741,2008-05-23,06:34:40
39.98246,116.327389,0,285,39591.2740972222,2008-05-23,06:34:42
39.982484,116.327403,0,287,39591.2741203704,2008-05-23,06:34:44
39.982499,116.327413,0,287,39591.2741435185,2008-05-23,06:34:46
39.982519,116.327414,0,288,39591.2741666667,2008-05-23,06:34:48
39.982537,116.327387,0,288,39591.2741898148,2008-05-23,06:34:50
39.982571,116.32739,0,288,39591.274212963,2008-05-23,06:34:52
39.982592,116.327385,0,289,39591.2742361111,2008-05-23,06:34:54
39.98261,116.327378,0,291,39591.2742592593,2008-05-23,06:34:56
39.982621,116.327379,0,290,39591.2742824074,2008-05-23,06:34:58
39.982639,116.327374,0,291,39591.2743055556,2008-05-23,06:35:00
39.982653,116.327371,0,291,39591.2743287037,2008-05-23,06:35:02
39.982675,116.327363,0,293,39591.2743518518,2008-05-23,06:35:04
39.982696,116.327365,0,294,39591.274375,2008-05-23,06:35:06
39.982717,116.327373,0,290,39591.2743981481,2008-05-23,06:35:08
39.982734,116.32737,0,289,39591.2744212963,2008-05-23,06:35:10
39.982743,116.327376,0,288,39591.2744444444,2008-05-23,06:35:12
39.982766,116.327367,0,289,39591.2744675926,2008-05-23,06:35:14
39.982776,116.327369,0,289,39591.2744907407,2008-05-23,06:35:16
39.982794,116.327341,0,289,39591.2745138889,2008-05-23,06:35:18
39.98279,116.327323,0,289,39591.274537037,2008-05-23,06:35:20
39.982828,116.327356,0,289,39591.2745601852,2008-05-23,06:35:22
39.982862,116.327399,0,285,39591.2745833333,2008-05-23,06:35:24
39.982881,116.32743,0,285,39591.2746064815,2008-05-23,06:35:26
39.982896,116.32744,0,284,39591.2746296296,2008-05-23,06:35:28
39.982911,116.327452,0,284,39591.2746527778,2008-05-23,06:35:30
39.982915,116.327467,0,283,39591.2746759259,2008-05-23,06:35:32
39.982929,116.327478,0,284,39591.2746990741,2008-05-23,06:35:34
39.982952,116.327497,0,284,39591.2747222222,2008-05-23,06:35:36
39.982975,116.327508,0,285,39591.2747453704,2008-05-23,06:35:38
39.982987,116.327522,0,285,39591.2747685185,2008-05-23,06:35:40
39.982997,116.327528,0,285,39591.2747916667,2008-05-23,06:35:42
39.983017,116.327518,0,285,39591.2748148148,2008-05-23,06:35:44
39.983022,116.32751,0,285,39591.274837963,2008-05-23,06:35:46
39.983023,116.327508,0,285,39591.2748611111,2008-05-23,06:35:48
39.983023,116.327509,0,286,39591.2748842593,2008-05-23,06:35:50
39.983024,116.327513,0,286,39591.2749074074,2008-05-23,06:35:52
39.983025,116.327515,0,286,39591.2749305556,2008-05-23,06:35:54
39.983026,116.327515,0,286,39591.2749537037,2008-05-23,06:35:56
39.983027,116.327514,0,286,39591.2749768518,2008-05-23,06:35:58
39.983027,116.327515,0,286,39591.275,2008-05-23,06:36:00
39.983028,116.327518,0,286,39591.2750231481,2008-05-23,06:36:02
39.983029,116.327523,0,286,39591.2750462963,2008-05-23,06:36:04
39.98303,116.327529,0,286,39591.2750694444,2008-05-23,06:36:06
39.98303,116.327532,0,286,39591.2750925926,2008-05-23,06:36:08
39.983031,116.327534,0,286,39591.2751157407,2008-05-23,06:36:10
39.983032,116.327531,0,286,39591.2751388889,2008-05-23,06:36:12
39.983033,116.32753,0,286,39591.275162037,2008-05-23,06:36:14
39.983033,116.32753,0,286,39591.2751851852,2008-05-23,06:36:16
39.983034,116.327526,0,286,39591.2752083333,2008-05-23,06:36:18
39.983048,116.327485,0,286,39591.2752314815,2008-05-23,06:36:20
39.983048,116.327469,0,286,39591.2752546296,2008-05-23,06:36:22
39.98306,116.327421,0,286,39591.2752777778,2008-05-23,06:36:24
39.983059,116.327408,0,286,39591.2753009259,2008-05-23,06:36:26
39.983055,116.327398,0,286,39591.2753240741,2008-05-23,06:36:28
39.983049,116.327385,0,286,39591.2753472222,2008-05-23,06:36:30
39.983443,116.327478,0,128,39591.2783101852,2008-05-23,06:40:46
39.983357,116.32694,0,230,39591.2783333333,2008-05-23,06:40:48
39.983299,116.326907,0,226,39591.2783564815,2008-05-23,06:40:50
39.983271,116.326896,0,219,39591.2783796296,2008-05-23,06:40:52
39.983251,116.326932,0,203,39591.2784027778,2008-05-23,06:40:54
39.983251,116.326858,0,221,39591.2784259259,2008-05-23,06:40:56
39.983263,116.32684,0,240,39591.2784490741,2008-05-23,06:40:58
39.98324,116.326828,0,235,39591.2784722222,2008-05-23,06:41:00
39.983221,116.326814,0,237,39591.2784953704,2008-05-23,06:41:02
39.983196,116.326811,0,237,39591.2785185185,2008-05-23,06:41:04
39.983175,116.326798,0,239,39591.2785416667,2008-05-23,06:41:06
39.983158,116.326788,0,242,39591.2785648148,2008-05-23,06:41:08
39.983143,116.326783,0,243,39591.278587963,2008-05-23,06:41:10
39.983118,116.326779,0,244,39591.2786111111,2008-05-23,06:41:12
39.983091,116.326774,0,242,39591.2786342593,2008-05-23,06:41:14
39.983069,116.326766,0,244,39591.2786574074,2008-05-23,06:41:16
39.983054,116.326763,0,247,39591.2786805556,2008-05-23,06:41:18
39.983029,116.326779,0,249,39591.2787037037,2008-05-23,06:41:20
39.983008,116.326768,0,253,39591.2787268519,2008-05-23,06:41:22
39.982986,116.326763,0,254,39591.27875,2008-05-23,06:41:24
39.982968,116.326758,0,255,39591.2787731481,2008-05-23,06:41:26
39.98294,116.326756,0,257,39591.2787962963,2008-05-23,06:41:28
39.982932,116.326779,0,257,39591.2788194444,2008-05-23,06:41:30
39.982903,116.326794,0,257,39591.2788425926,2008-05-23,06:41:32
39.982879,116.326787,0,258,39591.2788657407,2008-05-23,06:41:34
39.982843,116.326806,0,257,39591.2788888889,2008-05-23,06:41:36
39.982835,116.326765,0,258,39591.278912037,2008-05-23,06:41:38
39.98285,116.326711,0,260,39591.2789351852,2008-05-23,06:41:40
39.982811,116.326698,0,259,39591.2789583333,2008-05-23,06:41:42
39.982797,116.326716,0,261,39591.2789814815,2008-05-23,06:41:44
39.982778,116.326622,0,261,39591.2790046296,2008-05-23,06:41:46
39.982784,116.326684,0,259,39591.2790277778,2008-05-23,06:41:48
39.982778,116.326685,0,259,39591.2790509259,2008-05-23,06:41:50
39.982758,116.326628,0,256,39591.2790740741,2008-05-23,06:41:52
39.982738,116.326669,0,258,39591.2790972222,2008-05-23,06:41:54
39.982694,116.326709,0,255,39591.2791203704,2008-05-23,06:41:56
39.982646,116.326803,0,249,39591.2791435185,2008-05-23,06:41:58
39.982605,116.326855,0,246,39591.2791666667,2008-05-23,06:42:00
39.982592,116.326896,0,246,39591.2791898148,2008-05-23,06:42:02
39.98251,116.326868,0,243,39591.279212963,2008-05-23,06:42:04
39.982487,116.326852,0,244,39591.2792361111,2008-05-23,06:42:06
39.982467,116.326838,0,244,39591.2792592593,2008-05-23,06:42:08
39.982454,116.326865,0,244,39591.2792824074,2008-05-23,06:42:10
39.98244,116.32691,0,242,39591.2793055556,2008-05-23,06:42:12
39.982425,116.326956,0,242,39591.2793287037,2008-05-23,06:42:14
39.982403,116.326977,0,243,39591.2793518519,2008-05-23,06:42:16
39.982412,116.327021,0,241,39591.279375,2008-05-23,06:42:18
39.982431,116.327151,0,237,39591.2793981481,2008-05-23,06:42:20
39.982417,116.327196,0,235,39591.2794212963,2008-05-23,06:42:22
39.982379,116.327197,0,231,39591.2794444444,2008-05-23,06:42:24
39.982586,116.327277,0,242,39591.2812037037,2008-05-23,06:44:56
39.982721,116.327246,0,242,39591.2812268519,2008-05-23,06:44:58
39.982855,116.327228,0,241,39591.28125,2008-05-23,06:45:00
39.982965,116.327215,0,240,39591.2812731481,2008-05-23,06:45:02
39.983022,116.3272,0,238,39591.2812962963,2008-05-23,06:45:04
39.983108,116.327142,0,236,39591.2813194444,2008-05-23,06:45:06
39.983163,116.327143,0,235,39591.2813425926,2008-05-23,06:45:08
39.983238,116.327143,0,239,39591.2813657407,2008-05-23,06:45:10
39.983317,116.327141,0,241,39591.2813888889,2008-05-23,06:45:12
39.983458,116.327124,0,240,39591.281412037,2008-05-23,06:45:14
39.983575,116.327085,0,241,39591.2814351852,2008-05-23,06:45:16
39.983809,116.327277,0,241,39591.2814583333,2008-05-23,06:45:18
39.983954,116.327306,0,240,39591.2814814815,2008-05-23,06:45:20
39.984099,116.327347,0,239,39591.2815046296,2008-05-23,06:45:22
39.984226,116.327363,0,237,39591.2815277778,2008-05-23,06:45:24
39.984335,116.327334,0,235,39591.2815509259,2008-05-23,06:45:26
39.984405,116.327313,0,233,39591.2815740741,2008-05-23,06:45:28
39.984467,116.32731,0,230,39591.2815972222,2008-05-23,06:45:30
39.984551,116.327273,0,225,39591.2816203704,2008-05-23,06:45:32
39.984627,116.327246,0,219,39591.2816435185,2008-05-23,06:45:34
39.984645,116.327315,0,213,39591.2816666667,2008-05-23,06:45:36
39.984636,116.327477,0,208,39591.2816898148,2008-05-23,06:45:38
39.984627,116.327671,0,202,39591.281712963,2008-05-23,06:45:40
39.984623,116.32792,0,195,39591.2817361111,2008-05-23,06:45:42
39.984627,116.328193,0,191,39591.2817592593,2008-05-23,06:45:44
39.984622,116.328478,0,187,39591.2817824074,2008-05-23,06:45:46
39.984629,116.32877,0,183,39591.2818055556,2008-05-23,06:45:48
39.984655,116.329072,0,181,39591.2818287037,2008-05-23,06:45:50
39.984664,116.329389,0,177,39591.2818518518,2008-05-23,06:45:52
39.984663,116.329715,0,174,39591.281875,2008-05-23,06:45:54
39.984664,116.330079,0,170,39591.2818981481,2008-05-23,06:45:56
39.984676,116.330483,0,167,39591.2819212963,2008-05-23,06:45:58
39.984689,116.33091,0,163,39591.2819444444,2008-05-23,06:46:00
39.984714,116.331325,0,160,39591.2819675926,2008-05-23,06:46:02
39.984739,116.331742,0,156,39591.2819907407,2008-05-23,06:46:04
39.984764,116.332144,0,152,39591.2820138889,2008-05-23,06:46:06
39.984783,116.332557,0,149,39591.282037037,2008-05-23,06:46:08
39.984829,116.333048,0,146,39591.2820601852,2008-05-23,06:46:10
39.984835,116.333523,0,144,39591.2820833333,2008-05-23,06:46:12
39.984846,116.33402,0,140,39591.2821064815,2008-05-23,06:46:14
39.984841,116.334484,0,139,39591.2821296296,2008-05-23,06:46:16
39.984858,116.33496,0,137,39591.2821527778,2008-05-23,06:46:18
39.984853,116.335419,0,136,39591.2821759259,2008-05-23,06:46:20
39.984857,116.335845,0,136,39591.2821990741,2008-05-23,06:46:22
39.984872,116.336256,0,137,39591.2822222222,2008-05-23,06:46:24
39.984882,116.336643,0,137,39591.2822453704,2008-05-23,06:46:26
39.984866,116.336963,0,137,39591.2822685185,2008-05-23,06:46:28
39.984858,116.337245,0,136,39591.2822916667,2008-05-23,06:46:30
39.984848,116.337513,0,136,39591.2823148148,2008-05-23,06:46:32
39.984854,116.337767,0,135,39591.282337963,2008-05-23,06:46:34
39.984914,116.337963,0,133,39591.2823611111,2008-05-23,06:46:36
39.984941,116.338228,0,132,39591.2823842593,2008-05-23,06:46:38
39.984956,116.338488,0,131,39591.2824074074,2008-05-23,06:46:40
39.984973,116.338744,0,130,39591.2824305556,2008-05-23,06:46:42
39.984991,116.338979,0,129,39591.2824537037,2008-05-23,06:46:44
39.984997,116.339102,0,127,39591.2824768518,2008-05-23,06:46:46
39.985005,116.33923,0,125,39591.2825,2008-05-23,06:46:48
39.98503,116.339218,0,122,39591.2825231481,2008-05-23,06:46:50
39.985036,116.339214,0,123,39591.2825462963,2008-05-23,06:46:52
39.985037,116.339208,0,122,39591.2825694444,2008-05-23,06:46:54
39.985037,116.339209,0,122,39591.2825925926,2008-05-23,06:46:56
39.985037,116.33921,0,121,39591.2826157407,2008-05-23,06:46:58
39.985037,116.339218,0,121,39591.2826388889,2008-05-23,06:47:00
39.985034,116.339237,0,121,39591.282662037,2008-05-23,06:47:02
39.984999,116.339338,0,121,39591.2826851852,2008-05-23,06:47:04
39.984982,116.339484,0,121,39591.2827083333,2008-05-23,06:47:06
39.984973,116.339674,0,121,39591.2827314815,2008-05-23,06:47:08
39.984981,116.339906,0,122,39591.2827546296,2008-05-23,06:47:10
39.985018,116.340173,0,122,39591.2827777778,2008-05-23,06:47:12
39.98503,116.340445,0,122,39591.2828009259,2008-05-23,06:47:14
39.985047,116.34074,0,122,39591.2828240741,2008-05-23,06:47:16
39.985051,116.341017,0,122,39591.2828472222,2008-05-23,06:47:18
39.985058,116.341292,0,122,39591.2828703704,2008-05-23,06:47:20
39.985054,116.341546,0,122,39591.2828935185,2008-05-23,06:47:22
39.985038,116.341724,0,122,39591.2829166667,2008-05-23,06:47:24
39.98503,116.341864,0,123,39591.2829398148,2008-05-23,06:47:26
39.98507,116.341901,0,123,39591.282962963,2008-05-23,06:47:28
39.985071,116.341956,0,123,39591.2829861111,2008-05-23,06:47:30
39.985094,116.342006,0,123,39591.2830092593,2008-05-23,06:47:32
39.985101,116.342038,0,122,39591.2830324074,2008-05-23,06:47:34
39.985101,116.342045,0,123,39591.2830555556,2008-05-23,06:47:36
39.985101,116.34205,0,123,39591.2830787037,2008-05-23,06:47:38
39.985101,116.342056,0,123,39591.2831018518,2008-05-23,06:47:40
39.985102,116.342069,0,124,39591.283125,2008-05-23,06:47:42
39.985104,116.342088,0,125,39591.2831481481,2008-05-23,06:47:44
39.985087,116.34212,0,127,39591.2831712963,2008-05-23,06:47:46
39.985119,116.34214,0,127,39591.2831944444,2008-05-23,06:47:48
39.985125,116.34226,0,129,39591.2832175926,2008-05-23,06:47:50
39.985137,116.342384,0,131,39591.2832407407,2008-05-23,06:47:52
39.985143,116.342509,0,133,39591.2832638889,2008-05-23,06:47:54
39.985152,116.342593,0,134,39591.283287037,2008-05-23,06:47:56
39.985147,116.342646,0,134,39591.2833101852,2008-05-23,06:47:58
39.985145,116.34269,0,135,39591.2833333333,2008-05-23,06:48:00
39.985136,116.34272,0,136,39591.2833564815,2008-05-23,06:48:02
39.985117,116.342762,0,137,39591.2833796296,2008-05-23,06:48:04
39.985113,116.342816,0,138,39591.2834027778,2008-05-23,06:48:06
39.985109,116.342865,0,139,39591.2834259259,2008-05-23,06:48:08
39.985104,116.342916,0,140,39591.2834490741,2008-05-23,06:48:10
39.985129,116.342998,0,142,39591.2834722222,2008-05-23,06:48:12
39.98513,116.343078,0,144,39591.2834953704,2008-05-23,06:48:14
39.985134,116.343127,0,146,39591.2835185185,2008-05-23,06:48:16
39.985118,116.343232,0,149,39591.2835416667,2008-05-23,06:48:18
39.985121,116.343322,0,153,39591.2835648148,2008-05-23,06:48:20
39.985097,116.343351,0,156,39591.283587963,2008-05-23,06:48:22
39.985126,116.343492,0,155,39591.2836111111,2008-05-23,06:48:24
39.985141,116.343615,0,155,39591.2836342593,2008-05-23,06:48:26
39.985139,116.343689,0,156,39591.2836574074,2008-05-23,06:48:28
39.985153,116.343748,0,157,39591.2836805556,2008-05-23,06:48:30
39.985168,116.343774,0,159,39591.2837037037,2008-05-23,06:48:32
39.985176,116.34379,0,161,39591.2837268518,2008-05-23,06:48:34
39.985178,116.34382,0,162,39591.28375,2008-05-23,06:48:36
39.985184,116.343845,0,164,39591.2837731481,2008-05-23,06:48:38
39.9852,116.343889,0,164,39591.2837962963,2008-05-23,06:48:40
39.985207,116.343925,0,165,39591.2838194444,2008-05-23,06:48:42
39.985211,116.343953,0,167,39591.2838425926,2008-05-23,06:48:44
39.985212,116.343987,0,168,39591.2838657407,2008-05-23,06:48:46
39.985205,116.344023,0,169,39591.2838888889,2008-05-23,06:48:48
39.9852,116.34407,0,170,39591.283912037,2008-05-23,06:48:50
39.985191,116.34413,0,171,39591.2839351852,2008-05-23,06:48:52
39.985191,116.344211,0,172,39591.2839583333,2008-05-23,06:48:54
39.985194,116.344308,0,173,39591.2839814815,2008-05-23,06:48:56
39.985197,116.344383,0,175,39591.2840046296,2008-05-23,06:48:58
39.985186,116.344446,0,176,39591.2840277778,2008-05-23,06:49:00
39.985168,116.344501,0,178,39591.2840509259,2008-05-23,06:49:02
39.985155,116.344584,0,179,39591.2840740741,2008-05-23,06:49:04
39.985165,116.344706,0,180,39591.2840972222,2008-05-23,06:49:06
39.985157,116.344815,0,181,39591.2841203704,2008-05-23,06:49:08
39.985148,116.344902,0,182,39591.2841435185,2008-05-23,06:49:10
39.985134,116.344955,0,183,39591.2841666667,2008-05-23,06:49:12
39.985121,116.344996,0,184,39591.2841898148,2008-05-23,06:49:14
39.985111,116.345045,0,187,39591.284212963,2008-05-23,06:49:16
39.985122,116.345093,0,189,39591.2842361111,2008-05-23,06:49:18
39.985125,116.345113,0,188,39591.2842592593,2008-05-23,06:49:20
39.985127,116.345131,0,189,39591.2842824074,2008-05-23,06:49:22
39.98513,116.345142,0,190,39591.2843055556,2008-05-23,06:49:24
39.985132,116.345152,0,192,39591.2843287037,2008-05-23,06:49:26
39.985134,116.345164,0,193,39591.2843518518,2008-05-23,06:49:28
39.985134,116.345169,0,195,39591.284375,2008-05-23,06:49:30
39.985134,116.345174,0,195,39591.2843981481,2008-05-23,06:49:32
39.985134,116.345179,0,195,39591.2844212963,2008-05-23,06:49:34
39.985134,116.345184,0,195,39591.2844444444,2008-05-23,06:49:36
39.985133,116.345188,0,195,39591.2844675926,2008-05-23,06:49:38
39.985134,116.34519,0,196,39591.2844907407,2008-05-23,06:49:40
39.985134,116.345194,0,196,39591.2845138889,2008-05-23,06:49:42
39.985134,116.345195,0,196,39591.284537037,2008-05-23,06:49:44
39.985135,116.345201,0,196,39591.2845601852,2008-05-23,06:49:46
39.985135,116.345203,0,197,39591.2845833333,2008-05-23,06:49:48
39.985135,116.345204,0,197,39591.2846064815,2008-05-23,06:49:50
39.985135,116.345202,0,197,39591.2846296296,2008-05-23,06:49:52
39.985135,116.345199,0,197,39591.2846527778,2008-05-23,06:49:54
39.985135,116.345204,0,197,39591.2846759259,2008-05-23,06:49:56
39.985133,116.34522,0,197,39591.2846990741,2008-05-23,06:49:58
39.985135,116.34523,0,194,39591.2847222222,2008-05-23,06:50:00
39.98515,116.345262,0,193,39591.2847453704,2008-05-23,06:50:02
39.98515,116.345608,0,181,39591.2857407407,2008-05-23,06:51:28
39.985143,116.345676,0,182,39591.2857638889,2008-05-23,06:51:30
39.985157,116.345813,0,185,39591.285787037,2008-05-23,06:51:32
39.985156,116.345944,0,186,39591.2858101852,2008-05-23,06:51:34
39.985137,116.346092,0,190,39591.2858333333,2008-05-23,06:51:36
39.985109,116.346264,0,200,39591.2858564815,2008-05-23,06:51:38
39.98509,116.34646,0,214,39591.2858796296,2008-05-23,06:51:40
39.985105,116.346641,0,221,39591.2859027778,2008-05-23,06:51:42
39.985105,116.3468,0,222,39591.2859259259,2008-05-23,06:51:44
39.985107,116.346969,0,225,39591.2859490741,2008-05-23,06:51:46
39.985141,116.347144,0,228,39591.2859722222,2008-05-23,06:51:48
39.985172,116.347334,0,232,39591.2859953704,2008-05-23,06:51:50
39.98519,116.347566,0,235,39591.2860185185,2008-05-23,06:51:52
39.985203,116.347811,0,238,39591.2860416667,2008-05-23,06:51:54
39.985216,116.348065,0,241,39591.2860648148,2008-05-23,06:51:56
39.985235,116.348366,0,244,39591.286087963,2008-05-23,06:51:58
39.985234,116.348666,0,247,39591.2861111111,2008-05-23,06:52:00
39.985239,116.349044,0,250,39591.2861342593,2008-05-23,06:52:02
39.985247,116.34938,0,252,39591.2861574074,2008-05-23,06:52:04
39.98526,116.349702,0,255,39591.2861805556,2008-05-23,06:52:06
39.985286,116.350004,0,257,39591.2862037037,2008-05-23,06:52:08
39.985312,116.350263,0,259,39591.2862268519,2008-05-23,06:52:10
39.985357,116.35049,0,261,39591.28625,2008-05-23,06:52:12
39.985391,116.350689,0,263,39591.2862731481,2008-05-23,06:52:14
39.985413,116.350826,0,265,39591.2862962963,2008-05-23,06:52:16
39.98544,116.350962,0,267,39591.2863194444,2008-05-23,06:52:18
39.985457,116.351053,0,269,39591.2863425926,2008-05-23,06:52:20
39.985465,116.351101,0,270,39591.2863657407,2008-05-23,06:52:22
39.985473,116.351133,0,272,39591.2863888889,2008-05-23,06:52:24
39.985457,116.351168,0,274,39591.286412037,2008-05-23,06:52:26
39.985446,116.351187,0,275,39591.2864351852,2008-05-23,06:52:28
39.985425,116.351094,0,275,39591.2864583333,2008-05-23,06:52:30
39.985384,116.350984,0,272,39591.2864814815,2008-05-23,06:52:32
39.985354,116.350974,0,268,39591.2865046296,2008-05-23,06:52:34
39.985337,116.350948,0,252,39591.2865277778,2008-05-23,06:52:36
39.985347,116.350959,0,246,39591.2865509259,2008-05-23,06:52:38
39.985354,116.350978,0,247,39591.2865740741,2008-05-23,06:52:40
39.985374,116.351004,0,242,39591.2865972222,2008-05-23,06:52:42
39.985369,116.351026,0,240,39591.2866203704,2008-05-23,06:52:44
39.985372,116.351067,0,238,39591.2866435185,2008-05-23,06:52:46
39.985379,116.351101,0,236,39591.2866666667,2008-05-23,06:52:48
39.985392,116.351131,0,231,39591.2866898148,2008-05-23,06:52:50
39.985393,116.35115,0,222,39591.286712963,2008-05-23,06:52:52
39.985407,116.351175,0,221,39591.2867361111,2008-05-23,06:52:54
39.985398,116.351206,0,218,39591.2867592593,2008-05-23,06:52:56
39.985374,116.351236,0,216,39591.2867824074,2008-05-23,06:52:58
39.985334,116.351267,0,207,39591.2868055556,2008-05-23,06:53:00
39.985314,116.351316,0,207,39591.2868287037,2008-05-23,06:53:02
39.985304,116.351345,0,203,39591.2868518519,2008-05-23,06:53:04
39.985299,116.351384,0,204,39591.286875,2008-05-23,06:53:06
39.985298,116.351414,0,202,39591.2868981481,2008-05-23,06:53:08
39.985301,116.351464,0,199,39591.2869212963,2008-05-23,06:53:10
39.985304,116.351498,0,199,39591.2869444444,2008-05-23,06:53:12
39.985304,116.351527,0,197,39591.2869675926,2008-05-23,06:53:14
39.985288,116.351549,0,194,39591.2869907407,2008-05-23,06:53:16
39.985288,116.351579,0,188,39591.2870138889,2008-05-23,06:53:18
39.985288,116.351613,0,186,39591.287037037,2008-05-23,06:53:20
39.985289,116.351651,0,185,39591.2870601852,2008-05-23,06:53:22
39.985288,116.351676,0,183,39591.2870833333,2008-05-23,06:53:24
39.985285,116.351712,0,174,39591.2871064815,2008-05-23,06:53:26
39.985271,116.351735,0,168,39591.2871296296,2008-05-23,06:53:28
39.985248,116.351763,0,162,39591.2871527778,2008-05-23,06:53:30
39.985224,116.351784,0,156,39591.2871759259,2008-05-23,06:53:32
39.985202,116.351805,0,157,39591.2871990741,2008-05-23,06:53:34
39.985169,116.351816,0,156,39591.2872222222,2008-05-23,06:53:36
39.985144,116.351823,0,156,39591.2872453704,2008-05-23,06:53:38
39.985127,116.351829,0,155,39591.2872685185,2008-05-23,06:53:40
39.985107,116.351834,0,155,39591.2872916667,2008-05-23,06:53:42
39.98509,116.351854,0,157,39591.2873148148,2008-05-23,06:53:44
39.985071,116.35187,0,156,39591.287337963,2008-05-23,06:53:46
39.985047,116.351893,0,158,39591.2873611111,2008-05-23,06:53:48
39.98504,116.351917,0,158,39591.2873842593,2008-05-23,06:53:50
39.985031,116.351951,0,159,39591.2874074074,2008-05-23,06:53:52
39.985029,116.351991,0,160,39591.2874305556,2008-05-23,06:53:54
39.985026,116.352027,0,158,39591.2874537037,2008-05-23,06:53:56
39.985026,116.352065,0,158,39591.2874768519,2008-05-23,06:53:58
39.985017,116.352081,0,155,39591.2875,2008-05-23,06:54:00
39.985019,116.352108,0,154,39591.2875231481,2008-05-23,06:54:02
39.98501,116.352159,0,155,39591.2875462963,2008-05-23,06:54:04
39.984991,116.352205,0,156,39591.2875694444,2008-05-23,06:54:06
39.984985,116.352221,0,156,39591.2875925926,2008-05-23,06:54:08
39.984967,116.35226,0,157,39591.2876157407,2008-05-23,06:54:10
39.984971,116.352295,0,158,39591.2876388889,2008-05-23,06:54:12
39.984976,116.352343,0,158,39591.287662037,2008-05-23,06:54:14
39.984939,116.352363,0,159,39591.2876851852,2008-05-23,06:54:16
39.984934,116.352379,0,159,39591.2877083333,2008-05-23,06:54:18
39.98493,116.352387,0,160,39591.2877314815,2008-05-23,06:54:20
39.984917,116.35241,0,160,39591.2877546296,2008-05-23,06:54:22
39.984914,116.352439,0,161,39591.2877777778,2008-05-23,06:54:24
39.984906,116.352462,0,162,39591.2878009259,2008-05-23,06:54:26
39.984907,116.352485,0,164,39591.2878240741,2008-05-23,06:54:28
39.984948,116.352555,0,168,39591.2878472222,2008-05-23,06:54:30
39.984963,116.352606,0,169,39591.2878703704,2008-05-23,06:54:32
39.984981,116.352631,0,168,39591.2878935185,2008-05-23,06:54:34
39.984995,116.352684,0,170,39591.2879166667,2008-05-23,06:54:36
39.984991,116.352656,0,167,39591.2879398148,2008-05-23,06:54:38
39.985034,116.352728,0,167,39591.287962963,2008-05-23,06:54:40
39.98506,116.352793,0,168,39591.2879861111,2008-05-23,06:54:42
39.984993,116.352809,0,169,39591.2880092593,2008-05-23,06:54:44
39.984985,116.35284,0,171,39591.2880324074,2008-05-23,06:54:46
39.984987,116.352869,0,174,39591.2880555556,2008-05-23,06:54:48
39.985005,116.352912,0,175,39591.2880787037,2008-05-23,06:54:50
39.985001,116.352922,0,177,39591.2881018519,2008-05-23,06:54:52
39.985049,116.352972,0,184,39591.288125,2008-05-23,06:54:54
39.985075,116.353032,0,188,39591.2881481481,2008-05-23,06:54:56
39.985072,116.353108,0,192,39591.2881712963,2008-05-23,06:54:58
39.985073,116.353135,0,194,39591.2881944444,2008-05-23,06:55:00
39.985083,116.353174,0,197,39591.2882175926,2008-05-23,06:55:02
39.985079,116.353205,0,198,39591.2882407407,2008-05-23,06:55:04
39.985074,116.353216,0,198,39591.2882638889,2008-05-23,06:55:06
39.985061,116.353229,0,196,39591.288287037,2008-05-23,06:55:08
39.985043,116.353224,0,194,39591.2883101852,2008-05-23,06:55:10
39.985032,116.353219,0,191,39591.2883333333,2008-05-23,06:55:12
39.985033,116.353214,0,191,39591.2883564815,2008-05-23,06:55:14
39.985032,116.353208,0,191,39591.2883796296,2008-05-23,06:55:16
39.985033,116.353207,0,191,39591.2884027778,2008-05-23,06:55:18
39.985033,116.353206,0,191,39591.2884259259,2008-05-23,06:55:20
39.985033,116.353205,0,191,39591.2884490741,2008-05-23,06:55:22
39.985033,116.353205,0,191,39591.2884722222,2008-05-23,06:55:24
39.985033,116.353208,0,191,39591.2884953704,2008-05-23,06:55:26
39.985032,116.353212,0,191,39591.2885185185,2008-05-23,06:55:28
39.985028,116.353224,0,191,39591.2885416667,2008-05-23,06:55:30
39.985018,116.353246,0,191,39591.2885648148,2008-05-23,06:55:32
39.985012,116.353271,0,191,39591.288587963,2008-05-23,06:55:34
39.985011,116.353304,0,191,39591.2886111111,2008-05-23,06:55:36
39.985006,116.353324,0,191,39591.2886342593,2008-05-23,06:55:38
39.985009,116.353368,0,191,39591.2886574074,2008-05-23,06:55:40
39.985009,116.353407,0,191,39591.2886805556,2008-05-23,06:55:42
39.984999,116.353436,0,191,39591.2887037037,2008-05-23,06:55:44
39.984995,116.353486,0,191,39591.2887268519,2008-05-23,06:55:46
39.984993,116.353541,0,191,39591.28875,2008-05-23,06:55:48
39.985011,116.353624,0,191,39591.2887731481,2008-05-23,06:55:50
39.985015,116.353662,0,191,39591.2887962963,2008-05-23,06:55:52
39.985011,116.353697,0,191,39591.2888194444,2008-05-23,06:55:54
39.984994,116.353727,0,191,39591.2888425926,2008-05-23,06:55:56
39.984966,116.353756,0,191,39591.2888657407,2008-05-23,06:55:58
39.984936,116.353789,0,191,39591.2888888889,2008-05-23,06:56:00
39.984898,116.35382,0,191,39591.288912037,2008-05-23,06:56:02
39.984822,116.35377,0,191,39591.2889351852,2008-05-23,06:56:04
39.98478,116.353797,0,191,39591.2889583333,2008-05-23,06:56:06
39.984732,116.35383,0,191,39591.2889814815,2008-05-23,06:56:08
39.984679,116.353868,0,191,39591.2890046296,2008-05-23,06:56:10
39.98463,116.353904,0,192,39591.2890277778,2008-05-23,06:56:12
39.984591,116.353929,0,192,39591.2890509259,2008-05-23,06:56:14
39.984563,116.353962,0,192,39591.2890740741,2008-05-23,06:56:16
39.984541,116.353975,0,192,39591.2890972222,2008-05-23,06:56:18
39.984515,116.354005,0,192,39591.2891203704,2008-05-23,06:56:20
39.984516,116.353969,0,192,39591.2891435185,2008-05-23,06:56:22
39.984517,116.353927,0,192,39591.2891666667,2008-05-23,06:56:24
39.984527,116.353842,0,192,39591.2891898148,2008-05-23,06:56:26
39.984515,116.353828,0,193,39591.289212963,2008-05-23,06:56:28
39.984504,116.353807,0,193,39591.2892361111,2008-05-23,06:56:30
39.984638,116.353608,0,193,39591.2892592593,2008-05-23,06:56:32
39.984691,116.353474,0,192,39591.2892824074,2008-05-23,06:56:34
39.984749,116.35341,0,192,39591.2893055556,2008-05-23,06:56:36
39.984774,116.353376,0,192,39591.2893287037,2008-05-23,06:56:38
39.984805,116.353345,0,193,39591.2893518518,2008-05-23,06:56:40
39.984842,116.353331,0,193,39591.289375,2008-05-23,06:56:42
39.984868,116.353334,0,193,39591.2893981481,2008-05-23,06:56:44
39.984886,116.353324,0,193,39591.2894212963,2008-05-23,06:56:46
39.984907,116.353322,0,193,39591.2894444444,2008-05-23,06:56:48
39.984917,116.353315,0,193,39591.2894675926,2008-05-23,06:56:50
39.98492,116.353274,0,193,39591.2894907407,2008-05-23,06:56:52
39.984913,116.35323,0,193,39591.2895138889,2008-05-23,06:56:54
39.98491,116.353129,0,193,39591.289537037,2008-05-23,06:56:56
39.984929,116.353005,0,192,39591.2895601852,2008-05-23,06:56:58
39.984948,116.352907,0,192,39591.2895833333,2008-05-23,06:57:00
39.984943,116.352826,0,192,39591.2896064815,2008-05-23,06:57:02
39.984947,116.352776,0,192,39591.2896296296,2008-05-23,06:57:04
39.984973,116.352758,0,192,39591.2896527778,2008-05-23,06:57:06
39.984985,116.352736,0,192,39591.2896759259,2008-05-23,06:57:08
39.984978,116.352702,0,192,39591.2896990741,2008-05-23,06:57:10
39.984975,116.352687,0,192,39591.2897222222,2008-05-23,06:57:12
39.984977,116.352673,0,191,39591.2897453704,2008-05-23,06:57:14
39.984976,116.352665,0,191,39591.2897685185,2008-05-23,06:57:16
39.984976,116.352664,0,191,39591.2897916667,2008-05-23,06:57:18
39.984976,116.352663,0,191,39591.2898148148,2008-05-23,06:57:20
39.984976,116.352665,0,192,39591.289837963,2008-05-23,06:57:22
39.984976,116.352666,0,192,39591.2898611111,2008-05-23,06:57:24
39.984976,116.352667,0,192,39591.2898842593,2008-05-23,06:57:26
39.984976,116.352668,0,192,39591.2899074074,2008-05-23,06:57:28
39.984976,116.352673,0,192,39591.2899305556,2008-05-23,06:57:30
39.984981,116.352689,0,192,39591.2899537037,2008-05-23,06:57:32
39.984996,116.352707,0,191,39591.2899768518,2008-05-23,06:57:34
39.985012,116.352729,0,191,39591.29,2008-05-23,06:57:36
39.985024,116.352747,0,191,39591.2900231481,2008-05-23,06:57:38
39.985047,116.352764,0,191,39591.2900462963,2008-05-23,06:57:40
39.985048,116.352751,0,191,39591.2900694444,2008-05-23,06:57:42
39.985049,116.352747,0,191,39591.2900925926,2008-05-23,06:57:44
39.985042,116.352756,0,191,39591.2901157407,2008-05-23,06:57:46
39.985027,116.352768,0,191,39591.2901388889,2008-05-23,06:57:48
39.98501,116.352783,0,191,39591.290162037,2008-05-23,06:57:50
39.984991,116.352776,0,191,39591.2901851852,2008-05-23,06:57:52
39.984975,116.352766,0,191,39591.2902083333,2008-05-23,06:57:54
39.984967,116.352762,0,191,39591.2902314815,2008-05-23,06:57:56
39.984963,116.352767,0,191,39591.2902546296,2008-05-23,06:57:58
39.98489,116.352677,0,191,39591.2902777778,2008-05-23,06:58:00
39.984854,116.352618,0,191,39591.2903009259,2008-05-23,06:58:02
39.984853,116.352614,0,191,39591.2903240741,2008-05-23,06:58:04
39.984855,116.352603,0,192,39591.2903472222,2008-05-23,06:58:06
39.984809,116.352532,0,192,39591.2903703704,2008-05-23,06:58:08
39.984902,116.352398,0,185,39591.3015393519,2008-05-23,07:14:13
39.984902,116.352395,0,185,39591.3015625,2008-05-23,07:14:15
