# Supplementary material for: Research on differential privacy protection method based on user tendency
Source: PLoS One. 2023 Oct 26;18(10):e0288823. doi: 10.1371/journal.pone.0288823 (PMC10602288; doi:10.1371/journal.pone.0288823)
Supplement: S3 Data — (ZIP) [file pone.0288823.s003.zip › Data 5-3/052/Trajectory/20080525053129.plt]

Geolife trajectory
WGS 84
Altitude is in Feet
Reserved 3
0,2,255,My Track,0,0,2,8421376
0
39.985362,116.339766,0,297,39593.2301967593,2008-05-25,05:31:29
39.985279,116.339809,0,301,39593.2302199074,2008-05-25,05:31:31
39.985243,116.339794,0,338,39593.2302430556,2008-05-25,05:31:33
39.985249,116.339786,0,338,39593.2302662037,2008-05-25,05:31:35
39.985296,116.339752,0,340,39593.2302893519,2008-05-25,05:31:37
39.985334,116.339675,0,322,39593.2303125,2008-05-25,05:31:39
39.98534,116.339592,0,321,39593.2303356482,2008-05-25,05:31:41
39.98537,116.339513,0,291,39593.2303587963,2008-05-25,05:31:43
39.985381,116.339366,0,273,39593.2303819444,2008-05-25,05:31:45
39.985376,116.339253,0,281,39593.2304050926,2008-05-25,05:31:47
39.985385,116.339128,0,276,39593.2304282407,2008-05-25,05:31:49
39.985403,116.338991,0,263,39593.2304513889,2008-05-25,05:31:51
39.985408,116.338841,0,256,39593.230474537,2008-05-25,05:31:53
39.985424,116.338678,0,241,39593.2304976852,2008-05-25,05:31:55
39.985395,116.338484,0,249,39593.2305208333,2008-05-25,05:31:57
39.985396,116.338279,0,249,39593.2305439815,2008-05-25,05:31:59
39.985384,116.33808,0,247,39593.2305671296,2008-05-25,05:32:01
39.985374,116.337865,0,250,39593.2305902778,2008-05-25,05:32:03
39.985384,116.337653,0,243,39593.2306134259,2008-05-25,05:32:05
39.985376,116.337431,0,239,39593.2306365741,2008-05-25,05:32:07
39.98536,116.337196,0,237,39593.2306597222,2008-05-25,05:32:09
39.985356,116.33697,0,231,39593.2306828704,2008-05-25,05:32:11
39.985361,116.336733,0,220,39593.2307060185,2008-05-25,05:32:13
39.985357,116.336487,0,215,39593.2307291667,2008-05-25,05:32:15
39.985349,116.336235,0,207,39593.2307523148,2008-05-25,05:32:17
39.985347,116.335976,0,201,39593.230775463,2008-05-25,05:32:19
39.985349,116.335709,0,194,39593.2307986111,2008-05-25,05:32:21
39.985352,116.335458,0,191,39593.2308217593,2008-05-25,05:32:23
39.98535,116.335201,0,186,39593.2308449074,2008-05-25,05:32:25
39.985348,116.334951,0,180,39593.2308680556,2008-05-25,05:32:27
39.985337,116.334692,0,173,39593.2308912037,2008-05-25,05:32:29
39.985338,116.334425,0,167,39593.2309143519,2008-05-25,05:32:31
39.98533,116.334142,0,161,39593.2309375,2008-05-25,05:32:33
39.985328,116.333867,0,153,39593.2309606481,2008-05-25,05:32:35
39.985329,116.333595,0,147,39593.2309837963,2008-05-25,05:32:37
39.985312,116.333336,0,140,39593.2310069444,2008-05-25,05:32:39
39.985291,116.333084,0,134,39593.2310300926,2008-05-25,05:32:41
39.985288,116.332845,0,128,39593.2310532407,2008-05-25,05:32:43
39.985279,116.332602,0,120,39593.2310763889,2008-05-25,05:32:45
39.985269,116.332371,0,117,39593.231099537,2008-05-25,05:32:47
39.985263,116.33214,0,112,39593.2311226852,2008-05-25,05:32:49
39.985255,116.33193,0,109,39593.2311458333,2008-05-25,05:32:51
39.985262,116.331723,0,105,39593.2311689815,2008-05-25,05:32:53
39.985254,116.331513,0,102,39593.2311921296,2008-05-25,05:32:55
39.985252,116.331313,0,98,39593.2312152778,2008-05-25,05:32:57
39.985245,116.331117,0,92,39593.2312384259,2008-05-25,05:32:59
39.985229,116.330948,0,94,39593.2312615741,2008-05-25,05:33:01
39.985216,116.330786,0,96,39593.2312847222,2008-05-25,05:33:03
39.985217,116.330618,0,93,39593.2313078704,2008-05-25,05:33:05
39.985211,116.330444,0,93,39593.2313310185,2008-05-25,05:33:07
39.985209,116.330288,0,93,39593.2313541667,2008-05-25,05:33:09
39.985201,116.330148,0,94,39593.2313773148,2008-05-25,05:33:11
39.985193,116.330017,0,95,39593.231400463,2008-05-25,05:33:13
39.985174,116.32988,0,99,39593.2314236111,2008-05-25,05:33:15
39.985176,116.329752,0,101,39593.2314467593,2008-05-25,05:33:17
39.985161,116.329576,0,103,39593.2314699074,2008-05-25,05:33:19
39.985142,116.32937,0,104,39593.2314930556,2008-05-25,05:33:21
39.985127,116.329183,0,105,39593.2315162037,2008-05-25,05:33:23
39.985106,116.329007,0,107,39593.2315393519,2008-05-25,05:33:25
39.985075,116.328781,0,131,39593.2315625,2008-05-25,05:33:27
39.985064,116.328604,0,134,39593.2315856481,2008-05-25,05:33:29
39.985047,116.328459,0,136,39593.2316087963,2008-05-25,05:33:31
39.985036,116.328326,0,140,39593.2316319444,2008-05-25,05:33:33
39.985051,116.328179,0,142,39593.2316550926,2008-05-25,05:33:35
39.985039,116.328038,0,144,39593.2316782407,2008-05-25,05:33:37
39.985042,116.327897,0,143,39593.2317013889,2008-05-25,05:33:39
39.985033,116.327777,0,144,39593.231724537,2008-05-25,05:33:41
39.985036,116.327691,0,145,39593.2317476852,2008-05-25,05:33:43
39.98503,116.327603,0,142,39593.2317708333,2008-05-25,05:33:45
39.98504,116.327562,0,142,39593.2317939815,2008-05-25,05:33:47
39.985025,116.327543,0,141,39593.2318171296,2008-05-25,05:33:49
39.985035,116.32723,0,132,39593.2327662037,2008-05-25,05:35:11
39.985061,116.327095,0,128,39593.2327893519,2008-05-25,05:35:13
39.985065,116.326974,0,127,39593.2328125,2008-05-25,05:35:15
39.985092,116.326855,0,126,39593.2328356481,2008-05-25,05:35:17
39.985097,116.326718,0,125,39593.2328587963,2008-05-25,05:35:19
39.985066,116.326607,0,134,39593.2328819444,2008-05-25,05:35:21
39.985055,116.326449,0,139,39593.2329050926,2008-05-25,05:35:23
39.985055,116.326246,0,139,39593.2329282407,2008-05-25,05:35:25
39.985046,116.326079,0,145,39593.2329513889,2008-05-25,05:35:27
39.985037,116.325911,0,146,39593.232974537,2008-05-25,05:35:29
39.985024,116.325711,0,145,39593.2329976852,2008-05-25,05:35:31
39.985011,116.325506,0,148,39593.2330208333,2008-05-25,05:35:33
39.984997,116.325289,0,146,39593.2330439815,2008-05-25,05:35:35
39.984999,116.325087,0,143,39593.2330671296,2008-05-25,05:35:37
39.984991,116.32493,0,147,39593.2330902778,2008-05-25,05:35:39
39.984988,116.324836,0,157,39593.2331134259,2008-05-25,05:35:41
39.984978,116.324779,0,162,39593.2331365741,2008-05-25,05:35:43
39.984973,116.324768,0,160,39593.2331597222,2008-05-25,05:35:45
39.98496,116.324755,0,160,39593.2331828704,2008-05-25,05:35:47
39.98496,116.324756,0,160,39593.2332060185,2008-05-25,05:35:49
39.98496,116.324759,0,160,39593.2332291667,2008-05-25,05:35:51
39.984959,116.32476,0,160,39593.2332523148,2008-05-25,05:35:53
39.984959,116.32476,0,161,39593.233275463,2008-05-25,05:35:55
39.984958,116.324748,0,161,39593.2332986111,2008-05-25,05:35:57
39.984947,116.324693,0,156,39593.2333217593,2008-05-25,05:35:59
39.984928,116.324619,0,157,39593.2333449074,2008-05-25,05:36:01
39.984923,116.324527,0,154,39593.2333680556,2008-05-25,05:36:03
39.984912,116.324422,0,156,39593.2333912037,2008-05-25,05:36:05
39.984907,116.32429,0,155,39593.2334143519,2008-05-25,05:36:07
39.984908,116.32416,0,155,39593.2334375,2008-05-25,05:36:09
39.984908,116.324028,0,153,39593.2334606481,2008-05-25,05:36:11
39.984898,116.323888,0,154,39593.2334837963,2008-05-25,05:36:13
39.984894,116.323722,0,148,39593.2335069444,2008-05-25,05:36:15
39.984891,116.323562,0,145,39593.2335300926,2008-05-25,05:36:17
39.984879,116.32338,0,151,39593.2335532407,2008-05-25,05:36:19
39.98488,116.323211,0,149,39593.2335763889,2008-05-25,05:36:21
39.984873,116.323058,0,153,39593.233599537,2008-05-25,05:36:23
39.984867,116.322899,0,154,39593.2336226852,2008-05-25,05:36:25
39.984865,116.322727,0,154,39593.2336458333,2008-05-25,05:36:27
39.984882,116.322563,0,159,39593.2336689815,2008-05-25,05:36:29
39.9849,116.322388,0,160,39593.2336921296,2008-05-25,05:36:31
39.984904,116.322192,0,161,39593.2337152778,2008-05-25,05:36:33
39.984903,116.321961,0,159,39593.2337384259,2008-05-25,05:36:35
39.984896,116.321703,0,155,39593.2337615741,2008-05-25,05:36:37
39.984883,116.321491,0,157,39593.2337847222,2008-05-25,05:36:39
39.984864,116.321293,0,157,39593.2338078704,2008-05-25,05:36:41
39.98484,116.321091,0,157,39593.2338310185,2008-05-25,05:36:43
39.984828,116.320867,0,150,39593.2338541667,2008-05-25,05:36:45
39.984812,116.32064,0,147,39593.2338773148,2008-05-25,05:36:47
39.984794,116.320446,0,151,39593.233900463,2008-05-25,05:36:49
39.984794,116.320227,0,157,39593.2339236111,2008-05-25,05:36:51
39.984785,116.320003,0,155,39593.2339467593,2008-05-25,05:36:53
39.98479,116.31979,0,155,39593.2339699074,2008-05-25,05:36:55
39.984799,116.319588,0,167,39593.2339930556,2008-05-25,05:36:57
39.984785,116.319354,0,167,39593.2340162037,2008-05-25,05:36:59
39.984781,116.319132,0,167,39593.2340393519,2008-05-25,05:37:01
39.984773,116.318907,0,168,39593.2340625,2008-05-25,05:37:03
39.984758,116.318678,0,170,39593.2340856481,2008-05-25,05:37:05
39.984746,116.318446,0,173,39593.2341087963,2008-05-25,05:37:07
39.98473,116.31822,0,179,39593.2341319444,2008-05-25,05:37:09
39.984722,116.317995,0,182,39593.2341550926,2008-05-25,05:37:11
39.984715,116.317762,0,183,39593.2341782407,2008-05-25,05:37:13
39.984712,116.317516,0,179,39593.2342013889,2008-05-25,05:37:15
39.984701,116.317287,0,182,39593.234224537,2008-05-25,05:37:17
39.984689,116.31705,0,184,39593.2342476852,2008-05-25,05:37:19
39.984686,116.316823,0,180,39593.2342708333,2008-05-25,05:37:21
39.984708,116.316631,0,147,39593.2342939815,2008-05-25,05:37:23
39.984702,116.316504,0,148,39593.2343171296,2008-05-25,05:37:25
39.984702,116.31646,0,151,39593.2343402778,2008-05-25,05:37:27
39.98471,116.316452,0,153,39593.2343634259,2008-05-25,05:37:29
39.984716,116.316449,0,156,39593.2343865741,2008-05-25,05:37:31
39.984716,116.316445,0,156,39593.2344097222,2008-05-25,05:37:33
39.984716,116.316443,0,157,39593.2344328704,2008-05-25,05:37:35
39.984716,116.316442,0,157,39593.2344560185,2008-05-25,05:37:37
39.984715,116.316439,0,157,39593.2344791667,2008-05-25,05:37:39
39.984715,116.316423,0,157,39593.2345023148,2008-05-25,05:37:41
39.984705,116.316357,0,156,39593.234525463,2008-05-25,05:37:43
39.984699,116.316272,0,156,39593.2345486111,2008-05-25,05:37:45
39.98468,116.316188,0,154,39593.2345717593,2008-05-25,05:37:47
39.984664,116.316089,0,153,39593.2345949074,2008-05-25,05:37:49
39.984654,116.315953,0,151,39593.2346180556,2008-05-25,05:37:51
39.984654,116.315807,0,150,39593.2346412037,2008-05-25,05:37:53
39.984653,116.315669,0,148,39593.2346643518,2008-05-25,05:37:55
39.984651,116.315507,0,146,39593.2346875,2008-05-25,05:37:57
39.984655,116.315355,0,150,39593.2347106481,2008-05-25,05:37:59
39.984652,116.315182,0,152,39593.2347337963,2008-05-25,05:38:01
39.984644,116.315006,0,158,39593.2347569444,2008-05-25,05:38:03
39.984633,116.314828,0,158,39593.2347800926,2008-05-25,05:38:05
39.984621,116.314629,0,153,39593.2348032407,2008-05-25,05:38:07
39.98461,116.314427,0,149,39593.2348263889,2008-05-25,05:38:09
39.98459,116.314225,0,150,39593.234849537,2008-05-25,05:38:11
39.984577,116.314041,0,149,39593.2348726852,2008-05-25,05:38:13
39.984573,116.313886,0,143,39593.2348958333,2008-05-25,05:38:15
39.984569,116.313741,0,148,39593.2349189815,2008-05-25,05:38:17
39.984568,116.313579,0,149,39593.2349421296,2008-05-25,05:38:19
39.984574,116.313414,0,150,39593.2349652778,2008-05-25,05:38:21
39.984577,116.313256,0,148,39593.2349884259,2008-05-25,05:38:23
39.984574,116.313104,0,146,39593.2350115741,2008-05-25,05:38:25
39.984573,116.312962,0,145,39593.2350347222,2008-05-25,05:38:27
39.984562,116.312824,0,149,39593.2350578704,2008-05-25,05:38:29
39.984558,116.312679,0,150,39593.2350810185,2008-05-25,05:38:31
39.984557,116.312548,0,153,39593.2351041667,2008-05-25,05:38:33
39.98456,116.312413,0,148,39593.2351273148,2008-05-25,05:38:35
39.984561,116.312292,0,147,39593.235150463,2008-05-25,05:38:37
39.984564,116.312165,0,143,39593.2351736111,2008-05-25,05:38:39
39.984572,116.312043,0,139,39593.2351967593,2008-05-25,05:38:41
39.984576,116.311922,0,138,39593.2352199074,2008-05-25,05:38:43
39.984569,116.311799,0,137,39593.2352430556,2008-05-25,05:38:45
39.984569,116.311683,0,135,39593.2352662037,2008-05-25,05:38:47
39.984571,116.311571,0,137,39593.2352893518,2008-05-25,05:38:49
39.984571,116.311473,0,138,39593.2353125,2008-05-25,05:38:51
39.984575,116.311371,0,143,39593.2353356481,2008-05-25,05:38:53
39.984568,116.311284,0,138,39593.2353587963,2008-05-25,05:38:55
39.984559,116.31122,0,144,39593.2353819444,2008-05-25,05:38:57
39.984561,116.31118,0,139,39593.2354050926,2008-05-25,05:38:59
39.984555,116.311143,0,138,39593.2354282407,2008-05-25,05:39:01
39.984555,116.311132,0,139,39593.2354513889,2008-05-25,05:39:03
39.98456,116.311129,0,142,39593.235474537,2008-05-25,05:39:05
39.98456,116.311128,0,142,39593.2354976852,2008-05-25,05:39:07
39.984561,116.311128,0,142,39593.2355208333,2008-05-25,05:39:09
39.984561,116.311129,0,142,39593.2355439815,2008-05-25,05:39:11
39.984561,116.311131,0,142,39593.2355671296,2008-05-25,05:39:13
39.984561,116.311131,0,143,39593.2355902778,2008-05-25,05:39:15
39.984561,116.31113,0,143,39593.2356134259,2008-05-25,05:39:17
39.984561,116.311131,0,143,39593.2356365741,2008-05-25,05:39:19
39.984561,116.311131,0,143,39593.2356597222,2008-05-25,05:39:21
39.98456,116.31113,0,143,39593.2356828704,2008-05-25,05:39:23
39.98456,116.31113,0,143,39593.2357060185,2008-05-25,05:39:25
39.984561,116.31113,0,143,39593.2357291667,2008-05-25,05:39:27
39.984561,116.311129,0,143,39593.2357523148,2008-05-25,05:39:29
39.984561,116.311128,0,143,39593.235775463,2008-05-25,05:39:31
39.98456,116.311128,0,143,39593.2357986111,2008-05-25,05:39:33
39.98456,116.311126,0,143,39593.2358217593,2008-05-25,05:39:35
39.98456,116.311125,0,143,39593.2358449074,2008-05-25,05:39:37
39.98456,116.311123,0,143,39593.2358680556,2008-05-25,05:39:39
39.98456,116.311121,0,143,39593.2358912037,2008-05-25,05:39:41
39.98456,116.311119,0,143,39593.2359143518,2008-05-25,05:39:43
39.98456,116.311117,0,143,39593.2359375,2008-05-25,05:39:45
39.984559,116.311112,0,143,39593.2359606481,2008-05-25,05:39:47
39.984559,116.311109,0,143,39593.2359837963,2008-05-25,05:39:49
39.98456,116.311111,0,143,39593.2360069444,2008-05-25,05:39:51
39.98456,116.311113,0,143,39593.2360300926,2008-05-25,05:39:53
39.98456,116.311112,0,143,39593.2360532407,2008-05-25,05:39:55
39.98456,116.311109,0,143,39593.2360763889,2008-05-25,05:39:57
39.984559,116.311103,0,143,39593.236099537,2008-05-25,05:39:59
39.984559,116.311093,0,143,39593.2361226852,2008-05-25,05:40:01
39.984558,116.311082,0,143,39593.2361458333,2008-05-25,05:40:03
39.984558,116.311073,0,143,39593.2361689815,2008-05-25,05:40:05
39.984557,116.311068,0,143,39593.2361921296,2008-05-25,05:40:07
39.984557,116.311065,0,143,39593.2362152778,2008-05-25,05:40:09
39.984556,116.311053,0,142,39593.2362384259,2008-05-25,05:40:11
39.984553,116.311006,0,143,39593.2362615741,2008-05-25,05:40:13
39.984554,116.310921,0,144,39593.2362847222,2008-05-25,05:40:15
39.984555,116.310827,0,143,39593.2363078704,2008-05-25,05:40:17
39.984545,116.310724,0,142,39593.2363310185,2008-05-25,05:40:19
39.984528,116.310609,0,145,39593.2363541667,2008-05-25,05:40:21
39.98453,116.310444,0,146,39593.2363773148,2008-05-25,05:40:23
39.984524,116.310291,0,146,39593.236400463,2008-05-25,05:40:25
39.984499,116.310142,0,146,39593.2364236111,2008-05-25,05:40:27
39.984488,116.31,0,146,39593.2364467593,2008-05-25,05:40:29
39.984485,116.309856,0,149,39593.2364699074,2008-05-25,05:40:31
39.984478,116.309694,0,151,39593.2364930556,2008-05-25,05:40:33
39.984468,116.309508,0,155,39593.2365162037,2008-05-25,05:40:35
39.984469,116.309322,0,160,39593.2365393518,2008-05-25,05:40:37
39.984482,116.309144,0,155,39593.2365625,2008-05-25,05:40:39
39.98448,116.308968,0,150,39593.2365856481,2008-05-25,05:40:41
39.984488,116.308779,0,144,39593.2366087963,2008-05-25,05:40:43
39.984495,116.308581,0,141,39593.2366319444,2008-05-25,05:40:45
39.984486,116.308378,0,139,39593.2366550926,2008-05-25,05:40:47
39.984493,116.308179,0,134,39593.2366782407,2008-05-25,05:40:49
39.984486,116.307962,0,134,39593.2367013889,2008-05-25,05:40:51
39.984487,116.307757,0,134,39593.236724537,2008-05-25,05:40:53
39.984476,116.30754,0,135,39593.2367476852,2008-05-25,05:40:55
39.984469,116.307336,0,133,39593.2367708333,2008-05-25,05:40:57
39.984443,116.307136,0,131,39593.2367939815,2008-05-25,05:40:59
39.984428,116.306999,0,132,39593.2368171296,2008-05-25,05:41:01
39.984414,116.306963,0,147,39593.2368402778,2008-05-25,05:41:03
39.984389,116.306969,0,155,39593.2368634259,2008-05-25,05:41:05
39.984394,116.306967,0,152,39593.2368865741,2008-05-25,05:41:07
39.984394,116.306977,0,153,39593.2369097222,2008-05-25,05:41:09
39.984393,116.306986,0,155,39593.2369328704,2008-05-25,05:41:11
39.984393,116.306994,0,157,39593.2369560185,2008-05-25,05:41:13
39.984393,116.306999,0,158,39593.2369791667,2008-05-25,05:41:15
39.984393,116.307005,0,159,39593.2370023148,2008-05-25,05:41:17
39.984393,116.307013,0,160,39593.237025463,2008-05-25,05:41:19
39.984392,116.307024,0,160,39593.2370486111,2008-05-25,05:41:21
39.984392,116.307033,0,161,39593.2370717593,2008-05-25,05:41:23
39.984393,116.307041,0,162,39593.2370949074,2008-05-25,05:41:25
39.984397,116.307052,0,162,39593.2371180556,2008-05-25,05:41:27
39.984397,116.30705,0,162,39593.2371412037,2008-05-25,05:41:29
39.984393,116.307011,0,155,39593.2371643518,2008-05-25,05:41:31
39.984396,116.306973,0,155,39593.2371875,2008-05-25,05:41:33
39.984409,116.306935,0,155,39593.2372106481,2008-05-25,05:41:35
39.984425,116.3069,0,156,39593.2372337963,2008-05-25,05:41:37
39.984427,116.306875,0,158,39593.2372569444,2008-05-25,05:41:39
39.984425,116.306837,0,157,39593.2372800926,2008-05-25,05:41:41
39.984437,116.306816,0,160,39593.2373032407,2008-05-25,05:41:43
39.984442,116.306759,0,161,39593.2373263889,2008-05-25,05:41:45
39.984463,116.306744,0,163,39593.237349537,2008-05-25,05:41:47
39.984481,116.30672,0,165,39593.2373726852,2008-05-25,05:41:49
39.984504,116.306704,0,167,39593.2373958333,2008-05-25,05:41:51
39.98454,116.306707,0,168,39593.2374189815,2008-05-25,05:41:53
39.984568,116.306682,0,170,39593.2374421296,2008-05-25,05:41:55
39.984599,116.30666,0,171,39593.2374652778,2008-05-25,05:41:57
39.984613,116.306651,0,172,39593.2374884259,2008-05-25,05:41:59
39.984644,116.306626,0,172,39593.2375115741,2008-05-25,05:42:01
39.984664,116.306619,0,173,39593.2375347222,2008-05-25,05:42:03
39.984677,116.306614,0,175,39593.2375578704,2008-05-25,05:42:05
39.984703,116.30663,0,178,39593.2375810185,2008-05-25,05:42:07
39.984742,116.306651,0,180,39593.2376041667,2008-05-25,05:42:09
39.984774,116.306655,0,182,39593.2376273148,2008-05-25,05:42:11
39.984791,116.306632,0,185,39593.237650463,2008-05-25,05:42:13
39.984835,116.306623,0,186,39593.2376736111,2008-05-25,05:42:15
39.98485,116.30658,0,189,39593.2376967593,2008-05-25,05:42:17
39.984898,116.306561,0,191,39593.2377199074,2008-05-25,05:42:19
39.984935,116.306548,0,193,39593.2377430556,2008-05-25,05:42:21
39.984956,116.306546,0,195,39593.2377662037,2008-05-25,05:42:23
39.984997,116.306572,0,198,39593.2377893519,2008-05-25,05:42:25
39.98502,116.306586,0,199,39593.2378125,2008-05-25,05:42:27
39.985076,116.306562,0,198,39593.2378356481,2008-05-25,05:42:29
39.985104,116.306566,0,190,39593.2378587963,2008-05-25,05:42:31
39.98514,116.306562,0,181,39593.2378819444,2008-05-25,05:42:33
39.985178,116.306537,0,178,39593.2379050926,2008-05-25,05:42:35
39.98519,116.306514,0,181,39593.2379282407,2008-05-25,05:42:37
39.985198,116.306485,0,177,39593.2379513889,2008-05-25,05:42:39
39.98522,116.306448,0,175,39593.237974537,2008-05-25,05:42:41
39.985248,116.306427,0,174,39593.2379976852,2008-05-25,05:42:43
39.985271,116.306397,0,173,39593.2380208333,2008-05-25,05:42:45
39.985296,116.306366,0,171,39593.2380439815,2008-05-25,05:42:47
39.98531,116.306341,0,169,39593.2380671296,2008-05-25,05:42:49
39.98533,116.306314,0,169,39593.2380902778,2008-05-25,05:42:51
39.985338,116.306285,0,167,39593.2381134259,2008-05-25,05:42:53
39.985341,116.306242,0,163,39593.2381365741,2008-05-25,05:42:55
39.98535,116.30621,0,159,39593.2381597222,2008-05-25,05:42:57
39.985367,116.306183,0,156,39593.2381828704,2008-05-25,05:42:59
39.985377,116.306158,0,154,39593.2382060185,2008-05-25,05:43:01
39.985378,116.306124,0,150,39593.2382291667,2008-05-25,05:43:03
39.985362,116.306081,0,147,39593.2382523148,2008-05-25,05:43:05
39.985349,116.306032,0,142,39593.238275463,2008-05-25,05:43:07
39.985355,116.305993,0,136,39593.2382986111,2008-05-25,05:43:09
39.98537,116.305951,0,134,39593.2383217593,2008-05-25,05:43:11
39.985379,116.305909,0,132,39593.2383449074,2008-05-25,05:43:13
39.985343,116.305836,0,132,39593.2383680556,2008-05-25,05:43:15
39.985327,116.305765,0,132,39593.2383912037,2008-05-25,05:43:17
39.985309,116.305714,0,136,39593.2384143519,2008-05-25,05:43:19
39.985307,116.305672,0,133,39593.2384375,2008-05-25,05:43:21
39.985292,116.305618,0,135,39593.2384606482,2008-05-25,05:43:23
39.985301,116.305597,0,141,39593.2384837963,2008-05-25,05:43:25
39.985323,116.30558,0,141,39593.2385069444,2008-05-25,05:43:27
39.985342,116.305558,0,140,39593.2385300926,2008-05-25,05:43:29
39.985365,116.305545,0,137,39593.2385532407,2008-05-25,05:43:31
39.985384,116.305527,0,138,39593.2385763889,2008-05-25,05:43:33
39.9854,116.305534,0,137,39593.238599537,2008-05-25,05:43:35
39.985425,116.305526,0,136,39593.2386226852,2008-05-25,05:43:37
39.985452,116.305521,0,137,39593.2386458333,2008-05-25,05:43:39
39.985475,116.305511,0,137,39593.2386689815,2008-05-25,05:43:41
39.985489,116.305494,0,136,39593.2386921296,2008-05-25,05:43:43
39.985521,116.30549,0,136,39593.2387152778,2008-05-25,05:43:45
39.985551,116.305486,0,136,39593.2387384259,2008-05-25,05:43:47
39.985588,116.305478,0,138,39593.2387615741,2008-05-25,05:43:49
39.985619,116.305472,0,137,39593.2387847222,2008-05-25,05:43:51
39.985641,116.305455,0,137,39593.2388078704,2008-05-25,05:43:53
39.985677,116.305444,0,136,39593.2388310185,2008-05-25,05:43:55
39.985704,116.30546,0,136,39593.2388541667,2008-05-25,05:43:57
39.985737,116.305467,0,138,39593.2388773148,2008-05-25,05:43:59
39.985757,116.305453,0,138,39593.238900463,2008-05-25,05:44:01
39.985793,116.305443,0,136,39593.2389236111,2008-05-25,05:44:03
39.985813,116.305445,0,136,39593.2389467593,2008-05-25,05:44:05
39.985858,116.305447,0,132,39593.2389699074,2008-05-25,05:44:07
39.985894,116.305457,0,129,39593.2389930556,2008-05-25,05:44:09
39.985914,116.305454,0,138,39593.2390162037,2008-05-25,05:44:11
39.98594,116.305448,0,139,39593.2390393519,2008-05-25,05:44:13
39.985948,116.305421,0,148,39593.2390625,2008-05-25,05:44:15
39.985967,116.305412,0,153,39593.2390856481,2008-05-25,05:44:17
39.986008,116.305427,0,159,39593.2391087963,2008-05-25,05:44:19
39.986059,116.30542,0,162,39593.2391319444,2008-05-25,05:44:21
39.986101,116.30544,0,164,39593.2391550926,2008-05-25,05:44:23
39.986126,116.305448,0,166,39593.2391782407,2008-05-25,05:44:25
39.98616,116.305465,0,168,39593.2392013889,2008-05-25,05:44:27
39.986203,116.305471,0,173,39593.239224537,2008-05-25,05:44:29
39.986222,116.305487,0,177,39593.2392476852,2008-05-25,05:44:31
39.986243,116.305498,0,182,39593.2392708333,2008-05-25,05:44:33
39.986269,116.305498,0,184,39593.2392939815,2008-05-25,05:44:35
39.986287,116.30549,0,186,39593.2393171296,2008-05-25,05:44:37
39.986302,116.305485,0,187,39593.2393402778,2008-05-25,05:44:39
39.986341,116.305476,0,188,39593.2393634259,2008-05-25,05:44:41
39.98637,116.305485,0,185,39593.2393865741,2008-05-25,05:44:43
39.986397,116.305476,0,186,39593.2394097222,2008-05-25,05:44:45
39.986417,116.305467,0,187,39593.2394328704,2008-05-25,05:44:47
39.986449,116.305464,0,188,39593.2394560185,2008-05-25,05:44:49
39.986479,116.305461,0,182,39593.2394791667,2008-05-25,05:44:51
39.986522,116.305466,0,165,39593.2395023148,2008-05-25,05:44:53
39.986561,116.305457,0,159,39593.239525463,2008-05-25,05:44:55
39.986597,116.305462,0,150,39593.2395486111,2008-05-25,05:44:57
39.986637,116.305481,0,143,39593.2395717593,2008-05-25,05:44:59
39.986662,116.305482,0,140,39593.2395949074,2008-05-25,05:45:01
39.986687,116.305483,0,138,39593.2396180556,2008-05-25,05:45:03
39.986723,116.305485,0,134,39593.2396412037,2008-05-25,05:45:05
39.986749,116.305463,0,130,39593.2396643519,2008-05-25,05:45:07
39.986771,116.30545,0,127,39593.2396875,2008-05-25,05:45:09
39.986794,116.305453,0,124,39593.2397106481,2008-05-25,05:45:11
39.986824,116.305477,0,119,39593.2397337963,2008-05-25,05:45:13
39.986866,116.30548,0,120,39593.2397569444,2008-05-25,05:45:15
39.986893,116.305495,0,126,39593.2397800926,2008-05-25,05:45:17
39.986919,116.305493,0,127,39593.2398032407,2008-05-25,05:45:19
39.986956,116.305494,0,126,39593.2398263889,2008-05-25,05:45:21
39.986979,116.305484,0,130,39593.239849537,2008-05-25,05:45:23
39.987009,116.305468,0,134,39593.2398726852,2008-05-25,05:45:25
39.987031,116.305465,0,135,39593.2398958333,2008-05-25,05:45:27
39.987054,116.305461,0,139,39593.2399189815,2008-05-25,05:45:29
39.987083,116.30546,0,144,39593.2399421296,2008-05-25,05:45:31
39.987106,116.305447,0,148,39593.2399652778,2008-05-25,05:45:33
39.987125,116.305437,0,152,39593.2399884259,2008-05-25,05:45:35
39.987131,116.305422,0,155,39593.2400115741,2008-05-25,05:45:37
39.987157,116.305411,0,156,39593.2400347222,2008-05-25,05:45:39
39.987202,116.305403,0,155,39593.2400578704,2008-05-25,05:45:41
39.987238,116.305397,0,155,39593.2400810185,2008-05-25,05:45:43
39.987263,116.305383,0,154,39593.2401041667,2008-05-25,05:45:45
39.987292,116.305386,0,151,39593.2401273148,2008-05-25,05:45:47
39.987323,116.30536,0,149,39593.240150463,2008-05-25,05:45:49
39.987347,116.305347,0,148,39593.2401736111,2008-05-25,05:45:51
39.987379,116.30532,0,147,39593.2401967593,2008-05-25,05:45:53
39.987408,116.305316,0,148,39593.2402199074,2008-05-25,05:45:55
39.987445,116.305299,0,150,39593.2402430556,2008-05-25,05:45:57
39.987465,116.305279,0,152,39593.2402662037,2008-05-25,05:45:59
39.987499,116.305276,0,152,39593.2402893519,2008-05-25,05:46:01
39.987544,116.305291,0,149,39593.2403125,2008-05-25,05:46:03
39.987585,116.305303,0,148,39593.2403356481,2008-05-25,05:46:05
39.987622,116.305292,0,147,39593.2403587963,2008-05-25,05:46:07
39.987655,116.305302,0,142,39593.2403819444,2008-05-25,05:46:09
39.987683,116.305298,0,146,39593.2404050926,2008-05-25,05:46:11
39.987705,116.305292,0,146,39593.2404282407,2008-05-25,05:46:13
39.987725,116.305282,0,146,39593.2404513889,2008-05-25,05:46:15
39.987762,116.305279,0,147,39593.240474537,2008-05-25,05:46:17
39.987818,116.305295,0,144,39593.2404976852,2008-05-25,05:46:19
39.987837,116.305291,0,144,39593.2405208333,2008-05-25,05:46:21
39.987856,116.305283,0,144,39593.2405439815,2008-05-25,05:46:23
39.987881,116.305282,0,143,39593.2405671296,2008-05-25,05:46:25
39.987936,116.305299,0,144,39593.2405902778,2008-05-25,05:46:27
39.987955,116.305299,0,144,39593.2406134259,2008-05-25,05:46:29
39.987982,116.305314,0,142,39593.2406365741,2008-05-25,05:46:31
39.988011,116.305312,0,140,39593.2406597222,2008-05-25,05:46:33
39.988042,116.305312,0,142,39593.2406828704,2008-05-25,05:46:35
39.988064,116.305324,0,142,39593.2407060185,2008-05-25,05:46:37
39.98808,116.305342,0,139,39593.2407291667,2008-05-25,05:46:39
39.988088,116.305378,0,140,39593.2407523148,2008-05-25,05:46:41
39.988087,116.305407,0,138,39593.240775463,2008-05-25,05:46:43
39.988098,116.305443,0,137,39593.2407986111,2008-05-25,05:46:45
39.9881,116.305482,0,135,39593.2408217593,2008-05-25,05:46:47
39.98812,116.305534,0,135,39593.2408449074,2008-05-25,05:46:49
39.988118,116.305573,0,135,39593.2408680556,2008-05-25,05:46:51
39.988128,116.305613,0,135,39593.2408912037,2008-05-25,05:46:53
39.988144,116.305659,0,135,39593.2409143519,2008-05-25,05:46:55
39.988159,116.305711,0,137,39593.2409375,2008-05-25,05:46:57
39.98817,116.305763,0,137,39593.2409606481,2008-05-25,05:46:59
39.988178,116.305805,0,136,39593.2409837963,2008-05-25,05:47:01
39.988177,116.305841,0,136,39593.2410069444,2008-05-25,05:47:03
39.98819,116.305884,0,136,39593.2410300926,2008-05-25,05:47:05
39.988182,116.305922,0,136,39593.2410532407,2008-05-25,05:47:07
39.988194,116.305954,0,136,39593.2410763889,2008-05-25,05:47:09
39.988198,116.305991,0,136,39593.241099537,2008-05-25,05:47:11
39.988198,116.306026,0,137,39593.2411226852,2008-05-25,05:47:13
39.988212,116.306061,0,137,39593.2411458333,2008-05-25,05:47:15
39.988203,116.306099,0,138,39593.2411689815,2008-05-25,05:47:17
39.988203,116.306142,0,139,39593.2411921296,2008-05-25,05:47:19
39.988206,116.306182,0,139,39593.2412152778,2008-05-25,05:47:21
39.988183,116.306188,0,138,39593.2412384259,2008-05-25,05:47:23
39.988181,116.306226,0,139,39593.2412615741,2008-05-25,05:47:25
39.988189,116.306267,0,139,39593.2412847222,2008-05-25,05:47:27
39.988197,116.306313,0,139,39593.2413078704,2008-05-25,05:47:29
39.988205,116.306336,0,139,39593.2413310185,2008-05-25,05:47:31
39.988197,116.306412,0,139,39593.2413541667,2008-05-25,05:47:33
39.988199,116.306463,0,139,39593.2413773148,2008-05-25,05:47:35
39.988202,116.306501,0,137,39593.241400463,2008-05-25,05:47:37
39.988218,116.306546,0,134,39593.2414236111,2008-05-25,05:47:39
39.988226,116.306601,0,136,39593.2414467593,2008-05-25,05:47:41
39.988225,116.306643,0,137,39593.2414699074,2008-05-25,05:47:43
39.988222,116.306666,0,135,39593.2414930556,2008-05-25,05:47:45
39.988229,116.306693,0,134,39593.2415162037,2008-05-25,05:47:47
39.988231,116.306728,0,130,39593.2415393519,2008-05-25,05:47:49
39.988229,116.306753,0,128,39593.2415625,2008-05-25,05:47:51
39.98822,116.306775,0,126,39593.2415856481,2008-05-25,05:47:53
39.988206,116.3068,0,123,39593.2416087963,2008-05-25,05:47:55
39.988218,116.30683,0,122,39593.2416319444,2008-05-25,05:47:57
39.988251,116.306875,0,120,39593.2416550926,2008-05-25,05:47:59
39.988278,116.306912,0,117,39593.2416782407,2008-05-25,05:48:01
39.988285,116.306936,0,116,39593.2417013889,2008-05-25,05:48:03
39.988293,116.306955,0,113,39593.241724537,2008-05-25,05:48:05
39.988305,116.306976,0,111,39593.2417476852,2008-05-25,05:48:07
39.988324,116.306994,0,110,39593.2417708333,2008-05-25,05:48:09
39.988348,116.307011,0,108,39593.2417939815,2008-05-25,05:48:11
39.988377,116.307019,0,105,39593.2418171296,2008-05-25,05:48:13
39.988397,116.30704,0,103,39593.2418402778,2008-05-25,05:48:15
39.988412,116.307058,0,102,39593.2418634259,2008-05-25,05:48:17
39.988427,116.307071,0,100,39593.2418865741,2008-05-25,05:48:19
39.988436,116.307091,0,98,39593.2419097222,2008-05-25,05:48:21
39.988442,116.307108,0,96,39593.2419328704,2008-05-25,05:48:23
39.990084,116.306724,0,92,39593.243599537,2008-05-25,05:50:47
39.99005,116.306799,0,90,39593.2436226852,2008-05-25,05:50:49
39.990038,116.306816,0,88,39593.2436458333,2008-05-25,05:50:51
39.990031,116.306819,0,92,39593.2436689815,2008-05-25,05:50:53
39.99003,116.306823,0,92,39593.2436921296,2008-05-25,05:50:55
39.99003,116.306828,0,93,39593.2437152778,2008-05-25,05:50:57
39.99003,116.306832,0,93,39593.2437384259,2008-05-25,05:50:59
39.99003,116.306834,0,93,39593.2437615741,2008-05-25,05:51:01
39.99003,116.306834,0,94,39593.2437847222,2008-05-25,05:51:03
39.99003,116.306834,0,94,39593.2438078704,2008-05-25,05:51:05
39.989023,116.30791,0,68,39593.2480208333,2008-05-25,05:57:09
39.989023,116.30783,0,95,39593.2480439815,2008-05-25,05:57:11
39.989064,116.307806,0,97,39593.2480671296,2008-05-25,05:57:13
39.98907,116.307793,0,105,39593.2480902778,2008-05-25,05:57:15
39.989071,116.307798,0,106,39593.2481134259,2008-05-25,05:57:17
39.989096,116.307815,0,111,39593.2481365741,2008-05-25,05:57:19
39.98912,116.307821,0,115,39593.2481597222,2008-05-25,05:57:21
39.98941,116.307942,0,105,39593.2483912037,2008-05-25,05:57:41
39.989443,116.307911,0,-46,39593.2484143519,2008-05-25,05:57:43
39.989451,116.307959,0,83,39593.2484375,2008-05-25,05:57:45
39.989462,116.307956,0,127,39593.2484606481,2008-05-25,05:57:47
39.989519,116.307968,0,118,39593.2484837963,2008-05-25,05:57:49
39.98958,116.307967,0,120,39593.2485069444,2008-05-25,05:57:51
39.9896,116.30794,0,130,39593.2485300926,2008-05-25,05:57:53
39.98954,116.307865,0,142,39593.2485532407,2008-05-25,05:57:55
39.989488,116.307816,0,147,39593.2485763889,2008-05-25,05:57:57
39.989466,116.307797,0,153,39593.248599537,2008-05-25,05:57:59
39.989448,116.307783,0,160,39593.2486226852,2008-05-25,05:58:01
39.98943,116.307771,0,162,39593.2486458333,2008-05-25,05:58:03
39.989422,116.307763,0,163,39593.2486689815,2008-05-25,05:58:05
39.989421,116.307765,0,163,39593.2486921296,2008-05-25,05:58:07
39.9894,116.307763,0,165,39593.2487152778,2008-05-25,05:58:09
39.989383,116.307765,0,172,39593.2487384259,2008-05-25,05:58:11
39.989363,116.307769,0,179,39593.2487615741,2008-05-25,05:58:13
39.989358,116.307777,0,185,39593.2487847222,2008-05-25,05:58:15
39.98932,116.307763,0,186,39593.2488078704,2008-05-25,05:58:17
39.989287,116.307749,0,186,39593.2488310185,2008-05-25,05:58:19
39.989275,116.307735,0,187,39593.2488541667,2008-05-25,05:58:21
39.989275,116.307736,0,187,39593.2488773148,2008-05-25,05:58:23
39.989275,116.307736,0,188,39593.248900463,2008-05-25,05:58:25
39.989274,116.307735,0,188,39593.2489236111,2008-05-25,05:58:27
39.989274,116.307732,0,188,39593.2489467593,2008-05-25,05:58:29
39.989274,116.307729,0,188,39593.2489699074,2008-05-25,05:58:31
39.989274,116.307729,0,189,39593.2489930556,2008-05-25,05:58:33
39.989273,116.307725,0,189,39593.2490162037,2008-05-25,05:58:35
39.989257,116.307717,0,200,39593.2490393519,2008-05-25,05:58:37
39.989253,116.307726,0,207,39593.2490625,2008-05-25,05:58:39
39.989244,116.307721,0,219,39593.2490856481,2008-05-25,05:58:41
39.989237,116.307706,0,229,39593.2491087963,2008-05-25,05:58:43
39.98923,116.307679,0,240,39593.2491319444,2008-05-25,05:58:45
39.989108,116.307751,0,201,39593.2533449074,2008-05-25,06:04:49
39.989879,116.307042,0,96,39593.2535300926,2008-05-25,06:05:05
39.989857,116.307024,0,95,39593.2535532407,2008-05-25,06:05:07
39.989856,116.307018,0,95,39593.2535763889,2008-05-25,06:05:09
39.989928,116.307372,0,466,39593.253599537,2008-05-25,06:05:11
39.990113,116.309631,0,2242,39593.2538773148,2008-05-25,06:05:35
39.990113,116.309675,0,2260,39593.253900463,2008-05-25,06:05:37
39.990106,116.309689,0,2250,39593.2539236111,2008-05-25,06:05:39
39.990225,116.308951,0,1239,39593.2539467593,2008-05-25,06:05:41
39.990226,116.308947,0,1233,39593.2539699074,2008-05-25,06:05:43
39.990226,116.308949,0,1233,39593.2539930556,2008-05-25,06:05:45
39.990166,116.30886,0,1016,39593.2540162037,2008-05-25,06:05:47
39.990088,116.30875,0,756,39593.2540393519,2008-05-25,06:05:49
39.990039,116.308683,0,607,39593.2540625,2008-05-25,06:05:51
39.990041,116.308679,0,596,39593.2540856482,2008-05-25,06:05:53
39.990042,116.308677,0,590,39593.2541087963,2008-05-25,06:05:55
39.990042,116.308677,0,588,39593.2541319444,2008-05-25,06:05:57
39.990041,116.308676,0,587,39593.2541550926,2008-05-25,06:05:59
39.990016,116.308638,0,559,39593.2541782407,2008-05-25,06:06:01
39.990015,116.308646,0,556,39593.2542013889,2008-05-25,06:06:03
39.990012,116.308703,0,450,39593.254224537,2008-05-25,06:06:05
39.990005,116.30875,0,383,39593.2542476852,2008-05-25,06:06:07
39.990003,116.308763,0,383,39593.2542708333,2008-05-25,06:06:09
39.989174,116.307545,0,24,39593.2551736111,2008-05-25,06:07:27
39.989217,116.307751,0,46,39593.2551967593,2008-05-25,06:07:29
39.989259,116.30797,0,61,39593.2552199074,2008-05-25,06:07:31
39.989282,116.308012,0,77,39593.2552430556,2008-05-25,06:07:33
39.989308,116.308036,0,84,39593.2552662037,2008-05-25,06:07:35
39.989331,116.30803,0,92,39593.2552893519,2008-05-25,06:07:37
39.989352,116.308023,0,97,39593.2553125,2008-05-25,06:07:39
39.989374,116.30802,0,100,39593.2553356481,2008-05-25,06:07:41
39.989525,116.307839,0,118,39593.2556597222,2008-05-25,06:08:09
39.989483,116.307902,0,118,39593.2556828704,2008-05-25,06:08:11
39.989446,116.307913,0,117,39593.2557060185,2008-05-25,06:08:13
39.98941,116.307935,0,117,39593.2557291667,2008-05-25,06:08:15
39.989383,116.307944,0,117,39593.2557523148,2008-05-25,06:08:17
39.989364,116.307944,0,117,39593.255775463,2008-05-25,06:08:19
39.989366,116.30796,0,116,39593.2557986111,2008-05-25,06:08:21
39.989349,116.307944,0,117,39593.2558217593,2008-05-25,06:08:23
39.989349,116.307945,0,117,39593.2558449074,2008-05-25,06:08:25
39.989341,116.307936,0,117,39593.2558680556,2008-05-25,06:08:27
39.989349,116.307944,0,117,39593.2558912037,2008-05-25,06:08:29
39.989341,116.307936,0,116,39593.2559143519,2008-05-25,06:08:31
39.989346,116.307954,0,115,39593.2559375,2008-05-25,06:08:33
39.989349,116.307971,0,114,39593.2559606481,2008-05-25,06:08:35
39.989344,116.307968,0,113,39593.2559837963,2008-05-25,06:08:37
39.989353,116.307962,0,112,39593.2560069444,2008-05-25,06:08:39
39.98935,116.307943,0,112,39593.2560300926,2008-05-25,06:08:41
39.989354,116.307936,0,111,39593.2560532407,2008-05-25,06:08:43
39.989353,116.307933,0,111,39593.2560763889,2008-05-25,06:08:45
39.989351,116.307917,0,110,39593.256099537,2008-05-25,06:08:47
39.989356,116.307905,0,109,39593.2561226852,2008-05-25,06:08:49
39.989364,116.30788,0,109,39593.2561458333,2008-05-25,06:08:51
39.989369,116.307842,0,108,39593.2561689815,2008-05-25,06:08:53
39.989383,116.307814,0,108,39593.2561921296,2008-05-25,06:08:55
39.989396,116.307785,0,108,39593.2562152778,2008-05-25,06:08:57
39.989401,116.307772,0,108,39593.2562384259,2008-05-25,06:08:59
39.989398,116.307758,0,109,39593.2562615741,2008-05-25,06:09:01
39.989388,116.307747,0,109,39593.2562847222,2008-05-25,06:09:03
39.989386,116.307744,0,109,39593.2563078704,2008-05-25,06:09:05
39.989386,116.307752,0,110,39593.2563310185,2008-05-25,06:09:07
39.989193,116.308372,0,118,39593.2564699074,2008-05-25,06:09:19
39.989234,116.308393,0,118,39593.2564930556,2008-05-25,06:09:21
39.98925,116.308368,0,121,39593.2565162037,2008-05-25,06:09:23
39.989268,116.308302,0,120,39593.2565393519,2008-05-25,06:09:25
39.989257,116.308247,0,119,39593.2565625,2008-05-25,06:09:27
39.989248,116.30821,0,119,39593.2565856481,2008-05-25,06:09:29
39.989247,116.30819,0,118,39593.2566087963,2008-05-25,06:09:31
39.98925,116.308194,0,118,39593.2566319444,2008-05-25,06:09:33
39.989251,116.308204,0,117,39593.2566550926,2008-05-25,06:09:35
39.989243,116.308212,0,117,39593.2566782407,2008-05-25,06:09:37
39.989229,116.308207,0,117,39593.2567013889,2008-05-25,06:09:39
39.989227,116.308206,0,117,39593.256724537,2008-05-25,06:09:41
39.989222,116.308181,0,117,39593.2567476852,2008-05-25,06:09:43
39.989225,116.308153,0,117,39593.2567708333,2008-05-25,06:09:45
39.989222,116.308134,0,117,39593.2567939815,2008-05-25,06:09:47
39.989228,116.308147,0,117,39593.2568171296,2008-05-25,06:09:49
39.989221,116.308168,0,116,39593.2568402778,2008-05-25,06:09:51
39.98922,116.308169,0,116,39593.2568634259,2008-05-25,06:09:53
39.989203,116.308207,0,116,39593.2568865741,2008-05-25,06:09:55
39.989167,116.308268,0,117,39593.2569097222,2008-05-25,06:09:57
39.989153,116.308319,0,117,39593.2569328704,2008-05-25,06:09:59
39.989144,116.308343,0,117,39593.2569560185,2008-05-25,06:10:01
39.989125,116.308346,0,117,39593.2569791667,2008-05-25,06:10:03
39.989109,116.308341,0,117,39593.2570023148,2008-05-25,06:10:05
39.989079,116.308331,0,117,39593.257025463,2008-05-25,06:10:07
39.989044,116.308327,0,117,39593.2570486111,2008-05-25,06:10:09
39.989022,116.30831,0,117,39593.2570717593,2008-05-25,06:10:11
39.98901,116.308309,0,117,39593.2570949074,2008-05-25,06:10:13
39.989015,116.30829,0,117,39593.2571180556,2008-05-25,06:10:15
39.989022,116.308263,0,117,39593.2571412037,2008-05-25,06:10:17
39.989035,116.308246,0,117,39593.2571643519,2008-05-25,06:10:19
39.989053,116.308229,0,117,39593.2571875,2008-05-25,06:10:21
39.989061,116.308215,0,117,39593.2572106481,2008-05-25,06:10:23
39.98907,116.3081,0,117,39593.2572337963,2008-05-25,06:10:25
39.989072,116.308041,0,118,39593.2572569444,2008-05-25,06:10:27
39.989068,116.308024,0,118,39593.2572800926,2008-05-25,06:10:29
39.989064,116.308016,0,118,39593.2573032407,2008-05-25,06:10:31
39.989064,116.308014,0,118,39593.2573263889,2008-05-25,06:10:33
39.989064,116.30801,0,118,39593.257349537,2008-05-25,06:10:35
39.989064,116.308007,0,118,39593.2573726852,2008-05-25,06:10:37
39.989063,116.308005,0,118,39593.2573958333,2008-05-25,06:10:39
39.989063,116.308003,0,118,39593.2574189815,2008-05-25,06:10:41
39.989063,116.308002,0,118,39593.2574421296,2008-05-25,06:10:43
39.989062,116.308002,0,118,39593.2574652778,2008-05-25,06:10:45
39.989062,116.308,0,118,39593.2574884259,2008-05-25,06:10:47
39.989061,116.307994,0,118,39593.2575115741,2008-05-25,06:10:49
39.989058,116.307991,0,118,39593.2575347222,2008-05-25,06:10:51
39.989029,116.307939,0,117,39593.2575578704,2008-05-25,06:10:53
39.989012,116.307926,0,117,39593.2575810185,2008-05-25,06:10:55
39.988996,116.307892,0,116,39593.2576041667,2008-05-25,06:10:57
39.988995,116.307887,0,116,39593.2576273148,2008-05-25,06:10:59
39.988994,116.307867,0,117,39593.257650463,2008-05-25,06:11:01
39.988994,116.307843,0,117,39593.2576736111,2008-05-25,06:11:03
39.989007,116.30783,0,116,39593.2576967593,2008-05-25,06:11:05
39.989008,116.307824,0,116,39593.2577199074,2008-05-25,06:11:07
39.989031,116.307795,0,116,39593.2577430556,2008-05-25,06:11:09
39.989101,116.30775,0,116,39593.2577662037,2008-05-25,06:11:11
39.989148,116.307719,0,116,39593.2577893519,2008-05-25,06:11:13
39.989162,116.307694,0,116,39593.2578125,2008-05-25,06:11:15
39.989167,116.30768,0,116,39593.2578356481,2008-05-25,06:11:17
39.989164,116.307679,0,116,39593.2578587963,2008-05-25,06:11:19
39.989196,116.307661,0,116,39593.2578819444,2008-05-25,06:11:21
39.989251,116.307635,0,116,39593.2579050926,2008-05-25,06:11:23
39.989284,116.307633,0,116,39593.2579282407,2008-05-25,06:11:25
39.98929,116.307625,0,116,39593.2579513889,2008-05-25,06:11:27
39.989287,116.307612,0,116,39593.257974537,2008-05-25,06:11:29
39.989289,116.307621,0,116,39593.2579976852,2008-05-25,06:11:31
39.989289,116.307627,0,116,39593.2580208333,2008-05-25,06:11:33
39.989289,116.307626,0,116,39593.2580439815,2008-05-25,06:11:35
39.989288,116.307625,0,116,39593.2580671296,2008-05-25,06:11:37
39.989288,116.307623,0,116,39593.2580902778,2008-05-25,06:11:39
39.989277,116.307602,0,116,39593.2581134259,2008-05-25,06:11:41
39.989266,116.307574,0,116,39593.2581365741,2008-05-25,06:11:43
39.989263,116.307564,0,116,39593.2581597222,2008-05-25,06:11:45
39.989258,116.307558,0,116,39593.2581828704,2008-05-25,06:11:47
39.989254,116.307543,0,116,39593.2582060185,2008-05-25,06:11:49
39.989253,116.30754,0,116,39593.2582291667,2008-05-25,06:11:51
39.989254,116.307543,0,116,39593.2582523148,2008-05-25,06:11:53
39.98926,116.307548,0,116,39593.258275463,2008-05-25,06:11:55
39.989261,116.307545,0,116,39593.2582986111,2008-05-25,06:11:57
39.98926,116.307539,0,116,39593.2583217593,2008-05-25,06:11:59
39.98926,116.307533,0,116,39593.2583449074,2008-05-25,06:12:01
39.989259,116.307532,0,116,39593.2583680556,2008-05-25,06:12:03
39.989259,116.307533,0,116,39593.2583912037,2008-05-25,06:12:05
39.98926,116.307535,0,116,39593.2584143518,2008-05-25,06:12:07
39.98926,116.307538,0,116,39593.2584375,2008-05-25,06:12:09
39.989261,116.307543,0,116,39593.2584606481,2008-05-25,06:12:11
39.989292,116.307565,0,116,39593.2584837963,2008-05-25,06:12:13
39.989322,116.307583,0,116,39593.2585069444,2008-05-25,06:12:15
39.989367,116.307598,0,116,39593.2585300926,2008-05-25,06:12:17
39.989395,116.307602,0,116,39593.2585532407,2008-05-25,06:12:19
39.98941,116.307602,0,116,39593.2585763889,2008-05-25,06:12:21
39.989408,116.30759,0,117,39593.258599537,2008-05-25,06:12:23
39.989412,116.307583,0,117,39593.2586226852,2008-05-25,06:12:25
39.98942,116.307578,0,117,39593.2586458333,2008-05-25,06:12:27
39.98942,116.307578,0,117,39593.2586689815,2008-05-25,06:12:29
39.98942,116.307578,0,117,39593.2586921296,2008-05-25,06:12:31
39.98942,116.307579,0,117,39593.2587152778,2008-05-25,06:12:33
39.98942,116.307581,0,117,39593.2587384259,2008-05-25,06:12:35
39.989419,116.307577,0,117,39593.2587615741,2008-05-25,06:12:37
39.989419,116.307573,0,117,39593.2587847222,2008-05-25,06:12:39
39.989419,116.30757,0,117,39593.2588078704,2008-05-25,06:12:41
39.989419,116.307567,0,117,39593.2588310185,2008-05-25,06:12:43
39.989419,116.307563,0,117,39593.2588541667,2008-05-25,06:12:45
39.989418,116.307558,0,117,39593.2588773148,2008-05-25,06:12:47
39.989418,116.307557,0,117,39593.258900463,2008-05-25,06:12:49
39.989419,116.307559,0,117,39593.2589236111,2008-05-25,06:12:51
39.989419,116.307562,0,117,39593.2589467593,2008-05-25,06:12:53
39.989418,116.307562,0,117,39593.2589699074,2008-05-25,06:12:55
39.989418,116.307564,0,117,39593.2589930556,2008-05-25,06:12:57
39.989418,116.30757,0,117,39593.2590162037,2008-05-25,06:12:59
39.989404,116.307603,0,117,39593.2590393518,2008-05-25,06:13:01
39.989383,116.307628,0,117,39593.2590625,2008-05-25,06:13:03
39.989362,116.307643,0,118,39593.2590856481,2008-05-25,06:13:05
39.989362,116.307649,0,118,39593.2591087963,2008-05-25,06:13:07
39.989362,116.307654,0,118,39593.2591319444,2008-05-25,06:13:09
39.989361,116.307659,0,118,39593.2591550926,2008-05-25,06:13:11
39.98936,116.307662,0,118,39593.2591782407,2008-05-25,06:13:13
39.98936,116.30766,0,118,39593.2592013889,2008-05-25,06:13:15
39.98936,116.307659,0,118,39593.259224537,2008-05-25,06:13:17
39.98936,116.307661,0,118,39593.2592476852,2008-05-25,06:13:19
39.98936,116.307663,0,118,39593.2592708333,2008-05-25,06:13:21
39.989359,116.307666,0,118,39593.2592939815,2008-05-25,06:13:23
39.989359,116.307669,0,118,39593.2593171296,2008-05-25,06:13:25
39.989359,116.307675,0,117,39593.2593402778,2008-05-25,06:13:27
39.989359,116.307678,0,117,39593.2593634259,2008-05-25,06:13:29
39.989359,116.307679,0,117,39593.2593865741,2008-05-25,06:13:31
39.989359,116.307681,0,117,39593.2594097222,2008-05-25,06:13:33
39.989359,116.307695,0,118,39593.2594328704,2008-05-25,06:13:35
39.989353,116.307716,0,118,39593.2594560185,2008-05-25,06:13:37
39.989327,116.307723,0,118,39593.2594791667,2008-05-25,06:13:39
39.989288,116.307734,0,117,39593.2595023148,2008-05-25,06:13:41
39.989248,116.30775,0,117,39593.259525463,2008-05-25,06:13:43
39.989213,116.307764,0,117,39593.2595486111,2008-05-25,06:13:45
39.989171,116.307788,0,117,39593.2595717593,2008-05-25,06:13:47
39.989125,116.307808,0,117,39593.2595949074,2008-05-25,06:13:49
39.989083,116.307826,0,117,39593.2596180556,2008-05-25,06:13:51
39.989063,116.307863,0,117,39593.2596412037,2008-05-25,06:13:53
39.989019,116.307887,0,117,39593.2596643518,2008-05-25,06:13:55
39.988975,116.307905,0,117,39593.2596875,2008-05-25,06:13:57
39.988922,116.3079,0,117,39593.2597106481,2008-05-25,06:13:59
39.98889,116.307891,0,118,39593.2597337963,2008-05-25,06:14:01
39.988863,116.307886,0,118,39593.2597569444,2008-05-25,06:14:03
39.988836,116.307887,0,119,39593.2597800926,2008-05-25,06:14:05
39.98881,116.307874,0,119,39593.2598032407,2008-05-25,06:14:07
39.988788,116.30785,0,120,39593.2598263889,2008-05-25,06:14:09
39.988785,116.307831,0,120,39593.259849537,2008-05-25,06:14:11
39.988793,116.307806,0,121,39593.2598726852,2008-05-25,06:14:13
39.988799,116.307789,0,123,39593.2598958333,2008-05-25,06:14:15
39.988812,116.307784,0,124,39593.2599189815,2008-05-25,06:14:17
39.988837,116.307772,0,125,39593.2599421296,2008-05-25,06:14:19
39.98887,116.30774,0,124,39593.2599652778,2008-05-25,06:14:21
39.988915,116.307696,0,125,39593.2599884259,2008-05-25,06:14:23
39.988951,116.307652,0,125,39593.2600115741,2008-05-25,06:14:25
39.988967,116.307588,0,125,39593.2600347222,2008-05-25,06:14:27
39.988976,116.307525,0,126,39593.2600578704,2008-05-25,06:14:29
39.988971,116.307457,0,127,39593.2600810185,2008-05-25,06:14:31
39.988963,116.30741,0,129,39593.2601041667,2008-05-25,06:14:33
39.988952,116.307375,0,131,39593.2601273148,2008-05-25,06:14:35
39.988951,116.307385,0,132,39593.260150463,2008-05-25,06:14:37
39.988933,116.307399,0,134,39593.2601736111,2008-05-25,06:14:39
39.988923,116.307436,0,135,39593.2601967593,2008-05-25,06:14:41
39.988908,116.307474,0,136,39593.2602199074,2008-05-25,06:14:43
39.98889,116.307506,0,138,39593.2602430556,2008-05-25,06:14:45
39.988873,116.307553,0,139,39593.2602662037,2008-05-25,06:14:47
39.988848,116.307601,0,140,39593.2602893518,2008-05-25,06:14:49
39.988823,116.307634,0,141,39593.2603125,2008-05-25,06:14:51
39.988798,116.30766,0,142,39593.2603356481,2008-05-25,06:14:53
39.988759,116.307687,0,143,39593.2603587963,2008-05-25,06:14:55
39.98874,116.307701,0,144,39593.2603819444,2008-05-25,06:14:57
39.988743,116.307719,0,145,39593.2604050926,2008-05-25,06:14:59
39.988758,116.307721,0,145,39593.2604282407,2008-05-25,06:15:01
39.988771,116.307723,0,146,39593.2604513889,2008-05-25,06:15:03
39.988783,116.307739,0,147,39593.260474537,2008-05-25,06:15:05
39.98879,116.30774,0,148,39593.2604976852,2008-05-25,06:15:07
39.988793,116.307744,0,148,39593.2605208333,2008-05-25,06:15:09
39.98879,116.307749,0,149,39593.2605439815,2008-05-25,06:15:11
39.988783,116.307776,0,149,39593.2605671296,2008-05-25,06:15:13
39.988779,116.30779,0,150,39593.2605902778,2008-05-25,06:15:15
39.98878,116.307795,0,151,39593.2606134259,2008-05-25,06:15:17
39.988766,116.30781,0,152,39593.2606365741,2008-05-25,06:15:19
39.988754,116.307812,0,153,39593.2606597222,2008-05-25,06:15:21
39.988735,116.307805,0,154,39593.2606828704,2008-05-25,06:15:23
39.988721,116.307802,0,155,39593.2607060185,2008-05-25,06:15:25
39.988716,116.307815,0,156,39593.2607291667,2008-05-25,06:15:27
39.988701,116.307811,0,157,39593.2607523148,2008-05-25,06:15:29
39.988666,116.307823,0,159,39593.260775463,2008-05-25,06:15:31
39.988624,116.307838,0,161,39593.2607986111,2008-05-25,06:15:33
39.988586,116.307858,0,162,39593.2608217593,2008-05-25,06:15:35
39.988553,116.307886,0,164,39593.2608449074,2008-05-25,06:15:37
39.988517,116.307921,0,167,39593.2608680556,2008-05-25,06:15:39
39.988482,116.307952,0,169,39593.2608912037,2008-05-25,06:15:41
39.98847,116.307981,0,172,39593.2609143518,2008-05-25,06:15:43
39.988449,116.308017,0,175,39593.2609375,2008-05-25,06:15:45
39.988423,116.308018,0,179,39593.2609606481,2008-05-25,06:15:47
39.988402,116.308004,0,184,39593.2609837963,2008-05-25,06:15:49
39.988399,116.30799,0,189,39593.2610069444,2008-05-25,06:15:51
39.988397,116.30799,0,195,39593.2610300926,2008-05-25,06:15:53
39.988401,116.308004,0,202,39593.2610532407,2008-05-25,06:15:55
39.98845,116.308001,0,209,39593.2610763889,2008-05-25,06:15:57
39.988502,116.307973,0,215,39593.261099537,2008-05-25,06:15:59
39.988555,116.307961,0,220,39593.2611226852,2008-05-25,06:16:01
39.988584,116.30795,0,221,39593.2611458333,2008-05-25,06:16:03
39.9886,116.307945,0,223,39593.2611689815,2008-05-25,06:16:05
39.988634,116.307928,0,224,39593.2611921296,2008-05-25,06:16:07
39.988679,116.307909,0,223,39593.2612152778,2008-05-25,06:16:09
39.988755,116.307918,0,225,39593.2612384259,2008-05-25,06:16:11
39.988816,116.307933,0,226,39593.2612615741,2008-05-25,06:16:13
39.988861,116.307953,0,226,39593.2612847222,2008-05-25,06:16:15
39.988891,116.307981,0,227,39593.2613078704,2008-05-25,06:16:17
39.988916,116.308013,0,229,39593.2613310185,2008-05-25,06:16:19
39.988935,116.308043,0,231,39593.2613541667,2008-05-25,06:16:21
39.988945,116.308065,0,233,39593.2613773148,2008-05-25,06:16:23
39.988946,116.308077,0,235,39593.261400463,2008-05-25,06:16:25
39.988954,116.308094,0,238,39593.2614236111,2008-05-25,06:16:27
39.988958,116.308123,0,240,39593.2614467593,2008-05-25,06:16:29
39.988973,116.308159,0,244,39593.2614699074,2008-05-25,06:16:31
39.988983,116.308179,0,248,39593.2614930556,2008-05-25,06:16:33
39.988984,116.308185,0,252,39593.2615162037,2008-05-25,06:16:35
39.988978,116.308187,0,254,39593.2615393519,2008-05-25,06:16:37
39.988957,116.308218,0,255,39593.2615625,2008-05-25,06:16:39
39.988934,116.308241,0,256,39593.2615856482,2008-05-25,06:16:41
39.9889,116.308262,0,257,39593.2616087963,2008-05-25,06:16:43
39.988871,116.308273,0,258,39593.2616319444,2008-05-25,06:16:45
39.988858,116.308291,0,258,39593.2616550926,2008-05-25,06:16:47
39.988844,116.308309,0,258,39593.2616782407,2008-05-25,06:16:49
39.988837,116.308332,0,258,39593.2617013889,2008-05-25,06:16:51
39.988839,116.308357,0,258,39593.261724537,2008-05-25,06:16:53
39.988836,116.308379,0,258,39593.2617476852,2008-05-25,06:16:55
39.988832,116.308403,0,258,39593.2617708333,2008-05-25,06:16:57
39.988825,116.308427,0,259,39593.2617939815,2008-05-25,06:16:59
39.988813,116.308447,0,259,39593.2618171296,2008-05-25,06:17:01
39.988806,116.308468,0,261,39593.2618402778,2008-05-25,06:17:03
39.988784,116.30846,0,261,39593.2618634259,2008-05-25,06:17:05
39.988783,116.308451,0,264,39593.2618865741,2008-05-25,06:17:07
39.988801,116.308453,0,267,39593.2619097222,2008-05-25,06:17:09
39.98884,116.308445,0,270,39593.2619328704,2008-05-25,06:17:11
39.988882,116.308376,0,274,39593.2619560185,2008-05-25,06:17:13
39.988928,116.30825,0,277,39593.2619791667,2008-05-25,06:17:15
39.988951,116.308193,0,280,39593.2620023148,2008-05-25,06:17:17
39.988978,116.308165,0,283,39593.262025463,2008-05-25,06:17:19
39.989003,116.30814,0,286,39593.2620486111,2008-05-25,06:17:21
39.989018,116.308113,0,289,39593.2620717593,2008-05-25,06:17:23
39.989007,116.30806,0,293,39593.2620949074,2008-05-25,06:17:25
39.989007,116.30802,0,297,39593.2621180556,2008-05-25,06:17:27
39.989021,116.307999,0,299,39593.2621412037,2008-05-25,06:17:29
39.989037,116.307983,0,301,39593.2621643519,2008-05-25,06:17:31
39.989045,116.307965,0,303,39593.2621875,2008-05-25,06:17:33
39.989066,116.307935,0,305,39593.2622106481,2008-05-25,06:17:35
39.98909,116.307917,0,308,39593.2622337963,2008-05-25,06:17:37
39.989104,116.307895,0,311,39593.2622569444,2008-05-25,06:17:39
39.989107,116.307868,0,314,39593.2622800926,2008-05-25,06:17:41
39.989108,116.307846,0,317,39593.2623032407,2008-05-25,06:17:43
39.989111,116.307829,0,319,39593.2623263889,2008-05-25,06:17:45
39.989116,116.30782,0,322,39593.262349537,2008-05-25,06:17:47
39.989122,116.307817,0,323,39593.2623726852,2008-05-25,06:17:49
39.989127,116.30782,0,324,39593.2623958333,2008-05-25,06:17:51
39.989125,116.307812,0,324,39593.2624189815,2008-05-25,06:17:53
39.989118,116.307802,0,325,39593.2624421296,2008-05-25,06:17:55
39.989112,116.307818,0,325,39593.2624652778,2008-05-25,06:17:57
39.989105,116.307847,0,326,39593.2624884259,2008-05-25,06:17:59
39.989099,116.307878,0,327,39593.2625115741,2008-05-25,06:18:01
39.989083,116.307892,0,328,39593.2625347222,2008-05-25,06:18:03
39.989061,116.307903,0,330,39593.2625578704,2008-05-25,06:18:05
39.989053,116.307915,0,331,39593.2625810185,2008-05-25,06:18:07
39.989053,116.30793,0,333,39593.2626041667,2008-05-25,06:18:09
39.989055,116.307952,0,334,39593.2626273148,2008-05-25,06:18:11
39.989056,116.307982,0,335,39593.262650463,2008-05-25,06:18:13
39.989046,116.307992,0,337,39593.2626736111,2008-05-25,06:18:15
39.989029,116.308011,0,340,39593.2626967593,2008-05-25,06:18:17
39.989001,116.308036,0,343,39593.2627199074,2008-05-25,06:18:19
39.988971,116.308053,0,341,39593.2627430556,2008-05-25,06:18:21
39.988946,116.30807,0,339,39593.2627662037,2008-05-25,06:18:23
39.988927,116.308096,0,338,39593.2627893519,2008-05-25,06:18:25
39.988912,116.308125,0,336,39593.2628125,2008-05-25,06:18:27
39.988899,116.308163,0,335,39593.2628356481,2008-05-25,06:18:29
39.988888,116.308207,0,333,39593.2628587963,2008-05-25,06:18:31
39.988878,116.308257,0,331,39593.2628819444,2008-05-25,06:18:33
39.988864,116.308312,0,330,39593.2629050926,2008-05-25,06:18:35
39.988868,116.308307,0,333,39593.2629282407,2008-05-25,06:18:37
39.988873,116.308325,0,336,39593.2629513889,2008-05-25,06:18:39
39.988853,116.308344,0,339,39593.262974537,2008-05-25,06:18:41
39.988828,116.308345,0,337,39593.2629976852,2008-05-25,06:18:43
39.988802,116.308333,0,337,39593.2630208333,2008-05-25,06:18:45
39.988768,116.308333,0,340,39593.2630439815,2008-05-25,06:18:47
39.988723,116.308335,0,340,39593.2630671296,2008-05-25,06:18:49
39.988689,116.308348,0,338,39593.2630902778,2008-05-25,06:18:51
39.988655,116.308359,0,336,39593.2631134259,2008-05-25,06:18:53
39.988615,116.308384,0,335,39593.2631365741,2008-05-25,06:18:55
39.988564,116.308408,0,333,39593.2631597222,2008-05-25,06:18:57
39.988515,116.308425,0,332,39593.2631828704,2008-05-25,06:18:59
39.988461,116.308447,0,331,39593.2632060185,2008-05-25,06:19:01
39.988403,116.308472,0,330,39593.2632291667,2008-05-25,06:19:03
39.988323,116.308488,0,328,39593.2632523148,2008-05-25,06:19:05
39.988241,116.308525,0,327,39593.263275463,2008-05-25,06:19:07
39.988155,116.308576,0,326,39593.2632986111,2008-05-25,06:19:09
39.989063,116.30727,0,118,39593.2645486111,2008-05-25,06:20:57
39.989141,116.307311,0,117,39593.2645717593,2008-05-25,06:20:59
39.989209,116.307355,0,117,39593.2645949074,2008-05-25,06:21:01
39.989238,116.307445,0,116,39593.2646180556,2008-05-25,06:21:03
39.98921,116.307523,0,116,39593.2646412037,2008-05-25,06:21:05
39.989139,116.307591,0,115,39593.2646643519,2008-05-25,06:21:07
39.98906,116.307643,0,115,39593.2646875,2008-05-25,06:21:09
39.988985,116.307732,0,114,39593.2647106481,2008-05-25,06:21:11
39.988903,116.307848,0,113,39593.2647337963,2008-05-25,06:21:13
39.988822,116.307957,0,112,39593.2647569444,2008-05-25,06:21:15
39.988753,116.308064,0,112,39593.2647800926,2008-05-25,06:21:17
39.988672,116.308163,0,111,39593.2648032407,2008-05-25,06:21:19
39.988591,116.308238,0,111,39593.2648263889,2008-05-25,06:21:21
39.988509,116.308299,0,111,39593.264849537,2008-05-25,06:21:23
39.988462,116.308333,0,111,39593.2648726852,2008-05-25,06:21:25
39.988488,116.308315,0,113,39593.2648958333,2008-05-25,06:21:27
39.988469,116.308326,0,113,39593.2649189815,2008-05-25,06:21:29
39.988437,116.308341,0,114,39593.2649421296,2008-05-25,06:21:31
39.988407,116.308359,0,114,39593.2649652778,2008-05-25,06:21:33
39.988389,116.308382,0,115,39593.2649884259,2008-05-25,06:21:35
39.988388,116.308409,0,116,39593.2650115741,2008-05-25,06:21:37
39.988358,116.308445,0,117,39593.2650347222,2008-05-25,06:21:39
39.988354,116.308479,0,119,39593.2650578704,2008-05-25,06:21:41
39.988331,116.308492,0,120,39593.2650810185,2008-05-25,06:21:43
39.988474,116.308417,0,131,39593.2651041667,2008-05-25,06:21:45
39.988501,116.308424,0,131,39593.2651273148,2008-05-25,06:21:47
39.988515,116.308429,0,131,39593.265150463,2008-05-25,06:21:49
39.988516,116.308438,0,133,39593.2651736111,2008-05-25,06:21:51
39.988519,116.308453,0,135,39593.2651967593,2008-05-25,06:21:53
39.988523,116.308474,0,137,39593.2652199074,2008-05-25,06:21:55
39.988523,116.30849,0,139,39593.2652430556,2008-05-25,06:21:57
39.988514,116.308495,0,142,39593.2652662037,2008-05-25,06:21:59
39.988499,116.308501,0,145,39593.2652893519,2008-05-25,06:22:01
39.988523,116.308448,0,152,39593.2653125,2008-05-25,06:22:03
39.988556,116.308357,0,162,39593.2653356481,2008-05-25,06:22:05
39.988566,116.308275,0,172,39593.2653587963,2008-05-25,06:22:07
39.988582,116.308158,0,181,39593.2653819444,2008-05-25,06:22:09
39.988616,116.307993,0,190,39593.2654050926,2008-05-25,06:22:11
39.988655,116.307895,0,198,39593.2654282407,2008-05-25,06:22:13
39.988672,116.307833,0,206,39593.2654513889,2008-05-25,06:22:15
39.988671,116.307762,0,214,39593.265474537,2008-05-25,06:22:17
39.988692,116.307702,0,222,39593.2654976852,2008-05-25,06:22:19
39.988711,116.307645,0,229,39593.2655208333,2008-05-25,06:22:21
39.98875,116.307594,0,236,39593.2655439815,2008-05-25,06:22:23
39.988763,116.307519,0,245,39593.2655671296,2008-05-25,06:22:25
39.988765,116.307481,0,253,39593.2655902778,2008-05-25,06:22:27
39.988751,116.307506,0,261,39593.2656134259,2008-05-25,06:22:29
39.988754,116.307508,0,269,39593.2656365741,2008-05-25,06:22:31
39.988742,116.307492,0,279,39593.2656597222,2008-05-25,06:22:33
39.988738,116.307475,0,287,39593.2656828704,2008-05-25,06:22:35
39.988718,116.30744,0,296,39593.2657060185,2008-05-25,06:22:37
39.988691,116.307427,0,304,39593.2657291667,2008-05-25,06:22:39
39.988684,116.307407,0,311,39593.2657523148,2008-05-25,06:22:41
39.988674,116.307435,0,317,39593.265775463,2008-05-25,06:22:43
39.988697,116.307471,0,323,39593.2657986111,2008-05-25,06:22:45
39.988702,116.307501,0,328,39593.2658217593,2008-05-25,06:22:47
39.988709,116.307544,0,333,39593.2658449074,2008-05-25,06:22:49
39.988725,116.307581,0,339,39593.2658680556,2008-05-25,06:22:51
39.98874,116.307606,0,345,39593.2658912037,2008-05-25,06:22:53
39.988763,116.307641,0,350,39593.2659143518,2008-05-25,06:22:55
39.988785,116.30768,0,355,39593.2659375,2008-05-25,06:22:57
39.988818,116.307725,0,360,39593.2659606481,2008-05-25,06:22:59
39.988859,116.307778,0,364,39593.2659837963,2008-05-25,06:23:01
39.988895,116.307834,0,368,39593.2660069444,2008-05-25,06:23:03
39.988917,116.307893,0,371,39593.2660300926,2008-05-25,06:23:05
39.988944,116.307957,0,375,39593.2660532407,2008-05-25,06:23:07
39.988972,116.308033,0,379,39593.2660763889,2008-05-25,06:23:09
39.988993,116.308097,0,382,39593.266099537,2008-05-25,06:23:11
39.989008,116.308135,0,380,39593.2661226852,2008-05-25,06:23:13
39.989028,116.308165,0,375,39593.2661458333,2008-05-25,06:23:15
39.989053,116.308223,0,378,39593.2661689815,2008-05-25,06:23:17
39.989075,116.308284,0,381,39593.2661921296,2008-05-25,06:23:19
39.989092,116.308336,0,384,39593.2662152778,2008-05-25,06:23:21
39.989102,116.308385,0,387,39593.2662384259,2008-05-25,06:23:23
39.989103,116.308422,0,391,39593.2662615741,2008-05-25,06:23:25
39.989118,116.308466,0,395,39593.2662847222,2008-05-25,06:23:27
39.989122,116.308503,0,399,39593.2663078704,2008-05-25,06:23:29
39.989132,116.308534,0,404,39593.2663310185,2008-05-25,06:23:31
39.989121,116.30853,0,409,39593.2663541667,2008-05-25,06:23:33
39.989129,116.308534,0,414,39593.2663773148,2008-05-25,06:23:35
39.989143,116.308556,0,419,39593.266400463,2008-05-25,06:23:37
39.989151,116.308573,0,425,39593.2664236111,2008-05-25,06:23:39
39.989154,116.308588,0,430,39593.2664467593,2008-05-25,06:23:41
39.989147,116.308596,0,436,39593.2664699074,2008-05-25,06:23:43
39.98913,116.308597,0,443,39593.2664930556,2008-05-25,06:23:45
39.989111,116.308595,0,449,39593.2665162037,2008-05-25,06:23:47
39.989101,116.308596,0,456,39593.2665393518,2008-05-25,06:23:49
39.989101,116.308603,0,463,39593.2665625,2008-05-25,06:23:51
39.989111,116.308623,0,470,39593.2665856481,2008-05-25,06:23:53
39.989123,116.308633,0,477,39593.2666087963,2008-05-25,06:23:55
39.98913,116.308643,0,485,39593.2666319444,2008-05-25,06:23:57
39.989122,116.308644,0,493,39593.2666550926,2008-05-25,06:23:59
39.989111,116.308662,0,502,39593.2666782407,2008-05-25,06:24:01
39.989103,116.308662,0,508,39593.2667013889,2008-05-25,06:24:03
39.989085,116.308653,0,517,39593.266724537,2008-05-25,06:24:05
39.989076,116.308655,0,528,39593.2667476852,2008-05-25,06:24:07
39.989053,116.308651,0,540,39593.2667708333,2008-05-25,06:24:09
39.989027,116.308675,0,551,39593.2667939815,2008-05-25,06:24:11
39.988985,116.308708,0,562,39593.2668171296,2008-05-25,06:24:13
39.98893,116.308741,0,570,39593.2668402778,2008-05-25,06:24:15
39.98892,116.308719,0,576,39593.2668634259,2008-05-25,06:24:17
39.988909,116.308714,0,582,39593.2668865741,2008-05-25,06:24:19
39.988902,116.30869,0,573,39593.2669097222,2008-05-25,06:24:21
39.98889,116.308663,0,565,39593.2669328704,2008-05-25,06:24:23
39.988857,116.308634,0,558,39593.2669560185,2008-05-25,06:24:25
39.988829,116.308617,0,551,39593.2669791667,2008-05-25,06:24:27
39.988804,116.308606,0,544,39593.2670023148,2008-05-25,06:24:29
39.988865,116.308608,0,546,39593.267025463,2008-05-25,06:24:31
39.988894,116.308601,0,547,39593.2670486111,2008-05-25,06:24:33
39.988896,116.308605,0,549,39593.2670717593,2008-05-25,06:24:35
39.988996,116.30862,0,546,39593.2670949074,2008-05-25,06:24:37
39.989095,116.308643,0,545,39593.2671180556,2008-05-25,06:24:39
39.989174,116.308584,0,545,39593.2671412037,2008-05-25,06:24:41
39.989162,116.308588,0,534,39593.2671643518,2008-05-25,06:24:43
39.989149,116.308579,0,525,39593.2671875,2008-05-25,06:24:45
39.98916,116.308514,0,522,39593.2672106481,2008-05-25,06:24:47
39.989183,116.308433,0,525,39593.2672337963,2008-05-25,06:24:49
39.989177,116.308409,0,524,39593.2672569444,2008-05-25,06:24:51
39.989193,116.308359,0,526,39593.2672800926,2008-05-25,06:24:53
39.989206,116.308336,0,528,39593.2673032407,2008-05-25,06:24:55
39.989216,116.308339,0,529,39593.2673263889,2008-05-25,06:24:57
39.989221,116.30835,0,530,39593.267349537,2008-05-25,06:24:59
39.989223,116.308352,0,531,39593.2673726852,2008-05-25,06:25:01
39.989212,116.308339,0,532,39593.2673958333,2008-05-25,06:25:03
39.989213,116.308333,0,523,39593.2674189815,2008-05-25,06:25:05
39.989213,116.308326,0,524,39593.2674421296,2008-05-25,06:25:07
39.989213,116.308328,0,524,39593.2674652778,2008-05-25,06:25:09
39.989209,116.308322,0,524,39593.2674884259,2008-05-25,06:25:11
39.989201,116.308316,0,524,39593.2675115741,2008-05-25,06:25:13
39.989211,116.308298,0,512,39593.2675347222,2008-05-25,06:25:15
39.989217,116.308306,0,506,39593.2675578704,2008-05-25,06:25:17
39.989208,116.308317,0,505,39593.2675810185,2008-05-25,06:25:19
39.989186,116.308323,0,505,39593.2676041667,2008-05-25,06:25:21
39.989154,116.308327,0,504,39593.2676273148,2008-05-25,06:25:23
39.989128,116.308338,0,504,39593.267650463,2008-05-25,06:25:25
39.989086,116.308324,0,504,39593.2676736111,2008-05-25,06:25:27
39.989047,116.308314,0,504,39593.2676967593,2008-05-25,06:25:29
39.989006,116.308308,0,505,39593.2677199074,2008-05-25,06:25:31
39.988996,116.308308,0,503,39593.2677430556,2008-05-25,06:25:33
39.988976,116.308294,0,501,39593.2677662037,2008-05-25,06:25:35
39.988934,116.308275,0,501,39593.2677893518,2008-05-25,06:25:37
39.989139,116.308082,0,379,39593.2687384259,2008-05-25,06:26:59
39.989158,116.308073,0,380,39593.2687615741,2008-05-25,06:27:01
39.989189,116.30807,0,381,39593.2687847222,2008-05-25,06:27:03
39.989211,116.308055,0,383,39593.2688078704,2008-05-25,06:27:05
39.989242,116.308053,0,385,39593.2688310185,2008-05-25,06:27:07
39.989262,116.308041,0,387,39593.2688541667,2008-05-25,06:27:09
39.989265,116.308027,0,390,39593.2688773148,2008-05-25,06:27:11
39.989275,116.30804,0,392,39593.268900463,2008-05-25,06:27:13
39.989281,116.308042,0,394,39593.2689236111,2008-05-25,06:27:15
39.989279,116.308043,0,397,39593.2689467593,2008-05-25,06:27:17
39.989276,116.308041,0,396,39593.2689699074,2008-05-25,06:27:19
39.98927,116.308041,0,397,39593.2689930556,2008-05-25,06:27:21
39.98925,116.308027,0,398,39593.2690162037,2008-05-25,06:27:23
39.989225,116.308021,0,400,39593.2690393519,2008-05-25,06:27:25
39.989207,116.308003,0,402,39593.2690625,2008-05-25,06:27:27
39.989192,116.30799,0,404,39593.2690856481,2008-05-25,06:27:29
39.989174,116.307984,0,406,39593.2691087963,2008-05-25,06:27:31
39.989163,116.30797,0,401,39593.2691319444,2008-05-25,06:27:33
39.989169,116.307971,0,401,39593.2691550926,2008-05-25,06:27:35
39.989175,116.307976,0,401,39593.2691782407,2008-05-25,06:27:37
39.989177,116.308005,0,402,39593.2692013889,2008-05-25,06:27:39
39.989182,116.308037,0,402,39593.269224537,2008-05-25,06:27:41
39.989202,116.308066,0,402,39593.2692476852,2008-05-25,06:27:43
39.989215,116.308078,0,401,39593.2692708333,2008-05-25,06:27:45
39.989234,116.308088,0,401,39593.2692939815,2008-05-25,06:27:47
39.989251,116.308104,0,402,39593.2693171296,2008-05-25,06:27:49
39.989263,116.308121,0,402,39593.2693402778,2008-05-25,06:27:51
39.989244,116.308117,0,402,39593.2693634259,2008-05-25,06:27:53
39.989234,116.3081,0,396,39593.2693865741,2008-05-25,06:27:55
39.989215,116.308064,0,395,39593.2694097222,2008-05-25,06:27:57
39.989213,116.30806,0,395,39593.2694328704,2008-05-25,06:27:59
39.989213,116.308065,0,395,39593.2694560185,2008-05-25,06:28:01
39.989212,116.30807,0,395,39593.2694791667,2008-05-25,06:28:03
39.989173,116.308046,0,388,39593.2695023148,2008-05-25,06:28:05
39.989141,116.308036,0,381,39593.269525463,2008-05-25,06:28:07
39.98912,116.308026,0,374,39593.2695486111,2008-05-25,06:28:09
39.989107,116.308018,0,368,39593.2695717593,2008-05-25,06:28:11
39.989082,116.308011,0,362,39593.2695949074,2008-05-25,06:28:13
39.989057,116.308007,0,362,39593.2696180556,2008-05-25,06:28:15
39.989027,116.307999,0,362,39593.2696412037,2008-05-25,06:28:17
39.988997,116.307984,0,359,39593.2696643519,2008-05-25,06:28:19
39.98897,116.307964,0,353,39593.2696875,2008-05-25,06:28:21
39.988953,116.307948,0,348,39593.2697106482,2008-05-25,06:28:23
39.98894,116.30794,0,343,39593.2697337963,2008-05-25,06:28:25
39.989013,116.308028,0,339,39593.2697569444,2008-05-25,06:28:27
39.988979,116.308017,0,334,39593.2697800926,2008-05-25,06:28:29
39.988942,116.308006,0,330,39593.2698032407,2008-05-25,06:28:31
39.988895,116.307983,0,326,39593.2698263889,2008-05-25,06:28:33
39.988856,116.30797,0,323,39593.269849537,2008-05-25,06:28:35
39.988816,116.307964,0,320,39593.2698726852,2008-05-25,06:28:37
39.988771,116.307956,0,317,39593.2698958333,2008-05-25,06:28:39
39.988737,116.307956,0,314,39593.2699189815,2008-05-25,06:28:41
39.988704,116.307961,0,311,39593.2699421296,2008-05-25,06:28:43
39.988657,116.307965,0,309,39593.2699652778,2008-05-25,06:28:45
39.988619,116.307971,0,306,39593.2699884259,2008-05-25,06:28:47
39.988594,116.307971,0,304,39593.2700115741,2008-05-25,06:28:49
39.988557,116.307953,0,302,39593.2700347222,2008-05-25,06:28:51
39.988514,116.307965,0,297,39593.2700810185,2008-05-25,06:28:55
39.988513,116.307985,0,294,39593.2701041667,2008-05-25,06:28:57
39.988497,116.307981,0,292,39593.2701273148,2008-05-25,06:28:59
39.988466,116.307969,0,289,39593.270150463,2008-05-25,06:29:01
39.988449,116.307978,0,286,39593.2701736111,2008-05-25,06:29:03
39.988431,116.307987,0,283,39593.2701967593,2008-05-25,06:29:05
39.988476,116.307978,0,281,39593.2702199074,2008-05-25,06:29:07
39.988448,116.307976,0,278,39593.2702430556,2008-05-25,06:29:09
39.988424,116.307978,0,275,39593.2702662037,2008-05-25,06:29:11
39.988405,116.307981,0,273,39593.2702893519,2008-05-25,06:29:13
39.988367,116.307968,0,270,39593.2703125,2008-05-25,06:29:15
39.988326,116.307955,0,268,39593.2703356481,2008-05-25,06:29:17
39.98828,116.307946,0,266,39593.2703587963,2008-05-25,06:29:19
39.988261,116.307951,0,264,39593.2703819444,2008-05-25,06:29:21
39.988312,116.307941,0,263,39593.2704050926,2008-05-25,06:29:23
39.988391,116.307923,0,261,39593.2704282407,2008-05-25,06:29:25
39.98842,116.307913,0,259,39593.2704513889,2008-05-25,06:29:27
39.988436,116.30791,0,257,39593.270474537,2008-05-25,06:29:29
39.98846,116.307907,0,255,39593.2704976852,2008-05-25,06:29:31
39.988485,116.30791,0,253,39593.2705208333,2008-05-25,06:29:33
39.988503,116.307917,0,252,39593.2705439815,2008-05-25,06:29:35
39.988521,116.30792,0,250,39593.2705671296,2008-05-25,06:29:37
39.98856,116.307914,0,248,39593.2705902778,2008-05-25,06:29:39
39.988597,116.307915,0,246,39593.2706134259,2008-05-25,06:29:41
39.988635,116.307925,0,244,39593.2706365741,2008-05-25,06:29:43
39.988883,116.30793,0,211,39593.2719560185,2008-05-25,06:31:37
39.988937,116.307922,0,212,39593.2719791667,2008-05-25,06:31:39
39.988954,116.30791,0,213,39593.2720023148,2008-05-25,06:31:41
39.988965,116.307901,0,214,39593.272025463,2008-05-25,06:31:43
39.988959,116.30788,0,215,39593.2720486111,2008-05-25,06:31:45
39.988966,116.307881,0,216,39593.2720717593,2008-05-25,06:31:47
39.988966,116.307887,0,216,39593.2720949074,2008-05-25,06:31:49
39.988966,116.307891,0,217,39593.2721180556,2008-05-25,06:31:51
39.988942,116.307888,0,217,39593.2721412037,2008-05-25,06:31:53
39.988906,116.307882,0,217,39593.2721643519,2008-05-25,06:31:55
39.988866,116.307885,0,215,39593.2721875,2008-05-25,06:31:57
39.988817,116.307889,0,214,39593.2722106481,2008-05-25,06:31:59
39.988764,116.307881,0,213,39593.2722337963,2008-05-25,06:32:01
39.988699,116.307876,0,213,39593.2722569444,2008-05-25,06:32:03
39.988642,116.307878,0,212,39593.2722800926,2008-05-25,06:32:05
39.988603,116.307881,0,211,39593.2723032407,2008-05-25,06:32:07
39.988583,116.307886,0,210,39593.2723263889,2008-05-25,06:32:09
39.98857,116.307885,0,209,39593.272349537,2008-05-25,06:32:11
39.988573,116.307885,0,208,39593.2723726852,2008-05-25,06:32:13
39.988556,116.307886,0,208,39593.2723958333,2008-05-25,06:32:15
39.988529,116.307883,0,209,39593.2724189815,2008-05-25,06:32:17
39.988518,116.307886,0,209,39593.2724421296,2008-05-25,06:32:19
39.988517,116.307881,0,209,39593.2724652778,2008-05-25,06:32:21
39.988518,116.307876,0,209,39593.2724884259,2008-05-25,06:32:23
39.98852,116.307879,0,209,39593.2725115741,2008-05-25,06:32:25
39.988521,116.307883,0,209,39593.2725347222,2008-05-25,06:32:27
39.988531,116.307879,0,208,39593.2725578704,2008-05-25,06:32:29
39.988529,116.307852,0,207,39593.2725810185,2008-05-25,06:32:31
39.988527,116.307846,0,205,39593.2726041667,2008-05-25,06:32:33
39.988525,116.307859,0,204,39593.2726273148,2008-05-25,06:32:35
39.988521,116.307871,0,203,39593.272650463,2008-05-25,06:32:37
39.988509,116.307879,0,201,39593.2726736111,2008-05-25,06:32:39
39.988493,116.307882,0,200,39593.2726967593,2008-05-25,06:32:41
39.988504,116.3079,0,199,39593.2727199074,2008-05-25,06:32:43
39.988503,116.307907,0,198,39593.2727430556,2008-05-25,06:32:45
39.988492,116.307904,0,196,39593.2727662037,2008-05-25,06:32:47
39.988486,116.307897,0,195,39593.2727893519,2008-05-25,06:32:49
39.988501,116.307887,0,194,39593.2728125,2008-05-25,06:32:51
39.988524,116.307884,0,194,39593.2728356481,2008-05-25,06:32:53
39.988531,116.307889,0,194,39593.2728587963,2008-05-25,06:32:55
39.988534,116.307885,0,193,39593.2728819444,2008-05-25,06:32:57
39.988537,116.307877,0,193,39593.2729050926,2008-05-25,06:32:59
39.988536,116.307879,0,194,39593.2729282407,2008-05-25,06:33:01
39.988536,116.307885,0,194,39593.2729513889,2008-05-25,06:33:03
39.988535,116.307887,0,194,39593.272974537,2008-05-25,06:33:05
39.988516,116.307868,0,194,39593.2729976852,2008-05-25,06:33:07
39.988496,116.30785,0,192,39593.2730208333,2008-05-25,06:33:09
39.988474,116.307839,0,192,39593.2730439815,2008-05-25,06:33:11
39.988483,116.307833,0,191,39593.2730671296,2008-05-25,06:33:13
39.988458,116.307831,0,190,39593.2730902778,2008-05-25,06:33:15
39.988439,116.307827,0,189,39593.2731134259,2008-05-25,06:33:17
39.988414,116.307826,0,188,39593.2731365741,2008-05-25,06:33:19
39.988384,116.307831,0,187,39593.2731597222,2008-05-25,06:33:21
39.988371,116.307842,0,186,39593.2731828704,2008-05-25,06:33:23
39.98839,116.307835,0,185,39593.2732060185,2008-05-25,06:33:25
39.98839,116.307831,0,184,39593.2732291667,2008-05-25,06:33:27
39.988397,116.307841,0,182,39593.2732523148,2008-05-25,06:33:29
39.988412,116.307864,0,181,39593.273275463,2008-05-25,06:33:31
39.988438,116.307893,0,180,39593.2732986111,2008-05-25,06:33:33
39.988451,116.307923,0,179,39593.2733217593,2008-05-25,06:33:35
39.988465,116.307948,0,178,39593.2733449074,2008-05-25,06:33:37
39.98847,116.307967,0,176,39593.2733680556,2008-05-25,06:33:39
39.988491,116.307985,0,175,39593.2733912037,2008-05-25,06:33:41
39.988531,116.308002,0,174,39593.2734143519,2008-05-25,06:33:43
39.988572,116.308021,0,173,39593.2734375,2008-05-25,06:33:45
39.988578,116.308032,0,171,39593.2734606481,2008-05-25,06:33:47
39.988566,116.308056,0,170,39593.2734837963,2008-05-25,06:33:49
39.988538,116.308057,0,169,39593.2735069444,2008-05-25,06:33:51
39.988571,116.308039,0,168,39593.2735300926,2008-05-25,06:33:53
39.988574,116.308037,0,167,39593.2735532407,2008-05-25,06:33:55
39.988635,116.30804,0,168,39593.2735763889,2008-05-25,06:33:57
39.988731,116.308021,0,170,39593.273599537,2008-05-25,06:33:59
39.988781,116.307983,0,172,39593.2736226852,2008-05-25,06:34:01
39.988777,116.307964,0,171,39593.2736458333,2008-05-25,06:34:03
39.988772,116.30795,0,171,39593.2736689815,2008-05-25,06:34:05
39.988774,116.307943,0,170,39593.2736921296,2008-05-25,06:34:07
39.988757,116.30792,0,170,39593.2737152778,2008-05-25,06:34:09
39.988741,116.3079,0,171,39593.2737384259,2008-05-25,06:34:11
39.988718,116.307876,0,171,39593.2737615741,2008-05-25,06:34:13
39.988694,116.307857,0,171,39593.2737847222,2008-05-25,06:34:15
39.988715,116.307818,0,171,39593.2738078704,2008-05-25,06:34:17
39.98869,116.307779,0,171,39593.2738310185,2008-05-25,06:34:19
39.988668,116.307752,0,172,39593.2738541667,2008-05-25,06:34:21
39.988639,116.307734,0,172,39593.2738773148,2008-05-25,06:34:23
39.988602,116.307718,0,172,39593.273900463,2008-05-25,06:34:25
39.988566,116.307697,0,173,39593.2739236111,2008-05-25,06:34:27
39.988534,116.307677,0,173,39593.2739467593,2008-05-25,06:34:29
39.988502,116.30766,0,174,39593.2739699074,2008-05-25,06:34:31
39.989224,116.307496,0,113,39593.2745486111,2008-05-25,06:35:21
39.989131,116.307548,0,112,39593.2745717593,2008-05-25,06:35:23
39.988981,116.307551,0,110,39593.2745949074,2008-05-25,06:35:25
39.988912,116.307568,0,110,39593.2746180556,2008-05-25,06:35:27
39.988815,116.307576,0,108,39593.2746412037,2008-05-25,06:35:29
39.988735,116.307597,0,108,39593.2746643518,2008-05-25,06:35:31
39.988686,116.307625,0,107,39593.2746875,2008-05-25,06:35:33
39.98864,116.307652,0,106,39593.2747106481,2008-05-25,06:35:35
39.988664,116.307655,0,105,39593.2747337963,2008-05-25,06:35:37
39.988715,116.307646,0,104,39593.2747569444,2008-05-25,06:35:39
39.988743,116.307642,0,103,39593.2747800926,2008-05-25,06:35:41
39.988754,116.307656,0,102,39593.2748032407,2008-05-25,06:35:43
39.988771,116.307664,0,98,39593.2748263889,2008-05-25,06:35:45
39.988766,116.307675,0,96,39593.274849537,2008-05-25,06:35:47
39.988741,116.307694,0,95,39593.2748726852,2008-05-25,06:35:49
39.988719,116.307725,0,94,39593.2748958333,2008-05-25,06:35:51
39.988719,116.307772,0,93,39593.2749189815,2008-05-25,06:35:53
39.988688,116.307801,0,91,39593.2749421296,2008-05-25,06:35:55
39.988648,116.307817,0,90,39593.2749652778,2008-05-25,06:35:57
39.988629,116.307828,0,89,39593.2749884259,2008-05-25,06:35:59
39.988653,116.307852,0,88,39593.2750115741,2008-05-25,06:36:01
39.988681,116.307863,0,87,39593.2750347222,2008-05-25,06:36:03
39.9887,116.307851,0,86,39593.2750578704,2008-05-25,06:36:05
39.988708,116.307817,0,85,39593.2750810185,2008-05-25,06:36:07
39.988725,116.307793,0,84,39593.2751041667,2008-05-25,06:36:09
39.988727,116.307787,0,83,39593.2751273148,2008-05-25,06:36:11
39.988705,116.307784,0,83,39593.275150463,2008-05-25,06:36:13
39.988675,116.307769,0,84,39593.2751736111,2008-05-25,06:36:15
39.988683,116.30776,0,84,39593.2751967593,2008-05-25,06:36:17
39.988704,116.307748,0,84,39593.2752199074,2008-05-25,06:36:19
39.988714,116.307758,0,85,39593.2752430556,2008-05-25,06:36:21
39.988822,116.308794,0,121,39593.2770486111,2008-05-25,06:38:57
39.988778,116.309425,0,121,39593.2770717593,2008-05-25,06:38:59
39.988715,116.309897,0,120,39593.2770949074,2008-05-25,06:39:01
39.988669,116.310287,0,120,39593.2771180556,2008-05-25,06:39:03
39.988582,116.310718,0,120,39593.2771412037,2008-05-25,06:39:05
39.988554,116.310856,0,119,39593.2771643519,2008-05-25,06:39:07
39.988541,116.310925,0,119,39593.2771875,2008-05-25,06:39:09
39.988547,116.310867,0,119,39593.2772106482,2008-05-25,06:39:11
39.988564,116.310765,0,119,39593.2772337963,2008-05-25,06:39:13
39.988553,116.310785,0,119,39593.2772569444,2008-05-25,06:39:15
39.988532,116.310825,0,118,39593.2772800926,2008-05-25,06:39:17
39.988515,116.310847,0,117,39593.2773032407,2008-05-25,06:39:19
39.988507,116.310839,0,116,39593.2773263889,2008-05-25,06:39:21
39.988504,116.310852,0,116,39593.277349537,2008-05-25,06:39:23
39.988508,116.310805,0,116,39593.2773726852,2008-05-25,06:39:25
39.988497,116.310866,0,116,39593.2773958333,2008-05-25,06:39:27
39.988507,116.310871,0,116,39593.2774189815,2008-05-25,06:39:29
39.988506,116.310882,0,116,39593.2774421296,2008-05-25,06:39:31
39.988501,116.310896,0,116,39593.2774652778,2008-05-25,06:39:33
39.988509,116.310903,0,116,39593.2774884259,2008-05-25,06:39:35
39.988511,116.310919,0,116,39593.2775115741,2008-05-25,06:39:37
39.988489,116.310972,0,116,39593.2775347222,2008-05-25,06:39:39
39.988467,116.311066,0,116,39593.2775578704,2008-05-25,06:39:41
39.988448,116.311095,0,116,39593.2775810185,2008-05-25,06:39:43
39.988439,116.31109,0,116,39593.2776041667,2008-05-25,06:39:45
39.988445,116.311032,0,116,39593.2776273148,2008-05-25,06:39:47
39.988458,116.31098,0,116,39593.277650463,2008-05-25,06:39:49
39.988457,116.310927,0,116,39593.2776736111,2008-05-25,06:39:51
39.988489,116.310831,0,116,39593.2776967593,2008-05-25,06:39:53
39.988482,116.310839,0,116,39593.2777199074,2008-05-25,06:39:55
39.988518,116.310665,0,116,39593.2777430556,2008-05-25,06:39:57
39.988512,116.310655,0,116,39593.2777662037,2008-05-25,06:39:59
39.988515,116.310601,0,116,39593.2777893519,2008-05-25,06:40:01
39.988521,116.310504,0,116,39593.2778125,2008-05-25,06:40:03
39.988483,116.310497,0,116,39593.2778356481,2008-05-25,06:40:05
39.988465,116.310486,0,116,39593.2778587963,2008-05-25,06:40:07
39.988468,116.310479,0,116,39593.2778819444,2008-05-25,06:40:09
39.988424,116.307846,0,121,39593.279525463,2008-05-25,06:42:31
39.98836,116.307799,0,117,39593.2795486111,2008-05-25,06:42:33
39.988354,116.307742,0,113,39593.2795717593,2008-05-25,06:42:35
39.98837,116.307757,0,112,39593.2795949074,2008-05-25,06:42:37
39.988372,116.307759,0,111,39593.2796180556,2008-05-25,06:42:39
39.988394,116.307759,0,109,39593.2796412037,2008-05-25,06:42:41
39.988408,116.307754,0,107,39593.2796643519,2008-05-25,06:42:43
39.988409,116.307751,0,107,39593.2796875,2008-05-25,06:42:45
39.988418,116.307741,0,106,39593.2797106481,2008-05-25,06:42:47
39.98844,116.307735,0,105,39593.2797337963,2008-05-25,06:42:49
39.988441,116.307739,0,105,39593.2797569444,2008-05-25,06:42:51
39.98845,116.307737,0,105,39593.2797800926,2008-05-25,06:42:53
39.988469,116.307743,0,105,39593.2798032407,2008-05-25,06:42:55
39.988456,116.307741,0,105,39593.2798263889,2008-05-25,06:42:57
39.988456,116.307745,0,106,39593.279849537,2008-05-25,06:42:59
39.988431,116.307734,0,106,39593.2798726852,2008-05-25,06:43:01
39.988432,116.307725,0,106,39593.2798958333,2008-05-25,06:43:03
39.988434,116.307726,0,107,39593.2799189815,2008-05-25,06:43:05
39.988435,116.307725,0,107,39593.2799421296,2008-05-25,06:43:07
39.988487,116.307726,0,110,39593.2799652778,2008-05-25,06:43:09
39.988565,116.307726,0,116,39593.2799884259,2008-05-25,06:43:11
39.9886,116.307729,0,123,39593.2800115741,2008-05-25,06:43:13
39.988629,116.307716,0,121,39593.2800347222,2008-05-25,06:43:15
39.988675,116.307706,0,126,39593.2800578704,2008-05-25,06:43:17
39.988715,116.307688,0,129,39593.2800810185,2008-05-25,06:43:19
39.988745,116.30768,0,131,39593.2801041667,2008-05-25,06:43:21
39.988746,116.307663,0,132,39593.2801273148,2008-05-25,06:43:23
39.988746,116.307668,0,132,39593.280150463,2008-05-25,06:43:25
39.988747,116.307673,0,132,39593.2801736111,2008-05-25,06:43:27
39.988755,116.307677,0,134,39593.2801967593,2008-05-25,06:43:29
39.988783,116.307703,0,139,39593.2802199074,2008-05-25,06:43:31
39.988795,116.307736,0,146,39593.2802430556,2008-05-25,06:43:33
39.988823,116.307763,0,152,39593.2802662037,2008-05-25,06:43:35
39.988857,116.307783,0,157,39593.2802893519,2008-05-25,06:43:37
39.988858,116.307797,0,159,39593.2803125,2008-05-25,06:43:39
39.98887,116.307805,0,159,39593.2803356481,2008-05-25,06:43:41
39.98886,116.307801,0,160,39593.2803587963,2008-05-25,06:43:43
39.988813,116.307793,0,162,39593.2803819444,2008-05-25,06:43:45
39.988785,116.3078,0,164,39593.2804050926,2008-05-25,06:43:47
39.988761,116.307818,0,165,39593.2804282407,2008-05-25,06:43:49
39.988761,116.307844,0,169,39593.2804513889,2008-05-25,06:43:51
39.988761,116.307872,0,171,39593.280474537,2008-05-25,06:43:53
39.988724,116.307885,0,171,39593.2804976852,2008-05-25,06:43:55
39.988695,116.307902,0,171,39593.2805208333,2008-05-25,06:43:57
39.988692,116.307908,0,171,39593.2805439815,2008-05-25,06:43:59
39.988664,116.307895,0,171,39593.2805671296,2008-05-25,06:44:01
39.98866,116.307878,0,171,39593.2805902778,2008-05-25,06:44:03
39.988654,116.307884,0,171,39593.2806134259,2008-05-25,06:44:05
39.988692,116.307882,0,173,39593.2806365741,2008-05-25,06:44:07
39.988716,116.307896,0,173,39593.2806597222,2008-05-25,06:44:09
39.98878,116.307929,0,179,39593.2806828704,2008-05-25,06:44:11
39.98885,116.307978,0,188,39593.2807060185,2008-05-25,06:44:13
39.988885,116.308016,0,195,39593.2807291667,2008-05-25,06:44:15
39.988896,116.308034,0,199,39593.2807523148,2008-05-25,06:44:17
39.988917,116.308034,0,204,39593.280775463,2008-05-25,06:44:19
39.988939,116.308048,0,209,39593.2807986111,2008-05-25,06:44:21
39.98896,116.308058,0,215,39593.2808217593,2008-05-25,06:44:23
39.988959,116.308042,0,217,39593.2808449074,2008-05-25,06:44:25
39.988965,116.30804,0,220,39593.2808680556,2008-05-25,06:44:27
39.988995,116.308037,0,222,39593.2808912037,2008-05-25,06:44:29
39.989009,116.308033,0,225,39593.2809143519,2008-05-25,06:44:31
39.989032,116.308043,0,227,39593.2809375,2008-05-25,06:44:33
39.989006,116.308043,0,228,39593.2809606481,2008-05-25,06:44:35
39.989003,116.308033,0,229,39593.2809837963,2008-05-25,06:44:37
39.988973,116.308012,0,230,39593.2810069444,2008-05-25,06:44:39
39.988948,116.308004,0,231,39593.2810300926,2008-05-25,06:44:41
39.988939,116.30799,0,232,39593.2810532407,2008-05-25,06:44:43
39.98893,116.307974,0,234,39593.2810763889,2008-05-25,06:44:45
39.988933,116.307964,0,235,39593.281099537,2008-05-25,06:44:47
39.988933,116.307958,0,235,39593.2811226852,2008-05-25,06:44:49
39.988934,116.307948,0,236,39593.2811458333,2008-05-25,06:44:51
39.988921,116.307941,0,236,39593.2811689815,2008-05-25,06:44:53
39.988911,116.307949,0,237,39593.2811921296,2008-05-25,06:44:55
39.988884,116.307958,0,238,39593.2812152778,2008-05-25,06:44:57
39.988915,116.307967,0,246,39593.2812384259,2008-05-25,06:44:59
39.988906,116.307981,0,247,39593.2812615741,2008-05-25,06:45:01
39.988903,116.307972,0,248,39593.2812847222,2008-05-25,06:45:03
39.988915,116.307962,0,249,39593.2813078704,2008-05-25,06:45:05
39.98897,116.30796,0,255,39593.2813310185,2008-05-25,06:45:07
39.989059,116.307971,0,270,39593.2813541667,2008-05-25,06:45:09
39.989116,116.307975,0,280,39593.2813773148,2008-05-25,06:45:11
39.98913,116.307976,0,283,39593.281400463,2008-05-25,06:45:13
39.989122,116.30798,0,285,39593.2814236111,2008-05-25,06:45:15
39.989124,116.30799,0,286,39593.2814467593,2008-05-25,06:45:17
39.989101,116.308003,0,287,39593.2814699074,2008-05-25,06:45:19
39.989072,116.308004,0,290,39593.2814930556,2008-05-25,06:45:21
39.989072,116.308,0,291,39593.2815162037,2008-05-25,06:45:23
39.989067,116.308008,0,292,39593.2815393518,2008-05-25,06:45:25
39.989033,116.308012,0,295,39593.2815625,2008-05-25,06:45:27
39.989003,116.307997,0,296,39593.2815856481,2008-05-25,06:45:29
39.988993,116.307978,0,298,39593.2816087963,2008-05-25,06:45:31
39.988987,116.307977,0,301,39593.2816319444,2008-05-25,06:45:33
39.988986,116.307955,0,302,39593.2816550926,2008-05-25,06:45:35
39.988981,116.307931,0,304,39593.2816782407,2008-05-25,06:45:37
39.988979,116.307904,0,305,39593.2817013889,2008-05-25,06:45:39
39.988992,116.307878,0,308,39593.281724537,2008-05-25,06:45:41
39.98901,116.307856,0,311,39593.2817476852,2008-05-25,06:45:43
39.988992,116.307873,0,316,39593.2817708333,2008-05-25,06:45:45
39.988973,116.307883,0,317,39593.2817939815,2008-05-25,06:45:47
39.988981,116.307898,0,319,39593.2818171296,2008-05-25,06:45:49
39.988991,116.307916,0,319,39593.2818402778,2008-05-25,06:45:51
39.989006,116.307944,0,320,39593.2818634259,2008-05-25,06:45:53
39.989004,116.307967,0,320,39593.2818865741,2008-05-25,06:45:55
39.988996,116.307991,0,320,39593.2819097222,2008-05-25,06:45:57
39.988986,116.308004,0,320,39593.2819328704,2008-05-25,06:45:59
39.988959,116.308007,0,321,39593.2819560185,2008-05-25,06:46:01
39.988939,116.308002,0,321,39593.2819791667,2008-05-25,06:46:03
39.988922,116.308012,0,323,39593.2820023148,2008-05-25,06:46:05
39.988933,116.308017,0,323,39593.282025463,2008-05-25,06:46:07
39.988942,116.308018,0,323,39593.2820486111,2008-05-25,06:46:09
39.988952,116.308021,0,322,39593.2820717593,2008-05-25,06:46:11
39.988955,116.308033,0,321,39593.2820949074,2008-05-25,06:46:13
39.98896,116.308046,0,321,39593.2821180556,2008-05-25,06:46:15
39.988953,116.308068,0,322,39593.2821412037,2008-05-25,06:46:17
39.988956,116.308072,0,322,39593.2821643518,2008-05-25,06:46:19
39.988956,116.30807,0,322,39593.2821875,2008-05-25,06:46:21
39.988956,116.308067,0,322,39593.2822106481,2008-05-25,06:46:23
39.988953,116.308052,0,316,39593.2822337963,2008-05-25,06:46:25
39.988932,116.308046,0,306,39593.2822569444,2008-05-25,06:46:27
39.988903,116.308059,0,300,39593.2822800926,2008-05-25,06:46:29
39.988835,116.308075,0,292,39593.2823032407,2008-05-25,06:46:31
39.988802,116.308085,0,283,39593.2823263889,2008-05-25,06:46:33
39.988773,116.308081,0,275,39593.282349537,2008-05-25,06:46:35
39.988691,116.308106,0,267,39593.2823726852,2008-05-25,06:46:37
39.988647,116.308116,0,260,39593.2823958333,2008-05-25,06:46:39
39.98861,116.308137,0,253,39593.2824189815,2008-05-25,06:46:41
39.988584,116.308154,0,246,39593.2824421296,2008-05-25,06:46:43
39.988553,116.308178,0,240,39593.2824652778,2008-05-25,06:46:45
39.988557,116.308179,0,235,39593.2824884259,2008-05-25,06:46:47
39.988537,116.308199,0,230,39593.2825115741,2008-05-25,06:46:49
39.988525,116.308219,0,225,39593.2825347222,2008-05-25,06:46:51
39.988512,116.30825,0,220,39593.2825578704,2008-05-25,06:46:53
39.988483,116.308294,0,216,39593.2825810185,2008-05-25,06:46:55
39.988473,116.308334,0,212,39593.2826041667,2008-05-25,06:46:57
39.988475,116.308359,0,209,39593.2826273148,2008-05-25,06:46:59
39.988458,116.308405,0,205,39593.282650463,2008-05-25,06:47:01
39.988451,116.308448,0,202,39593.2826736111,2008-05-25,06:47:03
39.988439,116.308498,0,199,39593.2826967593,2008-05-25,06:47:05
39.988472,116.308514,0,195,39593.2827199074,2008-05-25,06:47:07
39.98851,116.308538,0,192,39593.2827430556,2008-05-25,06:47:09
39.988528,116.308613,0,189,39593.2827662037,2008-05-25,06:47:11
39.988556,116.308661,0,186,39593.2827893518,2008-05-25,06:47:13
39.988599,116.308611,0,184,39593.2828125,2008-05-25,06:47:15
39.988618,116.308568,0,182,39593.2828356481,2008-05-25,06:47:17
39.988628,116.308504,0,179,39593.2828587963,2008-05-25,06:47:19
39.988629,116.308471,0,177,39593.2828819444,2008-05-25,06:47:21
39.988628,116.308431,0,177,39593.2829050926,2008-05-25,06:47:23
39.988674,116.30838,0,175,39593.2829282407,2008-05-25,06:47:25
39.988701,116.308358,0,173,39593.2829513889,2008-05-25,06:47:27
39.988739,116.308351,0,171,39593.282974537,2008-05-25,06:47:29
39.988752,116.308356,0,169,39593.2829976852,2008-05-25,06:47:31
39.988771,116.308366,0,168,39593.2830208333,2008-05-25,06:47:33
39.988804,116.308337,0,163,39593.2830439815,2008-05-25,06:47:35
39.988802,116.308308,0,160,39593.2830671296,2008-05-25,06:47:37
39.988786,116.308275,0,157,39593.2830902778,2008-05-25,06:47:39
39.988729,116.308248,0,156,39593.2831134259,2008-05-25,06:47:41
39.988699,116.30822,0,154,39593.2831365741,2008-05-25,06:47:43
39.988707,116.308188,0,152,39593.2831597222,2008-05-25,06:47:45
39.988634,116.30812,0,151,39593.2831828704,2008-05-25,06:47:47
39.988622,116.308085,0,151,39593.2832060185,2008-05-25,06:47:49
39.988547,116.308039,0,150,39593.2832291667,2008-05-25,06:47:51
39.988535,116.307826,0,149,39593.2832523148,2008-05-25,06:47:53
39.988549,116.307742,0,147,39593.283275463,2008-05-25,06:47:55
39.988585,116.307684,0,146,39593.2832986111,2008-05-25,06:47:57
39.988588,116.307632,0,145,39593.2833217593,2008-05-25,06:47:59
39.988569,116.307608,0,145,39593.2833449074,2008-05-25,06:48:01
39.988593,116.307594,0,146,39593.2833680556,2008-05-25,06:48:03
39.9887,116.307607,0,151,39593.2833912037,2008-05-25,06:48:05
39.98881,116.307615,0,157,39593.2834143518,2008-05-25,06:48:07
39.988838,116.307636,0,160,39593.2834375,2008-05-25,06:48:09
39.988804,116.307652,0,162,39593.2834606481,2008-05-25,06:48:11
39.988802,116.307667,0,162,39593.2834837963,2008-05-25,06:48:13
39.988833,116.307705,0,166,39593.2835069444,2008-05-25,06:48:15
39.988862,116.307749,0,168,39593.2835300926,2008-05-25,06:48:17
39.988899,116.307801,0,172,39593.2835532407,2008-05-25,06:48:19
39.988874,116.307834,0,172,39593.2835763889,2008-05-25,06:48:21
39.988862,116.307877,0,172,39593.283599537,2008-05-25,06:48:23
39.988865,116.307896,0,171,39593.2836226852,2008-05-25,06:48:25
39.988884,116.307902,0,171,39593.2836458333,2008-05-25,06:48:27
39.988918,116.307915,0,170,39593.2836689815,2008-05-25,06:48:29
39.989196,116.309813,0,586,39593.2839699074,2008-05-25,06:48:55
39.989408,116.308879,0,618,39593.2839930556,2008-05-25,06:48:57
39.989348,116.308706,0,625,39593.2840162037,2008-05-25,06:48:59
39.989338,116.30868,0,619,39593.2840393518,2008-05-25,06:49:01
39.987975,116.307575,0,345,39593.2840625,2008-05-25,06:49:03
39.988014,116.307385,0,255,39593.2840856481,2008-05-25,06:49:05
39.988037,116.307385,0,227,39593.2841087963,2008-05-25,06:49:07
39.988036,116.307414,0,221,39593.2841319444,2008-05-25,06:49:09
39.988117,116.30742,0,213,39593.2841550926,2008-05-25,06:49:11
39.988128,116.307429,0,208,39593.2841782407,2008-05-25,06:49:13
39.988216,116.307436,0,198,39593.2842013889,2008-05-25,06:49:15
39.988318,116.307456,0,195,39593.284224537,2008-05-25,06:49:17
39.988418,116.307689,0,197,39593.2842476852,2008-05-25,06:49:19
39.988701,116.30779,0,210,39593.2842708333,2008-05-25,06:49:21
39.988933,116.307867,0,225,39593.2842939815,2008-05-25,06:49:23
39.989079,116.307916,0,239,39593.2843171296,2008-05-25,06:49:25
39.989198,116.307953,0,256,39593.2843402778,2008-05-25,06:49:27
39.989284,116.307991,0,271,39593.2843634259,2008-05-25,06:49:29
39.989315,116.308008,0,278,39593.2843865741,2008-05-25,06:49:31
39.9893,116.308018,0,278,39593.2844097222,2008-05-25,06:49:33
39.989299,116.30802,0,279,39593.2844328704,2008-05-25,06:49:35
39.989298,116.308023,0,279,39593.2844560185,2008-05-25,06:49:37
39.989282,116.308032,0,281,39593.2844791667,2008-05-25,06:49:39
39.989267,116.308042,0,282,39593.2845023148,2008-05-25,06:49:41
39.989264,116.308035,0,282,39593.284525463,2008-05-25,06:49:43
39.989254,116.308028,0,280,39593.2845486111,2008-05-25,06:49:45
39.989242,116.308017,0,279,39593.2845717593,2008-05-25,06:49:47
39.989221,116.308036,0,280,39593.2845949074,2008-05-25,06:49:49
39.989189,116.308055,0,283,39593.2846180556,2008-05-25,06:49:51
39.989162,116.30807,0,285,39593.2846412037,2008-05-25,06:49:53
39.989146,116.308081,0,288,39593.2846643519,2008-05-25,06:49:55
39.989125,116.308082,0,290,39593.2846875,2008-05-25,06:49:57
39.989105,116.308064,0,293,39593.2847106481,2008-05-25,06:49:59
39.989088,116.308048,0,296,39593.2847337963,2008-05-25,06:50:01
39.98908,116.308059,0,299,39593.2847569444,2008-05-25,06:50:03
39.989184,116.30809,0,318,39593.2847800926,2008-05-25,06:50:05
39.989191,116.308095,0,320,39593.2848032407,2008-05-25,06:50:07
39.989213,116.308098,0,327,39593.2848263889,2008-05-25,06:50:09
39.989229,116.308118,0,331,39593.284849537,2008-05-25,06:50:11
39.989263,116.30816,0,342,39593.2848726852,2008-05-25,06:50:13
39.989285,116.308192,0,351,39593.2848958333,2008-05-25,06:50:15
39.989295,116.30822,0,359,39593.2849189815,2008-05-25,06:50:17
39.989307,116.308246,0,367,39593.2849421296,2008-05-25,06:50:19
39.989322,116.30825,0,372,39593.2849652778,2008-05-25,06:50:21
39.989339,116.308251,0,375,39593.2849884259,2008-05-25,06:50:23
39.98935,116.308253,0,380,39593.2850115741,2008-05-25,06:50:25
39.98935,116.308248,0,380,39593.2850347222,2008-05-25,06:50:27
39.989348,116.308241,0,384,39593.2850578704,2008-05-25,06:50:29
39.989338,116.308248,0,389,39593.2850810185,2008-05-25,06:50:31
39.989332,116.308254,0,395,39593.2851041667,2008-05-25,06:50:33
39.98932,116.308242,0,399,39593.2851273148,2008-05-25,06:50:35
39.989302,116.308229,0,403,39593.285150463,2008-05-25,06:50:37
39.989287,116.308207,0,406,39593.2851736111,2008-05-25,06:50:39
39.989275,116.308186,0,407,39593.2851967593,2008-05-25,06:50:41
39.989271,116.30818,0,407,39593.2852199074,2008-05-25,06:50:43
39.98927,116.308169,0,408,39593.2852430556,2008-05-25,06:50:45
39.989266,116.308159,0,409,39593.2852662037,2008-05-25,06:50:47
39.989263,116.308155,0,410,39593.2852893519,2008-05-25,06:50:49
39.98925,116.308169,0,411,39593.2853125,2008-05-25,06:50:51
39.98927,116.308188,0,415,39593.2853356482,2008-05-25,06:50:53
39.989259,116.3082,0,417,39593.2853587963,2008-05-25,06:50:55
39.989243,116.308231,0,420,39593.2853819444,2008-05-25,06:50:57
39.989223,116.308267,0,422,39593.2854050926,2008-05-25,06:50:59
39.989207,116.308302,0,423,39593.2854282407,2008-05-25,06:51:01
39.989259,116.308347,0,428,39593.2854513889,2008-05-25,06:51:03
39.989329,116.308382,0,433,39593.285474537,2008-05-25,06:51:05
39.989408,116.308405,0,438,39593.2854976852,2008-05-25,06:51:07
39.989473,116.308436,0,442,39593.2855208333,2008-05-25,06:51:09
39.989526,116.308471,0,443,39593.2855439815,2008-05-25,06:51:11
39.989537,116.308506,0,443,39593.2855671296,2008-05-25,06:51:13
39.989539,116.308545,0,442,39593.2855902778,2008-05-25,06:51:15
39.989558,116.30858,0,444,39593.2856134259,2008-05-25,06:51:17
39.989586,116.308615,0,446,39593.2856365741,2008-05-25,06:51:19
39.989597,116.308642,0,445,39593.2856597222,2008-05-25,06:51:21
39.989592,116.308651,0,445,39593.2856828704,2008-05-25,06:51:23
39.989578,116.308636,0,444,39593.2857060185,2008-05-25,06:51:25
39.989562,116.308608,0,444,39593.2857291667,2008-05-25,06:51:27
39.989536,116.308567,0,446,39593.2857523148,2008-05-25,06:51:29
39.989514,116.308554,0,447,39593.285775463,2008-05-25,06:51:31
39.989483,116.308541,0,452,39593.2857986111,2008-05-25,06:51:33
39.98945,116.308524,0,457,39593.2858217593,2008-05-25,06:51:35
39.9894,116.308505,0,462,39593.2858449074,2008-05-25,06:51:37
39.98936,116.3085,0,464,39593.2858680556,2008-05-25,06:51:39
39.989302,116.308489,0,469,39593.2858912037,2008-05-25,06:51:41
39.989262,116.308497,0,472,39593.2859143519,2008-05-25,06:51:43
39.989242,116.308501,0,473,39593.2859375,2008-05-25,06:51:45
39.98923,116.308496,0,472,39593.2859606481,2008-05-25,06:51:47
39.989214,116.308484,0,471,39593.2859837963,2008-05-25,06:51:49
39.989194,116.308465,0,471,39593.2860069444,2008-05-25,06:51:51
39.989163,116.30845,0,470,39593.2860300926,2008-05-25,06:51:53
39.989166,116.308432,0,475,39593.2860532407,2008-05-25,06:51:55
39.989153,116.30843,0,475,39593.2860763889,2008-05-25,06:51:57
39.989138,116.308436,0,474,39593.286099537,2008-05-25,06:51:59
39.989129,116.308438,0,474,39593.2861226852,2008-05-25,06:52:01
39.989126,116.308441,0,475,39593.2861458333,2008-05-25,06:52:03
39.989125,116.308443,0,475,39593.2861689815,2008-05-25,06:52:05
39.989126,116.308441,0,474,39593.2861921296,2008-05-25,06:52:07
39.989132,116.308448,0,473,39593.2862152778,2008-05-25,06:52:09
39.989145,116.308456,0,473,39593.2862384259,2008-05-25,06:52:11
39.989148,116.308456,0,472,39593.2862615741,2008-05-25,06:52:13
39.989148,116.308454,0,472,39593.2862847222,2008-05-25,06:52:15
39.989172,116.308465,0,478,39593.2863078704,2008-05-25,06:52:17
39.98918,116.308483,0,483,39593.2863310185,2008-05-25,06:52:19
39.989174,116.308496,0,486,39593.2863541667,2008-05-25,06:52:21
39.989159,116.308513,0,488,39593.2863773148,2008-05-25,06:52:23
39.989143,116.308533,0,491,39593.286400463,2008-05-25,06:52:25
39.989121,116.308561,0,493,39593.2864236111,2008-05-25,06:52:27
39.989096,116.3086,0,496,39593.2864467593,2008-05-25,06:52:29
39.989072,116.308629,0,500,39593.2864699074,2008-05-25,06:52:31
39.989061,116.30865,0,502,39593.2864930556,2008-05-25,06:52:33
39.989042,116.308675,0,505,39593.2865162037,2008-05-25,06:52:35
39.989032,116.308697,0,508,39593.2865393519,2008-05-25,06:52:37
39.989026,116.308707,0,511,39593.2865625,2008-05-25,06:52:39
39.989025,116.308713,0,514,39593.2865856481,2008-05-25,06:52:41
39.989027,116.308719,0,517,39593.2866087963,2008-05-25,06:52:43
39.98903,116.308716,0,520,39593.2866319444,2008-05-25,06:52:45
39.989038,116.308716,0,522,39593.2866550926,2008-05-25,06:52:47
39.989047,116.308703,0,524,39593.2866782407,2008-05-25,06:52:49
39.989051,116.308687,0,525,39593.2867013889,2008-05-25,06:52:51
39.989055,116.30867,0,526,39593.286724537,2008-05-25,06:52:53
39.989052,116.308643,0,526,39593.2867476852,2008-05-25,06:52:55
39.989051,116.308619,0,528,39593.2867708333,2008-05-25,06:52:57
39.989057,116.308622,0,531,39593.2867939815,2008-05-25,06:52:59
39.989059,116.308632,0,533,39593.2868171296,2008-05-25,06:53:01
39.989064,116.308606,0,531,39593.2868402778,2008-05-25,06:53:03
39.98911,116.308602,0,533,39593.2868634259,2008-05-25,06:53:05
39.989147,116.308615,0,536,39593.2868865741,2008-05-25,06:53:07
39.989189,116.308619,0,538,39593.2869097222,2008-05-25,06:53:09
39.989247,116.308606,0,538,39593.2869328704,2008-05-25,06:53:11
39.989281,116.308601,0,537,39593.2869560185,2008-05-25,06:53:13
39.989056,116.308469,0,529,39593.2879050926,2008-05-25,06:54:35
39.989031,116.308456,0,529,39593.2879282407,2008-05-25,06:54:37
39.989003,116.308474,0,533,39593.2879513889,2008-05-25,06:54:39
39.988969,116.308504,0,537,39593.287974537,2008-05-25,06:54:41
39.988959,116.30852,0,540,39593.2879976852,2008-05-25,06:54:43
39.988948,116.308507,0,543,39593.2880208333,2008-05-25,06:54:45
39.988938,116.308498,0,547,39593.2880439815,2008-05-25,06:54:47
39.988939,116.308501,0,549,39593.2880671296,2008-05-25,06:54:49
39.988943,116.308517,0,551,39593.2880902778,2008-05-25,06:54:51
39.988947,116.30853,0,552,39593.2881134259,2008-05-25,06:54:53
39.988959,116.30853,0,554,39593.2881365741,2008-05-25,06:54:55
39.988971,116.308542,0,555,39593.2881597222,2008-05-25,06:54:57
39.988997,116.308549,0,557,39593.2881828704,2008-05-25,06:54:59
39.989032,116.308536,0,558,39593.2882060185,2008-05-25,06:55:01
39.989042,116.308542,0,560,39593.2882291667,2008-05-25,06:55:03
39.989051,116.308574,0,562,39593.2882523148,2008-05-25,06:55:05
39.989052,116.308613,0,564,39593.288275463,2008-05-25,06:55:07
39.98906,116.308626,0,566,39593.2882986111,2008-05-25,06:55:09
39.989076,116.308615,0,568,39593.2883217593,2008-05-25,06:55:11
39.989106,116.308621,0,569,39593.2883449074,2008-05-25,06:55:13
39.989126,116.308624,0,571,39593.2883680556,2008-05-25,06:55:15
39.989137,116.308625,0,573,39593.2883912037,2008-05-25,06:55:17
39.98916,116.308624,0,572,39593.2884143519,2008-05-25,06:55:19
39.989211,116.308607,0,572,39593.2884375,2008-05-25,06:55:21
39.989252,116.308605,0,572,39593.2884606481,2008-05-25,06:55:23
39.989307,116.308591,0,572,39593.2884837963,2008-05-25,06:55:25
39.98934,116.308584,0,574,39593.2885069444,2008-05-25,06:55:27
39.989354,116.30861,0,576,39593.2885532407,2008-05-25,06:55:31
39.989345,116.308625,0,576,39593.2885763889,2008-05-25,06:55:33
39.989367,116.308605,0,577,39593.288599537,2008-05-25,06:55:35
39.989378,116.308586,0,578,39593.2886226852,2008-05-25,06:55:37
39.989391,116.308571,0,579,39593.2886458333,2008-05-25,06:55:39
39.98943,116.308543,0,580,39593.2886689815,2008-05-25,06:55:41
39.989459,116.308509,0,581,39593.2886921296,2008-05-25,06:55:43
39.989472,116.308486,0,582,39593.2887152778,2008-05-25,06:55:45
39.989477,116.30849,0,583,39593.2887384259,2008-05-25,06:55:47
39.989473,116.308518,0,585,39593.2887615741,2008-05-25,06:55:49
39.989486,116.308539,0,586,39593.2887847222,2008-05-25,06:55:51
39.989534,116.308554,0,588,39593.2888078704,2008-05-25,06:55:53
39.989589,116.308571,0,589,39593.2888310185,2008-05-25,06:55:55
39.989593,116.308601,0,591,39593.2888541667,2008-05-25,06:55:57
39.989559,116.308621,0,593,39593.2888773148,2008-05-25,06:55:59
39.989535,116.308621,0,595,39593.288900463,2008-05-25,06:56:01
39.98951,116.308638,0,596,39593.2889236111,2008-05-25,06:56:03
39.989492,116.308626,0,594,39593.2889467593,2008-05-25,06:56:05
39.989494,116.308621,0,592,39593.2889699074,2008-05-25,06:56:07
39.98953,116.308629,0,591,39593.2889930556,2008-05-25,06:56:09
39.989554,116.308648,0,591,39593.2890162037,2008-05-25,06:56:11
39.989571,116.308647,0,590,39593.2890393519,2008-05-25,06:56:13
39.989574,116.308632,0,591,39593.2890625,2008-05-25,06:56:15
39.989574,116.308623,0,591,39593.2890856481,2008-05-25,06:56:17
39.989588,116.308638,0,590,39593.2891087963,2008-05-25,06:56:19
39.989594,116.308647,0,590,39593.2891319444,2008-05-25,06:56:21
39.989601,116.308671,0,589,39593.2891550926,2008-05-25,06:56:23
39.98962,116.308678,0,588,39593.2891782407,2008-05-25,06:56:25
39.989651,116.30866,0,587,39593.2892013889,2008-05-25,06:56:27
39.989674,116.308638,0,587,39593.289224537,2008-05-25,06:56:29
39.990021,116.30838,0,591,39593.2900347222,2008-05-25,06:57:39
39.989801,116.308534,0,573,39593.2920949074,2008-05-25,07:00:37
39.989777,116.308534,0,570,39593.2921180556,2008-05-25,07:00:39
39.989739,116.308534,0,567,39593.2921412037,2008-05-25,07:00:41
39.989715,116.308533,0,565,39593.2921643518,2008-05-25,07:00:43
39.989672,116.308531,0,563,39593.2921875,2008-05-25,07:00:45
39.989635,116.308524,0,561,39593.2922106481,2008-05-25,07:00:47
39.989602,116.308518,0,559,39593.2922337963,2008-05-25,07:00:49
39.989551,116.308511,0,557,39593.2922569444,2008-05-25,07:00:51
39.989491,116.308495,0,555,39593.2922800926,2008-05-25,07:00:53
39.989463,116.308483,0,553,39593.2923032407,2008-05-25,07:00:55
39.989447,116.308477,0,552,39593.2923263889,2008-05-25,07:00:57
39.98944,116.308478,0,550,39593.292349537,2008-05-25,07:00:59
39.989462,116.308465,0,545,39593.2923726852,2008-05-25,07:01:01
39.989476,116.308461,0,544,39593.2923958333,2008-05-25,07:01:03
39.989486,116.30846,0,541,39593.2924189815,2008-05-25,07:01:05
39.989515,116.308465,0,539,39593.2924421296,2008-05-25,07:01:07
39.989528,116.308473,0,540,39593.2924652778,2008-05-25,07:01:09
39.989534,116.308481,0,541,39593.2924884259,2008-05-25,07:01:11
39.989542,116.308493,0,541,39593.2925115741,2008-05-25,07:01:13
39.989542,116.308493,0,541,39593.2925347222,2008-05-25,07:01:15
39.989606,116.308481,0,541,39593.2925578704,2008-05-25,07:01:17
39.989653,116.308472,0,541,39593.2925810185,2008-05-25,07:01:19
39.989635,116.308514,0,542,39593.2926041667,2008-05-25,07:01:21
39.989621,116.308534,0,543,39593.2926273148,2008-05-25,07:01:23
39.989628,116.308541,0,543,39593.292650463,2008-05-25,07:01:25
39.989642,116.308537,0,542,39593.2926736111,2008-05-25,07:01:27
39.989671,116.308523,0,540,39593.2926967593,2008-05-25,07:01:29
39.989672,116.308523,0,540,39593.2927199074,2008-05-25,07:01:31
39.989707,116.308532,0,540,39593.2927430556,2008-05-25,07:01:33
39.989798,116.308524,0,539,39593.2927662037,2008-05-25,07:01:35
39.989825,116.308521,0,538,39593.2927893519,2008-05-25,07:01:37
39.989826,116.308534,0,538,39593.2928125,2008-05-25,07:01:39
39.98983,116.308551,0,538,39593.2928356482,2008-05-25,07:01:41
39.989874,116.308554,0,537,39593.2928587963,2008-05-25,07:01:43
39.989903,116.308548,0,535,39593.2928819444,2008-05-25,07:01:45
39.989949,116.308553,0,536,39593.2929050926,2008-05-25,07:01:47
39.989957,116.308546,0,538,39593.2929282407,2008-05-25,07:01:49
39.989935,116.308552,0,540,39593.2929513889,2008-05-25,07:01:51
39.989899,116.308568,0,543,39593.292974537,2008-05-25,07:01:53
39.989882,116.308601,0,544,39593.2929976852,2008-05-25,07:01:55
39.989877,116.30862,0,546,39593.2930208333,2008-05-25,07:01:57
39.98991,116.308598,0,548,39593.2930439815,2008-05-25,07:01:59
39.989919,116.308589,0,550,39593.2930671296,2008-05-25,07:02:01
39.989944,116.308583,0,550,39593.2930902778,2008-05-25,07:02:03
39.989965,116.308565,0,552,39593.2931134259,2008-05-25,07:02:05
39.989982,116.308553,0,553,39593.2931365741,2008-05-25,07:02:07
39.989979,116.308561,0,554,39593.2931597222,2008-05-25,07:02:09
39.990001,116.308549,0,554,39593.2931828704,2008-05-25,07:02:11
39.990021,116.308543,0,554,39593.2932060185,2008-05-25,07:02:13
39.990095,116.308534,0,555,39593.2932291667,2008-05-25,07:02:15
39.990131,116.308539,0,556,39593.2932523148,2008-05-25,07:02:17
39.990145,116.308538,0,557,39593.293275463,2008-05-25,07:02:19
39.990179,116.308553,0,557,39593.2932986111,2008-05-25,07:02:21
39.990169,116.308555,0,558,39593.2933217593,2008-05-25,07:02:23
39.990147,116.308565,0,560,39593.2933449074,2008-05-25,07:02:25
39.990119,116.308571,0,562,39593.2933680556,2008-05-25,07:02:27
39.990106,116.308574,0,563,39593.2933912037,2008-05-25,07:02:29
39.990112,116.308572,0,564,39593.2934143519,2008-05-25,07:02:31
39.990137,116.308572,0,565,39593.2934375,2008-05-25,07:02:33
39.99016,116.30858,0,566,39593.2934606481,2008-05-25,07:02:35
39.990148,116.308592,0,567,39593.2934837963,2008-05-25,07:02:37
39.990163,116.30859,0,567,39593.2935069444,2008-05-25,07:02:39
39.990206,116.308576,0,567,39593.2935300926,2008-05-25,07:02:41
39.990182,116.30857,0,568,39593.2935532407,2008-05-25,07:02:43
39.990216,116.308533,0,569,39593.2935763889,2008-05-25,07:02:45
39.990246,116.308502,0,571,39593.293599537,2008-05-25,07:02:47
39.99026,116.308471,0,572,39593.2936226852,2008-05-25,07:02:49
39.990339,116.30842,0,574,39593.2936458333,2008-05-25,07:02:51
39.990369,116.308379,0,575,39593.2936689815,2008-05-25,07:02:53
39.990394,116.308367,0,576,39593.2936921296,2008-05-25,07:02:55
39.990315,116.308402,0,577,39593.2937152778,2008-05-25,07:02:57
39.990259,116.308404,0,578,39593.2937384259,2008-05-25,07:02:59
39.990255,116.308405,0,579,39593.2937615741,2008-05-25,07:03:01
39.990334,116.308041,0,486,39593.2940625,2008-05-25,07:03:27
39.990421,116.308196,0,536,39593.2940856481,2008-05-25,07:03:29
39.99044,116.30827,0,557,39593.2941087963,2008-05-25,07:03:31
39.990531,116.308299,0,578,39593.2941319444,2008-05-25,07:03:33
39.990534,116.308289,0,581,39593.2941550926,2008-05-25,07:03:35
39.990532,116.308281,0,579,39593.2941782407,2008-05-25,07:03:37
39.990549,116.308266,0,577,39593.2942013889,2008-05-25,07:03:39
39.990572,116.308231,0,570,39593.294224537,2008-05-25,07:03:41
39.99058,116.308208,0,566,39593.2942476852,2008-05-25,07:03:43
39.990567,116.308194,0,564,39593.2942708333,2008-05-25,07:03:45
39.99053,116.308201,0,561,39593.2942939815,2008-05-25,07:03:47
39.990551,116.308163,0,560,39593.2943171296,2008-05-25,07:03:49
39.990561,116.308137,0,560,39593.2943402778,2008-05-25,07:03:51
39.990502,116.308153,0,559,39593.2943634259,2008-05-25,07:03:53
39.990419,116.308167,0,558,39593.2943865741,2008-05-25,07:03:55
39.988561,116.309516,0,338,39593.2949652778,2008-05-25,07:04:45
39.989116,116.308803,0,390,39593.2949884259,2008-05-25,07:04:47
39.989141,116.308662,0,346,39593.2950115741,2008-05-25,07:04:49
39.989155,116.308588,0,321,39593.2950347222,2008-05-25,07:04:51
39.989159,116.308527,0,304,39593.2950578704,2008-05-25,07:04:53
39.989177,116.308506,0,297,39593.2950810185,2008-05-25,07:04:55
39.989181,116.308514,0,306,39593.2951041667,2008-05-25,07:04:57
39.989183,116.308504,0,314,39593.2951273148,2008-05-25,07:04:59
39.989175,116.308478,0,314,39593.295150463,2008-05-25,07:05:01
39.989159,116.308462,0,314,39593.2951736111,2008-05-25,07:05:03
39.989166,116.308444,0,311,39593.2951967593,2008-05-25,07:05:05
39.989191,116.308417,0,308,39593.2952199074,2008-05-25,07:05:07
39.992419,116.29618,0,-223,39593.2973032407,2008-05-25,07:08:07
39.98999,116.308213,0,420,39593.2973263889,2008-05-25,07:08:09
39.989501,116.308208,0,342,39593.297349537,2008-05-25,07:08:11
39.989382,116.308162,0,317,39593.2973726852,2008-05-25,07:08:13
39.989399,116.308175,0,322,39593.2973958333,2008-05-25,07:08:15
39.989282,116.308129,0,285,39593.2974189815,2008-05-25,07:08:17
39.989184,116.308082,0,265,39593.2974421296,2008-05-25,07:08:19
39.989185,116.308083,0,264,39593.2974652778,2008-05-25,07:08:21
39.989184,116.308063,0,254,39593.2974884259,2008-05-25,07:08:23
39.989167,116.308023,0,243,39593.2975115741,2008-05-25,07:08:25
39.98918,116.307973,0,232,39593.2975347222,2008-05-25,07:08:27
39.989172,116.307941,0,220,39593.2975578704,2008-05-25,07:08:29
39.989221,116.307934,0,226,39593.2975810185,2008-05-25,07:08:31
39.989258,116.307884,0,223,39593.2976041667,2008-05-25,07:08:33
39.98929,116.307807,0,215,39593.2976273148,2008-05-25,07:08:35
39.989313,116.307817,0,228,39593.297650463,2008-05-25,07:08:37
39.9893,116.307835,0,229,39593.2976736111,2008-05-25,07:08:39
39.989289,116.307838,0,231,39593.2976967593,2008-05-25,07:08:41
39.989298,116.307819,0,230,39593.2977199074,2008-05-25,07:08:43
39.989282,116.307807,0,219,39593.2977430556,2008-05-25,07:08:45
39.989273,116.307795,0,218,39593.2977662037,2008-05-25,07:08:47
39.989321,116.307775,0,218,39593.2977893518,2008-05-25,07:08:49
39.989402,116.308104,0,298,39593.2987384259,2008-05-25,07:10:11
39.989411,116.30812,0,303,39593.2987615741,2008-05-25,07:10:13
39.98941,116.308122,0,309,39593.2987847222,2008-05-25,07:10:15
39.989409,116.308119,0,309,39593.2988078704,2008-05-25,07:10:17
39.989402,116.308092,0,305,39593.2988310185,2008-05-25,07:10:19
39.989385,116.30808,0,303,39593.2988541667,2008-05-25,07:10:21
39.989384,116.308076,0,301,39593.2988773148,2008-05-25,07:10:23
39.98938,116.308077,0,300,39593.298900463,2008-05-25,07:10:25
39.989374,116.30809,0,298,39593.2989236111,2008-05-25,07:10:27
39.989369,116.308095,0,296,39593.2989467593,2008-05-25,07:10:29
39.989366,116.308091,0,293,39593.2989699074,2008-05-25,07:10:31
39.989365,116.308088,0,293,39593.2989930556,2008-05-25,07:10:33
39.989364,116.308086,0,292,39593.2990162037,2008-05-25,07:10:35
39.989367,116.308057,0,286,39593.2990393518,2008-05-25,07:10:37
39.989364,116.308025,0,274,39593.2990625,2008-05-25,07:10:39
39.98935,116.308017,0,270,39593.2990856481,2008-05-25,07:10:41
39.989344,116.308003,0,267,39593.2991087963,2008-05-25,07:10:43
39.989343,116.308,0,267,39593.2991319444,2008-05-25,07:10:45
39.989343,116.308002,0,267,39593.2991550926,2008-05-25,07:10:47
39.989339,116.307997,0,265,39593.2991782407,2008-05-25,07:10:49
39.989353,116.307984,0,263,39593.2992013889,2008-05-25,07:10:51
39.989357,116.307974,0,265,39593.299224537,2008-05-25,07:10:53
39.989359,116.307972,0,267,39593.2992476852,2008-05-25,07:10:55
39.989351,116.307971,0,271,39593.2992708333,2008-05-25,07:10:57
39.989347,116.307982,0,272,39593.2992939815,2008-05-25,07:10:59
39.989342,116.308003,0,274,39593.2993171296,2008-05-25,07:11:01
39.989335,116.30801,0,274,39593.2993402778,2008-05-25,07:11:03
39.989316,116.308033,0,272,39593.2993634259,2008-05-25,07:11:05
39.9893,116.308055,0,272,39593.2993865741,2008-05-25,07:11:07
39.989299,116.308072,0,268,39593.2994097222,2008-05-25,07:11:09
39.989285,116.308095,0,265,39593.2994328704,2008-05-25,07:11:11
39.989285,116.308094,0,265,39593.2994560185,2008-05-25,07:11:13
39.989285,116.3081,0,265,39593.2994791667,2008-05-25,07:11:15
39.989277,116.30811,0,266,39593.2995023148,2008-05-25,07:11:17
39.98928,116.30812,0,265,39593.299525463,2008-05-25,07:11:19
39.989289,116.30812,0,265,39593.2995486111,2008-05-25,07:11:21
39.989295,116.308135,0,264,39593.2995717593,2008-05-25,07:11:23
39.989292,116.308156,0,265,39593.2995949074,2008-05-25,07:11:25
39.989292,116.308161,0,265,39593.2996180556,2008-05-25,07:11:27
39.989291,116.308161,0,265,39593.2996412037,2008-05-25,07:11:29
39.989269,116.308159,0,267,39593.2996643518,2008-05-25,07:11:31
39.989255,116.308151,0,266,39593.2996875,2008-05-25,07:11:33
39.989251,116.308129,0,265,39593.2997106481,2008-05-25,07:11:35
39.98923,116.308129,0,263,39593.2997337963,2008-05-25,07:11:37
39.989211,116.308125,0,257,39593.2997569444,2008-05-25,07:11:39
39.98921,116.308126,0,250,39593.2997800926,2008-05-25,07:11:41
39.989209,116.308119,0,247,39593.2998032407,2008-05-25,07:11:43
39.989198,116.308114,0,242,39593.2998263889,2008-05-25,07:11:45
39.989203,116.308115,0,238,39593.299849537,2008-05-25,07:11:47
39.989203,116.308111,0,239,39593.2998726852,2008-05-25,07:11:49
39.989192,116.308105,0,236,39593.2998958333,2008-05-25,07:11:51
39.989189,116.308103,0,235,39593.2999189815,2008-05-25,07:11:53
39.989207,116.308093,0,233,39593.2999421296,2008-05-25,07:11:55
39.989212,116.308096,0,232,39593.2999652778,2008-05-25,07:11:57
39.989211,116.308096,0,231,39593.2999884259,2008-05-25,07:11:59
39.989205,116.308098,0,230,39593.3000115741,2008-05-25,07:12:01
39.989187,116.3081,0,230,39593.3000347222,2008-05-25,07:12:03
39.989172,116.308106,0,230,39593.3000578704,2008-05-25,07:12:05
39.989168,116.308115,0,229,39593.3000810185,2008-05-25,07:12:07
39.989157,116.308131,0,228,39593.3001041667,2008-05-25,07:12:09
39.989157,116.30813,0,227,39593.3001273148,2008-05-25,07:12:11
39.98916,116.308132,0,227,39593.300150463,2008-05-25,07:12:13
39.989186,116.308135,0,227,39593.3001736111,2008-05-25,07:12:15
39.989216,116.308141,0,229,39593.3001967593,2008-05-25,07:12:17
39.989245,116.308153,0,231,39593.3002199074,2008-05-25,07:12:19
39.989269,116.308161,0,234,39593.3002430556,2008-05-25,07:12:21
39.989282,116.308163,0,236,39593.3002662037,2008-05-25,07:12:23
39.989282,116.308165,0,237,39593.3002893519,2008-05-25,07:12:25
39.989283,116.308178,0,238,39593.3003125,2008-05-25,07:12:27
39.989279,116.308196,0,239,39593.3003356481,2008-05-25,07:12:29
39.989277,116.308218,0,240,39593.3003587963,2008-05-25,07:12:31
39.989244,116.308259,0,240,39593.3003819444,2008-05-25,07:12:33
39.989203,116.308314,0,241,39593.3004050926,2008-05-25,07:12:35
39.989155,116.30837,0,243,39593.3004282407,2008-05-25,07:12:37
39.989104,116.308421,0,243,39593.3004513889,2008-05-25,07:12:39
39.989048,116.308489,0,242,39593.300474537,2008-05-25,07:12:41
39.988993,116.308554,0,242,39593.3004976852,2008-05-25,07:12:43
39.988958,116.308607,0,241,39593.3005208333,2008-05-25,07:12:45
39.988932,116.30864,0,239,39593.3005439815,2008-05-25,07:12:47
39.989039,116.308516,0,245,39593.3005671296,2008-05-25,07:12:49
39.989029,116.308532,0,247,39593.3005902778,2008-05-25,07:12:51
39.989024,116.30854,0,250,39593.3006134259,2008-05-25,07:12:53
39.98902,116.308554,0,252,39593.3006365741,2008-05-25,07:12:55
39.989099,116.308451,0,255,39593.3006597222,2008-05-25,07:12:57
39.9891,116.308453,0,256,39593.3006828704,2008-05-25,07:12:59
39.989095,116.308451,0,258,39593.3007060185,2008-05-25,07:13:01
39.989092,116.308427,0,259,39593.3007291667,2008-05-25,07:13:03
39.989092,116.308409,0,257,39593.3007523148,2008-05-25,07:13:05
39.989116,116.308366,0,254,39593.300775463,2008-05-25,07:13:07
39.989143,116.308326,0,255,39593.3007986111,2008-05-25,07:13:09
39.989201,116.308274,0,256,39593.3008217593,2008-05-25,07:13:11
39.989239,116.308262,0,259,39593.3008449074,2008-05-25,07:13:13
39.989294,116.308226,0,262,39593.3008680556,2008-05-25,07:13:15
39.989316,116.308218,0,264,39593.3008912037,2008-05-25,07:13:17
39.989331,116.308208,0,267,39593.3009143519,2008-05-25,07:13:19
39.989331,116.308205,0,271,39593.3009375,2008-05-25,07:13:21
39.989336,116.308195,0,275,39593.3009606482,2008-05-25,07:13:23
39.989339,116.308212,0,277,39593.3009837963,2008-05-25,07:13:25
39.989346,116.308213,0,279,39593.3010069444,2008-05-25,07:13:27
39.989344,116.308205,0,280,39593.3010300926,2008-05-25,07:13:29
39.989359,116.308191,0,282,39593.3010532407,2008-05-25,07:13:31
39.989378,116.308181,0,283,39593.3010763889,2008-05-25,07:13:33
39.989401,116.308171,0,283,39593.301099537,2008-05-25,07:13:35
39.989428,116.308145,0,284,39593.3011226852,2008-05-25,07:13:37
39.989433,116.308122,0,288,39593.3011458333,2008-05-25,07:13:39
39.989433,116.308103,0,290,39593.3011689815,2008-05-25,07:13:41
39.989438,116.308092,0,292,39593.3011921296,2008-05-25,07:13:43
39.989447,116.308083,0,295,39593.3012152778,2008-05-25,07:13:45
39.98945,116.308066,0,294,39593.3012384259,2008-05-25,07:13:47
39.989451,116.308049,0,295,39593.3012615741,2008-05-25,07:13:49
39.989456,116.308038,0,296,39593.3012847222,2008-05-25,07:13:51
39.989438,116.308013,0,295,39593.3013078704,2008-05-25,07:13:53
39.989431,116.308019,0,295,39593.3013310185,2008-05-25,07:13:55
39.989419,116.308012,0,294,39593.3013541667,2008-05-25,07:13:57
39.989396,116.308006,0,293,39593.3013773148,2008-05-25,07:13:59
39.989379,116.308008,0,292,39593.301400463,2008-05-25,07:14:01
39.989379,116.308011,0,292,39593.3014236111,2008-05-25,07:14:03
39.98936,116.308007,0,292,39593.3014467593,2008-05-25,07:14:05
39.989309,116.308007,0,291,39593.3014699074,2008-05-25,07:14:07
39.989272,116.308007,0,290,39593.3014930556,2008-05-25,07:14:09
39.989209,116.307999,0,289,39593.3015162037,2008-05-25,07:14:11
39.989161,116.30799,0,288,39593.3015393519,2008-05-25,07:14:13
39.989099,116.307979,0,286,39593.3015625,2008-05-25,07:14:15
39.989075,116.307974,0,286,39593.3015856481,2008-05-25,07:14:17
39.989061,116.30797,0,285,39593.3016087963,2008-05-25,07:14:19
39.989065,116.307969,0,283,39593.3016319444,2008-05-25,07:14:21
39.989072,116.307968,0,283,39593.3016550926,2008-05-25,07:14:23
39.989084,116.307964,0,282,39593.3016782407,2008-05-25,07:14:25
39.989088,116.307962,0,281,39593.3017013889,2008-05-25,07:14:27
39.989101,116.307968,0,280,39593.301724537,2008-05-25,07:14:29
39.989092,116.307962,0,278,39593.3017476852,2008-05-25,07:14:31
39.989099,116.307953,0,276,39593.3017708333,2008-05-25,07:14:33
39.989102,116.30796,0,274,39593.3017939815,2008-05-25,07:14:35
39.989085,116.30795,0,270,39593.3018171296,2008-05-25,07:14:37
39.989074,116.30794,0,271,39593.3018402778,2008-05-25,07:14:39
39.989033,116.307921,0,267,39593.3018634259,2008-05-25,07:14:41
39.989008,116.307887,0,265,39593.3018865741,2008-05-25,07:14:43
39.98897,116.307851,0,262,39593.3019097222,2008-05-25,07:14:45
39.988947,116.307827,0,260,39593.3019328704,2008-05-25,07:14:47
39.988961,116.307807,0,258,39593.3019560185,2008-05-25,07:14:49
39.988977,116.307815,0,255,39593.3019791667,2008-05-25,07:14:51
39.988992,116.307832,0,253,39593.3020023148,2008-05-25,07:14:53
39.988975,116.307864,0,250,39593.302025463,2008-05-25,07:14:55
39.988969,116.307889,0,247,39593.3020486111,2008-05-25,07:14:57
39.988968,116.307907,0,245,39593.3020717593,2008-05-25,07:14:59
39.988952,116.307957,0,241,39593.3020949074,2008-05-25,07:15:01
39.988947,116.307998,0,240,39593.3021180556,2008-05-25,07:15:03
39.988898,116.308065,0,240,39593.3021412037,2008-05-25,07:15:05
39.988852,116.308126,0,239,39593.3021643519,2008-05-25,07:15:07
39.988825,116.308181,0,239,39593.3021875,2008-05-25,07:15:09
39.988862,116.308177,0,240,39593.3022106481,2008-05-25,07:15:11
39.988846,116.308196,0,241,39593.3022337963,2008-05-25,07:15:13
39.988837,116.308206,0,240,39593.3022569444,2008-05-25,07:15:15
39.988836,116.30821,0,240,39593.3022800926,2008-05-25,07:15:17
39.988867,116.308241,0,241,39593.3023032407,2008-05-25,07:15:19
39.988916,116.308266,0,241,39593.3023263889,2008-05-25,07:15:21
39.988952,116.308283,0,242,39593.302349537,2008-05-25,07:15:23
39.988952,116.308321,0,242,39593.3023726852,2008-05-25,07:15:25
39.988995,116.30832,0,243,39593.3023958333,2008-05-25,07:15:27
39.989019,116.308333,0,244,39593.3024189815,2008-05-25,07:15:29
39.989023,116.308348,0,246,39593.3024421296,2008-05-25,07:15:31
39.988992,116.308427,0,247,39593.3024652778,2008-05-25,07:15:33
39.988972,116.308513,0,247,39593.3024884259,2008-05-25,07:15:35
39.988952,116.308537,0,245,39593.3025115741,2008-05-25,07:15:37
39.988937,116.308582,0,246,39593.3025347222,2008-05-25,07:15:39
39.9889,116.308602,0,246,39593.3025578704,2008-05-25,07:15:41
39.988886,116.308608,0,247,39593.3025810185,2008-05-25,07:15:43
39.988891,116.30861,0,248,39593.3026041667,2008-05-25,07:15:45
39.988914,116.308573,0,249,39593.3026273148,2008-05-25,07:15:47
39.988981,116.308418,0,249,39593.302650463,2008-05-25,07:15:49
39.98899,116.308391,0,250,39593.3026736111,2008-05-25,07:15:51
39.988989,116.308397,0,251,39593.3026967593,2008-05-25,07:15:53
39.989019,116.308401,0,252,39593.3027199074,2008-05-25,07:15:55
39.989037,116.308421,0,253,39593.3027430556,2008-05-25,07:15:57
39.989042,116.308433,0,254,39593.3027662037,2008-05-25,07:15:59
39.98903,116.308424,0,254,39593.3027893519,2008-05-25,07:16:01
39.989063,116.308303,0,257,39593.3028125,2008-05-25,07:16:03
39.989085,116.308227,0,257,39593.3028356481,2008-05-25,07:16:05
39.989091,116.308174,0,257,39593.3028587963,2008-05-25,07:16:07
39.989103,116.308151,0,258,39593.3028819444,2008-05-25,07:16:09
39.98911,116.308119,0,259,39593.3029050926,2008-05-25,07:16:11
39.98912,116.308093,0,260,39593.3029282407,2008-05-25,07:16:13
39.989152,116.307775,0,240,39593.3043171296,2008-05-25,07:18:13
39.989206,116.307727,0,241,39593.3043402778,2008-05-25,07:18:15
39.989192,116.30772,0,241,39593.3043634259,2008-05-25,07:18:17
39.989167,116.307735,0,241,39593.3043865741,2008-05-25,07:18:19
39.98916,116.307737,0,242,39593.3044097222,2008-05-25,07:18:21
39.989078,116.307793,0,242,39593.3044328704,2008-05-25,07:18:23
39.989039,116.307818,0,242,39593.3044560185,2008-05-25,07:18:25
39.989076,116.307787,0,241,39593.3044791667,2008-05-25,07:18:27
39.989099,116.307727,0,241,39593.3045023148,2008-05-25,07:18:29
39.989135,116.307653,0,242,39593.304525463,2008-05-25,07:18:31
39.989166,116.307563,0,243,39593.3045486111,2008-05-25,07:18:33
39.989239,116.307451,0,244,39593.3045717593,2008-05-25,07:18:35
39.989336,116.307332,0,245,39593.3045949074,2008-05-25,07:18:37
39.989346,116.307283,0,246,39593.3046180556,2008-05-25,07:18:39
39.989371,116.307216,0,247,39593.3046412037,2008-05-25,07:18:41
39.989304,116.307268,0,248,39593.3046643519,2008-05-25,07:18:43
39.989293,116.307263,0,250,39593.3046875,2008-05-25,07:18:45
39.98931,116.307248,0,251,39593.3047106481,2008-05-25,07:18:47
39.989303,116.307231,0,252,39593.3047337963,2008-05-25,07:18:49
39.989322,116.307201,0,253,39593.3047569444,2008-05-25,07:18:51
39.989516,116.307324,0,256,39593.3049652778,2008-05-25,07:19:09
39.989528,116.307343,0,257,39593.3049884259,2008-05-25,07:19:11
39.989541,116.30733,0,257,39593.3050115741,2008-05-25,07:19:13
39.989567,116.30733,0,257,39593.3050347222,2008-05-25,07:19:15
39.989568,116.307343,0,255,39593.3050578704,2008-05-25,07:19:17
39.989581,116.307426,0,254,39593.3050810185,2008-05-25,07:19:19
39.989616,116.30764,0,253,39593.3051041667,2008-05-25,07:19:21
39.989574,116.307768,0,253,39593.3051273148,2008-05-25,07:19:23
39.989534,116.307913,0,253,39593.305150463,2008-05-25,07:19:25
39.989536,116.308005,0,254,39593.3051736111,2008-05-25,07:19:27
39.989495,116.308097,0,255,39593.3051967593,2008-05-25,07:19:29
39.989496,116.308153,0,254,39593.3052199074,2008-05-25,07:19:31
39.989489,116.308181,0,249,39593.3052430556,2008-05-25,07:19:33
39.989488,116.308179,0,249,39593.3052662037,2008-05-25,07:19:35
39.989486,116.308182,0,249,39593.3052893518,2008-05-25,07:19:37
39.989458,116.308239,0,247,39593.3053125,2008-05-25,07:19:39
39.98941,116.308283,0,246,39593.3053356481,2008-05-25,07:19:41
39.989359,116.308326,0,245,39593.3053587963,2008-05-25,07:19:43
39.989291,116.308392,0,244,39593.3053819444,2008-05-25,07:19:45
39.989291,116.308417,0,244,39593.3054050926,2008-05-25,07:19:47
39.989242,116.308466,0,242,39593.3054282407,2008-05-25,07:19:49
39.989186,116.308561,0,240,39593.3054513889,2008-05-25,07:19:51
39.989106,116.308631,0,240,39593.305474537,2008-05-25,07:19:53
39.989052,116.308657,0,239,39593.3054976852,2008-05-25,07:19:55
39.989012,116.308674,0,240,39593.3055208333,2008-05-25,07:19:57
39.989062,116.308616,0,241,39593.3055439815,2008-05-25,07:19:59
39.989042,116.30864,0,240,39593.3055671296,2008-05-25,07:20:01
39.989003,116.308688,0,241,39593.3055902778,2008-05-25,07:20:03
39.989034,116.308666,0,241,39593.3056134259,2008-05-25,07:20:05
39.989005,116.308681,0,244,39593.3056365741,2008-05-25,07:20:07
39.988995,116.308692,0,244,39593.3056597222,2008-05-25,07:20:09
39.988994,116.308696,0,244,39593.3056828704,2008-05-25,07:20:11
39.989026,116.308656,0,245,39593.3057060185,2008-05-25,07:20:13
39.989036,116.308664,0,245,39593.3057291667,2008-05-25,07:20:15
39.989053,116.308638,0,246,39593.3057523148,2008-05-25,07:20:17
39.989069,116.308607,0,245,39593.305775463,2008-05-25,07:20:19
39.989111,116.308502,0,246,39593.3057986111,2008-05-25,07:20:21
39.989105,116.308459,0,246,39593.3058217593,2008-05-25,07:20:23
39.989095,116.308444,0,247,39593.3058449074,2008-05-25,07:20:25
39.989059,116.308417,0,248,39593.3058680556,2008-05-25,07:20:27
39.989099,116.308308,0,248,39593.3058912037,2008-05-25,07:20:29
39.989138,116.308241,0,248,39593.3059143518,2008-05-25,07:20:31
39.989091,116.308247,0,245,39593.3059375,2008-05-25,07:20:33
39.989088,116.308217,0,245,39593.3059606481,2008-05-25,07:20:35
39.989102,116.308155,0,245,39593.3059837963,2008-05-25,07:20:37
39.989068,116.30814,0,244,39593.3060069444,2008-05-25,07:20:39
39.989086,116.308117,0,244,39593.3060300926,2008-05-25,07:20:41
39.989113,116.308082,0,244,39593.3060532407,2008-05-25,07:20:43
39.989122,116.308056,0,243,39593.3060763889,2008-05-25,07:20:45
39.989142,116.30804,0,242,39593.306099537,2008-05-25,07:20:47
39.989149,116.308016,0,241,39593.3061226852,2008-05-25,07:20:49
39.98915,116.308005,0,241,39593.3061458333,2008-05-25,07:20:51
39.989141,116.307992,0,242,39593.3061689815,2008-05-25,07:20:53
39.989104,116.30802,0,239,39593.3061921296,2008-05-25,07:20:55
39.989056,116.308037,0,237,39593.3062152778,2008-05-25,07:20:57
39.989013,116.30803,0,237,39593.3062384259,2008-05-25,07:20:59
39.988965,116.308036,0,235,39593.3062615741,2008-05-25,07:21:01
39.988945,116.308035,0,230,39593.3062847222,2008-05-25,07:21:03
39.988942,116.308009,0,228,39593.3063078704,2008-05-25,07:21:05
39.988956,116.30797,0,226,39593.3063310185,2008-05-25,07:21:07
39.988968,116.307925,0,224,39593.3063541667,2008-05-25,07:21:09
39.988977,116.307919,0,222,39593.3063773148,2008-05-25,07:21:11
39.98898,116.307928,0,221,39593.306400463,2008-05-25,07:21:13
39.988985,116.307902,0,221,39593.3064236111,2008-05-25,07:21:15
39.988987,116.307903,0,219,39593.3064467593,2008-05-25,07:21:17
39.988983,116.307905,0,218,39593.3064699074,2008-05-25,07:21:19
39.988983,116.307895,0,216,39593.3064930556,2008-05-25,07:21:21
39.988976,116.307887,0,213,39593.3065162037,2008-05-25,07:21:23
39.98898,116.307884,0,208,39593.3065393518,2008-05-25,07:21:25
39.989028,116.307845,0,202,39593.3065625,2008-05-25,07:21:27
39.989077,116.307786,0,197,39593.3065856481,2008-05-25,07:21:29
39.989085,116.307777,0,192,39593.3066087963,2008-05-25,07:21:31
39.989069,116.307773,0,188,39593.3066319444,2008-05-25,07:21:33
39.98903,116.307793,0,186,39593.3066550926,2008-05-25,07:21:35
39.989029,116.307804,0,184,39593.3066782407,2008-05-25,07:21:37
39.989015,116.307813,0,181,39593.3067013889,2008-05-25,07:21:39
39.988981,116.307825,0,179,39593.306724537,2008-05-25,07:21:41
39.988974,116.307835,0,177,39593.3067476852,2008-05-25,07:21:43
39.98898,116.307826,0,177,39593.3067708333,2008-05-25,07:21:45
39.988988,116.307836,0,174,39593.3067939815,2008-05-25,07:21:47
39.988976,116.307836,0,176,39593.3068171296,2008-05-25,07:21:49
39.988968,116.307821,0,173,39593.3068402778,2008-05-25,07:21:51
39.989014,116.307773,0,176,39593.3068634259,2008-05-25,07:21:53
39.989036,116.307774,0,173,39593.3068865741,2008-05-25,07:21:55
39.989083,116.307746,0,173,39593.3069097222,2008-05-25,07:21:57
39.989095,116.307729,0,176,39593.3069328704,2008-05-25,07:21:59
39.9891,116.307718,0,178,39593.3069560185,2008-05-25,07:22:01
39.98906,116.30773,0,177,39593.3069791667,2008-05-25,07:22:03
39.989068,116.307714,0,177,39593.3070023148,2008-05-25,07:22:05
39.98912,116.307669,0,177,39593.307025463,2008-05-25,07:22:07
39.989214,116.307603,0,178,39593.3070486111,2008-05-25,07:22:09
39.989248,116.307558,0,177,39593.3070717593,2008-05-25,07:22:11
39.989242,116.307546,0,174,39593.3070949074,2008-05-25,07:22:13
39.989175,116.307548,0,171,39593.3071180556,2008-05-25,07:22:15
39.989087,116.307565,0,167,39593.3071412037,2008-05-25,07:22:17
39.989087,116.307552,0,164,39593.3071643518,2008-05-25,07:22:19
39.989069,116.307522,0,162,39593.3071875,2008-05-25,07:22:21
39.988983,116.307541,0,157,39593.3072106481,2008-05-25,07:22:23
39.988903,116.307594,0,151,39593.3072337963,2008-05-25,07:22:25
39.988865,116.307613,0,150,39593.3072569444,2008-05-25,07:22:27
39.988868,116.307587,0,148,39593.3072800926,2008-05-25,07:22:29
39.988894,116.307537,0,146,39593.3073032407,2008-05-25,07:22:31
39.988905,116.307505,0,146,39593.3073263889,2008-05-25,07:22:33
39.988883,116.307513,0,143,39593.307349537,2008-05-25,07:22:35
39.988861,116.307528,0,143,39593.3073726852,2008-05-25,07:22:37
39.988849,116.307526,0,144,39593.3073958333,2008-05-25,07:22:39
39.988804,116.307553,0,145,39593.3074189815,2008-05-25,07:22:41
39.988748,116.307581,0,144,39593.3074421296,2008-05-25,07:22:43
39.98871,116.307598,0,144,39593.3074652778,2008-05-25,07:22:45
39.988681,116.30762,0,144,39593.3074884259,2008-05-25,07:22:47
39.988657,116.307639,0,146,39593.3075115741,2008-05-25,07:22:49
39.988634,116.307658,0,145,39593.3075347222,2008-05-25,07:22:51
39.988631,116.307668,0,146,39593.3075578704,2008-05-25,07:22:53
39.988655,116.307685,0,145,39593.3075810185,2008-05-25,07:22:55
39.988626,116.307735,0,144,39593.3076041667,2008-05-25,07:22:57
39.988621,116.307743,0,146,39593.3076273148,2008-05-25,07:22:59
39.988608,116.307751,0,146,39593.307650463,2008-05-25,07:23:01
39.988621,116.307732,0,146,39593.3076736111,2008-05-25,07:23:03
39.988583,116.307735,0,146,39593.3076967593,2008-05-25,07:23:05
39.98857,116.307742,0,146,39593.3077199074,2008-05-25,07:23:07
39.988553,116.307731,0,148,39593.3077430556,2008-05-25,07:23:09
39.988527,116.307735,0,148,39593.3077662037,2008-05-25,07:23:11
39.988626,116.307694,0,149,39593.3077893518,2008-05-25,07:23:13
39.988773,116.30764,0,149,39593.3078125,2008-05-25,07:23:15
39.988816,116.307642,0,150,39593.3078356481,2008-05-25,07:23:17
39.988818,116.307646,0,149,39593.3078587963,2008-05-25,07:23:19
39.988818,116.307645,0,149,39593.3078819444,2008-05-25,07:23:21
39.988783,116.307667,0,149,39593.3079050926,2008-05-25,07:23:23
39.988752,116.307686,0,150,39593.3079282407,2008-05-25,07:23:25
39.988765,116.307693,0,151,39593.3079513889,2008-05-25,07:23:27
39.988753,116.307719,0,152,39593.307974537,2008-05-25,07:23:29
39.988768,116.307714,0,153,39593.3079976852,2008-05-25,07:23:31
39.988775,116.307717,0,154,39593.3080208333,2008-05-25,07:23:33
39.988789,116.307711,0,154,39593.3080439815,2008-05-25,07:23:35
39.988777,116.307706,0,155,39593.3080671296,2008-05-25,07:23:37
39.988752,116.307712,0,156,39593.3080902778,2008-05-25,07:23:39
39.988726,116.307744,0,156,39593.3081134259,2008-05-25,07:23:41
39.988693,116.307778,0,156,39593.3081365741,2008-05-25,07:23:43
39.988677,116.3078,0,156,39593.3081597222,2008-05-25,07:23:45
39.988662,116.307804,0,156,39593.3081828704,2008-05-25,07:23:47
39.988717,116.307762,0,157,39593.3082060185,2008-05-25,07:23:49
39.988747,116.307738,0,159,39593.3082291667,2008-05-25,07:23:51
39.98875,116.307744,0,159,39593.3082523148,2008-05-25,07:23:53
39.988705,116.307755,0,161,39593.308275463,2008-05-25,07:23:55
39.988623,116.307802,0,160,39593.3082986111,2008-05-25,07:23:57
39.9886,116.307809,0,159,39593.3083217593,2008-05-25,07:23:59
39.988601,116.307813,0,159,39593.3083449074,2008-05-25,07:24:01
39.988581,116.307826,0,159,39593.3083680556,2008-05-25,07:24:03
39.988569,116.307821,0,159,39593.3083912037,2008-05-25,07:24:05
39.988544,116.30782,0,160,39593.3084143519,2008-05-25,07:24:07
39.988504,116.30784,0,159,39593.3084375,2008-05-25,07:24:09
39.988413,116.30788,0,156,39593.3084606482,2008-05-25,07:24:11
39.988335,116.307927,0,155,39593.3084837963,2008-05-25,07:24:13
39.988305,116.307961,0,155,39593.3085069444,2008-05-25,07:24:15
39.988249,116.308011,0,156,39593.3085300926,2008-05-25,07:24:17
39.988119,116.308097,0,155,39593.3085532407,2008-05-25,07:24:19
39.98809,116.30813,0,156,39593.3085763889,2008-05-25,07:24:21
39.988015,116.308174,0,156,39593.308599537,2008-05-25,07:24:23
39.987855,116.308253,0,154,39593.3086226852,2008-05-25,07:24:25
39.987766,116.308307,0,154,39593.3086458333,2008-05-25,07:24:27
39.987695,116.308348,0,154,39593.3086689815,2008-05-25,07:24:29
39.987667,116.308374,0,155,39593.3086921296,2008-05-25,07:24:31
39.987633,116.308414,0,155,39593.3087152778,2008-05-25,07:24:33
39.987583,116.308443,0,155,39593.3087384259,2008-05-25,07:24:35
39.987588,116.308439,0,156,39593.3087615741,2008-05-25,07:24:37
39.987591,116.308425,0,156,39593.3087847222,2008-05-25,07:24:39
39.987611,116.30842,0,155,39593.3088078704,2008-05-25,07:24:41
39.987582,116.308432,0,156,39593.3088310185,2008-05-25,07:24:43
39.987573,116.308445,0,156,39593.3088541667,2008-05-25,07:24:45
39.987587,116.308446,0,156,39593.3088773148,2008-05-25,07:24:47
39.987581,116.308437,0,156,39593.308900463,2008-05-25,07:24:49
39.987583,116.308428,0,157,39593.3089236111,2008-05-25,07:24:51
39.987593,116.308416,0,157,39593.3089467593,2008-05-25,07:24:53
39.987622,116.308395,0,158,39593.3089699074,2008-05-25,07:24:55
39.987744,116.308341,0,159,39593.3089930556,2008-05-25,07:24:57
39.987791,116.308309,0,159,39593.3090162037,2008-05-25,07:24:59
39.987927,116.308248,0,160,39593.3090393519,2008-05-25,07:25:01
39.987958,116.308223,0,160,39593.3090625,2008-05-25,07:25:03
39.98796,116.308208,0,160,39593.3090856481,2008-05-25,07:25:05
39.988186,116.308109,0,161,39593.3091087963,2008-05-25,07:25:07
39.988297,116.308058,0,161,39593.3091319444,2008-05-25,07:25:09
39.989596,116.308995,0,181,39593.3093402778,2008-05-25,07:25:27
39.989539,116.308825,0,188,39593.3093634259,2008-05-25,07:25:29
39.989507,116.308665,0,194,39593.3093865741,2008-05-25,07:25:31
39.989493,116.308543,0,202,39593.3094097222,2008-05-25,07:25:33
39.989484,116.308415,0,210,39593.3094328704,2008-05-25,07:25:35
39.989461,116.308315,0,218,39593.3094560185,2008-05-25,07:25:37
39.98944,116.308219,0,225,39593.3094791667,2008-05-25,07:25:39
39.989428,116.308131,0,233,39593.3095023148,2008-05-25,07:25:41
39.989186,116.308033,0,295,39593.3104282407,2008-05-25,07:27:01
39.989159,116.308042,0,296,39593.3104513889,2008-05-25,07:27:03
39.989128,116.308041,0,297,39593.310474537,2008-05-25,07:27:05
39.989092,116.308033,0,298,39593.3104976852,2008-05-25,07:27:07
39.98905,116.308029,0,299,39593.3105208333,2008-05-25,07:27:09
39.988995,116.308014,0,301,39593.3105439815,2008-05-25,07:27:11
39.988958,116.307999,0,303,39593.3105671296,2008-05-25,07:27:13
39.988928,116.307998,0,305,39593.3105902778,2008-05-25,07:27:15
39.988919,116.307997,0,309,39593.3106134259,2008-05-25,07:27:17
39.988913,116.307995,0,312,39593.3106365741,2008-05-25,07:27:19
39.988873,116.307992,0,315,39593.3106597222,2008-05-25,07:27:21
39.988827,116.307988,0,317,39593.3106828704,2008-05-25,07:27:23
39.988834,116.307964,0,319,39593.3107060185,2008-05-25,07:27:25
39.988795,116.307975,0,321,39593.3107291667,2008-05-25,07:27:27
39.988731,116.308001,0,322,39593.3107523148,2008-05-25,07:27:29
39.988698,116.308026,0,325,39593.310775463,2008-05-25,07:27:31
39.988645,116.308035,0,328,39593.3107986111,2008-05-25,07:27:33
39.9886,116.308028,0,331,39593.3108217593,2008-05-25,07:27:35
39.988506,116.308056,0,334,39593.3108449074,2008-05-25,07:27:37
39.98846,116.308069,0,337,39593.3108680556,2008-05-25,07:27:39
39.988391,116.308096,0,338,39593.3108912037,2008-05-25,07:27:41
39.988361,116.308089,0,339,39593.3109143519,2008-05-25,07:27:43
39.988318,116.308083,0,340,39593.3109375,2008-05-25,07:27:45
39.988327,116.308049,0,341,39593.3109606481,2008-05-25,07:27:47
39.988288,116.308029,0,341,39593.3109837963,2008-05-25,07:27:49
39.988233,116.30802,0,340,39593.3110069444,2008-05-25,07:27:51
39.988299,116.307951,0,340,39593.3110300926,2008-05-25,07:27:53
39.988267,116.30794,0,339,39593.3110532407,2008-05-25,07:27:55
39.988335,116.307878,0,338,39593.3110763889,2008-05-25,07:27:57
39.988471,116.30778,0,337,39593.311099537,2008-05-25,07:27:59
39.988548,116.307697,0,337,39593.3111226852,2008-05-25,07:28:01
39.988525,116.307674,0,339,39593.3111458333,2008-05-25,07:28:03
39.988449,116.307679,0,341,39593.3111689815,2008-05-25,07:28:05
39.988668,116.307793,0,342,39593.3121412037,2008-05-25,07:29:29
39.988673,116.307841,0,340,39593.3121643519,2008-05-25,07:29:31
39.988628,116.307921,0,338,39593.3121875,2008-05-25,07:29:33
39.988578,116.307994,0,338,39593.3122106481,2008-05-25,07:29:35
39.988541,116.308027,0,337,39593.3122337963,2008-05-25,07:29:37
39.988535,116.308038,0,337,39593.3122569444,2008-05-25,07:29:39
39.988517,116.308059,0,337,39593.3122800926,2008-05-25,07:29:41
39.988586,116.308022,0,335,39593.3123032407,2008-05-25,07:29:43
39.98864,116.307973,0,332,39593.3123263889,2008-05-25,07:29:45
39.98866,116.307956,0,330,39593.312349537,2008-05-25,07:29:47
39.988652,116.307972,0,333,39593.3123726852,2008-05-25,07:29:49
39.988652,116.307982,0,338,39593.3123958333,2008-05-25,07:29:51
39.988657,116.308012,0,347,39593.3124189815,2008-05-25,07:29:53
39.98867,116.308055,0,359,39593.3124421296,2008-05-25,07:29:55
39.988715,116.3081,0,375,39593.3124652778,2008-05-25,07:29:57
39.98878,116.308144,0,390,39593.3124884259,2008-05-25,07:29:59
39.988833,116.3082,0,405,39593.3125115741,2008-05-25,07:30:01
39.988874,116.308248,0,420,39593.3125347222,2008-05-25,07:30:03
39.988829,116.308149,0,305,39593.3126273148,2008-05-25,07:30:11
39.989005,116.307901,0,337,39593.3130902778,2008-05-25,07:30:51
39.988846,116.307928,0,340,39593.3131134259,2008-05-25,07:30:53
39.988773,116.307931,0,339,39593.3131365741,2008-05-25,07:30:55
39.988751,116.307943,0,338,39593.3131597222,2008-05-25,07:30:57
39.988777,116.307952,0,336,39593.3131828704,2008-05-25,07:30:59
39.988788,116.307945,0,335,39593.3132060185,2008-05-25,07:31:01
39.988814,116.307943,0,333,39593.3132291667,2008-05-25,07:31:03
39.988838,116.307952,0,330,39593.3132523148,2008-05-25,07:31:05
39.988858,116.307979,0,327,39593.313275463,2008-05-25,07:31:07
39.98886,116.307989,0,325,39593.3132986111,2008-05-25,07:31:09
39.988902,116.307973,0,326,39593.3133217593,2008-05-25,07:31:11
39.988974,116.307923,0,322,39593.3133449074,2008-05-25,07:31:13
39.988981,116.30791,0,324,39593.3133680556,2008-05-25,07:31:15
39.988988,116.307886,0,322,39593.3133912037,2008-05-25,07:31:17
39.989014,116.307866,0,319,39593.3134143518,2008-05-25,07:31:19
39.989011,116.30791,0,323,39593.3134375,2008-05-25,07:31:21
39.988955,116.307997,0,328,39593.3134606481,2008-05-25,07:31:23
39.988967,116.307997,0,327,39593.3134837963,2008-05-25,07:31:25
39.988936,116.307982,0,312,39593.3135069444,2008-05-25,07:31:27
39.988935,116.307961,0,304,39593.3135300926,2008-05-25,07:31:29
39.988931,116.307961,0,300,39593.3135532407,2008-05-25,07:31:31
39.988919,116.307984,0,299,39593.3135763889,2008-05-25,07:31:33
39.988994,116.307945,0,298,39593.313599537,2008-05-25,07:31:35
39.988969,116.307957,0,298,39593.3136226852,2008-05-25,07:31:37
39.98897,116.307942,0,298,39593.3136458333,2008-05-25,07:31:39
39.98899,116.307907,0,298,39593.3136689815,2008-05-25,07:31:41
39.989066,116.30783,0,297,39593.3136921296,2008-05-25,07:31:43
39.989117,116.307772,0,298,39593.3137152778,2008-05-25,07:31:45
39.989123,116.307752,0,298,39593.3137384259,2008-05-25,07:31:47
39.984781,116.31095,0,1287,39593.3173263889,2008-05-25,07:36:57
39.98916,116.30915,0,845,39593.3173726852,2008-05-25,07:37:01
39.988903,116.308634,0,524,39593.3173958333,2008-05-25,07:37:03
39.989052,116.308497,0,470,39593.3174189815,2008-05-25,07:37:05
39.989147,116.308521,0,503,39593.3174421296,2008-05-25,07:37:07
39.989234,116.30851,0,520,39593.3174652778,2008-05-25,07:37:09
39.989293,116.308472,0,520,39593.3174884259,2008-05-25,07:37:11
39.989305,116.308469,0,521,39593.3175115741,2008-05-25,07:37:13
39.989321,116.308393,0,498,39593.3175347222,2008-05-25,07:37:15
39.989276,116.308345,0,465,39593.3175578704,2008-05-25,07:37:17
39.98921,116.308278,0,420,39593.3175810185,2008-05-25,07:37:19
39.989177,116.30825,0,399,39593.3176041667,2008-05-25,07:37:21
39.989206,116.308175,0,380,39593.3176273148,2008-05-25,07:37:23
39.989225,116.308123,0,368,39593.317650463,2008-05-25,07:37:25
39.989226,116.308095,0,361,39593.3176736111,2008-05-25,07:37:27
39.989188,116.3081,0,354,39593.3176967593,2008-05-25,07:37:29
39.989165,116.308113,0,348,39593.3177199074,2008-05-25,07:37:31
39.989178,116.308102,0,343,39593.3177430556,2008-05-25,07:37:33
39.989151,116.308131,0,339,39593.3177662037,2008-05-25,07:37:35
39.989146,116.308144,0,335,39593.3177893519,2008-05-25,07:37:37
39.989162,116.308139,0,332,39593.3178125,2008-05-25,07:37:39
39.989162,116.308163,0,328,39593.3178356481,2008-05-25,07:37:41
39.989196,116.308164,0,326,39593.3178587963,2008-05-25,07:37:43
39.989271,116.308134,0,324,39593.3178819444,2008-05-25,07:37:45
39.989344,116.308109,0,322,39593.3179050926,2008-05-25,07:37:47
39.989442,116.308059,0,321,39593.3179282407,2008-05-25,07:37:49
39.989529,116.308015,0,319,39593.3179513889,2008-05-25,07:37:51
39.98959,116.307958,0,318,39593.317974537,2008-05-25,07:37:53
39.98958,116.307945,0,316,39593.3179976852,2008-05-25,07:37:55
39.98952,116.307948,0,315,39593.3180208333,2008-05-25,07:37:57
39.989383,116.307989,0,314,39593.3180439815,2008-05-25,07:37:59
39.989258,116.308047,0,314,39593.3180671296,2008-05-25,07:38:01
39.989184,116.308084,0,314,39593.3180902778,2008-05-25,07:38:03
39.989101,116.308076,0,314,39593.3181134259,2008-05-25,07:38:05
39.989053,116.308054,0,313,39593.3181365741,2008-05-25,07:38:07
39.989007,116.308054,0,313,39593.3181597222,2008-05-25,07:38:09
39.989023,116.308056,0,312,39593.3181828704,2008-05-25,07:38:11
39.989051,116.308069,0,311,39593.3182060185,2008-05-25,07:38:13
39.989067,116.308079,0,312,39593.3182291667,2008-05-25,07:38:15
39.989089,116.308076,0,311,39593.3182523148,2008-05-25,07:38:17
39.989089,116.308075,0,311,39593.318275463,2008-05-25,07:38:19
39.989059,116.308065,0,312,39593.3182986111,2008-05-25,07:38:21
39.989044,116.30805,0,314,39593.3183217593,2008-05-25,07:38:23
39.989082,116.308021,0,315,39593.3183449074,2008-05-25,07:38:25
39.989063,116.308015,0,316,39593.3183680556,2008-05-25,07:38:27
39.989018,116.308026,0,317,39593.3183912037,2008-05-25,07:38:29
39.988983,116.308021,0,318,39593.3184143519,2008-05-25,07:38:31
39.988935,116.308029,0,320,39593.3184375,2008-05-25,07:38:33
39.988893,116.308018,0,322,39593.3184606481,2008-05-25,07:38:35
39.988865,116.308002,0,323,39593.3184837963,2008-05-25,07:38:37
39.988881,116.307967,0,325,39593.3185069444,2008-05-25,07:38:39
39.988904,116.307927,0,327,39593.3185300926,2008-05-25,07:38:41
39.988911,116.307885,0,328,39593.3185532407,2008-05-25,07:38:43
39.988913,116.307855,0,328,39593.3185763889,2008-05-25,07:38:45
39.988903,116.307869,0,329,39593.318599537,2008-05-25,07:38:47
39.988892,116.307896,0,329,39593.3186226852,2008-05-25,07:38:49
39.988865,116.307916,0,329,39593.3186458333,2008-05-25,07:38:51
39.988865,116.307935,0,328,39593.3186689815,2008-05-25,07:38:53
39.988881,116.307958,0,327,39593.3186921296,2008-05-25,07:38:55
39.988903,116.307976,0,328,39593.3187152778,2008-05-25,07:38:57
39.988915,116.307981,0,329,39593.3187384259,2008-05-25,07:38:59
39.988934,116.307977,0,328,39593.3187615741,2008-05-25,07:39:01
39.988962,116.307977,0,327,39593.3187847222,2008-05-25,07:39:03
39.988969,116.307995,0,326,39593.3188078704,2008-05-25,07:39:05
39.988979,116.307989,0,325,39593.3188310185,2008-05-25,07:39:07
39.988978,116.30799,0,325,39593.3188541667,2008-05-25,07:39:09
39.988976,116.307975,0,324,39593.3188773148,2008-05-25,07:39:11
39.988972,116.307954,0,324,39593.318900463,2008-05-25,07:39:13
39.988978,116.307942,0,323,39593.3189236111,2008-05-25,07:39:15
39.989004,116.307926,0,322,39593.3189467593,2008-05-25,07:39:17
39.989017,116.307919,0,322,39593.3189699074,2008-05-25,07:39:19
39.989055,116.307922,0,321,39593.3189930556,2008-05-25,07:39:21
39.9891,116.30794,0,320,39593.3190162037,2008-05-25,07:39:23
39.989143,116.307945,0,320,39593.3190393519,2008-05-25,07:39:25
39.989155,116.30795,0,319,39593.3190625,2008-05-25,07:39:27
39.989194,116.30797,0,319,39593.3190856481,2008-05-25,07:39:29
39.989242,116.30798,0,318,39593.3191087963,2008-05-25,07:39:31
39.989268,116.307964,0,317,39593.3191319444,2008-05-25,07:39:33
39.989305,116.307951,0,316,39593.3191550926,2008-05-25,07:39:35
39.989314,116.30792,0,316,39593.3191782407,2008-05-25,07:39:37
39.989301,116.307907,0,316,39593.3192013889,2008-05-25,07:39:39
39.989301,116.307909,0,316,39593.319224537,2008-05-25,07:39:41
39.989287,116.307911,0,316,39593.3192476852,2008-05-25,07:39:43
39.989286,116.307912,0,316,39593.3192708333,2008-05-25,07:39:45
39.989198,116.307933,0,316,39593.3192939815,2008-05-25,07:39:47
39.989119,116.307965,0,316,39593.3193171296,2008-05-25,07:39:49
39.989004,116.308009,0,316,39593.3193402778,2008-05-25,07:39:51
39.988913,116.308035,0,315,39593.3193634259,2008-05-25,07:39:53
39.988758,116.308085,0,315,39593.3193865741,2008-05-25,07:39:55
39.988744,116.308076,0,315,39593.3194097222,2008-05-25,07:39:57
39.988748,116.308075,0,314,39593.3194328704,2008-05-25,07:39:59
39.988729,116.308106,0,313,39593.3194560185,2008-05-25,07:40:01
39.988709,116.308147,0,313,39593.3194791667,2008-05-25,07:40:03
39.988761,116.308121,0,312,39593.3195023148,2008-05-25,07:40:05
39.98881,116.308077,0,312,39593.319525463,2008-05-25,07:40:07
39.988902,116.307983,0,311,39593.3195486111,2008-05-25,07:40:09
39.988967,116.307899,0,310,39593.3195717593,2008-05-25,07:40:11
39.989018,116.307829,0,310,39593.3195949074,2008-05-25,07:40:13
39.989048,116.307789,0,310,39593.3196180556,2008-05-25,07:40:15
39.9891,116.307737,0,309,39593.3196412037,2008-05-25,07:40:17
39.989189,116.307642,0,309,39593.3196643519,2008-05-25,07:40:19
39.989291,116.307534,0,309,39593.3196875,2008-05-25,07:40:21
39.989377,116.307413,0,309,39593.3197106481,2008-05-25,07:40:23
39.989472,116.307319,0,308,39593.3197337963,2008-05-25,07:40:25
39.989592,116.307215,0,308,39593.3197569444,2008-05-25,07:40:27
39.989682,116.307146,0,308,39593.3197800926,2008-05-25,07:40:29
39.989563,116.307089,0,286,39593.319849537,2008-05-25,07:40:35
39.989542,116.306999,0,284,39593.3198726852,2008-05-25,07:40:37
39.989534,116.306884,0,282,39593.3198958333,2008-05-25,07:40:39
39.989507,116.307266,0,284,39593.3199189815,2008-05-25,07:40:41
39.989527,116.307247,0,290,39593.3199421296,2008-05-25,07:40:43
39.989537,116.307264,0,291,39593.3199652778,2008-05-25,07:40:45
39.989538,116.30728,0,291,39593.3199884259,2008-05-25,07:40:47
39.989529,116.307293,0,292,39593.3200115741,2008-05-25,07:40:49
39.989523,116.307308,0,292,39593.3200347222,2008-05-25,07:40:51
39.989522,116.307316,0,293,39593.3200578704,2008-05-25,07:40:53
39.989516,116.307323,0,293,39593.3200810185,2008-05-25,07:40:55
39.989489,116.307312,0,295,39593.3201041667,2008-05-25,07:40:57
39.989452,116.307279,0,298,39593.3201273148,2008-05-25,07:40:59
39.989417,116.307245,0,292,39593.320150463,2008-05-25,07:41:01
39.989372,116.307238,0,293,39593.3201736111,2008-05-25,07:41:03
39.98932,116.307268,0,295,39593.3201967593,2008-05-25,07:41:05
39.989274,116.307296,0,294,39593.3202199074,2008-05-25,07:41:07
39.989241,116.307311,0,293,39593.3202430556,2008-05-25,07:41:09
39.989221,116.307334,0,291,39593.3202662037,2008-05-25,07:41:11
39.989224,116.307355,0,292,39593.3202893519,2008-05-25,07:41:13
39.989225,116.307376,0,292,39593.3203125,2008-05-25,07:41:15
39.989225,116.30737,0,292,39593.3203356481,2008-05-25,07:41:17
39.989225,116.307374,0,292,39593.3203587963,2008-05-25,07:41:19
39.989215,116.307357,0,292,39593.3203819444,2008-05-25,07:41:21
39.98919,116.307342,0,291,39593.3204050926,2008-05-25,07:41:23
39.989167,116.307316,0,287,39593.3204282407,2008-05-25,07:41:25
39.989145,116.307289,0,280,39593.3204513889,2008-05-25,07:41:27
39.989123,116.307273,0,276,39593.320474537,2008-05-25,07:41:29
39.989112,116.307276,0,273,39593.3204976852,2008-05-25,07:41:31
39.989098,116.307277,0,266,39593.3205208333,2008-05-25,07:41:33
39.989081,116.307281,0,262,39593.3205439815,2008-05-25,07:41:35
39.989064,116.307287,0,261,39593.3205671296,2008-05-25,07:41:37
39.989056,116.307297,0,259,39593.3205902778,2008-05-25,07:41:39
39.989046,116.307291,0,256,39593.3206134259,2008-05-25,07:41:41
39.989034,116.307286,0,253,39593.3206365741,2008-05-25,07:41:43
39.989024,116.307279,0,252,39593.3206597222,2008-05-25,07:41:45
39.988998,116.307275,0,250,39593.3206828704,2008-05-25,07:41:47
39.98899,116.307271,0,247,39593.3207060185,2008-05-25,07:41:49
39.98899,116.30725,0,243,39593.3207291667,2008-05-25,07:41:51
39.989,116.307233,0,239,39593.3207523148,2008-05-25,07:41:53
39.989003,116.307247,0,234,39593.320775463,2008-05-25,07:41:55
39.98901,116.307272,0,229,39593.3207986111,2008-05-25,07:41:57
39.989029,116.307296,0,223,39593.3208217593,2008-05-25,07:41:59
39.989048,116.307321,0,217,39593.3208449074,2008-05-25,07:42:01
39.989068,116.307346,0,211,39593.3208680556,2008-05-25,07:42:03
39.989075,116.307366,0,205,39593.3208912037,2008-05-25,07:42:05
39.989086,116.3074,0,199,39593.3209143518,2008-05-25,07:42:07
39.989088,116.307439,0,193,39593.3209375,2008-05-25,07:42:09
39.989085,116.307471,0,187,39593.3209606481,2008-05-25,07:42:11
39.989071,116.307502,0,183,39593.3209837963,2008-05-25,07:42:13
39.989061,116.307527,0,178,39593.3210069444,2008-05-25,07:42:15
39.98904,116.30756,0,174,39593.3210300926,2008-05-25,07:42:17
39.989032,116.307589,0,172,39593.3210532407,2008-05-25,07:42:19
39.989038,116.307611,0,171,39593.3210763889,2008-05-25,07:42:21
39.989041,116.307619,0,171,39593.321099537,2008-05-25,07:42:23
39.989032,116.307613,0,172,39593.3211226852,2008-05-25,07:42:25
39.989,116.307591,0,174,39593.3211458333,2008-05-25,07:42:27
39.988966,116.307578,0,175,39593.3211689815,2008-05-25,07:42:29
39.988911,116.307562,0,176,39593.3211921296,2008-05-25,07:42:31
39.988865,116.307547,0,178,39593.3212152778,2008-05-25,07:42:33
39.988837,116.307547,0,178,39593.3212384259,2008-05-25,07:42:35
39.988801,116.307541,0,178,39593.3212615741,2008-05-25,07:42:37
39.988785,116.307555,0,177,39593.3212847222,2008-05-25,07:42:39
39.988777,116.307553,0,177,39593.3213078704,2008-05-25,07:42:41
39.988756,116.307561,0,176,39593.3213310185,2008-05-25,07:42:43
39.988763,116.307592,0,174,39593.3213541667,2008-05-25,07:42:45
39.988798,116.307603,0,173,39593.3213773148,2008-05-25,07:42:47
39.988805,116.307617,0,172,39593.321400463,2008-05-25,07:42:49
39.988783,116.307658,0,171,39593.3214236111,2008-05-25,07:42:51
39.98878,116.307672,0,171,39593.3214467593,2008-05-25,07:42:53
39.988764,116.307701,0,171,39593.3214699074,2008-05-25,07:42:55
39.988752,116.307716,0,171,39593.3214930556,2008-05-25,07:42:57
39.988763,116.307727,0,171,39593.3215162037,2008-05-25,07:42:59
39.988762,116.307754,0,169,39593.3215393518,2008-05-25,07:43:01
39.988761,116.307754,0,170,39593.3215625,2008-05-25,07:43:03
39.98875,116.307787,0,170,39593.3215856481,2008-05-25,07:43:05
39.988747,116.307859,0,170,39593.3216087963,2008-05-25,07:43:07
39.988768,116.307845,0,170,39593.3216319444,2008-05-25,07:43:09
39.988781,116.307846,0,171,39593.3216550926,2008-05-25,07:43:11
39.988803,116.307832,0,171,39593.3216782407,2008-05-25,07:43:13
39.988824,116.307821,0,171,39593.3217013889,2008-05-25,07:43:15
39.988855,116.307814,0,170,39593.321724537,2008-05-25,07:43:17
39.988892,116.307796,0,170,39593.3217476852,2008-05-25,07:43:19
39.988909,116.307797,0,169,39593.3217708333,2008-05-25,07:43:21
39.988933,116.307849,0,168,39593.3217939815,2008-05-25,07:43:23
39.988999,116.30786,0,167,39593.3218171296,2008-05-25,07:43:25
39.989042,116.307872,0,166,39593.3218402778,2008-05-25,07:43:27
39.989079,116.30788,0,166,39593.3218634259,2008-05-25,07:43:29
39.989089,116.307899,0,165,39593.3218865741,2008-05-25,07:43:31
39.989064,116.307932,0,165,39593.3219097222,2008-05-25,07:43:33
39.989045,116.307941,0,164,39593.3219328704,2008-05-25,07:43:35
39.989022,116.307961,0,164,39593.3219560185,2008-05-25,07:43:37
39.988967,116.308,0,164,39593.3219791667,2008-05-25,07:43:39
39.988914,116.308056,0,164,39593.3220023148,2008-05-25,07:43:41
39.988853,116.308138,0,163,39593.322025463,2008-05-25,07:43:43
39.988801,116.308182,0,162,39593.3220486111,2008-05-25,07:43:45
39.988721,116.308196,0,162,39593.3220717593,2008-05-25,07:43:47
39.988685,116.308187,0,162,39593.3220949074,2008-05-25,07:43:49
39.988658,116.30816,0,161,39593.3221180556,2008-05-25,07:43:51
39.988636,116.30814,0,160,39593.3221412037,2008-05-25,07:43:53
39.988589,116.308089,0,160,39593.3221643518,2008-05-25,07:43:55
39.988581,116.308046,0,159,39593.3221875,2008-05-25,07:43:57
39.98858,116.308017,0,159,39593.3222106481,2008-05-25,07:43:59
39.98858,116.30802,0,159,39593.3222337963,2008-05-25,07:44:01
39.98858,116.308017,0,159,39593.3222569444,2008-05-25,07:44:03
39.988581,116.308015,0,159,39593.3222800926,2008-05-25,07:44:05
39.988581,116.308013,0,159,39593.3223032407,2008-05-25,07:44:07
39.98858,116.308012,0,158,39593.3223263889,2008-05-25,07:44:09
39.98858,116.308014,0,158,39593.322349537,2008-05-25,07:44:11
39.988569,116.308003,0,159,39593.3223726852,2008-05-25,07:44:13
39.988552,116.307986,0,158,39593.3223958333,2008-05-25,07:44:15
39.988548,116.307983,0,158,39593.3224189815,2008-05-25,07:44:17
39.988525,116.307963,0,158,39593.3224421296,2008-05-25,07:44:19
39.988486,116.307941,0,158,39593.3224652778,2008-05-25,07:44:21
39.988449,116.307924,0,158,39593.3224884259,2008-05-25,07:44:23
39.988409,116.307915,0,159,39593.3225115741,2008-05-25,07:44:25
39.988394,116.307914,0,159,39593.3225347222,2008-05-25,07:44:27
39.988376,116.307917,0,161,39593.3225578704,2008-05-25,07:44:29
39.988352,116.30793,0,162,39593.3225810185,2008-05-25,07:44:31
39.988347,116.307934,0,162,39593.3226041667,2008-05-25,07:44:33
39.988334,116.307933,0,163,39593.3226273148,2008-05-25,07:44:35
39.988346,116.307934,0,163,39593.322650463,2008-05-25,07:44:37
39.98835,116.307935,0,163,39593.3226736111,2008-05-25,07:44:39
39.988341,116.307919,0,163,39593.3226967593,2008-05-25,07:44:41
39.988343,116.307918,0,163,39593.3227199074,2008-05-25,07:44:43
39.988339,116.307917,0,163,39593.3227430556,2008-05-25,07:44:45
39.988339,116.307909,0,163,39593.3227662037,2008-05-25,07:44:47
39.988365,116.307894,0,162,39593.3227893518,2008-05-25,07:44:49
39.988393,116.307881,0,160,39593.3228125,2008-05-25,07:44:51
39.988425,116.307881,0,159,39593.3228356481,2008-05-25,07:44:53
39.98845,116.307877,0,158,39593.3228587963,2008-05-25,07:44:55
39.988464,116.307848,0,155,39593.3228819444,2008-05-25,07:44:57
39.988466,116.307843,0,152,39593.3229050926,2008-05-25,07:44:59
39.988494,116.307838,0,151,39593.3229282407,2008-05-25,07:45:01
39.988521,116.307824,0,150,39593.3229513889,2008-05-25,07:45:03
39.988546,116.307819,0,151,39593.322974537,2008-05-25,07:45:05
39.988568,116.307812,0,151,39593.3229976852,2008-05-25,07:45:07
39.988585,116.307812,0,151,39593.3230208333,2008-05-25,07:45:09
39.988599,116.307803,0,151,39593.3230439815,2008-05-25,07:45:11
39.988618,116.307799,0,150,39593.3230671296,2008-05-25,07:45:13
39.988665,116.307775,0,150,39593.3230902778,2008-05-25,07:45:15
39.988731,116.307757,0,150,39593.3231134259,2008-05-25,07:45:17
39.988795,116.307754,0,150,39593.3231365741,2008-05-25,07:45:19
39.98883,116.307413,0,169,39593.3249189815,2008-05-25,07:47:53
39.988901,116.30735,0,169,39593.3249421296,2008-05-25,07:47:55
39.989029,116.307235,0,168,39593.3249652778,2008-05-25,07:47:57
39.989101,116.307192,0,168,39593.3249884259,2008-05-25,07:47:59
39.989199,116.307113,0,168,39593.3250115741,2008-05-25,07:48:01
39.989275,116.307042,0,167,39593.3250347222,2008-05-25,07:48:03
39.989363,116.306976,0,166,39593.3250578704,2008-05-25,07:48:05
39.9895,116.306871,0,166,39593.3250810185,2008-05-25,07:48:07
39.989589,116.30681,0,165,39593.3251041667,2008-05-25,07:48:09
39.989665,116.30677,0,165,39593.3251273148,2008-05-25,07:48:11
39.989654,116.306833,0,164,39593.325150463,2008-05-25,07:48:13
39.989623,116.306888,0,164,39593.3251736111,2008-05-25,07:48:15
39.989618,116.306926,0,163,39593.3251967593,2008-05-25,07:48:17
39.989627,116.306914,0,163,39593.3252199074,2008-05-25,07:48:19
39.989676,116.306896,0,162,39593.3252430556,2008-05-25,07:48:21
39.989805,116.306813,0,161,39593.3252662037,2008-05-25,07:48:23
39.989845,116.306755,0,160,39593.3252893519,2008-05-25,07:48:25
39.989847,116.306713,0,158,39593.3253125,2008-05-25,07:48:27
39.98985,116.306685,0,159,39593.3253356481,2008-05-25,07:48:29
39.989833,116.306681,0,158,39593.3253587963,2008-05-25,07:48:31
39.989838,116.30665,0,157,39593.3253819444,2008-05-25,07:48:33
39.989831,116.306634,0,155,39593.3254050926,2008-05-25,07:48:35
39.989785,116.306681,0,154,39593.3254282407,2008-05-25,07:48:37
39.989695,116.306766,0,153,39593.3254513889,2008-05-25,07:48:39
39.98961,116.306844,0,154,39593.325474537,2008-05-25,07:48:41
39.989488,116.306964,0,154,39593.3254976852,2008-05-25,07:48:43
39.989406,116.307043,0,153,39593.3255208333,2008-05-25,07:48:45
39.989376,116.307056,0,155,39593.3255439815,2008-05-25,07:48:47
39.989279,116.307114,0,155,39593.3255671296,2008-05-25,07:48:49
39.98925,116.307128,0,157,39593.3255902778,2008-05-25,07:48:51
39.989203,116.307173,0,158,39593.3256134259,2008-05-25,07:48:53
39.989119,116.307257,0,159,39593.3256365741,2008-05-25,07:48:55
39.98907,116.307315,0,159,39593.3256597222,2008-05-25,07:48:57
39.988976,116.30741,0,159,39593.3256828704,2008-05-25,07:48:59
39.988891,116.307499,0,160,39593.3257060185,2008-05-25,07:49:01
39.988848,116.307585,0,159,39593.3257291667,2008-05-25,07:49:03
39.988787,116.307699,0,160,39593.3257523148,2008-05-25,07:49:05
39.988752,116.307785,0,160,39593.325775463,2008-05-25,07:49:07
39.98868,116.307874,0,162,39593.3257986111,2008-05-25,07:49:09
39.988643,116.307905,0,162,39593.3258217593,2008-05-25,07:49:11
39.988615,116.307928,0,162,39593.3258449074,2008-05-25,07:49:13
39.988587,116.307952,0,162,39593.3258680556,2008-05-25,07:49:15
39.988565,116.307953,0,162,39593.3258912037,2008-05-25,07:49:17
39.988569,116.307939,0,162,39593.3259143519,2008-05-25,07:49:19
39.988569,116.307936,0,162,39593.3259375,2008-05-25,07:49:21
39.988592,116.307916,0,163,39593.3259606481,2008-05-25,07:49:23
39.988612,116.307891,0,165,39593.3259837963,2008-05-25,07:49:25
39.988641,116.307839,0,166,39593.3260069444,2008-05-25,07:49:27
39.988662,116.307792,0,166,39593.3260300926,2008-05-25,07:49:29
39.988657,116.30777,0,166,39593.3260532407,2008-05-25,07:49:31
39.988658,116.307766,0,166,39593.3260763889,2008-05-25,07:49:33
39.988659,116.307757,0,166,39593.326099537,2008-05-25,07:49:35
39.988669,116.307774,0,166,39593.3261226852,2008-05-25,07:49:37
39.988669,116.307796,0,166,39593.3261458333,2008-05-25,07:49:39
39.988668,116.307801,0,166,39593.3261689815,2008-05-25,07:49:41
39.988668,116.307803,0,166,39593.3261921296,2008-05-25,07:49:43
39.988667,116.307803,0,165,39593.3262152778,2008-05-25,07:49:45
39.988633,116.307779,0,165,39593.3262384259,2008-05-25,07:49:47
39.9886,116.307767,0,164,39593.3262615741,2008-05-25,07:49:49
39.988593,116.307746,0,164,39593.3262847222,2008-05-25,07:49:51
39.988599,116.307736,0,164,39593.3263078704,2008-05-25,07:49:53
39.988587,116.307726,0,164,39593.3263310185,2008-05-25,07:49:55
39.988559,116.307714,0,164,39593.3263541667,2008-05-25,07:49:57
39.98855,116.30772,0,164,39593.3263773148,2008-05-25,07:49:59
39.988554,116.307721,0,164,39593.326400463,2008-05-25,07:50:01
39.988581,116.307732,0,164,39593.3264236111,2008-05-25,07:50:03
39.988597,116.307729,0,163,39593.3264467593,2008-05-25,07:50:05
39.988597,116.307733,0,162,39593.3264699074,2008-05-25,07:50:07
39.988597,116.307739,0,162,39593.3264930556,2008-05-25,07:50:09
39.988573,116.307758,0,161,39593.3265162037,2008-05-25,07:50:11
39.988556,116.307792,0,161,39593.3265393519,2008-05-25,07:50:13
39.988542,116.30782,0,160,39593.3265625,2008-05-25,07:50:15
39.988533,116.307832,0,159,39593.3265856481,2008-05-25,07:50:17
39.988548,116.307839,0,158,39593.3266087963,2008-05-25,07:50:19
39.988597,116.307824,0,157,39593.3266319444,2008-05-25,07:50:21
39.988655,116.307784,0,157,39593.3266550926,2008-05-25,07:50:23
39.988682,116.307768,0,155,39593.3266782407,2008-05-25,07:50:25
39.988708,116.307764,0,155,39593.3267013889,2008-05-25,07:50:27
39.988712,116.307751,0,155,39593.326724537,2008-05-25,07:50:29
39.988706,116.30775,0,155,39593.3267476852,2008-05-25,07:50:31
39.988698,116.307748,0,155,39593.3267708333,2008-05-25,07:50:33
39.988707,116.307733,0,155,39593.3267939815,2008-05-25,07:50:35
39.988716,116.307716,0,154,39593.3268171296,2008-05-25,07:50:37
39.988714,116.307692,0,153,39593.3268402778,2008-05-25,07:50:39
39.988723,116.307668,0,153,39593.3268634259,2008-05-25,07:50:41
39.988741,116.307638,0,154,39593.3268865741,2008-05-25,07:50:43
39.988734,116.307632,0,153,39593.3269097222,2008-05-25,07:50:45
39.98872,116.307623,0,152,39593.3269328704,2008-05-25,07:50:47
39.988637,116.307709,0,152,39593.3269560185,2008-05-25,07:50:49
39.988524,116.307836,0,154,39593.3269791667,2008-05-25,07:50:51
39.988416,116.307968,0,155,39593.3270023148,2008-05-25,07:50:53
39.988368,116.308173,0,164,39593.3283449074,2008-05-25,07:52:49
39.988263,116.308259,0,166,39593.3283680556,2008-05-25,07:52:51
39.988159,116.308354,0,167,39593.3283912037,2008-05-25,07:52:53
39.988063,116.308445,0,168,39593.3284143518,2008-05-25,07:52:55
39.987994,116.308488,0,169,39593.3284375,2008-05-25,07:52:57
39.98795,116.308528,0,171,39593.3284606481,2008-05-25,07:52:59
39.987926,116.308566,0,175,39593.3284837963,2008-05-25,07:53:01
39.987967,116.308506,0,175,39593.3285069444,2008-05-25,07:53:03
39.987994,116.308489,0,173,39593.3285300926,2008-05-25,07:53:05
39.988021,116.308466,0,176,39593.3285532407,2008-05-25,07:53:07
39.988151,116.308405,0,180,39593.3285763889,2008-05-25,07:53:09
39.988241,116.30834,0,182,39593.328599537,2008-05-25,07:53:11
39.988278,116.308348,0,185,39593.3286226852,2008-05-25,07:53:13
39.988307,116.308357,0,188,39593.3286458333,2008-05-25,07:53:15
39.988326,116.308333,0,189,39593.3286689815,2008-05-25,07:53:17
39.988328,116.308357,0,192,39593.3286921296,2008-05-25,07:53:19
39.988311,116.308376,0,193,39593.3287152778,2008-05-25,07:53:21
39.988321,116.308379,0,194,39593.3287384259,2008-05-25,07:53:23
39.988328,116.308391,0,195,39593.3287615741,2008-05-25,07:53:25
39.988329,116.308396,0,195,39593.3287847222,2008-05-25,07:53:27
39.98839,116.30841,0,196,39593.3288078704,2008-05-25,07:53:29
39.988464,116.308384,0,197,39593.3288310185,2008-05-25,07:53:31
39.988519,116.308393,0,197,39593.3288541667,2008-05-25,07:53:33
39.988535,116.308409,0,197,39593.3288773148,2008-05-25,07:53:35
39.988553,116.308413,0,197,39593.328900463,2008-05-25,07:53:37
39.988578,116.308409,0,196,39593.3289236111,2008-05-25,07:53:39
39.988599,116.308406,0,196,39593.3289467593,2008-05-25,07:53:41
39.988609,116.308403,0,195,39593.3289699074,2008-05-25,07:53:43
39.988638,116.308382,0,195,39593.3289930556,2008-05-25,07:53:45
39.98866,116.308377,0,194,39593.3290162037,2008-05-25,07:53:47
39.988653,116.308408,0,194,39593.3290393518,2008-05-25,07:53:49
39.988625,116.308466,0,194,39593.3290625,2008-05-25,07:53:51
39.988579,116.308538,0,194,39593.3290856481,2008-05-25,07:53:53
39.988631,116.308309,0,195,39593.3291087963,2008-05-25,07:53:55
39.988673,116.308189,0,196,39593.3291319444,2008-05-25,07:53:57
39.988697,116.308195,0,196,39593.3291550926,2008-05-25,07:53:59
39.988721,116.308209,0,196,39593.3291782407,2008-05-25,07:54:01
39.98872,116.308202,0,196,39593.3292013889,2008-05-25,07:54:03
39.988709,116.308179,0,196,39593.329224537,2008-05-25,07:54:05
39.988707,116.308162,0,197,39593.3292476852,2008-05-25,07:54:07
39.988704,116.308128,0,197,39593.3292708333,2008-05-25,07:54:09
39.988708,116.30804,0,196,39593.3292939815,2008-05-25,07:54:11
39.988724,116.307958,0,196,39593.3293171296,2008-05-25,07:54:13
39.988775,116.307879,0,197,39593.3293402778,2008-05-25,07:54:15
39.988868,116.307726,0,197,39593.3293634259,2008-05-25,07:54:17
39.988928,116.307587,0,197,39593.3293865741,2008-05-25,07:54:19
39.988965,116.307538,0,199,39593.3294097222,2008-05-25,07:54:21
39.98908,116.307535,0,210,39593.3294328704,2008-05-25,07:54:23
39.989174,116.307548,0,220,39593.3294560185,2008-05-25,07:54:25
39.989179,116.307608,0,225,39593.3294791667,2008-05-25,07:54:27
39.989157,116.307695,0,231,39593.3295023148,2008-05-25,07:54:29
39.989155,116.307731,0,236,39593.329525463,2008-05-25,07:54:31
39.989154,116.307808,0,244,39593.3295486111,2008-05-25,07:54:33
39.989178,116.307814,0,251,39593.3295717593,2008-05-25,07:54:35
39.989184,116.307832,0,256,39593.3295949074,2008-05-25,07:54:37
39.989179,116.307856,0,264,39593.3296180556,2008-05-25,07:54:39
39.989179,116.30784,0,266,39593.3296412037,2008-05-25,07:54:41
39.989165,116.307872,0,267,39593.3296643518,2008-05-25,07:54:43
39.989157,116.307895,0,270,39593.3296875,2008-05-25,07:54:45
39.989169,116.30786,0,275,39593.3297106481,2008-05-25,07:54:47
39.989175,116.307832,0,277,39593.3297337963,2008-05-25,07:54:49
39.989182,116.307796,0,281,39593.3297569444,2008-05-25,07:54:51
39.989185,116.307795,0,283,39593.3297800926,2008-05-25,07:54:53
39.989186,116.307798,0,283,39593.3298032407,2008-05-25,07:54:55
39.989186,116.307797,0,283,39593.3298263889,2008-05-25,07:54:57
39.989157,116.30781,0,284,39593.329849537,2008-05-25,07:54:59
39.98917,116.307762,0,285,39593.3298726852,2008-05-25,07:55:01
39.98914,116.307771,0,288,39593.3298958333,2008-05-25,07:55:03
39.9891,116.307791,0,290,39593.3299189815,2008-05-25,07:55:05
39.989073,116.307805,0,291,39593.3299421296,2008-05-25,07:55:07
39.989074,116.307808,0,292,39593.3299652778,2008-05-25,07:55:09
39.98908,116.307779,0,295,39593.3299884259,2008-05-25,07:55:11
39.98911,116.307773,0,295,39593.3300115741,2008-05-25,07:55:13
39.98916,116.307743,0,296,39593.3300347222,2008-05-25,07:55:15
39.989186,116.307733,0,297,39593.3300578704,2008-05-25,07:55:17
39.989187,116.307756,0,297,39593.3300810185,2008-05-25,07:55:19
39.989192,116.307738,0,297,39593.3301041667,2008-05-25,07:55:21
39.989195,116.307737,0,298,39593.3301273148,2008-05-25,07:55:23
39.989191,116.307737,0,298,39593.330150463,2008-05-25,07:55:25
39.989193,116.307743,0,298,39593.3301736111,2008-05-25,07:55:27
39.989197,116.307736,0,298,39593.3301967593,2008-05-25,07:55:29
39.989197,116.307732,0,298,39593.3302199074,2008-05-25,07:55:31
39.989198,116.307728,0,298,39593.3302430556,2008-05-25,07:55:33
39.989223,116.307718,0,298,39593.3302662037,2008-05-25,07:55:35
39.98924,116.307724,0,299,39593.3302893518,2008-05-25,07:55:37
39.98926,116.307732,0,299,39593.3303125,2008-05-25,07:55:39
39.989284,116.307736,0,300,39593.3303356481,2008-05-25,07:55:41
39.989295,116.307719,0,300,39593.3303587963,2008-05-25,07:55:43
39.989315,116.307703,0,301,39593.3303819444,2008-05-25,07:55:45
39.989334,116.307684,0,301,39593.3304050926,2008-05-25,07:55:47
39.989364,116.307669,0,301,39593.3304282407,2008-05-25,07:55:49
39.989137,116.307516,0,275,39593.3315625,2008-05-25,07:57:27
39.989092,116.307533,0,275,39593.3315856481,2008-05-25,07:57:29
39.98909,116.307532,0,275,39593.3316087963,2008-05-25,07:57:31
39.989115,116.307505,0,275,39593.3316319444,2008-05-25,07:57:33
39.98912,116.307509,0,275,39593.3316550926,2008-05-25,07:57:35
39.989127,116.307482,0,274,39593.3316782407,2008-05-25,07:57:37
39.989134,116.307481,0,273,39593.3317013889,2008-05-25,07:57:39
39.989121,116.307493,0,273,39593.331724537,2008-05-25,07:57:41
39.989093,116.30752,0,272,39593.3317476852,2008-05-25,07:57:43
39.989083,116.307525,0,273,39593.3317708333,2008-05-25,07:57:45
39.989094,116.30751,0,273,39593.3317939815,2008-05-25,07:57:47
39.989109,116.307516,0,273,39593.3318171296,2008-05-25,07:57:49
39.989158,116.307486,0,272,39593.3318402778,2008-05-25,07:57:51
39.989185,116.307466,0,273,39593.3318634259,2008-05-25,07:57:53
39.989203,116.307453,0,273,39593.3318865741,2008-05-25,07:57:55
39.989216,116.30745,0,274,39593.3319097222,2008-05-25,07:57:57
39.989208,116.307441,0,274,39593.3319328704,2008-05-25,07:57:59
39.989214,116.307425,0,273,39593.3319560185,2008-05-25,07:58:01
39.989213,116.307399,0,272,39593.3319791667,2008-05-25,07:58:03
39.989207,116.307391,0,272,39593.3320023148,2008-05-25,07:58:05
39.989206,116.307388,0,272,39593.332025463,2008-05-25,07:58:07
39.989206,116.307386,0,272,39593.3320486111,2008-05-25,07:58:09
39.989206,116.307383,0,272,39593.3320717593,2008-05-25,07:58:11
39.989211,116.30737,0,272,39593.3320949074,2008-05-25,07:58:13
39.989196,116.307368,0,272,39593.3321180556,2008-05-25,07:58:15
39.98917,116.307368,0,272,39593.3321412037,2008-05-25,07:58:17
39.989167,116.307344,0,271,39593.3321643519,2008-05-25,07:58:19
39.989184,116.3073,0,269,39593.3321875,2008-05-25,07:58:21
39.989218,116.307256,0,267,39593.3322106482,2008-05-25,07:58:23
39.989221,116.307237,0,265,39593.3322337963,2008-05-25,07:58:25
39.989258,116.30722,0,265,39593.3322569444,2008-05-25,07:58:27
39.989229,116.30721,0,263,39593.3322800926,2008-05-25,07:58:29
39.989214,116.307203,0,260,39593.3323032407,2008-05-25,07:58:31
39.989212,116.307195,0,259,39593.3323263889,2008-05-25,07:58:33
39.989198,116.307181,0,257,39593.332349537,2008-05-25,07:58:35
39.98918,116.307185,0,256,39593.3323726852,2008-05-25,07:58:37
39.98917,116.307175,0,254,39593.3323958333,2008-05-25,07:58:39
39.989157,116.307178,0,254,39593.3324189815,2008-05-25,07:58:41
39.98914,116.307199,0,254,39593.3324421296,2008-05-25,07:58:43
39.989141,116.307197,0,253,39593.3324652778,2008-05-25,07:58:45
39.989146,116.307195,0,254,39593.3324884259,2008-05-25,07:58:47
39.989144,116.307182,0,255,39593.3325115741,2008-05-25,07:58:49
39.989146,116.307173,0,255,39593.3325347222,2008-05-25,07:58:51
39.989129,116.307176,0,254,39593.3325578704,2008-05-25,07:58:53
39.989117,116.307198,0,254,39593.3325810185,2008-05-25,07:58:55
39.989128,116.30723,0,255,39593.3326041667,2008-05-25,07:58:57
39.989148,116.307231,0,255,39593.3326273148,2008-05-25,07:58:59
39.989168,116.30723,0,255,39593.332650463,2008-05-25,07:59:01
39.989127,116.307308,0,256,39593.3326736111,2008-05-25,07:59:03
39.989087,116.307385,0,256,39593.3326967593,2008-05-25,07:59:05
39.989041,116.307435,0,255,39593.3327199074,2008-05-25,07:59:07
39.989017,116.307454,0,255,39593.3327430556,2008-05-25,07:59:09
39.988994,116.307509,0,258,39593.3327662037,2008-05-25,07:59:11
39.988964,116.30756,0,259,39593.3327893519,2008-05-25,07:59:13
39.988958,116.307581,0,259,39593.3328125,2008-05-25,07:59:15
39.988952,116.307603,0,258,39593.3328356481,2008-05-25,07:59:17
39.988944,116.30762,0,258,39593.3328587963,2008-05-25,07:59:19
39.988953,116.307614,0,258,39593.3328819444,2008-05-25,07:59:21
39.988938,116.307639,0,258,39593.3329050926,2008-05-25,07:59:23
39.988944,116.307639,0,258,39593.3329282407,2008-05-25,07:59:25
39.988969,116.307631,0,258,39593.3329513889,2008-05-25,07:59:27
39.988977,116.307624,0,259,39593.332974537,2008-05-25,07:59:29
39.988948,116.307663,0,259,39593.3329976852,2008-05-25,07:59:31
39.988929,116.307697,0,258,39593.3330208333,2008-05-25,07:59:33
39.988847,116.307379,0,234,39593.3343865741,2008-05-25,08:01:31
39.988858,116.307323,0,231,39593.3344097222,2008-05-25,08:01:33
39.988883,116.307249,0,227,39593.3344328704,2008-05-25,08:01:35
39.988899,116.307232,0,225,39593.3344560185,2008-05-25,08:01:37
39.988931,116.307215,0,222,39593.3344791667,2008-05-25,08:01:39
39.988969,116.307194,0,219,39593.3345023148,2008-05-25,08:01:41
39.988972,116.307189,0,217,39593.334525463,2008-05-25,08:01:43
39.988979,116.307177,0,216,39593.3345486111,2008-05-25,08:01:45
39.988986,116.30715,0,213,39593.3345717593,2008-05-25,08:01:47
39.988992,116.307131,0,210,39593.3345949074,2008-05-25,08:01:49
39.988955,116.307152,0,209,39593.3346180556,2008-05-25,08:01:51
39.988949,116.307146,0,207,39593.3346412037,2008-05-25,08:01:53
39.988962,116.30711,0,204,39593.3346643519,2008-05-25,08:01:55
39.988953,116.307113,0,203,39593.3346875,2008-05-25,08:01:57
39.988925,116.307132,0,203,39593.3347106481,2008-05-25,08:01:59
39.988904,116.307134,0,203,39593.3347337963,2008-05-25,08:02:01
39.988934,116.307101,0,200,39593.3347569444,2008-05-25,08:02:03
39.98893,116.307115,0,199,39593.3347800926,2008-05-25,08:02:05
39.988909,116.307145,0,199,39593.3348032407,2008-05-25,08:02:07
39.988928,116.307098,0,196,39593.3348263889,2008-05-25,08:02:09
39.988934,116.307106,0,194,39593.334849537,2008-05-25,08:02:11
39.988963,116.307087,0,193,39593.3348726852,2008-05-25,08:02:13
39.988952,116.307107,0,193,39593.3348958333,2008-05-25,08:02:15
39.988909,116.307164,0,194,39593.3349189815,2008-05-25,08:02:17
39.988887,116.307232,0,196,39593.3349421296,2008-05-25,08:02:19
39.98887,116.307263,0,196,39593.3349652778,2008-05-25,08:02:21
39.988859,116.307297,0,195,39593.3349884259,2008-05-25,08:02:23
39.988771,116.30745,0,196,39593.3350115741,2008-05-25,08:02:25
39.988761,116.307507,0,196,39593.3350347222,2008-05-25,08:02:27
39.988737,116.307563,0,196,39593.3350578704,2008-05-25,08:02:29
39.988709,116.307585,0,196,39593.3350810185,2008-05-25,08:02:31
39.988677,116.307651,0,196,39593.3351041667,2008-05-25,08:02:33
39.988628,116.307769,0,197,39593.3351273148,2008-05-25,08:02:35
39.988642,116.307793,0,196,39593.335150463,2008-05-25,08:02:37
39.988659,116.307772,0,196,39593.3351736111,2008-05-25,08:02:39
39.988654,116.307764,0,196,39593.3351967593,2008-05-25,08:02:41
39.988652,116.307767,0,195,39593.3352199074,2008-05-25,08:02:43
39.988655,116.307772,0,195,39593.3352430556,2008-05-25,08:02:45
39.988657,116.307739,0,194,39593.3352662037,2008-05-25,08:02:47
39.988679,116.307705,0,195,39593.3352893519,2008-05-25,08:02:49
39.988677,116.307724,0,195,39593.3353125,2008-05-25,08:02:51
39.988668,116.307715,0,194,39593.3353356481,2008-05-25,08:02:53
39.988661,116.307748,0,193,39593.3353587963,2008-05-25,08:02:55
39.988668,116.307786,0,193,39593.3353819444,2008-05-25,08:02:57
39.98869,116.307782,0,191,39593.3354050926,2008-05-25,08:02:59
39.98869,116.307777,0,191,39593.3354282407,2008-05-25,08:03:01
39.988756,116.307694,0,187,39593.3354513889,2008-05-25,08:03:03
39.988765,116.307669,0,185,39593.335474537,2008-05-25,08:03:05
39.988756,116.307692,0,184,39593.3354976852,2008-05-25,08:03:07
39.988791,116.307647,0,183,39593.3355208333,2008-05-25,08:03:09
39.988816,116.307628,0,182,39593.3355439815,2008-05-25,08:03:11
39.988831,116.307609,0,181,39593.3355671296,2008-05-25,08:03:13
39.988846,116.307586,0,182,39593.3355902778,2008-05-25,08:03:15
39.988842,116.307577,0,181,39593.3356134259,2008-05-25,08:03:17
39.988847,116.307552,0,180,39593.3356365741,2008-05-25,08:03:19
39.988855,116.307542,0,181,39593.3356597222,2008-05-25,08:03:21
39.988849,116.307525,0,180,39593.3356828704,2008-05-25,08:03:23
39.988821,116.307543,0,181,39593.3357060185,2008-05-25,08:03:25
39.988804,116.307561,0,181,39593.3357291667,2008-05-25,08:03:27
39.988804,116.30756,0,181,39593.3357523148,2008-05-25,08:03:29
39.988814,116.307566,0,180,39593.335775463,2008-05-25,08:03:31
39.988856,116.307536,0,179,39593.3357986111,2008-05-25,08:03:33
39.98886,116.307528,0,179,39593.3358217593,2008-05-25,08:03:35
39.988848,116.307535,0,179,39593.3358449074,2008-05-25,08:03:37
39.988849,116.307538,0,179,39593.3358680556,2008-05-25,08:03:39
39.988849,116.307525,0,179,39593.3358912037,2008-05-25,08:03:41
39.988831,116.307519,0,180,39593.3359143519,2008-05-25,08:03:43
39.988847,116.307503,0,180,39593.3359375,2008-05-25,08:03:45
39.988875,116.307479,0,180,39593.3359606481,2008-05-25,08:03:47
39.988897,116.30746,0,181,39593.3359837963,2008-05-25,08:03:49
39.988888,116.307439,0,181,39593.3360069444,2008-05-25,08:03:51
39.988888,116.307441,0,181,39593.3360300926,2008-05-25,08:03:53
39.988887,116.307438,0,181,39593.3360532407,2008-05-25,08:03:55
39.988862,116.307443,0,180,39593.3360763889,2008-05-25,08:03:57
39.988821,116.307455,0,180,39593.336099537,2008-05-25,08:03:59
39.98876,116.307479,0,180,39593.3361226852,2008-05-25,08:04:01
39.988717,116.307495,0,180,39593.3361458333,2008-05-25,08:04:03
39.988696,116.307518,0,181,39593.3361689815,2008-05-25,08:04:05
39.988711,116.307541,0,182,39593.3361921296,2008-05-25,08:04:07
39.988734,116.307546,0,182,39593.3362152778,2008-05-25,08:04:09
39.988739,116.307548,0,183,39593.3362384259,2008-05-25,08:04:11
39.988757,116.307563,0,183,39593.3362615741,2008-05-25,08:04:13
39.988762,116.307581,0,183,39593.3362847222,2008-05-25,08:04:15
39.988754,116.307608,0,183,39593.3363078704,2008-05-25,08:04:17
39.988737,116.307645,0,184,39593.3363310185,2008-05-25,08:04:19
39.98877,116.307648,0,184,39593.3363541667,2008-05-25,08:04:21
39.988808,116.307638,0,183,39593.3363773148,2008-05-25,08:04:23
39.98883,116.307619,0,184,39593.336400463,2008-05-25,08:04:25
39.988875,116.307555,0,183,39593.3364236111,2008-05-25,08:04:27
39.988925,116.307488,0,182,39593.3364467593,2008-05-25,08:04:29
39.988942,116.307443,0,181,39593.3364699074,2008-05-25,08:04:31
39.988948,116.307395,0,180,39593.3364930556,2008-05-25,08:04:33
39.988945,116.307332,0,179,39593.3365162037,2008-05-25,08:04:35
39.988936,116.307336,0,182,39593.3365393518,2008-05-25,08:04:37
39.988945,116.307273,0,183,39593.3365625,2008-05-25,08:04:39
39.98897,116.307216,0,181,39593.3365856481,2008-05-25,08:04:41
39.989137,116.306949,0,165,39593.3383449074,2008-05-25,08:07:13
39.989144,116.306917,0,165,39593.3383680556,2008-05-25,08:07:15
39.989168,116.306889,0,166,39593.3383912037,2008-05-25,08:07:17
39.989151,116.306878,0,166,39593.3384143518,2008-05-25,08:07:19
39.98914,116.306887,0,166,39593.3384375,2008-05-25,08:07:21
39.989139,116.306904,0,167,39593.3384606481,2008-05-25,08:07:23
39.989145,116.306923,0,168,39593.3384837963,2008-05-25,08:07:25
39.989132,116.306947,0,168,39593.3385069444,2008-05-25,08:07:27
39.989124,116.306966,0,169,39593.3385300926,2008-05-25,08:07:29
39.989147,116.306965,0,169,39593.3385532407,2008-05-25,08:07:31
39.98917,116.306969,0,169,39593.3385763889,2008-05-25,08:07:33
39.989167,116.306978,0,168,39593.338599537,2008-05-25,08:07:35
39.989186,116.306989,0,169,39593.3386226852,2008-05-25,08:07:37
39.989207,116.306989,0,169,39593.3386458333,2008-05-25,08:07:39
39.989213,116.306992,0,168,39593.3386689815,2008-05-25,08:07:41
39.989205,116.30703,0,168,39593.3386921296,2008-05-25,08:07:43
39.989215,116.307045,0,168,39593.3387152778,2008-05-25,08:07:45
39.989212,116.307089,0,168,39593.3387384259,2008-05-25,08:07:47
39.989227,116.3071,0,168,39593.3387615741,2008-05-25,08:07:49
39.98922,116.307126,0,168,39593.3387847222,2008-05-25,08:07:51
39.989222,116.307126,0,168,39593.3388078704,2008-05-25,08:07:53
39.98924,116.307163,0,169,39593.3388310185,2008-05-25,08:07:55
39.989262,116.307128,0,169,39593.3388541667,2008-05-25,08:07:57
39.989282,116.307097,0,169,39593.3388773148,2008-05-25,08:07:59
39.989298,116.307074,0,169,39593.338900463,2008-05-25,08:08:01
39.989319,116.307034,0,169,39593.3389236111,2008-05-25,08:08:03
39.989311,116.307025,0,169,39593.3389467593,2008-05-25,08:08:05
39.989291,116.307015,0,169,39593.3389699074,2008-05-25,08:08:07
39.989281,116.306995,0,170,39593.3389930556,2008-05-25,08:08:09
39.989257,116.306979,0,170,39593.3390162037,2008-05-25,08:08:11
39.989249,116.306959,0,170,39593.3390393518,2008-05-25,08:08:13
39.989248,116.306959,0,170,39593.3390625,2008-05-25,08:08:15
39.989239,116.306952,0,170,39593.3390856481,2008-05-25,08:08:17
39.989247,116.306903,0,170,39593.3391087963,2008-05-25,08:08:19
39.989269,116.306875,0,170,39593.3391319444,2008-05-25,08:08:21
39.989294,116.306837,0,170,39593.3391550926,2008-05-25,08:08:23
39.989303,116.306834,0,170,39593.3391782407,2008-05-25,08:08:25
39.98932,116.306808,0,170,39593.3392013889,2008-05-25,08:08:27
39.989352,116.306739,0,170,39593.339224537,2008-05-25,08:08:29
39.989401,116.306666,0,169,39593.3392476852,2008-05-25,08:08:31
39.98948,116.306583,0,169,39593.3392708333,2008-05-25,08:08:33
39.989549,116.306552,0,170,39593.3392939815,2008-05-25,08:08:35
39.989544,116.306595,0,170,39593.3393171296,2008-05-25,08:08:37
39.989542,116.306612,0,170,39593.3393402778,2008-05-25,08:08:39
39.989553,116.30659,0,170,39593.3393634259,2008-05-25,08:08:41
39.989532,116.306601,0,170,39593.3393865741,2008-05-25,08:08:43
39.989502,116.306611,0,170,39593.3394097222,2008-05-25,08:08:45
39.989465,116.30665,0,171,39593.3394328704,2008-05-25,08:08:47
39.989457,116.306675,0,172,39593.3394560185,2008-05-25,08:08:49
39.989414,116.306715,0,172,39593.3394791667,2008-05-25,08:08:51
39.989381,116.306753,0,172,39593.3395023148,2008-05-25,08:08:53
39.989355,116.306798,0,172,39593.339525463,2008-05-25,08:08:55
39.989329,116.306832,0,172,39593.3395486111,2008-05-25,08:08:57
39.989315,116.306883,0,172,39593.3395717593,2008-05-25,08:08:59
39.989299,116.306933,0,172,39593.3395949074,2008-05-25,08:09:01
39.989288,116.306983,0,172,39593.3396180556,2008-05-25,08:09:03
39.98926,116.307041,0,172,39593.3396412037,2008-05-25,08:09:05
39.98923,116.3071,0,172,39593.3396643519,2008-05-25,08:09:07
39.989186,116.307143,0,172,39593.3396875,2008-05-25,08:09:09
39.989147,116.307197,0,172,39593.3397106482,2008-05-25,08:09:11
39.989111,116.307243,0,173,39593.3397337963,2008-05-25,08:09:13
39.989083,116.307301,0,173,39593.3397569444,2008-05-25,08:09:15
39.989063,116.307335,0,173,39593.3397800926,2008-05-25,08:09:17
39.989069,116.307311,0,172,39593.3399189815,2008-05-25,08:09:29
39.989067,116.307318,0,172,39593.3399421296,2008-05-25,08:09:31
39.989041,116.307359,0,172,39593.3399652778,2008-05-25,08:09:33
39.98904,116.307402,0,172,39593.3399884259,2008-05-25,08:09:35
39.989045,116.307446,0,172,39593.3400115741,2008-05-25,08:09:37
39.989061,116.307449,0,172,39593.3400347222,2008-05-25,08:09:39
39.989064,116.307442,0,172,39593.3400578704,2008-05-25,08:09:41
39.989064,116.307427,0,172,39593.3400810185,2008-05-25,08:09:43
39.989012,116.30744,0,172,39593.3401041667,2008-05-25,08:09:45
39.98897,116.307444,0,171,39593.3401273148,2008-05-25,08:09:47
39.98894,116.307453,0,174,39593.340150463,2008-05-25,08:09:49
39.988848,116.307494,0,174,39593.3401736111,2008-05-25,08:09:51
39.98877,116.307541,0,174,39593.3401967593,2008-05-25,08:09:53
39.988712,116.307555,0,174,39593.3402199074,2008-05-25,08:09:55
39.988666,116.307563,0,174,39593.3402430556,2008-05-25,08:09:57
39.988603,116.307612,0,174,39593.3402662037,2008-05-25,08:09:59
39.988575,116.307625,0,174,39593.3402893519,2008-05-25,08:10:01
39.988575,116.307598,0,174,39593.3403125,2008-05-25,08:10:03
39.988548,116.307623,0,175,39593.3403356481,2008-05-25,08:10:05
39.988563,116.307599,0,175,39593.3403587963,2008-05-25,08:10:07
39.988492,116.307674,0,176,39593.3403819444,2008-05-25,08:10:09
39.988466,116.307684,0,177,39593.3404050926,2008-05-25,08:10:11
39.988458,116.30768,0,177,39593.3404282407,2008-05-25,08:10:13
39.988457,116.307685,0,177,39593.3404513889,2008-05-25,08:10:15
39.988474,116.307661,0,176,39593.340474537,2008-05-25,08:10:17
39.988465,116.307682,0,176,39593.3404976852,2008-05-25,08:10:19
39.988458,116.307681,0,176,39593.3405208333,2008-05-25,08:10:21
39.988428,116.307697,0,177,39593.3405439815,2008-05-25,08:10:23
39.9884,116.307688,0,177,39593.3405671296,2008-05-25,08:10:25
39.988385,116.30766,0,177,39593.3405902778,2008-05-25,08:10:27
39.988362,116.307662,0,177,39593.3406134259,2008-05-25,08:10:29
39.988344,116.307672,0,177,39593.3406365741,2008-05-25,08:10:31
39.988343,116.307677,0,177,39593.3406597222,2008-05-25,08:10:33
39.988332,116.307705,0,177,39593.3406828704,2008-05-25,08:10:35
39.988309,116.307734,0,177,39593.3407060185,2008-05-25,08:10:37
39.988292,116.307746,0,177,39593.3407291667,2008-05-25,08:10:39
39.988261,116.307752,0,177,39593.3407523148,2008-05-25,08:10:41
39.988227,116.307772,0,177,39593.340775463,2008-05-25,08:10:43
39.988153,116.307809,0,177,39593.3407986111,2008-05-25,08:10:45
39.988102,116.307834,0,178,39593.3408217593,2008-05-25,08:10:47
39.988135,116.307847,0,178,39593.3408449074,2008-05-25,08:10:49
39.988182,116.30786,0,178,39593.3408680556,2008-05-25,08:10:51
39.988268,116.307865,0,178,39593.3408912037,2008-05-25,08:10:53
39.98877,116.307994,0,177,39593.3413078704,2008-05-25,08:11:29
39.988687,116.308012,0,176,39593.3413310185,2008-05-25,08:11:31
39.988614,116.308018,0,175,39593.3413541667,2008-05-25,08:11:33
39.988581,116.308013,0,174,39593.3413773148,2008-05-25,08:11:35
39.988503,116.308027,0,174,39593.341400463,2008-05-25,08:11:37
39.988436,116.308028,0,173,39593.3414236111,2008-05-25,08:11:39
39.988433,116.307989,0,172,39593.3414467593,2008-05-25,08:11:41
39.988406,116.30796,0,171,39593.3414699074,2008-05-25,08:11:43
39.988411,116.307925,0,171,39593.3414930556,2008-05-25,08:11:45
39.98841,116.307873,0,170,39593.3415162037,2008-05-25,08:11:47
39.988412,116.307808,0,168,39593.3415393519,2008-05-25,08:11:49
39.988426,116.307751,0,169,39593.3415625,2008-05-25,08:11:51
39.988445,116.307732,0,171,39593.3415856481,2008-05-25,08:11:53
39.98849,116.307695,0,169,39593.3416087963,2008-05-25,08:11:55
39.988611,116.307588,0,168,39593.3416319444,2008-05-25,08:11:57
39.988669,116.307519,0,167,39593.3416550926,2008-05-25,08:11:59
39.98869,116.307467,0,166,39593.3416782407,2008-05-25,08:12:01
39.988736,116.30743,0,164,39593.3417013889,2008-05-25,08:12:03
39.988789,116.307402,0,162,39593.341724537,2008-05-25,08:12:05
39.988837,116.307351,0,162,39593.3417476852,2008-05-25,08:12:07
39.98887,116.307309,0,161,39593.3417708333,2008-05-25,08:12:09
39.988868,116.307293,0,161,39593.3417939815,2008-05-25,08:12:11
39.98892,116.307239,0,161,39593.3418171296,2008-05-25,08:12:13
39.988945,116.307225,0,161,39593.3418402778,2008-05-25,08:12:15
39.988971,116.307193,0,161,39593.3418634259,2008-05-25,08:12:17
39.988991,116.30714,0,161,39593.3418865741,2008-05-25,08:12:19
39.988983,116.30711,0,162,39593.3419097222,2008-05-25,08:12:21
39.988938,116.307086,0,162,39593.3419328704,2008-05-25,08:12:23
39.98893,116.307045,0,163,39593.3419560185,2008-05-25,08:12:25
39.988951,116.30702,0,164,39593.3419791667,2008-05-25,08:12:27
39.988961,116.306989,0,165,39593.3420023148,2008-05-25,08:12:29
39.988981,116.306975,0,165,39593.342025463,2008-05-25,08:12:31
39.989024,116.306962,0,165,39593.3420486111,2008-05-25,08:12:33
39.989018,116.306995,0,165,39593.3420717593,2008-05-25,08:12:35
39.989038,116.307009,0,165,39593.3420949074,2008-05-25,08:12:37
39.98906,116.306994,0,164,39593.3421180556,2008-05-25,08:12:39
39.989023,116.306996,0,164,39593.3421412037,2008-05-25,08:12:41
39.988965,116.307008,0,166,39593.3421643519,2008-05-25,08:12:43
39.988906,116.307034,0,167,39593.3421875,2008-05-25,08:12:45
39.988874,116.307047,0,167,39593.3422106481,2008-05-25,08:12:47
39.988818,116.307084,0,168,39593.3422337963,2008-05-25,08:12:49
39.988766,116.307108,0,168,39593.3422569444,2008-05-25,08:12:51
39.98877,116.307096,0,169,39593.3422800926,2008-05-25,08:12:53
39.98876,116.307077,0,168,39593.3423032407,2008-05-25,08:12:55
39.988766,116.307085,0,168,39593.3423263889,2008-05-25,08:12:57
39.988776,116.307038,0,167,39593.342349537,2008-05-25,08:12:59
39.988748,116.307015,0,166,39593.3423726852,2008-05-25,08:13:01
39.988758,116.307025,0,166,39593.3423958333,2008-05-25,08:13:03
39.988766,116.307034,0,166,39593.3424189815,2008-05-25,08:13:05
39.988749,116.307059,0,167,39593.3424421296,2008-05-25,08:13:07
39.988761,116.307083,0,167,39593.3424652778,2008-05-25,08:13:09
39.988761,116.307094,0,167,39593.3424884259,2008-05-25,08:13:11
39.98876,116.307093,0,167,39593.3425115741,2008-05-25,08:13:13
39.988749,116.307112,0,168,39593.3425347222,2008-05-25,08:13:15
39.988748,116.307113,0,168,39593.3425578704,2008-05-25,08:13:17
39.988772,116.307092,0,168,39593.3425810185,2008-05-25,08:13:19
39.988786,116.307064,0,168,39593.3426041667,2008-05-25,08:13:21
39.988812,116.307064,0,167,39593.3426273148,2008-05-25,08:13:23
39.98884,116.307065,0,167,39593.342650463,2008-05-25,08:13:25
39.988852,116.307042,0,166,39593.3426736111,2008-05-25,08:13:27
39.988879,116.307012,0,164,39593.3426967593,2008-05-25,08:13:29
39.988951,116.306987,0,163,39593.3427199074,2008-05-25,08:13:31
39.989013,116.306988,0,162,39593.3427430556,2008-05-25,08:13:33
39.989065,116.307009,0,162,39593.3427662037,2008-05-25,08:13:35
39.989104,116.307014,0,161,39593.3427893519,2008-05-25,08:13:37
39.989171,116.306967,0,160,39593.3428125,2008-05-25,08:13:39
39.989214,116.306952,0,159,39593.3428356481,2008-05-25,08:13:41
39.989255,116.30693,0,158,39593.3428587963,2008-05-25,08:13:43
39.989238,116.306584,0,156,39593.3439930556,2008-05-25,08:15:21
39.989258,116.306565,0,156,39593.3440162037,2008-05-25,08:15:23
39.989272,116.306548,0,156,39593.3440393518,2008-05-25,08:15:25
39.989284,116.30653,0,156,39593.3440625,2008-05-25,08:15:27
39.989295,116.306502,0,156,39593.3440856481,2008-05-25,08:15:29
39.989302,116.306481,0,156,39593.3441087963,2008-05-25,08:15:31
39.989325,116.306451,0,156,39593.3441319444,2008-05-25,08:15:33
39.989317,116.306425,0,155,39593.3441550926,2008-05-25,08:15:35
39.989308,116.306411,0,155,39593.3441782407,2008-05-25,08:15:37
39.989286,116.306391,0,154,39593.3442013889,2008-05-25,08:15:39
39.989279,116.306359,0,154,39593.344224537,2008-05-25,08:15:41
39.989258,116.306334,0,153,39593.3442476852,2008-05-25,08:15:43
39.989255,116.306315,0,153,39593.3442708333,2008-05-25,08:15:45
39.989247,116.306305,0,153,39593.3442939815,2008-05-25,08:15:47
39.989245,116.306281,0,152,39593.3443171296,2008-05-25,08:15:49
39.989254,116.306251,0,152,39593.3443402778,2008-05-25,08:15:51
39.989272,116.306229,0,153,39593.3443634259,2008-05-25,08:15:53
39.989289,116.306152,0,155,39593.3443865741,2008-05-25,08:15:55
39.989313,116.306079,0,154,39593.3444097222,2008-05-25,08:15:57
39.989328,116.306058,0,155,39593.3444328704,2008-05-25,08:15:59
39.98935,116.306046,0,155,39593.3444560185,2008-05-25,08:16:01
39.989351,116.30605,0,155,39593.3444791667,2008-05-25,08:16:03
39.989351,116.306051,0,154,39593.3445023148,2008-05-25,08:16:05
39.989352,116.306049,0,154,39593.344525463,2008-05-25,08:16:07
39.989352,116.306054,0,154,39593.3445486111,2008-05-25,08:16:09
39.989352,116.306054,0,154,39593.3445717593,2008-05-25,08:16:11
39.989352,116.306056,0,153,39593.3445949074,2008-05-25,08:16:13
39.989351,116.306055,0,153,39593.3446180556,2008-05-25,08:16:15
39.989334,116.306043,0,153,39593.3446412037,2008-05-25,08:16:17
39.989332,116.306033,0,153,39593.3446643518,2008-05-25,08:16:19
39.989328,116.306016,0,153,39593.3446875,2008-05-25,08:16:21
39.989331,116.306011,0,153,39593.3447106481,2008-05-25,08:16:23
39.989318,116.306012,0,153,39593.3447337963,2008-05-25,08:16:25
39.989287,116.306034,0,154,39593.3447569444,2008-05-25,08:16:27
39.989265,116.306036,0,154,39593.3447800926,2008-05-25,08:16:29
39.989263,116.306015,0,154,39593.3448032407,2008-05-25,08:16:31
39.989253,116.306008,0,154,39593.3448263889,2008-05-25,08:16:33
39.989252,116.305986,0,153,39593.344849537,2008-05-25,08:16:35
39.989242,116.305982,0,154,39593.3448726852,2008-05-25,08:16:37
39.989236,116.305985,0,154,39593.3448958333,2008-05-25,08:16:39
39.989216,116.306001,0,155,39593.3449189815,2008-05-25,08:16:41
39.989203,116.306015,0,156,39593.3449421296,2008-05-25,08:16:43
39.989188,116.306011,0,156,39593.3449652778,2008-05-25,08:16:45
39.989125,116.305691,0,181,39593.3473958333,2008-05-25,08:20:15
39.989092,116.305678,0,181,39593.3474189815,2008-05-25,08:20:17
39.989051,116.305674,0,182,39593.3474421296,2008-05-25,08:20:19
39.989011,116.305666,0,182,39593.3474652778,2008-05-25,08:20:21
39.988975,116.30566,0,182,39593.3474884259,2008-05-25,08:20:23
39.988936,116.305659,0,182,39593.3475115741,2008-05-25,08:20:25
39.988908,116.305666,0,182,39593.3475347222,2008-05-25,08:20:27
39.988886,116.305679,0,182,39593.3475578704,2008-05-25,08:20:29
39.988887,116.305696,0,182,39593.3475810185,2008-05-25,08:20:31
39.988926,116.305709,0,183,39593.3476041667,2008-05-25,08:20:33
39.988976,116.305708,0,185,39593.3476273148,2008-05-25,08:20:35
39.98905,116.305713,0,186,39593.347650463,2008-05-25,08:20:37
39.989102,116.305722,0,189,39593.3476736111,2008-05-25,08:20:39
39.98914,116.305724,0,191,39593.3476967593,2008-05-25,08:20:41
39.989129,116.305711,0,191,39593.3477199074,2008-05-25,08:20:43
39.989121,116.305707,0,191,39593.3477430556,2008-05-25,08:20:45
39.989099,116.305707,0,191,39593.3477662037,2008-05-25,08:20:47
39.989054,116.30572,0,191,39593.3477893519,2008-05-25,08:20:49
39.989028,116.305741,0,191,39593.3478125,2008-05-25,08:20:51
39.989003,116.305748,0,192,39593.3478356482,2008-05-25,08:20:53
39.988994,116.305753,0,192,39593.3478587963,2008-05-25,08:20:55
39.988985,116.305748,0,192,39593.3478819444,2008-05-25,08:20:57
39.989006,116.305745,0,192,39593.3479050926,2008-05-25,08:20:59
39.989022,116.305732,0,192,39593.3479282407,2008-05-25,08:21:01
39.989039,116.305713,0,192,39593.3479513889,2008-05-25,08:21:03
39.989029,116.305694,0,192,39593.347974537,2008-05-25,08:21:05
39.989039,116.305683,0,192,39593.3479976852,2008-05-25,08:21:07
39.989059,116.305675,0,191,39593.3480208333,2008-05-25,08:21:09
39.989061,116.305669,0,191,39593.3480439815,2008-05-25,08:21:11
39.989078,116.305665,0,191,39593.3480671296,2008-05-25,08:21:13
39.989086,116.305658,0,191,39593.3480902778,2008-05-25,08:21:15
39.989072,116.305673,0,191,39593.3481134259,2008-05-25,08:21:17
39.989076,116.305674,0,191,39593.3481365741,2008-05-25,08:21:19
39.989084,116.305668,0,191,39593.3481597222,2008-05-25,08:21:21
39.989082,116.305659,0,191,39593.3481828704,2008-05-25,08:21:23
39.989068,116.305649,0,191,39593.3482060185,2008-05-25,08:21:25
39.989052,116.305638,0,190,39593.3482291667,2008-05-25,08:21:27
39.98904,116.305633,0,190,39593.3482523148,2008-05-25,08:21:29
39.989001,116.305636,0,190,39593.348275463,2008-05-25,08:21:31
39.989026,116.305614,0,190,39593.3482986111,2008-05-25,08:21:33
39.989016,116.305587,0,190,39593.3483217593,2008-05-25,08:21:35
39.989025,116.305565,0,190,39593.3483449074,2008-05-25,08:21:37
39.989015,116.305557,0,190,39593.3483680556,2008-05-25,08:21:39
39.988997,116.305548,0,190,39593.3483912037,2008-05-25,08:21:41
39.988968,116.305551,0,190,39593.3484143519,2008-05-25,08:21:43
39.988955,116.305546,0,190,39593.3484375,2008-05-25,08:21:45
39.988958,116.305537,0,190,39593.3484606481,2008-05-25,08:21:47
39.988933,116.30552,0,191,39593.3484837963,2008-05-25,08:21:49
39.988924,116.305515,0,191,39593.3485069444,2008-05-25,08:21:51
39.988941,116.305504,0,192,39593.3485300926,2008-05-25,08:21:53
39.989017,116.305462,0,192,39593.3485532407,2008-05-25,08:21:55
39.989066,116.30545,0,192,39593.3485763889,2008-05-25,08:21:57
39.989089,116.305475,0,193,39593.348599537,2008-05-25,08:21:59
39.989127,116.305443,0,193,39593.3486226852,2008-05-25,08:22:01
39.989145,116.305443,0,193,39593.3486458333,2008-05-25,08:22:03
39.989164,116.305444,0,193,39593.3486689815,2008-05-25,08:22:05
39.989178,116.305449,0,193,39593.3486921296,2008-05-25,08:22:07
39.989196,116.305443,0,191,39593.3487152778,2008-05-25,08:22:09
39.989198,116.305431,0,191,39593.3487384259,2008-05-25,08:22:11
39.989202,116.305411,0,191,39593.3487615741,2008-05-25,08:22:13
39.98923,116.305378,0,191,39593.3487847222,2008-05-25,08:22:15
39.989233,116.30533,0,190,39593.3488078704,2008-05-25,08:22:17
39.989247,116.305308,0,190,39593.3488310185,2008-05-25,08:22:19
39.989281,116.3053,0,190,39593.3488541667,2008-05-25,08:22:21
39.989292,116.305295,0,190,39593.3488773148,2008-05-25,08:22:23
39.989292,116.305289,0,190,39593.348900463,2008-05-25,08:22:25
39.989295,116.305275,0,190,39593.3489236111,2008-05-25,08:22:27
39.989278,116.30526,0,190,39593.3489467593,2008-05-25,08:22:29
39.989265,116.305257,0,190,39593.3489699074,2008-05-25,08:22:31
39.989229,116.305258,0,191,39593.3489930556,2008-05-25,08:22:33
39.989227,116.30528,0,191,39593.3490162037,2008-05-25,08:22:35
39.989221,116.305289,0,191,39593.3490393519,2008-05-25,08:22:37
39.989233,116.305299,0,191,39593.3490625,2008-05-25,08:22:39
39.989233,116.305301,0,191,39593.3490856481,2008-05-25,08:22:41
39.989231,116.305303,0,191,39593.3491087963,2008-05-25,08:22:43
39.989248,116.305332,0,192,39593.3491319444,2008-05-25,08:22:45
39.989267,116.305379,0,191,39593.3491550926,2008-05-25,08:22:47
39.989271,116.305429,0,191,39593.3491782407,2008-05-25,08:22:49
39.989263,116.305463,0,191,39593.3492013889,2008-05-25,08:22:51
39.989282,116.305481,0,190,39593.349224537,2008-05-25,08:22:53
39.989283,116.305501,0,190,39593.3492476852,2008-05-25,08:22:55
39.989285,116.305533,0,190,39593.3492708333,2008-05-25,08:22:57
39.989284,116.305558,0,190,39593.3492939815,2008-05-25,08:22:59
39.989283,116.305576,0,189,39593.3493171296,2008-05-25,08:23:01
39.989245,116.30558,0,190,39593.3493402778,2008-05-25,08:23:03
39.989228,116.305571,0,190,39593.3493634259,2008-05-25,08:23:05
39.989227,116.305564,0,190,39593.3493865741,2008-05-25,08:23:07
39.989237,116.305569,0,190,39593.3494097222,2008-05-25,08:23:09
39.989242,116.305564,0,190,39593.3494328704,2008-05-25,08:23:11
39.989233,116.305576,0,189,39593.3494560185,2008-05-25,08:23:13
39.989229,116.305593,0,189,39593.3494791667,2008-05-25,08:23:15
39.989223,116.305584,0,189,39593.3495023148,2008-05-25,08:23:17
39.989205,116.305584,0,189,39593.349525463,2008-05-25,08:23:19
39.989207,116.305606,0,188,39593.3495486111,2008-05-25,08:23:21
39.989192,116.305619,0,188,39593.3495717593,2008-05-25,08:23:23
39.989167,116.305625,0,189,39593.3495949074,2008-05-25,08:23:25
39.989155,116.305628,0,189,39593.3496180556,2008-05-25,08:23:27
39.989154,116.305629,0,189,39593.3496412037,2008-05-25,08:23:29
39.989153,116.305627,0,189,39593.3496643519,2008-05-25,08:23:31
39.989145,116.305608,0,189,39593.3496875,2008-05-25,08:23:33
39.989149,116.305596,0,189,39593.3497106481,2008-05-25,08:23:35
39.989178,116.305583,0,186,39593.3497337963,2008-05-25,08:23:37
39.98919,116.305565,0,186,39593.3497569444,2008-05-25,08:23:39
39.98921,116.30552,0,186,39593.3497800926,2008-05-25,08:23:41
39.989185,116.30553,0,185,39593.3498032407,2008-05-25,08:23:43
39.989201,116.305511,0,186,39593.3498263889,2008-05-25,08:23:45
39.989189,116.305514,0,186,39593.349849537,2008-05-25,08:23:47
39.989194,116.305492,0,186,39593.3498726852,2008-05-25,08:23:49
39.989175,116.305481,0,186,39593.3498958333,2008-05-25,08:23:51
39.989167,116.305467,0,185,39593.3499189815,2008-05-25,08:23:53
39.989182,116.305455,0,185,39593.3499421296,2008-05-25,08:23:55
39.989238,116.305406,0,185,39593.3499652778,2008-05-25,08:23:57
39.989328,116.305317,0,184,39593.3499884259,2008-05-25,08:23:59
39.989309,116.305335,0,184,39593.3500115741,2008-05-25,08:24:01
39.989317,116.30532,0,184,39593.3500347222,2008-05-25,08:24:03
39.989317,116.305318,0,183,39593.3500578704,2008-05-25,08:24:05
39.989293,116.305302,0,183,39593.3500810185,2008-05-25,08:24:07
39.989259,116.30529,0,183,39593.3501041667,2008-05-25,08:24:09
39.989234,116.305277,0,182,39593.3501273148,2008-05-25,08:24:11
39.989201,116.305283,0,182,39593.350150463,2008-05-25,08:24:13
39.989154,116.305316,0,182,39593.3501736111,2008-05-25,08:24:15
39.989078,116.305382,0,182,39593.3501967593,2008-05-25,08:24:17
39.989033,116.305427,0,182,39593.3502199074,2008-05-25,08:24:19
39.98898,116.305484,0,181,39593.3502430556,2008-05-25,08:24:21
39.988923,116.305549,0,181,39593.3502662037,2008-05-25,08:24:23
39.988928,116.305537,0,181,39593.3502893519,2008-05-25,08:24:25
39.988971,116.305478,0,180,39593.3503125,2008-05-25,08:24:27
39.989041,116.305432,0,179,39593.3503356481,2008-05-25,08:24:29
39.989132,116.305387,0,179,39593.3503587963,2008-05-25,08:24:31
39.989135,116.305471,0,178,39593.3503819444,2008-05-25,08:24:33
39.98916,116.305482,0,178,39593.3504050926,2008-05-25,08:24:35
39.989129,116.305592,0,176,39593.3504282407,2008-05-25,08:24:37
39.989108,116.305639,0,176,39593.3504513889,2008-05-25,08:24:39
39.989127,116.305647,0,176,39593.350474537,2008-05-25,08:24:41
39.989135,116.305665,0,173,39593.3504976852,2008-05-25,08:24:43
39.989137,116.305658,0,173,39593.3505208333,2008-05-25,08:24:45
39.989155,116.305634,0,175,39593.3505439815,2008-05-25,08:24:47
39.989142,116.305688,0,175,39593.3505671296,2008-05-25,08:24:49
39.989113,116.305759,0,175,39593.3505902778,2008-05-25,08:24:51
39.989104,116.305781,0,174,39593.3506134259,2008-05-25,08:24:53
39.989076,116.305867,0,173,39593.3506365741,2008-05-25,08:24:55
39.989097,116.305907,0,173,39593.3506597222,2008-05-25,08:24:57
39.98912,116.305912,0,173,39593.3506828704,2008-05-25,08:24:59
39.989099,116.305937,0,172,39593.3507060185,2008-05-25,08:25:01
39.989084,116.30594,0,173,39593.3507291667,2008-05-25,08:25:03
39.98899,116.306175,0,172,39593.3507523148,2008-05-25,08:25:05
39.988952,116.306226,0,172,39593.350775463,2008-05-25,08:25:07
39.988922,116.306277,0,172,39593.3507986111,2008-05-25,08:25:09
39.988896,116.306347,0,172,39593.3508217593,2008-05-25,08:25:11
39.988893,116.306374,0,170,39593.3508449074,2008-05-25,08:25:13
39.988899,116.30638,0,170,39593.3508680556,2008-05-25,08:25:15
39.988881,116.306401,0,168,39593.3508912037,2008-05-25,08:25:17
39.988886,116.306409,0,167,39593.3509143519,2008-05-25,08:25:19
39.988852,116.306409,0,167,39593.3509375,2008-05-25,08:25:21
39.988843,116.30643,0,167,39593.3509606481,2008-05-25,08:25:23
39.98885,116.30643,0,167,39593.3509837963,2008-05-25,08:25:25
39.988848,116.306456,0,166,39593.3510069444,2008-05-25,08:25:27
39.988853,116.306486,0,164,39593.3510300926,2008-05-25,08:25:29
39.988875,116.306573,0,164,39593.3510532407,2008-05-25,08:25:31
39.988898,116.306581,0,164,39593.3510763889,2008-05-25,08:25:33
39.988912,116.306583,0,164,39593.351099537,2008-05-25,08:25:35
39.988912,116.306585,0,164,39593.3511226852,2008-05-25,08:25:37
39.988935,116.306557,0,164,39593.3511458333,2008-05-25,08:25:39
39.988929,116.306589,0,159,39593.3511689815,2008-05-25,08:25:41
39.988937,116.306649,0,159,39593.3511921296,2008-05-25,08:25:43
39.989009,116.30656,0,159,39593.3512152778,2008-05-25,08:25:45
39.988974,116.306591,0,160,39593.3512384259,2008-05-25,08:25:47
39.989027,116.306489,0,160,39593.3512615741,2008-05-25,08:25:49
39.989105,116.306326,0,160,39593.3512847222,2008-05-25,08:25:51
39.989101,116.306361,0,161,39593.3513078704,2008-05-25,08:25:53
39.989109,116.306369,0,158,39593.3513310185,2008-05-25,08:25:55
39.989082,116.306392,0,156,39593.3513541667,2008-05-25,08:25:57
39.989098,116.306319,0,157,39593.3513773148,2008-05-25,08:25:59
39.989057,116.306359,0,157,39593.351400463,2008-05-25,08:26:01
39.988989,116.306508,0,158,39593.3514236111,2008-05-25,08:26:03
39.988997,116.306494,0,159,39593.3514467593,2008-05-25,08:26:05
39.989,116.306521,0,159,39593.3514699074,2008-05-25,08:26:07
39.988946,116.306632,0,157,39593.3514930556,2008-05-25,08:26:09
39.988932,116.306654,0,155,39593.3515162037,2008-05-25,08:26:11
39.988964,116.3066,0,155,39593.3515393519,2008-05-25,08:26:13
39.988971,116.306575,0,157,39593.3515625,2008-05-25,08:26:15
39.988963,116.306573,0,157,39593.3515856481,2008-05-25,08:26:17
39.988947,116.306591,0,157,39593.3516087963,2008-05-25,08:26:19
39.988942,116.306567,0,157,39593.3516319444,2008-05-25,08:26:21
39.988886,116.306659,0,159,39593.3516550926,2008-05-25,08:26:23
39.98885,116.3067,0,159,39593.3516782407,2008-05-25,08:26:25
39.988808,116.306764,0,159,39593.3517013889,2008-05-25,08:26:27
39.988754,116.306854,0,159,39593.351724537,2008-05-25,08:26:29
39.98876,116.306811,0,159,39593.3517476852,2008-05-25,08:26:31
39.988746,116.306794,0,160,39593.3517708333,2008-05-25,08:26:33
39.988684,116.306862,0,160,39593.3517939815,2008-05-25,08:26:35
39.988704,116.306798,0,160,39593.3518171296,2008-05-25,08:26:37
39.988706,116.306759,0,160,39593.3518402778,2008-05-25,08:26:39
39.988689,116.306746,0,161,39593.3518634259,2008-05-25,08:26:41
39.988719,116.306717,0,161,39593.3518865741,2008-05-25,08:26:43
39.988748,116.306654,0,161,39593.3519097222,2008-05-25,08:26:45
39.98872,116.306721,0,159,39593.3519328704,2008-05-25,08:26:47
39.988686,116.30683,0,160,39593.3519560185,2008-05-25,08:26:49
39.988715,116.306779,0,160,39593.3519791667,2008-05-25,08:26:51
39.988733,116.30671,0,161,39593.3520023148,2008-05-25,08:26:53
39.988718,116.306727,0,157,39593.352025463,2008-05-25,08:26:55
39.988716,116.306758,0,154,39593.3520486111,2008-05-25,08:26:57
39.988716,116.306755,0,154,39593.3520717593,2008-05-25,08:26:59
39.988701,116.306788,0,154,39593.3520949074,2008-05-25,08:27:01
39.988716,116.306826,0,153,39593.3521180556,2008-05-25,08:27:03
39.988736,116.306833,0,154,39593.3521412037,2008-05-25,08:27:05
39.988782,116.306834,0,155,39593.3521643518,2008-05-25,08:27:07
39.988864,116.306716,0,155,39593.3521875,2008-05-25,08:27:09
39.988921,116.306639,0,155,39593.3522106481,2008-05-25,08:27:11
39.988893,116.306752,0,155,39593.3522337963,2008-05-25,08:27:13
39.98893,116.306711,0,156,39593.3522569444,2008-05-25,08:27:15
39.988993,116.30661,0,156,39593.3522800926,2008-05-25,08:27:17
39.988988,116.306584,0,157,39593.3523032407,2008-05-25,08:27:19
39.988977,116.306572,0,158,39593.3523263889,2008-05-25,08:27:21
39.988976,116.306572,0,158,39593.352349537,2008-05-25,08:27:23
39.988955,116.306582,0,158,39593.3523726852,2008-05-25,08:27:25
39.988883,116.306696,0,159,39593.3523958333,2008-05-25,08:27:27
39.988801,116.306792,0,159,39593.3524189815,2008-05-25,08:27:29
39.988773,116.306784,0,159,39593.3524421296,2008-05-25,08:27:31
39.988784,116.306715,0,159,39593.3524652778,2008-05-25,08:27:33
39.988786,116.306739,0,157,39593.3524884259,2008-05-25,08:27:35
39.988757,116.306784,0,157,39593.3525115741,2008-05-25,08:27:37
39.988723,116.306854,0,156,39593.3525347222,2008-05-25,08:27:39
39.988729,116.306871,0,153,39593.3525578704,2008-05-25,08:27:41
39.988675,116.306951,0,151,39593.3525810185,2008-05-25,08:27:43
39.988641,116.307007,0,151,39593.3526041667,2008-05-25,08:27:45
39.988608,116.30705,0,152,39593.3526273148,2008-05-25,08:27:47
39.988583,116.307108,0,153,39593.352650463,2008-05-25,08:27:49
39.988602,116.307122,0,152,39593.3526736111,2008-05-25,08:27:51
39.988638,116.307079,0,152,39593.3526967593,2008-05-25,08:27:53
39.988717,116.307023,0,152,39593.3527199074,2008-05-25,08:27:55
39.98875,116.306985,0,152,39593.3527430556,2008-05-25,08:27:57
39.988863,116.306868,0,152,39593.3527662037,2008-05-25,08:27:59
39.988928,116.30678,0,152,39593.3527893518,2008-05-25,08:28:01
39.989041,116.306472,0,153,39593.3528125,2008-05-25,08:28:03
39.989081,116.306375,0,153,39593.3528356481,2008-05-25,08:28:05
39.989049,116.306563,0,153,39593.3528587963,2008-05-25,08:28:07
39.989087,116.306465,0,153,39593.3528819444,2008-05-25,08:28:09
39.989152,116.306285,0,154,39593.3529050926,2008-05-25,08:28:11
39.989203,116.306101,0,154,39593.3529282407,2008-05-25,08:28:13
39.989138,116.306166,0,154,39593.3529513889,2008-05-25,08:28:15
39.989163,116.306063,0,155,39593.352974537,2008-05-25,08:28:17
39.98911,116.306085,0,155,39593.3529976852,2008-05-25,08:28:19
39.989105,116.306081,0,158,39593.3530208333,2008-05-25,08:28:21
39.989074,116.306126,0,158,39593.3530439815,2008-05-25,08:28:23
39.98899,116.306225,0,161,39593.3530671296,2008-05-25,08:28:25
39.989013,116.306106,0,161,39593.3530902778,2008-05-25,08:28:27
39.98898,116.306061,0,161,39593.3531134259,2008-05-25,08:28:29
39.98899,116.30602,0,165,39593.3531365741,2008-05-25,08:28:31
39.98896,116.306055,0,165,39593.3531597222,2008-05-25,08:28:33
39.988924,116.30611,0,165,39593.3531828704,2008-05-25,08:28:35
39.988967,116.306038,0,165,39593.3532060185,2008-05-25,08:28:37
39.989029,116.3059,0,165,39593.3532291667,2008-05-25,08:28:39
39.989047,116.305875,0,165,39593.3532523148,2008-05-25,08:28:41
39.988971,116.306047,0,164,39593.353275463,2008-05-25,08:28:43
39.988782,116.306683,0,158,39593.3535532407,2008-05-25,08:29:07
39.98868,116.306777,0,158,39593.3535763889,2008-05-25,08:29:09
39.988713,116.30675,0,158,39593.353599537,2008-05-25,08:29:11
39.988735,116.306782,0,158,39593.3536226852,2008-05-25,08:29:13
39.98874,116.306812,0,159,39593.3536458333,2008-05-25,08:29:15
39.988773,116.30679,0,159,39593.3536689815,2008-05-25,08:29:17
39.988792,116.306862,0,159,39593.3536921296,2008-05-25,08:29:19
39.988777,116.307027,0,159,39593.3537152778,2008-05-25,08:29:21
39.988714,116.307177,0,159,39593.3537384259,2008-05-25,08:29:23
39.988776,116.30714,0,160,39593.3537615741,2008-05-25,08:29:25
39.988803,116.307033,0,160,39593.3537847222,2008-05-25,08:29:27
39.988823,116.306961,0,160,39593.3538078704,2008-05-25,08:29:29
39.988788,116.307032,0,160,39593.3538310185,2008-05-25,08:29:31
39.988782,116.307066,0,160,39593.3538541667,2008-05-25,08:29:33
39.9888,116.30698,0,161,39593.3538773148,2008-05-25,08:29:35
39.988801,116.307043,0,161,39593.353900463,2008-05-25,08:29:37
39.988829,116.307028,0,161,39593.3539236111,2008-05-25,08:29:39
39.988845,116.307061,0,161,39593.3539467593,2008-05-25,08:29:41
39.988848,116.307075,0,161,39593.3539699074,2008-05-25,08:29:43
39.988829,116.307202,0,161,39593.3539930556,2008-05-25,08:29:45
39.988865,116.307299,0,161,39593.3540162037,2008-05-25,08:29:47
39.988913,116.307237,0,161,39593.3540393518,2008-05-25,08:29:49
39.988943,116.307187,0,162,39593.3540625,2008-05-25,08:29:51
39.988916,116.307218,0,162,39593.3540856481,2008-05-25,08:29:53
39.988912,116.307257,0,162,39593.3541087963,2008-05-25,08:29:55
39.988922,116.307272,0,163,39593.3541319444,2008-05-25,08:29:57
39.988943,116.307254,0,163,39593.3541550926,2008-05-25,08:29:59
39.988902,116.307333,0,163,39593.3541782407,2008-05-25,08:30:01
39.988871,116.307426,0,164,39593.3542013889,2008-05-25,08:30:03
39.988897,116.307424,0,164,39593.354224537,2008-05-25,08:30:05
39.988879,116.307525,0,165,39593.3542476852,2008-05-25,08:30:07
39.988875,116.307626,0,165,39593.3542708333,2008-05-25,08:30:09
39.988834,116.30775,0,166,39593.3542939815,2008-05-25,08:30:11
39.988835,116.307751,0,166,39593.3543171296,2008-05-25,08:30:13
39.988827,116.307778,0,165,39593.3543402778,2008-05-25,08:30:15
39.988829,116.307795,0,165,39593.3543634259,2008-05-25,08:30:17
39.98883,116.307799,0,165,39593.3543865741,2008-05-25,08:30:19
39.988863,116.307818,0,165,39593.3544097222,2008-05-25,08:30:21
39.988896,116.307776,0,167,39593.3544328704,2008-05-25,08:30:23
39.988917,116.307787,0,168,39593.3544560185,2008-05-25,08:30:25
39.989006,116.30774,0,169,39593.3544791667,2008-05-25,08:30:27
39.989017,116.3077,0,169,39593.3545023148,2008-05-25,08:30:29
39.989026,116.30772,0,170,39593.354525463,2008-05-25,08:30:31
39.989047,116.307721,0,170,39593.3545486111,2008-05-25,08:30:33
39.989091,116.307733,0,171,39593.3545717593,2008-05-25,08:30:35
39.989113,116.307672,0,172,39593.3545949074,2008-05-25,08:30:37
39.98908,116.307733,0,171,39593.3546180556,2008-05-25,08:30:39
39.98911,116.307708,0,172,39593.3546412037,2008-05-25,08:30:41
39.989142,116.30763,0,173,39593.3546643518,2008-05-25,08:30:43
39.989169,116.307564,0,173,39593.3546875,2008-05-25,08:30:45
39.989226,116.307457,0,174,39593.3547106481,2008-05-25,08:30:47
39.989281,116.30742,0,174,39593.3547337963,2008-05-25,08:30:49
39.989328,116.307374,0,175,39593.3547569444,2008-05-25,08:30:51
39.989276,116.307447,0,174,39593.3547800926,2008-05-25,08:30:53
39.989327,116.307342,0,174,39593.3548032407,2008-05-25,08:30:55
39.989297,116.307348,0,175,39593.3548263889,2008-05-25,08:30:57
39.989271,116.307358,0,175,39593.354849537,2008-05-25,08:30:59
39.989265,116.307367,0,176,39593.3548726852,2008-05-25,08:31:01
39.989289,116.30734,0,177,39593.3548958333,2008-05-25,08:31:03
39.989276,116.307406,0,177,39593.3549189815,2008-05-25,08:31:05
39.989322,116.307357,0,178,39593.3549421296,2008-05-25,08:31:07
39.989323,116.307393,0,178,39593.3549652778,2008-05-25,08:31:09
39.989322,116.307391,0,178,39593.3549884259,2008-05-25,08:31:11
39.989306,116.307416,0,177,39593.3550115741,2008-05-25,08:31:13
39.989291,116.307452,0,177,39593.3550347222,2008-05-25,08:31:15
39.989295,116.307462,0,178,39593.3550578704,2008-05-25,08:31:17
39.989309,116.30747,0,178,39593.3550810185,2008-05-25,08:31:19
39.989309,116.307477,0,179,39593.3551041667,2008-05-25,08:31:21
39.989308,116.307483,0,179,39593.3551273148,2008-05-25,08:31:23
39.989334,116.307467,0,179,39593.355150463,2008-05-25,08:31:25
39.989363,116.307461,0,179,39593.3551736111,2008-05-25,08:31:27
39.989401,116.307471,0,178,39593.3551967593,2008-05-25,08:31:29
39.989667,116.307477,0,177,39593.3553587963,2008-05-25,08:31:43
39.989605,116.307472,0,177,39593.3553819444,2008-05-25,08:31:45
39.989449,116.307456,0,178,39593.3554050926,2008-05-25,08:31:47
39.989412,116.30752,0,178,39593.3554282407,2008-05-25,08:31:49
39.989225,116.307533,0,179,39593.3554513889,2008-05-25,08:31:51
39.989109,116.307527,0,180,39593.355474537,2008-05-25,08:31:53
39.989006,116.307525,0,180,39593.3554976852,2008-05-25,08:31:55
39.988957,116.307473,0,180,39593.3555208333,2008-05-25,08:31:57
39.988895,116.307446,0,180,39593.3555439815,2008-05-25,08:31:59
39.988884,116.307393,0,180,39593.3555671296,2008-05-25,08:32:01
39.988882,116.307328,0,180,39593.3555902778,2008-05-25,08:32:03
39.98888,116.307233,0,180,39593.3556134259,2008-05-25,08:32:05
39.988842,116.307156,0,180,39593.3556365741,2008-05-25,08:32:07
39.988826,116.307074,0,181,39593.3556597222,2008-05-25,08:32:09
39.988824,116.306958,0,181,39593.3556828704,2008-05-25,08:32:11
39.988811,116.306932,0,184,39593.3557060185,2008-05-25,08:32:13
39.988929,116.306653,0,184,39593.3557291667,2008-05-25,08:32:15
39.988914,116.306636,0,184,39593.3557523148,2008-05-25,08:32:17
39.988937,116.306495,0,184,39593.355775463,2008-05-25,08:32:19
39.989014,116.306248,0,184,39593.3557986111,2008-05-25,08:32:21
39.989031,116.306147,0,184,39593.3558217593,2008-05-25,08:32:23
39.989069,116.305991,0,184,39593.3558449074,2008-05-25,08:32:25
39.989076,116.30587,0,184,39593.3558680556,2008-05-25,08:32:27
39.989045,116.3058,0,184,39593.3558912037,2008-05-25,08:32:29
39.989069,116.30558,0,184,39593.3559143519,2008-05-25,08:32:31
39.989092,116.305423,0,184,39593.3559375,2008-05-25,08:32:33
39.989098,116.305324,0,184,39593.3559606481,2008-05-25,08:32:35
39.98916,116.305137,0,184,39593.3559837963,2008-05-25,08:32:37
39.989202,116.305045,0,184,39593.3560069444,2008-05-25,08:32:39
39.989246,116.30492,0,185,39593.3560300926,2008-05-25,08:32:41
39.989275,116.304878,0,185,39593.3560532407,2008-05-25,08:32:43
39.989298,116.304876,0,185,39593.3560763889,2008-05-25,08:32:45
39.989219,116.305053,0,185,39593.356099537,2008-05-25,08:32:47
39.989194,116.305117,0,185,39593.3561226852,2008-05-25,08:32:49
39.989146,116.305203,0,185,39593.3561458333,2008-05-25,08:32:51
39.989141,116.305266,0,185,39593.3561689815,2008-05-25,08:32:53
39.989098,116.305368,0,184,39593.3561921296,2008-05-25,08:32:55
39.989066,116.305458,0,184,39593.3562152778,2008-05-25,08:32:57
39.989089,116.305504,0,184,39593.3562384259,2008-05-25,08:32:59
39.989078,116.305565,0,184,39593.3562615741,2008-05-25,08:33:01
39.989139,116.305647,0,184,39593.3562847222,2008-05-25,08:33:03
39.98921,116.30571,0,184,39593.3563078704,2008-05-25,08:33:05
39.989152,116.305807,0,184,39593.3563310185,2008-05-25,08:33:07
39.989104,116.305885,0,185,39593.3563541667,2008-05-25,08:33:09
39.989105,116.305933,0,185,39593.3563773148,2008-05-25,08:33:11
39.98908,116.305991,0,185,39593.356400463,2008-05-25,08:33:13
39.989073,116.30608,0,185,39593.3564236111,2008-05-25,08:33:15
39.989069,116.306136,0,185,39593.3564467593,2008-05-25,08:33:17
39.989075,116.306144,0,185,39593.3564699074,2008-05-25,08:33:19
39.989051,116.306262,0,185,39593.3564930556,2008-05-25,08:33:21
39.989065,116.306284,0,185,39593.3565162037,2008-05-25,08:33:23
39.989136,116.306065,0,184,39593.3565393519,2008-05-25,08:33:25
39.989168,116.305989,0,184,39593.3565625,2008-05-25,08:33:27
39.98918,116.305985,0,184,39593.3565856481,2008-05-25,08:33:29
39.989186,116.30597,0,184,39593.3566087963,2008-05-25,08:33:31
39.989212,116.305709,0,183,39593.3566319444,2008-05-25,08:33:33
39.989218,116.305747,0,183,39593.3566550926,2008-05-25,08:33:35
39.989143,116.305767,0,183,39593.3566782407,2008-05-25,08:33:37
39.98918,116.305704,0,183,39593.3567013889,2008-05-25,08:33:39
39.989203,116.305637,0,182,39593.356724537,2008-05-25,08:33:41
39.989218,116.305618,0,182,39593.3567476852,2008-05-25,08:33:43
39.98921,116.305536,0,182,39593.3567708333,2008-05-25,08:33:45
39.989249,116.305516,0,181,39593.3567939815,2008-05-25,08:33:47
39.989251,116.305494,0,181,39593.3568171296,2008-05-25,08:33:49
39.98921,116.305579,0,180,39593.3568402778,2008-05-25,08:33:51
39.989226,116.305593,0,181,39593.3568634259,2008-05-25,08:33:53
39.989267,116.30553,0,181,39593.3568865741,2008-05-25,08:33:55
39.989284,116.305505,0,181,39593.3569097222,2008-05-25,08:33:57
39.989274,116.305537,0,180,39593.3569328704,2008-05-25,08:33:59
39.989264,116.305573,0,179,39593.3569560185,2008-05-25,08:34:01
39.989289,116.305597,0,178,39593.3569791667,2008-05-25,08:34:03
39.989294,116.305553,0,177,39593.3570023148,2008-05-25,08:34:05
39.989281,116.305514,0,176,39593.357025463,2008-05-25,08:34:07
39.98931,116.305485,0,175,39593.3570486111,2008-05-25,08:34:09
39.989349,116.305459,0,174,39593.3570717593,2008-05-25,08:34:11
39.989381,116.305444,0,173,39593.3570949074,2008-05-25,08:34:13
39.989382,116.305413,0,172,39593.3571180556,2008-05-25,08:34:15
39.989399,116.305402,0,171,39593.3571412037,2008-05-25,08:34:17
39.989364,116.305458,0,170,39593.3571643519,2008-05-25,08:34:19
39.989331,116.305506,0,169,39593.3571875,2008-05-25,08:34:21
39.989277,116.305584,0,168,39593.3572106481,2008-05-25,08:34:23
39.989184,116.305705,0,167,39593.3572337963,2008-05-25,08:34:25
39.989061,116.305872,0,167,39593.3572569444,2008-05-25,08:34:27
39.989004,116.305957,0,166,39593.3572800926,2008-05-25,08:34:29
39.98892,116.306092,0,165,39593.3573032407,2008-05-25,08:34:31
39.98889,116.306191,0,164,39593.3573263889,2008-05-25,08:34:33
39.989112,116.306038,0,163,39593.357349537,2008-05-25,08:34:35
39.989107,116.306067,0,159,39593.3573726852,2008-05-25,08:34:37
39.989068,116.306188,0,158,39593.3573958333,2008-05-25,08:34:39
39.989055,116.306245,0,158,39593.3574189815,2008-05-25,08:34:41
39.989069,116.306176,0,157,39593.3574421296,2008-05-25,08:34:43
39.989045,116.306204,0,157,39593.3574652778,2008-05-25,08:34:45
39.989044,116.306128,0,158,39593.3574884259,2008-05-25,08:34:47
39.989034,116.306097,0,158,39593.3575115741,2008-05-25,08:34:49
39.989073,116.306091,0,157,39593.3575347222,2008-05-25,08:34:51
39.989124,116.305991,0,156,39593.3575578704,2008-05-25,08:34:53
39.989163,116.305945,0,156,39593.3575810185,2008-05-25,08:34:55
39.989183,116.305888,0,155,39593.3576041667,2008-05-25,08:34:57
39.989269,116.305705,0,155,39593.3576273148,2008-05-25,08:34:59
39.989254,116.305679,0,154,39593.357650463,2008-05-25,08:35:01
39.989316,116.305572,0,154,39593.3576736111,2008-05-25,08:35:03
39.989385,116.305522,0,153,39593.3576967593,2008-05-25,08:35:05
39.989406,116.305593,0,153,39593.3577199074,2008-05-25,08:35:07
39.989353,116.305594,0,153,39593.3577430556,2008-05-25,08:35:09
39.989343,116.305649,0,153,39593.3577662037,2008-05-25,08:35:11
39.989337,116.305674,0,151,39593.3577893519,2008-05-25,08:35:13
39.989332,116.305692,0,148,39593.3578125,2008-05-25,08:35:15
39.989269,116.305857,0,148,39593.3578356481,2008-05-25,08:35:17
39.989272,116.30589,0,146,39593.3578587963,2008-05-25,08:35:19
39.989182,116.306127,0,146,39593.3578819444,2008-05-25,08:35:21
39.989148,116.306254,0,147,39593.3579050926,2008-05-25,08:35:23
39.989159,116.306259,0,147,39593.3579282407,2008-05-25,08:35:25
39.989194,116.306167,0,148,39593.3579513889,2008-05-25,08:35:27
39.989214,116.306133,0,148,39593.357974537,2008-05-25,08:35:29
39.98925,116.30611,0,150,39593.3579976852,2008-05-25,08:35:31
39.989299,116.30609,0,150,39593.3580208333,2008-05-25,08:35:33
39.989325,116.306098,0,149,39593.3580439815,2008-05-25,08:35:35
39.989339,116.306091,0,148,39593.3580671296,2008-05-25,08:35:37
39.989326,116.306192,0,148,39593.3580902778,2008-05-25,08:35:39
39.989282,116.306325,0,148,39593.3581134259,2008-05-25,08:35:41
39.98918,116.306495,0,149,39593.3581365741,2008-05-25,08:35:43
39.989109,116.306652,0,149,39593.3581597222,2008-05-25,08:35:45
39.98905,116.306828,0,149,39593.3581828704,2008-05-25,08:35:47
39.988968,116.30704,0,149,39593.3582060185,2008-05-25,08:35:49
39.988851,116.307246,0,150,39593.3582291667,2008-05-25,08:35:51
39.98878,116.307539,0,150,39593.3582523148,2008-05-25,08:35:53
39.98874,116.30774,0,150,39593.358275463,2008-05-25,08:35:55
39.988655,116.308033,0,150,39593.3582986111,2008-05-25,08:35:57
39.988543,116.308237,0,150,39593.3583217593,2008-05-25,08:35:59
39.988455,116.308312,0,151,39593.3583449074,2008-05-25,08:36:01
39.988423,116.308256,0,151,39593.3583680556,2008-05-25,08:36:03
39.988403,116.308192,0,151,39593.3583912037,2008-05-25,08:36:05
39.98834,116.308299,0,151,39593.3584143519,2008-05-25,08:36:07
39.988244,116.308415,0,151,39593.3584375,2008-05-25,08:36:09
39.988114,116.308571,0,151,39593.3584606481,2008-05-25,08:36:11
39.988001,116.308726,0,152,39593.3584837963,2008-05-25,08:36:13
39.987838,116.309035,0,152,39593.3585069444,2008-05-25,08:36:15
39.98767,116.309347,0,152,39593.3585300926,2008-05-25,08:36:17
39.987465,116.309745,0,152,39593.3585532407,2008-05-25,08:36:19
39.98737,116.30997,0,152,39593.3585763889,2008-05-25,08:36:21
39.987304,116.310166,0,152,39593.358599537,2008-05-25,08:36:23
39.987181,116.310569,0,152,39593.3586226852,2008-05-25,08:36:25
39.987069,116.310975,0,152,39593.3586458333,2008-05-25,08:36:27
39.986876,116.311466,0,152,39593.3586689815,2008-05-25,08:36:29
39.986607,116.312036,0,151,39593.3586921296,2008-05-25,08:36:31
39.986377,116.312538,0,151,39593.3587152778,2008-05-25,08:36:33
39.986779,116.311862,0,152,39593.3587384259,2008-05-25,08:36:35
39.986767,116.311891,0,153,39593.3587615741,2008-05-25,08:36:37
39.986719,116.311997,0,154,39593.3587847222,2008-05-25,08:36:39
39.986688,116.312067,0,155,39593.3588078704,2008-05-25,08:36:41
39.986692,116.312129,0,157,39593.3588310185,2008-05-25,08:36:43
39.986721,116.312248,0,158,39593.3588541667,2008-05-25,08:36:45
39.986743,116.312323,0,160,39593.3588773148,2008-05-25,08:36:47
39.986791,116.312388,0,162,39593.358900463,2008-05-25,08:36:49
39.986862,116.312341,0,164,39593.3589236111,2008-05-25,08:36:51
39.986937,116.312303,0,165,39593.3589467593,2008-05-25,08:36:53
39.987,116.31222,0,168,39593.3589699074,2008-05-25,08:36:55
39.987072,116.312158,0,170,39593.3589930556,2008-05-25,08:36:57
39.987133,116.312107,0,172,39593.3590162037,2008-05-25,08:36:59
39.987192,116.312087,0,173,39593.3590393519,2008-05-25,08:37:01
39.98727,116.312074,0,173,39593.3590625,2008-05-25,08:37:03
39.987319,116.312004,0,175,39593.3590856481,2008-05-25,08:37:05
39.987364,116.311929,0,177,39593.3591087963,2008-05-25,08:37:07
39.987412,116.311819,0,179,39593.3591319444,2008-05-25,08:37:09
39.987447,116.311656,0,182,39593.3591550926,2008-05-25,08:37:11
39.987509,116.311538,0,183,39593.3591782407,2008-05-25,08:37:13
39.987566,116.311387,0,185,39593.3592013889,2008-05-25,08:37:15
39.987642,116.311244,0,186,39593.359224537,2008-05-25,08:37:17
39.9877,116.311229,0,188,39593.3592476852,2008-05-25,08:37:19
39.987735,116.311188,0,190,39593.3592708333,2008-05-25,08:37:21
39.987767,116.311148,0,192,39593.3592939815,2008-05-25,08:37:23
39.98847,116.309727,0,43,39593.3726273148,2008-05-25,08:56:35
39.988236,116.309864,0,201,39593.3738541667,2008-05-25,08:58:21
39.98813,116.309855,0,197,39593.3738773148,2008-05-25,08:58:23
39.988004,116.309812,0,187,39593.373900463,2008-05-25,08:58:25
39.987859,116.309813,0,182,39593.3739236111,2008-05-25,08:58:27
39.987671,116.309833,0,183,39593.3739467593,2008-05-25,08:58:29
39.987501,116.309811,0,196,39593.3739699074,2008-05-25,08:58:31
39.987321,116.309835,0,196,39593.3739930556,2008-05-25,08:58:33
39.987139,116.30986,0,195,39593.3740162037,2008-05-25,08:58:35
39.986961,116.309866,0,196,39593.3740393519,2008-05-25,08:58:37
39.986796,116.309871,0,199,39593.3740625,2008-05-25,08:58:39
39.986645,116.309885,0,199,39593.3740856481,2008-05-25,08:58:41
39.986521,116.309897,0,200,39593.3741087963,2008-05-25,08:58:43
39.986419,116.309891,0,197,39593.3741319444,2008-05-25,08:58:45
39.986352,116.309887,0,195,39593.3741550926,2008-05-25,08:58:47
39.986306,116.30989,0,195,39593.3741782407,2008-05-25,08:58:49
39.986254,116.309904,0,193,39593.3742013889,2008-05-25,08:58:51
39.986161,116.309895,0,195,39593.374224537,2008-05-25,08:58:53
39.9861,116.309889,0,191,39593.3742476852,2008-05-25,08:58:55
39.986049,116.309892,0,190,39593.3742708333,2008-05-25,08:58:57
39.98603,116.309872,0,190,39593.3742939815,2008-05-25,08:58:59
39.986017,116.30984,0,190,39593.3743171296,2008-05-25,08:59:01
39.986017,116.309839,0,190,39593.3743402778,2008-05-25,08:59:03
39.986018,116.309838,0,189,39593.3743634259,2008-05-25,08:59:05
39.986021,116.309836,0,189,39593.3743865741,2008-05-25,08:59:07
39.986023,116.309834,0,189,39593.3744097222,2008-05-25,08:59:09
39.986022,116.309835,0,189,39593.3744328704,2008-05-25,08:59:11
39.986017,116.309835,0,188,39593.3744560185,2008-05-25,08:59:13
39.98601,116.309835,0,188,39593.3744791667,2008-05-25,08:59:15
39.986005,116.309835,0,188,39593.3745023148,2008-05-25,08:59:17
39.986005,116.309837,0,188,39593.374525463,2008-05-25,08:59:19
39.986005,116.309838,0,188,39593.3745486111,2008-05-25,08:59:21
39.986006,116.309838,0,189,39593.3745717593,2008-05-25,08:59:23
39.986008,116.309839,0,189,39593.3745949074,2008-05-25,08:59:25
39.986011,116.309839,0,189,39593.3746180556,2008-05-25,08:59:27
39.986012,116.309839,0,189,39593.3746412037,2008-05-25,08:59:29
39.986011,116.309839,0,190,39593.3746643519,2008-05-25,08:59:31
39.986008,116.30984,0,190,39593.3746875,2008-05-25,08:59:33
39.986006,116.30984,0,190,39593.3747106481,2008-05-25,08:59:35
39.985997,116.309843,0,190,39593.3747337963,2008-05-25,08:59:37
39.985987,116.30985,0,190,39593.3747569444,2008-05-25,08:59:39
39.985983,116.309851,0,191,39593.3747800926,2008-05-25,08:59:41
39.985981,116.309851,0,191,39593.3748032407,2008-05-25,08:59:43
39.985981,116.309853,0,191,39593.3748263889,2008-05-25,08:59:45
39.985982,116.309853,0,191,39593.374849537,2008-05-25,08:59:47
39.985983,116.309855,0,191,39593.3748726852,2008-05-25,08:59:49
39.985983,116.309856,0,192,39593.3748958333,2008-05-25,08:59:51
39.985983,116.309857,0,192,39593.3749189815,2008-05-25,08:59:53
39.985986,116.309857,0,192,39593.3749421296,2008-05-25,08:59:55
39.985988,116.309857,0,193,39593.3749652778,2008-05-25,08:59:57
39.985992,116.309857,0,194,39593.3749884259,2008-05-25,08:59:59
39.985992,116.309858,0,194,39593.3750115741,2008-05-25,09:00:01
39.985991,116.309858,0,195,39593.3750347222,2008-05-25,09:00:03
39.985989,116.309859,0,195,39593.3750578704,2008-05-25,09:00:05
39.985986,116.309861,0,195,39593.3750810185,2008-05-25,09:00:07
39.985737,116.309985,0,203,39593.3760763889,2008-05-25,09:01:33
39.985724,116.310001,0,200,39593.376099537,2008-05-25,09:01:35
39.985725,116.309997,0,194,39593.3761226852,2008-05-25,09:01:37
39.985724,116.309997,0,194,39593.3761458333,2008-05-25,09:01:39
39.985723,116.309998,0,195,39593.3761689815,2008-05-25,09:01:41
39.985722,116.309998,0,195,39593.3761921296,2008-05-25,09:01:43
39.985723,116.309998,0,195,39593.3762152778,2008-05-25,09:01:45
39.985723,116.309998,0,195,39593.3762384259,2008-05-25,09:01:47
39.985723,116.309998,0,195,39593.3762615741,2008-05-25,09:01:49
39.985722,116.309998,0,195,39593.3762847222,2008-05-25,09:01:51
39.985722,116.309998,0,195,39593.3763078704,2008-05-25,09:01:53
39.985701,116.310001,0,194,39593.3763310185,2008-05-25,09:01:55
39.985656,116.309995,0,188,39593.3763541667,2008-05-25,09:01:57
39.985599,116.310002,0,186,39593.3763773148,2008-05-25,09:01:59
39.985549,116.310001,0,183,39593.376400463,2008-05-25,09:02:01
39.985508,116.309999,0,182,39593.3764236111,2008-05-25,09:02:03
39.985482,116.310006,0,181,39593.3764467593,2008-05-25,09:02:05
39.98545,116.310007,0,180,39593.3764699074,2008-05-25,09:02:07
39.985403,116.310017,0,178,39593.3764930556,2008-05-25,09:02:09
39.985367,116.310014,0,175,39593.3765162037,2008-05-25,09:02:11
39.985319,116.310019,0,176,39593.3765393518,2008-05-25,09:02:13
39.985257,116.310021,0,175,39593.3765625,2008-05-25,09:02:15
39.985169,116.310037,0,186,39593.3765856481,2008-05-25,09:02:17
39.9851,116.310045,0,180,39593.3766087963,2008-05-25,09:02:19
39.985013,116.310059,0,183,39593.3766319444,2008-05-25,09:02:21
39.98493,116.310067,0,183,39593.3766550926,2008-05-25,09:02:23
39.984854,116.310064,0,178,39593.3766782407,2008-05-25,09:02:25
39.984774,116.310062,0,173,39593.3767013889,2008-05-25,09:02:27
39.984681,116.310065,0,170,39593.376724537,2008-05-25,09:02:29
39.984565,116.310067,0,169,39593.3767476852,2008-05-25,09:02:31
39.984431,116.310071,0,165,39593.3767708333,2008-05-25,09:02:33
39.98429,116.310098,0,169,39593.3767939815,2008-05-25,09:02:35
39.984144,116.310119,0,166,39593.3768171296,2008-05-25,09:02:37
39.984011,116.310148,0,162,39593.3768402778,2008-05-25,09:02:39
39.983869,116.310177,0,158,39593.3768634259,2008-05-25,09:02:41
39.983731,116.310208,0,157,39593.3768865741,2008-05-25,09:02:43
39.983608,116.310239,0,155,39593.3769097222,2008-05-25,09:02:45
39.983493,116.31026,0,148,39593.3769328704,2008-05-25,09:02:47
39.983381,116.310276,0,144,39593.3769560185,2008-05-25,09:02:49
39.983273,116.310294,0,145,39593.3769791667,2008-05-25,09:02:51
39.983195,116.310303,0,149,39593.3770023148,2008-05-25,09:02:53
39.98313,116.310309,0,147,39593.377025463,2008-05-25,09:02:55
39.983073,116.310315,0,149,39593.3770486111,2008-05-25,09:02:57
39.983014,116.310306,0,151,39593.3770717593,2008-05-25,09:02:59
39.982956,116.310304,0,157,39593.3770949074,2008-05-25,09:03:01
39.982916,116.310306,0,159,39593.3771180556,2008-05-25,09:03:03
39.982882,116.31031,0,157,39593.3771412037,2008-05-25,09:03:05
39.982836,116.310309,0,155,39593.3771643518,2008-05-25,09:03:07
39.982786,116.310307,0,152,39593.3771875,2008-05-25,09:03:09
39.982764,116.31032,0,158,39593.3772106481,2008-05-25,09:03:11
39.982731,116.310321,0,156,39593.3772337963,2008-05-25,09:03:13
39.98268,116.310324,0,156,39593.3772569444,2008-05-25,09:03:15
39.982616,116.310333,0,156,39593.3772800926,2008-05-25,09:03:17
39.982566,116.310328,0,156,39593.3773032407,2008-05-25,09:03:19
39.98255,116.310326,0,156,39593.3773263889,2008-05-25,09:03:21
39.982553,116.310334,0,157,39593.377349537,2008-05-25,09:03:23
39.982552,116.310334,0,157,39593.3773726852,2008-05-25,09:03:25
39.98255,116.310333,0,157,39593.3773958333,2008-05-25,09:03:27
39.98254,116.310331,0,157,39593.3774189815,2008-05-25,09:03:29
39.982526,116.31033,0,157,39593.3774421296,2008-05-25,09:03:31
39.982516,116.310329,0,157,39593.3774652778,2008-05-25,09:03:33
39.982512,116.310328,0,157,39593.3774884259,2008-05-25,09:03:35
39.982512,116.310328,0,157,39593.3775115741,2008-05-25,09:03:37
39.982513,116.310328,0,157,39593.3775347222,2008-05-25,09:03:39
39.982514,116.310328,0,157,39593.3775578704,2008-05-25,09:03:41
39.982514,116.310327,0,157,39593.3775810185,2008-05-25,09:03:43
39.982513,116.310326,0,157,39593.3776041667,2008-05-25,09:03:45
39.982483,116.310315,0,156,39593.3776273148,2008-05-25,09:03:47
39.982399,116.310337,0,156,39593.377650463,2008-05-25,09:03:49
39.982355,116.310346,0,155,39593.3776736111,2008-05-25,09:03:51
39.982292,116.31032,0,155,39593.3776967593,2008-05-25,09:03:53
39.982289,116.310284,0,156,39593.3777199074,2008-05-25,09:03:55
39.982304,116.310281,0,156,39593.3777430556,2008-05-25,09:03:57
39.982306,116.310281,0,156,39593.3777662037,2008-05-25,09:03:59
39.982308,116.310281,0,157,39593.3777893518,2008-05-25,09:04:01
39.982311,116.310281,0,157,39593.3778125,2008-05-25,09:04:03
39.982314,116.310281,0,157,39593.3778356481,2008-05-25,09:04:05
39.982317,116.310281,0,157,39593.3778587963,2008-05-25,09:04:07
39.982319,116.310281,0,158,39593.3778819444,2008-05-25,09:04:09
39.982319,116.310281,0,158,39593.3779050926,2008-05-25,09:04:11
39.982318,116.31028,0,159,39593.3779282407,2008-05-25,09:04:13
39.982316,116.310279,0,160,39593.3779513889,2008-05-25,09:04:15
39.982315,116.310276,0,160,39593.377974537,2008-05-25,09:04:17
39.982314,116.310276,0,160,39593.3779976852,2008-05-25,09:04:19
39.982307,116.310272,0,160,39593.3780208333,2008-05-25,09:04:21
39.982271,116.310275,0,161,39593.3780439815,2008-05-25,09:04:23
39.982243,116.310251,0,160,39593.3780671296,2008-05-25,09:04:25
39.982226,116.310259,0,158,39593.3780902778,2008-05-25,09:04:27
39.982211,116.310262,0,158,39593.3781134259,2008-05-25,09:04:29
39.982182,116.31029,0,157,39593.3781365741,2008-05-25,09:04:31
39.982162,116.310292,0,158,39593.3781597222,2008-05-25,09:04:33
39.982145,116.310289,0,157,39593.3781828704,2008-05-25,09:04:35
39.982111,116.310317,0,156,39593.3782060185,2008-05-25,09:04:37
39.982082,116.310317,0,156,39593.3782291667,2008-05-25,09:04:39
39.982062,116.310327,0,156,39593.3782523148,2008-05-25,09:04:41
39.982053,116.310351,0,156,39593.378275463,2008-05-25,09:04:43
39.982054,116.310338,0,154,39593.3782986111,2008-05-25,09:04:45
39.982046,116.310331,0,153,39593.3783217593,2008-05-25,09:04:47
39.982045,116.310331,0,153,39593.3783449074,2008-05-25,09:04:49
39.982044,116.31033,0,153,39593.3783680556,2008-05-25,09:04:51
39.982043,116.31033,0,153,39593.3783912037,2008-05-25,09:04:53
39.982044,116.31033,0,153,39593.3784143519,2008-05-25,09:04:55
39.982046,116.310329,0,153,39593.3784375,2008-05-25,09:04:57
39.982048,116.310317,0,153,39593.3784606481,2008-05-25,09:04:59
39.982049,116.310317,0,153,39593.3784837963,2008-05-25,09:05:01
39.982049,116.310317,0,153,39593.3785069444,2008-05-25,09:05:03
39.982049,116.310317,0,153,39593.3785300926,2008-05-25,09:05:05
39.982048,116.310317,0,153,39593.3785532407,2008-05-25,09:05:07
39.982048,116.310317,0,154,39593.3785763889,2008-05-25,09:05:09
39.982041,116.310308,0,154,39593.378599537,2008-05-25,09:05:11
39.98204,116.310307,0,154,39593.3786226852,2008-05-25,09:05:13
39.982037,116.310307,0,154,39593.3786458333,2008-05-25,09:05:15
39.981958,116.310193,0,167,39593.3786689815,2008-05-25,09:05:17
39.981816,116.31009,0,194,39593.3786921296,2008-05-25,09:05:19
39.981736,116.310092,0,200,39593.3787152778,2008-05-25,09:05:21
39.981698,116.310063,0,205,39593.3787384259,2008-05-25,09:05:23
39.981697,116.310035,0,208,39593.3787615741,2008-05-25,09:05:25
39.981699,116.310019,0,209,39593.3787847222,2008-05-25,09:05:27
39.9817,116.310018,0,208,39593.3788078704,2008-05-25,09:05:29
39.981702,116.310018,0,207,39593.3788310185,2008-05-25,09:05:31
39.981707,116.310019,0,207,39593.3788541667,2008-05-25,09:05:33
39.98171,116.310018,0,207,39593.3788773148,2008-05-25,09:05:35
39.981712,116.310017,0,207,39593.378900463,2008-05-25,09:05:37
39.981714,116.310017,0,207,39593.3789236111,2008-05-25,09:05:39
39.981716,116.310016,0,208,39593.3789467593,2008-05-25,09:05:41
39.981717,116.310015,0,208,39593.3789699074,2008-05-25,09:05:43
39.981678,116.310031,0,212,39593.3789930556,2008-05-25,09:05:45
39.981604,116.310051,0,225,39593.3790162037,2008-05-25,09:05:47
39.98157,116.310048,0,240,39593.3790393519,2008-05-25,09:05:49
39.981507,116.310086,0,261,39593.3790625,2008-05-25,09:05:51
39.981502,116.310086,0,284,39593.3790856482,2008-05-25,09:05:53
39.981501,116.310086,0,294,39593.3791087963,2008-05-25,09:05:55
39.981501,116.31008,0,299,39593.3791319444,2008-05-25,09:05:57
39.981501,116.310079,0,299,39593.3791550926,2008-05-25,09:05:59
39.981499,116.310078,0,300,39593.3791782407,2008-05-25,09:06:01
39.981498,116.310077,0,300,39593.3792013889,2008-05-25,09:06:03
39.981497,116.310076,0,300,39593.379224537,2008-05-25,09:06:05
39.981454,116.310103,0,311,39593.3792476852,2008-05-25,09:06:07
39.981368,116.310092,0,325,39593.3792708333,2008-05-25,09:06:09
39.981219,116.310476,0,368,39593.3792939815,2008-05-25,09:06:11
39.981118,116.310595,0,374,39593.3793171296,2008-05-25,09:06:13
39.9811,116.310562,0,397,39593.3793402778,2008-05-25,09:06:15
39.981081,116.310581,0,402,39593.3793634259,2008-05-25,09:06:17
39.98105,116.310586,0,404,39593.3793865741,2008-05-25,09:06:19
39.981035,116.310588,0,405,39593.3794097222,2008-05-25,09:06:21
39.981035,116.310588,0,405,39593.3794328704,2008-05-25,09:06:23
39.981034,116.310589,0,405,39593.3794560185,2008-05-25,09:06:25
39.981033,116.310589,0,405,39593.3794791667,2008-05-25,09:06:27
39.981033,116.31059,0,406,39593.3795023148,2008-05-25,09:06:29
39.981034,116.310589,0,406,39593.379525463,2008-05-25,09:06:31
39.981034,116.310589,0,406,39593.3795486111,2008-05-25,09:06:33
39.981009,116.310592,0,415,39593.3795717593,2008-05-25,09:06:35
39.980959,116.310596,0,425,39593.3795949074,2008-05-25,09:06:37
39.980913,116.310613,0,431,39593.3796180556,2008-05-25,09:06:39
39.980874,116.310642,0,428,39593.3796412037,2008-05-25,09:06:41
39.980823,116.31067,0,427,39593.3796643519,2008-05-25,09:06:43
39.980751,116.310698,0,424,39593.3796875,2008-05-25,09:06:45
39.980669,116.310696,0,411,39593.3797106481,2008-05-25,09:06:47
39.980546,116.310704,0,406,39593.3797337963,2008-05-25,09:06:49
39.980405,116.310707,0,399,39593.3797569444,2008-05-25,09:06:51
39.98027,116.310706,0,393,39593.3797800926,2008-05-25,09:06:53
39.980139,116.310709,0,385,39593.3798032407,2008-05-25,09:06:55
39.980013,116.310703,0,378,39593.3798263889,2008-05-25,09:06:57
39.97988,116.310705,0,374,39593.379849537,2008-05-25,09:06:59
39.979765,116.310683,0,361,39593.3798726852,2008-05-25,09:07:01
39.97965,116.310682,0,357,39593.3798958333,2008-05-25,09:07:03
39.979563,116.31069,0,349,39593.3799189815,2008-05-25,09:07:05
39.979511,116.310704,0,343,39593.3799421296,2008-05-25,09:07:07
39.9795,116.31072,0,338,39593.3799652778,2008-05-25,09:07:09
39.9795,116.310739,0,341,39593.3799884259,2008-05-25,09:07:11
39.979499,116.310739,0,340,39593.3800115741,2008-05-25,09:07:13
39.979499,116.310739,0,339,39593.3800347222,2008-05-25,09:07:15
39.979503,116.310739,0,339,39593.3800578704,2008-05-25,09:07:17
39.979508,116.310739,0,338,39593.3800810185,2008-05-25,09:07:19
39.979512,116.310738,0,337,39593.3801041667,2008-05-25,09:07:21
39.979515,116.310738,0,336,39593.3801273148,2008-05-25,09:07:23
39.979516,116.310738,0,335,39593.380150463,2008-05-25,09:07:25
39.979518,116.310738,0,334,39593.3801736111,2008-05-25,09:07:27
39.979519,116.310738,0,333,39593.3801967593,2008-05-25,09:07:29
39.979521,116.310738,0,332,39593.3802199074,2008-05-25,09:07:31
39.979523,116.310737,0,331,39593.3802430556,2008-05-25,09:07:33
39.979524,116.310737,0,330,39593.3802662037,2008-05-25,09:07:35
39.979524,116.310737,0,328,39593.3802893519,2008-05-25,09:07:37
39.979523,116.310737,0,327,39593.3803125,2008-05-25,09:07:39
39.979523,116.310737,0,326,39593.3803356481,2008-05-25,09:07:41
39.979525,116.310736,0,325,39593.3803587963,2008-05-25,09:07:43
39.979528,116.310736,0,325,39593.3803819444,2008-05-25,09:07:45
39.979532,116.310736,0,324,39593.3804050926,2008-05-25,09:07:47
39.979534,116.310736,0,324,39593.3804282407,2008-05-25,09:07:49
39.979537,116.310736,0,323,39593.3804513889,2008-05-25,09:07:51
39.97954,116.310736,0,323,39593.380474537,2008-05-25,09:07:53
39.979542,116.310736,0,323,39593.3804976852,2008-05-25,09:07:55
39.979544,116.310736,0,323,39593.3805208333,2008-05-25,09:07:57
39.979539,116.310736,0,323,39593.3805439815,2008-05-25,09:07:59
39.979509,116.31073,0,320,39593.3805671296,2008-05-25,09:08:01
39.979455,116.310724,0,314,39593.3805902778,2008-05-25,09:08:03
39.979414,116.310717,0,310,39593.3806134259,2008-05-25,09:08:05
39.979371,116.310714,0,311,39593.3806365741,2008-05-25,09:08:07
39.979314,116.310719,0,310,39593.3806597222,2008-05-25,09:08:09
39.979236,116.310729,0,310,39593.3806828704,2008-05-25,09:08:11
39.979149,116.310739,0,309,39593.3807060185,2008-05-25,09:08:13
39.979047,116.310741,0,306,39593.3807291667,2008-05-25,09:08:15
39.97893,116.310738,0,302,39593.3807523148,2008-05-25,09:08:17
39.978799,116.310741,0,297,39593.380775463,2008-05-25,09:08:19
39.97867,116.310707,0,281,39593.3807986111,2008-05-25,09:08:21
39.978519,116.310677,0,260,39593.3808217593,2008-05-25,09:08:23
39.978363,116.310639,0,243,39593.3808449074,2008-05-25,09:08:25
39.97819,116.310608,0,232,39593.3808680556,2008-05-25,09:08:27
39.978014,116.310565,0,222,39593.3808912037,2008-05-25,09:08:29
39.977828,116.310544,0,217,39593.3809143519,2008-05-25,09:08:31
39.977649,116.310519,0,211,39593.3809375,2008-05-25,09:08:33
39.977477,116.310516,0,206,39593.3809606481,2008-05-25,09:08:35
39.977318,116.310546,0,201,39593.3809837963,2008-05-25,09:08:37
39.977191,116.310587,0,197,39593.3810069444,2008-05-25,09:08:39
39.977093,116.310577,0,197,39593.3810300926,2008-05-25,09:08:41
39.977015,116.310612,0,192,39593.3810532407,2008-05-25,09:08:43
39.976953,116.310618,0,189,39593.3810763889,2008-05-25,09:08:45
39.976901,116.310633,0,191,39593.381099537,2008-05-25,09:08:47
39.976872,116.310625,0,193,39593.3811226852,2008-05-25,09:08:49
39.976856,116.310608,0,194,39593.3811458333,2008-05-25,09:08:51
39.976839,116.310598,0,195,39593.3811689815,2008-05-25,09:08:53
39.976827,116.310591,0,194,39593.3811921296,2008-05-25,09:08:55
39.976814,116.310585,0,193,39593.3812152778,2008-05-25,09:08:57
39.9768,116.31058,0,192,39593.3812384259,2008-05-25,09:08:59
39.976787,116.310577,0,191,39593.3812615741,2008-05-25,09:09:01
39.976773,116.310574,0,191,39593.3812847222,2008-05-25,09:09:03
39.976758,116.310569,0,190,39593.3813078704,2008-05-25,09:09:05
39.976741,116.310564,0,189,39593.3813310185,2008-05-25,09:09:07
39.976681,116.310559,0,190,39593.3813541667,2008-05-25,09:09:09
39.976419,116.31059,0,193,39593.3813773148,2008-05-25,09:09:11
39.976344,116.310587,0,192,39593.381400463,2008-05-25,09:09:13
39.976293,116.310584,0,190,39593.3814236111,2008-05-25,09:09:15
39.976269,116.310597,0,189,39593.3814467593,2008-05-25,09:09:17
39.976246,116.310593,0,188,39593.3814699074,2008-05-25,09:09:19
39.976222,116.310586,0,187,39593.3814930556,2008-05-25,09:09:21
39.97622,116.310604,0,187,39593.3815162037,2008-05-25,09:09:23
39.976282,116.310635,0,188,39593.3815393519,2008-05-25,09:09:25
39.976267,116.31071,0,186,39593.3815625,2008-05-25,09:09:27
39.976288,116.31076,0,188,39593.3815856481,2008-05-25,09:09:29
39.976299,116.310788,0,189,39593.3816087963,2008-05-25,09:09:31
39.976299,116.310789,0,189,39593.3816319444,2008-05-25,09:09:33
39.976299,116.31079,0,188,39593.3816550926,2008-05-25,09:09:35
39.976298,116.310791,0,188,39593.3816782407,2008-05-25,09:09:37
39.976307,116.310775,0,190,39593.3817013889,2008-05-25,09:09:39
39.976258,116.310791,0,192,39593.381724537,2008-05-25,09:09:41
39.976196,116.310831,0,193,39593.3817476852,2008-05-25,09:09:43
39.975948,116.310755,0,309,39593.3831597222,2008-05-25,09:11:45
39.975863,116.310788,0,310,39593.3831828704,2008-05-25,09:11:47
39.975766,116.310842,0,306,39593.3832060185,2008-05-25,09:11:49
39.975665,116.310895,0,301,39593.3832291667,2008-05-25,09:11:51
39.975559,116.310958,0,294,39593.3832523148,2008-05-25,09:11:53
39.975399,116.311017,0,295,39593.383275463,2008-05-25,09:11:55
39.975279,116.311073,0,278,39593.3832986111,2008-05-25,09:11:57
39.975156,116.311131,0,263,39593.3833217593,2008-05-25,09:11:59
39.975009,116.311184,0,255,39593.3833449074,2008-05-25,09:12:01
39.97486,116.311242,0,250,39593.3833680556,2008-05-25,09:12:03
39.974717,116.311292,0,236,39593.3833912037,2008-05-25,09:12:05
39.974579,116.311331,0,220,39593.3834143518,2008-05-25,09:12:07
39.974449,116.311359,0,204,39593.3834375,2008-05-25,09:12:09
39.974318,116.311423,0,196,39593.3834606481,2008-05-25,09:12:11
39.974191,116.311468,0,202,39593.3834837963,2008-05-25,09:12:13
39.974048,116.311533,0,196,39593.3835069444,2008-05-25,09:12:15
39.97391,116.311595,0,190,39593.3835300926,2008-05-25,09:12:17
39.973764,116.311637,0,186,39593.3835532407,2008-05-25,09:12:19
39.973614,116.311696,0,179,39593.3835763889,2008-05-25,09:12:21
39.973468,116.311759,0,176,39593.383599537,2008-05-25,09:12:23
39.973314,116.31182,0,178,39593.3836226852,2008-05-25,09:12:25
39.973157,116.311843,0,175,39593.3836458333,2008-05-25,09:12:27
39.973008,116.311896,0,175,39593.3836689815,2008-05-25,09:12:29
39.972877,116.311948,0,175,39593.3836921296,2008-05-25,09:12:31
39.972761,116.311997,0,174,39593.3837152778,2008-05-25,09:12:33
39.972651,116.312056,0,173,39593.3837384259,2008-05-25,09:12:35
39.972547,116.312115,0,172,39593.3837615741,2008-05-25,09:12:37
39.972448,116.312148,0,167,39593.3837847222,2008-05-25,09:12:39
39.972365,116.312173,0,162,39593.3838078704,2008-05-25,09:12:41
39.972323,116.312162,0,161,39593.3838310185,2008-05-25,09:12:43
39.972321,116.312188,0,175,39593.3838541667,2008-05-25,09:12:45
39.97234,116.312176,0,179,39593.3838773148,2008-05-25,09:12:47
39.972337,116.312177,0,177,39593.383900463,2008-05-25,09:12:49
39.972335,116.312177,0,176,39593.3839236111,2008-05-25,09:12:51
39.972334,116.312178,0,175,39593.3839467593,2008-05-25,09:12:53
39.97233,116.312179,0,175,39593.3839699074,2008-05-25,09:12:55
39.972292,116.312209,0,176,39593.3839930556,2008-05-25,09:12:57
39.972231,116.312255,0,176,39593.3840162037,2008-05-25,09:12:59
39.972155,116.31229,0,173,39593.3840393518,2008-05-25,09:13:01
39.972082,116.312319,0,170,39593.3840625,2008-05-25,09:13:03
39.972017,116.312342,0,168,39593.3840856481,2008-05-25,09:13:05
39.971969,116.312365,0,169,39593.3841087963,2008-05-25,09:13:07
39.97194,116.312374,0,168,39593.3841319444,2008-05-25,09:13:09
39.971914,116.312392,0,170,39593.3841550926,2008-05-25,09:13:11
39.971905,116.312403,0,172,39593.3841782407,2008-05-25,09:13:13
39.971904,116.312404,0,172,39593.3842013889,2008-05-25,09:13:15
39.971904,116.312403,0,172,39593.384224537,2008-05-25,09:13:17
39.971904,116.312403,0,172,39593.3842476852,2008-05-25,09:13:19
39.971905,116.312403,0,173,39593.3842708333,2008-05-25,09:13:21
39.971906,116.312403,0,173,39593.3842939815,2008-05-25,09:13:23
39.971907,116.312403,0,173,39593.3843171296,2008-05-25,09:13:25
39.971908,116.312402,0,173,39593.3843402778,2008-05-25,09:13:27
39.971909,116.312402,0,173,39593.3843634259,2008-05-25,09:13:29
39.97191,116.312402,0,174,39593.3843865741,2008-05-25,09:13:31
39.971909,116.312402,0,174,39593.3844097222,2008-05-25,09:13:33
39.971908,116.312402,0,174,39593.3844328704,2008-05-25,09:13:35
39.971905,116.312403,0,174,39593.3844560185,2008-05-25,09:13:37
39.971879,116.312418,0,174,39593.3844791667,2008-05-25,09:13:39
39.971819,116.312455,0,173,39593.3845023148,2008-05-25,09:13:41
39.97175,116.312484,0,173,39593.384525463,2008-05-25,09:13:43
39.971676,116.312523,0,172,39593.3845486111,2008-05-25,09:13:45
39.971598,116.312556,0,173,39593.3845717593,2008-05-25,09:13:47
39.971509,116.312604,0,174,39593.3845949074,2008-05-25,09:13:49
39.971417,116.312644,0,173,39593.3846180556,2008-05-25,09:13:51
39.971326,116.312665,0,176,39593.3846412037,2008-05-25,09:13:53
39.971239,116.312664,0,182,39593.3846643518,2008-05-25,09:13:55
39.97115,116.312716,0,188,39593.3846875,2008-05-25,09:13:57
39.971057,116.312767,0,188,39593.3847106481,2008-05-25,09:13:59
39.970936,116.312828,0,190,39593.3847337963,2008-05-25,09:14:01
39.970828,116.31291,0,189,39593.3847569444,2008-05-25,09:14:03
39.970701,116.312973,0,187,39593.3847800926,2008-05-25,09:14:05
39.970574,116.313034,0,184,39593.3848032407,2008-05-25,09:14:07
39.970446,116.313089,0,183,39593.3848263889,2008-05-25,09:14:09
39.970329,116.313112,0,178,39593.384849537,2008-05-25,09:14:11
39.970195,116.313159,0,175,39593.3848726852,2008-05-25,09:14:13
39.970037,116.313185,0,174,39593.3848958333,2008-05-25,09:14:15
39.969877,116.31324,0,171,39593.3849189815,2008-05-25,09:14:17
39.969701,116.313314,0,172,39593.3849421296,2008-05-25,09:14:19
39.969546,116.313383,0,174,39593.3849652778,2008-05-25,09:14:21
39.96942,116.313447,0,174,39593.3849884259,2008-05-25,09:14:23
39.969315,116.313504,0,171,39593.3850115741,2008-05-25,09:14:25
39.969248,116.313509,0,169,39593.3850347222,2008-05-25,09:14:27
39.969223,116.313517,0,166,39593.3850578704,2008-05-25,09:14:29
39.969211,116.313529,0,167,39593.3850810185,2008-05-25,09:14:31
39.969208,116.313538,0,168,39593.3851041667,2008-05-25,09:14:33
39.969208,116.313539,0,167,39593.3851273148,2008-05-25,09:14:35
39.969208,116.313539,0,167,39593.385150463,2008-05-25,09:14:37
39.969209,116.31354,0,167,39593.3851736111,2008-05-25,09:14:39
39.969211,116.31354,0,167,39593.3851967593,2008-05-25,09:14:41
39.969212,116.313539,0,166,39593.3852199074,2008-05-25,09:14:43
39.969213,116.313539,0,166,39593.3852430556,2008-05-25,09:14:45
39.969213,116.313539,0,167,39593.3852662037,2008-05-25,09:14:47
39.969214,116.313538,0,167,39593.3852893518,2008-05-25,09:14:49
39.969212,116.313538,0,167,39593.3853125,2008-05-25,09:14:51
39.969194,116.313553,0,167,39593.3853356481,2008-05-25,09:14:53
39.969184,116.313574,0,165,39593.3853587963,2008-05-25,09:14:55
39.969182,116.313589,0,169,39593.3853819444,2008-05-25,09:14:57
39.969179,116.313594,0,169,39593.3854050926,2008-05-25,09:14:59
39.969177,116.313595,0,169,39593.3854282407,2008-05-25,09:15:01
39.969161,116.313608,0,170,39593.3854513889,2008-05-25,09:15:03
39.96915,116.313608,0,169,39593.385474537,2008-05-25,09:15:05
39.96914,116.313607,0,170,39593.3854976852,2008-05-25,09:15:07
39.969139,116.313607,0,170,39593.3855208333,2008-05-25,09:15:09
39.969121,116.313603,0,171,39593.3855439815,2008-05-25,09:15:11
39.96909,116.313603,0,171,39593.3855671296,2008-05-25,09:15:13
39.969064,116.313609,0,170,39593.3855902778,2008-05-25,09:15:15
39.96906,116.313607,0,171,39593.3856134259,2008-05-25,09:15:17
39.969061,116.313603,0,172,39593.3856365741,2008-05-25,09:15:19
39.969061,116.313603,0,172,39593.3856597222,2008-05-25,09:15:21
39.96906,116.313603,0,172,39593.3856828704,2008-05-25,09:15:23
39.96906,116.313603,0,172,39593.3857060185,2008-05-25,09:15:25
39.96906,116.313603,0,172,39593.3857291667,2008-05-25,09:15:27
39.969059,116.313603,0,172,39593.3857523148,2008-05-25,09:15:29
39.969058,116.313603,0,172,39593.385775463,2008-05-25,09:15:31
39.969058,116.313603,0,172,39593.3857986111,2008-05-25,09:15:33
39.969058,116.313604,0,172,39593.3858217593,2008-05-25,09:15:35
39.969045,116.313601,0,172,39593.3858449074,2008-05-25,09:15:37
39.969016,116.313628,0,174,39593.3858680556,2008-05-25,09:15:39
39.96896,116.313663,0,175,39593.3858912037,2008-05-25,09:15:41
39.968895,116.313686,0,173,39593.3859143518,2008-05-25,09:15:43
39.968813,116.31373,0,175,39593.3859375,2008-05-25,09:15:45
39.968733,116.313765,0,176,39593.3859606481,2008-05-25,09:15:47
39.968631,116.313801,0,178,39593.3859837963,2008-05-25,09:15:49
39.968517,116.313842,0,178,39593.3860069444,2008-05-25,09:15:51
39.968398,116.313881,0,179,39593.3860300926,2008-05-25,09:15:53
39.968268,116.313933,0,179,39593.3860532407,2008-05-25,09:15:55
39.968135,116.313976,0,178,39593.3860763889,2008-05-25,09:15:57
39.968004,116.314025,0,177,39593.386099537,2008-05-25,09:15:59
39.967882,116.314071,0,179,39593.3861226852,2008-05-25,09:16:01
39.967758,116.314118,0,179,39593.3861458333,2008-05-25,09:16:03
39.967633,116.314158,0,181,39593.3861689815,2008-05-25,09:16:05
39.967529,116.314207,0,181,39593.3861921296,2008-05-25,09:16:07
39.967444,116.314248,0,177,39593.3862152778,2008-05-25,09:16:09
39.967384,116.314264,0,172,39593.3862384259,2008-05-25,09:16:11
39.967362,116.314273,0,170,39593.3862615741,2008-05-25,09:16:13
39.967358,116.314273,0,170,39593.3862847222,2008-05-25,09:16:15
39.967362,116.314276,0,171,39593.3863078704,2008-05-25,09:16:17
39.967364,116.314276,0,171,39593.3863310185,2008-05-25,09:16:19
39.967368,116.314274,0,171,39593.3863541667,2008-05-25,09:16:21
39.967371,116.314274,0,171,39593.3863773148,2008-05-25,09:16:23
39.96737,116.314274,0,172,39593.386400463,2008-05-25,09:16:25
39.967367,116.314275,0,171,39593.3864236111,2008-05-25,09:16:27
39.967366,116.314276,0,171,39593.3864467593,2008-05-25,09:16:29
39.967365,116.314276,0,171,39593.3864699074,2008-05-25,09:16:31
39.967365,116.314276,0,171,39593.3864930556,2008-05-25,09:16:33
39.967364,116.314277,0,171,39593.3865162037,2008-05-25,09:16:35
39.967364,116.314277,0,170,39593.3865393519,2008-05-25,09:16:37
39.967363,116.314277,0,170,39593.3865625,2008-05-25,09:16:39
39.967363,116.314278,0,170,39593.3865856482,2008-05-25,09:16:41
39.967363,116.314278,0,170,39593.3866087963,2008-05-25,09:16:43
39.967361,116.314278,0,170,39593.3866319444,2008-05-25,09:16:45
39.967339,116.314288,0,169,39593.3866550926,2008-05-25,09:16:47
39.96729,116.314302,0,168,39593.3866782407,2008-05-25,09:16:49
39.967225,116.314331,0,167,39593.3867013889,2008-05-25,09:16:51
39.967144,116.31437,0,168,39593.386724537,2008-05-25,09:16:53
39.967079,116.314409,0,166,39593.3867476852,2008-05-25,09:16:55
39.967025,116.31443,0,165,39593.3867708333,2008-05-25,09:16:57
39.966962,116.314456,0,167,39593.3867939815,2008-05-25,09:16:59
39.96688,116.314497,0,168,39593.3868171296,2008-05-25,09:17:01
39.966793,116.314528,0,167,39593.3868402778,2008-05-25,09:17:03
39.966713,116.314552,0,168,39593.3868634259,2008-05-25,09:17:05
39.96663,116.314584,0,169,39593.3868865741,2008-05-25,09:17:07
39.966558,116.314615,0,168,39593.3869097222,2008-05-25,09:17:09
39.966495,116.31464,0,169,39593.3869328704,2008-05-25,09:17:11
39.966425,116.314661,0,168,39593.3869560185,2008-05-25,09:17:13
39.966344,116.314691,0,170,39593.3869791667,2008-05-25,09:17:15
39.966249,116.314727,0,167,39593.3870023148,2008-05-25,09:17:17
39.966157,116.31477,0,167,39593.387025463,2008-05-25,09:17:19
39.965958,116.314843,0,162,39593.3886921296,2008-05-25,09:19:43
39.965878,116.314886,0,160,39593.3887152778,2008-05-25,09:19:45
39.965776,116.314931,0,161,39593.3887384259,2008-05-25,09:19:47
39.965683,116.31497,0,162,39593.3887615741,2008-05-25,09:19:49
39.965598,116.315009,0,163,39593.3887847222,2008-05-25,09:19:51
39.96545,116.315083,0,162,39593.3888078704,2008-05-25,09:19:53
39.965301,116.31512,0,164,39593.3888310185,2008-05-25,09:19:55
39.96516,116.315169,0,163,39593.3888541667,2008-05-25,09:19:57
39.965013,116.315225,0,162,39593.3888773148,2008-05-25,09:19:59
39.964871,116.315292,0,160,39593.388900463,2008-05-25,09:20:01
39.964744,116.315352,0,160,39593.3889236111,2008-05-25,09:20:03
39.964596,116.315413,0,162,39593.3889467593,2008-05-25,09:20:05
39.964452,116.315473,0,162,39593.3889699074,2008-05-25,09:20:07
39.964321,116.315536,0,160,39593.3889930556,2008-05-25,09:20:09
39.964176,116.315592,0,161,39593.3890162037,2008-05-25,09:20:11
39.964019,116.31565,0,158,39593.3890393519,2008-05-25,09:20:13
39.96386,116.315707,0,160,39593.3890625,2008-05-25,09:20:15
39.963709,116.315766,0,155,39593.3890856481,2008-05-25,09:20:17
39.963553,116.31582,0,153,39593.3891087963,2008-05-25,09:20:19
39.963394,116.315862,0,152,39593.3891319444,2008-05-25,09:20:21
39.963222,116.315904,0,150,39593.3891550926,2008-05-25,09:20:23
39.96303,116.315944,0,153,39593.3891782407,2008-05-25,09:20:25
39.962828,116.316004,0,155,39593.3892013889,2008-05-25,09:20:27
39.962608,116.316056,0,158,39593.389224537,2008-05-25,09:20:29
39.962376,116.316104,0,156,39593.3892476852,2008-05-25,09:20:31
39.962143,116.316168,0,157,39593.3892708333,2008-05-25,09:20:33
39.961917,116.316216,0,153,39593.3892939815,2008-05-25,09:20:35
39.961675,116.316269,0,151,39593.3893171296,2008-05-25,09:20:37
39.961424,116.316301,0,154,39593.3893402778,2008-05-25,09:20:39
39.961181,116.316326,0,151,39593.3893634259,2008-05-25,09:20:41
39.960941,116.316345,0,151,39593.3893865741,2008-05-25,09:20:43
39.960717,116.316382,0,149,39593.3894097222,2008-05-25,09:20:45
39.960489,116.31641,0,157,39593.3894328704,2008-05-25,09:20:47
39.960277,116.316441,0,158,39593.3894560185,2008-05-25,09:20:49
39.960068,116.316477,0,159,39593.3894791667,2008-05-25,09:20:51
39.959891,116.316507,0,164,39593.3895023148,2008-05-25,09:20:53
39.959757,116.316518,0,165,39593.389525463,2008-05-25,09:20:55
39.95967,116.316519,0,165,39593.3895486111,2008-05-25,09:20:57
39.959611,116.316527,0,167,39593.3895717593,2008-05-25,09:20:59
39.959596,116.31653,0,171,39593.3895949074,2008-05-25,09:21:01
39.959592,116.316527,0,169,39593.3896180556,2008-05-25,09:21:03
39.959594,116.316528,0,170,39593.3896412037,2008-05-25,09:21:05
39.959594,116.316528,0,170,39593.3896643519,2008-05-25,09:21:07
39.959594,116.316528,0,171,39593.3896875,2008-05-25,09:21:09
39.959593,116.316529,0,171,39593.3897106481,2008-05-25,09:21:11
39.959591,116.316531,0,172,39593.3897337963,2008-05-25,09:21:13
39.959592,116.316533,0,172,39593.3897569444,2008-05-25,09:21:15
39.959593,116.316535,0,173,39593.3897800926,2008-05-25,09:21:17
39.959593,116.316537,0,173,39593.3898032407,2008-05-25,09:21:19
39.959592,116.316537,0,173,39593.3898263889,2008-05-25,09:21:21
39.95958,116.316537,0,173,39593.389849537,2008-05-25,09:21:23
39.959542,116.316547,0,177,39593.3898726852,2008-05-25,09:21:25
39.959505,116.316552,0,177,39593.3898958333,2008-05-25,09:21:27
39.959416,116.316578,0,176,39593.3899189815,2008-05-25,09:21:29
39.95931,116.316563,0,175,39593.3899421296,2008-05-25,09:21:31
39.959208,116.316555,0,174,39593.3899652778,2008-05-25,09:21:33
39.95907,116.316567,0,177,39593.3899884259,2008-05-25,09:21:35
39.958893,116.316651,0,176,39593.3900115741,2008-05-25,09:21:37
39.95874,116.316686,0,173,39593.3900347222,2008-05-25,09:21:39
39.958575,116.316714,0,171,39593.3900578704,2008-05-25,09:21:41
39.958393,116.316737,0,169,39593.3900810185,2008-05-25,09:21:43
39.958211,116.316755,0,168,39593.3901041667,2008-05-25,09:21:45
39.958028,116.316774,0,165,39593.3901273148,2008-05-25,09:21:47
39.957843,116.316813,0,164,39593.390150463,2008-05-25,09:21:49
39.957658,116.316847,0,163,39593.3901736111,2008-05-25,09:21:51
39.957481,116.31686,0,163,39593.3901967593,2008-05-25,09:21:53
39.957305,116.31689,0,164,39593.3902199074,2008-05-25,09:21:55
39.957167,116.316911,0,165,39593.3902430556,2008-05-25,09:21:57
39.95706,116.316922,0,164,39593.3902662037,2008-05-25,09:21:59
39.95699,116.316922,0,161,39593.3902893519,2008-05-25,09:22:01
39.95694,116.316935,0,161,39593.3903125,2008-05-25,09:22:03
39.956921,116.316946,0,156,39593.3903356481,2008-05-25,09:22:05
39.956912,116.31694,0,155,39593.3903587963,2008-05-25,09:22:07
39.956913,116.316948,0,156,39593.3903819444,2008-05-25,09:22:09
39.956912,116.316948,0,155,39593.3904050926,2008-05-25,09:22:11
39.956914,116.316948,0,154,39593.3904282407,2008-05-25,09:22:13
39.956917,116.316947,0,154,39593.3904513889,2008-05-25,09:22:15
39.95692,116.316947,0,154,39593.390474537,2008-05-25,09:22:17
39.956921,116.316947,0,154,39593.3904976852,2008-05-25,09:22:19
39.956908,116.316947,0,154,39593.3905208333,2008-05-25,09:22:21
39.956857,116.316954,0,154,39593.3905439815,2008-05-25,09:22:23
39.956784,116.316954,0,157,39593.3905671296,2008-05-25,09:22:25
39.956692,116.316967,0,159,39593.3905902778,2008-05-25,09:22:27
39.956579,116.316979,0,161,39593.3906134259,2008-05-25,09:22:29
39.956462,116.316993,0,161,39593.3906365741,2008-05-25,09:22:31
39.95633,116.317013,0,160,39593.3906597222,2008-05-25,09:22:33
39.956183,116.317033,0,162,39593.3906828704,2008-05-25,09:22:35
39.956033,116.317058,0,163,39593.3907060185,2008-05-25,09:22:37
39.955875,116.317073,0,167,39593.3907291667,2008-05-25,09:22:39
39.955711,116.317089,0,168,39593.3907523148,2008-05-25,09:22:41
39.955539,116.317104,0,169,39593.390775463,2008-05-25,09:22:43
39.955357,116.317109,0,169,39593.3907986111,2008-05-25,09:22:45
39.955177,116.317137,0,164,39593.3908217593,2008-05-25,09:22:47
39.954982,116.31715,0,163,39593.3908449074,2008-05-25,09:22:49
39.954782,116.317153,0,162,39593.3908680556,2008-05-25,09:22:51
39.954558,116.317178,0,164,39593.3908912037,2008-05-25,09:22:53
39.954345,116.317217,0,164,39593.3909143518,2008-05-25,09:22:55
39.954115,116.317258,0,164,39593.3909375,2008-05-25,09:22:57
39.953898,116.317278,0,165,39593.3909606481,2008-05-25,09:22:59
39.953699,116.317293,0,161,39593.3909837963,2008-05-25,09:23:01
39.953535,116.317288,0,156,39593.3910069444,2008-05-25,09:23:03
39.953336,116.31732,0,160,39593.3910300926,2008-05-25,09:23:05
39.953148,116.317355,0,165,39593.3910532407,2008-05-25,09:23:07
39.952967,116.31738,0,167,39593.3910763889,2008-05-25,09:23:09
39.952769,116.317413,0,171,39593.391099537,2008-05-25,09:23:11
39.9526,116.317443,0,172,39593.3911226852,2008-05-25,09:23:13
39.952459,116.317452,0,174,39593.3911458333,2008-05-25,09:23:15
39.952357,116.317458,0,175,39593.3911689815,2008-05-25,09:23:17
39.952307,116.317463,0,177,39593.3911921296,2008-05-25,09:23:19
39.9523,116.31745,0,179,39593.3912152778,2008-05-25,09:23:21
39.952291,116.317452,0,177,39593.3912384259,2008-05-25,09:23:23
39.952258,116.317458,0,178,39593.3912615741,2008-05-25,09:23:25
39.952215,116.317475,0,182,39593.3912847222,2008-05-25,09:23:27
39.95215,116.317486,0,184,39593.3913078704,2008-05-25,09:23:29
39.952081,116.317504,0,183,39593.3913310185,2008-05-25,09:23:31
39.952018,116.317514,0,187,39593.3913541667,2008-05-25,09:23:33
39.951949,116.317556,0,200,39593.3913773148,2008-05-25,09:23:35
39.951858,116.31746,0,205,39593.391400463,2008-05-25,09:23:37
39.95182,116.317501,0,210,39593.3914236111,2008-05-25,09:23:39
39.951837,116.317538,0,214,39593.3914467593,2008-05-25,09:23:41
39.951833,116.317552,0,217,39593.3914699074,2008-05-25,09:23:43
39.951833,116.317552,0,218,39593.3914930556,2008-05-25,09:23:45
39.951832,116.317552,0,218,39593.3915162037,2008-05-25,09:23:47
39.951832,116.317552,0,219,39593.3915393518,2008-05-25,09:23:49
39.951823,116.317549,0,219,39593.3915625,2008-05-25,09:23:51
39.951803,116.31755,0,220,39593.3915856481,2008-05-25,09:23:53
39.951711,116.317444,0,226,39593.3916087963,2008-05-25,09:23:55
39.951665,116.317394,0,231,39593.3916319444,2008-05-25,09:23:57
39.951669,116.317344,0,236,39593.3916550926,2008-05-25,09:23:59
39.951682,116.317282,0,239,39593.3916782407,2008-05-25,09:24:01
39.951691,116.317247,0,240,39593.3917013889,2008-05-25,09:24:03
39.951689,116.317247,0,240,39593.391724537,2008-05-25,09:24:05
39.951686,116.317246,0,241,39593.3917476852,2008-05-25,09:24:07
39.951666,116.317258,0,242,39593.3917708333,2008-05-25,09:24:09
39.951588,116.317291,0,247,39593.3917939815,2008-05-25,09:24:11
39.951534,116.317338,0,248,39593.3918171296,2008-05-25,09:24:13
39.951446,116.317397,0,248,39593.3918402778,2008-05-25,09:24:15
39.951377,116.317451,0,246,39593.3918634259,2008-05-25,09:24:17
39.951299,116.317484,0,244,39593.3918865741,2008-05-25,09:24:19
39.951224,116.317529,0,241,39593.3919097222,2008-05-25,09:24:21
39.951124,116.31755,0,236,39593.3919328704,2008-05-25,09:24:23
39.951013,116.317577,0,232,39593.3919560185,2008-05-25,09:24:25
39.9509,116.317605,0,226,39593.3919791667,2008-05-25,09:24:27
39.950777,116.317648,0,219,39593.3920023148,2008-05-25,09:24:29
39.950632,116.317687,0,213,39593.392025463,2008-05-25,09:24:31
39.950476,116.317713,0,209,39593.3920486111,2008-05-25,09:24:33
39.950326,116.317744,0,205,39593.3920717593,2008-05-25,09:24:35
39.950178,116.317775,0,197,39593.3920949074,2008-05-25,09:24:37
39.950024,116.317795,0,193,39593.3921180556,2008-05-25,09:24:39
39.949864,116.317818,0,188,39593.3921412037,2008-05-25,09:24:41
39.949699,116.317844,0,181,39593.3921643518,2008-05-25,09:24:43
39.949518,116.317868,0,177,39593.3921875,2008-05-25,09:24:45
39.949324,116.317898,0,176,39593.3922106481,2008-05-25,09:24:47
39.949131,116.317919,0,174,39593.3922337963,2008-05-25,09:24:49
39.948952,116.317945,0,174,39593.3922569444,2008-05-25,09:24:51
39.948778,116.317961,0,172,39593.3922800926,2008-05-25,09:24:53
39.948612,116.317983,0,168,39593.3923032407,2008-05-25,09:24:55
39.948458,116.317999,0,172,39593.3923263889,2008-05-25,09:24:57
39.948322,116.318017,0,169,39593.392349537,2008-05-25,09:24:59
39.948193,116.318039,0,167,39593.3923726852,2008-05-25,09:25:01
39.948049,116.318065,0,165,39593.3923958333,2008-05-25,09:25:03
39.947903,116.318083,0,161,39593.3924189815,2008-05-25,09:25:05
39.947755,116.318105,0,162,39593.3924421296,2008-05-25,09:25:07
39.947625,116.318131,0,162,39593.3924652778,2008-05-25,09:25:09
39.947519,116.318155,0,157,39593.3924884259,2008-05-25,09:25:11
39.947433,116.318174,0,144,39593.3925115741,2008-05-25,09:25:13
39.947336,116.318182,0,141,39593.3925347222,2008-05-25,09:25:15
39.947264,116.318201,0,142,39593.3925578704,2008-05-25,09:25:17
39.947236,116.318207,0,139,39593.3925810185,2008-05-25,09:25:19
39.94723,116.318202,0,143,39593.3926041667,2008-05-25,09:25:21
39.947228,116.318204,0,145,39593.3926273148,2008-05-25,09:25:23
39.947229,116.318205,0,145,39593.392650463,2008-05-25,09:25:25
39.94723,116.318205,0,146,39593.3926736111,2008-05-25,09:25:27
39.947229,116.318205,0,146,39593.3926967593,2008-05-25,09:25:29
39.947205,116.318208,0,147,39593.3927199074,2008-05-25,09:25:31
39.94715,116.31822,0,151,39593.3927430556,2008-05-25,09:25:33
39.947075,116.318222,0,153,39593.3927662037,2008-05-25,09:25:35
39.946995,116.318233,0,152,39593.3927893518,2008-05-25,09:25:37
39.946896,116.318261,0,155,39593.3928125,2008-05-25,09:25:39
39.946797,116.318264,0,148,39593.3928356481,2008-05-25,09:25:41
39.946695,116.318287,0,149,39593.3928587963,2008-05-25,09:25:43
39.946603,116.318306,0,146,39593.3928819444,2008-05-25,09:25:45
39.946521,116.318314,0,145,39593.3929050926,2008-05-25,09:25:47
39.946459,116.318304,0,143,39593.3929282407,2008-05-25,09:25:49
39.946401,116.318301,0,145,39593.3929513889,2008-05-25,09:25:51
39.946346,116.318284,0,146,39593.392974537,2008-05-25,09:25:53
39.946296,116.318283,0,144,39593.3929976852,2008-05-25,09:25:55
39.946257,116.318282,0,141,39593.3930208333,2008-05-25,09:25:57
39.946232,116.318273,0,139,39593.3930439815,2008-05-25,09:25:59
39.946222,116.318274,0,140,39593.3930671296,2008-05-25,09:26:01
39.946214,116.318311,0,147,39593.3930902778,2008-05-25,09:26:03
39.94621,116.318311,0,147,39593.3931134259,2008-05-25,09:26:05
39.946202,116.318312,0,146,39593.3931365741,2008-05-25,09:26:07
39.946198,116.318312,0,146,39593.3931597222,2008-05-25,09:26:09
39.946195,116.318312,0,146,39593.3931828704,2008-05-25,09:26:11
39.946194,116.318313,0,146,39593.3932060185,2008-05-25,09:26:13
39.946195,116.318313,0,146,39593.3932291667,2008-05-25,09:26:15
39.946196,116.318313,0,147,39593.3932523148,2008-05-25,09:26:17
39.946198,116.318313,0,147,39593.393275463,2008-05-25,09:26:19
39.946197,116.318313,0,148,39593.3932986111,2008-05-25,09:26:21
39.946196,116.318312,0,148,39593.3933217593,2008-05-25,09:26:23
39.946193,116.318312,0,149,39593.3933449074,2008-05-25,09:26:25
39.94617,116.318298,0,149,39593.3933680556,2008-05-25,09:26:27
39.946132,116.31828,0,149,39593.3933912037,2008-05-25,09:26:29
39.946051,116.318242,0,159,39593.3934143518,2008-05-25,09:26:31
39.945961,116.318234,0,166,39593.3934375,2008-05-25,09:26:33
39.945863,116.318238,0,173,39593.3934606481,2008-05-25,09:26:35
39.945767,116.318254,0,176,39593.3934837963,2008-05-25,09:26:37
39.945667,116.318269,0,179,39593.3935069444,2008-05-25,09:26:39
39.945573,116.318282,0,182,39593.3935300926,2008-05-25,09:26:41
39.945491,116.318319,0,184,39593.3935532407,2008-05-25,09:26:43
39.945382,116.318342,0,186,39593.3935763889,2008-05-25,09:26:45
39.945289,116.318376,0,185,39593.393599537,2008-05-25,09:26:47
39.945178,116.318432,0,184,39593.3936226852,2008-05-25,09:26:49
39.945016,116.318505,0,189,39593.3936458333,2008-05-25,09:26:51
39.944889,116.318519,0,185,39593.3936689815,2008-05-25,09:26:53
39.944757,116.318539,0,185,39593.3936921296,2008-05-25,09:26:55
39.944632,116.318563,0,187,39593.3937152778,2008-05-25,09:26:57
39.944502,116.318586,0,187,39593.3937384259,2008-05-25,09:26:59
39.944373,116.318604,0,188,39593.3937615741,2008-05-25,09:27:01
39.944226,116.318623,0,187,39593.3937847222,2008-05-25,09:27:03
39.944067,116.318641,0,186,39593.3938078704,2008-05-25,09:27:05
39.943908,116.318623,0,179,39593.3938310185,2008-05-25,09:27:07
39.943748,116.318645,0,181,39593.3938541667,2008-05-25,09:27:09
39.943608,116.318679,0,182,39593.3938773148,2008-05-25,09:27:11
39.943491,116.318693,0,180,39593.393900463,2008-05-25,09:27:13
39.943385,116.318719,0,179,39593.3939236111,2008-05-25,09:27:15
39.943292,116.318741,0,179,39593.3939467593,2008-05-25,09:27:17
39.943238,116.318749,0,178,39593.3939699074,2008-05-25,09:27:19
39.943227,116.318753,0,178,39593.3939930556,2008-05-25,09:27:21
39.943226,116.318752,0,177,39593.3940162037,2008-05-25,09:27:23
39.943224,116.318752,0,177,39593.3940393519,2008-05-25,09:27:25
39.943217,116.318754,0,177,39593.3940625,2008-05-25,09:27:27
39.943176,116.318761,0,177,39593.3940856481,2008-05-25,09:27:29
39.943112,116.318782,0,173,39593.3941087963,2008-05-25,09:27:31
39.943039,116.318786,0,174,39593.3941319444,2008-05-25,09:27:33
39.942966,116.318788,0,172,39593.3941550926,2008-05-25,09:27:35
39.942928,116.318788,0,172,39593.3941782407,2008-05-25,09:27:37
39.942924,116.318787,0,171,39593.3942013889,2008-05-25,09:27:39
39.942925,116.318785,0,170,39593.394224537,2008-05-25,09:27:41
39.942925,116.318785,0,170,39593.3942476852,2008-05-25,09:27:43
39.942925,116.318785,0,170,39593.3942708333,2008-05-25,09:27:45
39.942924,116.318785,0,170,39593.3942939815,2008-05-25,09:27:47
39.942918,116.318785,0,170,39593.3943171296,2008-05-25,09:27:49
39.942893,116.318791,0,170,39593.3943402778,2008-05-25,09:27:51
39.94284,116.318795,0,170,39593.3943634259,2008-05-25,09:27:53
39.942772,116.318815,0,168,39593.3943865741,2008-05-25,09:27:55
39.942683,116.318837,0,168,39593.3944097222,2008-05-25,09:27:57
39.94257,116.318848,0,170,39593.3944328704,2008-05-25,09:27:59
39.942451,116.318867,0,169,39593.3944560185,2008-05-25,09:28:01
39.942317,116.318886,0,168,39593.3944791667,2008-05-25,09:28:03
39.942172,116.318909,0,170,39593.3945023148,2008-05-25,09:28:05
39.942003,116.318933,0,169,39593.394525463,2008-05-25,09:28:07
39.941825,116.318959,0,167,39593.3945486111,2008-05-25,09:28:09
39.941654,116.318992,0,166,39593.3945717593,2008-05-25,09:28:11
39.941476,116.319028,0,164,39593.3945949074,2008-05-25,09:28:13
39.941275,116.319055,0,165,39593.3946180556,2008-05-25,09:28:15
39.941077,116.319076,0,166,39593.3946412037,2008-05-25,09:28:17
39.940863,116.319112,0,167,39593.3946643519,2008-05-25,09:28:19
39.940656,116.319144,0,168,39593.3946875,2008-05-25,09:28:21
39.940442,116.319184,0,167,39593.3947106482,2008-05-25,09:28:23
39.940225,116.319205,0,165,39593.3947337963,2008-05-25,09:28:25
39.940016,116.319217,0,161,39593.3947569444,2008-05-25,09:28:27
39.939792,116.319237,0,161,39593.3947800926,2008-05-25,09:28:29
39.939574,116.319258,0,160,39593.3948032407,2008-05-25,09:28:31
39.939366,116.319286,0,156,39593.3948263889,2008-05-25,09:28:33
39.93916,116.319293,0,154,39593.394849537,2008-05-25,09:28:35
39.938962,116.319267,0,153,39593.3948726852,2008-05-25,09:28:37
39.938785,116.319235,0,153,39593.3948958333,2008-05-25,09:28:39
39.938621,116.319235,0,154,39593.3949189815,2008-05-25,09:28:41
39.938501,116.319243,0,154,39593.3949421296,2008-05-25,09:28:43
39.938431,116.319252,0,156,39593.3949652778,2008-05-25,09:28:45
39.938385,116.319264,0,155,39593.3949884259,2008-05-25,09:28:47
39.938339,116.319271,0,154,39593.3950115741,2008-05-25,09:28:49
39.938281,116.319286,0,153,39593.3950347222,2008-05-25,09:28:51
39.938212,116.319288,0,153,39593.3950578704,2008-05-25,09:28:53
39.938132,116.319292,0,154,39593.3950810185,2008-05-25,09:28:55
39.938048,116.319299,0,151,39593.3951041667,2008-05-25,09:28:57
39.937957,116.319301,0,150,39593.3951273148,2008-05-25,09:28:59
39.937869,116.319311,0,151,39593.395150463,2008-05-25,09:29:01
39.937815,116.319337,0,149,39593.3951736111,2008-05-25,09:29:03
39.937766,116.319358,0,149,39593.3951967593,2008-05-25,09:29:05
39.937703,116.319384,0,147,39593.3952199074,2008-05-25,09:29:07
39.937614,116.319421,0,149,39593.3952430556,2008-05-25,09:29:09
39.937492,116.319436,0,152,39593.3952662037,2008-05-25,09:29:11
39.937371,116.319446,0,156,39593.3952893519,2008-05-25,09:29:13
39.937239,116.319442,0,156,39593.3953125,2008-05-25,09:29:15
39.937096,116.319436,0,156,39593.3953356481,2008-05-25,09:29:17
39.936922,116.319431,0,158,39593.3953587963,2008-05-25,09:29:19
39.936754,116.319421,0,153,39593.3953819444,2008-05-25,09:29:21
39.936559,116.319428,0,152,39593.3954050926,2008-05-25,09:29:23
39.936369,116.319427,0,149,39593.3954282407,2008-05-25,09:29:25
39.936175,116.319442,0,147,39593.3954513889,2008-05-25,09:29:27
39.935988,116.319455,0,144,39593.395474537,2008-05-25,09:29:29
39.935795,116.319451,0,141,39593.3954976852,2008-05-25,09:29:31
39.935591,116.319423,0,142,39593.3955208333,2008-05-25,09:29:33
39.93542,116.319392,0,141,39593.3955439815,2008-05-25,09:29:35
39.935279,116.319411,0,147,39593.3955671296,2008-05-25,09:29:37
39.935177,116.319387,0,149,39593.3955902778,2008-05-25,09:29:39
39.935112,116.319358,0,150,39593.3956134259,2008-05-25,09:29:41
39.93509,116.319345,0,151,39593.3956365741,2008-05-25,09:29:43
39.935085,116.319332,0,151,39593.3956597222,2008-05-25,09:29:45
39.935087,116.319323,0,150,39593.3956828704,2008-05-25,09:29:47
39.935086,116.319322,0,150,39593.3957060185,2008-05-25,09:29:49
39.935085,116.319322,0,149,39593.3957291667,2008-05-25,09:29:51
39.935084,116.319322,0,149,39593.3957523148,2008-05-25,09:29:53
39.935084,116.319322,0,149,39593.395775463,2008-05-25,09:29:55
39.935083,116.319322,0,149,39593.3957986111,2008-05-25,09:29:57
39.935082,116.319322,0,149,39593.3958217593,2008-05-25,09:29:59
39.93508,116.319322,0,149,39593.3958449074,2008-05-25,09:30:01
39.935073,116.319323,0,149,39593.3958680556,2008-05-25,09:30:03
39.935052,116.319326,0,148,39593.3958912037,2008-05-25,09:30:05
39.93501,116.319332,0,148,39593.3959143519,2008-05-25,09:30:07
39.934954,116.319342,0,147,39593.3959375,2008-05-25,09:30:09
39.934888,116.319354,0,147,39593.3959606481,2008-05-25,09:30:11
39.934812,116.319383,0,149,39593.3959837963,2008-05-25,09:30:13
39.934745,116.319378,0,149,39593.3960069444,2008-05-25,09:30:15
39.934655,116.319384,0,149,39593.3960300926,2008-05-25,09:30:17
39.934559,116.319391,0,148,39593.3960532407,2008-05-25,09:30:19
39.934465,116.319399,0,148,39593.3960763889,2008-05-25,09:30:21
39.934417,116.319361,0,150,39593.396099537,2008-05-25,09:30:23
39.934335,116.319364,0,151,39593.3961226852,2008-05-25,09:30:25
39.934251,116.319364,0,152,39593.3961458333,2008-05-25,09:30:27
39.934138,116.319354,0,157,39593.3961689815,2008-05-25,09:30:29
39.934053,116.319336,0,161,39593.3961921296,2008-05-25,09:30:31
39.93399,116.31933,0,167,39593.3962152778,2008-05-25,09:30:33
39.933938,116.319289,0,178,39593.3962384259,2008-05-25,09:30:35
39.933893,116.319273,0,184,39593.3962615741,2008-05-25,09:30:37
39.933819,116.319238,0,196,39593.3962847222,2008-05-25,09:30:39
39.9338,116.319159,0,207,39593.3963078704,2008-05-25,09:30:41
39.93376,116.319181,0,212,39593.3963310185,2008-05-25,09:30:43
39.933741,116.319168,0,216,39593.3963541667,2008-05-25,09:30:45
39.933734,116.319176,0,218,39593.3963773148,2008-05-25,09:30:47
39.933726,116.319177,0,220,39593.396400463,2008-05-25,09:30:49
39.933712,116.319184,0,223,39593.3964236111,2008-05-25,09:30:51
39.933667,116.319178,0,228,39593.3964467593,2008-05-25,09:30:53
39.933619,116.319162,0,233,39593.3964699074,2008-05-25,09:30:55
39.933585,116.319163,0,237,39593.3964930556,2008-05-25,09:30:57
39.933583,116.319155,0,238,39593.3965162037,2008-05-25,09:30:59
39.933565,116.31916,0,240,39593.3965393519,2008-05-25,09:31:01
39.933574,116.319158,0,240,39593.3965625,2008-05-25,09:31:03
39.933538,116.319165,0,239,39593.3965856481,2008-05-25,09:31:05
39.933488,116.319186,0,237,39593.3966087963,2008-05-25,09:31:07
39.933429,116.319181,0,236,39593.3966319444,2008-05-25,09:31:09
39.933326,116.319176,0,238,39593.3966550926,2008-05-25,09:31:11
39.933268,116.319196,0,236,39593.3966782407,2008-05-25,09:31:13
39.933159,116.31919,0,237,39593.3967013889,2008-05-25,09:31:15
39.933085,116.31918,0,231,39593.396724537,2008-05-25,09:31:17
39.932997,116.319166,0,227,39593.3967476852,2008-05-25,09:31:19
39.932861,116.319208,0,230,39593.3967708333,2008-05-25,09:31:21
39.932747,116.319234,0,229,39593.3967939815,2008-05-25,09:31:23
39.932628,116.319246,0,225,39593.3968171296,2008-05-25,09:31:25
39.932445,116.319265,0,224,39593.3968402778,2008-05-25,09:31:27
39.932262,116.319237,0,225,39593.3968634259,2008-05-25,09:31:29
39.932063,116.319178,0,232,39593.3968865741,2008-05-25,09:31:31
39.931886,116.319141,0,229,39593.3969097222,2008-05-25,09:31:33
39.931757,116.319146,0,229,39593.3969328704,2008-05-25,09:31:35
39.93166,116.31915,0,230,39593.3969560185,2008-05-25,09:31:37
39.931588,116.319174,0,230,39593.3969791667,2008-05-25,09:31:39
39.931543,116.31919,0,230,39593.3970023148,2008-05-25,09:31:41
39.931521,116.31919,0,234,39593.397025463,2008-05-25,09:31:43
39.931488,116.319213,0,237,39593.3970486111,2008-05-25,09:31:45
39.931453,116.319211,0,239,39593.3970717593,2008-05-25,09:31:47
39.931363,116.31932,0,233,39593.3970949074,2008-05-25,09:31:49
39.931319,116.319388,0,231,39593.3971180556,2008-05-25,09:31:51
39.931271,116.319434,0,229,39593.3971412037,2008-05-25,09:31:53
39.931166,116.319596,0,224,39593.3971643519,2008-05-25,09:31:55
39.931089,116.319733,0,223,39593.3971875,2008-05-25,09:31:57
39.931061,116.319868,0,220,39593.3972106481,2008-05-25,09:31:59
39.931052,116.320033,0,215,39593.3972337963,2008-05-25,09:32:01
39.931026,116.320198,0,211,39593.3972569444,2008-05-25,09:32:03
39.931011,116.320363,0,206,39593.3972800926,2008-05-25,09:32:05
39.931004,116.320515,0,202,39593.3973032407,2008-05-25,09:32:07
39.931031,116.320668,0,197,39593.3973263889,2008-05-25,09:32:09
39.93105,116.320748,0,192,39593.397349537,2008-05-25,09:32:11
39.931079,116.320793,0,187,39593.3973726852,2008-05-25,09:32:13
39.931079,116.320796,0,187,39593.3973958333,2008-05-25,09:32:15
39.931079,116.320801,0,184,39593.3974189815,2008-05-25,09:32:17
39.931079,116.3208,0,182,39593.3974421296,2008-05-25,09:32:19
39.93108,116.320796,0,180,39593.3974652778,2008-05-25,09:32:21
39.93108,116.320793,0,180,39593.3974884259,2008-05-25,09:32:23
39.931081,116.320792,0,179,39593.3975115741,2008-05-25,09:32:25
39.931081,116.320788,0,179,39593.3975347222,2008-05-25,09:32:27
39.931081,116.320791,0,178,39593.3975578704,2008-05-25,09:32:29
39.93108,116.320829,0,178,39593.3975810185,2008-05-25,09:32:31
39.931071,116.320912,0,178,39593.3976041667,2008-05-25,09:32:33
39.931069,116.32099,0,178,39593.3976273148,2008-05-25,09:32:35
39.931064,116.321097,0,177,39593.397650463,2008-05-25,09:32:37
39.931103,116.321214,0,172,39593.3976736111,2008-05-25,09:32:39
39.931107,116.32136,0,170,39593.3976967593,2008-05-25,09:32:41
39.931112,116.321495,0,169,39593.3977199074,2008-05-25,09:32:43
39.931131,116.321645,0,167,39593.3977430556,2008-05-25,09:32:45
39.931148,116.321806,0,165,39593.3977662037,2008-05-25,09:32:47
39.931157,116.321989,0,163,39593.3977893519,2008-05-25,09:32:49
39.93117,116.322186,0,162,39593.3978125,2008-05-25,09:32:51
39.931187,116.3224,0,160,39593.3978356481,2008-05-25,09:32:53
39.931158,116.322648,0,158,39593.3978587963,2008-05-25,09:32:55
39.93113,116.322919,0,156,39593.3978819444,2008-05-25,09:32:57
39.931104,116.323198,0,154,39593.3979050926,2008-05-25,09:32:59
39.931065,116.32349,0,153,39593.3979282407,2008-05-25,09:33:01
39.931038,116.323793,0,152,39593.3979513889,2008-05-25,09:33:03
39.931031,116.324098,0,150,39593.397974537,2008-05-25,09:33:05
39.931009,116.3244,0,149,39593.3979976852,2008-05-25,09:33:07
39.930994,116.324708,0,148,39593.3980208333,2008-05-25,09:33:09
39.93099,116.325016,0,146,39593.3980439815,2008-05-25,09:33:11
39.930986,116.325321,0,145,39593.3980671296,2008-05-25,09:33:13
39.930963,116.325644,0,143,39593.3980902778,2008-05-25,09:33:15
39.930962,116.325949,0,142,39593.3981134259,2008-05-25,09:33:17
39.930978,116.32626,0,140,39593.3981365741,2008-05-25,09:33:19
39.930977,116.326557,0,138,39593.3981597222,2008-05-25,09:33:21
39.930971,116.326849,0,136,39593.3981828704,2008-05-25,09:33:23
39.930977,116.327097,0,133,39593.3982060185,2008-05-25,09:33:25
39.930988,116.32728,0,131,39593.3982291667,2008-05-25,09:33:27
39.93097,116.327381,0,129,39593.3982523148,2008-05-25,09:33:29
39.930937,116.32745,0,127,39593.398275463,2008-05-25,09:33:31
39.930929,116.327458,0,124,39593.3982986111,2008-05-25,09:33:33
39.930903,116.327474,0,121,39593.3983217593,2008-05-25,09:33:35
39.930839,116.32752,0,119,39593.3983449074,2008-05-25,09:33:37
39.930769,116.327545,0,117,39593.3983680556,2008-05-25,09:33:39
39.930695,116.327551,0,115,39593.3983912037,2008-05-25,09:33:41
39.930601,116.327565,0,113,39593.3984143519,2008-05-25,09:33:43
39.9305,116.32757,0,112,39593.3984375,2008-05-25,09:33:45
39.930371,116.327557,0,111,39593.3984606481,2008-05-25,09:33:47
39.930212,116.32759,0,109,39593.3984837963,2008-05-25,09:33:49
39.930071,116.327605,0,107,39593.3985069444,2008-05-25,09:33:51
39.929918,116.327613,0,105,39593.3985300926,2008-05-25,09:33:53
39.929751,116.327619,0,104,39593.3985532407,2008-05-25,09:33:55
39.929586,116.327623,0,103,39593.3985763889,2008-05-25,09:33:57
39.929426,116.327629,0,103,39593.398599537,2008-05-25,09:33:59
39.929255,116.327651,0,102,39593.3986226852,2008-05-25,09:34:01
39.929064,116.32768,0,102,39593.3986458333,2008-05-25,09:34:03
39.92886,116.32771,0,102,39593.3986689815,2008-05-25,09:34:05
39.928665,116.327733,0,103,39593.3986921296,2008-05-25,09:34:07
39.928471,116.327762,0,103,39593.3987152778,2008-05-25,09:34:09
39.928272,116.3278,0,103,39593.3987384259,2008-05-25,09:34:11
39.928078,116.327822,0,103,39593.3987615741,2008-05-25,09:34:13
39.927895,116.327846,0,103,39593.3987847222,2008-05-25,09:34:15
39.927706,116.327839,0,103,39593.3988078704,2008-05-25,09:34:17
39.92753,116.327779,0,103,39593.3988310185,2008-05-25,09:34:19
39.927396,116.327733,0,103,39593.3988541667,2008-05-25,09:34:21
39.927277,116.327698,0,103,39593.3988773148,2008-05-25,09:34:23
39.927176,116.3277,0,103,39593.398900463,2008-05-25,09:34:25
39.927092,116.327707,0,103,39593.3989236111,2008-05-25,09:34:27
39.927013,116.327721,0,103,39593.3989467593,2008-05-25,09:34:29
39.926956,116.327735,0,103,39593.3989699074,2008-05-25,09:34:31
39.926876,116.327786,0,103,39593.3989930556,2008-05-25,09:34:33
39.926794,116.327847,0,103,39593.3990162037,2008-05-25,09:34:35
39.926752,116.327856,0,102,39593.3990393518,2008-05-25,09:34:37
39.926701,116.327866,0,103,39593.3990625,2008-05-25,09:34:39
39.926679,116.327878,0,103,39593.3990856481,2008-05-25,09:34:41
39.926562,116.32784,0,104,39593.3991087963,2008-05-25,09:34:43
39.926536,116.327843,0,104,39593.3991319444,2008-05-25,09:34:45
39.926398,116.327764,0,106,39593.3991550926,2008-05-25,09:34:47
39.926285,116.327718,0,109,39593.3991782407,2008-05-25,09:34:49
39.926212,116.327695,0,111,39593.3992013889,2008-05-25,09:34:51
39.926194,116.327441,0,111,39593.399224537,2008-05-25,09:34:53
39.926023,116.327444,0,111,39593.3992476852,2008-05-25,09:34:55
39.926036,116.327356,0,128,39593.3992708333,2008-05-25,09:34:57
39.926088,116.327487,0,143,39593.3992939815,2008-05-25,09:34:59
39.926153,116.327531,0,140,39593.3993171296,2008-05-25,09:35:01
39.926192,116.32758,0,141,39593.3993402778,2008-05-25,09:35:03
39.926207,116.327634,0,138,39593.3993634259,2008-05-25,09:35:05
39.926215,116.32764,0,137,39593.3993865741,2008-05-25,09:35:07
39.926222,116.327638,0,137,39593.3994097222,2008-05-25,09:35:09
39.926217,116.327641,0,141,39593.3994328704,2008-05-25,09:35:11
39.92622,116.327626,0,145,39593.3994560185,2008-05-25,09:35:13
39.926225,116.327619,0,143,39593.3994791667,2008-05-25,09:35:15
39.926232,116.327613,0,145,39593.3995023148,2008-05-25,09:35:17
39.926241,116.327606,0,145,39593.399525463,2008-05-25,09:35:19
39.926253,116.327614,0,145,39593.3995486111,2008-05-25,09:35:21
39.926262,116.327608,0,145,39593.3995717593,2008-05-25,09:35:23
39.926281,116.327593,0,146,39593.3995949074,2008-05-25,09:35:25
39.926306,116.327598,0,147,39593.3996180556,2008-05-25,09:35:27
39.926329,116.327599,0,151,39593.3996412037,2008-05-25,09:35:29
39.926352,116.327602,0,151,39593.3996643518,2008-05-25,09:35:31
39.926373,116.327591,0,149,39593.3996875,2008-05-25,09:35:33
39.926395,116.327577,0,148,39593.3997106481,2008-05-25,09:35:35
39.926418,116.327604,0,150,39593.3997337963,2008-05-25,09:35:37
39.926436,116.327581,0,149,39593.3997569444,2008-05-25,09:35:39
39.92646,116.327579,0,146,39593.3997800926,2008-05-25,09:35:41
39.926485,116.32756,0,142,39593.3998032407,2008-05-25,09:35:43
39.926508,116.327515,0,139,39593.3998263889,2008-05-25,09:35:45
39.926531,116.327534,0,143,39593.399849537,2008-05-25,09:35:47
39.926548,116.327529,0,141,39593.3998726852,2008-05-25,09:35:49
39.926559,116.327535,0,141,39593.3998958333,2008-05-25,09:35:51
39.926572,116.327546,0,144,39593.3999189815,2008-05-25,09:35:53
39.926586,116.327529,0,145,39593.3999421296,2008-05-25,09:35:55
39.9266,116.327515,0,147,39593.3999652778,2008-05-25,09:35:57
39.926621,116.327488,0,145,39593.3999884259,2008-05-25,09:35:59
39.926639,116.327464,0,144,39593.4000115741,2008-05-25,09:36:01
39.926648,116.327438,0,145,39593.4000347222,2008-05-25,09:36:03
39.92666,116.32741,0,146,39593.4000578704,2008-05-25,09:36:05
39.926672,116.327387,0,145,39593.4000810185,2008-05-25,09:36:07
39.92669,116.327361,0,142,39593.4001041667,2008-05-25,09:36:09
39.926692,116.327338,0,142,39593.4001273148,2008-05-25,09:36:11
39.926701,116.327332,0,141,39593.400150463,2008-05-25,09:36:13
39.926698,116.327306,0,138,39593.4001736111,2008-05-25,09:36:15
39.926703,116.327288,0,138,39593.4001967593,2008-05-25,09:36:17
39.92671,116.327283,0,138,39593.4002199074,2008-05-25,09:36:19
39.926729,116.32729,0,138,39593.4002430556,2008-05-25,09:36:21
39.926736,116.327286,0,138,39593.4002662037,2008-05-25,09:36:23
39.92675,116.327265,0,138,39593.4002893518,2008-05-25,09:36:25
39.926761,116.327242,0,138,39593.4003125,2008-05-25,09:36:27
39.926766,116.327217,0,138,39593.4003356481,2008-05-25,09:36:29
39.926762,116.327189,0,139,39593.4003587963,2008-05-25,09:36:31
39.926759,116.327177,0,141,39593.4003819444,2008-05-25,09:36:33
39.926754,116.327181,0,141,39593.4004050926,2008-05-25,09:36:35
39.926746,116.327193,0,142,39593.4004282407,2008-05-25,09:36:37
39.926745,116.327196,0,142,39593.4004513889,2008-05-25,09:36:39
39.926745,116.32719,0,142,39593.400474537,2008-05-25,09:36:41
39.926746,116.327175,0,143,39593.4004976852,2008-05-25,09:36:43
39.926749,116.327156,0,143,39593.4005208333,2008-05-25,09:36:45
39.926753,116.327132,0,143,39593.4005439815,2008-05-25,09:36:47
39.926862,116.327007,0,143,39593.4005671296,2008-05-25,09:36:49
39.926855,116.326941,0,142,39593.4005902778,2008-05-25,09:36:51
39.926858,116.326932,0,142,39593.4006134259,2008-05-25,09:36:53
39.926859,116.326892,0,144,39593.4006365741,2008-05-25,09:36:55
39.92686,116.326886,0,145,39593.4006597222,2008-05-25,09:36:57
39.926865,116.326879,0,147,39593.4006828704,2008-05-25,09:36:59
39.926866,116.326886,0,147,39593.4007060185,2008-05-25,09:37:01
39.926871,116.326892,0,146,39593.4007291667,2008-05-25,09:37:03
39.926895,116.326879,0,146,39593.4007523148,2008-05-25,09:37:05
39.926919,116.326872,0,145,39593.400775463,2008-05-25,09:37:07
39.92701,116.326814,0,143,39593.4007986111,2008-05-25,09:37:09
39.927077,116.326768,0,139,39593.4008217593,2008-05-25,09:37:11
39.927101,116.326739,0,137,39593.4008449074,2008-05-25,09:37:13
39.927117,116.326701,0,137,39593.4008680556,2008-05-25,09:37:15
39.927124,116.326674,0,135,39593.4008912037,2008-05-25,09:37:17
39.927128,116.326649,0,134,39593.4009143518,2008-05-25,09:37:19
39.927111,116.326633,0,132,39593.4009375,2008-05-25,09:37:21
39.92709,116.326606,0,131,39593.4009606481,2008-05-25,09:37:23
39.927084,116.326596,0,130,39593.4009837963,2008-05-25,09:37:25
39.927068,116.326583,0,129,39593.4010069444,2008-05-25,09:37:27
39.927051,116.326566,0,128,39593.4010300926,2008-05-25,09:37:29
39.927085,116.326595,0,128,39593.4010532407,2008-05-25,09:37:31
39.927067,116.326573,0,127,39593.4010763889,2008-05-25,09:37:33
39.927078,116.326578,0,126,39593.401099537,2008-05-25,09:37:35
39.927064,116.326559,0,125,39593.4011226852,2008-05-25,09:37:37
39.927048,116.326538,0,124,39593.4011458333,2008-05-25,09:37:39
39.927041,116.326519,0,123,39593.4011689815,2008-05-25,09:37:41
39.927035,116.326502,0,122,39593.4011921296,2008-05-25,09:37:43
39.927027,116.326485,0,122,39593.4012152778,2008-05-25,09:37:45
39.927016,116.326465,0,121,39593.4012384259,2008-05-25,09:37:47
39.927003,116.326443,0,120,39593.4012615741,2008-05-25,09:37:49
39.926991,116.326419,0,119,39593.4012847222,2008-05-25,09:37:51
39.926985,116.326396,0,118,39593.4013078704,2008-05-25,09:37:53
39.92699,116.326379,0,118,39593.4013310185,2008-05-25,09:37:55
39.926992,116.326362,0,117,39593.4013541667,2008-05-25,09:37:57
39.926993,116.326341,0,117,39593.4013773148,2008-05-25,09:37:59
39.927516,116.326286,0,470,39593.4046643519,2008-05-25,09:42:43
39.926778,116.326592,0,350,39593.4046875,2008-05-25,09:42:45
39.926785,116.326524,0,332,39593.4047106481,2008-05-25,09:42:47
39.926841,116.3265,0,338,39593.4047337963,2008-05-25,09:42:49
39.926938,116.326458,0,334,39593.4047569444,2008-05-25,09:42:51
39.926939,116.326448,0,335,39593.4047800926,2008-05-25,09:42:53
39.926921,116.32644,0,337,39593.4048032407,2008-05-25,09:42:55
39.926919,116.326443,0,338,39593.4048263889,2008-05-25,09:42:57
39.926921,116.326449,0,339,39593.404849537,2008-05-25,09:42:59
39.926948,116.326455,0,331,39593.4048726852,2008-05-25,09:43:01
39.926951,116.326465,0,331,39593.4048958333,2008-05-25,09:43:03
39.926953,116.326476,0,330,39593.4049189815,2008-05-25,09:43:05
39.926947,116.32649,0,330,39593.4049421296,2008-05-25,09:43:07
39.926944,116.326511,0,330,39593.4049652778,2008-05-25,09:43:09
39.926943,116.326542,0,330,39593.4049884259,2008-05-25,09:43:11
39.926872,116.326525,0,338,39593.4050115741,2008-05-25,09:43:13
39.926778,116.326628,0,334,39593.4050347222,2008-05-25,09:43:15
39.92678,116.326661,0,333,39593.4050578704,2008-05-25,09:43:17
39.9268,116.326718,0,331,39593.4050810185,2008-05-25,09:43:19
39.926777,116.326735,0,331,39593.4051041667,2008-05-25,09:43:21
39.926777,116.32673,0,331,39593.4051273148,2008-05-25,09:43:23
39.926776,116.326726,0,331,39593.405150463,2008-05-25,09:43:25
39.926788,116.326727,0,331,39593.4051736111,2008-05-25,09:43:27
39.926789,116.326774,0,332,39593.4051967593,2008-05-25,09:43:29
39.926792,116.326757,0,331,39593.4052199074,2008-05-25,09:43:31
39.926811,116.326763,0,331,39593.4052430556,2008-05-25,09:43:33
39.926779,116.326847,0,328,39593.4052662037,2008-05-25,09:43:35
39.926804,116.326877,0,319,39593.4052893519,2008-05-25,09:43:37
39.926855,116.326914,0,304,39593.4053125,2008-05-25,09:43:39
39.926894,116.326936,0,295,39593.4053356481,2008-05-25,09:43:41
39.926945,116.326966,0,286,39593.4053587963,2008-05-25,09:43:43
39.926979,116.326977,0,276,39593.4053819444,2008-05-25,09:43:45
39.926994,116.326977,0,270,39593.4054050926,2008-05-25,09:43:47
39.927009,116.326989,0,267,39593.4054282407,2008-05-25,09:43:49
39.92701,116.327008,0,266,39593.4054513889,2008-05-25,09:43:51
39.927032,116.327009,0,265,39593.405474537,2008-05-25,09:43:53
39.926986,116.327063,0,262,39593.4054976852,2008-05-25,09:43:55
39.926953,116.327115,0,258,39593.4055208333,2008-05-25,09:43:57
39.92696,116.327144,0,253,39593.4055439815,2008-05-25,09:43:59
39.92695,116.327171,0,250,39593.4055671296,2008-05-25,09:44:01
39.926966,116.327198,0,247,39593.4055902778,2008-05-25,09:44:03
39.926986,116.327227,0,242,39593.4056134259,2008-05-25,09:44:05
39.926993,116.327265,0,239,39593.4056365741,2008-05-25,09:44:07
39.926989,116.327286,0,237,39593.4056597222,2008-05-25,09:44:09
39.92698,116.327322,0,235,39593.4056828704,2008-05-25,09:44:11
39.926958,116.327361,0,232,39593.4057060185,2008-05-25,09:44:13
39.926957,116.327387,0,226,39593.4057291667,2008-05-25,09:44:15
39.92696,116.32741,0,219,39593.4057523148,2008-05-25,09:44:17
39.926963,116.327433,0,213,39593.405775463,2008-05-25,09:44:19
39.926921,116.327475,0,209,39593.4057986111,2008-05-25,09:44:21
39.9269,116.327494,0,208,39593.4058217593,2008-05-25,09:44:23
39.926891,116.327531,0,206,39593.4058449074,2008-05-25,09:44:25
39.926897,116.327547,0,201,39593.4058680556,2008-05-25,09:44:27
39.926886,116.327552,0,201,39593.4058912037,2008-05-25,09:44:29
39.926849,116.327574,0,201,39593.4059143519,2008-05-25,09:44:31
39.926839,116.327588,0,198,39593.4059375,2008-05-25,09:44:33
39.926836,116.327594,0,196,39593.4059606481,2008-05-25,09:44:35
39.926849,116.327608,0,195,39593.4059837963,2008-05-25,09:44:37
39.926856,116.327606,0,193,39593.4060069444,2008-05-25,09:44:39
39.926857,116.327606,0,193,39593.4060300926,2008-05-25,09:44:41
39.926851,116.327618,0,188,39593.4060532407,2008-05-25,09:44:43
39.92686,116.327646,0,190,39593.4060763889,2008-05-25,09:44:45
39.926865,116.327675,0,194,39593.406099537,2008-05-25,09:44:47
39.926861,116.327682,0,193,39593.4061226852,2008-05-25,09:44:49
39.926851,116.327685,0,192,39593.4061458333,2008-05-25,09:44:51
39.926843,116.327698,0,193,39593.4061689815,2008-05-25,09:44:53
39.926847,116.327718,0,194,39593.4061921296,2008-05-25,09:44:55
39.926849,116.327734,0,195,39593.4062152778,2008-05-25,09:44:57
39.926846,116.327736,0,196,39593.4062384259,2008-05-25,09:44:59
39.926854,116.327734,0,197,39593.4062615741,2008-05-25,09:45:01
39.926854,116.327737,0,197,39593.4062847222,2008-05-25,09:45:03
39.926854,116.327736,0,196,39593.4063078704,2008-05-25,09:45:05
39.926854,116.327735,0,196,39593.4063310185,2008-05-25,09:45:07
39.926854,116.327734,0,196,39593.4063541667,2008-05-25,09:45:09
39.926856,116.327733,0,196,39593.4063773148,2008-05-25,09:45:11
39.926858,116.327731,0,196,39593.406400463,2008-05-25,09:45:13
39.926858,116.32773,0,196,39593.4064236111,2008-05-25,09:45:15
39.926859,116.327728,0,196,39593.4064467593,2008-05-25,09:45:17
39.926861,116.327725,0,196,39593.4064699074,2008-05-25,09:45:19
39.926862,116.32772,0,196,39593.4064930556,2008-05-25,09:45:21
39.926863,116.327721,0,196,39593.4065162037,2008-05-25,09:45:23
39.926866,116.327797,0,196,39593.4065393518,2008-05-25,09:45:25
39.926916,116.327849,0,199,39593.4065625,2008-05-25,09:45:27
39.926908,116.327896,0,201,39593.4065856481,2008-05-25,09:45:29
39.926911,116.327919,0,201,39593.4066087963,2008-05-25,09:45:31
39.926913,116.32793,0,201,39593.4066319444,2008-05-25,09:45:33
39.926889,116.327956,0,201,39593.4066550926,2008-05-25,09:45:35
39.926878,116.327989,0,199,39593.4066782407,2008-05-25,09:45:37
39.926867,116.328002,0,199,39593.4067013889,2008-05-25,09:45:39
39.926875,116.328022,0,201,39593.406724537,2008-05-25,09:45:41
39.926861,116.328065,0,204,39593.4067476852,2008-05-25,09:45:43
39.92686,116.328081,0,207,39593.4067708333,2008-05-25,09:45:45
39.926839,116.328109,0,208,39593.4067939815,2008-05-25,09:45:47
39.926813,116.328137,0,209,39593.4068171296,2008-05-25,09:45:49
39.926803,116.328154,0,210,39593.4068402778,2008-05-25,09:45:51
39.926794,116.328179,0,212,39593.4068634259,2008-05-25,09:45:53
39.926789,116.328206,0,216,39593.4068865741,2008-05-25,09:45:55
39.926823,116.328236,0,226,39593.4069097222,2008-05-25,09:45:57
39.926852,116.328271,0,232,39593.4069328704,2008-05-25,09:45:59
39.926862,116.328284,0,235,39593.4069560185,2008-05-25,09:46:01
39.926867,116.328289,0,235,39593.4069791667,2008-05-25,09:46:03
39.926867,116.328292,0,236,39593.4070023148,2008-05-25,09:46:05
39.926868,116.328297,0,236,39593.407025463,2008-05-25,09:46:07
39.92686,116.328302,0,236,39593.4070486111,2008-05-25,09:46:09
39.926843,116.328325,0,236,39593.4070717593,2008-05-25,09:46:11
39.926848,116.32833,0,235,39593.4070949074,2008-05-25,09:46:13
39.926848,116.328326,0,235,39593.4071180556,2008-05-25,09:46:15
39.926833,116.328309,0,237,39593.4071412037,2008-05-25,09:46:17
39.926832,116.32829,0,237,39593.4071643518,2008-05-25,09:46:19
39.926829,116.328269,0,238,39593.4071875,2008-05-25,09:46:21
39.926824,116.328245,0,238,39593.4072106481,2008-05-25,09:46:23
39.926833,116.328233,0,238,39593.4072337963,2008-05-25,09:46:25
39.926843,116.328218,0,238,39593.4072569444,2008-05-25,09:46:27
39.926858,116.328202,0,238,39593.4072800926,2008-05-25,09:46:29
39.926874,116.328183,0,238,39593.4073032407,2008-05-25,09:46:31
39.926893,116.328158,0,238,39593.4073263889,2008-05-25,09:46:33
39.926914,116.328136,0,238,39593.407349537,2008-05-25,09:46:35
39.926934,116.328121,0,238,39593.4073726852,2008-05-25,09:46:37
39.926947,116.328095,0,239,39593.4073958333,2008-05-25,09:46:39
39.926954,116.328052,0,239,39593.4074189815,2008-05-25,09:46:41
39.926963,116.328013,0,239,39593.4074421296,2008-05-25,09:46:43
39.926974,116.327977,0,239,39593.4074652778,2008-05-25,09:46:45
39.926984,116.327939,0,240,39593.4074884259,2008-05-25,09:46:47
39.926999,116.327919,0,240,39593.4075115741,2008-05-25,09:46:49
39.927013,116.327897,0,240,39593.4075347222,2008-05-25,09:46:51
39.927635,116.32724,0,431,39593.4525115741,2008-05-25,10:51:37
39.927494,116.327385,0,355,39593.4525347222,2008-05-25,10:51:39
39.927467,116.327455,0,296,39593.4525578704,2008-05-25,10:51:41
39.927625,116.327361,0,273,39593.4525810185,2008-05-25,10:51:43
39.92777,116.327272,0,263,39593.4526041667,2008-05-25,10:51:45
39.927834,116.327226,0,262,39593.4526273148,2008-05-25,10:51:47
39.927961,116.327143,0,266,39593.452650463,2008-05-25,10:51:49
39.927934,116.327185,0,267,39593.4526736111,2008-05-25,10:51:51
39.927872,116.327262,0,268,39593.4526967593,2008-05-25,10:51:53
39.927799,116.327347,0,268,39593.4527199074,2008-05-25,10:51:55
39.927788,116.327389,0,268,39593.4527430556,2008-05-25,10:51:57
39.92779,116.327399,0,269,39593.4527662037,2008-05-25,10:51:59
39.927739,116.327406,0,271,39593.4527893519,2008-05-25,10:52:01
39.927701,116.32739,0,274,39593.4528125,2008-05-25,10:52:03
39.927701,116.327388,0,276,39593.4528356481,2008-05-25,10:52:05
39.92766,116.327401,0,279,39593.4528587963,2008-05-25,10:52:07
39.927628,116.327409,0,281,39593.4528819444,2008-05-25,10:52:09
39.927524,116.327433,0,284,39593.4529050926,2008-05-25,10:52:11
39.927479,116.327438,0,286,39593.4529282407,2008-05-25,10:52:13
39.927461,116.327444,0,288,39593.4529513889,2008-05-25,10:52:15
39.927461,116.327444,0,288,39593.452974537,2008-05-25,10:52:17
39.927461,116.32744,0,288,39593.4529976852,2008-05-25,10:52:19
39.927461,116.327435,0,288,39593.4530208333,2008-05-25,10:52:21
39.927461,116.327436,0,288,39593.4530439815,2008-05-25,10:52:23
39.927461,116.327435,0,288,39593.4530671296,2008-05-25,10:52:25
39.92744,116.327438,0,289,39593.4530902778,2008-05-25,10:52:27
39.927422,116.327439,0,291,39593.4531134259,2008-05-25,10:52:29
39.927401,116.327446,0,294,39593.4531365741,2008-05-25,10:52:31
39.92739,116.327452,0,295,39593.4531597222,2008-05-25,10:52:33
39.92738,116.327462,0,296,39593.4531828704,2008-05-25,10:52:35
39.92738,116.327464,0,296,39593.4532060185,2008-05-25,10:52:37
39.92738,116.327466,0,296,39593.4532291667,2008-05-25,10:52:39
39.92738,116.327467,0,296,39593.4532523148,2008-05-25,10:52:41
39.92738,116.327465,0,296,39593.453275463,2008-05-25,10:52:43
39.927354,116.327469,0,299,39593.4532986111,2008-05-25,10:52:45
39.927335,116.327487,0,302,39593.4533217593,2008-05-25,10:52:47
39.927325,116.327501,0,302,39593.4533449074,2008-05-25,10:52:49
39.927325,116.327505,0,302,39593.4533680556,2008-05-25,10:52:51
39.927325,116.327503,0,302,39593.4533912037,2008-05-25,10:52:53
39.927325,116.327503,0,303,39593.4534143518,2008-05-25,10:52:55
39.927324,116.327506,0,303,39593.4534375,2008-05-25,10:52:57
39.927337,116.327518,0,303,39593.4534606481,2008-05-25,10:52:59
39.927348,116.327545,0,303,39593.4534837963,2008-05-25,10:53:01
39.926974,116.328378,0,303,39593.4535069444,2008-05-25,10:53:03
39.926876,116.328374,0,303,39593.4535300926,2008-05-25,10:53:05
39.926881,116.32837,0,303,39593.4535532407,2008-05-25,10:53:07
39.926897,116.328362,0,302,39593.4535763889,2008-05-25,10:53:09
39.926897,116.328362,0,301,39593.453599537,2008-05-25,10:53:11
39.926899,116.328363,0,301,39593.4536226852,2008-05-25,10:53:13
39.9269,116.328368,0,301,39593.4536458333,2008-05-25,10:53:15
39.926861,116.328356,0,301,39593.4536689815,2008-05-25,10:53:17
39.926849,116.328362,0,301,39593.4536921296,2008-05-25,10:53:19
39.926861,116.328351,0,299,39593.4537152778,2008-05-25,10:53:21
39.926849,116.328355,0,300,39593.4537384259,2008-05-25,10:53:23
39.926849,116.328353,0,300,39593.4537615741,2008-05-25,10:53:25
39.92685,116.32835,0,300,39593.4537847222,2008-05-25,10:53:27
39.92685,116.328356,0,300,39593.4538078704,2008-05-25,10:53:29
39.926876,116.328368,0,300,39593.4538310185,2008-05-25,10:53:31
39.926935,116.328374,0,300,39593.4538541667,2008-05-25,10:53:33
39.926946,116.328372,0,301,39593.4538773148,2008-05-25,10:53:35
39.926967,116.328373,0,301,39593.453900463,2008-05-25,10:53:37
39.926987,116.328377,0,302,39593.4539236111,2008-05-25,10:53:39
39.927021,116.328376,0,303,39593.4539467593,2008-05-25,10:53:41
39.927061,116.328383,0,304,39593.4539699074,2008-05-25,10:53:43
39.927083,116.328381,0,306,39593.4539930556,2008-05-25,10:53:45
39.927108,116.328384,0,308,39593.4540162037,2008-05-25,10:53:47
39.927147,116.328396,0,308,39593.4540393518,2008-05-25,10:53:49
39.927211,116.328408,0,311,39593.4540625,2008-05-25,10:53:51
39.927269,116.328406,0,311,39593.4540856481,2008-05-25,10:53:53
39.927416,116.328426,0,311,39593.4541087963,2008-05-25,10:53:55
39.927351,116.328366,0,314,39593.4541319444,2008-05-25,10:53:57
39.92732,116.328327,0,315,39593.4541550926,2008-05-25,10:53:59
39.927338,116.328297,0,314,39593.4541782407,2008-05-25,10:54:01
39.927396,116.328264,0,314,39593.4542013889,2008-05-25,10:54:03
39.927427,116.328258,0,314,39593.454224537,2008-05-25,10:54:05
39.927436,116.328247,0,315,39593.4542476852,2008-05-25,10:54:07
39.927457,116.328233,0,315,39593.4542708333,2008-05-25,10:54:09
39.927474,116.328225,0,313,39593.4542939815,2008-05-25,10:54:11
39.927502,116.328213,0,311,39593.4543171296,2008-05-25,10:54:13
39.927502,116.328209,0,310,39593.4543402778,2008-05-25,10:54:15
39.927503,116.328212,0,309,39593.4543634259,2008-05-25,10:54:17
39.927538,116.328187,0,306,39593.4543865741,2008-05-25,10:54:19
39.92758,116.32816,0,301,39593.4544097222,2008-05-25,10:54:21
39.927588,116.328143,0,300,39593.4544328704,2008-05-25,10:54:23
39.927612,116.328136,0,300,39593.4544560185,2008-05-25,10:54:25
39.927636,116.328126,0,299,39593.4544791667,2008-05-25,10:54:27
39.927678,116.328089,0,298,39593.4545023148,2008-05-25,10:54:29
39.92768,116.328058,0,299,39593.454525463,2008-05-25,10:54:31
39.92769,116.328038,0,302,39593.4545486111,2008-05-25,10:54:33
39.927715,116.328024,0,302,39593.4545717593,2008-05-25,10:54:35
39.927721,116.328024,0,302,39593.4545949074,2008-05-25,10:54:37
39.927727,116.32803,0,304,39593.4546180556,2008-05-25,10:54:39
39.927764,116.328036,0,303,39593.4546412037,2008-05-25,10:54:41
39.927792,116.328032,0,302,39593.4546643518,2008-05-25,10:54:43
39.927813,116.328021,0,302,39593.4546875,2008-05-25,10:54:45
39.927826,116.328004,0,303,39593.4547106481,2008-05-25,10:54:47
39.927825,116.328004,0,304,39593.4547337963,2008-05-25,10:54:49
39.927835,116.327982,0,306,39593.4547569444,2008-05-25,10:54:51
39.927876,116.327928,0,305,39593.4547800926,2008-05-25,10:54:53
39.927925,116.327909,0,304,39593.4548032407,2008-05-25,10:54:55
39.92796,116.327893,0,304,39593.4548263889,2008-05-25,10:54:57
39.927983,116.327892,0,303,39593.454849537,2008-05-25,10:54:59
39.928002,116.327883,0,303,39593.4548726852,2008-05-25,10:55:01
39.928029,116.327878,0,302,39593.4548958333,2008-05-25,10:55:03
39.928062,116.327871,0,302,39593.4549189815,2008-05-25,10:55:05
39.928147,116.327772,0,299,39593.4549421296,2008-05-25,10:55:07
39.928193,116.327761,0,297,39593.4549652778,2008-05-25,10:55:09
39.928214,116.32776,0,297,39593.4549884259,2008-05-25,10:55:11
39.928237,116.327749,0,296,39593.4550115741,2008-05-25,10:55:13
39.928251,116.327744,0,296,39593.4550347222,2008-05-25,10:55:15
39.928271,116.327739,0,296,39593.4550578704,2008-05-25,10:55:17
39.928305,116.327723,0,295,39593.4550810185,2008-05-25,10:55:19
39.928329,116.32771,0,295,39593.4551041667,2008-05-25,10:55:21
39.928352,116.327713,0,294,39593.4551273148,2008-05-25,10:55:23
39.928384,116.327717,0,294,39593.455150463,2008-05-25,10:55:25
39.928416,116.327719,0,293,39593.4551736111,2008-05-25,10:55:27
39.928441,116.327728,0,293,39593.4551967593,2008-05-25,10:55:29
39.928462,116.327736,0,293,39593.4552199074,2008-05-25,10:55:31
39.928491,116.327744,0,292,39593.4552430556,2008-05-25,10:55:33
39.928502,116.327736,0,293,39593.4552662037,2008-05-25,10:55:35
39.928504,116.327726,0,293,39593.4552893518,2008-05-25,10:55:37
39.928522,116.327729,0,293,39593.4553125,2008-05-25,10:55:39
39.928549,116.327737,0,292,39593.4553356481,2008-05-25,10:55:41
39.928555,116.327757,0,292,39593.4553587963,2008-05-25,10:55:43
39.928563,116.327766,0,292,39593.4553819444,2008-05-25,10:55:45
39.928577,116.327779,0,291,39593.4554050926,2008-05-25,10:55:47
39.928352,116.327943,0,253,39593.4563310185,2008-05-25,10:57:07
39.928329,116.327941,0,251,39593.4563541667,2008-05-25,10:57:09
39.928301,116.327933,0,248,39593.4563773148,2008-05-25,10:57:11
39.928314,116.327902,0,244,39593.456400463,2008-05-25,10:57:13
39.928405,116.327769,0,240,39593.4564236111,2008-05-25,10:57:15
39.928424,116.327795,0,237,39593.4564467593,2008-05-25,10:57:17
39.92837,116.327809,0,234,39593.4564699074,2008-05-25,10:57:19
39.92833,116.327844,0,232,39593.4564930556,2008-05-25,10:57:21
39.928305,116.327832,0,230,39593.4565162037,2008-05-25,10:57:23
39.928269,116.32783,0,228,39593.4565393519,2008-05-25,10:57:25
39.928242,116.327834,0,226,39593.4565625,2008-05-25,10:57:27
39.928197,116.327851,0,224,39593.4565856481,2008-05-25,10:57:29
39.928202,116.327862,0,223,39593.4566087963,2008-05-25,10:57:31
39.92819,116.327858,0,223,39593.4566319444,2008-05-25,10:57:33
39.928168,116.32786,0,223,39593.4566550926,2008-05-25,10:57:35
39.92818,116.327869,0,223,39593.4566782407,2008-05-25,10:57:37
39.928143,116.32785,0,223,39593.4567013889,2008-05-25,10:57:39
39.928099,116.327843,0,223,39593.456724537,2008-05-25,10:57:41
39.928111,116.327845,0,222,39593.4567476852,2008-05-25,10:57:43
39.928113,116.327842,0,223,39593.4567708333,2008-05-25,10:57:45
39.928117,116.327852,0,223,39593.4567939815,2008-05-25,10:57:47
39.928121,116.327874,0,223,39593.4568171296,2008-05-25,10:57:49
39.928122,116.327889,0,223,39593.4568402778,2008-05-25,10:57:51
39.928124,116.327898,0,223,39593.4568634259,2008-05-25,10:57:53
39.928014,116.327908,0,212,39593.4568865741,2008-05-25,10:57:55
39.927982,116.327905,0,210,39593.4569097222,2008-05-25,10:57:57
39.927981,116.327893,0,208,39593.4569328704,2008-05-25,10:57:59
39.927982,116.32784,0,205,39593.4569560185,2008-05-25,10:58:01
39.927975,116.327832,0,204,39593.4569791667,2008-05-25,10:58:03
39.927943,116.327853,0,203,39593.4570023148,2008-05-25,10:58:05
39.927916,116.327843,0,201,39593.457025463,2008-05-25,10:58:07
39.927894,116.327815,0,199,39593.4570486111,2008-05-25,10:58:09
39.92789,116.327807,0,199,39593.4570717593,2008-05-25,10:58:11
39.927884,116.327801,0,199,39593.4570949074,2008-05-25,10:58:13
39.927897,116.327795,0,198,39593.4571180556,2008-05-25,10:58:15
39.927916,116.327837,0,187,39593.4571412037,2008-05-25,10:58:17
39.927922,116.327876,0,179,39593.4571643519,2008-05-25,10:58:19
39.927911,116.327871,0,180,39593.4571875,2008-05-25,10:58:21
39.927907,116.327875,0,180,39593.4572106482,2008-05-25,10:58:23
39.927908,116.327875,0,180,39593.4572337963,2008-05-25,10:58:25
39.927906,116.327879,0,179,39593.4572569444,2008-05-25,10:58:27
39.927918,116.327896,0,175,39593.4572800926,2008-05-25,10:58:29
39.927923,116.327881,0,174,39593.4573032407,2008-05-25,10:58:31
39.927924,116.327875,0,173,39593.4573263889,2008-05-25,10:58:33
39.927917,116.327865,0,173,39593.457349537,2008-05-25,10:58:35
39.927908,116.327851,0,173,39593.4573726852,2008-05-25,10:58:37
39.927908,116.327848,0,173,39593.4573958333,2008-05-25,10:58:39
39.927908,116.327847,0,173,39593.4574189815,2008-05-25,10:58:41
39.927908,116.327845,0,173,39593.4574421296,2008-05-25,10:58:43
39.927907,116.327844,0,173,39593.4574652778,2008-05-25,10:58:45
39.927907,116.32784,0,173,39593.4574884259,2008-05-25,10:58:47
39.927906,116.327836,0,173,39593.4575115741,2008-05-25,10:58:49
39.927906,116.327837,0,173,39593.4575347222,2008-05-25,10:58:51
39.927906,116.327838,0,173,39593.4575578704,2008-05-25,10:58:53
39.927906,116.327841,0,173,39593.4575810185,2008-05-25,10:58:55
39.927906,116.327843,0,173,39593.4576041667,2008-05-25,10:58:57
39.927907,116.327845,0,173,39593.4576273148,2008-05-25,10:58:59
39.927907,116.327847,0,173,39593.457650463,2008-05-25,10:59:01
39.927907,116.327847,0,173,39593.4576736111,2008-05-25,10:59:03
39.927907,116.327844,0,173,39593.4576967593,2008-05-25,10:59:05
39.927907,116.327843,0,173,39593.4577199074,2008-05-25,10:59:07
39.927907,116.327841,0,173,39593.4577430556,2008-05-25,10:59:09
39.927907,116.327838,0,173,39593.4577662037,2008-05-25,10:59:11
39.927907,116.32784,0,173,39593.4577893519,2008-05-25,10:59:13
39.927907,116.327843,0,173,39593.4578125,2008-05-25,10:59:15
39.927906,116.327847,0,173,39593.4578356481,2008-05-25,10:59:17
39.927899,116.327857,0,173,39593.4578587963,2008-05-25,10:59:19
39.927897,116.327849,0,173,39593.4578819444,2008-05-25,10:59:21
39.927901,116.327844,0,174,39593.4579050926,2008-05-25,10:59:23
39.927901,116.327851,0,174,39593.4579282407,2008-05-25,10:59:25
39.927902,116.327854,0,174,39593.4579513889,2008-05-25,10:59:27
39.927904,116.327857,0,174,39593.457974537,2008-05-25,10:59:29
39.927925,116.327898,0,175,39593.4579976852,2008-05-25,10:59:31
39.927975,116.327879,0,175,39593.4580208333,2008-05-25,10:59:33
39.928042,116.32785,0,175,39593.4580439815,2008-05-25,10:59:35
39.928145,116.327849,0,175,39593.4580671296,2008-05-25,10:59:37
39.928296,116.327838,0,176,39593.4580902778,2008-05-25,10:59:39
39.928479,116.327833,0,175,39593.4581134259,2008-05-25,10:59:41
39.928657,116.327819,0,173,39593.4581365741,2008-05-25,10:59:43
39.928831,116.327806,0,171,39593.4581597222,2008-05-25,10:59:45
39.92901,116.327783,0,169,39593.4581828704,2008-05-25,10:59:47
39.929205,116.327748,0,167,39593.4582060185,2008-05-25,10:59:49
39.929397,116.327694,0,166,39593.4582291667,2008-05-25,10:59:51
39.929567,116.327657,0,164,39593.4582523148,2008-05-25,10:59:53
39.929732,116.327658,0,159,39593.458275463,2008-05-25,10:59:55
39.929892,116.327619,0,149,39593.4582986111,2008-05-25,10:59:57
39.930048,116.327564,0,139,39593.4583217593,2008-05-25,10:59:59
39.930199,116.327567,0,146,39593.4583449074,2008-05-25,11:00:01
39.930341,116.327567,0,148,39593.4583680556,2008-05-25,11:00:03
39.930461,116.327564,0,147,39593.4583912037,2008-05-25,11:00:05
39.93055,116.327557,0,146,39593.4584143519,2008-05-25,11:00:07
39.930611,116.327546,0,142,39593.4584375,2008-05-25,11:00:09
39.930634,116.327551,0,143,39593.4584606481,2008-05-25,11:00:11
39.930637,116.327558,0,143,39593.4584837963,2008-05-25,11:00:13
39.930638,116.327577,0,147,39593.4585069444,2008-05-25,11:00:15
39.930639,116.327578,0,147,39593.4585300926,2008-05-25,11:00:17
39.930653,116.327605,0,151,39593.4585532407,2008-05-25,11:00:19
39.930698,116.327619,0,152,39593.4585763889,2008-05-25,11:00:21
39.930758,116.327611,0,153,39593.458599537,2008-05-25,11:00:23
39.930848,116.327616,0,154,39593.4586226852,2008-05-25,11:00:25
39.93095,116.327621,0,156,39593.4586458333,2008-05-25,11:00:27
39.931023,116.327589,0,157,39593.4586689815,2008-05-25,11:00:29
39.931066,116.327513,0,154,39593.4586921296,2008-05-25,11:00:31
39.931064,116.327362,0,149,39593.4587152778,2008-05-25,11:00:33
39.931071,116.327158,0,138,39593.4587384259,2008-05-25,11:00:35
39.931078,116.326949,0,132,39593.4587615741,2008-05-25,11:00:37
39.931093,116.326676,0,124,39593.4587847222,2008-05-25,11:00:39
39.9311,116.326398,0,123,39593.4588078704,2008-05-25,11:00:41
39.931106,116.326145,0,122,39593.4588310185,2008-05-25,11:00:43
39.931101,116.325898,0,119,39593.4588541667,2008-05-25,11:00:45
39.931104,116.325649,0,116,39593.4588773148,2008-05-25,11:00:47
39.931103,116.325364,0,113,39593.458900463,2008-05-25,11:00:49
39.931109,116.325067,0,115,39593.4589236111,2008-05-25,11:00:51
39.931114,116.324743,0,118,39593.4589467593,2008-05-25,11:00:53
39.931119,116.324407,0,120,39593.4589699074,2008-05-25,11:00:55
39.931134,116.324088,0,121,39593.4589930556,2008-05-25,11:00:57
39.931147,116.323781,0,123,39593.4590162037,2008-05-25,11:00:59
39.931156,116.323492,0,123,39593.4590393519,2008-05-25,11:01:01
39.931189,116.323231,0,125,39593.4590625,2008-05-25,11:01:03
39.931196,116.322966,0,125,39593.4590856481,2008-05-25,11:01:05
39.931194,116.322701,0,124,39593.4591087963,2008-05-25,11:01:07
39.9312,116.322452,0,123,39593.4591319444,2008-05-25,11:01:09
39.931197,116.32222,0,122,39593.4591550926,2008-05-25,11:01:11
39.931192,116.322005,0,121,39593.4591782407,2008-05-25,11:01:13
39.9312,116.321799,0,119,39593.4592013889,2008-05-25,11:01:15
39.931206,116.32162,0,116,39593.459224537,2008-05-25,11:01:17
39.9312,116.321482,0,115,39593.4592476852,2008-05-25,11:01:19
39.931204,116.3214,0,114,39593.4592708333,2008-05-25,11:01:21
39.931199,116.321395,0,114,39593.4592939815,2008-05-25,11:01:23
39.931184,116.321454,0,114,39593.4593171296,2008-05-25,11:01:25
39.931179,116.321482,0,113,39593.4593402778,2008-05-25,11:01:27
39.93118,116.321487,0,113,39593.4593634259,2008-05-25,11:01:29
39.93118,116.321489,0,113,39593.4593865741,2008-05-25,11:01:31
39.93118,116.321489,0,113,39593.4594097222,2008-05-25,11:01:33
39.931181,116.321487,0,113,39593.4594328704,2008-05-25,11:01:35
39.931181,116.321482,0,113,39593.4594560185,2008-05-25,11:01:37
39.931181,116.321471,0,113,39593.4594791667,2008-05-25,11:01:39
39.931182,116.321451,0,113,39593.4595023148,2008-05-25,11:01:41
39.93126,116.321267,0,114,39593.459525463,2008-05-25,11:01:43
39.93129,116.321153,0,113,39593.4595486111,2008-05-25,11:01:45
39.931306,116.321079,0,114,39593.4595717593,2008-05-25,11:01:47
39.931329,116.32095,0,116,39593.4595949074,2008-05-25,11:01:49
39.931341,116.320781,0,120,39593.4596180556,2008-05-25,11:01:51
39.931369,116.320694,0,121,39593.4596412037,2008-05-25,11:01:53
39.931418,116.320648,0,122,39593.4596643519,2008-05-25,11:01:55
39.931416,116.320617,0,123,39593.4596875,2008-05-25,11:01:57
39.931365,116.320472,0,122,39593.4597106481,2008-05-25,11:01:59
39.931322,116.320278,0,119,39593.4597337963,2008-05-25,11:02:01
39.931383,116.320159,0,117,39593.4597569444,2008-05-25,11:02:03
39.931487,116.320083,0,115,39593.4597800926,2008-05-25,11:02:05
39.931618,116.320057,0,114,39593.4598032407,2008-05-25,11:02:07
39.931762,116.320029,0,113,39593.4598263889,2008-05-25,11:02:09
39.931914,116.320038,0,113,39593.459849537,2008-05-25,11:02:11
39.932059,116.32003,0,112,39593.4598726852,2008-05-25,11:02:13
39.932281,116.320009,0,115,39593.4598958333,2008-05-25,11:02:15
39.932471,116.31996,0,117,39593.4599189815,2008-05-25,11:02:17
39.93267,116.319958,0,118,39593.4599421296,2008-05-25,11:02:19
39.932865,116.319945,0,118,39593.4599652778,2008-05-25,11:02:21
39.933051,116.319922,0,115,39593.4599884259,2008-05-25,11:02:23
39.933228,116.319926,0,112,39593.4600115741,2008-05-25,11:02:25
39.933348,116.319866,0,134,39593.4600347222,2008-05-25,11:02:27
39.933433,116.319851,0,172,39593.4600578704,2008-05-25,11:02:29
39.933575,116.319834,0,178,39593.4600810185,2008-05-25,11:02:31
39.933732,116.319809,0,182,39593.4601041667,2008-05-25,11:02:33
39.933881,116.319792,0,191,39593.4601273148,2008-05-25,11:02:35
39.934036,116.319777,0,201,39593.460150463,2008-05-25,11:02:37
39.934196,116.319772,0,211,39593.4601736111,2008-05-25,11:02:39
39.93437,116.319795,0,224,39593.4601967593,2008-05-25,11:02:41
39.934572,116.319802,0,232,39593.4602199074,2008-05-25,11:02:43
39.934719,116.319801,0,248,39593.4602430556,2008-05-25,11:02:45
39.934851,116.31981,0,258,39593.4602662037,2008-05-25,11:02:47
39.934972,116.319809,0,260,39593.4602893519,2008-05-25,11:02:49
39.93507,116.319804,0,254,39593.4603125,2008-05-25,11:02:51
39.935147,116.3198,0,248,39593.4603356481,2008-05-25,11:02:53
39.935163,116.319824,0,243,39593.4603587963,2008-05-25,11:02:55
39.935166,116.319823,0,245,39593.4603819444,2008-05-25,11:02:57
39.935166,116.319839,0,247,39593.4604050926,2008-05-25,11:02:59
39.935152,116.319834,0,253,39593.4604282407,2008-05-25,11:03:01
39.935151,116.319825,0,256,39593.4604513889,2008-05-25,11:03:03
39.935151,116.31982,0,259,39593.460474537,2008-05-25,11:03:05
39.93516,116.319809,0,262,39593.4604976852,2008-05-25,11:03:07
39.935206,116.319763,0,265,39593.4605208333,2008-05-25,11:03:09
39.935265,116.319727,0,267,39593.4605439815,2008-05-25,11:03:11
39.935328,116.319662,0,283,39593.4605671296,2008-05-25,11:03:13
39.935486,116.319613,0,272,39593.4605902778,2008-05-25,11:03:15
39.935639,116.319569,0,274,39593.4606134259,2008-05-25,11:03:17
39.935846,116.319556,0,287,39593.4606365741,2008-05-25,11:03:19
39.936011,116.319557,0,291,39593.4606597222,2008-05-25,11:03:21
39.936171,116.319577,0,290,39593.4606828704,2008-05-25,11:03:23
39.936365,116.319582,0,279,39593.4607060185,2008-05-25,11:03:25
39.936547,116.319588,0,263,39593.4607291667,2008-05-25,11:03:27
39.936695,116.319617,0,253,39593.4607523148,2008-05-25,11:03:29
39.936811,116.319667,0,254,39593.460775463,2008-05-25,11:03:31
39.936845,116.319658,0,244,39593.4607986111,2008-05-25,11:03:33
39.936862,116.319684,0,243,39593.4608217593,2008-05-25,11:03:35
39.936901,116.319688,0,240,39593.4608449074,2008-05-25,11:03:37
39.936958,116.319673,0,223,39593.4608680556,2008-05-25,11:03:39
39.937001,116.31969,0,202,39593.4608912037,2008-05-25,11:03:41
39.937219,116.319683,0,189,39593.4621875,2008-05-25,11:05:33
39.937358,116.319671,0,190,39593.4622106481,2008-05-25,11:05:35
39.937499,116.319658,0,189,39593.4622337963,2008-05-25,11:05:37
39.937627,116.319642,0,190,39593.4622569444,2008-05-25,11:05:39
39.937785,116.319635,0,189,39593.4622800926,2008-05-25,11:05:41
39.93795,116.319608,0,183,39593.4623032407,2008-05-25,11:05:43
39.938115,116.319583,0,182,39593.4623263889,2008-05-25,11:05:45
39.938294,116.319566,0,174,39593.462349537,2008-05-25,11:05:47
39.93848,116.319542,0,175,39593.4623726852,2008-05-25,11:05:49
39.938666,116.319522,0,178,39593.4623958333,2008-05-25,11:05:51
39.938865,116.319521,0,181,39593.4624189815,2008-05-25,11:05:53
39.939065,116.319516,0,180,39593.4624421296,2008-05-25,11:05:55
39.939262,116.319512,0,176,39593.4624652778,2008-05-25,11:05:57
39.939453,116.319489,0,177,39593.4624884259,2008-05-25,11:05:59
39.939644,116.319467,0,179,39593.4625115741,2008-05-25,11:06:01
39.939839,116.31944,0,183,39593.4625347222,2008-05-25,11:06:03
39.940044,116.319419,0,184,39593.4625578704,2008-05-25,11:06:05
39.940239,116.319396,0,184,39593.4625810185,2008-05-25,11:06:07
39.940423,116.319376,0,185,39593.4626041667,2008-05-25,11:06:09
39.940571,116.31936,0,185,39593.4626273148,2008-05-25,11:06:11
39.940733,116.319359,0,181,39593.462650463,2008-05-25,11:06:13
39.940906,116.319339,0,170,39593.4626736111,2008-05-25,11:06:15
39.94108,116.319304,0,163,39593.4626967593,2008-05-25,11:06:17
39.94125,116.319277,0,160,39593.4627199074,2008-05-25,11:06:19
39.94142,116.319268,0,155,39593.4627430556,2008-05-25,11:06:21
39.941594,116.319244,0,147,39593.4627662037,2008-05-25,11:06:23
39.941758,116.319208,0,140,39593.4627893518,2008-05-25,11:06:25
39.94194,116.31919,0,136,39593.4628125,2008-05-25,11:06:27
39.942119,116.319167,0,139,39593.4628356481,2008-05-25,11:06:29
39.942306,116.319136,0,140,39593.4628587963,2008-05-25,11:06:31
39.942482,116.31911,0,139,39593.4628819444,2008-05-25,11:06:33
39.942648,116.319081,0,139,39593.4629050926,2008-05-25,11:06:35
39.942812,116.319062,0,141,39593.4629282407,2008-05-25,11:06:37
39.942979,116.319041,0,141,39593.4629513889,2008-05-25,11:06:39
39.943143,116.319028,0,148,39593.462974537,2008-05-25,11:06:41
39.943307,116.319029,0,148,39593.4629976852,2008-05-25,11:06:43
39.943428,116.319039,0,153,39593.4630208333,2008-05-25,11:06:45
39.943508,116.319027,0,153,39593.4630439815,2008-05-25,11:06:47
39.943556,116.319041,0,151,39593.4630671296,2008-05-25,11:06:49
39.943569,116.319045,0,155,39593.4630902778,2008-05-25,11:06:51
39.94357,116.319052,0,158,39593.4631134259,2008-05-25,11:06:53
39.943566,116.319052,0,158,39593.4631365741,2008-05-25,11:06:55
39.943557,116.319053,0,158,39593.4631597222,2008-05-25,11:06:57
39.943553,116.319052,0,158,39593.4631828704,2008-05-25,11:06:59
39.943558,116.319051,0,158,39593.4632060185,2008-05-25,11:07:01
39.943636,116.319031,0,161,39593.4632291667,2008-05-25,11:07:03
39.943755,116.318996,0,163,39593.4632523148,2008-05-25,11:07:05
39.943865,116.318934,0,166,39593.463275463,2008-05-25,11:07:07
39.943987,116.31889,0,165,39593.4632986111,2008-05-25,11:07:09
39.944152,116.318867,0,165,39593.4633217593,2008-05-25,11:07:11
39.944358,116.318874,0,167,39593.4633449074,2008-05-25,11:07:13
39.944566,116.318874,0,168,39593.4633680556,2008-05-25,11:07:15
39.94477,116.318868,0,168,39593.4633912037,2008-05-25,11:07:17
39.94496,116.31886,0,168,39593.4634143518,2008-05-25,11:07:19
39.94516,116.318864,0,170,39593.4634375,2008-05-25,11:07:21
39.945335,116.318858,0,170,39593.4634606481,2008-05-25,11:07:23
39.945437,116.318812,0,164,39593.4634837963,2008-05-25,11:07:25
39.945507,116.318744,0,167,39593.4635069444,2008-05-25,11:07:27
39.945613,116.318694,0,164,39593.4635300926,2008-05-25,11:07:29
39.94574,116.318654,0,166,39593.4635532407,2008-05-25,11:07:31
39.945859,116.318653,0,169,39593.4635763889,2008-05-25,11:07:33
39.945963,116.31865,0,170,39593.463599537,2008-05-25,11:07:35
39.946037,116.318656,0,170,39593.4636226852,2008-05-25,11:07:37
39.946106,116.318646,0,174,39593.4636458333,2008-05-25,11:07:39
39.946188,116.318628,0,181,39593.4636689815,2008-05-25,11:07:41
39.946262,116.318622,0,184,39593.4636921296,2008-05-25,11:07:43
39.94633,116.318622,0,187,39593.4637152778,2008-05-25,11:07:45
39.946385,116.318619,0,194,39593.4637384259,2008-05-25,11:07:47
39.94635,116.318594,0,203,39593.4637615741,2008-05-25,11:07:49
39.946362,116.318606,0,208,39593.4637847222,2008-05-25,11:07:51
39.94638,116.318618,0,213,39593.4638078704,2008-05-25,11:07:53
39.946372,116.318604,0,215,39593.4638310185,2008-05-25,11:07:55
39.946371,116.318603,0,216,39593.4638541667,2008-05-25,11:07:57
39.946371,116.318603,0,216,39593.4638773148,2008-05-25,11:07:59
39.946376,116.318597,0,217,39593.463900463,2008-05-25,11:08:01
39.946419,116.318584,0,218,39593.4639236111,2008-05-25,11:08:03
39.946454,116.318545,0,220,39593.4639467593,2008-05-25,11:08:05
39.946481,116.318465,0,222,39593.4639699074,2008-05-25,11:08:07
39.946557,116.318454,0,225,39593.4639930556,2008-05-25,11:08:09
39.946657,116.318507,0,227,39593.4640162037,2008-05-25,11:08:11
39.946728,116.318549,0,231,39593.4640393518,2008-05-25,11:08:13
39.946775,116.31857,0,236,39593.4640625,2008-05-25,11:08:15
39.946812,116.318588,0,245,39593.4640856481,2008-05-25,11:08:17
39.946852,116.318569,0,252,39593.4641087963,2008-05-25,11:08:19
39.946887,116.318587,0,263,39593.4641319444,2008-05-25,11:08:21
39.946922,116.318509,0,263,39593.4641550926,2008-05-25,11:08:23
39.94698,116.318477,0,259,39593.4641782407,2008-05-25,11:08:25
39.94701,116.318463,0,259,39593.4642013889,2008-05-25,11:08:27
39.947024,116.318452,0,260,39593.464224537,2008-05-25,11:08:29
39.947029,116.318459,0,262,39593.4642476852,2008-05-25,11:08:31
39.947033,116.318458,0,263,39593.4642708333,2008-05-25,11:08:33
39.947033,116.318457,0,265,39593.4642939815,2008-05-25,11:08:35
39.94703,116.318457,0,266,39593.4643171296,2008-05-25,11:08:37
39.947035,116.318456,0,266,39593.4643402778,2008-05-25,11:08:39
39.947079,116.318447,0,266,39593.4643634259,2008-05-25,11:08:41
39.947169,116.318452,0,262,39593.4643865741,2008-05-25,11:08:43
39.947318,116.318477,0,261,39593.4644097222,2008-05-25,11:08:45
39.947456,116.318489,0,264,39593.4644328704,2008-05-25,11:08:47
39.947587,116.318465,0,270,39593.4644560185,2008-05-25,11:08:49
39.947755,116.318437,0,262,39593.4644791667,2008-05-25,11:08:51
39.947937,116.318417,0,248,39593.4645023148,2008-05-25,11:08:53
39.94815,116.318426,0,245,39593.464525463,2008-05-25,11:08:55
39.948364,116.318425,0,245,39593.4645486111,2008-05-25,11:08:57
39.948565,116.318377,0,242,39593.4645717593,2008-05-25,11:08:59
39.948757,116.318296,0,229,39593.4645949074,2008-05-25,11:09:01
39.948974,116.318262,0,224,39593.4646180556,2008-05-25,11:09:03
39.949173,116.318238,0,217,39593.4646412037,2008-05-25,11:09:05
39.949365,116.318212,0,216,39593.4646643519,2008-05-25,11:09:07
39.949547,116.318185,0,209,39593.4646875,2008-05-25,11:09:09
39.949711,116.318171,0,197,39593.4647106482,2008-05-25,11:09:11
39.949837,116.318143,0,196,39593.4647337963,2008-05-25,11:09:13
39.949932,116.318141,0,192,39593.4647569444,2008-05-25,11:09:15
39.949982,116.318153,0,191,39593.4647800926,2008-05-25,11:09:17
39.95,116.318162,0,197,39593.4648032407,2008-05-25,11:09:19
39.949989,116.318148,0,198,39593.4648263889,2008-05-25,11:09:21
39.949988,116.318148,0,198,39593.464849537,2008-05-25,11:09:23
39.949986,116.318148,0,197,39593.4648726852,2008-05-25,11:09:25
39.949984,116.318148,0,197,39593.4648958333,2008-05-25,11:09:27
39.949982,116.318148,0,198,39593.4649189815,2008-05-25,11:09:29
39.94998,116.318148,0,198,39593.4649421296,2008-05-25,11:09:31
39.949978,116.318147,0,198,39593.4649652778,2008-05-25,11:09:33
39.949977,116.318147,0,199,39593.4649884259,2008-05-25,11:09:35
39.949977,116.318147,0,199,39593.4650115741,2008-05-25,11:09:37
39.949978,116.318147,0,199,39593.4650347222,2008-05-25,11:09:39
39.949977,116.318147,0,199,39593.4650578704,2008-05-25,11:09:41
39.949975,116.318146,0,199,39593.4650810185,2008-05-25,11:09:43
39.949974,116.318146,0,199,39593.4651041667,2008-05-25,11:09:45
39.949973,116.318146,0,199,39593.4651273148,2008-05-25,11:09:47
39.949972,116.318146,0,199,39593.465150463,2008-05-25,11:09:49
39.949973,116.318145,0,199,39593.4651736111,2008-05-25,11:09:51
39.949974,116.318145,0,199,39593.4651967593,2008-05-25,11:09:53
39.949973,116.318144,0,200,39593.4652199074,2008-05-25,11:09:55
39.949971,116.318143,0,200,39593.4652430556,2008-05-25,11:09:57
39.949966,116.318143,0,200,39593.4652662037,2008-05-25,11:09:59
39.94996,116.318142,0,200,39593.4652893519,2008-05-25,11:10:01
39.949955,116.318142,0,200,39593.4653125,2008-05-25,11:10:03
39.949951,116.318141,0,200,39593.4653356481,2008-05-25,11:10:05
39.94995,116.318141,0,200,39593.4653587963,2008-05-25,11:10:07
39.949957,116.31814,0,200,39593.4653819444,2008-05-25,11:10:09
39.949999,116.31814,0,203,39593.4654050926,2008-05-25,11:10:11
39.950067,116.318139,0,204,39593.4654282407,2008-05-25,11:10:13
39.950153,116.318137,0,203,39593.4654513889,2008-05-25,11:10:15
39.95026,116.318145,0,202,39593.465474537,2008-05-25,11:10:17
39.950361,116.318129,0,202,39593.4654976852,2008-05-25,11:10:19
39.95045,116.31811,0,200,39593.4655208333,2008-05-25,11:10:21
39.95054,116.31809,0,201,39593.4655439815,2008-05-25,11:10:23
39.950637,116.318032,0,202,39593.4655671296,2008-05-25,11:10:25
39.950749,116.318006,0,203,39593.4655902778,2008-05-25,11:10:27
39.950854,116.317996,0,204,39593.4656134259,2008-05-25,11:10:29
39.950957,116.318004,0,205,39593.4656365741,2008-05-25,11:10:31
39.951031,116.317993,0,210,39593.4656597222,2008-05-25,11:10:33
39.951066,116.317988,0,208,39593.4656828704,2008-05-25,11:10:35
39.951081,116.318001,0,206,39593.4657060185,2008-05-25,11:10:37
39.951091,116.318019,0,202,39593.4657291667,2008-05-25,11:10:39
39.951122,116.318019,0,198,39593.4657523148,2008-05-25,11:10:41
39.95117,116.318013,0,193,39593.465775463,2008-05-25,11:10:43
39.951262,116.318011,0,199,39593.4657986111,2008-05-25,11:10:45
39.95133,116.318013,0,195,39593.4658217593,2008-05-25,11:10:47
39.951375,116.31796,0,197,39593.4658449074,2008-05-25,11:10:49
39.951461,116.317951,0,199,39593.4658680556,2008-05-25,11:10:51
39.95149,116.317942,0,187,39593.4658912037,2008-05-25,11:10:53
39.951497,116.317952,0,180,39593.4659143519,2008-05-25,11:10:55
39.951497,116.317935,0,175,39593.4659375,2008-05-25,11:10:57
39.951501,116.317924,0,171,39593.4659606481,2008-05-25,11:10:59
39.951534,116.317903,0,166,39593.4659837963,2008-05-25,11:11:01
39.951547,116.317902,0,162,39593.4660069444,2008-05-25,11:11:03
39.951542,116.317908,0,162,39593.4660300926,2008-05-25,11:11:05
39.951533,116.317933,0,164,39593.4660532407,2008-05-25,11:11:07
39.951537,116.317934,0,167,39593.4660763889,2008-05-25,11:11:09
39.951576,116.31795,0,168,39593.466099537,2008-05-25,11:11:11
39.951617,116.31793,0,174,39593.4661226852,2008-05-25,11:11:13
39.951698,116.317896,0,173,39593.4661458333,2008-05-25,11:11:15
39.951788,116.317861,0,168,39593.4661689815,2008-05-25,11:11:17
39.951936,116.317839,0,167,39593.4661921296,2008-05-25,11:11:19
39.952063,116.317835,0,179,39593.4662152778,2008-05-25,11:11:21
39.952212,116.317797,0,184,39593.4662384259,2008-05-25,11:11:23
39.952358,116.317763,0,195,39593.4662615741,2008-05-25,11:11:25
39.952557,116.317768,0,207,39593.4662847222,2008-05-25,11:11:27
39.952746,116.317749,0,211,39593.4663078704,2008-05-25,11:11:29
39.952952,116.317709,0,198,39593.4663310185,2008-05-25,11:11:31
39.953145,116.317685,0,191,39593.4663541667,2008-05-25,11:11:33
39.953317,116.317654,0,189,39593.4663773148,2008-05-25,11:11:35
39.953467,116.317588,0,190,39593.466400463,2008-05-25,11:11:37
39.953615,116.317544,0,190,39593.4664236111,2008-05-25,11:11:39
39.953719,116.317443,0,199,39593.4664467593,2008-05-25,11:11:41
39.953822,116.317367,0,203,39593.4664699074,2008-05-25,11:11:43
39.953946,116.317378,0,206,39593.4664930556,2008-05-25,11:11:45
39.954052,116.317373,0,204,39593.4665162037,2008-05-25,11:11:47
39.954146,116.317316,0,208,39593.4665393519,2008-05-25,11:11:49
39.954256,116.317335,0,205,39593.4665625,2008-05-25,11:11:51
39.954348,116.317308,0,208,39593.4665856481,2008-05-25,11:11:53
39.954429,116.317283,0,207,39593.4666087963,2008-05-25,11:11:55
39.954499,116.317282,0,207,39593.4666319444,2008-05-25,11:11:57
39.95455,116.317267,0,207,39593.4666550926,2008-05-25,11:11:59
39.954594,116.317259,0,211,39593.4666782407,2008-05-25,11:12:01
39.954619,116.317312,0,219,39593.4667013889,2008-05-25,11:12:03
39.954628,116.317343,0,225,39593.466724537,2008-05-25,11:12:05
39.954637,116.317362,0,226,39593.4667476852,2008-05-25,11:12:07
39.954642,116.317362,0,228,39593.4667708333,2008-05-25,11:12:09
39.954645,116.317362,0,229,39593.4667939815,2008-05-25,11:12:11
39.954648,116.317362,0,230,39593.4668171296,2008-05-25,11:12:13
39.95465,116.317363,0,231,39593.4668402778,2008-05-25,11:12:15
39.954649,116.317363,0,231,39593.4668634259,2008-05-25,11:12:17
39.954644,116.317363,0,232,39593.4668865741,2008-05-25,11:12:19
39.954635,116.317364,0,232,39593.4669097222,2008-05-25,11:12:21
39.954627,116.317362,0,233,39593.4669328704,2008-05-25,11:12:23
39.954622,116.317363,0,234,39593.4669560185,2008-05-25,11:12:25
39.954619,116.317364,0,235,39593.4669791667,2008-05-25,11:12:27
39.954616,116.317366,0,235,39593.4670023148,2008-05-25,11:12:29
39.954614,116.317367,0,235,39593.467025463,2008-05-25,11:12:31
39.954621,116.317366,0,235,39593.4670486111,2008-05-25,11:12:33
39.95463,116.317364,0,235,39593.4670717593,2008-05-25,11:12:35
39.954659,116.317343,0,236,39593.4670949074,2008-05-25,11:12:37
39.954734,116.317319,0,237,39593.4671180556,2008-05-25,11:12:39
39.954901,116.31735,0,237,39593.4671412037,2008-05-25,11:12:41
39.955039,116.317355,0,232,39593.4671643519,2008-05-25,11:12:43
39.955211,116.317335,0,230,39593.4671875,2008-05-25,11:12:45
39.955387,116.317338,0,222,39593.4672106481,2008-05-25,11:12:47
39.955567,116.31734,0,219,39593.4672337963,2008-05-25,11:12:49
39.955761,116.317326,0,219,39593.4672569444,2008-05-25,11:12:51
39.955952,116.317285,0,213,39593.4672800926,2008-05-25,11:12:53
39.956142,116.317251,0,210,39593.4673032407,2008-05-25,11:12:55
39.956349,116.31722,0,205,39593.4673263889,2008-05-25,11:12:57
39.956549,116.317189,0,204,39593.467349537,2008-05-25,11:12:59
39.956753,116.317159,0,202,39593.4673726852,2008-05-25,11:13:01
39.95695,116.317135,0,196,39593.4673958333,2008-05-25,11:13:03
39.957167,116.31709,0,192,39593.4674189815,2008-05-25,11:13:05
39.957382,116.317042,0,187,39593.4674421296,2008-05-25,11:13:07
39.957607,116.316981,0,166,39593.4674652778,2008-05-25,11:13:09
39.957839,116.31694,0,161,39593.4674884259,2008-05-25,11:13:11
39.958056,116.316888,0,166,39593.4675115741,2008-05-25,11:13:13
39.958268,116.316839,0,175,39593.4675347222,2008-05-25,11:13:15
39.958485,116.316855,0,184,39593.4675578704,2008-05-25,11:13:17
39.958661,116.316805,0,188,39593.4675810185,2008-05-25,11:13:19
39.958826,116.316781,0,204,39593.4676041667,2008-05-25,11:13:21
39.958978,116.316793,0,211,39593.4676273148,2008-05-25,11:13:23
39.959112,116.316786,0,219,39593.467650463,2008-05-25,11:13:25
39.959194,116.316794,0,213,39593.4676736111,2008-05-25,11:13:27
39.959247,116.316802,0,211,39593.4676967593,2008-05-25,11:13:29
39.959253,116.31681,0,211,39593.4677199074,2008-05-25,11:13:31
39.959257,116.316806,0,208,39593.4677430556,2008-05-25,11:13:33
39.959256,116.316806,0,209,39593.4677662037,2008-05-25,11:13:35
39.959256,116.316807,0,209,39593.4677893519,2008-05-25,11:13:37
39.959291,116.316807,0,210,39593.4678125,2008-05-25,11:13:39
39.95936,116.316782,0,205,39593.4678356481,2008-05-25,11:13:41
39.959449,116.316771,0,207,39593.4678587963,2008-05-25,11:13:43
39.959562,116.316764,0,207,39593.4678819444,2008-05-25,11:13:45
39.959697,116.316776,0,203,39593.4679050926,2008-05-25,11:13:47
39.959867,116.316795,0,201,39593.4679282407,2008-05-25,11:13:49
39.960019,116.316763,0,203,39593.4679513889,2008-05-25,11:13:51
39.960201,116.316767,0,203,39593.467974537,2008-05-25,11:13:53
39.960389,116.316737,0,202,39593.4679976852,2008-05-25,11:13:55
39.96058,116.316682,0,200,39593.4680208333,2008-05-25,11:13:57
39.960766,116.316641,0,199,39593.4680439815,2008-05-25,11:13:59
39.960956,116.316591,0,202,39593.4680671296,2008-05-25,11:14:01
39.961163,116.31654,0,203,39593.4680902778,2008-05-25,11:14:03
39.961376,116.316494,0,203,39593.4681134259,2008-05-25,11:14:05
39.961591,116.316462,0,202,39593.4681365741,2008-05-25,11:14:07
39.961802,116.31642,0,201,39593.4681597222,2008-05-25,11:14:09
39.961994,116.316368,0,201,39593.4681828704,2008-05-25,11:14:11
39.962185,116.316353,0,200,39593.4682060185,2008-05-25,11:14:13
39.962361,116.316337,0,198,39593.4682291667,2008-05-25,11:14:15
39.962521,116.316301,0,196,39593.4682523148,2008-05-25,11:14:17
39.962702,116.316257,0,191,39593.468275463,2008-05-25,11:14:19
39.962885,116.316229,0,180,39593.4682986111,2008-05-25,11:14:21
39.963072,116.316199,0,170,39593.4683217593,2008-05-25,11:14:23
39.963248,116.316151,0,168,39593.4683449074,2008-05-25,11:14:25
39.963409,116.316106,0,165,39593.4683680556,2008-05-25,11:14:27
39.963537,116.316059,0,160,39593.4683912037,2008-05-25,11:14:29
39.963634,116.316043,0,149,39593.4684143519,2008-05-25,11:14:31
39.963692,116.31604,0,149,39593.4684375,2008-05-25,11:14:33
39.963739,116.316019,0,153,39593.4684606481,2008-05-25,11:14:35
39.963815,116.316016,0,151,39593.4684837963,2008-05-25,11:14:37
39.963905,116.315985,0,158,39593.4685069444,2008-05-25,11:14:39
39.964016,116.315932,0,161,39593.4685300926,2008-05-25,11:14:41
39.964141,116.315868,0,173,39593.4685532407,2008-05-25,11:14:43
39.964294,116.315763,0,203,39593.4685763889,2008-05-25,11:14:45
39.964416,116.31571,0,209,39593.468599537,2008-05-25,11:14:47
39.964526,116.315663,0,213,39593.4686226852,2008-05-25,11:14:49
39.96461,116.315626,0,217,39593.4686458333,2008-05-25,11:14:51
39.964681,116.3156,0,221,39593.4686689815,2008-05-25,11:14:53
39.964845,116.315534,0,232,39593.4698726852,2008-05-25,11:16:37
39.964949,116.315497,0,234,39593.4698958333,2008-05-25,11:16:39
39.965054,116.315431,0,240,39593.4699189815,2008-05-25,11:16:41
39.965172,116.315381,0,241,39593.4699421296,2008-05-25,11:16:43
39.96535,116.315395,0,239,39593.4699652778,2008-05-25,11:16:45
39.965494,116.315331,0,242,39593.4699884259,2008-05-25,11:16:47
39.965641,116.315274,0,245,39593.4700115741,2008-05-25,11:16:49
39.965795,116.315233,0,247,39593.4700347222,2008-05-25,11:16:51
39.965947,116.315192,0,244,39593.4700578704,2008-05-25,11:16:53
39.966079,116.315107,0,244,39593.4700810185,2008-05-25,11:16:55
39.966199,116.315051,0,239,39593.4701041667,2008-05-25,11:16:57
39.966299,116.315022,0,230,39593.4701273148,2008-05-25,11:16:59
39.966384,116.315015,0,213,39593.470150463,2008-05-25,11:17:01
39.966474,116.314971,0,202,39593.4701736111,2008-05-25,11:17:03
39.966559,116.314924,0,191,39593.4701967593,2008-05-25,11:17:05
39.966667,116.31486,0,187,39593.4702199074,2008-05-25,11:17:07
39.966799,116.314794,0,188,39593.4702430556,2008-05-25,11:17:09
39.966936,116.314717,0,178,39593.4702662037,2008-05-25,11:17:11
39.967081,116.314641,0,174,39593.4702893518,2008-05-25,11:17:13
39.967226,116.314582,0,175,39593.4703125,2008-05-25,11:17:15
39.967347,116.314522,0,178,39593.4703356481,2008-05-25,11:17:17
39.967435,116.314491,0,184,39593.4703587963,2008-05-25,11:17:19
39.967498,116.314435,0,181,39593.4703819444,2008-05-25,11:17:21
39.967566,116.314378,0,178,39593.4704050926,2008-05-25,11:17:23
39.967666,116.314337,0,175,39593.4704282407,2008-05-25,11:17:25
39.967763,116.314302,0,178,39593.4704513889,2008-05-25,11:17:27
39.967863,116.31427,0,178,39593.470474537,2008-05-25,11:17:29
39.967943,116.314261,0,175,39593.4704976852,2008-05-25,11:17:31
39.968028,116.314241,0,182,39593.4705208333,2008-05-25,11:17:33
39.968101,116.314258,0,190,39593.4705439815,2008-05-25,11:17:35
39.968107,116.314234,0,189,39593.4705671296,2008-05-25,11:17:37
39.968091,116.314219,0,185,39593.4705902778,2008-05-25,11:17:39
39.968075,116.314204,0,185,39593.4706134259,2008-05-25,11:17:41
39.968077,116.314204,0,187,39593.4706365741,2008-05-25,11:17:43
39.968078,116.314205,0,188,39593.4706597222,2008-05-25,11:17:45
39.968078,116.314205,0,189,39593.4706828704,2008-05-25,11:17:47
39.968078,116.314205,0,189,39593.4707060185,2008-05-25,11:17:49
39.968081,116.314204,0,190,39593.4707291667,2008-05-25,11:17:51
39.968107,116.314186,0,191,39593.4707523148,2008-05-25,11:17:53
39.968184,116.314157,0,195,39593.470775463,2008-05-25,11:17:55
39.96824,116.31413,0,197,39593.4707986111,2008-05-25,11:17:57
39.968305,116.314114,0,198,39593.4708217593,2008-05-25,11:17:59
39.968395,116.314058,0,202,39593.4708449074,2008-05-25,11:18:01
39.968492,116.314007,0,207,39593.4708680556,2008-05-25,11:18:03
39.968628,116.313954,0,212,39593.4708912037,2008-05-25,11:18:05
39.968797,116.313893,0,215,39593.4709143518,2008-05-25,11:18:07
39.968979,116.313828,0,217,39593.4709375,2008-05-25,11:18:09
39.969172,116.313762,0,222,39593.4709606481,2008-05-25,11:18:11
39.969365,116.313682,0,225,39593.4709837963,2008-05-25,11:18:13
39.969567,116.3136,0,226,39593.4710069444,2008-05-25,11:18:15
39.969763,116.313513,0,228,39593.4710300926,2008-05-25,11:18:17
39.969953,116.313426,0,231,39593.4710532407,2008-05-25,11:18:19
39.970127,116.313356,0,233,39593.4710763889,2008-05-25,11:18:21
39.970264,116.313269,0,236,39593.471099537,2008-05-25,11:18:23
39.970375,116.313211,0,233,39593.4711226852,2008-05-25,11:18:25
39.970465,116.313201,0,234,39593.4711458333,2008-05-25,11:18:27
39.97049,116.313206,0,246,39593.4711689815,2008-05-25,11:18:29
39.970496,116.313159,0,252,39593.4711921296,2008-05-25,11:18:31
39.970512,116.313143,0,256,39593.4712152778,2008-05-25,11:18:33
39.970516,116.313114,0,260,39593.4712384259,2008-05-25,11:18:35
39.970542,116.3131,0,260,39593.4712615741,2008-05-25,11:18:37
39.970593,116.3131,0,259,39593.4712847222,2008-05-25,11:18:39
39.970635,116.313092,0,259,39593.4713078704,2008-05-25,11:18:41
39.970656,116.313064,0,256,39593.4713310185,2008-05-25,11:18:43
39.970654,116.313022,0,256,39593.4713541667,2008-05-25,11:18:45
39.970665,116.312998,0,256,39593.4713773148,2008-05-25,11:18:47
39.970674,116.312993,0,259,39593.471400463,2008-05-25,11:18:49
39.970682,116.312989,0,261,39593.4714236111,2008-05-25,11:18:51
39.970688,116.312985,0,264,39593.4714467593,2008-05-25,11:18:53
39.970692,116.312984,0,266,39593.4714699074,2008-05-25,11:18:55
39.970696,116.312982,0,268,39593.4714930556,2008-05-25,11:18:57
39.970698,116.312982,0,269,39593.4715162037,2008-05-25,11:18:59
39.970699,116.312981,0,270,39593.4715393518,2008-05-25,11:19:01
39.970697,116.312981,0,271,39593.4715625,2008-05-25,11:19:03
39.970695,116.312981,0,271,39593.4715856481,2008-05-25,11:19:05
39.97069,116.312982,0,272,39593.4716087963,2008-05-25,11:19:07
39.970681,116.312984,0,272,39593.4716319444,2008-05-25,11:19:09
39.970672,116.312985,0,272,39593.4716550926,2008-05-25,11:19:11
39.970663,116.312984,0,273,39593.4716782407,2008-05-25,11:19:13
39.97067,116.312975,0,273,39593.4717013889,2008-05-25,11:19:15
39.970738,116.312886,0,278,39593.471724537,2008-05-25,11:19:17
39.970804,116.312751,0,284,39593.4717476852,2008-05-25,11:19:19
39.970896,116.312621,0,288,39593.4717708333,2008-05-25,11:19:21
39.970972,116.312439,0,292,39593.4717939815,2008-05-25,11:19:23
39.971095,116.312295,0,294,39593.4718171296,2008-05-25,11:19:25
39.971241,116.312202,0,296,39593.4718402778,2008-05-25,11:19:27
39.971396,116.312141,0,298,39593.4718634259,2008-05-25,11:19:29
39.971552,116.312094,0,299,39593.4718865741,2008-05-25,11:19:31
39.971665,116.312056,0,299,39593.4719097222,2008-05-25,11:19:33
39.971776,116.312041,0,301,39593.4719328704,2008-05-25,11:19:35
39.971901,116.312133,0,291,39593.4719560185,2008-05-25,11:19:37
39.971968,116.312228,0,285,39593.4719791667,2008-05-25,11:19:39
39.972012,116.312276,0,273,39593.4720023148,2008-05-25,11:19:41
39.972015,116.312277,0,271,39593.472025463,2008-05-25,11:19:43
39.972016,116.312279,0,269,39593.4720486111,2008-05-25,11:19:45
39.972017,116.31228,0,268,39593.4720717593,2008-05-25,11:19:47
39.972014,116.312282,0,267,39593.4720949074,2008-05-25,11:19:49
39.972017,116.312288,0,266,39593.4721180556,2008-05-25,11:19:51
39.972019,116.312288,0,265,39593.4721412037,2008-05-25,11:19:53
39.972056,116.312328,0,264,39593.4721643519,2008-05-25,11:19:55
39.972115,116.312341,0,260,39593.4721875,2008-05-25,11:19:57
39.972193,116.312332,0,254,39593.4722106481,2008-05-25,11:19:59
39.972277,116.312289,0,249,39593.4722337963,2008-05-25,11:20:01
39.972389,116.312228,0,245,39593.4722569444,2008-05-25,11:20:03
39.972526,116.312167,0,241,39593.4722800926,2008-05-25,11:20:05
39.97268,116.312106,0,238,39593.4723032407,2008-05-25,11:20:07
39.972828,116.312043,0,237,39593.4723263889,2008-05-25,11:20:09
39.972962,116.311973,0,236,39593.472349537,2008-05-25,11:20:11
39.973091,116.311925,0,234,39593.4723726852,2008-05-25,11:20:13
39.973243,116.311915,0,231,39593.4723958333,2008-05-25,11:20:15
39.973382,116.311909,0,228,39593.4724189815,2008-05-25,11:20:17
39.973512,116.311878,0,227,39593.4724421296,2008-05-25,11:20:19
39.973716,116.311936,0,229,39593.4724652778,2008-05-25,11:20:21
39.973871,116.311926,0,229,39593.4724884259,2008-05-25,11:20:23
39.974052,116.311952,0,235,39593.4725115741,2008-05-25,11:20:25
39.974198,116.311907,0,237,39593.4725347222,2008-05-25,11:20:27
39.974331,116.311823,0,233,39593.4725578704,2008-05-25,11:20:29
39.974415,116.311661,0,227,39593.4725810185,2008-05-25,11:20:31
39.974512,116.31153,0,221,39593.4726041667,2008-05-25,11:20:33
39.974591,116.311433,0,219,39593.4726273148,2008-05-25,11:20:35
39.97464,116.311364,0,221,39593.472650463,2008-05-25,11:20:37
39.974688,116.311293,0,226,39593.4726736111,2008-05-25,11:20:39
39.97475,116.311218,0,231,39593.4726967593,2008-05-25,11:20:41
39.974864,116.311187,0,237,39593.4727199074,2008-05-25,11:20:43
39.974993,116.311152,0,243,39593.4727430556,2008-05-25,11:20:45
39.975106,116.311081,0,244,39593.4727662037,2008-05-25,11:20:47
39.975226,116.31103,0,248,39593.4727893519,2008-05-25,11:20:49
39.97533,116.310998,0,255,39593.4728125,2008-05-25,11:20:51
39.975393,116.310974,0,257,39593.4728356482,2008-05-25,11:20:53
39.975455,116.310944,0,259,39593.4728587963,2008-05-25,11:20:55
39.975524,116.310926,0,262,39593.4728819444,2008-05-25,11:20:57
39.975583,116.310911,0,265,39593.4729050926,2008-05-25,11:20:59
39.975628,116.310911,0,267,39593.4729282407,2008-05-25,11:21:01
39.975644,116.310913,0,269,39593.4729513889,2008-05-25,11:21:03
39.975666,116.310958,0,270,39593.472974537,2008-05-25,11:21:05
39.975866,116.310739,0,344,39593.4740162037,2008-05-25,11:22:35
39.975886,116.31074,0,346,39593.4740393519,2008-05-25,11:22:37
39.975894,116.310726,0,350,39593.4740625,2008-05-25,11:22:39
39.975926,116.310726,0,350,39593.4740856481,2008-05-25,11:22:41
39.97596,116.310727,0,350,39593.4741087963,2008-05-25,11:22:43
39.976008,116.310717,0,351,39593.4741319444,2008-05-25,11:22:45
39.976045,116.31065,0,348,39593.4741550926,2008-05-25,11:22:47
39.976058,116.310378,0,339,39593.4741782407,2008-05-25,11:22:49
39.97604,116.310272,0,335,39593.4742013889,2008-05-25,11:22:51
39.976079,116.31024,0,327,39593.474224537,2008-05-25,11:22:53
39.976121,116.310246,0,318,39593.4742476852,2008-05-25,11:22:55
39.976126,116.310245,0,319,39593.4742708333,2008-05-25,11:22:57
39.976128,116.310244,0,319,39593.4742939815,2008-05-25,11:22:59
39.976166,116.310232,0,312,39593.4743171296,2008-05-25,11:23:01
39.976206,116.310208,0,308,39593.4743402778,2008-05-25,11:23:03
39.976269,116.310202,0,309,39593.4743634259,2008-05-25,11:23:05
39.976366,116.310209,0,312,39593.4743865741,2008-05-25,11:23:07
39.976452,116.310192,0,313,39593.4744097222,2008-05-25,11:23:09
39.976533,116.310151,0,313,39593.4744328704,2008-05-25,11:23:11
39.976612,116.310124,0,317,39593.4744560185,2008-05-25,11:23:13
39.976743,116.31006,0,318,39593.4744791667,2008-05-25,11:23:15
39.976884,116.309995,0,324,39593.4745023148,2008-05-25,11:23:17
39.977036,116.309932,0,329,39593.474525463,2008-05-25,11:23:19
39.97717,116.30986,0,332,39593.4745486111,2008-05-25,11:23:21
39.977295,116.309772,0,335,39593.4745717593,2008-05-25,11:23:23
39.977378,116.309642,0,343,39593.4745949074,2008-05-25,11:23:25
39.977494,116.309568,0,347,39593.4746180556,2008-05-25,11:23:27
39.977615,116.309513,0,361,39593.4746412037,2008-05-25,11:23:29
39.977701,116.309452,0,360,39593.4746643519,2008-05-25,11:23:31
39.977728,116.309436,0,363,39593.4746875,2008-05-25,11:23:33
39.977778,116.309461,0,371,39593.4747106481,2008-05-25,11:23:35
39.977881,116.309525,0,380,39593.4747337963,2008-05-25,11:23:37
39.977888,116.309541,0,385,39593.4747569444,2008-05-25,11:23:39
39.977923,116.309539,0,387,39593.4747800926,2008-05-25,11:23:41
39.977977,116.309536,0,391,39593.4748032407,2008-05-25,11:23:43
39.978059,116.309544,0,398,39593.4748263889,2008-05-25,11:23:45
39.978137,116.309551,0,404,39593.474849537,2008-05-25,11:23:47
39.978315,116.309703,0,419,39593.4748726852,2008-05-25,11:23:49
39.978444,116.309784,0,427,39593.4748958333,2008-05-25,11:23:51
39.978535,116.309784,0,434,39593.4749189815,2008-05-25,11:23:53
39.978646,116.30983,0,441,39593.4749421296,2008-05-25,11:23:55
39.978747,116.309823,0,447,39593.4749652778,2008-05-25,11:23:57
39.978883,116.309872,0,452,39593.4749884259,2008-05-25,11:23:59
39.979049,116.309983,0,451,39593.4750115741,2008-05-25,11:24:01
39.979172,116.30998,0,453,39593.4750347222,2008-05-25,11:24:03
39.979341,116.310004,0,455,39593.4750578704,2008-05-25,11:24:05
39.979499,116.310037,0,455,39593.4750810185,2008-05-25,11:24:07
39.979667,116.310097,0,455,39593.4751041667,2008-05-25,11:24:09
39.979777,116.310059,0,456,39593.4751273148,2008-05-25,11:24:11
39.97988,116.310054,0,463,39593.475150463,2008-05-25,11:24:13
39.979972,116.31005,0,468,39593.4751736111,2008-05-25,11:24:15
39.980053,116.310045,0,469,39593.4751967593,2008-05-25,11:24:17
39.980148,116.310025,0,455,39593.4752199074,2008-05-25,11:24:19
39.980241,116.310002,0,451,39593.4752430556,2008-05-25,11:24:21
39.980375,116.310019,0,421,39593.4752662037,2008-05-25,11:24:23
39.980477,116.309991,0,396,39593.4752893519,2008-05-25,11:24:25
39.980504,116.310036,0,367,39593.4753125,2008-05-25,11:24:27
39.980516,116.310082,0,351,39593.4753356481,2008-05-25,11:24:29
39.980518,116.310121,0,340,39593.4753587963,2008-05-25,11:24:31
39.980523,116.310121,0,338,39593.4753819444,2008-05-25,11:24:33
39.980544,116.310105,0,336,39593.4754050926,2008-05-25,11:24:35
39.980529,116.310079,0,338,39593.4754282407,2008-05-25,11:24:37
39.980564,116.310074,0,341,39593.4754513889,2008-05-25,11:24:39
39.980616,116.310125,0,343,39593.475474537,2008-05-25,11:24:41
39.980671,116.31014,0,346,39593.4754976852,2008-05-25,11:24:43
39.98071,116.310185,0,349,39593.4755208333,2008-05-25,11:24:45
39.980752,116.310227,0,349,39593.4755439815,2008-05-25,11:24:47
39.980838,116.310241,0,342,39593.4755671296,2008-05-25,11:24:49
39.980916,116.310213,0,335,39593.4755902778,2008-05-25,11:24:51
39.980947,116.310191,0,329,39593.4756134259,2008-05-25,11:24:53
39.980947,116.310189,0,329,39593.4756365741,2008-05-25,11:24:55
39.980948,116.310188,0,329,39593.4756597222,2008-05-25,11:24:57
39.98095,116.310187,0,328,39593.4756828704,2008-05-25,11:24:59
39.980953,116.310187,0,328,39593.4757060185,2008-05-25,11:25:01
39.980957,116.310183,0,329,39593.4757291667,2008-05-25,11:25:03
39.981011,116.310128,0,326,39593.4757523148,2008-05-25,11:25:05
39.981047,116.310085,0,325,39593.475775463,2008-05-25,11:25:07
39.98108,116.31008,0,328,39593.4757986111,2008-05-25,11:25:09
39.98118,116.309984,0,339,39593.4758217593,2008-05-25,11:25:11
39.981195,116.310014,0,343,39593.4758449074,2008-05-25,11:25:13
39.981172,116.310008,0,570,39593.4758680556,2008-05-25,11:25:15
39.98115,116.309998,0,592,39593.4758912037,2008-05-25,11:25:17
39.981142,116.310005,0,592,39593.4759143519,2008-05-25,11:25:19
39.981135,116.31001,0,590,39593.4759375,2008-05-25,11:25:21
39.981126,116.310013,0,596,39593.4759606481,2008-05-25,11:25:23
39.981114,116.310005,0,603,39593.4759837963,2008-05-25,11:25:25
39.98112,116.310005,0,605,39593.4760069444,2008-05-25,11:25:27
39.981124,116.310006,0,606,39593.4760300926,2008-05-25,11:25:29
39.981127,116.310011,0,606,39593.4760532407,2008-05-25,11:25:31
39.981129,116.310011,0,608,39593.4760763889,2008-05-25,11:25:33
39.981129,116.310013,0,609,39593.476099537,2008-05-25,11:25:35
39.981132,116.310018,0,610,39593.4761226852,2008-05-25,11:25:37
39.981128,116.310017,0,610,39593.4761458333,2008-05-25,11:25:39
39.981126,116.310018,0,611,39593.4761689815,2008-05-25,11:25:41
39.981126,116.310018,0,611,39593.4761921296,2008-05-25,11:25:43
39.98113,116.310019,0,610,39593.4762152778,2008-05-25,11:25:45
39.981131,116.310019,0,611,39593.4762384259,2008-05-25,11:25:47
39.981131,116.31002,0,611,39593.4762615741,2008-05-25,11:25:49
39.981132,116.31002,0,611,39593.4762847222,2008-05-25,11:25:51
39.981132,116.310026,0,611,39593.4763078704,2008-05-25,11:25:53
39.981532,116.310109,0,613,39593.4763310185,2008-05-25,11:25:55
39.981632,116.310081,0,609,39593.4763541667,2008-05-25,11:25:57
39.981728,116.310138,0,577,39593.4763773148,2008-05-25,11:25:59
39.981749,116.310127,0,560,39593.476400463,2008-05-25,11:26:01
39.981744,116.310106,0,556,39593.4764236111,2008-05-25,11:26:03
39.981732,116.310095,0,550,39593.4764467593,2008-05-25,11:26:05
39.981733,116.310095,0,550,39593.4764699074,2008-05-25,11:26:07
39.981734,116.310095,0,549,39593.4764930556,2008-05-25,11:26:09
39.981735,116.310095,0,549,39593.4765162037,2008-05-25,11:26:11
39.981735,116.310095,0,548,39593.4765393519,2008-05-25,11:26:13
39.981736,116.310095,0,547,39593.4765625,2008-05-25,11:26:15
39.981738,116.310095,0,545,39593.4765856481,2008-05-25,11:26:17
39.981739,116.310095,0,544,39593.4766087963,2008-05-25,11:26:19
39.98174,116.310095,0,542,39593.4766319444,2008-05-25,11:26:21
39.981739,116.310096,0,539,39593.4766550926,2008-05-25,11:26:23
39.981743,116.310097,0,537,39593.4766782407,2008-05-25,11:26:25
39.981747,116.310098,0,536,39593.4767013889,2008-05-25,11:26:27
39.981748,116.310099,0,534,39593.476724537,2008-05-25,11:26:29
39.981747,116.310099,0,533,39593.4767476852,2008-05-25,11:26:31
39.981747,116.3101,0,533,39593.4767708333,2008-05-25,11:26:33
39.981749,116.3101,0,533,39593.4767939815,2008-05-25,11:26:35
39.981751,116.3101,0,532,39593.4768171296,2008-05-25,11:26:37
39.981755,116.3101,0,532,39593.4768402778,2008-05-25,11:26:39
39.981759,116.310099,0,531,39593.4768634259,2008-05-25,11:26:41
39.981763,116.310099,0,531,39593.4768865741,2008-05-25,11:26:43
39.981766,116.310099,0,531,39593.4769097222,2008-05-25,11:26:45
39.981768,116.310098,0,531,39593.4769328704,2008-05-25,11:26:47
39.981783,116.310084,0,536,39593.4769560185,2008-05-25,11:26:49
39.981812,116.310066,0,535,39593.4769791667,2008-05-25,11:26:51
39.981814,116.310065,0,535,39593.4770023148,2008-05-25,11:26:53
39.981817,116.310065,0,535,39593.477025463,2008-05-25,11:26:55
39.98182,116.310065,0,535,39593.4770486111,2008-05-25,11:26:57
39.981836,116.310051,0,527,39593.4770717593,2008-05-25,11:26:59
39.981865,116.310026,0,523,39593.4770949074,2008-05-25,11:27:01
39.981893,116.310012,0,517,39593.4771180556,2008-05-25,11:27:03
39.981917,116.310009,0,515,39593.4771412037,2008-05-25,11:27:05
39.981954,116.309992,0,518,39593.4771643518,2008-05-25,11:27:07
39.981994,116.309978,0,514,39593.4771875,2008-05-25,11:27:09
39.982022,116.309955,0,508,39593.4772106481,2008-05-25,11:27:11
39.98203,116.309945,0,508,39593.4772337963,2008-05-25,11:27:13
39.982023,116.309951,0,511,39593.4772569444,2008-05-25,11:27:15
39.982019,116.309965,0,511,39593.4772800926,2008-05-25,11:27:17
39.982019,116.309966,0,512,39593.4773032407,2008-05-25,11:27:19
39.982019,116.309967,0,513,39593.4773263889,2008-05-25,11:27:21
39.982001,116.309983,0,510,39593.477349537,2008-05-25,11:27:23
39.982002,116.309997,0,508,39593.4773726852,2008-05-25,11:27:25
39.981989,116.31,0,507,39593.4773958333,2008-05-25,11:27:27
39.981967,116.310007,0,506,39593.4774189815,2008-05-25,11:27:29
39.981951,116.310013,0,505,39593.4774421296,2008-05-25,11:27:31
39.981931,116.310041,0,503,39593.4774652778,2008-05-25,11:27:33
39.98192,116.310068,0,501,39593.4774884259,2008-05-25,11:27:35
39.98191,116.310082,0,499,39593.4775115741,2008-05-25,11:27:37
39.98189,116.310098,0,495,39593.4775347222,2008-05-25,11:27:39
39.981874,116.310104,0,491,39593.4775578704,2008-05-25,11:27:41
39.981854,116.310106,0,488,39593.4775810185,2008-05-25,11:27:43
39.981841,116.310136,0,479,39593.4776041667,2008-05-25,11:27:45
39.981825,116.310154,0,475,39593.4776273148,2008-05-25,11:27:47
39.981809,116.310153,0,471,39593.477650463,2008-05-25,11:27:49
39.98179,116.310136,0,465,39593.4776736111,2008-05-25,11:27:51
39.981783,116.310134,0,456,39593.4776967593,2008-05-25,11:27:53
39.98177,116.310169,0,448,39593.4777199074,2008-05-25,11:27:55
39.98175,116.31018,0,443,39593.4777430556,2008-05-25,11:27:57
39.981726,116.310199,0,438,39593.4777662037,2008-05-25,11:27:59
39.981708,116.310207,0,436,39593.4777893518,2008-05-25,11:28:01
39.981697,116.310203,0,434,39593.4778125,2008-05-25,11:28:03
39.981692,116.310219,0,430,39593.4778356481,2008-05-25,11:28:05
39.981679,116.310257,0,427,39593.4778587963,2008-05-25,11:28:07
39.981657,116.3103,0,424,39593.4778819444,2008-05-25,11:28:09
39.981633,116.310333,0,420,39593.4779050926,2008-05-25,11:28:11
39.981619,116.310357,0,413,39593.4779282407,2008-05-25,11:28:13
39.981627,116.31038,0,404,39593.4779513889,2008-05-25,11:28:15
39.981626,116.310398,0,396,39593.477974537,2008-05-25,11:28:17
39.98162,116.310445,0,395,39593.4779976852,2008-05-25,11:28:19
39.981617,116.310474,0,389,39593.4780208333,2008-05-25,11:28:21
39.981656,116.310623,0,383,39593.4780439815,2008-05-25,11:28:23
39.981674,116.310655,0,373,39593.4780671296,2008-05-25,11:28:25
39.98169,116.310656,0,366,39593.4780902778,2008-05-25,11:28:27
39.9817,116.310667,0,362,39593.4781134259,2008-05-25,11:28:29
39.981709,116.310675,0,356,39593.4781365741,2008-05-25,11:28:31
39.981723,116.31068,0,350,39593.4781597222,2008-05-25,11:28:33
39.981723,116.310685,0,350,39593.4781828704,2008-05-25,11:28:35
39.981722,116.310685,0,349,39593.4782060185,2008-05-25,11:28:37
39.981724,116.310685,0,348,39593.4782291667,2008-05-25,11:28:39
39.981735,116.310674,0,347,39593.4782523148,2008-05-25,11:28:41
39.981743,116.310643,0,345,39593.478275463,2008-05-25,11:28:43
39.981741,116.310619,0,342,39593.4782986111,2008-05-25,11:28:45
39.981736,116.310611,0,339,39593.4783217593,2008-05-25,11:28:47
39.981732,116.310601,0,330,39593.4783449074,2008-05-25,11:28:49
39.981737,116.31059,0,329,39593.4783680556,2008-05-25,11:28:51
39.981713,116.310571,0,331,39593.4783912037,2008-05-25,11:28:53
39.981709,116.310544,0,330,39593.4784143518,2008-05-25,11:28:55
39.981696,116.310494,0,332,39593.4784375,2008-05-25,11:28:57
39.981687,116.310443,0,329,39593.4784606481,2008-05-25,11:28:59
39.981666,116.310421,0,325,39593.4784837963,2008-05-25,11:29:01
39.981641,116.310401,0,327,39593.4785069444,2008-05-25,11:29:03
39.981631,116.310383,0,327,39593.4785300926,2008-05-25,11:29:05
39.98157,116.310353,0,322,39593.4785532407,2008-05-25,11:29:07
39.981539,116.310332,0,317,39593.4785763889,2008-05-25,11:29:09
39.9815,116.310298,0,316,39593.478599537,2008-05-25,11:29:11
39.981482,116.310257,0,309,39593.4786226852,2008-05-25,11:29:13
39.981467,116.310221,0,305,39593.4786458333,2008-05-25,11:29:15
39.981455,116.310183,0,300,39593.4786689815,2008-05-25,11:29:17
39.981437,116.310147,0,296,39593.4786921296,2008-05-25,11:29:19
39.981424,116.310126,0,290,39593.4787152778,2008-05-25,11:29:21
39.981405,116.310094,0,284,39593.4787384259,2008-05-25,11:29:23
39.981407,116.310059,0,279,39593.4787615741,2008-05-25,11:29:25
39.9814,116.310026,0,276,39593.4787847222,2008-05-25,11:29:27
39.981401,116.310007,0,272,39593.4788078704,2008-05-25,11:29:29
39.981393,116.309988,0,271,39593.4788310185,2008-05-25,11:29:31
39.981384,116.309963,0,269,39593.4788541667,2008-05-25,11:29:33
39.981376,116.309938,0,267,39593.4788773148,2008-05-25,11:29:35
39.981359,116.3099,0,265,39593.478900463,2008-05-25,11:29:37
39.981374,116.30985,0,267,39593.4789236111,2008-05-25,11:29:39
39.981387,116.309811,0,269,39593.4789467593,2008-05-25,11:29:41
39.981392,116.309782,0,268,39593.4789699074,2008-05-25,11:29:43
39.981406,116.309753,0,269,39593.4789930556,2008-05-25,11:29:45
39.981422,116.309712,0,269,39593.4790162037,2008-05-25,11:29:47
39.981432,116.309682,0,267,39593.4790393518,2008-05-25,11:29:49
39.981446,116.309654,0,265,39593.4790625,2008-05-25,11:29:51
39.98145,116.309618,0,265,39593.4790856481,2008-05-25,11:29:53
39.981456,116.30958,0,264,39593.4791087963,2008-05-25,11:29:55
39.981463,116.309551,0,265,39593.4791319444,2008-05-25,11:29:57
39.981447,116.309543,0,266,39593.4791550926,2008-05-25,11:29:59
39.981453,116.309501,0,269,39593.4791782407,2008-05-25,11:30:01
39.981449,116.309464,0,269,39593.4792013889,2008-05-25,11:30:03
39.981432,116.309413,0,269,39593.479224537,2008-05-25,11:30:05
39.981412,116.309371,0,268,39593.4792476852,2008-05-25,11:30:07
39.981406,116.309324,0,270,39593.4792708333,2008-05-25,11:30:09
39.981398,116.309285,0,272,39593.4792939815,2008-05-25,11:30:11
39.981397,116.309248,0,276,39593.4793171296,2008-05-25,11:30:13
39.981406,116.309213,0,278,39593.4793402778,2008-05-25,11:30:15
39.981401,116.309181,0,283,39593.4793634259,2008-05-25,11:30:17
39.981383,116.30916,0,286,39593.4793865741,2008-05-25,11:30:19
39.981371,116.30913,0,292,39593.4794097222,2008-05-25,11:30:21
39.981344,116.309099,0,298,39593.4794328704,2008-05-25,11:30:23
39.981353,116.309067,0,300,39593.4794560185,2008-05-25,11:30:25
39.981342,116.309036,0,302,39593.4794791667,2008-05-25,11:30:27
39.981312,116.309017,0,306,39593.4795023148,2008-05-25,11:30:29
39.981323,116.308991,0,309,39593.479525463,2008-05-25,11:30:31
39.981314,116.308969,0,314,39593.4795486111,2008-05-25,11:30:33
39.981305,116.308952,0,318,39593.4795717593,2008-05-25,11:30:35
39.981306,116.308938,0,322,39593.4795949074,2008-05-25,11:30:37
39.981311,116.308929,0,327,39593.4796180556,2008-05-25,11:30:39
39.981298,116.308906,0,328,39593.4796412037,2008-05-25,11:30:41
39.981301,116.308883,0,331,39593.4796643518,2008-05-25,11:30:43
39.981301,116.308856,0,335,39593.4796875,2008-05-25,11:30:45
39.981287,116.308834,0,341,39593.4797106481,2008-05-25,11:30:47
39.981279,116.308794,0,346,39593.4797337963,2008-05-25,11:30:49
39.981273,116.308768,0,348,39593.4797569444,2008-05-25,11:30:51
39.981273,116.308744,0,350,39593.4797800926,2008-05-25,11:30:53
39.981254,116.308722,0,351,39593.4798032407,2008-05-25,11:30:55
39.981256,116.308697,0,353,39593.4798263889,2008-05-25,11:30:57
39.981259,116.308687,0,352,39593.479849537,2008-05-25,11:30:59
39.981254,116.308673,0,353,39593.4798726852,2008-05-25,11:31:01
39.981229,116.308645,0,354,39593.4798958333,2008-05-25,11:31:03
39.981232,116.308617,0,356,39593.4799189815,2008-05-25,11:31:05
39.981212,116.308597,0,360,39593.4799421296,2008-05-25,11:31:07
39.981201,116.308576,0,366,39593.4799652778,2008-05-25,11:31:09
39.981203,116.308557,0,370,39593.4799884259,2008-05-25,11:31:11
39.981197,116.308537,0,378,39593.4800115741,2008-05-25,11:31:13
39.981198,116.3085,0,385,39593.4800347222,2008-05-25,11:31:15
39.981192,116.308457,0,392,39593.4800578704,2008-05-25,11:31:17
39.981197,116.308427,0,400,39593.4800810185,2008-05-25,11:31:19
39.981204,116.308351,0,406,39593.4801041667,2008-05-25,11:31:21
39.981225,116.308291,0,410,39593.4801273148,2008-05-25,11:31:23
39.981211,116.308253,0,414,39593.480150463,2008-05-25,11:31:25
39.981183,116.308236,0,416,39593.4801736111,2008-05-25,11:31:27
39.981159,116.308219,0,420,39593.4801967593,2008-05-25,11:31:29
39.981151,116.308182,0,425,39593.4802199074,2008-05-25,11:31:31
39.981153,116.308145,0,432,39593.4802430556,2008-05-25,11:31:33
39.981136,116.308131,0,435,39593.4802662037,2008-05-25,11:31:35
39.981108,116.308123,0,441,39593.4802893519,2008-05-25,11:31:37
39.981091,116.30813,0,451,39593.4803125,2008-05-25,11:31:39
39.981075,116.308115,0,463,39593.4803356482,2008-05-25,11:31:41
39.981058,116.308089,0,471,39593.4803587963,2008-05-25,11:31:43
39.981057,116.308055,0,473,39593.4803819444,2008-05-25,11:31:45
39.98104,116.308049,0,476,39593.4804050926,2008-05-25,11:31:47
39.981027,116.30804,0,477,39593.4804282407,2008-05-25,11:31:49
39.981022,116.308033,0,476,39593.4804513889,2008-05-25,11:31:51
39.981029,116.308012,0,478,39593.480474537,2008-05-25,11:31:53
39.981017,116.308002,0,480,39593.4804976852,2008-05-25,11:31:55
39.981007,116.307983,0,480,39593.4805208333,2008-05-25,11:31:57
39.980987,116.307965,0,481,39593.4805439815,2008-05-25,11:31:59
39.980992,116.307949,0,483,39593.4805671296,2008-05-25,11:32:01
39.981003,116.307932,0,486,39593.4805902778,2008-05-25,11:32:03
39.981012,116.307909,0,489,39593.4806134259,2008-05-25,11:32:05
39.981004,116.307896,0,490,39593.4806365741,2008-05-25,11:32:07
39.981003,116.307881,0,493,39593.4806597222,2008-05-25,11:32:09
39.981003,116.307868,0,496,39593.4806828704,2008-05-25,11:32:11
39.981016,116.307865,0,500,39593.4807060185,2008-05-25,11:32:13
39.981026,116.307857,0,502,39593.4807291667,2008-05-25,11:32:15
39.981033,116.307865,0,504,39593.4807523148,2008-05-25,11:32:17
39.981033,116.307864,0,504,39593.480775463,2008-05-25,11:32:19
39.981075,116.307858,0,509,39593.4807986111,2008-05-25,11:32:21
39.981092,116.307843,0,511,39593.4808217593,2008-05-25,11:32:23
39.981107,116.307829,0,511,39593.4808449074,2008-05-25,11:32:25
39.981031,116.307785,0,513,39593.4808680556,2008-05-25,11:32:27
39.981,116.307731,0,514,39593.4808912037,2008-05-25,11:32:29
39.980887,116.30768,0,516,39593.4809143519,2008-05-25,11:32:31
39.980855,116.307605,0,519,39593.4809375,2008-05-25,11:32:33
39.980845,116.307538,0,520,39593.4809606481,2008-05-25,11:32:35
39.981016,116.307065,0,623,39593.4809837963,2008-05-25,11:32:37
39.981009,116.306993,0,644,39593.4810069444,2008-05-25,11:32:39
39.981037,116.306931,0,656,39593.4810300926,2008-05-25,11:32:41
39.981079,116.306855,0,668,39593.4810532407,2008-05-25,11:32:43
39.981067,116.306825,0,669,39593.4810763889,2008-05-25,11:32:45
39.981062,116.306773,0,688,39593.481099537,2008-05-25,11:32:47
39.981058,116.306743,0,685,39593.4811226852,2008-05-25,11:32:49
39.981024,116.306726,0,691,39593.4811458333,2008-05-25,11:32:51
39.981047,116.306691,0,684,39593.4811689815,2008-05-25,11:32:53
39.981066,116.306657,0,676,39593.4811921296,2008-05-25,11:32:55
39.981127,116.306584,0,662,39593.4812152778,2008-05-25,11:32:57
39.981159,116.306518,0,668,39593.4812384259,2008-05-25,11:32:59
39.981166,116.306481,0,672,39593.4812615741,2008-05-25,11:33:01
39.98116,116.306448,0,669,39593.4812847222,2008-05-25,11:33:03
39.981174,116.306403,0,671,39593.4813078704,2008-05-25,11:33:05
39.981181,116.306373,0,667,39593.4813310185,2008-05-25,11:33:07
39.981197,116.306351,0,659,39593.4813541667,2008-05-25,11:33:09
39.981262,116.306357,0,627,39593.4813773148,2008-05-25,11:33:11
39.981348,116.306255,0,626,39593.481400463,2008-05-25,11:33:13
39.981411,116.306135,0,637,39593.4814236111,2008-05-25,11:33:15
39.981468,116.306037,0,634,39593.4814467593,2008-05-25,11:33:17
39.981554,116.305916,0,627,39593.4814699074,2008-05-25,11:33:19
39.981589,116.305866,0,614,39593.4814930556,2008-05-25,11:33:21
39.981566,116.305847,0,591,39593.4815162037,2008-05-25,11:33:23
39.981542,116.305824,0,584,39593.4815393519,2008-05-25,11:33:25
39.981545,116.305798,0,579,39593.4815625,2008-05-25,11:33:27
39.981554,116.30577,0,569,39593.4815856481,2008-05-25,11:33:29
39.981559,116.305735,0,560,39593.4816087963,2008-05-25,11:33:31
39.981556,116.305708,0,551,39593.4816319444,2008-05-25,11:33:33
39.981545,116.305681,0,543,39593.4816550926,2008-05-25,11:33:35
39.981532,116.305644,0,541,39593.4816782407,2008-05-25,11:33:37
39.98152,116.305606,0,538,39593.4817013889,2008-05-25,11:33:39
39.981507,116.305566,0,535,39593.481724537,2008-05-25,11:33:41
39.981492,116.305529,0,527,39593.4817476852,2008-05-25,11:33:43
39.981472,116.305493,0,523,39593.4817708333,2008-05-25,11:33:45
39.981453,116.305462,0,516,39593.4817939815,2008-05-25,11:33:47
39.981451,116.305417,0,512,39593.4818171296,2008-05-25,11:33:49
39.98146,116.305359,0,506,39593.4818402778,2008-05-25,11:33:51
39.981474,116.305318,0,500,39593.4818634259,2008-05-25,11:33:53
39.98149,116.305282,0,490,39593.4818865741,2008-05-25,11:33:55
39.981503,116.30526,0,475,39593.4819097222,2008-05-25,11:33:57
39.981509,116.305237,0,462,39593.4819328704,2008-05-25,11:33:59
39.981508,116.305204,0,453,39593.4819560185,2008-05-25,11:34:01
39.981508,116.30517,0,443,39593.4819791667,2008-05-25,11:34:03
39.981508,116.305147,0,431,39593.4820023148,2008-05-25,11:34:05
39.981507,116.305117,0,421,39593.482025463,2008-05-25,11:34:07
39.981496,116.305077,0,417,39593.4820486111,2008-05-25,11:34:09
39.98148,116.305036,0,408,39593.4820717593,2008-05-25,11:34:11
39.981457,116.304986,0,394,39593.4820949074,2008-05-25,11:34:13
39.981419,116.304923,0,371,39593.4821180556,2008-05-25,11:34:15
39.981384,116.304865,0,339,39593.4821412037,2008-05-25,11:34:17
39.981371,116.304826,0,319,39593.4821643519,2008-05-25,11:34:19
39.981375,116.304788,0,313,39593.4821875,2008-05-25,11:34:21
39.981373,116.304751,0,305,39593.4822106481,2008-05-25,11:34:23
39.981376,116.304716,0,299,39593.4822337963,2008-05-25,11:34:25
39.981368,116.304676,0,291,39593.4822569444,2008-05-25,11:34:27
39.981358,116.304637,0,281,39593.4822800926,2008-05-25,11:34:29
39.981354,116.3046,0,272,39593.4823032407,2008-05-25,11:34:31
39.981347,116.304569,0,262,39593.4823263889,2008-05-25,11:34:33
39.981346,116.304538,0,255,39593.482349537,2008-05-25,11:34:35
39.981347,116.304503,0,246,39593.4823726852,2008-05-25,11:34:37
39.981339,116.304466,0,238,39593.4823958333,2008-05-25,11:34:39
39.98133,116.304435,0,233,39593.4824189815,2008-05-25,11:34:41
39.981316,116.304389,0,228,39593.4824421296,2008-05-25,11:34:43
39.981306,116.304348,0,223,39593.4824652778,2008-05-25,11:34:45
39.981299,116.304309,0,220,39593.4824884259,2008-05-25,11:34:47
39.981294,116.304268,0,216,39593.4825115741,2008-05-25,11:34:49
39.981306,116.30424,0,217,39593.4825347222,2008-05-25,11:34:51
39.981307,116.304205,0,215,39593.4825578704,2008-05-25,11:34:53
39.981314,116.304171,0,215,39593.4825810185,2008-05-25,11:34:55
39.981325,116.304143,0,215,39593.4826041667,2008-05-25,11:34:57
39.981327,116.304108,0,214,39593.4826273148,2008-05-25,11:34:59
39.981339,116.304076,0,214,39593.482650463,2008-05-25,11:35:01
39.981337,116.30404,0,210,39593.4826736111,2008-05-25,11:35:03
39.981335,116.304005,0,212,39593.4826967593,2008-05-25,11:35:05
39.981327,116.303969,0,208,39593.4827199074,2008-05-25,11:35:07
39.981318,116.303938,0,207,39593.4827430556,2008-05-25,11:35:09
39.981318,116.303907,0,208,39593.4827662037,2008-05-25,11:35:11
39.981313,116.303883,0,209,39593.4827893519,2008-05-25,11:35:13
39.981313,116.303851,0,208,39593.4828125,2008-05-25,11:35:15
39.981316,116.30382,0,207,39593.4828356481,2008-05-25,11:35:17
39.98132,116.303797,0,206,39593.4828587963,2008-05-25,11:35:19
39.981316,116.303766,0,203,39593.4828819444,2008-05-25,11:35:21
39.98131,116.303731,0,201,39593.4829050926,2008-05-25,11:35:23
39.98131,116.303698,0,203,39593.4829282407,2008-05-25,11:35:25
39.981319,116.303665,0,203,39593.4829513889,2008-05-25,11:35:27
39.981325,116.303636,0,203,39593.482974537,2008-05-25,11:35:29
39.981324,116.303601,0,200,39593.4829976852,2008-05-25,11:35:31
39.981327,116.303562,0,199,39593.4830208333,2008-05-25,11:35:33
39.981326,116.303521,0,196,39593.4830439815,2008-05-25,11:35:35
39.981332,116.303482,0,192,39593.4830671296,2008-05-25,11:35:37
39.981331,116.303446,0,187,39593.4830902778,2008-05-25,11:35:39
39.981331,116.303411,0,180,39593.4831134259,2008-05-25,11:35:41
39.981327,116.303375,0,179,39593.4831365741,2008-05-25,11:35:43
39.981327,116.303338,0,177,39593.4831597222,2008-05-25,11:35:45
39.98133,116.303307,0,176,39593.4831828704,2008-05-25,11:35:47
39.981338,116.303267,0,176,39593.4832060185,2008-05-25,11:35:49
39.981336,116.303236,0,176,39593.4832291667,2008-05-25,11:35:51
39.981326,116.303198,0,176,39593.4832523148,2008-05-25,11:35:53
39.98131,116.303158,0,173,39593.483275463,2008-05-25,11:35:55
39.981301,116.303119,0,170,39593.4832986111,2008-05-25,11:35:57
39.981298,116.303086,0,170,39593.4833217593,2008-05-25,11:35:59
39.981291,116.303052,0,169,39593.4833449074,2008-05-25,11:36:01
39.981285,116.303014,0,168,39593.4833680556,2008-05-25,11:36:03
39.981277,116.302971,0,167,39593.4833912037,2008-05-25,11:36:05
39.98127,116.302939,0,165,39593.4834143519,2008-05-25,11:36:07
39.981271,116.30291,0,164,39593.4834375,2008-05-25,11:36:09
39.981289,116.302886,0,164,39593.4834606481,2008-05-25,11:36:11
39.981301,116.302859,0,165,39593.4834837963,2008-05-25,11:36:13
39.981292,116.302821,0,165,39593.4835069444,2008-05-25,11:36:15
39.981293,116.302789,0,165,39593.4835300926,2008-05-25,11:36:17
39.981302,116.302763,0,165,39593.4835532407,2008-05-25,11:36:19
39.981299,116.302731,0,165,39593.4835763889,2008-05-25,11:36:21
39.981278,116.302696,0,164,39593.483599537,2008-05-25,11:36:23
39.981261,116.302664,0,164,39593.4836226852,2008-05-25,11:36:25
39.981298,116.302631,0,163,39593.4836458333,2008-05-25,11:36:27
39.981282,116.302589,0,158,39593.4836689815,2008-05-25,11:36:29
39.981267,116.302549,0,158,39593.4836921296,2008-05-25,11:36:31
39.98125,116.302506,0,157,39593.4837152778,2008-05-25,11:36:33
39.981202,116.302469,0,157,39593.4837384259,2008-05-25,11:36:35
39.981228,116.30245,0,162,39593.4837615741,2008-05-25,11:36:37
39.981245,116.302421,0,164,39593.4837847222,2008-05-25,11:36:39
39.981284,116.30239,0,165,39593.4838078704,2008-05-25,11:36:41
39.981291,116.302358,0,165,39593.4838310185,2008-05-25,11:36:43
39.981292,116.302321,0,165,39593.4838541667,2008-05-25,11:36:45
39.981299,116.302287,0,163,39593.4838773148,2008-05-25,11:36:47
39.981297,116.302256,0,164,39593.483900463,2008-05-25,11:36:49
39.981277,116.302223,0,161,39593.4839236111,2008-05-25,11:36:51
39.981265,116.302197,0,161,39593.4839467593,2008-05-25,11:36:53
39.981261,116.302166,0,161,39593.4839699074,2008-05-25,11:36:55
39.981249,116.302127,0,163,39593.4839930556,2008-05-25,11:36:57
39.981228,116.302097,0,164,39593.4840162037,2008-05-25,11:36:59
39.981197,116.302077,0,165,39593.4840393519,2008-05-25,11:37:01
39.981167,116.302066,0,163,39593.4840625,2008-05-25,11:37:03
39.98113,116.302066,0,161,39593.4840856481,2008-05-25,11:37:05
39.981115,116.302058,0,159,39593.4841087963,2008-05-25,11:37:07
39.981082,116.302059,0,159,39593.4841319444,2008-05-25,11:37:09
39.981064,116.302053,0,156,39593.4841550926,2008-05-25,11:37:11
39.981051,116.302036,0,152,39593.4841782407,2008-05-25,11:37:13
39.981047,116.302005,0,148,39593.4842013889,2008-05-25,11:37:15
39.981053,116.301967,0,145,39593.484224537,2008-05-25,11:37:17
39.981051,116.301926,0,143,39593.4842476852,2008-05-25,11:37:19
39.981057,116.301895,0,142,39593.4842708333,2008-05-25,11:37:21
39.981056,116.301853,0,138,39593.4842939815,2008-05-25,11:37:23
39.981055,116.30182,0,137,39593.4843171296,2008-05-25,11:37:25
39.981053,116.301779,0,137,39593.4843402778,2008-05-25,11:37:27
39.981045,116.301753,0,137,39593.4843634259,2008-05-25,11:37:29
39.98105,116.301735,0,136,39593.4843865741,2008-05-25,11:37:31
39.981036,116.301712,0,138,39593.4844097222,2008-05-25,11:37:33
39.981038,116.301682,0,137,39593.4844328704,2008-05-25,11:37:35
39.981038,116.301648,0,138,39593.4844560185,2008-05-25,11:37:37
39.981044,116.301614,0,139,39593.4844791667,2008-05-25,11:37:39
39.981047,116.301594,0,140,39593.4845023148,2008-05-25,11:37:41
39.981059,116.301572,0,143,39593.484525463,2008-05-25,11:37:43
39.981051,116.301532,0,142,39593.4845486111,2008-05-25,11:37:45
39.981029,116.301482,0,140,39593.4845717593,2008-05-25,11:37:47
39.981015,116.301448,0,140,39593.4845949074,2008-05-25,11:37:49
39.981007,116.301412,0,142,39593.4846180556,2008-05-25,11:37:51
39.981019,116.301389,0,140,39593.4846412037,2008-05-25,11:37:53
39.981012,116.30135,0,142,39593.4846643518,2008-05-25,11:37:55
39.981033,116.301325,0,144,39593.4846875,2008-05-25,11:37:57
39.981037,116.301301,0,147,39593.4847106481,2008-05-25,11:37:59
39.981042,116.301267,0,148,39593.4847337963,2008-05-25,11:38:01
39.981045,116.30124,0,149,39593.4847569444,2008-05-25,11:38:03
39.981036,116.301203,0,152,39593.4847800926,2008-05-25,11:38:05
39.981028,116.301162,0,150,39593.4848032407,2008-05-25,11:38:07
39.98102,116.301138,0,147,39593.4848263889,2008-05-25,11:38:09
39.981008,116.301111,0,144,39593.484849537,2008-05-25,11:38:11
39.980992,116.301086,0,142,39593.4848726852,2008-05-25,11:38:13
39.980989,116.301062,0,143,39593.4848958333,2008-05-25,11:38:15
39.98099,116.301045,0,145,39593.4849189815,2008-05-25,11:38:17
39.980984,116.301019,0,147,39593.4849421296,2008-05-25,11:38:19
39.980982,116.300996,0,148,39593.4849652778,2008-05-25,11:38:21
39.980985,116.300993,0,149,39593.4849884259,2008-05-25,11:38:23
39.980978,116.301005,0,149,39593.4850115741,2008-05-25,11:38:25
39.980961,116.30102,0,150,39593.4850347222,2008-05-25,11:38:27
39.98095,116.30103,0,151,39593.4850578704,2008-05-25,11:38:29
39.980943,116.301036,0,151,39593.4850810185,2008-05-25,11:38:31
39.980941,116.301041,0,151,39593.4851041667,2008-05-25,11:38:33
39.980942,116.301046,0,152,39593.4851273148,2008-05-25,11:38:35
39.980945,116.301048,0,152,39593.485150463,2008-05-25,11:38:37
39.980949,116.301046,0,152,39593.4851736111,2008-05-25,11:38:39
39.980949,116.301048,0,152,39593.4851967593,2008-05-25,11:38:41
39.98095,116.301047,0,152,39593.4852199074,2008-05-25,11:38:43
39.980951,116.301048,0,152,39593.4852430556,2008-05-25,11:38:45
39.980977,116.301052,0,152,39593.4852662037,2008-05-25,11:38:47
39.980987,116.301047,0,152,39593.4852893518,2008-05-25,11:38:49
39.980986,116.301051,0,152,39593.4853125,2008-05-25,11:38:51
39.980986,116.301055,0,152,39593.4853356481,2008-05-25,11:38:53
39.980986,116.301057,0,152,39593.4853587963,2008-05-25,11:38:55
39.980986,116.301058,0,152,39593.4853819444,2008-05-25,11:38:57
39.980985,116.301058,0,152,39593.4854050926,2008-05-25,11:38:59
39.980985,116.301057,0,152,39593.4854282407,2008-05-25,11:39:01
39.980986,116.301054,0,152,39593.4854513889,2008-05-25,11:39:03
39.980986,116.30105,0,152,39593.485474537,2008-05-25,11:39:05
39.980482,116.301278,0,392,39593.4857060185,2008-05-25,11:39:25
39.983112,116.303123,0,391,39593.4857523148,2008-05-25,11:39:29
39.982092,116.302435,0,231,39593.485775463,2008-05-25,11:39:31
39.981369,116.30213,0,183,39593.4857986111,2008-05-25,11:39:33
39.980891,116.301787,0,170,39593.4858217593,2008-05-25,11:39:35
39.980891,116.301783,0,169,39593.4858449074,2008-05-25,11:39:37
39.980797,116.301699,0,167,39593.4858680556,2008-05-25,11:39:39
39.980797,116.301692,0,167,39593.4858912037,2008-05-25,11:39:41
39.980797,116.301684,0,167,39593.4859143518,2008-05-25,11:39:43
39.980717,116.301636,0,167,39593.4859375,2008-05-25,11:39:45
39.980588,116.30155,0,167,39593.4859606481,2008-05-25,11:39:47
39.980498,116.301494,0,167,39593.4859837963,2008-05-25,11:39:49
39.980456,116.301458,0,167,39593.4860069444,2008-05-25,11:39:51
39.980421,116.301446,0,168,39593.4860300926,2008-05-25,11:39:53
39.980396,116.301436,0,168,39593.4860532407,2008-05-25,11:39:55
39.980384,116.301431,0,168,39593.4860763889,2008-05-25,11:39:57
39.980361,116.301434,0,169,39593.486099537,2008-05-25,11:39:59
39.980345,116.301446,0,169,39593.4861226852,2008-05-25,11:40:01
39.980302,116.30142,0,170,39593.4861458333,2008-05-25,11:40:03
39.98027,116.301411,0,171,39593.4861689815,2008-05-25,11:40:05
39.980269,116.30141,0,171,39593.4861921296,2008-05-25,11:40:07
39.980269,116.301407,0,171,39593.4862152778,2008-05-25,11:40:09
39.980269,116.301402,0,171,39593.4862384259,2008-05-25,11:40:11
39.980261,116.301409,0,171,39593.4862615741,2008-05-25,11:40:13
39.980255,116.301405,0,172,39593.4862847222,2008-05-25,11:40:15
39.980255,116.301402,0,172,39593.4863078704,2008-05-25,11:40:17
39.980255,116.301399,0,172,39593.4863310185,2008-05-25,11:40:19
39.980255,116.301398,0,172,39593.4863541667,2008-05-25,11:40:21
39.980255,116.301397,0,172,39593.4863773148,2008-05-25,11:40:23
39.980255,116.301394,0,172,39593.486400463,2008-05-25,11:40:25
39.980255,116.301388,0,172,39593.4864236111,2008-05-25,11:40:27
39.980255,116.301381,0,172,39593.4864467593,2008-05-25,11:40:29
39.980255,116.301374,0,172,39593.4864699074,2008-05-25,11:40:31
39.980255,116.301368,0,172,39593.4864930556,2008-05-25,11:40:33
39.980255,116.301362,0,172,39593.4865162037,2008-05-25,11:40:35
39.980254,116.301356,0,172,39593.4865393518,2008-05-25,11:40:37
39.980254,116.301354,0,173,39593.4865625,2008-05-25,11:40:39
39.980253,116.301352,0,173,39593.4865856481,2008-05-25,11:40:41
39.980253,116.301349,0,173,39593.4866087963,2008-05-25,11:40:43
39.980253,116.301344,0,173,39593.4866319444,2008-05-25,11:40:45
39.980252,116.30134,0,173,39593.4866550926,2008-05-25,11:40:47
39.980252,116.301337,0,173,39593.4866782407,2008-05-25,11:40:49
39.980252,116.301336,0,173,39593.4867013889,2008-05-25,11:40:51
39.980251,116.301334,0,173,39593.486724537,2008-05-25,11:40:53
39.98025,116.301329,0,173,39593.4867476852,2008-05-25,11:40:55
39.980243,116.301299,0,173,39593.4867708333,2008-05-25,11:40:57
39.980223,116.301219,0,173,39593.4867939815,2008-05-25,11:40:59
39.980196,116.301143,0,173,39593.4868171296,2008-05-25,11:41:01
39.980161,116.301069,0,173,39593.4868402778,2008-05-25,11:41:03
39.980086,116.300944,0,174,39593.4868634259,2008-05-25,11:41:05
39.97999,116.300799,0,174,39593.4868865741,2008-05-25,11:41:07
39.979942,116.300697,0,175,39593.4869097222,2008-05-25,11:41:09
39.979885,116.300599,0,175,39593.4869328704,2008-05-25,11:41:11
39.979848,116.300525,0,176,39593.4869560185,2008-05-25,11:41:13
39.979842,116.300475,0,177,39593.4869791667,2008-05-25,11:41:15
39.979825,116.300426,0,177,39593.4870023148,2008-05-25,11:41:17
39.979813,116.30039,0,178,39593.487025463,2008-05-25,11:41:19
39.979797,116.300371,0,178,39593.4870486111,2008-05-25,11:41:21
39.979774,116.300353,0,179,39593.4870717593,2008-05-25,11:41:23
39.979759,116.300337,0,180,39593.4870949074,2008-05-25,11:41:25
39.979752,116.300331,0,181,39593.4871180556,2008-05-25,11:41:27
39.979738,116.300331,0,182,39593.4871412037,2008-05-25,11:41:29
39.979726,116.300325,0,183,39593.4871643518,2008-05-25,11:41:31
39.979723,116.300331,0,183,39593.4871875,2008-05-25,11:41:33
39.979726,116.30035,0,184,39593.4872106481,2008-05-25,11:41:35
39.979726,116.300351,0,184,39593.4872337963,2008-05-25,11:41:37
39.979728,116.300384,0,185,39593.4872569444,2008-05-25,11:41:39
39.979723,116.300432,0,186,39593.4872800926,2008-05-25,11:41:41
39.979709,116.300473,0,187,39593.4873032407,2008-05-25,11:41:43
39.979694,116.300503,0,189,39593.4873263889,2008-05-25,11:41:45
39.979684,116.300538,0,190,39593.487349537,2008-05-25,11:41:47
39.979678,116.300579,0,191,39593.4873726852,2008-05-25,11:41:49
39.979672,116.300621,0,192,39593.4873958333,2008-05-25,11:41:51
39.979625,116.30064,0,193,39593.4874189815,2008-05-25,11:41:53
39.979584,116.30066,0,193,39593.4874421296,2008-05-25,11:41:55
39.97955,116.300656,0,194,39593.4874652778,2008-05-25,11:41:57
39.979489,116.300667,0,194,39593.4874884259,2008-05-25,11:41:59
39.979436,116.300696,0,194,39593.4875115741,2008-05-25,11:42:01
39.979426,116.3007,0,194,39593.4875347222,2008-05-25,11:42:03
39.979394,116.300717,0,194,39593.4875578704,2008-05-25,11:42:05
39.979352,116.300711,0,194,39593.4875810185,2008-05-25,11:42:07
39.979308,116.300701,0,194,39593.4876041667,2008-05-25,11:42:09
39.979355,116.300729,0,196,39593.4876273148,2008-05-25,11:42:11
39.979313,116.300709,0,196,39593.487650463,2008-05-25,11:42:13
39.979369,116.30075,0,198,39593.4876736111,2008-05-25,11:42:15
39.979487,116.300816,0,201,39593.4876967593,2008-05-25,11:42:17
39.979548,116.300843,0,202,39593.4877199074,2008-05-25,11:42:19
39.979549,116.300848,0,203,39593.4877430556,2008-05-25,11:42:21
39.979552,116.300854,0,203,39593.4877662037,2008-05-25,11:42:23
39.979789,116.300986,0,210,39593.4887847222,2008-05-25,11:43:51
39.979804,116.300988,0,209,39593.4888078704,2008-05-25,11:43:53
39.979815,116.300985,0,209,39593.4888310185,2008-05-25,11:43:55
39.979912,116.301037,0,211,39593.4888541667,2008-05-25,11:43:57
39.979957,116.301061,0,212,39593.4888773148,2008-05-25,11:43:59
39.980085,116.301097,0,214,39593.488900463,2008-05-25,11:44:01
39.980129,116.301097,0,216,39593.4889236111,2008-05-25,11:44:03
39.98013,116.301093,0,216,39593.4889467593,2008-05-25,11:44:05
39.98013,116.301088,0,216,39593.4889699074,2008-05-25,11:44:07
39.980131,116.301082,0,216,39593.4889930556,2008-05-25,11:44:09
39.980133,116.301075,0,216,39593.4890162037,2008-05-25,11:44:11
39.980133,116.301071,0,216,39593.4890393519,2008-05-25,11:44:13
39.980134,116.301067,0,216,39593.4890625,2008-05-25,11:44:15
39.98013,116.30104,0,217,39593.4890856481,2008-05-25,11:44:17
39.980112,116.300996,0,218,39593.4891087963,2008-05-25,11:44:19
39.980084,116.300967,0,220,39593.4891319444,2008-05-25,11:44:21
39.980069,116.30095,0,222,39593.4891550926,2008-05-25,11:44:23
39.980063,116.300942,0,223,39593.4891782407,2008-05-25,11:44:25
39.980063,116.300936,0,223,39593.4892013889,2008-05-25,11:44:27
39.980045,116.300932,0,227,39593.489224537,2008-05-25,11:44:29
39.98005,116.300939,0,232,39593.4892476852,2008-05-25,11:44:31
39.980073,116.300941,0,240,39593.4892708333,2008-05-25,11:44:33
39.980062,116.300933,0,242,39593.4892939815,2008-05-25,11:44:35
39.980064,116.300934,0,242,39593.4893171296,2008-05-25,11:44:37
39.980066,116.300938,0,243,39593.4893402778,2008-05-25,11:44:39
39.980067,116.300939,0,243,39593.4893634259,2008-05-25,11:44:41
39.980099,116.300943,0,246,39593.4893865741,2008-05-25,11:44:43
39.98014,116.300953,0,251,39593.4894097222,2008-05-25,11:44:45
39.980166,116.300955,0,255,39593.4894328704,2008-05-25,11:44:47
39.980178,116.300955,0,257,39593.4894560185,2008-05-25,11:44:49
39.980179,116.30095,0,257,39593.4894791667,2008-05-25,11:44:51
39.98018,116.300948,0,257,39593.4895023148,2008-05-25,11:44:53
39.98018,116.300947,0,257,39593.489525463,2008-05-25,11:44:55
39.98018,116.300947,0,257,39593.4895486111,2008-05-25,11:44:57
39.98018,116.300948,0,256,39593.4895717593,2008-05-25,11:44:59
39.980179,116.300951,0,256,39593.4895949074,2008-05-25,11:45:01
39.980178,116.300954,0,256,39593.4896180556,2008-05-25,11:45:03
39.980178,116.300956,0,256,39593.4896412037,2008-05-25,11:45:05
39.980179,116.300954,0,256,39593.4896643519,2008-05-25,11:45:07
39.98018,116.300951,0,256,39593.4896875,2008-05-25,11:45:09
39.980181,116.300947,0,256,39593.4897106481,2008-05-25,11:45:11
39.980182,116.300944,0,256,39593.4897337963,2008-05-25,11:45:13
39.980183,116.300941,0,256,39593.4897569444,2008-05-25,11:45:15
39.980183,116.300939,0,256,39593.4897800926,2008-05-25,11:45:17
39.980183,116.300939,0,257,39593.4898032407,2008-05-25,11:45:19
39.97994,116.300947,0,285,39593.4908912037,2008-05-25,11:46:53
39.979897,116.300924,0,285,39593.4909143519,2008-05-25,11:46:55
39.979897,116.30093,0,285,39593.4909375,2008-05-25,11:46:57
39.979897,116.300933,0,285,39593.4909606481,2008-05-25,11:46:59
39.979897,116.300937,0,285,39593.4909837963,2008-05-25,11:47:01
39.979896,116.300941,0,285,39593.4910069444,2008-05-25,11:47:03
39.979896,116.300944,0,285,39593.4910300926,2008-05-25,11:47:05
39.979896,116.300948,0,285,39593.4910532407,2008-05-25,11:47:07
39.979895,116.300952,0,285,39593.4910763889,2008-05-25,11:47:09
39.979895,116.300955,0,285,39593.491099537,2008-05-25,11:47:11
39.979894,116.300953,0,285,39593.4911226852,2008-05-25,11:47:13
39.979894,116.300948,0,285,39593.4911458333,2008-05-25,11:47:15
39.979885,116.300952,0,285,39593.4911689815,2008-05-25,11:47:17
39.979861,116.300961,0,286,39593.4911921296,2008-05-25,11:47:19
39.979854,116.300961,0,287,39593.4912152778,2008-05-25,11:47:21
39.979854,116.300955,0,287,39593.4912384259,2008-05-25,11:47:23
39.979854,116.300951,0,287,39593.4912615741,2008-05-25,11:47:25
39.979854,116.300951,0,287,39593.4912847222,2008-05-25,11:47:27
39.979855,116.300953,0,287,39593.4913078704,2008-05-25,11:47:29
39.979855,116.300956,0,287,39593.4913310185,2008-05-25,11:47:31
39.979855,116.300959,0,287,39593.4913541667,2008-05-25,11:47:33
39.979856,116.300963,0,287,39593.4913773148,2008-05-25,11:47:35
39.979857,116.300965,0,288,39593.491400463,2008-05-25,11:47:37
39.979858,116.300965,0,288,39593.4914236111,2008-05-25,11:47:39
39.97986,116.300965,0,288,39593.4914467593,2008-05-25,11:47:41
39.979862,116.300964,0,289,39593.4914699074,2008-05-25,11:47:43
39.979863,116.300963,0,289,39593.4914930556,2008-05-25,11:47:45
39.979865,116.300963,0,290,39593.4915162037,2008-05-25,11:47:47
39.979867,116.300963,0,291,39593.4915393519,2008-05-25,11:47:49
39.979868,116.30096,0,291,39593.4915625,2008-05-25,11:47:51
39.97987,116.300958,0,292,39593.4915856481,2008-05-25,11:47:53
39.979871,116.300959,0,292,39593.4916087963,2008-05-25,11:47:55
39.979872,116.300962,0,293,39593.4916319444,2008-05-25,11:47:57
39.979873,116.300966,0,293,39593.4916550926,2008-05-25,11:47:59
39.979873,116.300971,0,293,39593.4916782407,2008-05-25,11:48:01
39.979874,116.300976,0,294,39593.4917013889,2008-05-25,11:48:03
39.979873,116.30098,0,294,39593.491724537,2008-05-25,11:48:05
39.979874,116.300982,0,294,39593.4917476852,2008-05-25,11:48:07
39.979873,116.300984,0,294,39593.4917708333,2008-05-25,11:48:09
39.979873,116.300986,0,294,39593.4917939815,2008-05-25,11:48:11
39.979873,116.300986,0,294,39593.4918171296,2008-05-25,11:48:13
39.979872,116.300985,0,294,39593.4918402778,2008-05-25,11:48:15
39.979872,116.300987,0,294,39593.4918634259,2008-05-25,11:48:17
39.979872,116.300989,0,294,39593.4918865741,2008-05-25,11:48:19
39.979872,116.300989,0,294,39593.4919097222,2008-05-25,11:48:21
39.979872,116.300989,0,294,39593.4919328704,2008-05-25,11:48:23
39.979872,116.300986,0,293,39593.4919560185,2008-05-25,11:48:25
39.979872,116.300986,0,293,39593.4919791667,2008-05-25,11:48:27
39.980099,116.301115,0,317,39593.4940625,2008-05-25,11:51:27
39.980149,116.301174,0,321,39593.4940856481,2008-05-25,11:51:29
39.980206,116.301232,0,323,39593.4941087963,2008-05-25,11:51:31
39.980243,116.30126,0,324,39593.4941319444,2008-05-25,11:51:33
39.980241,116.301258,0,326,39593.4941550926,2008-05-25,11:51:35
39.980233,116.301244,0,328,39593.4941782407,2008-05-25,11:51:37
39.980233,116.301246,0,329,39593.4942013889,2008-05-25,11:51:39
39.980232,116.30125,0,329,39593.494224537,2008-05-25,11:51:41
39.980232,116.301252,0,329,39593.4942476852,2008-05-25,11:51:43
39.980232,116.301256,0,329,39593.4942708333,2008-05-25,11:51:45
39.980231,116.301257,0,329,39593.4942939815,2008-05-25,11:51:47
39.98023,116.301257,0,330,39593.4943171296,2008-05-25,11:51:49
39.98023,116.301252,0,330,39593.4943402778,2008-05-25,11:51:51
39.98023,116.301248,0,330,39593.4943634259,2008-05-25,11:51:53
39.980231,116.301244,0,330,39593.4943865741,2008-05-25,11:51:55
39.980231,116.30124,0,330,39593.4944097222,2008-05-25,11:51:57
39.980231,116.301236,0,330,39593.4944328704,2008-05-25,11:51:59
39.980232,116.301231,0,330,39593.4944560185,2008-05-25,11:52:01
39.980232,116.301228,0,330,39593.4944791667,2008-05-25,11:52:03
39.980232,116.301229,0,330,39593.4945023148,2008-05-25,11:52:05
39.980231,116.301235,0,330,39593.494525463,2008-05-25,11:52:07
39.980229,116.30124,0,330,39593.4945486111,2008-05-25,11:52:09
39.980229,116.301243,0,330,39593.4945717593,2008-05-25,11:52:11
39.980229,116.301238,0,331,39593.4945949074,2008-05-25,11:52:13
39.980229,116.301235,0,331,39593.4946180556,2008-05-25,11:52:15
39.980229,116.301237,0,331,39593.4946412037,2008-05-25,11:52:17
39.98023,116.301242,0,332,39593.4946643518,2008-05-25,11:52:19
39.98023,116.301246,0,332,39593.4946875,2008-05-25,11:52:21
39.98023,116.30125,0,333,39593.4947106481,2008-05-25,11:52:23
39.98023,116.301246,0,333,39593.4947337963,2008-05-25,11:52:25
39.980207,116.301209,0,339,39593.4947569444,2008-05-25,11:52:27
39.980198,116.301186,0,345,39593.4947800926,2008-05-25,11:52:29
39.980185,116.301177,0,349,39593.4948032407,2008-05-25,11:52:31
39.980191,116.301168,0,355,39593.4948263889,2008-05-25,11:52:33
39.980186,116.301148,0,359,39593.494849537,2008-05-25,11:52:35
39.980179,116.301141,0,364,39593.4948726852,2008-05-25,11:52:37
39.980171,116.301143,0,368,39593.4948958333,2008-05-25,11:52:39
39.98017,116.301145,0,368,39593.4949189815,2008-05-25,11:52:41
39.98017,116.301148,0,368,39593.4949421296,2008-05-25,11:52:43
39.98017,116.301147,0,368,39593.4949652778,2008-05-25,11:52:45
39.98017,116.301144,0,368,39593.4949884259,2008-05-25,11:52:47
39.98017,116.301142,0,368,39593.4950115741,2008-05-25,11:52:49
39.980171,116.301141,0,369,39593.4950347222,2008-05-25,11:52:51
39.980171,116.301139,0,369,39593.4950578704,2008-05-25,11:52:53
39.980172,116.301137,0,369,39593.4950810185,2008-05-25,11:52:55
39.980174,116.301135,0,369,39593.4951041667,2008-05-25,11:52:57
39.980176,116.301131,0,370,39593.4951273148,2008-05-25,11:52:59
39.980177,116.301129,0,370,39593.495150463,2008-05-25,11:53:01
39.980178,116.301129,0,370,39593.4951736111,2008-05-25,11:53:03
39.980179,116.30113,0,370,39593.4951967593,2008-05-25,11:53:05
39.98018,116.301131,0,371,39593.4952199074,2008-05-25,11:53:07
39.980181,116.301133,0,371,39593.4952430556,2008-05-25,11:53:09
39.980181,116.301133,0,371,39593.4952662037,2008-05-25,11:53:11
39.980182,116.301132,0,371,39593.4952893518,2008-05-25,11:53:13
39.980183,116.301129,0,371,39593.4953125,2008-05-25,11:53:15
39.980183,116.301125,0,371,39593.4953356481,2008-05-25,11:53:17
39.980184,116.301122,0,371,39593.4953587963,2008-05-25,11:53:19
39.980185,116.301121,0,371,39593.4953819444,2008-05-25,11:53:21
39.980185,116.301122,0,372,39593.4954050926,2008-05-25,11:53:23
39.980185,116.301123,0,372,39593.4954282407,2008-05-25,11:53:25
39.980186,116.301122,0,372,39593.4954513889,2008-05-25,11:53:27
39.980187,116.301122,0,373,39593.495474537,2008-05-25,11:53:29
39.980187,116.301124,0,373,39593.4954976852,2008-05-25,11:53:31
39.980188,116.301125,0,373,39593.4955208333,2008-05-25,11:53:33
39.980188,116.301125,0,373,39593.4955439815,2008-05-25,11:53:35
39.980189,116.301123,0,373,39593.4955671296,2008-05-25,11:53:37
39.98019,116.30112,0,373,39593.4955902778,2008-05-25,11:53:39
39.98019,116.301117,0,373,39593.4956134259,2008-05-25,11:53:41
39.980191,116.301112,0,372,39593.4956365741,2008-05-25,11:53:43
39.980192,116.30111,0,372,39593.4956597222,2008-05-25,11:53:45
39.980192,116.301111,0,372,39593.4956828704,2008-05-25,11:53:47
39.980192,116.301113,0,372,39593.4957060185,2008-05-25,11:53:49
39.980193,116.301113,0,371,39593.4957291667,2008-05-25,11:53:51
39.980193,116.301112,0,371,39593.4957523148,2008-05-25,11:53:53
39.980193,116.301108,0,371,39593.495775463,2008-05-25,11:53:55
39.980194,116.301104,0,370,39593.4957986111,2008-05-25,11:53:57
39.980194,116.301101,0,370,39593.4958217593,2008-05-25,11:53:59
39.980194,116.301099,0,370,39593.4958449074,2008-05-25,11:54:01
39.980194,116.301098,0,370,39593.4958680556,2008-05-25,11:54:03
39.980194,116.301096,0,370,39593.4958912037,2008-05-25,11:54:05
39.980195,116.301097,0,371,39593.4959143519,2008-05-25,11:54:07
39.980196,116.301099,0,371,39593.4959375,2008-05-25,11:54:09
39.980196,116.301104,0,371,39593.4959606482,2008-05-25,11:54:11
39.980196,116.301111,0,372,39593.4959837963,2008-05-25,11:54:13
39.980196,116.301112,0,372,39593.4960069444,2008-05-25,11:54:15
39.980197,116.301113,0,372,39593.4960300926,2008-05-25,11:54:17
39.980197,116.301114,0,372,39593.4960532407,2008-05-25,11:54:19
39.980198,116.301115,0,372,39593.4960763889,2008-05-25,11:54:21
39.980198,116.301116,0,372,39593.496099537,2008-05-25,11:54:23
39.980199,116.301116,0,372,39593.4961226852,2008-05-25,11:54:25
39.9802,116.301118,0,372,39593.4961458333,2008-05-25,11:54:27
39.979985,116.3013,0,455,39593.5111458333,2008-05-25,12:16:03
39.979967,116.30132,0,453,39593.5111689815,2008-05-25,12:16:05
39.979941,116.301337,0,451,39593.5111921296,2008-05-25,12:16:07
39.979929,116.301343,0,450,39593.5112152778,2008-05-25,12:16:09
39.979929,116.301347,0,450,39593.5112384259,2008-05-25,12:16:11
39.979929,116.30135,0,449,39593.5112615741,2008-05-25,12:16:13
39.97993,116.301352,0,449,39593.5112847222,2008-05-25,12:16:15
39.97993,116.301357,0,449,39593.5113078704,2008-05-25,12:16:17
39.97993,116.30136,0,449,39593.5113310185,2008-05-25,12:16:19
39.97993,116.301363,0,449,39593.5113541667,2008-05-25,12:16:21
39.979931,116.301367,0,449,39593.5113773148,2008-05-25,12:16:23
39.979932,116.301369,0,449,39593.511400463,2008-05-25,12:16:25
39.979934,116.301367,0,449,39593.5114236111,2008-05-25,12:16:27
39.979935,116.301369,0,449,39593.5114467593,2008-05-25,12:16:29
39.979936,116.301369,0,449,39593.5114699074,2008-05-25,12:16:31
39.979937,116.301369,0,449,39593.5114930556,2008-05-25,12:16:33
39.979937,116.301371,0,449,39593.5115162037,2008-05-25,12:16:35
39.979938,116.301372,0,449,39593.5115393519,2008-05-25,12:16:37
39.979939,116.301372,0,449,39593.5115625,2008-05-25,12:16:39
39.97994,116.301372,0,449,39593.5115856482,2008-05-25,12:16:41
39.979941,116.301371,0,449,39593.5116087963,2008-05-25,12:16:43
39.979942,116.301371,0,449,39593.5116319444,2008-05-25,12:16:45
39.979942,116.301373,0,449,39593.5116550926,2008-05-25,12:16:47
39.979942,116.301376,0,449,39593.5116782407,2008-05-25,12:16:49
39.979942,116.301377,0,449,39593.5117013889,2008-05-25,12:16:51
39.979942,116.301379,0,449,39593.511724537,2008-05-25,12:16:53
39.979942,116.301381,0,449,39593.5117476852,2008-05-25,12:16:55
39.979943,116.301381,0,449,39593.5117708333,2008-05-25,12:16:57
39.979943,116.301379,0,449,39593.5117939815,2008-05-25,12:16:59
39.979942,116.301382,0,449,39593.5118171296,2008-05-25,12:17:01
39.979942,116.301383,0,449,39593.5118402778,2008-05-25,12:17:03
39.979943,116.301383,0,449,39593.5118634259,2008-05-25,12:17:05
39.979943,116.301383,0,449,39593.5118865741,2008-05-25,12:17:07
39.979943,116.301384,0,449,39593.5119097222,2008-05-25,12:17:09
39.979943,116.301383,0,449,39593.5119328704,2008-05-25,12:17:11
39.979943,116.301381,0,449,39593.5119560185,2008-05-25,12:17:13
39.979944,116.301379,0,449,39593.5119791667,2008-05-25,12:17:15
39.979944,116.301379,0,449,39593.5120023148,2008-05-25,12:17:17
39.979945,116.301381,0,449,39593.512025463,2008-05-25,12:17:19
39.979945,116.301382,0,449,39593.5120486111,2008-05-25,12:17:21
39.979945,116.301383,0,449,39593.5120717593,2008-05-25,12:17:23
39.979946,116.301382,0,449,39593.5120949074,2008-05-25,12:17:25
39.979946,116.301378,0,449,39593.5121180556,2008-05-25,12:17:27
39.979946,116.301377,0,449,39593.5121412037,2008-05-25,12:17:29
39.979946,116.301376,0,449,39593.5121643519,2008-05-25,12:17:31
39.979946,116.301374,0,448,39593.5121875,2008-05-25,12:17:33
39.979947,116.30137,0,448,39593.5122106481,2008-05-25,12:17:35
39.979948,116.301364,0,448,39593.5122337963,2008-05-25,12:17:37
39.979948,116.30136,0,448,39593.5122569444,2008-05-25,12:17:39
39.979948,116.301357,0,448,39593.5122800926,2008-05-25,12:17:41
39.979949,116.301353,0,448,39593.5123032407,2008-05-25,12:17:43
39.979949,116.301354,0,448,39593.5123263889,2008-05-25,12:17:45
39.979948,116.301354,0,448,39593.512349537,2008-05-25,12:17:47
39.979948,116.301352,0,448,39593.5123726852,2008-05-25,12:17:49
39.979948,116.301351,0,448,39593.5123958333,2008-05-25,12:17:51
39.979948,116.301352,0,448,39593.5124189815,2008-05-25,12:17:53
39.979947,116.301352,0,447,39593.5124421296,2008-05-25,12:17:55
39.979947,116.30135,0,447,39593.5124652778,2008-05-25,12:17:57
39.979948,116.301348,0,447,39593.5124884259,2008-05-25,12:17:59
39.979948,116.301345,0,447,39593.5125115741,2008-05-25,12:18:01
39.979949,116.301342,0,447,39593.5125347222,2008-05-25,12:18:03
39.97995,116.301337,0,447,39593.5125578704,2008-05-25,12:18:05
39.97995,116.301332,0,447,39593.5125810185,2008-05-25,12:18:07
39.97995,116.301331,0,447,39593.5126041667,2008-05-25,12:18:09
39.979951,116.301332,0,447,39593.5126273148,2008-05-25,12:18:11
39.979951,116.30133,0,447,39593.512650463,2008-05-25,12:18:13
39.979952,116.301327,0,447,39593.5126736111,2008-05-25,12:18:15
39.979953,116.301324,0,447,39593.5126967593,2008-05-25,12:18:17
39.979954,116.301323,0,447,39593.5127199074,2008-05-25,12:18:19
39.979954,116.301323,0,447,39593.5127430556,2008-05-25,12:18:21
39.979954,116.301322,0,447,39593.5127662037,2008-05-25,12:18:23
39.979954,116.301321,0,447,39593.5127893519,2008-05-25,12:18:25
39.979955,116.301319,0,447,39593.5128125,2008-05-25,12:18:27
39.979955,116.301314,0,447,39593.5128356481,2008-05-25,12:18:29
39.979955,116.301309,0,447,39593.5128587963,2008-05-25,12:18:31
39.979956,116.301303,0,447,39593.5128819444,2008-05-25,12:18:33
39.979956,116.301301,0,447,39593.5129050926,2008-05-25,12:18:35
39.979957,116.301306,0,447,39593.5129282407,2008-05-25,12:18:37
39.979957,116.30131,0,446,39593.5129513889,2008-05-25,12:18:39
39.979957,116.301307,0,446,39593.512974537,2008-05-25,12:18:41
39.979957,116.301303,0,446,39593.5129976852,2008-05-25,12:18:43
39.979957,116.301303,0,446,39593.5130208333,2008-05-25,12:18:45
39.979957,116.301305,0,446,39593.5130439815,2008-05-25,12:18:47
39.979957,116.301303,0,446,39593.5130671296,2008-05-25,12:18:49
39.979956,116.301299,0,446,39593.5130902778,2008-05-25,12:18:51
39.979957,116.301295,0,446,39593.5131134259,2008-05-25,12:18:53
39.979957,116.301291,0,446,39593.5131365741,2008-05-25,12:18:55
39.979957,116.30129,0,445,39593.5131597222,2008-05-25,12:18:57
39.979957,116.301288,0,445,39593.5131828704,2008-05-25,12:18:59
39.979958,116.301285,0,445,39593.5132060185,2008-05-25,12:19:01
39.979959,116.301283,0,445,39593.5132291667,2008-05-25,12:19:03
39.979959,116.30128,0,445,39593.5132523148,2008-05-25,12:19:05
39.979959,116.301279,0,445,39593.513275463,2008-05-25,12:19:07
39.979959,116.30128,0,445,39593.5132986111,2008-05-25,12:19:09
39.97996,116.301282,0,445,39593.5133217593,2008-05-25,12:19:11
39.97996,116.301283,0,445,39593.5133449074,2008-05-25,12:19:13
39.979961,116.301282,0,445,39593.5133680556,2008-05-25,12:19:15
39.979962,116.301282,0,445,39593.5133912037,2008-05-25,12:19:17
39.979963,116.301281,0,445,39593.5134143519,2008-05-25,12:19:19
39.979963,116.301281,0,445,39593.5134375,2008-05-25,12:19:21
39.979963,116.301284,0,445,39593.5134606481,2008-05-25,12:19:23
39.979963,116.301286,0,445,39593.5134837963,2008-05-25,12:19:25
39.979963,116.301286,0,445,39593.5135069444,2008-05-25,12:19:27
39.979964,116.301285,0,445,39593.5135300926,2008-05-25,12:19:29
39.979964,116.301288,0,445,39593.5135532407,2008-05-25,12:19:31
39.979964,116.301291,0,445,39593.5135763889,2008-05-25,12:19:33
39.979964,116.301292,0,445,39593.513599537,2008-05-25,12:19:35
39.979964,116.301291,0,445,39593.5136226852,2008-05-25,12:19:37
39.979965,116.30129,0,445,39593.5136458333,2008-05-25,12:19:39
39.979965,116.301289,0,445,39593.5136689815,2008-05-25,12:19:41
39.979965,116.30129,0,445,39593.5136921296,2008-05-25,12:19:43
39.979965,116.301292,0,444,39593.5137152778,2008-05-25,12:19:45
39.979966,116.301292,0,444,39593.5137384259,2008-05-25,12:19:47
39.979967,116.301291,0,444,39593.5137615741,2008-05-25,12:19:49
39.979967,116.30129,0,444,39593.5137847222,2008-05-25,12:19:51
[truncated: 1,069,505 more chars]
