# Supplementary material for: Research on differential privacy protection method based on user tendency
Source: PLoS One. 2023 Oct 26;18(10):e0288823. doi: 10.1371/journal.pone.0288823 (PMC10602288; doi:10.1371/journal.pone.0288823)
Supplement: S3 Data — (ZIP) [file pone.0288823.s003.zip › Data 5-3/052/Trajectory/20080526121804.plt]

Geolife trajectory
WGS 84
Altitude is in Feet
Reserved 3
0,2,255,My Track,0,0,2,8421376
0
39.985123,116.349374,0,492,39594.5125462963,2008-05-26,12:18:04
39.985067,116.34938,0,492,39594.5125810185,2008-05-26,12:18:07
39.985246,116.349518,0,493,39594.5126041667,2008-05-26,12:18:09
39.98522,116.349407,0,493,39594.5126273148,2008-05-26,12:18:11
39.985169,116.349293,0,493,39594.512650463,2008-05-26,12:18:13
39.98516,116.349272,0,493,39594.5126736111,2008-05-26,12:18:15
39.985092,116.349274,0,494,39594.5126967593,2008-05-26,12:18:17
39.985063,116.349312,0,494,39594.5127199074,2008-05-26,12:18:19
39.985084,116.349356,0,494,39594.5127430556,2008-05-26,12:18:21
39.98514,116.349511,0,495,39594.5127662037,2008-05-26,12:18:23
39.985068,116.3496,0,495,39594.5127893519,2008-05-26,12:18:25
39.985101,116.349748,0,496,39594.5128125,2008-05-26,12:18:27
39.985166,116.349903,0,496,39594.5128356481,2008-05-26,12:18:29
39.98523,116.350033,0,497,39594.5128587963,2008-05-26,12:18:31
39.985256,116.350187,0,497,39594.5128819444,2008-05-26,12:18:33
39.98532,116.350334,0,495,39594.5129050926,2008-05-26,12:18:35
39.985452,116.350521,0,495,39594.5129282407,2008-05-26,12:18:37
39.985626,116.350714,0,495,39594.5129513889,2008-05-26,12:18:39
39.985805,116.350857,0,496,39594.512974537,2008-05-26,12:18:41
39.985959,116.351016,0,496,39594.5129976852,2008-05-26,12:18:43
39.986101,116.351049,0,497,39594.5130208333,2008-05-26,12:18:45
39.986114,116.350857,0,497,39594.5130439815,2008-05-26,12:18:47
39.986106,116.350669,0,497,39594.5130671296,2008-05-26,12:18:49
39.986065,116.350508,0,497,39594.5130902778,2008-05-26,12:18:51
39.986024,116.350305,0,498,39594.5131134259,2008-05-26,12:18:53
39.985985,116.350155,0,498,39594.5131365741,2008-05-26,12:18:55
39.985909,116.350041,0,498,39594.5131597222,2008-05-26,12:18:57
39.985844,116.349998,0,499,39594.5131828704,2008-05-26,12:18:59
39.985793,116.349963,0,499,39594.5132060185,2008-05-26,12:19:01
39.98577,116.349939,0,500,39594.5132291667,2008-05-26,12:19:03
39.985772,116.349946,0,501,39594.5132523148,2008-05-26,12:19:05
39.985724,116.349975,0,502,39594.513275463,2008-05-26,12:19:07
39.985656,116.349942,0,503,39594.5132986111,2008-05-26,12:19:09
39.985544,116.349944,0,504,39594.5133217593,2008-05-26,12:19:11
39.985482,116.349961,0,505,39594.5133449074,2008-05-26,12:19:13
39.985447,116.349954,0,506,39594.5133680556,2008-05-26,12:19:15
39.985431,116.35,0,508,39594.5133912037,2008-05-26,12:19:17
39.985371,116.350008,0,509,39594.5134143519,2008-05-26,12:19:19
39.985374,116.350088,0,510,39594.5134375,2008-05-26,12:19:21
39.985363,116.350181,0,512,39594.5134606481,2008-05-26,12:19:23
39.985386,116.350224,0,513,39594.5134837963,2008-05-26,12:19:25
39.985383,116.350261,0,514,39594.5135069444,2008-05-26,12:19:27
39.985446,116.350365,0,514,39594.5135300926,2008-05-26,12:19:29
39.98547,116.350387,0,515,39594.5135532407,2008-05-26,12:19:31
39.985534,116.350491,0,516,39594.5135763889,2008-05-26,12:19:33
39.985662,116.350617,0,517,39594.513599537,2008-05-26,12:19:35
39.985675,116.350707,0,518,39594.5136226852,2008-05-26,12:19:37
39.985739,116.350776,0,518,39594.5136458333,2008-05-26,12:19:39
39.985804,116.350885,0,519,39594.5136689815,2008-05-26,12:19:41
39.985738,116.350866,0,519,39594.5136921296,2008-05-26,12:19:43
39.98572,116.350884,0,519,39594.5137152778,2008-05-26,12:19:45
39.985625,116.350778,0,518,39594.5137384259,2008-05-26,12:19:47
39.985612,116.350728,0,518,39594.5137615741,2008-05-26,12:19:49
39.985547,116.350639,0,517,39594.5137847222,2008-05-26,12:19:51
39.985469,116.350451,0,516,39594.5138078704,2008-05-26,12:19:53
39.985405,116.350333,0,515,39594.5138310185,2008-05-26,12:19:55
39.985335,116.350235,0,513,39594.5138541667,2008-05-26,12:19:57
39.985298,116.350092,0,512,39594.5138773148,2008-05-26,12:19:59
39.985279,116.350083,0,511,39594.513900463,2008-05-26,12:20:01
39.985243,116.350054,0,511,39594.5139236111,2008-05-26,12:20:03
39.98524,116.349977,0,512,39594.5139467593,2008-05-26,12:20:05
39.985187,116.349891,0,512,39594.5139699074,2008-05-26,12:20:07
39.985163,116.349863,0,510,39594.5139930556,2008-05-26,12:20:09
39.985165,116.349864,0,511,39594.5140162037,2008-05-26,12:20:11
39.985163,116.349859,0,510,39594.5140393519,2008-05-26,12:20:13
39.98516,116.349856,0,510,39594.5140625,2008-05-26,12:20:15
39.985151,116.349853,0,509,39594.5140856481,2008-05-26,12:20:17
39.985141,116.349847,0,508,39594.5141087963,2008-05-26,12:20:19
39.985138,116.349846,0,506,39594.5141319444,2008-05-26,12:20:21
39.985138,116.349846,0,505,39594.5141550926,2008-05-26,12:20:23
39.985134,116.349837,0,504,39594.5141782407,2008-05-26,12:20:25
39.985121,116.349828,0,503,39594.5142013889,2008-05-26,12:20:27
39.985102,116.34981,0,502,39594.514224537,2008-05-26,12:20:29
39.985082,116.3498,0,501,39594.5142476852,2008-05-26,12:20:31
39.984658,116.350709,0,370,39594.5142708333,2008-05-26,12:20:33
39.984523,116.351138,0,331,39594.5142939815,2008-05-26,12:20:35
39.983555,116.352589,0,333,39594.5143402778,2008-05-26,12:20:39
39.983975,116.352329,0,345,39594.5143634259,2008-05-26,12:20:41
39.984188,116.352336,0,353,39594.5143865741,2008-05-26,12:20:43
39.984195,116.35225,0,356,39594.5144097222,2008-05-26,12:20:45
39.984064,116.351751,0,-44,39594.5144328704,2008-05-26,12:20:47
39.984048,116.351759,0,-37,39594.5144560185,2008-05-26,12:20:49
39.984068,116.35179,0,-36,39594.5144791667,2008-05-26,12:20:51
39.984131,116.35183,0,-37,39594.5145023148,2008-05-26,12:20:53
39.984155,116.35185,0,-36,39594.514525463,2008-05-26,12:20:55
39.984253,116.351919,0,-36,39594.5145486111,2008-05-26,12:20:57
39.984269,116.351949,0,-35,39594.5145717593,2008-05-26,12:20:59
39.984381,116.352042,0,-35,39594.5145949074,2008-05-26,12:21:01
39.984479,116.35213,0,-35,39594.5146180556,2008-05-26,12:21:03
39.984506,116.352143,0,-35,39594.5146412037,2008-05-26,12:21:05
39.984489,116.352116,0,-37,39594.5146643519,2008-05-26,12:21:07
39.984569,116.352185,0,-37,39594.5146875,2008-05-26,12:21:09
39.984589,116.352215,0,-35,39594.5147106481,2008-05-26,12:21:11
39.984566,116.352213,0,-34,39594.5147337963,2008-05-26,12:21:13
39.984497,116.352159,0,-34,39594.5147569444,2008-05-26,12:21:15
39.984439,116.352114,0,-34,39594.5147800926,2008-05-26,12:21:17
39.984443,116.352118,0,-34,39594.5148032407,2008-05-26,12:21:19
39.984488,116.352157,0,-34,39594.5148263889,2008-05-26,12:21:21
39.984502,116.352169,0,-32,39594.514849537,2008-05-26,12:21:23
39.984513,116.35218,0,-33,39594.5148726852,2008-05-26,12:21:25
39.984503,116.352177,0,-32,39594.5148958333,2008-05-26,12:21:27
39.984498,116.352171,0,-32,39594.5149189815,2008-05-26,12:21:29
39.984506,116.352179,0,-32,39594.5149421296,2008-05-26,12:21:31
39.984583,116.352247,0,-32,39594.5149652778,2008-05-26,12:21:33
39.984608,116.352268,0,-32,39594.5149884259,2008-05-26,12:21:35
39.984599,116.352261,0,-33,39594.5150115741,2008-05-26,12:21:37
39.984642,116.3523,0,-22,39594.5150347222,2008-05-26,12:21:39
39.984645,116.352298,0,-13,39594.5150578704,2008-05-26,12:21:41
39.98461,116.352264,0,-4,39594.5150810185,2008-05-26,12:21:43
39.984593,116.352242,0,3,39594.5151041667,2008-05-26,12:21:45
39.987157,116.355149,0,504,39594.5160532407,2008-05-26,12:23:07
39.986878,116.354517,0,496,39594.5160763889,2008-05-26,12:23:09
39.986763,116.354309,0,495,39594.516099537,2008-05-26,12:23:11
39.98674,116.354217,0,496,39594.5161226852,2008-05-26,12:23:13
39.986677,116.354134,0,496,39594.5161458333,2008-05-26,12:23:15
39.986686,116.354128,0,496,39594.5161689815,2008-05-26,12:23:17
39.986751,116.35418,0,495,39594.5161921296,2008-05-26,12:23:19
39.986799,116.354248,0,494,39594.5162152778,2008-05-26,12:23:21
39.987041,116.354475,0,493,39594.5162384259,2008-05-26,12:23:23
39.98507,116.352772,0,433,39594.5200810185,2008-05-26,12:28:55
39.985236,116.352924,0,447,39594.5201041667,2008-05-26,12:28:57
39.985229,116.352939,0,452,39594.5201273148,2008-05-26,12:28:59
39.985206,116.352943,0,443,39594.520150463,2008-05-26,12:29:01
39.985215,116.352952,0,431,39594.5201736111,2008-05-26,12:29:03
39.985205,116.352924,0,426,39594.5201967593,2008-05-26,12:29:05
39.985089,116.352757,0,346,39594.5202199074,2008-05-26,12:29:07
39.985051,116.35273,0,332,39594.5202430556,2008-05-26,12:29:09
39.985037,116.352748,0,326,39594.5202662037,2008-05-26,12:29:11
39.985026,116.352762,0,321,39594.5202893519,2008-05-26,12:29:13
39.985012,116.352779,0,316,39594.5203125,2008-05-26,12:29:15
39.985026,116.352812,0,312,39594.5203356481,2008-05-26,12:29:17
39.985024,116.352829,0,308,39594.5203587963,2008-05-26,12:29:19
39.985009,116.352834,0,303,39594.5203819444,2008-05-26,12:29:21
39.984998,116.352843,0,301,39594.5204050926,2008-05-26,12:29:23
39.984986,116.352851,0,302,39594.5204282407,2008-05-26,12:29:25
39.984969,116.352852,0,302,39594.5204513889,2008-05-26,12:29:27
39.984977,116.352862,0,303,39594.520474537,2008-05-26,12:29:29
39.984978,116.352864,0,304,39594.5204976852,2008-05-26,12:29:31
39.984995,116.352873,0,305,39594.5205208333,2008-05-26,12:29:33
39.985024,116.352895,0,305,39594.5205439815,2008-05-26,12:29:35
39.985056,116.352915,0,306,39594.5205671296,2008-05-26,12:29:37
39.985086,116.352928,0,307,39594.5205902778,2008-05-26,12:29:39
39.984905,116.3529,0,310,39594.5210763889,2008-05-26,12:30:21
39.98493,116.352915,0,310,39594.521099537,2008-05-26,12:30:23
39.985065,116.352995,0,307,39594.5211226852,2008-05-26,12:30:25
39.985156,116.353058,0,304,39594.5211458333,2008-05-26,12:30:27
39.985207,116.353091,0,302,39594.5211689815,2008-05-26,12:30:29
39.985244,116.353134,0,302,39594.5211921296,2008-05-26,12:30:31
39.985244,116.353102,0,304,39594.5212152778,2008-05-26,12:30:33
39.985243,116.353094,0,306,39594.5212384259,2008-05-26,12:30:35
39.985213,116.353105,0,308,39594.5212615741,2008-05-26,12:30:37
39.985183,116.35312,0,311,39594.5212847222,2008-05-26,12:30:39
39.985177,116.353131,0,311,39594.5213078704,2008-05-26,12:30:41
39.985171,116.353134,0,312,39594.5213310185,2008-05-26,12:30:43
39.985168,116.353135,0,312,39594.5213541667,2008-05-26,12:30:45
39.985167,116.353136,0,312,39594.5213773148,2008-05-26,12:30:47
39.985165,116.353136,0,312,39594.521400463,2008-05-26,12:30:49
39.985161,116.353136,0,312,39594.5214236111,2008-05-26,12:30:51
39.98516,116.35314,0,312,39594.5214467593,2008-05-26,12:30:53
39.985139,116.353172,0,312,39594.5214699074,2008-05-26,12:30:55
39.984993,116.353372,0,313,39594.5214930556,2008-05-26,12:30:57
39.984971,116.353429,0,313,39594.5215162037,2008-05-26,12:30:59
39.984998,116.353498,0,313,39594.5215393519,2008-05-26,12:31:01
39.985015,116.353502,0,316,39594.5215625,2008-05-26,12:31:03
39.985011,116.353495,0,315,39594.5215856481,2008-05-26,12:31:05
39.985017,116.353496,0,315,39594.5216087963,2008-05-26,12:31:07
39.985016,116.353471,0,315,39594.5216319444,2008-05-26,12:31:09
39.985008,116.353437,0,315,39594.5216550926,2008-05-26,12:31:11
39.984993,116.353401,0,314,39594.5216782407,2008-05-26,12:31:13
39.985012,116.353392,0,315,39594.5217013889,2008-05-26,12:31:15
39.984959,116.353324,0,314,39594.521724537,2008-05-26,12:31:17
39.984953,116.35328,0,314,39594.5217476852,2008-05-26,12:31:19
39.984922,116.353212,0,314,39594.5217708333,2008-05-26,12:31:21
39.984716,116.352972,0,315,39594.5217939815,2008-05-26,12:31:23
39.984754,116.352971,0,315,39594.5218171296,2008-05-26,12:31:25
39.985068,116.353121,0,310,39594.5218402778,2008-05-26,12:31:27
39.98505,116.353056,0,294,39594.5218634259,2008-05-26,12:31:29
39.985145,116.353051,0,281,39594.5218865741,2008-05-26,12:31:31
39.985093,116.352952,0,263,39594.5219097222,2008-05-26,12:31:33
39.985036,116.352866,0,255,39594.5219328704,2008-05-26,12:31:35
39.985029,116.352843,0,251,39594.5219560185,2008-05-26,12:31:37
39.985004,116.352798,0,248,39594.5219791667,2008-05-26,12:31:39
39.985014,116.352758,0,250,39594.5220023148,2008-05-26,12:31:41
39.985021,116.352747,0,251,39594.522025463,2008-05-26,12:31:43
39.985031,116.352749,0,252,39594.5220486111,2008-05-26,12:31:45
39.985024,116.352755,0,258,39594.5220717593,2008-05-26,12:31:47
39.985033,116.352751,0,260,39594.5220949074,2008-05-26,12:31:49
39.985056,116.352734,0,254,39594.5221180556,2008-05-26,12:31:51
39.98505,116.352701,0,253,39594.5221412037,2008-05-26,12:31:53
39.985048,116.352688,0,252,39594.5221643519,2008-05-26,12:31:55
39.985041,116.352661,0,250,39594.5221875,2008-05-26,12:31:57
39.985028,116.352627,0,245,39594.5222106481,2008-05-26,12:31:59
39.985049,116.352616,0,241,39594.5222337963,2008-05-26,12:32:01
39.985055,116.352598,0,237,39594.5222569444,2008-05-26,12:32:03
39.985055,116.352582,0,232,39594.5222800926,2008-05-26,12:32:05
39.98505,116.352559,0,234,39594.5223032407,2008-05-26,12:32:07
39.985047,116.352511,0,224,39594.5223263889,2008-05-26,12:32:09
39.98508,116.352509,0,222,39594.522349537,2008-05-26,12:32:11
39.985082,116.352472,0,211,39594.5223726852,2008-05-26,12:32:13
39.985054,116.35241,0,203,39594.5223958333,2008-05-26,12:32:15
39.985062,116.352391,0,201,39594.5224189815,2008-05-26,12:32:17
39.985067,116.352365,0,195,39594.5224421296,2008-05-26,12:32:19
39.985066,116.35235,0,196,39594.5224652778,2008-05-26,12:32:21
39.985063,116.352337,0,197,39594.5224884259,2008-05-26,12:32:23
39.985055,116.352326,0,197,39594.5225115741,2008-05-26,12:32:25
39.985041,116.352307,0,198,39594.5225347222,2008-05-26,12:32:27
39.985012,116.352276,0,197,39594.5225578704,2008-05-26,12:32:29
39.985,116.352257,0,198,39594.5225810185,2008-05-26,12:32:31
39.984999,116.352244,0,198,39594.5226041667,2008-05-26,12:32:33
39.985005,116.352243,0,197,39594.5226273148,2008-05-26,12:32:35
39.985006,116.352234,0,198,39594.522650463,2008-05-26,12:32:37
39.985011,116.352222,0,197,39594.5226736111,2008-05-26,12:32:39
39.985059,116.352204,0,196,39594.5226967593,2008-05-26,12:32:41
39.985124,116.3522,0,194,39594.5227199074,2008-05-26,12:32:43
39.985152,116.352182,0,193,39594.5227430556,2008-05-26,12:32:45
39.985136,116.35214,0,191,39594.5227662037,2008-05-26,12:32:47
39.985095,116.352014,0,182,39594.5227893519,2008-05-26,12:32:49
39.985116,116.351983,0,180,39594.5228125,2008-05-26,12:32:51
39.98514,116.351945,0,176,39594.5228356481,2008-05-26,12:32:53
39.985163,116.351903,0,174,39594.5228587963,2008-05-26,12:32:55
39.985186,116.35187,0,172,39594.5228819444,2008-05-26,12:32:57
39.985187,116.351827,0,170,39594.5229050926,2008-05-26,12:32:59
39.985189,116.351792,0,169,39594.5229282407,2008-05-26,12:33:01
39.985205,116.351792,0,169,39594.5229513889,2008-05-26,12:33:03
39.985216,116.351798,0,168,39594.522974537,2008-05-26,12:33:05
39.985244,116.35179,0,171,39594.5229976852,2008-05-26,12:33:07
39.985276,116.351765,0,174,39594.5230208333,2008-05-26,12:33:09
39.985284,116.351765,0,173,39594.5230439815,2008-05-26,12:33:11
39.985295,116.351755,0,168,39594.5230671296,2008-05-26,12:33:13
39.985307,116.351739,0,168,39594.5230902778,2008-05-26,12:33:15
39.985305,116.351694,0,163,39594.5231134259,2008-05-26,12:33:17
39.985312,116.351676,0,162,39594.5231365741,2008-05-26,12:33:19
39.985314,116.35165,0,161,39594.5231597222,2008-05-26,12:33:21
39.985311,116.351625,0,162,39594.5231828704,2008-05-26,12:33:23
39.985312,116.351611,0,162,39594.5232060185,2008-05-26,12:33:25
39.985311,116.351583,0,159,39594.5232291667,2008-05-26,12:33:27
39.985307,116.351554,0,154,39594.5232523148,2008-05-26,12:33:29
39.985308,116.351538,0,154,39594.523275463,2008-05-26,12:33:31
39.985313,116.351507,0,153,39594.5232986111,2008-05-26,12:33:33
39.98531,116.35149,0,152,39594.5233217593,2008-05-26,12:33:35
39.985311,116.351462,0,152,39594.5233449074,2008-05-26,12:33:37
39.98531,116.35144,0,152,39594.5233680556,2008-05-26,12:33:39
39.9853,116.351416,0,151,39594.5233912037,2008-05-26,12:33:41
39.985293,116.351394,0,152,39594.5234143519,2008-05-26,12:33:43
39.985301,116.351373,0,151,39594.5234375,2008-05-26,12:33:45
39.985298,116.351351,0,150,39594.5234606481,2008-05-26,12:33:47
39.985296,116.351331,0,150,39594.5234837963,2008-05-26,12:33:49
39.985297,116.351314,0,151,39594.5235069444,2008-05-26,12:33:51
39.985296,116.351284,0,151,39594.5235300926,2008-05-26,12:33:53
39.985293,116.351248,0,151,39594.5235532407,2008-05-26,12:33:55
39.985294,116.351226,0,151,39594.5235763889,2008-05-26,12:33:57
39.985296,116.35119,0,151,39594.523599537,2008-05-26,12:33:59
39.985293,116.351182,0,148,39594.5236226852,2008-05-26,12:34:01
39.985297,116.351162,0,149,39594.5236458333,2008-05-26,12:34:03
39.985285,116.351183,0,150,39594.5236689815,2008-05-26,12:34:05
39.985282,116.351147,0,151,39594.5236921296,2008-05-26,12:34:07
39.98527,116.351109,0,152,39594.5237152778,2008-05-26,12:34:09
39.985279,116.351078,0,153,39594.5237384259,2008-05-26,12:34:11
39.985281,116.351042,0,154,39594.5237615741,2008-05-26,12:34:13
39.985268,116.351014,0,154,39594.5237847222,2008-05-26,12:34:15
39.98526,116.351003,0,154,39594.5238078704,2008-05-26,12:34:17
39.985259,116.350986,0,154,39594.5238310185,2008-05-26,12:34:19
39.985255,116.350966,0,155,39594.5238541667,2008-05-26,12:34:21
39.985261,116.350936,0,152,39594.5238773148,2008-05-26,12:34:23
39.985253,116.35087,0,151,39594.523900463,2008-05-26,12:34:25
39.985255,116.350817,0,152,39594.5239236111,2008-05-26,12:34:27
39.985254,116.35081,0,152,39594.5239467593,2008-05-26,12:34:29
39.98526,116.350773,0,151,39594.5239699074,2008-05-26,12:34:31
39.985271,116.350752,0,150,39594.5239930556,2008-05-26,12:34:33
39.985271,116.350702,0,150,39594.5240162037,2008-05-26,12:34:35
39.98526,116.350572,0,146,39594.5240393518,2008-05-26,12:34:37
39.985252,116.350503,0,146,39594.5240625,2008-05-26,12:34:39
39.985248,116.350469,0,146,39594.5240856481,2008-05-26,12:34:41
39.985252,116.350432,0,146,39594.5241087963,2008-05-26,12:34:43
39.985253,116.350413,0,146,39594.5241319444,2008-05-26,12:34:45
39.985255,116.350399,0,146,39594.5241550926,2008-05-26,12:34:47
39.985252,116.350374,0,145,39594.5241782407,2008-05-26,12:34:49
39.985248,116.350324,0,145,39594.5242013889,2008-05-26,12:34:51
39.985238,116.350266,0,142,39594.524224537,2008-05-26,12:34:53
39.985225,116.350202,0,141,39594.5242476852,2008-05-26,12:34:55
39.985219,116.350172,0,140,39594.5242708333,2008-05-26,12:34:57
39.985213,116.35013,0,138,39594.5242939815,2008-05-26,12:34:59
39.985222,116.350109,0,140,39594.5243171296,2008-05-26,12:35:01
39.985225,116.35009,0,138,39594.5243402778,2008-05-26,12:35:03
39.985225,116.350078,0,136,39594.5243634259,2008-05-26,12:35:05
39.985216,116.350046,0,139,39594.5243865741,2008-05-26,12:35:07
39.985217,116.350022,0,137,39594.5244097222,2008-05-26,12:35:09
39.985209,116.35,0,136,39594.5244328704,2008-05-26,12:35:11
39.985205,116.349968,0,137,39594.5244560185,2008-05-26,12:35:13
39.985208,116.34996,0,138,39594.5244791667,2008-05-26,12:35:15
39.985211,116.349947,0,139,39594.5245023148,2008-05-26,12:35:17
39.985215,116.349915,0,140,39594.524525463,2008-05-26,12:35:19
39.985212,116.349882,0,139,39594.5245486111,2008-05-26,12:35:21
39.985204,116.349864,0,139,39594.5245717593,2008-05-26,12:35:23
39.985197,116.349834,0,137,39594.5245949074,2008-05-26,12:35:25
39.9852,116.349821,0,137,39594.5246180556,2008-05-26,12:35:27
39.985198,116.3498,0,137,39594.5246412037,2008-05-26,12:35:29
39.98519,116.349764,0,136,39594.5246643518,2008-05-26,12:35:31
39.985198,116.349719,0,136,39594.5246875,2008-05-26,12:35:33
39.985195,116.349687,0,136,39594.5247106481,2008-05-26,12:35:35
39.98519,116.349651,0,135,39594.5247337963,2008-05-26,12:35:37
39.985192,116.349624,0,134,39594.5247569444,2008-05-26,12:35:39
39.985193,116.349596,0,135,39594.5247800926,2008-05-26,12:35:41
39.985182,116.349561,0,134,39594.5248032407,2008-05-26,12:35:43
39.985183,116.349544,0,134,39594.5248263889,2008-05-26,12:35:45
39.985181,116.349513,0,137,39594.524849537,2008-05-26,12:35:47
39.985192,116.34949,0,138,39594.5248726852,2008-05-26,12:35:49
39.985192,116.349458,0,140,39594.5248958333,2008-05-26,12:35:51
39.985186,116.349429,0,142,39594.5249189815,2008-05-26,12:35:53
39.98519,116.349408,0,142,39594.5249421296,2008-05-26,12:35:55
39.985192,116.349379,0,142,39594.5249652778,2008-05-26,12:35:57
39.985182,116.349353,0,141,39594.5249884259,2008-05-26,12:35:59
39.985186,116.349335,0,142,39594.5250115741,2008-05-26,12:36:01
39.985183,116.349304,0,143,39594.5250347222,2008-05-26,12:36:03
39.985183,116.349273,0,142,39594.5250578704,2008-05-26,12:36:05
39.985185,116.349241,0,139,39594.5250810185,2008-05-26,12:36:07
39.98518,116.349207,0,141,39594.5251041667,2008-05-26,12:36:09
39.985176,116.349171,0,140,39594.5251273148,2008-05-26,12:36:11
39.985169,116.349124,0,139,39594.525150463,2008-05-26,12:36:13
39.985164,116.34909,0,139,39594.5251736111,2008-05-26,12:36:15
39.985157,116.34905,0,139,39594.5251967593,2008-05-26,12:36:17
39.985152,116.349018,0,140,39594.5252199074,2008-05-26,12:36:19
39.985153,116.348984,0,140,39594.5252430556,2008-05-26,12:36:21
39.985154,116.348959,0,142,39594.5252662037,2008-05-26,12:36:23
39.985159,116.348939,0,144,39594.5252893518,2008-05-26,12:36:25
39.985163,116.348918,0,146,39594.5253125,2008-05-26,12:36:27
39.985165,116.348897,0,147,39594.5253356481,2008-05-26,12:36:29
39.985172,116.348882,0,149,39594.5253587963,2008-05-26,12:36:31
39.985177,116.348858,0,150,39594.5253819444,2008-05-26,12:36:33
39.985181,116.34883,0,151,39594.5254050926,2008-05-26,12:36:35
39.985157,116.348787,0,146,39594.5254282407,2008-05-26,12:36:37
39.985158,116.348763,0,148,39594.5254513889,2008-05-26,12:36:39
39.985175,116.348736,0,148,39594.525474537,2008-05-26,12:36:41
39.985167,116.348699,0,143,39594.5254976852,2008-05-26,12:36:43
39.985169,116.348676,0,144,39594.5255208333,2008-05-26,12:36:45
39.985168,116.348647,0,144,39594.5255439815,2008-05-26,12:36:47
39.985161,116.348603,0,147,39594.5255671296,2008-05-26,12:36:49
39.985168,116.348558,0,148,39594.5255902778,2008-05-26,12:36:51
39.985168,116.348522,0,149,39594.5256134259,2008-05-26,12:36:53
39.98517,116.348499,0,149,39594.5256365741,2008-05-26,12:36:55
39.985168,116.348469,0,151,39594.5256597222,2008-05-26,12:36:57
39.985161,116.348442,0,153,39594.5256828704,2008-05-26,12:36:59
39.98516,116.348419,0,154,39594.5257060185,2008-05-26,12:37:01
39.98516,116.348389,0,156,39594.5257291667,2008-05-26,12:37:03
39.985159,116.348349,0,156,39594.5257523148,2008-05-26,12:37:05
39.985159,116.348303,0,157,39594.525775463,2008-05-26,12:37:07
39.985162,116.348269,0,156,39594.5257986111,2008-05-26,12:37:09
39.985161,116.348255,0,156,39594.5258217593,2008-05-26,12:37:11
39.985161,116.348219,0,155,39594.5258449074,2008-05-26,12:37:13
39.985159,116.348185,0,157,39594.5258680556,2008-05-26,12:37:15
39.985162,116.348146,0,158,39594.5258912037,2008-05-26,12:37:17
39.985158,116.348106,0,159,39594.5259143518,2008-05-26,12:37:19
39.985165,116.348087,0,161,39594.5259375,2008-05-26,12:37:21
39.985165,116.348041,0,159,39594.5259606481,2008-05-26,12:37:23
39.985161,116.34799,0,154,39594.5259837963,2008-05-26,12:37:25
39.985162,116.347954,0,152,39594.5260069444,2008-05-26,12:37:27
39.985166,116.347919,0,152,39594.5260300926,2008-05-26,12:37:29
39.985165,116.347883,0,152,39594.5260532407,2008-05-26,12:37:31
39.985165,116.34786,0,152,39594.5260763889,2008-05-26,12:37:33
39.985183,116.34785,0,150,39594.526099537,2008-05-26,12:37:35
39.985205,116.347835,0,151,39594.5261226852,2008-05-26,12:37:37
39.985223,116.34782,0,152,39594.5261458333,2008-05-26,12:37:39
39.985244,116.347813,0,154,39594.5261689815,2008-05-26,12:37:41
39.985257,116.347807,0,155,39594.5261921296,2008-05-26,12:37:43
39.985265,116.347805,0,157,39594.5262152778,2008-05-26,12:37:45
39.985279,116.347791,0,159,39594.5262384259,2008-05-26,12:37:47
39.985296,116.347771,0,160,39594.5262615741,2008-05-26,12:37:49
39.985319,116.347754,0,162,39594.5262847222,2008-05-26,12:37:51
39.985343,116.347742,0,164,39594.5263078704,2008-05-26,12:37:53
39.985365,116.347724,0,166,39594.5263310185,2008-05-26,12:37:55
39.985382,116.347717,0,168,39594.5263541667,2008-05-26,12:37:57
39.985442,116.347679,0,170,39594.5263773148,2008-05-26,12:37:59
39.985456,116.347683,0,172,39594.526400463,2008-05-26,12:38:01
39.985487,116.347671,0,174,39594.5264236111,2008-05-26,12:38:03
39.985519,116.347684,0,176,39594.5264467593,2008-05-26,12:38:05
39.985555,116.347689,0,178,39594.5264699074,2008-05-26,12:38:07
39.985607,116.347687,0,180,39594.5264930556,2008-05-26,12:38:09
39.985642,116.347688,0,183,39594.5265162037,2008-05-26,12:38:11
39.985658,116.347688,0,186,39594.5265393518,2008-05-26,12:38:13
39.985681,116.34766,0,184,39594.5265625,2008-05-26,12:38:15
39.985696,116.347665,0,189,39594.5265856481,2008-05-26,12:38:17
39.985714,116.347666,0,192,39594.5266087963,2008-05-26,12:38:19
39.985739,116.347668,0,196,39594.5266319444,2008-05-26,12:38:21
39.985799,116.347643,0,198,39594.5266550926,2008-05-26,12:38:23
39.985829,116.347643,0,202,39594.5266782407,2008-05-26,12:38:25
39.985865,116.34764,0,206,39594.5267013889,2008-05-26,12:38:27
39.98592,116.347578,0,203,39594.526724537,2008-05-26,12:38:29
39.985954,116.347558,0,202,39594.5267476852,2008-05-26,12:38:31
39.985953,116.347574,0,202,39594.5267708333,2008-05-26,12:38:33
39.985951,116.347599,0,200,39594.5267939815,2008-05-26,12:38:35
39.98595,116.347627,0,201,39594.5268171296,2008-05-26,12:38:37
39.985964,116.34763,0,198,39594.5268402778,2008-05-26,12:38:39
39.985959,116.347632,0,198,39594.5268634259,2008-05-26,12:38:41
39.985966,116.34765,0,197,39594.5268865741,2008-05-26,12:38:43
39.98597,116.347676,0,197,39594.5269097222,2008-05-26,12:38:45
39.985965,116.347683,0,190,39594.5269328704,2008-05-26,12:38:47
39.985954,116.34769,0,185,39594.5269560185,2008-05-26,12:38:49
39.985943,116.347717,0,184,39594.5269791667,2008-05-26,12:38:51
39.985942,116.347744,0,184,39594.5270023148,2008-05-26,12:38:53
39.98594,116.347781,0,184,39594.527025463,2008-05-26,12:38:55
39.985933,116.347812,0,183,39594.5270486111,2008-05-26,12:38:57
39.985924,116.347857,0,183,39594.5270717593,2008-05-26,12:38:59
39.985907,116.347885,0,183,39594.5270949074,2008-05-26,12:39:01
39.985907,116.347924,0,183,39594.5271180556,2008-05-26,12:39:03
39.985906,116.347956,0,183,39594.5271412037,2008-05-26,12:39:05
39.985891,116.347985,0,180,39594.5271643519,2008-05-26,12:39:07
39.985892,116.348015,0,181,39594.5271875,2008-05-26,12:39:09
39.98589,116.348042,0,182,39594.5272106482,2008-05-26,12:39:11
39.985884,116.348071,0,182,39594.5272337963,2008-05-26,12:39:13
39.985882,116.348106,0,183,39594.5272569444,2008-05-26,12:39:15
39.985895,116.348143,0,184,39594.5272800926,2008-05-26,12:39:17
39.985896,116.34817,0,184,39594.5273032407,2008-05-26,12:39:19
39.985906,116.348206,0,185,39594.5273263889,2008-05-26,12:39:21
39.985892,116.348257,0,185,39594.527349537,2008-05-26,12:39:23
39.985893,116.348286,0,186,39594.5273726852,2008-05-26,12:39:25
39.985909,116.348315,0,186,39594.5273958333,2008-05-26,12:39:27
39.985918,116.348345,0,187,39594.5274189815,2008-05-26,12:39:29
39.985921,116.348373,0,188,39594.5274421296,2008-05-26,12:39:31
39.985922,116.348397,0,188,39594.5274652778,2008-05-26,12:39:33
39.985923,116.348437,0,189,39594.5274884259,2008-05-26,12:39:35
39.985925,116.34847,0,189,39594.5275115741,2008-05-26,12:39:37
39.985924,116.348514,0,190,39594.5275347222,2008-05-26,12:39:39
39.985925,116.34855,0,191,39594.5275578704,2008-05-26,12:39:41
39.985923,116.348583,0,192,39594.5275810185,2008-05-26,12:39:43
39.985933,116.348616,0,193,39594.5276041667,2008-05-26,12:39:45
39.985938,116.34864,0,194,39594.5276273148,2008-05-26,12:39:47
39.985936,116.348669,0,195,39594.527650463,2008-05-26,12:39:49
39.985937,116.348701,0,196,39594.5276736111,2008-05-26,12:39:51
39.985928,116.348758,0,197,39594.5276967593,2008-05-26,12:39:53
39.985929,116.348787,0,198,39594.5277199074,2008-05-26,12:39:55
39.985922,116.348814,0,199,39594.5277430556,2008-05-26,12:39:57
39.985926,116.348859,0,199,39594.5277662037,2008-05-26,12:39:59
39.985974,116.349039,0,195,39594.5277893519,2008-05-26,12:40:01
39.985989,116.349116,0,195,39594.5278125,2008-05-26,12:40:03
39.98599,116.349157,0,196,39594.5278356481,2008-05-26,12:40:05
39.985998,116.349192,0,197,39594.5278587963,2008-05-26,12:40:07
39.986002,116.349213,0,198,39594.5278819444,2008-05-26,12:40:09
39.986016,116.349232,0,199,39594.5279050926,2008-05-26,12:40:11
39.986012,116.349267,0,201,39594.5279282407,2008-05-26,12:40:13
39.986008,116.34929,0,202,39594.5279513889,2008-05-26,12:40:15
39.986007,116.349306,0,201,39594.527974537,2008-05-26,12:40:17
39.986007,116.349331,0,198,39594.5279976852,2008-05-26,12:40:19
39.985997,116.349344,0,195,39594.5280208333,2008-05-26,12:40:21
39.985972,116.349347,0,197,39594.5280439815,2008-05-26,12:40:23
39.985964,116.349353,0,192,39594.5280671296,2008-05-26,12:40:25
39.985966,116.34936,0,188,39594.5280902778,2008-05-26,12:40:27
39.985964,116.349384,0,189,39594.5281134259,2008-05-26,12:40:29
39.985966,116.349418,0,189,39594.5281365741,2008-05-26,12:40:31
39.985955,116.349437,0,189,39594.5281597222,2008-05-26,12:40:33
39.985944,116.349466,0,188,39594.5281828704,2008-05-26,12:40:35
39.985945,116.349487,0,187,39594.5282060185,2008-05-26,12:40:37
39.985945,116.349516,0,185,39594.5282291667,2008-05-26,12:40:39
39.985942,116.34955,0,183,39594.5282523148,2008-05-26,12:40:41
39.985943,116.349589,0,181,39594.528275463,2008-05-26,12:40:43
39.985924,116.349643,0,176,39594.5282986111,2008-05-26,12:40:45
39.985922,116.349677,0,172,39594.5283217593,2008-05-26,12:40:47
39.985938,116.349708,0,168,39594.5283449074,2008-05-26,12:40:49
39.985928,116.349734,0,169,39594.5283680556,2008-05-26,12:40:51
39.98592,116.349755,0,169,39594.5283912037,2008-05-26,12:40:53
39.985921,116.349779,0,170,39594.5284143519,2008-05-26,12:40:55
39.985913,116.349798,0,171,39594.5284375,2008-05-26,12:40:57
39.985914,116.349816,0,172,39594.5284606481,2008-05-26,12:40:59
39.985907,116.34984,0,173,39594.5284837963,2008-05-26,12:41:01
39.985919,116.34986,0,174,39594.5285069444,2008-05-26,12:41:03
39.985931,116.349878,0,175,39594.5285300926,2008-05-26,12:41:05
39.985941,116.349909,0,177,39594.5285532407,2008-05-26,12:41:07
39.985951,116.349939,0,178,39594.5285763889,2008-05-26,12:41:09
39.985958,116.349973,0,180,39594.528599537,2008-05-26,12:41:11
39.985948,116.350026,0,181,39594.5286226852,2008-05-26,12:41:13
39.985947,116.350076,0,183,39594.5286458333,2008-05-26,12:41:15
39.985945,116.350128,0,185,39594.5286689815,2008-05-26,12:41:17
39.985957,116.350159,0,186,39594.5286921296,2008-05-26,12:41:19
39.985932,116.350229,0,188,39594.5287152778,2008-05-26,12:41:21
39.985951,116.350246,0,189,39594.5287384259,2008-05-26,12:41:23
39.985967,116.350238,0,188,39594.5287615741,2008-05-26,12:41:25
39.985969,116.350252,0,188,39594.5287847222,2008-05-26,12:41:27
39.985968,116.350264,0,191,39594.5288078704,2008-05-26,12:41:29
39.985973,116.350269,0,192,39594.5288310185,2008-05-26,12:41:31
39.985966,116.350276,0,191,39594.5288541667,2008-05-26,12:41:33
39.985961,116.350281,0,192,39594.5288773148,2008-05-26,12:41:35
39.985961,116.350281,0,192,39594.528900463,2008-05-26,12:41:37
39.985961,116.35028,0,193,39594.5289236111,2008-05-26,12:41:39
39.985961,116.350275,0,193,39594.5289467593,2008-05-26,12:41:41
39.985965,116.35027,0,191,39594.5289699074,2008-05-26,12:41:43
39.985967,116.350287,0,190,39594.5289930556,2008-05-26,12:41:45
39.985991,116.350355,0,188,39594.5290162037,2008-05-26,12:41:47
39.985999,116.350392,0,188,39594.5290393519,2008-05-26,12:41:49
39.986001,116.350416,0,187,39594.5290625,2008-05-26,12:41:51
39.986002,116.350429,0,187,39594.5290856481,2008-05-26,12:41:53
39.986,116.350444,0,187,39594.5291087963,2008-05-26,12:41:55
39.985994,116.350446,0,187,39594.5291319444,2008-05-26,12:41:57
39.985983,116.350435,0,187,39594.5291550926,2008-05-26,12:41:59
39.98596,116.350389,0,187,39594.5291782407,2008-05-26,12:42:01
39.985907,116.350275,0,187,39594.5292013889,2008-05-26,12:42:03
39.98587,116.350055,0,187,39594.529224537,2008-05-26,12:42:05
39.985844,116.349836,0,187,39594.5292476852,2008-05-26,12:42:07
39.985838,116.349617,0,188,39594.5292708333,2008-05-26,12:42:09
39.985829,116.349381,0,188,39594.5292939815,2008-05-26,12:42:11
39.98583,116.349121,0,188,39594.5293171296,2008-05-26,12:42:13
39.985818,116.34885,0,189,39594.5293402778,2008-05-26,12:42:15
39.985822,116.348575,0,189,39594.5293634259,2008-05-26,12:42:17
39.985827,116.348287,0,189,39594.5293865741,2008-05-26,12:42:19
39.98583,116.348047,0,188,39594.5294097222,2008-05-26,12:42:21
39.985811,116.347855,0,188,39594.5294328704,2008-05-26,12:42:23
39.985797,116.347715,0,189,39594.5294560185,2008-05-26,12:42:25
39.9858,116.347635,0,188,39594.5294791667,2008-05-26,12:42:27
39.9858,116.34758,0,186,39594.5295023148,2008-05-26,12:42:29
39.985809,116.347524,0,186,39594.529525463,2008-05-26,12:42:31
39.985799,116.347495,0,185,39594.5295486111,2008-05-26,12:42:33
39.985728,116.347219,0,165,39594.5312152778,2008-05-26,12:44:57
39.985696,116.34705,0,165,39594.5312384259,2008-05-26,12:44:59
39.985684,116.346841,0,165,39594.5312615741,2008-05-26,12:45:01
39.985677,116.34661,0,165,39594.5312847222,2008-05-26,12:45:03
39.985683,116.346339,0,167,39594.5313078704,2008-05-26,12:45:05
39.985672,116.346054,0,167,39594.5313310185,2008-05-26,12:45:07
39.985665,116.345772,0,168,39594.5313541667,2008-05-26,12:45:09
39.985663,116.345491,0,169,39594.5313773148,2008-05-26,12:45:11
39.985669,116.345174,0,170,39594.531400463,2008-05-26,12:45:13
39.985669,116.344869,0,170,39594.5314236111,2008-05-26,12:45:15
39.985658,116.344568,0,171,39594.5314467593,2008-05-26,12:45:17
39.985647,116.34428,0,171,39594.5314699074,2008-05-26,12:45:19
39.985636,116.344,0,172,39594.5314930556,2008-05-26,12:45:21
39.985631,116.343724,0,172,39594.5315162037,2008-05-26,12:45:23
39.985614,116.343483,0,173,39594.5315393518,2008-05-26,12:45:25
39.985615,116.343214,0,173,39594.5315625,2008-05-26,12:45:27
39.985625,116.342961,0,173,39594.5315856481,2008-05-26,12:45:29
39.985606,116.342743,0,174,39594.5316087963,2008-05-26,12:45:31
39.985594,116.342532,0,175,39594.5316319444,2008-05-26,12:45:33
39.985591,116.342329,0,176,39594.5316550926,2008-05-26,12:45:35
39.985583,116.342082,0,177,39594.5316782407,2008-05-26,12:45:37
39.985552,116.341823,0,177,39594.5317013889,2008-05-26,12:45:39
39.985522,116.341549,0,178,39594.531724537,2008-05-26,12:45:41
39.985523,116.341253,0,179,39594.5317476852,2008-05-26,12:45:43
39.98552,116.340934,0,180,39594.5317708333,2008-05-26,12:45:45
39.985524,116.340623,0,181,39594.5317939815,2008-05-26,12:45:47
39.985533,116.340339,0,182,39594.5318171296,2008-05-26,12:45:49
39.985542,116.340081,0,183,39594.5318402778,2008-05-26,12:45:51
39.985557,116.339894,0,184,39594.5318634259,2008-05-26,12:45:53
39.985593,116.339757,0,184,39594.5318865741,2008-05-26,12:45:55
39.985617,116.339715,0,185,39594.5319097222,2008-05-26,12:45:57
39.985618,116.339806,0,184,39594.5319328704,2008-05-26,12:45:59
39.985613,116.339794,0,184,39594.5319560185,2008-05-26,12:46:01
39.985621,116.339795,0,185,39594.5319791667,2008-05-26,12:46:03
39.985617,116.339776,0,185,39594.5320023148,2008-05-26,12:46:05
39.98557,116.339739,0,186,39594.532025463,2008-05-26,12:46:07
39.985542,116.339654,0,187,39594.5320486111,2008-05-26,12:46:09
39.985523,116.339508,0,187,39594.5320717593,2008-05-26,12:46:11
39.985517,116.339333,0,188,39594.5320949074,2008-05-26,12:46:13
39.985505,116.339098,0,188,39594.5321180556,2008-05-26,12:46:15
39.98551,116.338833,0,188,39594.5321412037,2008-05-26,12:46:17
39.985505,116.338566,0,188,39594.5321643518,2008-05-26,12:46:19
39.985482,116.338266,0,189,39594.5321875,2008-05-26,12:46:21
39.985476,116.33797,0,189,39594.5322106481,2008-05-26,12:46:23
39.985474,116.337668,0,189,39594.5322337963,2008-05-26,12:46:25
39.985457,116.337369,0,189,39594.5322569444,2008-05-26,12:46:27
39.985442,116.337059,0,189,39594.5322800926,2008-05-26,12:46:29
39.985427,116.336746,0,188,39594.5323032407,2008-05-26,12:46:31
39.985417,116.33643,0,188,39594.5323263889,2008-05-26,12:46:33
39.985406,116.3361,0,188,39594.532349537,2008-05-26,12:46:35
39.985388,116.33576,0,187,39594.5323726852,2008-05-26,12:46:37
39.985379,116.33541,0,187,39594.5323958333,2008-05-26,12:46:39
39.985366,116.335062,0,187,39594.5324189815,2008-05-26,12:46:41
39.985358,116.334723,0,186,39594.5324421296,2008-05-26,12:46:43
39.985349,116.334391,0,186,39594.5324652778,2008-05-26,12:46:45
39.985333,116.334037,0,186,39594.5324884259,2008-05-26,12:46:47
39.985313,116.333654,0,185,39594.5325115741,2008-05-26,12:46:49
39.985294,116.333277,0,185,39594.5325347222,2008-05-26,12:46:51
39.985276,116.332933,0,184,39594.5325578704,2008-05-26,12:46:53
39.985269,116.332578,0,183,39594.5325810185,2008-05-26,12:46:55
39.985257,116.332252,0,183,39594.5326041667,2008-05-26,12:46:57
39.985238,116.33193,0,183,39594.5326273148,2008-05-26,12:46:59
39.985203,116.331611,0,182,39594.532650463,2008-05-26,12:47:01
39.985185,116.331309,0,182,39594.5326736111,2008-05-26,12:47:03
39.985159,116.33103,0,181,39594.5326967593,2008-05-26,12:47:05
39.985136,116.330739,0,180,39594.5327199074,2008-05-26,12:47:07
39.985113,116.330453,0,179,39594.5327430556,2008-05-26,12:47:09
39.985086,116.330167,0,178,39594.5327662037,2008-05-26,12:47:11
39.985068,116.329871,0,177,39594.5327893518,2008-05-26,12:47:13
39.985043,116.329568,0,175,39594.5328125,2008-05-26,12:47:15
39.985029,116.329289,0,175,39594.5328356481,2008-05-26,12:47:17
39.985011,116.329108,0,175,39594.5328587963,2008-05-26,12:47:19
39.984997,116.328864,0,176,39594.5328819444,2008-05-26,12:47:21
39.984983,116.328606,0,176,39594.5329050926,2008-05-26,12:47:23
39.984981,116.328336,0,175,39594.5329282407,2008-05-26,12:47:25
39.98498,116.328072,0,174,39594.5329513889,2008-05-26,12:47:27
39.984985,116.327825,0,173,39594.532974537,2008-05-26,12:47:29
39.984991,116.327611,0,172,39594.5329976852,2008-05-26,12:47:31
39.985001,116.327451,0,171,39594.5330208333,2008-05-26,12:47:33
39.984945,116.327144,0,154,39594.5340162037,2008-05-26,12:48:59
39.984924,116.326925,0,153,39594.5340393518,2008-05-26,12:49:01
39.984916,116.326646,0,152,39594.5340625,2008-05-26,12:49:03
39.984914,116.326387,0,151,39594.5340856481,2008-05-26,12:49:05
39.9849,116.326134,0,150,39594.5341087963,2008-05-26,12:49:07
39.984892,116.325877,0,150,39594.5341319444,2008-05-26,12:49:09
39.984887,116.325608,0,149,39594.5341550926,2008-05-26,12:49:11
39.984892,116.32535,0,149,39594.5341782407,2008-05-26,12:49:13
39.984894,116.325125,0,148,39594.5342013889,2008-05-26,12:49:15
39.984892,116.324957,0,148,39594.534224537,2008-05-26,12:49:17
39.984897,116.324834,0,147,39594.5342476852,2008-05-26,12:49:19
39.984924,116.324823,0,147,39594.5342708333,2008-05-26,12:49:21
39.984945,116.324847,0,146,39594.5342939815,2008-05-26,12:49:23
39.984945,116.324823,0,145,39594.5343171296,2008-05-26,12:49:25
39.98493,116.324797,0,142,39594.5343402778,2008-05-26,12:49:27
39.98493,116.324795,0,142,39594.5343634259,2008-05-26,12:49:29
39.984929,116.324789,0,142,39594.5343865741,2008-05-26,12:49:31
39.984927,116.324772,0,141,39594.5344097222,2008-05-26,12:49:33
39.984905,116.324616,0,139,39594.5344328704,2008-05-26,12:49:35
39.984888,116.324467,0,138,39594.5344560185,2008-05-26,12:49:37
39.984864,116.324246,0,135,39594.5344791667,2008-05-26,12:49:39
39.984855,116.324055,0,133,39594.5345023148,2008-05-26,12:49:41
39.984839,116.323856,0,132,39594.534525463,2008-05-26,12:49:43
39.984829,116.323648,0,131,39594.5345486111,2008-05-26,12:49:45
39.984816,116.323404,0,128,39594.5345717593,2008-05-26,12:49:47
39.984791,116.323148,0,126,39594.5345949074,2008-05-26,12:49:49
39.984767,116.322887,0,126,39594.5346180556,2008-05-26,12:49:51
39.984756,116.322627,0,124,39594.5346412037,2008-05-26,12:49:53
39.984742,116.322362,0,122,39594.5346643519,2008-05-26,12:49:55
39.984731,116.322079,0,119,39594.5346875,2008-05-26,12:49:57
39.984716,116.321818,0,117,39594.5347106481,2008-05-26,12:49:59
39.984706,116.32154,0,113,39594.5347337963,2008-05-26,12:50:01
39.984709,116.32126,0,109,39594.5347569444,2008-05-26,12:50:03
39.984693,116.320994,0,108,39594.5347800926,2008-05-26,12:50:05
39.984677,116.320687,0,106,39594.5348032407,2008-05-26,12:50:07
39.984657,116.320388,0,108,39594.5348263889,2008-05-26,12:50:09
39.984659,116.320089,0,108,39594.534849537,2008-05-26,12:50:11
39.984649,116.319747,0,106,39594.5348726852,2008-05-26,12:50:13
39.984642,116.319425,0,103,39594.5348958333,2008-05-26,12:50:15
39.984648,116.319112,0,100,39594.5349189815,2008-05-26,12:50:17
39.984642,116.318815,0,98,39594.5349421296,2008-05-26,12:50:19
39.984639,116.3185,0,93,39594.5349652778,2008-05-26,12:50:21
39.984622,116.318202,0,89,39594.5349884259,2008-05-26,12:50:23
39.984606,116.317919,0,85,39594.5350115741,2008-05-26,12:50:25
39.984591,116.31764,0,83,39594.5350347222,2008-05-26,12:50:27
39.984577,116.317365,0,83,39594.5350578704,2008-05-26,12:50:29
39.984573,116.317089,0,82,39594.5350810185,2008-05-26,12:50:31
39.984569,116.316825,0,80,39594.5351041667,2008-05-26,12:50:33
39.984545,116.316577,0,81,39594.5351273148,2008-05-26,12:50:35
39.984534,116.316321,0,83,39594.535150463,2008-05-26,12:50:37
39.984533,116.316057,0,81,39594.5351736111,2008-05-26,12:50:39
39.984537,116.315797,0,80,39594.5351967593,2008-05-26,12:50:41
39.984539,116.315554,0,81,39594.5352199074,2008-05-26,12:50:43
39.984548,116.315321,0,78,39594.5352430556,2008-05-26,12:50:45
39.984543,116.315084,0,75,39594.5352662037,2008-05-26,12:50:47
39.984547,116.314869,0,73,39594.5352893519,2008-05-26,12:50:49
39.984554,116.314675,0,72,39594.5353125,2008-05-26,12:50:51
39.984553,116.31452,0,74,39594.5353356482,2008-05-26,12:50:53
39.984538,116.314347,0,73,39594.5353587963,2008-05-26,12:50:55
39.98453,116.314195,0,77,39594.5353819444,2008-05-26,12:50:57
39.984515,116.314012,0,77,39594.5354050926,2008-05-26,12:50:59
39.984495,116.313823,0,79,39594.5354282407,2008-05-26,12:51:01
39.984477,116.313613,0,78,39594.5354513889,2008-05-26,12:51:03
39.984473,116.313413,0,79,39594.535474537,2008-05-26,12:51:05
39.984483,116.313221,0,82,39594.5354976852,2008-05-26,12:51:07
39.984471,116.313017,0,87,39594.5355208333,2008-05-26,12:51:09
39.984462,116.312809,0,92,39594.5355439815,2008-05-26,12:51:11
39.984462,116.312587,0,100,39594.5355671296,2008-05-26,12:51:13
39.984457,116.312373,0,109,39594.5355902778,2008-05-26,12:51:15
39.98445,116.312165,0,117,39594.5356134259,2008-05-26,12:51:17
39.984439,116.311945,0,133,39594.5356365741,2008-05-26,12:51:19
39.984454,116.311704,0,128,39594.5356597222,2008-05-26,12:51:21
39.984448,116.311489,0,133,39594.5356828704,2008-05-26,12:51:23
39.984454,116.311289,0,129,39594.5357060185,2008-05-26,12:51:25
39.984457,116.311101,0,124,39594.5357291667,2008-05-26,12:51:27
39.984462,116.310934,0,124,39594.5357523148,2008-05-26,12:51:29
39.984464,116.310772,0,122,39594.535775463,2008-05-26,12:51:31
39.984468,116.310622,0,121,39594.5357986111,2008-05-26,12:51:33
39.984453,116.310505,0,127,39594.5358217593,2008-05-26,12:51:35
39.984454,116.310396,0,124,39594.5358449074,2008-05-26,12:51:37
39.98449,116.310334,0,123,39594.5358680556,2008-05-26,12:51:39
39.984533,116.310285,0,119,39594.5358912037,2008-05-26,12:51:41
39.984626,116.310246,0,114,39594.5359143519,2008-05-26,12:51:43
39.984731,116.310243,0,112,39594.5359375,2008-05-26,12:51:45
39.984852,116.31025,0,110,39594.5359606481,2008-05-26,12:51:47
39.985043,116.310244,0,115,39594.5359837963,2008-05-26,12:51:49
39.985232,116.310215,0,101,39594.5360069444,2008-05-26,12:51:51
39.985409,116.310196,0,94,39594.5360300926,2008-05-26,12:51:53
39.985599,116.310189,0,88,39594.5360532407,2008-05-26,12:51:55
39.985781,116.310203,0,82,39594.5360763889,2008-05-26,12:51:57
39.985944,116.310208,0,77,39594.536099537,2008-05-26,12:51:59
39.98609,116.310216,0,66,39594.5361226852,2008-05-26,12:52:01
39.986203,116.310209,0,60,39594.5361458333,2008-05-26,12:52:03
39.986271,116.310207,0,52,39594.5361689815,2008-05-26,12:52:05
39.986302,116.310225,0,42,39594.5361921296,2008-05-26,12:52:07
39.986298,116.310222,0,42,39594.5362152778,2008-05-26,12:52:09
39.986301,116.310216,0,47,39594.5362384259,2008-05-26,12:52:11
39.986301,116.310217,0,46,39594.5362615741,2008-05-26,12:52:13
39.9863,116.310221,0,46,39594.5362847222,2008-05-26,12:52:15
39.9863,116.310226,0,46,39594.5363078704,2008-05-26,12:52:17
39.986299,116.310227,0,46,39594.5363310185,2008-05-26,12:52:19
39.986299,116.310226,0,46,39594.5363541667,2008-05-26,12:52:21
39.9863,116.310224,0,46,39594.5363773148,2008-05-26,12:52:23
39.986326,116.310204,0,45,39594.536400463,2008-05-26,12:52:25
39.986398,116.310147,0,48,39594.5364236111,2008-05-26,12:52:27
39.986514,116.310092,0,55,39594.5364467593,2008-05-26,12:52:29
39.986633,116.310077,0,56,39594.5364699074,2008-05-26,12:52:31
39.986767,116.310079,0,57,39594.5364930556,2008-05-26,12:52:33
39.98689,116.310178,0,54,39594.5365162037,2008-05-26,12:52:35
39.987015,116.310232,0,52,39594.5365393519,2008-05-26,12:52:37
39.987169,116.310239,0,50,39594.5365625,2008-05-26,12:52:39
39.987363,116.3102,0,50,39594.5365856481,2008-05-26,12:52:41
39.987534,116.310193,0,49,39594.5366087963,2008-05-26,12:52:43
39.987693,116.310187,0,49,39594.5366319444,2008-05-26,12:52:45
39.987852,116.310188,0,51,39594.5366550926,2008-05-26,12:52:47
39.987999,116.310183,0,52,39594.5366782407,2008-05-26,12:52:49
39.988121,116.310183,0,52,39594.5367013889,2008-05-26,12:52:51
39.988204,116.310194,0,53,39594.536724537,2008-05-26,12:52:53
39.988249,116.3102,0,54,39594.5367476852,2008-05-26,12:52:55
39.988266,116.310199,0,55,39594.5367708333,2008-05-26,12:52:57
39.988274,116.3102,0,54,39594.5367939815,2008-05-26,12:52:59
39.988275,116.310201,0,54,39594.5368171296,2008-05-26,12:53:01
39.988274,116.310202,0,55,39594.5368402778,2008-05-26,12:53:03
39.988273,116.310202,0,55,39594.5368634259,2008-05-26,12:53:05
39.988277,116.3102,0,56,39594.5368865741,2008-05-26,12:53:07
39.988287,116.310195,0,57,39594.5369097222,2008-05-26,12:53:09
39.988298,116.310199,0,57,39594.5369328704,2008-05-26,12:53:11
39.988311,116.310198,0,58,39594.5369560185,2008-05-26,12:53:13
39.988395,116.310036,0,75,39594.5369791667,2008-05-26,12:53:15
39.988412,116.310036,0,77,39594.5370023148,2008-05-26,12:53:17
39.98844,116.310041,0,74,39594.537025463,2008-05-26,12:53:19
39.988458,116.310043,0,82,39594.5370486111,2008-05-26,12:53:21
39.988485,116.310031,0,86,39594.5370717593,2008-05-26,12:53:23
39.988518,116.310051,0,94,39594.5370949074,2008-05-26,12:53:25
39.988542,116.310042,0,98,39594.5371180556,2008-05-26,12:53:27
39.988565,116.310034,0,98,39594.5371412037,2008-05-26,12:53:29
39.988592,116.310034,0,99,39594.5371643519,2008-05-26,12:53:31
39.988613,116.310021,0,102,39594.5371875,2008-05-26,12:53:33
39.988632,116.310039,0,103,39594.5372106481,2008-05-26,12:53:35
39.98865,116.310021,0,108,39594.5372337963,2008-05-26,12:53:37
39.988669,116.310016,0,107,39594.5372569444,2008-05-26,12:53:39
39.988686,116.310032,0,105,39594.5372800926,2008-05-26,12:53:41
39.988698,116.310029,0,106,39594.5373032407,2008-05-26,12:53:43
39.988719,116.310023,0,105,39594.5373263889,2008-05-26,12:53:45
39.988744,116.310006,0,106,39594.537349537,2008-05-26,12:53:47
39.988761,116.310007,0,108,39594.5373726852,2008-05-26,12:53:49
39.98878,116.309998,0,107,39594.5373958333,2008-05-26,12:53:51
39.988812,116.309986,0,111,39594.5374189815,2008-05-26,12:53:53
39.988828,116.309982,0,111,39594.5374421296,2008-05-26,12:53:55
39.988839,116.309986,0,114,39594.5374652778,2008-05-26,12:53:57
39.988863,116.309988,0,117,39594.5374884259,2008-05-26,12:53:59
39.988875,116.309983,0,117,39594.5375115741,2008-05-26,12:54:01
39.988882,116.309978,0,119,39594.5375347222,2008-05-26,12:54:03
39.988896,116.309973,0,122,39594.5375578704,2008-05-26,12:54:05
39.988917,116.309981,0,123,39594.5375810185,2008-05-26,12:54:07
39.98894,116.309976,0,126,39594.5376041667,2008-05-26,12:54:09
39.988968,116.309983,0,126,39594.5376273148,2008-05-26,12:54:11
39.988997,116.31,0,125,39594.537650463,2008-05-26,12:54:13
39.989007,116.310012,0,126,39594.5376736111,2008-05-26,12:54:15
39.989022,116.310022,0,129,39594.5376967593,2008-05-26,12:54:17
39.98904,116.310014,0,128,39594.5377199074,2008-05-26,12:54:19
39.989057,116.310008,0,125,39594.5377430556,2008-05-26,12:54:21
39.989077,116.310001,0,126,39594.5377662037,2008-05-26,12:54:23
39.989087,116.309994,0,129,39594.5377893519,2008-05-26,12:54:25
39.989099,116.31,0,132,39594.5378125,2008-05-26,12:54:27
39.989113,116.30999,0,134,39594.5378356481,2008-05-26,12:54:29
39.989124,116.309969,0,132,39594.5378587963,2008-05-26,12:54:31
39.989131,116.309987,0,137,39594.5378819444,2008-05-26,12:54:33
39.989131,116.309989,0,140,39594.5379050926,2008-05-26,12:54:35
39.989139,116.310011,0,139,39594.5379282407,2008-05-26,12:54:37
39.989141,116.310029,0,140,39594.5379513889,2008-05-26,12:54:39
39.989149,116.310044,0,141,39594.537974537,2008-05-26,12:54:41
39.989161,116.310049,0,142,39594.5379976852,2008-05-26,12:54:43
39.989175,116.310049,0,144,39594.5380208333,2008-05-26,12:54:45
39.989191,116.310045,0,144,39594.5380439815,2008-05-26,12:54:47
39.989203,116.310028,0,146,39594.5380671296,2008-05-26,12:54:49
39.989226,116.31002,0,145,39594.5380902778,2008-05-26,12:54:51
39.989266,116.310041,0,149,39594.5381134259,2008-05-26,12:54:53
39.989282,116.310047,0,150,39594.5381365741,2008-05-26,12:54:55
39.989325,116.310059,0,148,39594.5381597222,2008-05-26,12:54:57
39.989327,116.310009,0,146,39594.5381828704,2008-05-26,12:54:59
39.989323,116.309956,0,152,39594.5382060185,2008-05-26,12:55:01
39.989322,116.309925,0,152,39594.5382291667,2008-05-26,12:55:03
39.989325,116.309897,0,153,39594.5382523148,2008-05-26,12:55:05
39.989331,116.309854,0,157,39594.538275463,2008-05-26,12:55:07
39.989343,116.309829,0,157,39594.5382986111,2008-05-26,12:55:09
39.989344,116.309798,0,160,39594.5383217593,2008-05-26,12:55:11
39.989355,116.309761,0,161,39594.5383449074,2008-05-26,12:55:13
39.989348,116.309722,0,166,39594.5383680556,2008-05-26,12:55:15
39.989342,116.309697,0,165,39594.5383912037,2008-05-26,12:55:17
39.989347,116.309675,0,160,39594.5384143519,2008-05-26,12:55:19
39.989345,116.309641,0,157,39594.5384375,2008-05-26,12:55:21
39.989331,116.309603,0,153,39594.5384606481,2008-05-26,12:55:23
39.989314,116.309578,0,150,39594.5384837963,2008-05-26,12:55:25
39.98929,116.309557,0,145,39594.5385069444,2008-05-26,12:55:27
39.989269,116.309565,0,142,39594.5385300926,2008-05-26,12:55:29
39.98925,116.309573,0,142,39594.5385532407,2008-05-26,12:55:31
39.989232,116.309583,0,143,39594.5385763889,2008-05-26,12:55:33
39.989226,116.309579,0,142,39594.538599537,2008-05-26,12:55:35
39.989219,116.309581,0,141,39594.5386226852,2008-05-26,12:55:37
39.989208,116.309577,0,141,39594.5386458333,2008-05-26,12:55:39
39.989192,116.309581,0,136,39594.5386689815,2008-05-26,12:55:41
39.989178,116.309591,0,132,39594.5386921296,2008-05-26,12:55:43
39.98917,116.30959,0,132,39594.5387152778,2008-05-26,12:55:45
39.989154,116.309593,0,131,39594.5387384259,2008-05-26,12:55:47
39.989143,116.309584,0,131,39594.5387615741,2008-05-26,12:55:49
39.989135,116.309573,0,129,39594.5387847222,2008-05-26,12:55:51
39.989115,116.309561,0,128,39594.5388078704,2008-05-26,12:55:53
39.989093,116.309552,0,129,39594.5388310185,2008-05-26,12:55:55
39.989067,116.309543,0,131,39594.5388541667,2008-05-26,12:55:57
39.989043,116.309537,0,132,39594.5388773148,2008-05-26,12:55:59
39.989013,116.309529,0,133,39594.538900463,2008-05-26,12:56:01
39.988997,116.309531,0,133,39594.5389236111,2008-05-26,12:56:03
39.988978,116.309543,0,132,39594.5389467593,2008-05-26,12:56:05
39.988953,116.309548,0,133,39594.5389699074,2008-05-26,12:56:07
39.988936,116.309557,0,134,39594.5389930556,2008-05-26,12:56:09
39.988919,116.309568,0,135,39594.5390162037,2008-05-26,12:56:11
39.988896,116.309586,0,136,39594.5390393519,2008-05-26,12:56:13
39.988874,116.309603,0,138,39594.5390625,2008-05-26,12:56:15
39.988861,116.309605,0,139,39594.5390856481,2008-05-26,12:56:17
39.988844,116.309587,0,142,39594.5391087963,2008-05-26,12:56:19
39.988842,116.309561,0,144,39594.5391319444,2008-05-26,12:56:21
39.988839,116.309524,0,147,39594.5391550926,2008-05-26,12:56:23
39.988852,116.309478,0,146,39594.5391782407,2008-05-26,12:56:25
39.988864,116.309445,0,147,39594.5392013889,2008-05-26,12:56:27
39.988871,116.309422,0,149,39594.539224537,2008-05-26,12:56:29
39.988872,116.309401,0,150,39594.5392476852,2008-05-26,12:56:31
39.988859,116.309383,0,151,39594.5392708333,2008-05-26,12:56:33
39.988851,116.309372,0,150,39594.5392939815,2008-05-26,12:56:35
39.988871,116.309341,0,150,39594.5393171296,2008-05-26,12:56:37
39.988881,116.309306,0,152,39594.5393402778,2008-05-26,12:56:39
39.988882,116.309281,0,153,39594.5393634259,2008-05-26,12:56:41
39.988866,116.309241,0,150,39594.5393865741,2008-05-26,12:56:43
39.988857,116.309234,0,145,39594.5394097222,2008-05-26,12:56:45
39.988859,116.309206,0,145,39594.5394328704,2008-05-26,12:56:47
39.988853,116.309174,0,142,39594.5394560185,2008-05-26,12:56:49
39.988852,116.30915,0,142,39594.5394791667,2008-05-26,12:56:51
39.98885,116.309129,0,141,39594.5395023148,2008-05-26,12:56:53
39.988852,116.3091,0,140,39594.539525463,2008-05-26,12:56:55
39.988858,116.309076,0,140,39594.5395486111,2008-05-26,12:56:57
39.988863,116.309055,0,138,39594.5395717593,2008-05-26,12:56:59
39.988865,116.309033,0,138,39594.5395949074,2008-05-26,12:57:01
39.988871,116.309008,0,140,39594.5396180556,2008-05-26,12:57:03
39.988866,116.308984,0,139,39594.5396412037,2008-05-26,12:57:05
39.988862,116.308973,0,141,39594.5396643518,2008-05-26,12:57:07
39.988848,116.308956,0,143,39594.5396875,2008-05-26,12:57:09
39.988848,116.308927,0,142,39594.5397106481,2008-05-26,12:57:11
39.988857,116.308902,0,143,39594.5397337963,2008-05-26,12:57:13
39.988861,116.308874,0,144,39594.5397569444,2008-05-26,12:57:15
39.988862,116.30884,0,143,39594.5397800926,2008-05-26,12:57:17
39.988858,116.308821,0,143,39594.5398032407,2008-05-26,12:57:19
39.988849,116.308793,0,144,39594.5398263889,2008-05-26,12:57:21
39.988837,116.308764,0,143,39594.539849537,2008-05-26,12:57:23
39.988838,116.308738,0,141,39594.5398726852,2008-05-26,12:57:25
39.988839,116.308723,0,140,39594.5398958333,2008-05-26,12:57:27
39.988844,116.308702,0,141,39594.5399189815,2008-05-26,12:57:29
39.988843,116.308684,0,139,39594.5399421296,2008-05-26,12:57:31
39.988839,116.30866,0,137,39594.5399652778,2008-05-26,12:57:33
39.988845,116.308624,0,139,39594.5399884259,2008-05-26,12:57:35
39.988842,116.308598,0,138,39594.5400115741,2008-05-26,12:57:37
39.988842,116.308575,0,136,39594.5400347222,2008-05-26,12:57:39
39.988839,116.30855,0,136,39594.5400578704,2008-05-26,12:57:41
39.988837,116.308522,0,134,39594.5400810185,2008-05-26,12:57:43
39.98884,116.308496,0,136,39594.5401041667,2008-05-26,12:57:45
39.988836,116.308462,0,138,39594.5401273148,2008-05-26,12:57:47
39.988837,116.308435,0,137,39594.540150463,2008-05-26,12:57:49
39.988834,116.30842,0,136,39594.5401736111,2008-05-26,12:57:51
39.988842,116.3084,0,135,39594.5401967593,2008-05-26,12:57:53
39.98884,116.308375,0,133,39594.5402199074,2008-05-26,12:57:55
39.988829,116.308347,0,130,39594.5402430556,2008-05-26,12:57:57
39.988821,116.30833,0,131,39594.5402662037,2008-05-26,12:57:59
39.988827,116.308301,0,132,39594.5402893518,2008-05-26,12:58:01
39.988828,116.308287,0,132,39594.5403125,2008-05-26,12:58:03
39.988821,116.308258,0,129,39594.5403356481,2008-05-26,12:58:05
39.988828,116.308227,0,131,39594.5403587963,2008-05-26,12:58:07
39.988822,116.308201,0,131,39594.5403819444,2008-05-26,12:58:09
39.988825,116.308175,0,134,39594.5404050926,2008-05-26,12:58:11
39.988826,116.308147,0,136,39594.5404282407,2008-05-26,12:58:13
39.988826,116.308115,0,137,39594.5404513889,2008-05-26,12:58:15
39.988827,116.308081,0,139,39594.540474537,2008-05-26,12:58:17
39.988827,116.308048,0,133,39594.5404976852,2008-05-26,12:58:19
39.988828,116.30803,0,133,39594.5405208333,2008-05-26,12:58:21
39.988824,116.308,0,135,39594.5405439815,2008-05-26,12:58:23
39.988819,116.307978,0,133,39594.5405671296,2008-05-26,12:58:25
39.988815,116.307963,0,133,39594.5405902778,2008-05-26,12:58:27
39.988811,116.30793,0,133,39594.5406134259,2008-05-26,12:58:29
39.988807,116.307904,0,134,39594.5406365741,2008-05-26,12:58:31
39.988804,116.307881,0,133,39594.5406597222,2008-05-26,12:58:33
39.988804,116.307853,0,133,39594.5406828704,2008-05-26,12:58:35
39.9888,116.307835,0,134,39594.5407060185,2008-05-26,12:58:37
39.988793,116.307811,0,132,39594.5407291667,2008-05-26,12:58:39
39.988796,116.307791,0,132,39594.5407523148,2008-05-26,12:58:41
39.988799,116.307767,0,133,39594.540775463,2008-05-26,12:58:43
39.988796,116.307746,0,133,39594.5407986111,2008-05-26,12:58:45
39.988791,116.307711,0,133,39594.5408217593,2008-05-26,12:58:47
39.988781,116.307684,0,132,39594.5408449074,2008-05-26,12:58:49
39.988772,116.307656,0,132,39594.5408680556,2008-05-26,12:58:51
39.988767,116.307635,0,133,39594.5408912037,2008-05-26,12:58:53
39.988776,116.307614,0,134,39594.5409143518,2008-05-26,12:58:55
39.988778,116.307581,0,134,39594.5409375,2008-05-26,12:58:57
39.988774,116.307555,0,135,39594.5409606481,2008-05-26,12:58:59
39.988783,116.307523,0,134,39594.5409837963,2008-05-26,12:59:01
39.988791,116.307496,0,136,39594.5410069444,2008-05-26,12:59:03
39.988798,116.307465,0,138,39594.5410300926,2008-05-26,12:59:05
39.9888,116.307442,0,140,39594.5410532407,2008-05-26,12:59:07
39.988805,116.307409,0,141,39594.5410763889,2008-05-26,12:59:09
39.988797,116.307381,0,143,39594.541099537,2008-05-26,12:59:11
39.988799,116.307353,0,144,39594.5411226852,2008-05-26,12:59:13
39.988797,116.307326,0,146,39594.5411458333,2008-05-26,12:59:15
39.98879,116.307303,0,146,39594.5411689815,2008-05-26,12:59:17
39.988776,116.307285,0,148,39594.5411921296,2008-05-26,12:59:19
39.988766,116.307259,0,150,39594.5412152778,2008-05-26,12:59:21
39.988768,116.307229,0,151,39594.5412384259,2008-05-26,12:59:23
39.988767,116.307197,0,154,39594.5412615741,2008-05-26,12:59:25
39.988762,116.307164,0,156,39594.5412847222,2008-05-26,12:59:27
39.98876,116.307131,0,157,39594.5413078704,2008-05-26,12:59:29
39.988643,116.307179,0,172,39594.5413310185,2008-05-26,12:59:31
39.988666,116.307177,0,182,39594.5413541667,2008-05-26,12:59:33
39.988697,116.307131,0,180,39594.5413773148,2008-05-26,12:59:35
39.988739,116.307075,0,177,39594.541400463,2008-05-26,12:59:37
39.988753,116.307038,0,176,39594.5414236111,2008-05-26,12:59:39
39.98878,116.307,0,177,39594.5414467593,2008-05-26,12:59:41
39.98878,116.306961,0,175,39594.5414699074,2008-05-26,12:59:43
39.988779,116.306937,0,177,39594.5414930556,2008-05-26,12:59:45
39.988785,116.306903,0,181,39594.5415162037,2008-05-26,12:59:47
39.988787,116.306872,0,181,39594.5415393518,2008-05-26,12:59:49
39.988794,116.30685,0,180,39594.5415625,2008-05-26,12:59:51
39.988795,116.306829,0,180,39594.5415856481,2008-05-26,12:59:53
39.988792,116.306805,0,182,39594.5416087963,2008-05-26,12:59:55
39.988777,116.306772,0,182,39594.5416319444,2008-05-26,12:59:57
39.988787,116.306738,0,182,39594.5416550926,2008-05-26,12:59:59
39.988773,116.306705,0,180,39594.5416782407,2008-05-26,13:00:01
39.988763,116.306682,0,180,39594.5417013889,2008-05-26,13:00:03
39.988765,116.306667,0,174,39594.541724537,2008-05-26,13:00:05
39.988767,116.306637,0,174,39594.5417476852,2008-05-26,13:00:07
39.988767,116.306615,0,173,39594.5417708333,2008-05-26,13:00:09
39.988772,116.306591,0,173,39594.5417939815,2008-05-26,13:00:11
39.988773,116.306537,0,175,39594.5418171296,2008-05-26,13:00:13
39.988778,116.306514,0,175,39594.5418402778,2008-05-26,13:00:15
39.988788,116.306501,0,174,39594.5418634259,2008-05-26,13:00:17
39.988803,116.306501,0,173,39594.5418865741,2008-05-26,13:00:19
39.988821,116.30648,0,173,39594.5419097222,2008-05-26,13:00:21
39.988844,116.306464,0,172,39594.5419328704,2008-05-26,13:00:23
39.988919,116.306485,0,178,39594.5419560185,2008-05-26,13:00:25
39.988946,116.306485,0,178,39594.5419791667,2008-05-26,13:00:27
39.98896,116.306501,0,175,39594.5420023148,2008-05-26,13:00:29
39.988989,116.306506,0,175,39594.542025463,2008-05-26,13:00:31
39.989005,116.306515,0,169,39594.5420486111,2008-05-26,13:00:33
39.989022,116.30652,0,170,39594.5420717593,2008-05-26,13:00:35
39.989033,116.306518,0,172,39594.5420949074,2008-05-26,13:00:37
39.989051,116.306525,0,170,39594.5421180556,2008-05-26,13:00:39
39.989063,116.30653,0,165,39594.5421412037,2008-05-26,13:00:41
39.98907,116.306533,0,162,39594.5421643518,2008-05-26,13:00:43
39.989089,116.306537,0,158,39594.5421875,2008-05-26,13:00:45
39.989083,116.306532,0,154,39594.5422106481,2008-05-26,13:00:47
39.989094,116.306542,0,150,39594.5422337963,2008-05-26,13:00:49
39.989116,116.30654,0,141,39594.5422569444,2008-05-26,13:00:51
39.989133,116.306541,0,140,39594.5422800926,2008-05-26,13:00:53
39.989154,116.306537,0,141,39594.5423032407,2008-05-26,13:00:55
39.989171,116.306536,0,136,39594.5423263889,2008-05-26,13:00:57
39.989186,116.306537,0,138,39594.542349537,2008-05-26,13:00:59
39.989201,116.306535,0,136,39594.5423726852,2008-05-26,13:01:01
39.989229,116.306539,0,134,39594.5423958333,2008-05-26,13:01:03
39.989251,116.306528,0,137,39594.5424189815,2008-05-26,13:01:05
39.989266,116.306524,0,137,39594.5424421296,2008-05-26,13:01:07
39.989288,116.306512,0,135,39594.5424652778,2008-05-26,13:01:09
39.989308,116.30651,0,135,39594.5424884259,2008-05-26,13:01:11
39.989329,116.306493,0,134,39594.5425115741,2008-05-26,13:01:13
39.989351,116.306488,0,131,39594.5425347222,2008-05-26,13:01:15
39.989372,116.306478,0,130,39594.5425578704,2008-05-26,13:01:17
39.989401,116.306463,0,139,39594.5425810185,2008-05-26,13:01:19
39.989429,116.306455,0,136,39594.5426041667,2008-05-26,13:01:21
39.98945,116.306455,0,136,39594.5426273148,2008-05-26,13:01:23
39.989465,116.306455,0,135,39594.542650463,2008-05-26,13:01:25
39.989485,116.306467,0,134,39594.5426736111,2008-05-26,13:01:27
39.989508,116.306468,0,136,39594.5426967593,2008-05-26,13:01:29
39.989528,116.306464,0,138,39594.5427199074,2008-05-26,13:01:31
39.989536,116.306467,0,134,39594.5427430556,2008-05-26,13:01:33
39.989565,116.306465,0,133,39594.5427662037,2008-05-26,13:01:35
39.989602,116.306474,0,134,39594.5427893519,2008-05-26,13:01:37
39.989614,116.306485,0,134,39594.5428125,2008-05-26,13:01:39
39.989632,116.306487,0,136,39594.5428356482,2008-05-26,13:01:41
39.989655,116.306479,0,139,39594.5428587963,2008-05-26,13:01:43
39.989683,116.306477,0,140,39594.5428819444,2008-05-26,13:01:45
39.989703,116.306473,0,138,39594.5429050926,2008-05-26,13:01:47
39.989722,116.306474,0,137,39594.5429282407,2008-05-26,13:01:49
39.989741,116.306475,0,130,39594.5429513889,2008-05-26,13:01:51
39.989758,116.306481,0,127,39594.542974537,2008-05-26,13:01:53
39.989778,116.306493,0,127,39594.5429976852,2008-05-26,13:01:55
39.989795,116.306489,0,125,39594.5430208333,2008-05-26,13:01:57
39.989821,116.306487,0,127,39594.5430439815,2008-05-26,13:01:59
39.989839,116.306487,0,125,39594.5430671296,2008-05-26,13:02:01
39.989856,116.306495,0,120,39594.5430902778,2008-05-26,13:02:03
39.98987,116.306499,0,115,39594.5431134259,2008-05-26,13:02:05
39.989891,116.306489,0,112,39594.5431365741,2008-05-26,13:02:07
39.98991,116.306482,0,112,39594.5431597222,2008-05-26,13:02:09
39.989922,116.306477,0,112,39594.5431828704,2008-05-26,13:02:11
39.989938,116.30647,0,112,39594.5432060185,2008-05-26,13:02:13
39.989961,116.306478,0,111,39594.5432291667,2008-05-26,13:02:15
39.989987,116.30649,0,111,39594.5432523148,2008-05-26,13:02:17
39.989996,116.306501,0,109,39594.543275463,2008-05-26,13:02:19
39.990001,116.306509,0,111,39594.5432986111,2008-05-26,13:02:21
39.99001,116.306511,0,111,39594.5433217593,2008-05-26,13:02:23
39.99002,116.306517,0,113,39594.5433449074,2008-05-26,13:02:25
39.990035,116.306517,0,113,39594.5433680556,2008-05-26,13:02:27
39.990045,116.306514,0,113,39594.5433912037,2008-05-26,13:02:29
39.990108,116.30648,0,111,39594.5434143519,2008-05-26,13:02:31
39.990141,116.306467,0,111,39594.5434375,2008-05-26,13:02:33
39.990159,116.306463,0,113,39594.5434606481,2008-05-26,13:02:35
39.990184,116.306451,0,112,39594.5434837963,2008-05-26,13:02:37
39.990189,116.306429,0,108,39594.5435069444,2008-05-26,13:02:39
39.990206,116.306408,0,111,39594.5435300926,2008-05-26,13:02:41
39.990227,116.306385,0,113,39594.5435532407,2008-05-26,13:02:43
39.990241,116.306364,0,113,39594.5435763889,2008-05-26,13:02:45
39.990268,116.306342,0,113,39594.543599537,2008-05-26,13:02:47
39.990284,116.306312,0,113,39594.5436226852,2008-05-26,13:02:49
39.990291,116.306288,0,113,39594.5436458333,2008-05-26,13:02:51
39.99029,116.306268,0,113,39594.5436689815,2008-05-26,13:02:53
39.990281,116.306236,0,114,39594.5436921296,2008-05-26,13:02:55
39.990281,116.306209,0,114,39594.5437152778,2008-05-26,13:02:57
39.990266,116.306184,0,115,39594.5437384259,2008-05-26,13:02:59
39.990277,116.306163,0,116,39594.5437615741,2008-05-26,13:03:01
39.990273,116.306142,0,118,39594.5437847222,2008-05-26,13:03:03
39.990298,116.306105,0,122,39594.5438078704,2008-05-26,13:03:05
39.990316,116.306063,0,124,39594.5438310185,2008-05-26,13:03:07
39.990308,116.306028,0,125,39594.5438541667,2008-05-26,13:03:09
39.990294,116.305993,0,126,39594.5438773148,2008-05-26,13:03:11
39.990279,116.305974,0,125,39594.543900463,2008-05-26,13:03:13
39.990282,116.305948,0,124,39594.5439236111,2008-05-26,13:03:15
39.990269,116.305929,0,123,39594.5439467593,2008-05-26,13:03:17
39.990271,116.305896,0,122,39594.5439699074,2008-05-26,13:03:19
39.990289,116.305853,0,122,39594.5439930556,2008-05-26,13:03:21
39.990283,116.305829,0,121,39594.5440162037,2008-05-26,13:03:23
39.990283,116.305805,0,121,39594.5440393519,2008-05-26,13:03:25
39.990282,116.305782,0,120,39594.5440625,2008-05-26,13:03:27
39.990286,116.305759,0,118,39594.5440856481,2008-05-26,13:03:29
39.990305,116.30575,0,117,39594.5441087963,2008-05-26,13:03:31
39.990316,116.305748,0,116,39594.5441319444,2008-05-26,13:03:33
39.990313,116.305757,0,115,39594.5441550926,2008-05-26,13:03:35
39.990313,116.305771,0,114,39594.5441782407,2008-05-26,13:03:37
39.990303,116.305785,0,114,39594.5442013889,2008-05-26,13:03:39
39.990295,116.305794,0,114,39594.544224537,2008-05-26,13:03:41
39.990293,116.305794,0,114,39594.5442476852,2008-05-26,13:03:43
39.990292,116.305794,0,113,39594.5442708333,2008-05-26,13:03:45
39.990292,116.305794,0,113,39594.5442939815,2008-05-26,13:03:47
39.990291,116.305794,0,113,39594.5443171296,2008-05-26,13:03:49
39.990292,116.305809,0,113,39594.5443402778,2008-05-26,13:03:51
39.990306,116.305795,0,114,39594.5443634259,2008-05-26,13:03:53
39.990293,116.305783,0,115,39594.5443865741,2008-05-26,13:03:55
39.990271,116.305778,0,116,39594.5444097222,2008-05-26,13:03:57
39.990263,116.30575,0,116,39594.5444328704,2008-05-26,13:03:59
39.99025,116.305708,0,117,39594.5444560185,2008-05-26,13:04:01
39.990246,116.305672,0,118,39594.5444791667,2008-05-26,13:04:03
39.990245,116.30564,0,118,39594.5445023148,2008-05-26,13:04:05
39.990252,116.30561,0,118,39594.544525463,2008-05-26,13:04:07
39.990255,116.305572,0,118,39594.5445486111,2008-05-26,13:04:09
39.990257,116.305534,0,118,39594.5445717593,2008-05-26,13:04:11
39.990258,116.305509,0,119,39594.5445949074,2008-05-26,13:04:13
39.990256,116.305494,0,119,39594.5446180556,2008-05-26,13:04:15
39.990254,116.305466,0,120,39594.5446412037,2008-05-26,13:04:17
39.990239,116.305453,0,119,39594.5446643519,2008-05-26,13:04:19
39.990237,116.305426,0,119,39594.5446875,2008-05-26,13:04:21
39.990239,116.305409,0,119,39594.5447106481,2008-05-26,13:04:23
39.990238,116.305389,0,118,39594.5447337963,2008-05-26,13:04:25
39.990253,116.305363,0,116,39594.5447569444,2008-05-26,13:04:27
39.990279,116.305341,0,114,39594.5447800926,2008-05-26,13:04:29
39.990304,116.305324,0,114,39594.5448032407,2008-05-26,13:04:31
39.990316,116.305312,0,113,39594.5448263889,2008-05-26,13:04:33
39.99034,116.305294,0,112,39594.544849537,2008-05-26,13:04:35
39.990367,116.305271,0,113,39594.5448726852,2008-05-26,13:04:37
39.9904,116.305263,0,116,39594.5448958333,2008-05-26,13:04:39
39.990414,116.305247,0,116,39594.5449189815,2008-05-26,13:04:41
39.990425,116.305243,0,115,39594.5449421296,2008-05-26,13:04:43
39.990452,116.305305,0,112,39594.5449652778,2008-05-26,13:04:45
39.990477,116.305315,0,112,39594.5449884259,2008-05-26,13:04:47
39.990491,116.305317,0,113,39594.5450115741,2008-05-26,13:04:49
39.990508,116.305313,0,112,39594.5450347222,2008-05-26,13:04:51
39.990524,116.305313,0,112,39594.5450578704,2008-05-26,13:04:53
39.990542,116.305324,0,112,39594.5450810185,2008-05-26,13:04:55
39.99057,116.305327,0,112,39594.5451041667,2008-05-26,13:04:57
39.990592,116.305334,0,108,39594.5451273148,2008-05-26,13:04:59
39.990616,116.305348,0,107,39594.545150463,2008-05-26,13:05:01
39.990629,116.30537,0,104,39594.5451736111,2008-05-26,13:05:03
39.99064,116.305392,0,101,39594.5451967593,2008-05-26,13:05:05
39.990645,116.305421,0,99,39594.5452199074,2008-05-26,13:05:07
39.990655,116.30545,0,99,39594.5452430556,2008-05-26,13:05:09
39.99066,116.305476,0,100,39594.5452662037,2008-05-26,13:05:11
39.990663,116.305495,0,99,39594.5452893519,2008-05-26,13:05:13
39.990666,116.305508,0,101,39594.5453125,2008-05-26,13:05:15
39.990657,116.305535,0,100,39594.5453356481,2008-05-26,13:05:17
39.990671,116.305533,0,101,39594.5453587963,2008-05-26,13:05:19
39.990676,116.305546,0,101,39594.5453819444,2008-05-26,13:05:21
39.990661,116.305579,0,102,39594.5454050926,2008-05-26,13:05:23
39.990663,116.305599,0,102,39594.5454282407,2008-05-26,13:05:25
39.990408,116.305628,0,96,39594.5464467593,2008-05-26,13:06:53
39.990368,116.305616,0,96,39594.5464699074,2008-05-26,13:06:55
39.990427,116.305641,0,96,39594.5464930556,2008-05-26,13:06:57
39.990528,116.30568,0,97,39594.5465162037,2008-05-26,13:06:59
39.990505,116.305685,0,97,39594.5465393519,2008-05-26,13:07:01
39.990517,116.305689,0,97,39594.5465625,2008-05-26,13:07:03
39.99052,116.305692,0,97,39594.5465856481,2008-05-26,13:07:05
39.990596,116.305715,0,98,39594.5466087963,2008-05-26,13:07:07
39.990692,116.305743,0,98,39594.5466319444,2008-05-26,13:07:09
39.990684,116.305737,0,98,39594.5466550926,2008-05-26,13:07:11
39.990671,116.305721,0,98,39594.5466782407,2008-05-26,13:07:13
39.990671,116.305711,0,99,39594.5467013889,2008-05-26,13:07:15
39.990684,116.305708,0,99,39594.546724537,2008-05-26,13:07:17
39.990679,116.305705,0,99,39594.5467476852,2008-05-26,13:07:19
39.990671,116.305706,0,99,39594.5467708333,2008-05-26,13:07:21
39.990656,116.305706,0,99,39594.5467939815,2008-05-26,13:07:23
39.990646,116.305692,0,99,39594.5468171296,2008-05-26,13:07:25
39.990624,116.305677,0,99,39594.5468402778,2008-05-26,13:07:27
39.990585,116.305703,0,99,39594.5468634259,2008-05-26,13:07:29
39.990554,116.305717,0,99,39594.5468865741,2008-05-26,13:07:31
39.990576,116.305722,0,99,39594.5469097222,2008-05-26,13:07:33
39.99058,116.305725,0,99,39594.5469328704,2008-05-26,13:07:35
39.990633,116.305727,0,99,39594.5469560185,2008-05-26,13:07:37
39.990681,116.305723,0,99,39594.5469791667,2008-05-26,13:07:39
39.990698,116.305724,0,99,39594.5470023148,2008-05-26,13:07:41
39.990694,116.305728,0,99,39594.547025463,2008-05-26,13:07:43
39.990682,116.305733,0,99,39594.5470486111,2008-05-26,13:07:45
39.990668,116.30573,0,99,39594.5470717593,2008-05-26,13:07:47
39.990654,116.305723,0,99,39594.5470949074,2008-05-26,13:07:49
39.990645,116.305708,0,99,39594.5471180556,2008-05-26,13:07:51
39.990637,116.305693,0,99,39594.5471412037,2008-05-26,13:07:53
39.990628,116.305682,0,99,39594.5471643518,2008-05-26,13:07:55
39.990617,116.30568,0,99,39594.5471875,2008-05-26,13:07:57
39.990605,116.305689,0,99,39594.5472106481,2008-05-26,13:07:59
39.990606,116.305712,0,99,39594.5472337963,2008-05-26,13:08:01
39.990612,116.305716,0,99,39594.5472569444,2008-05-26,13:08:03
39.990622,116.305738,0,99,39594.5472800926,2008-05-26,13:08:05
39.990225,116.306669,0,154,39594.5475347222,2008-05-26,13:08:27
39.99017,116.306726,0,148,39594.5475578704,2008-05-26,13:08:29
39.990019,116.306922,0,130,39594.5475810185,2008-05-26,13:08:31
39.989927,116.307307,0,124,39594.5476041667,2008-05-26,13:08:33
39.989919,116.307339,0,119,39594.5476273148,2008-05-26,13:08:35
39.989918,116.307343,0,119,39594.547650463,2008-05-26,13:08:37
39.98992,116.307346,0,119,39594.5476736111,2008-05-26,13:08:39
39.989921,116.30735,0,119,39594.5476967593,2008-05-26,13:08:41
39.989922,116.307353,0,119,39594.5477199074,2008-05-26,13:08:43
39.989926,116.307354,0,119,39594.5477430556,2008-05-26,13:08:45
39.989929,116.307351,0,119,39594.5477662037,2008-05-26,13:08:47
39.989931,116.30735,0,119,39594.5477893518,2008-05-26,13:08:49
39.989934,116.307346,0,119,39594.5478125,2008-05-26,13:08:51
39.989972,116.307259,0,119,39594.5478356481,2008-05-26,13:08:53
39.990051,116.307131,0,119,39594.5478587963,2008-05-26,13:08:55
39.990146,116.307015,0,118,39594.5478819444,2008-05-26,13:08:57
39.990263,116.306854,0,117,39594.5479050926,2008-05-26,13:08:59
39.990332,116.306747,0,116,39594.5479282407,2008-05-26,13:09:01
39.990402,116.306654,0,116,39594.5479513889,2008-05-26,13:09:03
39.990469,116.306564,0,115,39594.547974537,2008-05-26,13:09:05
39.990514,116.306494,0,114,39594.5479976852,2008-05-26,13:09:07
39.990534,116.306444,0,114,39594.5480208333,2008-05-26,13:09:09
39.990667,116.306145,0,104,39594.5504050926,2008-05-26,13:12:35
39.990686,116.306125,0,102,39594.5504282407,2008-05-26,13:12:37
39.990689,116.3061,0,99,39594.5504513889,2008-05-26,13:12:39
39.990684,116.30609,0,98,39594.550474537,2008-05-26,13:12:41
39.99068,116.306087,0,97,39594.5504976852,2008-05-26,13:12:43
39.990675,116.306085,0,96,39594.5505208333,2008-05-26,13:12:45
39.990662,116.306088,0,94,39594.5505439815,2008-05-26,13:12:47
39.990662,116.306093,0,93,39594.5505671296,2008-05-26,13:12:49
39.99067,116.306089,0,92,39594.5505902778,2008-05-26,13:12:51
39.990669,116.30608,0,92,39594.5506134259,2008-05-26,13:12:53
39.990665,116.306072,0,91,39594.5506365741,2008-05-26,13:12:55
39.990668,116.306071,0,90,39594.5506597222,2008-05-26,13:12:57
39.990672,116.306071,0,89,39594.5506828704,2008-05-26,13:12:59
39.990674,116.30607,0,88,39594.5507060185,2008-05-26,13:13:01
39.990671,116.306071,0,88,39594.5507291667,2008-05-26,13:13:03
39.99067,116.306072,0,88,39594.5507523148,2008-05-26,13:13:05
39.99067,116.306072,0,88,39594.550775463,2008-05-26,13:13:07
39.990673,116.306072,0,88,39594.5507986111,2008-05-26,13:13:09
39.990677,116.306071,0,88,39594.5508217593,2008-05-26,13:13:11
39.99068,116.306071,0,88,39594.5508449074,2008-05-26,13:13:13
39.990683,116.306071,0,88,39594.5508680556,2008-05-26,13:13:15
39.990688,116.30607,0,87,39594.5508912037,2008-05-26,13:13:17
39.990693,116.30607,0,87,39594.5509143519,2008-05-26,13:13:19
39.99071,116.306062,0,87,39594.5509375,2008-05-26,13:13:21
39.990715,116.306051,0,86,39594.5509606482,2008-05-26,13:13:23
39.990724,116.306043,0,86,39594.5509837963,2008-05-26,13:13:25
39.990727,116.306042,0,86,39594.5510069444,2008-05-26,13:13:27
39.990731,116.306041,0,86,39594.5510300926,2008-05-26,13:13:29
39.990736,116.306039,0,86,39594.5510532407,2008-05-26,13:13:31
39.99074,116.306038,0,86,39594.5510763889,2008-05-26,13:13:33
39.990742,116.306038,0,87,39594.551099537,2008-05-26,13:13:35
39.990743,116.306038,0,87,39594.5511226852,2008-05-26,13:13:37
39.990744,116.306038,0,87,39594.5511458333,2008-05-26,13:13:39
39.990746,116.306036,0,87,39594.5511689815,2008-05-26,13:13:41
39.990751,116.306035,0,87,39594.5511921296,2008-05-26,13:13:43
39.990765,116.306019,0,88,39594.5512152778,2008-05-26,13:13:45
39.990792,116.306001,0,88,39594.5512384259,2008-05-26,13:13:47
39.990811,116.305983,0,88,39594.5512615741,2008-05-26,13:13:49
39.990812,116.30597,0,87,39594.5512847222,2008-05-26,13:13:51
39.990819,116.305951,0,87,39594.5513078704,2008-05-26,13:13:53
39.990826,116.305932,0,85,39594.5513310185,2008-05-26,13:13:55
39.990826,116.305935,0,86,39594.5513541667,2008-05-26,13:13:57
39.990829,116.30594,0,86,39594.5513773148,2008-05-26,13:13:59
39.990817,116.305947,0,85,39594.551400463,2008-05-26,13:14:01
39.990804,116.305956,0,85,39594.5514236111,2008-05-26,13:14:03
39.990799,116.305967,0,85,39594.5514467593,2008-05-26,13:14:05
39.990761,116.306009,0,84,39594.5514699074,2008-05-26,13:14:07
39.990761,116.30601,0,85,39594.5514930556,2008-05-26,13:14:09
39.990763,116.306011,0,85,39594.5515162037,2008-05-26,13:14:11
39.990766,116.306011,0,85,39594.5515393519,2008-05-26,13:14:13
39.990769,116.306011,0,85,39594.5515625,2008-05-26,13:14:15
39.990771,116.306012,0,85,39594.5515856481,2008-05-26,13:14:17
39.990771,116.306013,0,85,39594.5516087963,2008-05-26,13:14:19
39.990771,116.306013,0,84,39594.5516319444,2008-05-26,13:14:21
39.990773,116.306014,0,84,39594.5516550926,2008-05-26,13:14:23
39.990776,116.306014,0,85,39594.5516782407,2008-05-26,13:14:25
39.99078,116.306013,0,84,39594.5517013889,2008-05-26,13:14:27
39.990785,116.306012,0,84,39594.551724537,2008-05-26,13:14:29
39.990788,116.305998,0,84,39594.5517476852,2008-05-26,13:14:31
39.990779,116.306003,0,85,39594.5517708333,2008-05-26,13:14:33
39.990763,116.306026,0,89,39594.5517939815,2008-05-26,13:14:35
39.990749,116.306043,0,90,39594.5518171296,2008-05-26,13:14:37
39.990749,116.306043,0,90,39594.5518402778,2008-05-26,13:14:39
39.990747,116.306044,0,90,39594.5518634259,2008-05-26,13:14:41
39.990746,116.306045,0,90,39594.5518865741,2008-05-26,13:14:43
39.990747,116.306046,0,90,39594.5519097222,2008-05-26,13:14:45
39.990748,116.306047,0,91,39594.5519328704,2008-05-26,13:14:47
39.990749,116.306048,0,90,39594.5519560185,2008-05-26,13:14:49
39.99075,116.306049,0,90,39594.5519791667,2008-05-26,13:14:51
39.99075,116.30605,0,90,39594.5520023148,2008-05-26,13:14:53
39.99075,116.306051,0,90,39594.552025463,2008-05-26,13:14:55
39.990748,116.306052,0,90,39594.5520486111,2008-05-26,13:14:57
39.990746,116.306053,0,90,39594.5520717593,2008-05-26,13:14:59
39.990744,116.306054,0,90,39594.5520949074,2008-05-26,13:15:01
39.990741,116.306055,0,89,39594.5521180556,2008-05-26,13:15:03
39.990737,116.306056,0,89,39594.5521412037,2008-05-26,13:15:05
39.990736,116.306057,0,89,39594.5521643519,2008-05-26,13:15:07
39.990735,116.306057,0,89,39594.5521875,2008-05-26,13:15:09
39.990732,116.306058,0,89,39594.5522106481,2008-05-26,13:15:11
39.99073,116.306058,0,89,39594.5522337963,2008-05-26,13:15:13
39.990728,116.306058,0,89,39594.5522569444,2008-05-26,13:15:15
39.990724,116.306059,0,89,39594.5522800926,2008-05-26,13:15:17
39.990712,116.306064,0,89,39594.5523032407,2008-05-26,13:15:19
39.990694,116.306083,0,88,39594.5523263889,2008-05-26,13:15:21
39.990691,116.306099,0,88,39594.552349537,2008-05-26,13:15:23
39.990681,116.306121,0,88,39594.5523726852,2008-05-26,13:15:25
39.990675,116.306129,0,88,39594.5523958333,2008-05-26,13:15:27
39.990677,116.306129,0,88,39594.5524189815,2008-05-26,13:15:29
39.99068,116.306129,0,88,39594.5524421296,2008-05-26,13:15:31
39.990682,116.306129,0,89,39594.5524652778,2008-05-26,13:15:33
39.990686,116.306128,0,89,39594.5524884259,2008-05-26,13:15:35
39.990689,116.30613,0,90,39594.5525115741,2008-05-26,13:15:37
39.990681,116.306137,0,89,39594.5525347222,2008-05-26,13:15:39
39.990679,116.306147,0,90,39594.5525578704,2008-05-26,13:15:41
39.990689,116.306142,0,90,39594.5525810185,2008-05-26,13:15:43
39.990699,116.306135,0,90,39594.5526041667,2008-05-26,13:15:45
39.990707,116.30612,0,91,39594.5526273148,2008-05-26,13:15:47
39.990711,116.306107,0,91,39594.552650463,2008-05-26,13:15:49
39.990707,116.306099,0,91,39594.5526736111,2008-05-26,13:15:51
39.9907,116.306091,0,91,39594.5526967593,2008-05-26,13:15:53
39.990692,116.30608,0,91,39594.5527199074,2008-05-26,13:15:55
39.990693,116.306078,0,91,39594.5527430556,2008-05-26,13:15:57
39.990689,116.306077,0,91,39594.5527662037,2008-05-26,13:15:59
39.990678,116.306079,0,91,39594.5527893519,2008-05-26,13:16:01
39.990521,116.30635,0,113,39594.5538078704,2008-05-26,13:17:29
39.990523,116.30638,0,115,39594.5538310185,2008-05-26,13:17:31
39.990521,116.306391,0,115,39594.5538541667,2008-05-26,13:17:33
39.990522,116.306406,0,115,39594.5538773148,2008-05-26,13:17:35
39.990533,116.306406,0,116,39594.553900463,2008-05-26,13:17:37
39.990542,116.306389,0,117,39594.5539236111,2008-05-26,13:17:39
39.990563,116.306368,0,117,39594.5539467593,2008-05-26,13:17:41
39.99058,116.306357,0,117,39594.5539699074,2008-05-26,13:17:43
39.990594,116.30636,0,118,39594.5539930556,2008-05-26,13:17:45
39.990597,116.306365,0,118,39594.5540162037,2008-05-26,13:17:47
39.990599,116.30637,0,118,39594.5540393519,2008-05-26,13:17:49
39.990598,116.306363,0,120,39594.5540625,2008-05-26,13:17:51
39.990595,116.306351,0,120,39594.5540856481,2008-05-26,13:17:53
39.990593,116.306354,0,122,39594.5541087963,2008-05-26,13:17:55
39.99059,116.30635,0,122,39594.5541319444,2008-05-26,13:17:57
39.990588,116.30635,0,122,39594.5541550926,2008-05-26,13:17:59
39.990583,116.306351,0,122,39594.5541782407,2008-05-26,13:18:01
39.99058,116.306351,0,122,39594.5542013889,2008-05-26,13:18:03
39.990579,116.306351,0,122,39594.554224537,2008-05-26,13:18:05
39.990578,116.30635,0,122,39594.5542476852,2008-05-26,13:18:07
39.990578,116.30635,0,122,39594.5542708333,2008-05-26,13:18:09
39.990578,116.306349,0,122,39594.5542939815,2008-05-26,13:18:11
39.990577,116.306349,0,122,39594.5543171296,2008-05-26,13:18:13
39.990575,116.306349,0,122,39594.5543402778,2008-05-26,13:18:15
39.990573,116.306348,0,122,39594.5543634259,2008-05-26,13:18:17
39.990572,116.306348,0,122,39594.5543865741,2008-05-26,13:18:19
39.990573,116.306347,0,122,39594.5544097222,2008-05-26,13:18:21
39.990576,116.306346,0,122,39594.5544328704,2008-05-26,13:18:23
39.990578,116.306345,0,122,39594.5544560185,2008-05-26,13:18:25
39.99058,116.306344,0,122,39594.5544791667,2008-05-26,13:18:27
39.990582,116.306343,0,122,39594.5545023148,2008-05-26,13:18:29
39.990583,116.306342,0,122,39594.554525463,2008-05-26,13:18:31
39.990582,116.306342,0,123,39594.5545486111,2008-05-26,13:18:33
39.990582,116.306342,0,123,39594.5545717593,2008-05-26,13:18:35
39.990585,116.30634,0,123,39594.5545949074,2008-05-26,13:18:37
39.990587,116.306339,0,123,39594.5546180556,2008-05-26,13:18:39
39.990587,116.306338,0,123,39594.5546412037,2008-05-26,13:18:41
39.990586,116.306336,0,123,39594.5546643519,2008-05-26,13:18:43
39.990587,116.306334,0,123,39594.5546875,2008-05-26,13:18:45
39.990588,116.306333,0,123,39594.5547106481,2008-05-26,13:18:47
39.990588,116.306332,0,123,39594.5547337963,2008-05-26,13:18:49
39.990588,116.306332,0,123,39594.5547569444,2008-05-26,13:18:51
39.990587,116.306331,0,123,39594.5547800926,2008-05-26,13:18:53
39.990585,116.306331,0,122,39594.5548032407,2008-05-26,13:18:55
39.990585,116.30633,0,122,39594.5548263889,2008-05-26,13:18:57
39.990629,116.305991,0,112,39594.5629976852,2008-05-26,13:30:43
39.990641,116.305975,0,113,39594.5630208333,2008-05-26,13:30:45
39.990647,116.305972,0,114,39594.5630439815,2008-05-26,13:30:47
39.990648,116.305966,0,115,39594.5630671296,2008-05-26,13:30:49
39.990641,116.30598,0,118,39594.5630902778,2008-05-26,13:30:51
39.990637,116.305985,0,120,39594.5631134259,2008-05-26,13:30:53
39.990648,116.306004,0,122,39594.5631365741,2008-05-26,13:30:55
39.990649,116.306024,0,124,39594.5631597222,2008-05-26,13:30:57
39.990647,116.306025,0,124,39594.5631828704,2008-05-26,13:30:59
39.990643,116.306026,0,125,39594.5632060185,2008-05-26,13:31:01
39.990638,116.306028,0,125,39594.5632291667,2008-05-26,13:31:03
39.990633,116.30603,0,125,39594.5632523148,2008-05-26,13:31:05
39.990628,116.306031,0,125,39594.563275463,2008-05-26,13:31:07
39.990623,116.306033,0,126,39594.5632986111,2008-05-26,13:31:09
39.990619,116.306034,0,126,39594.5633217593,2008-05-26,13:31:11
39.990615,116.306035,0,126,39594.5633449074,2008-05-26,13:31:13
39.990612,116.306037,0,126,39594.5633680556,2008-05-26,13:31:15
39.990607,116.306038,0,126,39594.5633912037,2008-05-26,13:31:17
39.990602,116.30604,0,126,39594.5634143518,2008-05-26,13:31:19
39.990599,116.306041,0,126,39594.5634375,2008-05-26,13:31:21
39.9906,116.306041,0,126,39594.5634606481,2008-05-26,13:31:23
39.990643,116.306054,0,130,39594.5634837963,2008-05-26,13:31:25
39.990658,116.306066,0,134,39594.5635069444,2008-05-26,13:31:27
39.990662,116.306066,0,134,39594.5635300926,2008-05-26,13:31:29
39.990664,116.306066,0,134,39594.5635532407,2008-05-26,13:31:31
39.990663,116.306066,0,134,39594.5635763889,2008-05-26,13:31:33
39.990664,116.306066,0,134,39594.563599537,2008-05-26,13:31:35
39.990667,116.306065,0,134,39594.5636226852,2008-05-26,13:31:37
39.990669,116.306064,0,134,39594.5636458333,2008-05-26,13:31:39
39.99067,116.306063,0,134,39594.5636689815,2008-05-26,13:31:41
39.990673,116.306062,0,134,39594.5636921296,2008-05-26,13:31:43
39.990676,116.306061,0,134,39594.5637152778,2008-05-26,13:31:45
39.99068,116.306061,0,135,39594.5637384259,2008-05-26,13:31:47
39.990689,116.306059,0,137,39594.5637615741,2008-05-26,13:31:49
39.99071,116.306032,0,141,39594.5637847222,2008-05-26,13:31:51
39.990725,116.306015,0,144,39594.5638078704,2008-05-26,13:31:53
39.990741,116.305997,0,148,39594.5638310185,2008-05-26,13:31:55
39.99075,116.305991,0,151,39594.5638541667,2008-05-26,13:31:57
39.990749,116.30599,0,151,39594.5638773148,2008-05-26,13:31:59
39.990753,116.305987,0,152,39594.563900463,2008-05-26,13:32:01
39.990754,116.305986,0,153,39594.5639236111,2008-05-26,13:32:03
39.990756,116.305974,0,153,39594.5639467593,2008-05-26,13:32:05
39.990758,116.305962,0,153,39594.5639699074,2008-05-26,13:32:07
39.990751,116.305963,0,152,39594.5639930556,2008-05-26,13:32:09
39.990754,116.305952,0,153,39594.5640162037,2008-05-26,13:32:11
39.990752,116.305952,0,153,39594.5640393518,2008-05-26,13:32:13
39.990747,116.305946,0,153,39594.5640625,2008-05-26,13:32:15
39.990741,116.305937,0,153,39594.5640856481,2008-05-26,13:32:17
39.990739,116.305924,0,153,39594.5641087963,2008-05-26,13:32:19
39.990736,116.305925,0,153,39594.5641319444,2008-05-26,13:32:21
39.990739,116.305924,0,153,39594.5641550926,2008-05-26,13:32:23
39.990751,116.305903,0,153,39594.5641782407,2008-05-26,13:32:25
39.990766,116.305889,0,154,39594.5642013889,2008-05-26,13:32:27
39.990763,116.305888,0,154,39594.564224537,2008-05-26,13:32:29
39.990764,116.305889,0,154,39594.5642476852,2008-05-26,13:32:31
39.990764,116.305889,0,154,39594.5642708333,2008-05-26,13:32:33
39.990766,116.30589,0,154,39594.5642939815,2008-05-26,13:32:35
39.990759,116.305901,0,155,39594.5643171296,2008-05-26,13:32:37
39.990757,116.305904,0,155,39594.5643402778,2008-05-26,13:32:39
39.990761,116.305905,0,155,39594.5643634259,2008-05-26,13:32:41
39.990765,116.305904,0,155,39594.5643865741,2008-05-26,13:32:43
39.990768,116.305904,0,154,39594.5644097222,2008-05-26,13:32:45
39.99077,116.305904,0,154,39594.5644328704,2008-05-26,13:32:47
39.990769,116.305904,0,154,39594.5644560185,2008-05-26,13:32:49
39.990769,116.305903,0,153,39594.5644791667,2008-05-26,13:32:51
39.990769,116.305903,0,153,39594.5645023148,2008-05-26,13:32:53
39.990768,116.305903,0,153,39594.564525463,2008-05-26,13:32:55
39.99077,116.305903,0,153,39594.5645486111,2008-05-26,13:32:57
39.99077,116.305903,0,153,39594.5645717593,2008-05-26,13:32:59
39.990774,116.305903,0,153,39594.5645949074,2008-05-26,13:33:01
39.990761,116.305921,0,153,39594.5646180556,2008-05-26,13:33:03
39.990749,116.305921,0,152,39594.5646412037,2008-05-26,13:33:05
39.99075,116.305921,0,152,39594.5646643518,2008-05-26,13:33:07
39.990747,116.305922,0,151,39594.5646875,2008-05-26,13:33:09
39.990743,116.305922,0,151,39594.5647106481,2008-05-26,13:33:11
39.99074,116.305923,0,151,39594.5647337963,2008-05-26,13:33:13
39.990738,116.305924,0,151,39594.5647569444,2008-05-26,13:33:15
39.99074,116.305924,0,151,39594.5647800926,2008-05-26,13:33:17
39.990743,116.305925,0,151,39594.5648032407,2008-05-26,13:33:19
39.990745,116.305925,0,151,39594.5648263889,2008-05-26,13:33:21
39.990745,116.305925,0,151,39594.564849537,2008-05-26,13:33:23
39.990746,116.305925,0,151,39594.5648726852,2008-05-26,13:33:25
39.990746,116.305925,0,150,39594.5648958333,2008-05-26,13:33:27
39.990746,116.305925,0,150,39594.5649189815,2008-05-26,13:33:29
39.990745,116.305925,0,150,39594.5649421296,2008-05-26,13:33:31
39.990742,116.305926,0,150,39594.5649652778,2008-05-26,13:33:33
39.990741,116.305926,0,150,39594.5649884259,2008-05-26,13:33:35
39.990741,116.305925,0,150,39594.5650115741,2008-05-26,13:33:37
39.990741,116.305925,0,150,39594.5650347222,2008-05-26,13:33:39
39.990739,116.305925,0,150,39594.5650578704,2008-05-26,13:33:41
39.990736,116.305926,0,150,39594.5650810185,2008-05-26,13:33:43
39.990732,116.305927,0,150,39594.5651041667,2008-05-26,13:33:45
39.990729,116.305927,0,150,39594.5651273148,2008-05-26,13:33:47
39.990728,116.305928,0,150,39594.565150463,2008-05-26,13:33:49
39.990726,116.305929,0,150,39594.5651736111,2008-05-26,13:33:51
39.990723,116.305929,0,150,39594.5651967593,2008-05-26,13:33:53
39.990718,116.30593,0,150,39594.5652199074,2008-05-26,13:33:55
39.990711,116.305934,0,151,39594.5652430556,2008-05-26,13:33:57
39.990709,116.305943,0,151,39594.5652662037,2008-05-26,13:33:59
39.990713,116.305949,0,152,39594.5652893518,2008-05-26,13:34:01
39.990729,116.305952,0,152,39594.5653125,2008-05-26,13:34:03
39.990792,116.306054,0,154,39594.5653356481,2008-05-26,13:34:05
39.990781,116.30607,0,155,39594.5653587963,2008-05-26,13:34:07
39.99076,116.306082,0,156,39594.5653819444,2008-05-26,13:34:09
39.990767,116.306099,0,157,39594.5654050926,2008-05-26,13:34:11
39.990756,116.306101,0,156,39594.5654282407,2008-05-26,13:34:13
39.990755,116.306096,0,155,39594.5654513889,2008-05-26,13:34:15
39.990754,116.306095,0,155,39594.565474537,2008-05-26,13:34:17
39.990753,116.306094,0,155,39594.5654976852,2008-05-26,13:34:19
39.990753,116.306093,0,155,39594.5655208333,2008-05-26,13:34:21
39.990755,116.306092,0,155,39594.5655439815,2008-05-26,13:34:23
39.990756,116.306091,0,155,39594.5655671296,2008-05-26,13:34:25
39.990756,116.306091,0,154,39594.5655902778,2008-05-26,13:34:27
39.990756,116.306091,0,154,39594.5656134259,2008-05-26,13:34:29
39.990753,116.306091,0,154,39594.5656365741,2008-05-26,13:34:31
39.990753,116.306091,0,154,39594.5656597222,2008-05-26,13:34:33
39.990752,116.306091,0,154,39594.5656828704,2008-05-26,13:34:35
39.99075,116.306092,0,154,39594.5657060185,2008-05-26,13:34:37
39.990747,116.306092,0,154,39594.5657291667,2008-05-26,13:34:39
39.990733,116.306087,0,153,39594.5657523148,2008-05-26,13:34:41
39.990717,116.306072,0,154,39594.565775463,2008-05-26,13:34:43
39.990705,116.306052,0,154,39594.5657986111,2008-05-26,13:34:45
39.990702,116.306045,0,154,39594.5658217593,2008-05-26,13:34:47
39.990703,116.306044,0,154,39594.5658449074,2008-05-26,13:34:49
39.990704,116.306043,0,154,39594.5658680556,2008-05-26,13:34:51
39.990703,116.306043,0,154,39594.5658912037,2008-05-26,13:34:53
39.990703,116.306042,0,154,39594.5659143519,2008-05-26,13:34:55
39.990706,116.306041,0,154,39594.5659375,2008-05-26,13:34:57
39.99071,116.306039,0,154,39594.5659606481,2008-05-26,13:34:59
39.990712,116.306038,0,154,39594.5659837963,2008-05-26,13:35:01
39.990712,116.306037,0,154,39594.5660069444,2008-05-26,13:35:03
39.990712,116.306037,0,155,39594.5660300926,2008-05-26,13:35:05
39.990681,116.30601,0,156,39594.5660532407,2008-05-26,13:35:07
39.990668,116.305993,0,157,39594.5660763889,2008-05-26,13:35:09
39.990645,116.306011,0,158,39594.566099537,2008-05-26,13:35:11
39.990626,116.306031,0,158,39594.5661226852,2008-05-26,13:35:13
39.990618,116.306046,0,158,39594.5661458333,2008-05-26,13:35:15
39.99061,116.30604,0,158,39594.5661689815,2008-05-26,13:35:17
39.99061,116.306028,0,159,39594.5661921296,2008-05-26,13:35:19
39.990622,116.305996,0,161,39594.5662152778,2008-05-26,13:35:21
39.990617,116.305988,0,161,39594.5662384259,2008-05-26,13:35:23
39.990618,116.305988,0,162,39594.5662615741,2008-05-26,13:35:25
39.990618,116.305988,0,162,39594.5662847222,2008-05-26,13:35:27
39.990619,116.305988,0,163,39594.5663078704,2008-05-26,13:35:29
39.99062,116.305988,0,163,39594.5663310185,2008-05-26,13:35:31
39.99062,116.305988,0,164,39594.5663541667,2008-05-26,13:35:33
39.990619,116.305988,0,164,39594.5663773148,2008-05-26,13:35:35
39.99062,116.305988,0,164,39594.566400463,2008-05-26,13:35:37
39.990622,116.305988,0,165,39594.5664236111,2008-05-26,13:35:39
39.990623,116.305988,0,165,39594.5664467593,2008-05-26,13:35:41
39.990623,116.305989,0,165,39594.5664699074,2008-05-26,13:35:43
39.990621,116.305989,0,165,39594.5664930556,2008-05-26,13:35:45
39.99062,116.305989,0,165,39594.5665162037,2008-05-26,13:35:47
39.990618,116.305989,0,165,39594.5665393519,2008-05-26,13:35:49
39.990614,116.305989,0,166,39594.5665625,2008-05-26,13:35:51
39.990609,116.30599,0,166,39594.5665856482,2008-05-26,13:35:53
39.990606,116.30599,0,166,39594.5666087963,2008-05-26,13:35:55
39.990603,116.305991,0,166,39594.5666319444,2008-05-26,13:35:57
39.990601,116.305991,0,166,39594.5666550926,2008-05-26,13:35:59
39.990597,116.305991,0,166,39594.5666782407,2008-05-26,13:36:01
39.990594,116.305992,0,166,39594.5667013889,2008-05-26,13:36:03
39.990595,116.305992,0,166,39594.566724537,2008-05-26,13:36:05
39.990599,116.305992,0,166,39594.5667476852,2008-05-26,13:36:07
39.990603,116.305991,0,166,39594.5667708333,2008-05-26,13:36:09
39.990605,116.30599,0,166,39594.5667939815,2008-05-26,13:36:11
39.990607,116.30599,0,166,39594.5668171296,2008-05-26,13:36:13
39.990612,116.305989,0,166,39594.5668402778,2008-05-26,13:36:15
39.990616,116.305989,0,166,39594.5668634259,2008-05-26,13:36:17
39.990616,116.305989,0,166,39594.5668865741,2008-05-26,13:36:19
39.990615,116.305989,0,165,39594.5669097222,2008-05-26,13:36:21
39.990611,116.305994,0,165,39594.5669328704,2008-05-26,13:36:23
39.990599,116.306013,0,164,39594.5669560185,2008-05-26,13:36:25
39.990601,116.306028,0,164,39594.5669791667,2008-05-26,13:36:27
39.990612,116.30603,0,164,39594.5670023148,2008-05-26,13:36:29
39.990625,116.306028,0,164,39594.567025463,2008-05-26,13:36:31
39.990646,116.306021,0,164,39594.5670486111,2008-05-26,13:36:33
39.990648,116.306021,0,164,39594.5670717593,2008-05-26,13:36:35
39.990651,116.306021,0,164,39594.5670949074,2008-05-26,13:36:37
39.99066,116.306029,0,164,39594.5671180556,2008-05-26,13:36:39
39.990674,116.306045,0,164,39594.5671412037,2008-05-26,13:36:41
39.990678,116.306058,0,164,39594.5671643519,2008-05-26,13:36:43
39.990664,116.306078,0,163,39594.5671875,2008-05-26,13:36:45
39.990658,116.306092,0,163,39594.5672106481,2008-05-26,13:36:47
39.990649,116.306098,0,162,39594.5672337963,2008-05-26,13:36:49
39.990649,116.306098,0,162,39594.5672569444,2008-05-26,13:36:51
39.990651,116.306097,0,162,39594.5672800926,2008-05-26,13:36:53
39.990652,116.306097,0,162,39594.5673032407,2008-05-26,13:36:55
39.990656,116.306096,0,162,39594.5673263889,2008-05-26,13:36:57
39.990669,116.30608,0,161,39594.567349537,2008-05-26,13:36:59
39.990684,116.306069,0,161,39594.5673726852,2008-05-26,13:37:01
39.990689,116.306062,0,161,39594.5673958333,2008-05-26,13:37:03
39.9907,116.306056,0,161,39594.5674189815,2008-05-26,13:37:05
39.990707,116.306046,0,161,39594.5674421296,2008-05-26,13:37:07
39.990717,116.306043,0,160,39594.5674652778,2008-05-26,13:37:09
39.990718,116.306046,0,160,39594.5674884259,2008-05-26,13:37:11
39.990716,116.306055,0,160,39594.5675115741,2008-05-26,13:37:13
39.990709,116.30607,0,160,39594.5675347222,2008-05-26,13:37:15
39.99071,116.30607,0,160,39594.5675578704,2008-05-26,13:37:17
39.990709,116.306071,0,160,39594.5675810185,2008-05-26,13:37:19
39.990707,116.306071,0,160,39594.5676041667,2008-05-26,13:37:21
39.990705,116.306072,0,160,39594.5676273148,2008-05-26,13:37:23
39.990702,116.306073,0,160,39594.567650463,2008-05-26,13:37:25
39.990699,116.306073,0,160,39594.5676736111,2008-05-26,13:37:27
39.990694,116.306074,0,160,39594.5676967593,2008-05-26,13:37:29
39.990689,116.306071,0,160,39594.5677199074,2008-05-26,13:37:31
39.990689,116.306075,0,159,39594.5677430556,2008-05-26,13:37:33
39.990687,116.306078,0,159,39594.5677662037,2008-05-26,13:37:35
39.990686,116.306078,0,159,39594.5677893519,2008-05-26,13:37:37
39.990686,116.306078,0,159,39594.5678125,2008-05-26,13:37:39
39.990683,116.306078,0,159,39594.5678356481,2008-05-26,13:37:41
39.990685,116.306077,0,159,39594.5678587963,2008-05-26,13:37:43
39.9907,116.306071,0,160,39594.5678819444,2008-05-26,13:37:45
39.990703,116.306073,0,160,39594.5679050926,2008-05-26,13:37:47
39.990706,116.306073,0,160,39594.5679282407,2008-05-26,13:37:49
39.990706,116.306073,0,160,39594.5679513889,2008-05-26,13:37:51
39.990703,116.306073,0,160,39594.567974537,2008-05-26,13:37:53
39.990702,116.306074,0,160,39594.5679976852,2008-05-26,13:37:55
39.990702,116.306074,0,160,39594.5680208333,2008-05-26,13:37:57
39.990703,116.306074,0,160,39594.5680439815,2008-05-26,13:37:59
39.990704,116.306074,0,160,39594.5680671296,2008-05-26,13:38:01
39.990708,116.306073,0,160,39594.5680902778,2008-05-26,13:38:03
39.990709,116.306069,0,159,39594.5681134259,2008-05-26,13:38:05
39.9907,116.306076,0,158,39594.5681365741,2008-05-26,13:38:07
39.990689,116.306085,0,158,39594.5681597222,2008-05-26,13:38:09
39.990683,116.306095,0,159,39594.5681828704,2008-05-26,13:38:11
39.990684,116.306095,0,159,39594.5682060185,2008-05-26,13:38:13
39.990682,116.306096,0,159,39594.5682291667,2008-05-26,13:38:15
39.990679,116.306097,0,159,39594.5682523148,2008-05-26,13:38:17
39.990674,116.306098,0,159,39594.568275463,2008-05-26,13:38:19
39.990671,116.306099,0,159,39594.5682986111,2008-05-26,13:38:21
39.99067,116.3061,0,159,39594.5683217593,2008-05-26,13:38:23
39.990671,116.306099,0,159,39594.5683449074,2008-05-26,13:38:25
39.990674,116.306098,0,159,39594.5683680556,2008-05-26,13:38:27
39.990678,116.306098,0,159,39594.5683912037,2008-05-26,13:38:29
39.990684,116.306094,0,159,39594.5684143519,2008-05-26,13:38:31
39.9907,116.306077,0,160,39594.5684375,2008-05-26,13:38:33
39.990717,116.306064,0,160,39594.5684606481,2008-05-26,13:38:35
39.990731,116.306044,0,160,39594.5684837963,2008-05-26,13:38:37
39.990748,116.306013,0,160,39594.5685069444,2008-05-26,13:38:39
39.990769,116.30598,0,160,39594.5685300926,2008-05-26,13:38:41
39.990784,116.305954,0,160,39594.5685532407,2008-05-26,13:38:43
39.990797,116.305933,0,159,39594.5685763889,2008-05-26,13:38:45
39.990806,116.305919,0,159,39594.568599537,2008-05-26,13:38:47
39.990807,116.305919,0,159,39594.5686226852,2008-05-26,13:38:49
39.990806,116.305924,0,159,39594.5686458333,2008-05-26,13:38:51
39.990791,116.305943,0,159,39594.5686689815,2008-05-26,13:38:53
39.990764,116.305965,0,159,39594.5686921296,2008-05-26,13:38:55
39.99073,116.305985,0,160,39594.5687152778,2008-05-26,13:38:57
39.990719,116.306005,0,161,39594.5687384259,2008-05-26,13:38:59
39.990719,116.306022,0,162,39594.5687615741,2008-05-26,13:39:01
39.990722,116.306031,0,162,39594.5687847222,2008-05-26,13:39:03
39.990721,116.306031,0,162,39594.5688078704,2008-05-26,13:39:05
39.99072,116.306032,0,162,39594.5688310185,2008-05-26,13:39:07
39.990717,116.306033,0,163,39594.5688541667,2008-05-26,13:39:09
39.990717,116.306033,0,163,39594.5688773148,2008-05-26,13:39:11
39.990718,116.306033,0,163,39594.568900463,2008-05-26,13:39:13
39.990721,116.306033,0,163,39594.5689236111,2008-05-26,13:39:15
39.990724,116.306032,0,163,39594.5689467593,2008-05-26,13:39:17
39.990729,116.306036,0,163,39594.5689699074,2008-05-26,13:39:19
39.990729,116.306043,0,164,39594.5689930556,2008-05-26,13:39:21
39.990736,116.306054,0,165,39594.5690162037,2008-05-26,13:39:23
39.990737,116.306068,0,165,39594.5690393519,2008-05-26,13:39:25
39.990729,116.306083,0,164,39594.5690625,2008-05-26,13:39:27
39.990718,116.306097,0,164,39594.5690856481,2008-05-26,13:39:29
39.99071,116.306112,0,163,39594.5691087963,2008-05-26,13:39:31
39.99071,116.306118,0,162,39594.5691319444,2008-05-26,13:39:33
39.990713,116.306118,0,162,39594.5691550926,2008-05-26,13:39:35
39.990715,116.306118,0,162,39594.5691782407,2008-05-26,13:39:37
39.990715,116.306118,0,162,39594.5692013889,2008-05-26,13:39:39
39.990717,116.306118,0,162,39594.569224537,2008-05-26,13:39:41
39.99072,116.306118,0,161,39594.5692476852,2008-05-26,13:39:43
39.990724,116.306117,0,161,39594.5692708333,2008-05-26,13:39:45
39.990726,116.306124,0,162,39594.5692939815,2008-05-26,13:39:47
39.990716,116.306133,0,162,39594.5693171296,2008-05-26,13:39:49
39.99071,116.306142,0,163,39594.5693402778,2008-05-26,13:39:51
39.990715,116.306142,0,164,39594.5693634259,2008-05-26,13:39:53
39.990718,116.306142,0,164,39594.5693865741,2008-05-26,13:39:55
39.99072,116.306142,0,165,39594.5694097222,2008-05-26,13:39:57
39.990723,116.306142,0,166,39594.5694328704,2008-05-26,13:39:59
39.990727,116.306142,0,166,39594.5694560185,2008-05-26,13:40:01
39.990731,116.306142,0,167,39594.5694791667,2008-05-26,13:40:03
39.990719,116.30617,0,168,39594.5695023148,2008-05-26,13:40:05
39.990704,116.306188,0,167,39594.569525463,2008-05-26,13:40:07
39.9907,116.306195,0,167,39594.5695486111,2008-05-26,13:40:09
39.990703,116.306195,0,167,39594.5695717593,2008-05-26,13:40:11
39.990706,116.306195,0,168,39594.5695949074,2008-05-26,13:40:13
39.99071,116.306195,0,168,39594.5696180556,2008-05-26,13:40:15
39.990711,116.306195,0,169,39594.5696412037,2008-05-26,13:40:17
39.990711,116.306195,0,169,39594.5696643519,2008-05-26,13:40:19
39.99071,116.306195,0,169,39594.5696875,2008-05-26,13:40:21
39.990713,116.306195,0,169,39594.5697106481,2008-05-26,13:40:23
39.990715,116.306182,0,170,39594.5697337963,2008-05-26,13:40:25
39.990713,116.306163,0,170,39594.5697569444,2008-05-26,13:40:27
39.990705,116.306144,0,168,39594.5697800926,2008-05-26,13:40:29
39.990701,116.306122,0,167,39594.5698032407,2008-05-26,13:40:31
39.990707,116.306095,0,167,39594.5698263889,2008-05-26,13:40:33
39.990717,116.306072,0,166,39594.569849537,2008-05-26,13:40:35
39.990719,116.306054,0,167,39594.5698726852,2008-05-26,13:40:37
39.990724,116.306037,0,168,39594.5698958333,2008-05-26,13:40:39
39.99072,116.306025,0,169,39594.5699189815,2008-05-26,13:40:41
39.990727,116.306004,0,170,39594.5699421296,2008-05-26,13:40:43
39.990737,116.305978,0,168,39594.5699652778,2008-05-26,13:40:45
39.990733,116.305954,0,167,39594.5699884259,2008-05-26,13:40:47
39.990736,116.305938,0,165,39594.5700115741,2008-05-26,13:40:49
39.990738,116.305934,0,164,39594.5700347222,2008-05-26,13:40:51
39.990749,116.305924,0,162,39594.5700578704,2008-05-26,13:40:53
39.990768,116.305918,0,161,39594.5700810185,2008-05-26,13:40:55
39.990776,116.305916,0,161,39594.5701041667,2008-05-26,13:40:57
39.990775,116.305943,0,160,39594.5701273148,2008-05-26,13:40:59
39.990768,116.305974,0,160,39594.570150463,2008-05-26,13:41:01
39.99077,116.305996,0,161,39594.5701736111,2008-05-26,13:41:03
39.990774,116.305996,0,161,39594.5701967593,2008-05-26,13:41:05
39.990779,116.305995,0,161,39594.5702199074,2008-05-26,13:41:07
39.990784,116.306004,0,162,39594.5702430556,2008-05-26,13:41:09
39.990784,116.306011,0,161,39594.5702662037,2008-05-26,13:41:11
39.990779,116.306024,0,160,39594.5702893519,2008-05-26,13:41:13
39.990785,116.306023,0,157,39594.5703125,2008-05-26,13:41:15
39.990789,116.306023,0,154,39594.5703356481,2008-05-26,13:41:17
39.990789,116.306016,0,151,39594.5703587963,2008-05-26,13:41:19
39.990796,116.306015,0,150,39594.5703819444,2008-05-26,13:41:21
39.990792,116.306027,0,147,39594.5704050926,2008-05-26,13:41:23
39.990796,116.306038,0,145,39594.5704282407,2008-05-26,13:41:25
39.990786,116.306052,0,143,39594.5704513889,2008-05-26,13:41:27
39.990786,116.306066,0,142,39594.570474537,2008-05-26,13:41:29
39.990786,116.306072,0,141,39594.5704976852,2008-05-26,13:41:31
39.990789,116.306072,0,141,39594.5705208333,2008-05-26,13:41:33
39.990791,116.306072,0,140,39594.5705439815,2008-05-26,13:41:35
39.990791,116.306072,0,140,39594.5705671296,2008-05-26,13:41:37
39.990792,116.306072,0,140,39594.5705902778,2008-05-26,13:41:39
39.990795,116.306071,0,140,39594.5706134259,2008-05-26,13:41:41
39.990798,116.306071,0,140,39594.5706365741,2008-05-26,13:41:43
39.990799,116.30607,0,140,39594.5706597222,2008-05-26,13:41:45
39.990799,116.30607,0,140,39594.5706828704,2008-05-26,13:41:47
39.990799,116.30607,0,140,39594.5707060185,2008-05-26,13:41:49
39.990799,116.306071,0,140,39594.5707291667,2008-05-26,13:41:51
39.990797,116.306072,0,140,39594.5707523148,2008-05-26,13:41:53
39.990793,116.306073,0,140,39594.570775463,2008-05-26,13:41:55
39.990755,116.306111,0,142,39594.5707986111,2008-05-26,13:41:57
39.990725,116.306131,0,145,39594.5708217593,2008-05-26,13:41:59
39.990713,116.30613,0,148,39594.5708449074,2008-05-26,13:42:01
39.990702,116.306129,0,151,39594.5708680556,2008-05-26,13:42:03
39.990685,116.306134,0,153,39594.5708912037,2008-05-26,13:42:05
39.99067,116.306139,0,155,39594.5709143518,2008-05-26,13:42:07
39.990664,116.30614,0,157,39594.5709375,2008-05-26,13:42:09
39.99067,116.306129,0,159,39594.5709606481,2008-05-26,13:42:11
39.990684,116.306115,0,161,39594.5709837963,2008-05-26,13:42:13
39.990688,116.306114,0,161,39594.5710069444,2008-05-26,13:42:15
39.990699,116.306107,0,162,39594.5710300926,2008-05-26,13:42:17
39.990709,116.306093,0,162,39594.5710532407,2008-05-26,13:42:19
39.990722,116.30609,0,162,39594.5710763889,2008-05-26,13:42:21
39.990728,116.30609,0,161,39594.571099537,2008-05-26,13:42:23
39.990733,116.306097,0,161,39594.5711226852,2008-05-26,13:42:25
39.990733,116.3061,0,160,39594.5711458333,2008-05-26,13:42:27
39.990734,116.306106,0,158,39594.5711689815,2008-05-26,13:42:29
39.990991,116.306103,0,132,39594.5723263889,2008-05-26,13:44:09
39.991013,116.3061,0,132,39594.572349537,2008-05-26,13:44:11
39.991045,116.306093,0,132,39594.5723726852,2008-05-26,13:44:13
39.991042,116.306094,0,132,39594.5723958333,2008-05-26,13:44:15
39.991071,116.306095,0,129,39594.5724189815,2008-05-26,13:44:17
39.991082,116.30611,0,128,39594.5724421296,2008-05-26,13:44:19
39.991082,116.306111,0,128,39594.5724652778,2008-05-26,13:44:21
39.991085,116.30611,0,129,39594.5724884259,2008-05-26,13:44:23
39.991089,116.30611,0,129,39594.5725115741,2008-05-26,13:44:25
39.991094,116.306109,0,129,39594.5725347222,2008-05-26,13:44:27
39.991098,116.306109,0,130,39594.5725578704,2008-05-26,13:44:29
39.991101,116.306109,0,130,39594.5725810185,2008-05-26,13:44:31
39.991104,116.306109,0,130,39594.5726041667,2008-05-26,13:44:33
39.991105,116.306108,0,130,39594.5726273148,2008-05-26,13:44:35
39.991104,116.306108,0,130,39594.572650463,2008-05-26,13:44:37
39.991101,116.306109,0,130,39594.5726736111,2008-05-26,13:44:39
39.991097,116.306109,0,130,39594.5726967593,2008-05-26,13:44:41
39.991087,116.306112,0,129,39594.5727199074,2008-05-26,13:44:43
39.99107,116.306117,0,128,39594.5727430556,2008-05-26,13:44:45
39.991051,116.306124,0,127,39594.5727662037,2008-05-26,13:44:47
39.991034,116.306138,0,126,39594.5727893518,2008-05-26,13:44:49
39.991026,116.306132,0,126,39594.5728125,2008-05-26,13:44:51
39.991033,116.306134,0,126,39594.5728356481,2008-05-26,13:44:53
39.991076,116.306156,0,125,39594.5728587963,2008-05-26,13:44:55
39.991083,116.306142,0,124,39594.5728819444,2008-05-26,13:44:57
39.991084,116.306145,0,124,39594.5729050926,2008-05-26,13:44:59
39.991094,116.306156,0,123,39594.5729282407,2008-05-26,13:45:01
39.991093,116.306167,0,123,39594.5729513889,2008-05-26,13:45:03
39.991093,116.306168,0,123,39594.572974537,2008-05-26,13:45:05
39.991093,116.306168,0,123,39594.5729976852,2008-05-26,13:45:07
39.991093,116.306168,0,123,39594.5730208333,2008-05-26,13:45:09
39.991092,116.306168,0,123,39594.5730439815,2008-05-26,13:45:11
39.991091,116.306169,0,123,39594.5730671296,2008-05-26,13:45:13
39.99109,116.306167,0,123,39594.5730902778,2008-05-26,13:45:15
39.991087,116.306167,0,123,39594.5731134259,2008-05-26,13:45:17
39.991083,116.306168,0,123,39594.5731365741,2008-05-26,13:45:19
39.991078,116.306168,0,123,39594.5731597222,2008-05-26,13:45:21
39.991047,116.306166,0,121,39594.5731828704,2008-05-26,13:45:23
39.991044,116.306162,0,120,39594.5732060185,2008-05-26,13:45:25
39.991029,116.30616,0,120,39594.5732291667,2008-05-26,13:45:27
39.991025,116.30616,0,120,39594.5732523148,2008-05-26,13:45:29
39.991037,116.306164,0,119,39594.573275463,2008-05-26,13:45:31
39.991048,116.306162,0,119,39594.5732986111,2008-05-26,13:45:33
39.991044,116.306162,0,119,39594.5733217593,2008-05-26,13:45:35
39.991038,116.306163,0,119,39594.5733449074,2008-05-26,13:45:37
39.991033,116.306165,0,118,39594.5733680556,2008-05-26,13:45:39
39.991046,116.306179,0,115,39594.5733912037,2008-05-26,13:45:41
39.991046,116.306182,0,113,39594.5734143518,2008-05-26,13:45:43
39.991048,116.306182,0,113,39594.5734375,2008-05-26,13:45:45
39.991052,116.306182,0,114,39594.5734606481,2008-05-26,13:45:47
39.991056,116.306182,0,114,39594.5734837963,2008-05-26,13:45:49
39.99106,116.306182,0,114,39594.5735069444,2008-05-26,13:45:51
39.991074,116.306187,0,113,39594.5735300926,2008-05-26,13:45:53
39.991079,116.306181,0,113,39594.5735532407,2008-05-26,13:45:55
39.991092,116.306181,0,113,39594.5735763889,2008-05-26,13:45:57
39.991097,116.306182,0,114,39594.573599537,2008-05-26,13:45:59
39.991087,116.306185,0,115,39594.5736226852,2008-05-26,13:46:01
39.99109,116.306186,0,115,39594.5736458333,2008-05-26,13:46:03
39.991095,116.306198,0,115,39594.5736689815,2008-05-26,13:46:05
39.991108,116.306214,0,115,39594.5736921296,2008-05-26,13:46:07
39.991109,116.30623,0,113,39594.5737152778,2008-05-26,13:46:09
39.991118,116.306239,0,112,39594.5737384259,2008-05-26,13:46:11
39.991123,116.306239,0,112,39594.5737615741,2008-05-26,13:46:13
39.991128,116.306238,0,112,39594.5737847222,2008-05-26,13:46:15
39.991129,116.306238,0,112,39594.5738078704,2008-05-26,13:46:17
39.99113,116.306237,0,112,39594.5738310185,2008-05-26,13:46:19
39.991131,116.306237,0,112,39594.5738541667,2008-05-26,13:46:21
39.991128,116.306238,0,112,39594.5738773148,2008-05-26,13:46:23
39.991111,116.306237,0,112,39594.573900463,2008-05-26,13:46:25
39.991055,116.30622,0,112,39594.5739236111,2008-05-26,13:46:27
39.99094,116.306184,0,112,39594.5739467593,2008-05-26,13:46:29
39.990885,116.306161,0,111,39594.5739699074,2008-05-26,13:46:31
39.990842,116.306153,0,110,39594.5739930556,2008-05-26,13:46:33
39.990819,116.30615,0,110,39594.5740162037,2008-05-26,13:46:35
39.990808,116.306151,0,109,39594.5740393519,2008-05-26,13:46:37
39.990802,116.306152,0,109,39594.5740625,2008-05-26,13:46:39
39.990801,116.306152,0,109,39594.5740856482,2008-05-26,13:46:41
39.990797,116.306153,0,109,39594.5741087963,2008-05-26,13:46:43
39.990784,116.306155,0,109,39594.5741319444,2008-05-26,13:46:45
39.990525,116.306221,0,163,39594.5778819444,2008-05-26,13:52:09
39.990495,116.30622,0,163,39594.5779050926,2008-05-26,13:52:11
39.990473,116.306215,0,164,39594.5779282407,2008-05-26,13:52:13
39.990454,116.306207,0,165,39594.5779513889,2008-05-26,13:52:15
39.99045,116.306203,0,168,39594.577974537,2008-05-26,13:52:17
39.99047,116.306205,0,170,39594.5779976852,2008-05-26,13:52:19
39.99047,116.306203,0,171,39594.5780208333,2008-05-26,13:52:21
39.990472,116.306203,0,171,39594.5780439815,2008-05-26,13:52:23
39.990473,116.306203,0,171,39594.5780671296,2008-05-26,13:52:25
39.990474,116.306202,0,171,39594.5780902778,2008-05-26,13:52:27
39.990476,116.306202,0,171,39594.5781134259,2008-05-26,13:52:29
39.990478,116.3062,0,171,39594.5781365741,2008-05-26,13:52:31
39.990482,116.306199,0,171,39594.5781597222,2008-05-26,13:52:33
39.990485,116.306198,0,171,39594.5781828704,2008-05-26,13:52:35
39.990487,116.306197,0,172,39594.5782060185,2008-05-26,13:52:37
39.990487,116.306197,0,172,39594.5782291667,2008-05-26,13:52:39
39.99047,116.306195,0,172,39594.5782523148,2008-05-26,13:52:41
39.990448,116.306204,0,175,39594.578275463,2008-05-26,13:52:43
39.990436,116.306205,0,176,39594.5782986111,2008-05-26,13:52:45
39.990431,116.306197,0,177,39594.5783217593,2008-05-26,13:52:47
39.990459,116.306213,0,177,39594.5783449074,2008-05-26,13:52:49
39.990482,116.306205,0,179,39594.5783680556,2008-05-26,13:52:51
39.990486,116.306204,0,180,39594.5783912037,2008-05-26,13:52:53
39.99049,116.306203,0,180,39594.5784143518,2008-05-26,13:52:55
39.990492,116.306203,0,180,39594.5784375,2008-05-26,13:52:57
39.99049,116.306204,0,180,39594.5784606481,2008-05-26,13:52:59
39.990487,116.306205,0,180,39594.5784837963,2008-05-26,13:53:01
39.990483,116.306206,0,180,39594.5785069444,2008-05-26,13:53:03
39.990481,116.306206,0,180,39594.5785300926,2008-05-26,13:53:05
39.990483,116.306206,0,180,39594.5785532407,2008-05-26,13:53:07
39.990486,116.306206,0,180,39594.5785763889,2008-05-26,13:53:09
39.990491,116.306205,0,180,39594.578599537,2008-05-26,13:53:11
39.990513,116.306188,0,179,39594.5786226852,2008-05-26,13:53:13
39.99057,116.30616,0,177,39594.5786458333,2008-05-26,13:53:15
39.990602,116.306128,0,174,39594.5786689815,2008-05-26,13:53:17
39.990641,116.306094,0,172,39594.5786921296,2008-05-26,13:53:19
39.99064,116.306097,0,169,39594.5787152778,2008-05-26,13:53:21
39.990642,116.30609,0,166,39594.5787384259,2008-05-26,13:53:23
39.99065,116.306086,0,163,39594.5787615741,2008-05-26,13:53:25
39.990642,116.30609,0,159,39594.5787847222,2008-05-26,13:53:27
39.990645,116.30609,0,158,39594.5788078704,2008-05-26,13:53:29
39.990646,116.306089,0,157,39594.5788310185,2008-05-26,13:53:31
39.990647,116.306089,0,155,39594.5788541667,2008-05-26,13:53:33
39.99065,116.306088,0,154,39594.5788773148,2008-05-26,13:53:35
39.990659,116.306078,0,152,39594.578900463,2008-05-26,13:53:37
39.990664,116.30607,0,155,39594.5789236111,2008-05-26,13:53:39
39.990659,116.306076,0,158,39594.5789467593,2008-05-26,13:53:41
39.99066,116.306076,0,157,39594.5789699074,2008-05-26,13:53:43
39.990658,116.306077,0,156,39594.5789930556,2008-05-26,13:53:45
39.990653,116.306078,0,156,39594.5790162037,2008-05-26,13:53:47
39.990641,116.306091,0,155,39594.5790393518,2008-05-26,13:53:49
39.990622,116.306111,0,153,39594.5790625,2008-05-26,13:53:51
39.990602,116.306127,0,152,39594.5790856481,2008-05-26,13:53:53
39.990588,116.306144,0,153,39594.5791087963,2008-05-26,13:53:55
39.990587,116.306145,0,153,39594.5791319444,2008-05-26,13:53:57
39.990584,116.306145,0,153,39594.5791550926,2008-05-26,13:53:59
39.990584,116.306146,0,152,39594.5791782407,2008-05-26,13:54:01
39.990582,116.306146,0,152,39594.5792013889,2008-05-26,13:54:03
39.99058,116.306146,0,152,39594.579224537,2008-05-26,13:54:05
39.990581,116.306146,0,152,39594.5792476852,2008-05-26,13:54:07
39.990583,116.306146,0,152,39594.5792708333,2008-05-26,13:54:09
39.990587,116.306145,0,152,39594.5792939815,2008-05-26,13:54:11
39.990592,116.306145,0,152,39594.5793171296,2008-05-26,13:54:13
39.990609,116.306154,0,152,39594.5793402778,2008-05-26,13:54:15
39.990614,116.306167,0,151,39594.5793634259,2008-05-26,13:54:17
39.99061,116.306185,0,148,39594.5793865741,2008-05-26,13:54:19
39.99061,116.306194,0,146,39594.5794097222,2008-05-26,13:54:21
39.990612,116.306194,0,146,39594.5794328704,2008-05-26,13:54:23
39.990647,116.306196,0,145,39594.5794560185,2008-05-26,13:54:25
39.990677,116.306196,0,144,39594.5794791667,2008-05-26,13:54:27
39.990703,116.306191,0,142,39594.5795023148,2008-05-26,13:54:29
39.990732,116.306186,0,140,39594.579525463,2008-05-26,13:54:31
39.990741,116.306185,0,138,39594.5795486111,2008-05-26,13:54:33
39.990746,116.306181,0,137,39594.5795717593,2008-05-26,13:54:35
39.990753,116.306177,0,136,39594.5795949074,2008-05-26,13:54:37
39.990755,116.306176,0,135,39594.5796180556,2008-05-26,13:54:39
39.990756,116.306175,0,135,39594.5796412037,2008-05-26,13:54:41
39.990754,116.306176,0,135,39594.5796643518,2008-05-26,13:54:43
39.990752,116.306175,0,135,39594.5796875,2008-05-26,13:54:45
39.990754,116.306173,0,135,39594.5797106481,2008-05-26,13:54:47
39.990768,116.306091,0,134,39594.5797337963,2008-05-26,13:54:49
39.990767,116.306053,0,131,39594.5797569444,2008-05-26,13:54:51
39.990765,116.306039,0,130,39594.5797800926,2008-05-26,13:54:53
39.990757,116.306026,0,127,39594.5798032407,2008-05-26,13:54:55
39.990744,116.30601,0,125,39594.5798263889,2008-05-26,13:54:57
39.990735,116.306012,0,123,39594.579849537,2008-05-26,13:54:59
39.990733,116.306012,0,122,39594.5798726852,2008-05-26,13:55:01
39.990736,116.306004,0,121,39594.5798958333,2008-05-26,13:55:03
39.990736,116.306004,0,121,39594.5799189815,2008-05-26,13:55:05
39.990732,116.306005,0,121,39594.5799421296,2008-05-26,13:55:07
39.990728,116.306006,0,121,39594.5799652778,2008-05-26,13:55:09
39.990725,116.306007,0,121,39594.5799884259,2008-05-26,13:55:11
39.990725,116.306007,0,121,39594.5800115741,2008-05-26,13:55:13
39.990718,116.30601,0,122,39594.5800347222,2008-05-26,13:55:15
39.990699,116.306027,0,124,39594.5800578704,2008-05-26,13:55:17
39.990694,116.30603,0,125,39594.5800810185,2008-05-26,13:55:19
39.99069,116.306031,0,126,39594.5801041667,2008-05-26,13:55:21
39.990672,116.306047,0,127,39594.5801273148,2008-05-26,13:55:23
39.990623,116.306072,0,129,39594.580150463,2008-05-26,13:55:25
39.990589,116.306084,0,131,39594.5801736111,2008-05-26,13:55:27
39.990572,116.306089,0,133,39594.5801967593,2008-05-26,13:55:29
39.99057,116.306084,0,134,39594.5802199074,2008-05-26,13:55:31
39.990569,116.306079,0,134,39594.5802430556,2008-05-26,13:55:33
39.990567,116.306079,0,135,39594.5802662037,2008-05-26,13:55:35
39.990567,116.306078,0,135,39594.5802893518,2008-05-26,13:55:37
39.990567,116.306078,0,135,39594.5803125,2008-05-26,13:55:39
39.990564,116.306078,0,135,39594.5803356481,2008-05-26,13:55:41
39.990559,116.306078,0,135,39594.5803587963,2008-05-26,13:55:43
39.990555,116.306078,0,135,39594.5803819444,2008-05-26,13:55:45
39.990551,116.306079,0,135,39594.5804050926,2008-05-26,13:55:47
39.990554,116.306084,0,135,39594.5804282407,2008-05-26,13:55:49
39.990566,116.306089,0,135,39594.5804513889,2008-05-26,13:55:51
39.990577,116.306089,0,136,39594.580474537,2008-05-26,13:55:53
39.99058,116.306088,0,136,39594.5804976852,2008-05-26,13:55:55
39.990582,116.306087,0,136,39594.5805208333,2008-05-26,13:55:57
39.990593,116.306086,0,136,39594.5805439815,2008-05-26,13:55:59
39.990611,116.306073,0,134,39594.5805671296,2008-05-26,13:56:01
39.990626,116.306056,0,134,39594.5805902778,2008-05-26,13:56:03
39.990631,116.306054,0,134,39594.5806134259,2008-05-26,13:56:05
39.990654,116.306031,0,133,39594.5806365741,2008-05-26,13:56:07
39.990682,116.305996,0,132,39594.5806597222,2008-05-26,13:56:09
39.990688,116.305987,0,132,39594.5806828704,2008-05-26,13:56:11
39.990681,116.305997,0,131,39594.5807060185,2008-05-26,13:56:13
39.990685,116.305996,0,130,39594.5807291667,2008-05-26,13:56:15
39.99069,116.305995,0,130,39594.5807523148,2008-05-26,13:56:17
39.990691,116.305995,0,129,39594.580775463,2008-05-26,13:56:19
39.990693,116.305995,0,129,39594.5807986111,2008-05-26,13:56:21
39.990709,116.305992,0,129,39594.5808217593,2008-05-26,13:56:23
39.990702,116.305998,0,127,39594.5808449074,2008-05-26,13:56:25
39.990698,116.306001,0,126,39594.5808680556,2008-05-26,13:56:27
39.990698,116.305988,0,125,39594.5808912037,2008-05-26,13:56:29
39.990684,116.305982,0,124,39594.5809143518,2008-05-26,13:56:31
39.990682,116.305979,0,126,39594.5809375,2008-05-26,13:56:33
39.990683,116.305982,0,127,39594.5809606481,2008-05-26,13:56:35
39.990684,116.305993,0,127,39594.5809837963,2008-05-26,13:56:37
39.990675,116.306001,0,128,39594.5810069444,2008-05-26,13:56:39
39.990677,116.306001,0,128,39594.5810300926,2008-05-26,13:56:41
39.990681,116.306001,0,128,39594.5810532407,2008-05-26,13:56:43
39.990684,116.306,0,128,39594.5810763889,2008-05-26,13:56:45
39.990688,116.306,0,129,39594.581099537,2008-05-26,13:56:47
39.990691,116.306,0,130,39594.5811226852,2008-05-26,13:56:49
39.990694,116.305999,0,131,39594.5811458333,2008-05-26,13:56:51
39.990695,116.306,0,133,39594.5811689815,2008-05-26,13:56:53
39.990694,116.306,0,135,39594.5811921296,2008-05-26,13:56:55
39.99069,116.306001,0,136,39594.5812152778,2008-05-26,13:56:57
39.990685,116.306002,0,136,39594.5812384259,2008-05-26,13:56:59
39.99068,116.306004,0,137,39594.5812615741,2008-05-26,13:57:01
39.990641,116.306023,0,144,39594.5812847222,2008-05-26,13:57:03
39.990596,116.306051,0,151,39594.5813078704,2008-05-26,13:57:05
39.990555,116.306073,0,157,39594.5813310185,2008-05-26,13:57:07
39.990518,116.306099,0,162,39594.5813541667,2008-05-26,13:57:09
39.990496,116.306123,0,168,39594.5813773148,2008-05-26,13:57:11
39.990481,116.30615,0,174,39594.581400463,2008-05-26,13:57:13
39.990479,116.306151,0,174,39594.5814236111,2008-05-26,13:57:15
39.990476,116.306152,0,174,39594.5814467593,2008-05-26,13:57:17
39.990471,116.306154,0,175,39594.5814699074,2008-05-26,13:57:19
39.990466,116.306155,0,175,39594.5814930556,2008-05-26,13:57:21
39.990462,116.306157,0,175,39594.5815162037,2008-05-26,13:57:23
39.990458,116.306159,0,175,39594.5815393519,2008-05-26,13:57:25
39.990455,116.30616,0,175,39594.5815625,2008-05-26,13:57:27
39.990452,116.306161,0,175,39594.5815856481,2008-05-26,13:57:29
39.99045,116.306163,0,175,39594.5816087963,2008-05-26,13:57:31
39.990447,116.306163,0,175,39594.5816319444,2008-05-26,13:57:33
39.990657,116.305971,0,218,39594.5833912037,2008-05-26,14:00:05
39.990671,116.305947,0,221,39594.5834143519,2008-05-26,14:00:07
39.990689,116.305933,0,222,39594.5834375,2008-05-26,14:00:09
39.990704,116.30592,0,223,39594.5834606481,2008-05-26,14:00:11
39.990714,116.305917,0,224,39594.5834837963,2008-05-26,14:00:13
39.990723,116.305907,0,225,39594.5835069444,2008-05-26,14:00:15
39.990721,116.305914,0,225,39594.5835300926,2008-05-26,14:00:17
39.990717,116.305913,0,225,39594.5835532407,2008-05-26,14:00:19
39.99071,116.305909,0,225,39594.5835763889,2008-05-26,14:00:21
39.990687,116.30592,0,226,39594.583599537,2008-05-26,14:00:23
39.990666,116.305932,0,226,39594.5836226852,2008-05-26,14:00:25
39.990664,116.305933,0,226,39594.5836458333,2008-05-26,14:00:27
39.990662,116.305933,0,226,39594.5836689815,2008-05-26,14:00:29
39.99066,116.305934,0,226,39594.5836921296,2008-05-26,14:00:31
39.990663,116.305933,0,227,39594.5837152778,2008-05-26,14:00:33
39.990668,116.305933,0,227,39594.5837384259,2008-05-26,14:00:35
39.990672,116.305932,0,227,39594.5837615741,2008-05-26,14:00:37
39.990674,116.305932,0,227,39594.5837847222,2008-05-26,14:00:39
39.990673,116.305932,0,227,39594.5838078704,2008-05-26,14:00:41
39.990669,116.305934,0,227,39594.5838310185,2008-05-26,14:00:43
39.990644,116.305945,0,227,39594.5838541667,2008-05-26,14:00:45
39.990625,116.305957,0,229,39594.5838773148,2008-05-26,14:00:47
39.99061,116.305965,0,230,39594.583900463,2008-05-26,14:00:49
39.990609,116.305969,0,231,39594.5839236111,2008-05-26,14:00:51
39.990614,116.305974,0,231,39594.5839467593,2008-05-26,14:00:53
39.99061,116.305991,0,233,39594.5839699074,2008-05-26,14:00:55
39.990605,116.306006,0,234,39594.5839930556,2008-05-26,14:00:57
39.990599,116.30602,0,234,39594.5840162037,2008-05-26,14:00:59
39.990592,116.306025,0,233,39594.5840393519,2008-05-26,14:01:01
39.990595,116.306025,0,233,39594.5840625,2008-05-26,14:01:03
39.990598,116.306024,0,233,39594.5840856481,2008-05-26,14:01:05
39.990596,116.306025,0,234,39594.5841087963,2008-05-26,14:01:07
39.990595,116.306025,0,234,39594.5841319444,2008-05-26,14:01:09
39.990594,116.306025,0,234,39594.5841550926,2008-05-26,14:01:11
39.990597,116.306024,0,234,39594.5841782407,2008-05-26,14:01:13
39.990601,116.306024,0,234,39594.5842013889,2008-05-26,14:01:15
39.990606,116.306023,0,234,39594.584224537,2008-05-26,14:01:17
39.990609,116.306023,0,234,39594.5842476852,2008-05-26,14:01:19
39.990612,116.306023,0,233,39594.5842708333,2008-05-26,14:01:21
39.990615,116.306022,0,233,39594.5842939815,2008-05-26,14:01:23
39.990618,116.306022,0,233,39594.5843171296,2008-05-26,14:01:25
39.990619,116.306022,0,232,39594.5843402778,2008-05-26,14:01:27
39.990619,116.306022,0,232,39594.5843634259,2008-05-26,14:01:29
39.990617,116.306023,0,232,39594.5843865741,2008-05-26,14:01:31
39.990616,116.306023,0,232,39594.5844097222,2008-05-26,14:01:33
39.990613,116.306023,0,232,39594.5844328704,2008-05-26,14:01:35
39.990611,116.306024,0,232,39594.5844560185,2008-05-26,14:01:37
39.990609,116.306025,0,232,39594.5844791667,2008-05-26,14:01:39
39.990608,116.306025,0,232,39594.5845023148,2008-05-26,14:01:41
39.990608,116.306026,0,232,39594.584525463,2008-05-26,14:01:43
39.990606,116.306027,0,233,39594.5845486111,2008-05-26,14:01:45
39.990602,116.306028,0,233,39594.5845717593,2008-05-26,14:01:47
39.990598,116.306029,0,233,39594.5845949074,2008-05-26,14:01:49
39.990594,116.306032,0,233,39594.5846180556,2008-05-26,14:01:51
39.99059,116.306034,0,233,39594.5846412037,2008-05-26,14:01:53
39.990585,116.306036,0,233,39594.5846643519,2008-05-26,14:01:55
39.990582,116.306037,0,233,39594.5846875,2008-05-26,14:01:57
39.99058,116.306038,0,233,39594.5847106481,2008-05-26,14:01:59
39.990576,116.30604,0,233,39594.5847337963,2008-05-26,14:02:01
39.990571,116.306041,0,234,39594.5847569444,2008-05-26,14:02:03
39.99057,116.306041,0,234,39594.5847800926,2008-05-26,14:02:05
39.99057,116.306042,0,234,39594.5848032407,2008-05-26,14:02:07
39.990569,116.306042,0,234,39594.5848263889,2008-05-26,14:02:09
39.990565,116.306043,0,234,39594.584849537,2008-05-26,14:02:11
39.99056,116.306044,0,234,39594.5848726852,2008-05-26,14:02:13
39.99053,116.306063,0,236,39594.5848958333,2008-05-26,14:02:15
39.99051,116.306076,0,237,39594.5849189815,2008-05-26,14:02:17
39.990495,116.306095,0,238,39594.5849421296,2008-05-26,14:02:19
39.99049,116.306095,0,240,39594.5849652778,2008-05-26,14:02:21
39.990494,116.306094,0,240,39594.5849884259,2008-05-26,14:02:23
39.990498,116.306094,0,240,39594.5850115741,2008-05-26,14:02:25
39.990484,116.306109,0,240,39594.5850347222,2008-05-26,14:02:27
39.990464,116.306127,0,239,39594.5850578704,2008-05-26,14:02:29
39.99046,116.306133,0,239,39594.5850810185,2008-05-26,14:02:31
39.99046,116.306133,0,239,39594.5851041667,2008-05-26,14:02:33
39.990463,116.306133,0,239,39594.5851273148,2008-05-26,14:02:35
39.990462,116.306139,0,238,39594.585150463,2008-05-26,14:02:37
39.990727,116.306107,0,200,39594.5875578704,2008-05-26,14:06:05
39.990733,116.306097,0,203,39594.5875810185,2008-05-26,14:06:07
39.990742,116.306082,0,205,39594.5876041667,2008-05-26,14:06:09
39.990726,116.306084,0,209,39594.5876273148,2008-05-26,14:06:11
39.990705,116.30609,0,212,39594.587650463,2008-05-26,14:06:13
39.990688,116.306095,0,214,39594.5876736111,2008-05-26,14:06:15
39.990681,116.306102,0,215,39594.5876967593,2008-05-26,14:06:17
39.990679,116.306103,0,215,39594.5877199074,2008-05-26,14:06:19
39.990666,116.306115,0,216,39594.5877430556,2008-05-26,14:06:21
39.990659,116.306123,0,218,39594.5877662037,2008-05-26,14:06:23
39.990659,116.306123,0,219,39594.5877893518,2008-05-26,14:06:25
39.990661,116.306117,0,220,39594.5878125,2008-05-26,14:06:27
39.990662,116.306117,0,220,39594.5878356481,2008-05-26,14:06:29
39.990664,116.306116,0,220,39594.5878587963,2008-05-26,14:06:31
39.990669,116.306115,0,220,39594.5878819444,2008-05-26,14:06:33
39.990682,116.306093,0,219,39594.5879050926,2008-05-26,14:06:35
39.990706,116.306055,0,217,39594.5879282407,2008-05-26,14:06:37
39.990731,116.306021,0,217,39594.5879513889,2008-05-26,14:06:39
39.990754,116.30599,0,216,39594.587974537,2008-05-26,14:06:41
39.990776,116.305966,0,215,39594.5879976852,2008-05-26,14:06:43
39.990793,116.305946,0,214,39594.5880208333,2008-05-26,14:06:45
39.99081,116.305925,0,213,39594.5880439815,2008-05-26,14:06:47
39.990819,116.305914,0,212,39594.5880671296,2008-05-26,14:06:49
39.99083,116.305904,0,211,39594.5880902778,2008-05-26,14:06:51
39.990828,116.305913,0,210,39594.5881134259,2008-05-26,14:06:53
39.990822,116.30592,0,210,39594.5881365741,2008-05-26,14:06:55
39.990823,116.305931,0,209,39594.5881597222,2008-05-26,14:06:57
39.990835,116.30594,0,209,39594.5881828704,2008-05-26,14:06:59
39.990841,116.305959,0,209,39594.5882060185,2008-05-26,14:07:01
39.99084,116.30598,0,209,39594.5882291667,2008-05-26,14:07:03
39.990832,116.305989,0,209,39594.5882523148,2008-05-26,14:07:05
39.990823,116.305988,0,209,39594.588275463,2008-05-26,14:07:07
39.990825,116.305988,0,209,39594.5882986111,2008-05-26,14:07:09
39.990827,116.305988,0,209,39594.5883217593,2008-05-26,14:07:11
39.990831,116.305987,0,210,39594.5883449074,2008-05-26,14:07:13
39.990803,116.305999,0,215,39594.5883680556,2008-05-26,14:07:15
39.990793,116.305993,0,218,39594.5883912037,2008-05-26,14:07:17
39.990788,116.30598,0,220,39594.5884143518,2008-05-26,14:07:19
39.990787,116.305969,0,224,39594.5884375,2008-05-26,14:07:21
39.990779,116.305969,0,229,39594.5884606481,2008-05-26,14:07:23
39.990774,116.30596,0,235,39594.5884837963,2008-05-26,14:07:25
39.990767,116.305954,0,238,39594.5885069444,2008-05-26,14:07:27
39.990751,116.305952,0,240,39594.5885300926,2008-05-26,14:07:29
39.990724,116.305962,0,241,39594.5885532407,2008-05-26,14:07:31
39.990693,116.305972,0,245,39594.5885763889,2008-05-26,14:07:33
39.990693,116.305973,0,247,39594.588599537,2008-05-26,14:07:35
39.990688,116.305974,0,248,39594.5886226852,2008-05-26,14:07:37
39.990686,116.305973,0,246,39594.5886458333,2008-05-26,14:07:39
39.990687,116.305963,0,245,39594.5886689815,2008-05-26,14:07:41
39.990688,116.305962,0,245,39594.5886921296,2008-05-26,14:07:43
39.990692,116.305961,0,245,39594.5887152778,2008-05-26,14:07:45
39.990696,116.305961,0,246,39594.5887384259,2008-05-26,14:07:47
39.990699,116.30596,0,246,39594.5887615741,2008-05-26,14:07:49
39.990702,116.30596,0,246,39594.5887847222,2008-05-26,14:07:51
39.990718,116.30596,0,246,39594.5888078704,2008-05-26,14:07:53
39.990742,116.30596,0,247,39594.5888310185,2008-05-26,14:07:55
39.990767,116.305965,0,246,39594.5888541667,2008-05-26,14:07:57
39.990797,116.305961,0,246,39594.5888773148,2008-05-26,14:07:59
39.990828,116.305951,0,246,39594.588900463,2008-05-26,14:08:01
39.99084,116.305944,0,246,39594.5889236111,2008-05-26,14:08:03
39.990842,116.305954,0,245,39594.5889467593,2008-05-26,14:08:05
39.990838,116.305992,0,243,39594.5889699074,2008-05-26,14:08:07
39.990846,116.306017,0,240,39594.5889930556,2008-05-26,14:08:09
39.990847,116.306031,0,238,39594.5890162037,2008-05-26,14:08:11
39.990839,116.306058,0,235,39594.5890393518,2008-05-26,14:08:13
39.990837,116.306069,0,234,39594.5890625,2008-05-26,14:08:15
39.99084,116.306069,0,234,39594.5890856481,2008-05-26,14:08:17
39.990844,116.306068,0,234,39594.5891087963,2008-05-26,14:08:19
39.990848,116.306067,0,233,39594.5891319444,2008-05-26,14:08:21
39.990854,116.306038,0,227,39594.5891550926,2008-05-26,14:08:23
39.990854,116.306029,0,222,39594.5891782407,2008-05-26,14:08:25
39.990856,116.306024,0,218,39594.5892013889,2008-05-26,14:08:27
39.990856,116.306023,0,217,39594.589224537,2008-05-26,14:08:29
39.990853,116.306023,0,216,39594.5892476852,2008-05-26,14:08:31
39.990849,116.306023,0,216,39594.5892708333,2008-05-26,14:08:33
39.990845,116.306001,0,209,39594.5892939815,2008-05-26,14:08:35
39.990846,116.305981,0,203,39594.5893171296,2008-05-26,14:08:37
39.990847,116.305972,0,199,39594.5893402778,2008-05-26,14:08:39
39.990847,116.305971,0,199,39594.5893634259,2008-05-26,14:08:41
39.990849,116.305971,0,199,39594.5893865741,2008-05-26,14:08:43
39.99085,116.30597,0,198,39594.5894097222,2008-05-26,14:08:45
39.990852,116.30597,0,198,39594.5894328704,2008-05-26,14:08:47
39.990854,116.30597,0,198,39594.5894560185,2008-05-26,14:08:49
39.990858,116.305969,0,198,39594.5894791667,2008-05-26,14:08:51
39.990858,116.305969,0,198,39594.5895023148,2008-05-26,14:08:53
39.990858,116.305969,0,198,39594.589525463,2008-05-26,14:08:55
39.990858,116.305969,0,198,39594.5895486111,2008-05-26,14:08:57
39.990858,116.305969,0,198,39594.5895717593,2008-05-26,14:08:59
39.990856,116.30597,0,198,39594.5895949074,2008-05-26,14:09:01
39.990853,116.305971,0,198,39594.5896180556,2008-05-26,14:09:03
39.990851,116.305972,0,198,39594.5896412037,2008-05-26,14:09:05
39.990849,116.305972,0,198,39594.5896643519,2008-05-26,14:09:07
39.990843,116.305974,0,198,39594.5896875,2008-05-26,14:09:09
39.990838,116.305975,0,198,39594.5897106482,2008-05-26,14:09:11
39.990803,116.306008,0,199,39594.5897337963,2008-05-26,14:09:13
39.990781,116.306033,0,200,39594.5897569444,2008-05-26,14:09:15
39.990761,116.306054,0,201,39594.5897800926,2008-05-26,14:09:17
39.990758,116.306054,0,201,39594.5898032407,2008-05-26,14:09:19
39.990756,116.306055,0,201,39594.5898263889,2008-05-26,14:09:21
39.990753,116.306055,0,201,39594.589849537,2008-05-26,14:09:23
39.990753,116.306056,0,201,39594.5898726852,2008-05-26,14:09:25
39.990753,116.306056,0,201,39594.5898958333,2008-05-26,14:09:27
39.990751,116.306056,0,201,39594.5899189815,2008-05-26,14:09:29
39.99075,116.306056,0,201,39594.5899421296,2008-05-26,14:09:31
39.990749,116.306056,0,200,39594.5899652778,2008-05-26,14:09:33
39.990613,116.305753,0,148,39594.5924884259,2008-05-26,14:13:11
39.990609,116.305742,0,147,39594.5925115741,2008-05-26,14:13:13
39.990615,116.305734,0,148,39594.5925347222,2008-05-26,14:13:15
39.990624,116.305716,0,149,39594.5925578704,2008-05-26,14:13:17
39.990631,116.305695,0,149,39594.5925810185,2008-05-26,14:13:19
39.990636,116.30567,0,150,39594.5926041667,2008-05-26,14:13:21
39.990624,116.305661,0,151,39594.5926273148,2008-05-26,14:13:23
39.990617,116.305654,0,152,39594.592650463,2008-05-26,14:13:25
39.990629,116.305641,0,154,39594.5926736111,2008-05-26,14:13:27
39.990636,116.305626,0,155,39594.5926967593,2008-05-26,14:13:29
39.990645,116.305607,0,156,39594.5927199074,2008-05-26,14:13:31
39.990651,116.305594,0,157,39594.5927430556,2008-05-26,14:13:33
39.990647,116.305574,0,158,39594.5927662037,2008-05-26,14:13:35
39.990644,116.30557,0,159,39594.5927893519,2008-05-26,14:13:37
39.990643,116.305572,0,160,39594.5928125,2008-05-26,14:13:39
39.990635,116.305585,0,160,39594.5928356481,2008-05-26,14:13:41
39.990635,116.305593,0,161,39594.5928587963,2008-05-26,14:13:43
39.990636,116.30559,0,161,39594.5928819444,2008-05-26,14:13:45
39.990638,116.305586,0,162,39594.5929050926,2008-05-26,14:13:47
39.990639,116.305586,0,162,39594.5929282407,2008-05-26,14:13:49
39.990639,116.305588,0,163,39594.5929513889,2008-05-26,14:13:51
39.990637,116.305589,0,163,39594.592974537,2008-05-26,14:13:53
39.990633,116.305591,0,164,39594.5929976852,2008-05-26,14:13:55
39.990622,116.305622,0,162,39594.5930208333,2008-05-26,14:13:57
39.990631,116.305608,0,162,39594.5930439815,2008-05-26,14:13:59
39.990651,116.30558,0,163,39594.5930671296,2008-05-26,14:14:01
39.990661,116.305561,0,163,39594.5930902778,2008-05-26,14:14:03
39.99066,116.305533,0,164,39594.5931134259,2008-05-26,14:14:05
39.99065,116.30551,0,163,39594.5931365741,2008-05-26,14:14:07
39.990657,116.305489,0,159,39594.5931597222,2008-05-26,14:14:09
39.990648,116.305457,0,157,39594.5931828704,2008-05-26,14:14:11
39.990629,116.305436,0,157,39594.5932060185,2008-05-26,14:14:13
39.990618,116.305418,0,154,39594.5932291667,2008-05-26,14:14:15
39.99061,116.305392,0,153,39594.5932523148,2008-05-26,14:14:17
39.990605,116.305361,0,153,39594.593275463,2008-05-26,14:14:19
39.990598,116.30532,0,153,39594.5932986111,2008-05-26,14:14:21
39.990595,116.30529,0,153,39594.5933217593,2008-05-26,14:14:23
39.990589,116.305262,0,152,39594.5933449074,2008-05-26,14:14:25
39.990583,116.305233,0,151,39594.5933680556,2008-05-26,14:14:27
39.990582,116.30521,0,151,39594.5933912037,2008-05-26,14:14:29
39.990579,116.305179,0,152,39594.5934143519,2008-05-26,14:14:31
39.990574,116.305145,0,151,39594.5934375,2008-05-26,14:14:33
39.990567,116.30512,0,152,39594.5934606481,2008-05-26,14:14:35
39.990553,116.3051,0,150,39594.5934837963,2008-05-26,14:14:37
39.990534,116.305072,0,150,39594.5935069444,2008-05-26,14:14:39
39.990513,116.305056,0,150,39594.5935300926,2008-05-26,14:14:41
39.990498,116.305042,0,148,39594.5935532407,2008-05-26,14:14:43
39.990474,116.305037,0,147,39594.5935763889,2008-05-26,14:14:45
39.990455,116.305032,0,146,39594.593599537,2008-05-26,14:14:47
39.990442,116.305027,0,143,39594.5936226852,2008-05-26,14:14:49
39.990422,116.305019,0,143,39594.5936458333,2008-05-26,14:14:51
39.990404,116.305018,0,140,39594.5936689815,2008-05-26,14:14:53
39.990389,116.305023,0,137,39594.5936921296,2008-05-26,14:14:55
39.99037,116.305021,0,136,39594.5937152778,2008-05-26,14:14:57
39.990358,116.305013,0,136,39594.5937384259,2008-05-26,14:14:59
39.99034,116.305018,0,135,39594.5937615741,2008-05-26,14:15:01
39.990314,116.305022,0,134,39594.5937847222,2008-05-26,14:15:03
39.990273,116.305046,0,133,39594.5938078704,2008-05-26,14:15:05
39.990239,116.30506,0,131,39594.5938310185,2008-05-26,14:15:07
39.990216,116.305053,0,130,39594.5938541667,2008-05-26,14:15:09
39.990198,116.305048,0,129,39594.5938773148,2008-05-26,14:15:11
39.990182,116.305024,0,130,39594.593900463,2008-05-26,14:15:13
39.99016,116.305012,0,129,39594.5939236111,2008-05-26,14:15:15
39.990139,116.304981,0,129,39594.5939467593,2008-05-26,14:15:17
39.990113,116.304966,0,130,39594.5939699074,2008-05-26,14:15:19
39.990095,116.30495,0,133,39594.5939930556,2008-05-26,14:15:21
39.990075,116.304936,0,133,39594.5940162037,2008-05-26,14:15:23
39.990058,116.304923,0,136,39594.5940393518,2008-05-26,14:15:25
39.990041,116.304909,0,139,39594.5940625,2008-05-26,14:15:27
39.990022,116.304893,0,142,39594.5940856481,2008-05-26,14:15:29
39.990005,116.304869,0,145,39594.5941087963,2008-05-26,14:15:31
39.98999,116.304845,0,146,39594.5941319444,2008-05-26,14:15:33
39.989977,116.304822,0,147,39594.5941550926,2008-05-26,14:15:35
39.989964,116.304814,0,148,39594.5941782407,2008-05-26,14:15:37
39.989953,116.30479,0,151,39594.5942013889,2008-05-26,14:15:39
39.989933,116.304777,0,154,39594.594224537,2008-05-26,14:15:41
39.989926,116.304759,0,152,39594.5942476852,2008-05-26,14:15:43
39.989914,116.304735,0,154,39594.5942708333,2008-05-26,14:15:45
39.989901,116.304713,0,156,39594.5942939815,2008-05-26,14:15:47
39.989894,116.304683,0,155,39594.5943171296,2008-05-26,14:15:49
39.989892,116.304651,0,156,39594.5943402778,2008-05-26,14:15:51
39.989883,116.304629,0,158,39594.5943634259,2008-05-26,14:15:53
39.989882,116.304596,0,159,39594.5943865741,2008-05-26,14:15:55
39.989884,116.30456,0,157,39594.5944097222,2008-05-26,14:15:57
39.989887,116.304522,0,158,39594.5944328704,2008-05-26,14:15:59
39.989891,116.304489,0,157,39594.5944560185,2008-05-26,14:16:01
39.989891,116.304461,0,158,39594.5944791667,2008-05-26,14:16:03
39.989884,116.304435,0,158,39594.5945023148,2008-05-26,14:16:05
39.989885,116.304411,0,160,39594.594525463,2008-05-26,14:16:07
39.98988,116.304391,0,162,39594.5945486111,2008-05-26,14:16:09
39.989881,116.304363,0,162,39594.5945717593,2008-05-26,14:16:11
39.989881,116.304341,0,163,39594.5945949074,2008-05-26,14:16:13
39.98988,116.30431,0,165,39594.5946180556,2008-05-26,14:16:15
39.989884,116.304281,0,165,39594.5946412037,2008-05-26,14:16:17
39.989895,116.304263,0,168,39594.5946643518,2008-05-26,14:16:19
39.989907,116.304249,0,172,39594.5946875,2008-05-26,14:16:21
39.98991,116.304208,0,172,39594.5947106481,2008-05-26,14:16:23
39.98991,116.304169,0,173,39594.5947337963,2008-05-26,14:16:25
39.989905,116.304134,0,174,39594.5947569444,2008-05-26,14:16:27
39.989893,116.30411,0,174,39594.5947800926,2008-05-26,14:16:29
39.989892,116.304073,0,176,39594.5948032407,2008-05-26,14:16:31
39.989898,116.304044,0,176,39594.5948263889,2008-05-26,14:16:33
39.989899,116.304024,0,177,39594.594849537,2008-05-26,14:16:35
39.989894,116.303989,0,176,39594.5948726852,2008-05-26,14:16:37
39.989885,116.303966,0,174,39594.5948958333,2008-05-26,14:16:39
39.989873,116.303955,0,171,39594.5949189815,2008-05-26,14:16:41
39.989875,116.303935,0,171,39594.5949421296,2008-05-26,14:16:43
39.989875,116.303906,0,171,39594.5949652778,2008-05-26,14:16:45
39.989873,116.303886,0,171,39594.5949884259,2008-05-26,14:16:47
39.989878,116.303872,0,172,39594.5950115741,2008-05-26,14:16:49
39.989894,116.303835,0,174,39594.5950347222,2008-05-26,14:16:51
39.989904,116.303806,0,174,39594.5950578704,2008-05-26,14:16:53
39.989918,116.303765,0,175,39594.5950810185,2008-05-26,14:16:55
39.989937,116.303726,0,178,39594.5951041667,2008-05-26,14:16:57
39.989958,116.303691,0,184,39594.5951273148,2008-05-26,14:16:59
39.989963,116.30363,0,188,39594.595150463,2008-05-26,14:17:01
39.989952,116.303586,0,189,39594.5951736111,2008-05-26,14:17:03
39.989929,116.303545,0,188,39594.5951967593,2008-05-26,14:17:05
39.989918,116.303515,0,188,39594.5952199074,2008-05-26,14:17:07
39.989895,116.303475,0,189,39594.5952430556,2008-05-26,14:17:09
39.989877,116.303453,0,187,39594.5952662037,2008-05-26,14:17:11
39.989839,116.303452,0,184,39594.5952893518,2008-05-26,14:17:13
39.989826,116.303448,0,182,39594.5953125,2008-05-26,14:17:15
39.989816,116.303424,0,181,39594.5953356481,2008-05-26,14:17:17
39.989804,116.303399,0,179,39594.5953587963,2008-05-26,14:17:19
39.98979,116.303367,0,177,39594.5953819444,2008-05-26,14:17:21
39.989777,116.30336,0,172,39594.5954050926,2008-05-26,14:17:23
39.989757,116.30335,0,169,39594.5954282407,2008-05-26,14:17:25
39.989735,116.303344,0,168,39594.5954513889,2008-05-26,14:17:27
39.989724,116.303332,0,165,39594.595474537,2008-05-26,14:17:29
39.989694,116.303321,0,163,39594.5954976852,2008-05-26,14:17:31
39.989674,116.3033,0,160,39594.5955208333,2008-05-26,14:17:33
39.98966,116.303288,0,157,39594.5955439815,2008-05-26,14:17:35
39.98966,116.303263,0,157,39594.5955671296,2008-05-26,14:17:37
39.989664,116.303233,0,155,39594.5955902778,2008-05-26,14:17:39
39.98967,116.303205,0,154,39594.5956134259,2008-05-26,14:17:41
39.989667,116.303173,0,153,39594.5956365741,2008-05-26,14:17:43
39.989665,116.303131,0,153,39594.5956597222,2008-05-26,14:17:45
39.989664,116.303091,0,154,39594.5956828704,2008-05-26,14:17:47
39.989658,116.303062,0,154,39594.5957060185,2008-05-26,14:17:49
39.989655,116.303029,0,154,39594.5957291667,2008-05-26,14:17:51
39.989651,116.302999,0,156,39594.5957523148,2008-05-26,14:17:53
39.989653,116.302968,0,156,39594.595775463,2008-05-26,14:17:55
39.989659,116.30294,0,156,39594.5957986111,2008-05-26,14:17:57
39.98966,116.30291,0,156,39594.5958217593,2008-05-26,14:17:59
39.989658,116.302888,0,156,39594.5958449074,2008-05-26,14:18:01
39.989661,116.302862,0,155,39594.5958680556,2008-05-26,14:18:03
39.989661,116.302834,0,157,39594.5958912037,2008-05-26,14:18:05
39.989661,116.3028,0,157,39594.5959143518,2008-05-26,14:18:07
39.989654,116.302779,0,156,39594.5959375,2008-05-26,14:18:09
39.989655,116.302755,0,157,39594.5959606481,2008-05-26,14:18:11
39.989655,116.302737,0,157,39594.5959837963,2008-05-26,14:18:13
39.989656,116.302735,0,158,39594.5960069444,2008-05-26,14:18:15
39.989659,116.302734,0,158,39594.5960300926,2008-05-26,14:18:17
39.989654,116.302709,0,157,39594.5960532407,2008-05-26,14:18:19
39.989663,116.302675,0,156,39594.5960763889,2008-05-26,14:18:21
39.989663,116.302636,0,157,39594.596099537,2008-05-26,14:18:23
39.989665,116.302608,0,157,39594.5961226852,2008-05-26,14:18:25
39.989664,116.302575,0,157,39594.5961458333,2008-05-26,14:18:27
39.989664,116.302537,0,157,39594.5961689815,2008-05-26,14:18:29
39.989678,116.302489,0,156,39594.5961921296,2008-05-26,14:18:31
39.989684,116.30245,0,156,39594.5962152778,2008-05-26,14:18:33
39.989684,116.302431,0,155,39594.5962384259,2008-05-26,14:18:35
39.989687,116.302412,0,154,39594.5962615741,2008-05-26,14:18:37
39.989697,116.30238,0,153,39594.5962847222,2008-05-26,14:18:39
39.989697,116.30234,0,154,39594.5963078704,2008-05-26,14:18:41
39.989693,116.302296,0,154,39594.5963310185,2008-05-26,14:18:43
39.98969,116.302257,0,155,39594.5963541667,2008-05-26,14:18:45
39.989691,116.302223,0,155,39594.5963773148,2008-05-26,14:18:47
39.989688,116.302199,0,155,39594.596400463,2008-05-26,14:18:49
39.989685,116.302169,0,156,39594.5964236111,2008-05-26,14:18:51
39.989688,116.30214,0,156,39594.5964467593,2008-05-26,14:18:53
39.989693,116.302116,0,156,39594.5964699074,2008-05-26,14:18:55
39.989686,116.302085,0,156,39594.5964930556,2008-05-26,14:18:57
39.989688,116.30205,0,156,39594.5965162037,2008-05-26,14:18:59
39.989695,116.302033,0,156,39594.5965393518,2008-05-26,14:19:01
39.989701,116.302009,0,156,39594.5965625,2008-05-26,14:19:03
39.989702,116.302,0,155,39594.5965856481,2008-05-26,14:19:05
39.989694,116.301986,0,154,39594.5966087963,2008-05-26,14:19:07
39.989697,116.301962,0,154,39594.5966319444,2008-05-26,14:19:09
39.989702,116.30194,0,154,39594.5966550926,2008-05-26,14:19:11
39.989702,116.301903,0,154,39594.5966782407,2008-05-26,14:19:13
39.989693,116.301861,0,154,39594.5967013889,2008-05-26,14:19:15
39.989695,116.301845,0,154,39594.596724537,2008-05-26,14:19:17
39.989668,116.301807,0,151,39594.5967476852,2008-05-26,14:19:19
39.989661,116.301774,0,149,39594.5967708333,2008-05-26,14:19:21
39.989651,116.301738,0,150,39594.5967939815,2008-05-26,14:19:23
39.989648,116.301719,0,151,39594.5968171296,2008-05-26,14:19:25
39.989636,116.301686,0,151,39594.5968402778,2008-05-26,14:19:27
39.98964,116.301654,0,150,39594.5968634259,2008-05-26,14:19:29
39.989639,116.301641,0,151,39594.5968865741,2008-05-26,14:19:31
39.989639,116.301624,0,150,39594.5969097222,2008-05-26,14:19:33
39.989654,116.301591,0,151,39594.5969328704,2008-05-26,14:19:35
39.989657,116.301562,0,152,39594.5969560185,2008-05-26,14:19:37
39.989655,116.301529,0,151,39594.5969791667,2008-05-26,14:19:39
39.989648,116.301493,0,151,39594.5970023148,2008-05-26,14:19:41
39.98965,116.301471,0,151,39594.597025463,2008-05-26,14:19:43
39.989653,116.301439,0,152,39594.5970486111,2008-05-26,14:19:45
39.989649,116.301412,0,150,39594.5970717593,2008-05-26,14:19:47
39.989652,116.301383,0,149,39594.5970949074,2008-05-26,14:19:49
39.989655,116.301354,0,147,39594.5971180556,2008-05-26,14:19:51
39.989661,116.301325,0,147,39594.5971412037,2008-05-26,14:19:53
39.989661,116.301303,0,144,39594.5971643519,2008-05-26,14:19:55
39.989644,116.301284,0,143,39594.5971875,2008-05-26,14:19:57
39.989637,116.301251,0,142,39594.5972106481,2008-05-26,14:19:59
39.989643,116.301213,0,140,39594.5972337963,2008-05-26,14:20:01
39.989644,116.301175,0,141,39594.5972569444,2008-05-26,14:20:03
39.98964,116.301156,0,140,39594.5972800926,2008-05-26,14:20:05
39.989635,116.301117,0,139,39594.5973032407,2008-05-26,14:20:07
39.989633,116.301085,0,140,39594.5973263889,2008-05-26,14:20:09
39.989631,116.301054,0,139,39594.597349537,2008-05-26,14:20:11
39.989629,116.301024,0,136,39594.5973726852,2008-05-26,14:20:13
39.989622,116.300992,0,136,39594.5973958333,2008-05-26,14:20:15
39.989621,116.300955,0,137,39594.5974189815,2008-05-26,14:20:17
39.989619,116.300921,0,135,39594.5974421296,2008-05-26,14:20:19
39.989612,116.30086,0,135,39594.5974652778,2008-05-26,14:20:21
39.989609,116.300829,0,136,39594.5974884259,2008-05-26,14:20:23
39.989618,116.300809,0,136,39594.5975115741,2008-05-26,14:20:25
39.98962,116.300795,0,137,39594.5975347222,2008-05-26,14:20:27
39.989621,116.300772,0,141,39594.5975578704,2008-05-26,14:20:29
39.989634,116.300766,0,141,39594.5975810185,2008-05-26,14:20:31
39.989635,116.300766,0,141,39594.5976041667,2008-05-26,14:20:33
39.989632,116.300751,0,141,39594.5976273148,2008-05-26,14:20:35
39.989622,116.300726,0,141,39594.597650463,2008-05-26,14:20:37
39.989625,116.300703,0,140,39594.5976736111,2008-05-26,14:20:39
39.989621,116.30067,0,141,39594.5976967593,2008-05-26,14:20:41
39.989616,116.300633,0,141,39594.5977199074,2008-05-26,14:20:43
39.989614,116.300578,0,140,39594.5977430556,2008-05-26,14:20:45
39.989605,116.300561,0,139,39594.5977662037,2008-05-26,14:20:47
39.98959,116.300533,0,138,39594.5977893519,2008-05-26,14:20:49
39.98957,116.300518,0,137,39594.5978125,2008-05-26,14:20:51
39.989554,116.300502,0,138,39594.5978356482,2008-05-26,14:20:53
39.989532,116.300493,0,136,39594.5978587963,2008-05-26,14:20:55
39.989513,116.300474,0,133,39594.5978819444,2008-05-26,14:20:57
39.989493,116.30046,0,130,39594.5979050926,2008-05-26,14:20:59
39.98946,116.300442,0,129,39594.5979282407,2008-05-26,14:21:01
39.989436,116.300442,0,129,39594.5979513889,2008-05-26,14:21:03
39.989414,116.300442,0,127,39594.597974537,2008-05-26,14:21:05
39.989392,116.300423,0,128,39594.5979976852,2008-05-26,14:21:07
39.989362,116.300388,0,128,39594.5980208333,2008-05-26,14:21:09
39.989334,116.300397,0,129,39594.5980439815,2008-05-26,14:21:11
39.98931,116.300392,0,129,39594.5980671296,2008-05-26,14:21:13
39.989283,116.300391,0,128,39594.5980902778,2008-05-26,14:21:15
39.989261,116.300383,0,128,39594.5981134259,2008-05-26,14:21:17
39.98925,116.300378,0,128,39594.5981365741,2008-05-26,14:21:19
39.989231,116.300371,0,127,39594.5981597222,2008-05-26,14:21:21
39.989213,116.300368,0,127,39594.5981828704,2008-05-26,14:21:23
39.989182,116.300348,0,127,39594.5982060185,2008-05-26,14:21:25
39.989156,116.300353,0,127,39594.5982291667,2008-05-26,14:21:27
39.989143,116.30035,0,127,39594.5982523148,2008-05-26,14:21:29
39.989119,116.300354,0,126,39594.598275463,2008-05-26,14:21:31
39.989113,116.300346,0,128,39594.5982986111,2008-05-26,14:21:33
39.989097,116.30035,0,127,39594.5983217593,2008-05-26,14:21:35
39.989082,116.300349,0,127,39594.5983449074,2008-05-26,14:21:37
39.989054,116.300347,0,127,39594.5983680556,2008-05-26,14:21:39
39.989028,116.300344,0,127,39594.5983912037,2008-05-26,14:21:41
39.989002,116.30034,0,126,39594.5984143519,2008-05-26,14:21:43
39.988979,116.300337,0,127,39594.5984375,2008-05-26,14:21:45
39.988959,116.300328,0,128,39594.5984606481,2008-05-26,14:21:47
39.988931,116.30033,0,127,39594.5984837963,2008-05-26,14:21:49
39.988904,116.30034,0,127,39594.5985069444,2008-05-26,14:21:51
39.98888,116.300343,0,128,39594.5985300926,2008-05-26,14:21:53
39.98885,116.300347,0,129,39594.5985532407,2008-05-26,14:21:55
39.988826,116.300348,0,128,39594.5985763889,2008-05-26,14:21:57
39.988806,116.300353,0,128,39594.598599537,2008-05-26,14:21:59
39.988777,116.30036,0,129,39594.5986226852,2008-05-26,14:22:01
39.988755,116.300366,0,131,39594.5986458333,2008-05-26,14:22:03
39.988737,116.300338,0,131,39594.5986689815,2008-05-26,14:22:05
39.988719,116.300322,0,132,39594.5986921296,2008-05-26,14:22:07
39.988697,116.300317,0,133,39594.5987152778,2008-05-26,14:22:09
39.988674,116.300318,0,131,39594.5987384259,2008-05-26,14:22:11
39.988654,116.300325,0,130,39594.5987615741,2008-05-26,14:22:13
39.988622,116.300276,0,130,39594.5987847222,2008-05-26,14:22:15
39.988603,116.300277,0,130,39594.5988078704,2008-05-26,14:22:17
39.988577,116.300285,0,129,39594.5988310185,2008-05-26,14:22:19
39.988555,116.30029,0,129,39594.5988541667,2008-05-26,14:22:21
39.988534,116.300295,0,129,39594.5988773148,2008-05-26,14:22:23
39.988508,116.300311,0,129,39594.598900463,2008-05-26,14:22:25
39.988486,116.300309,0,130,39594.5989236111,2008-05-26,14:22:27
39.988458,116.300312,0,131,39594.5989467593,2008-05-26,14:22:29
39.988423,116.300311,0,131,39594.5989699074,2008-05-26,14:22:31
39.988397,116.300292,0,134,39594.5989930556,2008-05-26,14:22:33
39.988373,116.300285,0,136,39594.5990162037,2008-05-26,14:22:35
39.988345,116.300284,0,138,39594.5990393519,2008-05-26,14:22:37
39.988315,116.300288,0,139,39594.5990625,2008-05-26,14:22:39
39.988291,116.300261,0,138,39594.5990856481,2008-05-26,14:22:41
39.98827,116.30027,0,138,39594.5991087963,2008-05-26,14:22:43
39.988255,116.300266,0,138,39594.5991319444,2008-05-26,14:22:45
39.988228,116.300252,0,137,39594.5991550926,2008-05-26,14:22:47
39.988202,116.300245,0,137,39594.5991782407,2008-05-26,14:22:49
39.988181,116.300248,0,137,39594.5992013889,2008-05-26,14:22:51
39.988164,116.300264,0,137,39594.599224537,2008-05-26,14:22:53
39.988145,116.300269,0,138,39594.5992476852,2008-05-26,14:22:55
39.988122,116.300273,0,140,39594.5992708333,2008-05-26,14:22:57
39.988103,116.300271,0,140,39594.5992939815,2008-05-26,14:22:59
39.988073,116.300285,0,141,39594.5993171296,2008-05-26,14:23:01
39.988076,116.300251,0,143,39594.5993402778,2008-05-26,14:23:03
39.988068,116.300242,0,143,39594.5993634259,2008-05-26,14:23:05
39.988066,116.300242,0,143,39594.5993865741,2008-05-26,14:23:07
39.988062,116.300243,0,144,39594.5994097222,2008-05-26,14:23:09
39.988059,116.300243,0,144,39594.5994328704,2008-05-26,14:23:11
39.988056,116.300244,0,144,39594.5994560185,2008-05-26,14:23:13
39.988056,116.300243,0,144,39594.5994791667,2008-05-26,14:23:15
39.988058,116.300243,0,144,39594.5995023148,2008-05-26,14:23:17
39.988067,116.30024,0,144,39594.599525463,2008-05-26,14:23:19
39.98808,116.300235,0,144,39594.5995486111,2008-05-26,14:23:21
39.988088,116.300225,0,144,39594.5995717593,2008-05-26,14:23:23
39.988096,116.300219,0,144,39594.5995949074,2008-05-26,14:23:25
39.988105,116.300209,0,144,39594.5996180556,2008-05-26,14:23:27
39.988114,116.300199,0,144,39594.5996412037,2008-05-26,14:23:29
39.988122,116.300188,0,144,39594.5996643519,2008-05-26,14:23:31
39.988129,116.300173,0,144,39594.5996875,2008-05-26,14:23:33
39.988134,116.300154,0,144,39594.5997106481,2008-05-26,14:23:35
39.988145,116.300143,0,144,39594.5997337963,2008-05-26,14:23:37
39.988155,116.300132,0,144,39594.5997569444,2008-05-26,14:23:39
39.988872,116.299921,0,352,39594.6022106481,2008-05-26,14:27:11
39.988087,116.300517,0,383,39594.6022337963,2008-05-26,14:27:13
39.988325,116.300431,0,188,39594.6032523148,2008-05-26,14:28:41
39.988351,116.300433,0,190,39594.603275463,2008-05-26,14:28:43
39.988369,116.300422,0,192,39594.6032986111,2008-05-26,14:28:45
39.988389,116.300412,0,194,39594.6033217593,2008-05-26,14:28:47
39.988401,116.300412,0,197,39594.6033449074,2008-05-26,14:28:49
39.988416,116.300421,0,200,39594.6033680556,2008-05-26,14:28:51
39.988432,116.300421,0,200,39594.6033912037,2008-05-26,14:28:53
39.988467,116.300383,0,194,39594.6034143518,2008-05-26,14:28:55
39.988494,116.300355,0,191,39594.6034375,2008-05-26,14:28:57
39.988516,116.30034,0,189,39594.6034606481,2008-05-26,14:28:59
39.988529,116.300342,0,190,39594.6034837963,2008-05-26,14:29:01
39.988544,116.300355,0,190,39594.6035069444,2008-05-26,14:29:03
39.988556,116.300351,0,190,39594.6035300926,2008-05-26,14:29:05
39.988577,116.300346,0,188,39594.6035532407,2008-05-26,14:29:07
39.988586,116.300348,0,187,39594.6035763889,2008-05-26,14:29:09
39.9886,116.300377,0,177,39594.603599537,2008-05-26,14:29:11
39.988616,116.300392,0,172,39594.6036226852,2008-05-26,14:29:13
39.988636,116.300382,0,161,39594.6036458333,2008-05-26,14:29:15
39.988652,116.300383,0,162,39594.6036689815,2008-05-26,14:29:17
39.988662,116.300389,0,161,39594.6036921296,2008-05-26,14:29:19
39.988675,116.300385,0,162,39594.6037152778,2008-05-26,14:29:21
39.988691,116.300369,0,163,39594.6037384259,2008-05-26,14:29:23
39.988698,116.300372,0,164,39594.6037615741,2008-05-26,14:29:25
39.988713,116.300365,0,163,39594.6037847222,2008-05-26,14:29:27
39.988726,116.300368,0,163,39594.6038078704,2008-05-26,14:29:29
39.988736,116.300371,0,166,39594.6038310185,2008-05-26,14:29:31
39.988748,116.300377,0,168,39594.6038541667,2008-05-26,14:29:33
39.988762,116.300388,0,168,39594.6038773148,2008-05-26,14:29:35
39.988774,116.300391,0,169,39594.603900463,2008-05-26,14:29:37
39.988786,116.300395,0,171,39594.6039236111,2008-05-26,14:29:39
39.988805,116.300393,0,171,39594.6039467593,2008-05-26,14:29:41
39.988819,116.300392,0,172,39594.6039699074,2008-05-26,14:29:43
39.988835,116.300385,0,172,39594.6039930556,2008-05-26,14:29:45
39.988856,116.300375,0,177,39594.6040162037,2008-05-26,14:29:47
39.988868,116.30038,0,176,39594.6040393518,2008-05-26,14:29:49
39.988885,116.30039,0,170,39594.6040625,2008-05-26,14:29:51
39.988908,116.300401,0,170,39594.6040856481,2008-05-26,14:29:53
39.988922,116.300404,0,172,39594.6041087963,2008-05-26,14:29:55
39.988938,116.300411,0,175,39594.6041319444,2008-05-26,14:29:57
39.988945,116.300415,0,177,39594.6041550926,2008-05-26,14:29:59
39.98896,116.300405,0,178,39594.6041782407,2008-05-26,14:30:01
39.988972,116.300418,0,179,39594.6042013889,2008-05-26,14:30:03
39.988985,116.30043,0,178,39594.604224537,2008-05-26,14:30:05
39.989003,116.300437,0,177,39594.6042476852,2008-05-26,14:30:07
39.989022,116.300438,0,177,39594.6042708333,2008-05-26,14:30:09
39.989039,116.300436,0,175,39594.6042939815,2008-05-26,14:30:11
39.989065,116.300447,0,173,39594.6043171296,2008-05-26,14:30:13
39.989073,116.300459,0,173,39594.6043402778,2008-05-26,14:30:15
39.989086,116.300471,0,173,39594.6043634259,2008-05-26,14:30:17
39.989099,116.300477,0,173,39594.6043865741,2008-05-26,14:30:19
39.989115,116.300495,0,172,39594.6044097222,2008-05-26,14:30:21
39.98912,116.300514,0,171,39594.6044328704,2008-05-26,14:30:23
39.98913,116.30054,0,171,39594.6044560185,2008-05-26,14:30:25
39.989143,116.300556,0,170,39594.6044791667,2008-05-26,14:30:27
39.989155,116.300568,0,170,39594.6045023148,2008-05-26,14:30:29
39.989157,116.300593,0,169,39594.604525463,2008-05-26,14:30:31
39.989162,116.300621,0,169,39594.6045486111,2008-05-26,14:30:33
39.98915,116.300671,0,168,39594.6045717593,2008-05-26,14:30:35
39.989148,116.300697,0,168,39594.6045949074,2008-05-26,14:30:37
39.989153,116.300726,0,168,39594.6046180556,2008-05-26,14:30:39
39.989176,116.300725,0,168,39594.6046412037,2008-05-26,14:30:41
39.989192,116.300744,0,169,39594.6046643518,2008-05-26,14:30:43
39.989233,116.300741,0,170,39594.6046875,2008-05-26,14:30:45
39.989268,116.30073,0,171,39594.6047106481,2008-05-26,14:30:47
39.989304,116.300715,0,172,39594.6047337963,2008-05-26,14:30:49
39.989303,116.300751,0,173,39594.6047569444,2008-05-26,14:30:51
39.989304,116.300789,0,173,39594.6047800926,2008-05-26,14:30:53
39.989308,116.300816,0,174,39594.6048032407,2008-05-26,14:30:55
39.989298,116.300854,0,175,39594.6048263889,2008-05-26,14:30:57
39.989295,116.300881,0,175,39594.604849537,2008-05-26,14:30:59
39.989273,116.300911,0,175,39594.6048726852,2008-05-26,14:31:01
39.989258,116.300949,0,176,39594.6048958333,2008-05-26,14:31:03
39.98925,116.300991,0,176,39594.6049189815,2008-05-26,14:31:05
39.989243,116.301015,0,176,39594.6049421296,2008-05-26,14:31:07
39.989239,116.301053,0,176,39594.6049652778,2008-05-26,14:31:09
39.989224,116.301082,0,173,39594.6049884259,2008-05-26,14:31:11
39.989222,116.301102,0,173,39594.6050115741,2008-05-26,14:31:13
39.989209,116.301136,0,173,39594.6050347222,2008-05-26,14:31:15
39.989206,116.30116,0,174,39594.6050578704,2008-05-26,14:31:17
39.9892,116.301177,0,173,39594.6050810185,2008-05-26,14:31:19
39.989204,116.301185,0,172,39594.6051041667,2008-05-26,14:31:21
39.989191,116.301207,0,171,39594.6051273148,2008-05-26,14:31:23
39.989179,116.301219,0,170,39594.605150463,2008-05-26,14:31:25
39.989182,116.301244,0,169,39594.6051736111,2008-05-26,14:31:27
39.989189,116.30127,0,169,39594.6051967593,2008-05-26,14:31:29
39.989187,116.301298,0,165,39594.6052199074,2008-05-26,14:31:31
39.989182,116.301319,0,166,39594.6052430556,2008-05-26,14:31:33
39.989185,116.301336,0,165,39594.6052662037,2008-05-26,14:31:35
39.989174,116.301347,0,166,39594.6052893519,2008-05-26,14:31:37
39.989179,116.301368,0,166,39594.6053125,2008-05-26,14:31:39
39.989187,116.301395,0,167,39594.6053356482,2008-05-26,14:31:41
39.989191,116.301417,0,167,39594.6053587963,2008-05-26,14:31:43
39.989184,116.30143,0,164,39594.6053819444,2008-05-26,14:31:45
39.989166,116.301447,0,162,39594.6054050926,2008-05-26,14:31:47
39.989159,116.30146,0,161,39594.6054282407,2008-05-26,14:31:49
39.989154,116.301475,0,159,39594.6054513889,2008-05-26,14:31:51
39.989145,116.301486,0,158,39594.605474537,2008-05-26,14:31:53
39.989143,116.301507,0,157,39594.6054976852,2008-05-26,14:31:55
39.989152,116.301526,0,157,39594.6055208333,2008-05-26,14:31:57
39.989152,116.301542,0,155,39594.6055439815,2008-05-26,14:31:59
39.989144,116.301558,0,152,39594.6055671296,2008-05-26,14:32:01
39.989147,116.301584,0,151,39594.6055902778,2008-05-26,14:32:03
39.989148,116.301609,0,152,39594.6056134259,2008-05-26,14:32:05
39.989164,116.301644,0,152,39594.6056365741,2008-05-26,14:32:07
39.989164,116.301673,0,150,39594.6056597222,2008-05-26,14:32:09
39.989162,116.301691,0,151,39594.6056828704,2008-05-26,14:32:11
39.989161,116.301701,0,151,39594.6057060185,2008-05-26,14:32:13
39.989166,116.301719,0,151,39594.6057291667,2008-05-26,14:32:15
39.989163,116.301744,0,153,39594.6057523148,2008-05-26,14:32:17
39.989157,116.301769,0,153,39594.605775463,2008-05-26,14:32:19
39.989161,116.301796,0,153,39594.6057986111,2008-05-26,14:32:21
39.989156,116.301822,0,155,39594.6058217593,2008-05-26,14:32:23
39.989147,116.301853,0,156,39594.6058449074,2008-05-26,14:32:25
39.989156,116.301875,0,157,39594.6058680556,2008-05-26,14:32:27
39.989158,116.301893,0,158,39594.6058912037,2008-05-26,14:32:29
39.989158,116.301914,0,159,39594.6059143519,2008-05-26,14:32:31
39.98916,116.301933,0,160,39594.6059375,2008-05-26,14:32:33
39.989154,116.301954,0,160,39594.6059606481,2008-05-26,14:32:35
39.989152,116.301976,0,163,39594.6059837963,2008-05-26,14:32:37
39.989158,116.301986,0,164,39594.6060069444,2008-05-26,14:32:39
39.989153,116.302015,0,163,39594.6060300926,2008-05-26,14:32:41
39.989139,116.30204,0,163,39594.6060532407,2008-05-26,14:32:43
39.989137,116.302069,0,163,39594.6060763889,2008-05-26,14:32:45
39.989137,116.302103,0,163,39594.606099537,2008-05-26,14:32:47
39.989137,116.302122,0,164,39594.6061226852,2008-05-26,14:32:49
39.989148,116.302137,0,165,39594.6061458333,2008-05-26,14:32:51
39.989141,116.302159,0,165,39594.6061689815,2008-05-26,14:32:53
39.989144,116.302181,0,166,39594.6061921296,2008-05-26,14:32:55
39.989149,116.302204,0,166,39594.6062152778,2008-05-26,14:32:57
39.989155,116.302227,0,167,39594.6062384259,2008-05-26,14:32:59
39.989148,116.302256,0,168,39594.6062615741,2008-05-26,14:33:01
39.989149,116.302284,0,168,39594.6062847222,2008-05-26,14:33:03
39.989152,116.302312,0,169,39594.6063078704,2008-05-26,14:33:05
39.989157,116.302336,0,170,39594.6063310185,2008-05-26,14:33:07
39.989158,116.302348,0,170,39594.6063541667,2008-05-26,14:33:09
39.989161,116.302357,0,169,39594.6063773148,2008-05-26,14:33:11
39.989169,116.302378,0,169,39594.606400463,2008-05-26,14:33:13
39.989171,116.302404,0,170,39594.6064236111,2008-05-26,14:33:15
39.989163,116.302446,0,170,39594.6064467593,2008-05-26,14:33:17
39.989172,116.302475,0,171,39594.6064699074,2008-05-26,14:33:19
39.989181,116.302506,0,173,39594.6064930556,2008-05-26,14:33:21
39.989195,116.30251,0,171,39594.6065162037,2008-05-26,14:33:23
39.989189,116.302531,0,171,39594.6065393519,2008-05-26,14:33:25
39.989193,116.302556,0,171,39594.6065625,2008-05-26,14:33:27
39.989182,116.302597,0,171,39594.6065856481,2008-05-26,14:33:29
39.989188,116.302625,0,172,39594.6066087963,2008-05-26,14:33:31
39.989184,116.302649,0,172,39594.6066319444,2008-05-26,14:33:33
39.989178,116.302674,0,172,39594.6066550926,2008-05-26,14:33:35
39.989178,116.302699,0,173,39594.6066782407,2008-05-26,14:33:37
39.989161,116.302747,0,171,39594.6067013889,2008-05-26,14:33:39
39.98916,116.302773,0,172,39594.606724537,2008-05-26,14:33:41
39.989145,116.302801,0,173,39594.6067476852,2008-05-26,14:33:43
39.989139,116.302823,0,173,39594.6067708333,2008-05-26,14:33:45
39.989143,116.302854,0,174,39594.6067939815,2008-05-26,14:33:47
39.989151,116.302876,0,175,39594.6068171296,2008-05-26,14:33:49
39.989158,116.3029,0,175,39594.6068402778,2008-05-26,14:33:51
39.989147,116.30293,0,174,39594.6068634259,2008-05-26,14:33:53
39.989149,116.302954,0,174,39594.6068865741,2008-05-26,14:33:55
39.989158,116.302978,0,175,39594.6069097222,2008-05-26,14:33:57
39.989158,116.303,0,176,39594.6069328704,2008-05-26,14:33:59
39.989169,116.303013,0,174,39594.6069560185,2008-05-26,14:34:01
39.989184,116.303036,0,175,39594.6069791667,2008-05-26,14:34:03
39.98919,116.303062,0,176,39594.6070023148,2008-05-26,14:34:05
39.989192,116.303085,0,178,39594.607025463,2008-05-26,14:34:07
39.989185,116.303105,0,179,39594.6070486111,2008-05-26,14:34:09
39.989186,116.303138,0,180,39594.6070717593,2008-05-26,14:34:11
39.989175,116.303165,0,181,39594.6070949074,2008-05-26,14:34:13
39.989171,116.303195,0,182,39594.6071180556,2008-05-26,14:34:15
39.989168,116.303226,0,181,39594.6071412037,2008-05-26,14:34:17
39.989167,116.303262,0,181,39594.6071643519,2008-05-26,14:34:19
39.989173,116.303292,0,181,39594.6071875,2008-05-26,14:34:21
39.989179,116.303317,0,181,39594.6072106481,2008-05-26,14:34:23
39.989192,116.303348,0,183,39594.6072337963,2008-05-26,14:34:25
39.989199,116.303388,0,183,39594.6072569444,2008-05-26,14:34:27
39.989212,116.303415,0,183,39594.6072800926,2008-05-26,14:34:29
39.989221,116.303439,0,182,39594.6073032407,2008-05-26,14:34:31
39.989256,116.303447,0,181,39594.6073263889,2008-05-26,14:34:33
39.989272,116.303462,0,181,39594.607349537,2008-05-26,14:34:35
39.989279,116.303471,0,183,39594.6073726852,2008-05-26,14:34:37
39.989299,116.303471,0,183,39594.6073958333,2008-05-26,14:34:39
39.989318,116.303457,0,182,39594.6074189815,2008-05-26,14:34:41
39.989343,116.303443,0,181,39594.6074421296,2008-05-26,14:34:43
39.989363,116.303443,0,180,39594.6074652778,2008-05-26,14:34:45
39.98938,116.30344,0,179,39594.6074884259,2008-05-26,14:34:47
39.989401,116.303443,0,181,39594.6075115741,2008-05-26,14:34:49
39.98942,116.303441,0,184,39594.6075347222,2008-05-26,14:34:51
39.989431,116.303441,0,186,39594.6075578704,2008-05-26,14:34:53
39.98944,116.303436,0,187,39594.6075810185,2008-05-26,14:34:55
39.989453,116.303433,0,185,39594.6076041667,2008-05-26,14:34:57
39.989473,116.303439,0,191,39594.6076273148,2008-05-26,14:34:59
39.989488,116.303442,0,193,39594.607650463,2008-05-26,14:35:01
39.989502,116.303437,0,188,39594.6076736111,2008-05-26,14:35:03
39.989519,116.303434,0,186,39594.6076967593,2008-05-26,14:35:05
39.989562,116.303417,0,181,39594.6077199074,2008-05-26,14:35:07
39.989566,116.303404,0,180,39594.6077430556,2008-05-26,14:35:09
39.989575,116.3034,0,179,39594.6077662037,2008-05-26,14:35:11
39.989583,116.303398,0,175,39594.6077893519,2008-05-26,14:35:13
39.989592,116.303403,0,171,39594.6078125,2008-05-26,14:35:15
39.989595,116.3034,0,172,39594.6078356481,2008-05-26,14:35:17
39.989605,116.303406,0,170,39594.6078587963,2008-05-26,14:35:19
39.989637,116.303409,0,166,39594.6078819444,2008-05-26,14:35:21
39.989665,116.30342,0,163,39594.6079050926,2008-05-26,14:35:23
39.989693,116.303426,0,161,39594.6079282407,2008-05-26,14:35:25
39.989717,116.303438,0,160,39594.6079513889,2008-05-26,14:35:27
39.98975,116.303446,0,160,39594.607974537,2008-05-26,14:35:29
39.989772,116.303442,0,161,39594.6079976852,2008-05-26,14:35:31
39.989782,116.303449,0,160,39594.6080208333,2008-05-26,14:35:33
39.989804,116.303458,0,159,39594.6080439815,2008-05-26,14:35:35
39.989816,116.303469,0,158,39594.6080671296,2008-05-26,14:35:37
39.989835,116.303479,0,157,39594.6080902778,2008-05-26,14:35:39
39.989867,116.303482,0,157,39594.6081134259,2008-05-26,14:35:41
39.989908,116.303486,0,156,39594.6081365741,2008-05-26,14:35:43
39.989918,116.303522,0,154,39594.6081597222,2008-05-26,14:35:45
39.989962,116.303519,0,151,39594.6081828704,2008-05-26,14:35:47
39.989709,116.303465,0,152,39594.6120023148,2008-05-26,14:41:17
39.989702,116.303423,0,155,39594.612025463,2008-05-26,14:41:19
39.989691,116.303389,0,153,39594.6120486111,2008-05-26,14:41:21
39.989685,116.303358,0,150,39594.6120717593,2008-05-26,14:41:23
39.989679,116.303319,0,150,39594.6120949074,2008-05-26,14:41:25
39.989669,116.303292,0,150,39594.6121180556,2008-05-26,14:41:27
39.989667,116.303261,0,150,39594.6121412037,2008-05-26,14:41:29
39.989662,116.303237,0,150,39594.6121643518,2008-05-26,14:41:31
39.989661,116.303217,0,151,39594.6121875,2008-05-26,14:41:33
39.98966,116.303177,0,152,39594.6122106481,2008-05-26,14:41:35
39.989658,116.303166,0,151,39594.6122337963,2008-05-26,14:41:37
39.989658,116.303164,0,151,39594.6122569444,2008-05-26,14:41:39
39.989661,116.303121,0,151,39594.6122800926,2008-05-26,14:41:41
39.989655,116.303091,0,151,39594.6123032407,2008-05-26,14:41:43
39.989641,116.303054,0,149,39594.6123263889,2008-05-26,14:41:45
39.989638,116.303018,0,148,39594.612349537,2008-05-26,14:41:47
39.989628,116.302985,0,146,39594.6123726852,2008-05-26,14:41:49
39.989615,116.302965,0,146,39594.6123958333,2008-05-26,14:41:51
39.989607,116.30296,0,146,39594.6124189815,2008-05-26,14:41:53
39.989599,116.302954,0,146,39594.6124421296,2008-05-26,14:41:55
39.989595,116.302954,0,146,39594.6124652778,2008-05-26,14:41:57
39.989592,116.302954,0,146,39594.6124884259,2008-05-26,14:41:59
39.989591,116.302954,0,145,39594.6125115741,2008-05-26,14:42:01
39.98959,116.302954,0,145,39594.6125347222,2008-05-26,14:42:03
39.989588,116.302954,0,145,39594.6125578704,2008-05-26,14:42:05
39.989585,116.302932,0,145,39594.6125810185,2008-05-26,14:42:07
39.989594,116.30293,0,144,39594.6126041667,2008-05-26,14:42:09
39.989596,116.30293,0,144,39594.6126273148,2008-05-26,14:42:11
39.989599,116.302929,0,143,39594.612650463,2008-05-26,14:42:13
39.989602,116.302928,0,143,39594.6126736111,2008-05-26,14:42:15
39.989607,116.302915,0,143,39594.6126967593,2008-05-26,14:42:17
39.989605,116.302867,0,142,39594.6127199074,2008-05-26,14:42:19
39.989612,116.302856,0,142,39594.6127430556,2008-05-26,14:42:21
39.98962,116.302844,0,142,39594.6127662037,2008-05-26,14:42:23
39.989621,116.302818,0,141,39594.6127893519,2008-05-26,14:42:25
39.989627,116.302782,0,140,39594.6128125,2008-05-26,14:42:27
39.98962,116.30275,0,140,39594.6128356481,2008-05-26,14:42:29
39.989623,116.30272,0,139,39594.6128587963,2008-05-26,14:42:31
39.989633,116.302698,0,139,39594.6128819444,2008-05-26,14:42:33
39.989626,116.302668,0,139,39594.6129050926,2008-05-26,14:42:35
39.98963,116.302634,0,139,39594.6129282407,2008-05-26,14:42:37
39.989637,116.302602,0,139,39594.6129513889,2008-05-26,14:42:39
39.989638,116.302565,0,140,39594.612974537,2008-05-26,14:42:41
39.989643,116.302526,0,140,39594.6129976852,2008-05-26,14:42:43
39.989651,116.302501,0,140,39594.6130208333,2008-05-26,14:42:45
39.989651,116.302477,0,140,39594.6130439815,2008-05-26,14:42:47
39.989658,116.302456,0,140,39594.6130671296,2008-05-26,14:42:49
39.98965,116.302436,0,140,39594.6130902778,2008-05-26,14:42:51
39.989652,116.30241,0,140,39594.6131134259,2008-05-26,14:42:53
39.989651,116.302384,0,141,39594.6131365741,2008-05-26,14:42:55
39.989649,116.302359,0,141,39594.6131597222,2008-05-26,14:42:57
39.989646,116.302334,0,141,39594.6131828704,2008-05-26,14:42:59
39.989646,116.302306,0,141,39594.6132060185,2008-05-26,14:43:01
39.989648,116.30227,0,142,39594.6132291667,2008-05-26,14:43:03
39.989644,116.302223,0,142,39594.6132523148,2008-05-26,14:43:05
39.989646,116.302191,0,142,39594.613275463,2008-05-26,14:43:07
39.989652,116.302164,0,142,39594.6132986111,2008-05-26,14:43:09
39.989659,116.302131,0,142,39594.6133217593,2008-05-26,14:43:11
39.989662,116.302103,0,142,39594.6133449074,2008-05-26,14:43:13
39.989668,116.302067,0,143,39594.6133680556,2008-05-26,14:43:15
39.989662,116.302007,0,143,39594.6133912037,2008-05-26,14:43:17
39.989662,116.301978,0,144,39594.6134143519,2008-05-26,14:43:19
39.989671,116.301948,0,144,39594.6134375,2008-05-26,14:43:21
39.989677,116.301912,0,144,39594.6134606482,2008-05-26,14:43:23
39.989666,116.301873,0,144,39594.6134837963,2008-05-26,14:43:25
39.989659,116.30184,0,144,39594.6135069444,2008-05-26,14:43:27
39.98966,116.30181,0,144,39594.6135300926,2008-05-26,14:43:29
39.989639,116.301771,0,143,39594.6135532407,2008-05-26,14:43:31
39.989639,116.30174,0,144,39594.6135763889,2008-05-26,14:43:33
39.989619,116.301681,0,142,39594.613599537,2008-05-26,14:43:35
39.98962,116.301661,0,143,39594.6136226852,2008-05-26,14:43:37
39.989615,116.301632,0,142,39594.6136458333,2008-05-26,14:43:39
39.989608,116.301607,0,142,39594.6136689815,2008-05-26,14:43:41
39.989599,116.301582,0,141,39594.6136921296,2008-05-26,14:43:43
39.989604,116.301562,0,140,39594.6137152778,2008-05-26,14:43:45
39.989605,116.301561,0,140,39594.6137384259,2008-05-26,14:43:47
39.989606,116.301559,0,140,39594.6137615741,2008-05-26,14:43:49
39.989604,116.301558,0,140,39594.6137847222,2008-05-26,14:43:51
39.989599,116.301539,0,140,39594.6138078704,2008-05-26,14:43:53
39.989594,116.301515,0,139,39594.6138310185,2008-05-26,14:43:55
39.989613,116.301474,0,138,39594.6138541667,2008-05-26,14:43:57
39.989606,116.301417,0,138,39594.6138773148,2008-05-26,14:43:59
39.989595,116.301355,0,137,39594.613900463,2008-05-26,14:44:01
39.989601,116.30134,0,138,39594.6139236111,2008-05-26,14:44:03
39.989608,116.301322,0,138,39594.6139467593,2008-05-26,14:44:05
39.989607,116.301279,0,137,39594.6139699074,2008-05-26,14:44:07
39.98961,116.301266,0,137,39594.6139930556,2008-05-26,14:44:09
39.989612,116.301264,0,137,39594.6140162037,2008-05-26,14:44:11
39.989614,116.301263,0,137,39594.6140393519,2008-05-26,14:44:13
39.989614,116.301262,0,137,39594.6140625,2008-05-26,14:44:15
39.98961,116.30126,0,137,39594.6140856481,2008-05-26,14:44:17
39.989608,116.301232,0,136,39594.6141087963,2008-05-26,14:44:19
39.989635,116.301153,0,135,39594.6141319444,2008-05-26,14:44:21
39.989637,116.301104,0,135,39594.6141550926,2008-05-26,14:44:23
39.989636,116.301061,0,134,39594.6141782407,2008-05-26,14:44:25
39.989642,116.301047,0,135,39594.6142013889,2008-05-26,14:44:27
39.989629,116.30097,0,134,39594.614224537,2008-05-26,14:44:29
39.989624,116.300928,0,134,39594.6142476852,2008-05-26,14:44:31
39.989615,116.300879,0,133,39594.6142708333,2008-05-26,14:44:33
39.989611,116.300857,0,132,39594.6142939815,2008-05-26,14:44:35
39.989615,116.30085,0,131,39594.6143171296,2008-05-26,14:44:37
39.989618,116.300849,0,131,39594.6143402778,2008-05-26,14:44:39
39.989622,116.300847,0,130,39594.6143634259,2008-05-26,14:44:41
39.989615,116.300818,0,130,39594.6143865741,2008-05-26,14:44:43
39.989607,116.300783,0,129,39594.6144097222,2008-05-26,14:44:45
39.989604,116.300754,0,128,39594.6144328704,2008-05-26,14:44:47
39.989608,116.300701,0,127,39594.6144560185,2008-05-26,14:44:49
39.989617,116.300668,0,126,39594.6144791667,2008-05-26,14:44:51
39.989617,116.300663,0,126,39594.6145023148,2008-05-26,14:44:53
39.989619,116.300665,0,126,39594.614525463,2008-05-26,14:44:55
39.989621,116.300664,0,127,39594.6145486111,2008-05-26,14:44:57
39.989628,116.30064,0,129,39594.6145717593,2008-05-26,14:44:59
39.989622,116.300587,0,134,39594.6145949074,2008-05-26,14:45:01
39.98962,116.300572,0,135,39594.6146180556,2008-05-26,14:45:03
39.989627,116.300569,0,136,39594.6146412037,2008-05-26,14:45:05
39.989646,116.300589,0,133,39594.6146643519,2008-05-26,14:45:07
39.989641,116.300567,0,135,39594.6146875,2008-05-26,14:45:09
39.989643,116.300566,0,135,39594.6147106481,2008-05-26,14:45:11
39.989641,116.300566,0,135,39594.6147337963,2008-05-26,14:45:13
39.98963,116.300559,0,137,39594.6147569444,2008-05-26,14:45:15
39.989617,116.30051,0,142,39594.6147800926,2008-05-26,14:45:17
39.989614,116.300473,0,143,39594.6148032407,2008-05-26,14:45:19
39.98962,116.300453,0,144,39594.6148263889,2008-05-26,14:45:21
39.989635,116.300448,0,145,39594.614849537,2008-05-26,14:45:23
39.989653,116.300441,0,147,39594.6148726852,2008-05-26,14:45:25
39.989673,116.300433,0,148,39594.6148958333,2008-05-26,14:45:27
39.989696,116.300422,0,149,39594.6149189815,2008-05-26,14:45:29
39.989716,116.300412,0,149,39594.6149421296,2008-05-26,14:45:31
39.989735,116.300404,0,150,39594.6149652778,2008-05-26,14:45:33
39.989772,116.300379,0,151,39594.6149884259,2008-05-26,14:45:35
39.989787,116.300371,0,151,39594.6150115741,2008-05-26,14:45:37
39.989806,116.300367,0,152,39594.6150347222,2008-05-26,14:45:39
39.989815,116.300346,0,154,39594.6150578704,2008-05-26,14:45:41
39.989809,116.300334,0,156,39594.6150810185,2008-05-26,14:45:43
39.989821,116.300318,0,157,39594.6151041667,2008-05-26,14:45:45
39.989822,116.300286,0,158,39594.6151273148,2008-05-26,14:45:47
39.989842,116.300279,0,162,39594.615150463,2008-05-26,14:45:49
39.989855,116.300253,0,163,39594.6151736111,2008-05-26,14:45:51
39.989858,116.300223,0,165,39594.6151967593,2008-05-26,14:45:53
39.989865,116.300178,0,169,39594.6152199074,2008-05-26,14:45:55
39.989872,116.300134,0,172,39594.6152430556,2008-05-26,14:45:57
39.989882,116.300102,0,175,39594.6152662037,2008-05-26,14:45:59
39.98989,116.300069,0,178,39594.6152893519,2008-05-26,14:46:01
39.989903,116.300044,0,182,39594.6153125,2008-05-26,14:46:03
39.989909,116.30002,0,185,39594.6153356481,2008-05-26,14:46:05
39.98992,116.300002,0,189,39594.6153587963,2008-05-26,14:46:07
39.989922,116.299978,0,192,39594.6153819444,2008-05-26,14:46:09
39.989928,116.29995,0,195,39594.6154050926,2008-05-26,14:46:11
39.989931,116.299918,0,199,39594.6154282407,2008-05-26,14:46:13
39.989928,116.299897,0,201,39594.6154513889,2008-05-26,14:46:15
39.989922,116.299883,0,201,39594.615474537,2008-05-26,14:46:17
39.989914,116.299847,0,201,39594.6154976852,2008-05-26,14:46:19
39.989904,116.299826,0,202,39594.6155208333,2008-05-26,14:46:21
39.989857,116.299792,0,199,39594.6155439815,2008-05-26,14:46:23
39.989828,116.299761,0,196,39594.6155671296,2008-05-26,14:46:25
39.989773,116.299719,0,190,39594.6155902778,2008-05-26,14:46:27
39.989751,116.299676,0,186,39594.6156134259,2008-05-26,14:46:29
39.98975,116.299656,0,187,39594.6156365741,2008-05-26,14:46:31
39.989753,116.299615,0,185,39594.6156597222,2008-05-26,14:46:33
39.989751,116.299578,0,183,39594.6156828704,2008-05-26,14:46:35
39.98975,116.299551,0,183,39594.6157060185,2008-05-26,14:46:37
39.989745,116.299533,0,182,39594.6157291667,2008-05-26,14:46:39
39.989764,116.299513,0,178,39594.6157523148,2008-05-26,14:46:41
39.989755,116.299506,0,178,39594.615775463,2008-05-26,14:46:43
39.98975,116.299496,0,175,39594.6157986111,2008-05-26,14:46:45
39.989734,116.2995,0,176,39594.6158217593,2008-05-26,14:46:47
39.989715,116.299478,0,179,39594.6158449074,2008-05-26,14:46:49
39.989714,116.299454,0,180,39594.6158680556,2008-05-26,14:46:51
39.989728,116.299421,0,181,39594.6158912037,2008-05-26,14:46:53
39.989735,116.299399,0,182,39594.6159143519,2008-05-26,14:46:55
39.989735,116.299363,0,182,39594.6159375,2008-05-26,14:46:57
39.989737,116.299337,0,184,39594.6159606481,2008-05-26,14:46:59
39.989728,116.299296,0,182,39594.6159837963,2008-05-26,14:47:01
39.98971,116.299256,0,178,39594.6160069444,2008-05-26,14:47:03
39.989719,116.299211,0,174,39594.6160300926,2008-05-26,14:47:05
39.989708,116.299179,0,175,39594.6160532407,2008-05-26,14:47:07
39.989705,116.29914,0,175,39594.6160763889,2008-05-26,14:47:09
39.989702,116.299109,0,175,39594.616099537,2008-05-26,14:47:11
39.98973,116.299078,0,175,39594.6161226852,2008-05-26,14:47:13
39.989748,116.299068,0,172,39594.6161458333,2008-05-26,14:47:15
39.989745,116.299068,0,171,39594.6161689815,2008-05-26,14:47:17
39.989747,116.299066,0,172,39594.6161921296,2008-05-26,14:47:19
39.989748,116.299065,0,173,39594.6162152778,2008-05-26,14:47:21
39.989742,116.299065,0,173,39594.6162384259,2008-05-26,14:47:23
39.989737,116.299059,0,172,39594.6162615741,2008-05-26,14:47:25
39.98972,116.299056,0,171,39594.6162847222,2008-05-26,14:47:27
39.989699,116.299039,0,165,39594.6163078704,2008-05-26,14:47:29
39.98968,116.299012,0,162,39594.6163310185,2008-05-26,14:47:31
39.989663,116.298972,0,165,39594.6163541667,2008-05-26,14:47:33
39.98966,116.298953,0,166,39594.6163773148,2008-05-26,14:47:35
39.989662,116.298954,0,166,39594.616400463,2008-05-26,14:47:37
39.989657,116.298954,0,166,39594.6164236111,2008-05-26,14:47:39
39.989638,116.298963,0,165,39594.6164467593,2008-05-26,14:47:41
39.989616,116.298959,0,161,39594.6164699074,2008-05-26,14:47:43
39.989596,116.298968,0,159,39594.6164930556,2008-05-26,14:47:45
39.989574,116.298983,0,159,39594.6165162037,2008-05-26,14:47:47
39.989568,116.298997,0,157,39594.6165393519,2008-05-26,14:47:49
39.989571,116.29901,0,157,39594.6165625,2008-05-26,14:47:51
39.989574,116.299036,0,157,39594.6165856481,2008-05-26,14:47:53
39.98957,116.299063,0,155,39594.6166087963,2008-05-26,14:47:55
39.989584,116.299063,0,154,39594.6166319444,2008-05-26,14:47:57
39.989599,116.29907,0,153,39594.6166550926,2008-05-26,14:47:59
39.989624,116.299074,0,153,39594.6166782407,2008-05-26,14:48:01
39.989638,116.299085,0,153,39594.6167013889,2008-05-26,14:48:03
39.989666,116.299086,0,151,39594.616724537,2008-05-26,14:48:05
39.989689,116.299077,0,151,39594.6167476852,2008-05-26,14:48:07
39.989716,116.299065,0,153,39594.6167708333,2008-05-26,14:48:09
39.989728,116.299035,0,150,39594.6167939815,2008-05-26,14:48:11
39.989732,116.299003,0,147,39594.6168171296,2008-05-26,14:48:13
39.989732,116.298974,0,146,39594.6168402778,2008-05-26,14:48:15
39.989736,116.298947,0,144,39594.6168634259,2008-05-26,14:48:17
39.989732,116.298915,0,145,39594.6168865741,2008-05-26,14:48:19
39.989725,116.298876,0,145,39594.6169097222,2008-05-26,14:48:21
39.989716,116.29883,0,144,39594.6169328704,2008-05-26,14:48:23
39.989711,116.298792,0,144,39594.6169560185,2008-05-26,14:48:25
39.989706,116.298771,0,144,39594.6169791667,2008-05-26,14:48:27
39.989701,116.298753,0,147,39594.6170023148,2008-05-26,14:48:29
39.989698,116.298716,0,145,39594.617025463,2008-05-26,14:48:31
39.989694,116.298681,0,147,39594.6170486111,2008-05-26,14:48:33
39.989686,116.298657,0,150,39594.6170717593,2008-05-26,14:48:35
39.989691,116.298635,0,152,39594.6170949074,2008-05-26,14:48:37
39.989684,116.298613,0,151,39594.6171180556,2008-05-26,14:48:39
39.989679,116.298587,0,151,39594.6171412037,2008-05-26,14:48:41
39.989672,116.298566,0,153,39594.6171643519,2008-05-26,14:48:43
39.989671,116.298535,0,154,39594.6171875,2008-05-26,14:48:45
39.989674,116.298513,0,154,39594.6172106481,2008-05-26,14:48:47
39.989675,116.298482,0,155,39594.6172337963,2008-05-26,14:48:49
39.989672,116.298455,0,155,39594.6172569444,2008-05-26,14:48:51
39.98967,116.298437,0,154,39594.6172800926,2008-05-26,14:48:53
39.989668,116.298402,0,155,39594.6173032407,2008-05-26,14:48:55
39.98966,116.298368,0,154,39594.6173263889,2008-05-26,14:48:57
39.989653,116.298326,0,153,39594.617349537,2008-05-26,14:48:59
39.98965,116.298298,0,153,39594.6173726852,2008-05-26,14:49:01
39.989652,116.29828,0,153,39594.6173958333,2008-05-26,14:49:03
39.98966,116.298276,0,153,39594.6174189815,2008-05-26,14:49:05
39.989666,116.298289,0,152,39594.6174421296,2008-05-26,14:49:07
39.989688,116.298275,0,151,39594.6174652778,2008-05-26,14:49:09
39.989718,116.29827,0,151,39594.6174884259,2008-05-26,14:49:11
39.989741,116.298256,0,152,39594.6175115741,2008-05-26,14:49:13
39.989762,116.298246,0,152,39594.6175347222,2008-05-26,14:49:15
39.989784,116.298249,0,155,39594.6175578704,2008-05-26,14:49:17
39.9898,116.298241,0,157,39594.6175810185,2008-05-26,14:49:19
39.98981,116.29824,0,156,39594.6176041667,2008-05-26,14:49:21
39.989834,116.298235,0,154,39594.6176273148,2008-05-26,14:49:23
39.989854,116.298235,0,154,39594.617650463,2008-05-26,14:49:25
39.989885,116.29823,0,152,39594.6176736111,2008-05-26,14:49:27
39.989909,116.298227,0,151,39594.6176967593,2008-05-26,14:49:29
39.989926,116.298222,0,148,39594.6177199074,2008-05-26,14:49:31
39.989944,116.298222,0,146,39594.6177430556,2008-05-26,14:49:33
39.989958,116.298214,0,145,39594.6177662037,2008-05-26,14:49:35
39.990007,116.298193,0,144,39594.6177893518,2008-05-26,14:49:37
39.990026,116.298193,0,143,39594.6178125,2008-05-26,14:49:39
39.990054,116.298184,0,143,39594.6178356481,2008-05-26,14:49:41
39.990073,116.298184,0,144,39594.6178587963,2008-05-26,14:49:43
39.990092,116.298186,0,143,39594.6178819444,2008-05-26,14:49:45
39.990108,116.298199,0,140,39594.6179050926,2008-05-26,14:49:47
39.990125,116.298194,0,139,39594.6179282407,2008-05-26,14:49:49
39.990143,116.298196,0,137,39594.6179513889,2008-05-26,14:49:51
39.99016,116.298212,0,135,39594.617974537,2008-05-26,14:49:53
39.990185,116.298218,0,134,39594.6179976852,2008-05-26,14:49:55
39.990215,116.298219,0,133,39594.6180208333,2008-05-26,14:49:57
39.990242,116.29822,0,132,39594.6180439815,2008-05-26,14:49:59
39.990285,116.2982,0,130,39594.6180671296,2008-05-26,14:50:01
39.990392,116.298257,0,143,39594.6180902778,2008-05-26,14:50:03
39.99043,116.298244,0,145,39594.6181134259,2008-05-26,14:50:05
39.990453,116.298224,0,147,39594.6181365741,2008-05-26,14:50:07
39.99048,116.298208,0,148,39594.6181597222,2008-05-26,14:50:09
39.990506,116.29819,0,150,39594.6181828704,2008-05-26,14:50:11
39.990478,116.298223,0,152,39594.6182060185,2008-05-26,14:50:13
39.990493,116.298228,0,153,39594.6182291667,2008-05-26,14:50:15
39.990482,116.29826,0,155,39594.6182523148,2008-05-26,14:50:17
39.990484,116.298272,0,157,39594.618275463,2008-05-26,14:50:19
39.990483,116.298298,0,155,39594.6182986111,2008-05-26,14:50:21
39.990481,116.298319,0,157,39594.6183217593,2008-05-26,14:50:23
39.990498,116.298328,0,158,39594.6183449074,2008-05-26,14:50:25
39.990506,116.298339,0,156,39594.6183680556,2008-05-26,14:50:27
39.990505,116.298361,0,155,39594.6183912037,2008-05-26,14:50:29
39.990511,116.29837,0,156,39594.6184143518,2008-05-26,14:50:31
39.990525,116.29836,0,157,39594.6184375,2008-05-26,14:50:33
39.990526,116.298366,0,158,39594.6184606481,2008-05-26,14:50:35
39.990523,116.298387,0,159,39594.6184837963,2008-05-26,14:50:37
39.990534,116.2984,0,162,39594.6185069444,2008-05-26,14:50:39
39.990546,116.298427,0,161,39594.6185300926,2008-05-26,14:50:41
39.990558,116.298446,0,163,39594.6185532407,2008-05-26,14:50:43
39.990555,116.298446,0,172,39594.6185763889,2008-05-26,14:50:45
39.990583,116.298489,0,177,39594.618599537,2008-05-26,14:50:47
39.990588,116.298499,0,180,39594.6186226852,2008-05-26,14:50:49
39.990616,116.298535,0,185,39594.6186458333,2008-05-26,14:50:51
39.99066,116.298499,0,184,39594.6186689815,2008-05-26,14:50:53
39.990683,116.298511,0,187,39594.6186921296,2008-05-26,14:50:55
39.990704,116.298519,0,201,39594.6187152778,2008-05-26,14:50:57
39.990737,116.298525,0,204,39594.6187384259,2008-05-26,14:50:59
39.990778,116.298542,0,212,39594.6187615741,2008-05-26,14:51:01
39.990769,116.29856,0,215,39594.6187847222,2008-05-26,14:51:03
39.990791,116.298576,0,216,39594.6188078704,2008-05-26,14:51:05
39.99081,116.298579,0,219,39594.6188310185,2008-05-26,14:51:07
39.990821,116.298585,0,221,39594.6188541667,2008-05-26,14:51:09
39.990836,116.2986,0,229,39594.6188773148,2008-05-26,14:51:11
39.990855,116.298607,0,232,39594.618900463,2008-05-26,14:51:13
39.990875,116.298611,0,235,39594.6189236111,2008-05-26,14:51:15
39.990893,116.298588,0,239,39594.6189467593,2008-05-26,14:51:17
39.990923,116.298596,0,235,39594.6189699074,2008-05-26,14:51:19
39.990958,116.298603,0,228,39594.6189930556,2008-05-26,14:51:21
39.990976,116.298603,0,225,39594.6190162037,2008-05-26,14:51:23
39.990994,116.298606,0,221,39594.6190393518,2008-05-26,14:51:25
39.991013,116.298602,0,220,39594.6190625,2008-05-26,14:51:27
39.991035,116.29861,0,221,39594.6190856481,2008-05-26,14:51:29
39.991078,116.298604,0,220,39594.6191087963,2008-05-26,14:51:31
39.991114,116.298596,0,220,39594.6191319444,2008-05-26,14:51:33
39.99114,116.298591,0,219,39594.6191550926,2008-05-26,14:51:35
39.991164,116.298582,0,219,39594.6191782407,2008-05-26,14:51:37
39.991195,116.298571,0,220,39594.6192013889,2008-05-26,14:51:39
39.991236,116.298568,0,215,39594.619224537,2008-05-26,14:51:41
39.991272,116.298576,0,221,39594.6192476852,2008-05-26,14:51:43
39.991288,116.298576,0,222,39594.6192708333,2008-05-26,14:51:45
39.991311,116.298563,0,224,39594.6192939815,2008-05-26,14:51:47
39.991328,116.298562,0,224,39594.6193171296,2008-05-26,14:51:49
39.991347,116.298551,0,225,39594.6193402778,2008-05-26,14:51:51
39.991367,116.298543,0,222,39594.6193634259,2008-05-26,14:51:53
39.991379,116.298543,0,220,39594.6193865741,2008-05-26,14:51:55
39.991392,116.298549,0,217,39594.6194097222,2008-05-26,14:51:57
39.99141,116.298543,0,214,39594.6194328704,2008-05-26,14:51:59
39.991422,116.298541,0,212,39594.6194560185,2008-05-26,14:52:01
39.991425,116.29854,0,213,39594.6194791667,2008-05-26,14:52:03
39.991429,116.29854,0,214,39594.6195023148,2008-05-26,14:52:05
39.991447,116.298529,0,211,39594.619525463,2008-05-26,14:52:07
39.991466,116.298519,0,207,39594.6195486111,2008-05-26,14:52:09
39.991465,116.298506,0,203,39594.6195717593,2008-05-26,14:52:11
39.991459,116.29848,0,205,39594.6195949074,2008-05-26,14:52:13
39.991463,116.298448,0,201,39594.6196180556,2008-05-26,14:52:15
39.99147,116.298417,0,199,39594.6196412037,2008-05-26,14:52:17
39.991474,116.298391,0,196,39594.6196643518,2008-05-26,14:52:19
39.991465,116.298382,0,193,39594.6196875,2008-05-26,14:52:21
39.991466,116.298394,0,189,39594.6197106481,2008-05-26,14:52:23
39.991478,116.298402,0,188,39594.6197337963,2008-05-26,14:52:25
39.991493,116.298403,0,185,39594.6197569444,2008-05-26,14:52:27
39.991514,116.298417,0,183,39594.6197800926,2008-05-26,14:52:29
39.991522,116.298443,0,180,39594.6198032407,2008-05-26,14:52:31
39.991538,116.298461,0,178,39594.6198263889,2008-05-26,14:52:33
39.991555,116.298471,0,175,39594.619849537,2008-05-26,14:52:35
39.991573,116.298479,0,173,39594.6198726852,2008-05-26,14:52:37
39.991592,116.298483,0,171,39594.6198958333,2008-05-26,14:52:39
39.991614,116.298486,0,171,39594.6199189815,2008-05-26,14:52:41
39.991626,116.298486,0,169,39594.6199421296,2008-05-26,14:52:43
39.991633,116.298493,0,168,39594.6199652778,2008-05-26,14:52:45
39.99164,116.298503,0,166,39594.6199884259,2008-05-26,14:52:47
39.991656,116.298507,0,165,39594.6200115741,2008-05-26,14:52:49
39.991681,116.298504,0,163,39594.6200347222,2008-05-26,14:52:51
39.991694,116.298508,0,160,39594.6200578704,2008-05-26,14:52:53
39.991707,116.298505,0,158,39594.6200810185,2008-05-26,14:52:55
39.991715,116.298503,0,155,39594.6201041667,2008-05-26,14:52:57
39.991727,116.298498,0,154,39594.6201273148,2008-05-26,14:52:59
39.991787,116.29816,0,152,39594.6228819444,2008-05-26,14:56:57
39.99178,116.298137,0,152,39594.6229050926,2008-05-26,14:56:59
39.991785,116.298088,0,152,39594.6229282407,2008-05-26,14:57:01
39.991773,116.298059,0,153,39594.6229513889,2008-05-26,14:57:03
39.991777,116.298036,0,153,39594.622974537,2008-05-26,14:57:05
39.991775,116.298022,0,154,39594.6229976852,2008-05-26,14:57:07
39.991758,116.298028,0,154,39594.6230208333,2008-05-26,14:57:09
39.991746,116.298029,0,154,39594.6230439815,2008-05-26,14:57:11
39.991741,116.298022,0,154,39594.6230671296,2008-05-26,14:57:13
39.991742,116.298009,0,154,39594.6230902778,2008-05-26,14:57:15
39.991738,116.298003,0,154,39594.6231134259,2008-05-26,14:57:17
39.991736,116.297993,0,154,39594.6231365741,2008-05-26,14:57:19
39.991727,116.297987,0,154,39594.6231597222,2008-05-26,14:57:21
39.991716,116.297978,0,153,39594.6231828704,2008-05-26,14:57:23
39.991707,116.297979,0,153,39594.6232060185,2008-05-26,14:57:25
39.991701,116.297986,0,154,39594.6232291667,2008-05-26,14:57:27
39.9917,116.297988,0,154,39594.6232523148,2008-05-26,14:57:29
39.991696,116.297985,0,154,39594.623275463,2008-05-26,14:57:31
39.991692,116.297982,0,154,39594.6232986111,2008-05-26,14:57:33
39.99169,116.29798,0,154,39594.6233217593,2008-05-26,14:57:35
39.991688,116.297977,0,154,39594.6233449074,2008-05-26,14:57:37
39.991687,116.297974,0,154,39594.6233680556,2008-05-26,14:57:39
39.991687,116.29797,0,154,39594.6233912037,2008-05-26,14:57:41
39.991689,116.297969,0,154,39594.6234143519,2008-05-26,14:57:43
39.991692,116.297967,0,154,39594.6234375,2008-05-26,14:57:45
39.991695,116.297965,0,155,39594.6234606481,2008-05-26,14:57:47
39.991699,116.297963,0,155,39594.6234837963,2008-05-26,14:57:49
39.991702,116.297962,0,155,39594.6235069444,2008-05-26,14:57:51
39.991704,116.297961,0,155,39594.6235300926,2008-05-26,14:57:53
39.991704,116.29796,0,155,39594.6235532407,2008-05-26,14:57:55
39.991705,116.297958,0,155,39594.6235763889,2008-05-26,14:57:57
39.991705,116.297955,0,155,39594.623599537,2008-05-26,14:57:59
39.991707,116.297952,0,155,39594.6236226852,2008-05-26,14:58:01
39.991708,116.297951,0,155,39594.6236458333,2008-05-26,14:58:03
39.991709,116.297952,0,156,39594.6236689815,2008-05-26,14:58:05
39.991711,116.297955,0,156,39594.6236921296,2008-05-26,14:58:07
39.991714,116.297958,0,156,39594.6237152778,2008-05-26,14:58:09
39.991716,116.297963,0,156,39594.6237384259,2008-05-26,14:58:11
39.991716,116.297969,0,156,39594.6237615741,2008-05-26,14:58:13
39.991715,116.297975,0,157,39594.6237847222,2008-05-26,14:58:15
39.991715,116.297981,0,157,39594.6238078704,2008-05-26,14:58:17
39.991714,116.297986,0,157,39594.6238310185,2008-05-26,14:58:19
39.991714,116.29799,0,158,39594.6238541667,2008-05-26,14:58:21
39.991714,116.297993,0,158,39594.6238773148,2008-05-26,14:58:23
39.991714,116.297993,0,158,39594.623900463,2008-05-26,14:58:25
39.991716,116.297993,0,158,39594.6239236111,2008-05-26,14:58:27
39.991718,116.297992,0,159,39594.6239467593,2008-05-26,14:58:29
39.991719,116.297993,0,159,39594.6239699074,2008-05-26,14:58:31
39.991721,116.297994,0,159,39594.6239930556,2008-05-26,14:58:33
39.991723,116.297998,0,160,39594.6240162037,2008-05-26,14:58:35
39.991726,116.298002,0,160,39594.6240393519,2008-05-26,14:58:37
39.991728,116.298007,0,160,39594.6240625,2008-05-26,14:58:39
39.99173,116.298013,0,161,39594.6240856481,2008-05-26,14:58:41
39.99172,116.298029,0,162,39594.6241087963,2008-05-26,14:58:43
39.99171,116.298048,0,165,39594.6241319444,2008-05-26,14:58:45
39.991711,116.298071,0,167,39594.6241550926,2008-05-26,14:58:47
39.9917,116.298115,0,170,39594.6241782407,2008-05-26,14:58:49
39.991694,116.298152,0,173,39594.6242013889,2008-05-26,14:58:51
39.991699,116.298184,0,177,39594.624224537,2008-05-26,14:58:53
39.991674,116.298259,0,176,39594.6242476852,2008-05-26,14:58:55
39.991683,116.298275,0,179,39594.6242708333,2008-05-26,14:58:57
39.991692,116.298267,0,182,39594.6242939815,2008-05-26,14:58:59
39.991706,116.29824,0,186,39594.6243171296,2008-05-26,14:59:01
39.991714,116.29824,0,188,39594.6243402778,2008-05-26,14:59:03
39.99174,116.298227,0,192,39594.6243634259,2008-05-26,14:59:05
39.99174,116.298228,0,194,39594.6243865741,2008-05-26,14:59:07
39.991727,116.298229,0,196,39594.6244097222,2008-05-26,14:59:09
39.991731,116.298233,0,196,39594.6244328704,2008-05-26,14:59:11
39.991734,116.298236,0,198,39594.6244560185,2008-05-26,14:59:13
39.991737,116.298241,0,199,39594.6244791667,2008-05-26,14:59:15
39.99174,116.298245,0,200,39594.6245023148,2008-05-26,14:59:17
39.991744,116.298248,0,201,39594.624525463,2008-05-26,14:59:19
39.991748,116.298248,0,203,39594.6245486111,2008-05-26,14:59:21
39.991753,116.298244,0,204,39594.6245717593,2008-05-26,14:59:23
39.991756,116.298239,0,205,39594.6245949074,2008-05-26,14:59:25
39.991761,116.298223,0,206,39594.6246180556,2008-05-26,14:59:27
39.991766,116.298202,0,207,39594.6246412037,2008-05-26,14:59:29
39.991753,116.298202,0,208,39594.6246643519,2008-05-26,14:59:31
39.991752,116.298197,0,209,39594.6246875,2008-05-26,14:59:33
39.991753,116.298192,0,211,39594.6247106481,2008-05-26,14:59:35
39.991753,116.298185,0,212,39594.6247337963,2008-05-26,14:59:37
39.991745,116.298148,0,214,39594.6247569444,2008-05-26,14:59:39
39.991743,116.298137,0,215,39594.6247800926,2008-05-26,14:59:41
39.991738,116.298125,0,216,39594.6248032407,2008-05-26,14:59:43
39.991737,116.298122,0,217,39594.6248263889,2008-05-26,14:59:45
39.991724,116.298134,0,218,39594.624849537,2008-05-26,14:59:47
39.991713,116.298137,0,218,39594.6248726852,2008-05-26,14:59:49
39.991709,116.298133,0,220,39594.6248958333,2008-05-26,14:59:51
39.991706,116.298132,0,221,39594.6249189815,2008-05-26,14:59:53
39.991701,116.298133,0,222,39594.6249421296,2008-05-26,14:59:55
39.991697,116.298137,0,223,39594.6249652778,2008-05-26,14:59:57
39.99167,116.298167,0,224,39594.6249884259,2008-05-26,14:59:59
39.991657,116.298177,0,224,39594.6250115741,2008-05-26,15:00:01
39.991651,116.298193,0,225,39594.6250347222,2008-05-26,15:00:03
39.991655,116.298201,0,226,39594.6250578704,2008-05-26,15:00:05
39.991655,116.298214,0,227,39594.6250810185,2008-05-26,15:00:07
39.991658,116.298231,0,228,39594.6251041667,2008-05-26,15:00:09
39.991663,116.298242,0,229,39594.6251273148,2008-05-26,15:00:11
39.991662,116.298259,0,231,39594.625150463,2008-05-26,15:00:13
39.991663,116.298268,0,231,39594.6251736111,2008-05-26,15:00:15
39.991668,116.298274,0,232,39594.6251967593,2008-05-26,15:00:17
39.991664,116.298284,0,232,39594.6252199074,2008-05-26,15:00:19
39.991664,116.298288,0,233,39594.6252430556,2008-05-26,15:00:21
39.991663,116.298293,0,234,39594.6252662037,2008-05-26,15:00:23
39.991664,116.298298,0,235,39594.6252893518,2008-05-26,15:00:25
39.991664,116.298301,0,236,39594.6253125,2008-05-26,15:00:27
39.991663,116.298303,0,237,39594.6253356481,2008-05-26,15:00:29
39.991663,116.298304,0,238,39594.6253587963,2008-05-26,15:00:31
39.991663,116.298305,0,239,39594.6253819444,2008-05-26,15:00:33
39.991663,116.298307,0,239,39594.6254050926,2008-05-26,15:00:35
39.991662,116.298308,0,240,39594.6254282407,2008-05-26,15:00:37
39.991661,116.29831,0,241,39594.6254513889,2008-05-26,15:00:39
39.991659,116.298312,0,242,39594.625474537,2008-05-26,15:00:41
39.991657,116.298313,0,243,39594.6254976852,2008-05-26,15:00:43
39.991655,116.298313,0,244,39594.6255208333,2008-05-26,15:00:45
39.991653,116.298313,0,245,39594.6255439815,2008-05-26,15:00:47
39.991652,116.298312,0,246,39594.6255671296,2008-05-26,15:00:49
39.991652,116.298311,0,246,39594.6255902778,2008-05-26,15:00:51
39.991652,116.298308,0,247,39594.6256134259,2008-05-26,15:00:53
39.991651,116.298304,0,248,39594.6256365741,2008-05-26,15:00:55
39.991726,116.297967,0,142,39594.6281597222,2008-05-26,15:04:33
39.991725,116.297965,0,142,39594.6281828704,2008-05-26,15:04:35
39.991724,116.297964,0,142,39594.6282060185,2008-05-26,15:04:37
39.991723,116.297964,0,142,39594.6282291667,2008-05-26,15:04:39
39.991723,116.297964,0,142,39594.6282523148,2008-05-26,15:04:41
39.991723,116.297964,0,142,39594.628275463,2008-05-26,15:04:43
39.991723,116.297964,0,142,39594.6282986111,2008-05-26,15:04:45
39.991723,116.297964,0,142,39594.6283217593,2008-05-26,15:04:47
39.991723,116.297963,0,142,39594.6283449074,2008-05-26,15:04:49
39.991723,116.297963,0,142,39594.6283680556,2008-05-26,15:04:51
39.991723,116.297964,0,142,39594.6283912037,2008-05-26,15:04:53
39.991723,116.297963,0,142,39594.6284143519,2008-05-26,15:04:55
39.991723,116.297964,0,142,39594.6284375,2008-05-26,15:04:57
39.991722,116.297965,0,142,39594.6284606481,2008-05-26,15:04:59
39.991722,116.297965,0,142,39594.6284837963,2008-05-26,15:05:01
39.991722,116.297965,0,142,39594.6285069444,2008-05-26,15:05:03
39.991722,116.297965,0,142,39594.6285300926,2008-05-26,15:05:05
39.991722,116.297966,0,142,39594.6285532407,2008-05-26,15:05:07
39.991722,116.297966,0,142,39594.6285763889,2008-05-26,15:05:09
39.991722,116.297966,0,142,39594.628599537,2008-05-26,15:05:11
39.991722,116.297966,0,142,39594.6286226852,2008-05-26,15:05:13
39.991722,116.297966,0,142,39594.6286458333,2008-05-26,15:05:15
39.991723,116.297966,0,142,39594.6286689815,2008-05-26,15:05:17
39.991723,116.297967,0,142,39594.6286921296,2008-05-26,15:05:19
39.991723,116.297967,0,142,39594.6287152778,2008-05-26,15:05:21
39.991723,116.297968,0,142,39594.6287384259,2008-05-26,15:05:23
39.991723,116.297968,0,142,39594.6287615741,2008-05-26,15:05:25
39.991723,116.297969,0,142,39594.6287847222,2008-05-26,15:05:27
39.991723,116.297969,0,142,39594.6288078704,2008-05-26,15:05:29
39.991723,116.29797,0,142,39594.6288310185,2008-05-26,15:05:31
39.991723,116.29797,0,142,39594.6288541667,2008-05-26,15:05:33
39.991723,116.29797,0,142,39594.6288773148,2008-05-26,15:05:35
39.991723,116.297971,0,142,39594.628900463,2008-05-26,15:05:37
39.991723,116.297971,0,142,39594.6289236111,2008-05-26,15:05:39
39.991723,116.297972,0,142,39594.6289467593,2008-05-26,15:05:41
39.991723,116.297972,0,142,39594.6289699074,2008-05-26,15:05:43
39.991723,116.297972,0,142,39594.6289930556,2008-05-26,15:05:45
39.991723,116.297972,0,142,39594.6290162037,2008-05-26,15:05:47
39.991723,116.297973,0,142,39594.6290393519,2008-05-26,15:05:49
39.991723,116.297973,0,142,39594.6290625,2008-05-26,15:05:51
39.991723,116.297974,0,142,39594.6290856482,2008-05-26,15:05:53
39.991723,116.297974,0,143,39594.6291087963,2008-05-26,15:05:55
39.991723,116.297975,0,143,39594.6291319444,2008-05-26,15:05:57
39.991723,116.297975,0,143,39594.6291550926,2008-05-26,15:05:59
39.991723,116.297976,0,143,39594.6291782407,2008-05-26,15:06:01
39.991723,116.297977,0,143,39594.6292013889,2008-05-26,15:06:03
39.991723,116.297977,0,143,39594.629224537,2008-05-26,15:06:05
39.991723,116.297978,0,143,39594.6292476852,2008-05-26,15:06:07
39.991723,116.297978,0,143,39594.6292708333,2008-05-26,15:06:09
39.991722,116.297979,0,144,39594.6292939815,2008-05-26,15:06:11
39.991722,116.29798,0,144,39594.6293171296,2008-05-26,15:06:13
39.991722,116.297981,0,144,39594.6293402778,2008-05-26,15:06:15
39.991722,116.297981,0,144,39594.6293634259,2008-05-26,15:06:17
39.991722,116.297982,0,144,39594.6293865741,2008-05-26,15:06:19
39.991722,116.297982,0,144,39594.6294097222,2008-05-26,15:06:21
39.991722,116.297983,0,144,39594.6294328704,2008-05-26,15:06:23
39.991722,116.297984,0,144,39594.6294560185,2008-05-26,15:06:25
39.991722,116.297984,0,144,39594.6294791667,2008-05-26,15:06:27
39.991722,116.297985,0,144,39594.6295023148,2008-05-26,15:06:29
39.991722,116.297985,0,144,39594.629525463,2008-05-26,15:06:31
39.991722,116.297986,0,145,39594.6295486111,2008-05-26,15:06:33
39.991722,116.297987,0,145,39594.6295717593,2008-05-26,15:06:35
39.991722,116.297987,0,145,39594.6295949074,2008-05-26,15:06:37
39.991722,116.297988,0,145,39594.6296180556,2008-05-26,15:06:39
39.991722,116.297989,0,145,39594.6296412037,2008-05-26,15:06:41
39.991722,116.29799,0,145,39594.6296643519,2008-05-26,15:06:43
39.991722,116.297991,0,145,39594.6296875,2008-05-26,15:06:45
39.991722,116.297991,0,145,39594.6297106481,2008-05-26,15:06:47
39.991722,116.297992,0,145,39594.6297337963,2008-05-26,15:06:49
39.991722,116.297993,0,145,39594.6297569444,2008-05-26,15:06:51
39.991722,116.297994,0,145,39594.6297800926,2008-05-26,15:06:53
39.991722,116.297995,0,145,39594.6298032407,2008-05-26,15:06:55
39.991722,116.297996,0,145,39594.6298263889,2008-05-26,15:06:57
39.991722,116.297996,0,145,39594.629849537,2008-05-26,15:06:59
39.991722,116.297997,0,145,39594.6298726852,2008-05-26,15:07:01
39.991722,116.297997,0,145,39594.6298958333,2008-05-26,15:07:03
39.991722,116.297998,0,145,39594.6299189815,2008-05-26,15:07:05
39.991722,116.297998,0,145,39594.6299421296,2008-05-26,15:07:07
39.991722,116.297999,0,145,39594.6299652778,2008-05-26,15:07:09
39.991722,116.297999,0,146,39594.6299884259,2008-05-26,15:07:11
39.991722,116.298,0,146,39594.6300115741,2008-05-26,15:07:13
39.991722,116.298,0,146,39594.6300347222,2008-05-26,15:07:15
39.991722,116.298001,0,146,39594.6300578704,2008-05-26,15:07:17
39.991723,116.298001,0,146,39594.6300810185,2008-05-26,15:07:19
39.991722,116.298002,0,146,39594.6301041667,2008-05-26,15:07:21
39.991723,116.298002,0,146,39594.6301273148,2008-05-26,15:07:23
39.991722,116.298003,0,146,39594.630150463,2008-05-26,15:07:25
39.991722,116.298003,0,146,39594.6301736111,2008-05-26,15:07:27
39.991722,116.298004,0,146,39594.6301967593,2008-05-26,15:07:29
39.991722,116.298004,0,146,39594.6302199074,2008-05-26,15:07:31
39.991722,116.298005,0,146,39594.6302430556,2008-05-26,15:07:33
39.991722,116.298005,0,146,39594.6302662037,2008-05-26,15:07:35
39.991722,116.298006,0,146,39594.6302893519,2008-05-26,15:07:37
39.991721,116.298006,0,146,39594.6303125,2008-05-26,15:07:39
39.991721,116.298007,0,146,39594.6303356481,2008-05-26,15:07:41
39.991722,116.298007,0,146,39594.6303587963,2008-05-26,15:07:43
39.991722,116.298007,0,146,39594.6303819444,2008-05-26,15:07:45
39.991722,116.298007,0,146,39594.6304050926,2008-05-26,15:07:47
39.991722,116.298008,0,146,39594.6304282407,2008-05-26,15:07:49
39.991722,116.298008,0,146,39594.6304513889,2008-05-26,15:07:51
39.991723,116.298009,0,146,39594.630474537,2008-05-26,15:07:53
39.991723,116.298009,0,146,39594.6304976852,2008-05-26,15:07:55
39.991723,116.29801,0,146,39594.6305208333,2008-05-26,15:07:57
39.991723,116.29801,0,146,39594.6305439815,2008-05-26,15:07:59
39.991723,116.29801,0,146,39594.6305671296,2008-05-26,15:08:01
39.991723,116.298011,0,146,39594.6305902778,2008-05-26,15:08:03
39.991724,116.298011,0,146,39594.6306134259,2008-05-26,15:08:05
39.991724,116.298012,0,146,39594.6306365741,2008-05-26,15:08:07
39.991724,116.298012,0,146,39594.6306597222,2008-05-26,15:08:09
39.991724,116.298013,0,146,39594.6306828704,2008-05-26,15:08:11
39.991942,116.298179,0,128,39594.6823263889,2008-05-26,16:22:33
39.992024,116.298199,0,129,39594.682349537,2008-05-26,16:22:35
39.992034,116.29821,0,128,39594.6823726852,2008-05-26,16:22:37
39.992039,116.298227,0,130,39594.6823958333,2008-05-26,16:22:39
39.992023,116.298267,0,130,39594.6824189815,2008-05-26,16:22:41
39.992012,116.298291,0,131,39594.6824421296,2008-05-26,16:22:43
39.991997,116.29832,0,132,39594.6824652778,2008-05-26,16:22:45
39.991996,116.298325,0,132,39594.6824884259,2008-05-26,16:22:47
39.991962,116.298334,0,133,39594.6825115741,2008-05-26,16:22:49
39.991941,116.298354,0,134,39594.6825347222,2008-05-26,16:22:51
39.991931,116.298365,0,139,39594.6825578704,2008-05-26,16:22:53
39.991925,116.298365,0,139,39594.6825810185,2008-05-26,16:22:55
39.991924,116.29836,0,139,39594.6826041667,2008-05-26,16:22:57
39.99192,116.298363,0,139,39594.6826273148,2008-05-26,16:22:59
39.991917,116.298368,0,139,39594.682650463,2008-05-26,16:23:01
39.991914,116.298372,0,139,39594.6826736111,2008-05-26,16:23:03
39.99191,116.298377,0,139,39594.6826967593,2008-05-26,16:23:05
39.991907,116.298383,0,139,39594.6827199074,2008-05-26,16:23:07
39.991905,116.298393,0,138,39594.6827430556,2008-05-26,16:23:09
39.991913,116.298406,0,140,39594.6827662037,2008-05-26,16:23:11
39.991905,116.298406,0,147,39594.6827893518,2008-05-26,16:23:13
39.991908,116.298417,0,149,39594.6828125,2008-05-26,16:23:15
39.991907,116.298421,0,149,39594.6828356481,2008-05-26,16:23:17
39.991906,116.298424,0,150,39594.6828587963,2008-05-26,16:23:19
39.991906,116.298426,0,150,39594.6828819444,2008-05-26,16:23:21
39.991905,116.298429,0,151,39594.6829050926,2008-05-26,16:23:23
39.991904,116.298433,0,152,39594.6829282407,2008-05-26,16:23:25
39.991903,116.298437,0,152,39594.6829513889,2008-05-26,16:23:27
39.9919,116.298441,0,153,39594.682974537,2008-05-26,16:23:29
39.991896,116.298445,0,154,39594.6829976852,2008-05-26,16:23:31
39.991888,116.298452,0,156,39594.6830208333,2008-05-26,16:23:33
39.991876,116.298455,0,155,39594.6830439815,2008-05-26,16:23:35
39.99187,116.298459,0,155,39594.6830671296,2008-05-26,16:23:37
39.991866,116.298462,0,156,39594.6830902778,2008-05-26,16:23:39
39.991863,116.298464,0,156,39594.6831134259,2008-05-26,16:23:41
39.991859,116.298466,0,157,39594.6831365741,2008-05-26,16:23:43
39.991856,116.298469,0,158,39594.6831597222,2008-05-26,16:23:45
39.991854,116.298471,0,159,39594.6831828704,2008-05-26,16:23:47
39.991852,116.298474,0,160,39594.6832060185,2008-05-26,16:23:49
39.991849,116.298478,0,161,39594.6832291667,2008-05-26,16:23:51
39.991846,116.298482,0,161,39594.6832523148,2008-05-26,16:23:53
39.991843,116.298487,0,162,39594.683275463,2008-05-26,16:23:55
39.991834,116.298491,0,163,39594.6832986111,2008-05-26,16:23:57
39.991832,116.298498,0,160,39594.6833217593,2008-05-26,16:23:59
39.991832,116.298496,0,161,39594.6833449074,2008-05-26,16:24:01
39.991829,116.298498,0,161,39594.6833680556,2008-05-26,16:24:03
39.991826,116.2985,0,162,39594.6833912037,2008-05-26,16:24:05
39.991823,116.298502,0,163,39594.6834143519,2008-05-26,16:24:07
39.991819,116.298503,0,164,39594.6834375,2008-05-26,16:24:09
39.991792,116.298499,0,164,39594.6834606482,2008-05-26,16:24:11
39.991782,116.298503,0,166,39594.6834837963,2008-05-26,16:24:13
39.991783,116.298516,0,166,39594.6835069444,2008-05-26,16:24:15
39.991796,116.298513,0,169,39594.6835300926,2008-05-26,16:24:17
39.991793,116.298515,0,171,39594.6835532407,2008-05-26,16:24:19
39.991791,116.298517,0,172,39594.6835763889,2008-05-26,16:24:21
39.991791,116.29852,0,172,39594.683599537,2008-05-26,16:24:23
39.991791,116.298519,0,173,39594.6836226852,2008-05-26,16:24:25
39.99179,116.298516,0,174,39594.6836458333,2008-05-26,16:24:27
39.99179,116.298514,0,175,39594.6836689815,2008-05-26,16:24:29
39.991789,116.298514,0,176,39594.6836921296,2008-05-26,16:24:31
39.991787,116.298514,0,177,39594.6837152778,2008-05-26,16:24:33
39.991782,116.298513,0,178,39594.6837384259,2008-05-26,16:24:35
39.991778,116.298513,0,179,39594.6837615741,2008-05-26,16:24:37
39.991773,116.298514,0,179,39594.6837847222,2008-05-26,16:24:39
39.991768,116.298516,0,180,39594.6838078704,2008-05-26,16:24:41
39.991762,116.298519,0,181,39594.6838310185,2008-05-26,16:24:43
39.991756,116.29852,0,182,39594.6838541667,2008-05-26,16:24:45
39.991749,116.298523,0,183,39594.6838773148,2008-05-26,16:24:47
39.991752,116.298523,0,184,39594.683900463,2008-05-26,16:24:49
39.991743,116.298539,0,185,39594.6839236111,2008-05-26,16:24:51
39.99174,116.298554,0,185,39594.6839467593,2008-05-26,16:24:53
39.991729,116.298539,0,187,39594.6839699074,2008-05-26,16:24:55
39.991719,116.298545,0,188,39594.6839930556,2008-05-26,16:24:57
39.991718,116.29852,0,188,39594.6840162037,2008-05-26,16:24:59
39.991724,116.298513,0,188,39594.6840393519,2008-05-26,16:25:01
39.991727,116.298512,0,189,39594.6840625,2008-05-26,16:25:03
39.991728,116.298513,0,190,39594.6840856481,2008-05-26,16:25:05
39.99173,116.298512,0,191,39594.6841087963,2008-05-26,16:25:07
39.991732,116.298511,0,192,39594.6841319444,2008-05-26,16:25:09
39.991734,116.29851,0,193,39594.6841550926,2008-05-26,16:25:11
39.991735,116.298508,0,194,39594.6841782407,2008-05-26,16:25:13
39.991735,116.298506,0,195,39594.6842013889,2008-05-26,16:25:15
39.991733,116.298504,0,196,39594.684224537,2008-05-26,16:25:17
39.99173,116.298502,0,197,39594.6842476852,2008-05-26,16:25:19
39.991727,116.2985,0,198,39594.6842708333,2008-05-26,16:25:21
39.991726,116.298501,0,199,39594.6842939815,2008-05-26,16:25:23
39.991727,116.298503,0,199,39594.6843171296,2008-05-26,16:25:25
39.991727,116.298503,0,200,39594.6843402778,2008-05-26,16:25:27
39.991726,116.298504,0,201,39594.6843634259,2008-05-26,16:25:29
39.991725,116.298504,0,202,39594.6843865741,2008-05-26,16:25:31
39.991725,116.298505,0,202,39594.6844097222,2008-05-26,16:25:33
39.991725,116.298505,0,202,39594.6844328704,2008-05-26,16:25:35
39.991724,116.298504,0,202,39594.6844560185,2008-05-26,16:25:37
39.991724,116.298504,0,202,39594.6844791667,2008-05-26,16:25:39
39.991724,116.298504,0,202,39594.6845023148,2008-05-26,16:25:41
39.991724,116.298504,0,202,39594.684525463,2008-05-26,16:25:43
39.991724,116.298505,0,202,39594.6845486111,2008-05-26,16:25:45
39.991724,116.298505,0,202,39594.6845717593,2008-05-26,16:25:47
39.991724,116.298505,0,202,39594.6845949074,2008-05-26,16:25:49
39.991724,116.298505,0,202,39594.6846180556,2008-05-26,16:25:51
39.991724,116.298505,0,202,39594.6846412037,2008-05-26,16:25:53
39.991724,116.298505,0,202,39594.6846643519,2008-05-26,16:25:55
39.991724,116.298505,0,202,39594.6846875,2008-05-26,16:25:57
39.991724,116.298505,0,202,39594.6847106481,2008-05-26,16:25:59
39.991724,116.298505,0,202,39594.6847337963,2008-05-26,16:26:01
39.991724,116.298506,0,202,39594.6847569444,2008-05-26,16:26:03
39.991724,116.298506,0,202,39594.6847800926,2008-05-26,16:26:05
39.991724,116.298506,0,202,39594.6848032407,2008-05-26,16:26:07
39.991724,116.298506,0,202,39594.6848263889,2008-05-26,16:26:09
39.991724,116.298506,0,201,39594.684849537,2008-05-26,16:26:11
39.991724,116.298505,0,201,39594.6848726852,2008-05-26,16:26:13
39.991724,116.298506,0,201,39594.6848958333,2008-05-26,16:26:15
39.991724,116.298506,0,201,39594.6849189815,2008-05-26,16:26:17
39.991724,116.298506,0,201,39594.6849421296,2008-05-26,16:26:19
39.991724,116.298506,0,201,39594.6849652778,2008-05-26,16:26:21
39.991725,116.298507,0,201,39594.6849884259,2008-05-26,16:26:23
39.991721,116.298541,0,200,39594.6850115741,2008-05-26,16:26:25
39.991756,116.298505,0,200,39594.6850347222,2008-05-26,16:26:27
39.991768,116.298493,0,200,39594.6850578704,2008-05-26,16:26:29
39.991768,116.298493,0,200,39594.6850810185,2008-05-26,16:26:31
39.991769,116.298493,0,200,39594.6851041667,2008-05-26,16:26:33
39.991769,116.298493,0,200,39594.6851273148,2008-05-26,16:26:35
39.991768,116.298493,0,200,39594.685150463,2008-05-26,16:26:37
39.991769,116.298493,0,200,39594.6851736111,2008-05-26,16:26:39
39.991769,116.298493,0,200,39594.6851967593,2008-05-26,16:26:41
39.991769,116.298493,0,200,39594.6852199074,2008-05-26,16:26:43
39.991769,116.298493,0,200,39594.6852430556,2008-05-26,16:26:45
39.991769,116.298493,0,200,39594.6852662037,2008-05-26,16:26:47
39.991769,116.298493,0,200,39594.6852893519,2008-05-26,16:26:49
39.991769,116.298493,0,200,39594.6853125,2008-05-26,16:26:51
39.991769,116.298493,0,200,39594.6853356481,2008-05-26,16:26:53
39.991769,116.298493,0,200,39594.6853587963,2008-05-26,16:26:55
39.991769,116.298493,0,200,39594.6853819444,2008-05-26,16:26:57
39.991769,116.298493,0,200,39594.6854050926,2008-05-26,16:26:59
39.991769,116.298493,0,200,39594.6854282407,2008-05-26,16:27:01
39.99177,116.298493,0,200,39594.6854513889,2008-05-26,16:27:03
39.99177,116.298493,0,200,39594.685474537,2008-05-26,16:27:05
39.991771,116.298492,0,200,39594.6854976852,2008-05-26,16:27:07
39.991772,116.298491,0,200,39594.6855208333,2008-05-26,16:27:09
39.991773,116.298491,0,200,39594.6855439815,2008-05-26,16:27:11
39.991773,116.29849,0,200,39594.6855671296,2008-05-26,16:27:13
39.991773,116.29849,0,200,39594.6855902778,2008-05-26,16:27:15
39.991774,116.29849,0,200,39594.6856134259,2008-05-26,16:27:17
39.991774,116.29849,0,200,39594.6856365741,2008-05-26,16:27:19
39.991774,116.298489,0,200,39594.6856597222,2008-05-26,16:27:21
39.991775,116.298489,0,200,39594.6856828704,2008-05-26,16:27:23
39.991775,116.298488,0,200,39594.6857060185,2008-05-26,16:27:25
39.991776,116.298487,0,200,39594.6857291667,2008-05-26,16:27:27
39.991776,116.298487,0,200,39594.6857523148,2008-05-26,16:27:29
39.991777,116.298487,0,200,39594.685775463,2008-05-26,16:27:31
39.991777,116.298486,0,200,39594.6857986111,2008-05-26,16:27:33
39.991777,116.298486,0,200,39594.6858217593,2008-05-26,16:27:35
39.991777,116.298486,0,200,39594.6858449074,2008-05-26,16:27:37
39.991777,116.298486,0,200,39594.6858680556,2008-05-26,16:27:39
39.991777,116.298485,0,200,39594.6858912037,2008-05-26,16:27:41
39.991778,116.298485,0,200,39594.6859143519,2008-05-26,16:27:43
39.991779,116.298485,0,200,39594.6859375,2008-05-26,16:27:45
39.991779,116.298486,0,200,39594.6859606481,2008-05-26,16:27:47
39.991779,116.298486,0,200,39594.6859837963,2008-05-26,16:27:49
39.991778,116.298485,0,200,39594.6860069444,2008-05-26,16:27:51
39.991775,116.298484,0,200,39594.6860300926,2008-05-26,16:27:53
39.991772,116.298483,0,200,39594.6860532407,2008-05-26,16:27:55
39.991767,116.298479,0,199,39594.6860763889,2008-05-26,16:27:57
39.991763,116.29848,0,199,39594.686099537,2008-05-26,16:27:59
39.991758,116.29848,0,199,39594.6861226852,2008-05-26,16:28:01
39.991755,116.29848,0,199,39594.6861458333,2008-05-26,16:28:03
39.991753,116.298467,0,199,39594.6861689815,2008-05-26,16:28:05
39.991748,116.298462,0,200,39594.6861921296,2008-05-26,16:28:07
39.991745,116.298458,0,199,39594.6862152778,2008-05-26,16:28:09
39.991737,116.298455,0,197,39594.6862384259,2008-05-26,16:28:11
39.991724,116.298457,0,197,39594.6862615741,2008-05-26,16:28:13
39.991717,116.298462,0,192,39594.6862847222,2008-05-26,16:28:15
39.991708,116.298465,0,190,39594.6863078704,2008-05-26,16:28:17
39.99169,116.298466,0,186,39594.6863310185,2008-05-26,16:28:19
39.991685,116.298466,0,184,39594.6863541667,2008-05-26,16:28:21
39.99168,116.298469,0,183,39594.6863773148,2008-05-26,16:28:23
39.991668,116.298465,0,181,39594.686400463,2008-05-26,16:28:25
39.991655,116.298465,0,182,39594.6864236111,2008-05-26,16:28:27
39.991646,116.29846,0,179,39594.6864467593,2008-05-26,16:28:29
39.99165,116.298449,0,177,39594.6864699074,2008-05-26,16:28:31
39.991639,116.298449,0,177,39594.6864930556,2008-05-26,16:28:33
39.991634,116.29844,0,170,39594.6865162037,2008-05-26,16:28:35
39.991622,116.298443,0,170,39594.6865393519,2008-05-26,16:28:37
39.991606,116.298439,0,168,39594.6865625,2008-05-26,16:28:39
39.991591,116.298442,0,164,39594.6865856481,2008-05-26,16:28:41
39.991583,116.298443,0,162,39594.6866087963,2008-05-26,16:28:43
39.991581,116.298435,0,159,39594.6866319444,2008-05-26,16:28:45
39.991583,116.298421,0,153,39594.6866550926,2008-05-26,16:28:47
39.991586,116.298424,0,148,39594.6866782407,2008-05-26,16:28:49
39.991579,116.298436,0,144,39594.6867013889,2008-05-26,16:28:51
39.991575,116.298455,0,144,39594.686724537,2008-05-26,16:28:53
39.991586,116.298469,0,142,39594.6867476852,2008-05-26,16:28:55
39.99159,116.298485,0,140,39594.6867708333,2008-05-26,16:28:57
39.991591,116.298491,0,138,39594.6867939815,2008-05-26,16:28:59
39.99159,116.298505,0,138,39594.6868171296,2008-05-26,16:29:01
39.991588,116.298519,0,138,39594.6868402778,2008-05-26,16:29:03
39.991581,116.298533,0,140,39594.6868634259,2008-05-26,16:29:05
39.99158,116.298533,0,140,39594.6868865741,2008-05-26,16:29:07
39.991579,116.298534,0,140,39594.6869097222,2008-05-26,16:29:09
39.991582,116.29854,0,139,39594.6869328704,2008-05-26,16:29:11
39.991595,116.29857,0,138,39594.6869560185,2008-05-26,16:29:13
39.991608,116.298594,0,137,39594.6869791667,2008-05-26,16:29:15
39.991613,116.29861,0,138,39594.6870023148,2008-05-26,16:29:17
39.991616,116.298611,0,137,39594.687025463,2008-05-26,16:29:19
39.991615,116.298613,0,137,39594.6870486111,2008-05-26,16:29:21
39.991616,116.298613,0,137,39594.6870717593,2008-05-26,16:29:23
39.991619,116.298622,0,137,39594.6870949074,2008-05-26,16:29:25
39.991624,116.298637,0,137,39594.6871180556,2008-05-26,16:29:27
39.99163,116.298646,0,137,39594.6871412037,2008-05-26,16:29:29
39.991639,116.298655,0,137,39594.6871643519,2008-05-26,16:29:31
39.991644,116.298665,0,137,39594.6871875,2008-05-26,16:29:33
39.991645,116.298679,0,138,39594.6872106481,2008-05-26,16:29:35
39.991647,116.298691,0,138,39594.6872337963,2008-05-26,16:29:37
39.99164,116.298705,0,138,39594.6872569444,2008-05-26,16:29:39
39.991641,116.298708,0,138,39594.6872800926,2008-05-26,16:29:41
39.991642,116.298709,0,138,39594.6873032407,2008-05-26,16:29:43
39.991643,116.298709,0,138,39594.6873263889,2008-05-26,16:29:45
39.991645,116.298709,0,138,39594.687349537,2008-05-26,16:29:47
39.991654,116.298719,0,138,39594.6873726852,2008-05-26,16:29:49
39.99165,116.298742,0,138,39594.6873958333,2008-05-26,16:29:51
39.991647,116.298752,0,137,39594.6874189815,2008-05-26,16:29:53
39.991624,116.298778,0,138,39594.6874421296,2008-05-26,16:29:55
39.991616,116.298803,0,136,39594.6874652778,2008-05-26,16:29:57
39.991611,116.298832,0,136,39594.6874884259,2008-05-26,16:29:59
39.991594,116.298861,0,136,39594.6875115741,2008-05-26,16:30:01
39.991587,116.298882,0,136,39594.6875347222,2008-05-26,16:30:03
39.991586,116.298907,0,135,39594.6875578704,2008-05-26,16:30:05
39.991585,116.298929,0,134,39594.6875810185,2008-05-26,16:30:07
39.991582,116.298957,0,134,39594.6876041667,2008-05-26,16:30:09
39.991577,116.29898,0,134,39594.6876273148,2008-05-26,16:30:11
39.991581,116.299001,0,134,39594.687650463,2008-05-26,16:30:13
39.991578,116.299019,0,134,39594.6876736111,2008-05-26,16:30:15
39.991573,116.29904,0,134,39594.6876967593,2008-05-26,16:30:17
39.991571,116.299057,0,134,39594.6877199074,2008-05-26,16:30:19
39.991567,116.29908,0,135,39594.6877430556,2008-05-26,16:30:21
39.991571,116.299094,0,136,39594.6877662037,2008-05-26,16:30:23
39.991572,116.299101,0,136,39594.6877893518,2008-05-26,16:30:25
39.99157,116.299115,0,136,39594.6878125,2008-05-26,16:30:27
39.991562,116.299135,0,135,39594.6878356481,2008-05-26,16:30:29
39.991556,116.299158,0,137,39594.6878587963,2008-05-26,16:30:31
39.991556,116.299173,0,136,39594.6878819444,2008-05-26,16:30:33
39.99155,116.299191,0,137,39594.6879050926,2008-05-26,16:30:35
39.991552,116.299196,0,137,39594.6879282407,2008-05-26,16:30:37
39.991538,116.299215,0,137,39594.6879513889,2008-05-26,16:30:39
39.991535,116.299233,0,137,39594.687974537,2008-05-26,16:30:41
39.991535,116.299246,0,135,39594.6879976852,2008-05-26,16:30:43
39.991532,116.299262,0,135,39594.6880208333,2008-05-26,16:30:45
39.991518,116.29928,0,134,39594.6880439815,2008-05-26,16:30:47
39.99151,116.299298,0,133,39594.6880671296,2008-05-26,16:30:49
39.991504,116.299305,0,133,39594.6880902778,2008-05-26,16:30:51
39.991507,116.29932,0,132,39594.6881134259,2008-05-26,16:30:53
39.991506,116.299335,0,131,39594.6881365741,2008-05-26,16:30:55
39.991501,116.299342,0,131,39594.6881597222,2008-05-26,16:30:57
39.99149,116.299349,0,131,39594.6881828704,2008-05-26,16:30:59
39.991471,116.299359,0,130,39594.6882060185,2008-05-26,16:31:01
39.991458,116.299367,0,130,39594.6882291667,2008-05-26,16:31:03
39.991445,116.299382,0,131,39594.6882523148,2008-05-26,16:31:05
39.991433,116.299389,0,132,39594.688275463,2008-05-26,16:31:07
39.991416,116.299398,0,130,39594.6882986111,2008-05-26,16:31:09
39.991399,116.299414,0,130,39594.6883217593,2008-05-26,16:31:11
39.991386,116.299431,0,132,39594.6883449074,2008-05-26,16:31:13
39.991373,116.299444,0,132,39594.6883680556,2008-05-26,16:31:15
39.991362,116.299468,0,133,39594.6883912037,2008-05-26,16:31:17
39.991345,116.299481,0,134,39594.6884143518,2008-05-26,16:31:19
39.991338,116.299496,0,135,39594.6884375,2008-05-26,16:31:21
39.991332,116.299507,0,136,39594.6884606481,2008-05-26,16:31:23
39.991327,116.299525,0,137,39594.6884837963,2008-05-26,16:31:25
39.991331,116.299538,0,138,39594.6885069444,2008-05-26,16:31:27
39.991328,116.299553,0,139,39594.6885300926,2008-05-26,16:31:29
39.991329,116.299566,0,139,39594.6885532407,2008-05-26,16:31:31
39.991323,116.299579,0,139,39594.6885763889,2008-05-26,16:31:33
39.991317,116.299597,0,140,39594.688599537,2008-05-26,16:31:35
39.991317,116.299612,0,140,39594.6886226852,2008-05-26,16:31:37
39.991313,116.299626,0,141,39594.6886458333,2008-05-26,16:31:39
39.991308,116.29964,0,141,39594.6886689815,2008-05-26,16:31:41
39.991303,116.299658,0,142,39594.6886921296,2008-05-26,16:31:43
39.991304,116.299677,0,142,39594.6887152778,2008-05-26,16:31:45
39.9913,116.29969,0,142,39594.6887384259,2008-05-26,16:31:47
39.991291,116.299708,0,141,39594.6887615741,2008-05-26,16:31:49
39.99129,116.299733,0,141,39594.6887847222,2008-05-26,16:31:51
39.991279,116.299753,0,142,39594.6888078704,2008-05-26,16:31:53
39.991273,116.29977,0,141,39594.6888310185,2008-05-26,16:31:55
39.991271,116.299788,0,141,39594.6888541667,2008-05-26,16:31:57
39.991262,116.299808,0,141,39594.6888773148,2008-05-26,16:31:59
39.991255,116.299824,0,141,39594.688900463,2008-05-26,16:32:01
39.991245,116.299844,0,141,39594.6889236111,2008-05-26,16:32:03
39.991241,116.299862,0,141,39594.6889467593,2008-05-26,16:32:05
39.99123,116.299885,0,141,39594.6889699074,2008-05-26,16:32:07
39.991224,116.299905,0,140,39594.6889930556,2008-05-26,16:32:09
39.991221,116.299925,0,140,39594.6890162037,2008-05-26,16:32:11
39.991216,116.299943,0,140,39594.6890393518,2008-05-26,16:32:13
39.991213,116.299959,0,140,39594.6890625,2008-05-26,16:32:15
39.991212,116.299979,0,140,39594.6890856481,2008-05-26,16:32:17
39.991213,116.299999,0,139,39594.6891087963,2008-05-26,16:32:19
39.991209,116.30001,0,139,39594.6891319444,2008-05-26,16:32:21
39.991209,116.300028,0,139,39594.6891550926,2008-05-26,16:32:23
39.991192,116.300045,0,139,39594.6891782407,2008-05-26,16:32:25
39.99118,116.300071,0,139,39594.6892013889,2008-05-26,16:32:27
39.991166,116.300082,0,139,39594.689224537,2008-05-26,16:32:29
39.991163,116.300103,0,140,39594.6892476852,2008-05-26,16:32:31
39.991153,116.300129,0,139,39594.6892708333,2008-05-26,16:32:33
39.991147,116.300152,0,139,39594.6892939815,2008-05-26,16:32:35
39.991139,116.300166,0,139,39594.6893171296,2008-05-26,16:32:37
39.99113,116.300187,0,140,39594.6893402778,2008-05-26,16:32:39
39.991119,116.300205,0,141,39594.6893634259,2008-05-26,16:32:41
39.991097,116.300206,0,143,39594.6893865741,2008-05-26,16:32:43
39.991084,116.300215,0,143,39594.6894097222,2008-05-26,16:32:45
39.991069,116.300228,0,144,39594.6894328704,2008-05-26,16:32:47
39.991051,116.300232,0,144,39594.6894560185,2008-05-26,16:32:49
39.99103,116.300239,0,144,39594.6894791667,2008-05-26,16:32:51
39.991008,116.300245,0,144,39594.6895023148,2008-05-26,16:32:53
39.990985,116.300256,0,145,39594.689525463,2008-05-26,16:32:55
39.990964,116.300262,0,146,39594.6895486111,2008-05-26,16:32:57
39.990947,116.300256,0,147,39594.6895717593,2008-05-26,16:32:59
39.990924,116.300254,0,147,39594.6895949074,2008-05-26,16:33:01
39.990904,116.300246,0,147,39594.6896180556,2008-05-26,16:33:03
39.99088,116.300248,0,148,39594.6896412037,2008-05-26,16:33:05
39.990855,116.300244,0,148,39594.6896643518,2008-05-26,16:33:07
39.990835,116.300234,0,148,39594.6896875,2008-05-26,16:33:09
39.990817,116.300245,0,150,39594.6897106481,2008-05-26,16:33:11
39.990799,116.300255,0,153,39594.6897337963,2008-05-26,16:33:13
39.99078,116.300255,0,154,39594.6897569444,2008-05-26,16:33:15
39.990762,116.30027,0,157,39594.6897800926,2008-05-26,16:33:17
39.990745,116.300272,0,159,39594.6898032407,2008-05-26,16:33:19
39.990734,116.300271,0,162,39594.6898263889,2008-05-26,16:33:21
39.990716,116.300282,0,163,39594.689849537,2008-05-26,16:33:23
39.990693,116.300275,0,165,39594.6898726852,2008-05-26,16:33:25
39.99066,116.300292,0,168,39594.6898958333,2008-05-26,16:33:27
39.990645,116.30028,0,169,39594.6899189815,2008-05-26,16:33:29
39.990627,116.300271,0,171,39594.6899421296,2008-05-26,16:33:31
39.990614,116.300261,0,173,39594.6899652778,2008-05-26,16:33:33
39.990598,116.300257,0,174,39594.6899884259,2008-05-26,16:33:35
39.990572,116.300257,0,176,39594.6900115741,2008-05-26,16:33:37
39.990546,116.300262,0,178,39594.6900347222,2008-05-26,16:33:39
39.990529,116.300244,0,179,39594.6900578704,2008-05-26,16:33:41
39.990504,116.300255,0,183,39594.6900810185,2008-05-26,16:33:43
39.990489,116.300255,0,186,39594.6901041667,2008-05-26,16:33:45
39.990481,116.300263,0,188,39594.6901273148,2008-05-26,16:33:47
39.990455,116.300243,0,190,39594.690150463,2008-05-26,16:33:49
39.990441,116.300221,0,192,39594.6901736111,2008-05-26,16:33:51
39.990426,116.300213,0,196,39594.6901967593,2008-05-26,16:33:53
39.990397,116.300206,0,199,39594.6902199074,2008-05-26,16:33:55
39.990372,116.300213,0,203,39594.6902430556,2008-05-26,16:33:57
39.990358,116.300214,0,204,39594.6902662037,2008-05-26,16:33:59
39.99034,116.300209,0,206,39594.6902893518,2008-05-26,16:34:01
39.990324,116.300205,0,208,39594.6903125,2008-05-26,16:34:03
39.990304,116.300201,0,211,39594.6903356481,2008-05-26,16:34:05
39.990274,116.300166,0,213,39594.6903587963,2008-05-26,16:34:07
39.990251,116.300168,0,214,39594.6903819444,2008-05-26,16:34:09
39.990229,116.300173,0,217,39594.6904050926,2008-05-26,16:34:11
39.990213,116.300157,0,221,39594.6904282407,2008-05-26,16:34:13
39.990194,116.300169,0,225,39594.6904513889,2008-05-26,16:34:15
39.990176,116.300173,0,232,39594.690474537,2008-05-26,16:34:17
39.99015,116.300175,0,236,39594.6904976852,2008-05-26,16:34:19
39.990126,116.300161,0,236,39594.6905208333,2008-05-26,16:34:21
39.990107,116.300156,0,237,39594.6905439815,2008-05-26,16:34:23
39.990077,116.300166,0,239,39594.6905671296,2008-05-26,16:34:25
39.990028,116.300079,0,240,39594.6905902778,2008-05-26,16:34:27
39.990005,116.300045,0,240,39594.6906134259,2008-05-26,16:34:29
39.990005,116.300044,0,243,39594.6906365741,2008-05-26,16:34:31
39.989996,116.300046,0,247,39594.6906597222,2008-05-26,16:34:33
39.989983,116.30006,0,248,39594.6906828704,2008-05-26,16:34:35
39.989975,116.300084,0,251,39594.6907060185,2008-05-26,16:34:37
39.989958,116.300096,0,250,39594.6907291667,2008-05-26,16:34:39
39.989939,116.300131,0,249,39594.6907523148,2008-05-26,16:34:41
39.98993,116.300164,0,248,39594.690775463,2008-05-26,16:34:43
39.989915,116.300199,0,248,39594.6907986111,2008-05-26,16:34:45
39.989913,116.300232,0,248,39594.6908217593,2008-05-26,16:34:47
39.9899,116.300251,0,251,39594.6908449074,2008-05-26,16:34:49
39.989886,116.300271,0,251,39594.6908680556,2008-05-26,16:34:51
39.989872,116.300289,0,251,39594.6908912037,2008-05-26,16:34:53
39.989855,116.300308,0,250,39594.6909143519,2008-05-26,16:34:55
39.989836,116.300331,0,251,39594.6909375,2008-05-26,16:34:57
39.989831,116.30035,0,250,39594.6909606481,2008-05-26,16:34:59
39.989826,116.300351,0,248,39594.6909837963,2008-05-26,16:35:01
39.989812,116.300353,0,247,39594.6910069444,2008-05-26,16:35:03
39.989801,116.300345,0,245,39594.6910300926,2008-05-26,16:35:05
39.989792,116.300344,0,243,39594.6910532407,2008-05-26,16:35:07
39.989783,116.300339,0,242,39594.6910763889,2008-05-26,16:35:09
39.989773,116.300346,0,240,39594.691099537,2008-05-26,16:35:11
39.989786,116.300381,0,237,39594.6911226852,2008-05-26,16:35:13
39.989801,116.300405,0,235,39594.6911458333,2008-05-26,16:35:15
39.989791,116.300404,0,233,39594.6911689815,2008-05-26,16:35:17
39.989782,116.300404,0,231,39594.6911921296,2008-05-26,16:35:19
39.989767,116.300401,0,229,39594.6912152778,2008-05-26,16:35:21
39.989756,116.300405,0,227,39594.6912384259,2008-05-26,16:35:23
39.98974,116.300403,0,225,39594.6912615741,2008-05-26,16:35:25
39.989726,116.300405,0,222,39594.6912847222,2008-05-26,16:35:27
39.989713,116.300405,0,220,39594.6913078704,2008-05-26,16:35:29
39.989711,116.300397,0,215,39594.6913310185,2008-05-26,16:35:31
39.989708,116.30037,0,210,39594.6913541667,2008-05-26,16:35:33
39.989696,116.300361,0,207,39594.6913773148,2008-05-26,16:35:35
39.989669,116.300354,0,205,39594.691400463,2008-05-26,16:35:37
39.989647,116.300349,0,204,39594.6914236111,2008-05-26,16:35:39
39.989622,116.300357,0,202,39594.6914467593,2008-05-26,16:35:41
39.989602,116.300353,0,201,39594.6914699074,2008-05-26,16:35:43
39.98958,116.300361,0,199,39594.6914930556,2008-05-26,16:35:45
39.989573,116.300358,0,198,39594.6915162037,2008-05-26,16:35:47
39.989561,116.300362,0,197,39594.6915393519,2008-05-26,16:35:49
39.989547,116.300363,0,195,39594.6915625,2008-05-26,16:35:51
39.989541,116.300358,0,193,39594.6915856482,2008-05-26,16:35:53
39.989529,116.300352,0,191,39594.6916087963,2008-05-26,16:35:55
39.989516,116.300352,0,189,39594.6916319444,2008-05-26,16:35:57
39.989502,116.300352,0,189,39594.6916550926,2008-05-26,16:35:59
39.989495,116.300342,0,186,39594.6916782407,2008-05-26,16:36:01
39.989478,116.30035,0,187,39594.6917013889,2008-05-26,16:36:03
39.98946,116.300345,0,185,39594.691724537,2008-05-26,16:36:05
39.989443,116.300359,0,185,39594.6917476852,2008-05-26,16:36:07
39.989424,116.300362,0,183,39594.6917708333,2008-05-26,16:36:09
39.98941,116.300368,0,183,39594.6917939815,2008-05-26,16:36:11
39.989392,116.30038,0,183,39594.6918171296,2008-05-26,16:36:13
39.989375,116.300372,0,181,39594.6918402778,2008-05-26,16:36:15
39.989355,116.300373,0,179,39594.6918634259,2008-05-26,16:36:17
39.989337,116.300376,0,179,39594.6918865741,2008-05-26,16:36:19
39.989324,116.300385,0,177,39594.6919097222,2008-05-26,16:36:21
39.989306,116.300393,0,177,39594.6919328704,2008-05-26,16:36:23
39.989275,116.300409,0,177,39594.6919560185,2008-05-26,16:36:25
39.989255,116.300428,0,176,39594.6919791667,2008-05-26,16:36:27
39.989235,116.300429,0,175,39594.6920023148,2008-05-26,16:36:29
39.989218,116.300434,0,174,39594.692025463,2008-05-26,16:36:31
39.989201,116.300426,0,173,39594.6920486111,2008-05-26,16:36:33
39.989182,116.300419,0,173,39594.6920717593,2008-05-26,16:36:35
39.989164,116.300416,0,172,39594.6920949074,2008-05-26,16:36:37
39.98915,116.300413,0,171,39594.6921180556,2008-05-26,16:36:39
39.989122,116.3004,0,171,39594.6921412037,2008-05-26,16:36:41
39.989112,116.300384,0,171,39594.6921643519,2008-05-26,16:36:43
39.989103,116.300376,0,172,39594.6921875,2008-05-26,16:36:45
39.989079,116.300379,0,173,39594.6922106481,2008-05-26,16:36:47
39.98907,116.300387,0,173,39594.6922337963,2008-05-26,16:36:49
39.989057,116.300391,0,174,39594.6922569444,2008-05-26,16:36:51
39.98905,116.300382,0,174,39594.6922800926,2008-05-26,16:36:53
39.989061,116.300386,0,174,39594.6923032407,2008-05-26,16:36:55
39.989065,116.300385,0,175,39594.6923263889,2008-05-26,16:36:57
39.98906,116.300385,0,175,39594.692349537,2008-05-26,16:36:59
39.989046,116.300392,0,176,39594.6923726852,2008-05-26,16:37:01
39.989033,116.300391,0,176,39594.6923958333,2008-05-26,16:37:03
39.989016,116.300381,0,176,39594.6924189815,2008-05-26,16:37:05
39.988997,116.300372,0,177,39594.6924421296,2008-05-26,16:37:07
39.988979,116.300368,0,177,39594.6924652778,2008-05-26,16:37:09
39.988963,116.300365,0,177,39594.6924884259,2008-05-26,16:37:11
39.988948,116.300357,0,177,39594.6925115741,2008-05-26,16:37:13
39.988929,116.300342,0,175,39594.6925347222,2008-05-26,16:37:15
39.988926,116.300324,0,175,39594.6925578704,2008-05-26,16:37:17
39.988907,116.300315,0,175,39594.6925810185,2008-05-26,16:37:19
39.98889,116.300304,0,173,39594.6926041667,2008-05-26,16:37:21
39.988873,116.300293,0,173,39594.6926273148,2008-05-26,16:37:23
39.98886,116.300286,0,173,39594.692650463,2008-05-26,16:37:25
39.988848,116.300274,0,173,39594.6926736111,2008-05-26,16:37:27
39.988839,116.300271,0,172,39594.6926967593,2008-05-26,16:37:29
39.988827,116.300272,0,172,39594.6927199074,2008-05-26,16:37:31
39.98881,116.30027,0,172,39594.6927430556,2008-05-26,16:37:33
39.988802,116.300266,0,172,39594.6927662037,2008-05-26,16:37:35
39.988796,116.300269,0,172,39594.6927893519,2008-05-26,16:37:37
39.988789,116.300265,0,171,39594.6928125,2008-05-26,16:37:39
39.988774,116.300263,0,170,39594.6928356481,2008-05-26,16:37:41
39.988762,116.300259,0,170,39594.6928587963,2008-05-26,16:37:43
39.988748,116.300264,0,169,39594.6928819444,2008-05-26,16:37:45
39.988734,116.300278,0,169,39594.6929050926,2008-05-26,16:37:47
39.988727,116.300286,0,168,39594.6929282407,2008-05-26,16:37:49
39.988712,116.300299,0,166,39594.6929513889,2008-05-26,16:37:51
39.988704,116.300309,0,166,39594.692974537,2008-05-26,16:37:53
39.988693,116.300306,0,165,39594.6929976852,2008-05-26,16:37:55
39.988687,116.30031,0,164,39594.6930208333,2008-05-26,16:37:57
39.98868,116.300314,0,164,39594.6930439815,2008-05-26,16:37:59
39.988667,116.300303,0,163,39594.6930671296,2008-05-26,16:38:01
39.988647,116.300298,0,164,39594.6930902778,2008-05-26,16:38:03
39.988626,116.300299,0,163,39594.6931134259,2008-05-26,16:38:05
39.988622,116.300297,0,162,39594.6931365741,2008-05-26,16:38:07
39.988614,116.300303,0,162,39594.6931597222,2008-05-26,16:38:09
39.988604,116.300309,0,161,39594.6931828704,2008-05-26,16:38:11
39.98859,116.300311,0,160,39594.6932060185,2008-05-26,16:38:13
39.988575,116.300305,0,159,39594.6932291667,2008-05-26,16:38:15
39.98856,116.300303,0,159,39594.6932523148,2008-05-26,16:38:17
39.988546,116.30031,0,159,39594.693275463,2008-05-26,16:38:19
39.988529,116.300307,0,159,39594.6932986111,2008-05-26,16:38:21
39.988507,116.300304,0,159,39594.6933217593,2008-05-26,16:38:23
39.988492,116.30031,0,159,39594.6933449074,2008-05-26,16:38:25
39.988476,116.300305,0,160,39594.6933680556,2008-05-26,16:38:27
39.988463,116.300314,0,159,39594.6933912037,2008-05-26,16:38:29
39.988451,116.300313,0,159,39594.6934143519,2008-05-26,16:38:31
39.988441,116.300313,0,159,39594.6934375,2008-05-26,16:38:33
39.988428,116.300299,0,160,39594.6934606481,2008-05-26,16:38:35
39.988414,116.300308,0,159,39594.6934837963,2008-05-26,16:38:37
39.9884,116.300321,0,160,39594.6935069444,2008-05-26,16:38:39
39.988382,116.300326,0,160,39594.6935300926,2008-05-26,16:38:41
39.988367,116.300299,0,160,39594.6935532407,2008-05-26,16:38:43
39.988364,116.300282,0,157,39594.6935763889,2008-05-26,16:38:45
39.988354,116.300273,0,157,39594.693599537,2008-05-26,16:38:47
39.988328,116.300269,0,158,39594.6936226852,2008-05-26,16:38:49
39.988321,116.300273,0,158,39594.6936458333,2008-05-26,16:38:51
39.988306,116.300271,0,157,39594.6936689815,2008-05-26,16:38:53
39.988288,116.300254,0,157,39594.6936921296,2008-05-26,16:38:55
39.988276,116.300265,0,158,39594.6937152778,2008-05-26,16:38:57
39.988263,116.300271,0,159,39594.6937384259,2008-05-26,16:38:59
39.988254,116.300288,0,159,39594.6937615741,2008-05-26,16:39:01
39.988244,116.300291,0,159,39594.6937847222,2008-05-26,16:39:03
39.988228,116.300313,0,160,39594.6938078704,2008-05-26,16:39:05
39.988221,116.300312,0,159,39594.6938310185,2008-05-26,16:39:07
39.98821,116.300308,0,158,39594.6938541667,2008-05-26,16:39:09
39.988196,116.300313,0,159,39594.6938773148,2008-05-26,16:39:11
39.988179,116.30031,0,159,39594.693900463,2008-05-26,16:39:13
39.988169,116.300316,0,159,39594.6939236111,2008-05-26,16:39:15
39.988157,116.300311,0,160,39594.6939467593,2008-05-26,16:39:17
39.988149,116.300311,0,160,39594.6939699074,2008-05-26,16:39:19
39.988143,116.300305,0,160,39594.6939930556,2008-05-26,16:39:21
39.988143,116.300302,0,160,39594.6940162037,2008-05-26,16:39:23
39.988142,116.300302,0,160,39594.6940393519,2008-05-26,16:39:25
39.988141,116.300302,0,160,39594.6940625,2008-05-26,16:39:27
39.988141,116.300302,0,160,39594.6940856481,2008-05-26,16:39:29
39.98814,116.300302,0,160,39594.6941087963,2008-05-26,16:39:31
39.988139,116.300302,0,160,39594.6941319444,2008-05-26,16:39:33
39.988136,116.300302,0,160,39594.6941550926,2008-05-26,16:39:35
39.988135,116.300302,0,160,39594.6941782407,2008-05-26,16:39:37
39.988134,116.300302,0,160,39594.6942013889,2008-05-26,16:39:39
39.988133,116.300302,0,160,39594.694224537,2008-05-26,16:39:41
39.988134,116.300302,0,160,39594.6942476852,2008-05-26,16:39:43
39.988135,116.300301,0,160,39594.6942708333,2008-05-26,16:39:45
39.988135,116.300301,0,160,39594.6942939815,2008-05-26,16:39:47
39.988135,116.300301,0,160,39594.6943171296,2008-05-26,16:39:49
39.988136,116.300301,0,160,39594.6943402778,2008-05-26,16:39:51
39.988137,116.300301,0,160,39594.6943634259,2008-05-26,16:39:53
39.988137,116.300302,0,160,39594.6943865741,2008-05-26,16:39:55
39.988137,116.300302,0,161,39594.6944097222,2008-05-26,16:39:57
39.988137,116.300303,0,161,39594.6944328704,2008-05-26,16:39:59
39.988137,116.300303,0,161,39594.6944560185,2008-05-26,16:40:01
39.988136,116.300304,0,161,39594.6944791667,2008-05-26,16:40:03
39.988135,116.300304,0,161,39594.6945023148,2008-05-26,16:40:05
39.988135,116.300304,0,161,39594.694525463,2008-05-26,16:40:07
39.988135,116.300304,0,161,39594.6945486111,2008-05-26,16:40:09
39.988137,116.300304,0,161,39594.6945717593,2008-05-26,16:40:11
39.988136,116.300304,0,161,39594.6945949074,2008-05-26,16:40:13
39.988136,116.300305,0,161,39594.6946180556,2008-05-26,16:40:15
39.988137,116.300305,0,161,39594.6946412037,2008-05-26,16:40:17
39.988136,116.300304,0,161,39594.6946643519,2008-05-26,16:40:19
39.988137,116.300304,0,161,39594.6946875,2008-05-26,16:40:21
39.988135,116.300305,0,161,39594.6947106481,2008-05-26,16:40:23
39.988134,116.300305,0,161,39594.6947337963,2008-05-26,16:40:25
39.988134,116.300305,0,161,39594.6947569444,2008-05-26,16:40:27
39.988137,116.300304,0,161,39594.6947800926,2008-05-26,16:40:29
39.988137,116.300304,0,161,39594.6948032407,2008-05-26,16:40:31
39.988137,116.300304,0,161,39594.6948263889,2008-05-26,16:40:33
39.988136,116.300304,0,161,39594.694849537,2008-05-26,16:40:35
39.988137,116.300303,0,161,39594.6948726852,2008-05-26,16:40:37
39.988136,116.300303,0,161,39594.6948958333,2008-05-26,16:40:39
39.988134,116.300304,0,161,39594.6949189815,2008-05-26,16:40:41
39.988133,116.300304,0,161,39594.6949421296,2008-05-26,16:40:43
39.988132,116.300304,0,161,39594.6949652778,2008-05-26,16:40:45
39.988133,116.300303,0,161,39594.6949884259,2008-05-26,16:40:47
39.988133,116.300303,0,161,39594.6950115741,2008-05-26,16:40:49
39.988133,116.300303,0,161,39594.6950347222,2008-05-26,16:40:51
39.988133,116.300303,0,161,39594.6950578704,2008-05-26,16:40:53
39.988133,116.300302,0,161,39594.6950810185,2008-05-26,16:40:55
39.988133,116.300302,0,161,39594.6951041667,2008-05-26,16:40:57
39.988133,116.300302,0,161,39594.6951273148,2008-05-26,16:40:59
39.988133,116.300302,0,161,39594.695150463,2008-05-26,16:41:01
39.988133,116.300302,0,161,39594.6951736111,2008-05-26,16:41:03
39.988134,116.300302,0,161,39594.6951967593,2008-05-26,16:41:05
39.988134,116.300303,0,161,39594.6952199074,2008-05-26,16:41:07
39.988134,116.300303,0,161,39594.6952430556,2008-05-26,16:41:09
39.988134,116.300303,0,161,39594.6952662037,2008-05-26,16:41:11
39.988134,116.300304,0,161,39594.6952893519,2008-05-26,16:41:13
39.988134,116.300304,0,161,39594.6953125,2008-05-26,16:41:15
39.988134,116.300304,0,161,39594.6953356481,2008-05-26,16:41:17
39.988134,116.300304,0,161,39594.6953587963,2008-05-26,16:41:19
39.988135,116.300305,0,161,39594.6953819444,2008-05-26,16:41:21
39.988135,116.300305,0,161,39594.6954050926,2008-05-26,16:41:23
39.988135,116.300305,0,161,39594.6954282407,2008-05-26,16:41:25
39.988135,116.300305,0,160,39594.6954513889,2008-05-26,16:41:27
39.988136,116.300305,0,160,39594.695474537,2008-05-26,16:41:29
39.988136,116.300305,0,160,39594.6954976852,2008-05-26,16:41:31
39.988136,116.300305,0,160,39594.6955208333,2008-05-26,16:41:33
39.988136,116.300305,0,160,39594.6955439815,2008-05-26,16:41:35
39.988137,116.300305,0,160,39594.6955671296,2008-05-26,16:41:37
39.988137,116.300305,0,160,39594.6955902778,2008-05-26,16:41:39
39.988137,116.300305,0,160,39594.6956134259,2008-05-26,16:41:41
39.988137,116.300305,0,160,39594.6956365741,2008-05-26,16:41:43
39.988137,116.300304,0,160,39594.6956597222,2008-05-26,16:41:45
39.988137,116.300304,0,160,39594.6956828704,2008-05-26,16:41:47
39.988139,116.300305,0,160,39594.6957060185,2008-05-26,16:41:49
39.988139,116.300306,0,160,39594.6957291667,2008-05-26,16:41:51
39.988139,116.300307,0,160,39594.6957523148,2008-05-26,16:41:53
39.988139,116.300307,0,160,39594.695775463,2008-05-26,16:41:55
39.988139,116.300307,0,160,39594.6957986111,2008-05-26,16:41:57
39.988139,116.300307,0,160,39594.6958217593,2008-05-26,16:41:59
39.988139,116.300307,0,160,39594.6958449074,2008-05-26,16:42:01
39.988139,116.300308,0,160,39594.6958680556,2008-05-26,16:42:03
39.988139,116.300308,0,160,39594.6958912037,2008-05-26,16:42:05
39.988139,116.300308,0,160,39594.6959143518,2008-05-26,16:42:07
39.988139,116.300308,0,160,39594.6959375,2008-05-26,16:42:09
39.988139,116.300309,0,160,39594.6959606481,2008-05-26,16:42:11
39.988138,116.300309,0,160,39594.6959837963,2008-05-26,16:42:13
39.988138,116.300309,0,160,39594.6960069444,2008-05-26,16:42:15
39.988138,116.300309,0,160,39594.6960300926,2008-05-26,16:42:17
39.988139,116.300309,0,160,39594.6960532407,2008-05-26,16:42:19
39.988139,116.300309,0,160,39594.6960763889,2008-05-26,16:42:21
39.988139,116.30031,0,160,39594.696099537,2008-05-26,16:42:23
39.988139,116.30031,0,160,39594.6961226852,2008-05-26,16:42:25
39.988139,116.30031,0,160,39594.6961458333,2008-05-26,16:42:27
39.988139,116.30031,0,160,39594.6961689815,2008-05-26,16:42:29
39.988139,116.30031,0,160,39594.6961921296,2008-05-26,16:42:31
39.988139,116.30031,0,160,39594.6962152778,2008-05-26,16:42:33
39.988139,116.30031,0,160,39594.6962384259,2008-05-26,16:42:35
39.988139,116.30031,0,160,39594.6962615741,2008-05-26,16:42:37
39.988139,116.30031,0,160,39594.6962847222,2008-05-26,16:42:39
39.988139,116.30031,0,160,39594.6963078704,2008-05-26,16:42:41
39.988139,116.30031,0,160,39594.6963310185,2008-05-26,16:42:43
39.988139,116.30031,0,160,39594.6963541667,2008-05-26,16:42:45
39.988139,116.300309,0,160,39594.6963773148,2008-05-26,16:42:47
39.988139,116.300309,0,160,39594.696400463,2008-05-26,16:42:49
39.988139,116.300309,0,160,39594.6964236111,2008-05-26,16:42:51
39.988139,116.300309,0,160,39594.6964467593,2008-05-26,16:42:53
39.988139,116.300308,0,160,39594.6964699074,2008-05-26,16:42:55
39.988139,116.300308,0,160,39594.6964930556,2008-05-26,16:42:57
39.988139,116.300308,0,160,39594.6965162037,2008-05-26,16:42:59
39.988139,116.300308,0,160,39594.6965393518,2008-05-26,16:43:01
39.988139,116.300309,0,160,39594.6965625,2008-05-26,16:43:03
39.988139,116.300309,0,160,39594.6965856481,2008-05-26,16:43:05
39.988139,116.300309,0,160,39594.6966087963,2008-05-26,16:43:07
39.988139,116.300309,0,160,39594.6966319444,2008-05-26,16:43:09
39.988139,116.300308,0,160,39594.6966550926,2008-05-26,16:43:11
39.988139,116.300308,0,160,39594.6966782407,2008-05-26,16:43:13
39.988138,116.300308,0,160,39594.6967013889,2008-05-26,16:43:15
39.988138,116.300308,0,160,39594.696724537,2008-05-26,16:43:17
39.988138,116.300308,0,160,39594.6967476852,2008-05-26,16:43:19
39.988136,116.300309,0,160,39594.6967708333,2008-05-26,16:43:21
39.988134,116.300308,0,160,39594.6967939815,2008-05-26,16:43:23
39.988132,116.300308,0,160,39594.6968171296,2008-05-26,16:43:25
39.988129,116.300306,0,160,39594.6968402778,2008-05-26,16:43:27
39.988126,116.300304,0,160,39594.6968634259,2008-05-26,16:43:29
39.988121,116.300302,0,160,39594.6968865741,2008-05-26,16:43:31
39.988117,116.3003,0,160,39594.6969097222,2008-05-26,16:43:33
39.988103,116.300311,0,164,39594.6969328704,2008-05-26,16:43:35
39.988056,116.30037,0,188,39594.6969560185,2008-05-26,16:43:37
39.988062,116.300338,0,173,39594.6969791667,2008-05-26,16:43:39
39.988064,116.300316,0,164,39594.6970023148,2008-05-26,16:43:41
39.988066,116.300303,0,160,39594.697025463,2008-05-26,16:43:43
39.988064,116.300296,0,154,39594.6970486111,2008-05-26,16:43:45
39.988054,116.300296,0,153,39594.6970717593,2008-05-26,16:43:47
39.98804,116.300296,0,152,39594.6970949074,2008-05-26,16:43:49
39.988025,116.300297,0,149,39594.6971180556,2008-05-26,16:43:51
39.988013,116.300294,0,147,39594.6971412037,2008-05-26,16:43:53
39.987995,116.300291,0,146,39594.6971643518,2008-05-26,16:43:55
39.987977,116.300302,0,146,39594.6971875,2008-05-26,16:43:57
39.987963,116.300302,0,144,39594.6972106481,2008-05-26,16:43:59
39.987938,116.300298,0,144,39594.6972337963,2008-05-26,16:44:01
39.987915,116.300295,0,144,39594.6972569444,2008-05-26,16:44:03
39.987895,116.300298,0,143,39594.6972800926,2008-05-26,16:44:05
39.987867,116.300302,0,144,39594.6973032407,2008-05-26,16:44:07
39.987841,116.300304,0,144,39594.6973263889,2008-05-26,16:44:09
39.987815,116.300309,0,144,39594.697349537,2008-05-26,16:44:11
39.987794,116.300314,0,143,39594.6973726852,2008-05-26,16:44:13
39.987774,116.300315,0,143,39594.6973958333,2008-05-26,16:44:15
39.987758,116.300324,0,142,39594.6974189815,2008-05-26,16:44:17
39.987733,116.300332,0,142,39594.6974421296,2008-05-26,16:44:19
39.98772,116.30033,0,143,39594.6974652778,2008-05-26,16:44:21
39.987708,116.300329,0,144,39594.6974884259,2008-05-26,16:44:23
39.987701,116.300325,0,145,39594.6975115741,2008-05-26,16:44:25
39.9877,116.300317,0,144,39594.6975347222,2008-05-26,16:44:27
39.987697,116.300314,0,142,39594.6975578704,2008-05-26,16:44:29
39.987684,116.300313,0,143,39594.6975810185,2008-05-26,16:44:31
39.987682,116.300301,0,142,39594.6976041667,2008-05-26,16:44:33
39.987677,116.300296,0,141,39594.6976273148,2008-05-26,16:44:35
39.987674,116.300291,0,140,39594.697650463,2008-05-26,16:44:37
39.987665,116.300293,0,142,39594.6976736111,2008-05-26,16:44:39
39.987668,116.300299,0,144,39594.6976967593,2008-05-26,16:44:41
39.987667,116.300298,0,145,39594.6977199074,2008-05-26,16:44:43
39.987664,116.300296,0,144,39594.6977430556,2008-05-26,16:44:45
39.987681,116.300311,0,145,39594.6977662037,2008-05-26,16:44:47
39.987677,116.300318,0,143,39594.6977893518,2008-05-26,16:44:49
39.987674,116.300317,0,141,39594.6978125,2008-05-26,16:44:51
39.987671,116.300315,0,138,39594.6978356481,2008-05-26,16:44:53
39.987655,116.30032,0,135,39594.6978587963,2008-05-26,16:44:55
39.987621,116.300322,0,133,39594.6978819444,2008-05-26,16:44:57
39.987595,116.300318,0,132,39594.6979050926,2008-05-26,16:44:59
39.987569,116.300319,0,131,39594.6979282407,2008-05-26,16:45:01
39.987552,116.300331,0,131,39594.6979513889,2008-05-26,16:45:03
39.987515,116.300336,0,131,39594.697974537,2008-05-26,16:45:05
39.987483,116.30033,0,131,39594.6979976852,2008-05-26,16:45:07
39.987467,116.300333,0,131,39594.6980208333,2008-05-26,16:45:09
39.987447,116.300334,0,132,39594.6980439815,2008-05-26,16:45:11
39.987431,116.30034,0,133,39594.6980671296,2008-05-26,16:45:13
39.987417,116.300345,0,134,39594.6980902778,2008-05-26,16:45:15
39.987409,116.300345,0,135,39594.6981134259,2008-05-26,16:45:17
39.987393,116.300342,0,136,39594.6981365741,2008-05-26,16:45:19
39.987376,116.300334,0,135,39594.6981597222,2008-05-26,16:45:21
39.987356,116.300345,0,134,39594.6981828704,2008-05-26,16:45:23
39.987333,116.300342,0,133,39594.6982060185,2008-05-26,16:45:25
39.987317,116.300335,0,133,39594.6982291667,2008-05-26,16:45:27
39.9873,116.300338,0,134,39594.6982523148,2008-05-26,16:45:29
39.987286,116.300334,0,132,39594.698275463,2008-05-26,16:45:31
39.987277,116.300339,0,130,39594.6982986111,2008-05-26,16:45:33
39.987234,116.300307,0,130,39594.6983217593,2008-05-26,16:45:35
39.987225,116.3003,0,132,39594.6983449074,2008-05-26,16:45:37
39.987241,116.3003,0,132,39594.6983680556,2008-05-26,16:45:39
39.987239,116.300306,0,132,39594.6983912037,2008-05-26,16:45:41
39.987236,116.300306,0,132,39594.6984143518,2008-05-26,16:45:43
39.987221,116.300307,0,132,39594.6984375,2008-05-26,16:45:45
39.987193,116.3003,0,132,39594.6984606481,2008-05-26,16:45:47
39.987162,116.300298,0,130,39594.6984837963,2008-05-26,16:45:49
39.987142,116.300296,0,131,39594.6985069444,2008-05-26,16:45:51
39.987114,116.3003,0,132,39594.6985300926,2008-05-26,16:45:53
39.987094,116.300309,0,132,39594.6985532407,2008-05-26,16:45:55
39.987078,116.300309,0,133,39594.6985763889,2008-05-26,16:45:57
39.987068,116.300315,0,133,39594.698599537,2008-05-26,16:45:59
39.98705,116.30032,0,134,39594.6986226852,2008-05-26,16:46:01
39.98702,116.300339,0,134,39594.6986458333,2008-05-26,16:46:03
39.986989,116.300344,0,135,39594.6986689815,2008-05-26,16:46:05
39.986959,116.300339,0,137,39594.6986921296,2008-05-26,16:46:07
39.986936,116.300316,0,137,39594.6987152778,2008-05-26,16:46:09
39.986915,116.300288,0,138,39594.6987384259,2008-05-26,16:46:11
39.986909,116.300271,0,138,39594.6987615741,2008-05-26,16:46:13
39.986901,116.300262,0,139,39594.6987847222,2008-05-26,16:46:15
39.986903,116.300265,0,141,39594.6988078704,2008-05-26,16:46:17
39.98691,116.300269,0,142,39594.6988310185,2008-05-26,16:46:19
39.986904,116.300278,0,142,39594.6988541667,2008-05-26,16:46:21
39.986906,116.300278,0,142,39594.6988773148,2008-05-26,16:46:23
39.986901,116.300261,0,141,39594.698900463,2008-05-26,16:46:25
39.986894,116.30026,0,142,39594.6989236111,2008-05-26,16:46:27
39.986889,116.30026,0,143,39594.6989467593,2008-05-26,16:46:29
39.98689,116.30026,0,143,39594.6989699074,2008-05-26,16:46:31
39.986881,116.300263,0,143,39594.6989930556,2008-05-26,16:46:33
39.986866,116.300288,0,143,39594.6990162037,2008-05-26,16:46:35
39.986856,116.300288,0,144,39594.6990393519,2008-05-26,16:46:37
39.98685,116.300285,0,144,39594.6990625,2008-05-26,16:46:39
39.986836,116.30029,0,143,39594.6990856482,2008-05-26,16:46:41
39.986828,116.300294,0,142,39594.6991087963,2008-05-26,16:46:43
39.986843,116.300297,0,141,39594.6991319444,2008-05-26,16:46:45
39.986834,116.300293,0,140,39594.6991550926,2008-05-26,16:46:47
39.986831,116.300294,0,139,39594.6991782407,2008-05-26,16:46:49
39.986819,116.300312,0,138,39594.6992013889,2008-05-26,16:46:51
39.986793,116.300336,0,137,39594.699224537,2008-05-26,16:46:53
39.986778,116.300373,0,136,39594.6992476852,2008-05-26,16:46:55
39.98675,116.300374,0,136,39594.6992708333,2008-05-26,16:46:57
39.986729,116.300371,0,135,39594.6992939815,2008-05-26,16:46:59
39.986705,116.300386,0,135,39594.6993171296,2008-05-26,16:47:01
39.986687,116.300389,0,135,39594.6993402778,2008-05-26,16:47:03
39.986672,116.300388,0,135,39594.6993634259,2008-05-26,16:47:05
39.98667,116.300388,0,135,39594.6993865741,2008-05-26,16:47:07
39.98665,116.30039,0,135,39594.6994097222,2008-05-26,16:47:09
39.986639,116.30039,0,135,39594.6994328704,2008-05-26,16:47:11
39.986619,116.300395,0,136,39594.6994560185,2008-05-26,16:47:13
39.986605,116.300382,0,136,39594.6994791667,2008-05-26,16:47:15
39.986587,116.300372,0,137,39594.6995023148,2008-05-26,16:47:17
39.986564,116.300364,0,138,39594.699525463,2008-05-26,16:47:19
39.986561,116.300353,0,138,39594.6995486111,2008-05-26,16:47:21
39.986573,116.300333,0,136,39594.6995717593,2008-05-26,16:47:23
39.986576,116.30032,0,136,39594.6995949074,2008-05-26,16:47:25
39.98658,116.300315,0,136,39594.6996180556,2008-05-26,16:47:27
39.986582,116.300306,0,136,39594.6996412037,2008-05-26,16:47:29
39.986584,116.300292,0,135,39594.6996643519,2008-05-26,16:47:31
39.986588,116.300274,0,135,39594.6996875,2008-05-26,16:47:33
39.986588,116.300245,0,136,39594.6997106481,2008-05-26,16:47:35
39.986586,116.300237,0,136,39594.6997337963,2008-05-26,16:47:37
39.986589,116.300239,0,137,39594.6997569444,2008-05-26,16:47:39
39.986586,116.300239,0,137,39594.6997800926,2008-05-26,16:47:41
39.986583,116.300239,0,137,39594.6998032407,2008-05-26,16:47:43
39.986579,116.30024,0,137,39594.6998263889,2008-05-26,16:47:45
39.986574,116.30024,0,137,39594.699849537,2008-05-26,16:47:47
39.986571,116.30024,0,137,39594.6998726852,2008-05-26,16:47:49
39.986568,116.300241,0,137,39594.6998958333,2008-05-26,16:47:51
39.986566,116.300241,0,137,39594.6999189815,2008-05-26,16:47:53
39.986564,116.300241,0,137,39594.6999421296,2008-05-26,16:47:55
39.986564,116.300241,0,137,39594.6999652778,2008-05-26,16:47:57
39.986565,116.300241,0,137,39594.6999884259,2008-05-26,16:47:59
39.986565,116.300242,0,137,39594.7000115741,2008-05-26,16:48:01
39.986566,116.300241,0,138,39594.7000347222,2008-05-26,16:48:03
39.986568,116.300241,0,138,39594.7000578704,2008-05-26,16:48:05
39.986568,116.300241,0,138,39594.7000810185,2008-05-26,16:48:07
39.986567,116.300241,0,138,39594.7001041667,2008-05-26,16:48:09
39.986562,116.300242,0,138,39594.7001273148,2008-05-26,16:48:11
39.986559,116.300242,0,138,39594.700150463,2008-05-26,16:48:13
39.98656,116.30023,0,138,39594.7001736111,2008-05-26,16:48:15
39.986575,116.300224,0,138,39594.7001967593,2008-05-26,16:48:17
39.986578,116.300216,0,138,39594.7002199074,2008-05-26,16:48:19
39.986592,116.300204,0,139,39594.7002430556,2008-05-26,16:48:21
39.986592,116.3002,0,139,39594.7002662037,2008-05-26,16:48:23
39.986593,116.300196,0,139,39594.7002893519,2008-05-26,16:48:25
39.986592,116.30019,0,139,39594.7003125,2008-05-26,16:48:27
39.986593,116.300186,0,139,39594.7003356481,2008-05-26,16:48:29
39.986595,116.300184,0,139,39594.7003587963,2008-05-26,16:48:31
39.986597,116.300181,0,139,39594.7003819444,2008-05-26,16:48:33
39.986598,116.300179,0,139,39594.7004050926,2008-05-26,16:48:35
39.9866,116.300177,0,139,39594.7004282407,2008-05-26,16:48:37
39.986602,116.300172,0,139,39594.7004513889,2008-05-26,16:48:39
39.986603,116.300171,0,139,39594.700474537,2008-05-26,16:48:41
39.986605,116.300169,0,140,39594.7004976852,2008-05-26,16:48:43
39.986601,116.30015,0,141,39594.7005208333,2008-05-26,16:48:45
39.986615,116.300137,0,141,39594.7005439815,2008-05-26,16:48:47
39.986622,116.300125,0,141,39594.7005671296,2008-05-26,16:48:49
39.986624,116.300096,0,144,39594.7005902778,2008-05-26,16:48:51
39.986623,116.300068,0,145,39594.7006134259,2008-05-26,16:48:53
39.986613,116.300044,0,145,39594.7006365741,2008-05-26,16:48:55
39.986615,116.300019,0,144,39594.7006597222,2008-05-26,16:48:57
39.986608,116.299996,0,146,39594.7006828704,2008-05-26,16:48:59
39.986601,116.299969,0,146,39594.7007060185,2008-05-26,16:49:01
39.986592,116.299965,0,147,39594.7007291667,2008-05-26,16:49:03
39.986589,116.299951,0,148,39594.7007523148,2008-05-26,16:49:05
39.986596,116.29994,0,149,39594.700775463,2008-05-26,16:49:07
39.986599,116.29993,0,150,39594.7007986111,2008-05-26,16:49:09
39.986606,116.29992,0,150,39594.7008217593,2008-05-26,16:49:11
39.986606,116.2999,0,150,39594.7008449074,2008-05-26,16:49:13
39.986605,116.299886,0,151,39594.7008680556,2008-05-26,16:49:15
39.986602,116.299868,0,151,39594.7008912037,2008-05-26,16:49:17
39.986606,116.299863,0,151,39594.7009143519,2008-05-26,16:49:19
39.986608,116.299862,0,151,39594.7009375,2008-05-26,16:49:21
39.986606,116.29985,0,151,39594.7009606481,2008-05-26,16:49:23
39.986602,116.299828,0,151,39594.7009837963,2008-05-26,16:49:25
39.98661,116.299806,0,152,39594.7010069444,2008-05-26,16:49:27
39.986613,116.299787,0,153,39594.7010300926,2008-05-26,16:49:29
39.986607,116.29976,0,152,39594.7010532407,2008-05-26,16:49:31
39.986599,116.29974,0,152,39594.7010763889,2008-05-26,16:49:33
39.986595,116.29972,0,151,39594.701099537,2008-05-26,16:49:35
39.986595,116.299698,0,152,39594.7011226852,2008-05-26,16:49:37
39.986596,116.299678,0,152,39594.7011458333,2008-05-26,16:49:39
39.986606,116.299665,0,152,39594.7011689815,2008-05-26,16:49:41
39.986601,116.299646,0,151,39594.7011921296,2008-05-26,16:49:43
39.986593,116.299623,0,150,39594.7012152778,2008-05-26,16:49:45
39.986589,116.299614,0,149,39594.7012384259,2008-05-26,16:49:47
39.986587,116.299601,0,149,39594.7012615741,2008-05-26,16:49:49
39.986587,116.299599,0,148,39594.7012847222,2008-05-26,16:49:51
39.986581,116.299573,0,148,39594.7013078704,2008-05-26,16:49:53
39.986569,116.299556,0,146,39594.7013310185,2008-05-26,16:49:55
39.986561,116.299554,0,146,39594.7013541667,2008-05-26,16:49:57
39.986546,116.299554,0,145,39594.7013773148,2008-05-26,16:49:59
39.986526,116.299543,0,144,39594.701400463,2008-05-26,16:50:01
39.98651,116.299541,0,144,39594.7014236111,2008-05-26,16:50:03
39.986497,116.299528,0,144,39594.7014467593,2008-05-26,16:50:05
39.986479,116.299523,0,144,39594.7014699074,2008-05-26,16:50:07
39.98646,116.299512,0,143,39594.7014930556,2008-05-26,16:50:09
39.986431,116.299486,0,143,39594.7015162037,2008-05-26,16:50:11
39.986405,116.299492,0,144,39594.7015393519,2008-05-26,16:50:13
39.9864,116.299488,0,142,39594.7015625,2008-05-26,16:50:15
39.986396,116.299483,0,142,39594.7015856481,2008-05-26,16:50:17
39.986392,116.299485,0,142,39594.7016087963,2008-05-26,16:50:19
39.98639,116.299485,0,142,39594.7016319444,2008-05-26,16:50:21
39.986388,116.299485,0,142,39594.7016550926,2008-05-26,16:50:23
39.986385,116.299476,0,143,39594.7016782407,2008-05-26,16:50:25
39.986384,116.299466,0,142,39594.7017013889,2008-05-26,16:50:27
39.986385,116.299457,0,143,39594.701724537,2008-05-26,16:50:29
39.986386,116.299456,0,143,39594.7017476852,2008-05-26,16:50:31
39.986388,116.299456,0,144,39594.7017708333,2008-05-26,16:50:33
39.986399,116.299451,0,144,39594.7017939815,2008-05-26,16:50:35
39.986408,116.299443,0,145,39594.7018171296,2008-05-26,16:50:37
39.986414,116.299435,0,145,39594.7018402778,2008-05-26,16:50:39
39.986412,116.299427,0,144,39594.7018634259,2008-05-26,16:50:41
39.986412,116.299427,0,143,39594.7018865741,2008-05-26,16:50:43
39.986414,116.299426,0,143,39594.7019097222,2008-05-26,16:50:45
39.986415,116.299425,0,143,39594.7019328704,2008-05-26,16:50:47
39.986416,116.299424,0,143,39594.7019560185,2008-05-26,16:50:49
39.986416,116.299422,0,143,39594.7019791667,2008-05-26,16:50:51
39.986395,116.299345,0,148,39594.7020023148,2008-05-26,16:50:53
39.986384,116.299294,0,152,39594.702025463,2008-05-26,16:50:55
39.986394,116.299337,0,149,39594.7020486111,2008-05-26,16:50:57
39.986397,116.299355,0,148,39594.7020717593,2008-05-26,16:50:59
39.986393,116.299363,0,146,39594.7020949074,2008-05-26,16:51:01
39.986391,116.299377,0,146,39594.7021180556,2008-05-26,16:51:03
39.986389,116.299378,0,146,39594.7021412037,2008-05-26,16:51:05
39.98639,116.299378,0,146,39594.7021643519,2008-05-26,16:51:07
39.986391,116.299381,0,146,39594.7021875,2008-05-26,16:51:09
39.986391,116.299383,0,147,39594.7022106481,2008-05-26,16:51:11
39.986392,116.299384,0,147,39594.7022337963,2008-05-26,16:51:13
39.986392,116.299385,0,147,39594.7022569444,2008-05-26,16:51:15
39.986392,116.299386,0,147,39594.7022800926,2008-05-26,16:51:17
39.986392,116.299386,0,147,39594.7023032407,2008-05-26,16:51:19
39.986392,116.299386,0,147,39594.7023263889,2008-05-26,16:51:21
39.986391,116.299387,0,147,39594.702349537,2008-05-26,16:51:23
39.986391,116.299388,0,147,39594.7023726852,2008-05-26,16:51:25
39.98639,116.299388,0,147,39594.7023958333,2008-05-26,16:51:27
39.986391,116.299389,0,147,39594.7024189815,2008-05-26,16:51:29
39.986391,116.299389,0,147,39594.7024421296,2008-05-26,16:51:31
39.986391,116.299388,0,147,39594.7024652778,2008-05-26,16:51:33
39.986391,116.299388,0,147,39594.7024884259,2008-05-26,16:51:35
39.986391,116.299388,0,147,39594.7025115741,2008-05-26,16:51:37
39.986391,116.299388,0,147,39594.7025347222,2008-05-26,16:51:39
39.986391,116.299388,0,147,39594.7025578704,2008-05-26,16:51:41
39.986391,116.299388,0,147,39594.7025810185,2008-05-26,16:51:43
39.986391,116.299389,0,147,39594.7026041667,2008-05-26,16:51:45
39.986391,116.299389,0,147,39594.7026273148,2008-05-26,16:51:47
39.986391,116.299389,0,147,39594.702650463,2008-05-26,16:51:49
39.986391,116.299389,0,147,39594.7026736111,2008-05-26,16:51:51
39.986391,116.299389,0,147,39594.7026967593,2008-05-26,16:51:53
39.986391,116.299389,0,147,39594.7027199074,2008-05-26,16:51:55
39.986391,116.299388,0,147,39594.7027430556,2008-05-26,16:51:57
39.986393,116.299387,0,147,39594.7027662037,2008-05-26,16:51:59
39.98644,116.299339,0,147,39594.7027893519,2008-05-26,16:52:01
39.986432,116.299325,0,148,39594.7028125,2008-05-26,16:52:03
39.986427,116.299316,0,147,39594.7028356481,2008-05-26,16:52:05
39.986424,116.299315,0,147,39594.7028587963,2008-05-26,16:52:07
39.986424,116.299314,0,147,39594.7028819444,2008-05-26,16:52:09
39.986423,116.299314,0,146,39594.7029050926,2008-05-26,16:52:11
39.986418,116.299314,0,146,39594.7029282407,2008-05-26,16:52:13
39.986416,116.299314,0,146,39594.7029513889,2008-05-26,16:52:15
39.986413,116.299314,0,146,39594.702974537,2008-05-26,16:52:17
39.98641,116.299288,0,147,39594.7029976852,2008-05-26,16:52:19
39.986407,116.29925,0,146,39594.7030208333,2008-05-26,16:52:21
39.986408,116.299212,0,147,39594.7030439815,2008-05-26,16:52:23
39.986412,116.299207,0,145,39594.7030671296,2008-05-26,16:52:25
39.986405,116.299145,0,147,39594.7030902778,2008-05-26,16:52:27
39.986418,116.29912,0,146,39594.7031134259,2008-05-26,16:52:29
39.986428,116.299101,0,148,39594.7031365741,2008-05-26,16:52:31
39.986426,116.2991,0,148,39594.7031597222,2008-05-26,16:52:33
39.986425,116.299099,0,148,39594.7031828704,2008-05-26,16:52:35
39.986425,116.299098,0,148,39594.7032060185,2008-05-26,16:52:37
39.986423,116.299098,0,148,39594.7032291667,2008-05-26,16:52:39
39.986423,116.299097,0,148,39594.7032523148,2008-05-26,16:52:41
39.986423,116.299097,0,148,39594.703275463,2008-05-26,16:52:43
39.986422,116.299098,0,148,39594.7032986111,2008-05-26,16:52:45
39.986421,116.299099,0,148,39594.7033217593,2008-05-26,16:52:47
39.986421,116.299099,0,148,39594.7033449074,2008-05-26,16:52:49
39.986422,116.2991,0,148,39594.7033680556,2008-05-26,16:52:51
39.986421,116.2991,0,148,39594.7033912037,2008-05-26,16:52:53
39.986406,116.299099,0,147,39594.7034143518,2008-05-26,16:52:55
39.986401,116.299104,0,148,39594.7034375,2008-05-26,16:52:57
39.986384,116.299104,0,148,39594.7034606481,2008-05-26,16:52:59
39.986349,116.299114,0,149,39594.7034837963,2008-05-26,16:53:01
39.986323,116.299105,0,152,39594.7035069444,2008-05-26,16:53:03
39.986287,116.2991,0,154,39594.7035300926,2008-05-26,16:53:05
39.986266,116.299101,0,156,39594.7035532407,2008-05-26,16:53:07
39.986243,116.29911,0,158,39594.7035763889,2008-05-26,16:53:09
39.986231,116.299111,0,161,39594.703599537,2008-05-26,16:53:11
39.986207,116.299099,0,163,39594.7036226852,2008-05-26,16:53:13
39.986195,116.299101,0,166,39594.7036458333,2008-05-26,16:53:15
39.986178,116.299103,0,167,39594.7036689815,2008-05-26,16:53:17
39.986162,116.299104,0,168,39594.7036921296,2008-05-26,16:53:19
39.98615,116.299056,0,170,39594.7037152778,2008-05-26,16:53:21
39.986119,116.299061,0,172,39594.7037384259,2008-05-26,16:53:23
39.986089,116.29906,0,174,39594.7037615741,2008-05-26,16:53:25
39.986048,116.299067,0,177,39594.7037847222,2008-05-26,16:53:27
39.986005,116.299066,0,180,39594.7038078704,2008-05-26,16:53:29
39.985985,116.299078,0,182,39594.7038310185,2008-05-26,16:53:31
39.985956,116.299078,0,185,39594.7038541667,2008-05-26,16:53:33
39.985926,116.299069,0,188,39594.7038773148,2008-05-26,16:53:35
39.985885,116.29906,0,193,39594.703900463,2008-05-26,16:53:37
39.985861,116.299065,0,196,39594.7039236111,2008-05-26,16:53:39
39.985843,116.299065,0,199,39594.7039467593,2008-05-26,16:53:41
39.98582,116.299053,0,202,39594.7039699074,2008-05-26,16:53:43
39.985782,116.299048,0,205,39594.7039930556,2008-05-26,16:53:45
39.985733,116.299067,0,211,39594.7040162037,2008-05-26,16:53:47
39.98569,116.299084,0,217,39594.7040393518,2008-05-26,16:53:49
39.985658,116.299096,0,222,39594.7040625,2008-05-26,16:53:51
39.985625,116.299091,0,228,39594.7040856481,2008-05-26,16:53:53
39.985583,116.299099,0,231,39594.7041087963,2008-05-26,16:53:55
39.985554,116.299105,0,235,39594.7041319444,2008-05-26,16:53:57
39.985544,116.299087,0,236,39594.7041550926,2008-05-26,16:53:59
39.985535,116.299073,0,235,39594.7041782407,2008-05-26,16:54:01
39.985527,116.299055,0,236,39594.7042013889,2008-05-26,16:54:03
39.985504,116.29906,0,237,39594.704224537,2008-05-26,16:54:05
39.985484,116.29906,0,237,39594.7042476852,2008-05-26,16:54:07
39.985453,116.29904,0,238,39594.7042708333,2008-05-26,16:54:09
39.98544,116.299044,0,237,39594.7042939815,2008-05-26,16:54:11
39.985411,116.29906,0,239,39594.7043171296,2008-05-26,16:54:13
39.985391,116.299071,0,240,39594.7043402778,2008-05-26,16:54:15
39.985372,116.299078,0,241,39594.7043634259,2008-05-26,16:54:17
39.985348,116.299091,0,242,39594.7043865741,2008-05-26,16:54:19
39.985318,116.2991,0,244,39594.7044097222,2008-05-26,16:54:21
39.985306,116.299097,0,245,39594.7044328704,2008-05-26,16:54:23
39.985279,116.299103,0,246,39594.7044560185,2008-05-26,16:54:25
39.985255,116.299118,0,247,39594.7044791667,2008-05-26,16:54:27
39.985233,116.299127,0,248,39594.7045023148,2008-05-26,16:54:29
39.985192,116.299124,0,251,39594.704525463,2008-05-26,16:54:31
39.985155,116.299135,0,253,39594.7045486111,2008-05-26,16:54:33
39.985132,116.299138,0,256,39594.7045717593,2008-05-26,16:54:35
39.985097,116.299143,0,258,39594.7045949074,2008-05-26,16:54:37
39.985061,116.29915,0,262,39594.7046180556,2008-05-26,16:54:39
39.985024,116.299162,0,266,39594.7046412037,2008-05-26,16:54:41
39.98501,116.299189,0,267,39594.7046643518,2008-05-26,16:54:43
39.985005,116.299204,0,267,39594.7046875,2008-05-26,16:54:45
39.984997,116.299224,0,265,39594.7047106481,2008-05-26,16:54:47
39.984998,116.299243,0,261,39594.7047337963,2008-05-26,16:54:49
39.984982,116.299247,0,258,39594.7047569444,2008-05-26,16:54:51
39.984983,116.29925,0,254,39594.7047800926,2008-05-26,16:54:53
39.984974,116.299256,0,248,39594.7048032407,2008-05-26,16:54:55
39.984972,116.299256,0,244,39594.7048263889,2008-05-26,16:54:57
39.984957,116.299257,0,241,39594.704849537,2008-05-26,16:54:59
39.98493,116.299262,0,241,39594.7048726852,2008-05-26,16:55:01
39.984922,116.299269,0,238,39594.7048958333,2008-05-26,16:55:03
39.984905,116.299277,0,237,39594.7049189815,2008-05-26,16:55:05
39.9849,116.299291,0,234,39594.7049421296,2008-05-26,16:55:07
39.984883,116.299311,0,232,39594.7049652778,2008-05-26,16:55:09
39.984859,116.299329,0,229,39594.7049884259,2008-05-26,16:55:11
39.984852,116.299318,0,224,39594.7050115741,2008-05-26,16:55:13
39.984857,116.299321,0,220,39594.7050347222,2008-05-26,16:55:15
39.984858,116.29932,0,219,39594.7050578704,2008-05-26,16:55:17
39.984861,116.299319,0,219,39594.7050810185,2008-05-26,16:55:19
39.98486,116.29932,0,219,39594.7051041667,2008-05-26,16:55:21
39.984844,116.299354,0,220,39594.7051273148,2008-05-26,16:55:23
39.984803,116.299401,0,220,39594.705150463,2008-05-26,16:55:25
39.984753,116.299465,0,221,39594.7051736111,2008-05-26,16:55:27
39.98468,116.29953,0,222,39594.7051967593,2008-05-26,16:55:29
39.984608,116.299528,0,221,39594.7052199074,2008-05-26,16:55:31
39.984542,116.299548,0,222,39594.7052430556,2008-05-26,16:55:33
39.98448,116.299564,0,222,39594.7052662037,2008-05-26,16:55:35
39.984432,116.299575,0,223,39594.7052893518,2008-05-26,16:55:37
39.984408,116.299586,0,224,39594.7053125,2008-05-26,16:55:39
39.984385,116.299583,0,224,39594.7053356481,2008-05-26,16:55:41
39.984369,116.29959,0,225,39594.7053587963,2008-05-26,16:55:43
39.984364,116.299593,0,226,39594.7053819444,2008-05-26,16:55:45
39.98436,116.299595,0,227,39594.7054050926,2008-05-26,16:55:47
39.984357,116.299597,0,227,39594.7054282407,2008-05-26,16:55:49
39.984355,116.299598,0,227,39594.7054513889,2008-05-26,16:55:51
39.984352,116.299599,0,228,39594.705474537,2008-05-26,16:55:53
39.984351,116.2996,0,228,39594.7054976852,2008-05-26,16:55:55
39.984351,116.299601,0,228,39594.7055208333,2008-05-26,16:55:57
39.984352,116.2996,0,228,39594.7055439815,2008-05-26,16:55:59
39.984355,116.299599,0,228,39594.7055671296,2008-05-26,16:56:01
39.984358,116.299597,0,228,39594.7055902778,2008-05-26,16:56:03
39.98436,116.299595,0,228,39594.7056134259,2008-05-26,16:56:05
39.984364,116.299593,0,228,39594.7056365741,2008-05-26,16:56:07
39.984367,116.299591,0,228,39594.7056597222,2008-05-26,16:56:09
39.984372,116.299588,0,228,39594.7056828704,2008-05-26,16:56:11
39.984374,116.299587,0,228,39594.7057060185,2008-05-26,16:56:13
39.984377,116.299585,0,228,39594.7057291667,2008-05-26,16:56:15
39.98438,116.299583,0,227,39594.7057523148,2008-05-26,16:56:17
39.984383,116.299582,0,227,39594.705775463,2008-05-26,16:56:19
39.984385,116.299581,0,227,39594.7057986111,2008-05-26,16:56:21
39.984385,116.29958,0,227,39594.7058217593,2008-05-26,16:56:23
39.984384,116.29958,0,227,39594.7058449074,2008-05-26,16:56:25
39.984382,116.299582,0,227,39594.7058680556,2008-05-26,16:56:27
39.984381,116.299582,0,227,39594.7058912037,2008-05-26,16:56:29
39.984382,116.299581,0,227,39594.7059143518,2008-05-26,16:56:31
39.984385,116.29958,0,227,39594.7059375,2008-05-26,16:56:33
39.98439,116.299578,0,227,39594.7059606481,2008-05-26,16:56:35
39.984394,116.299576,0,227,39594.7059837963,2008-05-26,16:56:37
39.984396,116.299575,0,227,39594.7060069444,2008-05-26,16:56:39
39.9844,116.299573,0,226,39594.7060300926,2008-05-26,16:56:41
39.984402,116.299572,0,226,39594.7060532407,2008-05-26,16:56:43
39.984404,116.299571,0,226,39594.7060763889,2008-05-26,16:56:45
39.984405,116.299571,0,226,39594.706099537,2008-05-26,16:56:47
39.984403,116.299572,0,226,39594.7061226852,2008-05-26,16:56:49
39.984335,116.299563,0,227,39594.7061458333,2008-05-26,16:56:51
39.984215,116.299565,0,227,39594.7061689815,2008-05-26,16:56:53
39.984112,116.299587,0,227,39594.7061921296,2008-05-26,16:56:55
39.984026,116.299599,0,227,39594.7062152778,2008-05-26,16:56:57
39.983943,116.299632,0,227,39594.7062384259,2008-05-26,16:56:59
39.983857,116.299748,0,227,39594.7062615741,2008-05-26,16:57:01
39.983801,116.299982,0,227,39594.7062847222,2008-05-26,16:57:03
39.983803,116.300286,0,226,39594.7063078704,2008-05-26,16:57:05
39.983807,116.300605,0,224,39594.7063310185,2008-05-26,16:57:07
39.983802,116.300924,0,223,39594.7063541667,2008-05-26,16:57:09
39.983806,116.301249,0,222,39594.7063773148,2008-05-26,16:57:11
39.983813,116.301597,0,218,39594.706400463,2008-05-26,16:57:13
39.983809,116.301954,0,213,39594.7064236111,2008-05-26,16:57:15
39.983776,116.302318,0,214,39594.7064467593,2008-05-26,16:57:17
39.983736,116.302695,0,211,39594.7064699074,2008-05-26,16:57:19
39.98372,116.303071,0,208,39594.7064930556,2008-05-26,16:57:21
39.98372,116.303432,0,206,39594.7065162037,2008-05-26,16:57:23
39.983771,116.30374,0,204,39594.7065393519,2008-05-26,16:57:25
39.983844,116.303988,0,201,39594.7065625,2008-05-26,16:57:27
39.983797,116.304229,0,202,39594.7065856481,2008-05-26,16:57:29
39.983803,116.304526,0,199,39594.7066087963,2008-05-26,16:57:31
39.983814,116.304847,0,197,39594.7066319444,2008-05-26,16:57:33
39.983835,116.305177,0,196,39594.7066550926,2008-05-26,16:57:35
39.983855,116.305548,0,195,39594.7066782407,2008-05-26,16:57:37
39.983873,116.305944,0,194,39594.7067013889,2008-05-26,16:57:39
39.983888,116.306371,0,192,39594.706724537,2008-05-26,16:57:41
39.983904,116.306814,0,189,39594.7067476852,2008-05-26,16:57:43
39.983937,116.307265,0,186,39594.7067708333,2008-05-26,16:57:45
39.983962,116.30771,0,181,39594.7067939815,2008-05-26,16:57:47
39.984,116.308159,0,175,39594.7068171296,2008-05-26,16:57:49
39.984026,116.30861,0,171,39594.7068402778,2008-05-26,16:57:51
39.984043,116.309057,0,165,39594.7068634259,2008-05-26,16:57:53
39.984068,116.309514,0,158,39594.7068865741,2008-05-26,16:57:55
39.984103,116.309978,0,152,39594.7069097222,2008-05-26,16:57:57
39.984126,116.310443,0,146,39594.7069328704,2008-05-26,16:57:59
39.98414,116.31092,0,139,39594.7069560185,2008-05-26,16:58:01
39.984171,116.311386,0,134,39594.7069791667,2008-05-26,16:58:03
39.98418,116.311853,0,131,39594.7070023148,2008-05-26,16:58:05
39.984197,116.312315,0,128,39594.707025463,2008-05-26,16:58:07
39.984225,116.312781,0,125,39594.7070486111,2008-05-26,16:58:09
39.984233,116.313241,0,123,39594.7070717593,2008-05-26,16:58:11
39.984231,116.313675,0,122,39594.7070949074,2008-05-26,16:58:13
39.984243,116.314116,0,121,39594.7071180556,2008-05-26,16:58:15
39.98427,116.314561,0,120,39594.7071412037,2008-05-26,16:58:17
39.984315,116.315008,0,120,39594.7071643519,2008-05-26,16:58:19
39.984344,116.315453,0,120,39594.7071875,2008-05-26,16:58:21
39.984341,116.315917,0,121,39594.7072106482,2008-05-26,16:58:23
39.984325,116.316384,0,120,39594.7072337963,2008-05-26,16:58:25
39.984322,116.316839,0,120,39594.7072569444,2008-05-26,16:58:27
39.984324,116.317299,0,119,39594.7072800926,2008-05-26,16:58:29
39.984338,116.317757,0,117,39594.7073032407,2008-05-26,16:58:31
39.984368,116.318212,0,114,39594.7073263889,2008-05-26,16:58:33
39.984389,116.318665,0,111,39594.707349537,2008-05-26,16:58:35
39.984409,116.319116,0,110,39594.7073726852,2008-05-26,16:58:37
39.984433,116.319573,0,108,39594.7073958333,2008-05-26,16:58:39
39.984462,116.320028,0,106,39594.7074189815,2008-05-26,16:58:41
39.984495,116.320484,0,104,39594.7074421296,2008-05-26,16:58:43
39.98453,116.320945,0,103,39594.7074652778,2008-05-26,16:58:45
39.984555,116.321399,0,100,39594.7074884259,2008-05-26,16:58:47
39.984584,116.321844,0,98,39594.7075115741,2008-05-26,16:58:49
39.984594,116.322277,0,96,39594.7075347222,2008-05-26,16:58:51
39.984594,116.322714,0,94,39594.7075578704,2008-05-26,16:58:53
39.984605,116.323153,0,92,39594.7075810185,2008-05-26,16:58:55
39.984612,116.323579,0,90,39594.7076041667,2008-05-26,16:58:57
39.984631,116.324011,0,87,39594.7076273148,2008-05-26,16:58:59
39.984708,116.32441,0,83,39594.707650463,2008-05-26,16:59:01
39.984712,116.324876,0,82,39594.7076736111,2008-05-26,16:59:03
39.984736,116.325336,0,80,39594.7076967593,2008-05-26,16:59:05
39.984728,116.325797,0,80,39594.7077199074,2008-05-26,16:59:07
39.984788,116.326231,0,83,39594.7077430556,2008-05-26,16:59:09
39.9848,116.326684,0,85,39594.7077662037,2008-05-26,16:59:11
39.984825,116.327127,0,84,39594.7077893519,2008-05-26,16:59:13
39.984837,116.327572,0,84,39594.7078125,2008-05-26,16:59:15
39.984842,116.328032,0,85,39594.7078356481,2008-05-26,16:59:17
39.984836,116.328491,0,85,39594.7078587963,2008-05-26,16:59:19
39.984847,116.328949,0,84,39594.7078819444,2008-05-26,16:59:21
39.984871,116.329408,0,84,39594.7079050926,2008-05-26,16:59:23
39.984893,116.329863,0,85,39594.7079282407,2008-05-26,16:59:25
39.984901,116.330319,0,86,39594.7079513889,2008-05-26,16:59:27
39.984952,116.33077,0,85,39594.707974537,2008-05-26,16:59:29
39.984978,116.33123,0,84,39594.7079976852,2008-05-26,16:59:31
39.984976,116.331704,0,83,39594.7080208333,2008-05-26,16:59:33
39.985001,116.332167,0,80,39594.7080439815,2008-05-26,16:59:35
39.985016,116.332625,0,76,39594.7080671296,2008-05-26,16:59:37
39.985028,116.333083,0,73,39594.7080902778,2008-05-26,16:59:39
39.985041,116.333546,0,71,39594.7081134259,2008-05-26,16:59:41
39.985065,116.334014,0,73,39594.7081365741,2008-05-26,16:59:43
39.985097,116.334468,0,74,39594.7081597222,2008-05-26,16:59:45
39.985109,116.334915,0,75,39594.7081828704,2008-05-26,16:59:47
39.985114,116.335355,0,77,39594.7082060185,2008-05-26,16:59:49
39.985124,116.335805,0,79,39594.7082291667,2008-05-26,16:59:51
39.985152,116.336234,0,81,39594.7082523148,2008-05-26,16:59:53
39.985163,116.336672,0,84,39594.708275463,2008-05-26,16:59:55
39.985197,116.337095,0,86,39594.7082986111,2008-05-26,16:59:57
39.98524,116.337517,0,89,39594.7083217593,2008-05-26,16:59:59
39.985237,116.337948,0,92,39594.7083449074,2008-05-26,17:00:01
39.985247,116.338391,0,96,39594.7083680556,2008-05-26,17:00:03
39.985253,116.338832,0,105,39594.7083912037,2008-05-26,17:00:05
39.98527,116.339269,0,108,39594.7084143519,2008-05-26,17:00:07
39.985286,116.33971,0,107,39594.7084375,2008-05-26,17:00:09
39.985299,116.340141,0,110,39594.7084606481,2008-05-26,17:00:11
39.985277,116.340583,0,109,39594.7084837963,2008-05-26,17:00:13
39.985274,116.340997,0,104,39594.7085069444,2008-05-26,17:00:15
39.98528,116.341389,0,101,39594.7085300926,2008-05-26,17:00:17
39.985276,116.34176,0,103,39594.7085532407,2008-05-26,17:00:19
39.985294,116.342079,0,105,39594.7085763889,2008-05-26,17:00:21
39.98528,116.34238,0,112,39594.708599537,2008-05-26,17:00:23
39.985238,116.342661,0,126,39594.7086226852,2008-05-26,17:00:25
39.985228,116.342966,0,133,39594.7086458333,2008-05-26,17:00:27
39.985235,116.343279,0,134,39594.7086689815,2008-05-26,17:00:29
39.985246,116.343607,0,129,39594.7086921296,2008-05-26,17:00:31
39.985254,116.343924,0,130,39594.7087152778,2008-05-26,17:00:33
39.985273,116.344235,0,128,39594.7087384259,2008-05-26,17:00:35
39.98527,116.344528,0,127,39594.7087615741,2008-05-26,17:00:37
39.985262,116.344777,0,125,39594.7087847222,2008-05-26,17:00:39
39.985257,116.345024,0,128,39594.7088078704,2008-05-26,17:00:41
39.985245,116.345273,0,134,39594.7088310185,2008-05-26,17:00:43
39.985232,116.34551,0,140,39594.7088541667,2008-05-26,17:00:45
39.9852,116.345771,0,146,39594.7088773148,2008-05-26,17:00:47
39.985186,116.346049,0,152,39594.708900463,2008-05-26,17:00:49
39.985192,116.346348,0,145,39594.7089236111,2008-05-26,17:00:51
39.985199,116.346629,0,130,39594.7089467593,2008-05-26,17:00:53
39.985142,116.346853,0,131,39594.7089699074,2008-05-26,17:00:55
39.985096,116.347059,0,131,39594.7089930556,2008-05-26,17:00:57
39.985055,116.347281,0,134,39594.7090162037,2008-05-26,17:00:59
39.985014,116.347492,0,134,39594.7090393519,2008-05-26,17:01:01
39.98499,116.347681,0,135,39594.7090625,2008-05-26,17:01:03
39.985064,116.347806,0,134,39594.7090856481,2008-05-26,17:01:05
39.985143,116.34797,0,132,39594.7091087963,2008-05-26,17:01:07
39.985195,116.348199,0,130,39594.7091319444,2008-05-26,17:01:09
39.985223,116.348446,0,130,39594.7091550926,2008-05-26,17:01:11
39.985243,116.348733,0,127,39594.7091782407,2008-05-26,17:01:13
39.985279,116.349014,0,126,39594.7092013889,2008-05-26,17:01:15
39.9853,116.349304,0,130,39594.709224537,2008-05-26,17:01:17
39.98533,116.349584,0,130,39594.7092476852,2008-05-26,17:01:19
39.985345,116.349848,0,125,39594.7092708333,2008-05-26,17:01:21
39.985369,116.350111,0,122,39594.7092939815,2008-05-26,17:01:23
39.985393,116.350375,0,120,39594.7093171296,2008-05-26,17:01:25
39.985417,116.350634,0,113,39594.7093402778,2008-05-26,17:01:27
39.985434,116.350888,0,115,39594.7093634259,2008-05-26,17:01:29
39.985447,116.351108,0,118,39594.7093865741,2008-05-26,17:01:31
39.985457,116.351316,0,117,39594.7094097222,2008-05-26,17:01:33
39.985478,116.351502,0,111,39594.7094328704,2008-05-26,17:01:35
39.985482,116.351683,0,114,39594.7094560185,2008-05-26,17:01:37
39.985475,116.351828,0,119,39594.7094791667,2008-05-26,17:01:39
39.985458,116.35187,0,124,39594.7095023148,2008-05-26,17:01:41
39.985446,116.351866,0,126,39594.709525463,2008-05-26,17:01:43
39.985443,116.351861,0,128,39594.7095486111,2008-05-26,17:01:45
39.985443,116.351859,0,128,39594.7095717593,2008-05-26,17:01:47
39.985434,116.351864,0,126,39594.7095949074,2008-05-26,17:01:49
39.985414,116.351867,0,128,39594.7096180556,2008-05-26,17:01:51
39.985403,116.351859,0,136,39594.7096412037,2008-05-26,17:01:53
39.9854,116.351861,0,138,39594.7096643519,2008-05-26,17:01:55
39.9854,116.35186,0,139,39594.7096875,2008-05-26,17:01:57
39.985381,116.351873,0,142,39594.7097106481,2008-05-26,17:01:59
39.985347,116.351869,0,145,39594.7097337963,2008-05-26,17:02:01
39.985331,116.351866,0,145,39594.7097569444,2008-05-26,17:02:03
39.985314,116.351866,0,145,39594.7097800926,2008-05-26,17:02:05
39.985312,116.351858,0,146,39594.7098032407,2008-05-26,17:02:07
39.985313,116.351857,0,145,39594.7098263889,2008-05-26,17:02:09
39.985309,116.351849,0,145,39594.709849537,2008-05-26,17:02:11
39.985308,116.351852,0,146,39594.7098726852,2008-05-26,17:02:13
39.985314,116.351843,0,145,39594.7098958333,2008-05-26,17:02:15
39.985318,116.351848,0,146,39594.7099189815,2008-05-26,17:02:17
39.98532,116.351847,0,146,39594.7099421296,2008-05-26,17:02:19
39.98532,116.351846,0,146,39594.7099652778,2008-05-26,17:02:21
39.98532,116.351847,0,145,39594.7099884259,2008-05-26,17:02:23
39.985321,116.351841,0,146,39594.7100115741,2008-05-26,17:02:25
39.985322,116.351837,0,146,39594.7100347222,2008-05-26,17:02:27
39.985318,116.351831,0,146,39594.7100578704,2008-05-26,17:02:29
39.985317,116.351826,0,146,39594.7100810185,2008-05-26,17:02:31
39.985318,116.351821,0,146,39594.7101041667,2008-05-26,17:02:33
39.985318,116.351818,0,146,39594.7101273148,2008-05-26,17:02:35
39.985318,116.351817,0,146,39594.710150463,2008-05-26,17:02:37
39.985317,116.351817,0,146,39594.7101736111,2008-05-26,17:02:39
39.985317,116.351817,0,146,39594.7101967593,2008-05-26,17:02:41
39.985318,116.351816,0,146,39594.7102199074,2008-05-26,17:02:43
39.985318,116.351816,0,146,39594.7102430556,2008-05-26,17:02:45
39.985318,116.351817,0,146,39594.7102662037,2008-05-26,17:02:47
39.985317,116.351818,0,146,39594.7102893519,2008-05-26,17:02:49
39.985317,116.35182,0,146,39594.7103125,2008-05-26,17:02:51
39.985317,116.351821,0,146,39594.7103356481,2008-05-26,17:02:53
39.985316,116.351823,0,146,39594.7103587963,2008-05-26,17:02:55
39.985315,116.351823,0,146,39594.7103819444,2008-05-26,17:02:57
39.985315,116.351823,0,146,39594.7104050926,2008-05-26,17:02:59
39.985315,116.351822,0,146,39594.7104282407,2008-05-26,17:03:01
39.985315,116.351824,0,146,39594.7104513889,2008-05-26,17:03:03
39.985316,116.351822,0,146,39594.710474537,2008-05-26,17:03:05
39.985316,116.351823,0,146,39594.7104976852,2008-05-26,17:03:07
39.985316,116.351823,0,146,39594.7105208333,2008-05-26,17:03:09
39.985316,116.351823,0,145,39594.7105439815,2008-05-26,17:03:11
39.985316,116.351823,0,145,39594.7105671296,2008-05-26,17:03:13
39.985316,116.351824,0,145,39594.7105902778,2008-05-26,17:03:15
39.985327,116.351829,0,144,39594.7106134259,2008-05-26,17:03:17
39.985333,116.351824,0,144,39594.7106365741,2008-05-26,17:03:19
39.985335,116.351817,0,144,39594.7106597222,2008-05-26,17:03:21
39.985335,116.351816,0,143,39594.7106828704,2008-05-26,17:03:23
39.985346,116.351812,0,141,39594.7107060185,2008-05-26,17:03:25
39.98535,116.351811,0,141,39594.7107291667,2008-05-26,17:03:27
39.985351,116.351809,0,141,39594.7107523148,2008-05-26,17:03:29
39.985352,116.351809,0,140,39594.710775463,2008-05-26,17:03:31
39.985353,116.35181,0,140,39594.7107986111,2008-05-26,17:03:33
39.985353,116.35181,0,140,39594.7108217593,2008-05-26,17:03:35
39.985353,116.351808,0,140,39594.7108449074,2008-05-26,17:03:37
39.985352,116.351809,0,139,39594.7108680556,2008-05-26,17:03:39
39.985351,116.35181,0,139,39594.7108912037,2008-05-26,17:03:41
39.985351,116.351811,0,139,39594.7109143519,2008-05-26,17:03:43
39.985352,116.351811,0,138,39594.7109375,2008-05-26,17:03:45
39.985352,116.351814,0,138,39594.7109606481,2008-05-26,17:03:47
39.985352,116.351815,0,138,39594.7109837963,2008-05-26,17:03:49
39.985352,116.351815,0,138,39594.7110069444,2008-05-26,17:03:51
39.985351,116.351813,0,137,39594.7110300926,2008-05-26,17:03:53
39.985351,116.351814,0,137,39594.7110532407,2008-05-26,17:03:55
39.985351,116.351814,0,137,39594.7110763889,2008-05-26,17:03:57
39.98535,116.351814,0,138,39594.711099537,2008-05-26,17:03:59
39.98535,116.351814,0,138,39594.7111226852,2008-05-26,17:04:01
39.98535,116.351814,0,138,39594.7111458333,2008-05-26,17:04:03
39.985348,116.351813,0,138,39594.7111689815,2008-05-26,17:04:05
39.985305,116.351829,0,136,39594.7111921296,2008-05-26,17:04:07
39.985274,116.351834,0,137,39594.7112152778,2008-05-26,17:04:09
39.985244,116.351838,0,138,39594.7112384259,2008-05-26,17:04:11
39.985213,116.351839,0,140,39594.7112615741,2008-05-26,17:04:13
39.985202,116.351841,0,140,39594.7112847222,2008-05-26,17:04:15
39.985206,116.351836,0,139,39594.7113078704,2008-05-26,17:04:17
39.985207,116.351833,0,139,39594.7113310185,2008-05-26,17:04:19
39.985207,116.351833,0,139,39594.7113541667,2008-05-26,17:04:21
39.985207,116.351837,0,139,39594.7113773148,2008-05-26,17:04:23
39.985207,116.351842,0,139,39594.711400463,2008-05-26,17:04:25
39.985207,116.351847,0,139,39594.7114236111,2008-05-26,17:04:27
39.985207,116.351844,0,139,39594.7114467593,2008-05-26,17:04:29
39.985208,116.351838,0,139,39594.7114699074,2008-05-26,17:04:31
39.985208,116.351833,0,139,39594.7114930556,2008-05-26,17:04:33
39.985209,116.35183,0,139,39594.7115162037,2008-05-26,17:04:35
39.985209,116.351833,0,139,39594.7115393518,2008-05-26,17:04:37
39.985209,116.351836,0,139,39594.7115625,2008-05-26,17:04:39
39.985209,116.351839,0,139,39594.7115856481,2008-05-26,17:04:41
39.985209,116.351836,0,139,39594.7116087963,2008-05-26,17:04:43
39.985209,116.351836,0,139,39594.7116319444,2008-05-26,17:04:45
39.985212,116.35183,0,139,39594.7116550926,2008-05-26,17:04:47
39.985231,116.351823,0,138,39594.7116782407,2008-05-26,17:04:49
39.985245,116.351825,0,138,39594.7117013889,2008-05-26,17:04:51
39.985247,116.351826,0,138,39594.711724537,2008-05-26,17:04:53
39.985247,116.351824,0,138,39594.7117476852,2008-05-26,17:04:55
39.985247,116.351822,0,138,39594.7117708333,2008-05-26,17:04:57
39.985248,116.351819,0,138,39594.7117939815,2008-05-26,17:04:59
39.985297,116.351795,0,139,39594.7118171296,2008-05-26,17:05:01
39.985313,116.351779,0,139,39594.7118402778,2008-05-26,17:05:03
39.985326,116.351783,0,138,39594.7118634259,2008-05-26,17:05:05
39.985336,116.351778,0,137,39594.7118865741,2008-05-26,17:05:07
39.985345,116.351744,0,134,39594.7119097222,2008-05-26,17:05:09
39.985304,116.351767,0,135,39594.7119328704,2008-05-26,17:05:11
39.98528,116.351792,0,135,39594.7119560185,2008-05-26,17:05:13
39.985282,116.351811,0,136,39594.7119791667,2008-05-26,17:05:15
39.985279,116.351793,0,136,39594.7120023148,2008-05-26,17:05:17
39.985258,116.351793,0,136,39594.712025463,2008-05-26,17:05:19
39.98523,116.351808,0,137,39594.7120486111,2008-05-26,17:05:21
39.985186,116.351849,0,138,39594.7120717593,2008-05-26,17:05:23
39.985169,116.351849,0,138,39594.7120949074,2008-05-26,17:05:25
39.985148,116.351853,0,138,39594.7121180556,2008-05-26,17:05:27
39.985121,116.351845,0,138,39594.7121412037,2008-05-26,17:05:29
39.985101,116.351837,0,139,39594.7121643518,2008-05-26,17:05:31
39.985075,116.351832,0,139,39594.7121875,2008-05-26,17:05:33
39.985052,116.35184,0,140,39594.7122106481,2008-05-26,17:05:35
39.985032,116.351863,0,140,39594.7122337963,2008-05-26,17:05:37
39.985018,116.351859,0,140,39594.7122569444,2008-05-26,17:05:39
39.984993,116.351848,0,140,39594.7122800926,2008-05-26,17:05:41
39.984966,116.351852,0,140,39594.7123032407,2008-05-26,17:05:43
39.984949,116.351858,0,140,39594.7123263889,2008-05-26,17:05:45
39.984952,116.351858,0,140,39594.712349537,2008-05-26,17:05:47
39.984964,116.351873,0,140,39594.7123726852,2008-05-26,17:05:49
39.984972,116.351897,0,141,39594.7123958333,2008-05-26,17:05:51
39.984983,116.351916,0,141,39594.7124189815,2008-05-26,17:05:53
39.984975,116.351894,0,143,39594.7124421296,2008-05-26,17:05:55
39.984976,116.351899,0,144,39594.7124652778,2008-05-26,17:05:57
39.984975,116.351905,0,145,39594.7124884259,2008-05-26,17:05:59
39.984971,116.351933,0,147,39594.7125115741,2008-05-26,17:06:01
39.984992,116.351978,0,151,39594.7125347222,2008-05-26,17:06:03
39.985004,116.351995,0,151,39594.7125578704,2008-05-26,17:06:05
39.985008,116.352021,0,152,39594.7125810185,2008-05-26,17:06:07
39.985017,116.352039,0,152,39594.7126041667,2008-05-26,17:06:09
39.985028,116.35209,0,155,39594.7126273148,2008-05-26,17:06:11
39.98504,116.352115,0,157,39594.712650463,2008-05-26,17:06:13
39.98504,116.352142,0,158,39594.7126736111,2008-05-26,17:06:15
39.985028,116.352173,0,159,39594.7126967593,2008-05-26,17:06:17
39.985009,116.352229,0,159,39594.7127199074,2008-05-26,17:06:19
39.984996,116.352263,0,160,39594.7127430556,2008-05-26,17:06:21
39.98499,116.352278,0,160,39594.7127662037,2008-05-26,17:06:23
39.984982,116.352307,0,161,39594.7127893518,2008-05-26,17:06:25
39.984991,116.352453,0,163,39594.7128125,2008-05-26,17:06:27
39.985001,116.352473,0,163,39594.7128356481,2008-05-26,17:06:29
39.985012,116.352514,0,164,39594.7128587963,2008-05-26,17:06:31
39.984991,116.352504,0,165,39594.7128819444,2008-05-26,17:06:33
39.984995,116.352533,0,166,39594.7129050926,2008-05-26,17:06:35
39.985005,116.352552,0,167,39594.7129282407,2008-05-26,17:06:37
39.984996,116.352596,0,167,39594.7129513889,2008-05-26,17:06:39
39.985009,116.352647,0,169,39594.712974537,2008-05-26,17:06:41
39.98501,116.352692,0,170,39594.7129976852,2008-05-26,17:06:43
39.985037,116.352733,0,170,39594.7130208333,2008-05-26,17:06:45
39.985068,116.352766,0,171,39594.7130439815,2008-05-26,17:06:47
39.98507,116.352791,0,171,39594.7130671296,2008-05-26,17:06:49
39.98506,116.35281,0,172,39594.7130902778,2008-05-26,17:06:51
39.985089,116.352857,0,170,39594.7131134259,2008-05-26,17:06:53
39.985091,116.352894,0,170,39594.7131365741,2008-05-26,17:06:55
39.98508,116.352966,0,168,39594.7131597222,2008-05-26,17:06:57
39.985102,116.353008,0,169,39594.7131828704,2008-05-26,17:06:59
39.985099,116.353023,0,169,39594.7132060185,2008-05-26,17:07:01
39.985102,116.353049,0,169,39594.7132291667,2008-05-26,17:07:03
39.985092,116.353047,0,168,39594.7132523148,2008-05-26,17:07:05
39.985083,116.35306,0,168,39594.713275463,2008-05-26,17:07:07
39.985081,116.353074,0,168,39594.7132986111,2008-05-26,17:07:09
39.98508,116.353092,0,168,39594.7133217593,2008-05-26,17:07:11
39.985079,116.353122,0,169,39594.7133449074,2008-05-26,17:07:13
39.98508,116.353144,0,169,39594.7133680556,2008-05-26,17:07:15
39.985118,116.353202,0,167,39594.7133912037,2008-05-26,17:07:17
39.985127,116.3532,0,166,39594.7134143518,2008-05-26,17:07:19
39.985143,116.353212,0,166,39594.7134375,2008-05-26,17:07:21
39.985166,116.353206,0,164,39594.7134606481,2008-05-26,17:07:23
39.985177,116.353214,0,164,39594.7134837963,2008-05-26,17:07:25
39.985178,116.35323,0,163,39594.7135069444,2008-05-26,17:07:27
39.985173,116.353253,0,163,39594.7135300926,2008-05-26,17:07:29
39.985169,116.353272,0,162,39594.7135532407,2008-05-26,17:07:31
39.98517,116.35329,0,162,39594.7135763889,2008-05-26,17:07:33
39.985172,116.353312,0,162,39594.713599537,2008-05-26,17:07:35
39.985181,116.353311,0,162,39594.7136226852,2008-05-26,17:07:37
39.985191,116.353321,0,162,39594.7136458333,2008-05-26,17:07:39
39.985197,116.353333,0,161,39594.7136689815,2008-05-26,17:07:41
39.985203,116.353339,0,161,39594.7136921296,2008-05-26,17:07:43
39.985209,116.353344,0,161,39594.7137152778,2008-05-26,17:07:45
39.985217,116.353349,0,161,39594.7137384259,2008-05-26,17:07:47
39.985221,116.353356,0,161,39594.7137615741,2008-05-26,17:07:49
39.985221,116.353363,0,160,39594.7137847222,2008-05-26,17:07:51
39.985221,116.35337,0,160,39594.7138078704,2008-05-26,17:07:53
39.985335,116.352929,0,170,39594.7145949074,2008-05-26,17:09:01
39.98524,116.352984,0,203,39594.7146180556,2008-05-26,17:09:03
39.985244,116.352701,0,130,39594.7146412037,2008-05-26,17:09:05
