# Supplementary material for: Research on differential privacy protection method based on user tendency
Source: PLoS One. 2023 Oct 26;18(10):e0288823. doi: 10.1371/journal.pone.0288823 (PMC10602288; doi:10.1371/journal.pone.0288823)
Supplement: S3 Data — (ZIP) [file pone.0288823.s003.zip › Data 5-3/052/Trajectory/20080527074452.plt]

Geolife trajectory
WGS 84
Altitude is in Feet
Reserved 3
0,2,255,My Track,0,0,2,8421376
0
39.986036,116.342101,0,492,39595.3228240741,2008-05-27,07:44:52
39.986097,116.341853,0,492,39595.3228587963,2008-05-27,07:44:55
39.986119,116.341657,0,491,39595.3228819444,2008-05-27,07:44:57
39.986111,116.341474,0,491,39595.3229050926,2008-05-27,07:44:59
39.986079,116.341269,0,491,39595.3229282407,2008-05-27,07:45:01
39.986081,116.341079,0,491,39595.3229513889,2008-05-27,07:45:03
39.986156,116.340856,0,491,39595.322974537,2008-05-27,07:45:05
39.986165,116.340647,0,491,39595.3229976852,2008-05-27,07:45:07
39.986153,116.340455,0,491,39595.3230208333,2008-05-27,07:45:09
39.986134,116.340274,0,491,39595.3230439815,2008-05-27,07:45:11
39.986128,116.340143,0,491,39595.3230671296,2008-05-27,07:45:13
39.986147,116.340074,0,490,39595.3230902778,2008-05-27,07:45:15
39.986143,116.34005,0,490,39595.3231134259,2008-05-27,07:45:17
39.986143,116.340055,0,490,39595.3231365741,2008-05-27,07:45:19
39.986151,116.340066,0,489,39595.3231597222,2008-05-27,07:45:21
39.986152,116.340074,0,491,39595.3231828704,2008-05-27,07:45:23
39.986179,116.340085,0,490,39595.3232060185,2008-05-27,07:45:25
39.986172,116.34009,0,491,39595.3232291667,2008-05-27,07:45:27
39.986191,116.340093,0,491,39595.3232523148,2008-05-27,07:45:29
39.986201,116.340065,0,491,39595.323275463,2008-05-27,07:45:31
39.986157,116.339972,0,491,39595.3232986111,2008-05-27,07:45:33
39.986162,116.339873,0,492,39595.3233217593,2008-05-27,07:45:35
39.986161,116.339754,0,492,39595.3233449074,2008-05-27,07:45:37
39.986149,116.339592,0,492,39595.3233680556,2008-05-27,07:45:39
39.986135,116.339387,0,492,39595.3233912037,2008-05-27,07:45:41
39.986016,116.339127,0,493,39595.3234143518,2008-05-27,07:45:43
39.986056,116.338896,0,493,39595.3234375,2008-05-27,07:45:45
39.986038,116.338634,0,493,39595.3234606481,2008-05-27,07:45:47
39.986012,116.338368,0,493,39595.3234837963,2008-05-27,07:45:49
39.986004,116.338115,0,493,39595.3235069444,2008-05-27,07:45:51
39.985983,116.337855,0,493,39595.3235300926,2008-05-27,07:45:53
39.985941,116.337579,0,492,39595.3235532407,2008-05-27,07:45:55
39.985899,116.33729,0,492,39595.3235763889,2008-05-27,07:45:57
39.985881,116.336996,0,492,39595.323599537,2008-05-27,07:45:59
39.985898,116.336703,0,492,39595.3236226852,2008-05-27,07:46:01
39.985886,116.336356,0,491,39595.3236458333,2008-05-27,07:46:03
39.985857,116.336021,0,491,39595.3236689815,2008-05-27,07:46:05
39.985851,116.335678,0,490,39595.3236921296,2008-05-27,07:46:07
39.985827,116.335339,0,489,39595.3237152778,2008-05-27,07:46:09
39.985861,116.334999,0,489,39595.3237384259,2008-05-27,07:46:11
39.985882,116.334678,0,488,39595.3237615741,2008-05-27,07:46:13
39.985848,116.334343,0,487,39595.3237847222,2008-05-27,07:46:15
39.98582,116.334003,0,486,39595.3238078704,2008-05-27,07:46:17
39.985821,116.333645,0,485,39595.3238310185,2008-05-27,07:46:19
39.985793,116.333282,0,484,39595.3238541667,2008-05-27,07:46:21
39.985786,116.332908,0,483,39595.3238773148,2008-05-27,07:46:23
39.985774,116.332523,0,482,39595.323900463,2008-05-27,07:46:25
39.985751,116.332143,0,481,39595.3239236111,2008-05-27,07:46:27
39.985711,116.331752,0,479,39595.3239467593,2008-05-27,07:46:29
39.985688,116.331315,0,478,39595.3239699074,2008-05-27,07:46:31
39.985643,116.330895,0,477,39595.3239930556,2008-05-27,07:46:33
39.985651,116.330513,0,476,39595.3240162037,2008-05-27,07:46:35
39.985648,116.330158,0,474,39595.3240393519,2008-05-27,07:46:37
39.985634,116.329858,0,473,39595.3240625,2008-05-27,07:46:39
39.98564,116.329567,0,471,39595.3240856482,2008-05-27,07:46:41
39.985655,116.32932,0,470,39595.3241087963,2008-05-27,07:46:43
39.985636,116.329081,0,468,39595.3241319444,2008-05-27,07:46:45
39.985612,116.328876,0,466,39595.3241550926,2008-05-27,07:46:47
39.985584,116.328656,0,464,39595.3241782407,2008-05-27,07:46:49
39.985574,116.328481,0,463,39595.3242013889,2008-05-27,07:46:51
39.985573,116.328366,0,461,39595.324224537,2008-05-27,07:46:53
39.98561,116.328319,0,459,39595.3242476852,2008-05-27,07:46:55
39.985634,116.328319,0,457,39595.3242708333,2008-05-27,07:46:57
39.985679,116.328314,0,455,39595.3242939815,2008-05-27,07:46:59
39.985714,116.328294,0,453,39595.3243171296,2008-05-27,07:47:01
39.985737,116.328273,0,451,39595.3243402778,2008-05-27,07:47:03
39.98502,116.328223,0,-94,39595.3243634259,2008-05-27,07:47:05
39.984873,116.328226,0,-90,39595.3243865741,2008-05-27,07:47:07
39.984851,116.32822,0,-90,39595.3244097222,2008-05-27,07:47:09
39.984752,116.328228,0,-89,39595.3244328704,2008-05-27,07:47:11
39.984684,116.328238,0,-88,39595.3244560185,2008-05-27,07:47:13
39.984603,116.328262,0,-89,39595.3244791667,2008-05-27,07:47:15
39.984492,116.328279,0,-88,39595.3245023148,2008-05-27,07:47:17
39.98448,116.328276,0,-88,39595.324525463,2008-05-27,07:47:19
39.984422,116.328287,0,-88,39595.3245486111,2008-05-27,07:47:21
39.984416,116.3283,0,-85,39595.3245717593,2008-05-27,07:47:23
39.98445,116.328306,0,-80,39595.3245949074,2008-05-27,07:47:25
39.984452,116.328316,0,-76,39595.3246180556,2008-05-27,07:47:27
39.984454,116.328325,0,-74,39595.3246412037,2008-05-27,07:47:29
39.98448,116.328312,0,-72,39595.3246643519,2008-05-27,07:47:31
39.98448,116.328318,0,-75,39595.3246875,2008-05-27,07:47:33
39.984447,116.328318,0,-77,39595.3247106481,2008-05-27,07:47:35
39.984473,116.328291,0,-84,39595.3247337963,2008-05-27,07:47:37
39.984466,116.328281,0,-86,39595.3247569444,2008-05-27,07:47:39
39.984464,116.328277,0,-88,39595.3247800926,2008-05-27,07:47:41
39.984488,116.328227,0,-90,39595.3248032407,2008-05-27,07:47:43
39.98449,116.328126,0,-94,39595.3248263889,2008-05-27,07:47:45
39.984473,116.327995,0,-98,39595.324849537,2008-05-27,07:47:47
39.984443,116.327894,0,-100,39595.3248726852,2008-05-27,07:47:49
39.984417,116.327767,0,-103,39595.3248958333,2008-05-27,07:47:51
39.984417,116.327637,0,-105,39595.3249189815,2008-05-27,07:47:53
39.984415,116.327516,0,-110,39595.3249421296,2008-05-27,07:47:55
39.984426,116.327392,0,-113,39595.3249652778,2008-05-27,07:47:57
39.984433,116.327306,0,-115,39595.3249884259,2008-05-27,07:47:59
39.984425,116.327241,0,-118,39595.3250115741,2008-05-27,07:48:01
39.984414,116.32719,0,-122,39595.3250347222,2008-05-27,07:48:03
39.984415,116.327163,0,-125,39595.3250578704,2008-05-27,07:48:05
39.984407,116.327147,0,-131,39595.3250810185,2008-05-27,07:48:07
39.984399,116.327134,0,-137,39595.3251041667,2008-05-27,07:48:09
39.984385,116.327118,0,-142,39595.3251273148,2008-05-27,07:48:11
39.984378,116.327106,0,-147,39595.325150463,2008-05-27,07:48:13
39.984405,116.327082,0,-149,39595.3251736111,2008-05-27,07:48:15
39.984372,116.327035,0,-152,39595.3251967593,2008-05-27,07:48:17
39.984295,116.326992,0,-156,39595.3252199074,2008-05-27,07:48:19
39.984178,116.326943,0,-161,39595.3252430556,2008-05-27,07:48:21
39.984046,116.326907,0,-165,39595.3252662037,2008-05-27,07:48:23
39.983884,116.32691,0,-171,39595.3252893519,2008-05-27,07:48:25
39.983734,116.326919,0,-175,39595.3253125,2008-05-27,07:48:27
39.983544,116.326924,0,-178,39595.3253356481,2008-05-27,07:48:29
39.983344,116.326909,0,-177,39595.3253587963,2008-05-27,07:48:31
39.982865,116.327073,0,-183,39595.3254050926,2008-05-27,07:48:35
39.982695,116.327176,0,-145,39595.3254282407,2008-05-27,07:48:37
39.982534,116.327137,0,-137,39595.3254513889,2008-05-27,07:48:39
39.98258,116.327148,0,-71,39595.325474537,2008-05-27,07:48:41
39.982544,116.327196,0,3,39595.3254976852,2008-05-27,07:48:43
39.982403,116.327218,0,58,39595.3255208333,2008-05-27,07:48:45
39.982205,116.327234,0,68,39595.3255439815,2008-05-27,07:48:47
39.981861,116.327169,0,86,39595.3255671296,2008-05-27,07:48:49
39.981817,116.327128,0,100,39595.3255902778,2008-05-27,07:48:51
39.981771,116.327128,0,96,39595.3256134259,2008-05-27,07:48:53
39.981746,116.327126,0,79,39595.3256365741,2008-05-27,07:48:55
39.981761,116.327114,0,77,39595.3256597222,2008-05-27,07:48:57
39.981754,116.327114,0,75,39595.3256828704,2008-05-27,07:48:59
39.981752,116.327114,0,74,39595.3257060185,2008-05-27,07:49:01
39.981761,116.327116,0,73,39595.3257291667,2008-05-27,07:49:03
39.981774,116.327112,0,72,39595.3257523148,2008-05-27,07:49:05
39.981779,116.327098,0,71,39595.325775463,2008-05-27,07:49:07
39.981785,116.327078,0,70,39595.3257986111,2008-05-27,07:49:09
39.981794,116.327065,0,69,39595.3258217593,2008-05-27,07:49:11
39.981804,116.327054,0,68,39595.3258449074,2008-05-27,07:49:13
39.981808,116.327054,0,67,39595.3258680556,2008-05-27,07:49:15
39.981813,116.327057,0,66,39595.3258912037,2008-05-27,07:49:17
39.981814,116.327055,0,66,39595.3259143519,2008-05-27,07:49:19
39.981812,116.327057,0,66,39595.3259375,2008-05-27,07:49:21
39.981808,116.327074,0,66,39595.3259606481,2008-05-27,07:49:23
39.981799,116.327101,0,69,39595.3259837963,2008-05-27,07:49:25
39.981834,116.327151,0,48,39595.3260069444,2008-05-27,07:49:27
39.981853,116.327185,0,35,39595.3260300926,2008-05-27,07:49:29
39.981894,116.327212,0,48,39595.3260532407,2008-05-27,07:49:31
39.981894,116.327255,0,39,39595.3260763889,2008-05-27,07:49:33
39.981868,116.327307,0,26,39595.326099537,2008-05-27,07:49:35
39.981882,116.327338,0,28,39595.3261226852,2008-05-27,07:49:37
39.981876,116.327372,0,40,39595.3261458333,2008-05-27,07:49:39
39.981837,116.3274,0,35,39595.3261689815,2008-05-27,07:49:41
39.981821,116.327406,0,40,39595.3261921296,2008-05-27,07:49:43
39.981829,116.327429,0,38,39595.3262152778,2008-05-27,07:49:45
39.981845,116.327435,0,38,39595.3262384259,2008-05-27,07:49:47
39.981846,116.327445,0,35,39595.3262615741,2008-05-27,07:49:49
39.981883,116.327466,0,31,39595.3262847222,2008-05-27,07:49:51
39.981904,116.327464,0,24,39595.3263078704,2008-05-27,07:49:53
39.98192,116.327475,0,21,39595.3263310185,2008-05-27,07:49:55
39.981924,116.327488,0,18,39595.3263541667,2008-05-27,07:49:57
39.981937,116.327498,0,15,39595.3263773148,2008-05-27,07:49:59
39.981944,116.327499,0,16,39595.326400463,2008-05-27,07:50:01
39.981963,116.327496,0,17,39595.3264236111,2008-05-27,07:50:03
39.981983,116.327497,0,16,39595.3264467593,2008-05-27,07:50:05
39.981955,116.32752,0,14,39595.3264699074,2008-05-27,07:50:07
39.981951,116.327531,0,12,39595.3264930556,2008-05-27,07:50:09
39.981952,116.327513,0,15,39595.3265162037,2008-05-27,07:50:11
39.981943,116.327492,0,17,39595.3265393519,2008-05-27,07:50:13
39.981918,116.327458,0,19,39595.3265625,2008-05-27,07:50:15
39.981922,116.32741,0,24,39595.3265856481,2008-05-27,07:50:17
39.981996,116.32739,0,33,39595.3266087963,2008-05-27,07:50:19
39.982008,116.327363,0,35,39595.3266319444,2008-05-27,07:50:21
39.982137,116.32733,0,51,39595.3266550926,2008-05-27,07:50:23
39.982184,116.327276,0,60,39595.3266782407,2008-05-27,07:50:25
39.982234,116.327246,0,67,39595.3267013889,2008-05-27,07:50:27
39.982231,116.3272,0,71,39595.326724537,2008-05-27,07:50:29
39.982284,116.327216,0,80,39595.3267476852,2008-05-27,07:50:31
39.98231,116.327249,0,86,39595.3267708333,2008-05-27,07:50:33
39.98233,116.327271,0,91,39595.3267939815,2008-05-27,07:50:35
39.982365,116.327286,0,95,39595.3268171296,2008-05-27,07:50:37
39.982367,116.327254,0,102,39595.3268402778,2008-05-27,07:50:39
39.982374,116.327215,0,108,39595.3268634259,2008-05-27,07:50:41
39.982391,116.327192,0,112,39595.3268865741,2008-05-27,07:50:43
39.982417,116.327159,0,119,39595.3269097222,2008-05-27,07:50:45
39.982434,116.327136,0,123,39595.3269328704,2008-05-27,07:50:47
39.982455,116.327117,0,126,39595.3269560185,2008-05-27,07:50:49
39.982479,116.327091,0,129,39595.3269791667,2008-05-27,07:50:51
39.9825,116.327072,0,132,39595.3270023148,2008-05-27,07:50:53
39.982516,116.327055,0,135,39595.327025463,2008-05-27,07:50:55
39.982536,116.327031,0,138,39595.3270486111,2008-05-27,07:50:57
39.982575,116.326979,0,142,39595.3270717593,2008-05-27,07:50:59
39.982613,116.326967,0,145,39595.3270949074,2008-05-27,07:51:01
39.982651,116.32697,0,148,39595.3271180556,2008-05-27,07:51:03
39.982782,116.327039,0,150,39595.3271412037,2008-05-27,07:51:05
39.982807,116.327046,0,154,39595.3271643519,2008-05-27,07:51:07
39.982828,116.327064,0,156,39595.3271875,2008-05-27,07:51:09
39.982845,116.327076,0,158,39595.3272106481,2008-05-27,07:51:11
39.982854,116.327079,0,161,39595.3272337963,2008-05-27,07:51:13
39.982859,116.327087,0,163,39595.3272569444,2008-05-27,07:51:15
39.98286,116.327099,0,165,39595.3272800926,2008-05-27,07:51:17
39.98286,116.327114,0,167,39595.3273032407,2008-05-27,07:51:19
39.982863,116.327136,0,169,39595.3273263889,2008-05-27,07:51:21
39.982874,116.327167,0,172,39595.327349537,2008-05-27,07:51:23
39.982889,116.3272,0,174,39595.3273726852,2008-05-27,07:51:25
39.982911,116.327229,0,176,39595.3273958333,2008-05-27,07:51:27
39.982926,116.327262,0,178,39595.3274189815,2008-05-27,07:51:29
39.98294,116.327283,0,180,39595.3274421296,2008-05-27,07:51:31
39.982958,116.327293,0,182,39595.3274652778,2008-05-27,07:51:33
39.98298,116.327301,0,184,39595.3274884259,2008-05-27,07:51:35
39.982993,116.327316,0,186,39595.3275115741,2008-05-27,07:51:37
39.98302,116.32734,0,188,39595.3275347222,2008-05-27,07:51:39
39.983053,116.327364,0,190,39595.3275578704,2008-05-27,07:51:41
39.983078,116.327381,0,193,39595.3275810185,2008-05-27,07:51:43
39.983092,116.327395,0,195,39595.3276041667,2008-05-27,07:51:45
39.983213,116.327271,0,202,39595.3284375,2008-05-27,07:52:57
39.98331,116.327494,0,203,39595.3284606481,2008-05-27,07:52:59
39.983266,116.327462,0,203,39595.3284837963,2008-05-27,07:53:01
39.983207,116.327425,0,204,39595.3285069444,2008-05-27,07:53:03
39.983182,116.32739,0,205,39595.3285300926,2008-05-27,07:53:05
39.983153,116.327347,0,206,39595.3285532407,2008-05-27,07:53:07
39.98314,116.327322,0,205,39595.3285763889,2008-05-27,07:53:09
39.983128,116.327299,0,203,39595.328599537,2008-05-27,07:53:11
39.983118,116.327268,0,202,39595.3286226852,2008-05-27,07:53:13
39.983101,116.327261,0,201,39595.3286458333,2008-05-27,07:53:15
39.983067,116.327264,0,198,39595.3286689815,2008-05-27,07:53:17
39.983024,116.327247,0,196,39595.3286921296,2008-05-27,07:53:19
39.982989,116.327239,0,193,39595.3287152778,2008-05-27,07:53:21
39.982976,116.327225,0,190,39595.3287384259,2008-05-27,07:53:23
39.982958,116.327188,0,188,39595.3287615741,2008-05-27,07:53:25
39.98294,116.327153,0,186,39595.3287847222,2008-05-27,07:53:27
39.982956,116.327124,0,184,39595.3288078704,2008-05-27,07:53:29
39.982989,116.32711,0,182,39595.3288310185,2008-05-27,07:53:31
39.983042,116.327111,0,180,39595.3288541667,2008-05-27,07:53:33
39.982928,116.327152,0,178,39595.3288773148,2008-05-27,07:53:35
39.982914,116.327157,0,176,39595.328900463,2008-05-27,07:53:37
39.982857,116.327224,0,179,39595.3289236111,2008-05-27,07:53:39
39.982788,116.327218,0,178,39595.3289467593,2008-05-27,07:53:41
39.982707,116.327228,0,178,39595.3289699074,2008-05-27,07:53:43
39.982695,116.327277,0,179,39595.3289930556,2008-05-27,07:53:45
39.982688,116.327289,0,178,39595.3290162037,2008-05-27,07:53:47
39.982679,116.327284,0,177,39595.3290393518,2008-05-27,07:53:49
39.982691,116.327289,0,175,39595.3290625,2008-05-27,07:53:51
39.982675,116.327288,0,175,39595.3290856481,2008-05-27,07:53:53
39.982661,116.327286,0,173,39595.3291087963,2008-05-27,07:53:55
39.982637,116.327271,0,174,39595.3291319444,2008-05-27,07:53:57
39.982599,116.327229,0,177,39595.3291550926,2008-05-27,07:53:59
39.982569,116.327203,0,177,39595.3291782407,2008-05-27,07:54:01
39.98254,116.327146,0,182,39595.3292013889,2008-05-27,07:54:03
39.982495,116.32711,0,186,39595.329224537,2008-05-27,07:54:05
39.982458,116.327107,0,187,39595.3292476852,2008-05-27,07:54:07
39.982431,116.327116,0,188,39595.3292708333,2008-05-27,07:54:09
39.982382,116.327147,0,190,39595.3292939815,2008-05-27,07:54:11
39.982376,116.327189,0,189,39595.3293171296,2008-05-27,07:54:13
39.982373,116.327219,0,189,39595.3293402778,2008-05-27,07:54:15
39.982375,116.327268,0,196,39595.3293634259,2008-05-27,07:54:17
39.98237,116.327295,0,200,39595.3293865741,2008-05-27,07:54:19
39.982361,116.327311,0,201,39595.3294097222,2008-05-27,07:54:21
39.982325,116.327319,0,203,39595.3294328704,2008-05-27,07:54:23
39.982343,116.327412,0,187,39595.3294560185,2008-05-27,07:54:25
39.982279,116.327427,0,188,39595.3294791667,2008-05-27,07:54:27
39.982258,116.327427,0,180,39595.3295023148,2008-05-27,07:54:29
39.982228,116.327426,0,175,39595.329525463,2008-05-27,07:54:31
39.982221,116.32743,0,178,39595.3295486111,2008-05-27,07:54:33
39.982201,116.327423,0,177,39595.3295717593,2008-05-27,07:54:35
39.982187,116.327402,0,176,39595.3295949074,2008-05-27,07:54:37
39.982163,116.327384,0,171,39595.3296180556,2008-05-27,07:54:39
39.982173,116.327346,0,175,39595.3296412037,2008-05-27,07:54:41
39.982142,116.32731,0,168,39595.3296643518,2008-05-27,07:54:43
39.982131,116.327273,0,169,39595.3296875,2008-05-27,07:54:45
39.982103,116.327245,0,158,39595.3297106481,2008-05-27,07:54:47
39.982113,116.327223,0,159,39595.3297337963,2008-05-27,07:54:49
39.982043,116.327207,0,145,39595.3297569444,2008-05-27,07:54:51
39.981968,116.327143,0,141,39595.3297800926,2008-05-27,07:54:53
39.981964,116.327094,0,134,39595.3298032407,2008-05-27,07:54:55
39.981942,116.327089,0,133,39595.3298263889,2008-05-27,07:54:57
39.981948,116.327089,0,136,39595.329849537,2008-05-27,07:54:59
39.981932,116.327088,0,134,39595.3298726852,2008-05-27,07:55:01
39.981888,116.327071,0,134,39595.3298958333,2008-05-27,07:55:03
39.981873,116.327074,0,133,39595.3299189815,2008-05-27,07:55:05
39.981874,116.327074,0,128,39595.3299421296,2008-05-27,07:55:07
39.981827,116.32708,0,124,39595.3299652778,2008-05-27,07:55:09
39.981684,116.326884,0,86,39595.3335069444,2008-05-27,08:00:15
39.981563,116.326893,0,87,39595.3335300926,2008-05-27,08:00:17
39.981439,116.326904,0,88,39595.3335532407,2008-05-27,08:00:19
39.981234,116.326969,0,89,39595.3335763889,2008-05-27,08:00:21
39.981027,116.32701,0,92,39595.333599537,2008-05-27,08:00:23
39.980832,116.32701,0,97,39595.3336226852,2008-05-27,08:00:25
39.980626,116.327012,0,103,39595.3336458333,2008-05-27,08:00:27
39.980436,116.327022,0,108,39595.3336689815,2008-05-27,08:00:29
39.980257,116.327078,0,113,39595.3336921296,2008-05-27,08:00:31
39.98013,116.327091,0,118,39595.3337152778,2008-05-27,08:00:33
39.980028,116.327088,0,123,39595.3337384259,2008-05-27,08:00:35
39.979916,116.327058,0,132,39595.3337615741,2008-05-27,08:00:37
39.979774,116.327061,0,137,39595.3337847222,2008-05-27,08:00:39
39.979562,116.327111,0,136,39595.3338078704,2008-05-27,08:00:41
39.979395,116.32711,0,139,39595.3338310185,2008-05-27,08:00:43
39.979188,116.327091,0,140,39595.3338541667,2008-05-27,08:00:45
39.97899,116.327079,0,141,39595.3338773148,2008-05-27,08:00:47
39.978795,116.327084,0,143,39595.333900463,2008-05-27,08:00:49
39.978601,116.327079,0,144,39595.3339236111,2008-05-27,08:00:51
39.978405,116.327079,0,146,39595.3339467593,2008-05-27,08:00:53
39.978255,116.327034,0,148,39595.3339699074,2008-05-27,08:00:55
39.978043,116.327072,0,148,39595.3339930556,2008-05-27,08:00:57
39.97783,116.327105,0,141,39595.3340162037,2008-05-27,08:00:59
39.977704,116.327117,0,142,39595.3340393519,2008-05-27,08:01:01
39.977632,116.327125,0,142,39595.3340625,2008-05-27,08:01:03
39.977573,116.327111,0,142,39595.3340856481,2008-05-27,08:01:05
39.977494,116.32709,0,143,39595.3341087963,2008-05-27,08:01:07
39.977398,116.327073,0,145,39595.3341319444,2008-05-27,08:01:09
39.977275,116.327109,0,146,39595.3341550926,2008-05-27,08:01:11
39.977162,116.327144,0,147,39595.3341782407,2008-05-27,08:01:13
39.977094,116.32718,0,153,39595.3342013889,2008-05-27,08:01:15
39.97706,116.327207,0,154,39595.334224537,2008-05-27,08:01:17
39.97701,116.327214,0,155,39595.3342476852,2008-05-27,08:01:19
39.976972,116.327222,0,157,39595.3342708333,2008-05-27,08:01:21
39.976905,116.327238,0,160,39595.3342939815,2008-05-27,08:01:23
39.976808,116.327248,0,163,39595.3343171296,2008-05-27,08:01:25
39.976699,116.327255,0,164,39595.3343402778,2008-05-27,08:01:27
39.976592,116.327265,0,168,39595.3343634259,2008-05-27,08:01:29
39.97646,116.327302,0,171,39595.3343865741,2008-05-27,08:01:31
39.976315,116.327305,0,172,39595.3344097222,2008-05-27,08:01:33
39.976186,116.327297,0,174,39595.3344328704,2008-05-27,08:01:35
39.976054,116.327297,0,177,39595.3344560185,2008-05-27,08:01:37
39.975963,116.327289,0,180,39595.3344791667,2008-05-27,08:01:39
39.975902,116.327299,0,177,39595.3345023148,2008-05-27,08:01:41
39.975844,116.327334,0,177,39595.334525463,2008-05-27,08:01:43
39.975816,116.327364,0,174,39595.3345486111,2008-05-27,08:01:45
39.975812,116.327375,0,174,39595.3345717593,2008-05-27,08:01:47
39.975812,116.327376,0,174,39595.3345949074,2008-05-27,08:01:49
39.975813,116.327377,0,174,39595.3346180556,2008-05-27,08:01:51
39.975814,116.327377,0,175,39595.3346412037,2008-05-27,08:01:53
39.975814,116.327378,0,175,39595.3346643519,2008-05-27,08:01:55
39.975814,116.327379,0,175,39595.3346875,2008-05-27,08:01:57
39.975813,116.32738,0,175,39595.3347106481,2008-05-27,08:01:59
39.975811,116.327381,0,175,39595.3347337963,2008-05-27,08:02:01
39.97581,116.327382,0,175,39595.3347569444,2008-05-27,08:02:03
39.975808,116.327382,0,175,39595.3347800926,2008-05-27,08:02:05
39.975808,116.327383,0,175,39595.3348032407,2008-05-27,08:02:07
39.975808,116.327383,0,176,39595.3348263889,2008-05-27,08:02:09
39.975809,116.327384,0,176,39595.334849537,2008-05-27,08:02:11
39.975809,116.327384,0,176,39595.3348726852,2008-05-27,08:02:13
39.975806,116.327385,0,176,39595.3348958333,2008-05-27,08:02:15
39.975804,116.327385,0,176,39595.3349189815,2008-05-27,08:02:17
39.975802,116.327386,0,176,39595.3349421296,2008-05-27,08:02:19
39.975801,116.327386,0,176,39595.3349652778,2008-05-27,08:02:21
39.9758,116.327386,0,177,39595.3349884259,2008-05-27,08:02:23
39.975799,116.327386,0,177,39595.3350115741,2008-05-27,08:02:25
39.975799,116.327386,0,177,39595.3350347222,2008-05-27,08:02:27
39.975798,116.327386,0,177,39595.3350578704,2008-05-27,08:02:29
39.975798,116.327387,0,177,39595.3350810185,2008-05-27,08:02:31
39.975798,116.327387,0,177,39595.3351041667,2008-05-27,08:02:33
39.975797,116.327388,0,177,39595.3351273148,2008-05-27,08:02:35
39.975796,116.327388,0,177,39595.335150463,2008-05-27,08:02:37
39.975795,116.327389,0,178,39595.3351736111,2008-05-27,08:02:39
39.975794,116.32739,0,178,39595.3351967593,2008-05-27,08:02:41
39.975794,116.32739,0,178,39595.3352199074,2008-05-27,08:02:43
39.975793,116.32739,0,178,39595.3352430556,2008-05-27,08:02:45
39.975793,116.32739,0,178,39595.3352662037,2008-05-27,08:02:47
39.975793,116.32739,0,178,39595.3352893519,2008-05-27,08:02:49
39.975793,116.32739,0,178,39595.3353125,2008-05-27,08:02:51
39.975792,116.32739,0,178,39595.3353356481,2008-05-27,08:02:53
39.975792,116.32739,0,178,39595.3353587963,2008-05-27,08:02:55
39.975792,116.32739,0,178,39595.3353819444,2008-05-27,08:02:57
39.975791,116.32739,0,178,39595.3354050926,2008-05-27,08:02:59
39.975791,116.32739,0,178,39595.3354282407,2008-05-27,08:03:01
39.975791,116.32739,0,178,39595.3354513889,2008-05-27,08:03:03
39.975791,116.32739,0,178,39595.335474537,2008-05-27,08:03:05
39.975791,116.32739,0,178,39595.3354976852,2008-05-27,08:03:07
39.975791,116.32739,0,178,39595.3355208333,2008-05-27,08:03:09
39.97579,116.32739,0,179,39595.3355439815,2008-05-27,08:03:11
39.97579,116.32739,0,179,39595.3355671296,2008-05-27,08:03:13
39.97579,116.32739,0,179,39595.3355902778,2008-05-27,08:03:15
39.975789,116.32739,0,179,39595.3356134259,2008-05-27,08:03:17
39.975789,116.32739,0,179,39595.3356365741,2008-05-27,08:03:19
39.975789,116.32739,0,179,39595.3356597222,2008-05-27,08:03:21
39.975789,116.32739,0,179,39595.3356828704,2008-05-27,08:03:23
39.975789,116.32739,0,179,39595.3357060185,2008-05-27,08:03:25
39.975789,116.327391,0,180,39595.3357291667,2008-05-27,08:03:27
39.975789,116.327391,0,180,39595.3357523148,2008-05-27,08:03:29
39.975789,116.327391,0,180,39595.335775463,2008-05-27,08:03:31
39.975788,116.32739,0,180,39595.3357986111,2008-05-27,08:03:33
39.975788,116.32739,0,180,39595.3358217593,2008-05-27,08:03:35
39.975788,116.32739,0,180,39595.3358449074,2008-05-27,08:03:37
39.975788,116.32739,0,180,39595.3358680556,2008-05-27,08:03:39
39.975788,116.32739,0,181,39595.3358912037,2008-05-27,08:03:41
39.975788,116.32739,0,181,39595.3359143519,2008-05-27,08:03:43
39.975788,116.32739,0,181,39595.3359375,2008-05-27,08:03:45
39.975788,116.32739,0,181,39595.3359606481,2008-05-27,08:03:47
39.975788,116.327389,0,181,39595.3359837963,2008-05-27,08:03:49
39.975789,116.327389,0,181,39595.3360069444,2008-05-27,08:03:51
39.975788,116.327388,0,181,39595.3360300926,2008-05-27,08:03:53
39.975783,116.327389,0,181,39595.3360532407,2008-05-27,08:03:55
39.975773,116.327387,0,182,39595.3360763889,2008-05-27,08:03:57
39.975721,116.327426,0,184,39595.336099537,2008-05-27,08:03:59
39.975642,116.327434,0,185,39595.3361226852,2008-05-27,08:04:01
39.975536,116.327443,0,189,39595.3361458333,2008-05-27,08:04:03
39.975427,116.327442,0,190,39595.3361689815,2008-05-27,08:04:05
39.97528,116.327453,0,192,39595.3361921296,2008-05-27,08:04:07
39.975135,116.32748,0,192,39595.3362152778,2008-05-27,08:04:09
39.974969,116.327487,0,191,39595.3362384259,2008-05-27,08:04:11
39.974817,116.327485,0,191,39595.3362615741,2008-05-27,08:04:13
39.974667,116.327499,0,191,39595.3362847222,2008-05-27,08:04:15
39.97456,116.32751,0,191,39595.3363078704,2008-05-27,08:04:17
39.974502,116.327515,0,192,39595.3363310185,2008-05-27,08:04:19
39.974485,116.327499,0,192,39595.3363541667,2008-05-27,08:04:21
39.974452,116.327493,0,191,39595.3363773148,2008-05-27,08:04:23
39.974406,116.327482,0,194,39595.336400463,2008-05-27,08:04:25
39.974387,116.327484,0,195,39595.3364236111,2008-05-27,08:04:27
39.974384,116.327497,0,196,39595.3364467593,2008-05-27,08:04:29
39.974383,116.327497,0,196,39595.3364699074,2008-05-27,08:04:31
39.974362,116.327493,0,196,39595.3364930556,2008-05-27,08:04:33
39.974306,116.327478,0,198,39595.3365162037,2008-05-27,08:04:35
39.974221,116.327477,0,200,39595.3365393518,2008-05-27,08:04:37
39.974108,116.327479,0,202,39595.3365625,2008-05-27,08:04:39
39.97398,116.32747,0,205,39595.3365856481,2008-05-27,08:04:41
39.973835,116.327473,0,206,39595.3366087963,2008-05-27,08:04:43
39.97368,116.327478,0,204,39595.3366319444,2008-05-27,08:04:45
39.973517,116.327461,0,207,39595.3366550926,2008-05-27,08:04:47
39.973342,116.327436,0,212,39595.3366782407,2008-05-27,08:04:49
39.973169,116.327407,0,221,39595.3367013889,2008-05-27,08:04:51
39.972935,116.327475,0,213,39595.336724537,2008-05-27,08:04:53
39.972724,116.327476,0,212,39595.3367476852,2008-05-27,08:04:55
39.972511,116.327495,0,211,39595.3367708333,2008-05-27,08:04:57
39.972284,116.327524,0,209,39595.3367939815,2008-05-27,08:04:59
39.972056,116.327566,0,203,39595.3368171296,2008-05-27,08:05:01
39.971841,116.327582,0,198,39595.3368402778,2008-05-27,08:05:03
39.971649,116.327591,0,197,39595.3368634259,2008-05-27,08:05:05
39.971478,116.327602,0,190,39595.3368865741,2008-05-27,08:05:07
39.971346,116.327582,0,190,39595.3369097222,2008-05-27,08:05:09
39.971238,116.327597,0,187,39595.3369328704,2008-05-27,08:05:11
39.971182,116.327609,0,184,39595.3369560185,2008-05-27,08:05:13
39.971172,116.327624,0,184,39595.3369791667,2008-05-27,08:05:15
39.971165,116.327629,0,184,39595.3370023148,2008-05-27,08:05:17
39.971159,116.32763,0,184,39595.337025463,2008-05-27,08:05:19
39.971158,116.32763,0,184,39595.3370486111,2008-05-27,08:05:21
39.971159,116.32763,0,184,39595.3370717593,2008-05-27,08:05:23
39.971159,116.32763,0,184,39595.3370949074,2008-05-27,08:05:25
39.971149,116.327629,0,184,39595.3371180556,2008-05-27,08:05:27
39.971113,116.327611,0,184,39595.3371412037,2008-05-27,08:05:29
39.971044,116.32763,0,188,39595.3371643518,2008-05-27,08:05:31
39.970951,116.327636,0,190,39595.3371875,2008-05-27,08:05:33
39.970841,116.327631,0,187,39595.3372106481,2008-05-27,08:05:35
39.970721,116.327606,0,189,39595.3372337963,2008-05-27,08:05:37
39.970572,116.327613,0,185,39595.3372569444,2008-05-27,08:05:39
39.970411,116.327635,0,180,39595.3372800926,2008-05-27,08:05:41
39.970236,116.32765,0,181,39595.3373032407,2008-05-27,08:05:43
39.970048,116.327662,0,179,39595.3373263889,2008-05-27,08:05:45
39.969854,116.327687,0,178,39595.337349537,2008-05-27,08:05:47
39.969667,116.327681,0,182,39595.3373726852,2008-05-27,08:05:49
39.96948,116.327676,0,191,39595.3373958333,2008-05-27,08:05:51
39.969281,116.327661,0,196,39595.3374189815,2008-05-27,08:05:53
39.969078,116.327668,0,198,39595.3374421296,2008-05-27,08:05:55
39.968862,116.327687,0,195,39595.3374652778,2008-05-27,08:05:57
39.968646,116.327722,0,190,39595.3374884259,2008-05-27,08:05:59
39.968441,116.327717,0,192,39595.3375115741,2008-05-27,08:06:01
39.968233,116.327734,0,191,39595.3375347222,2008-05-27,08:06:03
39.968066,116.327768,0,190,39595.3375578704,2008-05-27,08:06:05
39.967969,116.327768,0,186,39595.3375810185,2008-05-27,08:06:07
39.96792,116.327745,0,187,39595.3376041667,2008-05-27,08:06:09
39.967886,116.327722,0,188,39595.3376273148,2008-05-27,08:06:11
39.967839,116.327693,0,187,39595.337650463,2008-05-27,08:06:13
39.967769,116.32767,0,186,39595.3376736111,2008-05-27,08:06:15
39.967662,116.3277,0,186,39595.3376967593,2008-05-27,08:06:17
39.967511,116.327766,0,184,39595.3377199074,2008-05-27,08:06:19
39.967348,116.327804,0,184,39595.3377430556,2008-05-27,08:06:21
39.967187,116.327818,0,182,39595.3377662037,2008-05-27,08:06:23
39.967034,116.327824,0,179,39595.3377893518,2008-05-27,08:06:25
39.966886,116.327839,0,178,39595.3378125,2008-05-27,08:06:27
39.966748,116.327839,0,179,39595.3378356481,2008-05-27,08:06:29
39.966643,116.327844,0,181,39595.3378587963,2008-05-27,08:06:31
39.96658,116.327852,0,180,39595.3378819444,2008-05-27,08:06:33
39.966547,116.327854,0,175,39595.3379050926,2008-05-27,08:06:35
39.966506,116.327838,0,168,39595.3379282407,2008-05-27,08:06:37
39.966467,116.327795,0,165,39595.3379513889,2008-05-27,08:06:39
39.966437,116.327715,0,159,39595.337974537,2008-05-27,08:06:41
39.966419,116.327607,0,158,39595.3379976852,2008-05-27,08:06:43
39.966407,116.327507,0,155,39595.3380208333,2008-05-27,08:06:45
39.966402,116.327375,0,152,39595.3380439815,2008-05-27,08:06:47
39.966394,116.327217,0,150,39595.3380671296,2008-05-27,08:06:49
39.966396,116.327025,0,148,39595.3380902778,2008-05-27,08:06:51
39.966386,116.326865,0,149,39595.3381134259,2008-05-27,08:06:53
39.966394,116.326682,0,149,39595.3381365741,2008-05-27,08:06:55
39.966391,116.326525,0,152,39595.3381597222,2008-05-27,08:06:57
39.96639,116.326318,0,151,39595.3381828704,2008-05-27,08:06:59
39.966389,116.326156,0,151,39595.3382060185,2008-05-27,08:07:01
39.966378,116.326107,0,151,39595.3382291667,2008-05-27,08:07:03
39.966362,116.32613,0,150,39595.3382523148,2008-05-27,08:07:05
39.966359,116.32613,0,149,39595.338275463,2008-05-27,08:07:07
39.966359,116.326129,0,149,39595.3382986111,2008-05-27,08:07:09
39.966359,116.326128,0,149,39595.3383217593,2008-05-27,08:07:11
39.966359,116.326128,0,149,39595.3383449074,2008-05-27,08:07:13
39.966359,116.326125,0,149,39595.3383680556,2008-05-27,08:07:15
39.966358,116.326115,0,149,39595.3383912037,2008-05-27,08:07:17
39.966361,116.326082,0,148,39595.3384143518,2008-05-27,08:07:19
39.966364,116.32602,0,150,39595.3384375,2008-05-27,08:07:21
39.966352,116.325948,0,152,39595.3384606481,2008-05-27,08:07:23
39.966335,116.325863,0,153,39595.3384837963,2008-05-27,08:07:25
39.96632,116.325739,0,152,39595.3385069444,2008-05-27,08:07:27
39.966303,116.325621,0,153,39595.3385300926,2008-05-27,08:07:29
39.96631,116.325486,0,153,39595.3385532407,2008-05-27,08:07:31
39.966292,116.32536,0,154,39595.3385763889,2008-05-27,08:07:33
39.966286,116.325245,0,155,39595.338599537,2008-05-27,08:07:35
39.966296,116.32503,0,153,39595.3386226852,2008-05-27,08:07:37
39.966279,116.324817,0,157,39595.3386458333,2008-05-27,08:07:39
39.966267,116.324587,0,158,39595.3386689815,2008-05-27,08:07:41
39.966266,116.324331,0,161,39595.3386921296,2008-05-27,08:07:43
39.966266,116.324132,0,161,39595.3387152778,2008-05-27,08:07:45
39.96626,116.323933,0,161,39595.3387384259,2008-05-27,08:07:47
39.966292,116.32377,0,158,39595.3387615741,2008-05-27,08:07:49
39.966277,116.323585,0,166,39595.3387847222,2008-05-27,08:07:51
39.966268,116.323371,0,168,39595.3388078704,2008-05-27,08:07:53
39.966253,116.323151,0,170,39595.3388310185,2008-05-27,08:07:55
39.966261,116.322915,0,171,39595.3388541667,2008-05-27,08:07:57
39.966246,116.322676,0,171,39595.3388773148,2008-05-27,08:07:59
39.966191,116.322397,0,174,39595.338900463,2008-05-27,08:08:01
39.966184,116.3221,0,176,39595.3389236111,2008-05-27,08:08:03
39.966189,116.321815,0,177,39595.3389467593,2008-05-27,08:08:05
39.966116,116.321513,0,191,39595.3389699074,2008-05-27,08:08:07
39.966082,116.321236,0,210,39595.3389930556,2008-05-27,08:08:09
39.966058,116.320926,0,209,39595.3390162037,2008-05-27,08:08:11
39.96601,116.320655,0,228,39595.3390393518,2008-05-27,08:08:13
39.96597,116.320352,0,247,39595.3390625,2008-05-27,08:08:15
39.965982,116.319997,0,248,39595.3390856481,2008-05-27,08:08:17
39.965999,116.319669,0,248,39595.3391087963,2008-05-27,08:08:19
39.965986,116.319376,0,267,39595.3391319444,2008-05-27,08:08:21
39.966,116.319095,0,275,39595.3391550926,2008-05-27,08:08:23
39.966021,116.318842,0,278,39595.3391782407,2008-05-27,08:08:25
39.966016,116.318628,0,281,39595.3392013889,2008-05-27,08:08:27
39.966015,116.318399,0,282,39595.339224537,2008-05-27,08:08:29
39.966044,116.318185,0,278,39595.3392476852,2008-05-27,08:08:31
39.966062,116.317994,0,274,39595.3392708333,2008-05-27,08:08:33
39.966065,116.317858,0,274,39595.3392939815,2008-05-27,08:08:35
39.966065,116.317736,0,275,39595.3393171296,2008-05-27,08:08:37
39.966049,116.31761,0,272,39595.3393402778,2008-05-27,08:08:39
39.966042,116.317544,0,271,39595.3393634259,2008-05-27,08:08:41
39.966023,116.317513,0,262,39595.3393865741,2008-05-27,08:08:43
39.966019,116.317508,0,258,39595.3394097222,2008-05-27,08:08:45
39.966018,116.317508,0,258,39595.3394328704,2008-05-27,08:08:47
39.966017,116.317509,0,258,39595.3394560185,2008-05-27,08:08:49
39.966017,116.317506,0,259,39595.3394791667,2008-05-27,08:08:51
39.966016,116.317506,0,259,39595.3395023148,2008-05-27,08:08:53
39.966014,116.317498,0,259,39595.339525463,2008-05-27,08:08:55
39.966007,116.317451,0,256,39595.3395486111,2008-05-27,08:08:57
39.966002,116.317373,0,253,39595.3395717593,2008-05-27,08:08:59
39.966003,116.317272,0,246,39595.3395949074,2008-05-27,08:09:01
39.965995,116.317153,0,243,39595.3396180556,2008-05-27,08:09:03
39.965982,116.317023,0,243,39595.3396412037,2008-05-27,08:09:05
39.965968,116.316875,0,242,39595.3396643519,2008-05-27,08:09:07
39.965972,116.316727,0,239,39595.3396875,2008-05-27,08:09:09
39.965982,116.316598,0,241,39595.3397106482,2008-05-27,08:09:11
39.965998,116.316523,0,246,39595.3397337963,2008-05-27,08:09:13
39.966009,116.316455,0,249,39595.3397569444,2008-05-27,08:09:15
39.965999,116.316377,0,252,39595.3397800926,2008-05-27,08:09:17
39.965995,116.316294,0,257,39595.3398032407,2008-05-27,08:09:19
39.966039,116.316125,0,241,39595.3398263889,2008-05-27,08:09:21
39.966055,116.315993,0,235,39595.339849537,2008-05-27,08:09:23
39.966087,116.315691,0,221,39595.3412615741,2008-05-27,08:11:25
39.966075,116.31561,0,225,39595.3412847222,2008-05-27,08:11:27
39.966041,116.315494,0,228,39595.3413078704,2008-05-27,08:11:29
39.966007,116.31535,0,230,39595.3413310185,2008-05-27,08:11:31
39.965986,116.315224,0,226,39595.3413541667,2008-05-27,08:11:33
39.965965,116.315057,0,225,39595.3413773148,2008-05-27,08:11:35
39.965948,116.314915,0,224,39595.341400463,2008-05-27,08:11:37
39.965928,116.314794,0,225,39595.3414236111,2008-05-27,08:11:39
39.965903,116.31467,0,226,39595.3414467593,2008-05-27,08:11:41
39.965876,116.314542,0,228,39595.3414699074,2008-05-27,08:11:43
39.965844,116.314413,0,231,39595.3414930556,2008-05-27,08:11:45
39.965803,116.314281,0,231,39595.3415162037,2008-05-27,08:11:47
39.965731,116.314142,0,228,39595.3415393519,2008-05-27,08:11:49
39.965654,116.313977,0,229,39595.3415625,2008-05-27,08:11:51
39.965557,116.313811,0,227,39595.3415856481,2008-05-27,08:11:53
39.965458,116.313634,0,221,39595.3416087963,2008-05-27,08:11:55
39.96537,116.313479,0,216,39595.3416319444,2008-05-27,08:11:57
39.965318,116.313302,0,215,39595.3416550926,2008-05-27,08:11:59
39.96529,116.313194,0,214,39595.3416782407,2008-05-27,08:12:01
39.965271,116.313164,0,212,39595.3417013889,2008-05-27,08:12:03
39.965251,116.313192,0,207,39595.341724537,2008-05-27,08:12:05
39.96525,116.313173,0,208,39595.3417476852,2008-05-27,08:12:07
39.965247,116.313166,0,208,39595.3417708333,2008-05-27,08:12:09
39.965245,116.313159,0,208,39595.3417939815,2008-05-27,08:12:11
39.965244,116.313157,0,208,39595.3418171296,2008-05-27,08:12:13
39.965242,116.313151,0,208,39595.3418402778,2008-05-27,08:12:15
39.965235,116.313136,0,208,39595.3418634259,2008-05-27,08:12:17
39.965215,116.313082,0,207,39595.3418865741,2008-05-27,08:12:19
39.9652,116.313025,0,207,39595.3419097222,2008-05-27,08:12:21
39.965192,116.313029,0,206,39595.3419328704,2008-05-27,08:12:23
39.965188,116.313032,0,206,39595.3419560185,2008-05-27,08:12:25
39.965187,116.313031,0,206,39595.3419791667,2008-05-27,08:12:27
39.965187,116.313031,0,206,39595.3420023148,2008-05-27,08:12:29
39.965187,116.313032,0,206,39595.342025463,2008-05-27,08:12:31
39.965188,116.313035,0,206,39595.3420486111,2008-05-27,08:12:33
39.965187,116.313034,0,206,39595.3420717593,2008-05-27,08:12:35
39.965162,116.312999,0,206,39595.3420949074,2008-05-27,08:12:37
39.965127,116.312936,0,203,39595.3421180556,2008-05-27,08:12:39
39.965094,116.312852,0,196,39595.3421412037,2008-05-27,08:12:41
39.965052,116.31278,0,193,39595.3421643519,2008-05-27,08:12:43
39.965,116.312682,0,189,39595.3421875,2008-05-27,08:12:45
39.964947,116.312562,0,186,39595.3422106481,2008-05-27,08:12:47
39.964921,116.312383,0,182,39595.3422337963,2008-05-27,08:12:49
39.964873,116.312227,0,181,39595.3422569444,2008-05-27,08:12:51
39.964821,116.312077,0,181,39595.3422800926,2008-05-27,08:12:53
39.964753,116.311923,0,178,39595.3423032407,2008-05-27,08:12:55
39.964684,116.311756,0,172,39595.3423263889,2008-05-27,08:12:57
39.964611,116.311569,0,166,39595.342349537,2008-05-27,08:12:59
39.964529,116.311401,0,164,39595.3423726852,2008-05-27,08:13:01
39.964474,116.311201,0,162,39595.3423958333,2008-05-27,08:13:03
39.964413,116.311013,0,166,39595.3424189815,2008-05-27,08:13:05
39.964351,116.310826,0,162,39595.3424421296,2008-05-27,08:13:07
39.964298,116.310646,0,157,39595.3424652778,2008-05-27,08:13:09
39.964239,116.310455,0,156,39595.3424884259,2008-05-27,08:13:11
39.964181,116.31028,0,154,39595.3425115741,2008-05-27,08:13:13
39.964124,116.310146,0,155,39595.3425347222,2008-05-27,08:13:15
39.964085,116.310022,0,155,39595.3425578704,2008-05-27,08:13:17
39.964024,116.309927,0,163,39595.3425810185,2008-05-27,08:13:19
39.963988,116.309756,0,166,39595.3426041667,2008-05-27,08:13:21
39.963933,116.30958,0,169,39595.3426273148,2008-05-27,08:13:23
39.963858,116.309393,0,173,39595.342650463,2008-05-27,08:13:25
39.96378,116.309221,0,176,39595.3426736111,2008-05-27,08:13:27
39.963713,116.309013,0,175,39595.3426967593,2008-05-27,08:13:29
39.963653,116.308808,0,177,39595.3427199074,2008-05-27,08:13:31
39.96361,116.308653,0,179,39595.3427430556,2008-05-27,08:13:33
39.963579,116.30853,0,180,39595.3427662037,2008-05-27,08:13:35
39.963546,116.308424,0,181,39595.3427893519,2008-05-27,08:13:37
39.963514,116.308341,0,182,39595.3428125,2008-05-27,08:13:39
39.963484,116.308252,0,184,39595.3428356481,2008-05-27,08:13:41
39.963454,116.308176,0,186,39595.3428587963,2008-05-27,08:13:43
39.963428,116.308128,0,192,39595.3428819444,2008-05-27,08:13:45
39.963419,116.308098,0,196,39595.3429050926,2008-05-27,08:13:47
39.963416,116.308075,0,199,39595.3429282407,2008-05-27,08:13:49
39.963409,116.308043,0,200,39595.3429513889,2008-05-27,08:13:51
39.963401,116.308001,0,202,39595.342974537,2008-05-27,08:13:53
39.963385,116.307956,0,203,39595.3429976852,2008-05-27,08:13:55
39.96339,116.307905,0,205,39595.3430208333,2008-05-27,08:13:57
39.963376,116.307871,0,206,39595.3430439815,2008-05-27,08:13:59
39.963359,116.307886,0,198,39595.3430671296,2008-05-27,08:14:01
39.963359,116.307886,0,198,39595.3430902778,2008-05-27,08:14:03
39.963357,116.30788,0,198,39595.3431134259,2008-05-27,08:14:05
39.963355,116.307875,0,199,39595.3431365741,2008-05-27,08:14:07
39.963353,116.307869,0,199,39595.3431597222,2008-05-27,08:14:09
39.963352,116.307865,0,199,39595.3431828704,2008-05-27,08:14:11
39.963347,116.307854,0,199,39595.3432060185,2008-05-27,08:14:13
39.963317,116.307794,0,195,39595.3432291667,2008-05-27,08:14:15
39.963279,116.307703,0,194,39595.3432523148,2008-05-27,08:14:17
39.963245,116.307572,0,187,39595.343275463,2008-05-27,08:14:19
39.963199,116.30742,0,181,39595.3432986111,2008-05-27,08:14:21
39.963139,116.307256,0,175,39595.3433217593,2008-05-27,08:14:23
39.963074,116.307065,0,172,39595.3433449074,2008-05-27,08:14:25
39.963003,116.306874,0,173,39595.3433680556,2008-05-27,08:14:27
39.962924,116.306682,0,178,39595.3433912037,2008-05-27,08:14:29
39.962845,116.306482,0,181,39595.3434143519,2008-05-27,08:14:31
39.962769,116.306279,0,181,39595.3434375,2008-05-27,08:14:33
39.962688,116.306067,0,183,39595.3434606481,2008-05-27,08:14:35
39.962616,116.305867,0,182,39595.3434837963,2008-05-27,08:14:37
39.962547,116.305668,0,181,39595.3435069444,2008-05-27,08:14:39
39.962481,116.305496,0,180,39595.3435300926,2008-05-27,08:14:41
39.962411,116.305343,0,181,39595.3435532407,2008-05-27,08:14:43
39.962354,116.305188,0,177,39595.3435763889,2008-05-27,08:14:45
39.962305,116.305043,0,177,39595.343599537,2008-05-27,08:14:47
39.962285,116.304892,0,173,39595.3436226852,2008-05-27,08:14:49
39.962262,116.304771,0,170,39595.3436458333,2008-05-27,08:14:51
39.962254,116.304676,0,168,39595.3436689815,2008-05-27,08:14:53
39.962243,116.304609,0,166,39595.3436921296,2008-05-27,08:14:55
39.962227,116.304558,0,167,39595.3437152778,2008-05-27,08:14:57
39.962216,116.304538,0,168,39595.3437384259,2008-05-27,08:14:59
39.96222,116.304531,0,168,39595.3437615741,2008-05-27,08:15:01
39.962225,116.304526,0,168,39595.3437847222,2008-05-27,08:15:03
39.962224,116.304524,0,168,39595.3438078704,2008-05-27,08:15:05
39.962222,116.304516,0,168,39595.3438310185,2008-05-27,08:15:07
39.962219,116.304509,0,168,39595.3438541667,2008-05-27,08:15:09
39.962217,116.304493,0,168,39595.3438773148,2008-05-27,08:15:11
39.962234,116.304443,0,173,39595.343900463,2008-05-27,08:15:13
39.96224,116.304379,0,178,39595.3439236111,2008-05-27,08:15:15
39.962203,116.304283,0,178,39595.3439467593,2008-05-27,08:15:17
39.962149,116.304161,0,178,39595.3439699074,2008-05-27,08:15:19
39.962093,116.304043,0,180,39595.3439930556,2008-05-27,08:15:21
39.962036,116.303916,0,179,39595.3440162037,2008-05-27,08:15:23
39.961991,116.303777,0,179,39595.3440393518,2008-05-27,08:15:25
39.961962,116.303631,0,182,39595.3440625,2008-05-27,08:15:27
39.961933,116.303475,0,182,39595.3440856481,2008-05-27,08:15:29
39.961892,116.303337,0,181,39595.3441087963,2008-05-27,08:15:31
39.961809,116.303221,0,180,39595.3441319444,2008-05-27,08:15:33
39.96175,116.303015,0,174,39595.3441550926,2008-05-27,08:15:35
39.96167,116.302846,0,170,39595.3441782407,2008-05-27,08:15:37
39.961613,116.302728,0,169,39595.3442013889,2008-05-27,08:15:39
39.961567,116.302672,0,167,39595.344224537,2008-05-27,08:15:41
39.9614,116.302397,0,162,39595.3461921296,2008-05-27,08:18:31
39.961323,116.302294,0,163,39595.3462152778,2008-05-27,08:18:33
39.961241,116.302182,0,163,39595.3462384259,2008-05-27,08:18:35
39.961154,116.302063,0,161,39595.3462615741,2008-05-27,08:18:37
39.961069,116.301932,0,158,39595.3462847222,2008-05-27,08:18:39
39.96097,116.30178,0,155,39595.3463078704,2008-05-27,08:18:41
39.96087,116.301601,0,155,39595.3463310185,2008-05-27,08:18:43
39.960787,116.301391,0,157,39595.3463541667,2008-05-27,08:18:45
39.960705,116.301171,0,163,39595.3463773148,2008-05-27,08:18:47
39.960606,116.300959,0,166,39595.346400463,2008-05-27,08:18:49
39.960515,116.300738,0,161,39595.3464236111,2008-05-27,08:18:51
39.960427,116.300542,0,152,39595.3464467593,2008-05-27,08:18:53
39.960325,116.300328,0,153,39595.3464699074,2008-05-27,08:18:55
39.960223,116.300108,0,151,39595.3464930556,2008-05-27,08:18:57
39.960112,116.299887,0,152,39595.3465162037,2008-05-27,08:18:59
39.960014,116.299671,0,155,39595.3465393518,2008-05-27,08:19:01
39.959924,116.299462,0,159,39595.3465625,2008-05-27,08:19:03
39.959836,116.299277,0,161,39595.3465856481,2008-05-27,08:19:05
39.959763,116.299131,0,163,39595.3466087963,2008-05-27,08:19:07
39.959709,116.299021,0,163,39595.3466319444,2008-05-27,08:19:09
39.959661,116.298931,0,160,39595.3466550926,2008-05-27,08:19:11
39.959622,116.298849,0,161,39595.3466782407,2008-05-27,08:19:13
39.959584,116.298784,0,167,39595.3467013889,2008-05-27,08:19:15
39.959564,116.298733,0,172,39595.346724537,2008-05-27,08:19:17
39.959532,116.298747,0,183,39595.3467476852,2008-05-27,08:19:19
39.95953,116.298736,0,186,39595.3467708333,2008-05-27,08:19:21
39.95953,116.298737,0,186,39595.3467939815,2008-05-27,08:19:23
39.959529,116.298735,0,186,39595.3468171296,2008-05-27,08:19:25
39.95952,116.298722,0,187,39595.3468402778,2008-05-27,08:19:27
39.959489,116.298689,0,192,39595.3468634259,2008-05-27,08:19:29
39.959455,116.298646,0,193,39595.3468865741,2008-05-27,08:19:31
39.959448,116.29861,0,193,39595.3469097222,2008-05-27,08:19:33
39.959467,116.298609,0,196,39595.3469328704,2008-05-27,08:19:35
39.959491,116.298591,0,198,39595.3469560185,2008-05-27,08:19:37
39.959495,116.29859,0,198,39595.3469791667,2008-05-27,08:19:39
39.959494,116.298586,0,198,39595.3470023148,2008-05-27,08:19:41
39.959479,116.298545,0,200,39595.347025463,2008-05-27,08:19:43
39.959466,116.298474,0,200,39595.3470486111,2008-05-27,08:19:45
39.959432,116.298389,0,199,39595.3470717593,2008-05-27,08:19:47
39.959381,116.298279,0,197,39595.3470949074,2008-05-27,08:19:49
39.959323,116.298194,0,198,39595.3471180556,2008-05-27,08:19:51
39.959283,116.298144,0,196,39595.3471412037,2008-05-27,08:19:53
39.959267,116.298101,0,194,39595.3471643519,2008-05-27,08:19:55
39.959271,116.298081,0,194,39595.3471875,2008-05-27,08:19:57
39.959262,116.298053,0,192,39595.3472106481,2008-05-27,08:19:59
39.959251,116.297993,0,191,39595.3472337963,2008-05-27,08:20:01
39.959203,116.29791,0,186,39595.3472569444,2008-05-27,08:20:03
39.959148,116.297811,0,183,39595.3472800926,2008-05-27,08:20:05
39.959117,116.297687,0,182,39595.3473032407,2008-05-27,08:20:07
39.959076,116.297538,0,181,39595.3473263889,2008-05-27,08:20:09
39.959029,116.297394,0,180,39595.347349537,2008-05-27,08:20:11
39.958958,116.297221,0,179,39595.3473726852,2008-05-27,08:20:13
39.958883,116.297045,0,178,39595.3473958333,2008-05-27,08:20:15
39.95881,116.296859,0,178,39595.3474189815,2008-05-27,08:20:17
39.958743,116.296643,0,176,39595.3474421296,2008-05-27,08:20:19
39.958677,116.296425,0,176,39595.3474652778,2008-05-27,08:20:21
39.958612,116.296203,0,174,39595.3474884259,2008-05-27,08:20:23
39.958553,116.295982,0,172,39595.3475115741,2008-05-27,08:20:25
39.958497,116.295751,0,172,39595.3475347222,2008-05-27,08:20:27
39.958444,116.295504,0,173,39595.3475578704,2008-05-27,08:20:29
39.958402,116.295293,0,172,39595.3475810185,2008-05-27,08:20:31
39.958364,116.295112,0,172,39595.3476041667,2008-05-27,08:20:33
39.958337,116.294994,0,174,39595.3476273148,2008-05-27,08:20:35
39.958319,116.29494,0,176,39595.347650463,2008-05-27,08:20:37
39.958311,116.294922,0,177,39595.3476736111,2008-05-27,08:20:39
39.958301,116.294922,0,177,39595.3476967593,2008-05-27,08:20:41
39.9583,116.294918,0,177,39595.3477199074,2008-05-27,08:20:43
39.958299,116.294915,0,177,39595.3477430556,2008-05-27,08:20:45
39.958299,116.294912,0,176,39595.3477662037,2008-05-27,08:20:47
39.958298,116.29491,0,176,39595.3477893519,2008-05-27,08:20:49
39.958297,116.294907,0,177,39595.3478125,2008-05-27,08:20:51
39.958296,116.294905,0,177,39595.3478356482,2008-05-27,08:20:53
39.958296,116.294906,0,177,39595.3478587963,2008-05-27,08:20:55
39.958296,116.294907,0,177,39595.3478819444,2008-05-27,08:20:57
39.958296,116.294906,0,177,39595.3479050926,2008-05-27,08:20:59
39.958295,116.294904,0,177,39595.3479282407,2008-05-27,08:21:01
39.958294,116.294901,0,177,39595.3479513889,2008-05-27,08:21:03
39.95829,116.294889,0,177,39595.347974537,2008-05-27,08:21:05
39.958275,116.294832,0,180,39595.3479976852,2008-05-27,08:21:07
39.958259,116.294737,0,180,39595.3480208333,2008-05-27,08:21:09
39.958236,116.294613,0,180,39595.3480439815,2008-05-27,08:21:11
39.958207,116.294457,0,181,39595.3480671296,2008-05-27,08:21:13
39.958176,116.294285,0,180,39595.3480902778,2008-05-27,08:21:15
39.958141,116.294102,0,182,39595.3481134259,2008-05-27,08:21:17
39.958102,116.29391,0,184,39595.3481365741,2008-05-27,08:21:19
39.958073,116.29372,0,184,39595.3481597222,2008-05-27,08:21:21
39.958052,116.293558,0,182,39595.3481828704,2008-05-27,08:21:23
39.958057,116.293419,0,177,39595.3482060185,2008-05-27,08:21:25
39.958036,116.293309,0,176,39595.3482291667,2008-05-27,08:21:27
39.958033,116.293231,0,174,39595.3482523148,2008-05-27,08:21:29
39.958024,116.293143,0,174,39595.348275463,2008-05-27,08:21:31
39.958021,116.293113,0,174,39595.3482986111,2008-05-27,08:21:33
39.958018,116.293112,0,177,39595.3483217593,2008-05-27,08:21:35
39.95802,116.293117,0,178,39595.3483449074,2008-05-27,08:21:37
39.95802,116.293117,0,177,39595.3483680556,2008-05-27,08:21:39
39.958019,116.293113,0,177,39595.3483912037,2008-05-27,08:21:41
39.958015,116.29307,0,178,39595.3484143519,2008-05-27,08:21:43
39.958009,116.293012,0,177,39595.3484375,2008-05-27,08:21:45
39.957988,116.292929,0,177,39595.3484606481,2008-05-27,08:21:47
39.957965,116.292824,0,178,39595.3484837963,2008-05-27,08:21:49
39.957936,116.292701,0,177,39595.3485069444,2008-05-27,08:21:51
39.957902,116.292548,0,177,39595.3485300926,2008-05-27,08:21:53
39.957862,116.292374,0,178,39595.3485532407,2008-05-27,08:21:55
39.957806,116.29219,0,179,39595.3485763889,2008-05-27,08:21:57
39.957744,116.292007,0,176,39595.348599537,2008-05-27,08:21:59
39.957694,116.291807,0,175,39595.3486226852,2008-05-27,08:22:01
39.95765,116.291592,0,174,39595.3486458333,2008-05-27,08:22:03
39.95761,116.291381,0,174,39595.3486689815,2008-05-27,08:22:05
39.957567,116.291167,0,173,39595.3486921296,2008-05-27,08:22:07
39.957508,116.290971,0,175,39595.3487152778,2008-05-27,08:22:09
39.957461,116.290765,0,176,39595.3487384259,2008-05-27,08:22:11
39.957423,116.290555,0,176,39595.3487615741,2008-05-27,08:22:13
39.957401,116.29034,0,175,39595.3487847222,2008-05-27,08:22:15
39.957375,116.290126,0,173,39595.3488078704,2008-05-27,08:22:17
39.957344,116.289914,0,173,39595.3488310185,2008-05-27,08:22:19
39.95732,116.289686,0,174,39595.3488541667,2008-05-27,08:22:21
39.957293,116.289488,0,173,39595.3488773148,2008-05-27,08:22:23
39.957264,116.289294,0,172,39595.348900463,2008-05-27,08:22:25
39.957233,116.289101,0,170,39595.3489236111,2008-05-27,08:22:27
39.957198,116.288903,0,168,39595.3489467593,2008-05-27,08:22:29
39.957167,116.288681,0,166,39595.3489699074,2008-05-27,08:22:31
39.957122,116.288456,0,165,39595.3489930556,2008-05-27,08:22:33
39.957089,116.288178,0,163,39595.3490162037,2008-05-27,08:22:35
39.957044,116.287903,0,162,39595.3490393519,2008-05-27,08:22:37
39.956998,116.287638,0,159,39595.3490625,2008-05-27,08:22:39
39.95695,116.287371,0,158,39595.3490856481,2008-05-27,08:22:41
39.956903,116.287112,0,156,39595.3491087963,2008-05-27,08:22:43
39.956858,116.286853,0,154,39595.3491319444,2008-05-27,08:22:45
39.956809,116.286595,0,152,39595.3491550926,2008-05-27,08:22:47
39.956761,116.286335,0,151,39595.3491782407,2008-05-27,08:22:49
39.956712,116.286066,0,148,39595.3492013889,2008-05-27,08:22:51
39.956664,116.285793,0,145,39595.349224537,2008-05-27,08:22:53
39.956613,116.285546,0,144,39595.3492476852,2008-05-27,08:22:55
39.956581,116.285278,0,142,39595.3492708333,2008-05-27,08:22:57
39.956561,116.28501,0,142,39595.3492939815,2008-05-27,08:22:59
39.956557,116.284776,0,141,39595.3493171296,2008-05-27,08:23:01
39.956552,116.284559,0,140,39595.3493402778,2008-05-27,08:23:03
39.956538,116.284376,0,139,39595.3493634259,2008-05-27,08:23:05
39.956527,116.284223,0,140,39595.3493865741,2008-05-27,08:23:07
39.956524,116.28411,0,141,39595.3494097222,2008-05-27,08:23:09
39.956462,116.283975,0,141,39595.3494328704,2008-05-27,08:23:11
39.956464,116.283829,0,141,39595.3494560185,2008-05-27,08:23:13
39.956493,116.283732,0,141,39595.3494791667,2008-05-27,08:23:15
39.956488,116.283617,0,139,39595.3495023148,2008-05-27,08:23:17
39.956443,116.283529,0,139,39595.349525463,2008-05-27,08:23:19
39.956438,116.283475,0,139,39595.3495486111,2008-05-27,08:23:21
39.956425,116.283484,0,138,39595.3495717593,2008-05-27,08:23:23
39.956408,116.283468,0,138,39595.3495949074,2008-05-27,08:23:25
39.956407,116.28346,0,138,39595.3496180556,2008-05-27,08:23:27
39.956406,116.283455,0,137,39595.3496412037,2008-05-27,08:23:29
39.956406,116.283454,0,137,39595.3496643519,2008-05-27,08:23:31
39.956405,116.283452,0,136,39595.3496875,2008-05-27,08:23:33
39.956404,116.283442,0,136,39595.3497106481,2008-05-27,08:23:35
39.956406,116.283424,0,136,39595.3497337963,2008-05-27,08:23:37
39.956361,116.28339,0,136,39595.3497569444,2008-05-27,08:23:39
39.956321,116.283317,0,136,39595.3497800926,2008-05-27,08:23:41
39.956298,116.283262,0,137,39595.3498032407,2008-05-27,08:23:43
39.956303,116.283211,0,137,39595.3498263889,2008-05-27,08:23:45
39.956308,116.283185,0,137,39595.349849537,2008-05-27,08:23:47
39.956255,116.283104,0,137,39595.3498726852,2008-05-27,08:23:49
39.9562,116.282988,0,139,39595.3498958333,2008-05-27,08:23:51
39.956194,116.282838,0,139,39595.3499189815,2008-05-27,08:23:53
39.956188,116.282683,0,139,39595.3499421296,2008-05-27,08:23:55
39.956178,116.282521,0,140,39595.3499652778,2008-05-27,08:23:57
39.956166,116.282359,0,143,39595.3499884259,2008-05-27,08:23:59
39.956153,116.282158,0,144,39595.3500115741,2008-05-27,08:24:01
39.956151,116.281942,0,144,39595.3500347222,2008-05-27,08:24:03
39.956137,116.281727,0,144,39595.3500578704,2008-05-27,08:24:05
39.9561,116.281523,0,148,39595.3500810185,2008-05-27,08:24:07
39.956081,116.281288,0,150,39595.3501041667,2008-05-27,08:24:09
39.956035,116.28109,0,153,39595.3501273148,2008-05-27,08:24:11
39.955987,116.280922,0,158,39595.350150463,2008-05-27,08:24:13
39.955939,116.280749,0,163,39595.3501736111,2008-05-27,08:24:15
39.955938,116.280572,0,166,39595.3501967593,2008-05-27,08:24:17
39.955917,116.280392,0,171,39595.3502199074,2008-05-27,08:24:19
39.955917,116.280167,0,175,39595.3502430556,2008-05-27,08:24:21
39.95592,116.279919,0,179,39595.3502662037,2008-05-27,08:24:23
39.955927,116.279653,0,182,39595.3502893519,2008-05-27,08:24:25
39.955945,116.279372,0,184,39595.3503125,2008-05-27,08:24:27
39.955897,116.279075,0,186,39595.3503356481,2008-05-27,08:24:29
39.955858,116.278784,0,189,39595.3503587963,2008-05-27,08:24:31
39.955844,116.278534,0,196,39595.3503819444,2008-05-27,08:24:33
39.95583,116.278281,0,203,39595.3504050926,2008-05-27,08:24:35
39.955829,116.278013,0,211,39595.3504282407,2008-05-27,08:24:37
39.955783,116.277775,0,222,39595.3504513889,2008-05-27,08:24:39
39.955762,116.277503,0,228,39595.350474537,2008-05-27,08:24:41
39.955755,116.277252,0,237,39595.3504976852,2008-05-27,08:24:43
39.955757,116.277004,0,242,39595.3505208333,2008-05-27,08:24:45
39.955762,116.276794,0,248,39595.3505439815,2008-05-27,08:24:47
39.955773,116.276679,0,250,39595.3505671296,2008-05-27,08:24:49
39.95578,116.276619,0,251,39595.3505902778,2008-05-27,08:24:51
39.955779,116.276622,0,255,39595.3506134259,2008-05-27,08:24:53
39.95581,116.276594,0,252,39595.3506365741,2008-05-27,08:24:55
39.95581,116.276591,0,253,39595.3506597222,2008-05-27,08:24:57
39.955809,116.276588,0,254,39595.3506828704,2008-05-27,08:24:59
39.955809,116.276586,0,254,39595.3507060185,2008-05-27,08:25:01
39.955809,116.276585,0,255,39595.3507291667,2008-05-27,08:25:03
39.955808,116.276579,0,255,39595.3507523148,2008-05-27,08:25:05
39.955783,116.276469,0,260,39595.350775463,2008-05-27,08:25:07
39.955718,116.276439,0,262,39595.3507986111,2008-05-27,08:25:09
39.955721,116.276349,0,267,39595.3508217593,2008-05-27,08:25:11
39.955696,116.276269,0,270,39595.3508449074,2008-05-27,08:25:13
39.955659,116.276128,0,273,39595.3508680556,2008-05-27,08:25:15
39.955579,116.275953,0,277,39595.3508912037,2008-05-27,08:25:17
39.955555,116.275805,0,280,39595.3509143519,2008-05-27,08:25:19
39.95555,116.275644,0,283,39595.3509375,2008-05-27,08:25:21
39.955516,116.275509,0,291,39595.3509606481,2008-05-27,08:25:23
39.955523,116.275408,0,295,39595.3509837963,2008-05-27,08:25:25
39.955492,116.275353,0,303,39595.3510069444,2008-05-27,08:25:27
39.955473,116.275329,0,304,39595.3510300926,2008-05-27,08:25:29
39.955451,116.275322,0,304,39595.3510532407,2008-05-27,08:25:31
39.955451,116.275322,0,304,39595.3510763889,2008-05-27,08:25:33
39.955451,116.275321,0,305,39595.351099537,2008-05-27,08:25:35
39.955451,116.275318,0,305,39595.3511226852,2008-05-27,08:25:37
39.955451,116.275317,0,305,39595.3511458333,2008-05-27,08:25:39
39.955451,116.275317,0,305,39595.3511689815,2008-05-27,08:25:41
39.955451,116.275317,0,305,39595.3511921296,2008-05-27,08:25:43
39.955451,116.275315,0,305,39595.3512152778,2008-05-27,08:25:45
39.955451,116.275313,0,305,39595.3512384259,2008-05-27,08:25:47
39.955451,116.275309,0,305,39595.3512615741,2008-05-27,08:25:49
39.955449,116.275297,0,305,39595.3512847222,2008-05-27,08:25:51
39.955453,116.275228,0,306,39595.3513078704,2008-05-27,08:25:53
39.955455,116.275138,0,307,39595.3513310185,2008-05-27,08:25:55
39.955451,116.275023,0,310,39595.3513541667,2008-05-27,08:25:57
39.955461,116.274871,0,310,39595.3513773148,2008-05-27,08:25:59
39.955466,116.274712,0,311,39595.351400463,2008-05-27,08:26:01
39.955469,116.274541,0,314,39595.3514236111,2008-05-27,08:26:03
39.95548,116.274356,0,315,39595.3514467593,2008-05-27,08:26:05
39.955472,116.274163,0,315,39595.3514699074,2008-05-27,08:26:07
39.955462,116.273952,0,316,39595.3514930556,2008-05-27,08:26:09
39.955446,116.273741,0,316,39595.3515162037,2008-05-27,08:26:11
39.95543,116.273516,0,315,39595.3515393519,2008-05-27,08:26:13
39.955416,116.273285,0,314,39595.3515625,2008-05-27,08:26:15
39.955404,116.273039,0,313,39595.3515856481,2008-05-27,08:26:17
39.955389,116.272769,0,313,39595.3516087963,2008-05-27,08:26:19
39.955384,116.272496,0,315,39595.3516319444,2008-05-27,08:26:21
39.955379,116.272226,0,315,39595.3516550926,2008-05-27,08:26:23
39.955365,116.271964,0,319,39595.3516782407,2008-05-27,08:26:25
39.955356,116.271742,0,320,39595.3517013889,2008-05-27,08:26:27
39.955342,116.271579,0,320,39595.351724537,2008-05-27,08:26:29
39.955351,116.271479,0,320,39595.3517476852,2008-05-27,08:26:31
39.955363,116.271437,0,320,39595.3517708333,2008-05-27,08:26:33
39.955393,116.271436,0,319,39595.3517939815,2008-05-27,08:26:35
39.955405,116.271441,0,320,39595.3518171296,2008-05-27,08:26:37
39.955405,116.27144,0,320,39595.3518402778,2008-05-27,08:26:39
39.955404,116.271424,0,319,39595.3518634259,2008-05-27,08:26:41
39.955394,116.271357,0,319,39595.3518865741,2008-05-27,08:26:43
39.955379,116.271249,0,320,39595.3519097222,2008-05-27,08:26:45
39.955362,116.271143,0,321,39595.3519328704,2008-05-27,08:26:47
39.955384,116.270989,0,309,39595.3519560185,2008-05-27,08:26:49
39.955356,116.270874,0,312,39595.3519791667,2008-05-27,08:26:51
39.955346,116.270765,0,312,39595.3520023148,2008-05-27,08:26:53
39.955339,116.270662,0,310,39595.352025463,2008-05-27,08:26:55
39.955332,116.270577,0,309,39595.3520486111,2008-05-27,08:26:57
39.955333,116.270492,0,307,39595.3520717593,2008-05-27,08:26:59
39.955331,116.270427,0,307,39595.3520949074,2008-05-27,08:27:01
39.955332,116.270371,0,306,39595.3521180556,2008-05-27,08:27:03
39.955371,116.270285,0,295,39595.3521412037,2008-05-27,08:27:05
39.955377,116.270241,0,292,39595.3521643518,2008-05-27,08:27:07
39.955416,116.270175,0,296,39595.3521875,2008-05-27,08:27:09
39.955479,116.270102,0,301,39595.3522106481,2008-05-27,08:27:11
39.955578,116.270027,0,306,39595.3522337963,2008-05-27,08:27:13
39.955711,116.270003,0,301,39595.3522569444,2008-05-27,08:27:15
39.955892,116.26998,0,282,39595.3522800926,2008-05-27,08:27:17
39.956064,116.269949,0,272,39595.3523032407,2008-05-27,08:27:19
39.956251,116.269919,0,267,39595.3523263889,2008-05-27,08:27:21
39.956446,116.26989,0,266,39595.352349537,2008-05-27,08:27:23
39.95667,116.269867,0,252,39595.3523726852,2008-05-27,08:27:25
39.956925,116.26981,0,223,39595.3523958333,2008-05-27,08:27:27
39.957169,116.26975,0,195,39595.3524189815,2008-05-27,08:27:29
39.957384,116.269709,0,180,39595.3524421296,2008-05-27,08:27:31
39.957578,116.269678,0,174,39595.3524652778,2008-05-27,08:27:33
39.95777,116.269647,0,169,39595.3524884259,2008-05-27,08:27:35
39.957967,116.269619,0,166,39595.3525115741,2008-05-27,08:27:37
39.958163,116.269597,0,164,39595.3525347222,2008-05-27,08:27:39
39.958357,116.269588,0,162,39595.3525578704,2008-05-27,08:27:41
39.958566,116.269572,0,157,39595.3525810185,2008-05-27,08:27:43
39.958791,116.269554,0,152,39595.3526041667,2008-05-27,08:27:45
39.959017,116.269523,0,145,39595.3526273148,2008-05-27,08:27:47
39.959251,116.269494,0,140,39595.352650463,2008-05-27,08:27:49
39.959504,116.269464,0,141,39595.3526736111,2008-05-27,08:27:51
39.959768,116.269431,0,142,39595.3526967593,2008-05-27,08:27:53
39.960027,116.269395,0,140,39595.3527199074,2008-05-27,08:27:55
39.960291,116.26937,0,141,39595.3527430556,2008-05-27,08:27:57
39.960561,116.269348,0,139,39595.3527662037,2008-05-27,08:27:59
39.960841,116.269316,0,139,39595.3527893518,2008-05-27,08:28:01
39.961127,116.269284,0,141,39595.3528125,2008-05-27,08:28:03
39.961393,116.269264,0,141,39595.3528356481,2008-05-27,08:28:05
39.961672,116.269234,0,144,39595.3528587963,2008-05-27,08:28:07
39.96194,116.269198,0,146,39595.3528819444,2008-05-27,08:28:09
39.962212,116.269166,0,146,39595.3529050926,2008-05-27,08:28:11
39.96249,116.269132,0,144,39595.3529282407,2008-05-27,08:28:13
39.962762,116.269093,0,144,39595.3529513889,2008-05-27,08:28:15
39.963022,116.269055,0,144,39595.352974537,2008-05-27,08:28:17
39.963247,116.269027,0,142,39595.3529976852,2008-05-27,08:28:19
39.963416,116.269011,0,141,39595.3530208333,2008-05-27,08:28:21
39.963555,116.268954,0,139,39595.3530439815,2008-05-27,08:28:23
39.96363,116.268866,0,137,39595.3530671296,2008-05-27,08:28:25
39.963657,116.268742,0,138,39595.3530902778,2008-05-27,08:28:27
39.963674,116.268649,0,139,39595.3531134259,2008-05-27,08:28:29
39.963623,116.268636,0,144,39595.3531365741,2008-05-27,08:28:31
39.963504,116.268596,0,135,39595.3531597222,2008-05-27,08:28:33
39.963384,116.268552,0,132,39595.3531828704,2008-05-27,08:28:35
39.96325,116.268517,0,132,39595.3532060185,2008-05-27,08:28:37
39.9631,116.268506,0,132,39595.3532291667,2008-05-27,08:28:39
39.96293,116.268509,0,132,39595.3532523148,2008-05-27,08:28:41
39.962747,116.268527,0,132,39595.353275463,2008-05-27,08:28:43
39.962557,116.268548,0,131,39595.3532986111,2008-05-27,08:28:45
39.962364,116.268568,0,129,39595.3533217593,2008-05-27,08:28:47
39.962161,116.268585,0,129,39595.3533449074,2008-05-27,08:28:49
39.961948,116.268613,0,129,39595.3533680556,2008-05-27,08:28:51
39.961741,116.26865,0,129,39595.3533912037,2008-05-27,08:28:53
39.961515,116.268705,0,131,39595.3534143518,2008-05-27,08:28:55
39.961288,116.268746,0,132,39595.3534375,2008-05-27,08:28:57
39.961063,116.268777,0,130,39595.3534606481,2008-05-27,08:28:59
39.960835,116.268806,0,132,39595.3534837963,2008-05-27,08:29:01
39.960594,116.268832,0,136,39595.3535069444,2008-05-27,08:29:03
39.960355,116.268849,0,137,39595.3535300926,2008-05-27,08:29:05
39.960112,116.26887,0,140,39595.3535532407,2008-05-27,08:29:07
39.959872,116.268891,0,139,39595.3535763889,2008-05-27,08:29:09
39.959628,116.268909,0,144,39595.353599537,2008-05-27,08:29:11
39.959394,116.268933,0,148,39595.3536226852,2008-05-27,08:29:13
39.95917,116.268962,0,151,39595.3536458333,2008-05-27,08:29:15
39.958957,116.268992,0,152,39595.3536689815,2008-05-27,08:29:17
39.95875,116.269019,0,155,39595.3536921296,2008-05-27,08:29:19
39.958567,116.269021,0,154,39595.3537152778,2008-05-27,08:29:21
39.958405,116.269028,0,157,39595.3537384259,2008-05-27,08:29:23
39.95829,116.269039,0,157,39595.3537615741,2008-05-27,08:29:25
39.958199,116.269053,0,157,39595.3537847222,2008-05-27,08:29:27
39.958122,116.269064,0,155,39595.3538078704,2008-05-27,08:29:29
39.958064,116.269075,0,156,39595.3538310185,2008-05-27,08:29:31
39.958027,116.269078,0,156,39595.3538541667,2008-05-27,08:29:33
39.958006,116.269076,0,157,39595.3538773148,2008-05-27,08:29:35
39.95798,116.269072,0,159,39595.353900463,2008-05-27,08:29:37
39.957957,116.269072,0,158,39595.3539236111,2008-05-27,08:29:39
39.957931,116.269066,0,158,39595.3539467593,2008-05-27,08:29:41
39.957918,116.269064,0,161,39595.3539699074,2008-05-27,08:29:43
39.957908,116.269059,0,164,39595.3539930556,2008-05-27,08:29:45
39.957905,116.269059,0,164,39595.3540162037,2008-05-27,08:29:47
39.9579,116.26906,0,165,39595.3540393518,2008-05-27,08:29:49
39.957898,116.26906,0,165,39595.3540625,2008-05-27,08:29:51
39.957893,116.269061,0,165,39595.3540856481,2008-05-27,08:29:53
39.957869,116.269069,0,164,39595.3541087963,2008-05-27,08:29:55
39.957802,116.269084,0,163,39595.3541319444,2008-05-27,08:29:57
39.957707,116.269123,0,162,39595.3541550926,2008-05-27,08:29:59
39.95759,116.26916,0,161,39595.3541782407,2008-05-27,08:30:01
39.95745,116.269183,0,161,39595.3542013889,2008-05-27,08:30:03
39.9573,116.269198,0,159,39595.354224537,2008-05-27,08:30:05
39.957132,116.269214,0,158,39595.3542476852,2008-05-27,08:30:07
39.956949,116.269216,0,159,39595.3542708333,2008-05-27,08:30:09
39.956753,116.269241,0,159,39595.3542939815,2008-05-27,08:30:11
39.956546,116.269269,0,160,39595.3543171296,2008-05-27,08:30:13
39.956336,116.269279,0,161,39595.3543402778,2008-05-27,08:30:15
39.956123,116.269291,0,160,39595.3543634259,2008-05-27,08:30:17
39.955907,116.269311,0,160,39595.3543865741,2008-05-27,08:30:19
39.955707,116.269323,0,157,39595.3544097222,2008-05-27,08:30:21
39.955515,116.26934,0,158,39595.3544328704,2008-05-27,08:30:23
39.955346,116.269346,0,160,39595.3544560185,2008-05-27,08:30:25
39.955198,116.269347,0,165,39595.3544791667,2008-05-27,08:30:27
39.955066,116.269374,0,159,39595.3545023148,2008-05-27,08:30:29
39.95495,116.269404,0,155,39595.354525463,2008-05-27,08:30:31
39.954872,116.269414,0,151,39595.3545486111,2008-05-27,08:30:33
39.954828,116.269399,0,151,39595.3545717593,2008-05-27,08:30:35
39.954814,116.269379,0,149,39595.3545949074,2008-05-27,08:30:37
39.954818,116.269372,0,149,39595.3546180556,2008-05-27,08:30:39
39.954819,116.269371,0,149,39595.3546412037,2008-05-27,08:30:41
39.954818,116.26937,0,149,39595.3546643518,2008-05-27,08:30:43
39.954819,116.26937,0,149,39595.3546875,2008-05-27,08:30:45
39.954819,116.26937,0,149,39595.3547106481,2008-05-27,08:30:47
39.954817,116.26937,0,149,39595.3547337963,2008-05-27,08:30:49
39.954816,116.26937,0,148,39595.3547569444,2008-05-27,08:30:51
39.954808,116.269369,0,148,39595.3547800926,2008-05-27,08:30:53
39.954784,116.269374,0,149,39595.3548032407,2008-05-27,08:30:55
39.95477,116.269371,0,152,39595.3548263889,2008-05-27,08:30:57
39.954767,116.269357,0,155,39595.354849537,2008-05-27,08:30:59
39.954739,116.269357,0,155,39595.3548726852,2008-05-27,08:31:01
39.954684,116.269354,0,157,39595.3548958333,2008-05-27,08:31:03
39.954616,116.269353,0,158,39595.3549189815,2008-05-27,08:31:05
39.954551,116.269351,0,159,39595.3549421296,2008-05-27,08:31:07
39.954525,116.269348,0,165,39595.3549652778,2008-05-27,08:31:09
39.954521,116.269358,0,166,39595.3549884259,2008-05-27,08:31:11
39.954515,116.269365,0,169,39595.3550115741,2008-05-27,08:31:13
39.954512,116.269365,0,169,39595.3550347222,2008-05-27,08:31:15
39.954495,116.269365,0,169,39595.3550578704,2008-05-27,08:31:17
39.954477,116.269381,0,168,39595.3550810185,2008-05-27,08:31:19
39.954462,116.269385,0,168,39595.3551041667,2008-05-27,08:31:21
39.954425,116.269396,0,169,39595.3551273148,2008-05-27,08:31:23
39.954374,116.269415,0,169,39595.355150463,2008-05-27,08:31:25
39.954299,116.269441,0,169,39595.3551736111,2008-05-27,08:31:27
39.954192,116.26947,0,169,39595.3551967593,2008-05-27,08:31:29
39.954061,116.269495,0,165,39595.3552199074,2008-05-27,08:31:31
39.953906,116.269496,0,169,39595.3552430556,2008-05-27,08:31:33
39.953737,116.269511,0,175,39595.3552662037,2008-05-27,08:31:35
39.953548,116.269538,0,175,39595.3552893519,2008-05-27,08:31:37
39.953359,116.269541,0,173,39595.3553125,2008-05-27,08:31:39
39.953163,116.269518,0,172,39595.3553356482,2008-05-27,08:31:41
39.952955,116.269504,0,167,39595.3553587963,2008-05-27,08:31:43
39.95274,116.269482,0,166,39595.3553819444,2008-05-27,08:31:45
39.952531,116.269451,0,165,39595.3554050926,2008-05-27,08:31:47
39.952339,116.269407,0,165,39595.3554282407,2008-05-27,08:31:49
39.952149,116.269361,0,171,39595.3554513889,2008-05-27,08:31:51
39.951935,116.269343,0,168,39595.355474537,2008-05-27,08:31:53
39.951717,116.269311,0,172,39595.3554976852,2008-05-27,08:31:55
39.951492,116.269289,0,168,39595.3555208333,2008-05-27,08:31:57
39.95127,116.269242,0,174,39595.3555439815,2008-05-27,08:31:59
39.951039,116.269209,0,172,39595.3555671296,2008-05-27,08:32:01
39.950809,116.269144,0,169,39595.3555902778,2008-05-27,08:32:03
39.950574,116.26909,0,164,39595.3556134259,2008-05-27,08:32:05
39.950343,116.269057,0,167,39595.3556365741,2008-05-27,08:32:07
39.950114,116.269033,0,169,39595.3556597222,2008-05-27,08:32:09
39.949884,116.268997,0,168,39595.3556828704,2008-05-27,08:32:11
39.949645,116.268937,0,164,39595.3557060185,2008-05-27,08:32:13
39.949406,116.26887,0,163,39595.3557291667,2008-05-27,08:32:15
39.949175,116.268806,0,163,39595.3557523148,2008-05-27,08:32:17
39.948943,116.268763,0,165,39595.355775463,2008-05-27,08:32:19
39.948719,116.268717,0,162,39595.3557986111,2008-05-27,08:32:21
39.948491,116.268673,0,161,39595.3558217593,2008-05-27,08:32:23
39.948269,116.268613,0,161,39595.3558449074,2008-05-27,08:32:25
39.948064,116.268526,0,161,39595.3558680556,2008-05-27,08:32:27
39.947894,116.268438,0,162,39595.3558912037,2008-05-27,08:32:29
39.947751,116.268356,0,162,39595.3559143519,2008-05-27,08:32:31
39.947643,116.26829,0,162,39595.3559375,2008-05-27,08:32:33
39.947561,116.268251,0,159,39595.3559606481,2008-05-27,08:32:35
39.947497,116.268227,0,156,39595.3559837963,2008-05-27,08:32:37
39.947406,116.268209,0,156,39595.3560069444,2008-05-27,08:32:39
39.947294,116.268201,0,153,39595.3560300926,2008-05-27,08:32:41
39.947161,116.268184,0,151,39595.3560532407,2008-05-27,08:32:43
39.947034,116.268161,0,150,39595.3560763889,2008-05-27,08:32:45
39.946915,116.268133,0,151,39595.356099537,2008-05-27,08:32:47
39.946826,116.268113,0,153,39595.3561226852,2008-05-27,08:32:49
39.946745,116.268091,0,154,39595.3561458333,2008-05-27,08:32:51
39.946685,116.268074,0,154,39595.3561689815,2008-05-27,08:32:53
39.946663,116.268059,0,155,39595.3561921296,2008-05-27,08:32:55
39.946646,116.26807,0,158,39595.3562152778,2008-05-27,08:32:57
39.946635,116.268066,0,159,39595.3562384259,2008-05-27,08:32:59
39.946623,116.26806,0,159,39595.3562615741,2008-05-27,08:33:01
39.946611,116.268056,0,159,39595.3562847222,2008-05-27,08:33:03
39.946605,116.268054,0,159,39595.3563078704,2008-05-27,08:33:05
39.946603,116.268054,0,160,39595.3563310185,2008-05-27,08:33:07
39.946601,116.268053,0,160,39595.3563541667,2008-05-27,08:33:09
39.9466,116.268053,0,160,39595.3563773148,2008-05-27,08:33:11
39.946597,116.268052,0,160,39595.356400463,2008-05-27,08:33:13
39.946594,116.26805,0,160,39595.3564236111,2008-05-27,08:33:15
39.946591,116.268049,0,160,39595.3564467593,2008-05-27,08:33:17
39.946589,116.268049,0,161,39595.3564699074,2008-05-27,08:33:19
39.946588,116.268048,0,161,39595.3564930556,2008-05-27,08:33:21
39.946585,116.268047,0,161,39595.3565162037,2008-05-27,08:33:23
39.946584,116.268047,0,161,39595.3565393519,2008-05-27,08:33:25
39.946582,116.268046,0,161,39595.3565625,2008-05-27,08:33:27
39.946581,116.268046,0,161,39595.3565856481,2008-05-27,08:33:29
39.94658,116.268046,0,161,39595.3566087963,2008-05-27,08:33:31
39.94658,116.268046,0,161,39595.3566319444,2008-05-27,08:33:33
39.946579,116.268045,0,161,39595.3566550926,2008-05-27,08:33:35
39.946579,116.268045,0,161,39595.3566782407,2008-05-27,08:33:37
39.946578,116.268045,0,161,39595.3567013889,2008-05-27,08:33:39
39.946577,116.268044,0,161,39595.356724537,2008-05-27,08:33:41
39.946578,116.268045,0,162,39595.3567476852,2008-05-27,08:33:43
39.946579,116.268045,0,162,39595.3567708333,2008-05-27,08:33:45
39.946579,116.268045,0,162,39595.3567939815,2008-05-27,08:33:47
39.946573,116.268042,0,162,39595.3568171296,2008-05-27,08:33:49
39.946563,116.268042,0,162,39595.3568402778,2008-05-27,08:33:51
39.946555,116.268042,0,162,39595.3568634259,2008-05-27,08:33:53
39.946529,116.268032,0,163,39595.3568865741,2008-05-27,08:33:55
39.946496,116.268029,0,163,39595.3569097222,2008-05-27,08:33:57
39.946437,116.268021,0,161,39595.3569328704,2008-05-27,08:33:59
39.946376,116.268003,0,164,39595.3569560185,2008-05-27,08:34:01
39.946126,116.268005,0,157,39595.3586921296,2008-05-27,08:36:31
39.946043,116.267992,0,157,39595.3587152778,2008-05-27,08:36:33
39.945942,116.267968,0,158,39595.3587384259,2008-05-27,08:36:35
39.945816,116.267932,0,158,39595.3587615741,2008-05-27,08:36:37
39.945676,116.26792,0,157,39595.3587847222,2008-05-27,08:36:39
39.94552,116.267937,0,158,39595.3588078704,2008-05-27,08:36:41
39.945361,116.267925,0,156,39595.3588310185,2008-05-27,08:36:43
39.945206,116.2679,0,156,39595.3588541667,2008-05-27,08:36:45
39.945041,116.267868,0,156,39595.3588773148,2008-05-27,08:36:47
39.944884,116.267841,0,157,39595.358900463,2008-05-27,08:36:49
39.944718,116.267815,0,159,39595.3589236111,2008-05-27,08:36:51
39.944544,116.267792,0,160,39595.3589467593,2008-05-27,08:36:53
39.944359,116.267789,0,160,39595.3589699074,2008-05-27,08:36:55
39.944167,116.267784,0,158,39595.3589930556,2008-05-27,08:36:57
39.943976,116.26779,0,160,39595.3590162037,2008-05-27,08:36:59
39.943794,116.267802,0,160,39595.3590393519,2008-05-27,08:37:01
39.94361,116.267816,0,160,39595.3590625,2008-05-27,08:37:03
39.943419,116.267847,0,159,39595.3590856481,2008-05-27,08:37:05
39.943219,116.26787,0,160,39595.3591087963,2008-05-27,08:37:07
39.94302,116.267886,0,162,39595.3591319444,2008-05-27,08:37:09
39.94282,116.267897,0,162,39595.3591550926,2008-05-27,08:37:11
39.942621,116.267899,0,163,39595.3591782407,2008-05-27,08:37:13
39.942436,116.267886,0,164,39595.3592013889,2008-05-27,08:37:15
39.942266,116.267868,0,168,39595.359224537,2008-05-27,08:37:17
39.942099,116.267862,0,170,39595.3592476852,2008-05-27,08:37:19
39.941939,116.267858,0,171,39595.3592708333,2008-05-27,08:37:21
39.941789,116.267859,0,167,39595.3592939815,2008-05-27,08:37:23
39.941628,116.267859,0,166,39595.3593171296,2008-05-27,08:37:25
39.941459,116.267868,0,167,39595.3593402778,2008-05-27,08:37:27
39.941296,116.267867,0,170,39595.3593634259,2008-05-27,08:37:29
39.941144,116.26786,0,173,39595.3593865741,2008-05-27,08:37:31
39.941002,116.267867,0,173,39595.3594097222,2008-05-27,08:37:33
39.940883,116.26787,0,172,39595.3594328704,2008-05-27,08:37:35
39.940769,116.267861,0,173,39595.3594560185,2008-05-27,08:37:37
39.940657,116.267856,0,174,39595.3594791667,2008-05-27,08:37:39
39.940584,116.267847,0,174,39595.3595023148,2008-05-27,08:37:41
39.94051,116.267845,0,175,39595.359525463,2008-05-27,08:37:43
39.940432,116.267834,0,170,39595.3595486111,2008-05-27,08:37:45
39.940374,116.267817,0,165,39595.3595717593,2008-05-27,08:37:47
39.940345,116.267814,0,165,39595.3595949074,2008-05-27,08:37:49
39.940342,116.267819,0,163,39595.3596180556,2008-05-27,08:37:51
39.940343,116.267831,0,163,39595.3596412037,2008-05-27,08:37:53
39.940342,116.267831,0,162,39595.3596643518,2008-05-27,08:37:55
39.940341,116.26783,0,162,39595.3596875,2008-05-27,08:37:57
39.940341,116.26783,0,162,39595.3597106481,2008-05-27,08:37:59
39.94034,116.26783,0,162,39595.3597337963,2008-05-27,08:38:01
39.94034,116.26783,0,162,39595.3597569444,2008-05-27,08:38:03
39.940339,116.26783,0,162,39595.3597800926,2008-05-27,08:38:05
39.940339,116.26783,0,162,39595.3598032407,2008-05-27,08:38:07
39.940339,116.26783,0,162,39595.3598263889,2008-05-27,08:38:09
39.940338,116.26783,0,162,39595.359849537,2008-05-27,08:38:11
39.940314,116.267831,0,162,39595.3598726852,2008-05-27,08:38:13
39.940258,116.267833,0,160,39595.3598958333,2008-05-27,08:38:15
39.940175,116.267843,0,160,39595.3599189815,2008-05-27,08:38:17
39.940068,116.267857,0,160,39595.3599421296,2008-05-27,08:38:19
39.939943,116.267866,0,160,39595.3599652778,2008-05-27,08:38:21
39.939801,116.267859,0,160,39595.3599884259,2008-05-27,08:38:23
39.939647,116.267846,0,160,39595.3600115741,2008-05-27,08:38:25
39.939479,116.267836,0,162,39595.3600347222,2008-05-27,08:38:27
39.939291,116.267836,0,163,39595.3600578704,2008-05-27,08:38:29
39.939104,116.26783,0,162,39595.3600810185,2008-05-27,08:38:31
39.93891,116.267832,0,162,39595.3601041667,2008-05-27,08:38:33
39.938709,116.267834,0,160,39595.3601273148,2008-05-27,08:38:35
39.938498,116.267835,0,163,39595.360150463,2008-05-27,08:38:37
39.938285,116.267834,0,162,39595.3601736111,2008-05-27,08:38:39
39.938062,116.267841,0,162,39595.3601967593,2008-05-27,08:38:41
39.937838,116.267856,0,161,39595.3602199074,2008-05-27,08:38:43
39.937611,116.267874,0,159,39595.3602430556,2008-05-27,08:38:45
39.937397,116.267885,0,159,39595.3602662037,2008-05-27,08:38:47
39.937194,116.2679,0,158,39595.3602893518,2008-05-27,08:38:49
39.937,116.267904,0,160,39595.3603125,2008-05-27,08:38:51
39.936811,116.267917,0,162,39595.3603356481,2008-05-27,08:38:53
39.936619,116.267936,0,163,39595.3603587963,2008-05-27,08:38:55
39.936423,116.267954,0,161,39595.3603819444,2008-05-27,08:38:57
39.936236,116.267963,0,161,39595.3604050926,2008-05-27,08:38:59
39.936044,116.26798,0,162,39595.3604282407,2008-05-27,08:39:01
39.935849,116.268007,0,161,39595.3604513889,2008-05-27,08:39:03
39.935664,116.268038,0,160,39595.360474537,2008-05-27,08:39:05
39.935496,116.268041,0,162,39595.3604976852,2008-05-27,08:39:07
39.935362,116.268022,0,164,39595.3605208333,2008-05-27,08:39:09
39.935274,116.268014,0,167,39595.3605439815,2008-05-27,08:39:11
39.935249,116.268014,0,167,39595.3605671296,2008-05-27,08:39:13
39.935246,116.268019,0,163,39595.3605902778,2008-05-27,08:39:15
39.935242,116.268024,0,162,39595.3606134259,2008-05-27,08:39:17
39.935241,116.268024,0,162,39595.3606365741,2008-05-27,08:39:19
39.935238,116.268024,0,162,39595.3606597222,2008-05-27,08:39:21
39.935218,116.268026,0,160,39595.3606828704,2008-05-27,08:39:23
39.935152,116.268045,0,160,39595.3607060185,2008-05-27,08:39:25
39.935056,116.268065,0,159,39595.3607291667,2008-05-27,08:39:27
39.934938,116.268083,0,158,39595.3607523148,2008-05-27,08:39:29
39.934793,116.268099,0,157,39595.360775463,2008-05-27,08:39:31
39.934632,116.268114,0,161,39595.3607986111,2008-05-27,08:39:33
39.934455,116.268137,0,161,39595.3608217593,2008-05-27,08:39:35
39.934258,116.26816,0,161,39595.3608449074,2008-05-27,08:39:37
39.934041,116.268192,0,162,39595.3608680556,2008-05-27,08:39:39
39.93381,116.268222,0,163,39595.3608912037,2008-05-27,08:39:41
39.933573,116.268251,0,163,39595.3609143518,2008-05-27,08:39:43
39.933326,116.268281,0,165,39595.3609375,2008-05-27,08:39:45
39.933078,116.268311,0,165,39595.3609606481,2008-05-27,08:39:47
39.932836,116.268338,0,166,39595.3609837963,2008-05-27,08:39:49
39.932587,116.26836,0,168,39595.3610069444,2008-05-27,08:39:51
39.932348,116.268383,0,167,39595.3610300926,2008-05-27,08:39:53
39.932102,116.268419,0,168,39595.3610532407,2008-05-27,08:39:55
39.931868,116.268453,0,168,39595.3610763889,2008-05-27,08:39:57
39.931629,116.268476,0,168,39595.361099537,2008-05-27,08:39:59
39.931397,116.268506,0,171,39595.3611226852,2008-05-27,08:40:01
39.931162,116.268538,0,171,39595.3611458333,2008-05-27,08:40:03
39.930924,116.268567,0,175,39595.3611689815,2008-05-27,08:40:05
39.930682,116.268601,0,176,39595.3611921296,2008-05-27,08:40:07
39.930446,116.268634,0,176,39595.3612152778,2008-05-27,08:40:09
39.930213,116.268659,0,176,39595.3612384259,2008-05-27,08:40:11
39.929987,116.268682,0,178,39595.3612615741,2008-05-27,08:40:13
39.92977,116.268712,0,178,39595.3612847222,2008-05-27,08:40:15
39.929556,116.268743,0,179,39595.3613078704,2008-05-27,08:40:17
39.929341,116.268758,0,177,39595.3613310185,2008-05-27,08:40:19
39.929125,116.268771,0,176,39595.3613541667,2008-05-27,08:40:21
39.928918,116.268775,0,173,39595.3613773148,2008-05-27,08:40:23
39.928725,116.268773,0,172,39595.361400463,2008-05-27,08:40:25
39.928584,116.26876,0,174,39595.3614236111,2008-05-27,08:40:27
39.928502,116.268756,0,176,39595.3614467593,2008-05-27,08:40:29
39.928482,116.26875,0,177,39595.3614699074,2008-05-27,08:40:31
39.928481,116.268757,0,175,39595.3614930556,2008-05-27,08:40:33
39.928481,116.268761,0,175,39595.3615162037,2008-05-27,08:40:35
39.928474,116.268761,0,174,39595.3615393518,2008-05-27,08:40:37
39.928422,116.268761,0,174,39595.3615625,2008-05-27,08:40:39
39.928341,116.268762,0,175,39595.3615856481,2008-05-27,08:40:41
39.928229,116.268765,0,175,39595.3616087963,2008-05-27,08:40:43
39.928099,116.268774,0,175,39595.3616319444,2008-05-27,08:40:45
39.927945,116.268787,0,175,39595.3616550926,2008-05-27,08:40:47
39.927775,116.268798,0,176,39595.3616782407,2008-05-27,08:40:49
39.927599,116.268809,0,174,39595.3617013889,2008-05-27,08:40:51
39.927426,116.268821,0,173,39595.361724537,2008-05-27,08:40:53
39.927294,116.268815,0,170,39595.3617476852,2008-05-27,08:40:55
39.927198,116.268769,0,165,39595.3617708333,2008-05-27,08:40:57
39.927148,116.268625,0,150,39595.3617939815,2008-05-27,08:40:59
39.927147,116.26848,0,142,39595.3618171296,2008-05-27,08:41:01
39.927163,116.268337,0,139,39595.3618402778,2008-05-27,08:41:03
39.927177,116.268195,0,136,39595.3618634259,2008-05-27,08:41:05
39.927199,116.26803,0,133,39595.3618865741,2008-05-27,08:41:07
39.927232,116.267833,0,131,39595.3619097222,2008-05-27,08:41:09
39.927263,116.267631,0,129,39595.3619328704,2008-05-27,08:41:11
39.927292,116.26742,0,129,39595.3619560185,2008-05-27,08:41:13
39.927314,116.267204,0,127,39595.3619791667,2008-05-27,08:41:15
39.927347,116.266979,0,126,39595.3620023148,2008-05-27,08:41:17
39.927376,116.266758,0,127,39595.362025463,2008-05-27,08:41:19
39.927421,116.266542,0,129,39595.3620486111,2008-05-27,08:41:21
39.92745,116.266352,0,131,39595.3620717593,2008-05-27,08:41:23
39.927478,116.266199,0,131,39595.3620949074,2008-05-27,08:41:25
39.927497,116.266077,0,132,39595.3621180556,2008-05-27,08:41:27
39.927516,116.265966,0,133,39595.3621412037,2008-05-27,08:41:29
39.927527,116.265837,0,136,39595.3621643518,2008-05-27,08:41:31
39.927543,116.265706,0,138,39595.3621875,2008-05-27,08:41:33
39.927532,116.26537,0,151,39595.3631597222,2008-05-27,08:42:57
39.927533,116.265286,0,152,39595.3631828704,2008-05-27,08:42:59
39.927543,116.265179,0,152,39595.3632060185,2008-05-27,08:43:01
39.927566,116.265033,0,151,39595.3632291667,2008-05-27,08:43:03
39.927574,116.264886,0,150,39595.3632523148,2008-05-27,08:43:05
39.927594,116.264719,0,148,39595.363275463,2008-05-27,08:43:07
39.927604,116.26458,0,146,39595.3632986111,2008-05-27,08:43:09
39.927607,116.264456,0,144,39595.3633217593,2008-05-27,08:43:11
39.927608,116.264319,0,144,39595.3633449074,2008-05-27,08:43:13
39.9276,116.264191,0,145,39595.3633680556,2008-05-27,08:43:15
39.927599,116.264056,0,143,39595.3633912037,2008-05-27,08:43:17
39.927611,116.263906,0,142,39595.3634143519,2008-05-27,08:43:19
39.927633,116.263731,0,141,39595.3634375,2008-05-27,08:43:21
39.927646,116.263565,0,141,39595.3634606482,2008-05-27,08:43:23
39.927648,116.263399,0,141,39595.3634837963,2008-05-27,08:43:25
39.927654,116.263222,0,140,39595.3635069444,2008-05-27,08:43:27
39.927662,116.263026,0,141,39595.3635300926,2008-05-27,08:43:29
39.927664,116.262809,0,142,39595.3635532407,2008-05-27,08:43:31
39.927686,116.262581,0,141,39595.3635763889,2008-05-27,08:43:33
39.927688,116.262377,0,143,39595.363599537,2008-05-27,08:43:35
39.927691,116.262161,0,141,39595.3636226852,2008-05-27,08:43:37
39.927705,116.261947,0,139,39595.3636458333,2008-05-27,08:43:39
39.927721,116.261736,0,138,39595.3636689815,2008-05-27,08:43:41
39.927735,116.261533,0,137,39595.3636921296,2008-05-27,08:43:43
39.927743,116.261358,0,137,39595.3637152778,2008-05-27,08:43:45
39.92775,116.261193,0,136,39595.3637384259,2008-05-27,08:43:47
39.927765,116.261022,0,140,39595.3637615741,2008-05-27,08:43:49
39.927772,116.260859,0,141,39595.3637847222,2008-05-27,08:43:51
39.927778,116.260691,0,141,39595.3638078704,2008-05-27,08:43:53
39.927786,116.26051,0,140,39595.3638310185,2008-05-27,08:43:55
39.927796,116.260321,0,141,39595.3638541667,2008-05-27,08:43:57
39.927798,116.26014,0,142,39595.3638773148,2008-05-27,08:43:59
39.927798,116.25994,0,143,39595.363900463,2008-05-27,08:44:01
39.927806,116.25973,0,149,39595.3639236111,2008-05-27,08:44:03
39.927817,116.259525,0,149,39595.3639467593,2008-05-27,08:44:05
39.92783,116.259326,0,149,39595.3639699074,2008-05-27,08:44:07
39.92784,116.259142,0,148,39595.3639930556,2008-05-27,08:44:09
39.927842,116.258983,0,147,39595.3640162037,2008-05-27,08:44:11
39.927837,116.258865,0,150,39595.3640393519,2008-05-27,08:44:13
39.927834,116.258783,0,153,39595.3640625,2008-05-27,08:44:15
39.927822,116.258727,0,155,39595.3640856481,2008-05-27,08:44:17
39.927803,116.258686,0,154,39595.3641087963,2008-05-27,08:44:19
39.927761,116.258644,0,156,39595.3641319444,2008-05-27,08:44:21
39.927682,116.258629,0,158,39595.3641550926,2008-05-27,08:44:23
39.927565,116.258638,0,157,39595.3641782407,2008-05-27,08:44:25
39.927426,116.258632,0,160,39595.3642013889,2008-05-27,08:44:27
39.927273,116.258637,0,160,39595.364224537,2008-05-27,08:44:29
39.927107,116.258634,0,163,39595.3642476852,2008-05-27,08:44:31
39.926929,116.258652,0,163,39595.3642708333,2008-05-27,08:44:33
39.92675,116.258661,0,163,39595.3642939815,2008-05-27,08:44:35
39.926587,116.258638,0,170,39595.3643171296,2008-05-27,08:44:37
39.926434,116.258642,0,173,39595.3643402778,2008-05-27,08:44:39
39.92626,116.258674,0,171,39595.3643634259,2008-05-27,08:44:41
39.926109,116.258652,0,171,39595.3643865741,2008-05-27,08:44:43
39.92599,116.258628,0,171,39595.3644097222,2008-05-27,08:44:45
39.925952,116.258611,0,174,39595.3644328704,2008-05-27,08:44:47
39.925958,116.25859,0,174,39595.3644560185,2008-05-27,08:44:49
39.925962,116.258585,0,175,39595.3644791667,2008-05-27,08:44:51
39.925962,116.258585,0,175,39595.3645023148,2008-05-27,08:44:53
39.925963,116.258585,0,175,39595.364525463,2008-05-27,08:44:55
39.925963,116.258585,0,175,39595.3645486111,2008-05-27,08:44:57
39.925964,116.258586,0,175,39595.3645717593,2008-05-27,08:44:59
39.925966,116.258586,0,175,39595.3645949074,2008-05-27,08:45:01
39.925963,116.258586,0,175,39595.3646180556,2008-05-27,08:45:03
39.92593,116.258587,0,176,39595.3646412037,2008-05-27,08:45:05
39.925849,116.258589,0,177,39595.3646643519,2008-05-27,08:45:07
39.925745,116.258602,0,178,39595.3646875,2008-05-27,08:45:09
39.92562,116.258619,0,180,39595.3647106481,2008-05-27,08:45:11
39.925468,116.258633,0,180,39595.3647337963,2008-05-27,08:45:13
39.925285,116.258645,0,182,39595.3647569444,2008-05-27,08:45:15
39.925113,116.258656,0,184,39595.3647800926,2008-05-27,08:45:17
39.92494,116.258663,0,183,39595.3648032407,2008-05-27,08:45:19
39.924784,116.258667,0,184,39595.3648263889,2008-05-27,08:45:21
39.92464,116.258659,0,186,39595.364849537,2008-05-27,08:45:23
39.9245,116.258664,0,189,39595.3648726852,2008-05-27,08:45:25
39.924365,116.258676,0,192,39595.3648958333,2008-05-27,08:45:27
39.924198,116.258687,0,193,39595.3649189815,2008-05-27,08:45:29
39.924099,116.258711,0,191,39595.3649421296,2008-05-27,08:45:31
39.92404,116.258715,0,190,39595.3649652778,2008-05-27,08:45:33
39.923987,116.258725,0,188,39595.3649884259,2008-05-27,08:45:35
39.923933,116.258731,0,188,39595.3650115741,2008-05-27,08:45:37
39.923856,116.258722,0,190,39595.3650347222,2008-05-27,08:45:39
39.923749,116.258704,0,193,39595.3650578704,2008-05-27,08:45:41
39.923644,116.258696,0,197,39595.3650810185,2008-05-27,08:45:43
39.923564,116.258693,0,199,39595.3651041667,2008-05-27,08:45:45
39.923514,116.258713,0,204,39595.3651273148,2008-05-27,08:45:47
39.92347,116.258726,0,209,39595.365150463,2008-05-27,08:45:49
39.92342,116.258765,0,214,39595.3651736111,2008-05-27,08:45:51
39.92339,116.258807,0,222,39595.3651967593,2008-05-27,08:45:53
39.923382,116.258807,0,224,39595.3652199074,2008-05-27,08:45:55
39.923373,116.258811,0,226,39595.3652430556,2008-05-27,08:45:57
39.923315,116.258812,0,224,39595.3652662037,2008-05-27,08:45:59
39.923263,116.258816,0,223,39595.3652893519,2008-05-27,08:46:01
39.92323,116.258816,0,225,39595.3653125,2008-05-27,08:46:03
39.923213,116.258807,0,226,39595.3653356481,2008-05-27,08:46:05
39.923192,116.2588,0,226,39595.3653587963,2008-05-27,08:46:07
39.92317,116.258771,0,227,39595.3653819444,2008-05-27,08:46:09
39.923136,116.258756,0,228,39595.3654050926,2008-05-27,08:46:11
39.92309,116.258767,0,227,39595.3654282407,2008-05-27,08:46:13
39.923057,116.25875,0,222,39595.3654513889,2008-05-27,08:46:15
39.92302,116.258735,0,223,39595.365474537,2008-05-27,08:46:17
39.922996,116.258727,0,223,39595.3654976852,2008-05-27,08:46:19
39.922955,116.25873,0,225,39595.3655208333,2008-05-27,08:46:21
39.9229,116.258724,0,223,39595.3655439815,2008-05-27,08:46:23
39.922817,116.258698,0,222,39595.3655671296,2008-05-27,08:46:25
39.922719,116.258694,0,222,39595.3655902778,2008-05-27,08:46:27
39.922599,116.258671,0,220,39595.3656134259,2008-05-27,08:46:29
39.922466,116.258652,0,218,39595.3656365741,2008-05-27,08:46:31
39.922317,116.258635,0,216,39595.3656597222,2008-05-27,08:46:33
39.922176,116.258635,0,216,39595.3656828704,2008-05-27,08:46:35
39.922033,116.258632,0,214,39595.3657060185,2008-05-27,08:46:37
39.921909,116.258616,0,212,39595.3657291667,2008-05-27,08:46:39
39.921846,116.258605,0,210,39595.3657523148,2008-05-27,08:46:41
39.921827,116.258598,0,213,39595.365775463,2008-05-27,08:46:43
39.921822,116.258577,0,210,39595.3657986111,2008-05-27,08:46:45
39.92182,116.258577,0,210,39595.3658217593,2008-05-27,08:46:47
39.921817,116.258578,0,210,39595.3658449074,2008-05-27,08:46:49
39.921815,116.258578,0,210,39595.3658680556,2008-05-27,08:46:51
39.921814,116.258578,0,210,39595.3658912037,2008-05-27,08:46:53
39.921806,116.258577,0,210,39595.3659143519,2008-05-27,08:46:55
39.921765,116.258592,0,211,39595.3659375,2008-05-27,08:46:57
39.921684,116.258623,0,211,39595.3659606481,2008-05-27,08:46:59
39.921584,116.258648,0,209,39595.3659837963,2008-05-27,08:47:01
39.921477,116.258679,0,204,39595.3660069444,2008-05-27,08:47:03
39.921381,116.258702,0,204,39595.3660300926,2008-05-27,08:47:05
39.921305,116.258708,0,200,39595.3660532407,2008-05-27,08:47:07
39.921232,116.258709,0,198,39595.3660763889,2008-05-27,08:47:09
39.921162,116.25871,0,198,39595.366099537,2008-05-27,08:47:11
39.921078,116.258716,0,195,39595.3661226852,2008-05-27,08:47:13
39.920988,116.258712,0,190,39595.3661458333,2008-05-27,08:47:15
39.920891,116.258707,0,187,39595.3661689815,2008-05-27,08:47:17
39.920773,116.258704,0,186,39595.3661921296,2008-05-27,08:47:19
39.920633,116.258707,0,182,39595.3662152778,2008-05-27,08:47:21
39.920476,116.258718,0,177,39595.3662384259,2008-05-27,08:47:23
39.920317,116.258706,0,180,39595.3662615741,2008-05-27,08:47:25
39.920137,116.258703,0,184,39595.3662847222,2008-05-27,08:47:27
39.91996,116.258699,0,184,39595.3663078704,2008-05-27,08:47:29
39.919785,116.258696,0,184,39595.3663310185,2008-05-27,08:47:31
39.919641,116.258713,0,185,39595.3663541667,2008-05-27,08:47:33
39.919537,116.25874,0,185,39595.3663773148,2008-05-27,08:47:35
39.919429,116.258757,0,188,39595.366400463,2008-05-27,08:47:37
39.919292,116.258764,0,189,39595.3664236111,2008-05-27,08:47:39
39.91917,116.258763,0,190,39595.3664467593,2008-05-27,08:47:41
39.919037,116.258755,0,196,39595.3664699074,2008-05-27,08:47:43
39.918889,116.258751,0,200,39595.3664930556,2008-05-27,08:47:45
39.918716,116.258755,0,202,39595.3665162037,2008-05-27,08:47:47
39.918557,116.258755,0,203,39595.3665393519,2008-05-27,08:47:49
39.918405,116.258745,0,204,39595.3665625,2008-05-27,08:47:51
39.918256,116.258752,0,205,39595.3665856481,2008-05-27,08:47:53
39.91811,116.258752,0,208,39595.3666087963,2008-05-27,08:47:55
39.917962,116.258745,0,209,39595.3666319444,2008-05-27,08:47:57
39.91782,116.258742,0,212,39595.3666550926,2008-05-27,08:47:59
39.917664,116.258738,0,212,39595.3666782407,2008-05-27,08:48:01
39.917533,116.258736,0,214,39595.3667013889,2008-05-27,08:48:03
39.917424,116.258737,0,213,39595.366724537,2008-05-27,08:48:05
39.917354,116.258722,0,210,39595.3667476852,2008-05-27,08:48:07
39.917328,116.258726,0,207,39595.3667708333,2008-05-27,08:48:09
39.917329,116.258715,0,201,39595.3667939815,2008-05-27,08:48:11
39.917326,116.258715,0,202,39595.3668171296,2008-05-27,08:48:13
39.917322,116.258714,0,202,39595.3668402778,2008-05-27,08:48:15
39.917295,116.25871,0,202,39595.3668634259,2008-05-27,08:48:17
39.917231,116.258713,0,202,39595.3668865741,2008-05-27,08:48:19
39.917138,116.258708,0,204,39595.3669097222,2008-05-27,08:48:21
39.917023,116.258694,0,205,39595.3669328704,2008-05-27,08:48:23
39.916887,116.258675,0,206,39595.3669560185,2008-05-27,08:48:25
39.916746,116.258673,0,206,39595.3669791667,2008-05-27,08:48:27
39.91663,116.258673,0,197,39595.3670023148,2008-05-27,08:48:29
39.91654,116.258603,0,190,39595.367025463,2008-05-27,08:48:31
39.916482,116.258489,0,183,39595.3670486111,2008-05-27,08:48:33
39.916469,116.258361,0,179,39595.3670717593,2008-05-27,08:48:35
39.916473,116.258241,0,178,39595.3670949074,2008-05-27,08:48:37
39.916474,116.258143,0,178,39595.3671180556,2008-05-27,08:48:39
39.916458,116.258071,0,178,39595.3671412037,2008-05-27,08:48:41
39.916452,116.257948,0,178,39595.3671643519,2008-05-27,08:48:43
39.916443,116.257832,0,178,39595.3671875,2008-05-27,08:48:45
39.916452,116.257741,0,178,39595.3672106481,2008-05-27,08:48:47
39.916452,116.257652,0,178,39595.3672337963,2008-05-27,08:48:49
39.916419,116.257561,0,177,39595.3672569444,2008-05-27,08:48:51
39.916361,116.257449,0,175,39595.3672800926,2008-05-27,08:48:53
39.916347,116.257329,0,175,39595.3673032407,2008-05-27,08:48:55
39.916347,116.25718,0,175,39595.3673263889,2008-05-27,08:48:57
39.916344,116.257015,0,175,39595.367349537,2008-05-27,08:48:59
39.916329,116.256838,0,174,39595.3673726852,2008-05-27,08:49:01
39.91632,116.256661,0,173,39595.3673958333,2008-05-27,08:49:03
39.916318,116.256487,0,173,39595.3674189815,2008-05-27,08:49:05
39.916329,116.256314,0,172,39595.3674421296,2008-05-27,08:49:07
39.916339,116.25616,0,173,39595.3674652778,2008-05-27,08:49:09
39.916358,116.256016,0,173,39595.3674884259,2008-05-27,08:49:11
39.916354,116.255908,0,173,39595.3675115741,2008-05-27,08:49:13
39.916326,116.255845,0,174,39595.3675347222,2008-05-27,08:49:15
39.916284,116.255804,0,177,39595.3675578704,2008-05-27,08:49:17
39.916293,116.255765,0,177,39595.3675810185,2008-05-27,08:49:19
39.916292,116.255747,0,177,39595.3676041667,2008-05-27,08:49:21
39.916295,116.255692,0,178,39595.3676273148,2008-05-27,08:49:23
39.916288,116.25562,0,180,39595.367650463,2008-05-27,08:49:25
39.916285,116.255553,0,181,39595.3676736111,2008-05-27,08:49:27
39.916287,116.255482,0,182,39595.3676967593,2008-05-27,08:49:29
39.916294,116.255399,0,184,39595.3677199074,2008-05-27,08:49:31
39.916298,116.255303,0,185,39595.3677430556,2008-05-27,08:49:33
39.916308,116.255194,0,186,39595.3677662037,2008-05-27,08:49:35
39.916282,116.255048,0,186,39595.3677893518,2008-05-27,08:49:37
39.916322,116.254819,0,186,39595.3678125,2008-05-27,08:49:39
39.916328,116.254635,0,186,39595.3678356481,2008-05-27,08:49:41
39.916355,116.254454,0,186,39595.3678587963,2008-05-27,08:49:43
39.916356,116.254308,0,186,39595.3678819444,2008-05-27,08:49:45
39.91637,116.25417,0,185,39595.3679050926,2008-05-27,08:49:47
39.916382,116.254039,0,184,39595.3679282407,2008-05-27,08:49:49
39.916387,116.253935,0,182,39595.3679513889,2008-05-27,08:49:51
39.916382,116.253829,0,180,39595.367974537,2008-05-27,08:49:53
39.916377,116.253697,0,178,39595.3679976852,2008-05-27,08:49:55
39.916382,116.253558,0,177,39595.3680208333,2008-05-27,08:49:57
39.916385,116.25341,0,176,39595.3680439815,2008-05-27,08:49:59
39.916386,116.253246,0,176,39595.3680671296,2008-05-27,08:50:01
39.916388,116.253075,0,176,39595.3680902778,2008-05-27,08:50:03
39.916404,116.252952,0,174,39595.3681134259,2008-05-27,08:50:05
39.916417,116.252874,0,171,39595.3681365741,2008-05-27,08:50:07
39.916423,116.252853,0,171,39595.3681597222,2008-05-27,08:50:09
39.91642,116.252851,0,171,39595.3681828704,2008-05-27,08:50:11
39.916421,116.252848,0,170,39595.3682060185,2008-05-27,08:50:13
39.916421,116.252846,0,170,39595.3682291667,2008-05-27,08:50:15
39.916421,116.252843,0,170,39595.3682523148,2008-05-27,08:50:17
39.916421,116.252841,0,170,39595.368275463,2008-05-27,08:50:19
39.91642,116.252827,0,170,39595.3682986111,2008-05-27,08:50:21
39.916413,116.252759,0,170,39595.3683217593,2008-05-27,08:50:23
39.916407,116.252686,0,171,39595.3683449074,2008-05-27,08:50:25
39.916403,116.252613,0,171,39595.3683680556,2008-05-27,08:50:27
39.916395,116.252532,0,171,39595.3683912037,2008-05-27,08:50:29
39.916391,116.252421,0,171,39595.3684143518,2008-05-27,08:50:31
39.916388,116.252288,0,171,39595.3684375,2008-05-27,08:50:33
39.916381,116.252135,0,171,39595.3684606481,2008-05-27,08:50:35
39.916383,116.25198,0,173,39595.3684837963,2008-05-27,08:50:37
39.91638,116.251844,0,174,39595.3685069444,2008-05-27,08:50:39
39.916395,116.251662,0,177,39595.3685300926,2008-05-27,08:50:41
39.916409,116.251469,0,181,39595.3685532407,2008-05-27,08:50:43
39.916402,116.251273,0,180,39595.3685763889,2008-05-27,08:50:45
39.916418,116.251036,0,184,39595.368599537,2008-05-27,08:50:47
39.916436,116.250782,0,188,39595.3686226852,2008-05-27,08:50:49
39.916452,116.250507,0,191,39595.3686458333,2008-05-27,08:50:51
39.916467,116.250245,0,197,39595.3686689815,2008-05-27,08:50:53
39.916467,116.25001,0,200,39595.3686921296,2008-05-27,08:50:55
39.916467,116.24976,0,202,39595.3687152778,2008-05-27,08:50:57
39.916469,116.249506,0,204,39595.3687384259,2008-05-27,08:50:59
39.916468,116.249254,0,206,39595.3687615741,2008-05-27,08:51:01
39.916473,116.249056,0,199,39595.3687847222,2008-05-27,08:51:03
39.916456,116.248838,0,197,39595.3688078704,2008-05-27,08:51:05
39.916448,116.248624,0,196,39595.3688310185,2008-05-27,08:51:07
39.916441,116.248413,0,195,39595.3688541667,2008-05-27,08:51:09
39.916432,116.248209,0,196,39595.3688773148,2008-05-27,08:51:11
39.916432,116.247992,0,197,39595.368900463,2008-05-27,08:51:13
39.916417,116.24776,0,200,39595.3689236111,2008-05-27,08:51:15
39.916417,116.24754,0,202,39595.3689467593,2008-05-27,08:51:17
39.916409,116.247363,0,200,39595.3689699074,2008-05-27,08:51:19
39.916391,116.247249,0,198,39595.3689930556,2008-05-27,08:51:21
39.916409,116.247118,0,194,39595.3690162037,2008-05-27,08:51:23
39.916381,116.247023,0,194,39595.3690393518,2008-05-27,08:51:25
39.916337,116.246974,0,190,39595.3690625,2008-05-27,08:51:27
39.916268,116.246942,0,188,39595.3690856481,2008-05-27,08:51:29
39.916186,116.24693,0,187,39595.3691087963,2008-05-27,08:51:31
39.916088,116.24693,0,185,39595.3691319444,2008-05-27,08:51:33
39.915982,116.246938,0,186,39595.3691550926,2008-05-27,08:51:35
39.915866,116.246943,0,186,39595.3691782407,2008-05-27,08:51:37
39.91575,116.246941,0,187,39595.3692013889,2008-05-27,08:51:39
39.915642,116.246949,0,181,39595.369224537,2008-05-27,08:51:41
39.915529,116.246947,0,182,39595.3692476852,2008-05-27,08:51:43
39.915427,116.246943,0,181,39595.3692708333,2008-05-27,08:51:45
39.915333,116.246886,0,174,39595.3692939815,2008-05-27,08:51:47
39.915244,116.246815,0,172,39595.3693171296,2008-05-27,08:51:49
39.915132,116.246773,0,172,39595.3693402778,2008-05-27,08:51:51
39.914993,116.246758,0,173,39595.3693634259,2008-05-27,08:51:53
39.914828,116.246751,0,179,39595.3693865741,2008-05-27,08:51:55
39.914653,116.246758,0,184,39595.3694097222,2008-05-27,08:51:57
39.914491,116.246758,0,185,39595.3694328704,2008-05-27,08:51:59
39.914338,116.246759,0,183,39595.3694560185,2008-05-27,08:52:01
39.91419,116.24676,0,181,39595.3694791667,2008-05-27,08:52:03
39.914044,116.246772,0,179,39595.3695023148,2008-05-27,08:52:05
39.913891,116.246779,0,180,39595.369525463,2008-05-27,08:52:07
39.913749,116.246782,0,181,39595.3695486111,2008-05-27,08:52:09
39.913632,116.246768,0,182,39595.3695717593,2008-05-27,08:52:11
39.913566,116.246751,0,176,39595.3695949074,2008-05-27,08:52:13
39.913545,116.246757,0,171,39595.3696180556,2008-05-27,08:52:15
39.913544,116.246757,0,166,39595.3696412037,2008-05-27,08:52:17
39.913543,116.246758,0,165,39595.3696643518,2008-05-27,08:52:19
39.913543,116.246757,0,165,39595.3696875,2008-05-27,08:52:21
39.913543,116.246757,0,165,39595.3697106481,2008-05-27,08:52:23
39.913543,116.246757,0,165,39595.3697337963,2008-05-27,08:52:25
39.913543,116.246757,0,164,39595.3697569444,2008-05-27,08:52:27
39.913543,116.246758,0,164,39595.3697800926,2008-05-27,08:52:29
39.913534,116.246757,0,165,39595.3698032407,2008-05-27,08:52:31
39.913517,116.246769,0,164,39595.3698263889,2008-05-27,08:52:33
39.913531,116.246782,0,167,39595.369849537,2008-05-27,08:52:35
39.913529,116.246786,0,168,39595.3698726852,2008-05-27,08:52:37
39.913508,116.246784,0,169,39595.3698958333,2008-05-27,08:52:39
39.913455,116.246782,0,169,39595.3699189815,2008-05-27,08:52:41
39.913372,116.246785,0,171,39595.3699421296,2008-05-27,08:52:43
39.913264,116.246783,0,171,39595.3699652778,2008-05-27,08:52:45
39.913126,116.246785,0,176,39595.3699884259,2008-05-27,08:52:47
39.912964,116.246779,0,176,39595.3700115741,2008-05-27,08:52:49
39.912787,116.246783,0,177,39595.3700347222,2008-05-27,08:52:51
39.912603,116.246786,0,177,39595.3700578704,2008-05-27,08:52:53
39.912406,116.246802,0,178,39595.3700810185,2008-05-27,08:52:55
39.912219,116.246787,0,181,39595.3701041667,2008-05-27,08:52:57
39.912019,116.246794,0,182,39595.3701273148,2008-05-27,08:52:59
39.911817,116.246805,0,181,39595.370150463,2008-05-27,08:53:01
39.911623,116.246807,0,185,39595.3701736111,2008-05-27,08:53:03
39.911437,116.246813,0,183,39595.3701967593,2008-05-27,08:53:05
39.911262,116.2468,0,185,39595.3702199074,2008-05-27,08:53:07
39.911095,116.246773,0,185,39595.3702430556,2008-05-27,08:53:09
39.910926,116.246762,0,182,39595.3702662037,2008-05-27,08:53:11
39.910797,116.246752,0,181,39595.3702893518,2008-05-27,08:53:13
39.910722,116.246755,0,178,39595.3703125,2008-05-27,08:53:15
39.910707,116.24676,0,175,39595.3703356481,2008-05-27,08:53:17
39.910708,116.246768,0,176,39595.3703587963,2008-05-27,08:53:19
39.910705,116.246769,0,176,39595.3703819444,2008-05-27,08:53:21
39.910692,116.246769,0,176,39595.3704050926,2008-05-27,08:53:23
39.910637,116.246773,0,177,39595.3704282407,2008-05-27,08:53:25
39.910561,116.246777,0,180,39595.3704513889,2008-05-27,08:53:27
39.910456,116.246785,0,181,39595.370474537,2008-05-27,08:53:29
39.910326,116.246805,0,184,39595.3704976852,2008-05-27,08:53:31
39.910183,116.246814,0,185,39595.3705208333,2008-05-27,08:53:33
39.910026,116.246806,0,188,39595.3705439815,2008-05-27,08:53:35
39.909857,116.246803,0,189,39595.3705671296,2008-05-27,08:53:37
39.909682,116.246792,0,191,39595.3705902778,2008-05-27,08:53:39
39.909492,116.246776,0,193,39595.3706134259,2008-05-27,08:53:41
39.909289,116.24677,0,193,39595.3706365741,2008-05-27,08:53:43
39.909081,116.246764,0,193,39595.3706597222,2008-05-27,08:53:45
39.908868,116.246757,0,194,39595.3706828704,2008-05-27,08:53:47
39.908659,116.246751,0,197,39595.3707060185,2008-05-27,08:53:49
39.908439,116.246748,0,198,39595.3707291667,2008-05-27,08:53:51
39.908239,116.246751,0,197,39595.3707523148,2008-05-27,08:53:53
39.908068,116.246747,0,198,39595.370775463,2008-05-27,08:53:55
39.907925,116.246739,0,201,39595.3707986111,2008-05-27,08:53:57
39.907805,116.246734,0,202,39595.3708217593,2008-05-27,08:53:59
39.907697,116.246724,0,204,39595.3708449074,2008-05-27,08:54:01
39.907647,116.246742,0,206,39595.3708680556,2008-05-27,08:54:03
39.907661,116.246762,0,201,39595.3708912037,2008-05-27,08:54:05
39.907677,116.246768,0,199,39595.3709143519,2008-05-27,08:54:07
39.907681,116.246768,0,199,39595.3709375,2008-05-27,08:54:09
39.907678,116.246768,0,200,39595.3709606482,2008-05-27,08:54:11
39.907669,116.246768,0,200,39595.3709837963,2008-05-27,08:54:13
39.907654,116.24677,0,201,39595.3710069444,2008-05-27,08:54:15
39.907623,116.246754,0,205,39595.3710300926,2008-05-27,08:54:17
39.907563,116.246819,0,219,39595.3710532407,2008-05-27,08:54:19
39.907532,116.24678,0,224,39595.3710763889,2008-05-27,08:54:21
39.9075,116.246772,0,223,39595.371099537,2008-05-27,08:54:23
39.907446,116.246744,0,229,39595.3711226852,2008-05-27,08:54:25
39.907392,116.246745,0,240,39595.3711458333,2008-05-27,08:54:27
39.907357,116.246739,0,243,39595.3711689815,2008-05-27,08:54:29
39.907319,116.246738,0,249,39595.3711921296,2008-05-27,08:54:31
39.907287,116.246747,0,251,39595.3712152778,2008-05-27,08:54:33
39.90726,116.24675,0,251,39595.3712384259,2008-05-27,08:54:35
39.907232,116.246752,0,252,39595.3712615741,2008-05-27,08:54:37
39.907207,116.246753,0,250,39595.3712847222,2008-05-27,08:54:39
39.907172,116.246752,0,256,39595.3713078704,2008-05-27,08:54:41
39.907147,116.246749,0,255,39595.3713310185,2008-05-27,08:54:43
39.907109,116.246761,0,256,39595.3713541667,2008-05-27,08:54:45
39.907083,116.246761,0,254,39595.3713773148,2008-05-27,08:54:47
39.907055,116.246754,0,253,39595.371400463,2008-05-27,08:54:49
39.907035,116.246742,0,246,39595.3714236111,2008-05-27,08:54:51
39.907003,116.246738,0,243,39595.3714467593,2008-05-27,08:54:53
39.906979,116.246733,0,238,39595.3714699074,2008-05-27,08:54:55
39.90695,116.246738,0,235,39595.3714930556,2008-05-27,08:54:57
39.906925,116.246737,0,233,39595.3715162037,2008-05-27,08:54:59
39.906897,116.246732,0,232,39595.3715393519,2008-05-27,08:55:01
39.906878,116.246729,0,227,39595.3715625,2008-05-27,08:55:03
39.906854,116.246725,0,222,39595.3715856481,2008-05-27,08:55:05
39.906822,116.246723,0,219,39595.3716087963,2008-05-27,08:55:07
39.906799,116.246718,0,215,39595.3716319444,2008-05-27,08:55:09
39.906771,116.246724,0,213,39595.3716550926,2008-05-27,08:55:11
39.906738,116.246724,0,212,39595.3716782407,2008-05-27,08:55:13
39.906703,116.246717,0,210,39595.3717013889,2008-05-27,08:55:15
39.906665,116.246716,0,215,39595.371724537,2008-05-27,08:55:17
39.906635,116.246726,0,216,39595.3717476852,2008-05-27,08:55:19
39.906598,116.246724,0,218,39595.3717708333,2008-05-27,08:55:21
39.906569,116.246726,0,216,39595.3717939815,2008-05-27,08:55:23
39.906544,116.246716,0,212,39595.3718171296,2008-05-27,08:55:25
39.906521,116.246717,0,209,39595.3718402778,2008-05-27,08:55:27
39.906489,116.246725,0,205,39595.3718634259,2008-05-27,08:55:29
39.906458,116.246727,0,202,39595.3718865741,2008-05-27,08:55:31
39.906427,116.246728,0,200,39595.3719097222,2008-05-27,08:55:33
39.906395,116.246713,0,198,39595.3719328704,2008-05-27,08:55:35
39.906374,116.246693,0,196,39595.3719560185,2008-05-27,08:55:37
39.906365,116.246652,0,192,39595.3719791667,2008-05-27,08:55:39
39.90636,116.246608,0,189,39595.3720023148,2008-05-27,08:55:41
39.906357,116.24656,0,186,39595.372025463,2008-05-27,08:55:43
39.90636,116.246525,0,183,39595.3720486111,2008-05-27,08:55:45
39.906365,116.246487,0,180,39595.3720717593,2008-05-27,08:55:47
39.906361,116.246443,0,178,39595.3720949074,2008-05-27,08:55:49
39.906362,116.246407,0,178,39595.3721180556,2008-05-27,08:55:51
39.906369,116.246376,0,177,39595.3721412037,2008-05-27,08:55:53
39.906377,116.246345,0,179,39595.3721643519,2008-05-27,08:55:55
39.906379,116.246306,0,180,39595.3721875,2008-05-27,08:55:57
39.906374,116.246267,0,182,39595.3722106481,2008-05-27,08:55:59
39.906371,116.246223,0,183,39595.3722337963,2008-05-27,08:56:01
39.906375,116.246178,0,183,39595.3722569444,2008-05-27,08:56:03
39.906391,116.246132,0,182,39595.3722800926,2008-05-27,08:56:05
39.906414,116.246096,0,182,39595.3723032407,2008-05-27,08:56:07
39.906426,116.246053,0,181,39595.3723263889,2008-05-27,08:56:09
39.906436,116.246021,0,180,39595.372349537,2008-05-27,08:56:11
39.906445,116.245984,0,180,39595.3723726852,2008-05-27,08:56:13
39.906452,116.245949,0,181,39595.3723958333,2008-05-27,08:56:15
39.906451,116.245908,0,180,39595.3724189815,2008-05-27,08:56:17
39.906454,116.245866,0,182,39595.3724421296,2008-05-27,08:56:19
39.906459,116.245827,0,182,39595.3724652778,2008-05-27,08:56:21
39.906457,116.245788,0,181,39595.3724884259,2008-05-27,08:56:23
39.906448,116.245756,0,181,39595.3725115741,2008-05-27,08:56:25
39.906434,116.24573,0,187,39595.3725347222,2008-05-27,08:56:27
39.906409,116.245719,0,189,39595.3725578704,2008-05-27,08:56:29
39.906402,116.245687,0,190,39595.3725810185,2008-05-27,08:56:31
39.906409,116.245649,0,192,39595.3726041667,2008-05-27,08:56:33
39.906412,116.245608,0,194,39595.3726273148,2008-05-27,08:56:35
39.906418,116.24557,0,196,39595.372650463,2008-05-27,08:56:37
39.906418,116.245531,0,198,39595.3726736111,2008-05-27,08:56:39
39.906419,116.245486,0,196,39595.3726967593,2008-05-27,08:56:41
39.906415,116.245449,0,196,39595.3727199074,2008-05-27,08:56:43
39.906411,116.245403,0,195,39595.3727430556,2008-05-27,08:56:45
39.906402,116.245363,0,195,39595.3727662037,2008-05-27,08:56:47
39.906394,116.245323,0,193,39595.3727893519,2008-05-27,08:56:49
39.906394,116.245283,0,193,39595.3728125,2008-05-27,08:56:51
39.906399,116.24525,0,193,39595.3728356481,2008-05-27,08:56:53
39.906398,116.245207,0,191,39595.3728587963,2008-05-27,08:56:55
39.906396,116.24516,0,189,39595.3728819444,2008-05-27,08:56:57
39.906397,116.245122,0,188,39595.3729050926,2008-05-27,08:56:59
39.906398,116.245081,0,187,39595.3729282407,2008-05-27,08:57:01
39.906408,116.24504,0,188,39595.3729513889,2008-05-27,08:57:03
39.906407,116.244993,0,189,39595.372974537,2008-05-27,08:57:05
39.906401,116.244955,0,188,39595.3729976852,2008-05-27,08:57:07
39.906402,116.244916,0,187,39595.3730208333,2008-05-27,08:57:09
39.906405,116.244872,0,188,39595.3730439815,2008-05-27,08:57:11
39.906404,116.244827,0,187,39595.3730671296,2008-05-27,08:57:13
39.9064,116.244785,0,183,39595.3730902778,2008-05-27,08:57:15
39.906405,116.24475,0,186,39595.3731134259,2008-05-27,08:57:17
39.906395,116.244715,0,187,39595.3731365741,2008-05-27,08:57:19
39.906388,116.244683,0,189,39595.3731597222,2008-05-27,08:57:21
39.906399,116.244667,0,189,39595.3731828704,2008-05-27,08:57:23
39.906428,116.244655,0,188,39595.3732060185,2008-05-27,08:57:25
39.906456,116.244649,0,188,39595.3732291667,2008-05-27,08:57:27
39.906488,116.244644,0,186,39595.3732523148,2008-05-27,08:57:29
39.906514,116.244645,0,183,39595.373275463,2008-05-27,08:57:31
39.906533,116.244642,0,185,39595.3732986111,2008-05-27,08:57:33
39.90656,116.24464,0,185,39595.3733217593,2008-05-27,08:57:35
39.906589,116.244644,0,184,39595.3733449074,2008-05-27,08:57:37
39.906618,116.244647,0,184,39595.3733680556,2008-05-27,08:57:39
39.906642,116.244657,0,185,39595.3733912037,2008-05-27,08:57:41
39.906664,116.244688,0,187,39595.3734143519,2008-05-27,08:57:43
39.90669,116.244715,0,189,39595.3734375,2008-05-27,08:57:45
39.90671,116.244744,0,191,39595.3734606481,2008-05-27,08:57:47
39.906727,116.244776,0,193,39595.3734837963,2008-05-27,08:57:49
39.906744,116.24481,0,193,39595.3735069444,2008-05-27,08:57:51
39.90676,116.244843,0,192,39595.3735300926,2008-05-27,08:57:53
39.906776,116.244879,0,190,39595.3735532407,2008-05-27,08:57:55
39.906782,116.244917,0,190,39595.3735763889,2008-05-27,08:57:57
39.906784,116.244958,0,188,39595.373599537,2008-05-27,08:57:59
39.906781,116.244996,0,187,39595.3736226852,2008-05-27,08:58:01
39.906788,116.245035,0,187,39595.3736458333,2008-05-27,08:58:03
39.906798,116.245077,0,185,39595.3736689815,2008-05-27,08:58:05
39.906805,116.245124,0,183,39595.3736921296,2008-05-27,08:58:07
39.906823,116.245153,0,183,39595.3737152778,2008-05-27,08:58:09
39.907062,116.245108,0,168,39595.3747337963,2008-05-27,08:59:37
39.907105,116.245119,0,165,39595.3747569444,2008-05-27,08:59:39
39.907128,116.24515,0,166,39595.3747800926,2008-05-27,08:59:41
39.90715,116.245171,0,169,39595.3748032407,2008-05-27,08:59:43
39.907178,116.245174,0,174,39595.3748263889,2008-05-27,08:59:45
39.907214,116.245164,0,175,39595.374849537,2008-05-27,08:59:47
39.90724,116.245161,0,178,39595.3748726852,2008-05-27,08:59:49
39.90727,116.245175,0,176,39595.3748958333,2008-05-27,08:59:51
39.9073,116.245183,0,173,39595.3749189815,2008-05-27,08:59:53
39.907333,116.245183,0,174,39595.3749421296,2008-05-27,08:59:55
39.90736,116.245183,0,173,39595.3749652778,2008-05-27,08:59:57
39.907389,116.245181,0,171,39595.3749884259,2008-05-27,08:59:59
39.907415,116.245186,0,171,39595.3750115741,2008-05-27,09:00:01
39.907447,116.24519,0,171,39595.3750347222,2008-05-27,09:00:03
39.907472,116.245194,0,171,39595.3750578704,2008-05-27,09:00:05
39.907498,116.245204,0,171,39595.3750810185,2008-05-27,09:00:07
39.907529,116.24522,0,172,39595.3751041667,2008-05-27,09:00:09
39.90754,116.245253,0,174,39595.3751273148,2008-05-27,09:00:11
39.90755,116.245283,0,173,39595.375150463,2008-05-27,09:00:13
39.907556,116.245316,0,172,39595.3751736111,2008-05-27,09:00:15
39.907554,116.245342,0,173,39595.3751967593,2008-05-27,09:00:17
39.907534,116.245355,0,175,39595.3752199074,2008-05-27,09:00:19
39.907497,116.245369,0,173,39595.3752430556,2008-05-27,09:00:21
39.907466,116.245366,0,170,39595.3752662037,2008-05-27,09:00:23
39.90744,116.245354,0,170,39595.3752893518,2008-05-27,09:00:25
39.907423,116.245345,0,169,39595.3753125,2008-05-27,09:00:27
39.907408,116.245335,0,169,39595.3753356481,2008-05-27,09:00:29
39.907388,116.245348,0,170,39595.3753587963,2008-05-27,09:00:31
39.907377,116.24535,0,169,39595.3753819444,2008-05-27,09:00:33
39.907375,116.245342,0,166,39595.3754050926,2008-05-27,09:00:35
39.907373,116.245343,0,166,39595.3754282407,2008-05-27,09:00:37
39.907372,116.245343,0,165,39595.3754513889,2008-05-27,09:00:39
39.907373,116.245343,0,165,39595.375474537,2008-05-27,09:00:41
39.907373,116.245343,0,165,39595.3754976852,2008-05-27,09:00:43
39.907374,116.245344,0,165,39595.3755208333,2008-05-27,09:00:45
39.907371,116.245352,0,166,39595.3755439815,2008-05-27,09:00:47
39.907368,116.245349,0,166,39595.3755671296,2008-05-27,09:00:49
39.907368,116.245349,0,166,39595.3755902778,2008-05-27,09:00:51
39.907368,116.245349,0,166,39595.3756134259,2008-05-27,09:00:53
39.907368,116.245349,0,166,39595.3756365741,2008-05-27,09:00:55
39.907368,116.245349,0,166,39595.3756597222,2008-05-27,09:00:57
39.907367,116.245348,0,166,39595.3756828704,2008-05-27,09:00:59
39.907367,116.245348,0,166,39595.3757060185,2008-05-27,09:01:01
39.907367,116.245348,0,166,39595.3757291667,2008-05-27,09:01:03
39.907367,116.245347,0,166,39595.3757523148,2008-05-27,09:01:05
39.907599,116.245206,0,181,39595.4258680556,2008-05-27,10:13:15
39.907619,116.2452,0,184,39595.4258912037,2008-05-27,10:13:17
39.907628,116.245202,0,183,39595.4259143519,2008-05-27,10:13:19
39.907655,116.2452,0,183,39595.4259375,2008-05-27,10:13:21
39.907679,116.2452,0,184,39595.4259606482,2008-05-27,10:13:23
39.90771,116.245199,0,186,39595.4259837963,2008-05-27,10:13:25
39.907734,116.245203,0,188,39595.4260069444,2008-05-27,10:13:27
39.907761,116.245205,0,191,39595.4260300926,2008-05-27,10:13:29
39.907782,116.245209,0,193,39595.4260532407,2008-05-27,10:13:31
39.907806,116.245212,0,195,39595.4260763889,2008-05-27,10:13:33
39.907834,116.245207,0,197,39595.426099537,2008-05-27,10:13:35
39.907863,116.245203,0,199,39595.4261226852,2008-05-27,10:13:37
39.907883,116.245211,0,200,39595.4261458333,2008-05-27,10:13:39
39.907909,116.245216,0,201,39595.4261689815,2008-05-27,10:13:41
39.907944,116.245216,0,201,39595.4261921296,2008-05-27,10:13:43
39.907974,116.245204,0,203,39595.4262152778,2008-05-27,10:13:45
39.907998,116.245217,0,200,39595.4262384259,2008-05-27,10:13:47
39.908027,116.245226,0,199,39595.4262615741,2008-05-27,10:13:49
39.908055,116.245235,0,198,39595.4262847222,2008-05-27,10:13:51
39.908089,116.245239,0,194,39595.4263078704,2008-05-27,10:13:53
39.908114,116.24525,0,192,39595.4263310185,2008-05-27,10:13:55
39.908139,116.245249,0,192,39595.4263541667,2008-05-27,10:13:57
39.908159,116.24525,0,193,39595.4263773148,2008-05-27,10:13:59
39.908181,116.245241,0,194,39595.426400463,2008-05-27,10:14:01
39.908195,116.245206,0,196,39595.4264236111,2008-05-27,10:14:03
39.908226,116.245186,0,196,39595.4264467593,2008-05-27,10:14:05
39.908244,116.245169,0,195,39595.4264699074,2008-05-27,10:14:07
39.908268,116.245152,0,195,39595.4264930556,2008-05-27,10:14:09
39.908309,116.245139,0,195,39595.4265162037,2008-05-27,10:14:11
39.908344,116.245128,0,195,39595.4265393519,2008-05-27,10:14:13
39.908378,116.245112,0,195,39595.4265625,2008-05-27,10:14:15
39.908413,116.245099,0,193,39595.4265856481,2008-05-27,10:14:17
39.908435,116.245088,0,195,39595.4266087963,2008-05-27,10:14:19
39.908457,116.245079,0,196,39595.4266319444,2008-05-27,10:14:21
39.908484,116.245126,0,199,39595.4266550926,2008-05-27,10:14:23
39.908523,116.245128,0,201,39595.4266782407,2008-05-27,10:14:25
39.908553,116.245134,0,203,39595.4267013889,2008-05-27,10:14:27
39.908593,116.245135,0,204,39595.426724537,2008-05-27,10:14:29
39.90862,116.245135,0,203,39595.4267476852,2008-05-27,10:14:31
39.908651,116.245163,0,199,39595.4267708333,2008-05-27,10:14:33
39.908686,116.245209,0,197,39595.4267939815,2008-05-27,10:14:35
39.90871,116.245225,0,196,39595.4268171296,2008-05-27,10:14:37
39.908724,116.245207,0,206,39595.4268402778,2008-05-27,10:14:39
39.908731,116.245198,0,216,39595.4268634259,2008-05-27,10:14:41
39.908719,116.245199,0,220,39595.4268865741,2008-05-27,10:14:43
39.908746,116.245178,0,228,39595.4269097222,2008-05-27,10:14:45
39.908773,116.245136,0,233,39595.4269328704,2008-05-27,10:14:47
39.908821,116.245085,0,237,39595.4269560185,2008-05-27,10:14:49
39.908854,116.245044,0,241,39595.4269791667,2008-05-27,10:14:51
39.908897,116.245024,0,245,39595.4270023148,2008-05-27,10:14:53
39.908938,116.245029,0,249,39595.427025463,2008-05-27,10:14:55
39.908972,116.245038,0,252,39595.4270486111,2008-05-27,10:14:57
39.909019,116.245088,0,251,39595.4270717593,2008-05-27,10:14:59
39.909058,116.245129,0,244,39595.4270949074,2008-05-27,10:15:01
39.909098,116.245152,0,241,39595.4271180556,2008-05-27,10:15:03
39.909123,116.245185,0,237,39595.4271412037,2008-05-27,10:15:05
39.909138,116.245209,0,237,39595.4271643519,2008-05-27,10:15:07
39.909127,116.245252,0,234,39595.4271875,2008-05-27,10:15:09
39.909138,116.245282,0,235,39595.4272106481,2008-05-27,10:15:11
39.909141,116.245326,0,229,39595.4272337963,2008-05-27,10:15:13
39.909141,116.245364,0,227,39595.4272569444,2008-05-27,10:15:15
39.909153,116.245401,0,224,39595.4272800926,2008-05-27,10:15:17
39.909152,116.24544,0,222,39595.4273032407,2008-05-27,10:15:19
39.909163,116.245485,0,218,39595.4273263889,2008-05-27,10:15:21
39.909152,116.245528,0,215,39595.427349537,2008-05-27,10:15:23
39.909168,116.245557,0,217,39595.4273726852,2008-05-27,10:15:25
39.909176,116.245594,0,218,39595.4273958333,2008-05-27,10:15:27
39.909154,116.245646,0,217,39595.4274189815,2008-05-27,10:15:29
39.909167,116.245689,0,216,39595.4274421296,2008-05-27,10:15:31
39.909132,116.245743,0,209,39595.4274652778,2008-05-27,10:15:33
39.909098,116.245778,0,199,39595.4274884259,2008-05-27,10:15:35
39.90909,116.245818,0,196,39595.4275115741,2008-05-27,10:15:37
39.909079,116.245858,0,191,39595.4275347222,2008-05-27,10:15:39
39.909081,116.245897,0,190,39595.4275578704,2008-05-27,10:15:41
39.909083,116.24593,0,187,39595.4275810185,2008-05-27,10:15:43
39.909081,116.245965,0,184,39595.4276041667,2008-05-27,10:15:45
39.909086,116.245999,0,181,39595.4276273148,2008-05-27,10:15:47
39.909089,116.246033,0,179,39595.427650463,2008-05-27,10:15:49
39.909096,116.246068,0,177,39595.4276736111,2008-05-27,10:15:51
39.909097,116.246099,0,176,39595.4276967593,2008-05-27,10:15:53
39.909097,116.246134,0,177,39595.4277199074,2008-05-27,10:15:55
39.909097,116.246172,0,173,39595.4277430556,2008-05-27,10:15:57
39.9091,116.246205,0,172,39595.4277662037,2008-05-27,10:15:59
39.909101,116.246244,0,172,39595.4277893519,2008-05-27,10:16:01
39.909101,116.246278,0,173,39595.4278125,2008-05-27,10:16:03
39.909112,116.246311,0,173,39595.4278356481,2008-05-27,10:16:05
39.909116,116.24635,0,174,39595.4278587963,2008-05-27,10:16:07
39.909126,116.246383,0,174,39595.4278819444,2008-05-27,10:16:09
39.909128,116.246424,0,174,39595.4279050926,2008-05-27,10:16:11
39.909135,116.24646,0,175,39595.4279282407,2008-05-27,10:16:13
39.909132,116.246497,0,176,39595.4279513889,2008-05-27,10:16:15
39.909125,116.246535,0,177,39595.427974537,2008-05-27,10:16:17
39.909127,116.24656,0,176,39595.4279976852,2008-05-27,10:16:19
39.909111,116.246587,0,177,39595.4280208333,2008-05-27,10:16:21
39.909102,116.246613,0,178,39595.4280439815,2008-05-27,10:16:23
39.90909,116.246637,0,182,39595.4280671296,2008-05-27,10:16:25
39.909078,116.246666,0,182,39595.4280902778,2008-05-27,10:16:27
39.909059,116.246687,0,182,39595.4281134259,2008-05-27,10:16:29
39.909039,116.246683,0,183,39595.4281365741,2008-05-27,10:16:31
39.909016,116.246676,0,182,39595.4281597222,2008-05-27,10:16:33
39.908993,116.246674,0,181,39595.4281828704,2008-05-27,10:16:35
39.908962,116.246669,0,181,39595.4282060185,2008-05-27,10:16:37
39.908935,116.246673,0,180,39595.4282291667,2008-05-27,10:16:39
39.908907,116.246671,0,179,39595.4282523148,2008-05-27,10:16:41
39.908878,116.246671,0,177,39595.428275463,2008-05-27,10:16:43
39.908856,116.246663,0,176,39595.4282986111,2008-05-27,10:16:45
39.908824,116.246655,0,176,39595.4283217593,2008-05-27,10:16:47
39.908791,116.246652,0,177,39595.4283449074,2008-05-27,10:16:49
39.908765,116.246663,0,177,39595.4283680556,2008-05-27,10:16:51
39.908737,116.246667,0,177,39595.4283912037,2008-05-27,10:16:53
39.908714,116.246664,0,178,39595.4284143519,2008-05-27,10:16:55
39.908683,116.246667,0,179,39595.4284375,2008-05-27,10:16:57
39.908657,116.246677,0,180,39595.4284606481,2008-05-27,10:16:59
39.908628,116.24668,0,180,39595.4284837963,2008-05-27,10:17:01
39.908597,116.246682,0,181,39595.4285069444,2008-05-27,10:17:03
39.908567,116.246689,0,181,39595.4285300926,2008-05-27,10:17:05
39.908543,116.246676,0,182,39595.4285532407,2008-05-27,10:17:07
39.908516,116.24667,0,183,39595.4285763889,2008-05-27,10:17:09
39.908489,116.246671,0,184,39595.428599537,2008-05-27,10:17:11
39.90846,116.246661,0,186,39595.4286226852,2008-05-27,10:17:13
39.908431,116.246661,0,188,39595.4286458333,2008-05-27,10:17:15
39.908407,116.246648,0,191,39595.4286689815,2008-05-27,10:17:17
39.908381,116.24663,0,194,39595.4286921296,2008-05-27,10:17:19
39.908352,116.24663,0,197,39595.4287152778,2008-05-27,10:17:21
39.908327,116.246649,0,199,39595.4287384259,2008-05-27,10:17:23
39.908295,116.246661,0,200,39595.4287615741,2008-05-27,10:17:25
39.908253,116.246691,0,206,39595.4287847222,2008-05-27,10:17:27
39.908207,116.24673,0,218,39595.4288078704,2008-05-27,10:17:29
39.908181,116.246723,0,218,39595.4288310185,2008-05-27,10:17:31
39.908164,116.246686,0,208,39595.4288541667,2008-05-27,10:17:33
39.908141,116.24665,0,199,39595.4288773148,2008-05-27,10:17:35
39.908111,116.24664,0,195,39595.428900463,2008-05-27,10:17:37
39.908079,116.246647,0,194,39595.4289236111,2008-05-27,10:17:39
39.908053,116.246656,0,193,39595.4289467593,2008-05-27,10:17:41
39.908026,116.246667,0,190,39595.4289699074,2008-05-27,10:17:43
39.908007,116.246666,0,189,39595.4289930556,2008-05-27,10:17:45
39.907985,116.246656,0,187,39595.4290162037,2008-05-27,10:17:47
39.90796,116.246642,0,187,39595.4290393519,2008-05-27,10:17:49
39.907927,116.24663,0,185,39595.4290625,2008-05-27,10:17:51
39.907897,116.246635,0,184,39595.4290856481,2008-05-27,10:17:53
39.907867,116.246635,0,185,39595.4291087963,2008-05-27,10:17:55
39.907835,116.246648,0,186,39595.4291319444,2008-05-27,10:17:57
39.907812,116.24666,0,185,39595.4291550926,2008-05-27,10:17:59
39.907786,116.24666,0,185,39595.4291782407,2008-05-27,10:18:01
39.907757,116.246667,0,189,39595.4292013889,2008-05-27,10:18:03
39.907733,116.246677,0,190,39595.429224537,2008-05-27,10:18:05
39.907697,116.246679,0,193,39595.4292476852,2008-05-27,10:18:07
39.907659,116.246686,0,193,39595.4292708333,2008-05-27,10:18:09
39.907635,116.246672,0,190,39595.4292939815,2008-05-27,10:18:11
39.907615,116.246655,0,188,39595.4293171296,2008-05-27,10:18:13
39.907578,116.246649,0,189,39595.4293402778,2008-05-27,10:18:15
39.907552,116.246658,0,190,39595.4293634259,2008-05-27,10:18:17
39.907527,116.246672,0,190,39595.4293865741,2008-05-27,10:18:19
39.907501,116.246677,0,188,39595.4294097222,2008-05-27,10:18:21
39.907461,116.246663,0,188,39595.4294328704,2008-05-27,10:18:23
39.907412,116.246629,0,188,39595.4294560185,2008-05-27,10:18:25
39.907377,116.246637,0,188,39595.4294791667,2008-05-27,10:18:27
39.90733,116.246631,0,187,39595.4295023148,2008-05-27,10:18:29
39.9073,116.246635,0,188,39595.429525463,2008-05-27,10:18:31
39.907263,116.246628,0,189,39595.4295486111,2008-05-27,10:18:33
39.907233,116.246635,0,191,39595.4295717593,2008-05-27,10:18:35
39.907197,116.24664,0,192,39595.4295949074,2008-05-27,10:18:37
39.90716,116.246647,0,194,39595.4296180556,2008-05-27,10:18:39
39.907135,116.24666,0,196,39595.4296412037,2008-05-27,10:18:41
39.907104,116.246668,0,198,39595.4296643519,2008-05-27,10:18:43
39.907095,116.246668,0,198,39595.4296875,2008-05-27,10:18:45
39.907073,116.246684,0,200,39595.4297106481,2008-05-27,10:18:47
39.907055,116.246706,0,200,39595.4297337963,2008-05-27,10:18:49
39.907037,116.246707,0,201,39595.4297569444,2008-05-27,10:18:51
39.907015,116.2467,0,198,39595.4297800926,2008-05-27,10:18:53
39.906997,116.24669,0,193,39595.4298032407,2008-05-27,10:18:55
39.906978,116.246678,0,187,39595.4298263889,2008-05-27,10:18:57
39.906954,116.246675,0,184,39595.429849537,2008-05-27,10:18:59
39.906923,116.246676,0,181,39595.4298726852,2008-05-27,10:19:01
39.906889,116.246668,0,176,39595.4298958333,2008-05-27,10:19:03
39.90686,116.246659,0,175,39595.4299189815,2008-05-27,10:19:05
39.906835,116.246656,0,174,39595.4299421296,2008-05-27,10:19:07
39.906808,116.246647,0,174,39595.4299652778,2008-05-27,10:19:09
39.906782,116.246636,0,171,39595.4299884259,2008-05-27,10:19:11
39.906765,116.246629,0,170,39595.4300115741,2008-05-27,10:19:13
39.906737,116.246614,0,170,39595.4300347222,2008-05-27,10:19:15
39.906706,116.246629,0,175,39595.4300578704,2008-05-27,10:19:17
39.906677,116.246639,0,177,39595.4300810185,2008-05-27,10:19:19
39.906648,116.246644,0,175,39595.4301041667,2008-05-27,10:19:21
39.90662,116.246653,0,175,39595.4301273148,2008-05-27,10:19:23
39.906589,116.246649,0,176,39595.430150463,2008-05-27,10:19:25
39.906567,116.246657,0,175,39595.4301736111,2008-05-27,10:19:27
39.906539,116.246671,0,175,39595.4301967593,2008-05-27,10:19:29
39.906512,116.246678,0,175,39595.4302199074,2008-05-27,10:19:31
39.90648,116.246673,0,175,39595.4302430556,2008-05-27,10:19:33
39.906455,116.246699,0,175,39595.4302662037,2008-05-27,10:19:35
39.906426,116.246718,0,174,39595.4302893518,2008-05-27,10:19:37
39.906411,116.246735,0,173,39595.4303125,2008-05-27,10:19:39
39.906395,116.246753,0,173,39595.4303356481,2008-05-27,10:19:41
39.906384,116.246797,0,175,39595.4303587963,2008-05-27,10:19:43
39.906373,116.246835,0,176,39595.4303819444,2008-05-27,10:19:45
39.906362,116.246863,0,177,39595.4304050926,2008-05-27,10:19:47
39.906353,116.24689,0,178,39595.4304282407,2008-05-27,10:19:49
39.906351,116.246903,0,177,39595.4304513889,2008-05-27,10:19:51
39.906345,116.246921,0,175,39595.430474537,2008-05-27,10:19:53
39.906342,116.246929,0,174,39595.4304976852,2008-05-27,10:19:55
39.906344,116.246951,0,174,39595.4305208333,2008-05-27,10:19:57
39.90636,116.246978,0,173,39595.4305439815,2008-05-27,10:19:59
39.906374,116.247007,0,173,39595.4305671296,2008-05-27,10:20:01
39.906384,116.247035,0,173,39595.4305902778,2008-05-27,10:20:03
39.906387,116.247055,0,174,39595.4306134259,2008-05-27,10:20:05
39.906384,116.247064,0,174,39595.4306365741,2008-05-27,10:20:07
39.906385,116.247065,0,175,39595.4306597222,2008-05-27,10:20:09
39.906387,116.247071,0,175,39595.4306828704,2008-05-27,10:20:11
39.90639,116.247069,0,175,39595.4307060185,2008-05-27,10:20:13
39.906391,116.24707,0,175,39595.4307291667,2008-05-27,10:20:15
39.906402,116.247081,0,174,39595.4307523148,2008-05-27,10:20:17
39.906426,116.247119,0,174,39595.430775463,2008-05-27,10:20:19
39.906451,116.247147,0,176,39595.4307986111,2008-05-27,10:20:21
39.906466,116.247165,0,176,39595.4308217593,2008-05-27,10:20:23
39.906496,116.24717,0,177,39595.4308449074,2008-05-27,10:20:25
39.906518,116.247179,0,179,39595.4308680556,2008-05-27,10:20:27
39.906539,116.247186,0,179,39595.4308912037,2008-05-27,10:20:29
39.906566,116.247202,0,179,39595.4309143518,2008-05-27,10:20:31
39.906597,116.247202,0,181,39595.4309375,2008-05-27,10:20:33
39.906626,116.247212,0,181,39595.4309606481,2008-05-27,10:20:35
39.906643,116.247217,0,182,39595.4309837963,2008-05-27,10:20:37
39.90667,116.247226,0,183,39595.4310069444,2008-05-27,10:20:39
39.906694,116.24722,0,184,39595.4310300926,2008-05-27,10:20:41
39.906721,116.247234,0,183,39595.4310532407,2008-05-27,10:20:43
39.906741,116.247238,0,181,39595.4310763889,2008-05-27,10:20:45
39.906767,116.247227,0,180,39595.431099537,2008-05-27,10:20:47
39.906795,116.247217,0,184,39595.4311226852,2008-05-27,10:20:49
39.906822,116.247221,0,186,39595.4311458333,2008-05-27,10:20:51
39.906853,116.247215,0,187,39595.4311689815,2008-05-27,10:20:53
39.906878,116.247239,0,186,39595.4311921296,2008-05-27,10:20:55
39.906907,116.247248,0,184,39595.4312152778,2008-05-27,10:20:57
39.906944,116.247245,0,182,39595.4312384259,2008-05-27,10:20:59
39.906967,116.247235,0,187,39595.4312615741,2008-05-27,10:21:01
39.906993,116.247237,0,188,39595.4312847222,2008-05-27,10:21:03
39.907016,116.247224,0,190,39595.4313078704,2008-05-27,10:21:05
39.907047,116.247223,0,188,39595.4313310185,2008-05-27,10:21:07
39.907062,116.247209,0,192,39595.4313541667,2008-05-27,10:21:09
39.90708,116.247217,0,192,39595.4313773148,2008-05-27,10:21:11
39.90711,116.247222,0,189,39595.431400463,2008-05-27,10:21:13
39.907142,116.247222,0,186,39595.4314236111,2008-05-27,10:21:15
39.90716,116.247215,0,186,39595.4314467593,2008-05-27,10:21:17
39.907179,116.247221,0,181,39595.4314699074,2008-05-27,10:21:19
39.907181,116.247214,0,183,39595.4314930556,2008-05-27,10:21:21
39.90718,116.247214,0,183,39595.4315162037,2008-05-27,10:21:23
39.907182,116.247214,0,183,39595.4315393518,2008-05-27,10:21:25
39.907184,116.247214,0,184,39595.4315625,2008-05-27,10:21:27
39.907186,116.247213,0,184,39595.4315856481,2008-05-27,10:21:29
39.907186,116.247213,0,184,39595.4316087963,2008-05-27,10:21:31
39.907186,116.247213,0,184,39595.4316319444,2008-05-27,10:21:33
39.9072,116.247205,0,184,39595.4316550926,2008-05-27,10:21:35
39.907204,116.247204,0,183,39595.4316782407,2008-05-27,10:21:37
39.907202,116.247213,0,181,39595.4317013889,2008-05-27,10:21:39
39.907204,116.247213,0,181,39595.431724537,2008-05-27,10:21:41
39.907204,116.247213,0,181,39595.4317476852,2008-05-27,10:21:43
39.907205,116.247213,0,181,39595.4317708333,2008-05-27,10:21:45
39.907206,116.247213,0,181,39595.4317939815,2008-05-27,10:21:47
39.907208,116.247213,0,181,39595.4318171296,2008-05-27,10:21:49
39.907209,116.247212,0,181,39595.4318402778,2008-05-27,10:21:51
39.907209,116.247212,0,181,39595.4318634259,2008-05-27,10:21:53
39.907209,116.247212,0,181,39595.4318865741,2008-05-27,10:21:55
39.90721,116.247212,0,182,39595.4319097222,2008-05-27,10:21:57
39.90721,116.247212,0,182,39595.4319328704,2008-05-27,10:21:59
39.90721,116.247212,0,182,39595.4319560185,2008-05-27,10:22:01
39.907208,116.247212,0,182,39595.4319791667,2008-05-27,10:22:03
39.907209,116.247212,0,182,39595.4320023148,2008-05-27,10:22:05
39.907212,116.247212,0,182,39595.432025463,2008-05-27,10:22:07
39.907212,116.247212,0,182,39595.4320486111,2008-05-27,10:22:09
39.907212,116.247212,0,182,39595.4320717593,2008-05-27,10:22:11
39.907212,116.247212,0,182,39595.4320949074,2008-05-27,10:22:13
39.907212,116.247211,0,182,39595.4321180556,2008-05-27,10:22:15
39.907211,116.247212,0,182,39595.4321412037,2008-05-27,10:22:17
39.907211,116.247212,0,182,39595.4321643518,2008-05-27,10:22:19
39.907212,116.247212,0,182,39595.4321875,2008-05-27,10:22:21
39.907212,116.247212,0,182,39595.4322106481,2008-05-27,10:22:23
39.907212,116.247211,0,182,39595.4322337963,2008-05-27,10:22:25
39.907211,116.247211,0,182,39595.4322569444,2008-05-27,10:22:27
39.907211,116.247212,0,182,39595.4322800926,2008-05-27,10:22:29
39.907211,116.247212,0,182,39595.4323032407,2008-05-27,10:22:31
39.907211,116.247212,0,182,39595.4323263889,2008-05-27,10:22:33
39.907211,116.247212,0,182,39595.432349537,2008-05-27,10:22:35
39.907211,116.247212,0,182,39595.4323726852,2008-05-27,10:22:37
39.907211,116.247212,0,182,39595.4323958333,2008-05-27,10:22:39
39.907211,116.247212,0,182,39595.4324189815,2008-05-27,10:22:41
39.907211,116.247212,0,182,39595.4324421296,2008-05-27,10:22:43
39.907211,116.247212,0,182,39595.4324652778,2008-05-27,10:22:45
39.907211,116.247212,0,182,39595.4324884259,2008-05-27,10:22:47
39.907211,116.247212,0,182,39595.4325115741,2008-05-27,10:22:49
39.907211,116.247212,0,182,39595.4325347222,2008-05-27,10:22:51
39.907211,116.247212,0,182,39595.4325578704,2008-05-27,10:22:53
39.907211,116.247212,0,182,39595.4325810185,2008-05-27,10:22:55
39.907211,116.247211,0,182,39595.4326041667,2008-05-27,10:22:57
39.907211,116.247211,0,182,39595.4326273148,2008-05-27,10:22:59
39.907211,116.247211,0,182,39595.432650463,2008-05-27,10:23:01
39.907211,116.247211,0,182,39595.4326736111,2008-05-27,10:23:03
39.907211,116.247211,0,182,39595.4326967593,2008-05-27,10:23:05
39.90721,116.247211,0,182,39595.4327199074,2008-05-27,10:23:07
39.90721,116.247211,0,182,39595.4327430556,2008-05-27,10:23:09
39.907211,116.247211,0,182,39595.4327662037,2008-05-27,10:23:11
39.90721,116.247211,0,182,39595.4327893518,2008-05-27,10:23:13
39.90721,116.247211,0,182,39595.4328125,2008-05-27,10:23:15
39.90721,116.247211,0,182,39595.4328356481,2008-05-27,10:23:17
39.90721,116.247211,0,182,39595.4328587963,2008-05-27,10:23:19
39.90721,116.247211,0,182,39595.4328819444,2008-05-27,10:23:21
39.90721,116.247211,0,182,39595.4329050926,2008-05-27,10:23:23
39.90721,116.24721,0,182,39595.4329282407,2008-05-27,10:23:25
39.90721,116.247211,0,182,39595.4329513889,2008-05-27,10:23:27
39.90721,116.247211,0,182,39595.432974537,2008-05-27,10:23:29
39.90721,116.24721,0,182,39595.4329976852,2008-05-27,10:23:31
39.90721,116.24721,0,182,39595.4330208333,2008-05-27,10:23:33
39.90721,116.24721,0,182,39595.4330439815,2008-05-27,10:23:35
39.90721,116.24721,0,182,39595.4330671296,2008-05-27,10:23:37
39.90721,116.24721,0,182,39595.4330902778,2008-05-27,10:23:39
39.90721,116.24721,0,182,39595.4331134259,2008-05-27,10:23:41
39.90721,116.24721,0,182,39595.4331365741,2008-05-27,10:23:43
39.90721,116.24721,0,182,39595.4331597222,2008-05-27,10:23:45
39.90721,116.24721,0,182,39595.4331828704,2008-05-27,10:23:47
39.90721,116.247209,0,182,39595.4332060185,2008-05-27,10:23:49
39.90721,116.247209,0,182,39595.4332291667,2008-05-27,10:23:51
39.90721,116.247209,0,182,39595.4332523148,2008-05-27,10:23:53
39.90721,116.247209,0,182,39595.433275463,2008-05-27,10:23:55
39.90721,116.247209,0,182,39595.4332986111,2008-05-27,10:23:57
39.90721,116.247209,0,182,39595.4333217593,2008-05-27,10:23:59
39.90721,116.247209,0,182,39595.4333449074,2008-05-27,10:24:01
39.90721,116.247208,0,182,39595.4333680556,2008-05-27,10:24:03
39.90721,116.247208,0,182,39595.4333912037,2008-05-27,10:24:05
39.90721,116.247208,0,182,39595.4334143519,2008-05-27,10:24:07
39.90721,116.247209,0,182,39595.4334375,2008-05-27,10:24:09
39.907209,116.247209,0,182,39595.4334606482,2008-05-27,10:24:11
39.907209,116.247208,0,182,39595.4334837963,2008-05-27,10:24:13
39.907209,116.247208,0,182,39595.4335069444,2008-05-27,10:24:15
39.907209,116.247208,0,182,39595.4335300926,2008-05-27,10:24:17
39.907209,116.247208,0,182,39595.4335532407,2008-05-27,10:24:19
39.907209,116.247208,0,182,39595.4335763889,2008-05-27,10:24:21
39.907209,116.247208,0,182,39595.433599537,2008-05-27,10:24:23
39.907208,116.247208,0,182,39595.4336226852,2008-05-27,10:24:25
39.907208,116.247208,0,182,39595.4336458333,2008-05-27,10:24:27
39.907208,116.247208,0,182,39595.4336689815,2008-05-27,10:24:29
39.907208,116.247208,0,182,39595.4336921296,2008-05-27,10:24:31
39.907208,116.247208,0,182,39595.4337152778,2008-05-27,10:24:33
39.907208,116.247208,0,182,39595.4337384259,2008-05-27,10:24:35
39.907208,116.247208,0,182,39595.4337615741,2008-05-27,10:24:37
39.907208,116.247208,0,182,39595.4337847222,2008-05-27,10:24:39
39.907208,116.247208,0,182,39595.4338078704,2008-05-27,10:24:41
39.907207,116.247208,0,182,39595.4338310185,2008-05-27,10:24:43
39.907207,116.247208,0,182,39595.4338541667,2008-05-27,10:24:45
39.907207,116.247208,0,182,39595.4338773148,2008-05-27,10:24:47
39.907207,116.247208,0,182,39595.433900463,2008-05-27,10:24:49
39.907207,116.247208,0,182,39595.4339236111,2008-05-27,10:24:51
39.907207,116.247208,0,182,39595.4339467593,2008-05-27,10:24:53
39.907207,116.247208,0,182,39595.4339699074,2008-05-27,10:24:55
39.907207,116.247208,0,182,39595.4339930556,2008-05-27,10:24:57
39.907207,116.247208,0,182,39595.4340162037,2008-05-27,10:24:59
39.907207,116.247208,0,182,39595.4340393519,2008-05-27,10:25:01
39.907208,116.247208,0,182,39595.4340625,2008-05-27,10:25:03
39.907207,116.247208,0,182,39595.4340856481,2008-05-27,10:25:05
39.907207,116.247208,0,182,39595.4341087963,2008-05-27,10:25:07
39.907207,116.247207,0,182,39595.4341319444,2008-05-27,10:25:09
39.907207,116.247207,0,182,39595.4341550926,2008-05-27,10:25:11
39.907207,116.247207,0,182,39595.4341782407,2008-05-27,10:25:13
39.907207,116.247207,0,182,39595.4342013889,2008-05-27,10:25:15
39.907207,116.247207,0,182,39595.434224537,2008-05-27,10:25:17
39.907207,116.247207,0,182,39595.4342476852,2008-05-27,10:25:19
39.907207,116.247207,0,182,39595.4342708333,2008-05-27,10:25:21
39.907208,116.247207,0,182,39595.4342939815,2008-05-27,10:25:23
39.907208,116.247208,0,182,39595.4343171296,2008-05-27,10:25:25
39.907208,116.247207,0,182,39595.4343402778,2008-05-27,10:25:27
39.907208,116.247207,0,182,39595.4343634259,2008-05-27,10:25:29
39.907208,116.247207,0,182,39595.4343865741,2008-05-27,10:25:31
39.907208,116.247207,0,182,39595.4344097222,2008-05-27,10:25:33
39.907208,116.247207,0,182,39595.4344328704,2008-05-27,10:25:35
39.907208,116.247207,0,182,39595.4344560185,2008-05-27,10:25:37
39.907208,116.247207,0,182,39595.4344791667,2008-05-27,10:25:39
39.907208,116.247206,0,182,39595.4345023148,2008-05-27,10:25:41
39.907208,116.247206,0,182,39595.434525463,2008-05-27,10:25:43
39.907208,116.247206,0,182,39595.4345486111,2008-05-27,10:25:45
39.907208,116.247206,0,182,39595.4345717593,2008-05-27,10:25:47
39.907208,116.247206,0,182,39595.4345949074,2008-05-27,10:25:49
39.907208,116.247206,0,182,39595.4346180556,2008-05-27,10:25:51
39.907207,116.247206,0,182,39595.4346412037,2008-05-27,10:25:53
39.907208,116.247206,0,182,39595.4346643519,2008-05-27,10:25:55
39.907208,116.247206,0,182,39595.4346875,2008-05-27,10:25:57
39.907208,116.247206,0,182,39595.4347106481,2008-05-27,10:25:59
39.907208,116.247205,0,182,39595.4347337963,2008-05-27,10:26:01
39.907208,116.247205,0,182,39595.4347569444,2008-05-27,10:26:03
39.907207,116.247206,0,182,39595.4347800926,2008-05-27,10:26:05
39.907207,116.247206,0,182,39595.4348032407,2008-05-27,10:26:07
39.907207,116.247206,0,182,39595.4348263889,2008-05-27,10:26:09
39.907207,116.247207,0,182,39595.434849537,2008-05-27,10:26:11
39.907207,116.247207,0,182,39595.4348726852,2008-05-27,10:26:13
39.907207,116.247207,0,182,39595.4348958333,2008-05-27,10:26:15
39.907207,116.247207,0,182,39595.4349189815,2008-05-27,10:26:17
39.907209,116.247207,0,182,39595.4349421296,2008-05-27,10:26:19
39.907209,116.247206,0,182,39595.4349652778,2008-05-27,10:26:21
39.90721,116.247206,0,182,39595.4349884259,2008-05-27,10:26:23
39.907211,116.247206,0,182,39595.4350115741,2008-05-27,10:26:25
39.907212,116.247206,0,183,39595.4350347222,2008-05-27,10:26:27
39.907213,116.247207,0,183,39595.4350578704,2008-05-27,10:26:29
39.907212,116.247207,0,183,39595.4350810185,2008-05-27,10:26:31
39.907209,116.247206,0,183,39595.4351041667,2008-05-27,10:26:33
39.907207,116.247206,0,183,39595.4351273148,2008-05-27,10:26:35
39.907205,116.247207,0,183,39595.435150463,2008-05-27,10:26:37
39.907204,116.247207,0,183,39595.4351736111,2008-05-27,10:26:39
39.907207,116.247207,0,183,39595.4351967593,2008-05-27,10:26:41
39.907209,116.247207,0,183,39595.4352199074,2008-05-27,10:26:43
39.907209,116.247206,0,183,39595.4352430556,2008-05-27,10:26:45
39.907211,116.247206,0,183,39595.4352662037,2008-05-27,10:26:47
39.907211,116.247206,0,184,39595.4352893519,2008-05-27,10:26:49
39.907212,116.247205,0,184,39595.4353125,2008-05-27,10:26:51
39.907214,116.247204,0,184,39595.4353356481,2008-05-27,10:26:53
39.907214,116.247204,0,184,39595.4353587963,2008-05-27,10:26:55
39.907214,116.247204,0,184,39595.4353819444,2008-05-27,10:26:57
39.907212,116.247203,0,184,39595.4354050926,2008-05-27,10:26:59
39.907213,116.2472,0,184,39595.4354282407,2008-05-27,10:27:01
39.907173,116.24714,0,189,39595.4354513889,2008-05-27,10:27:03
39.907109,116.247042,0,201,39595.435474537,2008-05-27,10:27:05
39.907107,116.247042,0,201,39595.4354976852,2008-05-27,10:27:07
39.907106,116.247042,0,202,39595.4355208333,2008-05-27,10:27:09
39.907105,116.247042,0,202,39595.4355439815,2008-05-27,10:27:11
39.907104,116.247042,0,202,39595.4355671296,2008-05-27,10:27:13
39.907105,116.247046,0,202,39595.4355902778,2008-05-27,10:27:15
39.907107,116.24705,0,202,39595.4356134259,2008-05-27,10:27:17
39.907108,116.247054,0,202,39595.4356365741,2008-05-27,10:27:19
39.90711,116.247058,0,202,39595.4356597222,2008-05-27,10:27:21
39.907113,116.247063,0,203,39595.4356828704,2008-05-27,10:27:23
39.907115,116.247069,0,203,39595.4357060185,2008-05-27,10:27:25
39.907122,116.247095,0,207,39595.4357291667,2008-05-27,10:27:27
39.907131,116.247109,0,209,39595.4357523148,2008-05-27,10:27:29
39.90714,116.247123,0,211,39595.435775463,2008-05-27,10:27:31
39.90715,116.247142,0,211,39595.4357986111,2008-05-27,10:27:33
39.907155,116.247131,0,206,39595.4358217593,2008-05-27,10:27:35
39.907155,116.24712,0,203,39595.4358449074,2008-05-27,10:27:37
39.907154,116.247124,0,202,39595.4358680556,2008-05-27,10:27:39
39.907156,116.247123,0,202,39595.4358912037,2008-05-27,10:27:41
39.907156,116.247124,0,202,39595.4359143519,2008-05-27,10:27:43
39.907158,116.247125,0,202,39595.4359375,2008-05-27,10:27:45
39.907159,116.247126,0,202,39595.4359606481,2008-05-27,10:27:47
39.90716,116.247126,0,202,39595.4359837963,2008-05-27,10:27:49
39.907161,116.247128,0,202,39595.4360069444,2008-05-27,10:27:51
39.907163,116.24713,0,202,39595.4360300926,2008-05-27,10:27:53
39.907165,116.247132,0,202,39595.4360532407,2008-05-27,10:27:55
39.907167,116.247135,0,201,39595.4360763889,2008-05-27,10:27:57
39.907168,116.247138,0,201,39595.436099537,2008-05-27,10:27:59
39.907169,116.247139,0,201,39595.4361226852,2008-05-27,10:28:01
39.90717,116.24714,0,201,39595.4361458333,2008-05-27,10:28:03
39.907171,116.247142,0,201,39595.4361689815,2008-05-27,10:28:05
39.907171,116.247142,0,200,39595.4361921296,2008-05-27,10:28:07
39.907172,116.247142,0,200,39595.4362152778,2008-05-27,10:28:09
39.907172,116.247143,0,200,39595.4362384259,2008-05-27,10:28:11
39.907173,116.247143,0,199,39595.4362615741,2008-05-27,10:28:13
39.907176,116.247142,0,199,39595.4362847222,2008-05-27,10:28:15
39.907177,116.247143,0,199,39595.4363078704,2008-05-27,10:28:17
39.907179,116.247144,0,198,39595.4363310185,2008-05-27,10:28:19
39.90718,116.247145,0,198,39595.4363541667,2008-05-27,10:28:21
39.907181,116.247142,0,198,39595.4363773148,2008-05-27,10:28:23
39.907182,116.24714,0,197,39595.436400463,2008-05-27,10:28:25
39.907183,116.247139,0,197,39595.4364236111,2008-05-27,10:28:27
39.907184,116.247139,0,197,39595.4364467593,2008-05-27,10:28:29
39.907185,116.24714,0,196,39595.4364699074,2008-05-27,10:28:31
39.907185,116.247142,0,196,39595.4364930556,2008-05-27,10:28:33
39.907186,116.247143,0,196,39595.4365162037,2008-05-27,10:28:35
39.907187,116.247144,0,195,39595.4365393519,2008-05-27,10:28:37
39.907187,116.247145,0,195,39595.4365625,2008-05-27,10:28:39
39.907187,116.247146,0,195,39595.4365856481,2008-05-27,10:28:41
39.907187,116.247145,0,195,39595.4366087963,2008-05-27,10:28:43
39.907187,116.247142,0,195,39595.4366319444,2008-05-27,10:28:45
39.907187,116.247141,0,195,39595.4366550926,2008-05-27,10:28:47
39.907187,116.24714,0,195,39595.4366782407,2008-05-27,10:28:49
39.907187,116.24714,0,195,39595.4367013889,2008-05-27,10:28:51
39.907187,116.247139,0,195,39595.436724537,2008-05-27,10:28:53
39.907187,116.247139,0,195,39595.4367476852,2008-05-27,10:28:55
39.907187,116.247138,0,195,39595.4367708333,2008-05-27,10:28:57
39.907186,116.247137,0,195,39595.4367939815,2008-05-27,10:28:59
39.907185,116.247136,0,195,39595.4368171296,2008-05-27,10:29:01
39.907184,116.247136,0,195,39595.4368402778,2008-05-27,10:29:03
39.907184,116.247136,0,195,39595.4368634259,2008-05-27,10:29:05
39.907184,116.247135,0,195,39595.4368865741,2008-05-27,10:29:07
39.907183,116.247135,0,195,39595.4369097222,2008-05-27,10:29:09
39.907182,116.247136,0,195,39595.4369328704,2008-05-27,10:29:11
39.907181,116.247138,0,195,39595.4369560185,2008-05-27,10:29:13
39.907181,116.247138,0,195,39595.4369791667,2008-05-27,10:29:15
39.907181,116.247139,0,195,39595.4370023148,2008-05-27,10:29:17
39.90718,116.247138,0,195,39595.437025463,2008-05-27,10:29:19
39.90718,116.247138,0,195,39595.4370486111,2008-05-27,10:29:21
39.90718,116.247137,0,195,39595.4370717593,2008-05-27,10:29:23
39.90718,116.247137,0,195,39595.4370949074,2008-05-27,10:29:25
39.90718,116.247137,0,195,39595.4371180556,2008-05-27,10:29:27
39.90718,116.247137,0,195,39595.4371412037,2008-05-27,10:29:29
39.90718,116.247137,0,195,39595.4371643519,2008-05-27,10:29:31
39.90718,116.247137,0,195,39595.4371875,2008-05-27,10:29:33
39.90718,116.247136,0,195,39595.4372106481,2008-05-27,10:29:35
39.907179,116.247134,0,196,39595.4372337963,2008-05-27,10:29:37
39.90718,116.247134,0,196,39595.4372569444,2008-05-27,10:29:39
39.907179,116.247133,0,196,39595.4372800926,2008-05-27,10:29:41
39.907179,116.247133,0,197,39595.4373032407,2008-05-27,10:29:43
39.907179,116.247132,0,197,39595.4373263889,2008-05-27,10:29:45
39.907179,116.247132,0,197,39595.437349537,2008-05-27,10:29:47
39.907179,116.247132,0,197,39595.4373726852,2008-05-27,10:29:49
39.907179,116.247132,0,197,39595.4373958333,2008-05-27,10:29:51
39.907179,116.247132,0,197,39595.4374189815,2008-05-27,10:29:53
39.907179,116.247132,0,197,39595.4374421296,2008-05-27,10:29:55
39.907179,116.247132,0,197,39595.4374652778,2008-05-27,10:29:57
39.907179,116.247132,0,197,39595.4374884259,2008-05-27,10:29:59
39.907179,116.247132,0,197,39595.4375115741,2008-05-27,10:30:01
39.907179,116.247132,0,197,39595.4375347222,2008-05-27,10:30:03
39.907179,116.247133,0,197,39595.4375578704,2008-05-27,10:30:05
39.907179,116.247133,0,197,39595.4375810185,2008-05-27,10:30:07
39.907179,116.247133,0,197,39595.4376041667,2008-05-27,10:30:09
39.907179,116.247133,0,197,39595.4376273148,2008-05-27,10:30:11
39.907179,116.247133,0,197,39595.437650463,2008-05-27,10:30:13
39.907179,116.247133,0,197,39595.4376736111,2008-05-27,10:30:15
39.907179,116.247134,0,198,39595.4376967593,2008-05-27,10:30:17
39.907179,116.247134,0,198,39595.4377199074,2008-05-27,10:30:19
39.907179,116.247134,0,198,39595.4377430556,2008-05-27,10:30:21
39.907179,116.247134,0,198,39595.4377662037,2008-05-27,10:30:23
39.907179,116.247134,0,198,39595.4377893518,2008-05-27,10:30:25
39.907179,116.247134,0,198,39595.4378125,2008-05-27,10:30:27
39.907179,116.247134,0,198,39595.4378356481,2008-05-27,10:30:29
39.90718,116.247132,0,198,39595.4378587963,2008-05-27,10:30:31
39.907181,116.247132,0,198,39595.4378819444,2008-05-27,10:30:33
39.907181,116.247131,0,198,39595.4379050926,2008-05-27,10:30:35
39.907183,116.247129,0,198,39595.4379282407,2008-05-27,10:30:37
39.907184,116.247126,0,198,39595.4379513889,2008-05-27,10:30:39
39.907185,116.247124,0,198,39595.437974537,2008-05-27,10:30:41
39.907186,116.247121,0,198,39595.4379976852,2008-05-27,10:30:43
39.907189,116.247116,0,198,39595.4380208333,2008-05-27,10:30:45
39.907191,116.24711,0,198,39595.4380439815,2008-05-27,10:30:47
39.907188,116.24707,0,200,39595.4380671296,2008-05-27,10:30:49
39.907184,116.247056,0,204,39595.4380902778,2008-05-27,10:30:51
39.907183,116.247044,0,208,39595.4381134259,2008-05-27,10:30:53
39.907177,116.247046,0,213,39595.4381365741,2008-05-27,10:30:55
39.907168,116.24705,0,215,39595.4381597222,2008-05-27,10:30:57
39.907165,116.24705,0,215,39595.4381828704,2008-05-27,10:30:59
39.907161,116.247048,0,215,39595.4382060185,2008-05-27,10:31:01
39.907159,116.247047,0,215,39595.4382291667,2008-05-27,10:31:03
39.907158,116.247044,0,216,39595.4382523148,2008-05-27,10:31:05
39.907157,116.24704,0,216,39595.438275463,2008-05-27,10:31:07
39.907156,116.247037,0,216,39595.4382986111,2008-05-27,10:31:09
39.907156,116.247034,0,216,39595.4383217593,2008-05-27,10:31:11
39.907156,116.247032,0,216,39595.4383449074,2008-05-27,10:31:13
39.907157,116.24703,0,216,39595.4383680556,2008-05-27,10:31:15
39.907158,116.24703,0,216,39595.4383912037,2008-05-27,10:31:17
39.907158,116.247029,0,216,39595.4384143518,2008-05-27,10:31:19
39.907158,116.247028,0,216,39595.4384375,2008-05-27,10:31:21
39.907159,116.247031,0,216,39595.4384606481,2008-05-27,10:31:23
39.90716,116.247037,0,216,39595.4384837963,2008-05-27,10:31:25
39.907159,116.247053,0,217,39595.4385069444,2008-05-27,10:31:27
39.907167,116.247073,0,217,39595.4385300926,2008-05-27,10:31:29
39.907174,116.24708,0,218,39595.4385532407,2008-05-27,10:31:31
39.907184,116.24709,0,216,39595.4385763889,2008-05-27,10:31:33
39.907185,116.247107,0,216,39595.438599537,2008-05-27,10:31:35
39.907191,116.24713,0,217,39595.4386226852,2008-05-27,10:31:37
39.907194,116.247149,0,217,39595.4386458333,2008-05-27,10:31:39
39.907195,116.247155,0,217,39595.4386689815,2008-05-27,10:31:41
39.907196,116.247159,0,217,39595.4386921296,2008-05-27,10:31:43
39.907197,116.247162,0,217,39595.4387152778,2008-05-27,10:31:45
39.907198,116.247165,0,217,39595.4387384259,2008-05-27,10:31:47
39.907198,116.247169,0,217,39595.4387615741,2008-05-27,10:31:49
39.9072,116.247173,0,217,39595.4387847222,2008-05-27,10:31:51
39.907201,116.247176,0,217,39595.4388078704,2008-05-27,10:31:53
39.907202,116.247179,0,216,39595.4388310185,2008-05-27,10:31:55
39.907202,116.247181,0,216,39595.4388541667,2008-05-27,10:31:57
39.907202,116.247182,0,216,39595.4388773148,2008-05-27,10:31:59
39.907202,116.247185,0,217,39595.438900463,2008-05-27,10:32:01
39.907202,116.247188,0,217,39595.4389236111,2008-05-27,10:32:03
39.907203,116.24719,0,217,39595.4389467593,2008-05-27,10:32:05
39.907203,116.247194,0,218,39595.4389699074,2008-05-27,10:32:07
39.907202,116.247197,0,218,39595.4389930556,2008-05-27,10:32:09
39.907202,116.247199,0,218,39595.4390162037,2008-05-27,10:32:11
39.907203,116.2472,0,219,39595.4390393518,2008-05-27,10:32:13
39.907204,116.2472,0,219,39595.4390625,2008-05-27,10:32:15
39.907204,116.2472,0,220,39595.4390856481,2008-05-27,10:32:17
39.907204,116.2472,0,220,39595.4391087963,2008-05-27,10:32:19
39.907204,116.2472,0,221,39595.4391319444,2008-05-27,10:32:21
39.9072,116.247203,0,221,39595.4391550926,2008-05-27,10:32:23
39.907185,116.247205,0,222,39595.4391782407,2008-05-27,10:32:25
39.907186,116.247199,0,223,39595.4392013889,2008-05-27,10:32:27
39.907173,116.247204,0,224,39595.439224537,2008-05-27,10:32:29
39.907168,116.247205,0,224,39595.4392476852,2008-05-27,10:32:31
39.907164,116.247207,0,225,39595.4392708333,2008-05-27,10:32:33
39.907158,116.247213,0,225,39595.4392939815,2008-05-27,10:32:35
39.907151,116.247201,0,225,39595.4393171296,2008-05-27,10:32:37
39.907144,116.247201,0,225,39595.4393402778,2008-05-27,10:32:39
39.90714,116.2472,0,226,39595.4393634259,2008-05-27,10:32:41
39.907136,116.247201,0,226,39595.4393865741,2008-05-27,10:32:43
39.907132,116.247203,0,227,39595.4394097222,2008-05-27,10:32:45
39.90713,116.247204,0,227,39595.4394328704,2008-05-27,10:32:47
39.907127,116.247205,0,227,39595.4394560185,2008-05-27,10:32:49
39.907124,116.247206,0,228,39595.4394791667,2008-05-27,10:32:51
39.907123,116.247206,0,228,39595.4395023148,2008-05-27,10:32:53
39.907124,116.247205,0,229,39595.439525463,2008-05-27,10:32:55
39.907125,116.247205,0,229,39595.4395486111,2008-05-27,10:32:57
39.907127,116.247206,0,229,39595.4395717593,2008-05-27,10:32:59
39.907129,116.247205,0,230,39595.4395949074,2008-05-27,10:33:01
39.907132,116.247203,0,230,39595.4396180556,2008-05-27,10:33:03
39.907133,116.247199,0,231,39595.4396412037,2008-05-27,10:33:05
39.907134,116.247194,0,231,39595.4396643518,2008-05-27,10:33:07
39.907135,116.24719,0,231,39595.4396875,2008-05-27,10:33:09
39.907136,116.247185,0,232,39595.4397106481,2008-05-27,10:33:11
39.907137,116.247183,0,232,39595.4397337963,2008-05-27,10:33:13
39.90714,116.247185,0,232,39595.4397569444,2008-05-27,10:33:15
39.907148,116.247179,0,233,39595.4397800926,2008-05-27,10:33:17
39.907171,116.247188,0,233,39595.4398032407,2008-05-27,10:33:19
39.907225,116.247148,0,233,39595.4398263889,2008-05-27,10:33:21
39.907293,116.247116,0,234,39595.439849537,2008-05-27,10:33:23
39.907375,116.24709,0,235,39595.4398726852,2008-05-27,10:33:25
39.90747,116.247061,0,235,39595.4398958333,2008-05-27,10:33:27
39.907586,116.247033,0,236,39595.4399189815,2008-05-27,10:33:29
39.907736,116.246997,0,239,39595.4399421296,2008-05-27,10:33:31
39.907915,116.247015,0,247,39595.4399652778,2008-05-27,10:33:33
39.908053,116.247022,0,249,39595.4399884259,2008-05-27,10:33:35
39.908175,116.247004,0,252,39595.4400115741,2008-05-27,10:33:37
39.908292,116.247008,0,254,39595.4400347222,2008-05-27,10:33:39
39.908434,116.247002,0,256,39595.4400578704,2008-05-27,10:33:41
39.908568,116.247012,0,254,39595.4400810185,2008-05-27,10:33:43
39.908702,116.247014,0,249,39595.4401041667,2008-05-27,10:33:45
39.908823,116.247011,0,245,39595.4401273148,2008-05-27,10:33:47
39.90893,116.247009,0,241,39595.440150463,2008-05-27,10:33:49
39.909034,116.247014,0,238,39595.4401736111,2008-05-27,10:33:51
39.90912,116.247006,0,235,39595.4401967593,2008-05-27,10:33:53
39.909203,116.247009,0,232,39595.4402199074,2008-05-27,10:33:55
39.909299,116.247011,0,228,39595.4402430556,2008-05-27,10:33:57
39.9094,116.247012,0,219,39595.4402662037,2008-05-27,10:33:59
39.909486,116.247005,0,219,39595.4402893518,2008-05-27,10:34:01
39.909573,116.247009,0,218,39595.4403125,2008-05-27,10:34:03
39.909651,116.247018,0,216,39595.4403356481,2008-05-27,10:34:05
39.909715,116.247032,0,217,39595.4403587963,2008-05-27,10:34:07
39.90977,116.247035,0,220,39595.4403819444,2008-05-27,10:34:09
39.909837,116.247028,0,227,39595.4404050926,2008-05-27,10:34:11
39.909912,116.247016,0,233,39595.4404282407,2008-05-27,10:34:13
39.909999,116.247014,0,233,39595.4404513889,2008-05-27,10:34:15
39.910096,116.247009,0,233,39595.440474537,2008-05-27,10:34:17
39.9102,116.247006,0,235,39595.4404976852,2008-05-27,10:34:19
39.910299,116.246994,0,235,39595.4405208333,2008-05-27,10:34:21
39.910366,116.246988,0,233,39595.4405439815,2008-05-27,10:34:23
39.910408,116.246977,0,234,39595.4405671296,2008-05-27,10:34:25
39.910436,116.24696,0,234,39595.4405902778,2008-05-27,10:34:27
39.91045,116.246968,0,232,39595.4406134259,2008-05-27,10:34:29
39.91046,116.246977,0,230,39595.4406365741,2008-05-27,10:34:31
39.910466,116.246977,0,230,39595.4406597222,2008-05-27,10:34:33
39.910468,116.246977,0,230,39595.4406828704,2008-05-27,10:34:35
39.910471,116.246978,0,230,39595.4407060185,2008-05-27,10:34:37
39.910477,116.246981,0,230,39595.4407291667,2008-05-27,10:34:39
39.910483,116.246985,0,230,39595.4407523148,2008-05-27,10:34:41
39.91049,116.246987,0,230,39595.440775463,2008-05-27,10:34:43
39.910498,116.246989,0,230,39595.4407986111,2008-05-27,10:34:45
39.910507,116.246991,0,230,39595.4408217593,2008-05-27,10:34:47
39.910556,116.246979,0,230,39595.4408449074,2008-05-27,10:34:49
39.91061,116.246991,0,228,39595.4408680556,2008-05-27,10:34:51
39.910664,116.246996,0,227,39595.4408912037,2008-05-27,10:34:53
39.910716,116.247,0,228,39595.4409143519,2008-05-27,10:34:55
39.910763,116.247008,0,227,39595.4409375,2008-05-27,10:34:57
39.910828,116.247021,0,228,39595.4409606481,2008-05-27,10:34:59
39.91091,116.247038,0,227,39595.4409837963,2008-05-27,10:35:01
39.910999,116.247043,0,228,39595.4410069444,2008-05-27,10:35:03
39.911087,116.247041,0,231,39595.4410300926,2008-05-27,10:35:05
39.911152,116.247032,0,232,39595.4410532407,2008-05-27,10:35:07
39.91118,116.247035,0,235,39595.4410763889,2008-05-27,10:35:09
39.911189,116.247039,0,234,39595.441099537,2008-05-27,10:35:11
39.911197,116.247037,0,235,39595.4411226852,2008-05-27,10:35:13
39.911201,116.247037,0,236,39595.4411458333,2008-05-27,10:35:15
39.911203,116.247037,0,236,39595.4411689815,2008-05-27,10:35:17
39.911212,116.247036,0,236,39595.4411921296,2008-05-27,10:35:19
39.911237,116.247032,0,235,39595.4412152778,2008-05-27,10:35:21
39.911291,116.247052,0,227,39595.4412384259,2008-05-27,10:35:23
39.911363,116.247041,0,230,39595.4412615741,2008-05-27,10:35:25
39.911442,116.247041,0,233,39595.4412847222,2008-05-27,10:35:27
39.911531,116.24703,0,232,39595.4413078704,2008-05-27,10:35:29
39.911637,116.247028,0,235,39595.4413310185,2008-05-27,10:35:31
39.911736,116.247032,0,235,39595.4413541667,2008-05-27,10:35:33
39.911823,116.247031,0,237,39595.4413773148,2008-05-27,10:35:35
39.911908,116.247016,0,242,39595.441400463,2008-05-27,10:35:37
39.911979,116.247009,0,248,39595.4414236111,2008-05-27,10:35:39
39.912058,116.247002,0,251,39595.4414467593,2008-05-27,10:35:41
39.91213,116.247002,0,257,39595.4414699074,2008-05-27,10:35:43
39.912191,116.246994,0,261,39595.4414930556,2008-05-27,10:35:45
39.912256,116.246988,0,263,39595.4415162037,2008-05-27,10:35:47
39.912328,116.246996,0,265,39595.4415393519,2008-05-27,10:35:49
39.912401,116.246988,0,261,39595.4415625,2008-05-27,10:35:51
39.912482,116.246963,0,262,39595.4415856482,2008-05-27,10:35:53
39.912576,116.246956,0,262,39595.4416087963,2008-05-27,10:35:55
39.912672,116.246949,0,260,39595.4416319444,2008-05-27,10:35:57
39.912781,116.246954,0,261,39595.4416550926,2008-05-27,10:35:59
39.912912,116.246973,0,259,39595.4416782407,2008-05-27,10:36:01
39.913048,116.246992,0,258,39595.4417013889,2008-05-27,10:36:03
39.913172,116.24701,0,255,39595.441724537,2008-05-27,10:36:05
39.913289,116.247023,0,252,39595.4417476852,2008-05-27,10:36:07
39.913397,116.247036,0,251,39595.4417708333,2008-05-27,10:36:09
39.913514,116.247032,0,246,39595.4417939815,2008-05-27,10:36:11
39.913642,116.247067,0,216,39595.4418171296,2008-05-27,10:36:13
39.913715,116.247077,0,207,39595.4418402778,2008-05-27,10:36:15
39.913784,116.247105,0,188,39595.4418634259,2008-05-27,10:36:17
39.913839,116.247106,0,181,39595.4418865741,2008-05-27,10:36:19
39.913882,116.247095,0,172,39595.4419097222,2008-05-27,10:36:21
39.913904,116.24709,0,172,39595.4419328704,2008-05-27,10:36:23
39.913932,116.247076,0,173,39595.4419560185,2008-05-27,10:36:25
39.913942,116.247075,0,169,39595.4419791667,2008-05-27,10:36:27
39.913946,116.247075,0,165,39595.4420023148,2008-05-27,10:36:29
39.913948,116.247075,0,162,39595.442025463,2008-05-27,10:36:31
39.913944,116.247075,0,160,39595.4420486111,2008-05-27,10:36:33
39.91394,116.247076,0,159,39595.4420717593,2008-05-27,10:36:35
39.913941,116.247076,0,158,39595.4420949074,2008-05-27,10:36:37
39.913947,116.247076,0,158,39595.4421180556,2008-05-27,10:36:39
39.913978,116.247067,0,161,39595.4421412037,2008-05-27,10:36:41
39.914021,116.247078,0,159,39595.4421643519,2008-05-27,10:36:43
39.914082,116.247071,0,162,39595.4421875,2008-05-27,10:36:45
39.914148,116.24707,0,169,39595.4422106481,2008-05-27,10:36:47
39.91423,116.247082,0,169,39595.4422337963,2008-05-27,10:36:49
39.914324,116.247088,0,170,39595.4422569444,2008-05-27,10:36:51
39.914436,116.247091,0,167,39595.4422800926,2008-05-27,10:36:53
39.914561,116.247078,0,169,39595.4423032407,2008-05-27,10:36:55
39.914669,116.247074,0,168,39595.4423263889,2008-05-27,10:36:57
39.914784,116.247076,0,166,39595.442349537,2008-05-27,10:36:59
39.914889,116.247087,0,169,39595.4423726852,2008-05-27,10:37:01
39.914994,116.247087,0,169,39595.4423958333,2008-05-27,10:37:03
39.915083,116.247087,0,170,39595.4424189815,2008-05-27,10:37:05
39.915146,116.247083,0,172,39595.4424421296,2008-05-27,10:37:07
39.915185,116.247083,0,172,39595.4424652778,2008-05-27,10:37:09
39.915221,116.247093,0,168,39595.4424884259,2008-05-27,10:37:11
39.915265,116.247099,0,161,39595.4425115741,2008-05-27,10:37:13
39.915306,116.247087,0,168,39595.4425347222,2008-05-27,10:37:15
39.915345,116.24706,0,167,39595.4425578704,2008-05-27,10:37:17
39.915384,116.247017,0,168,39595.4425810185,2008-05-27,10:37:19
39.91543,116.247,0,171,39595.4426041667,2008-05-27,10:37:21
39.915475,116.246983,0,170,39595.4426273148,2008-05-27,10:37:23
39.915521,116.246967,0,170,39595.442650463,2008-05-27,10:37:25
39.915567,116.246962,0,167,39595.4426736111,2008-05-27,10:37:27
39.91562,116.246945,0,172,39595.4426967593,2008-05-27,10:37:29
39.915659,116.246931,0,177,39595.4427199074,2008-05-27,10:37:31
39.915687,116.246934,0,178,39595.4427430556,2008-05-27,10:37:33
39.915703,116.246924,0,177,39595.4427662037,2008-05-27,10:37:35
39.915705,116.246925,0,173,39595.4427893519,2008-05-27,10:37:37
39.915706,116.246925,0,171,39595.4428125,2008-05-27,10:37:39
39.915706,116.246925,0,169,39595.4428356481,2008-05-27,10:37:41
39.915706,116.246924,0,168,39595.4428587963,2008-05-27,10:37:43
39.915707,116.246924,0,167,39595.4428819444,2008-05-27,10:37:45
39.915708,116.246924,0,167,39595.4429050926,2008-05-27,10:37:47
39.915711,116.246923,0,166,39595.4429282407,2008-05-27,10:37:49
39.915716,116.246921,0,166,39595.4429513889,2008-05-27,10:37:51
39.915727,116.24692,0,166,39595.442974537,2008-05-27,10:37:53
39.915734,116.246918,0,166,39595.4429976852,2008-05-27,10:37:55
39.915737,116.246918,0,165,39595.4430208333,2008-05-27,10:37:57
39.915737,116.246918,0,165,39595.4430439815,2008-05-27,10:37:59
39.915737,116.246919,0,165,39595.4430671296,2008-05-27,10:38:01
39.915739,116.246919,0,165,39595.4430902778,2008-05-27,10:38:03
39.915741,116.246918,0,164,39595.4431134259,2008-05-27,10:38:05
39.915745,116.246918,0,164,39595.4431365741,2008-05-27,10:38:07
39.915748,116.246917,0,164,39595.4431597222,2008-05-27,10:38:09
39.915751,116.246917,0,164,39595.4431828704,2008-05-27,10:38:11
39.915752,116.246917,0,163,39595.4432060185,2008-05-27,10:38:13
39.915753,116.246916,0,163,39595.4432291667,2008-05-27,10:38:15
39.915754,116.246916,0,163,39595.4432523148,2008-05-27,10:38:17
39.915758,116.246916,0,163,39595.443275463,2008-05-27,10:38:19
39.915789,116.246918,0,164,39595.4432986111,2008-05-27,10:38:21
39.915837,116.246922,0,165,39595.4433217593,2008-05-27,10:38:23
39.91589,116.246927,0,169,39595.4433449074,2008-05-27,10:38:25
39.91596,116.246937,0,170,39595.4433680556,2008-05-27,10:38:27
39.916042,116.246945,0,171,39595.4433912037,2008-05-27,10:38:29
39.916138,116.246949,0,173,39595.4434143519,2008-05-27,10:38:31
39.916222,116.246963,0,173,39595.4434375,2008-05-27,10:38:33
39.916291,116.247007,0,175,39595.4434606481,2008-05-27,10:38:35
39.916339,116.247079,0,178,39595.4434837963,2008-05-27,10:38:37
39.916382,116.24719,0,179,39595.4435069444,2008-05-27,10:38:39
39.916382,116.247324,0,191,39595.4435300926,2008-05-27,10:38:41
39.916394,116.247461,0,195,39595.4435532407,2008-05-27,10:38:43
39.916412,116.247636,0,209,39595.4435763889,2008-05-27,10:38:45
39.916433,116.247843,0,213,39595.443599537,2008-05-27,10:38:47
39.916427,116.248043,0,216,39595.4436226852,2008-05-27,10:38:49
39.916443,116.24821,0,218,39595.4436458333,2008-05-27,10:38:51
39.91644,116.248356,0,220,39595.4436689815,2008-05-27,10:38:53
39.916438,116.248511,0,221,39595.4436921296,2008-05-27,10:38:55
39.916432,116.248684,0,219,39595.4437152778,2008-05-27,10:38:57
39.916442,116.248873,0,217,39595.4437384259,2008-05-27,10:38:59
39.916463,116.249079,0,212,39595.4437615741,2008-05-27,10:39:01
39.916471,116.249304,0,211,39595.4437847222,2008-05-27,10:39:03
39.916464,116.249536,0,211,39595.4438078704,2008-05-27,10:39:05
39.91646,116.249768,0,211,39595.4438310185,2008-05-27,10:39:07
39.916453,116.250006,0,207,39595.4438541667,2008-05-27,10:39:09
39.916455,116.250242,0,215,39595.4438773148,2008-05-27,10:39:11
39.916464,116.25048,0,227,39595.443900463,2008-05-27,10:39:13
39.916464,116.250719,0,237,39595.4439236111,2008-05-27,10:39:15
39.916453,116.25096,0,246,39595.4439467593,2008-05-27,10:39:17
39.916443,116.251204,0,252,39595.4439699074,2008-05-27,10:39:19
39.916447,116.251428,0,255,39595.4439930556,2008-05-27,10:39:21
39.916454,116.251646,0,259,39595.4440162037,2008-05-27,10:39:23
39.916459,116.251865,0,266,39595.4440393519,2008-05-27,10:39:25
39.916482,116.252139,0,273,39595.4440625,2008-05-27,10:39:27
39.916503,116.252376,0,271,39595.4440856481,2008-05-27,10:39:29
39.916494,116.25257,0,269,39595.4441087963,2008-05-27,10:39:31
39.916488,116.252743,0,267,39595.4441319444,2008-05-27,10:39:33
39.916479,116.25286,0,265,39595.4441550926,2008-05-27,10:39:35
39.916456,116.252927,0,250,39595.4441782407,2008-05-27,10:39:37
39.916446,116.252916,0,246,39595.4442013889,2008-05-27,10:39:39
39.916447,116.25291,0,247,39595.444224537,2008-05-27,10:39:41
39.916447,116.25291,0,246,39595.4442476852,2008-05-27,10:39:43
39.916445,116.25291,0,246,39595.4442708333,2008-05-27,10:39:45
39.916442,116.252911,0,246,39595.4442939815,2008-05-27,10:39:47
39.916441,116.252911,0,246,39595.4443171296,2008-05-27,10:39:49
39.916444,116.252918,0,246,39595.4443402778,2008-05-27,10:39:51
39.916442,116.252967,0,244,39595.4443634259,2008-05-27,10:39:53
39.916434,116.253067,0,243,39595.4443865741,2008-05-27,10:39:55
39.916436,116.253198,0,240,39595.4444097222,2008-05-27,10:39:57
39.916437,116.253368,0,239,39595.4444328704,2008-05-27,10:39:59
39.916429,116.253525,0,239,39595.4444560185,2008-05-27,10:40:01
39.916427,116.253687,0,238,39595.4444791667,2008-05-27,10:40:03
39.916422,116.253843,0,237,39595.4445023148,2008-05-27,10:40:05
39.916421,116.254003,0,237,39595.444525463,2008-05-27,10:40:07
39.916416,116.25418,0,236,39595.4445486111,2008-05-27,10:40:09
39.916424,116.254357,0,234,39595.4445717593,2008-05-27,10:40:11
39.916423,116.254542,0,233,39595.4445949074,2008-05-27,10:40:13
39.916429,116.25474,0,233,39595.4446180556,2008-05-27,10:40:15
39.91643,116.254939,0,232,39595.4446412037,2008-05-27,10:40:17
39.916439,116.255131,0,231,39595.4446643519,2008-05-27,10:40:19
39.916445,116.25531,0,231,39595.4446875,2008-05-27,10:40:21
39.91644,116.255447,0,232,39595.4447106481,2008-05-27,10:40:23
39.916443,116.255534,0,234,39595.4447337963,2008-05-27,10:40:25
39.916438,116.255578,0,236,39595.4447569444,2008-05-27,10:40:27
39.916444,116.255599,0,239,39595.4447800926,2008-05-27,10:40:29
39.916429,116.255615,0,244,39595.4448032407,2008-05-27,10:40:31
39.916421,116.255645,0,249,39595.4448263889,2008-05-27,10:40:33
39.91643,116.255667,0,252,39595.444849537,2008-05-27,10:40:35
39.916439,116.255717,0,255,39595.4448726852,2008-05-27,10:40:37
39.916438,116.255788,0,259,39595.4448958333,2008-05-27,10:40:39
39.916443,116.25585,0,265,39595.4449189815,2008-05-27,10:40:41
39.916417,116.255958,0,280,39595.4449421296,2008-05-27,10:40:43
39.916397,116.256013,0,287,39595.4449652778,2008-05-27,10:40:45
39.916392,116.25606,0,293,39595.4449884259,2008-05-27,10:40:47
39.916368,116.256117,0,297,39595.4450115741,2008-05-27,10:40:49
39.916366,116.256184,0,302,39595.4450347222,2008-05-27,10:40:51
39.916373,116.256266,0,300,39595.4450578704,2008-05-27,10:40:53
39.916366,116.256348,0,304,39595.4450810185,2008-05-27,10:40:55
39.916364,116.256421,0,310,39595.4451041667,2008-05-27,10:40:57
39.916372,116.256479,0,312,39595.4451273148,2008-05-27,10:40:59
39.916381,116.256528,0,316,39595.445150463,2008-05-27,10:41:01
39.916378,116.256577,0,314,39595.4451736111,2008-05-27,10:41:03
39.916383,116.256627,0,314,39595.4451967593,2008-05-27,10:41:05
39.916389,116.25667,0,314,39595.4452199074,2008-05-27,10:41:07
39.916397,116.256709,0,316,39595.4452430556,2008-05-27,10:41:09
39.9164,116.256747,0,317,39595.4452662037,2008-05-27,10:41:11
39.916418,116.256784,0,322,39595.4452893519,2008-05-27,10:41:13
39.916412,116.256833,0,326,39595.4453125,2008-05-27,10:41:15
39.916428,116.256856,0,329,39595.4453356481,2008-05-27,10:41:17
39.916433,116.256859,0,328,39595.4453587963,2008-05-27,10:41:19
39.916436,116.256858,0,327,39595.4453819444,2008-05-27,10:41:21
39.916437,116.256858,0,327,39595.4454050926,2008-05-27,10:41:23
39.916435,116.256859,0,326,39595.4454282407,2008-05-27,10:41:25
39.916433,116.25686,0,326,39595.4454513889,2008-05-27,10:41:27
39.916432,116.256861,0,326,39595.445474537,2008-05-27,10:41:29
39.916432,116.256862,0,325,39595.4454976852,2008-05-27,10:41:31
39.916433,116.256863,0,325,39595.4455208333,2008-05-27,10:41:33
39.916431,116.256864,0,325,39595.4455439815,2008-05-27,10:41:35
39.916427,116.256865,0,325,39595.4455671296,2008-05-27,10:41:37
39.916422,116.256867,0,325,39595.4455902778,2008-05-27,10:41:39
39.916424,116.256867,0,325,39595.4456134259,2008-05-27,10:41:41
39.916427,116.256868,0,324,39595.4456365741,2008-05-27,10:41:43
39.916427,116.256869,0,324,39595.4456597222,2008-05-27,10:41:45
39.916425,116.25687,0,324,39595.4456828704,2008-05-27,10:41:47
39.91642,116.256872,0,324,39595.4457060185,2008-05-27,10:41:49
39.916417,116.256873,0,324,39595.4457291667,2008-05-27,10:41:51
39.916415,116.256874,0,324,39595.4457523148,2008-05-27,10:41:53
39.916415,116.256874,0,324,39595.445775463,2008-05-27,10:41:55
39.916416,116.256874,0,324,39595.4457986111,2008-05-27,10:41:57
39.916416,116.256875,0,324,39595.4458217593,2008-05-27,10:41:59
39.916414,116.256876,0,324,39595.4458449074,2008-05-27,10:42:01
39.916412,116.256876,0,324,39595.4458680556,2008-05-27,10:42:03
39.916411,116.256877,0,324,39595.4458912037,2008-05-27,10:42:05
39.916412,116.256878,0,324,39595.4459143518,2008-05-27,10:42:07
39.916411,116.256878,0,324,39595.4459375,2008-05-27,10:42:09
39.91641,116.256878,0,324,39595.4459606481,2008-05-27,10:42:11
39.916408,116.256879,0,325,39595.4459837963,2008-05-27,10:42:13
39.916407,116.256879,0,325,39595.4460069444,2008-05-27,10:42:15
39.916407,116.25688,0,325,39595.4460300926,2008-05-27,10:42:17
39.916404,116.256881,0,325,39595.4460532407,2008-05-27,10:42:19
39.916399,116.256882,0,325,39595.4460763889,2008-05-27,10:42:21
39.916394,116.256883,0,325,39595.446099537,2008-05-27,10:42:23
39.916392,116.256884,0,325,39595.4461226852,2008-05-27,10:42:25
39.916393,116.256885,0,325,39595.4461458333,2008-05-27,10:42:27
39.916392,116.256886,0,325,39595.4461689815,2008-05-27,10:42:29
39.91639,116.256893,0,325,39595.4461921296,2008-05-27,10:42:31
39.91642,116.256965,0,326,39595.4462152778,2008-05-27,10:42:33
39.916432,116.257038,0,328,39595.4462384259,2008-05-27,10:42:35
39.91644,116.25711,0,328,39595.4462615741,2008-05-27,10:42:37
39.916448,116.257181,0,328,39595.4462847222,2008-05-27,10:42:39
39.91645,116.257263,0,329,39595.4463078704,2008-05-27,10:42:41
39.916452,116.257335,0,326,39595.4463310185,2008-05-27,10:42:43
39.916456,116.257385,0,324,39595.4463541667,2008-05-27,10:42:45
39.916455,116.257443,0,322,39595.4463773148,2008-05-27,10:42:47
39.916457,116.25752,0,318,39595.446400463,2008-05-27,10:42:49
39.916469,116.257584,0,316,39595.4464236111,2008-05-27,10:42:51
39.91645,116.257715,0,314,39595.4464467593,2008-05-27,10:42:53
39.916453,116.257864,0,312,39595.4464699074,2008-05-27,10:42:55
39.916485,116.257963,0,301,39595.4464930556,2008-05-27,10:42:57
39.91648,116.25802,0,296,39595.4465162037,2008-05-27,10:42:59
39.916469,116.258026,0,298,39595.4465393518,2008-05-27,10:43:01
39.916463,116.25805,0,300,39595.4465625,2008-05-27,10:43:03
39.916459,116.258051,0,299,39595.4465856481,2008-05-27,10:43:05
39.916455,116.258051,0,299,39595.4466087963,2008-05-27,10:43:07
39.916452,116.258052,0,299,39595.4466319444,2008-05-27,10:43:09
39.91645,116.258053,0,298,39595.4466550926,2008-05-27,10:43:11
39.916448,116.258053,0,298,39595.4466782407,2008-05-27,10:43:13
39.916448,116.258053,0,298,39595.4467013889,2008-05-27,10:43:15
39.916448,116.258053,0,298,39595.446724537,2008-05-27,10:43:17
39.916449,116.258053,0,298,39595.4467476852,2008-05-27,10:43:19
39.916448,116.258053,0,298,39595.4467708333,2008-05-27,10:43:21
39.916447,116.258053,0,298,39595.4467939815,2008-05-27,10:43:23
39.916447,116.258053,0,298,39595.4468171296,2008-05-27,10:43:25
39.916446,116.258054,0,298,39595.4468402778,2008-05-27,10:43:27
39.916448,116.258054,0,298,39595.4468634259,2008-05-27,10:43:29
39.91645,116.258054,0,298,39595.4468865741,2008-05-27,10:43:31
39.916451,116.258055,0,298,39595.4469097222,2008-05-27,10:43:33
39.916455,116.258055,0,298,39595.4469328704,2008-05-27,10:43:35
39.916459,116.258055,0,298,39595.4469560185,2008-05-27,10:43:37
39.916463,116.258056,0,298,39595.4469791667,2008-05-27,10:43:39
39.916467,116.258055,0,297,39595.4470023148,2008-05-27,10:43:41
39.916469,116.258056,0,297,39595.447025463,2008-05-27,10:43:43
39.916471,116.258057,0,297,39595.4470486111,2008-05-27,10:43:45
39.916471,116.258058,0,297,39595.4470717593,2008-05-27,10:43:47
39.916471,116.25806,0,296,39595.4470949074,2008-05-27,10:43:49
39.916472,116.25806,0,296,39595.4471180556,2008-05-27,10:43:51
39.916473,116.25806,0,296,39595.4471412037,2008-05-27,10:43:53
39.916474,116.25806,0,296,39595.4471643518,2008-05-27,10:43:55
39.916475,116.258061,0,296,39595.4471875,2008-05-27,10:43:57
39.916475,116.258061,0,296,39595.4472106481,2008-05-27,10:43:59
39.916477,116.258061,0,296,39595.4472337963,2008-05-27,10:44:01
39.916477,116.258062,0,296,39595.4472569444,2008-05-27,10:44:03
39.916477,116.258062,0,296,39595.4472800926,2008-05-27,10:44:05
39.916477,116.258062,0,297,39595.4473032407,2008-05-27,10:44:07
39.916479,116.258061,0,297,39595.4473263889,2008-05-27,10:44:09
39.916483,116.258061,0,297,39595.447349537,2008-05-27,10:44:11
39.916486,116.258061,0,297,39595.4473726852,2008-05-27,10:44:13
39.916488,116.258061,0,297,39595.4473958333,2008-05-27,10:44:15
39.916487,116.258063,0,298,39595.4474189815,2008-05-27,10:44:17
39.916491,116.258103,0,297,39595.4474421296,2008-05-27,10:44:19
39.916491,116.258182,0,293,39595.4474652778,2008-05-27,10:44:21
39.91651,116.258252,0,289,39595.4474884259,2008-05-27,10:44:23
39.916484,116.258295,0,284,39595.4475115741,2008-05-27,10:44:25
39.916468,116.258313,0,279,39595.4475347222,2008-05-27,10:44:27
39.916455,116.258362,0,277,39595.4475578704,2008-05-27,10:44:29
39.916452,116.258394,0,276,39595.4475810185,2008-05-27,10:44:31
39.916464,116.258411,0,272,39595.4476041667,2008-05-27,10:44:33
39.916483,116.258421,0,269,39595.4476273148,2008-05-27,10:44:35
39.916499,116.258434,0,270,39595.447650463,2008-05-27,10:44:37
39.916517,116.258439,0,268,39595.4476736111,2008-05-27,10:44:39
39.916544,116.258428,0,269,39595.4476967593,2008-05-27,10:44:41
39.916572,116.258415,0,269,39595.4477199074,2008-05-27,10:44:43
39.916612,116.258413,0,271,39595.4477430556,2008-05-27,10:44:45
39.916713,116.258412,0,277,39595.4477662037,2008-05-27,10:44:47
39.916824,116.258426,0,281,39595.4477893518,2008-05-27,10:44:49
39.916948,116.258443,0,284,39595.4478125,2008-05-27,10:44:51
39.917082,116.258458,0,285,39595.4478356481,2008-05-27,10:44:53
39.917207,116.258497,0,285,39595.4478587963,2008-05-27,10:44:55
39.917303,116.258549,0,289,39595.4478819444,2008-05-27,10:44:57
39.917354,116.258589,0,289,39595.4479050926,2008-05-27,10:44:59
39.91739,116.258596,0,283,39595.4479282407,2008-05-27,10:45:01
39.917398,116.258615,0,263,39595.4479513889,2008-05-27,10:45:03
39.917403,116.258614,0,260,39595.447974537,2008-05-27,10:45:05
39.917408,116.258613,0,256,39595.4479976852,2008-05-27,10:45:07
39.917419,116.258614,0,252,39595.4480208333,2008-05-27,10:45:09
39.917481,116.258622,0,245,39595.4480439815,2008-05-27,10:45:11
39.917592,116.258649,0,233,39595.4480671296,2008-05-27,10:45:13
39.917713,116.258667,0,228,39595.4480902778,2008-05-27,10:45:15
39.917825,116.258665,0,228,39595.4481134259,2008-05-27,10:45:17
39.917967,116.25866,0,234,39595.4481365741,2008-05-27,10:45:19
39.918125,116.258652,0,234,39595.4481597222,2008-05-27,10:45:21
39.918293,116.258644,0,238,39595.4481828704,2008-05-27,10:45:23
39.918482,116.258689,0,220,39595.4482060185,2008-05-27,10:45:25
39.918649,116.258668,0,226,39595.4482291667,2008-05-27,10:45:27
39.918792,116.25868,0,239,39595.4482523148,2008-05-27,10:45:29
39.918935,116.258674,0,242,39595.448275463,2008-05-27,10:45:31
39.919078,116.258672,0,242,39595.4482986111,2008-05-27,10:45:33
39.919239,116.258662,0,240,39595.4483217593,2008-05-27,10:45:35
39.919412,116.258646,0,240,39595.4483449074,2008-05-27,10:45:37
39.919591,116.258621,0,235,39595.4483680556,2008-05-27,10:45:39
39.91974,116.258636,0,233,39595.4483912037,2008-05-27,10:45:41
39.919876,116.258648,0,234,39595.4484143518,2008-05-27,10:45:43
39.92001,116.258648,0,231,39595.4484375,2008-05-27,10:45:45
39.920162,116.258665,0,228,39595.4484606481,2008-05-27,10:45:47
39.920318,116.258693,0,222,39595.4484837963,2008-05-27,10:45:49
39.920473,116.258714,0,219,39595.4485069444,2008-05-27,10:45:51
39.920632,116.258692,0,213,39595.4485300926,2008-05-27,10:45:53
39.920795,116.258664,0,207,39595.4485532407,2008-05-27,10:45:55
39.920952,116.258642,0,201,39595.4485763889,2008-05-27,10:45:57
39.921084,116.258639,0,198,39595.448599537,2008-05-27,10:45:59
39.921205,116.258644,0,198,39595.4486226852,2008-05-27,10:46:01
39.921311,116.25864,0,210,39595.4486458333,2008-05-27,10:46:03
39.921377,116.258647,0,210,39595.4486689815,2008-05-27,10:46:05
39.921385,116.258657,0,211,39595.4486921296,2008-05-27,10:46:07
39.921392,116.258643,0,212,39595.4487152778,2008-05-27,10:46:09
39.921396,116.258643,0,211,39595.4487384259,2008-05-27,10:46:11
39.921396,116.258644,0,211,39595.4487615741,2008-05-27,10:46:13
39.921398,116.258644,0,210,39595.4487847222,2008-05-27,10:46:15
39.921404,116.258643,0,210,39595.4488078704,2008-05-27,10:46:17
39.921431,116.258638,0,210,39595.4488310185,2008-05-27,10:46:19
39.921482,116.258642,0,202,39595.4488541667,2008-05-27,10:46:21
39.921563,116.258637,0,195,39595.4488773148,2008-05-27,10:46:23
39.921678,116.258632,0,194,39595.448900463,2008-05-27,10:46:25
39.921804,116.258631,0,191,39595.4489236111,2008-05-27,10:46:27
39.921932,116.258624,0,187,39595.4489467593,2008-05-27,10:46:29
39.922048,116.258617,0,184,39595.4489699074,2008-05-27,10:46:31
39.92215,116.258629,0,177,39595.4489930556,2008-05-27,10:46:33
39.922233,116.258643,0,175,39595.4490162037,2008-05-27,10:46:35
39.922292,116.258645,0,173,39595.4490393519,2008-05-27,10:46:37
39.922312,116.258663,0,161,39595.4490625,2008-05-27,10:46:39
39.922316,116.258672,0,156,39595.4490856482,2008-05-27,10:46:41
39.92232,116.258671,0,152,39595.4491087963,2008-05-27,10:46:43
39.922324,116.258671,0,149,39595.4491319444,2008-05-27,10:46:45
39.922328,116.258671,0,146,39595.4491550926,2008-05-27,10:46:47
39.922332,116.258671,0,143,39595.4491782407,2008-05-27,10:46:49
39.922336,116.25867,0,141,39595.4492013889,2008-05-27,10:46:51
39.922337,116.25867,0,138,39595.449224537,2008-05-27,10:46:53
39.922338,116.25867,0,136,39595.4492476852,2008-05-27,10:46:55
39.922343,116.25867,0,134,39595.4492708333,2008-05-27,10:46:57
39.922375,116.258663,0,135,39595.4492939815,2008-05-27,10:46:59
39.922434,116.258652,0,137,39595.4493171296,2008-05-27,10:47:01
39.922488,116.25866,0,136,39595.4493402778,2008-05-27,10:47:03
39.92254,116.258661,0,134,39595.4493634259,2008-05-27,10:47:05
39.922596,116.258652,0,131,39595.4493865741,2008-05-27,10:47:07
39.922632,116.258652,0,135,39595.4494097222,2008-05-27,10:47:09
39.922674,116.258641,0,141,39595.4494328704,2008-05-27,10:47:11
39.922717,116.258641,0,150,39595.4494560185,2008-05-27,10:47:13
39.92275,116.258619,0,153,39595.4494791667,2008-05-27,10:47:15
39.922769,116.258617,0,158,39595.4495023148,2008-05-27,10:47:17
39.922786,116.258615,0,161,39595.449525463,2008-05-27,10:47:19
39.922827,116.258594,0,166,39595.4495486111,2008-05-27,10:47:21
39.922896,116.258562,0,175,39595.4495717593,2008-05-27,10:47:23
39.922948,116.258532,0,176,39595.4495949074,2008-05-27,10:47:25
39.923007,116.258514,0,180,39595.4496180556,2008-05-27,10:47:27
39.923093,116.258503,0,188,39595.4496412037,2008-05-27,10:47:29
39.923194,116.258516,0,192,39595.4496643519,2008-05-27,10:47:31
39.923317,116.258538,0,189,39595.4496875,2008-05-27,10:47:33
39.923451,116.258555,0,184,39595.4497106481,2008-05-27,10:47:35
39.923592,116.258595,0,187,39595.4497337963,2008-05-27,10:47:37
39.923719,116.258587,0,184,39595.4497569444,2008-05-27,10:47:39
39.923834,116.258607,0,184,39595.4497800926,2008-05-27,10:47:41
39.923961,116.258602,0,184,39595.4498032407,2008-05-27,10:47:43
39.924115,116.258571,0,190,39595.4498263889,2008-05-27,10:47:45
39.924284,116.258543,0,198,39595.449849537,2008-05-27,10:47:47
39.924446,116.258542,0,202,39595.4498726852,2008-05-27,10:47:49
39.924606,116.258545,0,206,39595.4498958333,2008-05-27,10:47:51
39.92477,116.258619,0,221,39595.4499189815,2008-05-27,10:47:53
39.924935,116.258622,0,230,39595.4499421296,2008-05-27,10:47:55
39.925093,116.258681,0,240,39595.4499652778,2008-05-27,10:47:57
39.925247,116.258694,0,242,39595.4499884259,2008-05-27,10:47:59
39.925407,116.258677,0,240,39595.4500115741,2008-05-27,10:48:01
39.925542,116.258671,0,238,39595.4500347222,2008-05-27,10:48:03
39.925652,116.258671,0,235,39595.4500578704,2008-05-27,10:48:05
39.925726,116.258682,0,229,39595.4500810185,2008-05-27,10:48:07
39.925793,116.258683,0,222,39595.4501041667,2008-05-27,10:48:09
39.925874,116.258682,0,224,39595.4501273148,2008-05-27,10:48:11
39.925958,116.258666,0,226,39595.450150463,2008-05-27,10:48:13
39.926068,116.258645,0,228,39595.4501736111,2008-05-27,10:48:15
39.926193,116.258639,0,227,39595.4501967593,2008-05-27,10:48:17
39.926301,116.258648,0,217,39595.4502199074,2008-05-27,10:48:19
39.926363,116.258641,0,191,39595.4502430556,2008-05-27,10:48:21
39.926365,116.258649,0,187,39595.4502662037,2008-05-27,10:48:23
39.926354,116.258631,0,198,39595.4502893519,2008-05-27,10:48:25
39.92635,116.258631,0,198,39595.4503125,2008-05-27,10:48:27
39.926349,116.25863,0,198,39595.4503356481,2008-05-27,10:48:29
39.926347,116.25863,0,198,39595.4503587963,2008-05-27,10:48:31
39.926345,116.25863,0,198,39595.4503819444,2008-05-27,10:48:33
39.926346,116.25863,0,198,39595.4504050926,2008-05-27,10:48:35
39.926355,116.258628,0,198,39595.4504282407,2008-05-27,10:48:37
39.926404,116.2586,0,205,39595.4504513889,2008-05-27,10:48:39
39.926483,116.258589,0,207,39595.450474537,2008-05-27,10:48:41
39.926617,116.258555,0,217,39595.4504976852,2008-05-27,10:48:43
39.926769,116.258539,0,221,39595.4505208333,2008-05-27,10:48:45
39.926943,116.258523,0,218,39595.4505439815,2008-05-27,10:48:47
39.927104,116.258502,0,218,39595.4505671296,2008-05-27,10:48:49
39.927284,116.258486,0,222,39595.4505902778,2008-05-27,10:48:51
39.927458,116.258505,0,218,39595.4506134259,2008-05-27,10:48:53
39.927552,116.258542,0,212,39595.4506365741,2008-05-27,10:48:55
39.927625,116.258588,0,208,39595.4506597222,2008-05-27,10:48:57
39.927663,116.258603,0,205,39595.4506828704,2008-05-27,10:48:59
39.927688,116.25862,0,206,39595.4507060185,2008-05-27,10:49:01
39.927707,116.258632,0,207,39595.4507291667,2008-05-27,10:49:03
39.927733,116.258669,0,212,39595.4507523148,2008-05-27,10:49:05
39.927754,116.258735,0,215,39595.450775463,2008-05-27,10:49:07
39.927781,116.258886,0,208,39595.4507986111,2008-05-27,10:49:09
39.927776,116.259031,0,204,39595.4508217593,2008-05-27,10:49:11
39.927779,116.259209,0,197,39595.4508449074,2008-05-27,10:49:13
39.92778,116.259396,0,198,39595.4508680556,2008-05-27,10:49:15
39.927793,116.259639,0,191,39595.4508912037,2008-05-27,10:49:17
39.927795,116.259845,0,188,39595.4509143519,2008-05-27,10:49:19
39.927786,116.260038,0,183,39595.4509375,2008-05-27,10:49:21
39.927784,116.260211,0,184,39595.4509606481,2008-05-27,10:49:23
39.927779,116.260366,0,183,39595.4509837963,2008-05-27,10:49:25
39.927764,116.260524,0,179,39595.4510069444,2008-05-27,10:49:27
39.927751,116.260672,0,181,39595.4510300926,2008-05-27,10:49:29
39.92774,116.260824,0,181,39595.4510532407,2008-05-27,10:49:31
39.927755,116.260995,0,181,39595.4510763889,2008-05-27,10:49:33
39.927766,116.261168,0,176,39595.451099537,2008-05-27,10:49:35
39.927759,116.26133,0,171,39595.4511226852,2008-05-27,10:49:37
39.927746,116.261483,0,168,39595.4511458333,2008-05-27,10:49:39
39.927728,116.261624,0,166,39595.4511689815,2008-05-27,10:49:41
39.927721,116.26177,0,167,39595.4511921296,2008-05-27,10:49:43
39.927723,116.261888,0,168,39595.4512152778,2008-05-27,10:49:45
39.92772,116.262019,0,173,39595.4512384259,2008-05-27,10:49:47
39.927729,116.262144,0,177,39595.4512615741,2008-05-27,10:49:49
39.927715,116.262248,0,174,39595.4512847222,2008-05-27,10:49:51
39.927699,116.262351,0,169,39595.4513078704,2008-05-27,10:49:53
39.927689,116.262437,0,169,39595.4513310185,2008-05-27,10:49:55
39.927692,116.262527,0,159,39595.4513541667,2008-05-27,10:49:57
39.927693,116.262574,0,161,39595.4513773148,2008-05-27,10:49:59
39.927699,116.262649,0,159,39595.451400463,2008-05-27,10:50:01
39.9277,116.262757,0,157,39595.4514236111,2008-05-27,10:50:03
39.927706,116.262894,0,157,39595.4514467593,2008-05-27,10:50:05
39.9277,116.263043,0,154,39595.4514699074,2008-05-27,10:50:07
39.927683,116.263222,0,150,39595.4514930556,2008-05-27,10:50:09
39.927667,116.263425,0,147,39595.4515162037,2008-05-27,10:50:11
39.927652,116.263649,0,144,39595.4515393519,2008-05-27,10:50:13
39.927651,116.26386,0,143,39595.4515625,2008-05-27,10:50:15
39.927657,116.264038,0,142,39595.4515856481,2008-05-27,10:50:17
39.927648,116.264191,0,141,39595.4516087963,2008-05-27,10:50:19
39.92764,116.264316,0,140,39595.4516319444,2008-05-27,10:50:21
39.927645,116.264412,0,138,39595.4516550926,2008-05-27,10:50:23
39.927654,116.264484,0,136,39595.4516782407,2008-05-27,10:50:25
39.927655,116.264551,0,135,39595.4517013889,2008-05-27,10:50:27
39.92765,116.264593,0,132,39595.451724537,2008-05-27,10:50:29
39.927636,116.264611,0,129,39595.4517476852,2008-05-27,10:50:31
39.927635,116.264625,0,128,39595.4517708333,2008-05-27,10:50:33
39.927635,116.264629,0,128,39595.4517939815,2008-05-27,10:50:35
39.927635,116.264633,0,128,39595.4518171296,2008-05-27,10:50:37
39.927635,116.264636,0,128,39595.4518402778,2008-05-27,10:50:39
39.927635,116.264645,0,128,39595.4518634259,2008-05-27,10:50:41
39.927632,116.26468,0,130,39595.4518865741,2008-05-27,10:50:43
39.927631,116.264751,0,128,39595.4519097222,2008-05-27,10:50:45
39.927626,116.264842,0,131,39595.4519328704,2008-05-27,10:50:47
39.927634,116.264954,0,132,39595.4519560185,2008-05-27,10:50:49
39.92763,116.265046,0,130,39595.4519791667,2008-05-27,10:50:51
39.927626,116.26515,0,128,39595.4520023148,2008-05-27,10:50:53
39.927612,116.265239,0,127,39595.452025463,2008-05-27,10:50:55
39.927595,116.265292,0,126,39595.4520486111,2008-05-27,10:50:57
39.927586,116.265314,0,126,39595.4520717593,2008-05-27,10:50:59
39.92759,116.265329,0,123,39595.4520949074,2008-05-27,10:51:01
39.927592,116.265338,0,121,39595.4521180556,2008-05-27,10:51:03
39.927592,116.26534,0,121,39595.4521412037,2008-05-27,10:51:05
39.927593,116.265343,0,120,39595.4521643519,2008-05-27,10:51:07
39.927594,116.265346,0,120,39595.4521875,2008-05-27,10:51:09
39.927596,116.265358,0,120,39595.4522106481,2008-05-27,10:51:11
39.927599,116.265421,0,121,39595.4522337963,2008-05-27,10:51:13
39.927593,116.265487,0,121,39595.4522569444,2008-05-27,10:51:15
39.927591,116.265558,0,122,39595.4522800926,2008-05-27,10:51:17
39.927574,116.265643,0,125,39595.4523032407,2008-05-27,10:51:19
39.927581,116.265736,0,126,39595.4523263889,2008-05-27,10:51:21
39.927574,116.265824,0,126,39595.452349537,2008-05-27,10:51:23
39.92757,116.2659,0,129,39595.4523726852,2008-05-27,10:51:25
39.927568,116.26595,0,132,39595.4523958333,2008-05-27,10:51:27
39.927545,116.266013,0,129,39595.4524189815,2008-05-27,10:51:29
39.927531,116.266073,0,131,39595.4524421296,2008-05-27,10:51:31
39.927515,116.266134,0,127,39595.4524652778,2008-05-27,10:51:33
39.927495,116.266201,0,122,39595.4524884259,2008-05-27,10:51:35
39.927488,116.266299,0,128,39595.4525115741,2008-05-27,10:51:37
39.927465,116.266393,0,122,39595.4525347222,2008-05-27,10:51:39
39.927436,116.266509,0,115,39595.4525578704,2008-05-27,10:51:41
39.927426,116.266666,0,121,39595.4525810185,2008-05-27,10:51:43
39.927399,116.266801,0,118,39595.4526041667,2008-05-27,10:51:45
39.927391,116.266911,0,116,39595.4526273148,2008-05-27,10:51:47
39.927378,116.267018,0,112,39595.452650463,2008-05-27,10:51:49
39.927359,116.267127,0,112,39595.4526736111,2008-05-27,10:51:51
39.927338,116.267253,0,112,39595.4526967593,2008-05-27,10:51:53
39.927313,116.267395,0,114,39595.4527199074,2008-05-27,10:51:55
39.927288,116.267521,0,115,39595.4527430556,2008-05-27,10:51:57
39.92727,116.267616,0,118,39595.4527662037,2008-05-27,10:51:59
39.927255,116.267694,0,118,39595.4527893519,2008-05-27,10:52:01
39.927237,116.267771,0,117,39595.4528125,2008-05-27,10:52:03
39.927222,116.267821,0,117,39595.4528356481,2008-05-27,10:52:05
39.927211,116.267838,0,117,39595.4528587963,2008-05-27,10:52:07
39.927218,116.267835,0,122,39595.4528819444,2008-05-27,10:52:09
39.927218,116.267834,0,122,39595.4529050926,2008-05-27,10:52:11
39.927218,116.267832,0,122,39595.4529282407,2008-05-27,10:52:13
39.927218,116.26783,0,122,39595.4529513889,2008-05-27,10:52:15
39.927219,116.267829,0,123,39595.452974537,2008-05-27,10:52:17
39.927219,116.267827,0,123,39595.4529976852,2008-05-27,10:52:19
39.927219,116.267826,0,123,39595.4530208333,2008-05-27,10:52:21
39.927219,116.267828,0,123,39595.4530439815,2008-05-27,10:52:23
39.927219,116.26783,0,123,39595.4530671296,2008-05-27,10:52:25
39.927218,116.267833,0,123,39595.4530902778,2008-05-27,10:52:27
39.927217,116.267835,0,123,39595.4531134259,2008-05-27,10:52:29
39.927217,116.267836,0,123,39595.4531365741,2008-05-27,10:52:31
39.927217,116.267837,0,124,39595.4531597222,2008-05-27,10:52:33
39.927216,116.267841,0,124,39595.4531828704,2008-05-27,10:52:35
39.927216,116.267844,0,124,39595.4532060185,2008-05-27,10:52:37
39.927215,116.267847,0,124,39595.4532291667,2008-05-27,10:52:39
39.927215,116.267849,0,124,39595.4532523148,2008-05-27,10:52:41
39.927215,116.26785,0,124,39595.453275463,2008-05-27,10:52:43
39.927215,116.267852,0,124,39595.4532986111,2008-05-27,10:52:45
39.927214,116.267855,0,124,39595.4533217593,2008-05-27,10:52:47
39.927214,116.26786,0,124,39595.4533449074,2008-05-27,10:52:49
39.927213,116.267862,0,124,39595.4533680556,2008-05-27,10:52:51
39.927213,116.267865,0,124,39595.4533912037,2008-05-27,10:52:53
39.927212,116.267872,0,124,39595.4534143518,2008-05-27,10:52:55
39.927212,116.267903,0,123,39595.4534375,2008-05-27,10:52:57
39.927217,116.26797,0,121,39595.4534606481,2008-05-27,10:52:59
39.927209,116.268031,0,120,39595.4534837963,2008-05-27,10:53:01
39.92719,116.268099,0,120,39595.4535069444,2008-05-27,10:53:03
39.927187,116.268185,0,119,39595.4535300926,2008-05-27,10:53:05
39.927178,116.26829,0,115,39595.4535532407,2008-05-27,10:53:07
39.927163,116.268406,0,113,39595.4535763889,2008-05-27,10:53:09
39.927148,116.268538,0,113,39595.453599537,2008-05-27,10:53:11
39.92714,116.268664,0,112,39595.4536226852,2008-05-27,10:53:13
39.927127,116.268766,0,111,39595.4536458333,2008-05-27,10:53:15
39.927119,116.268882,0,111,39595.4536689815,2008-05-27,10:53:17
39.927107,116.268989,0,110,39595.4536921296,2008-05-27,10:53:19
39.927085,116.269094,0,108,39595.4537152778,2008-05-27,10:53:21
39.927058,116.269202,0,106,39595.4537384259,2008-05-27,10:53:23
39.927046,116.269321,0,104,39595.4537615741,2008-05-27,10:53:25
39.927047,116.269437,0,102,39595.4537847222,2008-05-27,10:53:27
39.927093,116.26952,0,99,39595.4538078704,2008-05-27,10:53:29
39.927194,116.269579,0,99,39595.4538310185,2008-05-27,10:53:31
39.927329,116.269593,0,98,39595.4538541667,2008-05-27,10:53:33
39.927483,116.269569,0,100,39595.4538773148,2008-05-27,10:53:35
39.92762,116.269576,0,101,39595.453900463,2008-05-27,10:53:37
39.927737,116.269567,0,100,39595.4539236111,2008-05-27,10:53:39
39.92781,116.269532,0,102,39595.4539467593,2008-05-27,10:53:41
39.927825,116.269497,0,104,39595.4539699074,2008-05-27,10:53:43
39.92784,116.269487,0,104,39595.4539930556,2008-05-27,10:53:45
39.927841,116.269481,0,102,39595.4540162037,2008-05-27,10:53:47
39.927842,116.269475,0,101,39595.4540393518,2008-05-27,10:53:49
39.927857,116.269473,0,100,39595.4540625,2008-05-27,10:53:51
39.927907,116.269487,0,104,39595.4540856481,2008-05-27,10:53:53
39.927977,116.269485,0,105,39595.4541087963,2008-05-27,10:53:55
39.928064,116.269474,0,106,39595.4541319444,2008-05-27,10:53:57
39.928178,116.269461,0,107,39595.4541550926,2008-05-27,10:53:59
39.928307,116.269439,0,109,39595.4541782407,2008-05-27,10:54:01
39.928453,116.269435,0,110,39595.4542013889,2008-05-27,10:54:03
39.928611,116.269428,0,112,39595.454224537,2008-05-27,10:54:05
39.928773,116.269425,0,114,39595.4542476852,2008-05-27,10:54:07
39.928954,116.269391,0,118,39595.4542708333,2008-05-27,10:54:09
39.929146,116.269354,0,124,39595.4542939815,2008-05-27,10:54:11
39.929331,116.269337,0,134,39595.4543171296,2008-05-27,10:54:13
39.929503,116.269315,0,145,39595.4543402778,2008-05-27,10:54:15
39.929653,116.269322,0,149,39595.4543634259,2008-05-27,10:54:17
39.929805,116.269317,0,148,39595.4543865741,2008-05-27,10:54:19
39.929966,116.269308,0,147,39595.4544097222,2008-05-27,10:54:21
39.930132,116.269282,0,149,39595.4544328704,2008-05-27,10:54:23
39.930301,116.269252,0,150,39595.4544560185,2008-05-27,10:54:25
39.930517,116.269243,0,138,39595.4544791667,2008-05-27,10:54:27
39.930719,116.269202,0,135,39595.4545023148,2008-05-27,10:54:29
39.930931,116.269159,0,144,39595.454525463,2008-05-27,10:54:31
39.931168,116.269117,0,164,39595.4545486111,2008-05-27,10:54:33
39.931405,116.269081,0,162,39595.4545717593,2008-05-27,10:54:35
39.931651,116.269043,0,164,39595.4545949074,2008-05-27,10:54:37
39.931925,116.269015,0,165,39595.4546180556,2008-05-27,10:54:39
39.932215,116.268961,0,161,39595.4546412037,2008-05-27,10:54:41
39.932525,116.26891,0,159,39595.4546643518,2008-05-27,10:54:43
39.932864,116.268844,0,158,39595.4546875,2008-05-27,10:54:45
39.933183,116.268804,0,158,39595.4547106481,2008-05-27,10:54:47
39.933503,116.268777,0,159,39595.4547337963,2008-05-27,10:54:49
39.933811,116.268739,0,157,39595.4547569444,2008-05-27,10:54:51
39.93411,116.268719,0,159,39595.4547800926,2008-05-27,10:54:53
39.934394,116.268673,0,160,39595.4548032407,2008-05-27,10:54:55
39.934649,116.268632,0,161,39595.4548263889,2008-05-27,10:54:57
39.934851,116.268627,0,161,39595.454849537,2008-05-27,10:54:59
39.935018,116.268595,0,161,39595.4548726852,2008-05-27,10:55:01
39.935184,116.268599,0,157,39595.4548958333,2008-05-27,10:55:03
39.9353,116.268591,0,157,39595.4549189815,2008-05-27,10:55:05
39.93539,116.268564,0,157,39595.4549421296,2008-05-27,10:55:07
39.935389,116.26858,0,132,39595.4549652778,2008-05-27,10:55:09
39.935368,116.268578,0,133,39595.4549884259,2008-05-27,10:55:11
39.935354,116.26858,0,137,39595.4550115741,2008-05-27,10:55:13
39.935355,116.268574,0,136,39595.4550347222,2008-05-27,10:55:15
39.935355,116.268566,0,136,39595.4550578704,2008-05-27,10:55:17
39.935356,116.268562,0,136,39595.4550810185,2008-05-27,10:55:19
39.935391,116.268573,0,138,39595.4551041667,2008-05-27,10:55:21
39.935485,116.26859,0,136,39595.4551273148,2008-05-27,10:55:23
39.935583,116.268578,0,134,39595.455150463,2008-05-27,10:55:25
39.935706,116.268547,0,136,39595.4551736111,2008-05-27,10:55:27
39.935846,116.268525,0,145,39595.4551967593,2008-05-27,10:55:29
39.936021,116.268502,0,154,39595.4552199074,2008-05-27,10:55:31
39.936194,116.268476,0,159,39595.4552430556,2008-05-27,10:55:33
39.936386,116.268443,0,164,39595.4552662037,2008-05-27,10:55:35
39.936588,116.268416,0,169,39595.4552893518,2008-05-27,10:55:37
39.936774,116.268365,0,184,39595.4553125,2008-05-27,10:55:39
39.937002,116.268332,0,194,39595.4553356481,2008-05-27,10:55:41
39.937272,116.268343,0,204,39595.4553587963,2008-05-27,10:55:43
39.937546,116.26837,0,205,39595.4553819444,2008-05-27,10:55:45
39.937821,116.268416,0,206,39595.4554050926,2008-05-27,10:55:47
39.938108,116.268405,0,200,39595.4554282407,2008-05-27,10:55:49
39.93839,116.268403,0,198,39595.4554513889,2008-05-27,10:55:51
39.938681,116.268412,0,195,39595.455474537,2008-05-27,10:55:53
39.938985,116.268417,0,189,39595.4554976852,2008-05-27,10:55:55
39.939286,116.268416,0,185,39595.4555208333,2008-05-27,10:55:57
39.939582,116.268403,0,181,39595.4555439815,2008-05-27,10:55:59
39.939855,116.2684,0,179,39595.4555671296,2008-05-27,10:56:01
39.940109,116.268402,0,176,39595.4555902778,2008-05-27,10:56:03
39.940351,116.268427,0,178,39595.4556134259,2008-05-27,10:56:05
39.94056,116.268462,0,170,39595.4556365741,2008-05-27,10:56:07
39.940737,116.268474,0,167,39595.4556597222,2008-05-27,10:56:09
39.940879,116.268482,0,166,39595.4556828704,2008-05-27,10:56:11
39.940966,116.268482,0,167,39595.4557060185,2008-05-27,10:56:13
39.941007,116.268491,0,175,39595.4557291667,2008-05-27,10:56:15
39.941032,116.268507,0,178,39595.4557523148,2008-05-27,10:56:17
39.941072,116.268517,0,179,39595.455775463,2008-05-27,10:56:19
39.941118,116.26853,0,178,39595.4557986111,2008-05-27,10:56:21
39.941171,116.268543,0,172,39595.4558217593,2008-05-27,10:56:23
39.941216,116.268557,0,170,39595.4558449074,2008-05-27,10:56:25
39.941202,116.26856,0,157,39595.4558680556,2008-05-27,10:56:27
39.94119,116.268558,0,155,39595.4558912037,2008-05-27,10:56:29
39.941191,116.268557,0,153,39595.4559143518,2008-05-27,10:56:31
39.941193,116.268557,0,152,39595.4559375,2008-05-27,10:56:33
39.941194,116.268557,0,149,39595.4559606481,2008-05-27,10:56:35
39.941194,116.268556,0,148,39595.4559837963,2008-05-27,10:56:37
39.941194,116.268556,0,147,39595.4560069444,2008-05-27,10:56:39
39.941195,116.268556,0,147,39595.4560300926,2008-05-27,10:56:41
39.941201,116.268555,0,146,39595.4560532407,2008-05-27,10:56:43
39.941228,116.26856,0,147,39595.4560763889,2008-05-27,10:56:45
39.941299,116.26858,0,150,39595.456099537,2008-05-27,10:56:47
39.941421,116.268584,0,149,39595.4561226852,2008-05-27,10:56:49
39.941559,116.268597,0,151,39595.4561458333,2008-05-27,10:56:51
39.941729,116.268621,0,157,39595.4561689815,2008-05-27,10:56:53
39.941908,116.268643,0,158,39595.4561921296,2008-05-27,10:56:55
39.942101,116.268668,0,161,39595.4562152778,2008-05-27,10:56:57
39.942307,116.268693,0,167,39595.4562384259,2008-05-27,10:56:59
39.942522,116.268719,0,170,39595.4562615741,2008-05-27,10:57:01
39.942753,116.268757,0,171,39595.4562847222,2008-05-27,10:57:03
39.943016,116.268832,0,163,39595.4563078704,2008-05-27,10:57:05
39.943251,116.268907,0,163,39595.4563310185,2008-05-27,10:57:07
39.943478,116.268994,0,163,39595.4563541667,2008-05-27,10:57:09
39.943703,116.269067,0,162,39595.4563773148,2008-05-27,10:57:11
39.943933,116.269122,0,163,39595.456400463,2008-05-27,10:57:13
39.944149,116.269167,0,164,39595.4564236111,2008-05-27,10:57:15
39.944347,116.269188,0,164,39595.4564467593,2008-05-27,10:57:17
39.944527,116.269218,0,165,39595.4564699074,2008-05-27,10:57:19
39.944674,116.269229,0,167,39595.4564930556,2008-05-27,10:57:21
39.94478,116.26924,0,169,39595.4565162037,2008-05-27,10:57:23
39.944851,116.269244,0,171,39595.4565393519,2008-05-27,10:57:25
39.944906,116.26927,0,178,39595.4565625,2008-05-27,10:57:27
39.94495,116.269269,0,177,39595.4565856481,2008-05-27,10:57:29
39.944956,116.269271,0,175,39595.4566087963,2008-05-27,10:57:31
39.944958,116.269267,0,173,39595.4566319444,2008-05-27,10:57:33
39.944959,116.269268,0,174,39595.4566550926,2008-05-27,10:57:35
39.944961,116.269269,0,175,39595.4566782407,2008-05-27,10:57:37
39.944964,116.26927,0,175,39595.4567013889,2008-05-27,10:57:39
39.944966,116.269271,0,175,39595.456724537,2008-05-27,10:57:41
39.944968,116.269272,0,175,39595.4567476852,2008-05-27,10:57:43
39.944969,116.269273,0,174,39595.4567708333,2008-05-27,10:57:45
39.944971,116.269273,0,174,39595.4567939815,2008-05-27,10:57:47
39.944972,116.269274,0,174,39595.4568171296,2008-05-27,10:57:49
39.944973,116.269275,0,174,39595.4568402778,2008-05-27,10:57:51
39.944974,116.269275,0,174,39595.4568634259,2008-05-27,10:57:53
39.944975,116.269275,0,174,39595.4568865741,2008-05-27,10:57:55
39.944975,116.269275,0,174,39595.4569097222,2008-05-27,10:57:57
39.944974,116.269274,0,174,39595.4569328704,2008-05-27,10:57:59
39.944973,116.269274,0,174,39595.4569560185,2008-05-27,10:58:01
39.944972,116.269274,0,174,39595.4569791667,2008-05-27,10:58:03
39.944971,116.269274,0,174,39595.4570023148,2008-05-27,10:58:05
39.944971,116.269273,0,174,39595.457025463,2008-05-27,10:58:07
39.944971,116.269273,0,174,39595.4570486111,2008-05-27,10:58:09
39.944971,116.269273,0,174,39595.4570717593,2008-05-27,10:58:11
39.944973,116.269274,0,174,39595.4570949074,2008-05-27,10:58:13
39.945027,116.269279,0,174,39595.4571180556,2008-05-27,10:58:15
39.945124,116.269289,0,174,39595.4571412037,2008-05-27,10:58:17
39.945245,116.269305,0,174,39595.4571643519,2008-05-27,10:58:19
39.945387,116.269324,0,174,39595.4571875,2008-05-27,10:58:21
39.945547,116.269345,0,175,39595.4572106482,2008-05-27,10:58:23
39.945714,116.269361,0,181,39595.4572337963,2008-05-27,10:58:25
39.945853,116.269377,0,183,39595.4572569444,2008-05-27,10:58:27
39.945963,116.269391,0,187,39595.4572800926,2008-05-27,10:58:29
39.946064,116.269399,0,189,39595.4573032407,2008-05-27,10:58:31
39.94619,116.26941,0,188,39595.4573263889,2008-05-27,10:58:33
39.946336,116.269424,0,188,39595.457349537,2008-05-27,10:58:35
39.946499,116.269449,0,191,39595.4573726852,2008-05-27,10:58:37
39.946667,116.269468,0,184,39595.4573958333,2008-05-27,10:58:39
39.946817,116.269483,0,183,39595.4574189815,2008-05-27,10:58:41
39.946927,116.2695,0,184,39595.4574421296,2008-05-27,10:58:43
39.946994,116.269495,0,186,39595.4574652778,2008-05-27,10:58:45
39.947013,116.269498,0,186,39595.4574884259,2008-05-27,10:58:47
39.947003,116.269486,0,196,39595.4575115741,2008-05-27,10:58:49
39.946993,116.269495,0,182,39595.4575347222,2008-05-27,10:58:51
39.94699,116.269495,0,182,39595.4575578704,2008-05-27,10:58:53
39.946988,116.269496,0,182,39595.4575810185,2008-05-27,10:58:55
39.946985,116.269496,0,181,39595.4576041667,2008-05-27,10:58:57
39.946986,116.269496,0,181,39595.4576273148,2008-05-27,10:58:59
39.946986,116.269496,0,181,39595.457650463,2008-05-27,10:59:01
39.946988,116.269497,0,180,39595.4576736111,2008-05-27,10:59:03
39.946992,116.269498,0,180,39595.4576967593,2008-05-27,10:59:05
39.946999,116.269496,0,180,39595.4577199074,2008-05-27,10:59:07
39.947022,116.269493,0,177,39595.4577430556,2008-05-27,10:59:09
39.947066,116.269485,0,176,39595.4577662037,2008-05-27,10:59:11
39.947121,116.269494,0,178,39595.4577893519,2008-05-27,10:59:13
39.947163,116.269496,0,170,39595.4578125,2008-05-27,10:59:15
39.947174,116.269523,0,169,39595.4578356481,2008-05-27,10:59:17
39.947182,116.269529,0,166,39595.4578587963,2008-05-27,10:59:19
39.947175,116.26954,0,165,39595.4578819444,2008-05-27,10:59:21
39.94721,116.269539,0,169,39595.4579050926,2008-05-27,10:59:23
39.947271,116.269527,0,171,39595.4579282407,2008-05-27,10:59:25
39.947374,116.269515,0,173,39595.4579513889,2008-05-27,10:59:27
39.947496,116.269509,0,169,39595.457974537,2008-05-27,10:59:29
39.947645,116.269501,0,166,39595.4579976852,2008-05-27,10:59:31
39.947818,116.2695,0,162,39595.4580208333,2008-05-27,10:59:33
39.948006,116.269495,0,157,39595.4580439815,2008-05-27,10:59:35
39.948207,116.269503,0,155,39595.4580671296,2008-05-27,10:59:37
39.948415,116.269521,0,153,39595.4580902778,2008-05-27,10:59:39
39.94863,116.269543,0,153,39595.4581134259,2008-05-27,10:59:41
39.948846,116.269575,0,154,39595.4581365741,2008-05-27,10:59:43
39.949067,116.269603,0,154,39595.4581597222,2008-05-27,10:59:45
39.9493,116.269602,0,152,39595.4581828704,2008-05-27,10:59:47
39.949524,116.269596,0,148,39595.4582060185,2008-05-27,10:59:49
39.949744,116.269596,0,148,39595.4582291667,2008-05-27,10:59:51
39.949954,116.269603,0,146,39595.4582523148,2008-05-27,10:59:53
39.950161,116.269613,0,146,39595.458275463,2008-05-27,10:59:55
39.950347,116.269625,0,152,39595.4582986111,2008-05-27,10:59:57
39.95053,116.269658,0,154,39595.4583217593,2008-05-27,10:59:59
39.95069,116.269691,0,162,39595.4583449074,2008-05-27,11:00:01
39.950847,116.269722,0,163,39595.4583680556,2008-05-27,11:00:03
39.950988,116.269753,0,158,39595.4583912037,2008-05-27,11:00:05
39.951104,116.269763,0,161,39595.4584143519,2008-05-27,11:00:07
39.951218,116.269791,0,161,39595.4584375,2008-05-27,11:00:09
39.95132,116.269807,0,158,39595.4584606481,2008-05-27,11:00:11
39.951407,116.269812,0,165,39595.4584837963,2008-05-27,11:00:13
39.951511,116.269836,0,163,39595.4585069444,2008-05-27,11:00:15
39.951631,116.269862,0,163,39595.4585300926,2008-05-27,11:00:17
39.951765,116.269889,0,165,39595.4585532407,2008-05-27,11:00:19
39.951887,116.269906,0,175,39595.4585763889,2008-05-27,11:00:21
39.952005,116.269909,0,177,39595.458599537,2008-05-27,11:00:23
39.952108,116.269912,0,179,39595.4586226852,2008-05-27,11:00:25
39.952191,116.269914,0,176,39595.4586458333,2008-05-27,11:00:27
39.952272,116.26993,0,177,39595.4586689815,2008-05-27,11:00:29
39.952368,116.269941,0,176,39595.4586921296,2008-05-27,11:00:31
39.952481,116.269947,0,175,39595.4587152778,2008-05-27,11:00:33
39.952625,116.269942,0,171,39595.4587384259,2008-05-27,11:00:35
39.952769,116.269929,0,167,39595.4587615741,2008-05-27,11:00:37
39.952942,116.269928,0,165,39595.4587847222,2008-05-27,11:00:39
39.953122,116.269943,0,165,39595.4588078704,2008-05-27,11:00:41
39.953319,116.269962,0,169,39595.4588310185,2008-05-27,11:00:43
39.953528,116.269977,0,168,39595.4588541667,2008-05-27,11:00:45
39.953744,116.26999,0,162,39595.4588773148,2008-05-27,11:00:47
39.953967,116.269993,0,162,39595.458900463,2008-05-27,11:00:49
39.954185,116.269997,0,154,39595.4589236111,2008-05-27,11:00:51
39.954386,116.270024,0,139,39595.4589467593,2008-05-27,11:00:53
39.954564,116.270025,0,137,39595.4589699074,2008-05-27,11:00:55
39.954725,116.270013,0,139,39595.4589930556,2008-05-27,11:00:57
39.954885,116.270003,0,137,39595.4590162037,2008-05-27,11:00:59
39.955035,116.269985,0,139,39595.4590393519,2008-05-27,11:01:01
39.955178,116.269971,0,134,39595.4590625,2008-05-27,11:01:03
39.955299,116.269992,0,146,39595.4590856481,2008-05-27,11:01:05
39.955375,116.270054,0,149,39595.4591087963,2008-05-27,11:01:07
39.955402,116.270206,0,153,39595.4591319444,2008-05-27,11:01:09
39.955404,116.270392,0,155,39595.4591550926,2008-05-27,11:01:11
39.955388,116.270581,0,162,39595.4591782407,2008-05-27,11:01:13
39.9554,116.270789,0,162,39595.4592013889,2008-05-27,11:01:15
39.955451,116.271049,0,169,39595.459224537,2008-05-27,11:01:17
39.955483,116.271198,0,174,39595.4592476852,2008-05-27,11:01:19
39.9555,116.271257,0,175,39595.4592708333,2008-05-27,11:01:21
39.955511,116.271271,0,174,39595.4592939815,2008-05-27,11:01:23
39.955509,116.271244,0,166,39595.4593171296,2008-05-27,11:01:25
39.955508,116.27124,0,167,39595.4593402778,2008-05-27,11:01:27
39.955508,116.271235,0,167,39595.4593634259,2008-05-27,11:01:29
39.955509,116.271233,0,168,39595.4593865741,2008-05-27,11:01:31
39.955509,116.271233,0,168,39595.4594097222,2008-05-27,11:01:33
39.955512,116.271246,0,168,39595.4594328704,2008-05-27,11:01:35
39.955526,116.271316,0,167,39595.4594560185,2008-05-27,11:01:37
39.955493,116.271455,0,176,39595.4594791667,2008-05-27,11:01:39
39.955476,116.27166,0,186,39595.4595023148,2008-05-27,11:01:41
39.955482,116.27186,0,189,39595.459525463,2008-05-27,11:01:43
39.955486,116.27207,0,190,39595.4595486111,2008-05-27,11:01:45
39.955519,116.272302,0,192,39595.4595717593,2008-05-27,11:01:47
39.955521,116.272564,0,197,39595.4595949074,2008-05-27,11:01:49
39.955505,116.272805,0,204,39595.4596180556,2008-05-27,11:01:51
39.955516,116.273023,0,223,39595.4596412037,2008-05-27,11:01:53
39.955547,116.273242,0,231,39595.4596643519,2008-05-27,11:01:55
39.955567,116.273449,0,238,39595.4596875,2008-05-27,11:01:57
39.95558,116.273606,0,243,39595.4597106481,2008-05-27,11:01:59
39.9556,116.273728,0,247,39595.4597337963,2008-05-27,11:02:01
39.955609,116.273826,0,250,39595.4597569444,2008-05-27,11:02:03
39.955625,116.273897,0,255,39595.4597800926,2008-05-27,11:02:05
39.955635,116.273942,0,258,39595.4598032407,2008-05-27,11:02:07
39.955652,116.273984,0,260,39595.4598263889,2008-05-27,11:02:09
39.955657,116.274104,0,263,39595.459849537,2008-05-27,11:02:11
39.955657,116.274257,0,267,39595.4598726852,2008-05-27,11:02:13
39.95566,116.274461,0,271,39595.4598958333,2008-05-27,11:02:15
39.955665,116.274711,0,275,39595.4599189815,2008-05-27,11:02:17
39.955664,116.274979,0,279,39595.4599421296,2008-05-27,11:02:19
39.955622,116.275262,0,283,39595.4599652778,2008-05-27,11:02:21
39.955642,116.275529,0,287,39595.4599884259,2008-05-27,11:02:23
39.955656,116.275749,0,291,39595.4600115741,2008-05-27,11:02:25
39.955672,116.275871,0,295,39595.4600347222,2008-05-27,11:02:27
39.955644,116.275916,0,299,39595.4600578704,2008-05-27,11:02:29
39.955665,116.275903,0,303,39595.4600810185,2008-05-27,11:02:31
39.955669,116.2759,0,307,39595.4601041667,2008-05-27,11:02:33
39.955669,116.275916,0,312,39595.4601273148,2008-05-27,11:02:35
39.955654,116.275931,0,316,39595.460150463,2008-05-27,11:02:37
39.955655,116.275916,0,317,39595.4601736111,2008-05-27,11:02:39
39.955634,116.275928,0,319,39595.4601967593,2008-05-27,11:02:41
39.955673,116.275974,0,321,39595.4602199074,2008-05-27,11:02:43
39.955674,116.276064,0,322,39595.4602430556,2008-05-27,11:02:45
39.955669,116.2762,0,324,39595.4602662037,2008-05-27,11:02:47
39.955682,116.27639,0,326,39595.4602893519,2008-05-27,11:02:49
39.955664,116.276584,0,328,39595.4603125,2008-05-27,11:02:51
39.955677,116.276781,0,330,39595.4603356481,2008-05-27,11:02:53
39.955694,116.276982,0,331,39595.4603587963,2008-05-27,11:02:55
39.955726,116.27717,0,331,39595.4603819444,2008-05-27,11:02:57
39.95577,116.277339,0,328,39595.4604050926,2008-05-27,11:02:59
39.955795,116.277493,0,324,39595.4604282407,2008-05-27,11:03:01
39.955787,116.277598,0,322,39595.4604513889,2008-05-27,11:03:03
39.955788,116.27766,0,317,39595.460474537,2008-05-27,11:03:05
39.955794,116.277681,0,314,39595.4604976852,2008-05-27,11:03:07
39.955816,116.277681,0,305,39595.4605208333,2008-05-27,11:03:09
39.955815,116.277669,0,306,39595.4605439815,2008-05-27,11:03:11
39.95581,116.277652,0,307,39595.4605671296,2008-05-27,11:03:13
39.955807,116.277635,0,308,39595.4605902778,2008-05-27,11:03:15
39.955806,116.277614,0,309,39595.4606134259,2008-05-27,11:03:17
39.95582,116.277603,0,311,39595.4606365741,2008-05-27,11:03:19
39.955834,116.277594,0,313,39595.4606597222,2008-05-27,11:03:21
39.955842,116.277583,0,315,39595.4606828704,2008-05-27,11:03:23
39.955851,116.277572,0,318,39595.4607060185,2008-05-27,11:03:25
39.955863,116.277566,0,320,39595.4607291667,2008-05-27,11:03:27
39.955877,116.27756,0,323,39595.4607523148,2008-05-27,11:03:29
39.955886,116.27755,0,326,39595.460775463,2008-05-27,11:03:31
39.955886,116.277542,0,329,39595.4607986111,2008-05-27,11:03:33
39.955885,116.277532,0,332,39595.4608217593,2008-05-27,11:03:35
39.955885,116.277524,0,334,39595.4608449074,2008-05-27,11:03:37
39.955884,116.277518,0,336,39595.4608680556,2008-05-27,11:03:39
39.955884,116.277513,0,338,39595.4608912037,2008-05-27,11:03:41
39.955884,116.277517,0,339,39595.4609143519,2008-05-27,11:03:43
39.955884,116.27753,0,340,39595.4609375,2008-05-27,11:03:45
39.955815,116.277647,0,340,39595.4609606481,2008-05-27,11:03:47
39.955852,116.277814,0,347,39595.4609837963,2008-05-27,11:03:49
39.955759,116.277985,0,341,39595.4610069444,2008-05-27,11:03:51
39.955759,116.278181,0,343,39595.4610300926,2008-05-27,11:03:53
39.955778,116.278395,0,340,39595.4610532407,2008-05-27,11:03:55
39.955785,116.278627,0,330,39595.4610763889,2008-05-27,11:03:57
39.955797,116.278834,0,330,39595.461099537,2008-05-27,11:03:59
39.955834,116.279084,0,327,39595.4611226852,2008-05-27,11:04:01
39.955872,116.279351,0,325,39595.4611458333,2008-05-27,11:04:03
39.955904,116.279663,0,326,39595.4611689815,2008-05-27,11:04:05
39.955923,116.279962,0,324,39595.4611921296,2008-05-27,11:04:07
39.955948,116.280276,0,323,39595.4612152778,2008-05-27,11:04:09
39.955961,116.280602,0,324,39595.4612384259,2008-05-27,11:04:11
39.955978,116.280932,0,320,39595.4612615741,2008-05-27,11:04:13
39.95598,116.281228,0,322,39595.4612847222,2008-05-27,11:04:15
39.955986,116.281502,0,325,39595.4613078704,2008-05-27,11:04:17
39.955994,116.28176,0,328,39595.4613310185,2008-05-27,11:04:19
39.956003,116.282007,0,328,39595.4613541667,2008-05-27,11:04:21
39.956021,116.282228,0,330,39595.4613773148,2008-05-27,11:04:23
39.956025,116.282426,0,327,39595.461400463,2008-05-27,11:04:25
39.956029,116.282603,0,322,39595.4614236111,2008-05-27,11:04:27
39.956045,116.28278,0,319,39595.4614467593,2008-05-27,11:04:29
39.956043,116.282962,0,314,39595.4614699074,2008-05-27,11:04:31
39.956045,116.283117,0,311,39595.4614930556,2008-05-27,11:04:33
39.956048,116.28324,0,310,39595.4615162037,2008-05-27,11:04:35
39.956043,116.2833,0,306,39595.4615393518,2008-05-27,11:04:37
39.956005,116.283325,0,305,39595.4615625,2008-05-27,11:04:39
39.955999,116.283305,0,303,39595.4615856481,2008-05-27,11:04:41
39.955999,116.283302,0,302,39595.4616087963,2008-05-27,11:04:43
39.956,116.283302,0,301,39595.4616319444,2008-05-27,11:04:45
39.956001,116.283308,0,301,39595.4616550926,2008-05-27,11:04:47
39.956002,116.283316,0,300,39595.4616782407,2008-05-27,11:04:49
39.956002,116.283324,0,299,39595.4617013889,2008-05-27,11:04:51
39.956002,116.283327,0,299,39595.461724537,2008-05-27,11:04:53
39.956002,116.283326,0,298,39595.4617476852,2008-05-27,11:04:55
39.956002,116.283325,0,298,39595.4617708333,2008-05-27,11:04:57
39.956002,116.283325,0,298,39595.4617939815,2008-05-27,11:04:59
39.956003,116.283329,0,298,39595.4618171296,2008-05-27,11:05:01
39.956003,116.283349,0,298,39595.4618402778,2008-05-27,11:05:03
39.955997,116.283418,0,298,39595.4618634259,2008-05-27,11:05:05
39.955998,116.28352,0,298,39595.4618865741,2008-05-27,11:05:07
39.956025,116.283656,0,300,39595.4619097222,2008-05-27,11:05:09
39.956032,116.283866,0,301,39595.4619328704,2008-05-27,11:05:11
39.956053,116.28406,0,303,39595.4619560185,2008-05-27,11:05:13
39.956109,116.284264,0,308,39595.4619791667,2008-05-27,11:05:15
39.956116,116.284482,0,309,39595.4620023148,2008-05-27,11:05:17
39.956115,116.284735,0,311,39595.462025463,2008-05-27,11:05:19
39.956143,116.285029,0,315,39595.4620486111,2008-05-27,11:05:21
39.956185,116.285368,0,317,39595.4620717593,2008-05-27,11:05:23
39.956246,116.285704,0,320,39595.4620949074,2008-05-27,11:05:25
39.95628,116.286012,0,326,39595.4621180556,2008-05-27,11:05:27
39.956381,116.286381,0,337,39595.4621412037,2008-05-27,11:05:29
39.95644,116.286707,0,342,39595.4621643518,2008-05-27,11:05:31
39.956505,116.287039,0,350,39595.4621875,2008-05-27,11:05:33
39.956625,116.28736,0,355,39595.4622106481,2008-05-27,11:05:35
39.956674,116.28764,0,353,39595.4622337963,2008-05-27,11:05:37
39.956736,116.287936,0,351,39595.4622569444,2008-05-27,11:05:39
39.956786,116.288199,0,351,39595.4622800926,2008-05-27,11:05:41
39.95684,116.288481,0,350,39595.4623032407,2008-05-27,11:05:43
39.95693,116.288699,0,339,39595.4623263889,2008-05-27,11:05:45
39.957046,116.28894,0,331,39595.462349537,2008-05-27,11:05:47
39.957153,116.289232,0,328,39595.4623726852,2008-05-27,11:05:49
39.957226,116.289546,0,323,39595.4623958333,2008-05-27,11:05:51
39.957302,116.289878,0,310,39595.4624189815,2008-05-27,11:05:53
39.957387,116.290233,0,286,39595.4624421296,2008-05-27,11:05:55
39.957446,116.290562,0,276,39595.4624652778,2008-05-27,11:05:57
39.9575,116.290882,0,263,39595.4624884259,2008-05-27,11:05:59
39.957564,116.291212,0,241,39595.4625115741,2008-05-27,11:06:01
39.957624,116.291516,0,230,39595.4625347222,2008-05-27,11:06:03
39.957673,116.291807,0,220,39595.4625578704,2008-05-27,11:06:05
39.957703,116.292088,0,208,39595.4625810185,2008-05-27,11:06:07
39.957733,116.292351,0,200,39595.4626041667,2008-05-27,11:06:09
39.957766,116.292574,0,197,39595.4626273148,2008-05-27,11:06:11
39.957796,116.292769,0,194,39595.462650463,2008-05-27,11:06:13
39.957818,116.292937,0,192,39595.4626736111,2008-05-27,11:06:15
39.957836,116.292997,0,192,39595.4626967593,2008-05-27,11:06:17
39.957851,116.292949,0,183,39595.4627199074,2008-05-27,11:06:19
39.957834,116.292903,0,182,39595.4627430556,2008-05-27,11:06:21
39.957837,116.292903,0,183,39595.4627662037,2008-05-27,11:06:23
39.95784,116.292915,0,183,39595.4627893518,2008-05-27,11:06:25
39.957869,116.292982,0,181,39595.4628125,2008-05-27,11:06:27
39.957868,116.293067,0,178,39595.4628356481,2008-05-27,11:06:29
39.957876,116.293154,0,175,39595.4628587963,2008-05-27,11:06:31
39.95789,116.293224,0,172,39595.4628819444,2008-05-27,11:06:33
39.95791,116.293284,0,169,39595.4629050926,2008-05-27,11:06:35
39.957913,116.293311,0,166,39595.4629282407,2008-05-27,11:06:37
39.957862,116.293283,0,170,39595.4629513889,2008-05-27,11:06:39
39.957852,116.293278,0,174,39595.462974537,2008-05-27,11:06:41
39.957851,116.293278,0,173,39595.4629976852,2008-05-27,11:06:43
39.957852,116.29328,0,173,39595.4630208333,2008-05-27,11:06:45
39.957852,116.293283,0,173,39595.4630439815,2008-05-27,11:06:47
39.957852,116.29329,0,173,39595.4630671296,2008-05-27,11:06:49
39.957852,116.293296,0,173,39595.4630902778,2008-05-27,11:06:51
39.957852,116.293305,0,174,39595.4631134259,2008-05-27,11:06:53
39.957852,116.293315,0,174,39595.4631365741,2008-05-27,11:06:55
39.957851,116.293324,0,174,39595.4631597222,2008-05-27,11:06:57
39.957849,116.293334,0,174,39595.4631828704,2008-05-27,11:06:59
39.957847,116.293343,0,175,39595.4632060185,2008-05-27,11:07:01
39.957844,116.293352,0,175,39595.4632291667,2008-05-27,11:07:03
39.95784,116.293359,0,176,39595.4632523148,2008-05-27,11:07:05
39.957836,116.293364,0,176,39595.463275463,2008-05-27,11:07:07
39.957833,116.29337,0,177,39595.4632986111,2008-05-27,11:07:09
39.957831,116.293376,0,177,39595.4633217593,2008-05-27,11:07:11
39.957828,116.293382,0,178,39595.4633449074,2008-05-27,11:07:13
39.957825,116.29339,0,179,39595.4633680556,2008-05-27,11:07:15
39.957823,116.293399,0,180,39595.4633912037,2008-05-27,11:07:17
39.957823,116.293408,0,181,39595.4634143518,2008-05-27,11:07:19
39.957822,116.293415,0,182,39595.4634375,2008-05-27,11:07:21
39.957822,116.293418,0,183,39595.4634606481,2008-05-27,11:07:23
39.957822,116.293419,0,185,39595.4634837963,2008-05-27,11:07:25
39.957823,116.293419,0,186,39595.4635069444,2008-05-27,11:07:27
39.957824,116.293419,0,187,39595.4635300926,2008-05-27,11:07:29
39.957825,116.29342,0,189,39595.4635532407,2008-05-27,11:07:31
39.957825,116.293419,0,190,39595.4635763889,2008-05-27,11:07:33
39.957825,116.293417,0,192,39595.463599537,2008-05-27,11:07:35
39.957824,116.293415,0,193,39595.4636226852,2008-05-27,11:07:37
39.957827,116.293415,0,195,39595.4636458333,2008-05-27,11:07:39
39.957834,116.29342,0,196,39595.4636689815,2008-05-27,11:07:41
39.95786,116.293457,0,197,39595.4636921296,2008-05-27,11:07:43
39.957915,116.29358,0,197,39595.4637152778,2008-05-27,11:07:45
39.957972,116.293749,0,195,39595.4637384259,2008-05-27,11:07:47
39.958026,116.293947,0,192,39595.4637615741,2008-05-27,11:07:49
39.958073,116.294176,0,193,39595.4637847222,2008-05-27,11:07:51
39.958127,116.294383,0,195,39595.4638078704,2008-05-27,11:07:53
39.958176,116.294602,0,205,39595.4638310185,2008-05-27,11:07:55
39.958234,116.294836,0,212,39595.4638541667,2008-05-27,11:07:57
39.958284,116.29509,0,220,39595.4638773148,2008-05-27,11:07:59
39.95834,116.295351,0,225,39595.463900463,2008-05-27,11:08:01
39.95839,116.295622,0,232,39595.4639236111,2008-05-27,11:08:03
39.95845,116.295911,0,238,39595.4639467593,2008-05-27,11:08:05
39.958516,116.29625,0,246,39595.4639699074,2008-05-27,11:08:07
39.958588,116.296573,0,254,39595.4639930556,2008-05-27,11:08:09
39.958659,116.296891,0,263,39595.4640162037,2008-05-27,11:08:11
39.958754,116.297193,0,269,39595.4640393518,2008-05-27,11:08:13
39.958845,116.297448,0,268,39595.4640625,2008-05-27,11:08:15
39.958932,116.297709,0,270,39595.4640856481,2008-05-27,11:08:17
39.959014,116.297939,0,274,39595.4641087963,2008-05-27,11:08:19
39.959113,116.298141,0,274,39595.4641319444,2008-05-27,11:08:21
39.959193,116.298334,0,274,39595.4641550926,2008-05-27,11:08:23
39.959234,116.298527,0,265,39595.4641782407,2008-05-27,11:08:25
39.959281,116.29861,0,264,39595.4642013889,2008-05-27,11:08:27
39.959293,116.298634,0,259,39595.464224537,2008-05-27,11:08:29
39.959295,116.298565,0,247,39595.4642476852,2008-05-27,11:08:31
39.959296,116.298511,0,237,39595.4642708333,2008-05-27,11:08:33
39.959296,116.298511,0,237,39595.4642939815,2008-05-27,11:08:35
39.959296,116.298515,0,237,39595.4643171296,2008-05-27,11:08:37
39.959296,116.298519,0,237,39595.4643402778,2008-05-27,11:08:39
39.959296,116.298522,0,237,39595.4643634259,2008-05-27,11:08:41
39.959296,116.298525,0,237,39595.4643865741,2008-05-27,11:08:43
39.959297,116.29853,0,237,39595.4644097222,2008-05-27,11:08:45
39.959316,116.298571,0,234,39595.4644328704,2008-05-27,11:08:47
39.959352,116.298656,0,234,39595.4644560185,2008-05-27,11:08:49
39.959403,116.298778,0,236,39595.4644791667,2008-05-27,11:08:51
39.959466,116.298921,0,237,39595.4645023148,2008-05-27,11:08:53
39.959529,116.299082,0,240,39595.464525463,2008-05-27,11:08:55
39.959593,116.299276,0,241,39595.4645486111,2008-05-27,11:08:57
39.959658,116.29949,0,241,39595.4645717593,2008-05-27,11:08:59
39.959722,116.299708,0,234,39595.4645949074,2008-05-27,11:09:01
39.959793,116.299914,0,221,39595.4646180556,2008-05-27,11:09:03
39.959885,116.3001,0,203,39595.4646412037,2008-05-27,11:09:05
39.95996,116.300291,0,189,39595.4646643519,2008-05-27,11:09:07
39.960026,116.300445,0,180,39595.4646875,2008-05-27,11:09:09
39.960083,116.300575,0,173,39595.4647106482,2008-05-27,11:09:11
39.960115,116.300692,0,171,39595.4647337963,2008-05-27,11:09:13
39.960199,116.300776,0,174,39595.4647569444,2008-05-27,11:09:15
39.960287,116.300877,0,179,39595.4647800926,2008-05-27,11:09:17
39.960358,116.300992,0,181,39595.4648032407,2008-05-27,11:09:19
39.960416,116.301093,0,183,39595.4648263889,2008-05-27,11:09:21
39.960441,116.301153,0,185,39595.464849537,2008-05-27,11:09:23
39.960448,116.301172,0,180,39595.4648726852,2008-05-27,11:09:25
39.960445,116.301153,0,181,39595.4648958333,2008-05-27,11:09:27
39.96044,116.301137,0,179,39595.4649189815,2008-05-27,11:09:29
39.960438,116.301131,0,179,39595.4649421296,2008-05-27,11:09:31
39.960436,116.301128,0,179,39595.4649652778,2008-05-27,11:09:33
39.960437,116.30113,0,179,39595.4649884259,2008-05-27,11:09:35
39.960437,116.301131,0,179,39595.4650115741,2008-05-27,11:09:37
39.960438,116.301136,0,179,39595.4650347222,2008-05-27,11:09:39
39.960438,116.301137,0,179,39595.4650578704,2008-05-27,11:09:41
39.960438,116.301137,0,179,39595.4650810185,2008-05-27,11:09:43
39.960439,116.30114,0,178,39595.4651041667,2008-05-27,11:09:45
39.96044,116.301144,0,178,39595.4651273148,2008-05-27,11:09:47
39.960441,116.301148,0,178,39595.465150463,2008-05-27,11:09:49
39.960442,116.30115,0,178,39595.4651736111,2008-05-27,11:09:51
39.960444,116.301155,0,178,39595.4651967593,2008-05-27,11:09:53
39.960445,116.30116,0,178,39595.4652199074,2008-05-27,11:09:55
39.960448,116.301166,0,178,39595.4652430556,2008-05-27,11:09:57
39.96045,116.301171,0,178,39595.4652662037,2008-05-27,11:09:59
39.960452,116.301177,0,177,39595.4652893519,2008-05-27,11:10:01
39.960455,116.30118,0,177,39595.4653125,2008-05-27,11:10:03
39.960456,116.301181,0,177,39595.4653356481,2008-05-27,11:10:05
39.960455,116.301184,0,177,39595.4653587963,2008-05-27,11:10:07
39.960452,116.301189,0,177,39595.4653819444,2008-05-27,11:10:09
39.960449,116.301196,0,177,39595.4654050926,2008-05-27,11:10:11
39.960446,116.301204,0,177,39595.4654282407,2008-05-27,11:10:13
39.960441,116.301214,0,176,39595.4654513889,2008-05-27,11:10:15
39.960437,116.301222,0,176,39595.465474537,2008-05-27,11:10:17
39.960434,116.301226,0,176,39595.4654976852,2008-05-27,11:10:19
39.960432,116.301227,0,176,39595.4655208333,2008-05-27,11:10:21
39.960431,116.301225,0,176,39595.4655439815,2008-05-27,11:10:23
39.96043,116.301223,0,175,39595.4655671296,2008-05-27,11:10:25
39.960431,116.30122,0,175,39595.4655902778,2008-05-27,11:10:27
39.960433,116.301218,0,175,39595.4656134259,2008-05-27,11:10:29
39.960436,116.301219,0,174,39595.4656365741,2008-05-27,11:10:31
39.96044,116.301221,0,174,39595.4656597222,2008-05-27,11:10:33
39.960445,116.301224,0,174,39595.4656828704,2008-05-27,11:10:35
39.960449,116.301229,0,173,39595.4657060185,2008-05-27,11:10:37
39.960452,116.301234,0,172,39595.4657291667,2008-05-27,11:10:39
39.960453,116.301239,0,171,39595.4657523148,2008-05-27,11:10:41
39.960453,116.30124,0,171,39595.465775463,2008-05-27,11:10:43
39.960453,116.301238,0,170,39595.4657986111,2008-05-27,11:10:45
39.960453,116.301238,0,169,39595.4658217593,2008-05-27,11:10:47
39.960455,116.301239,0,168,39595.4658449074,2008-05-27,11:10:49
39.960456,116.301242,0,167,39595.4658680556,2008-05-27,11:10:51
39.960458,116.301245,0,166,39595.4658912037,2008-05-27,11:10:53
39.960459,116.301249,0,165,39595.4659143519,2008-05-27,11:10:55
39.96046,116.301253,0,164,39595.4659375,2008-05-27,11:10:57
39.960462,116.301257,0,163,39595.4659606481,2008-05-27,11:10:59
39.960464,116.301261,0,162,39595.4659837963,2008-05-27,11:11:01
39.960467,116.301266,0,161,39595.4660069444,2008-05-27,11:11:03
39.960472,116.301272,0,160,39595.4660300926,2008-05-27,11:11:05
39.960476,116.30128,0,159,39595.4660532407,2008-05-27,11:11:07
39.960478,116.301286,0,158,39595.4660763889,2008-05-27,11:11:09
39.96048,116.30129,0,156,39595.466099537,2008-05-27,11:11:11
39.96048,116.301292,0,155,39595.4661226852,2008-05-27,11:11:13
39.960479,116.301292,0,153,39595.4661458333,2008-05-27,11:11:15
39.960478,116.301293,0,152,39595.4661689815,2008-05-27,11:11:17
39.960475,116.301293,0,150,39595.4661921296,2008-05-27,11:11:19
39.960471,116.301291,0,149,39595.4662152778,2008-05-27,11:11:21
39.960467,116.301287,0,148,39595.4662384259,2008-05-27,11:11:23
39.960463,116.301284,0,146,39595.4662615741,2008-05-27,11:11:25
39.96046,116.301282,0,145,39595.4662847222,2008-05-27,11:11:27
39.96046,116.301284,0,144,39595.4663078704,2008-05-27,11:11:29
39.960465,116.301291,0,142,39595.4663310185,2008-05-27,11:11:31
39.960499,116.301363,0,142,39595.4663541667,2008-05-27,11:11:33
39.960543,116.301452,0,141,39595.4663773148,2008-05-27,11:11:35
39.960598,116.301567,0,142,39595.466400463,2008-05-27,11:11:37
39.960662,116.301714,0,147,39595.4664236111,2008-05-27,11:11:39
39.960719,116.301836,0,151,39595.4664467593,2008-05-27,11:11:41
39.960764,116.301941,0,155,39595.4664699074,2008-05-27,11:11:43
39.960813,116.302068,0,161,39595.4664930556,2008-05-27,11:11:45
39.960866,116.302228,0,170,39595.4665162037,2008-05-27,11:11:47
39.960908,116.302361,0,181,39595.4665393519,2008-05-27,11:11:49
39.960946,116.302541,0,186,39595.4665625,2008-05-27,11:11:51
39.960991,116.30273,0,190,39595.4665856481,2008-05-27,11:11:53
39.961035,116.302933,0,196,39595.4666087963,2008-05-27,11:11:55
39.961119,116.303162,0,203,39595.4666319444,2008-05-27,11:11:57
39.961194,116.303383,0,208,39595.4666550926,2008-05-27,11:11:59
39.961289,116.303581,0,216,39595.4666782407,2008-05-27,11:12:01
39.961361,116.303764,0,218,39595.4667013889,2008-05-27,11:12:03
39.961441,116.303974,0,218,39595.466724537,2008-05-27,11:12:05
39.961509,116.304156,0,214,39595.4667476852,2008-05-27,11:12:07
39.96156,116.304315,0,215,39595.4667708333,2008-05-27,11:12:09
39.961612,116.304445,0,222,39595.4667939815,2008-05-27,11:12:11
39.961641,116.304537,0,231,39595.4668171296,2008-05-27,11:12:13
39.961659,116.304585,0,233,39595.4668402778,2008-05-27,11:12:15
39.961652,116.304664,0,230,39595.4668634259,2008-05-27,11:12:17
39.961674,116.304742,0,231,39595.4668865741,2008-05-27,11:12:19
39.961709,116.304854,0,227,39595.4669097222,2008-05-27,11:12:21
39.961751,116.304996,0,217,39595.4669328704,2008-05-27,11:12:23
39.961829,116.305172,0,204,39595.4669560185,2008-05-27,11:12:25
39.961911,116.305371,0,190,39595.4669791667,2008-05-27,11:12:27
39.962022,116.305586,0,182,39595.4670023148,2008-05-27,11:12:29
39.96209,116.305853,0,182,39595.467025463,2008-05-27,11:12:31
39.962176,116.306099,0,176,39595.4670486111,2008-05-27,11:12:33
39.962277,116.306337,0,177,39595.4670717593,2008-05-27,11:12:35
39.962356,116.306568,0,176,39595.4670949074,2008-05-27,11:12:37
39.962431,116.306771,0,174,39595.4671180556,2008-05-27,11:12:39
39.962485,116.30696,0,173,39595.4671412037,2008-05-27,11:12:41
39.962538,116.307111,0,169,39595.4671643519,2008-05-27,11:12:43
39.962577,116.307223,0,169,39595.4671875,2008-05-27,11:12:45
39.962609,116.307285,0,173,39595.4672106481,2008-05-27,11:12:47
39.962633,116.307306,0,175,39595.4672337963,2008-05-27,11:12:49
39.962642,116.307308,0,165,39595.4672569444,2008-05-27,11:12:51
39.962649,116.307302,0,160,39595.4672800926,2008-05-27,11:12:53
39.962649,116.307305,0,160,39595.4673032407,2008-05-27,11:12:55
39.96265,116.307307,0,160,39595.4673263889,2008-05-27,11:12:57
39.962651,116.307321,0,160,39595.467349537,2008-05-27,11:12:59
39.962662,116.307365,0,158,39595.4673726852,2008-05-27,11:13:01
39.962692,116.307458,0,157,39595.4673958333,2008-05-27,11:13:03
39.962739,116.307613,0,153,39595.4674189815,2008-05-27,11:13:05
39.962798,116.30778,0,150,39595.4674421296,2008-05-27,11:13:07
39.962851,116.307961,0,149,39595.4674652778,2008-05-27,11:13:09
39.962919,116.308165,0,146,39595.4674884259,2008-05-27,11:13:11
39.962987,116.30838,0,146,39595.4675115741,2008-05-27,11:13:13
39.963058,116.308596,0,144,39595.4675347222,2008-05-27,11:13:15
39.963139,116.308824,0,141,39595.4675578704,2008-05-27,11:13:17
39.963222,116.309076,0,137,39595.4675810185,2008-05-27,11:13:19
39.963297,116.309339,0,134,39595.4676041667,2008-05-27,11:13:21
39.963389,116.309596,0,134,39595.4676273148,2008-05-27,11:13:23
39.96349,116.309856,0,129,39595.467650463,2008-05-27,11:13:25
39.963609,116.310124,0,124,39595.4676736111,2008-05-27,11:13:27
39.963705,116.310395,0,119,39595.4676967593,2008-05-27,11:13:29
39.963797,116.310696,0,114,39595.4677199074,2008-05-27,11:13:31
39.963911,116.311005,0,108,39595.4677430556,2008-05-27,11:13:33
39.964031,116.311324,0,101,39595.4677662037,2008-05-27,11:13:35
39.964154,116.311657,0,98,39595.4677893519,2008-05-27,11:13:37
39.964298,116.311985,0,95,39595.4678125,2008-05-27,11:13:39
39.964455,116.312298,0,98,39595.4678356481,2008-05-27,11:13:41
39.964562,116.312609,0,98,39595.4678587963,2008-05-27,11:13:43
39.964663,116.312922,0,98,39595.4678819444,2008-05-27,11:13:45
39.96476,116.313208,0,98,39595.4679050926,2008-05-27,11:13:47
39.964848,116.313466,0,100,39595.4679282407,2008-05-27,11:13:49
39.964925,116.313694,0,106,39595.4679513889,2008-05-27,11:13:51
39.964993,116.313899,0,111,39595.467974537,2008-05-27,11:13:53
39.965054,116.314042,0,117,39595.4679976852,2008-05-27,11:13:55
39.965112,116.314152,0,123,39595.4680208333,2008-05-27,11:13:57
39.965125,116.314201,0,126,39595.4680439815,2008-05-27,11:13:59
39.965134,116.314202,0,130,39595.4680671296,2008-05-27,11:14:01
39.965132,116.3142,0,134,39595.4680902778,2008-05-27,11:14:03
39.96513,116.314196,0,139,39595.4681134259,2008-05-27,11:14:05
39.965131,116.3142,0,141,39595.4681365741,2008-05-27,11:14:07
39.965132,116.314205,0,143,39595.4681597222,2008-05-27,11:14:09
39.965134,116.314209,0,143,39595.4681828704,2008-05-27,11:14:11
39.965135,116.314213,0,144,39595.4682060185,2008-05-27,11:14:13
39.965136,116.314213,0,144,39595.4682291667,2008-05-27,11:14:15
39.965135,116.314212,0,144,39595.4682523148,2008-05-27,11:14:17
39.965134,116.314209,0,144,39595.468275463,2008-05-27,11:14:19
39.965132,116.314204,0,145,39595.4682986111,2008-05-27,11:14:21
39.96513,116.314197,0,145,39595.4683217593,2008-05-27,11:14:23
39.965128,116.31419,0,145,39595.4683449074,2008-05-27,11:14:25
39.965129,116.314181,0,145,39595.4683680556,2008-05-27,11:14:27
39.965128,116.314174,0,145,39595.4683912037,2008-05-27,11:14:29
39.965127,116.314168,0,145,39595.4684143519,2008-05-27,11:14:31
39.965126,116.314164,0,145,39595.4684375,2008-05-27,11:14:33
39.965126,116.314161,0,145,39595.4684606481,2008-05-27,11:14:35
39.965126,116.314161,0,145,39595.4684837963,2008-05-27,11:14:37
39.965128,116.314163,0,145,39595.4685069444,2008-05-27,11:14:39
39.96513,116.314165,0,145,39595.4685300926,2008-05-27,11:14:41
39.965132,116.314166,0,145,39595.4685532407,2008-05-27,11:14:43
39.965133,116.314167,0,145,39595.4685763889,2008-05-27,11:14:45
39.965134,116.314168,0,145,39595.468599537,2008-05-27,11:14:47
39.965135,116.314169,0,145,39595.4686226852,2008-05-27,11:14:49
39.965136,116.314172,0,145,39595.4686458333,2008-05-27,11:14:51
39.965137,116.314174,0,145,39595.4686689815,2008-05-27,11:14:53
39.965138,116.314173,0,145,39595.4686921296,2008-05-27,11:14:55
39.965138,116.314173,0,145,39595.4687152778,2008-05-27,11:14:57
39.965139,116.314173,0,145,39595.4687384259,2008-05-27,11:14:59
39.965139,116.314172,0,145,39595.4687615741,2008-05-27,11:15:01
39.96514,116.314171,0,145,39595.4687847222,2008-05-27,11:15:03
39.965139,116.314168,0,145,39595.4688078704,2008-05-27,11:15:05
39.965139,116.314165,0,145,39595.4688310185,2008-05-27,11:15:07
39.965139,116.314164,0,145,39595.4688541667,2008-05-27,11:15:09
39.965138,116.314162,0,145,39595.4688773148,2008-05-27,11:15:11
39.965137,116.314159,0,145,39595.468900463,2008-05-27,11:15:13
39.965136,116.314156,0,145,39595.4689236111,2008-05-27,11:15:15
39.965136,116.314156,0,145,39595.4689467593,2008-05-27,11:15:17
39.965137,116.314157,0,145,39595.4689699074,2008-05-27,11:15:19
39.965137,116.314158,0,145,39595.4689930556,2008-05-27,11:15:21
39.965137,116.314157,0,145,39595.4690162037,2008-05-27,11:15:23
39.965138,116.314158,0,145,39595.4690393518,2008-05-27,11:15:25
39.965139,116.314161,0,145,39595.4690625,2008-05-27,11:15:27
39.965141,116.314165,0,145,39595.4690856481,2008-05-27,11:15:29
39.965142,116.31417,0,145,39595.4691087963,2008-05-27,11:15:31
39.965144,116.314176,0,145,39595.4691319444,2008-05-27,11:15:33
39.965147,116.314189,0,145,39595.4691550926,2008-05-27,11:15:35
39.965145,116.314215,0,145,39595.4691782407,2008-05-27,11:15:37
39.965149,116.314265,0,147,39595.4692013889,2008-05-27,11:15:39
39.965164,116.314337,0,148,39595.469224537,2008-05-27,11:15:41
39.965184,116.314451,0,151,39595.4692476852,2008-05-27,11:15:43
39.965215,116.314636,0,154,39595.4692708333,2008-05-27,11:15:45
39.965255,116.314796,0,163,39595.4692939815,2008-05-27,11:15:47
39.96528,116.314949,0,171,39595.4693171296,2008-05-27,11:15:49
39.9653,116.315084,0,180,39595.4693402778,2008-05-27,11:15:51
39.965335,116.315211,0,191,39595.4693634259,2008-05-27,11:15:53
39.965358,116.315359,0,199,39595.4693865741,2008-05-27,11:15:55
39.965373,116.31544,0,208,39595.4694097222,2008-05-27,11:15:57
39.965363,116.31551,0,223,39595.4694328704,2008-05-27,11:15:59
39.965357,116.315628,0,240,39595.4694560185,2008-05-27,11:16:01
39.965389,116.315734,0,246,39595.4694791667,2008-05-27,11:16:03
39.965407,116.315841,0,253,39595.4695023148,2008-05-27,11:16:05
39.96545,116.315915,0,254,39595.469525463,2008-05-27,11:16:07
39.965448,116.315991,0,253,39595.4695486111,2008-05-27,11:16:09
39.965441,116.316026,0,249,39595.4695717593,2008-05-27,11:16:11
39.96545,116.31605,0,240,39595.4695949074,2008-05-27,11:16:13
39.965443,116.316062,0,243,39595.4696180556,2008-05-27,11:16:15
39.965442,116.316117,0,244,39595.4696412037,2008-05-27,11:16:17
39.965443,116.316194,0,242,39595.4696643518,2008-05-27,11:16:19
39.965452,116.316269,0,241,39595.4696875,2008-05-27,11:16:21
39.965463,116.316371,0,239,39595.4697106481,2008-05-27,11:16:23
39.965464,116.316466,0,237,39595.4697337963,2008-05-27,11:16:25
39.965509,116.316582,0,240,39595.4697569444,2008-05-27,11:16:27
39.965521,116.316685,0,239,39595.4697800926,2008-05-27,11:16:29
39.965519,116.316762,0,237,39595.4698032407,2008-05-27,11:16:31
39.965519,116.316841,0,236,39595.4698263889,2008-05-27,11:16:33
39.965526,116.316916,0,234,39595.469849537,2008-05-27,11:16:35
39.96554,116.316988,0,229,39595.4698726852,2008-05-27,11:16:37
39.965558,116.317021,0,227,39595.4698958333,2008-05-27,11:16:39
39.965568,116.317057,0,225,39595.4699189815,2008-05-27,11:16:41
39.965576,116.31709,0,224,39595.4699421296,2008-05-27,11:16:43
39.965577,116.317095,0,224,39595.4699652778,2008-05-27,11:16:45
39.965579,116.317102,0,224,39595.4699884259,2008-05-27,11:16:47
39.965582,116.317112,0,223,39595.4700115741,2008-05-27,11:16:49
39.96559,116.317126,0,223,39595.4700347222,2008-05-27,11:16:51
39.9656,116.31714,0,223,39595.4700578704,2008-05-27,11:16:53
39.96561,116.317155,0,223,39595.4700810185,2008-05-27,11:16:55
39.965615,116.317172,0,222,39595.4701041667,2008-05-27,11:16:57
39.965616,116.31719,0,222,39595.4701273148,2008-05-27,11:16:59
39.965615,116.31721,0,222,39595.470150463,2008-05-27,11:17:01
39.965611,116.317231,0,221,39595.4701736111,2008-05-27,11:17:03
39.965591,116.317269,0,222,39595.4701967593,2008-05-27,11:17:05
39.965568,116.317317,0,222,39595.4702199074,2008-05-27,11:17:07
39.965568,116.317371,0,221,39595.4702430556,2008-05-27,11:17:09
39.965595,116.317418,0,220,39595.4702662037,2008-05-27,11:17:11
39.965618,116.317447,0,218,39595.4702893518,2008-05-27,11:17:13
39.965614,116.31745,0,217,39595.4703125,2008-05-27,11:17:15
39.965615,116.317452,0,215,39595.4703356481,2008-05-27,11:17:17
39.965618,116.317452,0,214,39595.4703587963,2008-05-27,11:17:19
39.965627,116.317449,0,212,39595.4703819444,2008-05-27,11:17:21
39.965633,116.317446,0,211,39595.4704050926,2008-05-27,11:17:23
39.965653,116.317469,0,210,39595.4704282407,2008-05-27,11:17:25
39.965671,116.317488,0,211,39595.4704513889,2008-05-27,11:17:27
39.965688,116.317494,0,211,39595.470474537,2008-05-27,11:17:29
39.965688,116.317498,0,213,39595.4704976852,2008-05-27,11:17:31
39.965692,116.317508,0,215,39595.4705208333,2008-05-27,11:17:33
39.965698,116.31756,0,214,39595.4705439815,2008-05-27,11:17:35
39.965706,116.317634,0,210,39595.4705671296,2008-05-27,11:17:37
39.965697,116.317746,0,208,39595.4705902778,2008-05-27,11:17:39
39.965707,116.317936,0,196,39595.4706134259,2008-05-27,11:17:41
39.965715,116.31813,0,187,39595.4706365741,2008-05-27,11:17:43
39.965682,116.31837,0,182,39595.4706597222,2008-05-27,11:17:45
39.96571,116.318628,0,175,39595.4706828704,2008-05-27,11:17:47
39.965731,116.318892,0,172,39595.4707060185,2008-05-27,11:17:49
39.965732,116.319168,0,167,39595.4707291667,2008-05-27,11:17:51
39.965748,116.319434,0,164,39595.4707523148,2008-05-27,11:17:53
39.965748,116.319688,0,169,39595.470775463,2008-05-27,11:17:55
39.965768,116.319939,0,173,39595.4707986111,2008-05-27,11:17:57
39.965796,116.320163,0,181,39595.4708217593,2008-05-27,11:17:59
39.965816,116.320437,0,187,39595.4708449074,2008-05-27,11:18:01
39.965849,116.320734,0,199,39595.4708680556,2008-05-27,11:18:03
39.965863,116.32104,0,211,39595.4708912037,2008-05-27,11:18:05
39.965883,116.321343,0,221,39595.4709143518,2008-05-27,11:18:07
39.965908,116.321648,0,228,39595.4709375,2008-05-27,11:18:09
39.965935,116.321946,0,234,39595.4709606481,2008-05-27,11:18:11
39.965951,116.322204,0,239,39595.4709837963,2008-05-27,11:18:13
39.965973,116.322441,0,244,39595.4710069444,2008-05-27,11:18:15
39.966004,116.32267,0,250,39595.4710300926,2008-05-27,11:18:17
39.966037,116.322902,0,256,39595.4710532407,2008-05-27,11:18:19
39.966055,116.323102,0,263,39595.4710763889,2008-05-27,11:18:21
39.966024,116.32331,0,271,39595.471099537,2008-05-27,11:18:23
39.966011,116.32355,0,277,39595.4711226852,2008-05-27,11:18:25
39.965995,116.323741,0,276,39595.4711458333,2008-05-27,11:18:27
39.965982,116.323912,0,277,39595.4711689815,2008-05-27,11:18:29
39.965995,116.324073,0,273,39595.4711921296,2008-05-27,11:18:31
39.966012,116.324192,0,272,39595.4712152778,2008-05-27,11:18:33
39.966031,116.324272,0,272,39595.4712384259,2008-05-27,11:18:35
39.96605,116.324295,0,274,39595.4712615741,2008-05-27,11:18:37
39.966059,116.324287,0,278,39595.4712847222,2008-05-27,11:18:39
39.966056,116.32429,0,276,39595.4713078704,2008-05-27,11:18:41
39.966056,116.324286,0,275,39595.4713310185,2008-05-27,11:18:43
39.966057,116.32428,0,276,39595.4713541667,2008-05-27,11:18:45
39.966057,116.324288,0,276,39595.4713773148,2008-05-27,11:18:47
39.966057,116.3243,0,276,39595.471400463,2008-05-27,11:18:49
39.966057,116.324319,0,276,39595.4714236111,2008-05-27,11:18:51
39.966077,116.32438,0,277,39595.4714467593,2008-05-27,11:18:53
39.966105,116.324492,0,284,39595.4714699074,2008-05-27,11:18:55
39.966133,116.324637,0,293,39595.4714930556,2008-05-27,11:18:57
39.966172,116.324838,0,309,39595.4715162037,2008-05-27,11:18:59
39.966171,116.325021,0,312,39595.4715393518,2008-05-27,11:19:01
39.966181,116.325265,0,317,39595.4715625,2008-05-27,11:19:03
39.966148,116.325462,0,327,39595.4715856481,2008-05-27,11:19:05
39.966168,116.325726,0,335,39595.4716087963,2008-05-27,11:19:07
39.966174,116.325974,0,339,39595.4716319444,2008-05-27,11:19:09
39.966198,116.326252,0,337,39595.4716550926,2008-05-27,11:19:11
39.966211,116.326507,0,330,39595.4716782407,2008-05-27,11:19:13
39.9662,116.326713,0,322,39595.4717013889,2008-05-27,11:19:15
39.966179,116.326913,0,307,39595.471724537,2008-05-27,11:19:17
39.966164,116.327072,0,295,39595.4717476852,2008-05-27,11:19:19
39.966133,116.327216,0,274,39595.4717708333,2008-05-27,11:19:21
39.966111,116.327333,0,258,39595.4717939815,2008-05-27,11:19:23
39.96607,116.327401,0,236,39595.4718171296,2008-05-27,11:19:25
39.966045,116.327431,0,220,39595.4718402778,2008-05-27,11:19:27
39.966047,116.327426,0,209,39595.4718634259,2008-05-27,11:19:29
39.966047,116.327428,0,207,39595.4718865741,2008-05-27,11:19:31
39.966047,116.327431,0,206,39595.4719097222,2008-05-27,11:19:33
39.966047,116.32743,0,205,39595.4719328704,2008-05-27,11:19:35
39.966047,116.32743,0,205,39595.4719560185,2008-05-27,11:19:37
39.966047,116.32743,0,205,39595.4719791667,2008-05-27,11:19:39
39.966047,116.32743,0,205,39595.4720023148,2008-05-27,11:19:41
39.966046,116.327429,0,204,39595.472025463,2008-05-27,11:19:43
39.966046,116.327429,0,204,39595.4720486111,2008-05-27,11:19:45
39.966046,116.327429,0,204,39595.4720717593,2008-05-27,11:19:47
39.966046,116.327427,0,204,39595.4720949074,2008-05-27,11:19:49
39.966046,116.327426,0,204,39595.4721180556,2008-05-27,11:19:51
39.966045,116.327423,0,204,39595.4721412037,2008-05-27,11:19:53
39.966045,116.327423,0,204,39595.4721643519,2008-05-27,11:19:55
39.966045,116.32742,0,204,39595.4721875,2008-05-27,11:19:57
39.966044,116.327421,0,204,39595.4722106481,2008-05-27,11:19:59
39.966044,116.327426,0,204,39595.4722337963,2008-05-27,11:20:01
39.966043,116.32744,0,204,39595.4722569444,2008-05-27,11:20:03
39.966043,116.327488,0,204,39595.4722800926,2008-05-27,11:20:05
39.966038,116.327554,0,206,39595.4723032407,2008-05-27,11:20:07
39.966042,116.32766,0,208,39595.4723263889,2008-05-27,11:20:09
39.966056,116.327762,0,208,39595.472349537,2008-05-27,11:20:11
39.966091,116.327852,0,207,39595.4723726852,2008-05-27,11:20:13
39.966124,116.327921,0,207,39595.4723958333,2008-05-27,11:20:15
39.966143,116.327975,0,205,39595.4724189815,2008-05-27,11:20:17
39.966157,116.328015,0,203,39595.4724421296,2008-05-27,11:20:19
39.966166,116.328043,0,202,39595.4724652778,2008-05-27,11:20:21
39.966173,116.328068,0,200,39595.4724884259,2008-05-27,11:20:23
39.966173,116.328085,0,199,39595.4725115741,2008-05-27,11:20:25
39.966175,116.328091,0,198,39595.4725347222,2008-05-27,11:20:27
39.96618,116.328094,0,197,39595.4725578704,2008-05-27,11:20:29
39.96618,116.328098,0,197,39595.4725810185,2008-05-27,11:20:31
39.96618,116.328101,0,196,39595.4726041667,2008-05-27,11:20:33
39.96618,116.328101,0,196,39595.4726273148,2008-05-27,11:20:35
39.96618,116.328098,0,196,39595.472650463,2008-05-27,11:20:37
39.96618,116.328093,0,196,39595.4726736111,2008-05-27,11:20:39
39.966179,116.32809,0,196,39595.4726967593,2008-05-27,11:20:41
39.966179,116.328088,0,196,39595.4727199074,2008-05-27,11:20:43
39.966179,116.328088,0,196,39595.4727430556,2008-05-27,11:20:45
39.966179,116.328094,0,196,39595.4727662037,2008-05-27,11:20:47
39.966179,116.328102,0,196,39595.4727893519,2008-05-27,11:20:49
39.966179,116.328109,0,196,39595.4728125,2008-05-27,11:20:51
39.96618,116.328112,0,196,39595.4728356482,2008-05-27,11:20:53
39.966181,116.328111,0,196,39595.4728587963,2008-05-27,11:20:55
39.966233,116.328066,0,197,39595.4728819444,2008-05-27,11:20:57
39.966322,116.328085,0,200,39595.4729050926,2008-05-27,11:20:59
39.966451,116.32807,0,200,39595.4729282407,2008-05-27,11:21:01
39.966625,116.32805,0,201,39595.4729513889,2008-05-27,11:21:03
39.966798,116.328048,0,200,39595.472974537,2008-05-27,11:21:05
39.967004,116.328037,0,197,39595.4729976852,2008-05-27,11:21:07
39.967217,116.328033,0,192,39595.4730208333,2008-05-27,11:21:09
39.96744,116.328018,0,186,39595.4730439815,2008-05-27,11:21:11
39.96766,116.327997,0,179,39595.4730671296,2008-05-27,11:21:13
39.967896,116.327994,0,177,39595.4730902778,2008-05-27,11:21:15
39.968141,116.327993,0,177,39595.4731134259,2008-05-27,11:21:17
39.968394,116.328002,0,178,39595.4731365741,2008-05-27,11:21:19
39.968643,116.328009,0,176,39595.4731597222,2008-05-27,11:21:21
39.96889,116.328024,0,174,39595.4731828704,2008-05-27,11:21:23
39.969116,116.328029,0,172,39595.4732060185,2008-05-27,11:21:25
39.969324,116.328009,0,171,39595.4732291667,2008-05-27,11:21:27
39.969512,116.328005,0,169,39595.4732523148,2008-05-27,11:21:29
39.969727,116.327993,0,163,39595.473275463,2008-05-27,11:21:31
39.969926,116.327997,0,159,39595.4732986111,2008-05-27,11:21:33
39.970121,116.327984,0,154,39595.4733217593,2008-05-27,11:21:35
39.970315,116.327964,0,150,39595.4733449074,2008-05-27,11:21:37
39.970488,116.327949,0,147,39595.4733680556,2008-05-27,11:21:39
39.97063,116.327951,0,143,39595.4733912037,2008-05-27,11:21:41
39.970724,116.327954,0,141,39595.4734143519,2008-05-27,11:21:43
39.970769,116.327961,0,140,39595.4734375,2008-05-27,11:21:45
39.970778,116.32797,0,138,39595.4734606481,2008-05-27,11:21:47
39.970774,116.327978,0,143,39595.4734837963,2008-05-27,11:21:49
39.970767,116.327985,0,141,39595.4735069444,2008-05-27,11:21:51
39.970756,116.327985,0,138,39595.4735300926,2008-05-27,11:21:53
39.970751,116.327986,0,135,39595.4735532407,2008-05-27,11:21:55
39.970751,116.327988,0,133,39595.4735763889,2008-05-27,11:21:57
39.970752,116.327986,0,132,39595.473599537,2008-05-27,11:21:59
39.97076,116.327975,0,131,39595.4736226852,2008-05-27,11:22:01
39.970814,116.327936,0,132,39595.4736458333,2008-05-27,11:22:03
39.970901,116.327899,0,132,39595.4736689815,2008-05-27,11:22:05
39.971013,116.327875,0,129,39595.4736921296,2008-05-27,11:22:07
39.971151,116.327853,0,124,39595.4737152778,2008-05-27,11:22:09
39.971298,116.327839,0,121,39595.4737384259,2008-05-27,11:22:11
39.971485,116.327816,0,118,39595.4737615741,2008-05-27,11:22:13
39.971681,116.327797,0,115,39595.4737847222,2008-05-27,11:22:15
39.971903,116.327796,0,115,39595.4738078704,2008-05-27,11:22:17
39.972127,116.327801,0,111,39595.4738310185,2008-05-27,11:22:19
39.972365,116.327798,0,113,39595.4738541667,2008-05-27,11:22:21
39.972634,116.327809,0,123,39595.4738773148,2008-05-27,11:22:23
39.972898,116.327807,0,137,39595.473900463,2008-05-27,11:22:25
39.973146,116.327802,0,145,39595.4739236111,2008-05-27,11:22:27
39.973382,116.327807,0,153,39595.4739467593,2008-05-27,11:22:29
39.973599,116.327771,0,154,39595.4739699074,2008-05-27,11:22:31
39.973805,116.327777,0,157,39595.4739930556,2008-05-27,11:22:33
39.973975,116.327782,0,154,39595.4740162037,2008-05-27,11:22:35
39.974116,116.327793,0,168,39595.4740393519,2008-05-27,11:22:37
39.974191,116.327775,0,166,39595.4740625,2008-05-27,11:22:39
39.974225,116.327782,0,159,39595.4740856481,2008-05-27,11:22:41
39.974206,116.327791,0,150,39595.4741087963,2008-05-27,11:22:43
39.974198,116.327796,0,150,39595.4741319444,2008-05-27,11:22:45
39.974198,116.327802,0,150,39595.4741550926,2008-05-27,11:22:47
39.974198,116.327807,0,150,39595.4741782407,2008-05-27,11:22:49
39.974199,116.327808,0,150,39595.4742013889,2008-05-27,11:22:51
39.9742,116.327804,0,150,39595.474224537,2008-05-27,11:22:53
39.974232,116.327795,0,149,39595.4742476852,2008-05-27,11:22:55
39.974304,116.327767,0,155,39595.4742708333,2008-05-27,11:22:57
39.974425,116.32773,0,148,39595.4742939815,2008-05-27,11:22:59
39.974525,116.327721,0,147,39595.4743171296,2008-05-27,11:23:01
39.974612,116.327719,0,146,39595.4743402778,2008-05-27,11:23:03
39.974677,116.327687,0,146,39595.4743634259,2008-05-27,11:23:05
39.974698,116.327642,0,149,39595.4743865741,2008-05-27,11:23:07
39.974703,116.327608,0,149,39595.4744097222,2008-05-27,11:23:09
39.974704,116.327594,0,150,39595.4744328704,2008-05-27,11:23:11
39.974705,116.327594,0,150,39595.4744560185,2008-05-27,11:23:13
39.974705,116.327595,0,150,39595.4744791667,2008-05-27,11:23:15
39.974705,116.327598,0,150,39595.4745023148,2008-05-27,11:23:17
39.974705,116.327601,0,150,39595.474525463,2008-05-27,11:23:19
39.974705,116.327604,0,150,39595.4745486111,2008-05-27,11:23:21
39.974705,116.327606,0,150,39595.4745717593,2008-05-27,11:23:23
39.974705,116.327609,0,150,39595.4745949074,2008-05-27,11:23:25
39.974705,116.327611,0,150,39595.4746180556,2008-05-27,11:23:27
39.974705,116.327611,0,150,39595.4746412037,2008-05-27,11:23:29
39.974705,116.32761,0,149,39595.4746643519,2008-05-27,11:23:31
39.974706,116.32761,0,149,39595.4746875,2008-05-27,11:23:33
39.974706,116.32761,0,149,39595.4747106481,2008-05-27,11:23:35
39.974705,116.32761,0,149,39595.4747337963,2008-05-27,11:23:37
39.974705,116.32761,0,149,39595.4747569444,2008-05-27,11:23:39
39.974705,116.327611,0,149,39595.4747800926,2008-05-27,11:23:41
39.974706,116.327615,0,149,39595.4748032407,2008-05-27,11:23:43
39.974706,116.327619,0,149,39595.4748263889,2008-05-27,11:23:45
39.974706,116.327623,0,149,39595.474849537,2008-05-27,11:23:47
39.974706,116.32763,0,149,39595.4748726852,2008-05-27,11:23:49
39.974706,116.327638,0,149,39595.4748958333,2008-05-27,11:23:51
39.974707,116.327647,0,149,39595.4749189815,2008-05-27,11:23:53
39.974708,116.327658,0,149,39595.4749421296,2008-05-27,11:23:55
39.97471,116.32767,0,149,39595.4749652778,2008-05-27,11:23:57
39.974711,116.327674,0,149,39595.4749884259,2008-05-27,11:23:59
39.974711,116.327674,0,149,39595.4750115741,2008-05-27,11:24:01
39.974711,116.327674,0,149,39595.4750347222,2008-05-27,11:24:03
39.974711,116.327675,0,149,39595.4750578704,2008-05-27,11:24:05
39.974711,116.327676,0,149,39595.4750810185,2008-05-27,11:24:07
39.974711,116.327677,0,149,39595.4751041667,2008-05-27,11:24:09
39.974711,116.327677,0,150,39595.4751273148,2008-05-27,11:24:11
39.974711,116.327677,0,150,39595.475150463,2008-05-27,11:24:13
39.974711,116.327679,0,150,39595.4751736111,2008-05-27,11:24:15
39.974711,116.327681,0,150,39595.4751967593,2008-05-27,11:24:17
39.974711,116.327682,0,150,39595.4752199074,2008-05-27,11:24:19
39.974711,116.327682,0,150,39595.4752430556,2008-05-27,11:24:21
39.974711,116.327683,0,150,39595.4752662037,2008-05-27,11:24:23
39.974712,116.327683,0,150,39595.4752893519,2008-05-27,11:24:25
39.974712,116.327685,0,150,39595.4753125,2008-05-27,11:24:27
39.974712,116.327686,0,150,39595.4753356481,2008-05-27,11:24:29
39.974712,116.327687,0,150,39595.4753587963,2008-05-27,11:24:31
39.974712,116.327688,0,150,39595.4753819444,2008-05-27,11:24:33
39.974712,116.327689,0,150,39595.4754050926,2008-05-27,11:24:35
39.974712,116.327687,0,150,39595.4754282407,2008-05-27,11:24:37
39.974713,116.327683,0,150,39595.4754513889,2008-05-27,11:24:39
39.974713,116.32768,0,151,39595.475474537,2008-05-27,11:24:41
39.974713,116.327675,0,151,39595.4754976852,2008-05-27,11:24:43
39.974713,116.327666,0,151,39595.4755208333,2008-05-27,11:24:45
39.974713,116.327656,0,151,39595.4755439815,2008-05-27,11:24:47
39.974714,116.327647,0,151,39595.4755671296,2008-05-27,11:24:49
39.974714,116.327641,0,151,39595.4755902778,2008-05-27,11:24:51
39.974714,116.327636,0,151,39595.4756134259,2008-05-27,11:24:53
39.974714,116.327629,0,151,39595.4756365741,2008-05-27,11:24:55
39.974713,116.327623,0,151,39595.4756597222,2008-05-27,11:24:57
39.974713,116.32762,0,151,39595.4756828704,2008-05-27,11:24:59
39.974712,116.327616,0,151,39595.4757060185,2008-05-27,11:25:01
39.974712,116.327612,0,151,39595.4757291667,2008-05-27,11:25:03
39.974711,116.327608,0,151,39595.4757523148,2008-05-27,11:25:05
39.97471,116.327602,0,151,39595.475775463,2008-05-27,11:25:07
39.97471,116.327596,0,151,39595.4757986111,2008-05-27,11:25:09
39.974709,116.327591,0,151,39595.4758217593,2008-05-27,11:25:11
39.974709,116.327589,0,151,39595.4758449074,2008-05-27,11:25:13
39.97473,116.32757,0,151,39595.4758680556,2008-05-27,11:25:15
39.974777,116.327539,0,151,39595.4758912037,2008-05-27,11:25:17
39.974852,116.32746,0,151,39595.4759143519,2008-05-27,11:25:19
39.974955,116.327443,0,152,39595.4759375,2008-05-27,11:25:21
39.975065,116.327431,0,151,39595.4759606481,2008-05-27,11:25:23
39.97518,116.327437,0,150,39595.4759837963,2008-05-27,11:25:25
39.975298,116.327458,0,150,39595.4760069444,2008-05-27,11:25:27
39.975424,116.327542,0,152,39595.4760300926,2008-05-27,11:25:29
39.975526,116.327569,0,151,39595.4760532407,2008-05-27,11:25:31
39.975655,116.327522,0,158,39595.4760763889,2008-05-27,11:25:33
39.975765,116.327501,0,161,39595.476099537,2008-05-27,11:25:35
39.975871,116.327484,0,164,39595.4761226852,2008-05-27,11:25:37
39.975975,116.327473,0,166,39595.4761458333,2008-05-27,11:25:39
39.976099,116.327482,0,166,39595.4761689815,2008-05-27,11:25:41
39.976239,116.327486,0,166,39595.4761921296,2008-05-27,11:25:43
39.976391,116.327488,0,167,39595.4762152778,2008-05-27,11:25:45
39.976561,116.327494,0,170,39595.4762384259,2008-05-27,11:25:47
39.97677,116.327447,0,165,39595.4762615741,2008-05-27,11:25:49
39.976945,116.327444,0,164,39595.4762847222,2008-05-27,11:25:51
39.977122,116.327456,0,161,39595.4763078704,2008-05-27,11:25:53
39.977296,116.32745,0,161,39595.4763310185,2008-05-27,11:25:55
39.977483,116.327517,0,156,39595.4763541667,2008-05-27,11:25:57
39.977602,116.327504,0,151,39595.4763773148,2008-05-27,11:25:59
39.977672,116.327497,0,148,39595.476400463,2008-05-27,11:26:01
39.977665,116.327498,0,149,39595.4764236111,2008-05-27,11:26:03
39.977665,116.327516,0,141,39595.4764467593,2008-05-27,11:26:05
39.977665,116.327522,0,142,39595.4764699074,2008-05-27,11:26:07
39.977665,116.327535,0,142,39595.4764930556,2008-05-27,11:26:09
39.97767,116.32755,0,142,39595.4765162037,2008-05-27,11:26:11
39.977711,116.327534,0,139,39595.4765393519,2008-05-27,11:26:13
39.977793,116.327531,0,138,39595.4765625,2008-05-27,11:26:15
39.977883,116.327528,0,142,39595.4765856481,2008-05-27,11:26:17
39.97802,116.327497,0,141,39595.4766087963,2008-05-27,11:26:19
39.978164,116.327463,0,140,39595.4766319444,2008-05-27,11:26:21
39.978329,116.327448,0,138,39595.4766550926,2008-05-27,11:26:23
39.978501,116.327427,0,138,39595.4766782407,2008-05-27,11:26:25
39.978662,116.327416,0,141,39595.4767013889,2008-05-27,11:26:27
39.97881,116.327399,0,142,39595.476724537,2008-05-27,11:26:29
39.978933,116.327389,0,144,39595.4767476852,2008-05-27,11:26:31
39.97903,116.327376,0,144,39595.4767708333,2008-05-27,11:26:33
39.979092,116.327363,0,143,39595.4767939815,2008-05-27,11:26:35
39.979126,116.327387,0,140,39595.4768171296,2008-05-27,11:26:37
39.979153,116.327394,0,135,39595.4768402778,2008-05-27,11:26:39
39.979151,116.327346,0,142,39595.4768634259,2008-05-27,11:26:41
39.979154,116.327332,0,142,39595.4768865741,2008-05-27,11:26:43
39.979154,116.327329,0,142,39595.4769097222,2008-05-27,11:26:45
39.979154,116.327323,0,141,39595.4769328704,2008-05-27,11:26:47
39.979154,116.327319,0,141,39595.4769560185,2008-05-27,11:26:49
39.979154,116.327317,0,141,39595.4769791667,2008-05-27,11:26:51
39.979154,116.327314,0,141,39595.4770023148,2008-05-27,11:26:53
39.979154,116.327313,0,141,39595.477025463,2008-05-27,11:26:55
39.979154,116.327312,0,141,39595.4770486111,2008-05-27,11:26:57
39.979154,116.32732,0,141,39595.4770717593,2008-05-27,11:26:59
39.979156,116.327331,0,141,39595.4770949074,2008-05-27,11:27:01
39.97916,116.327343,0,141,39595.4771180556,2008-05-27,11:27:03
39.979166,116.327353,0,141,39595.4771412037,2008-05-27,11:27:05
39.979166,116.327362,0,141,39595.4771643518,2008-05-27,11:27:07
39.979166,116.327366,0,141,39595.4771875,2008-05-27,11:27:09
39.979166,116.327367,0,141,39595.4772106481,2008-05-27,11:27:11
39.979166,116.327364,0,141,39595.4772337963,2008-05-27,11:27:13
39.979172,116.327358,0,141,39595.4772569444,2008-05-27,11:27:15
39.979242,116.327318,0,143,39595.4772800926,2008-05-27,11:27:17
39.979361,116.327302,0,142,39595.4773032407,2008-05-27,11:27:19
39.979516,116.327302,0,145,39595.4773263889,2008-05-27,11:27:21
39.979681,116.327301,0,145,39595.477349537,2008-05-27,11:27:23
39.979868,116.327298,0,147,39595.4773726852,2008-05-27,11:27:25
39.980063,116.327309,0,148,39595.4773958333,2008-05-27,11:27:27
39.980269,116.327311,0,150,39595.4774189815,2008-05-27,11:27:29
39.980476,116.327285,0,153,39595.4774421296,2008-05-27,11:27:31
39.980677,116.327268,0,154,39595.4774652778,2008-05-27,11:27:33
39.980878,116.327263,0,155,39595.4774884259,2008-05-27,11:27:35
39.981062,116.327275,0,153,39595.4775115741,2008-05-27,11:27:37
39.981235,116.327281,0,152,39595.4775347222,2008-05-27,11:27:39
39.981387,116.327311,0,147,39595.4775578704,2008-05-27,11:27:41
39.981509,116.327323,0,144,39595.4775810185,2008-05-27,11:27:43
39.981623,116.32732,0,143,39595.4776041667,2008-05-27,11:27:45
39.9817,116.32732,0,142,39595.4776273148,2008-05-27,11:27:47
39.981743,116.327312,0,142,39595.477650463,2008-05-27,11:27:49
39.981732,116.327215,0,153,39595.4776736111,2008-05-27,11:27:51
39.98174,116.327234,0,159,39595.4776967593,2008-05-27,11:27:53
39.981745,116.32723,0,160,39595.4777199074,2008-05-27,11:27:55
39.981793,116.327294,0,169,39595.4777430556,2008-05-27,11:27:57
39.981839,116.327324,0,177,39595.4777662037,2008-05-27,11:27:59
39.981822,116.327359,0,190,39595.4777893518,2008-05-27,11:28:01
39.981824,116.327377,0,197,39595.4778125,2008-05-27,11:28:03
39.981832,116.327391,0,198,39595.4778356481,2008-05-27,11:28:05
39.981833,116.327392,0,198,39595.4778587963,2008-05-27,11:28:07
39.981835,116.327393,0,199,39595.4778819444,2008-05-27,11:28:09
39.981836,116.327393,0,199,39595.4779050926,2008-05-27,11:28:11
39.981839,116.327394,0,200,39595.4779282407,2008-05-27,11:28:13
39.981867,116.327396,0,200,39595.4779513889,2008-05-27,11:28:15
39.981916,116.327399,0,200,39595.477974537,2008-05-27,11:28:17
39.98197,116.327413,0,199,39595.4779976852,2008-05-27,11:28:19
39.982017,116.327413,0,198,39595.4780208333,2008-05-27,11:28:21
39.982095,116.327438,0,196,39595.4780439815,2008-05-27,11:28:23
39.982185,116.327442,0,191,39595.4780671296,2008-05-27,11:28:25
39.982287,116.327432,0,192,39595.4780902778,2008-05-27,11:28:27
39.982397,116.327429,0,188,39595.4781134259,2008-05-27,11:28:29
39.98251,116.327439,0,191,39595.4781365741,2008-05-27,11:28:31
39.982634,116.327485,0,198,39595.4781597222,2008-05-27,11:28:33
39.982689,116.327565,0,207,39595.4781828704,2008-05-27,11:28:35
39.982724,116.327589,0,210,39595.4782060185,2008-05-27,11:28:37
39.982759,116.327607,0,210,39595.4782291667,2008-05-27,11:28:39
39.9828,116.327623,0,214,39595.4782523148,2008-05-27,11:28:41
39.982816,116.327622,0,216,39595.478275463,2008-05-27,11:28:43
39.982854,116.327611,0,215,39595.4782986111,2008-05-27,11:28:45
39.982907,116.327608,0,214,39595.4783217593,2008-05-27,11:28:47
39.982997,116.327605,0,216,39595.4783449074,2008-05-27,11:28:49
39.983082,116.327618,0,218,39595.4783680556,2008-05-27,11:28:51
39.983165,116.327593,0,218,39595.4783912037,2008-05-27,11:28:53
39.983259,116.327609,0,215,39595.4784143518,2008-05-27,11:28:55
39.98336,116.327672,0,215,39595.4784375,2008-05-27,11:28:57
39.983429,116.327729,0,214,39595.4784606481,2008-05-27,11:28:59
39.983499,116.327626,0,220,39595.4784837963,2008-05-27,11:29:01
39.983579,116.327628,0,219,39595.4785069444,2008-05-27,11:29:03
39.983682,116.327639,0,218,39595.4785300926,2008-05-27,11:29:05
39.983796,116.327638,0,220,39595.4785532407,2008-05-27,11:29:07
39.983893,116.327665,0,221,39595.4785763889,2008-05-27,11:29:09
39.983974,116.327709,0,221,39595.478599537,2008-05-27,11:29:11
39.984064,116.32778,0,223,39595.4786226852,2008-05-27,11:29:13
39.984112,116.327841,0,222,39595.4786458333,2008-05-27,11:29:15
39.984107,116.327964,0,223,39595.4786689815,2008-05-27,11:29:17
39.984135,116.328091,0,223,39595.4786921296,2008-05-27,11:29:19
39.984166,116.32824,0,223,39595.4787152778,2008-05-27,11:29:21
39.984203,116.328433,0,222,39595.4787384259,2008-05-27,11:29:23
39.984232,116.32866,0,222,39595.4787615741,2008-05-27,11:29:25
39.984259,116.328897,0,221,39595.4787847222,2008-05-27,11:29:27
39.984287,116.329152,0,220,39595.4788078704,2008-05-27,11:29:29
39.984325,116.329438,0,219,39595.4788310185,2008-05-27,11:29:31
39.984361,116.329728,0,218,39595.4788541667,2008-05-27,11:29:33
39.984402,116.330049,0,217,39595.4788773148,2008-05-27,11:29:35
39.984446,116.330379,0,216,39595.478900463,2008-05-27,11:29:37
39.984478,116.330711,0,215,39595.4789236111,2008-05-27,11:29:39
39.984539,116.331077,0,213,39595.4789467593,2008-05-27,11:29:41
39.984584,116.331412,0,212,39595.4789699074,2008-05-27,11:29:43
39.984648,116.331767,0,211,39595.4789930556,2008-05-27,11:29:45
39.984705,116.332114,0,209,39595.4790162037,2008-05-27,11:29:47
39.984753,116.332457,0,207,39595.4790393518,2008-05-27,11:29:49
39.984788,116.332794,0,206,39595.4790625,2008-05-27,11:29:51
39.984819,116.333131,0,204,39595.4790856481,2008-05-27,11:29:53
39.984839,116.333468,0,203,39595.4791087963,2008-05-27,11:29:55
39.984858,116.333816,0,201,39595.4791319444,2008-05-27,11:29:57
39.984882,116.334172,0,200,39595.4791550926,2008-05-27,11:29:59
39.984903,116.334534,0,199,39595.4791782407,2008-05-27,11:30:01
39.984929,116.334908,0,197,39595.4792013889,2008-05-27,11:30:03
39.984957,116.335255,0,196,39595.479224537,2008-05-27,11:30:05
39.984968,116.3356,0,195,39595.4792476852,2008-05-27,11:30:07
39.984988,116.335936,0,193,39595.4792708333,2008-05-27,11:30:09
39.985017,116.336265,0,191,39595.4792939815,2008-05-27,11:30:11
39.98501,116.336585,0,190,39595.4793171296,2008-05-27,11:30:13
39.984989,116.336893,0,188,39595.4793402778,2008-05-27,11:30:15
39.984904,116.337181,0,186,39595.4793634259,2008-05-27,11:30:17
39.984811,116.337481,0,183,39595.4793865741,2008-05-27,11:30:19
39.984818,116.337741,0,181,39595.4794097222,2008-05-27,11:30:21
39.98482,116.337991,0,178,39595.4794328704,2008-05-27,11:30:23
39.984819,116.338239,0,176,39595.4794560185,2008-05-27,11:30:25
39.984827,116.338475,0,173,39595.4794791667,2008-05-27,11:30:27
39.984858,116.338694,0,170,39595.4795023148,2008-05-27,11:30:29
39.984866,116.338875,0,167,39595.479525463,2008-05-27,11:30:31
39.984877,116.339037,0,164,39595.4795486111,2008-05-27,11:30:33
39.984883,116.339177,0,162,39595.4795717593,2008-05-27,11:30:35
39.984873,116.339275,0,160,39595.4795949074,2008-05-27,11:30:37
39.984861,116.339351,0,157,39595.4796180556,2008-05-27,11:30:39
39.984869,116.339399,0,155,39595.4796412037,2008-05-27,11:30:41
39.984922,116.339401,0,150,39595.4796643518,2008-05-27,11:30:43
39.984908,116.339368,0,149,39595.4796875,2008-05-27,11:30:45
39.984911,116.339359,0,147,39595.4797106481,2008-05-27,11:30:47
39.984911,116.339358,0,146,39595.4797337963,2008-05-27,11:30:49
39.984911,116.339357,0,145,39595.4797569444,2008-05-27,11:30:51
39.984911,116.339357,0,144,39595.4797800926,2008-05-27,11:30:53
39.984914,116.339358,0,144,39595.4798032407,2008-05-27,11:30:55
39.984918,116.339358,0,143,39595.4798263889,2008-05-27,11:30:57
39.984921,116.339358,0,143,39595.479849537,2008-05-27,11:30:59
39.98492,116.339357,0,142,39595.4798726852,2008-05-27,11:31:01
39.984919,116.339357,0,142,39595.4798958333,2008-05-27,11:31:03
39.984917,116.339356,0,142,39595.4799189815,2008-05-27,11:31:05
39.984916,116.339356,0,142,39595.4799421296,2008-05-27,11:31:07
39.984917,116.339358,0,142,39595.4799652778,2008-05-27,11:31:09
39.984947,116.339456,0,143,39595.4799884259,2008-05-27,11:31:11
39.984936,116.339568,0,144,39595.4800115741,2008-05-27,11:31:13
39.984929,116.339695,0,148,39595.4800347222,2008-05-27,11:31:15
39.984944,116.339895,0,149,39595.4800578704,2008-05-27,11:31:17
39.984951,116.340093,0,154,39595.4800810185,2008-05-27,11:31:19
39.985018,116.34043,0,165,39595.4801041667,2008-05-27,11:31:21
39.985029,116.340712,0,173,39595.4801273148,2008-05-27,11:31:23
39.985047,116.340969,0,176,39595.480150463,2008-05-27,11:31:25
39.985068,116.341214,0,180,39595.4801736111,2008-05-27,11:31:27
39.985089,116.341447,0,185,39595.4801967593,2008-05-27,11:31:29
39.985107,116.341673,0,188,39595.4802199074,2008-05-27,11:31:31
39.98507,116.341858,0,185,39595.4802430556,2008-05-27,11:31:33
39.985069,116.342044,0,186,39595.4802662037,2008-05-27,11:31:35
39.985065,116.342201,0,186,39595.4802893519,2008-05-27,11:31:37
39.985053,116.342299,0,188,39595.4803125,2008-05-27,11:31:39
39.985035,116.342351,0,190,39595.4803356482,2008-05-27,11:31:41
39.985015,116.342345,0,189,39595.4803587963,2008-05-27,11:31:43
39.985004,116.342329,0,188,39595.4803819444,2008-05-27,11:31:45
39.985007,116.342321,0,191,39595.4804050926,2008-05-27,11:31:47
39.985008,116.34232,0,194,39595.4804282407,2008-05-27,11:31:49
39.985014,116.342315,0,197,39595.4804513889,2008-05-27,11:31:51
39.985022,116.342311,0,200,39595.480474537,2008-05-27,11:31:53
39.985033,116.342311,0,202,39595.4804976852,2008-05-27,11:31:55
39.98505,116.342315,0,205,39595.4805208333,2008-05-27,11:31:57
39.985068,116.342317,0,207,39595.4805439815,2008-05-27,11:31:59
39.98507,116.342306,0,209,39595.4805671296,2008-05-27,11:32:01
39.985073,116.342293,0,211,39595.4805902778,2008-05-27,11:32:03
39.985079,116.34229,0,212,39595.4806134259,2008-05-27,11:32:05
39.985087,116.342316,0,214,39595.4806365741,2008-05-27,11:32:07
39.985094,116.342371,0,213,39595.4806597222,2008-05-27,11:32:09
39.985111,116.342471,0,213,39595.4806828704,2008-05-27,11:32:11
39.985123,116.342577,0,214,39595.4807060185,2008-05-27,11:32:13
39.985149,116.342719,0,215,39595.4807291667,2008-05-27,11:32:15
39.985175,116.342888,0,216,39595.4807523148,2008-05-27,11:32:17
39.985212,116.343111,0,215,39595.480775463,2008-05-27,11:32:19
39.985168,116.343363,0,215,39595.4807986111,2008-05-27,11:32:21
39.985163,116.343587,0,217,39595.4808217593,2008-05-27,11:32:23
39.985156,116.343796,0,220,39595.4808449074,2008-05-27,11:32:25
39.985178,116.344015,0,215,39595.4808680556,2008-05-27,11:32:27
39.985215,116.344254,0,214,39595.4808912037,2008-05-27,11:32:29
39.985277,116.344528,0,207,39595.4809143519,2008-05-27,11:32:31
39.985282,116.344762,0,204,39595.4809375,2008-05-27,11:32:33
39.985302,116.344995,0,201,39595.4809606481,2008-05-27,11:32:35
39.985312,116.345247,0,201,39595.4809837963,2008-05-27,11:32:37
39.985235,116.345434,0,165,39595.4810069444,2008-05-27,11:32:39
39.985237,116.345639,0,157,39595.4810300926,2008-05-27,11:32:41
39.985243,116.345853,0,150,39595.4810532407,2008-05-27,11:32:43
39.98525,116.346069,0,145,39595.4810763889,2008-05-27,11:32:45
39.985248,116.34621,0,140,39595.481099537,2008-05-27,11:32:47
39.985237,116.346342,0,137,39595.4811226852,2008-05-27,11:32:49
39.98521,116.346438,0,136,39595.4811458333,2008-05-27,11:32:51
39.984983,116.346565,0,150,39595.4821875,2008-05-27,11:34:21
39.984984,116.346633,0,151,39595.4822106481,2008-05-27,11:34:23
39.984982,116.346716,0,153,39595.4822337963,2008-05-27,11:34:25
39.98495,116.346856,0,154,39595.4822569444,2008-05-27,11:34:27
39.984949,116.346971,0,156,39595.4822800926,2008-05-27,11:34:29
39.984951,116.347142,0,157,39595.4823032407,2008-05-27,11:34:31
39.984961,116.347328,0,158,39595.4823263889,2008-05-27,11:34:33
39.984967,116.347509,0,160,39595.482349537,2008-05-27,11:34:35
39.984983,116.347679,0,162,39595.4823726852,2008-05-27,11:34:37
39.984998,116.347838,0,164,39595.4823958333,2008-05-27,11:34:39
39.985032,116.348,0,167,39595.4824189815,2008-05-27,11:34:41
39.985058,116.348148,0,170,39595.4824421296,2008-05-27,11:34:43
39.985078,116.34834,0,173,39595.4824652778,2008-05-27,11:34:45
39.985105,116.348526,0,176,39595.4824884259,2008-05-27,11:34:47
39.985121,116.348736,0,179,39595.4825115741,2008-05-27,11:34:49
39.985153,116.348922,0,182,39595.4825347222,2008-05-27,11:34:51
39.985201,116.349103,0,184,39595.4825578704,2008-05-27,11:34:53
39.985234,116.349319,0,186,39595.4825810185,2008-05-27,11:34:55
39.985292,116.349506,0,186,39595.4826041667,2008-05-27,11:34:57
39.985309,116.349699,0,183,39595.4826273148,2008-05-27,11:34:59
39.985346,116.349854,0,178,39595.482650463,2008-05-27,11:35:01
39.985388,116.34998,0,174,39595.4826736111,2008-05-27,11:35:03
39.985421,116.350155,0,169,39595.4826967593,2008-05-27,11:35:05
39.985439,116.350345,0,162,39595.4827199074,2008-05-27,11:35:07
39.985442,116.350495,0,159,39595.4827430556,2008-05-27,11:35:09
39.985429,116.350664,0,153,39595.4827662037,2008-05-27,11:35:11
39.985377,116.350868,0,150,39595.4827893519,2008-05-27,11:35:13
39.985362,116.351001,0,148,39595.4828125,2008-05-27,11:35:15
39.985336,116.351074,0,147,39595.4828356481,2008-05-27,11:35:17
39.9853,116.3511,0,146,39595.4828587963,2008-05-27,11:35:19
39.985268,116.351113,0,145,39595.4828819444,2008-05-27,11:35:21
39.985248,116.351124,0,142,39595.4829050926,2008-05-27,11:35:23
39.985238,116.351132,0,149,39595.4829282407,2008-05-27,11:35:25
39.985239,116.351141,0,146,39595.4829513889,2008-05-27,11:35:27
39.985239,116.351184,0,142,39595.482974537,2008-05-27,11:35:29
39.985242,116.351234,0,137,39595.4829976852,2008-05-27,11:35:31
39.985241,116.351269,0,136,39595.4830208333,2008-05-27,11:35:33
39.985235,116.351316,0,132,39595.4830439815,2008-05-27,11:35:35
39.985229,116.351344,0,133,39595.4830671296,2008-05-27,11:35:37
39.985257,116.351405,0,134,39595.4830902778,2008-05-27,11:35:39
39.98526,116.351446,0,139,39595.4831134259,2008-05-27,11:35:41
39.985292,116.351506,0,145,39595.4831365741,2008-05-27,11:35:43
39.98528,116.351547,0,143,39595.4831597222,2008-05-27,11:35:45
39.985296,116.351595,0,143,39595.4831828704,2008-05-27,11:35:47
39.985308,116.351651,0,137,39595.4832060185,2008-05-27,11:35:49
39.985314,116.351699,0,137,39595.4832291667,2008-05-27,11:35:51
39.985314,116.351748,0,134,39595.4832523148,2008-05-27,11:35:53
39.985319,116.351785,0,132,39595.483275463,2008-05-27,11:35:55
39.985328,116.351814,0,134,39595.4832986111,2008-05-27,11:35:57
39.985323,116.35184,0,137,39595.4833217593,2008-05-27,11:35:59
39.985307,116.351843,0,139,39595.4833449074,2008-05-27,11:36:01
39.98528,116.351851,0,139,39595.4833680556,2008-05-27,11:36:03
39.985244,116.351845,0,134,39595.4833912037,2008-05-27,11:36:05
39.985211,116.351863,0,130,39595.4834143519,2008-05-27,11:36:07
39.985187,116.351883,0,127,39595.4834375,2008-05-27,11:36:09
39.985134,116.351893,0,129,39595.4834606481,2008-05-27,11:36:11
39.985104,116.351904,0,131,39595.4834837963,2008-05-27,11:36:13
39.985066,116.351909,0,131,39595.4835069444,2008-05-27,11:36:15
39.985042,116.351921,0,130,39595.4835300926,2008-05-27,11:36:17
39.985012,116.351935,0,130,39595.4835532407,2008-05-27,11:36:19
39.984987,116.351943,0,130,39595.4835763889,2008-05-27,11:36:21
39.984971,116.351959,0,129,39595.483599537,2008-05-27,11:36:23
39.984957,116.351978,0,129,39595.4836226852,2008-05-27,11:36:25
39.984962,116.352037,0,133,39595.4836458333,2008-05-27,11:36:27
39.984962,116.352078,0,135,39595.4836689815,2008-05-27,11:36:29
39.984959,116.352109,0,136,39595.4836921296,2008-05-27,11:36:31
39.984961,116.352136,0,137,39595.4837152778,2008-05-27,11:36:33
39.984956,116.352172,0,140,39595.4837384259,2008-05-27,11:36:35
39.984962,116.352198,0,140,39595.4837615741,2008-05-27,11:36:37
39.984969,116.352233,0,142,39595.4837847222,2008-05-27,11:36:39
39.984972,116.35227,0,143,39595.4838078704,2008-05-27,11:36:41
39.984927,116.35233,0,142,39595.4838310185,2008-05-27,11:36:43
39.984974,116.352399,0,141,39595.4838541667,2008-05-27,11:36:45
39.984966,116.352423,0,143,39595.4838773148,2008-05-27,11:36:47
39.984958,116.352439,0,145,39595.483900463,2008-05-27,11:36:49
39.984983,116.352495,0,144,39595.4839236111,2008-05-27,11:36:51
39.984981,116.352531,0,146,39595.4839467593,2008-05-27,11:36:53
39.984966,116.352551,0,147,39595.4839699074,2008-05-27,11:36:55
39.984934,116.352554,0,149,39595.4839930556,2008-05-27,11:36:57
39.984939,116.352572,0,151,39595.4840162037,2008-05-27,11:36:59
39.984973,116.352631,0,153,39595.4840393519,2008-05-27,11:37:01
39.984977,116.352701,0,157,39595.4840625,2008-05-27,11:37:03
39.984949,116.352778,0,159,39595.4840856481,2008-05-27,11:37:05
39.984933,116.352821,0,160,39595.4841087963,2008-05-27,11:37:07
39.984935,116.352865,0,160,39595.4841319444,2008-05-27,11:37:09
39.984943,116.352899,0,162,39595.4841550926,2008-05-27,11:37:11
39.984972,116.352945,0,164,39595.4841782407,2008-05-27,11:37:13
39.984977,116.352981,0,165,39595.4842013889,2008-05-27,11:37:15
39.984986,116.353011,0,170,39595.484224537,2008-05-27,11:37:17
39.985186,116.352817,0,214,39595.4855208333,2008-05-27,11:39:09
39.985227,116.352828,0,215,39595.4855439815,2008-05-27,11:39:11
39.985243,116.352825,0,216,39595.4855671296,2008-05-27,11:39:13
39.98526,116.352828,0,218,39595.4855902778,2008-05-27,11:39:15
39.985264,116.35283,0,222,39595.4856134259,2008-05-27,11:39:17
39.985255,116.352809,0,225,39595.4856365741,2008-05-27,11:39:19
39.985269,116.352819,0,225,39595.4856597222,2008-05-27,11:39:21
39.985259,116.352814,0,221,39595.4856828704,2008-05-27,11:39:23
39.985258,116.352811,0,222,39595.4857060185,2008-05-27,11:39:25
39.985257,116.352807,0,223,39595.4857291667,2008-05-27,11:39:27
39.985256,116.352804,0,223,39595.4857523148,2008-05-27,11:39:29
39.985254,116.352799,0,223,39595.485775463,2008-05-27,11:39:31
39.985252,116.352795,0,223,39595.4857986111,2008-05-27,11:39:33
39.98525,116.352791,0,223,39595.4858217593,2008-05-27,11:39:35
39.985248,116.352786,0,223,39595.4858449074,2008-05-27,11:39:37
39.985246,116.352779,0,223,39595.4858680556,2008-05-27,11:39:39
39.985244,116.352773,0,223,39595.4858912037,2008-05-27,11:39:41
39.985241,116.352768,0,223,39595.4859143518,2008-05-27,11:39:43
39.98524,116.352763,0,223,39595.4859375,2008-05-27,11:39:45
39.985236,116.35276,0,223,39595.4859606481,2008-05-27,11:39:47
39.985233,116.352757,0,223,39595.4859837963,2008-05-27,11:39:49
39.985231,116.352756,0,223,39595.4860069444,2008-05-27,11:39:51
39.98523,116.352755,0,223,39595.4860300926,2008-05-27,11:39:53
39.985228,116.352754,0,223,39595.4860532407,2008-05-27,11:39:55
39.985228,116.352751,0,222,39595.4860763889,2008-05-27,11:39:57
39.985227,116.352749,0,222,39595.486099537,2008-05-27,11:39:59
39.985226,116.352747,0,223,39595.4861226852,2008-05-27,11:40:01
39.985226,116.352747,0,223,39595.4861458333,2008-05-27,11:40:03
39.985225,116.352747,0,223,39595.4861689815,2008-05-27,11:40:05
39.985225,116.352747,0,223,39595.4861921296,2008-05-27,11:40:07
39.985224,116.352747,0,223,39595.4862152778,2008-05-27,11:40:09
39.985224,116.352748,0,223,39595.4862384259,2008-05-27,11:40:11
39.985223,116.352747,0,223,39595.4862615741,2008-05-27,11:40:13
39.985222,116.352744,0,223,39595.4862847222,2008-05-27,11:40:15
39.98522,116.35274,0,223,39595.4863078704,2008-05-27,11:40:17
39.985219,116.352734,0,223,39595.4863310185,2008-05-27,11:40:19
39.985197,116.35273,0,222,39595.4863541667,2008-05-27,11:40:21
39.98516,116.352708,0,219,39595.4863773148,2008-05-27,11:40:23
39.985139,116.352696,0,218,39595.486400463,2008-05-27,11:40:25
39.985137,116.352691,0,218,39595.4864236111,2008-05-27,11:40:27
39.985136,116.352688,0,218,39595.4864467593,2008-05-27,11:40:29
39.985135,116.352685,0,218,39595.4864699074,2008-05-27,11:40:31
39.985134,116.352683,0,218,39595.4864930556,2008-05-27,11:40:33
39.985134,116.352683,0,218,39595.4865162037,2008-05-27,11:40:35
39.985134,116.352685,0,218,39595.4865393518,2008-05-27,11:40:37
39.985134,116.352687,0,218,39595.4865625,2008-05-27,11:40:39
39.985133,116.352691,0,218,39595.4865856481,2008-05-27,11:40:41
39.985133,116.352695,0,218,39595.4866087963,2008-05-27,11:40:43
39.985134,116.352698,0,218,39595.4866319444,2008-05-27,11:40:45
39.985134,116.352698,0,218,39595.4866550926,2008-05-27,11:40:47
39.985133,116.352697,0,218,39595.4866782407,2008-05-27,11:40:49
39.985134,116.352699,0,218,39595.4867013889,2008-05-27,11:40:51
39.985134,116.352698,0,218,39595.486724537,2008-05-27,11:40:53
39.985134,116.352698,0,218,39595.4867476852,2008-05-27,11:40:55
39.985135,116.352699,0,218,39595.4867708333,2008-05-27,11:40:57
39.985135,116.352699,0,218,39595.4867939815,2008-05-27,11:40:59
39.985135,116.352698,0,218,39595.4868171296,2008-05-27,11:41:01
39.984894,116.35257,0,186,39595.5115162037,2008-05-27,12:16:35
39.984875,116.352559,0,187,39595.5115393519,2008-05-27,12:16:37
39.984861,116.352564,0,187,39595.5115625,2008-05-27,12:16:39
39.984863,116.352574,0,188,39595.5115856482,2008-05-27,12:16:41
39.984844,116.352565,0,189,39595.5116087963,2008-05-27,12:16:43
39.984819,116.352552,0,190,39595.5116319444,2008-05-27,12:16:45
39.98481,116.352549,0,191,39595.5116550926,2008-05-27,12:16:47
39.984822,116.352559,0,191,39595.5116782407,2008-05-27,12:16:49
39.984825,116.352563,0,191,39595.5117013889,2008-05-27,12:16:51
39.984824,116.352559,0,191,39595.511724537,2008-05-27,12:16:53
39.984824,116.352558,0,191,39595.5117476852,2008-05-27,12:16:55
39.984824,116.352557,0,191,39595.5117708333,2008-05-27,12:16:57
39.984824,116.352556,0,191,39595.5117939815,2008-05-27,12:16:59
39.984825,116.352557,0,191,39595.5118171296,2008-05-27,12:17:01
39.984825,116.35256,0,191,39595.5118402778,2008-05-27,12:17:03
39.984827,116.352567,0,191,39595.5118634259,2008-05-27,12:17:05
39.98483,116.35258,0,192,39595.5118865741,2008-05-27,12:17:07
39.984844,116.352604,0,193,39595.5119097222,2008-05-27,12:17:09
39.984852,116.352618,0,193,39595.5119328704,2008-05-27,12:17:11
39.984853,116.35262,0,193,39595.5119560185,2008-05-27,12:17:13
39.984854,116.352622,0,193,39595.5119791667,2008-05-27,12:17:15
39.984856,116.352625,0,193,39595.5120023148,2008-05-27,12:17:17
39.984857,116.352629,0,193,39595.512025463,2008-05-27,12:17:19
39.984858,116.35263,0,193,39595.5120486111,2008-05-27,12:17:21
39.984858,116.35263,0,193,39595.5120717593,2008-05-27,12:17:23
39.984858,116.352631,0,193,39595.5120949074,2008-05-27,12:17:25
39.984859,116.352634,0,193,39595.5121180556,2008-05-27,12:17:27
39.984859,116.352639,0,193,39595.5121412037,2008-05-27,12:17:29
39.98486,116.352645,0,193,39595.5121643519,2008-05-27,12:17:31
39.984868,116.352657,0,192,39595.5121875,2008-05-27,12:17:33
39.984896,116.352668,0,192,39595.5122106481,2008-05-27,12:17:35
39.984897,116.352673,0,192,39595.5122337963,2008-05-27,12:17:37
39.984898,116.352677,0,192,39595.5122569444,2008-05-27,12:17:39
39.984899,116.352679,0,192,39595.5122800926,2008-05-27,12:17:41
39.9849,116.352679,0,192,39595.5123032407,2008-05-27,12:17:43
39.9849,116.352681,0,192,39595.5123263889,2008-05-27,12:17:45
39.984901,116.352683,0,192,39595.512349537,2008-05-27,12:17:47
39.984902,116.352689,0,192,39595.5123726852,2008-05-27,12:17:49
39.984903,116.352696,0,192,39595.5123958333,2008-05-27,12:17:51
39.984904,116.352697,0,192,39595.5124189815,2008-05-27,12:17:53
39.984904,116.352697,0,192,39595.5124421296,2008-05-27,12:17:55
39.984904,116.352695,0,192,39595.5124652778,2008-05-27,12:17:57
39.984904,116.352695,0,192,39595.5124884259,2008-05-27,12:17:59
39.984905,116.352695,0,192,39595.5125115741,2008-05-27,12:18:01
39.984905,116.352695,0,192,39595.5125347222,2008-05-27,12:18:03
39.984905,116.352693,0,192,39595.5125578704,2008-05-27,12:18:05
39.984906,116.352689,0,193,39595.5125810185,2008-05-27,12:18:07
39.984906,116.352687,0,193,39595.5126041667,2008-05-27,12:18:09
39.984907,116.352687,0,193,39595.5126273148,2008-05-27,12:18:11
39.984908,116.35269,0,193,39595.512650463,2008-05-27,12:18:13
39.984909,116.352694,0,193,39595.5126736111,2008-05-27,12:18:15
39.984909,116.352698,0,193,39595.5126967593,2008-05-27,12:18:17
39.98491,116.3527,0,193,39595.5127199074,2008-05-27,12:18:19
39.98491,116.352701,0,193,39595.5127430556,2008-05-27,12:18:21
39.98491,116.352701,0,193,39595.5127662037,2008-05-27,12:18:23
39.984911,116.352701,0,193,39595.5127893519,2008-05-27,12:18:25
39.984911,116.3527,0,193,39595.5128125,2008-05-27,12:18:27
39.984911,116.352697,0,194,39595.5128356481,2008-05-27,12:18:29
39.984912,116.352694,0,194,39595.5128587963,2008-05-27,12:18:31
39.984913,116.352691,0,194,39595.5128819444,2008-05-27,12:18:33
39.984914,116.352692,0,194,39595.5129050926,2008-05-27,12:18:35
39.984915,116.352695,0,194,39595.5129282407,2008-05-27,12:18:37
39.984916,116.3527,0,194,39595.5129513889,2008-05-27,12:18:39
39.984916,116.352704,0,194,39595.512974537,2008-05-27,12:18:41
39.984916,116.352701,0,194,39595.5129976852,2008-05-27,12:18:43
39.984916,116.352698,0,194,39595.5130208333,2008-05-27,12:18:45
39.984916,116.352697,0,195,39595.5130439815,2008-05-27,12:18:47
39.984916,116.352701,0,195,39595.5130671296,2008-05-27,12:18:49
39.984916,116.352706,0,195,39595.5130902778,2008-05-27,12:18:51
39.984917,116.35271,0,195,39595.5131134259,2008-05-27,12:18:53
39.984917,116.352711,0,195,39595.5131365741,2008-05-27,12:18:55
39.984918,116.352712,0,195,39595.5131597222,2008-05-27,12:18:57
39.984919,116.352715,0,195,39595.5131828704,2008-05-27,12:18:59
39.98492,116.35272,0,195,39595.5132060185,2008-05-27,12:19:01
39.984921,116.352721,0,195,39595.5132291667,2008-05-27,12:19:03
39.984922,116.352724,0,195,39595.5132523148,2008-05-27,12:19:05
39.984922,116.352726,0,195,39595.513275463,2008-05-27,12:19:07
39.984923,116.352729,0,195,39595.5132986111,2008-05-27,12:19:09
39.984924,116.352731,0,195,39595.5133217593,2008-05-27,12:19:11
39.984925,116.352733,0,195,39595.5133449074,2008-05-27,12:19:13
39.984926,116.352737,0,195,39595.5133680556,2008-05-27,12:19:15
39.984928,116.352742,0,195,39595.5133912037,2008-05-27,12:19:17
39.984929,116.352749,0,195,39595.5134143519,2008-05-27,12:19:19
39.984931,116.352755,0,194,39595.5134375,2008-05-27,12:19:21
39.984946,116.352761,0,194,39595.5134606481,2008-05-27,12:19:23
39.984974,116.352777,0,192,39595.5134837963,2008-05-27,12:19:25
39.984983,116.352772,0,192,39595.5135069444,2008-05-27,12:19:27
39.984984,116.352768,0,192,39595.5135300926,2008-05-27,12:19:29
39.984985,116.352763,0,192,39595.5135532407,2008-05-27,12:19:31
39.984986,116.35276,0,192,39595.5135763889,2008-05-27,12:19:33
39.984987,116.352763,0,192,39595.513599537,2008-05-27,12:19:35
39.984989,116.352768,0,192,39595.5136226852,2008-05-27,12:19:37
39.985021,116.352794,0,191,39595.5136458333,2008-05-27,12:19:39
39.98507,116.352842,0,190,39595.5136689815,2008-05-27,12:19:41
39.985092,116.352866,0,189,39595.5136921296,2008-05-27,12:19:43
39.98509,116.352872,0,189,39595.5137152778,2008-05-27,12:19:45
39.985098,116.352868,0,188,39595.5137384259,2008-05-27,12:19:47
39.985074,116.352844,0,188,39595.5137615741,2008-05-27,12:19:49
39.985053,116.352828,0,188,39595.5137847222,2008-05-27,12:19:51
39.985052,116.352824,0,188,39595.5138078704,2008-05-27,12:19:53
39.985027,116.352797,0,188,39595.5138310185,2008-05-27,12:19:55
39.984992,116.352751,0,188,39595.5138541667,2008-05-27,12:19:57
39.984967,116.352724,0,188,39595.5138773148,2008-05-27,12:19:59
39.984944,116.35271,0,189,39595.513900463,2008-05-27,12:20:01
39.98494,116.352697,0,190,39595.5139236111,2008-05-27,12:20:03
39.984941,116.352681,0,192,39595.5139467593,2008-05-27,12:20:05
39.98496,116.352688,0,193,39595.5139699074,2008-05-27,12:20:07
39.984966,116.352687,0,194,39595.5139930556,2008-05-27,12:20:09
39.984983,116.352691,0,195,39595.5140162037,2008-05-27,12:20:11
39.985002,116.352701,0,196,39595.5140393519,2008-05-27,12:20:13
39.985019,116.352683,0,196,39595.5140625,2008-05-27,12:20:15
39.985019,116.35268,0,197,39595.5140856481,2008-05-27,12:20:17
39.985018,116.352677,0,197,39595.5141087963,2008-05-27,12:20:19
39.985017,116.352673,0,197,39595.5141319444,2008-05-27,12:20:21
39.985016,116.352672,0,197,39595.5141550926,2008-05-27,12:20:23
39.985016,116.352671,0,197,39595.5141782407,2008-05-27,12:20:25
39.985016,116.35267,0,197,39595.5142013889,2008-05-27,12:20:27
39.985017,116.35267,0,197,39595.514224537,2008-05-27,12:20:29
39.985016,116.352668,0,197,39595.5142476852,2008-05-27,12:20:31
39.985015,116.352663,0,197,39595.5142708333,2008-05-27,12:20:33
39.985014,116.352658,0,197,39595.5142939815,2008-05-27,12:20:35
39.985014,116.352654,0,196,39595.5143171296,2008-05-27,12:20:37
39.985013,116.352653,0,196,39595.5143402778,2008-05-27,12:20:39
39.985013,116.352654,0,196,39595.5143634259,2008-05-27,12:20:41
39.985014,116.352659,0,196,39595.5143865741,2008-05-27,12:20:43
39.985026,116.352673,0,196,39595.5144097222,2008-05-27,12:20:45
39.98503,116.352682,0,194,39595.5144328704,2008-05-27,12:20:47
39.985034,116.352687,0,194,39595.5144560185,2008-05-27,12:20:49
39.985044,116.352694,0,194,39595.5144791667,2008-05-27,12:20:51
39.985045,116.352698,0,194,39595.5145023148,2008-05-27,12:20:53
39.985046,116.352702,0,194,39595.514525463,2008-05-27,12:20:55
39.985046,116.352703,0,193,39595.5145486111,2008-05-27,12:20:57
39.985046,116.352704,0,193,39595.5145717593,2008-05-27,12:20:59
39.985046,116.352705,0,193,39595.5145949074,2008-05-27,12:21:01
39.985046,116.352704,0,193,39595.5146180556,2008-05-27,12:21:03
39.985046,116.352704,0,193,39595.5146412037,2008-05-27,12:21:05
39.985046,116.352703,0,193,39595.5146643519,2008-05-27,12:21:07
39.985046,116.352701,0,193,39595.5146875,2008-05-27,12:21:09
39.985046,116.352701,0,193,39595.5147106481,2008-05-27,12:21:11
39.985047,116.352704,0,193,39595.5147337963,2008-05-27,12:21:13
39.985082,116.352739,0,193,39595.5147569444,2008-05-27,12:21:15
39.985118,116.352766,0,192,39595.5147800926,2008-05-27,12:21:17
39.985119,116.35277,0,192,39595.5148032407,2008-05-27,12:21:19
39.98512,116.352775,0,192,39595.5148263889,2008-05-27,12:21:21
39.985138,116.352792,0,191,39595.514849537,2008-05-27,12:21:23
39.985153,116.352808,0,190,39595.5148726852,2008-05-27,12:21:25
39.985163,116.352821,0,189,39595.5148958333,2008-05-27,12:21:27
39.985164,116.352824,0,189,39595.5149189815,2008-05-27,12:21:29
39.985164,116.352826,0,189,39595.5149421296,2008-05-27,12:21:31
39.985164,116.352827,0,189,39595.5149652778,2008-05-27,12:21:33
39.985165,116.352831,0,189,39595.5149884259,2008-05-27,12:21:35
39.985166,116.352837,0,189,39595.5150115741,2008-05-27,12:21:37
39.985166,116.352841,0,189,39595.5150347222,2008-05-27,12:21:39
39.985166,116.352841,0,189,39595.5150578704,2008-05-27,12:21:41
39.985166,116.352841,0,189,39595.5150810185,2008-05-27,12:21:43
39.985166,116.352841,0,189,39595.5151041667,2008-05-27,12:21:45
39.985166,116.35284,0,189,39595.5151273148,2008-05-27,12:21:47
39.985166,116.352839,0,189,39595.515150463,2008-05-27,12:21:49
39.985166,116.352842,0,189,39595.5151736111,2008-05-27,12:21:51
39.985166,116.352845,0,189,39595.5151967593,2008-05-27,12:21:53
39.985166,116.352846,0,188,39595.5152199074,2008-05-27,12:21:55
39.985165,116.352843,0,188,39595.5152430556,2008-05-27,12:21:57
39.985165,116.35284,0,188,39595.5152662037,2008-05-27,12:21:59
39.985164,116.352837,0,188,39595.5152893519,2008-05-27,12:22:01
39.985163,116.352834,0,188,39595.5153125,2008-05-27,12:22:03
39.985163,116.352831,0,188,39595.5153356481,2008-05-27,12:22:05
39.985163,116.352831,0,188,39595.5153587963,2008-05-27,12:22:07
39.985164,116.352834,0,188,39595.5153819444,2008-05-27,12:22:09
39.985165,116.352838,0,188,39595.5154050926,2008-05-27,12:22:11
39.985166,116.352845,0,188,39595.5154282407,2008-05-27,12:22:13
39.985179,116.352848,0,187,39595.5154513889,2008-05-27,12:22:15
39.985181,116.352854,0,187,39595.515474537,2008-05-27,12:22:17
39.985181,116.352854,0,187,39595.5154976852,2008-05-27,12:22:19
39.985181,116.352853,0,187,39595.5155208333,2008-05-27,12:22:21
39.985181,116.352851,0,187,39595.5155439815,2008-05-27,12:22:23
39.98518,116.352848,0,187,39595.5155671296,2008-05-27,12:22:25
39.985179,116.352846,0,187,39595.5155902778,2008-05-27,12:22:27
39.985178,116.352845,0,187,39595.5156134259,2008-05-27,12:22:29
39.985177,116.352844,0,187,39595.5156365741,2008-05-27,12:22:31
39.985177,116.352844,0,187,39595.5156597222,2008-05-27,12:22:33
39.985176,116.352845,0,187,39595.5156828704,2008-05-27,12:22:35
39.985176,116.352846,0,187,39595.5157060185,2008-05-27,12:22:37
39.985174,116.352842,0,187,39595.5157291667,2008-05-27,12:22:39
39.985173,116.352839,0,187,39595.5157523148,2008-05-27,12:22:41
39.985172,116.352836,0,188,39595.515775463,2008-05-27,12:22:43
39.985171,116.352833,0,188,39595.5157986111,2008-05-27,12:22:45
39.98517,116.352829,0,188,39595.5158217593,2008-05-27,12:22:47
39.985169,116.352827,0,188,39595.5158449074,2008-05-27,12:22:49
39.985169,116.352824,0,188,39595.5158680556,2008-05-27,12:22:51
39.985168,116.35282,0,188,39595.5158912037,2008-05-27,12:22:53
39.985167,116.352824,0,188,39595.5159143518,2008-05-27,12:22:55
39.985161,116.352825,0,187,39595.5159375,2008-05-27,12:22:57
39.98516,116.352823,0,186,39595.5159606481,2008-05-27,12:22:59
39.98516,116.35282,0,186,39595.5159837963,2008-05-27,12:23:01
39.985159,116.35282,0,186,39595.5160069444,2008-05-27,12:23:03
39.985158,116.352817,0,186,39595.5160300926,2008-05-27,12:23:05
39.985157,116.352815,0,186,39595.5160532407,2008-05-27,12:23:07
39.985156,116.352814,0,186,39595.5160763889,2008-05-27,12:23:09
39.985156,116.352814,0,186,39595.516099537,2008-05-27,12:23:11
39.985155,116.35281,0,186,39595.5161226852,2008-05-27,12:23:13
39.985154,116.352808,0,186,39595.5161458333,2008-05-27,12:23:15
39.985153,116.352804,0,186,39595.5161689815,2008-05-27,12:23:17
39.985152,116.352802,0,185,39595.5161921296,2008-05-27,12:23:19
39.985152,116.352799,0,185,39595.5162152778,2008-05-27,12:23:21
39.985151,116.352796,0,185,39595.5162384259,2008-05-27,12:23:23
39.985151,116.352794,0,186,39595.5162615741,2008-05-27,12:23:25
39.98515,116.35279,0,186,39595.5162847222,2008-05-27,12:23:27
39.98515,116.352786,0,186,39595.5163078704,2008-05-27,12:23:29
39.98515,116.352785,0,186,39595.5163310185,2008-05-27,12:23:31
39.98515,116.352786,0,186,39595.5163541667,2008-05-27,12:23:33
39.98515,116.352789,0,186,39595.5163773148,2008-05-27,12:23:35
39.98515,116.352792,0,186,39595.516400463,2008-05-27,12:23:37
39.985151,116.352796,0,186,39595.5164236111,2008-05-27,12:23:39
39.985152,116.352799,0,186,39595.5164467593,2008-05-27,12:23:41
39.985153,116.352804,0,186,39595.5164699074,2008-05-27,12:23:43
39.985155,116.352809,0,186,39595.5164930556,2008-05-27,12:23:45
39.985156,116.352813,0,186,39595.5165162037,2008-05-27,12:23:47
39.985157,116.352819,0,186,39595.5165393518,2008-05-27,12:23:49
39.985157,116.352823,0,186,39595.5165625,2008-05-27,12:23:51
39.985158,116.352826,0,186,39595.5165856481,2008-05-27,12:23:53
39.985158,116.352828,0,186,39595.5166087963,2008-05-27,12:23:55
39.985158,116.352829,0,186,39595.5166319444,2008-05-27,12:23:57
39.985158,116.352831,0,186,39595.5166550926,2008-05-27,12:23:59
39.985158,116.352833,0,186,39595.5166782407,2008-05-27,12:24:01
39.985159,116.352838,0,186,39595.5167013889,2008-05-27,12:24:03
39.98516,116.352844,0,186,39595.516724537,2008-05-27,12:24:05
39.98516,116.35285,0,186,39595.5167476852,2008-05-27,12:24:07
39.985161,116.352854,0,186,39595.5167708333,2008-05-27,12:24:09
39.985161,116.352858,0,186,39595.5167939815,2008-05-27,12:24:11
39.985161,116.35286,0,186,39595.5168171296,2008-05-27,12:24:13
39.985161,116.352859,0,186,39595.5168402778,2008-05-27,12:24:15
39.985161,116.352859,0,186,39595.5168634259,2008-05-27,12:24:17
39.985161,116.352861,0,186,39595.5168865741,2008-05-27,12:24:19
39.985161,116.352863,0,186,39595.5169097222,2008-05-27,12:24:21
39.98516,116.352862,0,186,39595.5169328704,2008-05-27,12:24:23
39.98516,116.35286,0,186,39595.5169560185,2008-05-27,12:24:25
39.98516,116.352859,0,186,39595.5169791667,2008-05-27,12:24:27
39.985159,116.352856,0,186,39595.5170023148,2008-05-27,12:24:29
39.985158,116.352852,0,186,39595.517025463,2008-05-27,12:24:31
39.985157,116.352851,0,186,39595.5170486111,2008-05-27,12:24:33
39.985157,116.352849,0,186,39595.5170717593,2008-05-27,12:24:35
39.985155,116.352846,0,186,39595.5170949074,2008-05-27,12:24:37
39.985154,116.352842,0,186,39595.5171180556,2008-05-27,12:24:39
39.985153,116.352839,0,186,39595.5171412037,2008-05-27,12:24:41
39.985152,116.352841,0,186,39595.5171643518,2008-05-27,12:24:43
39.985151,116.352841,0,187,39595.5171875,2008-05-27,12:24:45
39.985149,116.352836,0,187,39595.5172106481,2008-05-27,12:24:47
39.985148,116.352832,0,187,39595.5172337963,2008-05-27,12:24:49
39.985146,116.352829,0,187,39595.5172569444,2008-05-27,12:24:51
39.985145,116.352827,0,187,39595.5172800926,2008-05-27,12:24:53
39.985144,116.352828,0,187,39595.5173032407,2008-05-27,12:24:55
39.985144,116.352828,0,187,39595.5173263889,2008-05-27,12:24:57
39.985142,116.352826,0,187,39595.517349537,2008-05-27,12:24:59
39.98514,116.35282,0,187,39595.5173726852,2008-05-27,12:25:01
39.985098,116.352812,0,190,39595.5173958333,2008-05-27,12:25:03
39.98508,116.352809,0,192,39595.5174189815,2008-05-27,12:25:05
39.985072,116.352808,0,191,39595.5174421296,2008-05-27,12:25:07
39.985071,116.352809,0,192,39595.5174652778,2008-05-27,12:25:09
39.985071,116.352812,0,192,39595.5174884259,2008-05-27,12:25:11
39.985071,116.352816,0,192,39595.5175115741,2008-05-27,12:25:13
39.985071,116.352821,0,192,39595.5175347222,2008-05-27,12:25:15
39.985072,116.352826,0,192,39595.5175578704,2008-05-27,12:25:17
39.985073,116.35283,0,191,39595.5175810185,2008-05-27,12:25:19
39.985073,116.352832,0,191,39595.5176041667,2008-05-27,12:25:21
39.985073,116.352832,0,191,39595.5176273148,2008-05-27,12:25:23
39.985073,116.352829,0,191,39595.517650463,2008-05-27,12:25:25
39.985073,116.352827,0,191,39595.5176736111,2008-05-27,12:25:27
39.985073,116.352828,0,191,39595.5176967593,2008-05-27,12:25:29
39.985074,116.352831,0,191,39595.5177199074,2008-05-27,12:25:31
39.985074,116.352833,0,191,39595.5177430556,2008-05-27,12:25:33
39.985074,116.352833,0,191,39595.5177662037,2008-05-27,12:25:35
39.985073,116.352832,0,191,39595.5177893518,2008-05-27,12:25:37
39.985072,116.35283,0,191,39595.5178125,2008-05-27,12:25:39
39.985071,116.352827,0,191,39595.5178356481,2008-05-27,12:25:41
39.98507,116.352822,0,191,39595.5178587963,2008-05-27,12:25:43
39.985068,116.352818,0,191,39595.5178819444,2008-05-27,12:25:45
39.985067,116.352813,0,191,39595.5179050926,2008-05-27,12:25:47
39.985066,116.352813,0,191,39595.5179282407,2008-05-27,12:25:49
39.985065,116.352809,0,191,39595.5179513889,2008-05-27,12:25:51
39.985064,116.352806,0,191,39595.517974537,2008-05-27,12:25:53
39.985063,116.352803,0,191,39595.5179976852,2008-05-27,12:25:55
39.985062,116.352801,0,192,39595.5180208333,2008-05-27,12:25:57
39.985062,116.3528,0,192,39595.5180439815,2008-05-27,12:25:59
39.985061,116.352795,0,192,39595.5180671296,2008-05-27,12:26:01
39.98506,116.352793,0,192,39595.5180902778,2008-05-27,12:26:03
39.985059,116.352794,0,192,39595.5181134259,2008-05-27,12:26:05
39.985058,116.35279,0,193,39595.5181365741,2008-05-27,12:26:07
39.985056,116.352787,0,193,39595.5181597222,2008-05-27,12:26:09
39.985055,116.352783,0,193,39595.5181828704,2008-05-27,12:26:11
39.985054,116.35278,0,193,39595.5182060185,2008-05-27,12:26:13
39.985053,116.352777,0,193,39595.5182291667,2008-05-27,12:26:15
39.985052,116.352773,0,193,39595.5182523148,2008-05-27,12:26:17
39.985052,116.352772,0,193,39595.518275463,2008-05-27,12:26:19
39.985051,116.352771,0,193,39595.5182986111,2008-05-27,12:26:21
39.985051,116.352772,0,194,39595.5183217593,2008-05-27,12:26:23
39.985051,116.352772,0,194,39595.5183449074,2008-05-27,12:26:25
39.985051,116.352771,0,194,39595.5183680556,2008-05-27,12:26:27
39.985051,116.352771,0,194,39595.5183912037,2008-05-27,12:26:29
39.985051,116.352773,0,194,39595.5184143518,2008-05-27,12:26:31
39.985052,116.352776,0,194,39595.5184375,2008-05-27,12:26:33
39.985053,116.352778,0,194,39595.5184606481,2008-05-27,12:26:35
39.985053,116.35278,0,194,39595.5184837963,2008-05-27,12:26:37
39.985053,116.352778,0,194,39595.5185069444,2008-05-27,12:26:39
39.985053,116.352778,0,194,39595.5185300926,2008-05-27,12:26:41
39.985052,116.352778,0,194,39595.5185532407,2008-05-27,12:26:43
39.985052,116.352776,0,194,39595.5185763889,2008-05-27,12:26:45
39.985052,116.352774,0,194,39595.518599537,2008-05-27,12:26:47
39.985052,116.352774,0,194,39595.5186226852,2008-05-27,12:26:49
39.985052,116.352775,0,194,39595.5186458333,2008-05-27,12:26:51
39.985052,116.352777,0,194,39595.5186689815,2008-05-27,12:26:53
39.985052,116.352778,0,194,39595.5186921296,2008-05-27,12:26:55
39.985052,116.352777,0,194,39595.5187152778,2008-05-27,12:26:57
39.985052,116.352777,0,194,39595.5187384259,2008-05-27,12:26:59
39.985052,116.352779,0,194,39595.5187615741,2008-05-27,12:27:01
39.985052,116.35278,0,194,39595.5187847222,2008-05-27,12:27:03
39.985052,116.352782,0,194,39595.5188078704,2008-05-27,12:27:05
39.985052,116.352785,0,194,39595.5188310185,2008-05-27,12:27:07
39.985053,116.352789,0,194,39595.5188541667,2008-05-27,12:27:09
39.985053,116.352792,0,194,39595.5188773148,2008-05-27,12:27:11
39.985053,116.352794,0,194,39595.518900463,2008-05-27,12:27:13
39.985053,116.352794,0,194,39595.5189236111,2008-05-27,12:27:15
39.985054,116.352796,0,194,39595.5189467593,2008-05-27,12:27:17
39.985054,116.352799,0,194,39595.5189699074,2008-05-27,12:27:19
39.985054,116.3528,0,194,39595.5189930556,2008-05-27,12:27:21
39.985054,116.352802,0,194,39595.5190162037,2008-05-27,12:27:23
39.985054,116.352802,0,194,39595.5190393519,2008-05-27,12:27:25
39.985054,116.352801,0,194,39595.5190625,2008-05-27,12:27:27
39.985054,116.352799,0,195,39595.5190856481,2008-05-27,12:27:29
39.985053,116.352795,0,195,39595.5191087963,2008-05-27,12:27:31
39.985053,116.352792,0,195,39595.5191319444,2008-05-27,12:27:33
39.985052,116.352787,0,195,39595.5191550926,2008-05-27,12:27:35
39.985051,116.352783,0,195,39595.5191782407,2008-05-27,12:27:37
39.98505,116.35278,0,195,39595.5192013889,2008-05-27,12:27:39
39.98505,116.352777,0,196,39595.519224537,2008-05-27,12:27:41
39.98505,116.352776,0,196,39595.5192476852,2008-05-27,12:27:43
39.985049,116.352777,0,196,39595.5192708333,2008-05-27,12:27:45
39.985049,116.352779,0,196,39595.5192939815,2008-05-27,12:27:47
39.985049,116.352783,0,196,39595.5193171296,2008-05-27,12:27:49
39.985049,116.352786,0,196,39595.5193402778,2008-05-27,12:27:51
39.985049,116.352789,0,196,39595.5193634259,2008-05-27,12:27:53
39.985049,116.352794,0,196,39595.5193865741,2008-05-27,12:27:55
39.98505,116.352798,0,196,39595.5194097222,2008-05-27,12:27:57
39.98505,116.352801,0,196,39595.5194328704,2008-05-27,12:27:59
39.98505,116.352804,0,196,39595.5194560185,2008-05-27,12:28:01
39.98505,116.352806,0,196,39595.5194791667,2008-05-27,12:28:03
39.98505,116.352807,0,196,39595.5195023148,2008-05-27,12:28:05
39.98505,116.352808,0,196,39595.519525463,2008-05-27,12:28:07
39.985051,116.35281,0,196,39595.5195486111,2008-05-27,12:28:09
39.985051,116.352813,0,196,39595.5195717593,2008-05-27,12:28:11
39.985052,116.352815,0,196,39595.5195949074,2008-05-27,12:28:13
39.985053,116.352816,0,196,39595.5196180556,2008-05-27,12:28:15
39.985054,116.352818,0,196,39595.5196412037,2008-05-27,12:28:17
39.985055,116.352819,0,196,39595.5196643519,2008-05-27,12:28:19
39.985055,116.35282,0,197,39595.5196875,2008-05-27,12:28:21
39.985055,116.35282,0,197,39595.5197106482,2008-05-27,12:28:23
39.985055,116.35282,0,197,39595.5197337963,2008-05-27,12:28:25
39.985055,116.352821,0,197,39595.5197569444,2008-05-27,12:28:27
39.985054,116.35282,0,197,39595.5197800926,2008-05-27,12:28:29
39.985054,116.352817,0,197,39595.5198032407,2008-05-27,12:28:31
39.985053,116.352813,0,197,39595.5198263889,2008-05-27,12:28:33
39.985053,116.35281,0,197,39595.519849537,2008-05-27,12:28:35
39.985052,116.352807,0,197,39595.5198726852,2008-05-27,12:28:37
39.985051,116.352807,0,197,39595.5198958333,2008-05-27,12:28:39
39.985051,116.352805,0,197,39595.5199189815,2008-05-27,12:28:41
39.985051,116.352804,0,197,39595.5199421296,2008-05-27,12:28:43
39.985051,116.352805,0,197,39595.5199652778,2008-05-27,12:28:45
39.985051,116.352808,0,196,39595.5199884259,2008-05-27,12:28:47
39.985052,116.35281,0,196,39595.5200115741,2008-05-27,12:28:49
39.985051,116.35281,0,196,39595.5200347222,2008-05-27,12:28:51
39.985051,116.35281,0,196,39595.5200578704,2008-05-27,12:28:53
39.985051,116.35281,0,196,39595.5200810185,2008-05-27,12:28:55
39.98505,116.352812,0,196,39595.5201041667,2008-05-27,12:28:57
39.98505,116.352811,0,196,39595.5201273148,2008-05-27,12:28:59
39.98505,116.35281,0,196,39595.520150463,2008-05-27,12:29:01
39.98505,116.352806,0,197,39595.5201736111,2008-05-27,12:29:03
39.985049,116.352803,0,197,39595.5201967593,2008-05-27,12:29:05
39.98505,116.352801,0,197,39595.5202199074,2008-05-27,12:29:07
39.98505,116.352801,0,197,39595.5202430556,2008-05-27,12:29:09
39.985051,116.352802,0,197,39595.5202662037,2008-05-27,12:29:11
39.985051,116.352802,0,197,39595.5202893519,2008-05-27,12:29:13
39.985052,116.352803,0,197,39595.5203125,2008-05-27,12:29:15
39.985052,116.352806,0,198,39595.5203356481,2008-05-27,12:29:17
39.985053,116.352809,0,198,39595.5203587963,2008-05-27,12:29:19
39.985054,116.352811,0,198,39595.5203819444,2008-05-27,12:29:21
39.985056,116.35281,0,198,39595.5204050926,2008-05-27,12:29:23
39.985058,116.352814,0,198,39595.5204282407,2008-05-27,12:29:25
39.985058,116.352816,0,198,39595.5204513889,2008-05-27,12:29:27
39.985059,116.352815,0,197,39595.520474537,2008-05-27,12:29:29
39.985059,116.352815,0,197,39595.5204976852,2008-05-27,12:29:31
39.985059,116.352814,0,197,39595.5205208333,2008-05-27,12:29:33
39.98506,116.352811,0,197,39595.5205439815,2008-05-27,12:29:35
39.98506,116.352808,0,197,39595.5205671296,2008-05-27,12:29:37
39.98506,116.352804,0,197,39595.5205902778,2008-05-27,12:29:39
39.985065,116.352788,0,199,39595.5206134259,2008-05-27,12:29:41
39.985069,116.352773,0,200,39595.5206365741,2008-05-27,12:29:43
39.985065,116.352761,0,201,39595.5206597222,2008-05-27,12:29:45
39.985064,116.352757,0,201,39595.5206828704,2008-05-27,12:29:47
39.985063,116.35275,0,202,39595.5207060185,2008-05-27,12:29:49
39.985062,116.352744,0,202,39595.5207291667,2008-05-27,12:29:51
39.985061,116.35274,0,202,39595.5207523148,2008-05-27,12:29:53
39.985061,116.352738,0,202,39595.520775463,2008-05-27,12:29:55
39.985061,116.352737,0,202,39595.5207986111,2008-05-27,12:29:57
39.985061,116.352734,0,202,39595.5208217593,2008-05-27,12:29:59
39.985061,116.352732,0,202,39595.5208449074,2008-05-27,12:30:01
39.98506,116.352731,0,203,39595.5208680556,2008-05-27,12:30:03
39.98506,116.35273,0,203,39595.5208912037,2008-05-27,12:30:05
39.98506,116.352729,0,203,39595.5209143519,2008-05-27,12:30:07
39.985059,116.352727,0,203,39595.5209375,2008-05-27,12:30:09
39.985059,116.352727,0,203,39595.5209606481,2008-05-27,12:30:11
39.985059,116.352726,0,203,39595.5209837963,2008-05-27,12:30:13
39.985059,116.352726,0,203,39595.5210069444,2008-05-27,12:30:15
39.985059,116.352723,0,203,39595.5210300926,2008-05-27,12:30:17
39.985058,116.352721,0,203,39595.5210532407,2008-05-27,12:30:19
39.985057,116.352718,0,203,39595.5210763889,2008-05-27,12:30:21
39.985057,116.352714,0,203,39595.521099537,2008-05-27,12:30:23
39.985056,116.352712,0,203,39595.5211226852,2008-05-27,12:30:25
39.985056,116.352709,0,203,39595.5211458333,2008-05-27,12:30:27
39.985056,116.352707,0,203,39595.5211689815,2008-05-27,12:30:29
39.985055,116.352707,0,203,39595.5211921296,2008-05-27,12:30:31
39.985055,116.352705,0,202,39595.5212152778,2008-05-27,12:30:33
39.985054,116.352702,0,202,39595.5212384259,2008-05-27,12:30:35
39.985054,116.352701,0,202,39595.5212615741,2008-05-27,12:30:37
39.985054,116.352702,0,202,39595.5212847222,2008-05-27,12:30:39
39.985055,116.352706,0,202,39595.5213078704,2008-05-27,12:30:41
39.985055,116.35271,0,202,39595.5213310185,2008-05-27,12:30:43
39.985055,116.352709,0,202,39595.5213541667,2008-05-27,12:30:45
39.985054,116.352706,0,203,39595.5213773148,2008-05-27,12:30:47
39.985054,116.352702,0,203,39595.521400463,2008-05-27,12:30:49
39.985054,116.352699,0,203,39595.5214236111,2008-05-27,12:30:51
39.985054,116.352698,0,203,39595.5214467593,2008-05-27,12:30:53
39.985054,116.352697,0,203,39595.5214699074,2008-05-27,12:30:55
39.985053,116.352696,0,203,39595.5214930556,2008-05-27,12:30:57
39.985053,116.352694,0,203,39595.5215162037,2008-05-27,12:30:59
39.985053,116.352694,0,203,39595.5215393519,2008-05-27,12:31:01
39.985053,116.352694,0,203,39595.5215625,2008-05-27,12:31:03
39.985053,116.352695,0,203,39595.5215856481,2008-05-27,12:31:05
39.985053,116.352694,0,203,39595.5216087963,2008-05-27,12:31:07
39.985052,116.352692,0,203,39595.5216319444,2008-05-27,12:31:09
39.985052,116.35269,0,203,39595.5216550926,2008-05-27,12:31:11
39.985052,116.352688,0,203,39595.5216782407,2008-05-27,12:31:13
39.985051,116.352686,0,203,39595.5217013889,2008-05-27,12:31:15
39.985051,116.352683,0,203,39595.521724537,2008-05-27,12:31:17
39.98505,116.352681,0,203,39595.5217476852,2008-05-27,12:31:19
39.985049,116.35268,0,202,39595.5217708333,2008-05-27,12:31:21
39.985049,116.352681,0,202,39595.5217939815,2008-05-27,12:31:23
39.98505,116.352683,0,202,39595.5218171296,2008-05-27,12:31:25
39.98505,116.352683,0,202,39595.5218402778,2008-05-27,12:31:27
39.98505,116.352681,0,202,39595.5218634259,2008-05-27,12:31:29
39.98505,116.35268,0,202,39595.5218865741,2008-05-27,12:31:31
39.98505,116.35268,0,202,39595.5219097222,2008-05-27,12:31:33
39.98505,116.352681,0,202,39595.5219328704,2008-05-27,12:31:35
39.98505,116.35268,0,202,39595.5219560185,2008-05-27,12:31:37
39.98505,116.352679,0,202,39595.5219791667,2008-05-27,12:31:39
39.98505,116.352677,0,202,39595.5220023148,2008-05-27,12:31:41
39.985051,116.352677,0,202,39595.522025463,2008-05-27,12:31:43
39.98505,116.352678,0,202,39595.5220486111,2008-05-27,12:31:45
39.98505,116.352679,0,201,39595.5220717593,2008-05-27,12:31:47
39.98505,116.352677,0,201,39595.5220949074,2008-05-27,12:31:49
39.985048,116.352671,0,201,39595.5221180556,2008-05-27,12:31:51
39.985035,116.352645,0,202,39595.5221412037,2008-05-27,12:31:53
39.985022,116.352633,0,203,39595.5221643519,2008-05-27,12:31:55
39.985009,116.352612,0,203,39595.5221875,2008-05-27,12:31:57
39.985004,116.352607,0,203,39595.5222106481,2008-05-27,12:31:59
39.985003,116.352601,0,203,39595.5222337963,2008-05-27,12:32:01
39.985012,116.35262,0,202,39595.5222569444,2008-05-27,12:32:03
39.985003,116.352613,0,202,39595.5222800926,2008-05-27,12:32:05
39.985002,116.352608,0,202,39595.5223032407,2008-05-27,12:32:07
39.985002,116.352607,0,202,39595.5223263889,2008-05-27,12:32:09
39.985002,116.352604,0,202,39595.522349537,2008-05-27,12:32:11
39.985002,116.352604,0,202,39595.5223726852,2008-05-27,12:32:13
39.985002,116.352604,0,202,39595.5223958333,2008-05-27,12:32:15
39.985001,116.352603,0,202,39595.5224189815,2008-05-27,12:32:17
39.985,116.352601,0,202,39595.5224421296,2008-05-27,12:32:19
39.985001,116.352601,0,202,39595.5224652778,2008-05-27,12:32:21
39.985001,116.352602,0,201,39595.5224884259,2008-05-27,12:32:23
39.985002,116.352606,0,201,39595.5225115741,2008-05-27,12:32:25
39.985,116.352616,0,201,39595.5225347222,2008-05-27,12:32:27
39.985011,116.352626,0,201,39595.5225578704,2008-05-27,12:32:29
39.985012,116.352627,0,201,39595.5225810185,2008-05-27,12:32:31
39.985012,116.352626,0,201,39595.5226041667,2008-05-27,12:32:33
39.985012,116.352626,0,201,39595.5226273148,2008-05-27,12:32:35
39.985012,116.35263,0,201,39595.522650463,2008-05-27,12:32:37
39.985019,116.352654,0,201,39595.5226736111,2008-05-27,12:32:39
39.985028,116.35268,0,201,39595.5226967593,2008-05-27,12:32:41
39.985037,116.352704,0,201,39595.5227199074,2008-05-27,12:32:43
39.985032,116.352699,0,202,39595.5227430556,2008-05-27,12:32:45
39.98504,116.352705,0,202,39595.5227662037,2008-05-27,12:32:47
39.985053,116.352713,0,202,39595.5227893519,2008-05-27,12:32:49
39.985058,116.352716,0,202,39595.5228125,2008-05-27,12:32:51
39.985068,116.352726,0,203,39595.5228356481,2008-05-27,12:32:53
39.985073,116.352747,0,203,39595.5228587963,2008-05-27,12:32:55
39.985075,116.352762,0,203,39595.5228819444,2008-05-27,12:32:57
39.985072,116.352774,0,203,39595.5229050926,2008-05-27,12:32:59
39.985069,116.352779,0,203,39595.5229282407,2008-05-27,12:33:01
39.985064,116.352782,0,204,39595.5229513889,2008-05-27,12:33:03
39.985059,116.35278,0,204,39595.522974537,2008-05-27,12:33:05
39.98506,116.352776,0,204,39595.5229976852,2008-05-27,12:33:07
39.985058,116.352779,0,204,39595.5230208333,2008-05-27,12:33:09
39.98506,116.352784,0,204,39595.5230439815,2008-05-27,12:33:11
39.985061,116.352776,0,204,39595.5230671296,2008-05-27,12:33:13
39.985055,116.352771,0,204,39595.5230902778,2008-05-27,12:33:15
39.985055,116.352771,0,204,39595.5231134259,2008-05-27,12:33:17
39.985054,116.35277,0,204,39595.5231365741,2008-05-27,12:33:19
39.985053,116.352765,0,204,39595.5231597222,2008-05-27,12:33:21
39.985047,116.352754,0,204,39595.5231828704,2008-05-27,12:33:23
39.985038,116.352735,0,204,39595.5232060185,2008-05-27,12:33:25
39.985015,116.352707,0,204,39595.5232291667,2008-05-27,12:33:27
39.984991,116.352696,0,203,39595.5232523148,2008-05-27,12:33:29
39.984974,116.352686,0,202,39595.523275463,2008-05-27,12:33:31
39.984957,116.352669,0,202,39595.5232986111,2008-05-27,12:33:33
39.984943,116.352646,0,202,39595.5233217593,2008-05-27,12:33:35
39.98492,116.352624,0,201,39595.5233449074,2008-05-27,12:33:37
39.984894,116.352611,0,201,39595.5233680556,2008-05-27,12:33:39
39.984874,116.352602,0,202,39595.5233912037,2008-05-27,12:33:41
39.984859,116.352589,0,202,39595.5234143519,2008-05-27,12:33:43
39.98485,116.352581,0,202,39595.5234375,2008-05-27,12:33:45
39.984841,116.352581,0,202,39595.5234606481,2008-05-27,12:33:47
39.984821,116.35258,0,202,39595.5234837963,2008-05-27,12:33:49
39.984803,116.35258,0,202,39595.5235069444,2008-05-27,12:33:51
39.984776,116.352571,0,203,39595.5235300926,2008-05-27,12:33:53
39.984757,116.352578,0,203,39595.5235532407,2008-05-27,12:33:55
39.984727,116.352574,0,203,39595.5235763889,2008-05-27,12:33:57
39.984691,116.352571,0,203,39595.523599537,2008-05-27,12:33:59
39.984659,116.352574,0,203,39595.5236226852,2008-05-27,12:34:01
39.984633,116.352586,0,203,39595.5236458333,2008-05-27,12:34:03
39.984621,116.352606,0,203,39595.5236689815,2008-05-27,12:34:05
39.985849,116.35315,0,203,39595.5239236111,2008-05-27,12:34:27
39.98583,116.353216,0,203,39595.5239467593,2008-05-27,12:34:29
39.98582,116.353219,0,203,39595.5239699074,2008-05-27,12:34:31
39.985814,116.353221,0,203,39595.5239930556,2008-05-27,12:34:33
39.985815,116.353219,0,203,39595.5240162037,2008-05-27,12:34:35
39.985737,116.353212,0,203,39595.5240393518,2008-05-27,12:34:37
39.985704,116.353295,0,203,39595.5240625,2008-05-27,12:34:39
39.985599,116.353328,0,203,39595.5240856481,2008-05-27,12:34:41
39.985599,116.353326,0,203,39595.5241087963,2008-05-27,12:34:43
39.98553,116.353378,0,201,39595.5241319444,2008-05-27,12:34:45
39.98543,116.353436,0,198,39595.5241550926,2008-05-27,12:34:47
39.985387,116.353402,0,197,39595.5241782407,2008-05-27,12:34:49
39.985349,116.353356,0,195,39595.5242013889,2008-05-27,12:34:51
39.985288,116.353313,0,190,39595.524224537,2008-05-27,12:34:53
39.985252,116.353256,0,186,39595.5242476852,2008-05-27,12:34:55
39.985215,116.353204,0,180,39595.5242708333,2008-05-27,12:34:57
39.985193,116.353165,0,179,39595.5242939815,2008-05-27,12:34:59
39.985183,116.353123,0,178,39595.5243171296,2008-05-27,12:35:01
39.985152,116.353058,0,179,39595.5243402778,2008-05-27,12:35:03
39.985122,116.353008,0,178,39595.5243634259,2008-05-27,12:35:05
39.985077,116.35294,0,180,39595.5243865741,2008-05-27,12:35:07
39.985013,116.352865,0,176,39595.5244097222,2008-05-27,12:35:09
39.985006,116.352843,0,176,39595.5244328704,2008-05-27,12:35:11
39.985025,116.352811,0,173,39595.5244560185,2008-05-27,12:35:13
39.984999,116.352759,0,173,39595.5244791667,2008-05-27,12:35:15
39.984997,116.352728,0,173,39595.5245023148,2008-05-27,12:35:17
39.98501,116.352714,0,172,39595.524525463,2008-05-27,12:35:19
39.984992,116.35268,0,173,39595.5245486111,2008-05-27,12:35:21
39.98499,116.352677,0,172,39595.5245717593,2008-05-27,12:35:23
39.984964,116.352667,0,171,39595.5245949074,2008-05-27,12:35:25
39.984924,116.352655,0,169,39595.5246180556,2008-05-27,12:35:27
39.984877,116.352613,0,169,39595.5246412037,2008-05-27,12:35:29
39.984847,116.352591,0,169,39595.5246643518,2008-05-27,12:35:31
39.984809,116.352558,0,171,39595.5246875,2008-05-27,12:35:33
39.984772,116.352525,0,172,39595.5247106481,2008-05-27,12:35:35
39.984747,116.352503,0,175,39595.5247337963,2008-05-27,12:35:37
39.984726,116.352501,0,175,39595.5247569444,2008-05-27,12:35:39
39.98471,116.352476,0,177,39595.5247800926,2008-05-27,12:35:41
39.984693,116.352485,0,177,39595.5248032407,2008-05-27,12:35:43
39.98468,116.352503,0,178,39595.5248263889,2008-05-27,12:35:45
39.984676,116.352513,0,179,39595.524849537,2008-05-27,12:35:47
39.984687,116.352507,0,181,39595.5248726852,2008-05-27,12:35:49
39.984682,116.352515,0,182,39595.5248958333,2008-05-27,12:35:51
39.984682,116.352521,0,184,39595.5249189815,2008-05-27,12:35:53
39.984687,116.352512,0,186,39595.5249421296,2008-05-27,12:35:55
39.984688,116.3525,0,188,39595.5249652778,2008-05-27,12:35:57
39.984684,116.352487,0,190,39595.5249884259,2008-05-27,12:35:59
39.984678,116.352494,0,192,39595.5250115741,2008-05-27,12:36:01
39.984662,116.352492,0,194,39595.5250347222,2008-05-27,12:36:03
39.984652,116.352485,0,195,39595.5250578704,2008-05-27,12:36:05
39.984651,116.352486,0,195,39595.5250810185,2008-05-27,12:36:07
39.98465,116.352481,0,195,39595.5251041667,2008-05-27,12:36:09
39.984645,116.352475,0,197,39595.5251273148,2008-05-27,12:36:11
39.984562,116.352417,0,198,39595.525150463,2008-05-27,12:36:13
39.98449,116.352378,0,199,39595.5251736111,2008-05-27,12:36:15
39.984425,116.352352,0,199,39595.5251967593,2008-05-27,12:36:17
39.984377,116.352353,0,199,39595.5252199074,2008-05-27,12:36:19
39.984344,116.352364,0,199,39595.5252430556,2008-05-27,12:36:21
39.984318,116.352376,0,200,39595.5252662037,2008-05-27,12:36:23
39.984307,116.35239,0,200,39595.5252893518,2008-05-27,12:36:25
39.984259,116.352488,0,197,39595.5253125,2008-05-27,12:36:27
39.984234,116.352522,0,199,39595.5253356481,2008-05-27,12:36:29
39.984196,116.352537,0,199,39595.5253587963,2008-05-27,12:36:31
39.984171,116.352595,0,199,39595.5253819444,2008-05-27,12:36:33
39.984148,116.352649,0,197,39595.5254050926,2008-05-27,12:36:35
39.984133,116.352678,0,198,39595.5254282407,2008-05-27,12:36:37
39.984123,116.352725,0,196,39595.5254513889,2008-05-27,12:36:39
39.984041,116.352827,0,192,39595.525474537,2008-05-27,12:36:41
39.984014,116.352873,0,191,39595.5254976852,2008-05-27,12:36:43
39.983974,116.352914,0,191,39595.5255208333,2008-05-27,12:36:45
39.983931,116.352957,0,190,39595.5255439815,2008-05-27,12:36:47
39.98391,116.35298,0,190,39595.5255671296,2008-05-27,12:36:49
39.983882,116.352992,0,190,39595.5255902778,2008-05-27,12:36:51
39.983862,116.353011,0,189,39595.5256134259,2008-05-27,12:36:53
39.983843,116.353029,0,189,39595.5256365741,2008-05-27,12:36:55
39.983817,116.353031,0,189,39595.5256597222,2008-05-27,12:36:57
39.983798,116.352992,0,189,39595.5256828704,2008-05-27,12:36:59
39.983776,116.352989,0,191,39595.5257060185,2008-05-27,12:37:01
39.983732,116.352996,0,196,39595.5257291667,2008-05-27,12:37:03
39.983734,116.35297,0,197,39595.5257523148,2008-05-27,12:37:05
39.983713,116.352935,0,199,39595.525775463,2008-05-27,12:37:07
39.983703,116.352877,0,201,39595.5257986111,2008-05-27,12:37:09
39.983664,116.352846,0,203,39595.5258217593,2008-05-27,12:37:11
39.983629,116.352817,0,211,39595.5258449074,2008-05-27,12:37:13
39.983593,116.352797,0,217,39595.5258680556,2008-05-27,12:37:15
39.983561,116.352791,0,225,39595.5258912037,2008-05-27,12:37:17
39.983546,116.352777,0,224,39595.5259143518,2008-05-27,12:37:19
39.983544,116.352774,0,224,39595.5259375,2008-05-27,12:37:21
39.983536,116.352758,0,225,39595.5259606481,2008-05-27,12:37:23
39.983537,116.352761,0,225,39595.5259837963,2008-05-27,12:37:25
39.983538,116.352765,0,225,39595.5260069444,2008-05-27,12:37:27
39.983538,116.352767,0,225,39595.5260300926,2008-05-27,12:37:29
39.983539,116.352769,0,225,39595.5260532407,2008-05-27,12:37:31
39.983539,116.352775,0,225,39595.5260763889,2008-05-27,12:37:33
39.983502,116.352775,0,219,39595.526099537,2008-05-27,12:37:35
39.983478,116.352775,0,219,39595.5261226852,2008-05-27,12:37:37
39.98344,116.352789,0,216,39595.5261458333,2008-05-27,12:37:39
39.983424,116.352799,0,215,39595.5261689815,2008-05-27,12:37:41
39.983391,116.352796,0,214,39595.5261921296,2008-05-27,12:37:43
39.983362,116.352785,0,213,39595.5262152778,2008-05-27,12:37:45
39.983346,116.352778,0,212,39595.5262384259,2008-05-27,12:37:47
39.98333,116.352776,0,211,39595.5262615741,2008-05-27,12:37:49
39.983316,116.352772,0,211,39595.5262847222,2008-05-27,12:37:51
39.983292,116.352759,0,209,39595.5263078704,2008-05-27,12:37:53
39.983263,116.352785,0,205,39595.5263310185,2008-05-27,12:37:55
39.98321,116.352747,0,202,39595.5263541667,2008-05-27,12:37:57
39.983199,116.352745,0,202,39595.5263773148,2008-05-27,12:37:59
39.983185,116.352749,0,201,39595.526400463,2008-05-27,12:38:01
39.983172,116.352739,0,200,39595.5264236111,2008-05-27,12:38:03
39.983156,116.35274,0,200,39595.5264467593,2008-05-27,12:38:05
39.983139,116.35275,0,198,39595.5264699074,2008-05-27,12:38:07
39.983074,116.352738,0,196,39595.5264930556,2008-05-27,12:38:09
39.983037,116.352738,0,195,39595.5265162037,2008-05-27,12:38:11
39.983022,116.352749,0,195,39595.5265393518,2008-05-27,12:38:13
39.983011,116.352743,0,194,39595.5265625,2008-05-27,12:38:15
39.983004,116.352738,0,194,39595.5265856481,2008-05-27,12:38:17
39.983008,116.352719,0,194,39595.5266087963,2008-05-27,12:38:19
39.983014,116.352711,0,194,39595.5266319444,2008-05-27,12:38:21
39.983029,116.352686,0,194,39595.5266550926,2008-05-27,12:38:23
39.983019,116.352674,0,194,39595.5266782407,2008-05-27,12:38:25
39.982995,116.352668,0,193,39595.5267013889,2008-05-27,12:38:27
39.982986,116.352654,0,193,39595.526724537,2008-05-27,12:38:29
39.982986,116.352651,0,193,39595.5267476852,2008-05-27,12:38:31
39.98293,116.352588,0,193,39595.5267708333,2008-05-27,12:38:33
39.982929,116.352548,0,193,39595.5267939815,2008-05-27,12:38:35
39.982926,116.352507,0,193,39595.5268171296,2008-05-27,12:38:37
39.982911,116.35247,0,193,39595.5268402778,2008-05-27,12:38:39
39.982902,116.352434,0,193,39595.5268634259,2008-05-27,12:38:41
39.982882,116.352413,0,192,39595.5268865741,2008-05-27,12:38:43
39.982849,116.352453,0,193,39595.5269097222,2008-05-27,12:38:45
39.982806,116.35252,0,194,39595.5269328704,2008-05-27,12:38:47
39.982784,116.352538,0,194,39595.5269560185,2008-05-27,12:38:49
39.982725,116.352587,0,195,39595.5269791667,2008-05-27,12:38:51
39.982684,116.35261,0,195,39595.5270023148,2008-05-27,12:38:53
39.982649,116.352633,0,195,39595.527025463,2008-05-27,12:38:55
39.982618,116.352655,0,195,39595.5270486111,2008-05-27,12:38:57
39.982576,116.3527,0,196,39595.5270717593,2008-05-27,12:38:59
39.982498,116.352786,0,196,39595.5270949074,2008-05-27,12:39:01
39.982448,116.352819,0,198,39595.5271180556,2008-05-27,12:39:03
39.982428,116.352818,0,198,39595.5271412037,2008-05-27,12:39:05
39.982397,116.352836,0,198,39595.5271643519,2008-05-27,12:39:07
39.982366,116.352865,0,198,39595.5271875,2008-05-27,12:39:09
39.982345,116.352877,0,198,39595.5272106482,2008-05-27,12:39:11
39.982331,116.352883,0,198,39595.5272337963,2008-05-27,12:39:13
39.982324,116.3529,0,198,39595.5272569444,2008-05-27,12:39:15
39.982316,116.352922,0,198,39595.5272800926,2008-05-27,12:39:17
39.982304,116.352955,0,198,39595.5273032407,2008-05-27,12:39:19
39.982289,116.353009,0,198,39595.5273263889,2008-05-27,12:39:21
39.982283,116.35303,0,197,39595.527349537,2008-05-27,12:39:23
39.982278,116.353053,0,197,39595.5273726852,2008-05-27,12:39:25
39.982287,116.353087,0,197,39595.5273958333,2008-05-27,12:39:27
39.98229,116.353108,0,196,39595.5274189815,2008-05-27,12:39:29
39.982296,116.353138,0,196,39595.5274421296,2008-05-27,12:39:31
39.982279,116.353165,0,196,39595.5274652778,2008-05-27,12:39:33
39.982271,116.353192,0,196,39595.5274884259,2008-05-27,12:39:35
39.982286,116.353238,0,195,39595.5275115741,2008-05-27,12:39:37
39.982286,116.353272,0,195,39595.5275347222,2008-05-27,12:39:39
39.982279,116.353307,0,195,39595.5275578704,2008-05-27,12:39:41
39.98227,116.35335,0,195,39595.5275810185,2008-05-27,12:39:43
39.982277,116.353386,0,195,39595.5276041667,2008-05-27,12:39:45
39.982214,116.35347,0,195,39595.5276273148,2008-05-27,12:39:47
39.982212,116.353496,0,195,39595.527650463,2008-05-27,12:39:49
39.982229,116.353518,0,195,39595.5276736111,2008-05-27,12:39:51
39.982239,116.353528,0,196,39595.5276967593,2008-05-27,12:39:53
39.982246,116.353545,0,196,39595.5277199074,2008-05-27,12:39:55
39.982259,116.353557,0,196,39595.5277430556,2008-05-27,12:39:57
39.982255,116.35358,0,196,39595.5277662037,2008-05-27,12:39:59
39.982241,116.353612,0,197,39595.5277893519,2008-05-27,12:40:01
39.982282,116.353652,0,197,39595.5278125,2008-05-27,12:40:03
39.982305,116.353669,0,197,39595.5278356481,2008-05-27,12:40:05
39.982307,116.353694,0,197,39595.5278587963,2008-05-27,12:40:07
39.982313,116.353708,0,198,39595.5278819444,2008-05-27,12:40:09
39.982336,116.353749,0,198,39595.5279050926,2008-05-27,12:40:11
39.982332,116.353773,0,198,39595.5279282407,2008-05-27,12:40:13
39.982321,116.353792,0,199,39595.5279513889,2008-05-27,12:40:15
39.982331,116.353814,0,199,39595.527974537,2008-05-27,12:40:17
39.982339,116.353835,0,200,39595.5279976852,2008-05-27,12:40:19
39.982353,116.353859,0,201,39595.5280208333,2008-05-27,12:40:21
39.982352,116.353881,0,202,39595.5280439815,2008-05-27,12:40:23
39.982296,116.353924,0,203,39595.5280671296,2008-05-27,12:40:25
39.982317,116.353955,0,204,39595.5280902778,2008-05-27,12:40:27
39.982356,116.353997,0,204,39595.5281134259,2008-05-27,12:40:29
39.982378,116.354028,0,205,39595.5281365741,2008-05-27,12:40:31
39.98238,116.354051,0,206,39595.5281597222,2008-05-27,12:40:33
39.98238,116.354078,0,207,39595.5281828704,2008-05-27,12:40:35
39.982361,116.35412,0,207,39595.5282060185,2008-05-27,12:40:37
39.982339,116.354131,0,209,39595.5282291667,2008-05-27,12:40:39
39.982344,116.354164,0,209,39595.5282523148,2008-05-27,12:40:41
39.982346,116.354191,0,211,39595.528275463,2008-05-27,12:40:43
39.982363,116.354228,0,212,39595.5282986111,2008-05-27,12:40:45
39.982385,116.354247,0,213,39595.5283217593,2008-05-27,12:40:47
39.98239,116.354268,0,214,39595.5283449074,2008-05-27,12:40:49
39.982387,116.354314,0,215,39595.5283680556,2008-05-27,12:40:51
39.982398,116.354347,0,216,39595.5283912037,2008-05-27,12:40:53
39.98242,116.354398,0,216,39595.5284143519,2008-05-27,12:40:55
39.98243,116.354404,0,215,39595.5284375,2008-05-27,12:40:57
39.982429,116.354451,0,216,39595.5284606481,2008-05-27,12:40:59
39.982422,116.354475,0,216,39595.5284837963,2008-05-27,12:41:01
39.982417,116.354505,0,217,39595.5285069444,2008-05-27,12:41:03
39.982404,116.354527,0,218,39595.5285300926,2008-05-27,12:41:05
39.982392,116.354575,0,220,39595.5285532407,2008-05-27,12:41:07
39.982363,116.354629,0,222,39595.5285763889,2008-05-27,12:41:09
39.982323,116.354649,0,224,39595.528599537,2008-05-27,12:41:11
39.982316,116.354688,0,226,39595.5286226852,2008-05-27,12:41:13
39.982313,116.354703,0,228,39595.5286458333,2008-05-27,12:41:15
39.982317,116.354716,0,229,39595.5286689815,2008-05-27,12:41:17
39.982322,116.354727,0,230,39595.5286921296,2008-05-27,12:41:19
39.982333,116.354751,0,232,39595.5287152778,2008-05-27,12:41:21
39.982339,116.354801,0,232,39595.5287384259,2008-05-27,12:41:23
39.982337,116.354819,0,233,39595.5287615741,2008-05-27,12:41:25
39.98234,116.354852,0,234,39595.5287847222,2008-05-27,12:41:27
39.982329,116.354879,0,236,39595.5288078704,2008-05-27,12:41:29
39.982334,116.354891,0,236,39595.5288310185,2008-05-27,12:41:31
39.982333,116.354916,0,238,39595.5288541667,2008-05-27,12:41:33
39.982333,116.354945,0,240,39595.5288773148,2008-05-27,12:41:35
39.982319,116.35498,0,242,39595.528900463,2008-05-27,12:41:37
39.982321,116.355008,0,242,39595.5289236111,2008-05-27,12:41:39
39.982311,116.355046,0,243,39595.5289467593,2008-05-27,12:41:41
39.982325,116.355095,0,244,39595.5289699074,2008-05-27,12:41:43
39.982356,116.355143,0,245,39595.5289930556,2008-05-27,12:41:45
39.982357,116.355172,0,246,39595.5290162037,2008-05-27,12:41:47
39.98239,116.355213,0,245,39595.5290393519,2008-05-27,12:41:49
39.982392,116.355225,0,245,39595.5290625,2008-05-27,12:41:51
39.982384,116.355237,0,248,39595.5290856481,2008-05-27,12:41:53
39.982375,116.355251,0,248,39595.5291087963,2008-05-27,12:41:55
39.982365,116.355277,0,248,39595.5291319444,2008-05-27,12:41:57
39.982369,116.355299,0,249,39595.5291550926,2008-05-27,12:41:59
39.982361,116.355317,0,250,39595.5291782407,2008-05-27,12:42:01
39.982351,116.355326,0,250,39595.5292013889,2008-05-27,12:42:03
39.982367,116.355342,0,250,39595.529224537,2008-05-27,12:42:05
39.982363,116.355354,0,249,39595.5292476852,2008-05-27,12:42:07
39.982339,116.355359,0,249,39595.5292708333,2008-05-27,12:42:09
39.982339,116.355365,0,249,39595.5292939815,2008-05-27,12:42:11
39.982284,116.355309,0,249,39595.5293171296,2008-05-27,12:42:13
39.982254,116.35532,0,247,39595.5293402778,2008-05-27,12:42:15
39.982231,116.355345,0,247,39595.5293634259,2008-05-27,12:42:17
39.982194,116.355327,0,247,39595.5293865741,2008-05-27,12:42:19
39.982168,116.355303,0,246,39595.5294097222,2008-05-27,12:42:21
39.98214,116.355301,0,246,39595.5294328704,2008-05-27,12:42:23
39.982108,116.355304,0,245,39595.5294560185,2008-05-27,12:42:25
39.982078,116.355309,0,245,39595.5294791667,2008-05-27,12:42:27
39.98206,116.355313,0,246,39595.5295023148,2008-05-27,12:42:29
39.982046,116.355328,0,246,39595.529525463,2008-05-27,12:42:31
39.982029,116.355339,0,246,39595.5295486111,2008-05-27,12:42:33
39.982009,116.355353,0,246,39595.5295717593,2008-05-27,12:42:35
39.981984,116.355369,0,246,39595.5295949074,2008-05-27,12:42:37
39.981958,116.355387,0,246,39595.5296180556,2008-05-27,12:42:39
39.981922,116.35541,0,247,39595.5296412037,2008-05-27,12:42:41
39.981906,116.355439,0,249,39595.5296643519,2008-05-27,12:42:43
39.981868,116.35545,0,250,39595.5296875,2008-05-27,12:42:45
39.981812,116.35548,0,250,39595.5297106481,2008-05-27,12:42:47
39.981783,116.355489,0,252,39595.5297337963,2008-05-27,12:42:49
39.98176,116.3555,0,253,39595.5297569444,2008-05-27,12:42:51
39.981736,116.355505,0,254,39595.5297800926,2008-05-27,12:42:53
39.981712,116.355496,0,254,39595.5298032407,2008-05-27,12:42:55
39.981693,116.355487,0,255,39595.5298263889,2008-05-27,12:42:57
39.981681,116.355492,0,255,39595.529849537,2008-05-27,12:42:59
39.981662,116.355488,0,254,39595.5298726852,2008-05-27,12:43:01
39.98162,116.355516,0,254,39595.5298958333,2008-05-27,12:43:03
39.981592,116.355529,0,254,39595.5299189815,2008-05-27,12:43:05
39.981562,116.355542,0,253,39595.5299421296,2008-05-27,12:43:07
39.981546,116.355542,0,253,39595.5299652778,2008-05-27,12:43:09
39.981516,116.35555,0,253,39595.5299884259,2008-05-27,12:43:11
39.981495,116.355559,0,253,39595.5300115741,2008-05-27,12:43:13
39.981482,116.35556,0,253,39595.5300347222,2008-05-27,12:43:15
39.981467,116.355571,0,253,39595.5300578704,2008-05-27,12:43:17
39.981466,116.355573,0,253,39595.5300810185,2008-05-27,12:43:19
39.981449,116.355561,0,253,39595.5301041667,2008-05-27,12:43:21
39.981418,116.355553,0,253,39595.5301273148,2008-05-27,12:43:23
39.981416,116.355547,0,252,39595.530150463,2008-05-27,12:43:25
39.981403,116.355516,0,252,39595.5301736111,2008-05-27,12:43:27
39.981406,116.355516,0,252,39595.5301967593,2008-05-27,12:43:29
39.981406,116.355522,0,252,39595.5302199074,2008-05-27,12:43:31
39.981411,116.355524,0,252,39595.5302430556,2008-05-27,12:43:33
39.981407,116.355531,0,252,39595.5302662037,2008-05-27,12:43:35
39.981398,116.355539,0,252,39595.5302893519,2008-05-27,12:43:37
39.981375,116.355552,0,252,39595.5303125,2008-05-27,12:43:39
39.98135,116.355569,0,253,39595.5303356481,2008-05-27,12:43:41
39.981299,116.355583,0,253,39595.5303587963,2008-05-27,12:43:43
39.981245,116.355602,0,252,39595.5303819444,2008-05-27,12:43:45
39.981207,116.355607,0,252,39595.5304050926,2008-05-27,12:43:47
39.981182,116.355604,0,252,39595.5304282407,2008-05-27,12:43:49
39.98115,116.355608,0,252,39595.5304513889,2008-05-27,12:43:51
39.981112,116.35562,0,252,39595.530474537,2008-05-27,12:43:53
39.981041,116.355547,0,251,39595.5304976852,2008-05-27,12:43:55
39.980992,116.355534,0,251,39595.5305208333,2008-05-27,12:43:57
39.980952,116.35554,0,250,39595.5305439815,2008-05-27,12:43:59
39.980925,116.355557,0,250,39595.5305671296,2008-05-27,12:44:01
39.98088,116.355571,0,250,39595.5305902778,2008-05-27,12:44:03
39.980878,116.355567,0,250,39595.5306134259,2008-05-27,12:44:05
39.980877,116.355562,0,250,39595.5306365741,2008-05-27,12:44:07
39.980876,116.355565,0,250,39595.5306597222,2008-05-27,12:44:09
39.980848,116.355573,0,250,39595.5306828704,2008-05-27,12:44:11
39.980847,116.355541,0,250,39595.5307060185,2008-05-27,12:44:13
39.980835,116.355531,0,250,39595.5307291667,2008-05-27,12:44:15
39.980816,116.355535,0,249,39595.5307523148,2008-05-27,12:44:17
39.980784,116.355551,0,249,39595.530775463,2008-05-27,12:44:19
39.980737,116.355553,0,249,39595.5307986111,2008-05-27,12:44:21
39.980704,116.355558,0,248,39595.5308217593,2008-05-27,12:44:23
39.980617,116.355538,0,245,39595.5308449074,2008-05-27,12:44:25
39.980607,116.355535,0,245,39595.5308680556,2008-05-27,12:44:27
39.980577,116.355556,0,244,39595.5308912037,2008-05-27,12:44:29
39.980552,116.355559,0,244,39595.5309143519,2008-05-27,12:44:31
39.980527,116.355569,0,245,39595.5309375,2008-05-27,12:44:33
39.980455,116.35557,0,252,39595.5309606481,2008-05-27,12:44:35
39.980417,116.355569,0,254,39595.5309837963,2008-05-27,12:44:37
39.980397,116.355567,0,256,39595.5310069444,2008-05-27,12:44:39
39.980375,116.355571,0,257,39595.5310300926,2008-05-27,12:44:41
39.980334,116.355578,0,261,39595.5310532407,2008-05-27,12:44:43
39.980297,116.355577,0,265,39595.5310763889,2008-05-27,12:44:45
39.980275,116.355587,0,266,39595.531099537,2008-05-27,12:44:47
39.980261,116.355614,0,265,39595.5311226852,2008-05-27,12:44:49
39.98024,116.355614,0,266,39595.5311458333,2008-05-27,12:44:51
39.980225,116.355638,0,268,39595.5311689815,2008-05-27,12:44:53
39.980216,116.355645,0,268,39595.5311921296,2008-05-27,12:44:55
39.980214,116.355659,0,266,39595.5312152778,2008-05-27,12:44:57
39.980236,116.355673,0,264,39595.5312384259,2008-05-27,12:44:59
39.980241,116.355668,0,263,39595.5312615741,2008-05-27,12:45:01
39.980244,116.355663,0,263,39595.5312847222,2008-05-27,12:45:03
39.980244,116.355658,0,263,39595.5313078704,2008-05-27,12:45:05
39.980244,116.355656,0,263,39595.5313310185,2008-05-27,12:45:07
39.980244,116.355656,0,263,39595.5313541667,2008-05-27,12:45:09
39.980244,116.355657,0,263,39595.5313773148,2008-05-27,12:45:11
39.980244,116.355661,0,263,39595.531400463,2008-05-27,12:45:13
39.980245,116.355667,0,263,39595.5314236111,2008-05-27,12:45:15
39.980239,116.355667,0,263,39595.5314467593,2008-05-27,12:45:17
39.980226,116.355663,0,263,39595.5314699074,2008-05-27,12:45:19
39.980227,116.355671,0,263,39595.5314930556,2008-05-27,12:45:21
39.980234,116.355679,0,263,39595.5315162037,2008-05-27,12:45:23
39.980229,116.355662,0,263,39595.5315393518,2008-05-27,12:45:25
39.980206,116.355647,0,262,39595.5315625,2008-05-27,12:45:27
39.980206,116.355647,0,262,39595.5315856481,2008-05-27,12:45:29
39.980205,116.355645,0,262,39595.5316087963,2008-05-27,12:45:31
39.980203,116.355641,0,262,39595.5316319444,2008-05-27,12:45:33
39.980167,116.355606,0,262,39595.5316550926,2008-05-27,12:45:35
39.980135,116.355574,0,262,39595.5316782407,2008-05-27,12:45:37
39.980106,116.355546,0,262,39595.5317013889,2008-05-27,12:45:39
39.9801,116.35554,0,262,39595.531724537,2008-05-27,12:45:41
39.980098,116.355538,0,262,39595.5317476852,2008-05-27,12:45:43
39.980098,116.355534,0,262,39595.5317708333,2008-05-27,12:45:45
39.980099,116.355545,0,262,39595.5317939815,2008-05-27,12:45:47
39.9801,116.355561,0,262,39595.5318171296,2008-05-27,12:45:49
39.980103,116.355565,0,262,39595.5318402778,2008-05-27,12:45:51
39.980113,116.355574,0,262,39595.5318634259,2008-05-27,12:45:53
39.980114,116.355576,0,262,39595.5318865741,2008-05-27,12:45:55
39.980115,116.355581,0,262,39595.5319097222,2008-05-27,12:45:57
39.980115,116.355585,0,262,39595.5319328704,2008-05-27,12:45:59
39.980116,116.355588,0,262,39595.5319560185,2008-05-27,12:46:01
39.980117,116.355589,0,262,39595.5319791667,2008-05-27,12:46:03
39.980117,116.35559,0,262,39595.5320023148,2008-05-27,12:46:05
39.980118,116.35559,0,262,39595.532025463,2008-05-27,12:46:07
39.980118,116.35559,0,262,39595.5320486111,2008-05-27,12:46:09
39.980118,116.355588,0,262,39595.5320717593,2008-05-27,12:46:11
39.980118,116.355587,0,262,39595.5320949074,2008-05-27,12:46:13
39.980119,116.355588,0,262,39595.5321180556,2008-05-27,12:46:15
39.980127,116.3556,0,262,39595.5321412037,2008-05-27,12:46:17
39.98015,116.355615,0,262,39595.5321643518,2008-05-27,12:46:19
39.980165,116.355627,0,262,39595.5321875,2008-05-27,12:46:21
39.980177,116.355639,0,262,39595.5322106481,2008-05-27,12:46:23
39.980184,116.35565,0,262,39595.5322337963,2008-05-27,12:46:25
39.980194,116.35567,0,262,39595.5322569444,2008-05-27,12:46:27
39.9802,116.355692,0,262,39595.5322800926,2008-05-27,12:46:29
39.980206,116.355728,0,262,39595.5323032407,2008-05-27,12:46:31
39.980205,116.355749,0,262,39595.5323263889,2008-05-27,12:46:33
39.980206,116.355755,0,262,39595.532349537,2008-05-27,12:46:35
39.980182,116.355753,0,263,39595.5323726852,2008-05-27,12:46:37
39.980164,116.355751,0,263,39595.5323958333,2008-05-27,12:46:39
39.980158,116.355731,0,263,39595.5324189815,2008-05-27,12:46:41
39.98016,116.35572,0,263,39595.5324421296,2008-05-27,12:46:43
39.98016,116.355715,0,262,39595.5324652778,2008-05-27,12:46:45
39.980151,116.355713,0,262,39595.5324884259,2008-05-27,12:46:47
39.980125,116.355711,0,262,39595.5325115741,2008-05-27,12:46:49
39.9801,116.355709,0,262,39595.5325347222,2008-05-27,12:46:51
39.980091,116.355702,0,262,39595.5325578704,2008-05-27,12:46:53
39.98006,116.35569,0,262,39595.5325810185,2008-05-27,12:46:55
39.980041,116.355678,0,262,39595.5326041667,2008-05-27,12:46:57
39.980056,116.355669,0,262,39595.5326273148,2008-05-27,12:46:59
39.980072,116.355674,0,262,39595.532650463,2008-05-27,12:47:01
39.980147,116.355679,0,262,39595.5326736111,2008-05-27,12:47:03
39.980179,116.355682,0,262,39595.5326967593,2008-05-27,12:47:05
39.980211,116.355682,0,262,39595.5327199074,2008-05-27,12:47:07
39.980258,116.35567,0,262,39595.5327430556,2008-05-27,12:47:09
39.980287,116.355673,0,262,39595.5327662037,2008-05-27,12:47:11
39.980292,116.355695,0,262,39595.5327893518,2008-05-27,12:47:13
39.980288,116.355715,0,261,39595.5328125,2008-05-27,12:47:15
39.980287,116.355744,0,261,39595.5328356481,2008-05-27,12:47:17
39.980279,116.355754,0,261,39595.5328587963,2008-05-27,12:47:19
39.980275,116.355766,0,260,39595.5328819444,2008-05-27,12:47:21
39.980279,116.355786,0,259,39595.5329050926,2008-05-27,12:47:23
39.980267,116.3558,0,258,39595.5329282407,2008-05-27,12:47:25
39.98027,116.355809,0,257,39595.5329513889,2008-05-27,12:47:27
39.980277,116.35581,0,256,39595.532974537,2008-05-27,12:47:29
39.980293,116.35581,0,254,39595.5329976852,2008-05-27,12:47:31
39.980309,116.355799,0,253,39595.5330208333,2008-05-27,12:47:33
39.980311,116.355788,0,252,39595.5330439815,2008-05-27,12:47:35
39.980303,116.355797,0,251,39595.5330671296,2008-05-27,12:47:37
39.980297,116.35579,0,249,39595.5330902778,2008-05-27,12:47:39
39.980298,116.355782,0,248,39595.5331134259,2008-05-27,12:47:41
39.980305,116.355784,0,247,39595.5331365741,2008-05-27,12:47:43
39.980313,116.355786,0,245,39595.5331597222,2008-05-27,12:47:45
39.980317,116.355777,0,244,39595.5331828704,2008-05-27,12:47:47
39.98033,116.355769,0,243,39595.5332060185,2008-05-27,12:47:49
39.980337,116.355773,0,241,39595.5332291667,2008-05-27,12:47:51
39.980344,116.355785,0,240,39595.5332523148,2008-05-27,12:47:53
39.980355,116.355795,0,238,39595.533275463,2008-05-27,12:47:55
39.980376,116.355797,0,237,39595.5332986111,2008-05-27,12:47:57
39.980396,116.355807,0,236,39595.5333217593,2008-05-27,12:47:59
39.980418,116.355817,0,235,39595.5333449074,2008-05-27,12:48:01
39.980426,116.355823,0,234,39595.5333680556,2008-05-27,12:48:03
39.980442,116.355823,0,233,39595.5333912037,2008-05-27,12:48:05
39.980455,116.355847,0,233,39595.5334143518,2008-05-27,12:48:07
39.980478,116.355861,0,232,39595.5334375,2008-05-27,12:48:09
39.980499,116.355877,0,231,39595.5334606481,2008-05-27,12:48:11
39.980514,116.355899,0,231,39595.5334837963,2008-05-27,12:48:13
39.980538,116.355922,0,231,39595.5335069444,2008-05-27,12:48:15
39.980552,116.355934,0,231,39595.5335300926,2008-05-27,12:48:17
39.980556,116.355942,0,231,39595.5335532407,2008-05-27,12:48:19
39.980552,116.355947,0,231,39595.5335763889,2008-05-27,12:48:21
39.980543,116.355941,0,232,39595.533599537,2008-05-27,12:48:23
39.980536,116.355944,0,232,39595.5336226852,2008-05-27,12:48:25
39.980539,116.355943,0,233,39595.5336458333,2008-05-27,12:48:27
39.980542,116.355948,0,233,39595.5336689815,2008-05-27,12:48:29
39.980548,116.355951,0,233,39595.5336921296,2008-05-27,12:48:31
39.980552,116.355956,0,233,39595.5337152778,2008-05-27,12:48:33
39.980543,116.355961,0,233,39595.5337384259,2008-05-27,12:48:35
39.980543,116.355964,0,232,39595.5337615741,2008-05-27,12:48:37
39.98053,116.355989,0,232,39595.5337847222,2008-05-27,12:48:39
39.980527,116.356001,0,231,39595.5338078704,2008-05-27,12:48:41
39.980533,116.356011,0,229,39595.5338310185,2008-05-27,12:48:43
39.980519,116.356036,0,227,39595.5338541667,2008-05-27,12:48:45
39.980508,116.356052,0,225,39595.5338773148,2008-05-27,12:48:47
39.98049,116.356043,0,223,39595.533900463,2008-05-27,12:48:49
39.98049,116.356062,0,221,39595.5339236111,2008-05-27,12:48:51
39.980495,116.356069,0,219,39595.5339467593,2008-05-27,12:48:53
39.980491,116.356062,0,218,39595.5339699074,2008-05-27,12:48:55
39.980489,116.356063,0,217,39595.5339930556,2008-05-27,12:48:57
39.980485,116.356071,0,217,39595.5340162037,2008-05-27,12:48:59
39.98049,116.356071,0,216,39595.5340393518,2008-05-27,12:49:01
39.980493,116.356078,0,217,39595.5340625,2008-05-27,12:49:03
39.9805,116.356085,0,218,39595.5340856481,2008-05-27,12:49:05
39.980511,116.356118,0,219,39595.5341087963,2008-05-27,12:49:07
39.98052,116.356158,0,220,39595.5341319444,2008-05-27,12:49:09
39.980534,116.356193,0,219,39595.5341550926,2008-05-27,12:49:11
39.980549,116.356218,0,219,39595.5341782407,2008-05-27,12:49:13
39.980557,116.356243,0,217,39595.5342013889,2008-05-27,12:49:15
39.980561,116.35628,0,216,39595.534224537,2008-05-27,12:49:17
39.980569,116.356313,0,215,39595.5342476852,2008-05-27,12:49:19
39.980572,116.356337,0,214,39595.5342708333,2008-05-27,12:49:21
39.980576,116.356347,0,213,39595.5342939815,2008-05-27,12:49:23
39.980574,116.356351,0,213,39595.5343171296,2008-05-27,12:49:25
39.980566,116.356362,0,212,39595.5343402778,2008-05-27,12:49:27
39.98056,116.356375,0,211,39595.5343634259,2008-05-27,12:49:29
39.98056,116.356383,0,210,39595.5343865741,2008-05-27,12:49:31
39.980565,116.356389,0,210,39595.5344097222,2008-05-27,12:49:33
39.98057,116.356402,0,209,39595.5344328704,2008-05-27,12:49:35
39.980575,116.356426,0,209,39595.5344560185,2008-05-27,12:49:37
39.980575,116.356447,0,209,39595.5344791667,2008-05-27,12:49:39
39.980561,116.356456,0,209,39595.5345023148,2008-05-27,12:49:41
39.980562,116.356458,0,209,39595.534525463,2008-05-27,12:49:43
39.980569,116.35645,0,210,39595.5345486111,2008-05-27,12:49:45
39.980575,116.356419,0,211,39595.5345717593,2008-05-27,12:49:47
39.980579,116.356384,0,211,39595.5345949074,2008-05-27,12:49:49
39.980577,116.356345,0,210,39595.5346180556,2008-05-27,12:49:51
39.980579,116.356303,0,210,39595.5346412037,2008-05-27,12:49:53
39.980572,116.35627,0,209,39595.5346643519,2008-05-27,12:49:55
39.980573,116.356248,0,209,39595.5346875,2008-05-27,12:49:57
39.980554,116.35624,0,209,39595.5347106481,2008-05-27,12:49:59
39.980525,116.356235,0,209,39595.5347337963,2008-05-27,12:50:01
39.980501,116.356236,0,209,39595.5347569444,2008-05-27,12:50:03
39.98049,116.356255,0,210,39595.5347800926,2008-05-27,12:50:05
39.980486,116.356274,0,210,39595.5348032407,2008-05-27,12:50:07
39.980483,116.356288,0,211,39595.5348263889,2008-05-27,12:50:09
39.980486,116.356293,0,211,39595.534849537,2008-05-27,12:50:11
39.98049,116.356288,0,212,39595.5348726852,2008-05-27,12:50:13
39.980502,116.356298,0,212,39595.5348958333,2008-05-27,12:50:15
39.980516,116.356303,0,213,39595.5349189815,2008-05-27,12:50:17
39.980514,116.356293,0,213,39595.5349421296,2008-05-27,12:50:19
39.980511,116.35628,0,213,39595.5349652778,2008-05-27,12:50:21
39.980516,116.356274,0,213,39595.5349884259,2008-05-27,12:50:23
39.980534,116.356287,0,212,39595.5350115741,2008-05-27,12:50:25
39.980558,116.356297,0,212,39595.5350347222,2008-05-27,12:50:27
39.980567,116.356312,0,212,39595.5350578704,2008-05-27,12:50:29
39.980573,116.356335,0,212,39595.5350810185,2008-05-27,12:50:31
39.980578,116.356339,0,212,39595.5351041667,2008-05-27,12:50:33
39.980568,116.356327,0,211,39595.5351273148,2008-05-27,12:50:35
39.980538,116.356279,0,210,39595.535150463,2008-05-27,12:50:37
39.980518,116.356229,0,209,39595.5351736111,2008-05-27,12:50:39
39.980512,116.356186,0,209,39595.5351967593,2008-05-27,12:50:41
39.980493,116.356154,0,207,39595.5352199074,2008-05-27,12:50:43
39.980485,116.356111,0,205,39595.5352430556,2008-05-27,12:50:45
39.980493,116.356066,0,203,39595.5352662037,2008-05-27,12:50:47
39.980498,116.356003,0,202,39595.5352893519,2008-05-27,12:50:49
39.980501,116.355943,0,200,39595.5353125,2008-05-27,12:50:51
39.980487,116.355871,0,199,39595.5353356482,2008-05-27,12:50:53
39.980493,116.355902,0,197,39595.5353587963,2008-05-27,12:50:55
39.980491,116.355922,0,196,39595.5353819444,2008-05-27,12:50:57
39.980476,116.355932,0,195,39595.5354050926,2008-05-27,12:50:59
39.980448,116.355925,0,196,39595.5354282407,2008-05-27,12:51:01
39.980443,116.35591,0,195,39595.5354513889,2008-05-27,12:51:03
39.980406,116.355859,0,196,39595.535474537,2008-05-27,12:51:05
39.980389,116.355865,0,197,39595.5354976852,2008-05-27,12:51:07
39.980411,116.3559,0,198,39595.5355208333,2008-05-27,12:51:09
39.980414,116.355937,0,199,39595.5355439815,2008-05-27,12:51:11
39.98042,116.355945,0,200,39595.5355671296,2008-05-27,12:51:13
39.980403,116.355943,0,201,39595.5355902778,2008-05-27,12:51:15
39.980399,116.355947,0,202,39595.5356134259,2008-05-27,12:51:17
39.980401,116.355929,0,202,39595.5356365741,2008-05-27,12:51:19
39.9804,116.355926,0,203,39595.5356597222,2008-05-27,12:51:21
39.980394,116.355923,0,204,39595.5356828704,2008-05-27,12:51:23
39.980398,116.355925,0,205,39595.5357060185,2008-05-27,12:51:25
39.980394,116.355886,0,205,39595.5357291667,2008-05-27,12:51:27
39.980407,116.355844,0,205,39595.5357523148,2008-05-27,12:51:29
39.980418,116.355847,0,205,39595.535775463,2008-05-27,12:51:31
39.980445,116.355833,0,205,39595.5357986111,2008-05-27,12:51:33
39.980441,116.355825,0,206,39595.5358217593,2008-05-27,12:51:35
39.980416,116.355806,0,207,39595.5358449074,2008-05-27,12:51:37
39.980399,116.355767,0,206,39595.5358680556,2008-05-27,12:51:39
39.980384,116.355738,0,206,39595.5358912037,2008-05-27,12:51:41
39.980375,116.355716,0,207,39595.5359143519,2008-05-27,12:51:43
39.980375,116.355694,0,206,39595.5359375,2008-05-27,12:51:45
39.980375,116.355684,0,207,39595.5359606481,2008-05-27,12:51:47
39.980376,116.355674,0,207,39595.5359837963,2008-05-27,12:51:49
39.980389,116.355654,0,207,39595.5360069444,2008-05-27,12:51:51
39.98041,116.355635,0,206,39595.5360300926,2008-05-27,12:51:53
39.98043,116.355616,0,205,39595.5360532407,2008-05-27,12:51:55
39.980448,116.355605,0,204,39595.5360763889,2008-05-27,12:51:57
39.980462,116.355606,0,204,39595.536099537,2008-05-27,12:51:59
39.980468,116.355619,0,205,39595.5361226852,2008-05-27,12:52:01
39.980458,116.355642,0,205,39595.5361458333,2008-05-27,12:52:03
39.980432,116.355662,0,206,39595.5361689815,2008-05-27,12:52:05
39.980399,116.355675,0,209,39595.5361921296,2008-05-27,12:52:07
39.980367,116.355677,0,212,39595.5362152778,2008-05-27,12:52:09
39.980335,116.355696,0,215,39595.5362384259,2008-05-27,12:52:11
39.980315,116.355703,0,220,39595.5362615741,2008-05-27,12:52:13
39.980304,116.355698,0,224,39595.5362847222,2008-05-27,12:52:15
39.980304,116.355698,0,226,39595.5363078704,2008-05-27,12:52:17
39.980304,116.355701,0,227,39595.5363310185,2008-05-27,12:52:19
39.980312,116.35571,0,230,39595.5363541667,2008-05-27,12:52:21
39.980311,116.355726,0,234,39595.5363773148,2008-05-27,12:52:23
39.98031,116.355752,0,237,39595.536400463,2008-05-27,12:52:25
39.980318,116.355772,0,241,39595.5364236111,2008-05-27,12:52:27
39.980333,116.355801,0,243,39595.5364467593,2008-05-27,12:52:29
39.98029,116.355481,0,243,39595.5374189815,2008-05-27,12:53:53
39.980248,116.355421,0,243,39595.5374421296,2008-05-27,12:53:55
39.980222,116.355373,0,242,39595.5374652778,2008-05-27,12:53:57
39.980192,116.355321,0,242,39595.5374884259,2008-05-27,12:53:59
39.980169,116.355291,0,242,39595.5375115741,2008-05-27,12:54:01
39.980177,116.355296,0,241,39595.5375347222,2008-05-27,12:54:03
39.980212,116.355331,0,239,39595.5375578704,2008-05-27,12:54:05
39.980229,116.355345,0,238,39595.5375810185,2008-05-27,12:54:07
39.98024,116.355365,0,235,39595.5376041667,2008-05-27,12:54:09
39.980255,116.355374,0,234,39595.5376273148,2008-05-27,12:54:11
39.980268,116.355372,0,232,39595.537650463,2008-05-27,12:54:13
39.980273,116.35537,0,230,39595.5376736111,2008-05-27,12:54:15
39.980279,116.355356,0,228,39595.5376967593,2008-05-27,12:54:17
39.980289,116.355351,0,226,39595.5377199074,2008-05-27,12:54:19
39.980298,116.355346,0,223,39595.5377430556,2008-05-27,12:54:21
39.980311,116.35532,0,220,39595.5377662037,2008-05-27,12:54:23
39.98032,116.355294,0,218,39595.5377893519,2008-05-27,12:54:25
39.980321,116.355265,0,216,39595.5378125,2008-05-27,12:54:27
39.98032,116.355226,0,213,39595.5378356481,2008-05-27,12:54:29
39.980325,116.355196,0,211,39595.5378587963,2008-05-27,12:54:31
39.98032,116.355163,0,210,39595.5378819444,2008-05-27,12:54:33
39.980307,116.35514,0,208,39595.5379050926,2008-05-27,12:54:35
39.980293,116.355147,0,205,39595.5379282407,2008-05-27,12:54:37
39.980291,116.355151,0,204,39595.5379513889,2008-05-27,12:54:39
39.980286,116.355165,0,202,39595.537974537,2008-05-27,12:54:41
39.98028,116.355186,0,200,39595.5379976852,2008-05-27,12:54:43
39.980269,116.355219,0,198,39595.5380208333,2008-05-27,12:54:45
39.980249,116.355207,0,195,39595.5380439815,2008-05-27,12:54:47
39.980225,116.355195,0,191,39595.5380671296,2008-05-27,12:54:49
39.980203,116.355219,0,187,39595.5380902778,2008-05-27,12:54:51
39.980181,116.355248,0,183,39595.5381134259,2008-05-27,12:54:53
39.980154,116.355246,0,179,39595.5381365741,2008-05-27,12:54:55
39.980144,116.355289,0,174,39595.5381597222,2008-05-27,12:54:57
39.980142,116.35529,0,170,39595.5381828704,2008-05-27,12:54:59
39.980147,116.355282,0,165,39595.5382060185,2008-05-27,12:55:01
39.980174,116.355296,0,159,39595.5382291667,2008-05-27,12:55:03
39.98019,116.355317,0,156,39595.5382523148,2008-05-27,12:55:05
39.980196,116.355304,0,152,39595.538275463,2008-05-27,12:55:07
39.980203,116.355273,0,150,39595.5382986111,2008-05-27,12:55:09
39.980213,116.355241,0,150,39595.5383217593,2008-05-27,12:55:11
39.98022,116.355196,0,150,39595.5383449074,2008-05-27,12:55:13
39.980211,116.355153,0,149,39595.5383680556,2008-05-27,12:55:15
39.980195,116.355111,0,150,39595.5383912037,2008-05-27,12:55:17
39.980176,116.355096,0,150,39595.5384143519,2008-05-27,12:55:19
39.980149,116.355153,0,150,39595.5384375,2008-05-27,12:55:21
39.980128,116.355158,0,151,39595.5384606481,2008-05-27,12:55:23
39.980107,116.355122,0,151,39595.5384837963,2008-05-27,12:55:25
39.980087,116.355069,0,149,39595.5385069444,2008-05-27,12:55:27
39.980058,116.355054,0,149,39595.5385300926,2008-05-27,12:55:29
39.980035,116.355036,0,149,39595.5385532407,2008-05-27,12:55:31
39.980016,116.355021,0,149,39595.5385763889,2008-05-27,12:55:33
39.980005,116.355033,0,148,39595.538599537,2008-05-27,12:55:35
39.979998,116.35504,0,148,39595.5386226852,2008-05-27,12:55:37
39.980003,116.355076,0,146,39595.5386458333,2008-05-27,12:55:39
39.98,116.355126,0,145,39595.5386689815,2008-05-27,12:55:41
39.980017,116.355223,0,144,39595.5386921296,2008-05-27,12:55:43
39.980038,116.355295,0,143,39595.5387152778,2008-05-27,12:55:45
39.980063,116.355362,0,143,39595.5387384259,2008-05-27,12:55:47
39.980088,116.35541,0,142,39595.5387615741,2008-05-27,12:55:49
39.980111,116.35545,0,141,39595.5387847222,2008-05-27,12:55:51
39.98013,116.355495,0,140,39595.5388078704,2008-05-27,12:55:53
39.980125,116.355535,0,138,39595.5388310185,2008-05-27,12:55:55
39.980112,116.355555,0,135,39595.5388541667,2008-05-27,12:55:57
39.980104,116.355575,0,132,39595.5388773148,2008-05-27,12:55:59
39.980095,116.35559,0,130,39595.538900463,2008-05-27,12:56:01
39.980081,116.355613,0,128,39595.5389236111,2008-05-27,12:56:03
39.980076,116.355625,0,125,39595.5389467593,2008-05-27,12:56:05
39.980067,116.355605,0,122,39595.5389699074,2008-05-27,12:56:07
39.98004,116.355572,0,119,39595.5389930556,2008-05-27,12:56:09
39.97999,116.355522,0,116,39595.5390162037,2008-05-27,12:56:11
39.979934,116.355447,0,112,39595.5390393519,2008-05-27,12:56:13
39.979867,116.355334,0,107,39595.5390625,2008-05-27,12:56:15
39.97981,116.35521,0,103,39595.5390856481,2008-05-27,12:56:17
39.97974,116.355062,0,97,39595.5391087963,2008-05-27,12:56:19
39.979648,116.354902,0,92,39595.5391319444,2008-05-27,12:56:21
39.979554,116.354733,0,88,39595.5391550926,2008-05-27,12:56:23
39.979474,116.354543,0,83,39595.5391782407,2008-05-27,12:56:25
39.979397,116.354356,0,78,39595.5392013889,2008-05-27,12:56:27
39.979316,116.354185,0,72,39595.539224537,2008-05-27,12:56:29
39.979226,116.354036,0,66,39595.5392476852,2008-05-27,12:56:31
39.979188,116.353971,0,60,39595.5392708333,2008-05-27,12:56:33
39.979195,116.353966,0,54,39595.5392939815,2008-05-27,12:56:35
39.979201,116.35396,0,47,39595.5393171296,2008-05-27,12:56:37
39.979226,116.353966,0,41,39595.5393402778,2008-05-27,12:56:39
39.97923,116.353924,0,35,39595.5393634259,2008-05-27,12:56:41
39.979242,116.353924,0,31,39595.5393865741,2008-05-27,12:56:43
39.979251,116.353947,0,28,39595.5394097222,2008-05-27,12:56:45
39.979269,116.353956,0,26,39595.5394328704,2008-05-27,12:56:47
39.979278,116.353971,0,22,39595.5394560185,2008-05-27,12:56:49
39.979263,116.353971,0,18,39595.5394791667,2008-05-27,12:56:51
39.979239,116.353961,0,15,39595.5395023148,2008-05-27,12:56:53
39.979206,116.353944,0,11,39595.539525463,2008-05-27,12:56:55
39.979152,116.354083,0,6,39595.5395486111,2008-05-27,12:56:57
39.979124,116.354274,0,1,39595.5395717593,2008-05-27,12:56:59
39.979136,116.354409,0,-1,39595.5395949074,2008-05-27,12:57:01
39.979168,116.354491,0,-5,39595.5396180556,2008-05-27,12:57:03
39.979184,116.354572,0,-8,39595.5396412037,2008-05-27,12:57:05
39.979195,116.354683,0,-11,39595.5396643518,2008-05-27,12:57:07
39.97916,116.354691,0,-14,39595.5396875,2008-05-27,12:57:09
39.979108,116.354703,0,-19,39595.5397106481,2008-05-27,12:57:11
39.979079,116.354709,0,-23,39595.5397337963,2008-05-27,12:57:13
39.979046,116.35472,0,-29,39595.5397569444,2008-05-27,12:57:15
39.979014,116.354722,0,-33,39595.5397800926,2008-05-27,12:57:17
39.978987,116.354716,0,-37,39595.5398032407,2008-05-27,12:57:19
39.97896,116.35471,0,-42,39595.5398263889,2008-05-27,12:57:21
39.978936,116.354707,0,-46,39595.539849537,2008-05-27,12:57:23
39.97892,116.35471,0,-50,39595.5398726852,2008-05-27,12:57:25
39.978905,116.354716,0,-52,39595.5398958333,2008-05-27,12:57:27
39.978881,116.354715,0,-55,39595.5399189815,2008-05-27,12:57:29
39.979087,116.35504,0,-67,39595.5399421296,2008-05-27,12:57:31
39.979179,116.355186,0,-73,39595.5399652778,2008-05-27,12:57:33
39.979225,116.355275,0,-76,39595.5399884259,2008-05-27,12:57:35
39.979253,116.35533,0,-77,39595.5400115741,2008-05-27,12:57:37
39.979272,116.355371,0,-76,39595.5400347222,2008-05-27,12:57:39
39.979267,116.355395,0,-75,39595.5400578704,2008-05-27,12:57:41
39.979268,116.355433,0,-72,39595.5400810185,2008-05-27,12:57:43
39.979268,116.35547,0,-67,39595.5401041667,2008-05-27,12:57:45
39.979253,116.355502,0,-61,39595.5401273148,2008-05-27,12:57:47
39.979214,116.355532,0,-54,39595.540150463,2008-05-27,12:57:49
39.97918,116.355549,0,-45,39595.5401736111,2008-05-27,12:57:51
39.979138,116.355563,0,-32,39595.5401967593,2008-05-27,12:57:53
39.979069,116.355543,0,-22,39595.5402199074,2008-05-27,12:57:55
39.979037,116.355528,0,-13,39595.5402430556,2008-05-27,12:57:57
39.979024,116.355519,0,0,39595.5402662037,2008-05-27,12:57:59
39.978977,116.355505,0,7,39595.5402893518,2008-05-27,12:58:01
39.979012,116.355524,0,19,39595.5403125,2008-05-27,12:58:03
39.979022,116.355541,0,26,39595.5403356481,2008-05-27,12:58:05
39.97909,116.355569,0,36,39595.5403587963,2008-05-27,12:58:07
39.979139,116.355577,0,50,39595.5403819444,2008-05-27,12:58:09
39.979187,116.35558,0,63,39595.5404050926,2008-05-27,12:58:11
39.979168,116.35557,0,67,39595.5404282407,2008-05-27,12:58:13
39.979155,116.355569,0,72,39595.5404513889,2008-05-27,12:58:15
39.979147,116.355566,0,76,39595.540474537,2008-05-27,12:58:17
39.979146,116.355564,0,80,39595.5404976852,2008-05-27,12:58:19
39.979139,116.355564,0,82,39595.5405208333,2008-05-27,12:58:21
39.97909,116.355554,0,82,39595.5405439815,2008-05-27,12:58:23
39.979083,116.355554,0,88,39595.5405671296,2008-05-27,12:58:25
39.979195,116.355561,0,99,39595.5405902778,2008-05-27,12:58:27
39.979285,116.355575,0,110,39595.5406134259,2008-05-27,12:58:29
39.979287,116.355577,0,116,39595.5406365741,2008-05-27,12:58:31
39.979301,116.35558,0,123,39595.5406597222,2008-05-27,12:58:33
39.979338,116.355599,0,130,39595.5406828704,2008-05-27,12:58:35
39.979326,116.355602,0,136,39595.5407060185,2008-05-27,12:58:37
39.979369,116.35562,0,143,39595.5407291667,2008-05-27,12:58:39
39.979416,116.355636,0,150,39595.5407523148,2008-05-27,12:58:41
39.97943,116.355641,0,154,39595.540775463,2008-05-27,12:58:43
39.979448,116.355657,0,159,39595.5407986111,2008-05-27,12:58:45
39.979465,116.355673,0,166,39595.5408217593,2008-05-27,12:58:47
39.979479,116.355685,0,170,39595.5408449074,2008-05-27,12:58:49
39.979488,116.355688,0,175,39595.5408680556,2008-05-27,12:58:51
39.979479,116.355675,0,177,39595.5408912037,2008-05-27,12:58:53
39.979469,116.355673,0,179,39595.5409143518,2008-05-27,12:58:55
39.979461,116.355665,0,180,39595.5409375,2008-05-27,12:58:57
39.979473,116.355668,0,181,39595.5409606481,2008-05-27,12:58:59
39.979489,116.355658,0,182,39595.5409837963,2008-05-27,12:59:01
39.979504,116.355645,0,183,39595.5410069444,2008-05-27,12:59:03
39.979533,116.355638,0,183,39595.5410300926,2008-05-27,12:59:05
39.979564,116.355649,0,184,39595.5410532407,2008-05-27,12:59:07
39.979606,116.355655,0,184,39595.5410763889,2008-05-27,12:59:09
39.979635,116.355663,0,185,39595.541099537,2008-05-27,12:59:11
39.979707,116.355706,0,189,39595.5411226852,2008-05-27,12:59:13
39.979807,116.355762,0,193,39595.5411458333,2008-05-27,12:59:15
39.979826,116.355756,0,194,39595.5411689815,2008-05-27,12:59:17
39.97991,116.355769,0,197,39595.5411921296,2008-05-27,12:59:19
39.979963,116.355777,0,200,39595.5412152778,2008-05-27,12:59:21
39.980009,116.355792,0,202,39595.5412384259,2008-05-27,12:59:23
39.980068,116.355824,0,204,39595.5412615741,2008-05-27,12:59:25
39.980111,116.355837,0,205,39595.5412847222,2008-05-27,12:59:27
39.980128,116.355832,0,207,39595.5413078704,2008-05-27,12:59:29
39.980133,116.355803,0,207,39595.5413310185,2008-05-27,12:59:31
39.98014,116.355769,0,207,39595.5413541667,2008-05-27,12:59:33
39.980143,116.355569,0,213,39595.5413773148,2008-05-27,12:59:35
39.980317,116.355803,0,368,39595.5437152778,2008-05-27,13:02:57
39.980345,116.35583,0,367,39595.5437384259,2008-05-27,13:02:59
39.980368,116.35584,0,367,39595.5437615741,2008-05-27,13:03:01
39.980398,116.355833,0,367,39595.5437847222,2008-05-27,13:03:03
39.980431,116.355823,0,367,39595.5438078704,2008-05-27,13:03:05
39.980468,116.35581,0,369,39595.5438310185,2008-05-27,13:03:07
39.980497,116.355811,0,372,39595.5438541667,2008-05-27,13:03:09
39.980524,116.355818,0,374,39595.5438773148,2008-05-27,13:03:11
39.98054,116.355827,0,378,39595.543900463,2008-05-27,13:03:13
39.980546,116.35582,0,382,39595.5439236111,2008-05-27,13:03:15
39.980564,116.355807,0,386,39595.5439467593,2008-05-27,13:03:17
39.980581,116.355792,0,389,39595.5439699074,2008-05-27,13:03:19
39.980599,116.355784,0,394,39595.5439930556,2008-05-27,13:03:21
39.980605,116.355789,0,398,39595.5440162037,2008-05-27,13:03:23
39.980603,116.355793,0,399,39595.5440393519,2008-05-27,13:03:25
39.980594,116.355805,0,399,39595.5440625,2008-05-27,13:03:27
39.980583,116.355803,0,399,39595.5440856481,2008-05-27,13:03:29
39.980575,116.355795,0,399,39595.5441087963,2008-05-27,13:03:31
39.980574,116.355791,0,399,39595.5441319444,2008-05-27,13:03:33
39.980574,116.355786,0,399,39595.5441550926,2008-05-27,13:03:35
39.980562,116.355774,0,398,39595.5441782407,2008-05-27,13:03:37
39.98055,116.355759,0,398,39595.5442013889,2008-05-27,13:03:39
39.980546,116.355746,0,397,39595.544224537,2008-05-27,13:03:41
39.980544,116.355738,0,397,39595.5442476852,2008-05-27,13:03:43
39.980553,116.355733,0,398,39595.5442708333,2008-05-27,13:03:45
39.980564,116.355737,0,399,39595.5442939815,2008-05-27,13:03:47
39.98058,116.355744,0,401,39595.5443171296,2008-05-27,13:03:49
39.980579,116.355746,0,401,39595.5443402778,2008-05-27,13:03:51
39.98058,116.355749,0,401,39595.5443634259,2008-05-27,13:03:53
39.980597,116.355776,0,403,39595.5443865741,2008-05-27,13:03:55
39.980614,116.35579,0,404,39595.5444097222,2008-05-27,13:03:57
39.980619,116.355808,0,406,39595.5444328704,2008-05-27,13:03:59
39.980619,116.355813,0,406,39595.5444560185,2008-05-27,13:04:01
39.980619,116.355814,0,406,39595.5444791667,2008-05-27,13:04:03
39.980618,116.355816,0,406,39595.5445023148,2008-05-27,13:04:05
39.980618,116.35582,0,406,39595.544525463,2008-05-27,13:04:07
39.980618,116.355825,0,407,39595.5445486111,2008-05-27,13:04:09
39.980618,116.355831,0,407,39595.5445717593,2008-05-27,13:04:11
39.980606,116.355828,0,406,39595.5445949074,2008-05-27,13:04:13
39.980598,116.355817,0,405,39595.5446180556,2008-05-27,13:04:15
39.980584,116.355809,0,404,39595.5446412037,2008-05-27,13:04:17
39.980584,116.35581,0,404,39595.5446643519,2008-05-27,13:04:19
39.980582,116.355806,0,404,39595.5446875,2008-05-27,13:04:21
39.980549,116.355786,0,403,39595.5447106481,2008-05-27,13:04:23
39.980513,116.355771,0,402,39595.5447337963,2008-05-27,13:04:25
39.980495,116.35576,0,401,39595.5447569444,2008-05-27,13:04:27
39.980493,116.355757,0,401,39595.5447800926,2008-05-27,13:04:29
39.980491,116.355751,0,401,39595.5448032407,2008-05-27,13:04:31
39.980442,116.355724,0,399,39595.5448263889,2008-05-27,13:04:33
39.980387,116.355705,0,396,39595.544849537,2008-05-27,13:04:35
39.980335,116.355686,0,393,39595.5448726852,2008-05-27,13:04:37
39.980294,116.355673,0,389,39595.5448958333,2008-05-27,13:04:39
39.980269,116.35567,0,385,39595.5449189815,2008-05-27,13:04:41
39.980269,116.35567,0,382,39595.5449421296,2008-05-27,13:04:43
39.980286,116.355659,0,379,39595.5449652778,2008-05-27,13:04:45
39.980305,116.355659,0,376,39595.5449884259,2008-05-27,13:04:47
39.980328,116.355651,0,374,39595.5450115741,2008-05-27,13:04:49
39.980348,116.355646,0,372,39595.5450347222,2008-05-27,13:04:51
39.980352,116.355646,0,370,39595.5450578704,2008-05-27,13:04:53
39.980352,116.355645,0,370,39595.5450810185,2008-05-27,13:04:55
39.980352,116.355647,0,370,39595.5451041667,2008-05-27,13:04:57
39.980353,116.355652,0,370,39595.5451273148,2008-05-27,13:04:59
39.980354,116.355657,0,370,39595.545150463,2008-05-27,13:05:01
39.980355,116.355658,0,370,39595.5451736111,2008-05-27,13:05:03
39.980355,116.355656,0,370,39595.5451967593,2008-05-27,13:05:05
39.980361,116.355646,0,369,39595.5452199074,2008-05-27,13:05:07
39.980382,116.355634,0,368,39595.5452430556,2008-05-27,13:05:09
39.9804,116.355628,0,366,39595.5452662037,2008-05-27,13:05:11
39.9804,116.355625,0,366,39595.5452893519,2008-05-27,13:05:13
39.9804,116.355627,0,366,39595.5453125,2008-05-27,13:05:15
39.9804,116.355632,0,366,39595.5453356481,2008-05-27,13:05:17
39.980378,116.355642,0,364,39595.5453587963,2008-05-27,13:05:19
39.980366,116.355644,0,362,39595.5453819444,2008-05-27,13:05:21
39.980359,116.355648,0,360,39595.5454050926,2008-05-27,13:05:23
39.980338,116.355648,0,358,39595.5454282407,2008-05-27,13:05:25
39.980317,116.355649,0,355,39595.5454513889,2008-05-27,13:05:27
39.980317,116.355654,0,355,39595.545474537,2008-05-27,13:05:29
39.980325,116.355664,0,353,39595.5454976852,2008-05-27,13:05:31
39.980342,116.355669,0,351,39595.5455208333,2008-05-27,13:05:33
39.980353,116.355672,0,349,39595.5455439815,2008-05-27,13:05:35
39.98035,116.355665,0,348,39595.5455671296,2008-05-27,13:05:37
39.980347,116.355666,0,348,39595.5455902778,2008-05-27,13:05:39
39.980345,116.355667,0,348,39595.5456134259,2008-05-27,13:05:41
39.980353,116.355672,0,348,39595.5456365741,2008-05-27,13:05:43
39.980367,116.355686,0,349,39595.5456597222,2008-05-27,13:05:45
39.980349,116.355702,0,349,39595.5456828704,2008-05-27,13:05:47
39.980316,116.355713,0,350,39595.5457060185,2008-05-27,13:05:49
39.980271,116.355728,0,350,39595.5457291667,2008-05-27,13:05:51
39.980281,116.355731,0,350,39595.5457523148,2008-05-27,13:05:53
39.980292,116.355733,0,351,39595.545775463,2008-05-27,13:05:55
39.980302,116.355735,0,352,39595.5457986111,2008-05-27,13:05:57
39.980296,116.355747,0,351,39595.5458217593,2008-05-27,13:05:59
39.980291,116.355762,0,350,39595.5458449074,2008-05-27,13:06:01
39.980288,116.35577,0,349,39595.5458680556,2008-05-27,13:06:03
39.980284,116.355779,0,348,39595.5458912037,2008-05-27,13:06:05
39.980276,116.355794,0,345,39595.5459143519,2008-05-27,13:06:07
39.980255,116.355822,0,344,39595.5459375,2008-05-27,13:06:09
39.980238,116.355865,0,341,39595.5459606481,2008-05-27,13:06:11
39.980224,116.355907,0,339,39595.5459837963,2008-05-27,13:06:13
39.980228,116.355941,0,336,39595.5460069444,2008-05-27,13:06:15
39.980256,116.355961,0,334,39595.5460300926,2008-05-27,13:06:17
39.980278,116.355992,0,332,39595.5460532407,2008-05-27,13:06:19
39.980281,116.356029,0,331,39595.5460763889,2008-05-27,13:06:21
39.980288,116.356066,0,330,39595.546099537,2008-05-27,13:06:23
39.980289,116.35611,0,329,39595.5461226852,2008-05-27,13:06:25
39.980294,116.356153,0,328,39595.5461458333,2008-05-27,13:06:27
39.980303,116.356192,0,326,39595.5461689815,2008-05-27,13:06:29
39.980308,116.356238,0,325,39595.5461921296,2008-05-27,13:06:31
39.980317,116.356291,0,324,39595.5462152778,2008-05-27,13:06:33
39.980327,116.356329,0,322,39595.5462384259,2008-05-27,13:06:35
39.980324,116.356369,0,322,39595.5462615741,2008-05-27,13:06:37
39.980348,116.35641,0,324,39595.5462847222,2008-05-27,13:06:39
39.980373,116.356443,0,325,39595.5463078704,2008-05-27,13:06:41
39.980357,116.35649,0,325,39595.5463310185,2008-05-27,13:06:43
39.980341,116.356534,0,326,39595.5463541667,2008-05-27,13:06:45
39.980364,116.356561,0,329,39595.5463773148,2008-05-27,13:06:47
39.980349,116.35657,0,329,39595.546400463,2008-05-27,13:06:49
39.980329,116.356577,0,330,39595.5464236111,2008-05-27,13:06:51
39.980303,116.356576,0,331,39595.5464467593,2008-05-27,13:06:53
39.980275,116.356573,0,332,39595.5464699074,2008-05-27,13:06:55
39.980246,116.356561,0,333,39595.5464930556,2008-05-27,13:06:57
39.980221,116.356546,0,335,39595.5465162037,2008-05-27,13:06:59
39.980199,116.356527,0,335,39595.5465393519,2008-05-27,13:07:01
39.980177,116.356512,0,336,39595.5465625,2008-05-27,13:07:03
39.980159,116.356479,0,337,39595.5465856481,2008-05-27,13:07:05
39.980137,116.356437,0,337,39595.5466087963,2008-05-27,13:07:07
39.980126,116.356405,0,337,39595.5466319444,2008-05-27,13:07:09
39.980111,116.356364,0,337,39595.5466550926,2008-05-27,13:07:11
39.980081,116.356299,0,337,39595.5466782407,2008-05-27,13:07:13
39.980049,116.356234,0,337,39595.5467013889,2008-05-27,13:07:15
39.980017,116.356161,0,337,39595.546724537,2008-05-27,13:07:17
39.979977,116.356082,0,338,39595.5467476852,2008-05-27,13:07:19
39.979941,116.356014,0,338,39595.5467708333,2008-05-27,13:07:21
39.980002,116.355813,0,343,39595.5467939815,2008-05-27,13:07:23
39.980103,116.355616,0,349,39595.5468171296,2008-05-27,13:07:25
39.980149,116.355469,0,349,39595.5468402778,2008-05-27,13:07:27
39.980183,116.355439,0,349,39595.5468634259,2008-05-27,13:07:29
39.980206,116.355445,0,349,39595.5468865741,2008-05-27,13:07:31
39.980222,116.355456,0,348,39595.5469097222,2008-05-27,13:07:33
39.980231,116.355482,0,348,39595.5469328704,2008-05-27,13:07:35
39.98024,116.355516,0,346,39595.5469560185,2008-05-27,13:07:37
39.980253,116.355552,0,344,39595.5469791667,2008-05-27,13:07:39
39.980259,116.355582,0,343,39595.5470023148,2008-05-27,13:07:41
39.980252,116.355618,0,343,39595.547025463,2008-05-27,13:07:43
39.98025,116.355647,0,342,39595.5470486111,2008-05-27,13:07:45
39.980268,116.355667,0,341,39595.5470717593,2008-05-27,13:07:47
39.980289,116.355686,0,341,39595.5470949074,2008-05-27,13:07:49
39.980307,116.355702,0,342,39595.5471180556,2008-05-27,13:07:51
39.980316,116.35572,0,342,39595.5471412037,2008-05-27,13:07:53
39.980323,116.355746,0,342,39595.5471643518,2008-05-27,13:07:55
39.980329,116.355769,0,341,39595.5471875,2008-05-27,13:07:57
39.980332,116.355784,0,338,39595.5472106481,2008-05-27,13:07:59
39.980327,116.355789,0,334,39595.5472337963,2008-05-27,13:08:01
39.98032,116.355788,0,334,39595.5472569444,2008-05-27,13:08:03
39.980315,116.355784,0,331,39595.5472800926,2008-05-27,13:08:05
39.980313,116.35577,0,328,39595.5473032407,2008-05-27,13:08:07
39.980309,116.355752,0,327,39595.5473263889,2008-05-27,13:08:09
39.980301,116.355742,0,327,39595.547349537,2008-05-27,13:08:11
39.980286,116.35575,0,329,39595.5473726852,2008-05-27,13:08:13
39.980257,116.355758,0,331,39595.5473958333,2008-05-27,13:08:15
39.98023,116.355766,0,333,39595.5474189815,2008-05-27,13:08:17
39.980193,116.355782,0,334,39595.5474421296,2008-05-27,13:08:19
39.980143,116.3558,0,337,39595.5474652778,2008-05-27,13:08:21
39.980097,116.355813,0,340,39595.5474884259,2008-05-27,13:08:23
39.980046,116.355821,0,343,39595.5475115741,2008-05-27,13:08:25
39.979987,116.355829,0,347,39595.5475347222,2008-05-27,13:08:27
39.979921,116.35584,0,350,39595.5475578704,2008-05-27,13:08:29
39.97985,116.355859,0,353,39595.5475810185,2008-05-27,13:08:31
39.979765,116.355844,0,357,39595.5476041667,2008-05-27,13:08:33
39.979703,116.355821,0,358,39595.5476273148,2008-05-27,13:08:35
39.979661,116.355813,0,358,39595.547650463,2008-05-27,13:08:37
39.979596,116.355821,0,361,39595.5476736111,2008-05-27,13:08:39
39.979537,116.355781,0,360,39595.5476967593,2008-05-27,13:08:41
39.979545,116.355768,0,358,39595.5477199074,2008-05-27,13:08:43
39.979573,116.355773,0,356,39595.5477430556,2008-05-27,13:08:45
39.979583,116.355791,0,356,39595.5477662037,2008-05-27,13:08:47
39.979586,116.355815,0,356,39595.5477893518,2008-05-27,13:08:49
39.979588,116.35585,0,355,39595.5478125,2008-05-27,13:08:51
39.979642,116.3559,0,354,39595.5478356481,2008-05-27,13:08:53
39.979713,116.355988,0,359,39595.5478587963,2008-05-27,13:08:55
39.979752,116.356059,0,362,39595.5478819444,2008-05-27,13:08:57
39.979802,116.356122,0,364,39595.5479050926,2008-05-27,13:08:59
39.97981,116.35617,0,367,39595.5479282407,2008-05-27,13:09:01
39.979872,116.356237,0,372,39595.5479513889,2008-05-27,13:09:03
39.979899,116.35628,0,376,39595.547974537,2008-05-27,13:09:05
39.979949,116.356322,0,381,39595.5479976852,2008-05-27,13:09:07
39.979996,116.356364,0,387,39595.5480208333,2008-05-27,13:09:09
39.980024,116.356403,0,391,39595.5480439815,2008-05-27,13:09:11
39.980074,116.356429,0,398,39595.5480671296,2008-05-27,13:09:13
39.980105,116.356439,0,405,39595.5480902778,2008-05-27,13:09:15
39.980097,116.356457,0,409,39595.5481134259,2008-05-27,13:09:17
39.980102,116.356459,0,415,39595.5481365741,2008-05-27,13:09:19
39.980109,116.356451,0,420,39595.5481597222,2008-05-27,13:09:21
39.98012,116.356426,0,425,39595.5481828704,2008-05-27,13:09:23
39.98012,116.356395,0,430,39595.5482060185,2008-05-27,13:09:25
39.980135,116.356368,0,433,39595.5482291667,2008-05-27,13:09:27
39.980225,116.356323,0,435,39595.5482523148,2008-05-27,13:09:29
39.980239,116.356332,0,439,39595.548275463,2008-05-27,13:09:31
39.980271,116.356338,0,444,39595.5482986111,2008-05-27,13:09:33
39.980308,116.356347,0,447,39595.5483217593,2008-05-27,13:09:35
39.980344,116.356364,0,450,39595.5483449074,2008-05-27,13:09:37
39.98038,116.356404,0,454,39595.5483680556,2008-05-27,13:09:39
39.980406,116.35644,0,458,39595.5483912037,2008-05-27,13:09:41
39.980409,116.356471,0,461,39595.5484143518,2008-05-27,13:09:43
39.980428,116.356513,0,463,39595.5484375,2008-05-27,13:09:45
39.980454,116.356539,0,466,39595.5484606481,2008-05-27,13:09:47
39.980492,116.356567,0,471,39595.5484837963,2008-05-27,13:09:49
39.980531,116.356586,0,476,39595.5485069444,2008-05-27,13:09:51
39.980565,116.356605,0,481,39595.5485300926,2008-05-27,13:09:53
39.980592,116.356635,0,484,39595.5485532407,2008-05-27,13:09:55
39.98061,116.356648,0,487,39595.5485763889,2008-05-27,13:09:57
39.980629,116.356649,0,489,39595.548599537,2008-05-27,13:09:59
39.980656,116.356644,0,492,39595.5486226852,2008-05-27,13:10:01
39.980691,116.356639,0,495,39595.5486458333,2008-05-27,13:10:03
39.980715,116.356643,0,497,39595.5486689815,2008-05-27,13:10:05
39.980746,116.356657,0,499,39595.5486921296,2008-05-27,13:10:07
39.980773,116.356701,0,502,39595.5487152778,2008-05-27,13:10:09
39.980796,116.356771,0,504,39595.5487384259,2008-05-27,13:10:11
39.980804,116.356687,0,505,39595.5487615741,2008-05-27,13:10:13
39.980806,116.356613,0,508,39595.5487847222,2008-05-27,13:10:15
39.980831,116.356579,0,512,39595.5488078704,2008-05-27,13:10:17
39.980692,116.356468,0,517,39595.5488310185,2008-05-27,13:10:19
39.980533,116.356291,0,522,39595.5488541667,2008-05-27,13:10:21
39.98042,116.356162,0,522,39595.5488773148,2008-05-27,13:10:23
39.980385,116.356101,0,524,39595.548900463,2008-05-27,13:10:25
39.980351,116.356042,0,527,39595.5489236111,2008-05-27,13:10:27
39.980341,116.355996,0,530,39595.5489467593,2008-05-27,13:10:29
39.980338,116.355953,0,531,39595.5489699074,2008-05-27,13:10:31
39.980317,116.35592,0,532,39595.5489930556,2008-05-27,13:10:33
39.980294,116.355884,0,532,39595.5490162037,2008-05-27,13:10:35
39.98029,116.355838,0,532,39595.5490393518,2008-05-27,13:10:37
39.980287,116.355794,0,531,39595.5490625,2008-05-27,13:10:39
39.980275,116.355783,0,532,39595.5490856481,2008-05-27,13:10:41
39.980268,116.355771,0,533,39595.5491087963,2008-05-27,13:10:43
39.980241,116.355761,0,533,39595.5491319444,2008-05-27,13:10:45
39.980227,116.355741,0,533,39595.5491550926,2008-05-27,13:10:47
39.980228,116.35573,0,535,39595.5491782407,2008-05-27,13:10:49
39.980227,116.355734,0,535,39595.5492013889,2008-05-27,13:10:51
39.980228,116.355737,0,536,39595.549224537,2008-05-27,13:10:53
39.980229,116.355728,0,536,39595.5492476852,2008-05-27,13:10:55
39.980221,116.355711,0,537,39595.5492708333,2008-05-27,13:10:57
39.980236,116.355669,0,535,39595.5492939815,2008-05-27,13:10:59
39.980248,116.355656,0,534,39595.5493171296,2008-05-27,13:11:01
39.980259,116.35564,0,534,39595.5493402778,2008-05-27,13:11:03
39.980294,116.35561,0,534,39595.5493634259,2008-05-27,13:11:05
39.980346,116.35557,0,534,39595.5493865741,2008-05-27,13:11:07
39.980349,116.355548,0,534,39595.5494097222,2008-05-27,13:11:09
39.980349,116.355502,0,535,39595.5494328704,2008-05-27,13:11:11
39.980342,116.355465,0,536,39595.5494560185,2008-05-27,13:11:13
39.980339,116.355447,0,537,39595.5494791667,2008-05-27,13:11:15
39.980321,116.355436,0,539,39595.5495023148,2008-05-27,13:11:17
39.980299,116.355418,0,540,39595.549525463,2008-05-27,13:11:19
39.980274,116.355404,0,542,39595.5495486111,2008-05-27,13:11:21
39.980257,116.355399,0,544,39595.5495717593,2008-05-27,13:11:23
39.980247,116.355384,0,546,39595.5495949074,2008-05-27,13:11:25
39.980243,116.355365,0,548,39595.5496180556,2008-05-27,13:11:27
39.980241,116.355335,0,550,39595.5496412037,2008-05-27,13:11:29
39.980236,116.355309,0,553,39595.5496643518,2008-05-27,13:11:31
39.980221,116.355289,0,555,39595.5496875,2008-05-27,13:11:33
39.980224,116.355288,0,556,39595.5497106481,2008-05-27,13:11:35
39.980227,116.355298,0,558,39595.5497337963,2008-05-27,13:11:37
39.980278,116.355325,0,560,39595.5497569444,2008-05-27,13:11:39
39.980305,116.355331,0,561,39595.5497800926,2008-05-27,13:11:41
39.980327,116.35534,0,562,39595.5498032407,2008-05-27,13:11:43
39.980399,116.355373,0,562,39595.5498263889,2008-05-27,13:11:45
39.980424,116.355392,0,563,39595.549849537,2008-05-27,13:11:47
39.980472,116.355425,0,562,39595.5498726852,2008-05-27,13:11:49
39.980504,116.35546,0,562,39595.5498958333,2008-05-27,13:11:51
39.980282,116.355302,0,466,39595.5509143519,2008-05-27,13:13:19
39.980247,116.355285,0,466,39595.5509375,2008-05-27,13:13:21
39.980218,116.355287,0,465,39595.5509606482,2008-05-27,13:13:23
39.980204,116.355292,0,464,39595.5509837963,2008-05-27,13:13:25
39.980259,116.355316,0,466,39595.5510069444,2008-05-27,13:13:27
39.980278,116.355329,0,467,39595.5510300926,2008-05-27,13:13:29
39.9803,116.355354,0,469,39595.5510532407,2008-05-27,13:13:31
39.980293,116.355367,0,468,39595.5510763889,2008-05-27,13:13:33
39.980301,116.355394,0,468,39595.551099537,2008-05-27,13:13:35
39.980305,116.355418,0,467,39595.5511226852,2008-05-27,13:13:37
39.980305,116.355428,0,467,39595.5511458333,2008-05-27,13:13:39
39.980304,116.355436,0,468,39595.5511689815,2008-05-27,13:13:41
39.980309,116.35544,0,469,39595.5511921296,2008-05-27,13:13:43
39.980323,116.355433,0,470,39595.5512152778,2008-05-27,13:13:45
39.980342,116.355411,0,473,39595.5512384259,2008-05-27,13:13:47
39.980357,116.355379,0,475,39595.5512615741,2008-05-27,13:13:49
39.980371,116.355352,0,478,39595.5512847222,2008-05-27,13:13:51
39.980368,116.355323,0,478,39595.5513078704,2008-05-27,13:13:53
39.98037,116.35533,0,476,39595.5513310185,2008-05-27,13:13:55
39.980379,116.355321,0,472,39595.5513541667,2008-05-27,13:13:57
39.980383,116.355332,0,467,39595.5513773148,2008-05-27,13:13:59
39.980387,116.355325,0,464,39595.551400463,2008-05-27,13:14:01
39.980387,116.355323,0,464,39595.5514236111,2008-05-27,13:14:03
39.98042,116.355346,0,456,39595.5514467593,2008-05-27,13:14:05
39.980455,116.355367,0,452,39595.5514699074,2008-05-27,13:14:07
39.980482,116.355391,0,447,39595.5514930556,2008-05-27,13:14:09
39.98049,116.355404,0,445,39595.5515162037,2008-05-27,13:14:11
39.980499,116.35541,0,443,39595.5515393519,2008-05-27,13:14:13
39.980515,116.355417,0,439,39595.5515625,2008-05-27,13:14:15
39.980525,116.355428,0,435,39595.5515856481,2008-05-27,13:14:17
39.980529,116.355436,0,432,39595.5516087963,2008-05-27,13:14:19
39.980538,116.355446,0,430,39595.5516319444,2008-05-27,13:14:21
39.980537,116.355448,0,428,39595.5516550926,2008-05-27,13:14:23
39.980541,116.355445,0,426,39595.5516782407,2008-05-27,13:14:25
39.980554,116.355448,0,421,39595.5517013889,2008-05-27,13:14:27
39.980562,116.355452,0,418,39595.551724537,2008-05-27,13:14:29
39.980571,116.355459,0,414,39595.5517476852,2008-05-27,13:14:31
39.980574,116.355465,0,411,39595.5517708333,2008-05-27,13:14:33
39.980567,116.355467,0,410,39595.5517939815,2008-05-27,13:14:35
39.980554,116.355457,0,409,39595.5518171296,2008-05-27,13:14:37
39.980525,116.355441,0,409,39595.5518402778,2008-05-27,13:14:39
39.98051,116.355421,0,407,39595.5518634259,2008-05-27,13:14:41
39.9805,116.355416,0,405,39595.5518865741,2008-05-27,13:14:43
39.980478,116.355418,0,404,39595.5519097222,2008-05-27,13:14:45
39.980465,116.355413,0,401,39595.5519328704,2008-05-27,13:14:47
39.98046,116.355403,0,399,39595.5519560185,2008-05-27,13:14:49
39.98044,116.355386,0,395,39595.5519791667,2008-05-27,13:14:51
39.980414,116.355374,0,393,39595.5520023148,2008-05-27,13:14:53
39.980383,116.355374,0,391,39595.552025463,2008-05-27,13:14:55
39.980347,116.35539,0,388,39595.5520486111,2008-05-27,13:14:57
39.980321,116.355408,0,386,39595.5520717593,2008-05-27,13:14:59
39.980304,116.355423,0,384,39595.5520949074,2008-05-27,13:15:01
39.980284,116.355436,0,382,39595.5521180556,2008-05-27,13:15:03
39.980271,116.355442,0,380,39595.5521412037,2008-05-27,13:15:05
39.980261,116.355437,0,379,39595.5521643519,2008-05-27,13:15:07
39.980261,116.355426,0,378,39595.5521875,2008-05-27,13:15:09
39.980263,116.355419,0,377,39595.5522106481,2008-05-27,13:15:11
39.980271,116.355431,0,375,39595.5522337963,2008-05-27,13:15:13
39.980275,116.355446,0,372,39595.5522569444,2008-05-27,13:15:15
39.980272,116.355463,0,369,39595.5522800926,2008-05-27,13:15:17
39.980275,116.355472,0,367,39595.5523032407,2008-05-27,13:15:19
39.980272,116.355472,0,365,39595.5523263889,2008-05-27,13:15:21
39.980266,116.355463,0,364,39595.552349537,2008-05-27,13:15:23
39.980254,116.355455,0,364,39595.5523726852,2008-05-27,13:15:25
39.980229,116.355443,0,363,39595.5523958333,2008-05-27,13:15:27
39.980207,116.355428,0,363,39595.5524189815,2008-05-27,13:15:29
39.980187,116.355418,0,363,39595.5524421296,2008-05-27,13:15:31
39.980159,116.355399,0,362,39595.5524652778,2008-05-27,13:15:33
39.980136,116.355386,0,363,39595.5524884259,2008-05-27,13:15:35
39.980154,116.355385,0,363,39595.5525115741,2008-05-27,13:15:37
39.980172,116.355388,0,363,39595.5525347222,2008-05-27,13:15:39
39.98019,116.355392,0,363,39595.5525578704,2008-05-27,13:15:41
39.980189,116.355403,0,363,39595.5525810185,2008-05-27,13:15:43
39.980188,116.355427,0,359,39595.5526041667,2008-05-27,13:15:45
39.980171,116.355522,0,349,39595.5526273148,2008-05-27,13:15:47
39.980189,116.355523,0,288,39595.552650463,2008-05-27,13:15:49
39.980189,116.355521,0,287,39595.5526736111,2008-05-27,13:15:51
39.980189,116.355519,0,287,39595.5526967593,2008-05-27,13:15:53
39.980247,116.35558,0,268,39595.5527199074,2008-05-27,13:15:55
39.980261,116.355617,0,250,39595.5527430556,2008-05-27,13:15:57
39.980255,116.355626,0,243,39595.5527662037,2008-05-27,13:15:59
39.980218,116.355615,0,242,39595.5527893519,2008-05-27,13:16:01
39.980192,116.355597,0,240,39595.5528125,2008-05-27,13:16:03
39.980177,116.355592,0,235,39595.5528356481,2008-05-27,13:16:05
39.980127,116.355587,0,232,39595.5528587963,2008-05-27,13:16:07
39.980127,116.355557,0,227,39595.5528819444,2008-05-27,13:16:09
39.980113,116.355541,0,215,39595.5529050926,2008-05-27,13:16:11
39.980148,116.355516,0,196,39595.5529282407,2008-05-27,13:16:13
39.98013,116.355493,0,196,39595.5529513889,2008-05-27,13:16:15
39.980118,116.355469,0,197,39595.552974537,2008-05-27,13:16:17
39.980112,116.355429,0,199,39595.5529976852,2008-05-27,13:16:19
39.980108,116.355392,0,199,39595.5530208333,2008-05-27,13:16:21
39.980154,116.35534,0,202,39595.5530439815,2008-05-27,13:16:23
39.980152,116.355313,0,200,39595.5530671296,2008-05-27,13:16:25
39.980145,116.355281,0,194,39595.5530902778,2008-05-27,13:16:27
39.98014,116.355255,0,198,39595.5531134259,2008-05-27,13:16:29
39.980145,116.355232,0,198,39595.5531365741,2008-05-27,13:16:31
39.980134,116.355199,0,197,39595.5531597222,2008-05-27,13:16:33
39.980128,116.35517,0,198,39595.5531828704,2008-05-27,13:16:35
39.980113,116.355129,0,199,39595.5532060185,2008-05-27,13:16:37
39.9801,116.355102,0,199,39595.5532291667,2008-05-27,13:16:39
39.980102,116.355068,0,199,39595.5532523148,2008-05-27,13:16:41
39.98008,116.355053,0,194,39595.553275463,2008-05-27,13:16:43
39.980054,116.355037,0,192,39595.5532986111,2008-05-27,13:16:45
39.980035,116.355017,0,192,39595.5533217593,2008-05-27,13:16:47
39.98003,116.354991,0,193,39595.5533449074,2008-05-27,13:16:49
39.980033,116.354953,0,195,39595.5533680556,2008-05-27,13:16:51
39.980048,116.354913,0,197,39595.5533912037,2008-05-27,13:16:53
39.98005,116.354878,0,198,39595.5534143519,2008-05-27,13:16:55
39.980052,116.354849,0,200,39595.5534375,2008-05-27,13:16:57
39.980047,116.354823,0,202,39595.5534606481,2008-05-27,13:16:59
39.980068,116.35477,0,200,39595.5534837963,2008-05-27,13:17:01
39.980084,116.354741,0,194,39595.5535069444,2008-05-27,13:17:03
39.980091,116.354718,0,194,39595.5535300926,2008-05-27,13:17:05
39.980085,116.354694,0,195,39595.5535532407,2008-05-27,13:17:07
39.98008,116.354666,0,196,39595.5535763889,2008-05-27,13:17:09
39.980089,116.354638,0,198,39595.553599537,2008-05-27,13:17:11
39.9801,116.354615,0,200,39595.5536226852,2008-05-27,13:17:13
39.980121,116.354578,0,202,39595.5536458333,2008-05-27,13:17:15
39.980132,116.354532,0,203,39595.5536689815,2008-05-27,13:17:17
39.980163,116.354488,0,203,39595.5536921296,2008-05-27,13:17:19
39.980169,116.35446,0,205,39595.5537152778,2008-05-27,13:17:21
39.980162,116.354429,0,207,39595.5537384259,2008-05-27,13:17:23
39.980165,116.3544,0,209,39595.5537615741,2008-05-27,13:17:25
39.980166,116.354371,0,210,39595.5537847222,2008-05-27,13:17:27
39.980166,116.354329,0,211,39595.5538078704,2008-05-27,13:17:29
39.980165,116.354282,0,213,39595.5538310185,2008-05-27,13:17:31
39.980185,116.35422,0,214,39595.5538541667,2008-05-27,13:17:33
39.980173,116.354184,0,214,39595.5538773148,2008-05-27,13:17:35
39.980151,116.354163,0,216,39595.553900463,2008-05-27,13:17:37
39.980145,116.354143,0,217,39595.5539236111,2008-05-27,13:17:39
39.980149,116.354113,0,219,39595.5539467593,2008-05-27,13:17:41
39.980147,116.35407,0,220,39595.5539699074,2008-05-27,13:17:43
39.980133,116.354048,0,217,39595.5539930556,2008-05-27,13:17:45
39.980122,116.354031,0,218,39595.5540162037,2008-05-27,13:17:47
39.980116,116.354018,0,217,39595.5540393519,2008-05-27,13:17:49
39.980094,116.354005,0,213,39595.5540625,2008-05-27,13:17:51
39.980098,116.353986,0,214,39595.5540856481,2008-05-27,13:17:53
39.980106,116.35397,0,214,39595.5541087963,2008-05-27,13:17:55
39.980128,116.353942,0,208,39595.5541319444,2008-05-27,13:17:57
39.980136,116.353919,0,206,39595.5541550926,2008-05-27,13:17:59
39.980157,116.353902,0,207,39595.5541782407,2008-05-27,13:18:01
39.980175,116.353888,0,208,39595.5542013889,2008-05-27,13:18:03
39.980194,116.353876,0,209,39595.554224537,2008-05-27,13:18:05
39.980223,116.353864,0,210,39595.5542476852,2008-05-27,13:18:07
39.980252,116.353858,0,211,39595.5542708333,2008-05-27,13:18:09
39.980283,116.353852,0,212,39595.5542939815,2008-05-27,13:18:11
39.980308,116.353845,0,214,39595.5543171296,2008-05-27,13:18:13
39.98033,116.353841,0,215,39595.5543402778,2008-05-27,13:18:15
39.980347,116.35384,0,217,39595.5543634259,2008-05-27,13:18:17
39.980363,116.353841,0,218,39595.5543865741,2008-05-27,13:18:19
39.980377,116.353853,0,220,39595.5544097222,2008-05-27,13:18:21
39.980389,116.353873,0,221,39595.5544328704,2008-05-27,13:18:23
39.980396,116.353899,0,223,39595.5544560185,2008-05-27,13:18:25
39.980396,116.353932,0,224,39595.5544791667,2008-05-27,13:18:27
39.980395,116.353962,0,226,39595.5545023148,2008-05-27,13:18:29
39.980394,116.353987,0,227,39595.554525463,2008-05-27,13:18:31
39.980389,116.354012,0,228,39595.5545486111,2008-05-27,13:18:33
39.98038,116.354041,0,230,39595.5545717593,2008-05-27,13:18:35
39.980366,116.354076,0,231,39595.5545949074,2008-05-27,13:18:37
39.980341,116.354127,0,233,39595.5546180556,2008-05-27,13:18:39
39.980316,116.354185,0,234,39595.5546412037,2008-05-27,13:18:41
39.980298,116.354241,0,236,39595.5546643519,2008-05-27,13:18:43
39.980283,116.354295,0,237,39595.5546875,2008-05-27,13:18:45
39.980267,116.354344,0,238,39595.5547106481,2008-05-27,13:18:47
39.980255,116.354397,0,240,39595.5547337963,2008-05-27,13:18:49
39.980246,116.354452,0,241,39595.5547569444,2008-05-27,13:18:51
39.98024,116.354513,0,243,39595.5547800926,2008-05-27,13:18:53
39.980242,116.354568,0,244,39595.5548032407,2008-05-27,13:18:55
39.98023,116.354644,0,246,39595.5548263889,2008-05-27,13:18:57
39.980211,116.354734,0,247,39595.554849537,2008-05-27,13:18:59
39.980214,116.354794,0,249,39595.5548726852,2008-05-27,13:19:01
39.980218,116.354859,0,250,39595.5548958333,2008-05-27,13:19:03
39.979698,116.354125,0,190,39595.5558912037,2008-05-27,13:20:29
39.978604,116.353441,0,199,39595.5559143518,2008-05-27,13:20:31
39.979945,116.353625,0,388,39595.5559375,2008-05-27,13:20:33
39.980315,116.353727,0,232,39595.5559606481,2008-05-27,13:20:35
39.980325,116.353775,0,218,39595.5559837963,2008-05-27,13:20:37
39.980329,116.353784,0,205,39595.5560069444,2008-05-27,13:20:39
39.980338,116.353784,0,203,39595.5560300926,2008-05-27,13:20:41
39.980353,116.353758,0,185,39595.5560532407,2008-05-27,13:20:43
39.980234,116.353732,0,179,39595.5560763889,2008-05-27,13:20:45
39.98021,116.35372,0,171,39595.556099537,2008-05-27,13:20:47
39.980204,116.353703,0,167,39595.5561226852,2008-05-27,13:20:49
39.980191,116.353704,0,163,39595.5561458333,2008-05-27,13:20:51
39.980198,116.353732,0,150,39595.5561689815,2008-05-27,13:20:53
39.98018,116.353731,0,147,39595.5561921296,2008-05-27,13:20:55
39.980175,116.353727,0,145,39595.5562152778,2008-05-27,13:20:57
39.980174,116.353728,0,145,39595.5562384259,2008-05-27,13:20:59
39.980174,116.353728,0,145,39595.5562615741,2008-05-27,13:21:01
39.980165,116.353731,0,144,39595.5562847222,2008-05-27,13:21:03
39.980167,116.353737,0,144,39595.5563078704,2008-05-27,13:21:05
39.980161,116.353759,0,144,39595.5563310185,2008-05-27,13:21:07
39.980166,116.353779,0,144,39595.5563541667,2008-05-27,13:21:09
39.98018,116.35381,0,145,39595.5563773148,2008-05-27,13:21:11
39.980179,116.353832,0,144,39595.556400463,2008-05-27,13:21:13
39.980185,116.353861,0,144,39595.5564236111,2008-05-27,13:21:15
39.980187,116.353893,0,144,39595.5564467593,2008-05-27,13:21:17
39.980223,116.353931,0,145,39595.5564699074,2008-05-27,13:21:19
39.980118,116.354015,0,146,39595.5564930556,2008-05-27,13:21:21
39.980135,116.354025,0,146,39595.5565162037,2008-05-27,13:21:23
39.980144,116.354037,0,147,39595.5565393518,2008-05-27,13:21:25
39.98015,116.354054,0,146,39595.5565625,2008-05-27,13:21:27
39.980153,116.354072,0,146,39595.5565856481,2008-05-27,13:21:29
39.98017,116.354098,0,147,39595.5566087963,2008-05-27,13:21:31
39.980223,116.354137,0,150,39595.5566319444,2008-05-27,13:21:33
39.980235,116.354161,0,151,39595.5566550926,2008-05-27,13:21:35
39.980222,116.354196,0,151,39595.5566782407,2008-05-27,13:21:37
39.980221,116.354222,0,151,39595.5567013889,2008-05-27,13:21:39
39.980231,116.354252,0,151,39595.556724537,2008-05-27,13:21:41
39.980222,116.354286,0,152,39595.5567476852,2008-05-27,13:21:43
39.980226,116.354312,0,152,39595.5567708333,2008-05-27,13:21:45
39.980238,116.354335,0,153,39595.5567939815,2008-05-27,13:21:47
39.980249,116.354365,0,153,39595.5568171296,2008-05-27,13:21:49
39.980252,116.354382,0,153,39595.5568402778,2008-05-27,13:21:51
39.980252,116.354407,0,154,39595.5568634259,2008-05-27,13:21:53
39.980258,116.354435,0,155,39595.5568865741,2008-05-27,13:21:55
39.980225,116.354478,0,155,39595.5569097222,2008-05-27,13:21:57
39.980229,116.354532,0,156,39595.5569328704,2008-05-27,13:21:59
39.980238,116.354564,0,157,39595.5569560185,2008-05-27,13:22:01
39.98021,116.354588,0,156,39595.5569791667,2008-05-27,13:22:03
39.980191,116.354627,0,157,39595.5570023148,2008-05-27,13:22:05
39.980188,116.354652,0,158,39595.557025463,2008-05-27,13:22:07
39.980189,116.354675,0,159,39595.5570486111,2008-05-27,13:22:09
39.980183,116.354704,0,159,39595.5570717593,2008-05-27,13:22:11
39.980185,116.354728,0,159,39595.5570949074,2008-05-27,13:22:13
39.980183,116.354748,0,160,39595.5571180556,2008-05-27,13:22:15
39.980178,116.354784,0,159,39595.5571412037,2008-05-27,13:22:17
39.980178,116.354806,0,160,39595.5571643518,2008-05-27,13:22:19
39.980182,116.354834,0,160,39595.5571875,2008-05-27,13:22:21
39.980193,116.354867,0,161,39595.5572106481,2008-05-27,13:22:23
39.980202,116.354912,0,161,39595.5572337963,2008-05-27,13:22:25
39.980182,116.354953,0,162,39595.5572569444,2008-05-27,13:22:27
39.980176,116.354965,0,162,39595.5572800926,2008-05-27,13:22:29
39.980161,116.355017,0,162,39595.5573032407,2008-05-27,13:22:31
39.980155,116.355048,0,163,39595.5573263889,2008-05-27,13:22:33
39.980141,116.355105,0,164,39595.557349537,2008-05-27,13:22:35
39.980155,116.355135,0,163,39595.5573726852,2008-05-27,13:22:37
39.980167,116.355163,0,164,39595.5573958333,2008-05-27,13:22:39
39.980169,116.355186,0,164,39595.5574189815,2008-05-27,13:22:41
39.980176,116.355215,0,165,39595.5574421296,2008-05-27,13:22:43
39.980179,116.355257,0,165,39595.5574652778,2008-05-27,13:22:45
39.980173,116.355285,0,166,39595.5574884259,2008-05-27,13:22:47
39.980117,116.355351,0,169,39595.5575115741,2008-05-27,13:22:49
39.980121,116.355371,0,169,39595.5575347222,2008-05-27,13:22:51
39.980178,116.35537,0,170,39595.5575578704,2008-05-27,13:22:53
39.980199,116.355391,0,171,39595.5575810185,2008-05-27,13:22:55
39.980217,116.355424,0,170,39595.5576041667,2008-05-27,13:22:57
39.980229,116.355444,0,170,39595.5576273148,2008-05-27,13:22:59
39.980229,116.355468,0,170,39595.557650463,2008-05-27,13:23:01
39.980229,116.355499,0,169,39595.5576736111,2008-05-27,13:23:03
39.980233,116.355533,0,169,39595.5576967593,2008-05-27,13:23:05
39.98025,116.355561,0,170,39595.5577199074,2008-05-27,13:23:07
39.980267,116.355562,0,170,39595.5577430556,2008-05-27,13:23:09
39.980295,116.355559,0,172,39595.5577662037,2008-05-27,13:23:11
39.98031,116.355573,0,173,39595.5577893518,2008-05-27,13:23:13
39.980344,116.355567,0,172,39595.5578125,2008-05-27,13:23:15
39.980388,116.355572,0,168,39595.5578356481,2008-05-27,13:23:17
39.980389,116.35557,0,168,39595.5578587963,2008-05-27,13:23:19
39.98039,116.355566,0,169,39595.5578819444,2008-05-27,13:23:21
39.980387,116.355566,0,169,39595.5579050926,2008-05-27,13:23:23
39.980413,116.35555,0,168,39595.5579282407,2008-05-27,13:23:25
39.980485,116.355565,0,173,39595.5579513889,2008-05-27,13:23:27
39.980504,116.355588,0,173,39595.557974537,2008-05-27,13:23:29
39.980507,116.355594,0,173,39595.5579976852,2008-05-27,13:23:31
39.980507,116.355591,0,174,39595.5580208333,2008-05-27,13:23:33
39.980508,116.355588,0,174,39595.5580439815,2008-05-27,13:23:35
39.980509,116.355589,0,174,39595.5580671296,2008-05-27,13:23:37
39.98051,116.355591,0,174,39595.5580902778,2008-05-27,13:23:39
39.980513,116.355589,0,174,39595.5581134259,2008-05-27,13:23:41
39.980577,116.355645,0,174,39595.5581365741,2008-05-27,13:23:43
39.980594,116.355652,0,175,39595.5581597222,2008-05-27,13:23:45
39.980592,116.355649,0,175,39595.5581828704,2008-05-27,13:23:47
39.980621,116.355648,0,175,39595.5582060185,2008-05-27,13:23:49
39.980621,116.355644,0,175,39595.5582291667,2008-05-27,13:23:51
39.980621,116.355643,0,175,39595.5582523148,2008-05-27,13:23:53
39.980622,116.355645,0,175,39595.558275463,2008-05-27,13:23:55
39.980622,116.35565,0,175,39595.5582986111,2008-05-27,13:23:57
39.980634,116.355667,0,175,39595.5583217593,2008-05-27,13:23:59
39.980658,116.355677,0,175,39595.5583449074,2008-05-27,13:24:01
39.980676,116.355701,0,175,39595.5583680556,2008-05-27,13:24:03
39.980699,116.355728,0,175,39595.5583912037,2008-05-27,13:24:05
39.980709,116.35574,0,175,39595.5584143519,2008-05-27,13:24:07
39.980721,116.355758,0,175,39595.5584375,2008-05-27,13:24:09
39.980733,116.355766,0,174,39595.5584606482,2008-05-27,13:24:11
39.980752,116.355759,0,174,39595.5584837963,2008-05-27,13:24:13
39.980791,116.355734,0,173,39595.5585069444,2008-05-27,13:24:15
39.980828,116.355726,0,173,39595.5585300926,2008-05-27,13:24:17
39.98086,116.355726,0,173,39595.5585532407,2008-05-27,13:24:19
39.980885,116.355724,0,173,39595.5585763889,2008-05-27,13:24:21
39.980929,116.355719,0,173,39595.558599537,2008-05-27,13:24:23
39.980976,116.3557,0,173,39595.5586226852,2008-05-27,13:24:25
39.981013,116.355685,0,173,39595.5586458333,2008-05-27,13:24:27
39.981043,116.35568,0,173,39595.5586689815,2008-05-27,13:24:29
39.981075,116.355677,0,173,39595.5586921296,2008-05-27,13:24:31
39.981111,116.355673,0,173,39595.5587152778,2008-05-27,13:24:33
39.981169,116.355666,0,173,39595.5587384259,2008-05-27,13:24:35
39.981293,116.355586,0,173,39595.5587615741,2008-05-27,13:24:37
39.981354,116.355572,0,173,39595.5587847222,2008-05-27,13:24:39
39.981379,116.355547,0,173,39595.5588078704,2008-05-27,13:24:41
39.981399,116.355588,0,171,39595.5588310185,2008-05-27,13:24:43
39.981418,116.355596,0,171,39595.5588541667,2008-05-27,13:24:45
39.981432,116.355604,0,171,39595.5588773148,2008-05-27,13:24:47
39.981445,116.355612,0,171,39595.558900463,2008-05-27,13:24:49
39.981454,116.355615,0,172,39595.5589236111,2008-05-27,13:24:51
39.981478,116.355618,0,172,39595.5589467593,2008-05-27,13:24:53
39.981487,116.355629,0,172,39595.5589699074,2008-05-27,13:24:55
39.981488,116.355633,0,172,39595.5589930556,2008-05-27,13:24:57
39.981488,116.355635,0,172,39595.5590162037,2008-05-27,13:24:59
39.981489,116.355638,0,172,39595.5590393519,2008-05-27,13:25:01
39.98149,116.355642,0,172,39595.5590625,2008-05-27,13:25:03
39.981491,116.355641,0,172,39595.5590856481,2008-05-27,13:25:05
39.981491,116.355641,0,172,39595.5591087963,2008-05-27,13:25:07
39.981492,116.355641,0,172,39595.5591319444,2008-05-27,13:25:09
39.981492,116.35564,0,173,39595.5591550926,2008-05-27,13:25:11
39.981492,116.35564,0,173,39595.5591782407,2008-05-27,13:25:13
39.981493,116.355641,0,173,39595.5592013889,2008-05-27,13:25:15
39.981494,116.355645,0,173,39595.559224537,2008-05-27,13:25:17
39.981532,116.355665,0,173,39595.5592476852,2008-05-27,13:25:19
39.98156,116.355666,0,174,39595.5592708333,2008-05-27,13:25:21
39.981576,116.355686,0,173,39595.5592939815,2008-05-27,13:25:23
39.981585,116.355685,0,173,39595.5593171296,2008-05-27,13:25:25
39.981587,116.355689,0,173,39595.5593402778,2008-05-27,13:25:27
39.981588,116.35569,0,173,39595.5593634259,2008-05-27,13:25:29
39.981588,116.35569,0,173,39595.5593865741,2008-05-27,13:25:31
39.981589,116.355688,0,174,39595.5594097222,2008-05-27,13:25:33
39.981591,116.355686,0,173,39595.5594328704,2008-05-27,13:25:35
39.981597,116.355685,0,173,39595.5594560185,2008-05-27,13:25:37
39.981647,116.355648,0,175,39595.5594791667,2008-05-27,13:25:39
39.981651,116.355646,0,175,39595.5595023148,2008-05-27,13:25:41
39.98165,116.355643,0,175,39595.559525463,2008-05-27,13:25:43
39.981653,116.355645,0,175,39595.5595486111,2008-05-27,13:25:45
39.981655,116.35565,0,175,39595.5595717593,2008-05-27,13:25:47
39.981699,116.355639,0,176,39595.5595949074,2008-05-27,13:25:49
39.981778,116.3556,0,177,39595.5596180556,2008-05-27,13:25:51
39.981834,116.355601,0,178,39595.5596412037,2008-05-27,13:25:53
39.981887,116.355602,0,178,39595.5596643519,2008-05-27,13:25:55
39.981949,116.355582,0,180,39595.5596875,2008-05-27,13:25:57
39.982016,116.355546,0,181,39595.5597106481,2008-05-27,13:25:59
39.982065,116.355538,0,182,39595.5597337963,2008-05-27,13:26:01
39.9821,116.355532,0,183,39595.5597569444,2008-05-27,13:26:03
39.982137,116.355509,0,185,39595.5597800926,2008-05-27,13:26:05
39.982136,116.3555,0,186,39595.5598032407,2008-05-27,13:26:07
39.982143,116.355494,0,187,39595.5598263889,2008-05-27,13:26:09
39.982213,116.355466,0,186,39595.559849537,2008-05-27,13:26:11
39.982227,116.355455,0,187,39595.5598726852,2008-05-27,13:26:13
39.982232,116.355449,0,188,39595.5598958333,2008-05-27,13:26:15
39.982251,116.355445,0,188,39595.5599189815,2008-05-27,13:26:17
39.982287,116.355436,0,188,39595.5599421296,2008-05-27,13:26:19
39.98232,116.355414,0,187,39595.5599652778,2008-05-27,13:26:21
39.982348,116.355407,0,187,39595.5599884259,2008-05-27,13:26:23
39.982428,116.355409,0,187,39595.5600115741,2008-05-27,13:26:25
39.982451,116.355395,0,187,39595.5600347222,2008-05-27,13:26:27
39.98248,116.355392,0,188,39595.5600578704,2008-05-27,13:26:29
39.9825,116.355388,0,189,39595.5600810185,2008-05-27,13:26:31
39.982517,116.355425,0,191,39595.5601041667,2008-05-27,13:26:33
39.982542,116.355432,0,193,39595.5601273148,2008-05-27,13:26:35
39.982554,116.35543,0,193,39595.560150463,2008-05-27,13:26:37
39.982569,116.355443,0,194,39595.5601736111,2008-05-27,13:26:39
39.982577,116.355466,0,197,39595.5601967593,2008-05-27,13:26:41
39.982594,116.355524,0,197,39595.5602199074,2008-05-27,13:26:43
39.98261,116.355563,0,198,39595.5602430556,2008-05-27,13:26:45
39.982615,116.355597,0,197,39595.5602662037,2008-05-27,13:26:47
39.982603,116.355601,0,197,39595.5602893519,2008-05-27,13:26:49
39.98261,116.355602,0,198,39595.5603125,2008-05-27,13:26:51
39.982616,116.35561,0,198,39595.5603356481,2008-05-27,13:26:53
39.982617,116.355618,0,199,39595.5603587963,2008-05-27,13:26:55
39.982638,116.355622,0,199,39595.5603819444,2008-05-27,13:26:57
39.98265,116.355636,0,199,39595.5604050926,2008-05-27,13:26:59
39.982651,116.35564,0,199,39595.5604282407,2008-05-27,13:27:01
39.982652,116.355643,0,199,39595.5604513889,2008-05-27,13:27:03
39.982653,116.355644,0,200,39595.560474537,2008-05-27,13:27:05
39.982653,116.355648,0,200,39595.5604976852,2008-05-27,13:27:07
39.982654,116.355652,0,200,39595.5605208333,2008-05-27,13:27:09
39.982655,116.355654,0,200,39595.5605439815,2008-05-27,13:27:11
39.982656,116.355655,0,200,39595.5605671296,2008-05-27,13:27:13
39.982656,116.355656,0,200,39595.5605902778,2008-05-27,13:27:15
39.982657,116.355655,0,200,39595.5606134259,2008-05-27,13:27:17
39.982677,116.355641,0,199,39595.5606365741,2008-05-27,13:27:19
39.9827,116.355617,0,199,39595.5606597222,2008-05-27,13:27:21
39.982742,116.355614,0,199,39595.5606828704,2008-05-27,13:27:23
39.982829,116.355626,0,200,39595.5607060185,2008-05-27,13:27:25
39.982858,116.355605,0,200,39595.5607291667,2008-05-27,13:27:27
39.982877,116.355582,0,198,39595.5607523148,2008-05-27,13:27:29
39.982894,116.355574,0,198,39595.560775463,2008-05-27,13:27:31
39.982914,116.355561,0,198,39595.5607986111,2008-05-27,13:27:33
39.982987,116.355516,0,197,39595.5608217593,2008-05-27,13:27:35
39.983043,116.355484,0,197,39595.5608449074,2008-05-27,13:27:37
39.98306,116.355531,0,197,39595.5608680556,2008-05-27,13:27:39
39.983073,116.35556,0,197,39595.5608912037,2008-05-27,13:27:41
39.983093,116.355594,0,196,39595.5609143519,2008-05-27,13:27:43
39.983101,116.355607,0,197,39595.5609375,2008-05-27,13:27:45
39.983121,116.355619,0,199,39595.5609606481,2008-05-27,13:27:47
39.983151,116.355635,0,200,39595.5609837963,2008-05-27,13:27:49
39.983174,116.355633,0,200,39595.5610069444,2008-05-27,13:27:51
39.983228,116.355597,0,201,39595.5610300926,2008-05-27,13:27:53
39.983242,116.355594,0,201,39595.5610532407,2008-05-27,13:27:55
39.983253,116.355593,0,202,39595.5610763889,2008-05-27,13:27:57
39.983259,116.355592,0,201,39595.561099537,2008-05-27,13:27:59
39.983267,116.355588,0,201,39595.5611226852,2008-05-27,13:28:01
39.983276,116.355599,0,201,39595.5611458333,2008-05-27,13:28:03
39.983277,116.355605,0,201,39595.5611689815,2008-05-27,13:28:05
39.983278,116.35561,0,201,39595.5611921296,2008-05-27,13:28:07
39.983279,116.355609,0,202,39595.5612152778,2008-05-27,13:28:09
39.98328,116.355608,0,202,39595.5612384259,2008-05-27,13:28:11
39.98328,116.355604,0,202,39595.5612615741,2008-05-27,13:28:13
39.983324,116.355575,0,202,39595.5612847222,2008-05-27,13:28:15
39.983353,116.355552,0,202,39595.5613078704,2008-05-27,13:28:17
39.983381,116.355544,0,202,39595.5613310185,2008-05-27,13:28:19
39.983409,116.355525,0,202,39595.5613541667,2008-05-27,13:28:21
39.983428,116.355501,0,202,39595.5613773148,2008-05-27,13:28:23
39.983465,116.355464,0,202,39595.561400463,2008-05-27,13:28:25
39.983481,116.355453,0,202,39595.5614236111,2008-05-27,13:28:27
39.983507,116.355452,0,202,39595.5614467593,2008-05-27,13:28:29
39.98353,116.35544,0,202,39595.5614699074,2008-05-27,13:28:31
39.983549,116.355445,0,202,39595.5614930556,2008-05-27,13:28:33
39.983584,116.355507,0,202,39595.5615162037,2008-05-27,13:28:35
39.983605,116.355523,0,201,39595.5615393519,2008-05-27,13:28:37
39.98364,116.355519,0,200,39595.5615625,2008-05-27,13:28:39
39.98366,116.355499,0,200,39595.5615856481,2008-05-27,13:28:41
39.983687,116.355528,0,199,39595.5616087963,2008-05-27,13:28:43
39.983697,116.355541,0,199,39595.5616319444,2008-05-27,13:28:45
39.983703,116.355543,0,199,39595.5616550926,2008-05-27,13:28:47
39.983722,116.35556,0,199,39595.5616782407,2008-05-27,13:28:49
39.983735,116.355568,0,197,39595.5617013889,2008-05-27,13:28:51
39.983737,116.355572,0,197,39595.561724537,2008-05-27,13:28:53
39.983739,116.355576,0,197,39595.5617476852,2008-05-27,13:28:55
39.98374,116.355579,0,197,39595.5617708333,2008-05-27,13:28:57
39.983741,116.355584,0,197,39595.5617939815,2008-05-27,13:28:59
39.983743,116.355586,0,197,39595.5618171296,2008-05-27,13:29:01
39.983745,116.355586,0,197,39595.5618402778,2008-05-27,13:29:03
39.983764,116.355571,0,197,39595.5618634259,2008-05-27,13:29:05
39.983795,116.355559,0,196,39595.5618865741,2008-05-27,13:29:07
39.983859,116.355534,0,195,39595.5619097222,2008-05-27,13:29:09
39.983912,116.355495,0,191,39595.5619328704,2008-05-27,13:29:11
39.983937,116.355485,0,190,39595.5619560185,2008-05-27,13:29:13
39.983955,116.355474,0,190,39595.5619791667,2008-05-27,13:29:15
39.983979,116.355465,0,190,39595.5620023148,2008-05-27,13:29:17
39.984,116.35545,0,190,39595.562025463,2008-05-27,13:29:19
39.984037,116.355432,0,189,39595.5620486111,2008-05-27,13:29:21
39.984062,116.355407,0,189,39595.5620717593,2008-05-27,13:29:23
39.98409,116.355391,0,187,39595.5620949074,2008-05-27,13:29:25
39.984115,116.355379,0,187,39595.5621180556,2008-05-27,13:29:27
39.98415,116.355373,0,187,39595.5621412037,2008-05-27,13:29:29
39.984175,116.355361,0,187,39595.5621643519,2008-05-27,13:29:31
39.984198,116.355366,0,187,39595.5621875,2008-05-27,13:29:33
39.98422,116.3554,0,187,39595.5622106481,2008-05-27,13:29:35
39.984252,116.355558,0,184,39595.5622337963,2008-05-27,13:29:37
39.984314,116.355561,0,187,39595.5622569444,2008-05-27,13:29:39
39.984343,116.355567,0,188,39595.5622800926,2008-05-27,13:29:41
39.98436,116.355563,0,188,39595.5623032407,2008-05-27,13:29:43
[truncated: 73,627 more chars]
