# Supplementary material for: Research on differential privacy protection method based on user tendency
Source: PLoS One. 2023 Oct 26;18(10):e0288823. doi: 10.1371/journal.pone.0288823 (PMC10602288; doi:10.1371/journal.pone.0288823)
Supplement: S3 Data — (ZIP) [file pone.0288823.s003.zip › Data 5-3/052/Trajectory/20080528092335.plt]

Geolife trajectory
WGS 84
Altitude is in Feet
Reserved 3
0,2,255,My Track,0,0,2,8421376
0
39.986118,116.350448,0,492,39596.3913773148,2008-05-28,09:23:35
39.986041,116.350481,0,492,39596.391412037,2008-05-28,09:23:38
39.985968,116.350403,0,492,39596.3914351852,2008-05-28,09:23:40
39.985997,116.350374,0,492,39596.3914583333,2008-05-28,09:23:42
39.986014,116.350382,0,492,39596.3914814815,2008-05-28,09:23:44
39.985988,116.350367,0,492,39596.3915046296,2008-05-28,09:23:46
39.985936,116.350292,0,492,39596.3915277778,2008-05-28,09:23:48
39.985852,116.350222,0,492,39596.3915509259,2008-05-28,09:23:50
39.985798,116.350212,0,492,39596.3915740741,2008-05-28,09:23:52
39.985786,116.35026,0,492,39596.3915972222,2008-05-28,09:23:54
39.985779,116.350267,0,492,39596.3916203704,2008-05-28,09:23:56
39.985847,116.350272,0,492,39596.3916435185,2008-05-28,09:23:58
39.985775,116.349693,0,261,39596.3916666667,2008-05-28,09:24:00
39.98574,116.349798,0,259,39596.3916898148,2008-05-28,09:24:02
39.985729,116.349805,0,260,39596.391712963,2008-05-28,09:24:04
39.985762,116.349826,0,262,39596.3917361111,2008-05-28,09:24:06
39.985749,116.349816,0,261,39596.3917592593,2008-05-28,09:24:08
39.985758,116.349826,0,262,39596.3917824074,2008-05-28,09:24:10
39.985759,116.349827,0,262,39596.3918055556,2008-05-28,09:24:12
39.985799,116.349776,0,259,39596.3918287037,2008-05-28,09:24:14
39.985811,116.349717,0,258,39596.3918518518,2008-05-28,09:24:16
39.985826,116.349609,0,254,39596.391875,2008-05-28,09:24:18
39.985832,116.349468,0,247,39596.3918981481,2008-05-28,09:24:20
39.985845,116.349294,0,238,39596.3919212963,2008-05-28,09:24:22
39.985846,116.349149,0,237,39596.3919444444,2008-05-28,09:24:24
39.985846,116.349018,0,235,39596.3919675926,2008-05-28,09:24:26
39.985838,116.348885,0,233,39596.3919907407,2008-05-28,09:24:28
39.985838,116.348768,0,233,39596.3920138889,2008-05-28,09:24:30
39.985842,116.348648,0,233,39596.392037037,2008-05-28,09:24:32
39.985849,116.348505,0,232,39596.3920601852,2008-05-28,09:24:34
39.985852,116.348338,0,229,39596.3920833333,2008-05-28,09:24:36
39.985835,116.348205,0,231,39596.3921064815,2008-05-28,09:24:38
39.985855,116.3481,0,231,39596.3921296296,2008-05-28,09:24:40
39.985917,116.347779,0,224,39596.3941435185,2008-05-28,09:27:34
39.985901,116.347677,0,222,39596.3941666667,2008-05-28,09:27:36
39.985898,116.347562,0,221,39596.3941898148,2008-05-28,09:27:38
39.985875,116.347467,0,220,39596.394212963,2008-05-28,09:27:40
39.98582,116.347387,0,212,39596.3942361111,2008-05-28,09:27:42
39.985734,116.34733,0,212,39596.3942592593,2008-05-28,09:27:44
39.985634,116.347283,0,212,39596.3942824074,2008-05-28,09:27:46
39.985523,116.347235,0,210,39596.3943055556,2008-05-28,09:27:48
39.985372,116.347181,0,210,39596.3943287037,2008-05-28,09:27:50
39.985173,116.347164,0,216,39596.3943518519,2008-05-28,09:27:52
39.984984,116.347149,0,222,39596.394375,2008-05-28,09:27:54
39.984795,116.347173,0,221,39596.3943981482,2008-05-28,09:27:56
39.984591,116.347189,0,223,39596.3944212963,2008-05-28,09:27:58
39.984356,116.347193,0,221,39596.3944444444,2008-05-28,09:28:00
39.984112,116.347192,0,215,39596.3944675926,2008-05-28,09:28:02
39.983863,116.34721,0,214,39596.3944907407,2008-05-28,09:28:04
39.98359,116.34722,0,203,39596.3945138889,2008-05-28,09:28:06
39.983309,116.347253,0,187,39596.394537037,2008-05-28,09:28:08
39.983054,116.347276,0,181,39596.3945601852,2008-05-28,09:28:10
39.982788,116.347306,0,178,39596.3945833333,2008-05-28,09:28:12
39.98254,116.347338,0,174,39596.3946064815,2008-05-28,09:28:14
39.982297,116.347362,0,171,39596.3946296296,2008-05-28,09:28:16
39.982072,116.347386,0,169,39596.3946527778,2008-05-28,09:28:18
39.981859,116.347394,0,166,39596.3946759259,2008-05-28,09:28:20
39.981702,116.347408,0,163,39596.3946990741,2008-05-28,09:28:22
39.981579,116.347422,0,163,39596.3947222222,2008-05-28,09:28:24
39.981519,116.347441,0,157,39596.3947453704,2008-05-28,09:28:26
39.981522,116.347448,0,154,39596.3947685185,2008-05-28,09:28:28
39.981545,116.347434,0,151,39596.3947916667,2008-05-28,09:28:30
39.981552,116.347437,0,149,39596.3948148148,2008-05-28,09:28:32
39.981555,116.347437,0,148,39596.394837963,2008-05-28,09:28:34
39.981557,116.347437,0,147,39596.3948611111,2008-05-28,09:28:36
39.981558,116.347437,0,146,39596.3948842593,2008-05-28,09:28:38
39.98156,116.347437,0,146,39596.3949074074,2008-05-28,09:28:40
39.981562,116.347437,0,145,39596.3949305556,2008-05-28,09:28:42
39.981562,116.347437,0,145,39596.3949537037,2008-05-28,09:28:44
39.981563,116.347437,0,144,39596.3949768519,2008-05-28,09:28:46
39.981564,116.347437,0,144,39596.395,2008-05-28,09:28:48
39.98156,116.347437,0,144,39596.3950231481,2008-05-28,09:28:50
39.981528,116.347444,0,146,39596.3950462963,2008-05-28,09:28:52
39.981463,116.347451,0,150,39596.3950694444,2008-05-28,09:28:54
39.981403,116.347445,0,147,39596.3950925926,2008-05-28,09:28:56
39.98133,116.34745,0,146,39596.3951157407,2008-05-28,09:28:58
39.981221,116.347455,0,148,39596.3951388889,2008-05-28,09:29:00
39.981096,116.347473,0,155,39596.395162037,2008-05-28,09:29:02
39.980947,116.347474,0,158,39596.3951851852,2008-05-28,09:29:04
39.980793,116.347486,0,162,39596.3952083333,2008-05-28,09:29:06
39.980614,116.347506,0,162,39596.3952314815,2008-05-28,09:29:08
39.98044,116.347518,0,164,39596.3952546296,2008-05-28,09:29:10
39.980255,116.347532,0,166,39596.3952777778,2008-05-28,09:29:12
39.980067,116.347553,0,167,39596.3953009259,2008-05-28,09:29:14
39.979865,116.347561,0,171,39596.3953240741,2008-05-28,09:29:16
39.979666,116.347563,0,174,39596.3953472222,2008-05-28,09:29:18
39.97945,116.347564,0,177,39596.3953703704,2008-05-28,09:29:20
39.979244,116.347577,0,181,39596.3953935185,2008-05-28,09:29:22
39.979037,116.347577,0,183,39596.3954166667,2008-05-28,09:29:24
39.978843,116.347585,0,183,39596.3954398148,2008-05-28,09:29:26
39.97864,116.347599,0,186,39596.395462963,2008-05-28,09:29:28
39.978439,116.347603,0,188,39596.3954861111,2008-05-28,09:29:30
39.978242,116.347571,0,185,39596.3955092593,2008-05-28,09:29:32
39.978025,116.347557,0,180,39596.3955324074,2008-05-28,09:29:34
39.977802,116.34756,0,182,39596.3955555556,2008-05-28,09:29:36
39.977552,116.347585,0,184,39596.3955787037,2008-05-28,09:29:38
39.977285,116.347619,0,191,39596.3956018519,2008-05-28,09:29:40
39.976998,116.347601,0,194,39596.395625,2008-05-28,09:29:42
39.976759,116.347616,0,194,39596.3956481481,2008-05-28,09:29:44
39.97654,116.347642,0,193,39596.3956712963,2008-05-28,09:29:46
39.976311,116.347652,0,194,39596.3956944444,2008-05-28,09:29:48
39.976081,116.347653,0,194,39596.3957175926,2008-05-28,09:29:50
39.97589,116.347644,0,197,39596.3957407407,2008-05-28,09:29:52
39.975718,116.347596,0,201,39596.3957638889,2008-05-28,09:29:54
39.97554,116.347607,0,205,39596.395787037,2008-05-28,09:29:56
39.975421,116.34756,0,211,39596.3958101852,2008-05-28,09:29:58
39.975332,116.347519,0,214,39596.3958333333,2008-05-28,09:30:00
39.975308,116.347485,0,211,39596.3958564815,2008-05-28,09:30:02
39.975298,116.347458,0,211,39596.3958796296,2008-05-28,09:30:04
39.975302,116.347421,0,209,39596.3959027778,2008-05-28,09:30:06
39.975292,116.347398,0,209,39596.3959259259,2008-05-28,09:30:08
39.975276,116.347346,0,209,39596.3959490741,2008-05-28,09:30:10
39.97526,116.347233,0,208,39596.3959722222,2008-05-28,09:30:12
39.975241,116.347116,0,206,39596.3959953704,2008-05-28,09:30:14
39.975238,116.346949,0,204,39596.3960185185,2008-05-28,09:30:16
39.975232,116.346762,0,203,39596.3960416667,2008-05-28,09:30:18
39.975236,116.346564,0,200,39596.3960648148,2008-05-28,09:30:20
39.975231,116.346348,0,201,39596.396087963,2008-05-28,09:30:22
39.975225,116.346127,0,202,39596.3961111111,2008-05-28,09:30:24
39.975225,116.345891,0,204,39596.3961342593,2008-05-28,09:30:26
39.975217,116.345635,0,204,39596.3961574074,2008-05-28,09:30:28
39.975195,116.345357,0,205,39596.3961805556,2008-05-28,09:30:30
39.975192,116.345084,0,206,39596.3962037037,2008-05-28,09:30:32
39.975188,116.344792,0,206,39596.3962268519,2008-05-28,09:30:34
39.975173,116.344546,0,209,39596.39625,2008-05-28,09:30:36
39.97518,116.344301,0,215,39596.3962731481,2008-05-28,09:30:38
39.975189,116.344068,0,213,39596.3962962963,2008-05-28,09:30:40
39.975189,116.34386,0,211,39596.3963194444,2008-05-28,09:30:42
39.975187,116.34366,0,212,39596.3963425926,2008-05-28,09:30:44
39.975175,116.343489,0,224,39596.3963657407,2008-05-28,09:30:46
39.975184,116.343363,0,229,39596.3963888889,2008-05-28,09:30:48
39.975193,116.343315,0,229,39596.396412037,2008-05-28,09:30:50
39.975198,116.343313,0,233,39596.3964351852,2008-05-28,09:30:52
39.975209,116.343321,0,237,39596.3964583333,2008-05-28,09:30:54
39.97521,116.343324,0,239,39596.3964814815,2008-05-28,09:30:56
39.97521,116.343328,0,240,39596.3965046296,2008-05-28,09:30:58
39.975209,116.343319,0,241,39596.3965277778,2008-05-28,09:31:00
39.975212,116.343304,0,241,39596.3965509259,2008-05-28,09:31:02
39.975191,116.343235,0,246,39596.3965740741,2008-05-28,09:31:04
39.975151,116.34315,0,247,39596.3965972222,2008-05-28,09:31:06
39.975124,116.343023,0,246,39596.3966203704,2008-05-28,09:31:08
39.975089,116.342895,0,248,39596.3966435185,2008-05-28,09:31:10
39.975051,116.342746,0,251,39596.3966666667,2008-05-28,09:31:12
39.975005,116.342563,0,253,39596.3966898148,2008-05-28,09:31:14
39.974916,116.342401,0,261,39596.396712963,2008-05-28,09:31:16
39.974855,116.342221,0,269,39596.3967361111,2008-05-28,09:31:18
39.974809,116.342042,0,272,39596.3967592593,2008-05-28,09:31:20
39.974763,116.34183,0,272,39596.3967824074,2008-05-28,09:31:22
39.974726,116.341579,0,273,39596.3968055556,2008-05-28,09:31:24
39.974725,116.341308,0,273,39596.3968287037,2008-05-28,09:31:26
39.974719,116.341066,0,274,39596.3968518519,2008-05-28,09:31:28
39.974746,116.340862,0,276,39596.396875,2008-05-28,09:31:30
39.974803,116.340705,0,272,39596.3968981481,2008-05-28,09:31:32
39.974832,116.340633,0,281,39596.3969212963,2008-05-28,09:31:34
39.974837,116.340589,0,283,39596.3969444444,2008-05-28,09:31:36
39.974833,116.340561,0,286,39596.3969675926,2008-05-28,09:31:38
39.97483,116.340551,0,286,39596.3969907407,2008-05-28,09:31:40
39.97483,116.340542,0,286,39596.3970138889,2008-05-28,09:31:42
39.974831,116.340534,0,287,39596.397037037,2008-05-28,09:31:44
39.974831,116.340528,0,287,39596.3970601852,2008-05-28,09:31:46
39.974832,116.340525,0,287,39596.3970833333,2008-05-28,09:31:48
39.974832,116.340527,0,287,39596.3971064815,2008-05-28,09:31:50
39.974833,116.340528,0,287,39596.3971296296,2008-05-28,09:31:52
39.974834,116.340526,0,287,39596.3971527778,2008-05-28,09:31:54
39.974835,116.340526,0,287,39596.3971759259,2008-05-28,09:31:56
39.974835,116.340528,0,287,39596.3971990741,2008-05-28,09:31:58
39.974835,116.340531,0,287,39596.3972222222,2008-05-28,09:32:00
39.974836,116.340533,0,287,39596.3972453704,2008-05-28,09:32:02
39.974836,116.340533,0,287,39596.3972685185,2008-05-28,09:32:04
39.974837,116.34053,0,287,39596.3972916667,2008-05-28,09:32:06
39.974837,116.340526,0,287,39596.3973148148,2008-05-28,09:32:08
39.974837,116.340519,0,287,39596.397337963,2008-05-28,09:32:10
39.974838,116.340509,0,287,39596.3973611111,2008-05-28,09:32:12
39.974838,116.340498,0,287,39596.3973842593,2008-05-28,09:32:14
39.974838,116.340488,0,287,39596.3974074074,2008-05-28,09:32:16
39.974839,116.340481,0,287,39596.3974305556,2008-05-28,09:32:18
39.974839,116.340471,0,288,39596.3974537037,2008-05-28,09:32:20
39.974839,116.34046,0,288,39596.3974768519,2008-05-28,09:32:22
39.97484,116.340452,0,288,39596.3975,2008-05-28,09:32:24
39.97484,116.340447,0,288,39596.3975231481,2008-05-28,09:32:26
39.97484,116.340441,0,288,39596.3975462963,2008-05-28,09:32:28
39.97484,116.340435,0,288,39596.3975694444,2008-05-28,09:32:30
39.974841,116.340428,0,288,39596.3975925926,2008-05-28,09:32:32
39.97484,116.340425,0,288,39596.3976157407,2008-05-28,09:32:34
39.97484,116.34042,0,288,39596.3976388889,2008-05-28,09:32:36
39.974839,116.340406,0,288,39596.397662037,2008-05-28,09:32:38
39.974835,116.340351,0,290,39596.3976851852,2008-05-28,09:32:40
39.974816,116.340273,0,291,39596.3977083333,2008-05-28,09:32:42
39.974798,116.340178,0,292,39596.3977314815,2008-05-28,09:32:44
39.974757,116.340056,0,292,39596.3977546296,2008-05-28,09:32:46
39.974732,116.339965,0,292,39596.3977777778,2008-05-28,09:32:48
39.974696,116.339852,0,291,39596.3978009259,2008-05-28,09:32:50
39.974683,116.339716,0,291,39596.3978240741,2008-05-28,09:32:52
39.97479,116.339474,0,289,39596.3978472222,2008-05-28,09:32:54
39.974843,116.339239,0,290,39596.3978703704,2008-05-28,09:32:56
39.974845,116.339013,0,290,39596.3978935185,2008-05-28,09:32:58
39.974847,116.338772,0,289,39596.3979166667,2008-05-28,09:33:00
39.974879,116.33858,0,292,39596.3979398148,2008-05-28,09:33:02
39.974905,116.338335,0,293,39596.397962963,2008-05-28,09:33:04
39.974943,116.338058,0,295,39596.3979861111,2008-05-28,09:33:06
39.974963,116.337796,0,295,39596.3980092593,2008-05-28,09:33:08
39.97502,116.337545,0,288,39596.3980324074,2008-05-28,09:33:10
39.97506,116.337345,0,284,39596.3980555556,2008-05-28,09:33:12
39.975074,116.337162,0,284,39596.3980787037,2008-05-28,09:33:14
39.975089,116.337004,0,282,39596.3981018519,2008-05-28,09:33:16
39.975103,116.33686,0,281,39596.398125,2008-05-28,09:33:18
39.975101,116.336731,0,278,39596.3981481481,2008-05-28,09:33:20
39.975117,116.336633,0,281,39596.3981712963,2008-05-28,09:33:22
39.975157,116.336523,0,268,39596.3981944444,2008-05-28,09:33:24
39.975172,116.33645,0,259,39596.3982175926,2008-05-28,09:33:26
39.975173,116.336326,0,252,39596.3982407407,2008-05-28,09:33:28
39.975192,116.336134,0,247,39596.3982638889,2008-05-28,09:33:30
39.9752,116.335911,0,240,39596.398287037,2008-05-28,09:33:32
39.975195,116.335652,0,234,39596.3983101852,2008-05-28,09:33:34
39.9752,116.335407,0,229,39596.3983333333,2008-05-28,09:33:36
39.975193,116.335175,0,224,39596.3983564815,2008-05-28,09:33:38
39.975186,116.334951,0,220,39596.3983796296,2008-05-28,09:33:40
39.975188,116.334755,0,216,39596.3984027778,2008-05-28,09:33:42
39.975174,116.334588,0,213,39596.3984259259,2008-05-28,09:33:44
39.975173,116.334431,0,210,39596.3984490741,2008-05-28,09:33:46
39.97518,116.334285,0,206,39596.3984722222,2008-05-28,09:33:48
39.975189,116.334149,0,203,39596.3984953704,2008-05-28,09:33:50
39.975198,116.334021,0,200,39596.3985185185,2008-05-28,09:33:52
39.975193,116.333906,0,196,39596.3985416667,2008-05-28,09:33:54
39.975188,116.333809,0,193,39596.3985648148,2008-05-28,09:33:56
39.975206,116.333746,0,189,39596.398587963,2008-05-28,09:33:58
39.975226,116.333714,0,186,39596.3986111111,2008-05-28,09:34:00
39.975231,116.333734,0,184,39596.3986342593,2008-05-28,09:34:02
39.975254,116.333736,0,181,39596.3986574074,2008-05-28,09:34:04
39.975266,116.333747,0,178,39596.3986805556,2008-05-28,09:34:06
39.975264,116.33375,0,176,39596.3987037037,2008-05-28,09:34:08
39.975264,116.333753,0,174,39596.3987268518,2008-05-28,09:34:10
39.975264,116.333757,0,174,39596.39875,2008-05-28,09:34:12
39.975265,116.333762,0,173,39596.3987731481,2008-05-28,09:34:14
39.975265,116.333755,0,173,39596.3987962963,2008-05-28,09:34:16
39.975269,116.333739,0,173,39596.3988194444,2008-05-28,09:34:18
39.975144,116.333688,0,178,39596.3988425926,2008-05-28,09:34:20
39.975093,116.33362,0,180,39596.3988657407,2008-05-28,09:34:22
39.975085,116.333419,0,190,39596.3988888889,2008-05-28,09:34:24
39.975088,116.33328,0,197,39596.398912037,2008-05-28,09:34:26
39.975162,116.333088,0,180,39596.3989351852,2008-05-28,09:34:28
39.975165,116.332909,0,176,39596.3989583333,2008-05-28,09:34:30
39.975165,116.332728,0,175,39596.3989814815,2008-05-28,09:34:32
39.975163,116.332536,0,176,39596.3990046296,2008-05-28,09:34:34
39.975159,116.332365,0,175,39596.3990277778,2008-05-28,09:34:36
39.97514,116.332243,0,180,39596.3990509259,2008-05-28,09:34:38
39.975114,116.332185,0,182,39596.3990740741,2008-05-28,09:34:40
39.975097,116.332168,0,179,39596.3990972222,2008-05-28,09:34:42
39.975099,116.332167,0,176,39596.3991203704,2008-05-28,09:34:44
39.975104,116.332165,0,176,39596.3991435185,2008-05-28,09:34:46
39.975104,116.332165,0,176,39596.3991666667,2008-05-28,09:34:48
39.975105,116.332166,0,176,39596.3991898148,2008-05-28,09:34:50
39.975105,116.332166,0,176,39596.399212963,2008-05-28,09:34:52
39.975105,116.332165,0,176,39596.3992361111,2008-05-28,09:34:54
39.975105,116.332165,0,176,39596.3992592593,2008-05-28,09:34:56
39.975106,116.332167,0,176,39596.3992824074,2008-05-28,09:34:58
39.975107,116.332169,0,176,39596.3993055556,2008-05-28,09:35:00
39.975108,116.33217,0,175,39596.3993287037,2008-05-28,09:35:02
39.975108,116.33217,0,175,39596.3993518518,2008-05-28,09:35:04
39.975109,116.332173,0,175,39596.399375,2008-05-28,09:35:06
39.975109,116.332167,0,175,39596.3993981481,2008-05-28,09:35:08
39.975102,116.332127,0,176,39596.3994212963,2008-05-28,09:35:10
39.975093,116.332066,0,175,39596.3994444444,2008-05-28,09:35:12
39.975082,116.332021,0,174,39596.3994675926,2008-05-28,09:35:14
39.975075,116.331989,0,173,39596.3994907407,2008-05-28,09:35:16
39.975067,116.332002,0,170,39596.3995138889,2008-05-28,09:35:18
39.975062,116.332011,0,167,39596.399537037,2008-05-28,09:35:20
39.975061,116.332008,0,167,39596.3995601852,2008-05-28,09:35:22
39.975063,116.331975,0,169,39596.3995833333,2008-05-28,09:35:24
39.974987,116.331912,0,179,39596.3996064815,2008-05-28,09:35:26
39.974982,116.331828,0,183,39596.3996296296,2008-05-28,09:35:28
39.974943,116.331735,0,185,39596.3996527778,2008-05-28,09:35:30
39.975012,116.331694,0,188,39596.3996759259,2008-05-28,09:35:32
39.975043,116.33166,0,189,39596.3996990741,2008-05-28,09:35:34
39.975074,116.331626,0,191,39596.3997222222,2008-05-28,09:35:36
39.975065,116.331604,0,192,39596.3997453704,2008-05-28,09:35:38
39.975058,116.331578,0,194,39596.3997685185,2008-05-28,09:35:40
39.975045,116.331524,0,195,39596.3997916667,2008-05-28,09:35:42
39.975017,116.33147,0,203,39596.3998148148,2008-05-28,09:35:44
39.975019,116.331402,0,208,39596.399837963,2008-05-28,09:35:46
39.975019,116.331326,0,213,39596.3998611111,2008-05-28,09:35:48
39.975011,116.33124,0,221,39596.3998842593,2008-05-28,09:35:50
39.97501,116.331157,0,229,39596.3999074074,2008-05-28,09:35:52
39.975023,116.331067,0,225,39596.3999305556,2008-05-28,09:35:54
39.974959,116.330801,0,230,39596.4017361111,2008-05-28,09:38:30
39.974946,116.330711,0,230,39596.4017592593,2008-05-28,09:38:32
39.974965,116.330617,0,234,39596.4017824074,2008-05-28,09:38:34
39.974978,116.330511,0,238,39596.4018055556,2008-05-28,09:38:36
39.975007,116.33038,0,236,39596.4018287037,2008-05-28,09:38:38
39.975025,116.330241,0,234,39596.4018518519,2008-05-28,09:38:40
39.975055,116.330087,0,232,39596.401875,2008-05-28,09:38:42
39.975058,116.329943,0,234,39596.4018981481,2008-05-28,09:38:44
39.975054,116.329799,0,240,39596.4019212963,2008-05-28,09:38:46
39.975069,116.329627,0,246,39596.4019444444,2008-05-28,09:38:48
39.975048,116.329448,0,250,39596.4019675926,2008-05-28,09:38:50
39.975049,116.329293,0,259,39596.4019907407,2008-05-28,09:38:52
39.975065,116.32911,0,268,39596.4020138889,2008-05-28,09:38:54
39.975067,116.328919,0,280,39596.402037037,2008-05-28,09:38:56
39.975076,116.32872,0,282,39596.4020601852,2008-05-28,09:38:58
39.975101,116.328514,0,286,39596.4020833333,2008-05-28,09:39:00
39.975122,116.328302,0,290,39596.4021064815,2008-05-28,09:39:02
39.975136,116.328089,0,288,39596.4021296296,2008-05-28,09:39:04
39.975149,116.327884,0,287,39596.4021527778,2008-05-28,09:39:06
39.975156,116.327669,0,278,39596.4021759259,2008-05-28,09:39:08
39.975162,116.327469,0,271,39596.4021990741,2008-05-28,09:39:10
39.975152,116.327263,0,258,39596.4022222222,2008-05-28,09:39:12
39.975147,116.327043,0,258,39596.4022453704,2008-05-28,09:39:14
39.975141,116.326846,0,259,39596.4022685185,2008-05-28,09:39:16
39.975116,116.326685,0,271,39596.4022916667,2008-05-28,09:39:18
39.975107,116.326571,0,258,39596.4023148148,2008-05-28,09:39:20
39.975075,116.326528,0,222,39596.402337963,2008-05-28,09:39:22
39.975081,116.326512,0,212,39596.4023611111,2008-05-28,09:39:24
39.97507,116.326503,0,199,39596.4023842593,2008-05-28,09:39:26
39.975069,116.326498,0,197,39596.4024074074,2008-05-28,09:39:28
39.975068,116.326487,0,196,39596.4024305556,2008-05-28,09:39:30
39.975055,116.326463,0,185,39596.4024537037,2008-05-28,09:39:32
39.975046,116.326431,0,178,39596.4024768519,2008-05-28,09:39:34
39.975032,116.326377,0,171,39596.4025,2008-05-28,09:39:36
39.975014,116.326322,0,160,39596.4025231482,2008-05-28,09:39:38
39.974991,116.326276,0,158,39596.4025462963,2008-05-28,09:39:40
39.974984,116.326233,0,157,39596.4025694444,2008-05-28,09:39:42
39.974988,116.32621,0,153,39596.4025925926,2008-05-28,09:39:44
39.974998,116.326198,0,154,39596.4026157407,2008-05-28,09:39:46
39.97501,116.326205,0,153,39596.4026388889,2008-05-28,09:39:48
39.97501,116.326204,0,153,39596.402662037,2008-05-28,09:39:50
39.97501,116.326202,0,153,39596.4026851852,2008-05-28,09:39:52
39.97501,116.326199,0,153,39596.4027083333,2008-05-28,09:39:54
39.975009,116.326196,0,153,39596.4027314815,2008-05-28,09:39:56
39.975011,116.326192,0,153,39596.4027546296,2008-05-28,09:39:58
39.975013,116.326187,0,153,39596.4027777778,2008-05-28,09:40:00
39.975012,116.326182,0,153,39596.4028009259,2008-05-28,09:40:02
39.97502,116.326128,0,156,39596.4028240741,2008-05-28,09:40:04
39.975006,116.326068,0,157,39596.4028472222,2008-05-28,09:40:06
39.974995,116.325997,0,158,39596.4028703704,2008-05-28,09:40:08
39.974997,116.325935,0,161,39596.4028935185,2008-05-28,09:40:10
39.974989,116.32588,0,160,39596.4029166667,2008-05-28,09:40:12
39.974943,116.325821,0,168,39596.4029398148,2008-05-28,09:40:14
39.974861,116.325774,0,184,39596.402962963,2008-05-28,09:40:16
39.974805,116.325677,0,197,39596.4029861111,2008-05-28,09:40:18
39.974752,116.325552,0,205,39596.4030092593,2008-05-28,09:40:20
39.974689,116.325424,0,218,39596.4030324074,2008-05-28,09:40:22
39.974634,116.325278,0,234,39596.4030555556,2008-05-28,09:40:24
39.974613,116.325102,0,242,39596.4030787037,2008-05-28,09:40:26
39.974618,116.324922,0,253,39596.4031018519,2008-05-28,09:40:28
39.974595,116.324708,0,263,39596.403125,2008-05-28,09:40:30
39.974596,116.324462,0,274,39596.4031481481,2008-05-28,09:40:32
39.974721,116.324073,0,267,39596.4031712963,2008-05-28,09:40:34
39.974762,116.32377,0,268,39596.4031944444,2008-05-28,09:40:36
39.9748,116.323459,0,264,39596.4032175926,2008-05-28,09:40:38
39.974803,116.323163,0,262,39596.4032407407,2008-05-28,09:40:40
39.974801,116.322875,0,264,39596.4032638889,2008-05-28,09:40:42
39.974802,116.32258,0,264,39596.403287037,2008-05-28,09:40:44
39.97487,116.322246,0,265,39596.4033101852,2008-05-28,09:40:46
39.974894,116.321967,0,274,39596.4033333333,2008-05-28,09:40:48
39.97489,116.321701,0,263,39596.4033564815,2008-05-28,09:40:50
39.97489,116.321463,0,247,39596.4033796296,2008-05-28,09:40:52
39.974893,116.321274,0,239,39596.4034027778,2008-05-28,09:40:54
39.974895,116.321116,0,237,39596.4034259259,2008-05-28,09:40:56
39.974891,116.320989,0,238,39596.4034490741,2008-05-28,09:40:58
39.974877,116.320881,0,231,39596.4034722222,2008-05-28,09:41:00
39.974853,116.320777,0,242,39596.4034953704,2008-05-28,09:41:02
39.974869,116.320638,0,255,39596.4035185185,2008-05-28,09:41:04
39.974857,116.320532,0,250,39596.4035416667,2008-05-28,09:41:06
39.97484,116.320435,0,249,39596.4035648148,2008-05-28,09:41:08
39.974806,116.320326,0,236,39596.403587963,2008-05-28,09:41:10
39.974768,116.320204,0,225,39596.4036111111,2008-05-28,09:41:12
39.974731,116.320073,0,215,39596.4036342593,2008-05-28,09:41:14
39.974726,116.319973,0,209,39596.4036574074,2008-05-28,09:41:16
39.974733,116.319903,0,206,39596.4036805556,2008-05-28,09:41:18
39.974762,116.31986,0,211,39596.4037037037,2008-05-28,09:41:20
39.974772,116.319844,0,213,39596.4037268519,2008-05-28,09:41:22
39.974772,116.31984,0,212,39596.40375,2008-05-28,09:41:24
39.974772,116.319838,0,212,39596.4037731481,2008-05-28,09:41:26
39.974773,116.319839,0,212,39596.4037962963,2008-05-28,09:41:28
39.974774,116.319841,0,212,39596.4038194444,2008-05-28,09:41:30
39.974774,116.31984,0,212,39596.4038425926,2008-05-28,09:41:32
39.974774,116.319839,0,212,39596.4038657407,2008-05-28,09:41:34
39.974775,116.319835,0,212,39596.4038888889,2008-05-28,09:41:36
39.974775,116.319831,0,212,39596.403912037,2008-05-28,09:41:38
39.974774,116.319827,0,211,39596.4039351852,2008-05-28,09:41:40
39.974774,116.319826,0,211,39596.4039583333,2008-05-28,09:41:42
39.974774,116.319824,0,211,39596.4039814815,2008-05-28,09:41:44
39.974775,116.31982,0,211,39596.4040046296,2008-05-28,09:41:46
39.974774,116.319815,0,211,39596.4040277778,2008-05-28,09:41:48
39.974774,116.319812,0,210,39596.4040509259,2008-05-28,09:41:50
39.974775,116.319811,0,210,39596.4040740741,2008-05-28,09:41:52
39.974775,116.319809,0,210,39596.4040972222,2008-05-28,09:41:54
39.974775,116.319806,0,209,39596.4041203704,2008-05-28,09:41:56
39.974775,116.319803,0,209,39596.4041435185,2008-05-28,09:41:58
39.974775,116.3198,0,209,39596.4041666667,2008-05-28,09:42:00
39.974775,116.319796,0,209,39596.4041898148,2008-05-28,09:42:02
39.974775,116.319791,0,209,39596.404212963,2008-05-28,09:42:04
39.974775,116.319785,0,209,39596.4042361111,2008-05-28,09:42:06
39.974774,116.319778,0,209,39596.4042592593,2008-05-28,09:42:08
39.974774,116.319774,0,210,39596.4042824074,2008-05-28,09:42:10
39.974774,116.319773,0,210,39596.4043055556,2008-05-28,09:42:12
39.974774,116.319773,0,210,39596.4043287037,2008-05-28,09:42:14
39.974775,116.319772,0,210,39596.4043518519,2008-05-28,09:42:16
39.974775,116.31977,0,210,39596.404375,2008-05-28,09:42:18
39.974775,116.319768,0,210,39596.4043981481,2008-05-28,09:42:20
39.974774,116.319766,0,210,39596.4044212963,2008-05-28,09:42:22
39.974773,116.319764,0,210,39596.4044444444,2008-05-28,09:42:24
39.974772,116.319758,0,210,39596.4044675926,2008-05-28,09:42:26
39.974769,116.319742,0,210,39596.4044907407,2008-05-28,09:42:28
39.974753,116.319687,0,210,39596.4045138889,2008-05-28,09:42:30
39.974739,116.319594,0,211,39596.404537037,2008-05-28,09:42:32
39.974733,116.319461,0,212,39596.4045601852,2008-05-28,09:42:34
39.974737,116.31929,0,211,39596.4045833333,2008-05-28,09:42:36
39.974775,116.319071,0,211,39596.4046064815,2008-05-28,09:42:38
39.974801,116.318873,0,216,39596.4046296296,2008-05-28,09:42:40
39.974812,116.318705,0,214,39596.4046527778,2008-05-28,09:42:42
39.974806,116.318554,0,211,39596.4046759259,2008-05-28,09:42:44
39.974803,116.318414,0,212,39596.4046990741,2008-05-28,09:42:46
39.974797,116.318278,0,215,39596.4047222222,2008-05-28,09:42:48
39.974804,116.318121,0,218,39596.4047453704,2008-05-28,09:42:50
39.974805,116.317976,0,221,39596.4047685185,2008-05-28,09:42:52
39.974794,116.317805,0,219,39596.4047916667,2008-05-28,09:42:54
39.974779,116.317641,0,224,39596.4048148148,2008-05-28,09:42:56
39.974798,116.317536,0,236,39596.404837963,2008-05-28,09:42:58
39.97481,116.317482,0,232,39596.4048611111,2008-05-28,09:43:00
39.974814,116.317483,0,232,39596.4048842593,2008-05-28,09:43:02
39.974826,116.317478,0,232,39596.4049074074,2008-05-28,09:43:04
39.974827,116.317475,0,232,39596.4049305556,2008-05-28,09:43:06
39.974826,116.317474,0,233,39596.4049537037,2008-05-28,09:43:08
39.974827,116.317473,0,233,39596.4049768519,2008-05-28,09:43:10
39.974829,116.317459,0,233,39596.405,2008-05-28,09:43:12
39.974832,116.317421,0,234,39596.4050231481,2008-05-28,09:43:14
39.974831,116.317339,0,235,39596.4050462963,2008-05-28,09:43:16
39.97483,116.317221,0,237,39596.4050694444,2008-05-28,09:43:18
39.974828,116.317099,0,239,39596.4050925926,2008-05-28,09:43:20
39.974805,116.316941,0,234,39596.4051157407,2008-05-28,09:43:22
39.974781,116.316778,0,238,39596.4051388889,2008-05-28,09:43:24
39.974743,116.316599,0,236,39596.405162037,2008-05-28,09:43:26
39.974689,116.316376,0,243,39596.4051851852,2008-05-28,09:43:28
39.974647,116.316162,0,242,39596.4052083333,2008-05-28,09:43:30
39.974577,116.315927,0,240,39596.4052314815,2008-05-28,09:43:32
39.974515,116.315697,0,236,39596.4052546296,2008-05-28,09:43:34
39.974487,116.315433,0,238,39596.4052777778,2008-05-28,09:43:36
39.974476,116.315144,0,239,39596.4053009259,2008-05-28,09:43:38
39.974563,116.314791,0,238,39596.4053240741,2008-05-28,09:43:40
39.974605,116.314509,0,238,39596.4053472222,2008-05-28,09:43:42
39.974608,116.314327,0,236,39596.4053703704,2008-05-28,09:43:44
39.974643,116.314113,0,230,39596.4053935185,2008-05-28,09:43:46
39.974628,116.313986,0,242,39596.4054166667,2008-05-28,09:43:48
39.974611,116.313903,0,248,39596.4054398148,2008-05-28,09:43:50
39.974612,116.31383,0,260,39596.405462963,2008-05-28,09:43:52
39.974611,116.313808,0,272,39596.4054861111,2008-05-28,09:43:54
39.9746,116.31377,0,274,39596.4055092593,2008-05-28,09:43:56
39.974592,116.313756,0,273,39596.4055324074,2008-05-28,09:43:58
39.974591,116.313747,0,276,39596.4055555556,2008-05-28,09:44:00
39.97459,116.313738,0,279,39596.4055787037,2008-05-28,09:44:02
39.97459,116.313724,0,282,39596.4056018519,2008-05-28,09:44:04
39.97459,116.313714,0,284,39596.405625,2008-05-28,09:44:06
39.974591,116.313705,0,286,39596.4056481481,2008-05-28,09:44:08
39.974593,116.313696,0,288,39596.4056712963,2008-05-28,09:44:10
39.974596,116.313687,0,290,39596.4056944444,2008-05-28,09:44:12
39.974601,116.313675,0,292,39596.4057175926,2008-05-28,09:44:14
39.974606,116.313665,0,294,39596.4057407407,2008-05-28,09:44:16
39.974612,116.313657,0,296,39596.4057638889,2008-05-28,09:44:18
39.974617,116.313647,0,297,39596.405787037,2008-05-28,09:44:20
39.974622,116.313636,0,299,39596.4058101852,2008-05-28,09:44:22
39.974627,116.313626,0,300,39596.4058333333,2008-05-28,09:44:24
39.974632,116.313617,0,302,39596.4058564815,2008-05-28,09:44:26
39.974638,116.313608,0,304,39596.4058796296,2008-05-28,09:44:28
39.974646,116.313599,0,305,39596.4059027778,2008-05-28,09:44:30
39.974653,116.313589,0,307,39596.4059259259,2008-05-28,09:44:32
39.974656,116.313582,0,309,39596.4059490741,2008-05-28,09:44:34
39.974659,116.313575,0,311,39596.4059722222,2008-05-28,09:44:36
39.974661,116.313566,0,312,39596.4059953704,2008-05-28,09:44:38
39.974664,116.313555,0,314,39596.4060185185,2008-05-28,09:44:40
39.974833,116.313285,0,394,39596.4071527778,2008-05-28,09:46:18
39.974836,116.313278,0,396,39596.4071759259,2008-05-28,09:46:20
39.974839,116.313269,0,397,39596.4071990741,2008-05-28,09:46:22
39.974845,116.313255,0,399,39596.4072222222,2008-05-28,09:46:24
39.974823,116.313198,0,403,39596.4072453704,2008-05-28,09:46:26
39.974833,116.313173,0,407,39596.4072685185,2008-05-28,09:46:28
39.974855,116.31308,0,403,39596.4072916667,2008-05-28,09:46:30
39.974857,116.312957,0,402,39596.4073148148,2008-05-28,09:46:32
39.97486,116.312792,0,405,39596.407337963,2008-05-28,09:46:34
39.974864,116.312601,0,407,39596.4073611111,2008-05-28,09:46:36
39.974853,116.312448,0,408,39596.4073842593,2008-05-28,09:46:38
39.974879,116.312283,0,406,39596.4074074074,2008-05-28,09:46:40
39.974925,116.312106,0,403,39596.4074305556,2008-05-28,09:46:42
39.974999,116.311986,0,404,39596.4074537037,2008-05-28,09:46:44
39.975032,116.311965,0,400,39596.4074768518,2008-05-28,09:46:46
39.975047,116.311937,0,403,39596.4075,2008-05-28,09:46:48
39.975047,116.311934,0,403,39596.4075231481,2008-05-28,09:46:50
39.975047,116.311933,0,404,39596.4075462963,2008-05-28,09:46:52
39.975048,116.311932,0,404,39596.4075694444,2008-05-28,09:46:54
39.975048,116.311932,0,404,39596.4075925926,2008-05-28,09:46:56
39.975049,116.311934,0,405,39596.4076157407,2008-05-28,09:46:58
39.975051,116.311934,0,405,39596.4076388889,2008-05-28,09:47:00
39.975053,116.311934,0,405,39596.407662037,2008-05-28,09:47:02
39.975055,116.311933,0,405,39596.4076851852,2008-05-28,09:47:04
39.975056,116.311932,0,405,39596.4077083333,2008-05-28,09:47:06
39.975057,116.311932,0,405,39596.4077314815,2008-05-28,09:47:08
39.975058,116.311932,0,406,39596.4077546296,2008-05-28,09:47:10
39.975059,116.311931,0,406,39596.4077777778,2008-05-28,09:47:12
39.97506,116.311931,0,406,39596.4078009259,2008-05-28,09:47:14
39.97506,116.311931,0,406,39596.4078240741,2008-05-28,09:47:16
39.975061,116.311932,0,405,39596.4078472222,2008-05-28,09:47:18
39.975061,116.311932,0,405,39596.4078703704,2008-05-28,09:47:20
39.975062,116.311931,0,405,39596.4078935185,2008-05-28,09:47:22
39.975062,116.311931,0,405,39596.4079166667,2008-05-28,09:47:24
39.975062,116.31193,0,405,39596.4079398148,2008-05-28,09:47:26
39.975063,116.311928,0,406,39596.407962963,2008-05-28,09:47:28
39.975063,116.311927,0,405,39596.4079861111,2008-05-28,09:47:30
39.975064,116.311926,0,405,39596.4080092593,2008-05-28,09:47:32
39.975064,116.311925,0,405,39596.4080324074,2008-05-28,09:47:34
39.975065,116.311924,0,405,39596.4080555556,2008-05-28,09:47:36
39.975065,116.311924,0,405,39596.4080787037,2008-05-28,09:47:38
39.975065,116.311923,0,405,39596.4081018518,2008-05-28,09:47:40
39.975065,116.311922,0,405,39596.408125,2008-05-28,09:47:42
39.975065,116.311922,0,405,39596.4081481481,2008-05-28,09:47:44
39.975065,116.311922,0,405,39596.4081712963,2008-05-28,09:47:46
39.975065,116.311922,0,405,39596.4081944444,2008-05-28,09:47:48
39.975065,116.311922,0,405,39596.4082175926,2008-05-28,09:47:50
39.975066,116.311922,0,405,39596.4082407407,2008-05-28,09:47:52
39.975067,116.311922,0,405,39596.4082638889,2008-05-28,09:47:54
39.975067,116.311922,0,405,39596.408287037,2008-05-28,09:47:56
39.975101,116.311615,0,374,39596.4093518518,2008-05-28,09:49:28
39.975082,116.311458,0,363,39596.409375,2008-05-28,09:49:30
39.97503,116.31132,0,346,39596.4093981481,2008-05-28,09:49:32
39.97499,116.311184,0,330,39596.4094212963,2008-05-28,09:49:34
39.974971,116.311027,0,324,39596.4094444444,2008-05-28,09:49:36
39.974934,116.310853,0,314,39596.4094675926,2008-05-28,09:49:38
39.974931,116.310664,0,308,39596.4094907407,2008-05-28,09:49:40
39.974912,116.310489,0,307,39596.4095138889,2008-05-28,09:49:42
39.974879,116.310284,0,303,39596.409537037,2008-05-28,09:49:44
39.974847,116.310077,0,301,39596.4095601852,2008-05-28,09:49:46
39.974831,116.309861,0,298,39596.4095833333,2008-05-28,09:49:48
39.974818,116.309628,0,295,39596.4096064815,2008-05-28,09:49:50
39.97481,116.309389,0,294,39596.4096296296,2008-05-28,09:49:52
39.974795,116.309153,0,293,39596.4096527778,2008-05-28,09:49:54
39.974785,116.308944,0,290,39596.4096759259,2008-05-28,09:49:56
39.974751,116.308779,0,283,39596.4096990741,2008-05-28,09:49:58
39.974671,116.308692,0,262,39596.4097222222,2008-05-28,09:50:00
39.974628,116.308674,0,250,39596.4097453704,2008-05-28,09:50:02
39.974608,116.308703,0,254,39596.4097685185,2008-05-28,09:50:04
39.974608,116.308696,0,252,39596.4097916667,2008-05-28,09:50:06
39.97461,116.308701,0,250,39596.4098148148,2008-05-28,09:50:08
39.974611,116.308706,0,249,39596.409837963,2008-05-28,09:50:10
39.974615,116.30872,0,248,39596.4098611111,2008-05-28,09:50:12
39.974622,116.308737,0,247,39596.4098842593,2008-05-28,09:50:14
39.974631,116.308744,0,245,39596.4099074074,2008-05-28,09:50:16
39.974636,116.308758,0,244,39596.4099305556,2008-05-28,09:50:18
39.97464,116.308775,0,243,39596.4099537037,2008-05-28,09:50:20
39.974648,116.308794,0,242,39596.4099768519,2008-05-28,09:50:22
39.974678,116.308822,0,229,39596.41,2008-05-28,09:50:24
39.974695,116.308845,0,225,39596.4100231482,2008-05-28,09:50:26
39.974702,116.308859,0,223,39596.4100462963,2008-05-28,09:50:28
39.974711,116.308875,0,219,39596.4100694444,2008-05-28,09:50:30
39.974711,116.308901,0,217,39596.4100925926,2008-05-28,09:50:32
39.974719,116.308925,0,216,39596.4101157407,2008-05-28,09:50:34
39.974725,116.30893,0,216,39596.4101388889,2008-05-28,09:50:36
39.974737,116.308936,0,215,39596.410162037,2008-05-28,09:50:38
39.974737,116.308955,0,214,39596.4101851852,2008-05-28,09:50:40
39.97475,116.309004,0,213,39596.4102083333,2008-05-28,09:50:42
39.974762,116.309034,0,211,39596.4102314815,2008-05-28,09:50:44
39.974773,116.309075,0,210,39596.4102546296,2008-05-28,09:50:46
39.974777,116.309112,0,209,39596.4102777778,2008-05-28,09:50:48
39.974787,116.309143,0,207,39596.4103009259,2008-05-28,09:50:50
39.974805,116.309158,0,209,39596.4103240741,2008-05-28,09:50:52
39.974809,116.309198,0,210,39596.4103472222,2008-05-28,09:50:54
39.974814,116.309243,0,212,39596.4103703704,2008-05-28,09:50:56
39.974828,116.309278,0,213,39596.4103935185,2008-05-28,09:50:58
39.974839,116.309319,0,214,39596.4104166667,2008-05-28,09:51:00
39.974841,116.309367,0,213,39596.4104398148,2008-05-28,09:51:02
39.974842,116.309392,0,211,39596.410462963,2008-05-28,09:51:04
39.974844,116.309414,0,209,39596.4104861111,2008-05-28,09:51:06
39.974839,116.309463,0,205,39596.4105092593,2008-05-28,09:51:08
39.974836,116.309509,0,204,39596.4105324074,2008-05-28,09:51:10
39.974842,116.30953,0,201,39596.4105555556,2008-05-28,09:51:12
39.974826,116.309564,0,198,39596.4105787037,2008-05-28,09:51:14
39.974823,116.309598,0,196,39596.4106018519,2008-05-28,09:51:16
39.974829,116.309617,0,192,39596.410625,2008-05-28,09:51:18
39.974824,116.309645,0,190,39596.4106481481,2008-05-28,09:51:20
39.974823,116.309672,0,187,39596.4106712963,2008-05-28,09:51:22
39.9748,116.3097,0,185,39596.4106944444,2008-05-28,09:51:24
39.974806,116.309765,0,183,39596.4107175926,2008-05-28,09:51:26
39.97481,116.3098,0,180,39596.4107407407,2008-05-28,09:51:28
39.974815,116.309837,0,175,39596.4107638889,2008-05-28,09:51:30
39.974822,116.309865,0,176,39596.410787037,2008-05-28,09:51:32
39.974839,116.309899,0,175,39596.4108101852,2008-05-28,09:51:34
39.974852,116.309921,0,177,39596.4108333333,2008-05-28,09:51:36
39.974867,116.309931,0,180,39596.4108564815,2008-05-28,09:51:38
39.974874,116.309962,0,187,39596.4108796296,2008-05-28,09:51:40
39.9749,116.309997,0,190,39596.4109027778,2008-05-28,09:51:42
39.974906,116.310019,0,193,39596.4109259259,2008-05-28,09:51:44
39.974902,116.31007,0,195,39596.4109490741,2008-05-28,09:51:46
39.974918,116.310105,0,198,39596.4109722222,2008-05-28,09:51:48
39.974911,116.310139,0,202,39596.4109953704,2008-05-28,09:51:50
39.97492,116.310154,0,205,39596.4110185185,2008-05-28,09:51:52
39.974907,116.31021,0,209,39596.4110416667,2008-05-28,09:51:54
39.974911,116.310241,0,213,39596.4110648148,2008-05-28,09:51:56
39.974904,116.310283,0,215,39596.411087963,2008-05-28,09:51:58
39.974897,116.310311,0,212,39596.4111111111,2008-05-28,09:52:00
39.974902,116.310332,0,210,39596.4111342593,2008-05-28,09:52:02
39.974905,116.310365,0,214,39596.4111574074,2008-05-28,09:52:04
39.974906,116.310395,0,218,39596.4111805556,2008-05-28,09:52:06
39.974875,116.310437,0,220,39596.4112037037,2008-05-28,09:52:08
39.974857,116.310497,0,222,39596.4112268519,2008-05-28,09:52:10
39.974858,116.310547,0,224,39596.41125,2008-05-28,09:52:12
39.974848,116.310589,0,218,39596.4112731481,2008-05-28,09:52:14
39.974843,116.310615,0,209,39596.4112962963,2008-05-28,09:52:16
39.974838,116.310641,0,204,39596.4113194444,2008-05-28,09:52:18
39.974837,116.310671,0,204,39596.4113425926,2008-05-28,09:52:20
39.974835,116.310702,0,203,39596.4113657407,2008-05-28,09:52:22
39.974838,116.310731,0,203,39596.4113888889,2008-05-28,09:52:24
39.974849,116.31077,0,202,39596.411412037,2008-05-28,09:52:26
39.974855,116.310791,0,201,39596.4114351852,2008-05-28,09:52:28
39.974848,116.310829,0,205,39596.4114583333,2008-05-28,09:52:30
39.974852,116.310886,0,206,39596.4114814815,2008-05-28,09:52:32
39.974864,116.310926,0,204,39596.4115046296,2008-05-28,09:52:34
39.974882,116.310955,0,208,39596.4115277778,2008-05-28,09:52:36
39.974895,116.310986,0,211,39596.4115509259,2008-05-28,09:52:38
39.974909,116.311003,0,211,39596.4115740741,2008-05-28,09:52:40
39.974922,116.311017,0,217,39596.4115972222,2008-05-28,09:52:42
39.974927,116.311027,0,223,39596.4116203704,2008-05-28,09:52:44
39.974948,116.311027,0,227,39596.4116435185,2008-05-28,09:52:46
39.974957,116.311014,0,235,39596.4116666667,2008-05-28,09:52:48
39.974977,116.31101,0,238,39596.4116898148,2008-05-28,09:52:50
39.974992,116.311007,0,243,39596.411712963,2008-05-28,09:52:52
39.975009,116.31101,0,246,39596.4117361111,2008-05-28,09:52:54
39.975043,116.311013,0,248,39596.4117592593,2008-05-28,09:52:56
39.975076,116.311021,0,253,39596.4117824074,2008-05-28,09:52:58
39.975111,116.311028,0,256,39596.4118055556,2008-05-28,09:53:00
39.975128,116.311024,0,263,39596.4118287037,2008-05-28,09:53:02
39.975155,116.311028,0,266,39596.4118518519,2008-05-28,09:53:04
39.975195,116.311045,0,271,39596.411875,2008-05-28,09:53:06
39.975221,116.31106,0,272,39596.4118981481,2008-05-28,09:53:08
39.975246,116.311066,0,276,39596.4119212963,2008-05-28,09:53:10
39.975278,116.311065,0,281,39596.4119444444,2008-05-28,09:53:12
39.975302,116.311074,0,287,39596.4119675926,2008-05-28,09:53:14
39.975315,116.311075,0,285,39596.4119907407,2008-05-28,09:53:16
39.975342,116.311082,0,290,39596.4120138889,2008-05-28,09:53:18
39.975366,116.311092,0,296,39596.412037037,2008-05-28,09:53:20
39.975402,116.311114,0,303,39596.4120601852,2008-05-28,09:53:22
39.975422,116.311125,0,310,39596.4120833333,2008-05-28,09:53:24
39.975435,116.311132,0,317,39596.4121064815,2008-05-28,09:53:26
39.975464,116.311147,0,323,39596.4121296296,2008-05-28,09:53:28
39.975485,116.311161,0,327,39596.4121527778,2008-05-28,09:53:30
39.975511,116.311185,0,332,39596.4121759259,2008-05-28,09:53:32
39.975526,116.311194,0,338,39596.4121990741,2008-05-28,09:53:34
39.975549,116.311211,0,329,39596.4122222222,2008-05-28,09:53:36
39.975556,116.311204,0,328,39596.4122453704,2008-05-28,09:53:38
39.975556,116.311198,0,329,39596.4122685185,2008-05-28,09:53:40
39.975564,116.311189,0,329,39596.4122916667,2008-05-28,09:53:42
39.975583,116.311166,0,322,39596.4123148148,2008-05-28,09:53:44
39.975602,116.311154,0,322,39596.412337963,2008-05-28,09:53:46
39.975612,116.311144,0,324,39596.4123611111,2008-05-28,09:53:48
39.975622,116.311145,0,325,39596.4123842593,2008-05-28,09:53:50
39.975632,116.311147,0,324,39596.4124074074,2008-05-28,09:53:52
39.975651,116.311127,0,325,39596.4124305556,2008-05-28,09:53:54
39.975651,116.311104,0,329,39596.4124537037,2008-05-28,09:53:56
39.975655,116.311074,0,330,39596.4124768519,2008-05-28,09:53:58
39.975661,116.311052,0,325,39596.4125,2008-05-28,09:54:00
39.975668,116.31104,0,327,39596.4125231481,2008-05-28,09:54:02
39.97567,116.311046,0,330,39596.4125462963,2008-05-28,09:54:04
39.975696,116.311059,0,327,39596.4125694444,2008-05-28,09:54:06
39.975697,116.311064,0,328,39596.4125925926,2008-05-28,09:54:08
39.975697,116.311065,0,328,39596.4126157407,2008-05-28,09:54:10
39.975697,116.311061,0,329,39596.4126388889,2008-05-28,09:54:12
39.975722,116.311078,0,338,39596.412662037,2008-05-28,09:54:14
39.975746,116.311088,0,339,39596.4126851852,2008-05-28,09:54:16
39.975776,116.31111,0,341,39596.4127083333,2008-05-28,09:54:18
39.975811,116.311122,0,344,39596.4127314815,2008-05-28,09:54:20
39.975845,116.311128,0,351,39596.4127546296,2008-05-28,09:54:22
39.975879,116.311168,0,354,39596.4127777778,2008-05-28,09:54:24
39.9759,116.311207,0,360,39596.4128009259,2008-05-28,09:54:26
39.975906,116.311217,0,370,39596.4128240741,2008-05-28,09:54:28
39.975931,116.311242,0,381,39596.4128472222,2008-05-28,09:54:30
39.975951,116.311223,0,385,39596.4128703704,2008-05-28,09:54:32
39.975969,116.311195,0,391,39596.4128935185,2008-05-28,09:54:34
39.975991,116.311189,0,394,39596.4129166667,2008-05-28,09:54:36
39.976001,116.311168,0,394,39596.4129398148,2008-05-28,09:54:38
39.976006,116.31112,0,398,39596.412962963,2008-05-28,09:54:40
39.976013,116.311108,0,403,39596.4129861111,2008-05-28,09:54:42
39.976028,116.311093,0,403,39596.4130092593,2008-05-28,09:54:44
39.97607,116.311052,0,400,39596.4130324074,2008-05-28,09:54:46
39.97609,116.311043,0,401,39596.4130555556,2008-05-28,09:54:48
39.976095,116.311016,0,402,39596.4130787037,2008-05-28,09:54:50
39.976108,116.311015,0,404,39596.4131018519,2008-05-28,09:54:52
39.976135,116.311018,0,407,39596.413125,2008-05-28,09:54:54
39.976159,116.311018,0,410,39596.4131481481,2008-05-28,09:54:56
39.976178,116.311017,0,420,39596.4131712963,2008-05-28,09:54:58
39.976221,116.311079,0,420,39596.4131944444,2008-05-28,09:55:00
39.976251,116.311102,0,425,39596.4132175926,2008-05-28,09:55:02
39.976267,116.311109,0,427,39596.4132407407,2008-05-28,09:55:04
39.97628,116.311093,0,431,39596.4132638889,2008-05-28,09:55:06
39.976298,116.311058,0,433,39596.413287037,2008-05-28,09:55:08
39.976358,116.311052,0,428,39596.4133101852,2008-05-28,09:55:10
39.976386,116.311076,0,424,39596.4133333333,2008-05-28,09:55:12
39.976399,116.311002,0,423,39596.4133564815,2008-05-28,09:55:14
39.976387,116.310976,0,423,39596.4133796296,2008-05-28,09:55:16
39.976387,116.310939,0,423,39596.4134027778,2008-05-28,09:55:18
39.976393,116.310901,0,422,39596.4134259259,2008-05-28,09:55:20
39.976393,116.310896,0,422,39596.4134490741,2008-05-28,09:55:22
39.976408,116.310851,0,421,39596.4134722222,2008-05-28,09:55:24
39.976429,116.310798,0,421,39596.4134953704,2008-05-28,09:55:26
39.976465,116.310707,0,419,39596.4135185185,2008-05-28,09:55:28
39.976513,116.310667,0,424,39596.4135416667,2008-05-28,09:55:30
39.976547,116.310625,0,425,39596.4135648148,2008-05-28,09:55:32
39.976605,116.310486,0,435,39596.413587963,2008-05-28,09:55:34
39.976649,116.31045,0,432,39596.4136111111,2008-05-28,09:55:36
39.976676,116.310365,0,425,39596.4136342593,2008-05-28,09:55:38
39.976694,116.310363,0,418,39596.4136574074,2008-05-28,09:55:40
39.976745,116.310379,0,408,39596.4136805556,2008-05-28,09:55:42
39.976785,116.310377,0,400,39596.4137037037,2008-05-28,09:55:44
39.976844,116.310366,0,392,39596.4137268519,2008-05-28,09:55:46
39.97686,116.310337,0,389,39596.41375,2008-05-28,09:55:48
39.976888,116.310318,0,386,39596.4137731481,2008-05-28,09:55:50
39.976916,116.310292,0,381,39596.4137962963,2008-05-28,09:55:52
39.976955,116.31031,0,376,39596.4138194444,2008-05-28,09:55:54
39.976986,116.310328,0,372,39596.4138425926,2008-05-28,09:55:56
39.977017,116.310337,0,367,39596.4138657407,2008-05-28,09:55:58
39.977039,116.310333,0,365,39596.4138888889,2008-05-28,09:56:00
39.977065,116.310326,0,364,39596.413912037,2008-05-28,09:56:02
39.977099,116.310288,0,356,39596.4139351852,2008-05-28,09:56:04
39.977117,116.310272,0,350,39596.4139583333,2008-05-28,09:56:06
39.977119,116.310266,0,347,39596.4139814815,2008-05-28,09:56:08
39.977111,116.310226,0,343,39596.4140046296,2008-05-28,09:56:10
39.977115,116.310207,0,342,39596.4140277778,2008-05-28,09:56:12
39.977115,116.310207,0,341,39596.4140509259,2008-05-28,09:56:14
39.977115,116.310205,0,341,39596.4140740741,2008-05-28,09:56:16
39.977114,116.310191,0,340,39596.4140972222,2008-05-28,09:56:18
39.977121,116.310181,0,338,39596.4141203704,2008-05-28,09:56:20
39.977117,116.31016,0,330,39596.4141435185,2008-05-28,09:56:22
39.977101,116.310129,0,331,39596.4141666667,2008-05-28,09:56:24
39.977098,116.31013,0,331,39596.4141898148,2008-05-28,09:56:26
39.977095,116.31013,0,331,39596.414212963,2008-05-28,09:56:28
39.977092,116.310129,0,330,39596.4142361111,2008-05-28,09:56:30
39.977089,116.310128,0,330,39596.4142592593,2008-05-28,09:56:32
39.977085,116.310126,0,330,39596.4142824074,2008-05-28,09:56:34
39.977082,116.310124,0,330,39596.4143055556,2008-05-28,09:56:36
39.977076,116.310119,0,330,39596.4143287037,2008-05-28,09:56:38
39.977056,116.310077,0,329,39596.4143518518,2008-05-28,09:56:40
39.977008,116.310012,0,329,39596.414375,2008-05-28,09:56:42
39.976994,116.309963,0,328,39596.4143981481,2008-05-28,09:56:44
39.976985,116.309933,0,328,39596.4144212963,2008-05-28,09:56:46
39.97697,116.309902,0,328,39596.4144444444,2008-05-28,09:56:48
39.976965,116.309878,0,328,39596.4144675926,2008-05-28,09:56:50
39.976969,116.309861,0,327,39596.4144907407,2008-05-28,09:56:52
39.976963,116.309846,0,327,39596.4145138889,2008-05-28,09:56:54
39.976949,116.309833,0,326,39596.414525463,2008-05-28,09:56:55
39.976935,116.309821,0,325,39596.4145601852,2008-05-28,09:56:58
39.976929,116.309815,0,324,39596.4145833333,2008-05-28,09:57:00
39.976927,116.309809,0,324,39596.4146064815,2008-05-28,09:57:02
39.976919,116.309806,0,324,39596.4146296296,2008-05-28,09:57:04
39.976919,116.309807,0,324,39596.4146527778,2008-05-28,09:57:06
39.976915,116.309814,0,324,39596.4146759259,2008-05-28,09:57:08
39.976909,116.309824,0,323,39596.4146990741,2008-05-28,09:57:10
39.97575,116.30669,0,138,39596.4665972222,2008-05-28,11:11:54
39.9757,116.306694,0,255,39596.4666203704,2008-05-28,11:11:56
39.97565,116.306633,0,258,39596.4666435185,2008-05-28,11:11:58
39.975641,116.306653,0,253,39596.4666666667,2008-05-28,11:12:00
39.97562,116.306668,0,253,39596.4666898148,2008-05-28,11:12:02
39.975608,116.306667,0,248,39596.466712963,2008-05-28,11:12:04
39.975588,116.306663,0,250,39596.4667361111,2008-05-28,11:12:06
39.975563,116.306656,0,257,39596.4667592593,2008-05-28,11:12:08
39.975531,116.306647,0,263,39596.4667824074,2008-05-28,11:12:10
39.975503,116.306656,0,266,39596.4668055556,2008-05-28,11:12:12
39.975478,116.306663,0,271,39596.4668287037,2008-05-28,11:12:14
39.975454,116.306613,0,277,39596.4668518519,2008-05-28,11:12:16
39.975439,116.30664,0,283,39596.466875,2008-05-28,11:12:18
39.975413,116.306646,0,290,39596.4668981481,2008-05-28,11:12:20
39.97539,116.306647,0,296,39596.4669212963,2008-05-28,11:12:22
39.975368,116.306666,0,303,39596.4669444444,2008-05-28,11:12:24
39.975352,116.306678,0,305,39596.4669675926,2008-05-28,11:12:26
39.975348,116.306672,0,307,39596.4669907407,2008-05-28,11:12:28
39.97533,116.306672,0,310,39596.4670138889,2008-05-28,11:12:30
39.975311,116.306651,0,315,39596.467037037,2008-05-28,11:12:32
39.975303,116.306657,0,313,39596.4670601852,2008-05-28,11:12:34
39.975279,116.306649,0,302,39596.4670833333,2008-05-28,11:12:36
39.975259,116.306653,0,304,39596.4671064815,2008-05-28,11:12:38
39.975241,116.306655,0,305,39596.4671296296,2008-05-28,11:12:40
39.975209,116.306649,0,307,39596.4671527778,2008-05-28,11:12:42
39.975182,116.306638,0,309,39596.4671759259,2008-05-28,11:12:44
39.975158,116.306632,0,311,39596.4671990741,2008-05-28,11:12:46
39.975141,116.306638,0,313,39596.4672222222,2008-05-28,11:12:48
39.975121,116.30664,0,316,39596.4672453704,2008-05-28,11:12:50
39.975103,116.306643,0,319,39596.4672685185,2008-05-28,11:12:52
39.975084,116.306636,0,323,39596.4672916667,2008-05-28,11:12:54
39.97506,116.306632,0,327,39596.4673148148,2008-05-28,11:12:56
39.975033,116.306637,0,332,39596.467337963,2008-05-28,11:12:58
39.97501,116.306645,0,337,39596.4673611111,2008-05-28,11:13:00
39.97499,116.306683,0,342,39596.4673842593,2008-05-28,11:13:02
39.974974,116.306737,0,346,39596.4674074074,2008-05-28,11:13:04
39.974952,116.306755,0,346,39596.4674305556,2008-05-28,11:13:06
39.974935,116.306785,0,346,39596.4674537037,2008-05-28,11:13:08
39.974921,116.306818,0,346,39596.4674768519,2008-05-28,11:13:10
39.974902,116.306858,0,347,39596.4675,2008-05-28,11:13:12
39.974884,116.306861,0,349,39596.4675231481,2008-05-28,11:13:14
39.974872,116.30684,0,350,39596.4675462963,2008-05-28,11:13:16
39.974864,116.306817,0,351,39596.4675694444,2008-05-28,11:13:18
39.974847,116.306812,0,353,39596.4675925926,2008-05-28,11:13:20
39.974828,116.306805,0,355,39596.4676157407,2008-05-28,11:13:22
39.974806,116.306797,0,357,39596.4676388889,2008-05-28,11:13:24
39.974786,116.306798,0,359,39596.467662037,2008-05-28,11:13:26
39.974768,116.306803,0,362,39596.4676851852,2008-05-28,11:13:28
39.974766,116.306856,0,365,39596.4677083333,2008-05-28,11:13:30
39.974761,116.306867,0,367,39596.4677314815,2008-05-28,11:13:32
39.974746,116.306872,0,369,39596.4677546296,2008-05-28,11:13:34
39.974737,116.306896,0,372,39596.4677777778,2008-05-28,11:13:36
39.974723,116.306906,0,374,39596.4678009259,2008-05-28,11:13:38
39.974711,116.306921,0,378,39596.4678240741,2008-05-28,11:13:40
39.974707,116.306938,0,381,39596.4678472222,2008-05-28,11:13:42
39.974701,116.30695,0,384,39596.4678703704,2008-05-28,11:13:44
39.974699,116.306956,0,386,39596.4678935185,2008-05-28,11:13:46
39.974698,116.306963,0,389,39596.4679166667,2008-05-28,11:13:48
39.974698,116.306989,0,389,39596.4679398148,2008-05-28,11:13:50
39.974692,116.307051,0,391,39596.467962963,2008-05-28,11:13:52
39.974704,116.307104,0,394,39596.4679861111,2008-05-28,11:13:54
39.974705,116.307124,0,394,39596.4680092593,2008-05-28,11:13:56
39.974702,116.307147,0,396,39596.4680324074,2008-05-28,11:13:58
39.974707,116.30717,0,398,39596.4680555556,2008-05-28,11:14:00
39.974697,116.307182,0,400,39596.4680787037,2008-05-28,11:14:02
39.974694,116.307211,0,402,39596.4681018519,2008-05-28,11:14:04
39.974698,116.307247,0,403,39596.468125,2008-05-28,11:14:06
39.97471,116.30727,0,405,39596.4681481481,2008-05-28,11:14:08
39.974702,116.307285,0,407,39596.4681712963,2008-05-28,11:14:10
39.974694,116.307295,0,409,39596.4681944444,2008-05-28,11:14:12
39.974692,116.307303,0,411,39596.4682175926,2008-05-28,11:14:14
39.974686,116.307326,0,413,39596.4682407407,2008-05-28,11:14:16
39.974684,116.307348,0,415,39596.4682638889,2008-05-28,11:14:18
39.974696,116.307407,0,416,39596.468287037,2008-05-28,11:14:20
39.97468,116.307416,0,418,39596.4683101852,2008-05-28,11:14:22
39.974669,116.30743,0,420,39596.4683333333,2008-05-28,11:14:24
39.97466,116.307446,0,421,39596.4683564815,2008-05-28,11:14:26
39.974654,116.307461,0,424,39596.4683796296,2008-05-28,11:14:28
39.974655,116.30748,0,425,39596.4684027778,2008-05-28,11:14:30
39.974662,116.30747,0,419,39596.4684259259,2008-05-28,11:14:32
39.974701,116.307499,0,416,39596.4684490741,2008-05-28,11:14:34
39.974713,116.307526,0,417,39596.4684722222,2008-05-28,11:14:36
39.974724,116.307542,0,418,39596.4684953704,2008-05-28,11:14:38
39.974766,116.307626,0,416,39596.4685185185,2008-05-28,11:14:40
39.974783,116.307667,0,416,39596.4685416667,2008-05-28,11:14:42
39.974764,116.307685,0,415,39596.4685648148,2008-05-28,11:14:44
39.97477,116.307718,0,415,39596.468587963,2008-05-28,11:14:46
39.974767,116.307735,0,417,39596.4686111111,2008-05-28,11:14:48
39.974772,116.307755,0,416,39596.4686342593,2008-05-28,11:14:50
39.974772,116.307772,0,417,39596.4686574074,2008-05-28,11:14:52
39.974786,116.307796,0,416,39596.4686805556,2008-05-28,11:14:54
39.97479,116.307825,0,416,39596.4687037037,2008-05-28,11:14:56
39.974802,116.307852,0,417,39596.4687268519,2008-05-28,11:14:58
39.974818,116.307868,0,417,39596.46875,2008-05-28,11:15:00
39.974825,116.307878,0,417,39596.4687731481,2008-05-28,11:15:02
39.974814,116.307886,0,416,39596.4687962963,2008-05-28,11:15:04
39.974803,116.307907,0,416,39596.4688194444,2008-05-28,11:15:06
39.974797,116.307912,0,416,39596.4688425926,2008-05-28,11:15:08
39.974788,116.307924,0,417,39596.4688657407,2008-05-28,11:15:10
39.974787,116.30793,0,416,39596.4688888889,2008-05-28,11:15:12
39.974792,116.307954,0,415,39596.468912037,2008-05-28,11:15:14
39.974781,116.307993,0,416,39596.4689351852,2008-05-28,11:15:16
39.974767,116.307997,0,415,39596.4689583333,2008-05-28,11:15:18
39.974754,116.30801,0,413,39596.4689814815,2008-05-28,11:15:20
39.974756,116.308046,0,412,39596.4690046296,2008-05-28,11:15:22
39.974762,116.308079,0,410,39596.4690277778,2008-05-28,11:15:24
39.974774,116.308129,0,410,39596.4690509259,2008-05-28,11:15:26
39.974781,116.308162,0,408,39596.4690740741,2008-05-28,11:15:28
39.974781,116.308188,0,407,39596.4690972222,2008-05-28,11:15:30
39.974787,116.308212,0,408,39596.4691203704,2008-05-28,11:15:32
39.974793,116.308245,0,407,39596.4691435185,2008-05-28,11:15:34
39.974789,116.308265,0,407,39596.4691666667,2008-05-28,11:15:36
39.974796,116.30828,0,403,39596.4691898148,2008-05-28,11:15:38
39.974804,116.308315,0,403,39596.469212963,2008-05-28,11:15:40
39.9748,116.308348,0,404,39596.4692361111,2008-05-28,11:15:42
39.974806,116.308384,0,404,39596.4692592593,2008-05-28,11:15:44
39.974809,116.308415,0,402,39596.4692824074,2008-05-28,11:15:46
39.974826,116.308451,0,400,39596.4693055556,2008-05-28,11:15:48
39.974833,116.308472,0,399,39596.4693287037,2008-05-28,11:15:50
39.97482,116.308483,0,396,39596.4693518518,2008-05-28,11:15:52
39.974834,116.308515,0,393,39596.469375,2008-05-28,11:15:54
39.974834,116.308535,0,392,39596.4693981481,2008-05-28,11:15:56
39.974833,116.308554,0,391,39596.4694212963,2008-05-28,11:15:58
39.97483,116.308584,0,391,39596.4694444444,2008-05-28,11:16:00
39.974838,116.308616,0,389,39596.4694675926,2008-05-28,11:16:02
39.974837,116.308642,0,388,39596.4694907407,2008-05-28,11:16:04
39.974851,116.308678,0,388,39596.4695138889,2008-05-28,11:16:06
39.974852,116.308712,0,387,39596.469537037,2008-05-28,11:16:08
39.974845,116.308731,0,385,39596.4695601852,2008-05-28,11:16:10
39.974827,116.308747,0,383,39596.4695833333,2008-05-28,11:16:12
39.974816,116.308769,0,383,39596.4696064815,2008-05-28,11:16:14
39.974799,116.308783,0,382,39596.4696296296,2008-05-28,11:16:16
39.974791,116.308804,0,383,39596.4696527778,2008-05-28,11:16:18
39.974785,116.308838,0,383,39596.4696759259,2008-05-28,11:16:20
39.974772,116.308866,0,382,39596.4696990741,2008-05-28,11:16:22
39.974775,116.308891,0,380,39596.4697222222,2008-05-28,11:16:24
39.974769,116.30891,0,380,39596.4697453704,2008-05-28,11:16:26
39.974763,116.308922,0,379,39596.4697685185,2008-05-28,11:16:28
39.974756,116.308941,0,378,39596.4697916667,2008-05-28,11:16:30
39.974757,116.308968,0,378,39596.4698148148,2008-05-28,11:16:32
39.974753,116.308984,0,378,39596.469837963,2008-05-28,11:16:34
39.974751,116.309002,0,378,39596.4698611111,2008-05-28,11:16:36
39.97476,116.30903,0,378,39596.4698842593,2008-05-28,11:16:38
39.974746,116.309053,0,379,39596.4699074074,2008-05-28,11:16:40
39.97474,116.309066,0,376,39596.4699305556,2008-05-28,11:16:42
39.974737,116.309093,0,374,39596.4699537037,2008-05-28,11:16:44
39.974734,116.309115,0,372,39596.4699768518,2008-05-28,11:16:46
39.974734,116.309138,0,370,39596.47,2008-05-28,11:16:48
39.974737,116.309179,0,369,39596.4700231481,2008-05-28,11:16:50
39.974737,116.309194,0,368,39596.4700462963,2008-05-28,11:16:52
39.974756,116.309243,0,365,39596.4700694444,2008-05-28,11:16:54
39.974774,116.309287,0,362,39596.4700925926,2008-05-28,11:16:56
39.97478,116.309315,0,363,39596.4701157407,2008-05-28,11:16:58
39.974794,116.309354,0,361,39596.4701388889,2008-05-28,11:17:00
39.974794,116.309367,0,361,39596.470162037,2008-05-28,11:17:02
39.974818,116.309405,0,357,39596.4701851852,2008-05-28,11:17:04
39.974834,116.309439,0,355,39596.4702083333,2008-05-28,11:17:06
39.97484,116.309483,0,351,39596.4702314815,2008-05-28,11:17:08
39.974842,116.309515,0,347,39596.4702546296,2008-05-28,11:17:10
39.974855,116.309531,0,346,39596.4702777778,2008-05-28,11:17:12
39.974856,116.309543,0,345,39596.4703009259,2008-05-28,11:17:14
39.974864,116.30957,0,343,39596.4703240741,2008-05-28,11:17:16
39.974862,116.309599,0,343,39596.4703472222,2008-05-28,11:17:18
39.974872,116.309625,0,342,39596.4703703704,2008-05-28,11:17:20
39.974871,116.309646,0,342,39596.4703935185,2008-05-28,11:17:22
39.974867,116.309662,0,342,39596.4704166667,2008-05-28,11:17:24
39.974865,116.309687,0,341,39596.4704398148,2008-05-28,11:17:26
39.974874,116.309713,0,341,39596.470462963,2008-05-28,11:17:28
39.974874,116.30974,0,340,39596.4704861111,2008-05-28,11:17:30
39.974874,116.309769,0,340,39596.4705092593,2008-05-28,11:17:32
39.974885,116.309803,0,339,39596.4705324074,2008-05-28,11:17:34
39.9749,116.309839,0,338,39596.4705555556,2008-05-28,11:17:36
39.974907,116.309868,0,339,39596.4705787037,2008-05-28,11:17:38
39.974914,116.309899,0,340,39596.4706018518,2008-05-28,11:17:40
39.974923,116.309921,0,339,39596.470625,2008-05-28,11:17:42
39.974926,116.309939,0,339,39596.4706481481,2008-05-28,11:17:44
39.974926,116.309956,0,339,39596.4706712963,2008-05-28,11:17:46
39.974928,116.309988,0,340,39596.4706944444,2008-05-28,11:17:48
39.974914,116.310004,0,342,39596.4707175926,2008-05-28,11:17:50
39.974911,116.310017,0,343,39596.4707407407,2008-05-28,11:17:52
39.974896,116.310034,0,345,39596.4707638889,2008-05-28,11:17:54
39.974908,116.310067,0,345,39596.470787037,2008-05-28,11:17:56
39.974895,116.3101,0,349,39596.4708101852,2008-05-28,11:17:58
39.974894,116.310134,0,351,39596.4708333333,2008-05-28,11:18:00
39.974911,116.31017,0,351,39596.4708564815,2008-05-28,11:18:02
39.97491,116.310191,0,352,39596.4708796296,2008-05-28,11:18:04
39.974919,116.310239,0,346,39596.4709027778,2008-05-28,11:18:06
39.974924,116.310294,0,335,39596.4709259259,2008-05-28,11:18:08
39.974934,116.31033,0,328,39596.4709490741,2008-05-28,11:18:10
39.974905,116.310362,0,322,39596.4709722222,2008-05-28,11:18:12
39.974886,116.310399,0,315,39596.4709953704,2008-05-28,11:18:14
39.97489,116.310428,0,311,39596.4710185185,2008-05-28,11:18:16
39.974899,116.310447,0,308,39596.4710416667,2008-05-28,11:18:18
39.974908,116.310477,0,304,39596.4710648148,2008-05-28,11:18:20
39.974916,116.310504,0,299,39596.471087963,2008-05-28,11:18:22
39.97493,116.310511,0,296,39596.4711111111,2008-05-28,11:18:24
39.974935,116.310529,0,291,39596.4711342593,2008-05-28,11:18:26
39.974948,116.31054,0,286,39596.4711574074,2008-05-28,11:18:28
39.974958,116.310557,0,283,39596.4711805556,2008-05-28,11:18:30
39.974957,116.310577,0,280,39596.4712037037,2008-05-28,11:18:32
39.974957,116.310597,0,276,39596.4712268518,2008-05-28,11:18:34
39.974961,116.310607,0,273,39596.47125,2008-05-28,11:18:36
39.974967,116.310621,0,268,39596.4712731481,2008-05-28,11:18:38
39.974971,116.310636,0,264,39596.4712962963,2008-05-28,11:18:40
39.974979,116.310657,0,260,39596.4713194444,2008-05-28,11:18:42
39.974977,116.310674,0,257,39596.4713425926,2008-05-28,11:18:44
39.974975,116.310693,0,253,39596.4713657407,2008-05-28,11:18:46
39.974972,116.310711,0,250,39596.4713888889,2008-05-28,11:18:48
39.974972,116.310724,0,249,39596.471412037,2008-05-28,11:18:50
39.974986,116.310749,0,246,39596.4714351852,2008-05-28,11:18:52
39.974976,116.31076,0,244,39596.4714583333,2008-05-28,11:18:54
39.974966,116.310776,0,240,39596.4714814815,2008-05-28,11:18:56
39.97496,116.310799,0,236,39596.4715046296,2008-05-28,11:18:58
39.974938,116.31081,0,234,39596.4715277778,2008-05-28,11:19:00
39.974933,116.310826,0,233,39596.4715509259,2008-05-28,11:19:02
39.974893,116.310839,0,227,39596.4715740741,2008-05-28,11:19:04
39.974875,116.310856,0,223,39596.4715972222,2008-05-28,11:19:06
39.974847,116.310872,0,219,39596.4716203704,2008-05-28,11:19:08
39.974858,116.310888,0,215,39596.4716435185,2008-05-28,11:19:10
39.974861,116.310907,0,212,39596.4716666667,2008-05-28,11:19:12
39.974857,116.310924,0,208,39596.4716898148,2008-05-28,11:19:14
39.974859,116.310949,0,203,39596.471712963,2008-05-28,11:19:16
39.974857,116.310972,0,201,39596.4717361111,2008-05-28,11:19:18
39.974858,116.310986,0,199,39596.4717592593,2008-05-28,11:19:20
39.974849,116.311004,0,197,39596.4717824074,2008-05-28,11:19:22
39.974848,116.311031,0,195,39596.4718055556,2008-05-28,11:19:24
39.974847,116.311046,0,194,39596.4718287037,2008-05-28,11:19:26
39.974851,116.311065,0,190,39596.4718518518,2008-05-28,11:19:28
39.974852,116.311074,0,190,39596.471875,2008-05-28,11:19:30
39.974847,116.31108,0,186,39596.4718981481,2008-05-28,11:19:32
39.974847,116.311084,0,185,39596.4719212963,2008-05-28,11:19:34
39.974855,116.311098,0,185,39596.4719444444,2008-05-28,11:19:36
39.974869,116.311123,0,184,39596.4719675926,2008-05-28,11:19:38
39.974875,116.311147,0,184,39596.4719907407,2008-05-28,11:19:40
39.974885,116.311172,0,183,39596.4720138889,2008-05-28,11:19:42
39.974894,116.311196,0,179,39596.472037037,2008-05-28,11:19:44
39.9749,116.311218,0,176,39596.4720601852,2008-05-28,11:19:46
39.974907,116.311243,0,173,39596.4720833333,2008-05-28,11:19:48
39.974916,116.31126,0,169,39596.4721064815,2008-05-28,11:19:50
39.974921,116.311281,0,168,39596.4721296296,2008-05-28,11:19:52
39.974927,116.311303,0,167,39596.4721527778,2008-05-28,11:19:54
39.974936,116.31132,0,163,39596.4721759259,2008-05-28,11:19:56
39.974946,116.311349,0,163,39596.4721990741,2008-05-28,11:19:58
39.974957,116.311381,0,161,39596.4722222222,2008-05-28,11:20:00
39.974971,116.311413,0,159,39596.4722453704,2008-05-28,11:20:02
39.97498,116.311445,0,157,39596.4722685185,2008-05-28,11:20:04
39.974981,116.311472,0,156,39596.4722916667,2008-05-28,11:20:06
39.974984,116.311493,0,156,39596.4723148148,2008-05-28,11:20:08
39.97498,116.311512,0,156,39596.472337963,2008-05-28,11:20:10
39.974974,116.311539,0,155,39596.4723611111,2008-05-28,11:20:12
39.974969,116.311563,0,159,39596.4723842593,2008-05-28,11:20:14
39.974976,116.311593,0,158,39596.4724074074,2008-05-28,11:20:16
39.974982,116.31161,0,158,39596.4724305556,2008-05-28,11:20:18
39.97498,116.311637,0,157,39596.4724537037,2008-05-28,11:20:20
39.974955,116.311652,0,157,39596.4724768519,2008-05-28,11:20:22
39.974928,116.311663,0,159,39596.4725,2008-05-28,11:20:24
39.9749,116.311668,0,161,39596.4725231482,2008-05-28,11:20:26
39.974863,116.311683,0,160,39596.4725462963,2008-05-28,11:20:28
39.974817,116.311699,0,161,39596.4725694444,2008-05-28,11:20:30
39.974774,116.311723,0,162,39596.4725925926,2008-05-28,11:20:32
39.974743,116.311752,0,164,39596.4726157407,2008-05-28,11:20:34
39.974715,116.311772,0,167,39596.4726388889,2008-05-28,11:20:36
39.974695,116.311797,0,170,39596.472662037,2008-05-28,11:20:38
39.974681,116.311821,0,172,39596.4726851852,2008-05-28,11:20:40
39.974665,116.31186,0,174,39596.4727083333,2008-05-28,11:20:42
39.974646,116.311894,0,174,39596.4727314815,2008-05-28,11:20:44
39.974636,116.311924,0,174,39596.4727546296,2008-05-28,11:20:46
39.974637,116.311957,0,171,39596.4727777778,2008-05-28,11:20:48
39.974645,116.311985,0,171,39596.4728009259,2008-05-28,11:20:50
39.974648,116.31201,0,172,39596.4728240741,2008-05-28,11:20:52
39.974656,116.312037,0,171,39596.4728472222,2008-05-28,11:20:54
39.974663,116.312068,0,172,39596.4728703704,2008-05-28,11:20:56
39.974663,116.312097,0,173,39596.4728935185,2008-05-28,11:20:58
39.974669,116.312119,0,177,39596.4729166667,2008-05-28,11:21:00
39.974678,116.312145,0,178,39596.4729398148,2008-05-28,11:21:02
39.974686,116.312169,0,180,39596.472962963,2008-05-28,11:21:04
39.974696,116.312193,0,181,39596.4729861111,2008-05-28,11:21:06
39.974702,116.312217,0,182,39596.4730092593,2008-05-28,11:21:08
39.974707,116.312238,0,183,39596.4730324074,2008-05-28,11:21:10
39.97471,116.312262,0,186,39596.4730555556,2008-05-28,11:21:12
39.974715,116.312303,0,186,39596.4730787037,2008-05-28,11:21:14
39.974709,116.312325,0,188,39596.4731018519,2008-05-28,11:21:16
39.974712,116.312353,0,190,39596.473125,2008-05-28,11:21:18
39.97472,116.312389,0,191,39596.4731481481,2008-05-28,11:21:20
39.974726,116.312418,0,191,39596.4731712963,2008-05-28,11:21:22
39.974734,116.312441,0,189,39596.4731944444,2008-05-28,11:21:24
39.974732,116.31247,0,190,39596.4732175926,2008-05-28,11:21:26
39.974743,116.312499,0,189,39596.4732407407,2008-05-28,11:21:28
39.97474,116.312523,0,185,39596.4732638889,2008-05-28,11:21:30
39.974741,116.312555,0,185,39596.473287037,2008-05-28,11:21:32
39.974737,116.312599,0,183,39596.4733101852,2008-05-28,11:21:34
39.974758,116.312624,0,186,39596.4733333333,2008-05-28,11:21:36
39.974765,116.312646,0,188,39596.4733564815,2008-05-28,11:21:38
39.974779,116.312677,0,188,39596.4733796296,2008-05-28,11:21:40
39.974785,116.312693,0,187,39596.4734027778,2008-05-28,11:21:42
39.974797,116.312718,0,188,39596.4734259259,2008-05-28,11:21:44
39.9748,116.31275,0,187,39596.4734490741,2008-05-28,11:21:46
39.974814,116.312779,0,185,39596.4734722222,2008-05-28,11:21:48
39.974807,116.312794,0,185,39596.4734953704,2008-05-28,11:21:50
39.974801,116.31282,0,185,39596.4735185185,2008-05-28,11:21:52
39.97483,116.313169,0,189,39596.4802083333,2008-05-28,11:31:30
39.974831,116.313172,0,189,39596.4802314815,2008-05-28,11:31:32
39.974831,116.313173,0,189,39596.4802546296,2008-05-28,11:31:34
39.974831,116.313175,0,189,39596.4802777778,2008-05-28,11:31:36
39.974832,116.313178,0,189,39596.4803009259,2008-05-28,11:31:38
39.974834,116.313183,0,189,39596.4803240741,2008-05-28,11:31:40
39.974912,116.313225,0,190,39596.4803472222,2008-05-28,11:31:42
39.97497,116.313261,0,190,39596.4803703704,2008-05-28,11:31:44
39.974972,116.313267,0,190,39596.4803935185,2008-05-28,11:31:46
39.974973,116.313279,0,190,39596.4804166667,2008-05-28,11:31:48
39.974982,116.313283,0,189,39596.4804398148,2008-05-28,11:31:50
39.974999,116.313284,0,189,39596.480462963,2008-05-28,11:31:52
39.975015,116.313288,0,189,39596.4804861111,2008-05-28,11:31:54
39.975033,116.31329,0,188,39596.4805092593,2008-05-28,11:31:56
39.975033,116.313292,0,188,39596.4805324074,2008-05-28,11:31:58
39.975031,116.313287,0,188,39596.4805555556,2008-05-28,11:32:00
39.97503,116.313281,0,188,39596.4805787037,2008-05-28,11:32:02
39.975029,116.313275,0,188,39596.4806018519,2008-05-28,11:32:04
39.975028,116.313269,0,188,39596.480625,2008-05-28,11:32:06
39.975028,116.313263,0,188,39596.4806481482,2008-05-28,11:32:08
39.975028,116.31326,0,188,39596.4806712963,2008-05-28,11:32:10
39.975027,116.313262,0,188,39596.4806944444,2008-05-28,11:32:12
39.975019,116.313266,0,188,39596.4807175926,2008-05-28,11:32:14
39.97497,116.313284,0,188,39596.4807407407,2008-05-28,11:32:16
39.974927,116.313307,0,188,39596.4807638889,2008-05-28,11:32:18
39.974877,116.313334,0,188,39596.480787037,2008-05-28,11:32:20
39.974819,116.313383,0,187,39596.4808101852,2008-05-28,11:32:22
39.974765,116.313436,0,187,39596.4808333333,2008-05-28,11:32:24
39.974726,116.313496,0,187,39596.4808564815,2008-05-28,11:32:26
39.974673,116.313549,0,187,39596.4808796296,2008-05-28,11:32:28
39.974627,116.313606,0,187,39596.4809027778,2008-05-28,11:32:30
39.974576,116.313682,0,188,39596.4809259259,2008-05-28,11:32:32
39.974526,116.313777,0,188,39596.4809490741,2008-05-28,11:32:34
39.974541,116.31398,0,188,39596.4809722222,2008-05-28,11:32:36
39.974579,116.314234,0,189,39596.4809953704,2008-05-28,11:32:38
39.974619,116.314489,0,189,39596.4810185185,2008-05-28,11:32:40
39.974676,116.314764,0,190,39596.4810416667,2008-05-28,11:32:42
39.974728,116.315046,0,190,39596.4810648148,2008-05-28,11:32:44
39.97474,116.315297,0,191,39596.481087963,2008-05-28,11:32:46
39.974766,116.315603,0,192,39596.4811111111,2008-05-28,11:32:48
39.974817,116.315936,0,193,39596.4811342593,2008-05-28,11:32:50
39.974814,116.316263,0,194,39596.4811574074,2008-05-28,11:32:52
39.974841,116.31659,0,195,39596.4811805556,2008-05-28,11:32:54
39.974877,116.316977,0,196,39596.4812037037,2008-05-28,11:32:56
39.974896,116.31731,0,197,39596.4812268519,2008-05-28,11:32:58
39.974906,116.317594,0,197,39596.48125,2008-05-28,11:33:00
39.974915,116.317855,0,198,39596.4812731481,2008-05-28,11:33:02
39.974948,116.318104,0,199,39596.4812962963,2008-05-28,11:33:04
39.974972,116.31831,0,199,39596.4813194444,2008-05-28,11:33:06
39.974991,116.318442,0,200,39596.4813425926,2008-05-28,11:33:08
39.975006,116.31852,0,200,39596.4813657407,2008-05-28,11:33:10
39.975008,116.318577,0,200,39596.4813888889,2008-05-28,11:33:12
39.974999,116.318607,0,200,39596.481412037,2008-05-28,11:33:14
39.974984,116.318614,0,200,39596.4814351852,2008-05-28,11:33:16
39.974964,116.318599,0,200,39596.4814583333,2008-05-28,11:33:18
39.974957,116.318601,0,200,39596.4814814815,2008-05-28,11:33:20
39.974944,116.318592,0,200,39596.4815046296,2008-05-28,11:33:22
39.974931,116.31858,0,199,39596.4815277778,2008-05-28,11:33:24
39.974926,116.318593,0,199,39596.4815509259,2008-05-28,11:33:26
39.974916,116.318607,0,198,39596.4815740741,2008-05-28,11:33:28
39.97491,116.318616,0,198,39596.4815972222,2008-05-28,11:33:30
39.974907,116.318625,0,197,39596.4816203704,2008-05-28,11:33:32
39.974907,116.318632,0,197,39596.4816435185,2008-05-28,11:33:34
39.974906,116.318635,0,196,39596.4816666667,2008-05-28,11:33:36
39.974906,116.318639,0,196,39596.4816898148,2008-05-28,11:33:38
39.974906,116.318647,0,196,39596.481712963,2008-05-28,11:33:40
39.974907,116.318654,0,196,39596.4817361111,2008-05-28,11:33:42
39.974907,116.318661,0,196,39596.4817592593,2008-05-28,11:33:44
39.974908,116.31867,0,196,39596.4817824074,2008-05-28,11:33:46
39.974908,116.318679,0,196,39596.4818055556,2008-05-28,11:33:48
39.974903,116.318685,0,196,39596.4818287037,2008-05-28,11:33:50
39.974892,116.318684,0,196,39596.4818518519,2008-05-28,11:33:52
39.974882,116.318675,0,196,39596.481875,2008-05-28,11:33:54
39.974871,116.318667,0,195,39596.4818981481,2008-05-28,11:33:56
39.974859,116.318663,0,195,39596.4819212963,2008-05-28,11:33:58
39.974851,116.318654,0,195,39596.4819444444,2008-05-28,11:34:00
39.974849,116.318639,0,195,39596.4819675926,2008-05-28,11:34:02
39.974846,116.318625,0,195,39596.4819907407,2008-05-28,11:34:04
39.974846,116.318619,0,195,39596.4820138889,2008-05-28,11:34:06
39.974847,116.318626,0,195,39596.482037037,2008-05-28,11:34:08
39.974848,116.318639,0,195,39596.4820601852,2008-05-28,11:34:10
39.974845,116.318654,0,194,39596.4820833333,2008-05-28,11:34:12
39.974836,116.318663,0,194,39596.4821064815,2008-05-28,11:34:14
39.974823,116.318664,0,194,39596.4821296296,2008-05-28,11:34:16
39.974812,116.318662,0,194,39596.4821527778,2008-05-28,11:34:18
39.974798,116.31866,0,194,39596.4821759259,2008-05-28,11:34:20
39.974805,116.318693,0,194,39596.4821990741,2008-05-28,11:34:22
39.974808,116.318753,0,194,39596.4822222222,2008-05-28,11:34:24
39.974797,116.318849,0,193,39596.4822453704,2008-05-28,11:34:26
39.974811,116.318985,0,193,39596.4822685185,2008-05-28,11:34:28
39.974828,116.319156,0,192,39596.4822916667,2008-05-28,11:34:30
39.974839,116.319319,0,192,39596.4823148148,2008-05-28,11:34:32
39.974835,116.319498,0,191,39596.482337963,2008-05-28,11:34:34
39.974836,116.319674,0,190,39596.4823611111,2008-05-28,11:34:36
39.974847,116.319863,0,190,39596.4823842593,2008-05-28,11:34:38
39.97487,116.32004,0,189,39596.4824074074,2008-05-28,11:34:40
39.974879,116.320175,0,188,39596.4824305556,2008-05-28,11:34:42
39.974892,116.3203,0,187,39596.4824537037,2008-05-28,11:34:44
39.974905,116.320403,0,186,39596.4824768519,2008-05-28,11:34:46
39.974912,116.320462,0,185,39596.4825,2008-05-28,11:34:48
39.974934,116.320501,0,184,39596.4825231481,2008-05-28,11:34:50
39.974945,116.320523,0,183,39596.4825462963,2008-05-28,11:34:52
39.974937,116.320505,0,182,39596.4825694444,2008-05-28,11:34:54
39.974919,116.320494,0,181,39596.4825925926,2008-05-28,11:34:56
39.974907,116.32049,0,180,39596.4826157407,2008-05-28,11:34:58
39.974902,116.320492,0,179,39596.4826388889,2008-05-28,11:35:00
39.974903,116.320495,0,178,39596.482662037,2008-05-28,11:35:02
39.974903,116.320498,0,177,39596.4826851852,2008-05-28,11:35:04
39.974903,116.320496,0,177,39596.4827083333,2008-05-28,11:35:06
39.974919,116.320515,0,177,39596.4827314815,2008-05-28,11:35:08
39.974929,116.32054,0,176,39596.4827546296,2008-05-28,11:35:10
39.974925,116.320588,0,176,39596.4827777778,2008-05-28,11:35:12
39.974912,116.32065,0,176,39596.4828009259,2008-05-28,11:35:14
39.974914,116.320734,0,176,39596.4828240741,2008-05-28,11:35:16
39.974924,116.320855,0,175,39596.4828472222,2008-05-28,11:35:18
39.974948,116.321014,0,174,39596.4828703704,2008-05-28,11:35:20
39.975004,116.321255,0,171,39596.4828935185,2008-05-28,11:35:22
39.975042,116.32147,0,171,39596.4829166667,2008-05-28,11:35:24
39.97502,116.321646,0,170,39596.4829398148,2008-05-28,11:35:26
39.975008,116.321855,0,169,39596.482962963,2008-05-28,11:35:28
39.975021,116.322083,0,168,39596.4829861111,2008-05-28,11:35:30
39.975037,116.322318,0,168,39596.4830092593,2008-05-28,11:35:32
39.975047,116.322564,0,169,39596.4830324074,2008-05-28,11:35:34
39.97505,116.322817,0,169,39596.4830555556,2008-05-28,11:35:36
39.975057,116.323054,0,168,39596.4830787037,2008-05-28,11:35:38
39.975048,116.323299,0,168,39596.4831018519,2008-05-28,11:35:40
39.975031,116.323529,0,167,39596.483125,2008-05-28,11:35:42
39.975038,116.323787,0,167,39596.4831481481,2008-05-28,11:35:44
39.97516,116.324076,0,171,39596.4831712963,2008-05-28,11:35:46
39.975182,116.324312,0,172,39596.4831944444,2008-05-28,11:35:48
39.975188,116.32453,0,171,39596.4832175926,2008-05-28,11:35:50
39.975193,116.324763,0,172,39596.4832407407,2008-05-28,11:35:52
39.975221,116.324994,0,173,39596.4832638889,2008-05-28,11:35:54
39.975252,116.325187,0,174,39596.483287037,2008-05-28,11:35:56
39.975318,116.325371,0,179,39596.4833101852,2008-05-28,11:35:58
39.975367,116.325496,0,185,39596.4833333333,2008-05-28,11:36:00
39.975376,116.325559,0,188,39596.4833564815,2008-05-28,11:36:02
39.975396,116.325598,0,193,39596.4833796296,2008-05-28,11:36:04
39.975425,116.325625,0,198,39596.4834027778,2008-05-28,11:36:06
39.975524,116.325659,0,208,39596.4834259259,2008-05-28,11:36:08
39.975525,116.325663,0,210,39596.4834490741,2008-05-28,11:36:10
39.975525,116.325664,0,211,39596.4834722222,2008-05-28,11:36:12
39.975526,116.325665,0,212,39596.4834953704,2008-05-28,11:36:14
39.975526,116.325669,0,212,39596.4835185185,2008-05-28,11:36:16
39.975527,116.32568,0,213,39596.4835416667,2008-05-28,11:36:18
39.975527,116.325699,0,213,39596.4835648148,2008-05-28,11:36:20
39.975538,116.325757,0,212,39596.483587963,2008-05-28,11:36:22
39.975546,116.325842,0,212,39596.4836111111,2008-05-28,11:36:24
39.97554,116.325932,0,211,39596.4836342593,2008-05-28,11:36:26
39.975511,116.326001,0,215,39596.4836574074,2008-05-28,11:36:28
39.97556,116.326081,0,221,39596.4836805556,2008-05-28,11:36:30
39.975622,116.326145,0,236,39596.4837037037,2008-05-28,11:36:32
39.975672,116.326219,0,246,39596.4837268519,2008-05-28,11:36:34
39.975691,116.326318,0,253,39596.48375,2008-05-28,11:36:36
39.975705,116.326438,0,258,39596.4837731481,2008-05-28,11:36:38
39.975713,116.326557,0,262,39596.4837962963,2008-05-28,11:36:40
39.975727,116.326687,0,266,39596.4838194444,2008-05-28,11:36:42
39.975752,116.326838,0,270,39596.4838425926,2008-05-28,11:36:44
39.975776,116.326993,0,274,39596.4838657407,2008-05-28,11:36:46
39.975779,116.327137,0,277,39596.4838888889,2008-05-28,11:36:48
39.975792,116.327285,0,281,39596.483912037,2008-05-28,11:36:50
39.97581,116.327437,0,289,39596.4839351852,2008-05-28,11:36:52
39.975868,116.327617,0,291,39596.4839583333,2008-05-28,11:36:54
39.975899,116.327736,0,313,39596.4839814815,2008-05-28,11:36:56
39.975913,116.327848,0,317,39596.4840046296,2008-05-28,11:36:58
39.975916,116.327948,0,323,39596.4840277778,2008-05-28,11:37:00
39.975918,116.328083,0,328,39596.4840509259,2008-05-28,11:37:02
39.975887,116.328235,0,330,39596.4840740741,2008-05-28,11:37:04
39.975838,116.328386,0,331,39596.4840972222,2008-05-28,11:37:06
39.975814,116.328554,0,335,39596.4841203704,2008-05-28,11:37:08
39.975794,116.328702,0,333,39596.4841435185,2008-05-28,11:37:10
39.975796,116.328815,0,330,39596.4841666667,2008-05-28,11:37:12
39.9758,116.3289,0,331,39596.4841898148,2008-05-28,11:37:14
39.975794,116.328943,0,331,39596.484212963,2008-05-28,11:37:16
39.975787,116.328946,0,329,39596.4842361111,2008-05-28,11:37:18
39.975771,116.328984,0,326,39596.4842592593,2008-05-28,11:37:20
39.975762,116.328992,0,323,39596.4842824074,2008-05-28,11:37:22
39.97576,116.328991,0,323,39596.4843055556,2008-05-28,11:37:24
39.975759,116.328989,0,323,39596.4843287037,2008-05-28,11:37:26
39.975758,116.328989,0,323,39596.4843518519,2008-05-28,11:37:28
39.975758,116.328992,0,323,39596.484375,2008-05-28,11:37:30
39.975757,116.328999,0,323,39596.4843981481,2008-05-28,11:37:32
39.975757,116.329004,0,323,39596.4844212963,2008-05-28,11:37:34
39.975756,116.329008,0,323,39596.4844444444,2008-05-28,11:37:36
39.975755,116.32901,0,323,39596.4844675926,2008-05-28,11:37:38
39.975754,116.329011,0,323,39596.4844907407,2008-05-28,11:37:40
39.97575,116.329018,0,323,39596.4845138889,2008-05-28,11:37:42
39.975738,116.329029,0,323,39596.484537037,2008-05-28,11:37:44
39.975726,116.329043,0,323,39596.4845601852,2008-05-28,11:37:46
39.975689,116.329088,0,320,39596.4845833333,2008-05-28,11:37:48
39.975652,116.329162,0,319,39596.4846064815,2008-05-28,11:37:50
39.97559,116.329244,0,313,39596.4846296296,2008-05-28,11:37:52
39.975561,116.329343,0,308,39596.4846527778,2008-05-28,11:37:54
39.975525,116.329439,0,303,39596.4846759259,2008-05-28,11:37:56
39.975495,116.329516,0,296,39596.4846990741,2008-05-28,11:37:58
39.975474,116.329548,0,286,39596.4847222222,2008-05-28,11:38:00
39.975446,116.329545,0,282,39596.4847453704,2008-05-28,11:38:02
39.97543,116.329527,0,279,39596.4847685185,2008-05-28,11:38:04
39.975429,116.329528,0,279,39596.4847916667,2008-05-28,11:38:06
39.975428,116.329531,0,278,39596.4848148148,2008-05-28,11:38:08
39.975427,116.329534,0,278,39596.484837963,2008-05-28,11:38:10
39.975424,116.329535,0,278,39596.4848611111,2008-05-28,11:38:12
39.975423,116.329536,0,277,39596.4848842593,2008-05-28,11:38:14
39.975421,116.329535,0,277,39596.4849074074,2008-05-28,11:38:16
39.97542,116.329537,0,277,39596.4849305556,2008-05-28,11:38:18
39.97542,116.329543,0,277,39596.4849537037,2008-05-28,11:38:20
39.975419,116.329553,0,276,39596.4849768518,2008-05-28,11:38:22
39.975418,116.329561,0,276,39596.485,2008-05-28,11:38:24
39.975417,116.329568,0,276,39596.4850231481,2008-05-28,11:38:26
39.975416,116.329568,0,276,39596.4850462963,2008-05-28,11:38:28
39.975415,116.329566,0,275,39596.4850694444,2008-05-28,11:38:30
39.975414,116.329564,0,275,39596.4850925926,2008-05-28,11:38:32
39.975414,116.329561,0,275,39596.4851157407,2008-05-28,11:38:34
39.975413,116.32956,0,275,39596.4851388889,2008-05-28,11:38:36
39.975412,116.329557,0,275,39596.485162037,2008-05-28,11:38:38
39.975411,116.329557,0,275,39596.4851851852,2008-05-28,11:38:40
39.97541,116.329552,0,275,39596.4852083333,2008-05-28,11:38:42
39.975408,116.329547,0,275,39596.4852314815,2008-05-28,11:38:44
39.975408,116.329544,0,275,39596.4852546296,2008-05-28,11:38:46
39.975407,116.329543,0,275,39596.4852777778,2008-05-28,11:38:48
39.975406,116.329545,0,275,39596.4853009259,2008-05-28,11:38:50
39.975406,116.329544,0,275,39596.4853240741,2008-05-28,11:38:52
39.975406,116.329541,0,275,39596.4853472222,2008-05-28,11:38:54
39.975405,116.329541,0,275,39596.4853703704,2008-05-28,11:38:56
39.975404,116.329542,0,275,39596.4853935185,2008-05-28,11:38:58
39.975404,116.32954,0,275,39596.4854166667,2008-05-28,11:39:00
39.975403,116.329536,0,275,39596.4854398148,2008-05-28,11:39:02
39.975403,116.329528,0,275,39596.485462963,2008-05-28,11:39:04
39.975397,116.329525,0,275,39596.4854861111,2008-05-28,11:39:06
39.975374,116.329543,0,275,39596.4855092593,2008-05-28,11:39:08
39.975339,116.329594,0,276,39596.4855324074,2008-05-28,11:39:10
39.975292,116.329658,0,277,39596.4855555556,2008-05-28,11:39:12
39.975276,116.329742,0,276,39596.4855787037,2008-05-28,11:39:14
39.975256,116.329832,0,274,39596.4856018518,2008-05-28,11:39:16
39.975228,116.329922,0,270,39596.485625,2008-05-28,11:39:18
39.975215,116.330033,0,266,39596.4856481481,2008-05-28,11:39:20
39.97519,116.330184,0,265,39596.4856712963,2008-05-28,11:39:22
39.975162,116.330363,0,264,39596.4856944444,2008-05-28,11:39:24
39.975122,116.330528,0,262,39596.4857175926,2008-05-28,11:39:26
39.975111,116.330718,0,257,39596.4857407407,2008-05-28,11:39:28
39.975098,116.330928,0,254,39596.4857638889,2008-05-28,11:39:30
39.97508,116.331171,0,254,39596.485787037,2008-05-28,11:39:32
39.975076,116.331429,0,255,39596.4858101852,2008-05-28,11:39:34
39.975078,116.331719,0,252,39596.4858333333,2008-05-28,11:39:36
39.975066,116.332009,0,252,39596.4858564815,2008-05-28,11:39:38
39.975064,116.332322,0,242,39596.4858796296,2008-05-28,11:39:40
39.975065,116.332666,0,238,39596.4859027778,2008-05-28,11:39:42
39.975062,116.333015,0,234,39596.4859259259,2008-05-28,11:39:44
39.975058,116.333364,0,225,39596.4859490741,2008-05-28,11:39:46
39.975053,116.333707,0,221,39596.4859722222,2008-05-28,11:39:48
39.975042,116.334056,0,219,39596.4859953704,2008-05-28,11:39:50
39.975023,116.334464,0,213,39596.4860185185,2008-05-28,11:39:52
39.975001,116.334815,0,208,39596.4860416667,2008-05-28,11:39:54
39.974971,116.335171,0,202,39596.4860648148,2008-05-28,11:39:56
39.974982,116.335526,0,202,39596.486087963,2008-05-28,11:39:58
39.974991,116.335872,0,190,39596.4861111111,2008-05-28,11:40:00
39.975,116.336175,0,184,39596.4861342593,2008-05-28,11:40:02
39.975005,116.336445,0,175,39596.4861574074,2008-05-28,11:40:04
39.975011,116.33668,0,173,39596.4861805556,2008-05-28,11:40:06
39.975013,116.336886,0,166,39596.4862037037,2008-05-28,11:40:08
39.975026,116.337063,0,163,39596.4862268518,2008-05-28,11:40:10
39.97503,116.337221,0,160,39596.48625,2008-05-28,11:40:12
39.975025,116.337365,0,159,39596.4862731481,2008-05-28,11:40:14
39.975026,116.337518,0,160,39596.4862962963,2008-05-28,11:40:16
39.97503,116.337686,0,158,39596.4863194444,2008-05-28,11:40:18
39.975037,116.33786,0,159,39596.4863425926,2008-05-28,11:40:20
39.975028,116.338017,0,159,39596.4863657407,2008-05-28,11:40:22
39.975029,116.338164,0,166,39596.4863888889,2008-05-28,11:40:24
39.975064,116.338294,0,179,39596.486412037,2008-05-28,11:40:26
39.975079,116.338363,0,187,39596.4864351852,2008-05-28,11:40:28
39.97507,116.338369,0,191,39596.4864583333,2008-05-28,11:40:30
39.975056,116.338361,0,191,39596.4864814815,2008-05-28,11:40:32
39.975057,116.338357,0,192,39596.4865046296,2008-05-28,11:40:34
39.975057,116.338358,0,192,39596.4865277778,2008-05-28,11:40:36
39.975058,116.338354,0,193,39596.4865509259,2008-05-28,11:40:38
39.975058,116.338346,0,193,39596.4865740741,2008-05-28,11:40:40
39.975059,116.338337,0,194,39596.4865972222,2008-05-28,11:40:42
39.975059,116.338335,0,194,39596.4866203704,2008-05-28,11:40:44
39.975061,116.338353,0,197,39596.4866435185,2008-05-28,11:40:46
39.975054,116.338381,0,198,39596.4866666667,2008-05-28,11:40:48
39.975062,116.338411,0,197,39596.4866898148,2008-05-28,11:40:50
39.975048,116.338408,0,196,39596.486712963,2008-05-28,11:40:52
39.975043,116.338413,0,194,39596.4867361111,2008-05-28,11:40:54
39.975052,116.338443,0,191,39596.4867592593,2008-05-28,11:40:56
39.975052,116.338446,0,191,39596.4867824074,2008-05-28,11:40:58
39.975047,116.338435,0,191,39596.4868055556,2008-05-28,11:41:00
39.975043,116.338419,0,193,39596.4868287037,2008-05-28,11:41:02
39.97504,116.338408,0,192,39596.4868518518,2008-05-28,11:41:04
39.975036,116.338398,0,192,39596.486875,2008-05-28,11:41:06
39.975037,116.338423,0,192,39596.4868981481,2008-05-28,11:41:08
39.975067,116.338497,0,197,39596.4869212963,2008-05-28,11:41:10
39.975052,116.338554,0,198,39596.4869444444,2008-05-28,11:41:12
39.975023,116.338595,0,200,39596.4869675926,2008-05-28,11:41:14
39.975009,116.338628,0,204,39596.4869907407,2008-05-28,11:41:16
39.975005,116.33868,0,207,39596.4870138889,2008-05-28,11:41:18
39.975127,116.338785,0,225,39596.487037037,2008-05-28,11:41:20
39.975248,116.338901,0,241,39596.4870601852,2008-05-28,11:41:22
39.975276,116.338992,0,244,39596.4870833333,2008-05-28,11:41:24
39.975287,116.339092,0,247,39596.4871064815,2008-05-28,11:41:26
39.975317,116.339181,0,251,39596.4871296296,2008-05-28,11:41:28
39.975384,116.339259,0,253,39596.4871527778,2008-05-28,11:41:30
39.975381,116.33938,0,265,39596.4871759259,2008-05-28,11:41:32
39.975339,116.339528,0,274,39596.4871990741,2008-05-28,11:41:34
39.975323,116.339696,0,280,39596.4872222222,2008-05-28,11:41:36
39.975327,116.339887,0,285,39596.4872453704,2008-05-28,11:41:38
39.975345,116.340118,0,291,39596.4872685185,2008-05-28,11:41:40
39.975247,116.340348,0,301,39596.4872916667,2008-05-28,11:41:42
39.975252,116.340591,0,309,39596.4873148148,2008-05-28,11:41:44
39.975246,116.340828,0,315,39596.487337963,2008-05-28,11:41:46
39.975145,116.34113,0,338,39596.4873611111,2008-05-28,11:41:48
39.975138,116.341348,0,345,39596.4873842593,2008-05-28,11:41:50
39.975138,116.341604,0,350,39596.4874074074,2008-05-28,11:41:52
39.975133,116.341873,0,356,39596.4874305556,2008-05-28,11:41:54
39.975126,116.342131,0,362,39596.4874537037,2008-05-28,11:41:56
39.975115,116.342401,0,366,39596.4874768518,2008-05-28,11:41:58
39.975123,116.342671,0,370,39596.4875,2008-05-28,11:42:00
39.975072,116.34293,0,382,39596.4875231481,2008-05-28,11:42:02
39.975034,116.343201,0,395,39596.4875462963,2008-05-28,11:42:04
39.975032,116.343456,0,404,39596.4875694444,2008-05-28,11:42:06
39.97503,116.343722,0,415,39596.4875925926,2008-05-28,11:42:08
39.975014,116.343994,0,423,39596.4876157407,2008-05-28,11:42:10
39.974939,116.344297,0,417,39596.4876388889,2008-05-28,11:42:12
39.974963,116.344605,0,420,39596.487662037,2008-05-28,11:42:14
39.975028,116.344916,0,419,39596.4876851852,2008-05-28,11:42:16
39.975077,116.345251,0,412,39596.4877083333,2008-05-28,11:42:18
39.975111,116.345532,0,409,39596.4877314815,2008-05-28,11:42:20
39.975145,116.345777,0,407,39596.4877546296,2008-05-28,11:42:22
39.975181,116.346015,0,404,39596.4877777778,2008-05-28,11:42:24
39.975206,116.346275,0,404,39596.4878009259,2008-05-28,11:42:26
39.975219,116.346445,0,403,39596.4878240741,2008-05-28,11:42:28
39.975243,116.346557,0,403,39596.4878472222,2008-05-28,11:42:30
39.975243,116.34663,0,394,39596.4878703704,2008-05-28,11:42:32
39.975183,116.346651,0,361,39596.4878935185,2008-05-28,11:42:34
39.97516,116.346676,0,343,39596.4879166667,2008-05-28,11:42:36
39.975159,116.346698,0,333,39596.4879398148,2008-05-28,11:42:38
39.975162,116.346697,0,324,39596.487962963,2008-05-28,11:42:40
39.975164,116.346712,0,322,39596.4879861111,2008-05-28,11:42:42
39.975164,116.346717,0,321,39596.4880092593,2008-05-28,11:42:44
39.975164,116.346715,0,320,39596.4880324074,2008-05-28,11:42:46
39.975164,116.346714,0,319,39596.4880555556,2008-05-28,11:42:48
39.975164,116.346713,0,319,39596.4880787037,2008-05-28,11:42:50
39.975164,116.346717,0,318,39596.4881018519,2008-05-28,11:42:52
39.975164,116.346723,0,318,39596.488125,2008-05-28,11:42:54
39.975164,116.346728,0,317,39596.4881481482,2008-05-28,11:42:56
39.975164,116.346732,0,317,39596.4881712963,2008-05-28,11:42:58
39.975163,116.346736,0,316,39596.4881944444,2008-05-28,11:43:00
39.975163,116.346736,0,316,39596.4882175926,2008-05-28,11:43:02
39.975163,116.346734,0,316,39596.4882407407,2008-05-28,11:43:04
39.975163,116.346737,0,315,39596.4882638889,2008-05-28,11:43:06
39.975164,116.346738,0,315,39596.488287037,2008-05-28,11:43:08
39.975164,116.346737,0,314,39596.4883101852,2008-05-28,11:43:10
39.975164,116.346736,0,314,39596.4883333333,2008-05-28,11:43:12
39.975164,116.346735,0,314,39596.4883564815,2008-05-28,11:43:14
39.975164,116.346735,0,314,39596.4883796296,2008-05-28,11:43:16
39.975164,116.346737,0,314,39596.4884027778,2008-05-28,11:43:18
39.975165,116.346737,0,314,39596.4884259259,2008-05-28,11:43:20
39.975165,116.346734,0,314,39596.4884490741,2008-05-28,11:43:22
39.975165,116.346733,0,314,39596.4884722222,2008-05-28,11:43:24
39.975165,116.34673,0,314,39596.4884953704,2008-05-28,11:43:26
39.975165,116.346726,0,314,39596.4885185185,2008-05-28,11:43:28
39.975165,116.346722,0,314,39596.4885416667,2008-05-28,11:43:30
39.975165,116.346722,0,314,39596.4885648148,2008-05-28,11:43:32
39.975164,116.346731,0,313,39596.488587963,2008-05-28,11:43:34
39.97517,116.346771,0,311,39596.4886111111,2008-05-28,11:43:36
39.975177,116.346833,0,308,39596.4886342593,2008-05-28,11:43:38
39.975198,116.346924,0,306,39596.4886574074,2008-05-28,11:43:40
39.975231,116.347035,0,308,39596.4886805556,2008-05-28,11:43:42
39.9752,116.347127,0,301,39596.4887037037,2008-05-28,11:43:44
39.975163,116.347238,0,295,39596.4887268519,2008-05-28,11:43:46
39.975169,116.347362,0,290,39596.48875,2008-05-28,11:43:48
39.97517,116.347519,0,289,39596.4887731481,2008-05-28,11:43:50
39.975147,116.347677,0,285,39596.4887962963,2008-05-28,11:43:52
39.975141,116.347825,0,285,39596.4888194444,2008-05-28,11:43:54
39.975108,116.347909,0,280,39596.4888425926,2008-05-28,11:43:56
39.97511,116.347974,0,280,39596.4888657407,2008-05-28,11:43:58
39.97516,116.348038,0,277,39596.4888888889,2008-05-28,11:44:00
39.975226,116.348094,0,270,39596.488912037,2008-05-28,11:44:02
39.975315,116.348113,0,263,39596.4889351852,2008-05-28,11:44:04
39.975407,116.348108,0,260,39596.4889583333,2008-05-28,11:44:06
39.97552,116.348106,0,258,39596.4889814815,2008-05-28,11:44:08
39.975651,116.34811,0,254,39596.4890046296,2008-05-28,11:44:10
39.975788,116.348097,0,245,39596.4890277778,2008-05-28,11:44:12
39.975936,116.348085,0,236,39596.4890509259,2008-05-28,11:44:14
39.976098,116.348056,0,228,39596.4890740741,2008-05-28,11:44:16
39.976252,116.348032,0,216,39596.4890972222,2008-05-28,11:44:18
39.976416,116.348002,0,205,39596.4891203704,2008-05-28,11:44:20
39.976577,116.347997,0,195,39596.4891435185,2008-05-28,11:44:22
39.976738,116.347955,0,187,39596.4891666667,2008-05-28,11:44:24
39.976896,116.347911,0,168,39596.4891898148,2008-05-28,11:44:26
39.97703,116.347896,0,159,39596.489212963,2008-05-28,11:44:28
39.977149,116.347933,0,154,39596.4892361111,2008-05-28,11:44:30
39.977246,116.347931,0,148,39596.4892592593,2008-05-28,11:44:32
39.977344,116.347928,0,148,39596.4892824074,2008-05-28,11:44:34
39.97743,116.347928,0,148,39596.4893055556,2008-05-28,11:44:36
39.977515,116.347923,0,155,39596.4893287037,2008-05-28,11:44:38
39.977595,116.347882,0,154,39596.4893518519,2008-05-28,11:44:40
39.977699,116.347861,0,159,39596.489375,2008-05-28,11:44:42
39.977805,116.347799,0,174,39596.4893981481,2008-05-28,11:44:44
39.97793,116.347815,0,174,39596.4894212963,2008-05-28,11:44:46
39.978048,116.347845,0,179,39596.4894444444,2008-05-28,11:44:48
39.978154,116.347922,0,199,39596.4894675926,2008-05-28,11:44:50
39.978292,116.347978,0,202,39596.4894907407,2008-05-28,11:44:52
39.978416,116.347995,0,220,39596.4895138889,2008-05-28,11:44:54
39.978547,116.347995,0,254,39596.489537037,2008-05-28,11:44:56
39.978687,116.347999,0,268,39596.4895601852,2008-05-28,11:44:58
39.978836,116.348004,0,282,39596.4895833333,2008-05-28,11:45:00
39.978996,116.34798,0,298,39596.4896064815,2008-05-28,11:45:02
39.979158,116.347963,0,293,39596.4896296296,2008-05-28,11:45:04
39.979319,116.347938,0,300,39596.4896527778,2008-05-28,11:45:06
39.979473,116.347914,0,306,39596.4896759259,2008-05-28,11:45:08
39.979624,116.347903,0,303,39596.4896990741,2008-05-28,11:45:10
39.979788,116.347929,0,292,39596.4897222222,2008-05-28,11:45:12
39.979952,116.347943,0,295,39596.4897453704,2008-05-28,11:45:14
39.980099,116.347929,0,289,39596.4897685185,2008-05-28,11:45:16
39.98026,116.347908,0,280,39596.4897916667,2008-05-28,11:45:18
39.980409,116.34787,0,262,39596.4898148148,2008-05-28,11:45:20
39.980549,116.347851,0,254,39596.489837963,2008-05-28,11:45:22
39.980708,116.347842,0,247,39596.4898611111,2008-05-28,11:45:24
39.980872,116.347845,0,230,39596.4898842593,2008-05-28,11:45:26
39.981022,116.347852,0,222,39596.4899074074,2008-05-28,11:45:28
39.98113,116.347856,0,221,39596.4899305556,2008-05-28,11:45:30
39.981219,116.347868,0,220,39596.4899537037,2008-05-28,11:45:32
39.981263,116.347861,0,209,39596.4899768519,2008-05-28,11:45:34
39.981293,116.347845,0,201,39596.49,2008-05-28,11:45:36
39.981299,116.347834,0,201,39596.4900231481,2008-05-28,11:45:38
39.981302,116.347834,0,200,39596.4900462963,2008-05-28,11:45:40
39.981302,116.347832,0,199,39596.4900694444,2008-05-28,11:45:42
39.981303,116.347828,0,199,39596.4900925926,2008-05-28,11:45:44
39.981303,116.347828,0,199,39596.4901157407,2008-05-28,11:45:46
39.981298,116.347829,0,199,39596.4901388889,2008-05-28,11:45:48
39.981289,116.347821,0,195,39596.490162037,2008-05-28,11:45:50
39.981284,116.347809,0,196,39596.4901851852,2008-05-28,11:45:52
39.981275,116.347813,0,194,39596.4902083333,2008-05-28,11:45:54
39.98126,116.347791,0,194,39596.4902314815,2008-05-28,11:45:56
39.981243,116.347781,0,193,39596.4902546296,2008-05-28,11:45:58
39.981224,116.347783,0,190,39596.4902777778,2008-05-28,11:46:00
39.981201,116.347778,0,188,39596.4903009259,2008-05-28,11:46:02
39.981186,116.34777,0,186,39596.4903240741,2008-05-28,11:46:04
39.98117,116.347758,0,185,39596.4903472222,2008-05-28,11:46:06
39.981146,116.347737,0,182,39596.4903703704,2008-05-28,11:46:08
39.981125,116.347723,0,180,39596.4903935185,2008-05-28,11:46:10
39.981105,116.347709,0,179,39596.4904166667,2008-05-28,11:46:12
39.981082,116.347708,0,178,39596.4904398148,2008-05-28,11:46:14
39.981063,116.347709,0,175,39596.490462963,2008-05-28,11:46:16
39.981049,116.347724,0,173,39596.4904861111,2008-05-28,11:46:18
39.981028,116.347728,0,171,39596.4905092593,2008-05-28,11:46:20
39.981002,116.347729,0,170,39596.4905324074,2008-05-28,11:46:22
39.980989,116.347752,0,170,39596.4905555556,2008-05-28,11:46:24
39.98097,116.347752,0,171,39596.4905787037,2008-05-28,11:46:26
39.980955,116.347758,0,167,39596.4906018519,2008-05-28,11:46:28
39.980933,116.347767,0,163,39596.490625,2008-05-28,11:46:30
39.980914,116.347793,0,157,39596.4906481481,2008-05-28,11:46:32
39.980885,116.347789,0,156,39596.4906712963,2008-05-28,11:46:34
39.980863,116.347782,0,155,39596.4906944444,2008-05-28,11:46:36
39.980842,116.347783,0,152,39596.4907175926,2008-05-28,11:46:38
39.980821,116.34778,0,150,39596.4907407407,2008-05-28,11:46:40
39.980801,116.347783,0,149,39596.4907638889,2008-05-28,11:46:42
39.980781,116.347792,0,147,39596.490787037,2008-05-28,11:46:44
39.980761,116.347803,0,147,39596.4908101852,2008-05-28,11:46:46
39.980744,116.347809,0,146,39596.4908333333,2008-05-28,11:46:48
39.980731,116.347816,0,146,39596.4908564815,2008-05-28,11:46:50
39.980716,116.347821,0,146,39596.4908796296,2008-05-28,11:46:52
39.980706,116.347831,0,146,39596.4909027778,2008-05-28,11:46:54
39.980693,116.347841,0,146,39596.4909259259,2008-05-28,11:46:56
39.980657,116.347846,0,146,39596.4909490741,2008-05-28,11:46:58
39.980648,116.347859,0,145,39596.4909722222,2008-05-28,11:47:00
39.980648,116.347864,0,147,39596.4909953704,2008-05-28,11:47:02
39.98064,116.347865,0,148,39596.4910185185,2008-05-28,11:47:04
39.980609,116.347852,0,148,39596.4910416667,2008-05-28,11:47:06
39.980593,116.347864,0,148,39596.4910648148,2008-05-28,11:47:08
39.980594,116.347881,0,148,39596.491087963,2008-05-28,11:47:10
39.980589,116.347887,0,148,39596.4911111111,2008-05-28,11:47:12
39.980583,116.347911,0,147,39596.4911342593,2008-05-28,11:47:14
39.980541,116.347917,0,146,39596.4911574074,2008-05-28,11:47:16
39.980522,116.347932,0,145,39596.4911805556,2008-05-28,11:47:18
39.980507,116.347941,0,144,39596.4912037037,2008-05-28,11:47:20
39.980499,116.347975,0,143,39596.4912268519,2008-05-28,11:47:22
39.980476,116.347993,0,142,39596.49125,2008-05-28,11:47:24
39.980444,116.347988,0,142,39596.4912731481,2008-05-28,11:47:26
39.980402,116.347969,0,141,39596.4912962963,2008-05-28,11:47:28
39.980388,116.347969,0,141,39596.4913194444,2008-05-28,11:47:30
39.980342,116.347942,0,141,39596.4913425926,2008-05-28,11:47:32
39.980338,116.347961,0,143,39596.4913657407,2008-05-28,11:47:34
39.980319,116.347973,0,142,39596.4913888889,2008-05-28,11:47:36
39.980312,116.347977,0,142,39596.491412037,2008-05-28,11:47:38
39.980301,116.347992,0,143,39596.4914351852,2008-05-28,11:47:40
39.980301,116.348024,0,142,39596.4914583333,2008-05-28,11:47:42
39.980295,116.348052,0,143,39596.4914814815,2008-05-28,11:47:44
39.980293,116.348096,0,142,39596.4915046296,2008-05-28,11:47:46
39.980289,116.348113,0,141,39596.4915277778,2008-05-28,11:47:48
39.98028,116.34812,0,141,39596.4915509259,2008-05-28,11:47:50
39.98028,116.348136,0,141,39596.4915740741,2008-05-28,11:47:52
39.980282,116.348176,0,139,39596.4915972222,2008-05-28,11:47:54
39.98028,116.348202,0,137,39596.4916203704,2008-05-28,11:47:56
39.980283,116.348236,0,137,39596.4916435185,2008-05-28,11:47:58
39.980278,116.34827,0,137,39596.4916666667,2008-05-28,11:48:00
39.980275,116.348297,0,135,39596.4916898148,2008-05-28,11:48:02
39.980271,116.348331,0,135,39596.491712963,2008-05-28,11:48:04
39.980269,116.348358,0,135,39596.4917361111,2008-05-28,11:48:06
39.980271,116.348383,0,135,39596.4917592593,2008-05-28,11:48:08
39.980272,116.348409,0,136,39596.4917824074,2008-05-28,11:48:10
39.980275,116.348447,0,137,39596.4918055556,2008-05-28,11:48:12
39.980273,116.348467,0,137,39596.4918287037,2008-05-28,11:48:14
39.980273,116.348493,0,138,39596.4918518519,2008-05-28,11:48:16
39.980266,116.348521,0,138,39596.491875,2008-05-28,11:48:18
39.980276,116.348575,0,138,39596.4918981481,2008-05-28,11:48:20
39.980281,116.348617,0,137,39596.4919212963,2008-05-28,11:48:22
39.980287,116.348642,0,137,39596.4919444444,2008-05-28,11:48:24
39.980294,116.348669,0,137,39596.4919675926,2008-05-28,11:48:26
39.980298,116.348693,0,138,39596.4919907407,2008-05-28,11:48:28
39.980302,116.348724,0,139,39596.4920138889,2008-05-28,11:48:30
39.980306,116.348758,0,139,39596.492037037,2008-05-28,11:48:32
39.980306,116.348799,0,140,39596.4920601852,2008-05-28,11:48:34
39.980297,116.348816,0,139,39596.4920833333,2008-05-28,11:48:36
39.9803,116.348843,0,139,39596.4921064815,2008-05-28,11:48:38
39.980302,116.348873,0,139,39596.4921296296,2008-05-28,11:48:40
39.980294,116.34891,0,139,39596.4921527778,2008-05-28,11:48:42
39.980294,116.348942,0,138,39596.4921759259,2008-05-28,11:48:44
39.980297,116.348972,0,138,39596.4921990741,2008-05-28,11:48:46
39.980296,116.348986,0,136,39596.4922222222,2008-05-28,11:48:48
39.980302,116.349001,0,136,39596.4922453704,2008-05-28,11:48:50
39.980295,116.34899,0,136,39596.4922685185,2008-05-28,11:48:52
39.980299,116.349014,0,135,39596.4922916667,2008-05-28,11:48:54
39.980301,116.349039,0,134,39596.4923148148,2008-05-28,11:48:56
39.980314,116.349096,0,133,39596.492337963,2008-05-28,11:48:58
39.980328,116.349159,0,131,39596.4923611111,2008-05-28,11:49:00
39.980332,116.349217,0,129,39596.4923842593,2008-05-28,11:49:02
39.980339,116.349248,0,127,39596.4924074074,2008-05-28,11:49:04
39.980346,116.349283,0,126,39596.4924305556,2008-05-28,11:49:06
39.980339,116.349278,0,124,39596.4924537037,2008-05-28,11:49:08
39.98033,116.349298,0,123,39596.4924768518,2008-05-28,11:49:10
39.980331,116.349342,0,120,39596.4925,2008-05-28,11:49:12
39.980336,116.349364,0,119,39596.4925231481,2008-05-28,11:49:14
39.980339,116.349381,0,118,39596.4925462963,2008-05-28,11:49:16
39.980334,116.349384,0,117,39596.4925694444,2008-05-28,11:49:18
39.980335,116.349419,0,117,39596.4925925926,2008-05-28,11:49:20
39.98034,116.34949,0,116,39596.4926157407,2008-05-28,11:49:22
39.980338,116.349554,0,115,39596.4926388889,2008-05-28,11:49:24
39.980318,116.349579,0,115,39596.492662037,2008-05-28,11:49:26
39.980298,116.349621,0,113,39596.4926851852,2008-05-28,11:49:28
39.980282,116.349646,0,113,39596.4927083333,2008-05-28,11:49:30
39.980288,116.349675,0,112,39596.4927314815,2008-05-28,11:49:32
39.980293,116.349706,0,110,39596.4927546296,2008-05-28,11:49:34
39.980283,116.349724,0,113,39596.4927777778,2008-05-28,11:49:36
39.980276,116.349752,0,115,39596.4928009259,2008-05-28,11:49:38
39.980288,116.349842,0,117,39596.4928240741,2008-05-28,11:49:40
39.980286,116.349881,0,119,39596.4928472222,2008-05-28,11:49:42
39.980285,116.349918,0,120,39596.4928703704,2008-05-28,11:49:44
39.980288,116.349946,0,122,39596.4928935185,2008-05-28,11:49:46
39.980294,116.349983,0,124,39596.4929166667,2008-05-28,11:49:48
39.980303,116.350014,0,126,39596.4929398148,2008-05-28,11:49:50
39.980308,116.350039,0,128,39596.492962963,2008-05-28,11:49:52
39.980311,116.35005,0,132,39596.4929861111,2008-05-28,11:49:54
39.980316,116.350075,0,135,39596.4930092593,2008-05-28,11:49:56
39.980321,116.350117,0,136,39596.4930324074,2008-05-28,11:49:58
39.980321,116.350138,0,138,39596.4930555556,2008-05-28,11:50:00
39.980322,116.350164,0,140,39596.4930787037,2008-05-28,11:50:02
39.980321,116.350192,0,141,39596.4931018518,2008-05-28,11:50:04
39.980335,116.350265,0,143,39596.493125,2008-05-28,11:50:06
39.980341,116.350315,0,143,39596.4931481481,2008-05-28,11:50:08
39.980346,116.350364,0,144,39596.4931712963,2008-05-28,11:50:10
39.980365,116.350423,0,146,39596.4931944444,2008-05-28,11:50:12
39.980364,116.350461,0,148,39596.4932175926,2008-05-28,11:50:14
39.980358,116.350483,0,149,39596.4932407407,2008-05-28,11:50:16
39.980354,116.350503,0,150,39596.4932638889,2008-05-28,11:50:18
39.980357,116.350524,0,151,39596.493287037,2008-05-28,11:50:20
39.980356,116.350547,0,151,39596.4933101852,2008-05-28,11:50:22
39.980358,116.350572,0,151,39596.4933333333,2008-05-28,11:50:24
39.980346,116.350601,0,151,39596.4933564815,2008-05-28,11:50:26
39.980351,116.350636,0,151,39596.4933796296,2008-05-28,11:50:28
39.980371,116.350687,0,152,39596.4934027778,2008-05-28,11:50:30
39.980364,116.350763,0,152,39596.4934259259,2008-05-28,11:50:32
39.980351,116.350789,0,153,39596.4934490741,2008-05-28,11:50:34
39.980345,116.350812,0,154,39596.4934722222,2008-05-28,11:50:36
39.980345,116.350843,0,155,39596.4934953704,2008-05-28,11:50:38
39.980338,116.350856,0,155,39596.4935185185,2008-05-28,11:50:40
39.980342,116.350906,0,156,39596.4935416667,2008-05-28,11:50:42
39.980343,116.350939,0,156,39596.4935648148,2008-05-28,11:50:44
39.980333,116.350995,0,157,39596.493587963,2008-05-28,11:50:46
39.980331,116.351025,0,158,39596.4936111111,2008-05-28,11:50:48
39.980326,116.351064,0,159,39596.4936342593,2008-05-28,11:50:50
39.980335,116.351087,0,160,39596.4936574074,2008-05-28,11:50:52
39.980347,116.35113,0,160,39596.4936805556,2008-05-28,11:50:54
39.980355,116.351156,0,160,39596.4937037037,2008-05-28,11:50:56
39.980364,116.351182,0,162,39596.4937268518,2008-05-28,11:50:58
39.980365,116.351199,0,165,39596.49375,2008-05-28,11:51:00
39.980364,116.35122,0,168,39596.4937731481,2008-05-28,11:51:02
39.980372,116.351245,0,170,39596.4937962963,2008-05-28,11:51:04
39.980375,116.351271,0,171,39596.4938194444,2008-05-28,11:51:06
39.98038,116.3513,0,172,39596.4938425926,2008-05-28,11:51:08
39.980387,116.351337,0,173,39596.4938657407,2008-05-28,11:51:10
39.980397,116.351365,0,174,39596.4938888889,2008-05-28,11:51:12
39.980388,116.351387,0,174,39596.493912037,2008-05-28,11:51:14
39.980391,116.351425,0,175,39596.4939351852,2008-05-28,11:51:16
39.980393,116.351476,0,175,39596.4939583333,2008-05-28,11:51:18
39.980395,116.351514,0,176,39596.4939814815,2008-05-28,11:51:20
39.980385,116.351538,0,176,39596.4940046296,2008-05-28,11:51:22
39.980381,116.351568,0,176,39596.4940277778,2008-05-28,11:51:24
39.980382,116.35159,0,176,39596.4940509259,2008-05-28,11:51:26
39.980382,116.351604,0,175,39596.4940740741,2008-05-28,11:51:28
39.98039,116.351639,0,174,39596.4940972222,2008-05-28,11:51:30
39.9804,116.351662,0,174,39596.4941203704,2008-05-28,11:51:32
39.980405,116.351693,0,173,39596.4941435185,2008-05-28,11:51:34
39.980404,116.35172,0,173,39596.4941666667,2008-05-28,11:51:36
39.980402,116.351732,0,174,39596.4941898148,2008-05-28,11:51:38
39.980406,116.351755,0,174,39596.494212963,2008-05-28,11:51:40
39.980394,116.351754,0,175,39596.4942361111,2008-05-28,11:51:42
39.980387,116.351784,0,176,39596.4942592593,2008-05-28,11:51:44
39.980379,116.351828,0,176,39596.4942824074,2008-05-28,11:51:46
39.980385,116.351883,0,175,39596.4943055556,2008-05-28,11:51:48
39.980382,116.351918,0,174,39596.4943287037,2008-05-28,11:51:50
39.980377,116.351982,0,172,39596.4943518518,2008-05-28,11:51:52
39.980385,116.352069,0,170,39596.494375,2008-05-28,11:51:54
39.980381,116.352097,0,170,39596.4943981481,2008-05-28,11:51:56
39.980379,116.352136,0,171,39596.4944212963,2008-05-28,11:51:58
39.980367,116.352172,0,171,39596.4944444444,2008-05-28,11:52:00
39.98035,116.35219,0,170,39596.4944675926,2008-05-28,11:52:02
39.980327,116.352202,0,170,39596.4944907407,2008-05-28,11:52:04
39.980303,116.35221,0,170,39596.4945138889,2008-05-28,11:52:06
39.980284,116.352213,0,168,39596.494537037,2008-05-28,11:52:08
39.980274,116.352232,0,168,39596.4945601852,2008-05-28,11:52:10
39.980264,116.352261,0,167,39596.4945833333,2008-05-28,11:52:12
39.980258,116.352309,0,166,39596.4946064815,2008-05-28,11:52:14
39.980253,116.352361,0,163,39596.4946296296,2008-05-28,11:52:16
39.980255,116.3524,0,161,39596.4946527778,2008-05-28,11:52:18
39.980247,116.352425,0,158,39596.4946759259,2008-05-28,11:52:20
39.980233,116.352456,0,155,39596.4946990741,2008-05-28,11:52:22
39.980206,116.352469,0,155,39596.4947222222,2008-05-28,11:52:24
39.98019,116.352488,0,154,39596.4947453704,2008-05-28,11:52:26
39.980186,116.352505,0,154,39596.4947685185,2008-05-28,11:52:28
39.980172,116.352512,0,152,39596.4947916667,2008-05-28,11:52:30
39.980174,116.352523,0,151,39596.4948148148,2008-05-28,11:52:32
39.980166,116.352521,0,152,39596.494837963,2008-05-28,11:52:34
39.980161,116.352522,0,152,39596.4948611111,2008-05-28,11:52:36
39.980147,116.352519,0,152,39596.4948842593,2008-05-28,11:52:38
39.980119,116.352503,0,153,39596.4949074074,2008-05-28,11:52:40
39.980099,116.35249,0,154,39596.4949305556,2008-05-28,11:52:42
39.98009,116.352489,0,154,39596.4949537037,2008-05-28,11:52:44
39.98008,116.352493,0,156,39596.4949768518,2008-05-28,11:52:46
39.980074,116.352504,0,157,39596.495,2008-05-28,11:52:48
39.980073,116.352522,0,158,39596.4950231481,2008-05-28,11:52:50
39.980085,116.352561,0,160,39596.4950462963,2008-05-28,11:52:52
39.980087,116.352565,0,160,39596.4950694444,2008-05-28,11:52:54
39.980094,116.352569,0,160,39596.4950925926,2008-05-28,11:52:56
39.980105,116.352572,0,160,39596.4951157407,2008-05-28,11:52:58
39.980115,116.352579,0,160,39596.4951388889,2008-05-28,11:53:00
39.980119,116.35259,0,160,39596.495162037,2008-05-28,11:53:02
39.980121,116.352598,0,160,39596.4951851852,2008-05-28,11:53:04
39.980123,116.352604,0,160,39596.4952083333,2008-05-28,11:53:06
39.980126,116.352615,0,160,39596.4952314815,2008-05-28,11:53:08
39.98013,116.352633,0,160,39596.4952546296,2008-05-28,11:53:10
39.980134,116.352651,0,160,39596.4952777778,2008-05-28,11:53:12
39.980142,116.352668,0,160,39596.4953009259,2008-05-28,11:53:14
39.980153,116.352687,0,160,39596.4953240741,2008-05-28,11:53:16
39.980161,116.35271,0,160,39596.4953472222,2008-05-28,11:53:18
39.980173,116.352738,0,160,39596.4953703704,2008-05-28,11:53:20
39.980188,116.352765,0,160,39596.4953935185,2008-05-28,11:53:22
39.980203,116.352787,0,160,39596.4954166667,2008-05-28,11:53:24
39.980211,116.352809,0,160,39596.4954398148,2008-05-28,11:53:26
39.980212,116.35283,0,160,39596.495462963,2008-05-28,11:53:28
39.980215,116.352851,0,160,39596.4954861111,2008-05-28,11:53:30
39.980225,116.352874,0,161,39596.4955092593,2008-05-28,11:53:32
39.980234,116.352903,0,161,39596.4955324074,2008-05-28,11:53:34
39.98024,116.352936,0,161,39596.4955555556,2008-05-28,11:53:36
39.980253,116.352969,0,161,39596.4955787037,2008-05-28,11:53:38
39.980263,116.352999,0,161,39596.4956018519,2008-05-28,11:53:40
39.980278,116.353022,0,161,39596.495625,2008-05-28,11:53:42
39.980295,116.353043,0,161,39596.4956481481,2008-05-28,11:53:44
39.980316,116.353063,0,161,39596.4956712963,2008-05-28,11:53:46
39.980335,116.353076,0,161,39596.4956944444,2008-05-28,11:53:48
39.98035,116.353087,0,161,39596.4957175926,2008-05-28,11:53:50
39.980363,116.353092,0,161,39596.4957407407,2008-05-28,11:53:52
39.980377,116.353087,0,161,39596.4957638889,2008-05-28,11:53:54
39.980387,116.353087,0,161,39596.495787037,2008-05-28,11:53:56
39.980387,116.353075,0,161,39596.4958101852,2008-05-28,11:53:58
39.980377,116.353061,0,161,39596.4958333333,2008-05-28,11:54:00
39.980375,116.353061,0,161,39596.4958564815,2008-05-28,11:54:02
39.980377,116.353069,0,161,39596.4958796296,2008-05-28,11:54:04
39.980375,116.353069,0,161,39596.4959027778,2008-05-28,11:54:06
39.980371,116.353065,0,161,39596.4959259259,2008-05-28,11:54:08
39.980364,116.353061,0,161,39596.4959490741,2008-05-28,11:54:10
39.980352,116.353057,0,161,39596.4959722222,2008-05-28,11:54:12
39.980337,116.353044,0,161,39596.4959953704,2008-05-28,11:54:14
39.98031,116.353014,0,161,39596.4960185185,2008-05-28,11:54:16
39.980302,116.353004,0,161,39596.4960416667,2008-05-28,11:54:18
39.980302,116.353004,0,161,39596.4960648148,2008-05-28,11:54:20
39.980302,116.353003,0,161,39596.496087963,2008-05-28,11:54:22
39.980301,116.353001,0,161,39596.4961111111,2008-05-28,11:54:24
39.9803,116.352997,0,161,39596.4961342593,2008-05-28,11:54:26
39.980298,116.352993,0,161,39596.4961574074,2008-05-28,11:54:28
39.980296,116.352987,0,161,39596.4961805556,2008-05-28,11:54:30
39.980283,116.352962,0,161,39596.4962037037,2008-05-28,11:54:32
39.980253,116.352923,0,161,39596.4962268519,2008-05-28,11:54:34
39.980216,116.352898,0,161,39596.49625,2008-05-28,11:54:36
39.980185,116.35287,0,161,39596.4962731482,2008-05-28,11:54:38
39.980145,116.35283,0,161,39596.4962962963,2008-05-28,11:54:40
39.98003,116.352777,0,161,39596.4963194444,2008-05-28,11:54:42
39.979998,116.352742,0,161,39596.4963425926,2008-05-28,11:54:44
39.97999,116.352725,0,161,39596.4963657407,2008-05-28,11:54:46
39.97997,116.352729,0,161,39596.4963888889,2008-05-28,11:54:48
39.97995,116.352729,0,161,39596.496412037,2008-05-28,11:54:50
39.979917,116.352734,0,161,39596.4964351852,2008-05-28,11:54:52
39.979894,116.352749,0,161,39596.4964583333,2008-05-28,11:54:54
39.979882,116.352755,0,161,39596.4964814815,2008-05-28,11:54:56
39.979868,116.352755,0,161,39596.4965046296,2008-05-28,11:54:58
39.979861,116.352754,0,161,39596.4965277778,2008-05-28,11:55:00
39.979858,116.352758,0,161,39596.4965509259,2008-05-28,11:55:02
39.978796,116.352678,0,236,39596.4977546296,2008-05-28,11:56:46
39.978798,116.352678,0,237,39596.4977777778,2008-05-28,11:56:48
39.9788,116.352682,0,237,39596.4978009259,2008-05-28,11:56:50
39.978802,116.352685,0,237,39596.4978240741,2008-05-28,11:56:52
39.978803,116.352688,0,235,39596.4978472222,2008-05-28,11:56:54
39.978803,116.352692,0,234,39596.4978703704,2008-05-28,11:56:56
39.978804,116.352697,0,233,39596.4978935185,2008-05-28,11:56:58
39.978796,116.352714,0,228,39596.4979166667,2008-05-28,11:57:00
39.978767,116.35275,0,203,39596.4979398148,2008-05-28,11:57:02
39.978756,116.352773,0,191,39596.497962963,2008-05-28,11:57:04
39.978756,116.352783,0,186,39596.4979861111,2008-05-28,11:57:06
39.978755,116.352785,0,183,39596.4980092593,2008-05-28,11:57:08
39.978759,116.352799,0,181,39596.4980324074,2008-05-28,11:57:10
39.978763,116.352809,0,178,39596.4980555556,2008-05-28,11:57:12
39.978761,116.352817,0,176,39596.4980787037,2008-05-28,11:57:14
39.978758,116.352833,0,173,39596.4981018519,2008-05-28,11:57:16
39.978759,116.352848,0,172,39596.498125,2008-05-28,11:57:18
39.978752,116.352859,0,171,39596.4981481481,2008-05-28,11:57:20
39.978734,116.352858,0,171,39596.4981712963,2008-05-28,11:57:22
39.978724,116.352839,0,171,39596.4981944444,2008-05-28,11:57:24
39.978712,116.352825,0,170,39596.4982175926,2008-05-28,11:57:26
39.978709,116.352807,0,169,39596.4982407407,2008-05-28,11:57:28
39.978714,116.352795,0,169,39596.4982638889,2008-05-28,11:57:30
39.978713,116.352794,0,169,39596.498287037,2008-05-28,11:57:32
39.978711,116.352788,0,169,39596.4983101852,2008-05-28,11:57:34
39.97867,116.352732,0,169,39596.4983333333,2008-05-28,11:57:36
39.978611,116.352676,0,168,39596.4983564815,2008-05-28,11:57:38
39.978542,116.352617,0,168,39596.4983796296,2008-05-28,11:57:40
39.978467,116.352569,0,167,39596.4984027778,2008-05-28,11:57:42
39.97837,116.352522,0,167,39596.4984259259,2008-05-28,11:57:44
39.978277,116.352476,0,167,39596.4984490741,2008-05-28,11:57:46
39.978176,116.352426,0,167,39596.4984722222,2008-05-28,11:57:48
39.978105,116.352383,0,166,39596.4984953704,2008-05-28,11:57:50
39.978022,116.352334,0,166,39596.4985185185,2008-05-28,11:57:52
39.977945,116.352289,0,166,39596.4985416667,2008-05-28,11:57:54
39.977862,116.35226,0,166,39596.4985648148,2008-05-28,11:57:56
39.977816,116.352253,0,166,39596.498587963,2008-05-28,11:57:58
39.977792,116.352248,0,165,39596.4986111111,2008-05-28,11:58:00
39.977761,116.352241,0,165,39596.4986342593,2008-05-28,11:58:02
39.977757,116.352246,0,165,39596.4986574074,2008-05-28,11:58:04
39.977747,116.352243,0,165,39596.4986805556,2008-05-28,11:58:06
39.977735,116.352233,0,165,39596.4987037037,2008-05-28,11:58:08
39.977687,116.352218,0,165,39596.4987268519,2008-05-28,11:58:10
39.977666,116.352207,0,164,39596.49875,2008-05-28,11:58:12
39.977635,116.352189,0,164,39596.4987731481,2008-05-28,11:58:14
39.977641,116.352176,0,164,39596.4987962963,2008-05-28,11:58:16
39.977645,116.352176,0,164,39596.4988194444,2008-05-28,11:58:18
39.977649,116.352171,0,164,39596.4988425926,2008-05-28,11:58:20
39.97762,116.352166,0,164,39596.4988657407,2008-05-28,11:58:22
39.977616,116.352176,0,164,39596.4988888889,2008-05-28,11:58:24
39.97762,116.352189,0,164,39596.498912037,2008-05-28,11:58:26
39.977641,116.352207,0,163,39596.4989351852,2008-05-28,11:58:28
39.977696,116.352242,0,163,39596.4989583333,2008-05-28,11:58:30
39.977773,116.352287,0,163,39596.4989814815,2008-05-28,11:58:32
39.977798,116.352318,0,163,39596.4990046296,2008-05-28,11:58:34
39.977816,116.35233,0,163,39596.4990277778,2008-05-28,11:58:36
39.977794,116.352325,0,163,39596.4990509259,2008-05-28,11:58:38
39.97776,116.352321,0,163,39596.4990740741,2008-05-28,11:58:40
39.977746,116.352329,0,163,39596.4990972222,2008-05-28,11:58:42
39.977732,116.352336,0,163,39596.4991203704,2008-05-28,11:58:44
39.97786,116.352362,0,163,39596.4991435185,2008-05-28,11:58:46
39.977948,116.35237,0,163,39596.4991666667,2008-05-28,11:58:48
39.978045,116.352404,0,163,39596.4991898148,2008-05-28,11:58:50
39.978132,116.35244,0,163,39596.499212963,2008-05-28,11:58:52
39.978135,116.352443,0,163,39596.4992361111,2008-05-28,11:58:54
39.978135,116.352443,0,163,39596.4992592593,2008-05-28,11:58:56
39.978135,116.352444,0,163,39596.4992824074,2008-05-28,11:58:58
39.978137,116.352447,0,163,39596.4993055556,2008-05-28,11:59:00
39.978193,116.352474,0,163,39596.4993287037,2008-05-28,11:59:02
39.978286,116.352515,0,163,39596.4993518519,2008-05-28,11:59:04
39.978384,116.352551,0,162,39596.499375,2008-05-28,11:59:06
39.978467,116.352574,0,162,39596.4993981481,2008-05-28,11:59:08
39.978528,116.352593,0,162,39596.4994212963,2008-05-28,11:59:10
39.97862,116.352618,0,162,39596.4994444444,2008-05-28,11:59:12
39.978733,116.352656,0,162,39596.4994675926,2008-05-28,11:59:14
39.978844,116.352689,0,162,39596.4994907407,2008-05-28,11:59:16
39.97893,116.352708,0,162,39596.4995138889,2008-05-28,11:59:18
39.979012,116.352714,0,162,39596.499537037,2008-05-28,11:59:20
39.979095,116.352725,0,162,39596.4995601852,2008-05-28,11:59:22
39.979162,116.35274,0,162,39596.4995833333,2008-05-28,11:59:24
39.979219,116.352761,0,162,39596.4996064815,2008-05-28,11:59:26
39.979244,116.352761,0,162,39596.4996296296,2008-05-28,11:59:28
39.979255,116.352757,0,162,39596.4996527778,2008-05-28,11:59:30
39.979261,116.352743,0,162,39596.4996759259,2008-05-28,11:59:32
39.979284,116.352755,0,162,39596.4996990741,2008-05-28,11:59:34
39.979302,116.352766,0,162,39596.4997222222,2008-05-28,11:59:36
39.979318,116.352777,0,162,39596.4997453704,2008-05-28,11:59:38
39.979332,116.352779,0,162,39596.4997685185,2008-05-28,11:59:40
39.979372,116.352788,0,162,39596.4997916667,2008-05-28,11:59:42
39.979462,116.352797,0,162,39596.4998148148,2008-05-28,11:59:44
39.979533,116.352794,0,162,39596.499837963,2008-05-28,11:59:46
39.979599,116.352803,0,162,39596.4998611111,2008-05-28,11:59:48
39.979529,116.352807,0,161,39596.4999537037,2008-05-28,11:59:56
39.979522,116.352804,0,161,39596.4999768519,2008-05-28,11:59:58
39.979524,116.35281,0,161,39596.5,2008-05-28,12:00:00
39.980332,116.352887,0,152,39596.5002314815,2008-05-28,12:00:20
39.980404,116.352857,0,211,39596.5002546296,2008-05-28,12:00:22
39.980297,116.352743,0,356,39596.5002777778,2008-05-28,12:00:24
39.980195,116.352818,0,299,39596.5003009259,2008-05-28,12:00:26
39.980049,116.352865,0,233,39596.5003240741,2008-05-28,12:00:28
39.979942,116.352872,0,204,39596.5003472222,2008-05-28,12:00:30
39.979901,116.35288,0,186,39596.5003703704,2008-05-28,12:00:32
39.979885,116.352882,0,178,39596.5003935185,2008-05-28,12:00:34
39.97987,116.352886,0,173,39596.5004166667,2008-05-28,12:00:36
39.979866,116.352888,0,170,39596.5004398148,2008-05-28,12:00:38
39.979867,116.352898,0,168,39596.500462963,2008-05-28,12:00:40
39.979869,116.35289,0,166,39596.5004861111,2008-05-28,12:00:42
39.979864,116.352878,0,164,39596.5005092593,2008-05-28,12:00:44
39.97986,116.352879,0,163,39596.5005324074,2008-05-28,12:00:46
39.979875,116.352892,0,163,39596.5005555556,2008-05-28,12:00:48
39.979905,116.352912,0,162,39596.5005787037,2008-05-28,12:00:50
39.979906,116.352914,0,162,39596.5006018518,2008-05-28,12:00:52
39.979908,116.352918,0,162,39596.500625,2008-05-28,12:00:54
39.979937,116.352938,0,161,39596.5006481481,2008-05-28,12:00:56
39.980009,116.352972,0,161,39596.5006712963,2008-05-28,12:00:58
39.980083,116.353018,0,161,39596.5006944444,2008-05-28,12:01:00
39.98016,116.353044,0,160,39596.5007175926,2008-05-28,12:01:02
39.980211,116.35305,0,160,39596.5007407407,2008-05-28,12:01:04
39.980249,116.353028,0,160,39596.5007638889,2008-05-28,12:01:06
39.980291,116.353003,0,159,39596.500787037,2008-05-28,12:01:08
39.980363,116.352955,0,159,39596.5008333333,2008-05-28,12:01:12
39.980366,116.352914,0,159,39596.5008564815,2008-05-28,12:01:14
39.980361,116.35288,0,159,39596.5008796296,2008-05-28,12:01:16
39.980347,116.35284,0,160,39596.5009027778,2008-05-28,12:01:18
39.980336,116.35281,0,160,39596.5009259259,2008-05-28,12:01:20
39.980345,116.352796,0,160,39596.5009490741,2008-05-28,12:01:22
39.980359,116.352784,0,160,39596.5009722222,2008-05-28,12:01:24
39.980348,116.352784,0,160,39596.5009953704,2008-05-28,12:01:26
39.980295,116.352778,0,160,39596.5010185185,2008-05-28,12:01:28
39.980256,116.352772,0,160,39596.5010416667,2008-05-28,12:01:30
39.980221,116.352759,0,161,39596.5010648148,2008-05-28,12:01:32
39.980139,116.352739,0,161,39596.501087963,2008-05-28,12:01:34
39.980042,116.352711,0,161,39596.5011111111,2008-05-28,12:01:36
39.979956,116.35269,0,161,39596.5011342593,2008-05-28,12:01:38
39.979882,116.352675,0,161,39596.5011574074,2008-05-28,12:01:40
39.979801,116.352663,0,161,39596.5011805556,2008-05-28,12:01:42
39.979746,116.352661,0,161,39596.5012037037,2008-05-28,12:01:44
39.979689,116.352651,0,161,39596.5012268518,2008-05-28,12:01:46
39.979693,116.352653,0,161,39596.50125,2008-05-28,12:01:48
39.979717,116.35266,0,161,39596.5012731481,2008-05-28,12:01:50
39.97978,116.352673,0,161,39596.5012962963,2008-05-28,12:01:52
39.979841,116.352686,0,162,39596.5013194444,2008-05-28,12:01:54
39.979938,116.352693,0,162,39596.5013425926,2008-05-28,12:01:56
39.979994,116.352685,0,162,39596.5013657407,2008-05-28,12:01:58
39.980054,116.352672,0,162,39596.5013888889,2008-05-28,12:02:00
39.980106,116.352646,0,162,39596.501412037,2008-05-28,12:02:02
39.980154,116.352614,0,162,39596.5014351852,2008-05-28,12:02:04
39.980391,116.352766,0,247,39596.5015046296,2008-05-28,12:02:10
39.980397,116.352743,0,301,39596.5015277778,2008-05-28,12:02:12
39.98039,116.352845,0,248,39596.5015509259,2008-05-28,12:02:14
39.980432,116.352926,0,198,39596.5015740741,2008-05-28,12:02:16
39.98041,116.352938,0,180,39596.5015972222,2008-05-28,12:02:18
39.980352,116.352834,0,198,39596.5016203704,2008-05-28,12:02:20
39.980371,116.35282,0,200,39596.5016435185,2008-05-28,12:02:22
39.980327,116.352727,0,198,39596.5016666667,2008-05-28,12:02:24
39.980332,116.35273,0,201,39596.5016898148,2008-05-28,12:02:26
39.980162,116.352719,0,216,39596.501712963,2008-05-28,12:02:28
39.980128,116.352714,0,242,39596.5017361111,2008-05-28,12:02:30
39.980063,116.352749,0,279,39596.5017592593,2008-05-28,12:02:32
39.980086,116.352752,0,274,39596.5017824074,2008-05-28,12:02:34
39.980136,116.352731,0,286,39596.5018055556,2008-05-28,12:02:36
39.980158,116.352722,0,282,39596.5018287037,2008-05-28,12:02:38
39.980174,116.352721,0,280,39596.5018518518,2008-05-28,12:02:40
39.980232,116.352754,0,275,39596.501875,2008-05-28,12:02:42
39.980263,116.352718,0,272,39596.5018981481,2008-05-28,12:02:44
39.980281,116.352674,0,267,39596.5019212963,2008-05-28,12:02:46
39.980286,116.352653,0,267,39596.5019444444,2008-05-28,12:02:48
39.980287,116.352637,0,264,39596.5019675926,2008-05-28,12:02:50
39.980278,116.352634,0,262,39596.5019907407,2008-05-28,12:02:52
39.980266,116.352629,0,260,39596.5020138889,2008-05-28,12:02:54
39.980266,116.352632,0,260,39596.502037037,2008-05-28,12:02:56
39.980269,116.352622,0,257,39596.5020601852,2008-05-28,12:02:58
39.980269,116.352605,0,245,39596.5020833333,2008-05-28,12:03:00
39.980284,116.352562,0,243,39596.5021064815,2008-05-28,12:03:02
39.980283,116.352538,0,231,39596.5021296296,2008-05-28,12:03:04
39.980288,116.352512,0,226,39596.5021527778,2008-05-28,12:03:06
39.98029,116.352475,0,219,39596.5021759259,2008-05-28,12:03:08
39.980299,116.352443,0,212,39596.5021990741,2008-05-28,12:03:10
39.980303,116.352426,0,205,39596.5022222222,2008-05-28,12:03:12
39.980299,116.352412,0,198,39596.5022453704,2008-05-28,12:03:14
39.980295,116.352384,0,196,39596.5022685185,2008-05-28,12:03:16
39.980297,116.35235,0,192,39596.5022916667,2008-05-28,12:03:18
39.980301,116.352314,0,186,39596.5023148148,2008-05-28,12:03:20
39.980321,116.352289,0,179,39596.502337963,2008-05-28,12:03:22
39.980323,116.352263,0,177,39596.5023611111,2008-05-28,12:03:24
39.980317,116.352232,0,177,39596.5023842593,2008-05-28,12:03:26
39.98033,116.352205,0,177,39596.5024074074,2008-05-28,12:03:28
39.980347,116.352193,0,178,39596.5024305556,2008-05-28,12:03:30
39.980366,116.352183,0,176,39596.5024537037,2008-05-28,12:03:32
39.980387,116.352168,0,174,39596.5024768518,2008-05-28,12:03:34
39.980405,116.352161,0,175,39596.5025,2008-05-28,12:03:36
39.980422,116.352153,0,176,39596.5025231481,2008-05-28,12:03:38
39.98045,116.352138,0,177,39596.5025462963,2008-05-28,12:03:40
39.980468,116.352136,0,178,39596.5025694444,2008-05-28,12:03:42
39.980493,116.352138,0,179,39596.5025925926,2008-05-28,12:03:44
39.98051,116.352142,0,181,39596.5026157407,2008-05-28,12:03:46
39.980529,116.352141,0,182,39596.5026388889,2008-05-28,12:03:48
39.980544,116.352134,0,182,39596.502662037,2008-05-28,12:03:50
39.980563,116.352114,0,183,39596.5026851852,2008-05-28,12:03:52
39.980579,116.352098,0,185,39596.5027083333,2008-05-28,12:03:54
39.980604,116.352088,0,186,39596.5027314815,2008-05-28,12:03:56
39.980623,116.352084,0,188,39596.5027546296,2008-05-28,12:03:58
39.980638,116.352077,0,189,39596.5027777778,2008-05-28,12:04:00
39.98066,116.352066,0,193,39596.5028009259,2008-05-28,12:04:02
39.980682,116.352071,0,194,39596.5028240741,2008-05-28,12:04:04
39.980705,116.352073,0,196,39596.5028472222,2008-05-28,12:04:06
39.980726,116.352076,0,197,39596.5028703704,2008-05-28,12:04:08
39.980761,116.35209,0,198,39596.5028935185,2008-05-28,12:04:10
39.980783,116.35209,0,201,39596.5029166667,2008-05-28,12:04:12
39.980811,116.352074,0,202,39596.5029398148,2008-05-28,12:04:14
39.980847,116.35206,0,203,39596.502962963,2008-05-28,12:04:16
39.980872,116.352046,0,202,39596.5029861111,2008-05-28,12:04:18
39.98089,116.352045,0,205,39596.5030092593,2008-05-28,12:04:20
39.980917,116.352053,0,206,39596.5030324074,2008-05-28,12:04:22
39.980955,116.352047,0,202,39596.5030555556,2008-05-28,12:04:24
39.980992,116.352034,0,201,39596.5030787037,2008-05-28,12:04:26
39.981021,116.352025,0,201,39596.5031018518,2008-05-28,12:04:28
39.981039,116.352007,0,203,39596.503125,2008-05-28,12:04:30
39.981054,116.352007,0,204,39596.5031481481,2008-05-28,12:04:32
39.981083,116.352007,0,202,39596.5031712963,2008-05-28,12:04:34
39.981109,116.352003,0,203,39596.5031944444,2008-05-28,12:04:36
39.981143,116.352029,0,203,39596.5032175926,2008-05-28,12:04:38
39.981167,116.352041,0,203,39596.5032407407,2008-05-28,12:04:40
39.981196,116.352048,0,205,39596.5032638889,2008-05-28,12:04:42
39.981219,116.352048,0,204,39596.503287037,2008-05-28,12:04:44
39.981243,116.352054,0,205,39596.5033101852,2008-05-28,12:04:46
39.981265,116.352045,0,207,39596.5033333333,2008-05-28,12:04:48
39.981287,116.352034,0,210,39596.5033564815,2008-05-28,12:04:50
39.981309,116.352034,0,211,39596.5033796296,2008-05-28,12:04:52
39.981338,116.352015,0,209,39596.5034027778,2008-05-28,12:04:54
39.981371,116.352006,0,208,39596.5034259259,2008-05-28,12:04:56
39.981398,116.351999,0,206,39596.5034490741,2008-05-28,12:04:58
39.981425,116.352,0,203,39596.5034722222,2008-05-28,12:05:00
39.981443,116.352004,0,199,39596.5034953704,2008-05-28,12:05:02
39.981466,116.352004,0,197,39596.5035185185,2008-05-28,12:05:04
39.981488,116.352018,0,189,39596.5035416667,2008-05-28,12:05:06
39.981512,116.352048,0,178,39596.5035648148,2008-05-28,12:05:08
39.981534,116.352061,0,173,39596.503587963,2008-05-28,12:05:10
39.981558,116.352076,0,167,39596.5036111111,2008-05-28,12:05:12
39.981579,116.35209,0,166,39596.5036342593,2008-05-28,12:05:14
39.981607,116.352095,0,165,39596.5036574074,2008-05-28,12:05:16
39.981644,116.352104,0,168,39596.5036805556,2008-05-28,12:05:18
39.981676,116.352107,0,168,39596.5037037037,2008-05-28,12:05:20
39.981702,116.352111,0,167,39596.5037268519,2008-05-28,12:05:22
39.98173,116.352117,0,164,39596.50375,2008-05-28,12:05:24
39.981752,116.352117,0,163,39596.5037731482,2008-05-28,12:05:26
39.981782,116.352112,0,159,39596.5037962963,2008-05-28,12:05:28
39.981803,116.352109,0,158,39596.5038194444,2008-05-28,12:05:30
39.981829,116.35211,0,158,39596.5038425926,2008-05-28,12:05:32
39.981848,116.352106,0,160,39596.5038657407,2008-05-28,12:05:34
39.981872,116.352094,0,159,39596.5038888889,2008-05-28,12:05:36
39.981907,116.352088,0,159,39596.503912037,2008-05-28,12:05:38
39.981934,116.352072,0,161,39596.5039351852,2008-05-28,12:05:40
39.981955,116.352072,0,163,39596.5039583333,2008-05-28,12:05:42
39.981974,116.35206,0,165,39596.5039814815,2008-05-28,12:05:44
39.981994,116.352044,0,166,39596.5040046296,2008-05-28,12:05:46
39.982019,116.352035,0,170,39596.5040277778,2008-05-28,12:05:48
39.982044,116.352047,0,170,39596.5040509259,2008-05-28,12:05:50
39.98207,116.352047,0,172,39596.5040740741,2008-05-28,12:05:52
39.982099,116.35206,0,172,39596.5040972222,2008-05-28,12:05:54
39.98212,116.35206,0,173,39596.5041203704,2008-05-28,12:05:56
39.98214,116.352056,0,175,39596.5041435185,2008-05-28,12:05:58
39.982165,116.352055,0,177,39596.5041666667,2008-05-28,12:06:00
39.982184,116.352063,0,179,39596.5041898148,2008-05-28,12:06:02
39.982209,116.352085,0,180,39596.504212963,2008-05-28,12:06:04
39.982229,116.352086,0,181,39596.5042361111,2008-05-28,12:06:06
39.982247,116.352099,0,182,39596.5042592593,2008-05-28,12:06:08
39.982272,116.352102,0,183,39596.5042824074,2008-05-28,12:06:10
39.982292,116.352095,0,183,39596.5043055556,2008-05-28,12:06:12
39.982309,116.352089,0,183,39596.5043287037,2008-05-28,12:06:14
39.98233,116.352083,0,181,39596.5043518519,2008-05-28,12:06:16
39.982352,116.352074,0,182,39596.504375,2008-05-28,12:06:18
39.982369,116.352071,0,181,39596.5043981481,2008-05-28,12:06:20
39.982388,116.352058,0,181,39596.5044212963,2008-05-28,12:06:22
39.982413,116.352047,0,181,39596.5044444444,2008-05-28,12:06:24
39.98243,116.352089,0,179,39596.5044675926,2008-05-28,12:06:26
39.982452,116.352087,0,181,39596.5044907407,2008-05-28,12:06:28
39.982466,116.352069,0,184,39596.5045138889,2008-05-28,12:06:30
39.982485,116.352066,0,185,39596.504537037,2008-05-28,12:06:32
39.982504,116.352059,0,188,39596.5045601852,2008-05-28,12:06:34
39.982526,116.352068,0,190,39596.5045833333,2008-05-28,12:06:36
39.982548,116.352073,0,189,39596.5046064815,2008-05-28,12:06:38
39.982568,116.352085,0,189,39596.5046296296,2008-05-28,12:06:40
39.982588,116.352093,0,189,39596.5046527778,2008-05-28,12:06:42
39.982621,116.352113,0,190,39596.5046759259,2008-05-28,12:06:44
39.982643,116.352117,0,191,39596.5046990741,2008-05-28,12:06:46
39.982667,116.352117,0,190,39596.5047222222,2008-05-28,12:06:48
39.982695,116.352109,0,190,39596.5047453704,2008-05-28,12:06:50
39.982729,116.352102,0,190,39596.5047685185,2008-05-28,12:06:52
39.982761,116.352101,0,190,39596.5047916667,2008-05-28,12:06:54
39.982795,116.352097,0,188,39596.5048148148,2008-05-28,12:06:56
39.982835,116.352097,0,183,39596.504837963,2008-05-28,12:06:58
39.982869,116.352082,0,181,39596.5048611111,2008-05-28,12:07:00
39.982894,116.352083,0,180,39596.5048842593,2008-05-28,12:07:02
39.982916,116.352091,0,175,39596.5049074074,2008-05-28,12:07:04
39.982944,116.352113,0,164,39596.5049305556,2008-05-28,12:07:06
39.982966,116.352119,0,160,39596.5049537037,2008-05-28,12:07:08
39.982985,116.352114,0,162,39596.5049768519,2008-05-28,12:07:10
39.983008,116.352125,0,160,39596.505,2008-05-28,12:07:12
39.983027,116.352137,0,160,39596.5050231481,2008-05-28,12:07:14
39.983053,116.352152,0,149,39596.5050462963,2008-05-28,12:07:16
39.983081,116.352169,0,142,39596.5050694444,2008-05-28,12:07:18
39.983102,116.352181,0,141,39596.5050925926,2008-05-28,12:07:20
39.983121,116.352187,0,143,39596.5051157407,2008-05-28,12:07:22
39.983139,116.3522,0,146,39596.5051388889,2008-05-28,12:07:24
39.98316,116.352216,0,147,39596.505162037,2008-05-28,12:07:26
39.983174,116.352225,0,150,39596.5051851852,2008-05-28,12:07:28
39.983195,116.352229,0,152,39596.5052083333,2008-05-28,12:07:30
39.98321,116.352225,0,156,39596.5052314815,2008-05-28,12:07:32
39.983233,116.352232,0,156,39596.5052546296,2008-05-28,12:07:34
39.983251,116.352236,0,158,39596.5052777778,2008-05-28,12:07:36
39.983271,116.352235,0,159,39596.5053009259,2008-05-28,12:07:38
39.983298,116.352228,0,161,39596.5053240741,2008-05-28,12:07:40
39.983327,116.352206,0,168,39596.5053472222,2008-05-28,12:07:42
39.983353,116.352207,0,170,39596.5053703704,2008-05-28,12:07:44
39.983399,116.352166,0,167,39596.5053935185,2008-05-28,12:07:46
39.983442,116.352115,0,163,39596.5054166667,2008-05-28,12:07:48
39.983473,116.352099,0,159,39596.5054398148,2008-05-28,12:07:50
39.983505,116.352081,0,158,39596.505462963,2008-05-28,12:07:52
39.983532,116.352082,0,159,39596.5054861111,2008-05-28,12:07:54
39.983561,116.352073,0,159,39596.5055092593,2008-05-28,12:07:56
39.983588,116.352066,0,161,39596.5055324074,2008-05-28,12:07:58
39.983611,116.352071,0,162,39596.5055555556,2008-05-28,12:08:00
39.983638,116.352061,0,163,39596.5055787037,2008-05-28,12:08:02
39.983665,116.352039,0,165,39596.5056018519,2008-05-28,12:08:04
39.983691,116.352022,0,164,39596.505625,2008-05-28,12:08:06
39.983718,116.352015,0,165,39596.5056481481,2008-05-28,12:08:08
39.983747,116.352011,0,164,39596.5056712963,2008-05-28,12:08:10
39.983771,116.352016,0,154,39596.5056944444,2008-05-28,12:08:12
39.983797,116.352018,0,153,39596.5057175926,2008-05-28,12:08:14
39.983822,116.352019,0,151,39596.5057407407,2008-05-28,12:08:16
39.983848,116.352016,0,150,39596.5057638889,2008-05-28,12:08:18
39.983872,116.352012,0,149,39596.505787037,2008-05-28,12:08:20
39.983892,116.352012,0,147,39596.5058101852,2008-05-28,12:08:22
39.983919,116.352019,0,140,39596.5058333333,2008-05-28,12:08:24
39.983945,116.352024,0,137,39596.5058564815,2008-05-28,12:08:26
39.983961,116.352024,0,135,39596.5058796296,2008-05-28,12:08:28
39.98397,116.35203,0,136,39596.5059027778,2008-05-28,12:08:30
39.983973,116.352044,0,139,39596.5059259259,2008-05-28,12:08:32
39.983983,116.352064,0,137,39596.5059490741,2008-05-28,12:08:34
39.983981,116.352085,0,138,39596.5059722222,2008-05-28,12:08:36
39.983977,116.352105,0,141,39596.5059953704,2008-05-28,12:08:38
39.983984,116.352128,0,142,39596.5060185185,2008-05-28,12:08:40
39.98398,116.352148,0,146,39596.5060416667,2008-05-28,12:08:42
39.983984,116.352171,0,148,39596.5060648148,2008-05-28,12:08:44
39.983993,116.352194,0,150,39596.506087963,2008-05-28,12:08:46
39.983996,116.352223,0,151,39596.5061111111,2008-05-28,12:08:48
39.984007,116.352259,0,152,39596.5061342593,2008-05-28,12:08:50
39.984006,116.352291,0,155,39596.5061574074,2008-05-28,12:08:52
39.984008,116.352323,0,158,39596.5061805556,2008-05-28,12:08:54
39.984015,116.352358,0,161,39596.5062037037,2008-05-28,12:08:56
39.984036,116.352403,0,164,39596.5062268519,2008-05-28,12:08:58
39.984054,116.352433,0,168,39596.50625,2008-05-28,12:09:00
39.984077,116.352459,0,171,39596.5062731481,2008-05-28,12:09:02
39.98409,116.352481,0,174,39596.5062962963,2008-05-28,12:09:04
39.984094,116.352497,0,175,39596.5063194444,2008-05-28,12:09:06
39.984096,116.352517,0,176,39596.5063425926,2008-05-28,12:09:08
39.984102,116.352561,0,173,39596.5063657407,2008-05-28,12:09:10
39.984095,116.35262,0,161,39596.5063888889,2008-05-28,12:09:12
39.984115,116.35264,0,160,39596.506412037,2008-05-28,12:09:14
39.98413,116.352641,0,162,39596.5064351852,2008-05-28,12:09:16
39.984149,116.352641,0,164,39596.5064583333,2008-05-28,12:09:18
39.98417,116.352643,0,165,39596.5064814815,2008-05-28,12:09:20
39.984187,116.352646,0,167,39596.5065046296,2008-05-28,12:09:22
39.984214,116.352632,0,169,39596.5065277778,2008-05-28,12:09:24
39.984236,116.352644,0,171,39596.5065509259,2008-05-28,12:09:26
39.984259,116.352652,0,172,39596.5065740741,2008-05-28,12:09:28
39.984288,116.352678,0,173,39596.5065972222,2008-05-28,12:09:30
39.984321,116.352698,0,169,39596.5066203704,2008-05-28,12:09:32
39.984348,116.352717,0,162,39596.5066435185,2008-05-28,12:09:34
39.984378,116.35273,0,159,39596.5066666667,2008-05-28,12:09:36
39.984397,116.352752,0,158,39596.5066898148,2008-05-28,12:09:38
39.984426,116.352769,0,157,39596.506712963,2008-05-28,12:09:40
39.984456,116.35277,0,156,39596.5067361111,2008-05-28,12:09:42
39.984501,116.352734,0,156,39596.5067592593,2008-05-28,12:09:44
39.984544,116.352674,0,160,39596.5067824074,2008-05-28,12:09:46
39.984592,116.352635,0,163,39596.5068055556,2008-05-28,12:09:48
39.984607,116.352652,0,163,39596.5068287037,2008-05-28,12:09:50
39.984606,116.352678,0,163,39596.5068518519,2008-05-28,12:09:52
39.984585,116.352735,0,162,39596.506875,2008-05-28,12:09:54
39.984591,116.352757,0,161,39596.5068981481,2008-05-28,12:09:56
39.984593,116.352767,0,161,39596.5069212963,2008-05-28,12:09:58
39.984635,116.352742,0,163,39596.5069444444,2008-05-28,12:10:00
39.984655,116.35272,0,163,39596.5069675926,2008-05-28,12:10:02
39.98468,116.352706,0,162,39596.5069907407,2008-05-28,12:10:04
39.984696,116.352701,0,161,39596.5070138889,2008-05-28,12:10:06
39.984705,116.352703,0,161,39596.507037037,2008-05-28,12:10:08
39.984757,116.352717,0,160,39596.5070601852,2008-05-28,12:10:10
39.98478,116.352711,0,159,39596.5070833333,2008-05-28,12:10:12
39.984822,116.352698,0,157,39596.5071064815,2008-05-28,12:10:14
39.984851,116.352698,0,155,39596.5071296296,2008-05-28,12:10:16
39.984874,116.352717,0,154,39596.5071527778,2008-05-28,12:10:18
39.984885,116.352721,0,152,39596.5071759259,2008-05-28,12:10:20
39.984897,116.352763,0,151,39596.5071990741,2008-05-28,12:10:22
39.984914,116.352783,0,151,39596.5072222222,2008-05-28,12:10:24
39.984916,116.352816,0,152,39596.5072453704,2008-05-28,12:10:26
39.984919,116.352836,0,153,39596.5072685185,2008-05-28,12:10:28
39.984941,116.352871,0,152,39596.5072916667,2008-05-28,12:10:30
39.984942,116.352895,0,153,39596.5073148148,2008-05-28,12:10:32
39.984937,116.35291,0,154,39596.507337963,2008-05-28,12:10:34
39.98493,116.352936,0,156,39596.5073611111,2008-05-28,12:10:36
39.984928,116.352958,0,158,39596.5073842593,2008-05-28,12:10:38
39.984911,116.352961,0,160,39596.5074074074,2008-05-28,12:10:40
39.984911,116.352987,0,161,39596.5074305556,2008-05-28,12:10:42
39.984905,116.353023,0,163,39596.5074537037,2008-05-28,12:10:44
39.984984,116.352697,0,203,39596.5115046296,2008-05-28,12:16:34
39.985007,116.352696,0,201,39596.5115277778,2008-05-28,12:16:36
39.985012,116.352701,0,199,39596.5115509259,2008-05-28,12:16:38
39.985013,116.352703,0,199,39596.5115740741,2008-05-28,12:16:40
39.985014,116.352705,0,199,39596.5115972222,2008-05-28,12:16:42
39.985015,116.352708,0,198,39596.5116203704,2008-05-28,12:16:44
39.985015,116.352707,0,198,39596.5116435185,2008-05-28,12:16:46
39.985014,116.352704,0,198,39596.5116666667,2008-05-28,12:16:48
39.985023,116.352701,0,197,39596.5116898148,2008-05-28,12:16:50
39.985012,116.352686,0,194,39596.511712963,2008-05-28,12:16:52
39.984999,116.352676,0,193,39596.5117361111,2008-05-28,12:16:54
39.984997,116.352673,0,193,39596.5117592593,2008-05-28,12:16:56
39.984997,116.352672,0,193,39596.5117824074,2008-05-28,12:16:58
39.984997,116.352674,0,193,39596.5118055556,2008-05-28,12:17:00
39.984997,116.352674,0,192,39596.5118287037,2008-05-28,12:17:02
39.984997,116.352674,0,192,39596.5118518519,2008-05-28,12:17:04
39.984996,116.352673,0,192,39596.511875,2008-05-28,12:17:06
39.984996,116.352671,0,192,39596.5118981482,2008-05-28,12:17:08
39.984995,116.352669,0,192,39596.5119212963,2008-05-28,12:17:10
39.984994,116.352668,0,192,39596.5119444444,2008-05-28,12:17:12
39.984994,116.352668,0,192,39596.5119675926,2008-05-28,12:17:14
39.984994,116.352671,0,191,39596.5119907407,2008-05-28,12:17:16
39.984995,116.352674,0,191,39596.5120138889,2008-05-28,12:17:18
39.984996,116.352676,0,191,39596.512037037,2008-05-28,12:17:20
39.984996,116.352676,0,191,39596.5120601852,2008-05-28,12:17:22
39.984996,116.352677,0,191,39596.5120833333,2008-05-28,12:17:24
39.984996,116.352679,0,191,39596.5121064815,2008-05-28,12:17:26
39.984996,116.35268,0,191,39596.5121296296,2008-05-28,12:17:28
39.984996,116.352681,0,191,39596.5121527778,2008-05-28,12:17:30
39.984996,116.352681,0,191,39596.5121759259,2008-05-28,12:17:32
39.984996,116.352682,0,191,39596.5121990741,2008-05-28,12:17:34
39.984995,116.352681,0,191,39596.5122222222,2008-05-28,12:17:36
39.984995,116.35268,0,191,39596.5122453704,2008-05-28,12:17:38
39.984993,116.352677,0,191,39596.5122685185,2008-05-28,12:17:40
39.984991,116.352672,0,190,39596.5122916667,2008-05-28,12:17:42
39.984989,116.352667,0,190,39596.5123148148,2008-05-28,12:17:44
39.984987,116.352661,0,190,39596.512337963,2008-05-28,12:17:46
39.984985,116.352655,0,190,39596.5123611111,2008-05-28,12:17:48
39.984963,116.352631,0,187,39596.5123842593,2008-05-28,12:17:50
39.98494,116.3526,0,185,39596.5124074074,2008-05-28,12:17:52
39.984926,116.352582,0,183,39596.5124305556,2008-05-28,12:17:54
39.984918,116.352566,0,181,39596.5124537037,2008-05-28,12:17:56
39.984901,116.352549,0,181,39596.5124768519,2008-05-28,12:17:58
39.984899,116.352544,0,181,39596.5125,2008-05-28,12:18:00
39.984897,116.35254,0,181,39596.5125231481,2008-05-28,12:18:02
39.984896,116.352535,0,181,39596.5125462963,2008-05-28,12:18:04
39.984894,116.352531,0,180,39596.5125694444,2008-05-28,12:18:06
39.984893,116.352528,0,180,39596.5125925926,2008-05-28,12:18:08
39.984892,116.352528,0,180,39596.5126157407,2008-05-28,12:18:10
39.984893,116.352528,0,180,39596.5126388889,2008-05-28,12:18:12
39.984893,116.352529,0,180,39596.512662037,2008-05-28,12:18:14
39.984894,116.352531,0,180,39596.5126851852,2008-05-28,12:18:16
39.984895,116.352536,0,180,39596.5127083333,2008-05-28,12:18:18
39.984896,116.35254,0,180,39596.5127314815,2008-05-28,12:18:20
39.984898,116.352543,0,180,39596.5127546296,2008-05-28,12:18:22
39.984899,116.352547,0,180,39596.5127777778,2008-05-28,12:18:24
39.984901,116.352552,0,180,39596.5128009259,2008-05-28,12:18:26
39.984902,116.352557,0,180,39596.5128240741,2008-05-28,12:18:28
39.984904,116.35256,0,180,39596.5128472222,2008-05-28,12:18:30
39.984921,116.352572,0,179,39596.5128703704,2008-05-28,12:18:32
39.984953,116.352591,0,178,39596.5128935185,2008-05-28,12:18:34
39.98497,116.352603,0,176,39596.5129166667,2008-05-28,12:18:36
39.98497,116.352602,0,176,39596.5129398148,2008-05-28,12:18:38
39.984971,116.352603,0,176,39596.512962963,2008-05-28,12:18:40
39.984972,116.352606,0,176,39596.5129861111,2008-05-28,12:18:42
39.984973,116.352607,0,176,39596.5130092593,2008-05-28,12:18:44
39.984974,116.352608,0,176,39596.5130324074,2008-05-28,12:18:46
39.984975,116.352611,0,176,39596.5130555556,2008-05-28,12:18:48
39.984976,116.352614,0,175,39596.5130787037,2008-05-28,12:18:50
39.984977,116.352618,0,175,39596.5131018519,2008-05-28,12:18:52
39.984979,116.352621,0,175,39596.513125,2008-05-28,12:18:54
39.98498,116.352625,0,175,39596.5131481481,2008-05-28,12:18:56
39.984981,116.352627,0,175,39596.5131712963,2008-05-28,12:18:58
39.984981,116.352629,0,175,39596.5131944444,2008-05-28,12:19:00
39.984981,116.352629,0,174,39596.5132175926,2008-05-28,12:19:02
39.984981,116.352629,0,174,39596.5132407407,2008-05-28,12:19:04
39.984981,116.35263,0,174,39596.5132638889,2008-05-28,12:19:06
39.984981,116.35263,0,174,39596.513287037,2008-05-28,12:19:08
39.984981,116.352628,0,174,39596.5133101852,2008-05-28,12:19:10
39.984981,116.352625,0,174,39596.5133333333,2008-05-28,12:19:12
39.98498,116.352623,0,174,39596.5133564815,2008-05-28,12:19:14
39.98498,116.352621,0,174,39596.5133796296,2008-05-28,12:19:16
39.98498,116.352621,0,174,39596.5134027778,2008-05-28,12:19:18
39.98498,116.352621,0,174,39596.5134259259,2008-05-28,12:19:20
39.98498,116.352622,0,174,39596.5134490741,2008-05-28,12:19:22
39.984981,116.352625,0,174,39596.5134722222,2008-05-28,12:19:24
39.984981,116.352627,0,174,39596.5134953704,2008-05-28,12:19:26
39.984982,116.352629,0,174,39596.5135185185,2008-05-28,12:19:28
39.984983,116.352633,0,174,39596.5135416667,2008-05-28,12:19:30
39.984983,116.352636,0,174,39596.5135648148,2008-05-28,12:19:32
39.984983,116.352638,0,174,39596.513587963,2008-05-28,12:19:34
39.984984,116.352641,0,174,39596.5136111111,2008-05-28,12:19:36
39.984985,116.352644,0,174,39596.5136342593,2008-05-28,12:19:38
39.984985,116.352646,0,174,39596.5136574074,2008-05-28,12:19:40
39.984986,116.352648,0,174,39596.5136805556,2008-05-28,12:19:42
39.984985,116.352649,0,174,39596.5137037037,2008-05-28,12:19:44
39.984985,116.352651,0,174,39596.5137268519,2008-05-28,12:19:46
39.984985,116.352654,0,173,39596.51375,2008-05-28,12:19:48
39.984986,116.352658,0,173,39596.5137731481,2008-05-28,12:19:50
39.984987,116.35266,0,173,39596.5137962963,2008-05-28,12:19:52
39.984987,116.352659,0,173,39596.5138194444,2008-05-28,12:19:54
39.984986,116.35266,0,172,39596.5138425926,2008-05-28,12:19:56
39.984986,116.352662,0,172,39596.5138657407,2008-05-28,12:19:58
39.984986,116.352661,0,172,39596.5138888889,2008-05-28,12:20:00
39.984986,116.352659,0,172,39596.513912037,2008-05-28,12:20:02
39.984986,116.352659,0,172,39596.5139351852,2008-05-28,12:20:04
39.984987,116.35266,0,172,39596.5139583333,2008-05-28,12:20:06
39.984988,116.352661,0,172,39596.5139814815,2008-05-28,12:20:08
39.984988,116.352663,0,172,39596.5140046296,2008-05-28,12:20:10
39.98499,116.352666,0,172,39596.5140277778,2008-05-28,12:20:12
39.984991,116.352669,0,172,39596.5140509259,2008-05-28,12:20:14
39.984992,116.352672,0,172,39596.5140740741,2008-05-28,12:20:16
39.984993,116.352675,0,172,39596.5140972222,2008-05-28,12:20:18
39.984994,116.352678,0,172,39596.5141203704,2008-05-28,12:20:20
39.984995,116.352681,0,172,39596.5141435185,2008-05-28,12:20:22
39.984997,116.352686,0,172,39596.5141666667,2008-05-28,12:20:24
39.985,116.35269,0,172,39596.5141898148,2008-05-28,12:20:26
39.985001,116.352693,0,172,39596.514212963,2008-05-28,12:20:28
39.985003,116.352695,0,172,39596.5142361111,2008-05-28,12:20:30
39.985004,116.352698,0,172,39596.5142592593,2008-05-28,12:20:32
39.985006,116.352701,0,172,39596.5142824074,2008-05-28,12:20:34
39.985007,116.352705,0,172,39596.5143055556,2008-05-28,12:20:36
39.985009,116.352708,0,172,39596.5143287037,2008-05-28,12:20:38
39.985011,116.352712,0,172,39596.5143518519,2008-05-28,12:20:40
39.985012,116.352715,0,172,39596.514375,2008-05-28,12:20:42
39.985014,116.352717,0,172,39596.5143981481,2008-05-28,12:20:44
39.985014,116.352718,0,172,39596.5144212963,2008-05-28,12:20:46
39.985014,116.352718,0,171,39596.5144444444,2008-05-28,12:20:48
39.985015,116.352718,0,171,39596.5144675926,2008-05-28,12:20:50
39.985015,116.35272,0,171,39596.5144907407,2008-05-28,12:20:52
39.985016,116.35272,0,171,39596.5145138889,2008-05-28,12:20:54
39.985016,116.352721,0,171,39596.514537037,2008-05-28,12:20:56
39.985017,116.352722,0,171,39596.5145601852,2008-05-28,12:20:58
39.985018,116.352725,0,171,39596.5145833333,2008-05-28,12:21:00
39.985019,116.352728,0,171,39596.5146064815,2008-05-28,12:21:02
39.98502,116.35273,0,171,39596.5146296296,2008-05-28,12:21:04
39.98502,116.352729,0,171,39596.5146527778,2008-05-28,12:21:06
39.98502,116.352728,0,171,39596.5146759259,2008-05-28,12:21:08
39.98502,116.352729,0,171,39596.5146990741,2008-05-28,12:21:10
39.98502,116.352729,0,171,39596.5147222222,2008-05-28,12:21:12
39.985019,116.352726,0,171,39596.5147453704,2008-05-28,12:21:14
39.985018,116.352724,0,171,39596.5147685185,2008-05-28,12:21:16
39.985018,116.352723,0,172,39596.5147916667,2008-05-28,12:21:18
39.985018,116.352725,0,172,39596.5148148148,2008-05-28,12:21:20
39.985017,116.352725,0,172,39596.514837963,2008-05-28,12:21:22
39.985017,116.352727,0,172,39596.5148611111,2008-05-28,12:21:24
39.985017,116.352729,0,172,39596.5148842593,2008-05-28,12:21:26
39.985017,116.352732,0,172,39596.5149074074,2008-05-28,12:21:28
39.985018,116.352733,0,172,39596.5149305556,2008-05-28,12:21:30
39.985018,116.352734,0,172,39596.5149537037,2008-05-28,12:21:32
39.985018,116.352734,0,172,39596.5149768519,2008-05-28,12:21:34
39.985018,116.352733,0,172,39596.515,2008-05-28,12:21:36
39.985018,116.352733,0,171,39596.5150231481,2008-05-28,12:21:38
39.985017,116.35273,0,171,39596.5150462963,2008-05-28,12:21:40
39.985016,116.352726,0,171,39596.5150694444,2008-05-28,12:21:42
39.985016,116.352723,0,171,39596.5150925926,2008-05-28,12:21:44
39.985016,116.35272,0,171,39596.5151157407,2008-05-28,12:21:46
39.985015,116.352717,0,171,39596.5151388889,2008-05-28,12:21:48
39.985015,116.352715,0,171,39596.515162037,2008-05-28,12:21:50
39.985014,116.352713,0,171,39596.5151851852,2008-05-28,12:21:52
39.985014,116.352712,0,171,39596.5152083333,2008-05-28,12:21:54
39.985014,116.35271,0,171,39596.5152314815,2008-05-28,12:21:56
39.985014,116.35271,0,171,39596.5152546296,2008-05-28,12:21:58
39.985014,116.35271,0,171,39596.5152777778,2008-05-28,12:22:00
39.985014,116.35271,0,171,39596.5153009259,2008-05-28,12:22:02
39.985014,116.352711,0,171,39596.5153240741,2008-05-28,12:22:04
39.985015,116.352713,0,171,39596.5153472222,2008-05-28,12:22:06
39.985016,116.352714,0,171,39596.5153703704,2008-05-28,12:22:08
39.985015,116.352714,0,171,39596.5153935185,2008-05-28,12:22:10
39.985016,116.352714,0,171,39596.5154166667,2008-05-28,12:22:12
39.985017,116.352715,0,171,39596.5154398148,2008-05-28,12:22:14
39.985017,116.352718,0,171,39596.515462963,2008-05-28,12:22:16
39.985019,116.352723,0,171,39596.5154861111,2008-05-28,12:22:18
39.98502,116.352726,0,171,39596.5155092593,2008-05-28,12:22:20
39.985021,116.352729,0,171,39596.5155324074,2008-05-28,12:22:22
39.985022,116.352732,0,171,39596.5155555556,2008-05-28,12:22:24
39.984833,116.352503,0,177,39596.532962963,2008-05-28,12:47:28
39.984819,116.352469,0,177,39596.5329861111,2008-05-28,12:47:30
39.984811,116.352462,0,177,39596.5330092593,2008-05-28,12:47:32
39.984807,116.352465,0,177,39596.5330324074,2008-05-28,12:47:34
39.984799,116.352467,0,177,39596.5330555556,2008-05-28,12:47:36
39.984786,116.352472,0,179,39596.5330787037,2008-05-28,12:47:38
39.984782,116.352478,0,180,39596.5331018518,2008-05-28,12:47:40
39.984794,116.352495,0,181,39596.533125,2008-05-28,12:47:42
39.984796,116.352499,0,181,39596.5331481481,2008-05-28,12:47:44
39.984816,116.352539,0,182,39596.5331712963,2008-05-28,12:47:46
39.984842,116.352582,0,184,39596.5331944444,2008-05-28,12:47:48
39.984862,116.352614,0,185,39596.5332175926,2008-05-28,12:47:50
39.984891,116.352624,0,186,39596.5332407407,2008-05-28,12:47:52
39.984913,116.352651,0,188,39596.5332638889,2008-05-28,12:47:54
39.984931,116.352674,0,189,39596.533287037,2008-05-28,12:47:56
39.984944,116.352692,0,191,39596.5333101852,2008-05-28,12:47:58
39.984952,116.35271,0,192,39596.5333333333,2008-05-28,12:48:00
39.984968,116.352721,0,194,39596.5333564815,2008-05-28,12:48:02
39.984983,116.352724,0,195,39596.5333796296,2008-05-28,12:48:04
39.984997,116.352737,0,197,39596.5334027778,2008-05-28,12:48:06
39.98501,116.352747,0,199,39596.5334259259,2008-05-28,12:48:08
39.985036,116.352744,0,201,39596.5334490741,2008-05-28,12:48:10
39.985047,116.352734,0,202,39596.5334722222,2008-05-28,12:48:12
39.985047,116.352719,0,203,39596.5334953704,2008-05-28,12:48:14
39.985038,116.352704,0,204,39596.5335185185,2008-05-28,12:48:16
39.985038,116.352705,0,204,39596.5335416667,2008-05-28,12:48:18
39.985039,116.352707,0,204,39596.5335648148,2008-05-28,12:48:20
39.98504,116.352711,0,204,39596.533587963,2008-05-28,12:48:22
39.985042,116.352716,0,204,39596.5336111111,2008-05-28,12:48:24
39.985044,116.352722,0,204,39596.5336342593,2008-05-28,12:48:26
39.985046,116.352727,0,204,39596.5336574074,2008-05-28,12:48:28
39.985047,116.352731,0,204,39596.5336805556,2008-05-28,12:48:30
39.985048,116.352733,0,204,39596.5337037037,2008-05-28,12:48:32
39.985047,116.352733,0,204,39596.5337268518,2008-05-28,12:48:34
39.985046,116.352729,0,204,39596.53375,2008-05-28,12:48:36
39.985044,116.352724,0,204,39596.5337731481,2008-05-28,12:48:38
39.985043,116.35272,0,204,39596.5337962963,2008-05-28,12:48:40
39.985041,116.352716,0,204,39596.5338194444,2008-05-28,12:48:42
39.98504,116.352711,0,204,39596.5338425926,2008-05-28,12:48:44
39.985037,116.352707,0,204,39596.5338657407,2008-05-28,12:48:46
39.985036,116.352704,0,204,39596.5338888889,2008-05-28,12:48:48
39.985036,116.352704,0,204,39596.533912037,2008-05-28,12:48:50
39.985036,116.352704,0,204,39596.5339351852,2008-05-28,12:48:52
39.985035,116.352702,0,204,39596.5339583333,2008-05-28,12:48:54
39.985035,116.3527,0,204,39596.5339814815,2008-05-28,12:48:56
39.985034,116.352694,0,204,39596.5340046296,2008-05-28,12:48:58
39.985047,116.352692,0,204,39596.5340277778,2008-05-28,12:49:00
39.98506,116.352713,0,203,39596.5340509259,2008-05-28,12:49:02
39.985081,116.352755,0,203,39596.5340740741,2008-05-28,12:49:04
39.985088,116.352764,0,203,39596.5340972222,2008-05-28,12:49:06
39.985083,116.352761,0,203,39596.5341203704,2008-05-28,12:49:08
39.985075,116.352725,0,203,39596.5341435185,2008-05-28,12:49:10
39.985068,116.3527,0,204,39596.5341666667,2008-05-28,12:49:12
39.985062,116.352695,0,204,39596.5341898148,2008-05-28,12:49:14
39.985054,116.352689,0,205,39596.534212963,2008-05-28,12:49:16
39.985052,116.352678,0,206,39596.5342361111,2008-05-28,12:49:18
39.985061,116.35267,0,207,39596.5342592593,2008-05-28,12:49:20
39.985062,116.352652,0,209,39596.5342824074,2008-05-28,12:49:22
39.985064,116.352635,0,210,39596.5343055556,2008-05-28,12:49:24
39.985064,116.352628,0,211,39596.5343287037,2008-05-28,12:49:26
39.985062,116.352622,0,211,39596.5343518518,2008-05-28,12:49:28
39.985055,116.352617,0,211,39596.534375,2008-05-28,12:49:30
39.985046,116.35262,0,211,39596.5343981481,2008-05-28,12:49:32
39.985051,116.352623,0,211,39596.5344212963,2008-05-28,12:49:34
39.985051,116.352624,0,211,39596.5344444444,2008-05-28,12:49:36
39.985066,116.352635,0,211,39596.5344675926,2008-05-28,12:49:38
39.985086,116.352646,0,211,39596.5344907407,2008-05-28,12:49:40
39.985092,116.35266,0,212,39596.5345138889,2008-05-28,12:49:42
39.985093,116.352661,0,212,39596.534537037,2008-05-28,12:49:44
39.985093,116.352661,0,212,39596.5345601852,2008-05-28,12:49:46
39.985093,116.352659,0,212,39596.5345833333,2008-05-28,12:49:48
39.985093,116.352657,0,212,39596.5346064815,2008-05-28,12:49:50
39.985092,116.352654,0,212,39596.5346296296,2008-05-28,12:49:52
39.985091,116.352652,0,212,39596.5346527778,2008-05-28,12:49:54
39.985092,116.352653,0,212,39596.5346759259,2008-05-28,12:49:56
39.985093,116.352656,0,212,39596.5346990741,2008-05-28,12:49:58
39.985094,116.35266,0,212,39596.5347222222,2008-05-28,12:50:00
39.985096,116.352666,0,212,39596.5347453704,2008-05-28,12:50:02
39.985098,116.35267,0,212,39596.5347685185,2008-05-28,12:50:04
39.985098,116.352672,0,212,39596.5347916667,2008-05-28,12:50:06
39.985099,116.352672,0,212,39596.5348148148,2008-05-28,12:50:08
39.985099,116.352673,0,212,39596.534837963,2008-05-28,12:50:10
39.9851,116.352675,0,212,39596.5348611111,2008-05-28,12:50:12
39.985101,116.352678,0,212,39596.5348842593,2008-05-28,12:50:14
39.985101,116.35268,0,212,39596.5349074074,2008-05-28,12:50:16
39.985102,116.352683,0,212,39596.5349305556,2008-05-28,12:50:18
39.985103,116.352685,0,212,39596.5349537037,2008-05-28,12:50:20
39.985103,116.352683,0,212,39596.5349768519,2008-05-28,12:50:22
39.985101,116.352678,0,212,39596.535,2008-05-28,12:50:24
39.9851,116.352675,0,212,39596.5350231482,2008-05-28,12:50:26
39.985099,116.35267,0,212,39596.5350462963,2008-05-28,12:50:28
39.985092,116.35263,0,212,39596.5350694444,2008-05-28,12:50:30
39.985084,116.352599,0,213,39596.5350925926,2008-05-28,12:50:32
39.985069,116.352579,0,214,39596.5351157407,2008-05-28,12:50:34
39.985054,116.352559,0,214,39596.5351388889,2008-05-28,12:50:36
39.985035,116.352546,0,215,39596.535162037,2008-05-28,12:50:38
39.985003,116.352538,0,216,39596.5351851852,2008-05-28,12:50:40
39.984993,116.352529,0,216,39596.5352083333,2008-05-28,12:50:42
39.984976,116.352533,0,217,39596.5352314815,2008-05-28,12:50:44
39.98496,116.352525,0,217,39596.5352546296,2008-05-28,12:50:46
39.984939,116.352521,0,217,39596.5352777778,2008-05-28,12:50:48
39.984919,116.352532,0,218,39596.5353009259,2008-05-28,12:50:50
39.984895,116.352543,0,218,39596.5353240741,2008-05-28,12:50:52
39.984883,116.352545,0,218,39596.5353472222,2008-05-28,12:50:54
39.984875,116.352541,0,219,39596.5353703704,2008-05-28,12:50:56
39.984865,116.352535,0,219,39596.5353935185,2008-05-28,12:50:58
39.984852,116.352519,0,219,39596.5354166667,2008-05-28,12:51:00
39.984836,116.352503,0,219,39596.5354398148,2008-05-28,12:51:02
39.984826,116.352498,0,220,39596.535462963,2008-05-28,12:51:04
39.984817,116.352499,0,220,39596.5354861111,2008-05-28,12:51:06
39.984803,116.352502,0,220,39596.5355092593,2008-05-28,12:51:08
39.984793,116.3525,0,221,39596.5355324074,2008-05-28,12:51:10
39.984795,116.352505,0,221,39596.5355555556,2008-05-28,12:51:12
39.984804,116.352515,0,222,39596.5355787037,2008-05-28,12:51:14
39.984819,116.35253,0,222,39596.5356018519,2008-05-28,12:51:16
39.984835,116.352545,0,221,39596.535625,2008-05-28,12:51:18
39.984842,116.352554,0,221,39596.5356481481,2008-05-28,12:51:20
39.984851,116.352559,0,221,39596.5356712963,2008-05-28,12:51:22
39.984858,116.35255,0,221,39596.5356944444,2008-05-28,12:51:24
39.984869,116.35253,0,221,39596.5357175926,2008-05-28,12:51:26
39.984868,116.352518,0,220,39596.5357407407,2008-05-28,12:51:28
39.984867,116.352514,0,220,39596.5357638889,2008-05-28,12:51:30
39.984865,116.352509,0,220,39596.535787037,2008-05-28,12:51:32
39.984863,116.352505,0,221,39596.5358101852,2008-05-28,12:51:34
39.984862,116.352503,0,221,39596.5358333333,2008-05-28,12:51:36
39.984862,116.352503,0,221,39596.5358564815,2008-05-28,12:51:38
39.984863,116.352506,0,221,39596.5358796296,2008-05-28,12:51:40
39.984866,116.352538,0,221,39596.5359027778,2008-05-28,12:51:42
39.984876,116.352573,0,222,39596.5359259259,2008-05-28,12:51:44
39.984874,116.352615,0,224,39596.5359490741,2008-05-28,12:51:46
39.984851,116.352636,0,225,39596.5359722222,2008-05-28,12:51:48
39.984839,116.352661,0,226,39596.5359953704,2008-05-28,12:51:50
39.984835,116.352674,0,226,39596.5360185185,2008-05-28,12:51:52
39.984835,116.352678,0,226,39596.5360416667,2008-05-28,12:51:54
39.984836,116.352682,0,226,39596.5360648148,2008-05-28,12:51:56
39.984837,116.352687,0,227,39596.536087963,2008-05-28,12:51:58
39.984816,116.352682,0,228,39596.5361111111,2008-05-28,12:52:00
39.984805,116.352671,0,228,39596.5361342593,2008-05-28,12:52:02
39.9848,116.352676,0,228,39596.5361574074,2008-05-28,12:52:04
39.984801,116.352681,0,228,39596.5361805556,2008-05-28,12:52:06
39.984802,116.352686,0,228,39596.5362037037,2008-05-28,12:52:08
39.984802,116.352688,0,228,39596.5362268519,2008-05-28,12:52:10
39.984801,116.352685,0,228,39596.53625,2008-05-28,12:52:12
39.9848,116.352684,0,228,39596.5362731481,2008-05-28,12:52:14
39.9848,116.352684,0,228,39596.5362962963,2008-05-28,12:52:16
39.9848,116.352683,0,228,39596.5363194444,2008-05-28,12:52:18
39.984798,116.352678,0,228,39596.5363425926,2008-05-28,12:52:20
39.98477,116.352642,0,229,39596.5363657407,2008-05-28,12:52:22
39.984742,116.352611,0,229,39596.5363888889,2008-05-28,12:52:24
39.984723,116.352594,0,230,39596.536412037,2008-05-28,12:52:26
39.9847,116.352587,0,231,39596.5364351852,2008-05-28,12:52:28
39.984664,116.352591,0,232,39596.5364583333,2008-05-28,12:52:30
39.984648,116.352589,0,232,39596.5364814815,2008-05-28,12:52:32
39.984629,116.352586,0,233,39596.5365046296,2008-05-28,12:52:34
39.984613,116.352584,0,233,39596.5365277778,2008-05-28,12:52:36
39.984596,116.35258,0,233,39596.5365509259,2008-05-28,12:52:38
39.98457,116.352571,0,233,39596.5365740741,2008-05-28,12:52:40
39.984533,116.352556,0,233,39596.5365972222,2008-05-28,12:52:42
39.984493,116.352535,0,233,39596.5366203704,2008-05-28,12:52:44
39.984494,116.352516,0,233,39596.5366435185,2008-05-28,12:52:46
39.984456,116.352514,0,233,39596.5366666667,2008-05-28,12:52:48
39.984533,116.352548,0,233,39596.5366898148,2008-05-28,12:52:50
39.984608,116.352607,0,234,39596.536712963,2008-05-28,12:52:52
39.98465,116.352653,0,234,39596.5367361111,2008-05-28,12:52:54
39.984687,116.352669,0,234,39596.5367592593,2008-05-28,12:52:56
39.984686,116.352666,0,234,39596.5367824074,2008-05-28,12:52:58
39.984681,116.352655,0,234,39596.5368055556,2008-05-28,12:53:00
39.984673,116.352653,0,234,39596.5368287037,2008-05-28,12:53:02
39.984665,116.352659,0,234,39596.5368518519,2008-05-28,12:53:04
39.984653,116.352665,0,234,39596.536875,2008-05-28,12:53:06
39.984656,116.352664,0,234,39596.5368981481,2008-05-28,12:53:08
39.98466,116.352667,0,234,39596.5369212963,2008-05-28,12:53:10
39.984798,116.35266,0,234,39596.5369444444,2008-05-28,12:53:12
39.984805,116.352642,0,234,39596.5369675926,2008-05-28,12:53:14
39.98485,116.352636,0,235,39596.5369907407,2008-05-28,12:53:16
39.984871,116.352632,0,235,39596.5370138889,2008-05-28,12:53:18
39.984889,116.352638,0,235,39596.537037037,2008-05-28,12:53:20
39.984966,116.352692,0,235,39596.5370601852,2008-05-28,12:53:22
39.985029,116.35273,0,236,39596.5370833333,2008-05-28,12:53:24
39.985085,116.352751,0,236,39596.5371064815,2008-05-28,12:53:26
39.985122,116.352767,0,237,39596.5371296296,2008-05-28,12:53:28
39.985155,116.352777,0,238,39596.5371527778,2008-05-28,12:53:30
39.985183,116.35278,0,238,39596.5371759259,2008-05-28,12:53:32
39.985181,116.352792,0,238,39596.5371990741,2008-05-28,12:53:34
39.985187,116.35281,0,238,39596.5372222222,2008-05-28,12:53:36
39.985194,116.352825,0,238,39596.5372453704,2008-05-28,12:53:38
39.985222,116.352834,0,238,39596.5372685185,2008-05-28,12:53:40
39.985247,116.352841,0,238,39596.5372916667,2008-05-28,12:53:42
39.985263,116.352846,0,238,39596.5373148148,2008-05-28,12:53:44
39.985279,116.352847,0,238,39596.537337963,2008-05-28,12:53:46
39.985281,116.35283,0,238,39596.5373611111,2008-05-28,12:53:48
39.985279,116.352805,0,239,39596.5373842593,2008-05-28,12:53:50
39.985276,116.352786,0,239,39596.5374074074,2008-05-28,12:53:52
39.985266,116.352766,0,239,39596.5374305556,2008-05-28,12:53:54
39.985265,116.352765,0,239,39596.5374537037,2008-05-28,12:53:56
39.985266,116.352764,0,239,39596.5374768519,2008-05-28,12:53:58
39.985265,116.352762,0,239,39596.5375,2008-05-28,12:54:00
39.985263,116.352758,0,239,39596.5375231481,2008-05-28,12:54:02
39.985222,116.352721,0,239,39596.5375462963,2008-05-28,12:54:04
39.985164,116.352662,0,239,39596.5375694444,2008-05-28,12:54:06
39.985121,116.352625,0,238,39596.5375925926,2008-05-28,12:54:08
39.985075,116.352591,0,239,39596.5376157407,2008-05-28,12:54:10
39.985044,116.352566,0,240,39596.5376388889,2008-05-28,12:54:12
39.985013,116.352551,0,240,39596.537662037,2008-05-28,12:54:14
39.984979,116.352544,0,242,39596.5376851852,2008-05-28,12:54:16
39.98496,116.352535,0,242,39596.5377083333,2008-05-28,12:54:18
39.984946,116.352524,0,242,39596.5377314815,2008-05-28,12:54:20
39.984934,116.352528,0,241,39596.5377546296,2008-05-28,12:54:22
39.984923,116.35254,0,240,39596.5377777778,2008-05-28,12:54:24
39.984919,116.352546,0,239,39596.5378009259,2008-05-28,12:54:26
39.984918,116.352555,0,239,39596.5378240741,2008-05-28,12:54:28
39.984922,116.352564,0,238,39596.5378472222,2008-05-28,12:54:30
39.984924,116.352566,0,238,39596.5378703704,2008-05-28,12:54:32
39.984924,116.352567,0,238,39596.5378935185,2008-05-28,12:54:34
39.984924,116.352569,0,237,39596.5379166667,2008-05-28,12:54:36
39.984926,116.352573,0,237,39596.5379398148,2008-05-28,12:54:38
39.984931,116.35258,0,237,39596.537962963,2008-05-28,12:54:40
39.984937,116.352579,0,237,39596.5379861111,2008-05-28,12:54:42
39.984938,116.352575,0,237,39596.5380092593,2008-05-28,12:54:44
39.984942,116.352577,0,237,39596.5380324074,2008-05-28,12:54:46
39.984943,116.352582,0,237,39596.5380555556,2008-05-28,12:54:48
39.984945,116.352587,0,237,39596.5380787037,2008-05-28,12:54:50
39.98496,116.352593,0,236,39596.5381018519,2008-05-28,12:54:52
39.984991,116.352602,0,236,39596.538125,2008-05-28,12:54:54
39.985011,116.352618,0,236,39596.5381481481,2008-05-28,12:54:56
39.985025,116.352632,0,236,39596.5381712963,2008-05-28,12:54:58
39.985062,116.352646,0,234,39596.5381944444,2008-05-28,12:55:00
39.98508,116.35266,0,233,39596.5382175926,2008-05-28,12:55:02
39.985091,116.352664,0,232,39596.5382407407,2008-05-28,12:55:04
39.985105,116.352646,0,231,39596.5382638889,2008-05-28,12:55:06
39.985114,116.352636,0,230,39596.538287037,2008-05-28,12:55:08
39.985122,116.352631,0,230,39596.5383101852,2008-05-28,12:55:10
39.985121,116.352629,0,230,39596.5383333333,2008-05-28,12:55:12
39.98512,116.352624,0,230,39596.5383564815,2008-05-28,12:55:14
39.985114,116.352611,0,230,39596.5383796296,2008-05-28,12:55:16
39.985123,116.35258,0,229,39596.5384027778,2008-05-28,12:55:18
39.985127,116.352581,0,228,39596.5384259259,2008-05-28,12:55:20
39.985145,116.352581,0,227,39596.5384490741,2008-05-28,12:55:22
39.98515,116.352586,0,227,39596.5384722222,2008-05-28,12:55:24
39.985151,116.352588,0,227,39596.5384953704,2008-05-28,12:55:26
39.985159,116.352593,0,227,39596.5385185185,2008-05-28,12:55:28
39.985167,116.352608,0,226,39596.5385416667,2008-05-28,12:55:30
39.985175,116.35261,0,226,39596.5385648148,2008-05-28,12:55:32
39.98517,116.352615,0,226,39596.538587963,2008-05-28,12:55:34
39.985162,116.352619,0,226,39596.5386111111,2008-05-28,12:55:36
39.985163,116.352624,0,226,39596.5386342593,2008-05-28,12:55:38
39.985151,116.352627,0,227,39596.5386574074,2008-05-28,12:55:40
39.985123,116.352623,0,227,39596.5386805556,2008-05-28,12:55:42
39.985112,116.352617,0,227,39596.5387037037,2008-05-28,12:55:44
39.985112,116.352616,0,227,39596.5387268519,2008-05-28,12:55:46
39.985112,116.352616,0,227,39596.53875,2008-05-28,12:55:48
39.985113,116.352616,0,227,39596.5387731481,2008-05-28,12:55:50
39.985113,116.352618,0,227,39596.5387962963,2008-05-28,12:55:52
39.985113,116.352618,0,227,39596.5388194444,2008-05-28,12:55:54
39.985111,116.352615,0,227,39596.5388425926,2008-05-28,12:55:56
39.98511,116.352613,0,227,39596.5388657407,2008-05-28,12:55:58
39.985109,116.352609,0,227,39596.5388888889,2008-05-28,12:56:00
39.985106,116.352604,0,227,39596.538912037,2008-05-28,12:56:02
39.985104,116.3526,0,227,39596.5389351852,2008-05-28,12:56:04
39.985102,116.352595,0,227,39596.5389583333,2008-05-28,12:56:06
39.985058,116.352564,0,226,39596.5389814815,2008-05-28,12:56:08
39.985026,116.352549,0,225,39596.5390046296,2008-05-28,12:56:10
39.985005,116.352534,0,223,39596.5390277778,2008-05-28,12:56:12
39.985003,116.352528,0,223,39596.5390509259,2008-05-28,12:56:14
39.984997,116.352528,0,224,39596.5390740741,2008-05-28,12:56:16
39.984983,116.352524,0,223,39596.5390972222,2008-05-28,12:56:18
39.984973,116.352522,0,223,39596.5391203704,2008-05-28,12:56:20
39.984972,116.352518,0,222,39596.5391435185,2008-05-28,12:56:22
39.984959,116.35251,0,222,39596.5391666667,2008-05-28,12:56:24
39.984945,116.352507,0,221,39596.5391898148,2008-05-28,12:56:26
39.984936,116.35251,0,221,39596.539212963,2008-05-28,12:56:28
39.984936,116.352513,0,221,39596.5392361111,2008-05-28,12:56:30
39.984937,116.352514,0,221,39596.5392592593,2008-05-28,12:56:32
39.984936,116.352511,0,221,39596.5392824074,2008-05-28,12:56:34
39.984934,116.352506,0,221,39596.5393055556,2008-05-28,12:56:36
39.984933,116.352503,0,221,39596.5393287037,2008-05-28,12:56:38
39.984932,116.352504,0,221,39596.5393518518,2008-05-28,12:56:40
39.984933,116.352508,0,221,39596.539375,2008-05-28,12:56:42
39.984935,116.352513,0,221,39596.5393981481,2008-05-28,12:56:44
39.984936,116.352518,0,221,39596.5394212963,2008-05-28,12:56:46
39.984937,116.352522,0,221,39596.5394444444,2008-05-28,12:56:48
39.984938,116.352525,0,221,39596.5394675926,2008-05-28,12:56:50
39.984939,116.352529,0,221,39596.5394907407,2008-05-28,12:56:52
39.984948,116.352532,0,220,39596.5395138889,2008-05-28,12:56:54
39.984959,116.352531,0,219,39596.539537037,2008-05-28,12:56:56
39.984962,116.352534,0,220,39596.5395601852,2008-05-28,12:56:58
39.984966,116.352535,0,219,39596.5395833333,2008-05-28,12:57:00
39.984969,116.352534,0,218,39596.5396064815,2008-05-28,12:57:02
39.98497,116.352536,0,218,39596.5396296296,2008-05-28,12:57:04
39.98497,116.352536,0,218,39596.5396527778,2008-05-28,12:57:06
39.98497,116.352534,0,218,39596.5396759259,2008-05-28,12:57:08
39.984969,116.352532,0,218,39596.5396990741,2008-05-28,12:57:10
39.984968,116.352528,0,218,39596.5397222222,2008-05-28,12:57:12
39.984968,116.352527,0,218,39596.5397453704,2008-05-28,12:57:14
39.984969,116.352529,0,218,39596.5397685185,2008-05-28,12:57:16
39.984969,116.352532,0,218,39596.5397916667,2008-05-28,12:57:18
39.984971,116.352536,0,218,39596.5398148148,2008-05-28,12:57:20
39.984971,116.352538,0,218,39596.539837963,2008-05-28,12:57:22
39.984972,116.352541,0,218,39596.5398611111,2008-05-28,12:57:24
39.984974,116.352546,0,218,39596.5398842593,2008-05-28,12:57:26
39.984976,116.35255,0,218,39596.5399074074,2008-05-28,12:57:28
39.984976,116.352551,0,218,39596.5399305556,2008-05-28,12:57:30
39.984976,116.352549,0,218,39596.5399537037,2008-05-28,12:57:32
39.984976,116.352549,0,218,39596.5399768518,2008-05-28,12:57:34
39.984975,116.352546,0,218,39596.54,2008-05-28,12:57:36
39.98497,116.352531,0,219,39596.5400231481,2008-05-28,12:57:38
39.984961,116.35252,0,220,39596.5400462963,2008-05-28,12:57:40
39.984947,116.352517,0,221,39596.5400694444,2008-05-28,12:57:42
39.984933,116.352508,0,222,39596.5400925926,2008-05-28,12:57:44
39.984916,116.352496,0,224,39596.5401157407,2008-05-28,12:57:46
39.98489,116.352489,0,226,39596.5401388889,2008-05-28,12:57:48
39.984872,116.352479,0,227,39596.540162037,2008-05-28,12:57:50
39.984858,116.352469,0,228,39596.5401851852,2008-05-28,12:57:52
39.984855,116.352469,0,229,39596.5402083333,2008-05-28,12:57:54
39.984859,116.352478,0,229,39596.5402314815,2008-05-28,12:57:56
39.98486,116.352498,0,229,39596.5402546296,2008-05-28,12:57:58
39.984871,116.352509,0,229,39596.5402777778,2008-05-28,12:58:00
39.984874,116.352527,0,229,39596.5403009259,2008-05-28,12:58:02
39.984887,116.35254,0,228,39596.5403240741,2008-05-28,12:58:04
39.984888,116.352543,0,228,39596.5403472222,2008-05-28,12:58:06
39.984889,116.352547,0,228,39596.5403703704,2008-05-28,12:58:08
39.984889,116.352548,0,228,39596.5403935185,2008-05-28,12:58:10
39.984888,116.352544,0,228,39596.5404166667,2008-05-28,12:58:12
39.984882,116.35254,0,229,39596.5404398148,2008-05-28,12:58:14
39.984882,116.352528,0,229,39596.540462963,2008-05-28,12:58:16
39.984884,116.352522,0,228,39596.5404861111,2008-05-28,12:58:18
39.984882,116.352518,0,228,39596.5405092593,2008-05-28,12:58:20
39.984878,116.352513,0,229,39596.5405324074,2008-05-28,12:58:22
39.984882,116.352511,0,229,39596.5405555556,2008-05-28,12:58:24
39.984881,116.352502,0,229,39596.5405787037,2008-05-28,12:58:26
39.98488,116.352498,0,230,39596.5406018518,2008-05-28,12:58:28
39.984879,116.352496,0,230,39596.540625,2008-05-28,12:58:30
39.984879,116.352495,0,230,39596.5406481481,2008-05-28,12:58:32
39.98488,116.352497,0,230,39596.5406712963,2008-05-28,12:58:34
39.984882,116.3525,0,230,39596.5406944444,2008-05-28,12:58:36
39.984883,116.352503,0,230,39596.5407175926,2008-05-28,12:58:38
39.984884,116.352506,0,230,39596.5407407407,2008-05-28,12:58:40
39.984884,116.352504,0,230,39596.5407638889,2008-05-28,12:58:42
39.984887,116.352494,0,228,39596.540787037,2008-05-28,12:58:44
39.984905,116.352473,0,225,39596.5408101852,2008-05-28,12:58:46
39.984927,116.352468,0,223,39596.5408333333,2008-05-28,12:58:48
39.984945,116.352454,0,220,39596.5408564815,2008-05-28,12:58:50
39.984964,116.352435,0,218,39596.5408796296,2008-05-28,12:58:52
39.984967,116.352425,0,217,39596.5409027778,2008-05-28,12:58:54
39.984965,116.352408,0,215,39596.5409259259,2008-05-28,12:58:56
39.984976,116.35238,0,213,39596.5409490741,2008-05-28,12:58:58
39.984972,116.352374,0,210,39596.5409722222,2008-05-28,12:59:00
39.984963,116.352361,0,208,39596.5409953704,2008-05-28,12:59:02
39.984948,116.35235,0,207,39596.5410185185,2008-05-28,12:59:04
39.984946,116.352357,0,206,39596.5410416667,2008-05-28,12:59:06
39.984939,116.352364,0,206,39596.5410648148,2008-05-28,12:59:08
39.984929,116.352379,0,207,39596.541087963,2008-05-28,12:59:10
39.984923,116.352379,0,207,39596.5411111111,2008-05-28,12:59:12
39.984922,116.352375,0,207,39596.5411342593,2008-05-28,12:59:14
39.984921,116.352375,0,207,39596.5411574074,2008-05-28,12:59:16
39.98491,116.352393,0,207,39596.5411805556,2008-05-28,12:59:18
39.984895,116.352415,0,207,39596.5412037037,2008-05-28,12:59:20
39.984875,116.352424,0,208,39596.5412268518,2008-05-28,12:59:22
39.984864,116.352438,0,208,39596.54125,2008-05-28,12:59:24
39.984863,116.352445,0,208,39596.5412731481,2008-05-28,12:59:26
39.984848,116.35245,0,210,39596.5412962963,2008-05-28,12:59:28
39.98484,116.352451,0,210,39596.5413194444,2008-05-28,12:59:30
39.98484,116.352451,0,210,39596.5413425926,2008-05-28,12:59:32
39.984841,116.352452,0,210,39596.5413657407,2008-05-28,12:59:34
39.984841,116.352454,0,210,39596.5413888889,2008-05-28,12:59:36
39.984842,116.352456,0,210,39596.541412037,2008-05-28,12:59:38
39.984842,116.352457,0,210,39596.5414351852,2008-05-28,12:59:40
39.984842,116.352457,0,210,39596.5414583333,2008-05-28,12:59:42
39.984842,116.352456,0,210,39596.5414814815,2008-05-28,12:59:44
39.984842,116.352454,0,210,39596.5415046296,2008-05-28,12:59:46
39.984841,116.352451,0,210,39596.5415277778,2008-05-28,12:59:48
39.984841,116.352448,0,210,39596.5415509259,2008-05-28,12:59:50
39.98484,116.352446,0,210,39596.5415740741,2008-05-28,12:59:52
39.984839,116.352443,0,210,39596.5415972222,2008-05-28,12:59:54
39.984839,116.352441,0,210,39596.5416203704,2008-05-28,12:59:56
39.984839,116.352439,0,210,39596.5416435185,2008-05-28,12:59:58
39.984839,116.352436,0,210,39596.5416666667,2008-05-28,13:00:00
39.984838,116.352436,0,210,39596.5416898148,2008-05-28,13:00:02
39.984839,116.35244,0,210,39596.541712963,2008-05-28,13:00:04
39.98484,116.352446,0,210,39596.5417361111,2008-05-28,13:00:06
39.984841,116.352449,0,210,39596.5417592593,2008-05-28,13:00:08
39.984841,116.352449,0,210,39596.5417824074,2008-05-28,13:00:10
39.984841,116.352451,0,210,39596.5418055556,2008-05-28,13:00:12
39.98484,116.352451,0,210,39596.5418287037,2008-05-28,13:00:14
39.984839,116.352448,0,210,39596.5418518518,2008-05-28,13:00:16
39.984838,116.352444,0,210,39596.541875,2008-05-28,13:00:18
39.984837,116.352441,0,210,39596.5418981481,2008-05-28,13:00:20
39.984837,116.352441,0,210,39596.5419212963,2008-05-28,13:00:22
39.984838,116.352444,0,210,39596.5419444444,2008-05-28,13:00:24
39.98484,116.352448,0,210,39596.5419675926,2008-05-28,13:00:26
39.984842,116.352453,0,210,39596.5419907407,2008-05-28,13:00:28
39.984843,116.352458,0,211,39596.5420138889,2008-05-28,13:00:30
39.984845,116.352462,0,211,39596.542037037,2008-05-28,13:00:32
39.984846,116.352466,0,211,39596.5420601852,2008-05-28,13:00:34
39.984848,116.35247,0,211,39596.5420833333,2008-05-28,13:00:36
39.984863,116.3525,0,210,39596.5421064815,2008-05-28,13:00:38
39.984882,116.35252,0,210,39596.5421296296,2008-05-28,13:00:40
39.984895,116.352537,0,210,39596.5421527778,2008-05-28,13:00:42
39.9849,116.352555,0,209,39596.5421759259,2008-05-28,13:00:44
39.984907,116.352571,0,209,39596.5421990741,2008-05-28,13:00:46
39.98492,116.352578,0,208,39596.5422222222,2008-05-28,13:00:48
39.984929,116.35258,0,207,39596.5422453704,2008-05-28,13:00:50
39.984931,116.352585,0,207,39596.5422685185,2008-05-28,13:00:52
39.984932,116.352588,0,207,39596.5422916667,2008-05-28,13:00:54
39.984933,116.35259,0,207,39596.5423148148,2008-05-28,13:00:56
39.984933,116.352591,0,207,39596.542337963,2008-05-28,13:00:58
39.984933,116.352593,0,207,39596.5423611111,2008-05-28,13:01:00
39.984934,116.352597,0,207,39596.5423842593,2008-05-28,13:01:02
39.984939,116.352609,0,206,39596.5424074074,2008-05-28,13:01:04
39.984941,116.352624,0,206,39596.5424305556,2008-05-28,13:01:06
39.984948,116.352633,0,205,39596.5424537037,2008-05-28,13:01:08
39.98495,116.352646,0,204,39596.5424768519,2008-05-28,13:01:10
39.984943,116.352643,0,204,39596.5425,2008-05-28,13:01:12
39.984937,116.35264,0,204,39596.5425231481,2008-05-28,13:01:14
39.984932,116.35264,0,203,39596.5425462963,2008-05-28,13:01:16
39.984932,116.352643,0,203,39596.5425694444,2008-05-28,13:01:18
39.984932,116.352642,0,203,39596.5425925926,2008-05-28,13:01:20
39.98493,116.352637,0,203,39596.5426157407,2008-05-28,13:01:22
39.984928,116.352631,0,203,39596.5426388889,2008-05-28,13:01:24
39.984922,116.352615,0,203,39596.542662037,2008-05-28,13:01:26
39.98491,116.352599,0,202,39596.5426851852,2008-05-28,13:01:28
39.9849,116.352593,0,202,39596.5427083333,2008-05-28,13:01:30
39.984889,116.352604,0,202,39596.5427314815,2008-05-28,13:01:32
39.984885,116.352611,0,202,39596.5427546296,2008-05-28,13:01:34
39.984886,116.352613,0,202,39596.5427777778,2008-05-28,13:01:36
39.984885,116.352612,0,202,39596.5428009259,2008-05-28,13:01:38
39.984885,116.352609,0,202,39596.5428240741,2008-05-28,13:01:40
39.984884,116.352606,0,202,39596.5428472222,2008-05-28,13:01:42
39.984883,116.352604,0,202,39596.5428703704,2008-05-28,13:01:44
39.984882,116.352603,0,202,39596.5428935185,2008-05-28,13:01:46
39.984881,116.352602,0,202,39596.5429166667,2008-05-28,13:01:48
39.984881,116.352601,0,202,39596.5429398148,2008-05-28,13:01:50
39.98488,116.352603,0,202,39596.542962963,2008-05-28,13:01:52
39.98488,116.352605,0,202,39596.5429861111,2008-05-28,13:01:54
39.98488,116.352605,0,202,39596.5430092593,2008-05-28,13:01:56
39.98488,116.352607,0,202,39596.5430324074,2008-05-28,13:01:58
39.984877,116.352605,0,201,39596.5430555556,2008-05-28,13:02:00
39.984875,116.352591,0,202,39596.5430787037,2008-05-28,13:02:02
39.98489,116.352574,0,201,39596.5431018519,2008-05-28,13:02:04
39.98489,116.352571,0,201,39596.543125,2008-05-28,13:02:06
39.984895,116.352559,0,201,39596.5431481482,2008-05-28,13:02:08
39.984897,116.352554,0,200,39596.5431712963,2008-05-28,13:02:10
39.984897,116.352556,0,200,39596.5431944444,2008-05-28,13:02:12
39.984899,116.35256,0,200,39596.5432175926,2008-05-28,13:02:14
39.984901,116.352571,0,200,39596.5432407407,2008-05-28,13:02:16
39.984901,116.35258,0,201,39596.5432638889,2008-05-28,13:02:18
39.984896,116.352583,0,202,39596.543287037,2008-05-28,13:02:20
39.984896,116.352582,0,202,39596.5433101852,2008-05-28,13:02:22
39.984896,116.352581,0,202,39596.5433333333,2008-05-28,13:02:24
39.984895,116.352578,0,202,39596.5433564815,2008-05-28,13:02:26
39.984894,116.352576,0,202,39596.5433796296,2008-05-28,13:02:28
39.984894,116.352575,0,202,39596.5434027778,2008-05-28,13:02:30
39.984894,116.352574,0,202,39596.5434259259,2008-05-28,13:02:32
39.984893,116.352573,0,202,39596.5434490741,2008-05-28,13:02:34
39.984893,116.352574,0,202,39596.5434722222,2008-05-28,13:02:36
39.984894,116.352578,0,202,39596.5434953704,2008-05-28,13:02:38
39.984895,116.352582,0,202,39596.5435185185,2008-05-28,13:02:40
39.984896,116.352584,0,202,39596.5435416667,2008-05-28,13:02:42
39.984897,116.352584,0,202,39596.5435648148,2008-05-28,13:02:44
39.984897,116.352584,0,202,39596.543587963,2008-05-28,13:02:46
39.984897,116.352584,0,202,39596.5436111111,2008-05-28,13:02:48
39.984897,116.352584,0,202,39596.5436342593,2008-05-28,13:02:50
39.984897,116.352582,0,203,39596.5436574074,2008-05-28,13:02:52
39.984897,116.352579,0,203,39596.5436805556,2008-05-28,13:02:54
39.984891,116.352575,0,203,39596.5437037037,2008-05-28,13:02:56
39.984884,116.352555,0,203,39596.5437268519,2008-05-28,13:02:58
39.984886,116.352539,0,203,39596.54375,2008-05-28,13:03:00
39.984877,116.352505,0,202,39596.5437731481,2008-05-28,13:03:02
39.984878,116.352478,0,202,39596.5437962963,2008-05-28,13:03:04
39.98488,116.35245,0,202,39596.5438194444,2008-05-28,13:03:06
39.984879,116.352438,0,203,39596.5438425926,2008-05-28,13:03:08
39.984885,116.352432,0,203,39596.5438657407,2008-05-28,13:03:10
39.984897,116.35245,0,204,39596.5438888889,2008-05-28,13:03:12
39.984911,116.352444,0,204,39596.543912037,2008-05-28,13:03:14
39.98491,116.35244,0,204,39596.5439351852,2008-05-28,13:03:16
39.984909,116.352437,0,204,39596.5439583333,2008-05-28,13:03:18
39.984908,116.352435,0,204,39596.5439814815,2008-05-28,13:03:20
39.984908,116.352434,0,205,39596.5440046296,2008-05-28,13:03:22
39.984908,116.352436,0,205,39596.5440277778,2008-05-28,13:03:24
39.984908,116.352439,0,205,39596.5440509259,2008-05-28,13:03:26
39.984908,116.352441,0,205,39596.5440740741,2008-05-28,13:03:28
39.984908,116.352443,0,205,39596.5440972222,2008-05-28,13:03:30
39.984909,116.352446,0,205,39596.5441203704,2008-05-28,13:03:32
39.984909,116.35245,0,205,39596.5441435185,2008-05-28,13:03:34
39.984909,116.35245,0,205,39596.5441666667,2008-05-28,13:03:36
39.984909,116.352451,0,205,39596.5441898148,2008-05-28,13:03:38
39.984902,116.352467,0,206,39596.544212963,2008-05-28,13:03:40
39.984897,116.352502,0,207,39596.5442361111,2008-05-28,13:03:42
39.984905,116.352527,0,209,39596.5442592593,2008-05-28,13:03:44
39.984917,116.352545,0,209,39596.5442824074,2008-05-28,13:03:46
39.984919,116.352558,0,210,39596.5443055556,2008-05-28,13:03:48
39.98492,116.352574,0,210,39596.5443287037,2008-05-28,13:03:50
39.98492,116.352586,0,211,39596.5443518519,2008-05-28,13:03:52
39.984931,116.352598,0,213,39596.544375,2008-05-28,13:03:54
39.98493,116.352608,0,214,39596.5443981481,2008-05-28,13:03:56
39.984933,116.352613,0,214,39596.5444212963,2008-05-28,13:03:58
39.984933,116.352614,0,214,39596.5444444444,2008-05-28,13:04:00
39.984933,116.352614,0,214,39596.5444675926,2008-05-28,13:04:02
39.984933,116.352612,0,214,39596.5444907407,2008-05-28,13:04:04
39.984933,116.352611,0,214,39596.5445138889,2008-05-28,13:04:06
39.984934,116.352611,0,214,39596.544537037,2008-05-28,13:04:08
39.984934,116.352611,0,214,39596.5445601852,2008-05-28,13:04:10
39.984934,116.352611,0,214,39596.5445833333,2008-05-28,13:04:12
39.984934,116.35261,0,214,39596.5446064815,2008-05-28,13:04:14
39.984933,116.352607,0,214,39596.5446296296,2008-05-28,13:04:16
39.984932,116.352602,0,214,39596.5446527778,2008-05-28,13:04:18
39.98493,116.352596,0,214,39596.5446759259,2008-05-28,13:04:20
39.984933,116.352579,0,214,39596.5446990741,2008-05-28,13:04:22
39.984929,116.352566,0,214,39596.5447222222,2008-05-28,13:04:24
39.984928,116.352566,0,214,39596.5447453704,2008-05-28,13:04:26
39.984928,116.35257,0,214,39596.5447685185,2008-05-28,13:04:28
39.984929,116.352575,0,214,39596.5447916667,2008-05-28,13:04:30
39.98493,116.35258,0,213,39596.5448148148,2008-05-28,13:04:32
39.984931,116.352583,0,213,39596.544837963,2008-05-28,13:04:34
39.98493,116.352584,0,213,39596.5448611111,2008-05-28,13:04:36
39.984929,116.352581,0,213,39596.5448842593,2008-05-28,13:04:38
39.984929,116.35258,0,213,39596.5449074074,2008-05-28,13:04:40
39.984928,116.35258,0,213,39596.5449305556,2008-05-28,13:04:42
39.984927,116.352577,0,213,39596.5449537037,2008-05-28,13:04:44
39.984926,116.352574,0,213,39596.5449768519,2008-05-28,13:04:46
39.984925,116.352571,0,213,39596.545,2008-05-28,13:04:48
39.984924,116.352569,0,214,39596.5450231481,2008-05-28,13:04:50
39.984923,116.352568,0,214,39596.5450462963,2008-05-28,13:04:52
39.984922,116.352568,0,214,39596.5450694444,2008-05-28,13:04:54
39.984922,116.352569,0,214,39596.5450925926,2008-05-28,13:04:56
39.984922,116.352572,0,214,39596.5451157407,2008-05-28,13:04:58
39.984923,116.352575,0,214,39596.5451388889,2008-05-28,13:05:00
39.984923,116.352579,0,214,39596.545162037,2008-05-28,13:05:02
39.984924,116.352583,0,214,39596.5451851852,2008-05-28,13:05:04
39.98492,116.352592,0,215,39596.5452083333,2008-05-28,13:05:06
39.984904,116.352594,0,216,39596.5452314815,2008-05-28,13:05:08
39.984904,116.352589,0,215,39596.5452546296,2008-05-28,13:05:10
39.984902,116.352589,0,216,39596.5452777778,2008-05-28,13:05:12
39.984901,116.352588,0,216,39596.5453009259,2008-05-28,13:05:14
39.984901,116.352588,0,215,39596.5453240741,2008-05-28,13:05:16
39.9849,116.352584,0,215,39596.5453472222,2008-05-28,13:05:18
39.984893,116.352576,0,215,39596.5453703704,2008-05-28,13:05:20
39.98489,116.35256,0,216,39596.5453935185,2008-05-28,13:05:22
39.984897,116.352542,0,216,39596.5454166667,2008-05-28,13:05:24
39.984919,116.352522,0,216,39596.5454398148,2008-05-28,13:05:26
39.984919,116.352492,0,216,39596.545462963,2008-05-28,13:05:28
39.984905,116.352462,0,216,39596.5454861111,2008-05-28,13:05:30
39.984887,116.352457,0,217,39596.5455092593,2008-05-28,13:05:32
39.984879,116.35245,0,217,39596.5455324074,2008-05-28,13:05:34
39.984864,116.352447,0,216,39596.5455555556,2008-05-28,13:05:36
39.984838,116.352446,0,216,39596.5455787037,2008-05-28,13:05:38
39.984815,116.352443,0,216,39596.5456018519,2008-05-28,13:05:40
39.984791,116.352436,0,216,39596.545625,2008-05-28,13:05:42
39.98478,116.352431,0,216,39596.5456481481,2008-05-28,13:05:44
39.984765,116.352428,0,215,39596.5456712963,2008-05-28,13:05:46
39.984752,116.35242,0,215,39596.5456944444,2008-05-28,13:05:48
39.984742,116.352416,0,213,39596.5457175926,2008-05-28,13:05:50
39.984731,116.35241,0,213,39596.5457407407,2008-05-28,13:05:52
39.984714,116.352406,0,213,39596.5457638889,2008-05-28,13:05:54
39.984703,116.352406,0,213,39596.545787037,2008-05-28,13:05:56
39.984695,116.352401,0,213,39596.5458101852,2008-05-28,13:05:58
39.984695,116.352402,0,213,39596.5458333333,2008-05-28,13:06:00
39.984697,116.352405,0,213,39596.5458564815,2008-05-28,13:06:02
39.984708,116.352424,0,214,39596.5458796296,2008-05-28,13:06:04
39.984742,116.35245,0,214,39596.5459027778,2008-05-28,13:06:06
39.984762,116.352479,0,214,39596.5459259259,2008-05-28,13:06:08
39.984783,116.352496,0,215,39596.5459490741,2008-05-28,13:06:10
39.984803,116.352509,0,216,39596.5459722222,2008-05-28,13:06:12
39.984814,116.352512,0,216,39596.5459953704,2008-05-28,13:06:14
39.984824,116.352501,0,216,39596.5460185185,2008-05-28,13:06:16
39.984838,116.352501,0,215,39596.5460416667,2008-05-28,13:06:18
39.984849,116.352506,0,215,39596.5460648148,2008-05-28,13:06:20
39.984864,116.352502,0,215,39596.546087963,2008-05-28,13:06:22
39.984879,116.352496,0,215,39596.5461111111,2008-05-28,13:06:24
39.984891,116.352493,0,214,39596.5461342593,2008-05-28,13:06:26
39.984886,116.352497,0,213,39596.5461574074,2008-05-28,13:06:28
39.984884,116.352496,0,212,39596.5461805556,2008-05-28,13:06:30
39.98489,116.352492,0,212,39596.5462037037,2008-05-28,13:06:32
39.984888,116.352484,0,211,39596.5462268519,2008-05-28,13:06:34
39.984886,116.352478,0,211,39596.54625,2008-05-28,13:06:36
39.984885,116.352474,0,211,39596.5462731481,2008-05-28,13:06:38
39.984883,116.352471,0,211,39596.5462962963,2008-05-28,13:06:40
39.984882,116.352467,0,212,39596.5463194444,2008-05-28,13:06:42
39.98488,116.352462,0,212,39596.5463425926,2008-05-28,13:06:44
39.984879,116.352458,0,212,39596.5463657407,2008-05-28,13:06:46
39.984878,116.352455,0,212,39596.5463888889,2008-05-28,13:06:48
39.984877,116.352453,0,212,39596.546412037,2008-05-28,13:06:50
39.984877,116.352455,0,212,39596.5464351852,2008-05-28,13:06:52
39.984878,116.35246,0,212,39596.5464583333,2008-05-28,13:06:54
39.984878,116.352499,0,213,39596.5464814815,2008-05-28,13:06:56
39.984882,116.352529,0,215,39596.5465046296,2008-05-28,13:06:58
39.98488,116.35254,0,216,39596.5465277778,2008-05-28,13:07:00
39.98488,116.35254,0,216,39596.5465509259,2008-05-28,13:07:02
39.984879,116.352537,0,216,39596.5465740741,2008-05-28,13:07:04
39.984878,116.352534,0,216,39596.5465972222,2008-05-28,13:07:06
39.984877,116.352531,0,216,39596.5466203704,2008-05-28,13:07:08
39.984877,116.35253,0,217,39596.5466435185,2008-05-28,13:07:10
39.984877,116.352529,0,217,39596.5466666667,2008-05-28,13:07:12
39.984876,116.352527,0,217,39596.5466898148,2008-05-28,13:07:14
39.984875,116.352522,0,217,39596.546712963,2008-05-28,13:07:16
39.984873,116.352518,0,217,39596.5467361111,2008-05-28,13:07:18
39.984872,116.352513,0,217,39596.5467592593,2008-05-28,13:07:20
39.98487,116.352507,0,217,39596.5467824074,2008-05-28,13:07:22
39.984868,116.352501,0,217,39596.5468055556,2008-05-28,13:07:24
39.984851,116.352491,0,217,39596.5468287037,2008-05-28,13:07:26
39.984837,116.352482,0,217,39596.5468518519,2008-05-28,13:07:28
39.984828,116.352481,0,218,39596.546875,2008-05-28,13:07:30
39.984828,116.352484,0,218,39596.5468981481,2008-05-28,13:07:32
39.984829,116.352489,0,218,39596.5469212963,2008-05-28,13:07:34
39.984831,116.352493,0,218,39596.5469444444,2008-05-28,13:07:36
39.984832,116.352494,0,218,39596.5469675926,2008-05-28,13:07:38
39.984832,116.352498,0,218,39596.5469907407,2008-05-28,13:07:40
39.984838,116.352505,0,217,39596.5470138889,2008-05-28,13:07:42
39.984829,116.352507,0,218,39596.547037037,2008-05-28,13:07:44
39.984814,116.352505,0,218,39596.5470601852,2008-05-28,13:07:46
39.984813,116.352503,0,218,39596.5470833333,2008-05-28,13:07:48
39.984812,116.352499,0,219,39596.5471064815,2008-05-28,13:07:50
39.984811,116.352496,0,219,39596.5471296296,2008-05-28,13:07:52
39.98481,116.352495,0,219,39596.5471527778,2008-05-28,13:07:54
39.984809,116.352495,0,219,39596.5471759259,2008-05-28,13:07:56
39.984809,116.352496,0,219,39596.5471990741,2008-05-28,13:07:58
39.98481,116.3525,0,219,39596.5472222222,2008-05-28,13:08:00
39.984811,116.352504,0,219,39596.5472453704,2008-05-28,13:08:02
39.984808,116.352519,0,219,39596.5472685185,2008-05-28,13:08:04
39.984807,116.352537,0,219,39596.5472916667,2008-05-28,13:08:06
39.984809,116.352538,0,218,39596.5473148148,2008-05-28,13:08:08
39.984808,116.352537,0,218,39596.547337963,2008-05-28,13:08:10
39.984808,116.352539,0,218,39596.5473611111,2008-05-28,13:08:12
39.984807,116.352538,0,218,39596.5473842593,2008-05-28,13:08:14
39.984807,116.352535,0,218,39596.5474074074,2008-05-28,13:08:16
39.984806,116.352532,0,218,39596.5474305556,2008-05-28,13:08:18
39.984805,116.352532,0,218,39596.5474537037,2008-05-28,13:08:20
39.984805,116.352531,0,218,39596.5474768518,2008-05-28,13:08:22
39.984804,116.352528,0,218,39596.5475,2008-05-28,13:08:24
39.984803,116.352524,0,218,39596.5475231481,2008-05-28,13:08:26
39.984803,116.352523,0,218,39596.5475462963,2008-05-28,13:08:28
39.984803,116.352526,0,218,39596.5475694444,2008-05-28,13:08:30
39.984805,116.352531,0,218,39596.5475925926,2008-05-28,13:08:32
39.984806,116.352535,0,218,39596.5476157407,2008-05-28,13:08:34
39.984807,116.352539,0,218,39596.5476388889,2008-05-28,13:08:36
39.984808,116.352544,0,218,39596.547662037,2008-05-28,13:08:38
39.984805,116.352545,0,221,39596.5476851852,2008-05-28,13:08:40
39.984808,116.352544,0,223,39596.5477083333,2008-05-28,13:08:42
39.984808,116.352545,0,223,39596.5477314815,2008-05-28,13:08:44
39.984809,116.352547,0,223,39596.5477546296,2008-05-28,13:08:46
39.984811,116.352552,0,223,39596.5477777778,2008-05-28,13:08:48
39.984813,116.352558,0,223,39596.5478009259,2008-05-28,13:08:50
39.984815,116.352571,0,224,39596.5478240741,2008-05-28,13:08:52
39.984807,116.352581,0,225,39596.5478472222,2008-05-28,13:08:54
39.984799,116.352591,0,225,39596.5478703704,2008-05-28,13:08:56
39.984786,116.352591,0,225,39596.5478935185,2008-05-28,13:08:58
39.984787,116.352593,0,225,39596.5479166667,2008-05-28,13:09:00
39.984788,116.352598,0,225,39596.5479398148,2008-05-28,13:09:02
39.984789,116.352601,0,225,39596.547962963,2008-05-28,13:09:04
39.984789,116.352601,0,226,39596.5479861111,2008-05-28,13:09:06
39.984789,116.352601,0,226,39596.5480092593,2008-05-28,13:09:08
39.984788,116.352602,0,226,39596.5480324074,2008-05-28,13:09:10
39.984788,116.352602,0,226,39596.5480555556,2008-05-28,13:09:12
39.984788,116.352602,0,226,39596.5480787037,2008-05-28,13:09:14
39.984787,116.352598,0,226,39596.5481018518,2008-05-28,13:09:16
39.984786,116.352596,0,226,39596.548125,2008-05-28,13:09:18
39.984786,116.352596,0,226,39596.5481481481,2008-05-28,13:09:20
39.984786,116.352597,0,226,39596.5481712963,2008-05-28,13:09:22
39.984788,116.352601,0,226,39596.5481944444,2008-05-28,13:09:24
39.984806,116.352605,0,226,39596.5482175926,2008-05-28,13:09:26
39.984836,116.352615,0,227,39596.5482407407,2008-05-28,13:09:28
39.984862,116.352614,0,227,39596.5482638889,2008-05-28,13:09:30
39.984906,116.352616,0,226,39596.548287037,2008-05-28,13:09:32
39.984933,116.352618,0,227,39596.5483101852,2008-05-28,13:09:34
39.984951,116.352628,0,228,39596.5483333333,2008-05-28,13:09:36
39.984963,116.352647,0,230,39596.5483564815,2008-05-28,13:09:38
39.984981,116.352665,0,230,39596.5483796296,2008-05-28,13:09:40
39.984989,116.352676,0,230,39596.5484027778,2008-05-28,13:09:42
39.984994,116.352678,0,232,39596.5484259259,2008-05-28,13:09:44
39.984989,116.352682,0,231,39596.5484490741,2008-05-28,13:09:46
39.98497,116.352677,0,232,39596.5484722222,2008-05-28,13:09:48
39.984962,116.352668,0,231,39596.5484953704,2008-05-28,13:09:50
39.984953,116.352666,0,230,39596.5485185185,2008-05-28,13:09:52
39.984952,116.352666,0,231,39596.5485416667,2008-05-28,13:09:54
39.984952,116.352667,0,231,39596.5485648148,2008-05-28,13:09:56
39.984953,116.352668,0,231,39596.548587963,2008-05-28,13:09:58
39.984953,116.35267,0,231,39596.5486111111,2008-05-28,13:10:00
39.984953,116.352671,0,231,39596.5486342593,2008-05-28,13:10:02
39.984954,116.352673,0,231,39596.5486574074,2008-05-28,13:10:04
39.984954,116.352674,0,231,39596.5486805556,2008-05-28,13:10:06
39.984953,116.352671,0,230,39596.5487037037,2008-05-28,13:10:08
39.984951,116.352669,0,230,39596.5487268518,2008-05-28,13:10:10
39.98495,116.352668,0,230,39596.54875,2008-05-28,13:10:12
39.984949,116.352665,0,230,39596.5487731481,2008-05-28,13:10:14
39.984947,116.352659,0,230,39596.5487962963,2008-05-28,13:10:16
39.984928,116.352647,0,230,39596.5488194444,2008-05-28,13:10:18
39.984913,116.352641,0,228,39596.5488425926,2008-05-28,13:10:20
39.984899,116.352633,0,227,39596.5488657407,2008-05-28,13:10:22
39.984889,116.352628,0,227,39596.5488888889,2008-05-28,13:10:24
39.984873,116.352618,0,226,39596.548912037,2008-05-28,13:10:26
39.984879,116.352617,0,226,39596.5489351852,2008-05-28,13:10:28
39.98488,116.35262,0,226,39596.5489583333,2008-05-28,13:10:30
39.98489,116.352627,0,226,39596.5489814815,2008-05-28,13:10:32
39.98491,116.352636,0,225,39596.5490046296,2008-05-28,13:10:34
39.984922,116.352642,0,224,39596.5490277778,2008-05-28,13:10:36
39.984945,116.352646,0,224,39596.5490509259,2008-05-28,13:10:38
39.984969,116.352645,0,222,39596.5490740741,2008-05-28,13:10:40
39.984989,116.352641,0,222,39596.5490972222,2008-05-28,13:10:42
39.985004,116.352639,0,221,39596.5491203704,2008-05-28,13:10:44
39.985022,116.352646,0,220,39596.5491435185,2008-05-28,13:10:46
39.985044,116.352657,0,219,39596.5491666667,2008-05-28,13:10:48
39.985073,116.352663,0,219,39596.5491898148,2008-05-28,13:10:50
39.985086,116.352653,0,219,39596.549212963,2008-05-28,13:10:52
39.9851,116.352638,0,219,39596.5492361111,2008-05-28,13:10:54
39.985103,116.352628,0,218,39596.5492592593,2008-05-28,13:10:56
39.985103,116.352623,0,218,39596.5492824074,2008-05-28,13:10:58
39.985102,116.352622,0,218,39596.5493055556,2008-05-28,13:11:00
39.985102,116.352621,0,218,39596.5493287037,2008-05-28,13:11:02
39.9851,116.35262,0,218,39596.5493518518,2008-05-28,13:11:04
39.985099,116.352618,0,218,39596.549375,2008-05-28,13:11:06
39.985098,116.352618,0,218,39596.5493981481,2008-05-28,13:11:08
39.985096,116.352616,0,218,39596.5494212963,2008-05-28,13:11:10
39.985093,116.352612,0,218,39596.5494444444,2008-05-28,13:11:12
39.985091,116.352609,0,218,39596.5494675926,2008-05-28,13:11:14
39.98509,116.352607,0,218,39596.5494907407,2008-05-28,13:11:16
39.985088,116.352605,0,218,39596.5495138889,2008-05-28,13:11:18
39.985087,116.352604,0,218,39596.549537037,2008-05-28,13:11:20
39.985086,116.352605,0,218,39596.5495601852,2008-05-28,13:11:22
39.985085,116.352604,0,218,39596.5495833333,2008-05-28,13:11:24
39.985084,116.352603,0,218,39596.5496064815,2008-05-28,13:11:26
39.985083,116.352603,0,218,39596.5496296296,2008-05-28,13:11:28
39.985081,116.352601,0,218,39596.5496527778,2008-05-28,13:11:30
39.985078,116.352596,0,218,39596.5496759259,2008-05-28,13:11:32
39.985058,116.35258,0,219,39596.5496990741,2008-05-28,13:11:34
39.985014,116.352569,0,221,39596.5497222222,2008-05-28,13:11:36
39.985001,116.352571,0,222,39596.5497453704,2008-05-28,13:11:38
39.984999,116.352565,0,222,39596.5497685185,2008-05-28,13:11:40
39.984997,116.352562,0,222,39596.5497916667,2008-05-28,13:11:42
39.984997,116.352562,0,223,39596.5498148148,2008-05-28,13:11:44
39.984997,116.352564,0,223,39596.549837963,2008-05-28,13:11:46
39.984997,116.352566,0,223,39596.5498611111,2008-05-28,13:11:48
39.984996,116.352565,0,223,39596.5498842593,2008-05-28,13:11:50
39.984994,116.352562,0,223,39596.5499074074,2008-05-28,13:11:52
39.984992,116.352561,0,223,39596.5499305556,2008-05-28,13:11:54
39.984992,116.352564,0,223,39596.5499537037,2008-05-28,13:11:56
39.984992,116.352568,0,224,39596.5499768518,2008-05-28,13:11:58
39.984992,116.352572,0,224,39596.55,2008-05-28,13:12:00
39.984982,116.352572,0,225,39596.5500231481,2008-05-28,13:12:02
39.984977,116.35257,0,227,39596.5500462963,2008-05-28,13:12:04
39.984983,116.352569,0,227,39596.5500694444,2008-05-28,13:12:06
39.984983,116.352569,0,227,39596.5500925926,2008-05-28,13:12:08
39.984983,116.352568,0,227,39596.5501273148,2008-05-28,13:12:11
39.984983,116.352567,0,227,39596.550162037,2008-05-28,13:12:14
39.984982,116.352565,0,228,39596.5501851852,2008-05-28,13:12:16
39.984984,116.352567,0,228,39596.5502199074,2008-05-28,13:12:19
39.984985,116.352572,0,228,39596.5502430556,2008-05-28,13:12:21
39.984996,116.352586,0,228,39596.5502777778,2008-05-28,13:12:24
39.985026,116.352597,0,228,39596.5503009259,2008-05-28,13:12:26
