# Supplementary material for: Research on differential privacy protection method based on user tendency
Source: PLoS One. 2023 Oct 26;18(10):e0288823. doi: 10.1371/journal.pone.0288823 (PMC10602288; doi:10.1371/journal.pone.0288823)
Supplement: S3 Data — (ZIP) [file pone.0288823.s003.zip › Data 5-3/052/Trajectory/20080529063505.plt]

Geolife trajectory
WGS 84
Altitude is in Feet
Reserved 3
0,2,255,My Track,0,0,2,8421376
0
39.98613,116.350561,0,492,39597.2743634259,2008-05-29,06:35:05
39.986098,116.350552,0,492,39597.2743865741,2008-05-29,06:35:07
39.986098,116.350523,0,493,39597.2744097222,2008-05-29,06:35:09
39.986092,116.350481,0,493,39597.2744328704,2008-05-29,06:35:11
39.98606,116.350442,0,494,39597.2744560185,2008-05-29,06:35:13
39.986064,116.350407,0,495,39597.2744791667,2008-05-29,06:35:15
39.986068,116.350369,0,496,39597.2745023148,2008-05-29,06:35:17
39.98608,116.350333,0,497,39597.274525463,2008-05-29,06:35:19
39.986079,116.350295,0,497,39597.2745486111,2008-05-29,06:35:21
39.986083,116.350263,0,497,39597.2745717593,2008-05-29,06:35:23
39.986081,116.350232,0,498,39597.2745949074,2008-05-29,06:35:25
39.98608,116.3502,0,498,39597.2746180556,2008-05-29,06:35:27
39.986082,116.35016,0,499,39597.2746412037,2008-05-29,06:35:29
39.986078,116.350124,0,500,39597.2746643518,2008-05-29,06:35:31
39.986077,116.350091,0,500,39597.2746875,2008-05-29,06:35:33
39.986069,116.350053,0,496,39597.2747106481,2008-05-29,06:35:35
39.986072,116.350019,0,497,39597.2747337963,2008-05-29,06:35:37
39.986068,116.349983,0,497,39597.2747569444,2008-05-29,06:35:39
39.986067,116.349946,0,498,39597.2747800926,2008-05-29,06:35:41
39.986062,116.349914,0,499,39597.2748032407,2008-05-29,06:35:43
39.986052,116.34988,0,499,39597.2748263889,2008-05-29,06:35:45
39.986055,116.349838,0,500,39597.274849537,2008-05-29,06:35:47
39.986076,116.349806,0,501,39597.2748726852,2008-05-29,06:35:49
39.986077,116.349778,0,502,39597.2748958333,2008-05-29,06:35:51
39.986068,116.349747,0,502,39597.2749189815,2008-05-29,06:35:53
39.986066,116.349707,0,503,39597.2749421296,2008-05-29,06:35:55
39.98607,116.349679,0,504,39597.2749652778,2008-05-29,06:35:57
39.986058,116.34964,0,505,39597.2749884259,2008-05-29,06:35:59
39.98606,116.349609,0,505,39597.2750115741,2008-05-29,06:36:01
39.986053,116.349588,0,506,39597.2750347222,2008-05-29,06:36:03
39.986049,116.349553,0,507,39597.2750578704,2008-05-29,06:36:05
39.986049,116.349519,0,507,39597.2750810185,2008-05-29,06:36:07
39.986056,116.349489,0,508,39597.2751041667,2008-05-29,06:36:09
39.98607,116.349461,0,509,39597.2751273148,2008-05-29,06:36:11
39.986073,116.349425,0,509,39597.275150463,2008-05-29,06:36:13
39.98608,116.349385,0,511,39597.2751736111,2008-05-29,06:36:15
39.986084,116.349344,0,511,39597.2751967593,2008-05-29,06:36:17
39.986081,116.349304,0,512,39597.2752199074,2008-05-29,06:36:19
39.986103,116.349271,0,513,39597.2752430556,2008-05-29,06:36:21
39.986098,116.349232,0,513,39597.2752662037,2008-05-29,06:36:23
39.986101,116.349202,0,513,39597.2752893518,2008-05-29,06:36:25
39.986101,116.349168,0,513,39597.2753125,2008-05-29,06:36:27
39.986105,116.34914,0,513,39597.2753356481,2008-05-29,06:36:29
39.986114,116.349108,0,514,39597.2753587963,2008-05-29,06:36:31
39.986112,116.349074,0,514,39597.2753819444,2008-05-29,06:36:33
39.986086,116.349034,0,515,39597.2754050926,2008-05-29,06:36:35
39.986088,116.348996,0,515,39597.2754282407,2008-05-29,06:36:37
39.986091,116.348956,0,516,39597.2754513889,2008-05-29,06:36:39
39.986079,116.348912,0,517,39597.275474537,2008-05-29,06:36:41
39.986082,116.348872,0,518,39597.2754976852,2008-05-29,06:36:43
39.986082,116.348841,0,519,39597.2755208333,2008-05-29,06:36:45
39.98608,116.348804,0,519,39597.2755439815,2008-05-29,06:36:47
39.986086,116.34877,0,520,39597.2755671296,2008-05-29,06:36:49
39.986078,116.348738,0,520,39597.2755902778,2008-05-29,06:36:51
39.986081,116.348705,0,521,39597.2756134259,2008-05-29,06:36:53
39.986084,116.348669,0,521,39597.2756365741,2008-05-29,06:36:55
39.986086,116.348638,0,522,39597.2756597222,2008-05-29,06:36:57
39.986088,116.348606,0,522,39597.2756828704,2008-05-29,06:36:59
39.986104,116.348585,0,522,39597.2757060185,2008-05-29,06:37:01
39.986109,116.348548,0,523,39597.2757291667,2008-05-29,06:37:03
39.986113,116.348514,0,523,39597.2757523148,2008-05-29,06:37:05
39.986115,116.348481,0,524,39597.275775463,2008-05-29,06:37:07
39.98612,116.34845,0,524,39597.2757986111,2008-05-29,06:37:09
39.986112,116.348418,0,525,39597.2758217593,2008-05-29,06:37:11
39.98611,116.34839,0,525,39597.2758449074,2008-05-29,06:37:13
39.986112,116.348355,0,526,39597.2758680556,2008-05-29,06:37:15
39.986116,116.348317,0,526,39597.2758912037,2008-05-29,06:37:17
39.986114,116.348283,0,527,39597.2759143518,2008-05-29,06:37:19
39.986121,116.34825,0,528,39597.2759375,2008-05-29,06:37:21
39.986126,116.348217,0,529,39597.2759606481,2008-05-29,06:37:23
39.986128,116.348187,0,529,39597.2759837963,2008-05-29,06:37:25
39.986129,116.348157,0,529,39597.2760069444,2008-05-29,06:37:27
39.986123,116.348132,0,530,39597.2760300926,2008-05-29,06:37:29
39.986113,116.348117,0,530,39597.2760532407,2008-05-29,06:37:31
39.986115,116.348111,0,531,39597.2760763889,2008-05-29,06:37:33
39.986111,116.348097,0,531,39597.276099537,2008-05-29,06:37:35
39.986107,116.348083,0,532,39597.2761226852,2008-05-29,06:37:37
39.986103,116.348068,0,532,39597.2761458333,2008-05-29,06:37:39
39.986071,116.348079,0,533,39597.2762152778,2008-05-29,06:37:45
39.983975,116.345241,0,908,39597.2762847222,2008-05-29,06:37:51
39.983825,116.344973,0,970,39597.2763078704,2008-05-29,06:37:53
39.983731,116.344953,0,996,39597.2763310185,2008-05-29,06:37:55
39.983627,116.344923,0,1022,39597.2763541667,2008-05-29,06:37:57
39.983583,116.344823,0,1046,39597.2763773148,2008-05-29,06:37:59
39.98353,116.344776,0,1053,39597.276400463,2008-05-29,06:38:01
39.983481,116.344743,0,1057,39597.2764236111,2008-05-29,06:38:03
39.983501,116.344765,0,1053,39597.2764467593,2008-05-29,06:38:05
39.985125,116.346456,0,593,39597.2765393518,2008-05-29,06:38:13
39.986267,116.347549,0,317,39597.2765856481,2008-05-29,06:38:17
39.986392,116.347704,0,289,39597.2766087963,2008-05-29,06:38:19
39.98657,116.347978,0,242,39597.2766319444,2008-05-29,06:38:21
39.986464,116.347962,0,305,39597.2766550926,2008-05-29,06:38:23
39.986465,116.347992,0,364,39597.2766782407,2008-05-29,06:38:25
39.986476,116.348006,0,392,39597.2767013889,2008-05-29,06:38:27
39.986443,116.348026,0,382,39597.276724537,2008-05-29,06:38:29
39.986347,116.348156,0,369,39597.2768634259,2008-05-29,06:38:41
39.986291,116.348165,0,357,39597.2768865741,2008-05-29,06:38:43
39.986138,116.34821,0,338,39597.2769560185,2008-05-29,06:38:49
39.986109,116.348239,0,333,39597.2769791667,2008-05-29,06:38:51
39.986046,116.34825,0,324,39597.2770023148,2008-05-29,06:38:53
39.986003,116.348271,0,306,39597.277025463,2008-05-29,06:38:55
39.98598,116.348306,0,293,39597.2770486111,2008-05-29,06:38:57
39.985841,116.348472,0,237,39597.2770717593,2008-05-29,06:38:59
39.985855,116.348502,0,221,39597.2770949074,2008-05-29,06:39:01
39.985849,116.348529,0,218,39597.2771180556,2008-05-29,06:39:03
39.985851,116.348571,0,210,39597.2771412037,2008-05-29,06:39:05
39.985842,116.348614,0,194,39597.2771643519,2008-05-29,06:39:07
39.985859,116.348665,0,187,39597.2771875,2008-05-29,06:39:09
39.985884,116.348775,0,150,39597.2772106482,2008-05-29,06:39:11
39.985887,116.348807,0,156,39597.2772337963,2008-05-29,06:39:13
39.985892,116.348834,0,163,39597.2772569444,2008-05-29,06:39:15
39.985887,116.348872,0,165,39597.2772800926,2008-05-29,06:39:17
39.985885,116.348907,0,164,39597.2773032407,2008-05-29,06:39:19
39.985883,116.348942,0,165,39597.2773263889,2008-05-29,06:39:21
39.985886,116.348986,0,167,39597.277349537,2008-05-29,06:39:23
39.985894,116.349033,0,167,39597.2773726852,2008-05-29,06:39:25
39.985898,116.349067,0,170,39597.2773958333,2008-05-29,06:39:27
39.985896,116.349104,0,170,39597.2774189815,2008-05-29,06:39:29
39.985904,116.349132,0,172,39597.2774421296,2008-05-29,06:39:31
39.98591,116.349163,0,173,39597.2774652778,2008-05-29,06:39:33
39.985902,116.34919,0,163,39597.2774884259,2008-05-29,06:39:35
39.985914,116.349219,0,164,39597.2775115741,2008-05-29,06:39:37
39.985922,116.349241,0,162,39597.2775347222,2008-05-29,06:39:39
39.985924,116.349271,0,161,39597.2775578704,2008-05-29,06:39:41
39.98594,116.349301,0,163,39597.2775810185,2008-05-29,06:39:43
39.985939,116.34932,0,160,39597.2776041667,2008-05-29,06:39:45
39.985939,116.349346,0,159,39597.2776273148,2008-05-29,06:39:47
39.985933,116.349377,0,160,39597.277650463,2008-05-29,06:39:49
39.985925,116.349396,0,160,39597.2776736111,2008-05-29,06:39:51
39.985927,116.349414,0,159,39597.2776967593,2008-05-29,06:39:53
39.985915,116.349448,0,159,39597.2777199074,2008-05-29,06:39:55
39.985914,116.349486,0,159,39597.2777430556,2008-05-29,06:39:57
39.985912,116.34952,0,160,39597.2777662037,2008-05-29,06:39:59
39.985904,116.349551,0,157,39597.2777893519,2008-05-29,06:40:01
39.985897,116.349585,0,158,39597.2778125,2008-05-29,06:40:03
39.985886,116.349622,0,160,39597.2778356481,2008-05-29,06:40:05
39.985872,116.349638,0,161,39597.2778587963,2008-05-29,06:40:07
39.985875,116.349662,0,163,39597.2778819444,2008-05-29,06:40:09
39.985875,116.349686,0,165,39597.2779050926,2008-05-29,06:40:11
39.985883,116.349719,0,166,39597.2779282407,2008-05-29,06:40:13
39.985896,116.349758,0,168,39597.2779513889,2008-05-29,06:40:15
39.985897,116.34979,0,168,39597.277974537,2008-05-29,06:40:17
39.98589,116.349831,0,168,39597.2779976852,2008-05-29,06:40:19
39.985884,116.34987,0,170,39597.2780208333,2008-05-29,06:40:21
39.985881,116.349909,0,171,39597.2780439815,2008-05-29,06:40:23
39.985884,116.349955,0,173,39597.2780671296,2008-05-29,06:40:25
39.985863,116.349987,0,174,39597.2780902778,2008-05-29,06:40:27
39.985861,116.350025,0,175,39597.2781134259,2008-05-29,06:40:29
39.985837,116.350373,0,180,39597.2796180556,2008-05-29,06:42:39
39.985843,116.350377,0,181,39597.2796412037,2008-05-29,06:42:41
39.985847,116.350377,0,181,39597.2796643519,2008-05-29,06:42:43
39.985849,116.35038,0,182,39597.2796875,2008-05-29,06:42:45
39.985853,116.350374,0,181,39597.2797106481,2008-05-29,06:42:47
39.985854,116.350378,0,181,39597.2797337963,2008-05-29,06:42:49
39.985854,116.350376,0,181,39597.2797569444,2008-05-29,06:42:51
39.985856,116.350375,0,181,39597.2797800926,2008-05-29,06:42:53
39.985857,116.350376,0,181,39597.2798032407,2008-05-29,06:42:55
39.985859,116.350376,0,181,39597.2798263889,2008-05-29,06:42:57
39.985859,116.350377,0,181,39597.279849537,2008-05-29,06:42:59
39.98586,116.350374,0,181,39597.2798726852,2008-05-29,06:43:01
39.985859,116.350373,0,181,39597.2798958333,2008-05-29,06:43:03
39.985858,116.350372,0,181,39597.2799189815,2008-05-29,06:43:05
39.985858,116.350373,0,181,39597.2799421296,2008-05-29,06:43:07
39.985859,116.350374,0,181,39597.2799652778,2008-05-29,06:43:09
39.98586,116.350376,0,181,39597.2799884259,2008-05-29,06:43:11
39.98586,116.350377,0,181,39597.2800115741,2008-05-29,06:43:13
39.98586,116.350377,0,181,39597.2800347222,2008-05-29,06:43:15
39.985858,116.350377,0,181,39597.2800578704,2008-05-29,06:43:17
39.985858,116.350377,0,181,39597.2800810185,2008-05-29,06:43:19
39.985858,116.350377,0,181,39597.2801041667,2008-05-29,06:43:21
39.985858,116.350377,0,181,39597.2801273148,2008-05-29,06:43:23
39.985858,116.350378,0,181,39597.280150463,2008-05-29,06:43:25
39.985858,116.350378,0,181,39597.2801736111,2008-05-29,06:43:27
39.985858,116.350378,0,181,39597.2801967593,2008-05-29,06:43:29
39.985858,116.350378,0,181,39597.2802199074,2008-05-29,06:43:31
39.985858,116.350378,0,181,39597.2802430556,2008-05-29,06:43:33
39.985858,116.350379,0,181,39597.2802662037,2008-05-29,06:43:35
39.985858,116.350379,0,181,39597.2802893519,2008-05-29,06:43:37
39.985858,116.350379,0,181,39597.2803125,2008-05-29,06:43:39
39.985857,116.350386,0,181,39597.2803356481,2008-05-29,06:43:41
39.985852,116.350393,0,182,39597.2803587963,2008-05-29,06:43:43
39.98584,116.350398,0,183,39597.2803819444,2008-05-29,06:43:45
39.985838,116.350407,0,183,39597.2804050926,2008-05-29,06:43:47
39.985846,116.350419,0,183,39597.2804282407,2008-05-29,06:43:49
39.985847,116.35043,0,183,39597.2804513889,2008-05-29,06:43:51
39.985858,116.350438,0,183,39597.280474537,2008-05-29,06:43:53
39.985858,116.35043,0,183,39597.2804976852,2008-05-29,06:43:55
39.985859,116.350405,0,183,39597.2805208333,2008-05-29,06:43:57
39.985847,116.350369,0,183,39597.2805439815,2008-05-29,06:43:59
39.985837,116.350324,0,183,39597.2805671296,2008-05-29,06:44:01
39.985808,116.350249,0,183,39597.2805902778,2008-05-29,06:44:03
39.985796,116.350144,0,183,39597.2806134259,2008-05-29,06:44:05
39.985826,116.349966,0,184,39597.2806365741,2008-05-29,06:44:07
39.985889,116.349745,0,185,39597.2806597222,2008-05-29,06:44:09
39.985891,116.349591,0,187,39597.2806828704,2008-05-29,06:44:11
39.985894,116.34947,0,189,39597.2807060185,2008-05-29,06:44:13
39.985946,116.349433,0,190,39597.2807291667,2008-05-29,06:44:15
39.985951,116.3493,0,191,39597.2807523148,2008-05-29,06:44:17
39.985949,116.349165,0,193,39597.280775463,2008-05-29,06:44:19
39.985934,116.34903,0,195,39597.2807986111,2008-05-29,06:44:21
39.985938,116.348872,0,197,39597.2808217593,2008-05-29,06:44:23
39.985955,116.348716,0,198,39597.2808449074,2008-05-29,06:44:25
39.985959,116.348585,0,200,39597.2808680556,2008-05-29,06:44:27
39.985951,116.348464,0,202,39597.2808912037,2008-05-29,06:44:29
39.985939,116.348358,0,203,39597.2809143519,2008-05-29,06:44:31
39.985932,116.348264,0,205,39597.2809375,2008-05-29,06:44:33
39.985928,116.348189,0,206,39597.2809606481,2008-05-29,06:44:35
39.985925,116.348161,0,207,39597.2809837963,2008-05-29,06:44:37
39.985916,116.348169,0,207,39597.2810069444,2008-05-29,06:44:39
39.985913,116.348175,0,207,39597.2810300926,2008-05-29,06:44:41
39.985908,116.348176,0,207,39597.2810532407,2008-05-29,06:44:43
39.985904,116.348176,0,207,39597.2810763889,2008-05-29,06:44:45
39.985902,116.348174,0,207,39597.281099537,2008-05-29,06:44:47
39.9859,116.348169,0,207,39597.2811226852,2008-05-29,06:44:49
39.985899,116.348164,0,207,39597.2811458333,2008-05-29,06:44:51
39.9859,116.348158,0,206,39597.2811689815,2008-05-29,06:44:53
39.9859,116.348154,0,206,39597.2811921296,2008-05-29,06:44:55
39.985899,116.348152,0,206,39597.2812152778,2008-05-29,06:44:57
39.985897,116.348152,0,206,39597.2812384259,2008-05-29,06:44:59
39.985894,116.348151,0,206,39597.2812615741,2008-05-29,06:45:01
39.985891,116.348149,0,206,39597.2812847222,2008-05-29,06:45:03
39.985889,116.348148,0,206,39597.2813078704,2008-05-29,06:45:05
39.985887,116.348145,0,206,39597.2813310185,2008-05-29,06:45:07
39.985885,116.348141,0,206,39597.2813541667,2008-05-29,06:45:09
39.985883,116.348134,0,206,39597.2813773148,2008-05-29,06:45:11
39.98588,116.34812,0,206,39597.281400463,2008-05-29,06:45:13
39.985865,116.348023,0,206,39597.2814236111,2008-05-29,06:45:15
39.98586,116.347943,0,206,39597.2814467593,2008-05-29,06:45:17
39.985852,116.347845,0,205,39597.2814699074,2008-05-29,06:45:19
39.985848,116.347754,0,204,39597.2814930556,2008-05-29,06:45:21
39.985837,116.347645,0,204,39597.2815162037,2008-05-29,06:45:23
39.985836,116.347491,0,203,39597.2815393518,2008-05-29,06:45:25
39.985825,116.347357,0,202,39597.2815625,2008-05-29,06:45:27
39.985804,116.347219,0,202,39597.2815856481,2008-05-29,06:45:29
39.985782,116.347079,0,201,39597.2816087963,2008-05-29,06:45:31
39.985768,116.346939,0,200,39597.2816319444,2008-05-29,06:45:33
39.985743,116.346773,0,200,39597.2816550926,2008-05-29,06:45:35
39.985721,116.346583,0,199,39597.2816782407,2008-05-29,06:45:37
39.985711,116.346399,0,199,39597.2817013889,2008-05-29,06:45:39
39.98569,116.346191,0,199,39597.281724537,2008-05-29,06:45:41
39.985677,116.346005,0,198,39597.2817476852,2008-05-29,06:45:43
39.985676,116.345823,0,198,39597.2817708333,2008-05-29,06:45:45
39.98567,116.345657,0,197,39597.2817939815,2008-05-29,06:45:47
39.985661,116.345488,0,196,39597.2818171296,2008-05-29,06:45:49
39.985652,116.345309,0,194,39597.2818402778,2008-05-29,06:45:51
39.985646,116.345128,0,193,39597.2818634259,2008-05-29,06:45:53
39.985657,116.344934,0,193,39597.2818865741,2008-05-29,06:45:55
39.98567,116.344748,0,194,39597.2819097222,2008-05-29,06:45:57
39.985718,116.344566,0,196,39597.2819328704,2008-05-29,06:45:59
39.985715,116.344432,0,196,39597.2819560185,2008-05-29,06:46:01
39.985719,116.344328,0,196,39597.2819791667,2008-05-29,06:46:03
39.98572,116.344225,0,196,39597.2820023148,2008-05-29,06:46:05
39.985725,116.344127,0,195,39597.282025463,2008-05-29,06:46:07
39.985766,116.343996,0,197,39597.2820486111,2008-05-29,06:46:09
39.985758,116.343898,0,196,39597.2820717593,2008-05-29,06:46:11
39.985776,116.343788,0,197,39597.2820949074,2008-05-29,06:46:13
39.985788,116.343681,0,197,39597.2821180556,2008-05-29,06:46:15
39.985794,116.343552,0,197,39597.2821412037,2008-05-29,06:46:17
39.985778,116.343431,0,196,39597.2821643518,2008-05-29,06:46:19
39.985758,116.343311,0,195,39597.2821875,2008-05-29,06:46:21
39.98574,116.34321,0,194,39597.2822106481,2008-05-29,06:46:23
39.985617,116.343116,0,195,39597.2822337963,2008-05-29,06:46:25
39.98558,116.342955,0,194,39597.2822569444,2008-05-29,06:46:27
39.985566,116.342775,0,195,39597.2822800926,2008-05-29,06:46:29
39.985578,116.342589,0,191,39597.2823032407,2008-05-29,06:46:31
39.9856,116.342424,0,189,39597.2823263889,2008-05-29,06:46:33
39.98561,116.342315,0,187,39597.282349537,2008-05-29,06:46:35
39.985608,116.342197,0,186,39597.2823726852,2008-05-29,06:46:37
39.985611,116.342072,0,185,39597.2823958333,2008-05-29,06:46:39
39.985611,116.341943,0,184,39597.2824189815,2008-05-29,06:46:41
39.985635,116.341802,0,183,39597.2824421296,2008-05-29,06:46:43
39.985618,116.341684,0,181,39597.2824652778,2008-05-29,06:46:45
39.985603,116.341548,0,180,39597.2824884259,2008-05-29,06:46:47
39.985587,116.341403,0,180,39597.2825115741,2008-05-29,06:46:49
39.985598,116.341266,0,182,39597.2825347222,2008-05-29,06:46:51
39.985592,116.341149,0,182,39597.2825578704,2008-05-29,06:46:53
39.985554,116.340978,0,186,39597.2825810185,2008-05-29,06:46:55
39.985536,116.340673,0,186,39597.2826041667,2008-05-29,06:46:57
39.985528,116.340514,0,184,39597.2826273148,2008-05-29,06:46:59
39.985513,116.340366,0,178,39597.282650463,2008-05-29,06:47:01
39.985504,116.340268,0,174,39597.2826736111,2008-05-29,06:47:03
39.985514,116.340225,0,175,39597.2826967593,2008-05-29,06:47:05
39.985536,116.340215,0,176,39597.2827199074,2008-05-29,06:47:07
39.985524,116.3402,0,180,39597.2827430556,2008-05-29,06:47:09
39.985525,116.340198,0,180,39597.2827662037,2008-05-29,06:47:11
39.985524,116.340198,0,180,39597.2827893518,2008-05-29,06:47:13
39.985523,116.340196,0,180,39597.2828125,2008-05-29,06:47:15
39.985522,116.340194,0,180,39597.2828356481,2008-05-29,06:47:17
39.985518,116.34019,0,180,39597.2828587963,2008-05-29,06:47:19
39.985513,116.340187,0,180,39597.2828819444,2008-05-29,06:47:21
39.985505,116.340185,0,180,39597.2829050926,2008-05-29,06:47:23
39.985498,116.340183,0,180,39597.2829282407,2008-05-29,06:47:25
39.985491,116.34018,0,181,39597.2829513889,2008-05-29,06:47:27
39.985484,116.340179,0,181,39597.282974537,2008-05-29,06:47:29
39.985473,116.340177,0,181,39597.2829976852,2008-05-29,06:47:31
39.985463,116.340171,0,181,39597.2830208333,2008-05-29,06:47:33
39.985455,116.34017,0,186,39597.2830439815,2008-05-29,06:47:35
39.985451,116.34014,0,190,39597.2830671296,2008-05-29,06:47:37
39.985424,116.340084,0,193,39597.2830902778,2008-05-29,06:47:39
39.985405,116.339997,0,196,39597.2831134259,2008-05-29,06:47:41
39.985383,116.339869,0,196,39597.2831365741,2008-05-29,06:47:43
39.985364,116.339704,0,195,39597.2831597222,2008-05-29,06:47:45
39.985349,116.339524,0,195,39597.2831828704,2008-05-29,06:47:47
39.985347,116.33931,0,195,39597.2832060185,2008-05-29,06:47:49
39.985339,116.339084,0,195,39597.2832291667,2008-05-29,06:47:51
39.985339,116.338839,0,196,39597.2832523148,2008-05-29,06:47:53
39.98535,116.338582,0,195,39597.283275463,2008-05-29,06:47:55
39.985351,116.338335,0,194,39597.2832986111,2008-05-29,06:47:57
39.985352,116.338076,0,194,39597.2833217593,2008-05-29,06:47:59
39.985352,116.337786,0,190,39597.2833449074,2008-05-29,06:48:01
39.985363,116.337458,0,183,39597.2833680556,2008-05-29,06:48:03
39.985353,116.337135,0,181,39597.2833912037,2008-05-29,06:48:05
39.985344,116.336819,0,179,39597.2834143518,2008-05-29,06:48:07
39.985334,116.336504,0,175,39597.2834375,2008-05-29,06:48:09
39.985316,116.336183,0,172,39597.2834606481,2008-05-29,06:48:11
39.985296,116.335863,0,170,39597.2834837963,2008-05-29,06:48:13
39.985285,116.335543,0,168,39597.2835069444,2008-05-29,06:48:15
39.985267,116.33523,0,166,39597.2835300926,2008-05-29,06:48:17
39.985256,116.334912,0,163,39597.2835532407,2008-05-29,06:48:19
39.985232,116.334605,0,159,39597.2835763889,2008-05-29,06:48:21
39.985214,116.334296,0,157,39597.283599537,2008-05-29,06:48:23
39.985204,116.334003,0,155,39597.2836226852,2008-05-29,06:48:25
39.985197,116.333703,0,152,39597.2836458333,2008-05-29,06:48:27
39.985173,116.333413,0,149,39597.2836689815,2008-05-29,06:48:29
39.985159,116.333118,0,146,39597.2836921296,2008-05-29,06:48:31
39.985147,116.332834,0,145,39597.2837152778,2008-05-29,06:48:33
39.985144,116.332559,0,144,39597.2837384259,2008-05-29,06:48:35
39.985149,116.332299,0,145,39597.2837615741,2008-05-29,06:48:37
39.985134,116.332051,0,144,39597.2837847222,2008-05-29,06:48:39
39.985115,116.331807,0,143,39597.2838078704,2008-05-29,06:48:41
39.985108,116.331542,0,143,39597.2838310185,2008-05-29,06:48:43
39.985096,116.331246,0,141,39597.2838541667,2008-05-29,06:48:45
39.985101,116.330947,0,141,39597.2838773148,2008-05-29,06:48:47
39.985098,116.330692,0,141,39597.283900463,2008-05-29,06:48:49
39.98508,116.330459,0,141,39597.2839236111,2008-05-29,06:48:51
39.985069,116.330246,0,140,39597.2839467593,2008-05-29,06:48:53
39.985056,116.33004,0,140,39597.2839699074,2008-05-29,06:48:55
39.985055,116.329855,0,140,39597.2839930556,2008-05-29,06:48:57
39.985047,116.329695,0,140,39597.2840162037,2008-05-29,06:48:59
39.985039,116.329535,0,141,39597.2840393518,2008-05-29,06:49:01
39.985028,116.329359,0,142,39597.2840625,2008-05-29,06:49:03
39.985015,116.329167,0,144,39597.2840856481,2008-05-29,06:49:05
39.985015,116.329004,0,146,39597.2841087963,2008-05-29,06:49:07
39.984999,116.328866,0,145,39597.2841319444,2008-05-29,06:49:09
39.984983,116.328721,0,146,39597.2841550926,2008-05-29,06:49:11
39.984958,116.328579,0,143,39597.2841782407,2008-05-29,06:49:13
39.984939,116.328465,0,145,39597.2842013889,2008-05-29,06:49:15
39.984929,116.328364,0,146,39597.284224537,2008-05-29,06:49:17
39.984915,116.328295,0,146,39597.2842476852,2008-05-29,06:49:19
39.984909,116.328254,0,145,39597.2842708333,2008-05-29,06:49:21
39.984907,116.328235,0,144,39597.2842939815,2008-05-29,06:49:23
39.98491,116.328223,0,148,39597.2843171296,2008-05-29,06:49:25
39.98491,116.32822,0,148,39597.2843402778,2008-05-29,06:49:27
39.984911,116.328221,0,148,39597.2843634259,2008-05-29,06:49:29
39.984911,116.328222,0,149,39597.2843865741,2008-05-29,06:49:31
39.984911,116.328222,0,148,39597.2844097222,2008-05-29,06:49:33
39.984911,116.328221,0,148,39597.2844328704,2008-05-29,06:49:35
39.984911,116.328221,0,148,39597.2844560185,2008-05-29,06:49:37
39.984911,116.328221,0,148,39597.2844791667,2008-05-29,06:49:39
39.984911,116.328221,0,148,39597.2845023148,2008-05-29,06:49:41
39.984911,116.328221,0,148,39597.284525463,2008-05-29,06:49:43
39.984911,116.328218,0,148,39597.2845486111,2008-05-29,06:49:45
39.984913,116.3282,0,148,39597.2845717593,2008-05-29,06:49:47
39.984918,116.328141,0,147,39597.2845949074,2008-05-29,06:49:49
39.984902,116.328043,0,147,39597.2846180556,2008-05-29,06:49:51
39.984902,116.327947,0,148,39597.2846412037,2008-05-29,06:49:53
39.98491,116.327852,0,150,39597.2846643519,2008-05-29,06:49:55
39.984884,116.327755,0,146,39597.2846875,2008-05-29,06:49:57
39.98489,116.327652,0,147,39597.2847106481,2008-05-29,06:49:59
39.984902,116.327563,0,146,39597.2847337963,2008-05-29,06:50:01
39.984906,116.327469,0,147,39597.2847569444,2008-05-29,06:50:03
39.984895,116.327391,0,147,39597.2847800926,2008-05-29,06:50:05
39.984882,116.327361,0,147,39597.2848032407,2008-05-29,06:50:07
39.98487,116.327332,0,145,39597.2848263889,2008-05-29,06:50:09
39.98486,116.327314,0,145,39597.284849537,2008-05-29,06:50:11
39.984864,116.327294,0,144,39597.2848726852,2008-05-29,06:50:13
39.984863,116.327293,0,144,39597.2848958333,2008-05-29,06:50:15
39.984863,116.32729,0,144,39597.2849189815,2008-05-29,06:50:17
39.984861,116.327281,0,144,39597.2849421296,2008-05-29,06:50:19
39.984814,116.327228,0,142,39597.2849652778,2008-05-29,06:50:21
39.984764,116.327182,0,141,39597.2849884259,2008-05-29,06:50:23
39.984681,116.32713,0,139,39597.2850115741,2008-05-29,06:50:25
39.984594,116.32709,0,141,39597.2850347222,2008-05-29,06:50:27
39.98449,116.327065,0,142,39597.2850578704,2008-05-29,06:50:29
39.984372,116.327049,0,143,39597.2850810185,2008-05-29,06:50:31
39.984267,116.327056,0,149,39597.2851041667,2008-05-29,06:50:33
39.98418,116.32707,0,161,39597.2851273148,2008-05-29,06:50:35
39.98405,116.327086,0,161,39597.285150463,2008-05-29,06:50:37
39.983917,116.327122,0,163,39597.2851736111,2008-05-29,06:50:39
39.983727,116.327128,0,168,39597.2851967593,2008-05-29,06:50:41
39.983501,116.327143,0,169,39597.2852199074,2008-05-29,06:50:43
39.983324,116.327154,0,169,39597.2852430556,2008-05-29,06:50:45
39.983186,116.327123,0,170,39597.2852662037,2008-05-29,06:50:47
39.98305,116.327116,0,172,39597.2852893519,2008-05-29,06:50:49
39.982924,116.327131,0,174,39597.2853125,2008-05-29,06:50:51
39.982796,116.327148,0,177,39597.2853356482,2008-05-29,06:50:53
39.982679,116.327178,0,178,39597.2853587963,2008-05-29,06:50:55
39.982555,116.327211,0,181,39597.2853819444,2008-05-29,06:50:57
39.982435,116.327191,0,183,39597.2854050926,2008-05-29,06:50:59
39.982329,116.32719,0,185,39597.2854282407,2008-05-29,06:51:01
39.982229,116.327191,0,187,39597.2854513889,2008-05-29,06:51:03
39.982088,116.327192,0,189,39597.285474537,2008-05-29,06:51:05
39.982003,116.327204,0,191,39597.2854976852,2008-05-29,06:51:07
39.982213,116.327415,0,212,39597.2865856481,2008-05-29,06:52:41
39.982247,116.327415,0,211,39597.2866087963,2008-05-29,06:52:43
39.982276,116.327421,0,209,39597.2866319444,2008-05-29,06:52:45
39.982302,116.327418,0,210,39597.2866550926,2008-05-29,06:52:47
39.982321,116.327415,0,211,39597.2866782407,2008-05-29,06:52:49
39.98234,116.327404,0,211,39597.2867013889,2008-05-29,06:52:51
39.982358,116.327391,0,212,39597.286724537,2008-05-29,06:52:53
39.982385,116.32738,0,214,39597.2867476852,2008-05-29,06:52:55
39.982405,116.32737,0,212,39597.2867708333,2008-05-29,06:52:57
39.982416,116.327371,0,212,39597.2867939815,2008-05-29,06:52:59
39.982421,116.327362,0,214,39597.2868171296,2008-05-29,06:53:01
39.982419,116.327357,0,216,39597.2868402778,2008-05-29,06:53:03
39.982445,116.327343,0,218,39597.2868634259,2008-05-29,06:53:05
39.982471,116.327339,0,218,39597.2868865741,2008-05-29,06:53:07
39.98251,116.327334,0,220,39597.2869097222,2008-05-29,06:53:09
39.982555,116.327327,0,224,39597.2869328704,2008-05-29,06:53:11
39.982585,116.327323,0,226,39597.2869560185,2008-05-29,06:53:13
39.982607,116.327335,0,229,39597.2869791667,2008-05-29,06:53:15
39.982615,116.327331,0,224,39597.2870023148,2008-05-29,06:53:17
39.982639,116.327332,0,224,39597.287025463,2008-05-29,06:53:19
39.982676,116.327334,0,225,39597.2870486111,2008-05-29,06:53:21
39.982694,116.327354,0,211,39597.2870717593,2008-05-29,06:53:23
39.982702,116.32737,0,202,39597.2870949074,2008-05-29,06:53:25
39.982718,116.327362,0,195,39597.2871180556,2008-05-29,06:53:27
39.982737,116.327366,0,192,39597.2871412037,2008-05-29,06:53:29
39.982767,116.327376,0,184,39597.2871643519,2008-05-29,06:53:31
39.982794,116.327375,0,181,39597.2871875,2008-05-29,06:53:33
39.982828,116.327378,0,175,39597.2872106481,2008-05-29,06:53:35
39.982855,116.32738,0,173,39597.2872337963,2008-05-29,06:53:37
39.982876,116.327386,0,173,39597.2872569444,2008-05-29,06:53:39
39.982904,116.32739,0,172,39597.2872800926,2008-05-29,06:53:41
39.982934,116.327398,0,172,39597.2873032407,2008-05-29,06:53:43
39.982951,116.327414,0,172,39597.2873263889,2008-05-29,06:53:45
39.982964,116.32743,0,174,39597.287349537,2008-05-29,06:53:47
39.982971,116.327446,0,175,39597.2873726852,2008-05-29,06:53:49
39.982968,116.327477,0,174,39597.2873958333,2008-05-29,06:53:51
39.982983,116.3275,0,175,39597.2874189815,2008-05-29,06:53:53
39.983004,116.32751,0,178,39597.2874421296,2008-05-29,06:53:55
39.983023,116.327514,0,179,39597.2874652778,2008-05-29,06:53:57
39.983045,116.327523,0,181,39597.2874884259,2008-05-29,06:53:59
39.983076,116.327516,0,183,39597.2875115741,2008-05-29,06:54:01
39.983106,116.327515,0,184,39597.2875347222,2008-05-29,06:54:03
39.983139,116.327534,0,185,39597.2875578704,2008-05-29,06:54:05
39.983172,116.327542,0,186,39597.2875810185,2008-05-29,06:54:07
39.983183,116.327539,0,188,39597.2876041667,2008-05-29,06:54:09
39.983192,116.327524,0,190,39597.2876273148,2008-05-29,06:54:11
39.983245,116.327519,0,190,39597.287650463,2008-05-29,06:54:13
39.983282,116.327508,0,190,39597.2876736111,2008-05-29,06:54:15
39.98331,116.32752,0,191,39597.2876967593,2008-05-29,06:54:17
39.983337,116.327525,0,191,39597.2877199074,2008-05-29,06:54:19
39.98336,116.327518,0,192,39597.2877430556,2008-05-29,06:54:21
39.983388,116.327518,0,193,39597.2877662037,2008-05-29,06:54:23
39.983409,116.327519,0,194,39597.2877893519,2008-05-29,06:54:25
39.983434,116.327526,0,194,39597.2878125,2008-05-29,06:54:27
39.983455,116.327528,0,194,39597.2878356481,2008-05-29,06:54:29
39.983475,116.327527,0,195,39597.2878587963,2008-05-29,06:54:31
39.983484,116.32753,0,196,39597.2878819444,2008-05-29,06:54:33
39.983496,116.327525,0,197,39597.2879050926,2008-05-29,06:54:35
39.983506,116.32752,0,197,39597.2879282407,2008-05-29,06:54:37
39.983515,116.327526,0,197,39597.2879513889,2008-05-29,06:54:39
39.983525,116.327532,0,198,39597.287974537,2008-05-29,06:54:41
39.983534,116.327541,0,198,39597.2879976852,2008-05-29,06:54:43
39.983547,116.327547,0,198,39597.2880208333,2008-05-29,06:54:45
39.983557,116.327553,0,198,39597.2880439815,2008-05-29,06:54:47
39.983564,116.327558,0,198,39597.2880671296,2008-05-29,06:54:49
39.983524,116.327537,0,147,39597.2882291667,2008-05-29,06:55:03
39.983487,116.327624,0,139,39597.2882523148,2008-05-29,06:55:05
39.983453,116.327687,0,134,39597.288275463,2008-05-29,06:55:07
39.983454,116.327687,0,135,39597.2882986111,2008-05-29,06:55:09
39.983456,116.327686,0,136,39597.2883217593,2008-05-29,06:55:11
39.983458,116.327684,0,137,39597.2883449074,2008-05-29,06:55:13
39.983459,116.327682,0,138,39597.2883680556,2008-05-29,06:55:15
39.983461,116.327682,0,139,39597.2883912037,2008-05-29,06:55:17
39.983464,116.327681,0,139,39597.2884143519,2008-05-29,06:55:19
39.983463,116.327677,0,139,39597.2884375,2008-05-29,06:55:21
39.984322,116.324287,0,1261,39597.2894560185,2008-05-29,06:56:49
39.984307,116.324333,0,1261,39597.2894791667,2008-05-29,06:56:51
39.984306,116.324324,0,1259,39597.2895023148,2008-05-29,06:56:53
39.984303,116.324324,0,1258,39597.289525463,2008-05-29,06:56:55
39.98406,116.325468,0,1170,39597.2895717593,2008-05-29,06:56:59
39.984051,116.325492,0,1164,39597.2895949074,2008-05-29,06:57:01
39.984043,116.325479,0,1153,39597.2896180556,2008-05-29,06:57:03
39.98399,116.325596,0,1148,39597.2896412037,2008-05-29,06:57:05
39.984033,116.325648,0,1145,39597.2896643518,2008-05-29,06:57:07
39.983966,116.325731,0,1142,39597.2896875,2008-05-29,06:57:09
39.983911,116.325786,0,1140,39597.2897106481,2008-05-29,06:57:11
39.983881,116.325844,0,1138,39597.2897337963,2008-05-29,06:57:13
39.983843,116.325877,0,1136,39597.2897569444,2008-05-29,06:57:15
39.983807,116.325927,0,1135,39597.2897800926,2008-05-29,06:57:17
39.983778,116.325972,0,1133,39597.2898032407,2008-05-29,06:57:19
39.98375,116.326046,0,1130,39597.2898263889,2008-05-29,06:57:21
39.983728,116.32614,0,1127,39597.289849537,2008-05-29,06:57:23
39.983696,116.32622,0,1125,39597.2898726852,2008-05-29,06:57:25
39.983664,116.326318,0,1122,39597.2898958333,2008-05-29,06:57:27
39.983649,116.326391,0,1119,39597.2899189815,2008-05-29,06:57:29
39.983612,116.32646,0,1117,39597.2899421296,2008-05-29,06:57:31
39.983586,116.326513,0,1114,39597.2899652778,2008-05-29,06:57:33
39.983565,116.326543,0,1110,39597.2899884259,2008-05-29,06:57:35
39.983527,116.326606,0,1104,39597.2900115741,2008-05-29,06:57:37
39.983502,116.326623,0,1099,39597.2900347222,2008-05-29,06:57:39
39.983491,116.326686,0,1101,39597.2900578704,2008-05-29,06:57:41
39.983477,116.326722,0,1102,39597.2900810185,2008-05-29,06:57:43
39.983476,116.326782,0,1102,39597.2901041667,2008-05-29,06:57:45
39.983461,116.326763,0,1100,39597.2901273148,2008-05-29,06:57:47
39.983433,116.326761,0,1097,39597.290150463,2008-05-29,06:57:49
39.983399,116.326761,0,1095,39597.2901736111,2008-05-29,06:57:51
39.983364,116.326759,0,1092,39597.2901967593,2008-05-29,06:57:53
39.983334,116.326766,0,1089,39597.2902199074,2008-05-29,06:57:55
39.983322,116.326774,0,1087,39597.2902430556,2008-05-29,06:57:57
39.983286,116.326773,0,1084,39597.2902662037,2008-05-29,06:57:59
39.983261,116.326778,0,1082,39597.2902893518,2008-05-29,06:58:01
39.983221,116.32678,0,1080,39597.2903125,2008-05-29,06:58:03
39.983197,116.326781,0,1078,39597.2903356481,2008-05-29,06:58:05
39.983166,116.326782,0,1076,39597.2903587963,2008-05-29,06:58:07
39.983131,116.326783,0,1073,39597.2903819444,2008-05-29,06:58:09
39.983112,116.326791,0,1072,39597.2904050926,2008-05-29,06:58:11
39.983079,116.326792,0,1069,39597.2904282407,2008-05-29,06:58:13
39.983031,116.326798,0,1067,39597.2904513889,2008-05-29,06:58:15
39.983014,116.326796,0,1066,39597.290474537,2008-05-29,06:58:17
39.982987,116.326812,0,1063,39597.2904976852,2008-05-29,06:58:19
39.982969,116.326813,0,1062,39597.2905208333,2008-05-29,06:58:21
39.982926,116.326824,0,1058,39597.2905439815,2008-05-29,06:58:23
39.982903,116.326826,0,1056,39597.2905671296,2008-05-29,06:58:25
39.982868,116.326834,0,1053,39597.2905902778,2008-05-29,06:58:27
39.98285,116.326855,0,1051,39597.2906134259,2008-05-29,06:58:29
39.982828,116.326865,0,1048,39597.2906365741,2008-05-29,06:58:31
39.982806,116.326863,0,1047,39597.2906597222,2008-05-29,06:58:33
39.982783,116.32686,0,1046,39597.2906828704,2008-05-29,06:58:35
39.982755,116.32686,0,1046,39597.2907060185,2008-05-29,06:58:37
39.982727,116.326862,0,1045,39597.2907291667,2008-05-29,06:58:39
39.982701,116.326859,0,1044,39597.2907523148,2008-05-29,06:58:41
39.982682,116.326863,0,1043,39597.290775463,2008-05-29,06:58:43
39.982679,116.326867,0,1041,39597.2907986111,2008-05-29,06:58:45
39.982676,116.326867,0,1039,39597.2908217593,2008-05-29,06:58:47
39.982669,116.326866,0,1040,39597.2908449074,2008-05-29,06:58:49
39.982667,116.326877,0,1039,39597.2908680556,2008-05-29,06:58:51
39.982652,116.326883,0,1038,39597.2908912037,2008-05-29,06:58:53
39.982629,116.326894,0,1037,39597.2909143518,2008-05-29,06:58:55
39.982621,116.326903,0,1036,39597.2909375,2008-05-29,06:58:57
39.982609,116.326907,0,1036,39597.2909606481,2008-05-29,06:58:59
39.982595,116.326915,0,1036,39597.2909837963,2008-05-29,06:59:01
39.982584,116.326909,0,1035,39597.2910069444,2008-05-29,06:59:03
39.982567,116.326906,0,1035,39597.2910300926,2008-05-29,06:59:05
39.982565,116.326895,0,1034,39597.2910532407,2008-05-29,06:59:07
39.982573,116.326875,0,1034,39597.2910763889,2008-05-29,06:59:09
39.982572,116.326856,0,1033,39597.291099537,2008-05-29,06:59:11
39.982568,116.32684,0,1031,39597.2911226852,2008-05-29,06:59:13
39.982571,116.326801,0,1031,39597.2911458333,2008-05-29,06:59:15
39.982576,116.32677,0,1031,39597.2911689815,2008-05-29,06:59:17
39.982575,116.326732,0,1031,39597.2911921296,2008-05-29,06:59:19
39.982572,116.326701,0,1032,39597.2912152778,2008-05-29,06:59:21
39.982579,116.326694,0,1023,39597.2912384259,2008-05-29,06:59:23
39.982551,116.326663,0,1023,39597.2912615741,2008-05-29,06:59:25
39.982487,116.326656,0,1020,39597.2912847222,2008-05-29,06:59:27
39.982508,116.326626,0,1022,39597.2913078704,2008-05-29,06:59:29
39.982502,116.326602,0,1023,39597.2913310185,2008-05-29,06:59:31
39.982504,116.32657,0,1023,39597.2913541667,2008-05-29,06:59:33
39.982486,116.326553,0,1023,39597.2913773148,2008-05-29,06:59:35
39.982428,116.326535,0,1022,39597.291400463,2008-05-29,06:59:37
39.982398,116.326544,0,1019,39597.2914236111,2008-05-29,06:59:39
39.982389,116.326548,0,1013,39597.2914467593,2008-05-29,06:59:41
39.98237,116.326571,0,1007,39597.2914699074,2008-05-29,06:59:43
39.982371,116.326565,0,1000,39597.2914930556,2008-05-29,06:59:45
39.982357,116.326571,0,995,39597.2915162037,2008-05-29,06:59:47
39.982355,116.326598,0,984,39597.2915393518,2008-05-29,06:59:49
39.982336,116.326615,0,975,39597.2915625,2008-05-29,06:59:51
39.982319,116.326617,0,971,39597.2915856481,2008-05-29,06:59:53
39.982316,116.32662,0,966,39597.2916087963,2008-05-29,06:59:55
39.982279,116.326643,0,958,39597.2916319444,2008-05-29,06:59:57
39.982264,116.326662,0,947,39597.2916550926,2008-05-29,06:59:59
39.982268,116.326683,0,936,39597.2916782407,2008-05-29,07:00:01
39.982256,116.326705,0,930,39597.2917013889,2008-05-29,07:00:03
39.982217,116.326689,0,920,39597.291724537,2008-05-29,07:00:05
39.982193,116.326692,0,915,39597.2917476852,2008-05-29,07:00:07
39.98217,116.326712,0,907,39597.2917708333,2008-05-29,07:00:09
39.982149,116.326717,0,903,39597.2917939815,2008-05-29,07:00:11
39.982131,116.326727,0,896,39597.2918171296,2008-05-29,07:00:13
39.982111,116.32666,0,891,39597.2918402778,2008-05-29,07:00:15
39.982084,116.326629,0,887,39597.2918634259,2008-05-29,07:00:17
39.982061,116.326616,0,884,39597.2918865741,2008-05-29,07:00:19
39.982042,116.32661,0,881,39597.2919097222,2008-05-29,07:00:21
39.982031,116.326602,0,868,39597.2919328704,2008-05-29,07:00:23
39.982033,116.326603,0,865,39597.2919560185,2008-05-29,07:00:25
39.982034,116.326583,0,861,39597.2919791667,2008-05-29,07:00:27
39.982048,116.326546,0,856,39597.2920023148,2008-05-29,07:00:29
39.982066,116.32649,0,839,39597.292025463,2008-05-29,07:00:31
39.982078,116.32645,0,832,39597.2920486111,2008-05-29,07:00:33
39.98208,116.326409,0,831,39597.2920717593,2008-05-29,07:00:35
39.982087,116.326368,0,825,39597.2920949074,2008-05-29,07:00:37
39.982094,116.326342,0,822,39597.2921180556,2008-05-29,07:00:39
39.982097,116.326324,0,818,39597.2921412037,2008-05-29,07:00:41
39.982106,116.32629,0,809,39597.2921643518,2008-05-29,07:00:43
39.982094,116.32627,0,797,39597.2921875,2008-05-29,07:00:45
39.982067,116.326244,0,780,39597.2922106481,2008-05-29,07:00:47
39.982059,116.326229,0,771,39597.2922337963,2008-05-29,07:00:49
39.982056,116.326196,0,763,39597.2922569444,2008-05-29,07:00:51
39.982053,116.326157,0,752,39597.2922800926,2008-05-29,07:00:53
39.982034,116.326132,0,742,39597.2923032407,2008-05-29,07:00:55
39.982025,116.326095,0,738,39597.2923263889,2008-05-29,07:00:57
39.981938,116.326128,0,711,39597.292349537,2008-05-29,07:00:59
39.981916,116.326118,0,692,39597.2923726852,2008-05-29,07:01:01
39.981879,116.326104,0,671,39597.2923958333,2008-05-29,07:01:03
39.981871,116.326072,0,669,39597.2924189815,2008-05-29,07:01:05
39.981849,116.326049,0,657,39597.2924421296,2008-05-29,07:01:07
39.981825,116.326015,0,649,39597.2924652778,2008-05-29,07:01:09
39.981798,116.325969,0,642,39597.2924884259,2008-05-29,07:01:11
39.981767,116.325945,0,632,39597.2925115741,2008-05-29,07:01:13
39.981738,116.325925,0,625,39597.2925347222,2008-05-29,07:01:15
39.981709,116.325896,0,616,39597.2925578704,2008-05-29,07:01:17
39.981678,116.325868,0,615,39597.2925810185,2008-05-29,07:01:19
39.981638,116.325853,0,606,39597.2926041667,2008-05-29,07:01:21
39.981595,116.325831,0,592,39597.2926273148,2008-05-29,07:01:23
39.981569,116.325806,0,588,39597.292650463,2008-05-29,07:01:25
39.981555,116.325769,0,585,39597.2926736111,2008-05-29,07:01:27
39.981541,116.325741,0,576,39597.2926967593,2008-05-29,07:01:29
39.981504,116.325723,0,562,39597.2927199074,2008-05-29,07:01:31
39.981482,116.325705,0,552,39597.2927430556,2008-05-29,07:01:33
39.981465,116.325681,0,538,39597.2927662037,2008-05-29,07:01:35
39.981449,116.325651,0,530,39597.2927893519,2008-05-29,07:01:37
39.981444,116.32562,0,527,39597.2928125,2008-05-29,07:01:39
39.981445,116.325598,0,516,39597.2928356482,2008-05-29,07:01:41
39.981428,116.325581,0,504,39597.2928587963,2008-05-29,07:01:43
39.981403,116.325551,0,496,39597.2928819444,2008-05-29,07:01:45
39.981376,116.325537,0,475,39597.2929050926,2008-05-29,07:01:47
39.981353,116.325522,0,460,39597.2929282407,2008-05-29,07:01:49
39.98133,116.325516,0,451,39597.2929513889,2008-05-29,07:01:51
39.981283,116.325519,0,436,39597.292974537,2008-05-29,07:01:53
39.98127,116.325487,0,432,39597.2929976852,2008-05-29,07:01:55
39.981265,116.325475,0,427,39597.2930208333,2008-05-29,07:01:57
39.981258,116.325455,0,421,39597.2930439815,2008-05-29,07:01:59
39.981223,116.325444,0,413,39597.2930671296,2008-05-29,07:02:01
39.981256,116.32541,0,404,39597.2930902778,2008-05-29,07:02:03
39.981276,116.325384,0,397,39597.2931134259,2008-05-29,07:02:05
39.981278,116.325354,0,387,39597.2931365741,2008-05-29,07:02:07
39.981259,116.325316,0,379,39597.2931597222,2008-05-29,07:02:09
39.981208,116.325275,0,362,39597.2931828704,2008-05-29,07:02:11
39.981198,116.325229,0,356,39597.2932060185,2008-05-29,07:02:13
39.981178,116.325191,0,348,39597.2932291667,2008-05-29,07:02:15
39.981155,116.325167,0,338,39597.2932523148,2008-05-29,07:02:17
39.981145,116.325139,0,334,39597.293275463,2008-05-29,07:02:19
39.981148,116.325094,0,330,39597.2932986111,2008-05-29,07:02:21
39.981134,116.325049,0,320,39597.2933217593,2008-05-29,07:02:23
39.981136,116.325028,0,310,39597.2933449074,2008-05-29,07:02:25
39.98113,116.324992,0,302,39597.2933680556,2008-05-29,07:02:27
39.981113,116.324963,0,298,39597.2933912037,2008-05-29,07:02:29
39.981102,116.324932,0,293,39597.2934143519,2008-05-29,07:02:31
39.981095,116.324912,0,289,39597.2934375,2008-05-29,07:02:33
39.981095,116.324895,0,286,39597.2934606481,2008-05-29,07:02:35
39.981089,116.324879,0,282,39597.2934837963,2008-05-29,07:02:37
39.981111,116.324856,0,283,39597.2935069444,2008-05-29,07:02:39
39.981106,116.324831,0,282,39597.2935300926,2008-05-29,07:02:41
39.981103,116.324828,0,282,39597.2935532407,2008-05-29,07:02:43
39.98117,116.324703,0,268,39597.2935763889,2008-05-29,07:02:45
39.981217,116.324657,0,256,39597.293599537,2008-05-29,07:02:47
39.981227,116.324624,0,250,39597.2936226852,2008-05-29,07:02:49
39.981226,116.324589,0,245,39597.2936458333,2008-05-29,07:02:51
39.981215,116.324556,0,242,39597.2936689815,2008-05-29,07:02:53
39.981197,116.324527,0,239,39597.2936921296,2008-05-29,07:02:55
39.981175,116.324508,0,234,39597.2937152778,2008-05-29,07:02:57
39.98114,116.324536,0,227,39597.2937384259,2008-05-29,07:02:59
39.981107,116.324556,0,220,39597.2937615741,2008-05-29,07:03:01
39.981056,116.324524,0,212,39597.2937847222,2008-05-29,07:03:03
39.981045,116.324544,0,208,39597.2938078704,2008-05-29,07:03:05
39.981032,116.324562,0,205,39597.2938310185,2008-05-29,07:03:07
39.981035,116.324602,0,202,39597.2938541667,2008-05-29,07:03:09
39.981015,116.324606,0,199,39597.2938773148,2008-05-29,07:03:11
39.980997,116.3246,0,198,39597.293900463,2008-05-29,07:03:13
39.980987,116.324599,0,196,39597.2939236111,2008-05-29,07:03:15
39.980966,116.324605,0,193,39597.2939467593,2008-05-29,07:03:17
39.980947,116.324615,0,190,39597.2939699074,2008-05-29,07:03:19
39.980921,116.324621,0,187,39597.2939930556,2008-05-29,07:03:21
39.980899,116.324614,0,186,39597.2940162037,2008-05-29,07:03:23
39.980891,116.32461,0,184,39597.2940393519,2008-05-29,07:03:25
39.980878,116.324598,0,182,39597.2940625,2008-05-29,07:03:27
39.980853,116.324598,0,181,39597.2940856481,2008-05-29,07:03:29
39.980848,116.324592,0,180,39597.2941087963,2008-05-29,07:03:31
39.980855,116.324556,0,177,39597.2941319444,2008-05-29,07:03:33
39.980846,116.324533,0,175,39597.2941550926,2008-05-29,07:03:35
39.980872,116.324453,0,175,39597.2941782407,2008-05-29,07:03:37
39.980893,116.324413,0,176,39597.2942013889,2008-05-29,07:03:39
39.980905,116.324388,0,177,39597.294224537,2008-05-29,07:03:41
39.98088,116.324383,0,177,39597.2942476852,2008-05-29,07:03:43
39.980827,116.324376,0,183,39597.2942708333,2008-05-29,07:03:45
39.980785,116.324365,0,189,39597.2942939815,2008-05-29,07:03:47
39.980731,116.324371,0,196,39597.2943171296,2008-05-29,07:03:49
39.980682,116.324383,0,207,39597.2943402778,2008-05-29,07:03:51
39.980663,116.324384,0,212,39597.2943634259,2008-05-29,07:03:53
39.980635,116.324383,0,216,39597.2943865741,2008-05-29,07:03:55
39.980605,116.324385,0,217,39597.2944097222,2008-05-29,07:03:57
39.980562,116.3244,0,222,39597.2944328704,2008-05-29,07:03:59
39.980547,116.32439,0,225,39597.2944560185,2008-05-29,07:04:01
39.980523,116.324388,0,225,39597.2944791667,2008-05-29,07:04:03
39.980495,116.324381,0,225,39597.2945023148,2008-05-29,07:04:05
39.980468,116.324372,0,227,39597.294525463,2008-05-29,07:04:07
39.980441,116.324374,0,229,39597.2945486111,2008-05-29,07:04:09
39.980409,116.324386,0,230,39597.2945717593,2008-05-29,07:04:11
39.980377,116.324387,0,233,39597.2945949074,2008-05-29,07:04:13
39.98037,116.324384,0,236,39597.2946180556,2008-05-29,07:04:15
39.980375,116.324367,0,234,39597.2946412037,2008-05-29,07:04:17
39.980378,116.32437,0,232,39597.2946643519,2008-05-29,07:04:19
39.980379,116.32437,0,233,39597.2946875,2008-05-29,07:04:21
39.980377,116.324369,0,233,39597.2947106481,2008-05-29,07:04:23
39.980375,116.324369,0,234,39597.2947337963,2008-05-29,07:04:25
39.980373,116.324368,0,234,39597.2947569444,2008-05-29,07:04:27
39.980369,116.324365,0,235,39597.2947800926,2008-05-29,07:04:29
39.980345,116.324351,0,234,39597.2948032407,2008-05-29,07:04:31
39.98032,116.324331,0,234,39597.2948263889,2008-05-29,07:04:33
39.980236,116.324284,0,224,39597.294849537,2008-05-29,07:04:35
39.980186,116.324264,0,221,39597.2948726852,2008-05-29,07:04:37
39.980139,116.32424,0,220,39597.2948958333,2008-05-29,07:04:39
39.980111,116.324235,0,219,39597.2949189815,2008-05-29,07:04:41
39.980111,116.324213,0,216,39597.2949421296,2008-05-29,07:04:43
39.980085,116.324186,0,214,39597.2949652778,2008-05-29,07:04:45
39.980099,116.324162,0,207,39597.2949884259,2008-05-29,07:04:47
39.980106,116.324127,0,201,39597.2950115741,2008-05-29,07:04:49
39.980091,116.324099,0,191,39597.2950347222,2008-05-29,07:04:51
39.980077,116.324067,0,184,39597.2950578704,2008-05-29,07:04:53
39.980063,116.324031,0,182,39597.2950810185,2008-05-29,07:04:55
39.98005,116.324013,0,178,39597.2951041667,2008-05-29,07:04:57
39.980021,116.323994,0,174,39597.2951273148,2008-05-29,07:04:59
39.979996,116.323976,0,174,39597.295150463,2008-05-29,07:05:01
39.979983,116.323973,0,176,39597.2951736111,2008-05-29,07:05:03
39.979972,116.323961,0,175,39597.2951967593,2008-05-29,07:05:05
39.979928,116.323961,0,174,39597.2952199074,2008-05-29,07:05:07
39.979892,116.32398,0,174,39597.2952430556,2008-05-29,07:05:09
39.979844,116.324013,0,173,39597.2952662037,2008-05-29,07:05:11
39.979817,116.324011,0,173,39597.2952893519,2008-05-29,07:05:13
39.979772,116.324014,0,175,39597.2953125,2008-05-29,07:05:15
39.979729,116.324017,0,175,39597.2953356481,2008-05-29,07:05:17
39.979709,116.323997,0,178,39597.2953587963,2008-05-29,07:05:19
39.979723,116.323948,0,180,39597.2953819444,2008-05-29,07:05:21
39.979727,116.323901,0,181,39597.2954050926,2008-05-29,07:05:23
39.979708,116.323881,0,180,39597.2954282407,2008-05-29,07:05:25
39.979571,116.323603,0,252,39597.3121875,2008-05-29,07:29:33
39.979556,116.323474,0,250,39597.3122106481,2008-05-29,07:29:35
39.97956,116.323327,0,249,39597.3122337963,2008-05-29,07:29:37
39.979574,116.323167,0,247,39597.3122569444,2008-05-29,07:29:39
39.979566,116.323009,0,246,39597.3122800926,2008-05-29,07:29:41
39.979567,116.322866,0,245,39597.3123032407,2008-05-29,07:29:43
39.97957,116.322718,0,243,39597.3123263889,2008-05-29,07:29:45
39.97957,116.322549,0,240,39597.312349537,2008-05-29,07:29:47
39.97957,116.322403,0,238,39597.3123726852,2008-05-29,07:29:49
39.979568,116.322261,0,236,39597.3123958333,2008-05-29,07:29:51
39.979572,116.322135,0,234,39597.3124189815,2008-05-29,07:29:53
39.97958,116.322021,0,232,39597.3124421296,2008-05-29,07:29:55
39.979588,116.321944,0,229,39597.3124652778,2008-05-29,07:29:57
39.97959,116.321893,0,227,39597.3124884259,2008-05-29,07:29:59
39.979595,116.321844,0,224,39597.3125115741,2008-05-29,07:30:01
39.9796,116.321799,0,222,39597.3125347222,2008-05-29,07:30:03
39.979613,116.32178,0,222,39597.3125578704,2008-05-29,07:30:05
39.979612,116.321779,0,220,39597.3125810185,2008-05-29,07:30:07
39.979608,116.321775,0,219,39597.3126041667,2008-05-29,07:30:09
39.979596,116.321769,0,219,39597.3126273148,2008-05-29,07:30:11
39.979588,116.321761,0,218,39597.312650463,2008-05-29,07:30:13
39.979584,116.321753,0,217,39597.3126736111,2008-05-29,07:30:15
39.979578,116.321748,0,217,39597.3126967593,2008-05-29,07:30:17
39.979568,116.321745,0,216,39597.3127199074,2008-05-29,07:30:19
39.979562,116.32174,0,215,39597.3127430556,2008-05-29,07:30:21
39.979552,116.321732,0,214,39597.3127662037,2008-05-29,07:30:23
39.979544,116.321726,0,214,39597.3127893518,2008-05-29,07:30:25
39.979538,116.321699,0,212,39597.3128125,2008-05-29,07:30:27
39.97949,116.321639,0,211,39597.3128356481,2008-05-29,07:30:29
39.979556,116.321529,0,209,39597.3128587963,2008-05-29,07:30:31
39.979617,116.321423,0,207,39597.3128819444,2008-05-29,07:30:33
39.979696,116.321326,0,206,39597.3129050926,2008-05-29,07:30:35
39.979765,116.321292,0,204,39597.3129282407,2008-05-29,07:30:37
39.979811,116.321284,0,203,39597.3129513889,2008-05-29,07:30:39
39.979884,116.321316,0,202,39597.312974537,2008-05-29,07:30:41
39.979958,116.321265,0,198,39597.3129976852,2008-05-29,07:30:43
39.980064,116.32125,0,196,39597.3130208333,2008-05-29,07:30:45
39.980159,116.321254,0,194,39597.3130439815,2008-05-29,07:30:47
39.980256,116.321248,0,191,39597.3130671296,2008-05-29,07:30:49
39.980505,116.321067,0,187,39597.3130902778,2008-05-29,07:30:51
39.980614,116.321014,0,185,39597.3131134259,2008-05-29,07:30:53
39.980658,116.320953,0,184,39597.3131365741,2008-05-29,07:30:55
39.980669,116.3209,0,182,39597.3131597222,2008-05-29,07:30:57
39.98075,116.32088,0,181,39597.3131828704,2008-05-29,07:30:59
39.981045,116.320781,0,176,39597.3132060185,2008-05-29,07:31:01
39.981198,116.320739,0,172,39597.3132291667,2008-05-29,07:31:03
39.981423,116.320709,0,169,39597.3132523148,2008-05-29,07:31:05
39.981645,116.320714,0,175,39597.313275463,2008-05-29,07:31:07
39.981978,116.320628,0,168,39597.3132986111,2008-05-29,07:31:09
39.982219,116.320653,0,164,39597.3133217593,2008-05-29,07:31:11
39.982451,116.320661,0,165,39597.3133449074,2008-05-29,07:31:13
39.982694,116.320654,0,163,39597.3133680556,2008-05-29,07:31:15
39.982942,116.320637,0,159,39597.3133912037,2008-05-29,07:31:17
39.983189,116.320642,0,151,39597.3134143518,2008-05-29,07:31:19
39.983398,116.320656,0,150,39597.3134375,2008-05-29,07:31:21
39.983562,116.320684,0,153,39597.3134606481,2008-05-29,07:31:23
39.983678,116.320699,0,159,39597.3134837963,2008-05-29,07:31:25
39.983755,116.320727,0,170,39597.3135069444,2008-05-29,07:31:27
39.983807,116.320756,0,179,39597.3135300926,2008-05-29,07:31:29
39.983823,116.32079,0,177,39597.3135532407,2008-05-29,07:31:31
39.98384,116.320816,0,179,39597.3135763889,2008-05-29,07:31:33
39.983843,116.320821,0,181,39597.313599537,2008-05-29,07:31:35
39.983844,116.320821,0,182,39597.3136226852,2008-05-29,07:31:37
39.983882,116.320834,0,181,39597.3136458333,2008-05-29,07:31:39
39.983981,116.320864,0,174,39597.3136689815,2008-05-29,07:31:41
39.984083,116.320894,0,170,39597.3136921296,2008-05-29,07:31:43
39.984211,116.320937,0,162,39597.3137152778,2008-05-29,07:31:45
39.984306,116.320945,0,156,39597.3137384259,2008-05-29,07:31:47
39.984396,116.32096,0,149,39597.3137615741,2008-05-29,07:31:49
39.98445,116.320981,0,143,39597.3137847222,2008-05-29,07:31:51
39.984512,116.321008,0,137,39597.3138078704,2008-05-29,07:31:53
39.984566,116.32099,0,133,39597.3138310185,2008-05-29,07:31:55
39.984643,116.320957,0,130,39597.3138541667,2008-05-29,07:31:57
39.98471,116.320898,0,125,39597.3138773148,2008-05-29,07:31:59
39.98475,116.320812,0,121,39597.313900463,2008-05-29,07:32:01
39.984762,116.320691,0,116,39597.3139236111,2008-05-29,07:32:03
39.984763,116.320527,0,114,39597.3139467593,2008-05-29,07:32:05
39.984761,116.320319,0,113,39597.3139699074,2008-05-29,07:32:07
39.98476,116.320077,0,115,39597.3139930556,2008-05-29,07:32:09
39.984762,116.319819,0,117,39597.3140162037,2008-05-29,07:32:11
39.984758,116.319552,0,115,39597.3140393518,2008-05-29,07:32:13
39.984749,116.319287,0,111,39597.3140625,2008-05-29,07:32:15
39.984742,116.319022,0,108,39597.3140856481,2008-05-29,07:32:17
39.984725,116.318765,0,105,39597.3141087963,2008-05-29,07:32:19
39.984722,116.318509,0,102,39597.3141319444,2008-05-29,07:32:21
39.984722,116.318247,0,99,39597.3141550926,2008-05-29,07:32:23
39.984714,116.317986,0,97,39597.3141782407,2008-05-29,07:32:25
39.984701,116.317724,0,97,39597.3142013889,2008-05-29,07:32:27
39.984684,116.31748,0,95,39597.314224537,2008-05-29,07:32:29
39.984679,116.317239,0,93,39597.3142476852,2008-05-29,07:32:31
39.984674,116.316996,0,89,39597.3142708333,2008-05-29,07:32:33
39.984676,116.316738,0,85,39597.3142939815,2008-05-29,07:32:35
39.98467,116.316462,0,80,39597.3143171296,2008-05-29,07:32:37
39.984664,116.316171,0,75,39597.3143402778,2008-05-29,07:32:39
39.984652,116.315847,0,72,39597.3143634259,2008-05-29,07:32:41
39.984642,116.315506,0,70,39597.3143865741,2008-05-29,07:32:43
39.984628,116.315165,0,67,39597.3144097222,2008-05-29,07:32:45
39.984618,116.314829,0,67,39597.3144328704,2008-05-29,07:32:47
39.984614,116.314522,0,66,39597.3144560185,2008-05-29,07:32:49
39.984585,116.314221,0,67,39597.3144791667,2008-05-29,07:32:51
39.984574,116.313963,0,66,39597.3145023148,2008-05-29,07:32:53
39.984561,116.31375,0,66,39597.314525463,2008-05-29,07:32:55
39.984558,116.313601,0,67,39597.3145486111,2008-05-29,07:32:57
39.984557,116.313498,0,67,39597.3145717593,2008-05-29,07:32:59
39.984539,116.31344,0,67,39597.3145949074,2008-05-29,07:33:01
39.984532,116.313392,0,68,39597.3146180556,2008-05-29,07:33:03
39.98452,116.313368,0,68,39597.3146412037,2008-05-29,07:33:05
39.984511,116.313349,0,69,39597.3146643518,2008-05-29,07:33:07
39.984484,116.313383,0,76,39597.3146875,2008-05-29,07:33:09
39.984473,116.313389,0,78,39597.3147106481,2008-05-29,07:33:11
39.984466,116.313392,0,79,39597.3147337963,2008-05-29,07:33:13
39.98446,116.313395,0,80,39597.3147569444,2008-05-29,07:33:15
39.984456,116.313397,0,81,39597.3147800926,2008-05-29,07:33:17
39.984452,116.313399,0,81,39597.3148032407,2008-05-29,07:33:19
39.984448,116.313401,0,82,39597.3148263889,2008-05-29,07:33:21
39.984444,116.313402,0,82,39597.314849537,2008-05-29,07:33:23
39.984441,116.313404,0,82,39597.3148726852,2008-05-29,07:33:25
39.984437,116.313405,0,82,39597.3148958333,2008-05-29,07:33:27
39.98443,116.313409,0,82,39597.3149189815,2008-05-29,07:33:29
39.984422,116.313413,0,83,39597.3149421296,2008-05-29,07:33:31
39.98442,116.313412,0,83,39597.3149652778,2008-05-29,07:33:33
39.984424,116.313408,0,83,39597.3149884259,2008-05-29,07:33:35
39.98443,116.313405,0,83,39597.3150115741,2008-05-29,07:33:37
39.984437,116.313402,0,83,39597.3150347222,2008-05-29,07:33:39
39.984443,116.313399,0,84,39597.3150578704,2008-05-29,07:33:41
39.984446,116.313398,0,84,39597.3150810185,2008-05-29,07:33:43
39.984447,116.313397,0,84,39597.3151041667,2008-05-29,07:33:45
39.984448,116.313397,0,84,39597.3151273148,2008-05-29,07:33:47
39.984449,116.313396,0,84,39597.315150463,2008-05-29,07:33:49
39.984452,116.313395,0,84,39597.3151736111,2008-05-29,07:33:51
39.984454,116.313394,0,84,39597.3151967593,2008-05-29,07:33:53
39.984455,116.313394,0,84,39597.3152199074,2008-05-29,07:33:55
39.984455,116.313394,0,84,39597.3152430556,2008-05-29,07:33:57
39.984456,116.313393,0,84,39597.3152662037,2008-05-29,07:33:59
39.984457,116.313392,0,84,39597.3152893518,2008-05-29,07:34:01
39.98446,116.313391,0,84,39597.3153125,2008-05-29,07:34:03
39.984461,116.313389,0,84,39597.3153356481,2008-05-29,07:34:05
39.984453,116.313346,0,85,39597.3153587963,2008-05-29,07:34:07
39.984449,116.313248,0,85,39597.3153819444,2008-05-29,07:34:09
39.984446,116.3131,0,85,39597.3154050926,2008-05-29,07:34:11
39.984441,116.31292,0,86,39597.3154282407,2008-05-29,07:34:13
39.98444,116.312745,0,86,39597.3154513889,2008-05-29,07:34:15
39.984435,116.312594,0,87,39597.315474537,2008-05-29,07:34:17
39.984441,116.312312,0,92,39597.3154976852,2008-05-29,07:34:19
39.984434,116.312165,0,93,39597.3155208333,2008-05-29,07:34:21
39.98443,116.312021,0,94,39597.3155439815,2008-05-29,07:34:23
39.984427,116.311864,0,95,39597.3155671296,2008-05-29,07:34:25
39.984424,116.311728,0,97,39597.3155902778,2008-05-29,07:34:27
39.984433,116.311645,0,101,39597.3156134259,2008-05-29,07:34:29
39.984442,116.311582,0,104,39597.3156365741,2008-05-29,07:34:31
39.984446,116.311548,0,105,39597.3156597222,2008-05-29,07:34:33
39.984449,116.311506,0,106,39597.3156828704,2008-05-29,07:34:35
39.984444,116.311453,0,107,39597.3157060185,2008-05-29,07:34:37
39.984441,116.311413,0,108,39597.3157291667,2008-05-29,07:34:39
39.984439,116.311384,0,108,39597.3157523148,2008-05-29,07:34:41
39.984432,116.31138,0,109,39597.315775463,2008-05-29,07:34:43
39.98442,116.311392,0,109,39597.3157986111,2008-05-29,07:34:45
39.984411,116.311404,0,110,39597.3158217593,2008-05-29,07:34:47
39.984402,116.311411,0,111,39597.3158449074,2008-05-29,07:34:49
39.984406,116.311395,0,114,39597.3158680556,2008-05-29,07:34:51
39.984411,116.311396,0,116,39597.3158912037,2008-05-29,07:34:53
39.984415,116.31139,0,117,39597.3159143519,2008-05-29,07:34:55
39.984418,116.311388,0,119,39597.3159375,2008-05-29,07:34:57
39.984423,116.311393,0,120,39597.3159606481,2008-05-29,07:34:59
39.98443,116.311391,0,120,39597.3159837963,2008-05-29,07:35:01
39.98444,116.311375,0,121,39597.3160069444,2008-05-29,07:35:03
39.984442,116.311373,0,121,39597.3160300926,2008-05-29,07:35:05
39.984441,116.311374,0,122,39597.3160532407,2008-05-29,07:35:07
39.984437,116.311381,0,121,39597.3160763889,2008-05-29,07:35:09
39.98443,116.311386,0,121,39597.316099537,2008-05-29,07:35:11
39.984425,116.311394,0,122,39597.3161226852,2008-05-29,07:35:13
39.984421,116.311392,0,122,39597.3161458333,2008-05-29,07:35:15
39.984421,116.311391,0,122,39597.3161689815,2008-05-29,07:35:17
39.984421,116.311391,0,122,39597.3161921296,2008-05-29,07:35:19
39.984422,116.31139,0,122,39597.3162152778,2008-05-29,07:35:21
39.984425,116.311389,0,122,39597.3162384259,2008-05-29,07:35:23
39.98443,116.311387,0,122,39597.3162615741,2008-05-29,07:35:25
39.98443,116.311381,0,122,39597.3162847222,2008-05-29,07:35:27
39.984432,116.311386,0,122,39597.3163078704,2008-05-29,07:35:29
39.984437,116.311387,0,122,39597.3163310185,2008-05-29,07:35:31
39.984433,116.311391,0,122,39597.3163541667,2008-05-29,07:35:33
39.984437,116.311389,0,122,39597.3163773148,2008-05-29,07:35:35
39.98444,116.311386,0,122,39597.316400463,2008-05-29,07:35:37
39.984442,116.311385,0,122,39597.3164236111,2008-05-29,07:35:39
39.984444,116.311384,0,122,39597.3164467593,2008-05-29,07:35:41
39.984444,116.311383,0,122,39597.3164699074,2008-05-29,07:35:43
39.984446,116.311381,0,122,39597.3164930556,2008-05-29,07:35:45
39.984448,116.31138,0,122,39597.3165162037,2008-05-29,07:35:47
39.984449,116.311379,0,122,39597.3165393519,2008-05-29,07:35:49
39.984449,116.311379,0,122,39597.3165625,2008-05-29,07:35:51
39.98445,116.311379,0,122,39597.3165856482,2008-05-29,07:35:53
39.984448,116.31138,0,122,39597.3166087963,2008-05-29,07:35:55
39.984446,116.311382,0,122,39597.3166319444,2008-05-29,07:35:57
39.984443,116.311384,0,122,39597.3166550926,2008-05-29,07:35:59
39.984442,116.311385,0,122,39597.3166782407,2008-05-29,07:36:01
39.984441,116.311386,0,122,39597.3167013889,2008-05-29,07:36:03
39.984438,116.311387,0,122,39597.316724537,2008-05-29,07:36:05
39.984435,116.31139,0,122,39597.3167476852,2008-05-29,07:36:07
39.984433,116.311391,0,122,39597.3167708333,2008-05-29,07:36:09
39.984433,116.311392,0,122,39597.3167939815,2008-05-29,07:36:11
39.984432,116.311393,0,122,39597.3168171296,2008-05-29,07:36:13
39.984431,116.311394,0,122,39597.3168402778,2008-05-29,07:36:15
39.98443,116.311395,0,122,39597.3168634259,2008-05-29,07:36:17
39.984429,116.311396,0,122,39597.3168865741,2008-05-29,07:36:19
39.984429,116.311396,0,122,39597.3169097222,2008-05-29,07:36:21
39.984428,116.311396,0,121,39597.3169328704,2008-05-29,07:36:23
39.984427,116.311397,0,121,39597.3169560185,2008-05-29,07:36:25
39.984425,116.311398,0,121,39597.3169791667,2008-05-29,07:36:27
39.984424,116.311399,0,121,39597.3170023148,2008-05-29,07:36:29
39.984422,116.3114,0,121,39597.317025463,2008-05-29,07:36:31
39.984421,116.3114,0,121,39597.3170486111,2008-05-29,07:36:33
39.984419,116.311402,0,121,39597.3170717593,2008-05-29,07:36:35
39.984416,116.311403,0,121,39597.3170949074,2008-05-29,07:36:37
39.984414,116.311404,0,121,39597.3171180556,2008-05-29,07:36:39
39.98441,116.311407,0,121,39597.3171412037,2008-05-29,07:36:41
39.984407,116.311408,0,121,39597.3171643519,2008-05-29,07:36:43
39.984405,116.31141,0,121,39597.3171875,2008-05-29,07:36:45
39.984402,116.311412,0,121,39597.3172106481,2008-05-29,07:36:47
39.984399,116.311414,0,121,39597.3172337963,2008-05-29,07:36:49
39.984397,116.311415,0,121,39597.3172569444,2008-05-29,07:36:51
39.984395,116.311416,0,121,39597.3172800926,2008-05-29,07:36:53
39.984394,116.311417,0,121,39597.3173032407,2008-05-29,07:36:55
39.984392,116.311418,0,121,39597.3173263889,2008-05-29,07:36:57
39.984391,116.311418,0,121,39597.317349537,2008-05-29,07:36:59
39.98439,116.311419,0,121,39597.3173726852,2008-05-29,07:37:01
39.984388,116.311419,0,121,39597.3173958333,2008-05-29,07:37:03
39.984388,116.311416,0,121,39597.3174189815,2008-05-29,07:37:05
39.984388,116.311314,0,122,39597.3174421296,2008-05-29,07:37:07
39.9844,116.311197,0,122,39597.3174652778,2008-05-29,07:37:09
39.984401,116.311061,0,122,39597.3174884259,2008-05-29,07:37:11
39.984402,116.310908,0,122,39597.3175115741,2008-05-29,07:37:13
39.984406,116.310748,0,121,39597.3175347222,2008-05-29,07:37:15
39.984403,116.310587,0,122,39597.3175578704,2008-05-29,07:37:17
39.984405,116.31044,0,123,39597.3175810185,2008-05-29,07:37:19
39.984404,116.3103,0,124,39597.3176041667,2008-05-29,07:37:21
39.984398,116.310169,0,124,39597.3176273148,2008-05-29,07:37:23
39.984381,116.310019,0,124,39597.317650463,2008-05-29,07:37:25
39.984364,116.309867,0,122,39597.3176736111,2008-05-29,07:37:27
39.984355,116.309714,0,122,39597.3176967593,2008-05-29,07:37:29
39.984345,116.309568,0,121,39597.3177199074,2008-05-29,07:37:31
39.98435,116.309403,0,126,39597.3177430556,2008-05-29,07:37:33
39.984326,116.309303,0,127,39597.3177662037,2008-05-29,07:37:35
39.98431,116.309201,0,127,39597.3177893519,2008-05-29,07:37:37
39.984304,116.309025,0,127,39597.3178125,2008-05-29,07:37:39
39.984286,116.308795,0,128,39597.3178356481,2008-05-29,07:37:41
39.984283,116.308567,0,129,39597.3178587963,2008-05-29,07:37:43
39.984297,116.308349,0,131,39597.3178819444,2008-05-29,07:37:45
39.984294,116.308162,0,132,39597.3179050926,2008-05-29,07:37:47
39.984295,116.307968,0,134,39597.3179282407,2008-05-29,07:37:49
39.984295,116.307763,0,136,39597.3179513889,2008-05-29,07:37:51
39.984278,116.307561,0,139,39597.317974537,2008-05-29,07:37:53
39.98426,116.30734,0,141,39597.3179976852,2008-05-29,07:37:55
39.984242,116.307122,0,144,39597.3180208333,2008-05-29,07:37:57
39.984234,116.306955,0,147,39597.3180439815,2008-05-29,07:37:59
39.984225,116.306826,0,151,39597.3180671296,2008-05-29,07:38:01
39.984213,116.306683,0,155,39597.3180902778,2008-05-29,07:38:03
39.984202,116.306561,0,159,39597.3181134259,2008-05-29,07:38:05
39.984177,116.306444,0,164,39597.3181365741,2008-05-29,07:38:07
39.984175,116.306377,0,168,39597.3181597222,2008-05-29,07:38:09
39.984172,116.306296,0,172,39597.3181828704,2008-05-29,07:38:11
39.98416,116.306217,0,177,39597.3182060185,2008-05-29,07:38:13
39.984148,116.306105,0,181,39597.3182291667,2008-05-29,07:38:15
39.984138,116.305969,0,186,39597.3182523148,2008-05-29,07:38:17
39.984126,116.305835,0,190,39597.318275463,2008-05-29,07:38:19
39.984101,116.305687,0,194,39597.3182986111,2008-05-29,07:38:21
39.984072,116.305525,0,198,39597.3183217593,2008-05-29,07:38:23
39.98404,116.305337,0,203,39597.3183449074,2008-05-29,07:38:25
39.984017,116.305146,0,206,39597.3183680556,2008-05-29,07:38:27
39.983997,116.304916,0,207,39597.3183912037,2008-05-29,07:38:29
39.983982,116.304638,0,211,39597.3184143519,2008-05-29,07:38:31
39.983982,116.304336,0,214,39597.3184375,2008-05-29,07:38:33
39.984007,116.303956,0,217,39597.3184606481,2008-05-29,07:38:35
39.984006,116.303608,0,221,39597.3184837963,2008-05-29,07:38:37
39.984007,116.303212,0,225,39597.3185069444,2008-05-29,07:38:39
39.983999,116.302807,0,229,39597.3185300926,2008-05-29,07:38:41
39.983998,116.302387,0,233,39597.3185532407,2008-05-29,07:38:43
39.983981,116.301986,0,236,39597.3185763889,2008-05-29,07:38:45
39.983976,116.301591,0,240,39597.318599537,2008-05-29,07:38:47
39.983967,116.301212,0,243,39597.3186226852,2008-05-29,07:38:49
39.983958,116.30082,0,247,39597.3186458333,2008-05-29,07:38:51
39.983944,116.300422,0,250,39597.3186689815,2008-05-29,07:38:53
39.983934,116.299992,0,254,39597.3186921296,2008-05-29,07:38:55
39.983914,116.299577,0,257,39597.3187152778,2008-05-29,07:38:57
39.983898,116.299157,0,261,39597.3187384259,2008-05-29,07:38:59
39.983879,116.2987,0,264,39597.3187615741,2008-05-29,07:39:01
39.983868,116.298239,0,266,39597.3187847222,2008-05-29,07:39:03
39.983849,116.297758,0,267,39597.3188078704,2008-05-29,07:39:05
39.983841,116.29727,0,266,39597.3188310185,2008-05-29,07:39:07
39.983828,116.296768,0,264,39597.3188541667,2008-05-29,07:39:09
39.983813,116.296258,0,264,39597.3188773148,2008-05-29,07:39:11
39.983797,116.295749,0,262,39597.318900463,2008-05-29,07:39:13
39.983796,116.29525,0,254,39597.3189236111,2008-05-29,07:39:15
39.983793,116.294789,0,249,39597.3189467593,2008-05-29,07:39:17
39.983788,116.294383,0,245,39597.3189699074,2008-05-29,07:39:19
39.983773,116.29399,0,242,39597.3189930556,2008-05-29,07:39:21
39.983752,116.293608,0,241,39597.3190162037,2008-05-29,07:39:23
39.983727,116.293261,0,239,39597.3190393519,2008-05-29,07:39:25
39.983695,116.292952,0,238,39597.3190625,2008-05-29,07:39:27
39.983661,116.292694,0,238,39597.3190856481,2008-05-29,07:39:29
39.983644,116.292524,0,237,39597.3191087963,2008-05-29,07:39:31
39.983627,116.292423,0,236,39597.3191319444,2008-05-29,07:39:33
39.983606,116.29231,0,236,39597.3191550926,2008-05-29,07:39:35
39.983588,116.292256,0,236,39597.3191782407,2008-05-29,07:39:37
39.98358,116.292259,0,234,39597.3192013889,2008-05-29,07:39:39
39.983573,116.292268,0,231,39597.319224537,2008-05-29,07:39:41
39.983572,116.292265,0,232,39597.3192476852,2008-05-29,07:39:43
39.983571,116.292259,0,233,39597.3192708333,2008-05-29,07:39:45
39.983563,116.292246,0,233,39597.3192939815,2008-05-29,07:39:47
39.983545,116.292207,0,233,39597.3193171296,2008-05-29,07:39:49
39.983532,116.292165,0,233,39597.3193402778,2008-05-29,07:39:51
39.983526,116.29215,0,232,39597.3193634259,2008-05-29,07:39:53
39.98352,116.292141,0,232,39597.3193865741,2008-05-29,07:39:55
39.983513,116.292133,0,230,39597.3194097222,2008-05-29,07:39:57
39.983505,116.292106,0,229,39597.3194328704,2008-05-29,07:39:59
39.983493,116.292068,0,228,39597.3194560185,2008-05-29,07:40:01
39.983476,116.292024,0,228,39597.3194791667,2008-05-29,07:40:03
39.983451,116.291943,0,227,39597.3195023148,2008-05-29,07:40:05
39.983428,116.291823,0,228,39597.319525463,2008-05-29,07:40:07
39.983405,116.291752,0,227,39597.3195486111,2008-05-29,07:40:09
39.983381,116.291678,0,226,39597.3195717593,2008-05-29,07:40:11
39.983362,116.29162,0,226,39597.3195949074,2008-05-29,07:40:13
39.983344,116.291562,0,226,39597.3196180556,2008-05-29,07:40:15
39.98333,116.291512,0,226,39597.3196412037,2008-05-29,07:40:17
39.983313,116.291453,0,225,39597.3196643519,2008-05-29,07:40:19
39.983293,116.291386,0,225,39597.3196875,2008-05-29,07:40:21
39.98328,116.291335,0,225,39597.3197106481,2008-05-29,07:40:23
39.983281,116.291311,0,226,39597.3197337963,2008-05-29,07:40:25
39.983286,116.291294,0,225,39597.3197569444,2008-05-29,07:40:27
39.983283,116.291286,0,226,39597.3197800926,2008-05-29,07:40:29
39.983282,116.291281,0,227,39597.3198032407,2008-05-29,07:40:31
39.983277,116.291271,0,228,39597.3198263889,2008-05-29,07:40:33
39.983262,116.291237,0,229,39597.319849537,2008-05-29,07:40:35
39.98324,116.291182,0,227,39597.3198726852,2008-05-29,07:40:37
39.983227,116.291137,0,227,39597.3198958333,2008-05-29,07:40:39
39.983221,116.291116,0,227,39597.3199189815,2008-05-29,07:40:41
39.983231,116.291105,0,226,39597.3199421296,2008-05-29,07:40:43
39.983231,116.291087,0,225,39597.3199652778,2008-05-29,07:40:45
39.983233,116.291084,0,224,39597.3199884259,2008-05-29,07:40:47
39.983236,116.291083,0,223,39597.3200115741,2008-05-29,07:40:49
39.983237,116.291082,0,223,39597.3200347222,2008-05-29,07:40:51
39.983236,116.291082,0,224,39597.3200578704,2008-05-29,07:40:53
39.983235,116.291077,0,224,39597.3200810185,2008-05-29,07:40:55
39.983222,116.291051,0,223,39597.3201041667,2008-05-29,07:40:57
39.983211,116.291009,0,222,39597.3201273148,2008-05-29,07:40:59
39.983198,116.290976,0,220,39597.320150463,2008-05-29,07:41:01
39.98319,116.290954,0,220,39597.3201736111,2008-05-29,07:41:03
39.983191,116.290942,0,220,39597.3201967593,2008-05-29,07:41:05
39.983193,116.290937,0,219,39597.3202199074,2008-05-29,07:41:07
39.983192,116.290936,0,219,39597.3202430556,2008-05-29,07:41:09
39.983192,116.290937,0,219,39597.3202662037,2008-05-29,07:41:11
39.983192,116.290938,0,219,39597.3202893519,2008-05-29,07:41:13
39.983192,116.290939,0,219,39597.3203125,2008-05-29,07:41:15
39.983186,116.290931,0,219,39597.3203356481,2008-05-29,07:41:17
39.983176,116.290896,0,218,39597.3203587963,2008-05-29,07:41:19
39.983166,116.290868,0,218,39597.3203819444,2008-05-29,07:41:21
39.983147,116.29085,0,217,39597.3204050926,2008-05-29,07:41:23
39.983127,116.290807,0,217,39597.3204282407,2008-05-29,07:41:25
39.983111,116.290762,0,217,39597.3204513889,2008-05-29,07:41:27
39.983099,116.290717,0,217,39597.320474537,2008-05-29,07:41:29
39.983088,116.290696,0,218,39597.3204976852,2008-05-29,07:41:31
39.983075,116.290661,0,217,39597.3205208333,2008-05-29,07:41:33
39.983069,116.290609,0,218,39597.3205439815,2008-05-29,07:41:35
39.983064,116.290577,0,218,39597.3205671296,2008-05-29,07:41:37
39.983059,116.290564,0,218,39597.3205902778,2008-05-29,07:41:39
39.983054,116.290536,0,218,39597.3206134259,2008-05-29,07:41:41
39.983041,116.2905,0,218,39597.3206365741,2008-05-29,07:41:43
39.983032,116.290475,0,218,39597.3206597222,2008-05-29,07:41:45
39.983023,116.290462,0,217,39597.3206828704,2008-05-29,07:41:47
39.983024,116.290464,0,216,39597.3207060185,2008-05-29,07:41:49
39.983022,116.290461,0,216,39597.3207291667,2008-05-29,07:41:51
39.983022,116.290459,0,216,39597.3207523148,2008-05-29,07:41:53
39.983009,116.290428,0,215,39597.320775463,2008-05-29,07:41:55
39.98299,116.290384,0,215,39597.3207986111,2008-05-29,07:41:57
39.982973,116.290339,0,215,39597.3208217593,2008-05-29,07:41:59
39.982953,116.290296,0,214,39597.3208449074,2008-05-29,07:42:01
39.982942,116.290259,0,215,39597.3208680556,2008-05-29,07:42:03
39.982926,116.290203,0,214,39597.3208912037,2008-05-29,07:42:05
39.982901,116.290129,0,214,39597.3209143518,2008-05-29,07:42:07
39.982867,116.290049,0,214,39597.3209375,2008-05-29,07:42:09
39.982834,116.289955,0,214,39597.3209606481,2008-05-29,07:42:11
39.982801,116.289867,0,214,39597.3209837963,2008-05-29,07:42:13
39.982781,116.2898,0,214,39597.3210069444,2008-05-29,07:42:15
39.982765,116.289744,0,213,39597.3210300926,2008-05-29,07:42:17
39.982739,116.289696,0,213,39597.3210532407,2008-05-29,07:42:19
39.982702,116.289613,0,212,39597.3210763889,2008-05-29,07:42:21
39.982656,116.289489,0,213,39597.321099537,2008-05-29,07:42:23
39.982594,116.289353,0,214,39597.3211226852,2008-05-29,07:42:25
39.982528,116.289206,0,214,39597.3211458333,2008-05-29,07:42:27
39.982459,116.28905,0,214,39597.3211689815,2008-05-29,07:42:29
39.982372,116.288867,0,215,39597.3211921296,2008-05-29,07:42:31
39.982266,116.288654,0,215,39597.3212152778,2008-05-29,07:42:33
39.982148,116.288421,0,216,39597.3212384259,2008-05-29,07:42:35
39.982023,116.288193,0,214,39597.3212615741,2008-05-29,07:42:37
39.981896,116.287965,0,213,39597.3212847222,2008-05-29,07:42:39
39.981758,116.287718,0,214,39597.3213078704,2008-05-29,07:42:41
39.981594,116.287477,0,214,39597.3213310185,2008-05-29,07:42:43
39.981418,116.287212,0,216,39597.3213541667,2008-05-29,07:42:45
39.981222,116.286941,0,217,39597.3213773148,2008-05-29,07:42:47
39.981008,116.286674,0,218,39597.321400463,2008-05-29,07:42:49
39.980777,116.286393,0,212,39597.3214236111,2008-05-29,07:42:51
39.980541,116.286121,0,206,39597.3214467593,2008-05-29,07:42:53
39.980302,116.285835,0,202,39597.3214699074,2008-05-29,07:42:55
39.980052,116.285558,0,202,39597.3214930556,2008-05-29,07:42:57
39.979793,116.285284,0,201,39597.3215162037,2008-05-29,07:42:59
39.97952,116.285004,0,201,39597.3215393518,2008-05-29,07:43:01
39.979234,116.284714,0,199,39597.3215625,2008-05-29,07:43:03
39.978939,116.284418,0,198,39597.3215856481,2008-05-29,07:43:05
39.978639,116.284114,0,196,39597.3216087963,2008-05-29,07:43:07
39.978339,116.283814,0,194,39597.3216319444,2008-05-29,07:43:09
39.978039,116.283524,0,193,39597.3216550926,2008-05-29,07:43:11
39.977732,116.283232,0,191,39597.3216782407,2008-05-29,07:43:13
39.977424,116.282949,0,191,39597.3217013889,2008-05-29,07:43:15
39.97713,116.282683,0,189,39597.321724537,2008-05-29,07:43:17
39.976854,116.282401,0,190,39597.3217476852,2008-05-29,07:43:19
39.976586,116.282124,0,190,39597.3217708333,2008-05-29,07:43:21
39.976334,116.281855,0,190,39597.3217939815,2008-05-29,07:43:23
39.976111,116.281595,0,191,39597.3218171296,2008-05-29,07:43:25
39.97589,116.28135,0,194,39597.3218402778,2008-05-29,07:43:27
39.975682,116.281094,0,198,39597.3218634259,2008-05-29,07:43:29
39.975486,116.280866,0,203,39597.3218865741,2008-05-29,07:43:31
39.975313,116.280672,0,207,39597.3219097222,2008-05-29,07:43:33
39.975157,116.28049,0,210,39597.3219328704,2008-05-29,07:43:35
39.975004,116.280336,0,210,39597.3219560185,2008-05-29,07:43:37
39.97487,116.280177,0,209,39597.3219791667,2008-05-29,07:43:39
39.974747,116.280027,0,211,39597.3220023148,2008-05-29,07:43:41
39.974655,116.279923,0,207,39597.322025463,2008-05-29,07:43:43
39.974588,116.279834,0,209,39597.3220486111,2008-05-29,07:43:45
39.97454,116.279764,0,206,39597.3220717593,2008-05-29,07:43:47
39.97449,116.279724,0,199,39597.3220949074,2008-05-29,07:43:49
39.974444,116.279662,0,197,39597.3221180556,2008-05-29,07:43:51
39.974411,116.279597,0,198,39597.3221412037,2008-05-29,07:43:53
39.974386,116.27957,0,196,39597.3221643518,2008-05-29,07:43:55
39.974363,116.279525,0,198,39597.3221875,2008-05-29,07:43:57
39.974337,116.279495,0,197,39597.3222106481,2008-05-29,07:43:59
39.974314,116.279472,0,197,39597.3222337963,2008-05-29,07:44:01
39.974295,116.279459,0,197,39597.3222569444,2008-05-29,07:44:03
39.974273,116.279415,0,197,39597.3222800926,2008-05-29,07:44:05
39.974237,116.279365,0,198,39597.3223032407,2008-05-29,07:44:07
39.974208,116.279326,0,198,39597.3223263889,2008-05-29,07:44:09
39.974193,116.27932,0,198,39597.322349537,2008-05-29,07:44:11
39.974193,116.279317,0,197,39597.3223726852,2008-05-29,07:44:13
39.974193,116.279317,0,198,39597.3223958333,2008-05-29,07:44:15
39.974185,116.279308,0,198,39597.3224189815,2008-05-29,07:44:17
39.974157,116.27925,0,198,39597.3224421296,2008-05-29,07:44:19
39.974119,116.279199,0,198,39597.3224652778,2008-05-29,07:44:21
39.974087,116.279153,0,198,39597.3224884259,2008-05-29,07:44:23
39.974062,116.27912,0,197,39597.3225115741,2008-05-29,07:44:25
39.974039,116.279094,0,196,39597.3225347222,2008-05-29,07:44:27
39.974015,116.279054,0,196,39597.3225578704,2008-05-29,07:44:29
39.973987,116.279028,0,195,39597.3225810185,2008-05-29,07:44:31
39.973952,116.27896,0,196,39597.3226041667,2008-05-29,07:44:33
39.973912,116.278889,0,197,39597.3226273148,2008-05-29,07:44:35
39.973883,116.278852,0,197,39597.322650463,2008-05-29,07:44:37
39.973861,116.278828,0,196,39597.3226736111,2008-05-29,07:44:39
39.973836,116.278785,0,196,39597.3226967593,2008-05-29,07:44:41
39.973806,116.278744,0,196,39597.3227199074,2008-05-29,07:44:43
39.973783,116.278704,0,197,39597.3227430556,2008-05-29,07:44:45
39.973766,116.278677,0,197,39597.3227662037,2008-05-29,07:44:47
39.973748,116.278648,0,198,39597.3227893518,2008-05-29,07:44:49
39.973733,116.278603,0,198,39597.3228125,2008-05-29,07:44:51
39.973719,116.278571,0,199,39597.3228356481,2008-05-29,07:44:53
39.973702,116.278541,0,200,39597.3228587963,2008-05-29,07:44:55
39.973682,116.278508,0,199,39597.3228819444,2008-05-29,07:44:57
39.973664,116.278451,0,201,39597.3229050926,2008-05-29,07:44:59
39.973657,116.27844,0,201,39597.3229282407,2008-05-29,07:45:01
39.973653,116.278436,0,200,39597.3229513889,2008-05-29,07:45:03
39.973645,116.278425,0,200,39597.322974537,2008-05-29,07:45:05
39.973615,116.278373,0,201,39597.3229976852,2008-05-29,07:45:07
39.973585,116.278325,0,201,39597.3230208333,2008-05-29,07:45:09
39.973556,116.278279,0,201,39597.3230439815,2008-05-29,07:45:11
39.973535,116.278244,0,201,39597.3230671296,2008-05-29,07:45:13
39.973517,116.278209,0,201,39597.3230902778,2008-05-29,07:45:15
39.973501,116.278176,0,201,39597.3231134259,2008-05-29,07:45:17
39.973487,116.278142,0,201,39597.3231365741,2008-05-29,07:45:19
39.973466,116.278104,0,200,39597.3231597222,2008-05-29,07:45:21
39.973449,116.278072,0,201,39597.3231828704,2008-05-29,07:45:23
39.973426,116.278026,0,201,39597.3232060185,2008-05-29,07:45:25
39.973389,116.277951,0,202,39597.3232291667,2008-05-29,07:45:27
39.973336,116.277881,0,202,39597.3232523148,2008-05-29,07:45:29
39.973282,116.277806,0,202,39597.323275463,2008-05-29,07:45:31
39.973224,116.277719,0,202,39597.3232986111,2008-05-29,07:45:33
39.973158,116.277609,0,203,39597.3233217593,2008-05-29,07:45:35
39.973073,116.277486,0,204,39597.3233449074,2008-05-29,07:45:37
39.972989,116.27733,0,205,39597.3233680556,2008-05-29,07:45:39
39.972899,116.277161,0,205,39597.3233912037,2008-05-29,07:45:41
39.97279,116.276964,0,204,39597.3234143518,2008-05-29,07:45:43
39.97267,116.276727,0,204,39597.3234375,2008-05-29,07:45:45
39.972552,116.276477,0,204,39597.3234606481,2008-05-29,07:45:47
39.972427,116.276217,0,205,39597.3234837963,2008-05-29,07:45:49
39.972286,116.275938,0,205,39597.3235069444,2008-05-29,07:45:51
39.972137,116.275622,0,205,39597.3235300926,2008-05-29,07:45:53
39.971986,116.275298,0,204,39597.3235532407,2008-05-29,07:45:55
39.971824,116.274952,0,205,39597.3235763889,2008-05-29,07:45:57
39.971654,116.274612,0,205,39597.323599537,2008-05-29,07:45:59
39.971476,116.274264,0,205,39597.3236226852,2008-05-29,07:46:01
39.971299,116.273902,0,206,39597.3236458333,2008-05-29,07:46:03
39.971125,116.273534,0,207,39597.3236689815,2008-05-29,07:46:05
39.970948,116.273164,0,208,39597.3236921296,2008-05-29,07:46:07
39.970767,116.27278,0,209,39597.3237152778,2008-05-29,07:46:09
39.970578,116.27239,0,208,39597.3237384259,2008-05-29,07:46:11
39.970383,116.271984,0,209,39597.3237615741,2008-05-29,07:46:13
39.97018,116.271593,0,211,39597.3237847222,2008-05-29,07:46:15
39.969977,116.271214,0,214,39597.3238078704,2008-05-29,07:46:17
39.969754,116.270852,0,217,39597.3238310185,2008-05-29,07:46:19
39.969509,116.270512,0,222,39597.3238541667,2008-05-29,07:46:21
39.969249,116.270194,0,225,39597.3238773148,2008-05-29,07:46:23
39.968969,116.26991,0,223,39597.323900463,2008-05-29,07:46:25
39.968674,116.269636,0,219,39597.3239236111,2008-05-29,07:46:27
39.968369,116.269381,0,218,39597.3239467593,2008-05-29,07:46:29
39.968041,116.269167,0,215,39597.3239699074,2008-05-29,07:46:31
39.967699,116.268966,0,212,39597.3239930556,2008-05-29,07:46:33
39.967364,116.268785,0,207,39597.3240162037,2008-05-29,07:46:35
39.966986,116.268659,0,202,39597.3240393519,2008-05-29,07:46:37
39.966591,116.268555,0,199,39597.3240625,2008-05-29,07:46:39
39.9662,116.268486,0,195,39597.3240856482,2008-05-29,07:46:41
39.965788,116.268447,0,195,39597.3241087963,2008-05-29,07:46:43
39.965382,116.26844,0,195,39597.3241319444,2008-05-29,07:46:45
39.964976,116.268462,0,194,39597.3241550926,2008-05-29,07:46:47
39.964565,116.268505,0,193,39597.3241782407,2008-05-29,07:46:49
39.964148,116.268556,0,191,39597.3242013889,2008-05-29,07:46:51
39.963744,116.268605,0,188,39597.324224537,2008-05-29,07:46:53
39.96332,116.268644,0,185,39597.3242476852,2008-05-29,07:46:55
39.9629,116.26869,0,181,39597.3242708333,2008-05-29,07:46:57
39.962485,116.268733,0,179,39597.3242939815,2008-05-29,07:46:59
39.962074,116.268783,0,176,39597.3243171296,2008-05-29,07:47:01
39.961662,116.268842,0,175,39597.3243402778,2008-05-29,07:47:03
39.961237,116.268906,0,171,39597.3243634259,2008-05-29,07:47:05
39.960811,116.26896,0,170,39597.3243865741,2008-05-29,07:47:07
39.960394,116.269005,0,168,39597.3244097222,2008-05-29,07:47:09
39.959972,116.269047,0,169,39597.3244328704,2008-05-29,07:47:11
39.959568,116.269085,0,175,39597.3244560185,2008-05-29,07:47:13
39.959167,116.269122,0,176,39597.3244791667,2008-05-29,07:47:15
39.958768,116.26916,0,176,39597.3245023148,2008-05-29,07:47:17
39.958369,116.269206,0,175,39597.324525463,2008-05-29,07:47:19
39.957971,116.269255,0,176,39597.3245486111,2008-05-29,07:47:21
39.957569,116.269306,0,179,39597.3245717593,2008-05-29,07:47:23
39.957161,116.269364,0,180,39597.3245949074,2008-05-29,07:47:25
39.956752,116.269414,0,182,39597.3246180556,2008-05-29,07:47:27
39.956351,116.269465,0,180,39597.3246412037,2008-05-29,07:47:29
39.955944,116.269516,0,179,39597.3246643519,2008-05-29,07:47:31
39.955529,116.269563,0,176,39597.3246875,2008-05-29,07:47:33
39.955122,116.26958,0,170,39597.3247106481,2008-05-29,07:47:35
39.95471,116.269616,0,164,39597.3247337963,2008-05-29,07:47:37
39.954297,116.269648,0,160,39597.3247569444,2008-05-29,07:47:39
39.953878,116.269666,0,156,39597.3247800926,2008-05-29,07:47:41
39.953451,116.269661,0,152,39597.3248032407,2008-05-29,07:47:43
39.953034,116.269627,0,147,39597.3248263889,2008-05-29,07:47:45
39.95263,116.269589,0,145,39597.324849537,2008-05-29,07:47:47
39.952238,116.269549,0,148,39597.3248726852,2008-05-29,07:47:49
39.951856,116.26951,0,152,39597.3248958333,2008-05-29,07:47:51
39.951486,116.269456,0,156,39597.3249189815,2008-05-29,07:47:53
39.951122,116.269401,0,157,39597.3249421296,2008-05-29,07:47:55
39.950763,116.269349,0,162,39597.3249652778,2008-05-29,07:47:57
39.950407,116.2693,0,160,39597.3249884259,2008-05-29,07:47:59
39.950039,116.269242,0,164,39597.3250115741,2008-05-29,07:48:01
39.949666,116.269188,0,168,39597.3250347222,2008-05-29,07:48:03
39.949291,116.269126,0,168,39597.3250578704,2008-05-29,07:48:05
39.948914,116.269057,0,169,39597.3250810185,2008-05-29,07:48:07
39.948539,116.269,0,171,39597.3251041667,2008-05-29,07:48:09
39.948175,116.268947,0,174,39597.3251273148,2008-05-29,07:48:11
39.947801,116.268901,0,177,39597.325150463,2008-05-29,07:48:13
39.947444,116.268848,0,178,39597.3251736111,2008-05-29,07:48:15
39.947094,116.268799,0,176,39597.3251967593,2008-05-29,07:48:17
39.946751,116.268746,0,177,39597.3252199074,2008-05-29,07:48:19
39.946419,116.268681,0,177,39597.3252430556,2008-05-29,07:48:21
39.946085,116.268625,0,175,39597.3252662037,2008-05-29,07:48:23
39.945759,116.268545,0,167,39597.3252893519,2008-05-29,07:48:25
39.945419,116.268486,0,168,39597.3253125,2008-05-29,07:48:27
39.945072,116.26843,0,171,39597.3253356481,2008-05-29,07:48:29
39.944725,116.268373,0,172,39597.3253587963,2008-05-29,07:48:31
39.944371,116.268316,0,173,39597.3253819444,2008-05-29,07:48:33
39.944003,116.268267,0,172,39597.3254050926,2008-05-29,07:48:35
39.943628,116.268221,0,170,39597.3254282407,2008-05-29,07:48:37
39.943237,116.268169,0,168,39597.3254513889,2008-05-29,07:48:39
39.942835,116.268131,0,164,39597.325474537,2008-05-29,07:48:41
39.942421,116.26809,0,159,39597.3254976852,2008-05-29,07:48:43
39.942017,116.268048,0,157,39597.3255208333,2008-05-29,07:48:45
39.941631,116.268019,0,165,39597.3255439815,2008-05-29,07:48:47
39.941239,116.267993,0,163,39597.3255671296,2008-05-29,07:48:49
39.94085,116.267983,0,166,39597.3255902778,2008-05-29,07:48:51
39.940475,116.267958,0,169,39597.3256134259,2008-05-29,07:48:53
39.94011,116.267943,0,174,39597.3256365741,2008-05-29,07:48:55
39.939736,116.267943,0,172,39597.3256597222,2008-05-29,07:48:57
39.939369,116.26792,0,168,39597.3256828704,2008-05-29,07:48:59
39.939006,116.267912,0,166,39597.3257060185,2008-05-29,07:49:01
39.938637,116.267911,0,163,39597.3257291667,2008-05-29,07:49:03
39.938275,116.267917,0,163,39597.3257523148,2008-05-29,07:49:05
39.93795,116.267942,0,159,39597.325775463,2008-05-29,07:49:07
39.937667,116.267973,0,154,39597.3257986111,2008-05-29,07:49:09
39.937377,116.267998,0,148,39597.3258217593,2008-05-29,07:49:11
39.937086,116.268011,0,150,39597.3258449074,2008-05-29,07:49:13
39.936783,116.268025,0,148,39597.3258680556,2008-05-29,07:49:15
39.936456,116.268028,0,145,39597.3258912037,2008-05-29,07:49:17
39.936129,116.268031,0,146,39597.3259143519,2008-05-29,07:49:19
39.935794,116.268061,0,149,39597.3259375,2008-05-29,07:49:21
39.935454,116.268082,0,147,39597.3259606481,2008-05-29,07:49:23
39.935098,116.268116,0,147,39597.3259837963,2008-05-29,07:49:25
39.934733,116.268154,0,148,39597.3260069444,2008-05-29,07:49:27
39.934361,116.2682,0,150,39597.3260300926,2008-05-29,07:49:29
39.933984,116.268241,0,150,39597.3260532407,2008-05-29,07:49:31
39.933588,116.268276,0,152,39597.3260763889,2008-05-29,07:49:33
39.933201,116.268333,0,150,39597.326099537,2008-05-29,07:49:35
39.932786,116.268448,0,151,39597.3261226852,2008-05-29,07:49:37
39.932366,116.268527,0,152,39597.3261458333,2008-05-29,07:49:39
39.931964,116.268581,0,151,39597.3261689815,2008-05-29,07:49:41
39.931592,116.268609,0,157,39597.3261921296,2008-05-29,07:49:43
39.931213,116.268667,0,160,39597.3262152778,2008-05-29,07:49:45
39.930834,116.268713,0,160,39597.3262384259,2008-05-29,07:49:47
39.930467,116.268758,0,166,39597.3262615741,2008-05-29,07:49:49
39.930136,116.2688,0,178,39597.3262847222,2008-05-29,07:49:51
39.9298,116.268846,0,179,39597.3263078704,2008-05-29,07:49:53
39.929463,116.26888,0,178,39597.3263310185,2008-05-29,07:49:55
39.929136,116.268909,0,179,39597.3263541667,2008-05-29,07:49:57
39.928811,116.268942,0,184,39597.3263773148,2008-05-29,07:49:59
39.928479,116.268958,0,182,39597.326400463,2008-05-29,07:50:01
39.928142,116.268977,0,179,39597.3264236111,2008-05-29,07:50:03
39.92778,116.269005,0,176,39597.3264467593,2008-05-29,07:50:05
39.927425,116.269016,0,176,39597.3264699074,2008-05-29,07:50:07
39.927079,116.26903,0,172,39597.3264930556,2008-05-29,07:50:09
39.926739,116.269036,0,168,39597.3265162037,2008-05-29,07:50:11
39.92642,116.269049,0,168,39597.3265393519,2008-05-29,07:50:13
39.926103,116.269056,0,169,39597.3265625,2008-05-29,07:50:15
39.925788,116.269048,0,168,39597.3265856481,2008-05-29,07:50:17
39.92547,116.269045,0,165,39597.3266087963,2008-05-29,07:50:19
39.925138,116.269029,0,164,39597.3266319444,2008-05-29,07:50:21
39.924793,116.269025,0,163,39597.3266550926,2008-05-29,07:50:23
39.924428,116.269026,0,159,39597.3266782407,2008-05-29,07:50:25
39.924049,116.269019,0,161,39597.3267013889,2008-05-29,07:50:27
39.923674,116.269018,0,158,39597.326724537,2008-05-29,07:50:29
39.92329,116.269036,0,158,39597.3267476852,2008-05-29,07:50:31
39.922928,116.269038,0,154,39597.3267708333,2008-05-29,07:50:33
39.922579,116.26903,0,155,39597.3267939815,2008-05-29,07:50:35
39.922237,116.269015,0,153,39597.3268171296,2008-05-29,07:50:37
39.921903,116.268999,0,154,39597.3268402778,2008-05-29,07:50:39
39.921591,116.268983,0,153,39597.3268634259,2008-05-29,07:50:41
39.921293,116.268967,0,158,39597.3268865741,2008-05-29,07:50:43
39.920986,116.268965,0,159,39597.3269097222,2008-05-29,07:50:45
39.920671,116.268951,0,159,39597.3269328704,2008-05-29,07:50:47
39.920381,116.268936,0,159,39597.3269560185,2008-05-29,07:50:49
39.920132,116.268944,0,162,39597.3269791667,2008-05-29,07:50:51
39.9199,116.268926,0,164,39597.3270023148,2008-05-29,07:50:53
39.91968,116.268927,0,169,39597.327025463,2008-05-29,07:50:55
39.919451,116.268938,0,174,39597.3270486111,2008-05-29,07:50:57
39.919216,116.268934,0,175,39597.3270717593,2008-05-29,07:50:59
39.918982,116.268923,0,177,39597.3270949074,2008-05-29,07:51:01
39.91873,116.268912,0,179,39597.3271180556,2008-05-29,07:51:03
39.918466,116.268901,0,179,39597.3271412037,2008-05-29,07:51:05
39.918187,116.268884,0,178,39597.3271643519,2008-05-29,07:51:07
39.917902,116.268864,0,177,39597.3271875,2008-05-29,07:51:09
39.917604,116.26884,0,181,39597.3272106481,2008-05-29,07:51:11
39.917308,116.268811,0,182,39597.3272337963,2008-05-29,07:51:13
39.917023,116.268783,0,183,39597.3272569444,2008-05-29,07:51:15
39.916735,116.268756,0,182,39597.3272800926,2008-05-29,07:51:17
39.916437,116.268715,0,182,39597.3273032407,2008-05-29,07:51:19
39.916128,116.268687,0,177,39597.3273263889,2008-05-29,07:51:21
39.915807,116.268644,0,171,39597.327349537,2008-05-29,07:51:23
39.915478,116.268589,0,167,39597.3273726852,2008-05-29,07:51:25
39.915153,116.26852,0,162,39597.3273958333,2008-05-29,07:51:27
39.914811,116.268439,0,157,39597.3274189815,2008-05-29,07:51:29
39.914468,116.268354,0,151,39597.3274421296,2008-05-29,07:51:31
39.914134,116.268259,0,147,39597.3274652778,2008-05-29,07:51:33
39.913815,116.268206,0,145,39597.3274884259,2008-05-29,07:51:35
39.913528,116.268167,0,149,39597.3275115741,2008-05-29,07:51:37
39.913286,116.268131,0,153,39597.3275347222,2008-05-29,07:51:39
39.913108,116.2681,0,154,39597.3275578704,2008-05-29,07:51:41
39.912972,116.268033,0,163,39597.3275810185,2008-05-29,07:51:43
39.912819,116.268014,0,163,39597.3276041667,2008-05-29,07:51:45
39.912658,116.267998,0,161,39597.3276273148,2008-05-29,07:51:47
39.912486,116.267953,0,161,39597.327650463,2008-05-29,07:51:49
39.912296,116.267921,0,162,39597.3276736111,2008-05-29,07:51:51
39.912094,116.26789,0,167,39597.3276967593,2008-05-29,07:51:53
39.911866,116.267866,0,168,39597.3277199074,2008-05-29,07:51:55
39.911626,116.267843,0,167,39597.3277430556,2008-05-29,07:51:57
39.911378,116.267825,0,167,39597.3277662037,2008-05-29,07:51:59
39.911133,116.267803,0,169,39597.3277893519,2008-05-29,07:52:01
39.910884,116.267777,0,172,39597.3278125,2008-05-29,07:52:03
39.910643,116.267759,0,172,39597.3278356481,2008-05-29,07:52:05
39.910415,116.267741,0,173,39597.3278587963,2008-05-29,07:52:07
39.910182,116.267722,0,175,39597.3278819444,2008-05-29,07:52:09
39.909938,116.267713,0,177,39597.3279050926,2008-05-29,07:52:11
39.909695,116.267701,0,179,39597.3279282407,2008-05-29,07:52:13
39.909447,116.267685,0,184,39597.3279513889,2008-05-29,07:52:15
39.909191,116.267676,0,188,39597.327974537,2008-05-29,07:52:17
39.908924,116.26768,0,189,39597.3279976852,2008-05-29,07:52:19
39.908669,116.26768,0,191,39597.3280208333,2008-05-29,07:52:21
39.908421,116.267682,0,194,39597.3280439815,2008-05-29,07:52:23
39.908196,116.267688,0,196,39597.3280671296,2008-05-29,07:52:25
39.908004,116.267697,0,196,39597.3280902778,2008-05-29,07:52:27
39.907863,116.267694,0,201,39597.3281134259,2008-05-29,07:52:29
39.907758,116.267686,0,201,39597.3281365741,2008-05-29,07:52:31
39.907681,116.267682,0,203,39597.3281597222,2008-05-29,07:52:33
39.907631,116.267673,0,208,39597.3281828704,2008-05-29,07:52:35
39.907581,116.267657,0,212,39597.3282060185,2008-05-29,07:52:37
39.907537,116.26763,0,216,39597.3282291667,2008-05-29,07:52:39
39.907473,116.267615,0,215,39597.3282523148,2008-05-29,07:52:41
39.907407,116.267574,0,215,39597.328275463,2008-05-29,07:52:43
39.907345,116.267555,0,225,39597.3282986111,2008-05-29,07:52:45
39.907276,116.267554,0,226,39597.3283217593,2008-05-29,07:52:47
39.907157,116.267566,0,220,39597.3283449074,2008-05-29,07:52:49
39.90707,116.267557,0,228,39597.3283680556,2008-05-29,07:52:51
39.90698,116.26755,0,232,39597.3283912037,2008-05-29,07:52:53
39.906918,116.267554,0,235,39597.3284143518,2008-05-29,07:52:55
39.906855,116.267553,0,245,39597.3284375,2008-05-29,07:52:57
39.906799,116.267539,0,251,39597.3284606481,2008-05-29,07:52:59
39.906728,116.267537,0,252,39597.3284837963,2008-05-29,07:53:01
39.906641,116.267532,0,259,39597.3285069444,2008-05-29,07:53:03
39.906524,116.267517,0,242,39597.3285300926,2008-05-29,07:53:05
39.90648,116.267493,0,239,39597.3285532407,2008-05-29,07:53:07
39.906405,116.267439,0,224,39597.3285763889,2008-05-29,07:53:09
39.906349,116.267383,0,205,39597.328599537,2008-05-29,07:53:11
39.906319,116.267274,0,202,39597.3286226852,2008-05-29,07:53:13
39.906312,116.267112,0,199,39597.3286458333,2008-05-29,07:53:15
39.90631,116.266911,0,199,39597.3286689815,2008-05-29,07:53:17
39.906307,116.266665,0,203,39597.3286921296,2008-05-29,07:53:19
39.906287,116.266412,0,208,39597.3287152778,2008-05-29,07:53:21
39.906271,116.266161,0,209,39597.3287384259,2008-05-29,07:53:23
39.906249,116.265882,0,212,39597.3287615741,2008-05-29,07:53:25
39.906224,116.265592,0,214,39597.3287847222,2008-05-29,07:53:27
39.906208,116.265269,0,213,39597.3288078704,2008-05-29,07:53:29
39.906169,116.264944,0,216,39597.3288310185,2008-05-29,07:53:31
39.906147,116.264594,0,216,39597.3288541667,2008-05-29,07:53:33
39.90615,116.264221,0,218,39597.3288773148,2008-05-29,07:53:35
39.906161,116.263832,0,219,39597.328900463,2008-05-29,07:53:37
39.906157,116.263439,0,220,39597.3289236111,2008-05-29,07:53:39
39.906163,116.263047,0,221,39597.3289467593,2008-05-29,07:53:41
39.906169,116.262669,0,221,39597.3289699074,2008-05-29,07:53:43
39.906168,116.262298,0,222,39597.3289930556,2008-05-29,07:53:45
39.906174,116.261946,0,221,39597.3290162037,2008-05-29,07:53:47
39.906179,116.261673,0,217,39597.3290393518,2008-05-29,07:53:49
39.906183,116.261462,0,212,39597.3290625,2008-05-29,07:53:51
39.906193,116.261336,0,208,39597.3290856481,2008-05-29,07:53:53
39.90619,116.26129,0,205,39597.3291087963,2008-05-29,07:53:55
39.906188,116.261286,0,204,39597.3291319444,2008-05-29,07:53:57
39.906179,116.26131,0,207,39597.3291550926,2008-05-29,07:53:59
39.90618,116.26131,0,206,39597.3291782407,2008-05-29,07:54:01
39.906182,116.261311,0,205,39597.3292013889,2008-05-29,07:54:03
39.906185,116.261311,0,204,39597.329224537,2008-05-29,07:54:05
39.906187,116.261311,0,202,39597.3292476852,2008-05-29,07:54:07
39.906191,116.261311,0,201,39597.3292708333,2008-05-29,07:54:09
39.906194,116.261311,0,200,39597.3292939815,2008-05-29,07:54:11
39.906198,116.261312,0,198,39597.3293171296,2008-05-29,07:54:13
39.906202,116.261312,0,196,39597.3293402778,2008-05-29,07:54:15
39.906207,116.261313,0,194,39597.3293634259,2008-05-29,07:54:17
39.906211,116.261313,0,192,39597.3293865741,2008-05-29,07:54:19
39.906214,116.261314,0,190,39597.3294097222,2008-05-29,07:54:21
39.906213,116.261313,0,188,39597.3294328704,2008-05-29,07:54:23
39.906212,116.261247,0,190,39597.3294560185,2008-05-29,07:54:25
39.90621,116.261155,0,188,39597.3294791667,2008-05-29,07:54:27
39.906215,116.261038,0,188,39597.3295023148,2008-05-29,07:54:29
39.906221,116.260885,0,188,39597.329525463,2008-05-29,07:54:31
39.906227,116.260713,0,189,39597.3295486111,2008-05-29,07:54:33
39.906247,116.260522,0,190,39597.3295717593,2008-05-29,07:54:35
39.906246,116.260295,0,195,39597.3295949074,2008-05-29,07:54:37
39.906238,116.260074,0,201,39597.3296180556,2008-05-29,07:54:39
39.90623,116.259874,0,206,39597.3296412037,2008-05-29,07:54:41
39.90622,116.259695,0,209,39597.3296643518,2008-05-29,07:54:43
39.906208,116.259541,0,213,39597.3296875,2008-05-29,07:54:45
39.906199,116.259405,0,218,39597.3297106481,2008-05-29,07:54:47
39.906199,116.259269,0,219,39597.3297337963,2008-05-29,07:54:49
39.906182,116.259144,0,217,39597.3297569444,2008-05-29,07:54:51
39.906188,116.259026,0,201,39597.3297800926,2008-05-29,07:54:53
39.906205,116.258955,0,202,39597.3298032407,2008-05-29,07:54:55
39.906213,116.258871,0,206,39597.3298263889,2008-05-29,07:54:57
39.906213,116.258753,0,209,39597.329849537,2008-05-29,07:54:59
39.906213,116.258613,0,215,39597.3298726852,2008-05-29,07:55:01
39.90622,116.258505,0,214,39597.3298958333,2008-05-29,07:55:03
39.906218,116.25835,0,218,39597.3299189815,2008-05-29,07:55:05
39.906205,116.258145,0,222,39597.3299421296,2008-05-29,07:55:07
39.906194,116.25786,0,237,39597.3299652778,2008-05-29,07:55:09
39.906188,116.257575,0,249,39597.3299884259,2008-05-29,07:55:11
39.906185,116.257292,0,257,39597.3300115741,2008-05-29,07:55:13
39.906172,116.256978,0,265,39597.3300347222,2008-05-29,07:55:15
39.906143,116.256625,0,275,39597.3300578704,2008-05-29,07:55:17
39.906098,116.256232,0,282,39597.3300810185,2008-05-29,07:55:19
39.906083,116.25586,0,291,39597.3301041667,2008-05-29,07:55:21
39.906054,116.255485,0,304,39597.3301273148,2008-05-29,07:55:23
39.906025,116.255119,0,316,39597.330150463,2008-05-29,07:55:25
39.906027,116.254723,0,321,39597.3301736111,2008-05-29,07:55:27
39.906015,116.254307,0,325,39597.3301967593,2008-05-29,07:55:29
39.906068,116.253967,0,336,39597.3302199074,2008-05-29,07:55:31
39.906042,116.253566,0,345,39597.3302430556,2008-05-29,07:55:33
39.906048,116.253205,0,352,39597.3302662037,2008-05-29,07:55:35
39.90605,116.252852,0,360,39597.3302893518,2008-05-29,07:55:37
39.906054,116.252506,0,371,39597.3303125,2008-05-29,07:55:39
39.906021,116.252223,0,384,39597.3303356481,2008-05-29,07:55:41
39.906006,116.25193,0,396,39597.3303587963,2008-05-29,07:55:43
39.905993,116.251628,0,404,39597.3303819444,2008-05-29,07:55:45
39.905967,116.251315,0,417,39597.3304050926,2008-05-29,07:55:47
39.905987,116.251036,0,428,39597.3304282407,2008-05-29,07:55:49
39.905986,116.250748,0,434,39597.3304513889,2008-05-29,07:55:51
39.905975,116.250481,0,446,39597.330474537,2008-05-29,07:55:53
39.905961,116.250233,0,453,39597.3304976852,2008-05-29,07:55:55
39.905943,116.250036,0,460,39597.3305208333,2008-05-29,07:55:57
39.905945,116.249921,0,465,39597.3305439815,2008-05-29,07:55:59
39.905946,116.249865,0,464,39597.3305671296,2008-05-29,07:56:01
39.905971,116.249856,0,465,39597.3305902778,2008-05-29,07:56:03
39.905998,116.24982,0,451,39597.3306134259,2008-05-29,07:56:05
39.906005,116.249748,0,433,39597.3306365741,2008-05-29,07:56:07
39.906006,116.249662,0,427,39597.3306597222,2008-05-29,07:56:09
39.906022,116.24956,0,425,39597.3306828704,2008-05-29,07:56:11
39.906025,116.249384,0,427,39597.3307060185,2008-05-29,07:56:13
39.906029,116.24922,0,425,39597.3307291667,2008-05-29,07:56:15
39.906049,116.248993,0,426,39597.3307523148,2008-05-29,07:56:17
39.906065,116.248772,0,429,39597.330775463,2008-05-29,07:56:19
39.906076,116.248538,0,435,39597.3307986111,2008-05-29,07:56:21
39.906083,116.248309,0,444,39597.3308217593,2008-05-29,07:56:23
39.906088,116.248047,0,443,39597.3308449074,2008-05-29,07:56:25
39.906089,116.247764,0,444,39597.3308680556,2008-05-29,07:56:27
39.906091,116.247491,0,442,39597.3308912037,2008-05-29,07:56:29
39.906115,116.247239,0,434,39597.3309143518,2008-05-29,07:56:31
39.906119,116.246994,0,427,39597.3309375,2008-05-29,07:56:33
39.906131,116.246774,0,421,39597.3309606481,2008-05-29,07:56:35
39.906131,116.246574,0,417,39597.3309837963,2008-05-29,07:56:37
39.906136,116.246417,0,413,39597.3310069444,2008-05-29,07:56:39
39.90616,116.246258,0,404,39597.3310300926,2008-05-29,07:56:41
39.906167,116.246111,0,396,39597.3310532407,2008-05-29,07:56:43
39.906172,116.245958,0,384,39597.3310763889,2008-05-29,07:56:45
39.906172,116.245833,0,372,39597.331099537,2008-05-29,07:56:47
39.906178,116.245747,0,362,39597.3311226852,2008-05-29,07:56:49
39.906185,116.24567,0,349,39597.3311458333,2008-05-29,07:56:51
39.906183,116.245604,0,338,39597.3311689815,2008-05-29,07:56:53
39.906197,116.245523,0,323,39597.3311921296,2008-05-29,07:56:55
39.906206,116.245415,0,309,39597.3312152778,2008-05-29,07:56:57
39.906212,116.245272,0,297,39597.3312384259,2008-05-29,07:56:59
39.906218,116.245099,0,287,39597.3312615741,2008-05-29,07:57:01
39.906227,116.244936,0,278,39597.3312847222,2008-05-29,07:57:03
39.906242,116.244805,0,264,39597.3313078704,2008-05-29,07:57:05
39.90627,116.244726,0,255,39597.3313310185,2008-05-29,07:57:07
39.906306,116.244683,0,252,39597.3313541667,2008-05-29,07:57:09
39.906351,116.244639,0,251,39597.3313773148,2008-05-29,07:57:11
39.906418,116.244625,0,252,39597.331400463,2008-05-29,07:57:13
39.906492,116.244619,0,253,39597.3314236111,2008-05-29,07:57:15
39.906563,116.244597,0,253,39597.3314467593,2008-05-29,07:57:17
39.906615,116.24458,0,249,39597.3314699074,2008-05-29,07:57:19
39.906631,116.244557,0,245,39597.3314930556,2008-05-29,07:57:21
39.90664,116.244563,0,242,39597.3315162037,2008-05-29,07:57:23
39.90664,116.244562,0,241,39597.3315393519,2008-05-29,07:57:25
39.906641,116.244557,0,240,39597.3315625,2008-05-29,07:57:27
39.906641,116.244548,0,240,39597.3315856481,2008-05-29,07:57:29
39.906642,116.244543,0,239,39597.3316087963,2008-05-29,07:57:31
39.906643,116.244538,0,239,39597.3316319444,2008-05-29,07:57:33
39.906643,116.244535,0,238,39597.3316550926,2008-05-29,07:57:35
39.906644,116.244532,0,238,39597.3316782407,2008-05-29,07:57:37
39.906645,116.244531,0,238,39597.3317013889,2008-05-29,07:57:39
39.906647,116.244526,0,237,39597.331724537,2008-05-29,07:57:41
39.906651,116.244517,0,236,39597.3317476852,2008-05-29,07:57:43
39.906652,116.244519,0,236,39597.3317708333,2008-05-29,07:57:45
39.906678,116.244531,0,228,39597.3317939815,2008-05-29,07:57:47
39.906714,116.244538,0,222,39597.3318171296,2008-05-29,07:57:49
39.906742,116.244573,0,210,39597.3318402778,2008-05-29,07:57:51
39.906758,116.244596,0,207,39597.3318634259,2008-05-29,07:57:53
39.906767,116.244605,0,202,39597.3318865741,2008-05-29,07:57:55
39.90677,116.24464,0,198,39597.3319097222,2008-05-29,07:57:57
39.906773,116.24467,0,197,39597.3319328704,2008-05-29,07:57:59
39.906772,116.244696,0,196,39597.3319560185,2008-05-29,07:58:01
39.906772,116.244725,0,192,39597.3319791667,2008-05-29,07:58:03
39.906782,116.244754,0,188,39597.3320023148,2008-05-29,07:58:05
39.906788,116.244774,0,183,39597.332025463,2008-05-29,07:58:07
39.906783,116.244778,0,177,39597.3320486111,2008-05-29,07:58:09
39.906772,116.244797,0,172,39597.3320717593,2008-05-29,07:58:11
39.906756,116.244832,0,167,39597.3320949074,2008-05-29,07:58:13
39.906754,116.244871,0,162,39597.3321180556,2008-05-29,07:58:15
39.906758,116.244898,0,157,39597.3321412037,2008-05-29,07:58:17
39.906747,116.244923,0,153,39597.3321643519,2008-05-29,07:58:19
39.906758,116.24496,0,152,39597.3321875,2008-05-29,07:58:21
39.90677,116.244993,0,150,39597.3322106482,2008-05-29,07:58:23
39.906797,116.245012,0,153,39597.3322337963,2008-05-29,07:58:25
39.906809,116.245011,0,152,39597.3322569444,2008-05-29,07:58:27
39.906824,116.245008,0,151,39597.3322800926,2008-05-29,07:58:29
39.906841,116.245012,0,151,39597.3323032407,2008-05-29,07:58:31
39.906879,116.245062,0,152,39597.3323263889,2008-05-29,07:58:33
39.906907,116.2451,0,152,39597.332349537,2008-05-29,07:58:35
39.906933,116.245134,0,153,39597.3323726852,2008-05-29,07:58:37
39.906961,116.24517,0,156,39597.3323958333,2008-05-29,07:58:39
39.906988,116.245198,0,157,39597.3324189815,2008-05-29,07:58:41
39.907008,116.245222,0,157,39597.3324421296,2008-05-29,07:58:43
39.907014,116.245244,0,163,39597.3324652778,2008-05-29,07:58:45
39.907022,116.245267,0,173,39597.3324884259,2008-05-29,07:58:47
39.907031,116.245292,0,177,39597.3325115741,2008-05-29,07:58:49
39.907041,116.245307,0,183,39597.3325347222,2008-05-29,07:58:51
39.907042,116.245322,0,191,39597.3325578704,2008-05-29,07:58:53
39.907039,116.245341,0,196,39597.3325810185,2008-05-29,07:58:55
39.907049,116.245372,0,198,39597.3326041667,2008-05-29,07:58:57
39.907048,116.245382,0,202,39597.3326273148,2008-05-29,07:58:59
39.907067,116.245383,0,205,39597.332650463,2008-05-29,07:59:01
39.907106,116.245365,0,210,39597.3326736111,2008-05-29,07:59:03
39.907141,116.245361,0,212,39597.3326967593,2008-05-29,07:59:05
39.907166,116.245364,0,216,39597.3327199074,2008-05-29,07:59:07
39.907213,116.245369,0,217,39597.3327430556,2008-05-29,07:59:09
39.90726,116.245378,0,221,39597.3327662037,2008-05-29,07:59:11
39.907283,116.245382,0,225,39597.3327893519,2008-05-29,07:59:13
39.907294,116.245367,0,228,39597.3328125,2008-05-29,07:59:15
39.907309,116.245326,0,227,39597.3328356481,2008-05-29,07:59:17
39.907347,116.245311,0,233,39597.3328587963,2008-05-29,07:59:19
39.907373,116.245326,0,239,39597.3328819444,2008-05-29,07:59:21
39.907386,116.245328,0,243,39597.3329050926,2008-05-29,07:59:23
39.907412,116.245319,0,246,39597.3329282407,2008-05-29,07:59:25
39.90743,116.245316,0,250,39597.3329513889,2008-05-29,07:59:27
39.90745,116.245307,0,248,39597.332974537,2008-05-29,07:59:29
39.907461,116.245295,0,246,39597.3329976852,2008-05-29,07:59:31
39.907464,116.245299,0,247,39597.3330208333,2008-05-29,07:59:33
39.907488,116.245298,0,247,39597.3330439815,2008-05-29,07:59:35
39.907518,116.245276,0,244,39597.3330671296,2008-05-29,07:59:37
39.907553,116.245281,0,243,39597.3330902778,2008-05-29,07:59:39
39.907582,116.245294,0,240,39597.3331134259,2008-05-29,07:59:41
39.907604,116.245313,0,241,39597.3331365741,2008-05-29,07:59:43
39.907628,116.245328,0,243,39597.3331597222,2008-05-29,07:59:45
39.907643,116.245347,0,244,39597.3331828704,2008-05-29,07:59:47
39.907654,116.245355,0,244,39597.3332060185,2008-05-29,07:59:49
39.907677,116.245336,0,247,39597.3332291667,2008-05-29,07:59:51
39.90769,116.245368,0,247,39597.3332523148,2008-05-29,07:59:53
39.907711,116.245391,0,245,39597.333275463,2008-05-29,07:59:55
39.907734,116.245403,0,242,39597.3332986111,2008-05-29,07:59:57
39.907748,116.245443,0,241,39597.3333217593,2008-05-29,07:59:59
39.90776,116.245469,0,241,39597.3333449074,2008-05-29,08:00:01
39.907764,116.245479,0,241,39597.3333680556,2008-05-29,08:00:03
39.907762,116.245476,0,241,39597.3333912037,2008-05-29,08:00:05
39.907763,116.245486,0,240,39597.3334143519,2008-05-29,08:00:07
39.907762,116.245484,0,240,39597.3334375,2008-05-29,08:00:09
39.907761,116.245484,0,240,39597.3334606481,2008-05-29,08:00:11
39.907763,116.245486,0,240,39597.3334837963,2008-05-29,08:00:13
39.907765,116.245488,0,240,39597.3335069444,2008-05-29,08:00:15
39.907765,116.245489,0,240,39597.3335300926,2008-05-29,08:00:17
39.907764,116.245488,0,240,39597.3335532407,2008-05-29,08:00:19
39.907762,116.245485,0,240,39597.3335763889,2008-05-29,08:00:21
39.907759,116.24548,0,240,39597.333599537,2008-05-29,08:00:23
39.907756,116.245476,0,240,39597.3336226852,2008-05-29,08:00:25
39.907754,116.245473,0,240,39597.3336458333,2008-05-29,08:00:27
39.907753,116.245472,0,240,39597.3336689815,2008-05-29,08:00:29
39.907752,116.245471,0,240,39597.3336921296,2008-05-29,08:00:31
39.907751,116.24547,0,240,39597.3337152778,2008-05-29,08:00:33
39.90775,116.24547,0,240,39597.3337384259,2008-05-29,08:00:35
39.90775,116.24547,0,240,39597.3337615741,2008-05-29,08:00:37
39.907749,116.24547,0,240,39597.3337847222,2008-05-29,08:00:39
39.90775,116.245473,0,241,39597.3338078704,2008-05-29,08:00:41
39.907823,116.245599,0,240,39597.3338310185,2008-05-29,08:00:43
39.907893,116.245665,0,240,39597.3338541667,2008-05-29,08:00:45
39.907923,116.245656,0,240,39597.3338773148,2008-05-29,08:00:47
39.907944,116.245656,0,240,39597.3339236111,2008-05-29,08:00:51
