# Supplementary material for: Research on differential privacy protection method based on user tendency
Source: PLoS One. 2023 Oct 26;18(10):e0288823. doi: 10.1371/journal.pone.0288823 (PMC10602288; doi:10.1371/journal.pone.0288823)
Supplement: S3 Data — (ZIP) [file pone.0288823.s003.zip › Data 5-3/052/Trajectory/20080530100805.plt]

Geolife trajectory
WGS 84
Altitude is in Feet
Reserved 3
0,2,255,My Track,0,0,2,8421376
0
39.906983,116.240399,0,492,39598.4222800926,2008-05-30,10:08:05
39.907115,116.240657,0,492,39598.4223032407,2008-05-30,10:08:07
39.907094,116.240278,0,491,39598.4223263889,2008-05-30,10:08:09
39.907234,116.24047,0,491,39598.422349537,2008-05-30,10:08:11
39.907386,116.240707,0,491,39598.4223726852,2008-05-30,10:08:13
39.907474,116.240706,0,491,39598.4223958333,2008-05-30,10:08:15
39.907542,116.24064,0,492,39598.4224189815,2008-05-30,10:08:17
39.907613,116.240611,0,492,39598.4224421296,2008-05-30,10:08:19
39.907715,116.240695,0,492,39598.4224652778,2008-05-30,10:08:21
39.907779,116.240668,0,492,39598.4224884259,2008-05-30,10:08:23
39.907837,116.240648,0,492,39598.4225115741,2008-05-30,10:08:25
39.907865,116.240589,0,492,39598.4225347222,2008-05-30,10:08:27
39.907863,116.240494,0,492,39598.4225578704,2008-05-30,10:08:29
39.907889,116.240458,0,493,39598.4225810185,2008-05-30,10:08:31
39.907923,116.240432,0,493,39598.4226041667,2008-05-30,10:08:33
39.907955,116.240386,0,492,39598.4226273148,2008-05-30,10:08:35
39.90802,116.24045,0,492,39598.422650463,2008-05-30,10:08:37
39.908077,116.240488,0,493,39598.4226736111,2008-05-30,10:08:39
39.90814,116.240511,0,493,39598.4226967593,2008-05-30,10:08:41
39.908221,116.240525,0,493,39598.4227199074,2008-05-30,10:08:43
39.90829,116.2405,0,493,39598.4227430556,2008-05-30,10:08:45
39.908379,116.240472,0,494,39598.4227662037,2008-05-30,10:08:47
39.908477,116.240388,0,494,39598.4227893518,2008-05-30,10:08:49
39.908596,116.240412,0,494,39598.4228125,2008-05-30,10:08:51
39.908707,116.240336,0,495,39598.4228356481,2008-05-30,10:08:53
39.908844,116.240322,0,495,39598.4228587963,2008-05-30,10:08:55
39.908968,116.240234,0,496,39598.4228819444,2008-05-30,10:08:57
39.909168,116.240355,0,496,39598.4229050926,2008-05-30,10:08:59
39.909298,116.240493,0,496,39598.4229282407,2008-05-30,10:09:01
39.909412,116.240593,0,496,39598.4229513889,2008-05-30,10:09:03
39.90949,116.240554,0,497,39598.422974537,2008-05-30,10:09:05
39.909556,116.240547,0,497,39598.4229976852,2008-05-30,10:09:07
39.909607,116.240549,0,498,39598.4230208333,2008-05-30,10:09:09
39.909635,116.240621,0,498,39598.4230439815,2008-05-30,10:09:11
39.909658,116.240664,0,499,39598.4230671296,2008-05-30,10:09:13
39.909682,116.240746,0,499,39598.4230902778,2008-05-30,10:09:15
39.909694,116.240724,0,499,39598.4231134259,2008-05-30,10:09:17
39.909723,116.240753,0,500,39598.4231365741,2008-05-30,10:09:19
39.909754,116.240761,0,500,39598.4231597222,2008-05-30,10:09:21
39.909783,116.240753,0,500,39598.4231828704,2008-05-30,10:09:23
39.909825,116.240598,0,501,39598.4232060185,2008-05-30,10:09:25
39.909878,116.240504,0,501,39598.4232291667,2008-05-30,10:09:27
39.909937,116.240384,0,502,39598.4232523148,2008-05-30,10:09:29
39.90999,116.240216,0,502,39598.423275463,2008-05-30,10:09:31
39.910034,116.239934,0,503,39598.4232986111,2008-05-30,10:09:33
39.910081,116.239749,0,504,39598.4233217593,2008-05-30,10:09:35
39.910109,116.239466,0,504,39598.4233449074,2008-05-30,10:09:37
39.910164,116.239312,0,505,39598.4233680556,2008-05-30,10:09:39
39.910238,116.239195,0,505,39598.4233912037,2008-05-30,10:09:41
39.910333,116.239103,0,506,39598.4234143518,2008-05-30,10:09:43
39.910424,116.239026,0,506,39598.4234375,2008-05-30,10:09:45
39.910535,116.238929,0,506,39598.4234606481,2008-05-30,10:09:47
39.910677,116.238898,0,506,39598.4234837963,2008-05-30,10:09:49
39.910873,116.238959,0,507,39598.4235069444,2008-05-30,10:09:51
39.91111,116.239085,0,507,39598.4235300926,2008-05-30,10:09:53
39.911321,116.23927,0,507,39598.4235532407,2008-05-30,10:09:55
39.911495,116.239367,0,508,39598.4235763889,2008-05-30,10:09:57
39.911627,116.239459,0,508,39598.423599537,2008-05-30,10:09:59
39.911738,116.239612,0,508,39598.4236226852,2008-05-30,10:10:01
39.911805,116.239697,0,509,39598.4236458333,2008-05-30,10:10:03
39.911867,116.239849,0,509,39598.4236689815,2008-05-30,10:10:05
39.912109,116.240495,0,510,39598.4238773148,2008-05-30,10:10:23
39.91214,116.240505,0,510,39598.423900463,2008-05-30,10:10:25
39.912244,116.24064,0,510,39598.4239236111,2008-05-30,10:10:27
39.912358,116.24073,0,510,39598.4239467593,2008-05-30,10:10:29
39.912464,116.240759,0,510,39598.4239699074,2008-05-30,10:10:31
39.91259,116.240741,0,510,39598.4239930556,2008-05-30,10:10:33
39.912731,116.240786,0,510,39598.4240162037,2008-05-30,10:10:35
39.912885,116.240818,0,510,39598.4240393518,2008-05-30,10:10:37
39.91304,116.240864,0,510,39598.4240625,2008-05-30,10:10:39
39.913184,116.240931,0,511,39598.4240856481,2008-05-30,10:10:41
39.913293,116.241066,0,514,39598.4241087963,2008-05-30,10:10:43
39.913392,116.241256,0,516,39598.4241319444,2008-05-30,10:10:45
39.913456,116.241392,0,518,39598.4241550926,2008-05-30,10:10:47
39.913467,116.241398,0,519,39598.4241782407,2008-05-30,10:10:49
39.913507,116.241417,0,520,39598.4242013889,2008-05-30,10:10:51
39.913561,116.241421,0,521,39598.424224537,2008-05-30,10:10:53
39.913637,116.241523,0,522,39598.4242476852,2008-05-30,10:10:55
39.913582,116.2413,0,522,39598.4242708333,2008-05-30,10:10:57
